# Supplementary material for: Flexibility of intrinsically disordered degrons in AUX/IAA proteins reinforces auxin co-receptor assemblies
Source: Nat Commun. 2020 May 8;11:2277. doi: 10.1038/s41467-020-16147-2 (PMC7210949; doi:10.1038/s41467-020-16147-2)
Supplement: Supplementary file 11 — Supplementary Data 8 [file 41467_2020_16147_MOESM11_ESM.gz › disvis_haddock_files/IAA07/cluster8_1.pdb]

REMARK FILENAME="complex_164w.pdb0"
REMARK ===============================================================
REMARK HADDOCK run for complex
REMARK initial structure: complex_164.pdb
REMARK final NOE weights: unambig 50 amb: 50
REMARK ===============================================================
REMARK            total,bonds,angles,improper,dihe,vdw,elec,air,cdih,coup,rdcs,vean,dani,xpcs,rg
REMARK energies: 106.453, 0, 0, 0, 0, -50.0612, -241.773, 398.287, 0, 0, 0, 0, 0, 0, 0
REMARK ===============================================================
REMARK            bonds,angles,impropers,dihe,air,cdih,coup,rdcs,vean,dani,xpcs
REMARK rms-dev.: 0,0,0,0,0.811581,0,0, 0, 0, 0, 0
REMARK ===============================================================
REMARK               air,cdih,coup,rdcs,vean,dani,xpcs
REMARK               >0.3,>5,>1,>0,>5,>0.2,>0.2
REMARK violations.: 17, 0, 0, 0, 0, 0, 0
REMARK ===============================================================
REMARK                        CVpartition#,violations,rms
REMARK AIRs cross-validation: 1, 29, 1.99372
REMARK ===============================================================
REMARK NCS energy: 0
REMARK ===============================================================
REMARK Symmetry energy: 0
REMARK ===============================================================
REMARK Desolvation energy: 29.0308
REMARK Internal energy free molecules: -22641.8
REMARK Internal energy complex: -33423.8
REMARK Binding energy: -11044.9
REMARK ===============================================================
REMARK buried surface area: 2022.02
REMARK ===============================================================
REMARK water - chain1: 0 0 0
REMARK water - chain2: 0 0 0
REMARK water - chain3: 0 0 0
REMARK water - chain4: 0 0 0
REMARK water - chain5: 0 0 0
REMARK water - chain6: 0 0 0
REMARK ===============================================================
REMARK water - water: 0 0 0
REMARK ===============================================================
REMARK DATE:10-Dec-2019  16:03:27       created by user: enm009
REMARK VERSION:1.3U
ATOM      1  N   PHE A   9     -41.448   1.653   3.075  1.00 10.00      A   
ATOM      2  HN  PHE A   9     -41.128   2.248   3.789  1.00 10.00      A   
ATOM      3  CA  PHE A   9     -41.013   0.264   3.066  1.00 10.00      A   
ATOM      4  CB  PHE A   9     -39.821   0.073   2.121  1.00 10.00      A   
ATOM      5  CG  PHE A   9     -40.192   0.019   0.669  1.00 10.00      A   
ATOM      6  CD1 PHE A   9     -39.327   0.499  -0.296  1.00 10.00      A   
ATOM      7  CD2 PHE A   9     -41.405  -0.517   0.268  1.00 10.00      A   
ATOM      8  CE1 PHE A   9     -39.661   0.449  -1.633  1.00 10.00      A   
ATOM      9  CE2 PHE A   9     -41.747  -0.570  -1.067  1.00 10.00      A   
ATOM     10  CZ  PHE A   9     -40.873  -0.086  -2.017  1.00 10.00      A   
ATOM     11  C   PHE A   9     -40.636  -0.204   4.466  1.00 10.00      A   
ATOM     12  O   PHE A   9     -40.172   0.587   5.288  1.00 10.00      A   
ATOM     13  N   PRO A  10     -40.866  -1.490   4.768  1.00 10.00      A   
ATOM     14  CA  PRO A  10     -40.526  -2.072   6.067  1.00 10.00      A   
ATOM     15  CB  PRO A  10     -41.051  -3.511   5.973  1.00 10.00      A   
ATOM     16  CG  PRO A  10     -42.017  -3.498   4.840  1.00 10.00      A   
ATOM     17  CD  PRO A  10     -41.503  -2.470   3.877  1.00 10.00      A   
ATOM     18  C   PRO A  10     -39.014  -2.077   6.294  1.00 10.00      A   
ATOM     19  O   PRO A  10     -38.235  -2.291   5.357  1.00 10.00      A   
ATOM     20  N   GLU A  11     -38.608  -1.846   7.542  1.00 10.00      A   
ATOM     21  HN  GLU A  11     -39.283  -1.699   8.237  1.00 10.00      A   
ATOM     22  CA  GLU A  11     -37.197  -1.806   7.916  1.00 10.00      A   
ATOM     23  CB  GLU A  11     -37.053  -1.517   9.415  1.00 10.00      A   
ATOM     24  CG  GLU A  11     -37.700  -0.211   9.855  1.00 10.00      A   
ATOM     25  CD  GLU A  11     -37.542   0.067  11.336  1.00 10.00      A   
ATOM     26  OE1 GLU A  11     -36.527   0.679  11.730  1.00 10.00      A   
ATOM     27  OE2 GLU A  11     -38.445  -0.308  12.116  1.00 10.00      A   
ATOM     28  C   GLU A  11     -36.479  -3.105   7.552  1.00 10.00      A   
ATOM     29  O   GLU A  11     -35.295  -3.097   7.211  1.00 10.00      A   
ATOM     30  N   GLU A  12     -37.205  -4.215   7.619  1.00 10.00      A   
ATOM     31  HN  GLU A  12     -38.141  -4.151   7.899  1.00 10.00      A   
ATOM     32  CA  GLU A  12     -36.646  -5.524   7.301  1.00 10.00      A   
ATOM     33  CB  GLU A  12     -37.643  -6.633   7.653  1.00 10.00      A   
ATOM     34  CG  GLU A  12     -39.001  -6.486   6.988  1.00 10.00      A   
ATOM     35  CD  GLU A  12     -40.083  -7.259   7.705  1.00 10.00      A   
ATOM     36  OE1 GLU A  12     -40.307  -8.436   7.359  1.00 10.00      A   
ATOM     37  OE2 GLU A  12     -40.720  -6.690   8.615  1.00 10.00      A   
ATOM     38  C   GLU A  12     -36.227  -5.619   5.833  1.00 10.00      A   
ATOM     39  O   GLU A  12     -35.184  -6.187   5.514  1.00 10.00      A   
ATOM     40  N   VAL A  13     -37.032  -5.042   4.945  1.00 10.00      A   
ATOM     41  HN  VAL A  13     -37.837  -4.580   5.256  1.00 10.00      A   
ATOM     42  CA  VAL A  13     -36.736  -5.073   3.517  1.00 10.00      A   
ATOM     43  CB  VAL A  13     -37.973  -4.715   2.667  1.00 10.00      A   
ATOM     44  CG1 VAL A  13     -37.718  -5.035   1.203  1.00 10.00      A   
ATOM     45  CG2 VAL A  13     -39.209  -5.447   3.166  1.00 10.00      A   
ATOM     46  C   VAL A  13     -35.615  -4.084   3.194  1.00 10.00      A   
ATOM     47  O   VAL A  13     -34.706  -4.387   2.424  1.00 10.00      A   
ATOM     48  N   LEU A  14     -35.685  -2.904   3.807  1.00 10.00      A   
ATOM     49  HN  LEU A  14     -36.437  -2.730   4.414  1.00 10.00      A   
ATOM     50  CA  LEU A  14     -34.687  -1.855   3.595  1.00 10.00      A   
ATOM     51  CB  LEU A  14     -35.054  -0.594   4.383  1.00 10.00      A   
ATOM     52  CG  LEU A  14     -36.298   0.154   3.894  1.00 10.00      A   
ATOM     53  CD1 LEU A  14     -36.778   1.148   4.940  1.00 10.00      A   
ATOM     54  CD2 LEU A  14     -36.021   0.855   2.573  1.00 10.00      A   
ATOM     55  C   LEU A  14     -33.270  -2.324   3.927  1.00 10.00      A   
ATOM     56  O   LEU A  14     -32.312  -1.968   3.238  1.00 10.00      A   
ATOM     57  N   GLU A  15     -33.141  -3.134   4.972  1.00 10.00      A   
ATOM     58  HN  GLU A  15     -33.940  -3.385   5.490  1.00 10.00      A   
ATOM     59  CA  GLU A  15     -31.838  -3.647   5.375  1.00 10.00      A   
ATOM     60  CB  GLU A  15     -31.943  -4.407   6.698  1.00 10.00      A   
ATOM     61  CG  GLU A  15     -30.668  -4.381   7.521  1.00 10.00      A   
ATOM     62  CD  GLU A  15     -30.885  -4.834   8.947  1.00 10.00      A   
ATOM     63  OE1 GLU A  15     -31.538  -4.099   9.716  1.00 10.00      A   
ATOM     64  OE2 GLU A  15     -30.401  -5.927   9.310  1.00 10.00      A   
ATOM     65  C   GLU A  15     -31.245  -4.536   4.282  1.00 10.00      A   
ATOM     66  O   GLU A  15     -30.034  -4.547   4.066  1.00 10.00      A   
ATOM     67  N   HIS A  16     -32.106  -5.265   3.581  1.00 10.00      A   
ATOM     68  HN  HIS A  16     -33.064  -5.212   3.787  1.00 10.00      A   
ATOM     69  CA  HIS A  16     -31.657  -6.139   2.505  1.00 10.00      A   
ATOM     70  CB  HIS A  16     -32.756  -7.131   2.103  1.00 10.00      A   
ATOM     71  CG  HIS A  16     -32.258  -8.331   1.348  1.00 10.00      A   
ATOM     72  ND1 HIS A  16     -32.087  -9.552   1.963  1.00 10.00      A   
ATOM     73  CD2 HIS A  16     -31.907  -8.442   0.041  1.00 10.00      A   
ATOM     74  CE1 HIS A  16     -31.637 -10.369   1.028  1.00 10.00      A   
ATOM     75  NE2 HIS A  16     -31.514  -9.742  -0.147  1.00 10.00      A   
ATOM     76  HE2 HIS A  16     -31.207 -10.146  -0.994  1.00 10.00      A   
ATOM     77  C   HIS A  16     -31.222  -5.309   1.301  1.00 10.00      A   
ATOM     78  O   HIS A  16     -30.272  -5.654   0.604  1.00 10.00      A   
ATOM     79  N   VAL A  17     -31.920  -4.203   1.071  1.00 10.00      A   
ATOM     80  HN  VAL A  17     -32.676  -3.985   1.656  1.00 10.00      A   
ATOM     81  CA  VAL A  17     -31.601  -3.311  -0.037  1.00 10.00      A   
ATOM     82  CB  VAL A  17     -32.641  -2.171  -0.155  1.00 10.00      A   
ATOM     83  CG1 VAL A  17     -32.323  -1.257  -1.331  1.00 10.00      A   
ATOM     84  CG2 VAL A  17     -34.050  -2.732  -0.276  1.00 10.00      A   
ATOM     85  C   VAL A  17     -30.212  -2.701   0.158  1.00 10.00      A   
ATOM     86  O   VAL A  17     -29.418  -2.605  -0.779  1.00 10.00      A   
ATOM     87  N   PHE A  18     -29.911  -2.331   1.395  1.00 10.00      A   
ATOM     88  HN  PHE A  18     -30.570  -2.470   2.108  1.00 10.00      A   
ATOM     89  CA  PHE A  18     -28.635  -1.716   1.724  1.00 10.00      A   
ATOM     90  CB  PHE A  18     -28.687  -1.039   3.094  1.00 10.00      A   
ATOM     91  CG  PHE A  18     -29.728   0.044   3.206  1.00 10.00      A   
ATOM     92  CD1 PHE A  18     -30.252   0.391   4.440  1.00 10.00      A   
ATOM     93  CD2 PHE A  18     -30.183   0.713   2.079  1.00 10.00      A   
ATOM     94  CE1 PHE A  18     -31.209   1.384   4.548  1.00 10.00      A   
ATOM     95  CE2 PHE A  18     -31.141   1.704   2.180  1.00 10.00      A   
ATOM     96  CZ  PHE A  18     -31.653   2.040   3.417  1.00 10.00      A   
ATOM     97  C   PHE A  18     -27.472  -2.702   1.657  1.00 10.00      A   
ATOM     98  O   PHE A  18     -26.311  -2.293   1.636  1.00 10.00      A   
ATOM     99  N   SER A  19     -27.772  -3.995   1.605  1.00 10.00      A   
ATOM    100  HN  SER A  19     -28.710  -4.274   1.613  1.00 10.00      A   
ATOM    101  CA  SER A  19     -26.725  -5.009   1.540  1.00 10.00      A   
ATOM    102  CB  SER A  19     -27.285  -6.405   1.830  1.00 10.00      A   
ATOM    103  OG  SER A  19     -28.000  -6.922   0.721  1.00 10.00      A   
ATOM    104  HG  SER A  19     -28.864  -6.492   0.671  1.00 10.00      A   
ATOM    105  C   SER A  19     -26.016  -4.980   0.188  1.00 10.00      A   
ATOM    106  O   SER A  19     -24.899  -5.476   0.049  1.00 10.00      A   
ATOM    107  N   PHE A  20     -26.670  -4.384  -0.805  1.00 10.00      A   
ATOM    108  HN  PHE A  20     -27.560  -4.003  -0.632  1.00 10.00      A   
ATOM    109  CA  PHE A  20     -26.099  -4.283  -2.143  1.00 10.00      A   
ATOM    110  CB  PHE A  20     -27.205  -4.266  -3.205  1.00 10.00      A   
ATOM    111  CG  PHE A  20     -27.989  -5.546  -3.283  1.00 10.00      A   
ATOM    112  CD1 PHE A  20     -29.232  -5.649  -2.678  1.00 10.00      A   
ATOM    113  CD2 PHE A  20     -27.486  -6.643  -3.959  1.00 10.00      A   
ATOM    114  CE1 PHE A  20     -29.959  -6.821  -2.744  1.00 10.00      A   
ATOM    115  CE2 PHE A  20     -28.208  -7.819  -4.028  1.00 10.00      A   
ATOM    116  CZ  PHE A  20     -29.446  -7.907  -3.420  1.00 10.00      A   
ATOM    117  C   PHE A  20     -25.229  -3.036  -2.262  1.00 10.00      A   
ATOM    118  O   PHE A  20     -24.540  -2.833  -3.263  1.00 10.00      A   
ATOM    119  N   ILE A  21     -25.271  -2.198  -1.237  1.00 10.00      A   
ATOM    120  HN  ILE A  21     -25.832  -2.418  -0.462  1.00 10.00      A   
ATOM    121  CA  ILE A  21     -24.490  -0.973  -1.214  1.00 10.00      A   
ATOM    122  CB  ILE A  21     -25.366   0.252  -0.875  1.00 10.00      A   
ATOM    123  CG1 ILE A  21     -26.615   0.287  -1.766  1.00 10.00      A   
ATOM    124  CG2 ILE A  21     -24.562   1.536  -1.028  1.00 10.00      A   
ATOM    125  CD1 ILE A  21     -27.662   1.284  -1.316  1.00 10.00      A   
ATOM    126  C   ILE A  21     -23.377  -1.088  -0.182  1.00 10.00      A   
ATOM    127  O   ILE A  21     -23.607  -0.928   1.014  1.00 10.00      A   
ATOM    128  N   GLN A  22     -22.181  -1.394  -0.650  1.00 10.00      A   
ATOM    129  HN  GLN A  22     -22.070  -1.541  -1.612  1.00 10.00      A   
ATOM    130  CA  GLN A  22     -21.028  -1.534   0.227  1.00 10.00      A   
ATOM    131  CB  GLN A  22     -20.308  -2.854  -0.048  1.00 10.00      A   
ATOM    132  CG  GLN A  22     -20.822  -4.024   0.773  1.00 10.00      A   
ATOM    133  CD  GLN A  22     -20.441  -3.914   2.236  1.00 10.00      A   
ATOM    134  OE1 GLN A  22     -21.182  -3.366   3.053  1.00 10.00      A   
ATOM    135  NE2 GLN A  22     -19.276  -4.438   2.575  1.00 10.00      A   
ATOM    136 HE21 GLN A  22     -18.738  -4.856   1.870  1.00 10.00      A   
ATOM    137 HE22 GLN A  22     -19.001  -4.392   3.511  1.00 10.00      A   
ATOM    138  C   GLN A  22     -20.061  -0.367   0.065  1.00 10.00      A   
ATOM    139  O   GLN A  22     -19.132  -0.209   0.853  1.00 10.00      A   
ATOM    140  N   LEU A  23     -20.272   0.439  -0.971  1.00 10.00      A   
ATOM    141  HN  LEU A  23     -21.014   0.250  -1.581  1.00 10.00      A   
ATOM    142  CA  LEU A  23     -19.421   1.595  -1.218  1.00 10.00      A   
ATOM    143  CB  LEU A  23     -19.631   2.131  -2.640  1.00 10.00      A   
ATOM    144  CG  LEU A  23     -18.617   1.680  -3.702  1.00 10.00      A   
ATOM    145  CD1 LEU A  23     -18.480   0.165  -3.726  1.00 10.00      A   
ATOM    146  CD2 LEU A  23     -19.001   2.208  -5.076  1.00 10.00      A   
ATOM    147  C   LEU A  23     -19.697   2.682  -0.185  1.00 10.00      A   
ATOM    148  O   LEU A  23     -20.803   3.221  -0.122  1.00 10.00      A   
ATOM    149  N   ASP A  24     -18.682   2.988   0.616  1.00 10.00      A   
ATOM    150  HN  ASP A  24     -17.832   2.508   0.502  1.00 10.00      A   
ATOM    151  CA  ASP A  24     -18.781   3.999   1.676  1.00 10.00      A   
ATOM    152  CB  ASP A  24     -17.427   4.212   2.356  1.00 10.00      A   
ATOM    153  CG  ASP A  24     -17.273   3.432   3.648  1.00 10.00      A   
ATOM    154  OD1 ASP A  24     -18.145   3.558   4.534  1.00 10.00      A   
ATOM    155  OD2 ASP A  24     -16.269   2.703   3.781  1.00 10.00      A   
ATOM    156  C   ASP A  24     -19.311   5.337   1.172  1.00 10.00      A   
ATOM    157  O   ASP A  24     -20.153   5.958   1.820  1.00 10.00      A   
ATOM    158  N   LYS A  25     -18.820   5.780   0.015  1.00 10.00      A   
ATOM    159  HN  LYS A  25     -18.146   5.243  -0.454  1.00 10.00      A   
ATOM    160  CA  LYS A  25     -19.254   7.050  -0.566  1.00 10.00      A   
ATOM    161  CB  LYS A  25     -18.538   7.327  -1.891  1.00 10.00      A   
ATOM    162  CG  LYS A  25     -17.058   7.652  -1.757  1.00 10.00      A   
ATOM    163  CD  LYS A  25     -16.453   8.025  -3.102  1.00 10.00      A   
ATOM    164  CE  LYS A  25     -14.949   8.233  -2.998  1.00 10.00      A   
ATOM    165  NZ  LYS A  25     -14.592   9.560  -2.434  1.00 10.00      A   
ATOM    166  HZ1 LYS A  25     -13.586   9.574  -2.169  1.00 10.00      A   
ATOM    167  HZ2 LYS A  25     -15.165   9.765  -1.581  1.00 10.00      A   
ATOM    168  HZ3 LYS A  25     -14.763  10.305  -3.139  1.00 10.00      A   
ATOM    169  C   LYS A  25     -20.767   7.077  -0.772  1.00 10.00      A   
ATOM    170  O   LYS A  25     -21.432   8.051  -0.417  1.00 10.00      A   
ATOM    171  N   ASP A  26     -21.302   5.994  -1.331  1.00 10.00      A   
ATOM    172  HN  ASP A  26     -20.717   5.252  -1.585  1.00 10.00      A   
ATOM    173  CA  ASP A  26     -22.737   5.884  -1.577  1.00 10.00      A   
ATOM    174  CB  ASP A  26     -23.047   4.698  -2.495  1.00 10.00      A   
ATOM    175  CG  ASP A  26     -23.006   5.063  -3.962  1.00 10.00      A   
ATOM    176  OD1 ASP A  26     -23.916   5.785  -4.424  1.00 10.00      A   
ATOM    177  OD2 ASP A  26     -22.071   4.619  -4.660  1.00 10.00      A   
ATOM    178  C   ASP A  26     -23.489   5.726  -0.266  1.00 10.00      A   
ATOM    179  O   ASP A  26     -24.549   6.320  -0.069  1.00 10.00      A   
ATOM    180  N   ARG A  27     -22.914   4.937   0.635  1.00 10.00      A   
ATOM    181  HN  ARG A  27     -22.054   4.510   0.413  1.00 10.00      A   
ATOM    182  CA  ARG A  27     -23.513   4.683   1.939  1.00 10.00      A   
ATOM    183  CB  ARG A  27     -22.637   3.729   2.750  1.00 10.00      A   
ATOM    184  CG  ARG A  27     -22.957   2.260   2.547  1.00 10.00      A   
ATOM    185  CD  ARG A  27     -24.318   1.911   3.124  1.00 10.00      A   
ATOM    186  NE  ARG A  27     -24.563   0.471   3.138  1.00 10.00      A   
ATOM    187  HE  ARG A  27     -24.451  -0.015   2.283  1.00 10.00      A   
ATOM    188  CZ  ARG A  27     -24.897  -0.218   4.225  1.00 10.00      A   
ATOM    189  NH1 ARG A  27     -25.022   0.400   5.396  1.00 10.00      A   
ATOM    190 HH11 ARG A  27     -24.847   1.438   5.472  1.00 10.00      A   
ATOM    191 HH12 ARG A  27     -25.292  -0.135   6.247  1.00 10.00      A   
ATOM    192  NH2 ARG A  27     -25.122  -1.523   4.135  1.00 10.00      A   
ATOM    193 HH21 ARG A  27     -25.040  -2.009   3.212  1.00 10.00      A   
ATOM    194 HH22 ARG A  27     -25.379  -2.073   4.986  1.00 10.00      A   
ATOM    195  C   ARG A  27     -23.737   5.979   2.713  1.00 10.00      A   
ATOM    196  O   ARG A  27     -24.732   6.127   3.417  1.00 10.00      A   
ATOM    197  N   ASN A  28     -22.813   6.919   2.568  1.00 10.00      A   
ATOM    198  HN  ASN A  28     -22.037   6.735   1.993  1.00 10.00      A   
ATOM    199  CA  ASN A  28     -22.909   8.209   3.252  1.00 10.00      A   
ATOM    200  CB  ASN A  28     -21.623   9.023   3.078  1.00 10.00      A   
ATOM    201  CG  ASN A  28     -20.444   8.442   3.835  1.00 10.00      A   
ATOM    202  OD1 ASN A  28     -20.611   7.730   4.828  1.00 10.00      A   
ATOM    203  ND2 ASN A  28     -19.241   8.754   3.375  1.00 10.00      A   
ATOM    204 HD21 ASN A  28     -19.185   9.331   2.586  1.00 10.00      A   
ATOM    205 HD22 ASN A  28     -18.461   8.394   3.843  1.00 10.00      A   
ATOM    206  C   ASN A  28     -24.111   9.013   2.762  1.00 10.00      A   
ATOM    207  O   ASN A  28     -24.677   9.820   3.499  1.00 10.00      A   
ATOM    208  N   SER A  29     -24.501   8.782   1.517  1.00 10.00      A   
ATOM    209  HN  SER A  29     -24.015   8.123   0.976  1.00 10.00      A   
ATOM    210  CA  SER A  29     -25.638   9.479   0.935  1.00 10.00      A   
ATOM    211  CB  SER A  29     -25.565   9.420  -0.594  1.00 10.00      A   
ATOM    212  OG  SER A  29     -24.276   9.792  -1.057  1.00 10.00      A   
ATOM    213  HG  SER A  29     -23.806   9.008  -1.366  1.00 10.00      A   
ATOM    214  C   SER A  29     -26.946   8.861   1.431  1.00 10.00      A   
ATOM    215  O   SER A  29     -27.954   9.551   1.579  1.00 10.00      A   
ATOM    216  N   VAL A  30     -26.906   7.561   1.710  1.00 10.00      A   
ATOM    217  HN  VAL A  30     -26.063   7.077   1.590  1.00 10.00      A   
ATOM    218  CA  VAL A  30     -28.075   6.833   2.186  1.00 10.00      A   
ATOM    219  CB  VAL A  30     -27.803   5.313   2.253  1.00 10.00      A   
ATOM    220  CG1 VAL A  30     -29.023   4.553   2.756  1.00 10.00      A   
ATOM    221  CG2 VAL A  30     -27.371   4.791   0.893  1.00 10.00      A   
ATOM    222  C   VAL A  30     -28.515   7.331   3.560  1.00 10.00      A   
ATOM    223  O   VAL A  30     -29.704   7.535   3.803  1.00 10.00      A   
ATOM    224  N   SER A  31     -27.551   7.564   4.445  1.00 10.00      A   
ATOM    225  HN  SER A  31     -26.612   7.419   4.191  1.00 10.00      A   
ATOM    226  CA  SER A  31     -27.847   8.032   5.791  1.00 10.00      A   
ATOM    227  CB  SER A  31     -26.745   7.584   6.763  1.00 10.00      A   
ATOM    228  OG  SER A  31     -25.505   7.407   6.091  1.00 10.00      A   
ATOM    229  HG  SER A  31     -25.267   6.463   6.104  1.00 10.00      A   
ATOM    230  C   SER A  31     -28.023   9.550   5.844  1.00 10.00      A   
ATOM    231  O   SER A  31     -28.000  10.147   6.917  1.00 10.00      A   
ATOM    232  N   LEU A  32     -28.216  10.173   4.689  1.00 10.00      A   
ATOM    233  HN  LEU A  32     -28.239   9.651   3.859  1.00 10.00      A   
ATOM    234  CA  LEU A  32     -28.383  11.618   4.633  1.00 10.00      A   
ATOM    235  CB  LEU A  32     -27.204  12.272   3.915  1.00 10.00      A   
ATOM    236  CG  LEU A  32     -26.088  12.814   4.805  1.00 10.00      A   
ATOM    237  CD1 LEU A  32     -24.932  13.307   3.954  1.00 10.00      A   
ATOM    238  CD2 LEU A  32     -26.610  13.928   5.697  1.00 10.00      A   
ATOM    239  C   LEU A  32     -29.698  12.026   3.979  1.00 10.00      A   
ATOM    240  O   LEU A  32     -29.930  13.207   3.731  1.00 10.00      A   
ATOM    241  N   VAL A  33     -30.552  11.057   3.694  1.00 10.00      A   
ATOM    242  HN  VAL A  33     -30.313  10.130   3.900  1.00 10.00      A   
ATOM    243  CA  VAL A  33     -31.839  11.353   3.071  1.00 10.00      A   
ATOM    244  CB  VAL A  33     -32.333  10.223   2.141  1.00 10.00      A   
ATOM    245  CG1 VAL A  33     -31.390  10.054   0.964  1.00 10.00      A   
ATOM    246  CG2 VAL A  33     -32.486   8.913   2.894  1.00 10.00      A   
ATOM    247  C   VAL A  33     -32.906  11.694   4.113  1.00 10.00      A   
ATOM    248  O   VAL A  33     -33.752  12.560   3.885  1.00 10.00      A   
ATOM    249  N   CYS A  34     -32.850  11.017   5.255  1.00 10.00      A   
ATOM    250  HN  CYS A  34     -32.146  10.347   5.376  1.00 10.00      A   
ATOM    251  CA  CYS A  34     -33.799  11.238   6.341  1.00 10.00      A   
ATOM    252  CB  CYS A  34     -35.206  10.791   5.934  1.00 10.00      A   
ATOM    253  SG  CYS A  34     -35.299   9.098   5.315  1.00 10.00      A   
ATOM    254  HG  CYS A  34     -35.348   9.157   3.993  1.00 10.00      A   
ATOM    255  C   CYS A  34     -33.347  10.481   7.585  1.00 10.00      A   
ATOM    256  O   CYS A  34     -32.464   9.619   7.500  1.00 10.00      A   
ATOM    257  N   LYS A  35     -33.958  10.788   8.725  1.00 10.00      A   
ATOM    258  HN  LYS A  35     -34.676  11.472   8.716  1.00 10.00      A   
ATOM    259  CA  LYS A  35     -33.601  10.150   9.991  1.00 10.00      A   
ATOM    260  CB  LYS A  35     -34.351  10.810  11.155  1.00 10.00      A   
ATOM    261  CG  LYS A  35     -33.957  10.311  12.539  1.00 10.00      A   
ATOM    262  CD  LYS A  35     -32.466  10.466  12.786  1.00 10.00      A   
ATOM    263  CE  LYS A  35     -32.164  10.732  14.254  1.00 10.00      A   
ATOM    264  NZ  LYS A  35     -32.600   9.616  15.135  1.00 10.00      A   
ATOM    265  HZ1 LYS A  35     -33.588   9.365  14.934  1.00 10.00      A   
ATOM    266  HZ2 LYS A  35     -32.521   9.896  16.133  1.00 10.00      A   
ATOM    267  HZ3 LYS A  35     -31.997   8.775  14.975  1.00 10.00      A   
ATOM    268  C   LYS A  35     -33.865   8.643   9.972  1.00 10.00      A   
ATOM    269  O   LYS A  35     -33.064   7.861  10.491  1.00 10.00      A   
ATOM    270  N   SER A  36     -34.974   8.240   9.359  1.00 10.00      A   
ATOM    271  HN  SER A  36     -35.564   8.910   8.950  1.00 10.00      A   
ATOM    272  CA  SER A  36     -35.346   6.830   9.287  1.00 10.00      A   
ATOM    273  CB  SER A  36     -36.675   6.664   8.542  1.00 10.00      A   
ATOM    274  OG  SER A  36     -37.232   5.372   8.738  1.00 10.00      A   
ATOM    275  HG  SER A  36     -37.561   5.298   9.642  1.00 10.00      A   
ATOM    276  C   SER A  36     -34.255   5.999   8.615  1.00 10.00      A   
ATOM    277  O   SER A  36     -33.822   4.978   9.151  1.00 10.00      A   
ATOM    278  N   TRP A  37     -33.797   6.451   7.449  1.00 10.00      A   
ATOM    279  HN  TRP A  37     -34.166   7.280   7.076  1.00 10.00      A   
ATOM    280  CA  TRP A  37     -32.764   5.736   6.710  1.00 10.00      A   
ATOM    281  CB  TRP A  37     -32.647   6.272   5.281  1.00 10.00      A   
ATOM    282  CG  TRP A  37     -33.786   5.879   4.379  1.00 10.00      A   
ATOM    283  CD1 TRP A  37     -35.116   5.838   4.694  1.00 10.00      A   
ATOM    284  CD2 TRP A  37     -33.690   5.464   3.009  1.00 10.00      A   
ATOM    285  NE1 TRP A  37     -35.847   5.423   3.610  1.00 10.00      A   
ATOM    286  HE1 TRP A  37     -36.827   5.319   3.588  1.00 10.00      A   
ATOM    287  CE2 TRP A  37     -34.998   5.191   2.563  1.00 10.00      A   
ATOM    288  CE3 TRP A  37     -32.626   5.301   2.118  1.00 10.00      A   
ATOM    289  CZ2 TRP A  37     -35.270   4.762   1.265  1.00 10.00      A   
ATOM    290  CZ3 TRP A  37     -32.897   4.878   0.832  1.00 10.00      A   
ATOM    291  CH2 TRP A  37     -34.208   4.613   0.418  1.00 10.00      A   
ATOM    292  C   TRP A  37     -31.424   5.814   7.429  1.00 10.00      A   
ATOM    293  O   TRP A  37     -30.639   4.869   7.392  1.00 10.00      A   
ATOM    294  N   TYR A  38     -31.179   6.936   8.102  1.00 10.00      A   
ATOM    295  HN  TYR A  38     -31.856   7.651   8.103  1.00 10.00      A   
ATOM    296  CA  TYR A  38     -29.937   7.138   8.839  1.00 10.00      A   
ATOM    297  CB  TYR A  38     -29.885   8.559   9.416  1.00 10.00      A   
ATOM    298  CG  TYR A  38     -28.792   8.790  10.438  1.00 10.00      A   
ATOM    299  CD1 TYR A  38     -29.090   8.860  11.793  1.00 10.00      A   
ATOM    300  CD2 TYR A  38     -27.467   8.934  10.051  1.00 10.00      A   
ATOM    301  CE1 TYR A  38     -28.104   9.066  12.735  1.00 10.00      A   
ATOM    302  CE2 TYR A  38     -26.472   9.141  10.987  1.00 10.00      A   
ATOM    303  CZ  TYR A  38     -26.795   9.205  12.326  1.00 10.00      A   
ATOM    304  OH  TYR A  38     -25.805   9.404  13.262  1.00 10.00      A   
ATOM    305  HH  TYR A  38     -25.295  10.195  13.030  1.00 10.00      A   
ATOM    306  C   TYR A  38     -29.778   6.105   9.953  1.00 10.00      A   
ATOM    307  O   TYR A  38     -28.696   5.547  10.146  1.00 10.00      A   
ATOM    308  N   GLU A  39     -30.866   5.841  10.664  1.00 10.00      A   
ATOM    309  HN  GLU A  39     -31.705   6.298  10.436  1.00 10.00      A   
ATOM    310  CA  GLU A  39     -30.856   4.889  11.768  1.00 10.00      A   
ATOM    311  CB  GLU A  39     -32.150   4.986  12.584  1.00 10.00      A   
ATOM    312  CG  GLU A  39     -32.295   6.285  13.366  1.00 10.00      A   
ATOM    313  CD  GLU A  39     -31.183   6.497  14.378  1.00 10.00      A   
ATOM    314  OE1 GLU A  39     -30.873   7.666  14.695  1.00 10.00      A   
ATOM    315  OE2 GLU A  39     -30.626   5.497  14.876  1.00 10.00      A   
ATOM    316  C   GLU A  39     -30.634   3.458  11.287  1.00 10.00      A   
ATOM    317  O   GLU A  39     -29.937   2.677  11.935  1.00 10.00      A   
ATOM    318  N   ILE A  40     -31.213   3.119  10.145  1.00 10.00      A   
ATOM    319  HN  ILE A  40     -31.753   3.784   9.663  1.00 10.00      A   
ATOM    320  CA  ILE A  40     -31.069   1.777   9.599  1.00 10.00      A   
ATOM    321  CB  ILE A  40     -32.179   1.451   8.582  1.00 10.00      A   
ATOM    322  CG1 ILE A  40     -33.554   1.677   9.218  1.00 10.00      A   
ATOM    323  CG2 ILE A  40     -32.050   0.013   8.097  1.00 10.00      A   
ATOM    324  CD1 ILE A  40     -34.709   1.547   8.252  1.00 10.00      A   
ATOM    325  C   ILE A  40     -29.691   1.576   8.964  1.00 10.00      A   
ATOM    326  O   ILE A  40     -29.069   0.526   9.133  1.00 10.00      A   
ATOM    327  N   GLU A  41     -29.218   2.590   8.248  1.00 10.00      A   
ATOM    328  HN  GLU A  41     -29.766   3.400   8.153  1.00 10.00      A   
ATOM    329  CA  GLU A  41     -27.918   2.536   7.580  1.00 10.00      A   
ATOM    330  CB  GLU A  41     -27.677   3.827   6.789  1.00 10.00      A   
ATOM    331  CG  GLU A  41     -26.640   3.715   5.680  1.00 10.00      A   
ATOM    332  CD  GLU A  41     -25.216   3.858   6.182  1.00 10.00      A   
ATOM    333  OE1 GLU A  41     -24.859   4.945   6.679  1.00 10.00      A   
ATOM    334  OE2 GLU A  41     -24.443   2.886   6.069  1.00 10.00      A   
ATOM    335  C   GLU A  41     -26.785   2.307   8.576  1.00 10.00      A   
ATOM    336  O   GLU A  41     -25.934   1.437   8.374  1.00 10.00      A   
ATOM    337  N   ARG A  42     -26.802   3.064   9.670  1.00 10.00      A   
ATOM    338  HN  ARG A  42     -27.533   3.710   9.788  1.00 10.00      A   
ATOM    339  CA  ARG A  42     -25.767   2.965  10.697  1.00 10.00      A   
ATOM    340  CB  ARG A  42     -25.946   4.058  11.753  1.00 10.00      A   
ATOM    341  CG  ARG A  42     -27.247   3.958  12.533  1.00 10.00      A   
ATOM    342  CD  ARG A  42     -27.344   5.017  13.616  1.00 10.00      A   
ATOM    343  NE  ARG A  42     -26.597   4.638  14.812  1.00 10.00      A   
ATOM    344  HE  ARG A  42     -25.665   4.338  14.682  1.00 10.00      A   
ATOM    345  CZ  ARG A  42     -27.107   4.650  16.046  1.00 10.00      A   
ATOM    346  NH1 ARG A  42     -28.373   5.015  16.247  1.00 10.00      A   
ATOM    347 HH11 ARG A  42     -28.984   5.299  15.441  1.00 10.00      A   
ATOM    348 HH12 ARG A  42     -28.771   5.019  17.213  1.00 10.00      A   
ATOM    349  NH2 ARG A  42     -26.348   4.314  17.081  1.00 10.00      A   
ATOM    350 HH21 ARG A  42     -25.350   4.038  16.935  1.00 10.00      A   
ATOM    351 HH22 ARG A  42     -26.740   4.324  18.048  1.00 10.00      A   
ATOM    352  C   ARG A  42     -25.715   1.585  11.358  1.00 10.00      A   
ATOM    353  O   ARG A  42     -24.728   1.234  12.007  1.00 10.00      A   
ATOM    354  N   TRP A  43     -26.766   0.798  11.182  1.00 10.00      A   
ATOM    355  HN  TRP A  43     -27.519   1.112  10.634  1.00 10.00      A   
ATOM    356  CA  TRP A  43     -26.826  -0.529  11.780  1.00 10.00      A   
ATOM    357  CB  TRP A  43     -28.157  -0.721  12.515  1.00 10.00      A   
ATOM    358  CG  TRP A  43     -28.166  -0.203  13.921  1.00 10.00      A   
ATOM    359  CD1 TRP A  43     -28.460   1.066  14.329  1.00 10.00      A   
ATOM    360  CD2 TRP A  43     -27.873  -0.947  15.108  1.00 10.00      A   
ATOM    361  NE1 TRP A  43     -28.366   1.158  15.696  1.00 10.00      A   
ATOM    362  HE1 TRP A  43     -28.531   1.968  16.227  1.00 10.00      A   
ATOM    363  CE2 TRP A  43     -28.006  -0.064  16.197  1.00 10.00      A   
ATOM    364  CE3 TRP A  43     -27.512  -2.274  15.354  1.00 10.00      A   
ATOM    365  CZ2 TRP A  43     -27.788  -0.466  17.513  1.00 10.00      A   
ATOM    366  CZ3 TRP A  43     -27.295  -2.670  16.660  1.00 10.00      A   
ATOM    367  CH2 TRP A  43     -27.435  -1.771  17.723  1.00 10.00      A   
ATOM    368  C   TRP A  43     -26.644  -1.637  10.743  1.00 10.00      A   
ATOM    369  O   TRP A  43     -26.841  -2.813  11.051  1.00 10.00      A   
ATOM    370  N   CYS A  44     -26.259  -1.278   9.520  1.00 10.00      A   
ATOM    371  HN  CYS A  44     -26.102  -0.329   9.316  1.00 10.00      A   
ATOM    372  CA  CYS A  44     -26.085  -2.288   8.477  1.00 10.00      A   
ATOM    373  CB  CYS A  44     -27.331  -2.386   7.590  1.00 10.00      A   
ATOM    374  SG  CYS A  44     -27.796  -0.840   6.779  1.00 10.00      A   
ATOM    375  HG  CYS A  44     -28.506  -0.127   7.649  1.00 10.00      A   
ATOM    376  C   CYS A  44     -24.829  -2.095   7.624  1.00 10.00      A   
ATOM    377  O   CYS A  44     -24.676  -2.757   6.595  1.00 10.00      A   
ATOM    378  N   ARG A  45     -23.936  -1.192   8.016  1.00 10.00      A   
ATOM    379  HN  ARG A  45     -24.093  -0.667   8.830  1.00 10.00      A   
ATOM    380  CA  ARG A  45     -22.708  -0.995   7.244  1.00 10.00      A   
ATOM    381  CB  ARG A  45     -22.146   0.426   7.359  1.00 10.00      A   
ATOM    382  CG  ARG A  45     -21.345   0.848   6.130  1.00 10.00      A   
ATOM    383  CD  ARG A  45     -20.714   2.225   6.288  1.00 10.00      A   
ATOM    384  NE  ARG A  45     -21.701   3.306   6.241  1.00 10.00      A   
ATOM    385  HE  ARG A  45     -22.629   3.080   6.488  1.00 10.00      A   
ATOM    386  CZ  ARG A  45     -21.425   4.552   5.860  1.00 10.00      A   
ATOM    387  NH1 ARG A  45     -20.206   4.893   5.474  1.00 10.00      A   
ATOM    388 HH11 ARG A  45     -20.004   5.871   5.179  1.00 10.00      A   
ATOM    389 HH12 ARG A  45     -19.433   4.175   5.448  1.00 10.00      A   
ATOM    390  NH2 ARG A  45     -22.383   5.467   5.861  1.00 10.00      A   
ATOM    391 HH21 ARG A  45     -23.360   5.207   6.158  1.00 10.00      A   
ATOM    392 HH22 ARG A  45     -22.172   6.443   5.568  1.00 10.00      A   
ATOM    393  C   ARG A  45     -21.668  -2.040   7.641  1.00 10.00      A   
ATOM    394  O   ARG A  45     -21.187  -2.053   8.776  1.00 10.00      A   
ATOM    395  N   ARG A  46     -21.337  -2.918   6.700  1.00 10.00      A   
ATOM    396  HN  ARG A  46     -21.746  -2.839   5.810  1.00 10.00      A   
ATOM    397  CA  ARG A  46     -20.388  -3.997   6.948  1.00 10.00      A   
ATOM    398  CB  ARG A  46     -20.410  -5.016   5.805  1.00 10.00      A   
ATOM    399  CG  ARG A  46     -21.779  -5.612   5.519  1.00 10.00      A   
ATOM    400  CD  ARG A  46     -21.699  -6.623   4.387  1.00 10.00      A   
ATOM    401  NE  ARG A  46     -23.012  -7.157   4.025  1.00 10.00      A   
ATOM    402  HE  ARG A  46     -23.735  -7.073   4.691  1.00 10.00      A   
ATOM    403  CZ  ARG A  46     -23.280  -7.739   2.857  1.00 10.00      A   
ATOM    404  NH1 ARG A  46     -22.331  -7.855   1.932  1.00 10.00      A   
ATOM    405 HH11 ARG A  46     -21.368  -7.493   2.111  1.00 10.00      A   
ATOM    406 HH12 ARG A  46     -22.545  -8.314   1.017  1.00 10.00      A   
ATOM    407  NH2 ARG A  46     -24.496  -8.206   2.614  1.00 10.00      A   
ATOM    408 HH21 ARG A  46     -25.244  -8.116   3.334  1.00 10.00      A   
ATOM    409 HH22 ARG A  46     -24.709  -8.666   1.698  1.00 10.00      A   
ATOM    410  C   ARG A  46     -18.966  -3.499   7.178  1.00 10.00      A   
ATOM    411  O   ARG A  46     -18.231  -4.064   7.988  1.00 10.00      A   
ATOM    412  N   LYS A  47     -18.577  -2.442   6.487  1.00 10.00      A   
ATOM    413  HN  LYS A  47     -19.207  -1.996   5.881  1.00 10.00      A   
ATOM    414  CA  LYS A  47     -17.230  -1.916   6.633  1.00 10.00      A   
ATOM    415  CB  LYS A  47     -16.340  -2.376   5.474  1.00 10.00      A   
ATOM    416  CG  LYS A  47     -16.754  -1.846   4.109  1.00 10.00      A   
ATOM    417  CD  LYS A  47     -15.591  -1.891   3.131  1.00 10.00      A   
ATOM    418  CE  LYS A  47     -15.967  -1.279   1.791  1.00 10.00      A   
ATOM    419  NZ  LYS A  47     -14.772  -0.982   0.957  1.00 10.00      A   
ATOM    420  HZ1 LYS A  47     -14.124  -0.347   1.472  1.00 10.00      A   
ATOM    421  HZ2 LYS A  47     -15.062  -0.517   0.077  1.00 10.00      A   
ATOM    422  HZ3 LYS A  47     -14.267  -1.862   0.724  1.00 10.00      A   
ATOM    423  C   LYS A  47     -17.226  -0.401   6.728  1.00 10.00      A   
ATOM    424  O   LYS A  47     -18.163   0.256   6.283  1.00 10.00      A   
ATOM    425  N   VAL A  48     -16.177   0.135   7.335  1.00 10.00      A   
ATOM    426  HN  VAL A  48     -15.491  -0.459   7.704  1.00 10.00      A   
ATOM    427  CA  VAL A  48     -16.013   1.577   7.481  1.00 10.00      A   
ATOM    428  CB  VAL A  48     -16.388   2.087   8.897  1.00 10.00      A   
ATOM    429  CG1 VAL A  48     -17.899   2.146   9.071  1.00 10.00      A   
ATOM    430  CG2 VAL A  48     -15.755   1.227   9.983  1.00 10.00      A   
ATOM    431  C   VAL A  48     -14.580   1.978   7.150  1.00 10.00      A   
ATOM    432  O   VAL A  48     -13.624   1.490   7.764  1.00 10.00      A   
ATOM    433  N   PHE A  49     -14.427   2.826   6.150  1.00 10.00      A   
ATOM    434  HN  PHE A  49     -15.221   3.141   5.661  1.00 10.00      A   
ATOM    435  CA  PHE A  49     -13.115   3.287   5.746  1.00 10.00      A   
ATOM    436  CB  PHE A  49     -13.019   3.387   4.223  1.00 10.00      A   
ATOM    437  CG  PHE A  49     -11.694   3.893   3.729  1.00 10.00      A   
ATOM    438  CD1 PHE A  49     -10.609   3.038   3.630  1.00 10.00      A   
ATOM    439  CD2 PHE A  49     -11.536   5.219   3.365  1.00 10.00      A   
ATOM    440  CE1 PHE A  49      -9.388   3.499   3.179  1.00 10.00      A   
ATOM    441  CE2 PHE A  49     -10.320   5.689   2.912  1.00 10.00      A   
ATOM    442  CZ  PHE A  49      -9.244   4.826   2.820  1.00 10.00      A   
ATOM    443  C   PHE A  49     -12.795   4.633   6.381  1.00 10.00      A   
ATOM    444  O   PHE A  49     -13.508   5.616   6.176  1.00 10.00      A   
ATOM    445  N   ILE A  50     -11.727   4.670   7.162  1.00 10.00      A   
ATOM    446  HN  ILE A  50     -11.206   3.847   7.304  1.00 10.00      A   
ATOM    447  CA  ILE A  50     -11.305   5.899   7.816  1.00 10.00      A   
ATOM    448  CB  ILE A  50     -11.296   5.762   9.354  1.00 10.00      A   
ATOM    449  CG1 ILE A  50     -12.621   5.182   9.863  1.00 10.00      A   
ATOM    450  CG2 ILE A  50     -11.019   7.105  10.013  1.00 10.00      A   
ATOM    451  CD1 ILE A  50     -13.815   6.083   9.643  1.00 10.00      A   
ATOM    452  C   ILE A  50      -9.909   6.285   7.322  1.00 10.00      A   
ATOM    453  O   ILE A  50      -8.913   5.648   7.677  1.00 10.00      A   
ATOM    454  N   GLY A  51      -9.845   7.328   6.498  1.00 10.00      A   
ATOM    455  HN  GLY A  51     -10.672   7.808   6.266  1.00 10.00      A   
ATOM    456  CA  GLY A  51      -8.573   7.771   5.948  1.00 10.00      A   
ATOM    457  C   GLY A  51      -7.645   8.369   6.986  1.00 10.00      A   
ATOM    458  O   GLY A  51      -6.430   8.368   6.809  1.00 10.00      A   
ATOM    459  N   ASN A  52      -8.212   8.885   8.063  1.00 10.00      A   
ATOM    460  HN  ASN A  52      -9.187   8.857   8.149  1.00 10.00      A   
ATOM    461  CA  ASN A  52      -7.419   9.484   9.126  1.00 10.00      A   
ATOM    462  CB  ASN A  52      -7.469  11.014   9.029  1.00 10.00      A   
ATOM    463  CG  ASN A  52      -6.444  11.708   9.913  1.00 10.00      A   
ATOM    464  OD1 ASN A  52      -5.976  11.159  10.910  1.00 10.00      A   
ATOM    465  ND2 ASN A  52      -6.103  12.939   9.561  1.00 10.00      A   
ATOM    466 HD21 ASN A  52      -6.527  13.327   8.767  1.00 10.00      A   
ATOM    467 HD22 ASN A  52      -5.436  13.404  10.104  1.00 10.00      A   
ATOM    468  C   ASN A  52      -7.939   9.029  10.480  1.00 10.00      A   
ATOM    469  O   ASN A  52      -9.039   9.401  10.887  1.00 10.00      A   
ATOM    470  N   CYS A  53      -7.136   8.236  11.182  1.00 10.00      A   
ATOM    471  HN  CYS A  53      -6.263   7.988  10.807  1.00 10.00      A   
ATOM    472  CA  CYS A  53      -7.513   7.718  12.494  1.00 10.00      A   
ATOM    473  CB  CYS A  53      -6.480   6.695  12.978  1.00 10.00      A   
ATOM    474  SG  CYS A  53      -4.762   7.221  12.774  1.00 10.00      A   
ATOM    475  HG  CYS A  53      -4.328   6.737  11.614  1.00 10.00      A   
ATOM    476  C   CYS A  53      -7.677   8.829  13.528  1.00 10.00      A   
ATOM    477  O   CYS A  53      -8.263   8.615  14.585  1.00 10.00      A   
ATOM    478  N   TYR A  54      -7.167  10.015  13.221  1.00 10.00      A   
ATOM    479  HN  TYR A  54      -6.708  10.133  12.357  1.00 10.00      A   
ATOM    480  CA  TYR A  54      -7.262  11.141  14.145  1.00 10.00      A   
ATOM    481  CB  TYR A  54      -5.906  11.818  14.313  1.00 10.00      A   
ATOM    482  CG  TYR A  54      -4.901  10.965  15.054  1.00 10.00      A   
ATOM    483  CD1 TYR A  54      -3.556  10.980  14.712  1.00 10.00      A   
ATOM    484  CD2 TYR A  54      -5.302  10.142  16.100  1.00 10.00      A   
ATOM    485  CE1 TYR A  54      -2.639  10.200  15.391  1.00 10.00      A   
ATOM    486  CE2 TYR A  54      -4.393   9.359  16.782  1.00 10.00      A   
ATOM    487  CZ  TYR A  54      -3.065   9.391  16.423  1.00 10.00      A   
ATOM    488  OH  TYR A  54      -2.157   8.615  17.107  1.00 10.00      A   
ATOM    489  HH  TYR A  54      -1.871   9.093  17.909  1.00 10.00      A   
ATOM    490  C   TYR A  54      -8.341  12.142  13.739  1.00 10.00      A   
ATOM    491  O   TYR A  54      -8.543  13.160  14.407  1.00 10.00      A   
ATOM    492  N   ALA A  55      -9.041  11.846  12.651  1.00 10.00      A   
ATOM    493  HN  ALA A  55      -8.840  11.020  12.158  1.00 10.00      A   
ATOM    494  CA  ALA A  55     -10.108  12.718  12.176  1.00 10.00      A   
ATOM    495  CB  ALA A  55     -10.382  12.475  10.700  1.00 10.00      A   
ATOM    496  C   ALA A  55     -11.371  12.478  12.990  1.00 10.00      A   
ATOM    497  O   ALA A  55     -12.259  13.328  13.049  1.00 10.00      A   
ATOM    498  N   VAL A  56     -11.433  11.316  13.625  1.00 10.00      A   
ATOM    499  HN  VAL A  56     -10.680  10.691  13.551  1.00 10.00      A   
ATOM    500  CA  VAL A  56     -12.574  10.938  14.439  1.00 10.00      A   
ATOM    501  CB  VAL A  56     -13.675  10.271  13.574  1.00 10.00      A   
ATOM    502  CG1 VAL A  56     -13.184   8.974  12.945  1.00 10.00      A   
ATOM    503  CG2 VAL A  56     -14.956  10.050  14.365  1.00 10.00      A   
ATOM    504  C   VAL A  56     -12.115   9.982  15.541  1.00 10.00      A   
ATOM    505  O   VAL A  56     -11.150   9.243  15.359  1.00 10.00      A   
ATOM    506  N   SER A  57     -12.779  10.023  16.688  1.00 10.00      A   
ATOM    507  HN  SER A  57     -13.526  10.648  16.793  1.00 10.00      A   
ATOM    508  CA  SER A  57     -12.422   9.157  17.800  1.00 10.00      A   
ATOM    509  CB  SER A  57     -12.801   9.827  19.124  1.00 10.00      A   
ATOM    510  OG  SER A  57     -13.665  10.933  18.907  1.00 10.00      A   
ATOM    511  HG  SER A  57     -14.539  10.609  18.640  1.00 10.00      A   
ATOM    512  C   SER A  57     -13.106   7.796  17.664  1.00 10.00      A   
ATOM    513  O   SER A  57     -14.191   7.702  17.080  1.00 10.00      A   
ATOM    514  N   PRO A  58     -12.477   6.725  18.191  1.00 10.00      A   
ATOM    515  CA  PRO A  58     -13.023   5.365  18.125  1.00 10.00      A   
ATOM    516  CB  PRO A  58     -12.122   4.569  19.070  1.00 10.00      A   
ATOM    517  CG  PRO A  58     -10.833   5.313  19.093  1.00 10.00      A   
ATOM    518  CD  PRO A  58     -11.172   6.762  18.883  1.00 10.00      A   
ATOM    519  C   PRO A  58     -14.470   5.291  18.607  1.00 10.00      A   
ATOM    520  O   PRO A  58     -15.333   4.721  17.934  1.00 10.00      A   
ATOM    521  N   ALA A  59     -14.726   5.885  19.768  1.00 10.00      A   
ATOM    522  HN  ALA A  59     -13.992   6.335  20.242  1.00 10.00      A   
ATOM    523  CA  ALA A  59     -16.058   5.886  20.365  1.00 10.00      A   
ATOM    524  CB  ALA A  59     -16.035   6.631  21.690  1.00 10.00      A   
ATOM    525  C   ALA A  59     -17.100   6.498  19.432  1.00 10.00      A   
ATOM    526  O   ALA A  59     -18.227   6.014  19.346  1.00 10.00      A   
ATOM    527  N   THR A  60     -16.710   7.549  18.724  1.00 10.00      A   
ATOM    528  HN  THR A  60     -15.791   7.873  18.822  1.00 10.00      A   
ATOM    529  CA  THR A  60     -17.605   8.237  17.801  1.00 10.00      A   
ATOM    530  CB  THR A  60     -16.918   9.481  17.213  1.00 10.00      A   
ATOM    531  OG1 THR A  60     -16.040  10.035  18.204  1.00 10.00      A   
ATOM    532  HG1 THR A  60     -16.515  10.098  19.044  1.00 10.00      A   
ATOM    533  CG2 THR A  60     -17.951  10.528  16.824  1.00 10.00      A   
ATOM    534  C   THR A  60     -18.052   7.314  16.666  1.00 10.00      A   
ATOM    535  O   THR A  60     -19.179   7.411  16.176  1.00 10.00      A   
ATOM    536  N   VAL A  61     -17.166   6.419  16.254  1.00 10.00      A   
ATOM    537  HN  VAL A  61     -16.280   6.392  16.680  1.00 10.00      A   
ATOM    538  CA  VAL A  61     -17.471   5.476  15.187  1.00 10.00      A   
ATOM    539  CB  VAL A  61     -16.185   4.877  14.579  1.00 10.00      A   
ATOM    540  CG1 VAL A  61     -16.511   3.973  13.399  1.00 10.00      A   
ATOM    541  CG2 VAL A  61     -15.235   5.987  14.157  1.00 10.00      A   
ATOM    542  C   VAL A  61     -18.354   4.346  15.710  1.00 10.00      A   
ATOM    543  O   VAL A  61     -19.392   4.038  15.124  1.00 10.00      A   
ATOM    544  N   ILE A  62     -17.944   3.761  16.830  1.00 10.00      A   
ATOM    545  HN  ILE A  62     -17.119   4.081  17.257  1.00 10.00      A   
ATOM    546  CA  ILE A  62     -18.677   2.656  17.447  1.00 10.00      A   
ATOM    547  CB  ILE A  62     -17.942   2.127  18.698  1.00 10.00      A   
ATOM    548  CG1 ILE A  62     -16.483   1.798  18.370  1.00 10.00      A   
ATOM    549  CG2 ILE A  62     -18.648   0.898  19.251  1.00 10.00      A   
ATOM    550  CD1 ILE A  62     -15.642   1.460  19.585  1.00 10.00      A   
ATOM    551  C   ILE A  62     -20.096   3.077  17.830  1.00 10.00      A   
ATOM    552  O   ILE A  62     -21.045   2.303  17.686  1.00 10.00      A   
ATOM    553  N   ARG A  63     -20.228   4.313  18.308  1.00 10.00      A   
ATOM    554  HN  ARG A  63     -19.427   4.878  18.398  1.00 10.00      A   
ATOM    555  CA  ARG A  63     -21.523   4.855  18.711  1.00 10.00      A   
ATOM    556  CB  ARG A  63     -21.368   6.306  19.177  1.00 10.00      A   
ATOM    557  CG  ARG A  63     -22.662   6.965  19.640  1.00 10.00      A   
ATOM    558  CD  ARG A  63     -22.800   6.923  21.154  1.00 10.00      A   
ATOM    559  NE  ARG A  63     -21.738   7.681  21.818  1.00 10.00      A   
ATOM    560  HE  ARG A  63     -21.673   8.641  21.602  1.00 10.00      A   
ATOM    561  CZ  ARG A  63     -20.885   7.158  22.695  1.00 10.00      A   
ATOM    562  NH1 ARG A  63     -20.970   5.875  23.025  1.00 10.00      A   
ATOM    563 HH11 ARG A  63     -20.304   5.464  23.717  1.00 10.00      A   
ATOM    564 HH12 ARG A  63     -21.703   5.269  22.593  1.00 10.00      A   
ATOM    565  NH2 ARG A  63     -19.935   7.911  23.235  1.00 10.00      A   
ATOM    566 HH21 ARG A  63     -19.855   8.917  22.976  1.00 10.00      A   
ATOM    567 HH22 ARG A  63     -19.262   7.502  23.918  1.00 10.00      A   
ATOM    568  C   ARG A  63     -22.511   4.809  17.552  1.00 10.00      A   
ATOM    569  O   ARG A  63     -23.657   4.390  17.710  1.00 10.00      A   
ATOM    570  N   ARG A  64     -22.049   5.215  16.382  1.00 10.00      A   
ATOM    571  HN  ARG A  64     -21.108   5.489  16.303  1.00 10.00      A   
ATOM    572  CA  ARG A  64     -22.899   5.244  15.211  1.00 10.00      A   
ATOM    573  CB  ARG A  64     -22.420   6.301  14.214  1.00 10.00      A   
ATOM    574  CG  ARG A  64     -23.407   6.577  13.097  1.00 10.00      A   
ATOM    575  CD  ARG A  64     -22.977   7.765  12.261  1.00 10.00      A   
ATOM    576  NE  ARG A  64     -23.334   7.591  10.858  1.00 10.00      A   
ATOM    577  HE  ARG A  64     -23.900   6.824  10.632  1.00 10.00      A   
ATOM    578  CZ  ARG A  64     -22.940   8.404   9.887  1.00 10.00      A   
ATOM    579  NH1 ARG A  64     -22.178   9.458  10.157  1.00 10.00      A   
ATOM    580 HH11 ARG A  64     -21.871  10.087   9.391  1.00 10.00      A   
ATOM    581 HH12 ARG A  64     -21.881   9.666  11.149  1.00 10.00      A   
ATOM    582  NH2 ARG A  64     -23.299   8.161   8.631  1.00 10.00      A   
ATOM    583 HH21 ARG A  64     -23.890   7.336   8.400  1.00 10.00      A   
ATOM    584 HH22 ARG A  64     -22.984   8.800   7.867  1.00 10.00      A   
ATOM    585  C   ARG A  64     -23.019   3.872  14.549  1.00 10.00      A   
ATOM    586  O   ARG A  64     -24.126   3.421  14.264  1.00 10.00      A   
ATOM    587  N   PHE A  65     -21.888   3.209  14.326  1.00 10.00      A   
ATOM    588  HN  PHE A  65     -21.032   3.603  14.614  1.00 10.00      A   
ATOM    589  CA  PHE A  65     -21.880   1.897  13.683  1.00 10.00      A   
ATOM    590  CB  PHE A  65     -20.963   1.915  12.456  1.00 10.00      A   
ATOM    591  CG  PHE A  65     -21.385   2.868  11.374  1.00 10.00      A   
ATOM    592  CD1 PHE A  65     -20.870   4.152  11.319  1.00 10.00      A   
ATOM    593  CD2 PHE A  65     -22.296   2.477  10.407  1.00 10.00      A   
ATOM    594  CE1 PHE A  65     -21.258   5.023  10.319  1.00 10.00      A   
ATOM    595  CE2 PHE A  65     -22.688   3.344   9.406  1.00 10.00      A   
ATOM    596  CZ  PHE A  65     -22.169   4.619   9.362  1.00 10.00      A   
ATOM    597  C   PHE A  65     -21.422   0.806  14.651  1.00 10.00      A   
ATOM    598  O   PHE A  65     -20.225   0.598  14.840  1.00 10.00      A   
ATOM    599  N   PRO A  66     -22.368   0.090  15.281  1.00 10.00      A   
ATOM    600  CA  PRO A  66     -22.063  -0.968  16.231  1.00 10.00      A   
ATOM    601  CB  PRO A  66     -23.209  -0.839  17.241  1.00 10.00      A   
ATOM    602  CG  PRO A  66     -24.320  -0.128  16.519  1.00 10.00      A   
ATOM    603  CD  PRO A  66     -23.813   0.274  15.156  1.00 10.00      A   
ATOM    604  C   PRO A  66     -22.073  -2.364  15.601  1.00 10.00      A   
ATOM    605  O   PRO A  66     -21.968  -3.366  16.308  1.00 10.00      A   
ATOM    606  N   LYS A  67     -22.194  -2.431  14.276  1.00 10.00      A   
ATOM    607  HN  LYS A  67     -22.270  -1.599  13.760  1.00 10.00      A   
ATOM    608  CA  LYS A  67     -22.219  -3.716  13.575  1.00 10.00      A   
ATOM    609  CB  LYS A  67     -23.634  -4.055  13.094  1.00 10.00      A   
ATOM    610  CG  LYS A  67     -24.524  -4.686  14.157  1.00 10.00      A   
ATOM    611  CD  LYS A  67     -25.771  -5.313  13.543  1.00 10.00      A   
ATOM    612  CE  LYS A  67     -26.561  -6.105  14.575  1.00 10.00      A   
ATOM    613  NZ  LYS A  67     -27.720  -6.821  13.976  1.00 10.00      A   
ATOM    614  HZ1 LYS A  67     -28.259  -7.314  14.717  1.00 10.00      A   
ATOM    615  HZ2 LYS A  67     -27.394  -7.520  13.279  1.00 10.00      A   
ATOM    616  HZ3 LYS A  67     -28.352  -6.145  13.501  1.00 10.00      A   
ATOM    617  C   LYS A  67     -21.233  -3.753  12.405  1.00 10.00      A   
ATOM    618  O   LYS A  67     -21.567  -4.204  11.308  1.00 10.00      A   
ATOM    619  N   VAL A  68     -20.013  -3.305  12.656  1.00 10.00      A   
ATOM    620  HN  VAL A  68     -19.799  -2.991  13.558  1.00 10.00      A   
ATOM    621  CA  VAL A  68     -18.973  -3.285  11.629  1.00 10.00      A   
ATOM    622  CB  VAL A  68     -18.009  -2.091  11.823  1.00 10.00      A   
ATOM    623  CG1 VAL A  68     -16.956  -2.052  10.728  1.00 10.00      A   
ATOM    624  CG2 VAL A  68     -18.780  -0.779  11.867  1.00 10.00      A   
ATOM    625  C   VAL A  68     -18.182  -4.600  11.631  1.00 10.00      A   
ATOM    626  O   VAL A  68     -17.919  -5.175  12.688  1.00 10.00      A   
ATOM    627  N   ARG A  69     -17.827  -5.078  10.444  1.00 10.00      A   
ATOM    628  HN  ARG A  69     -18.078  -4.581   9.637  1.00 10.00      A   
ATOM    629  CA  ARG A  69     -17.077  -6.319  10.301  1.00 10.00      A   
ATOM    630  CB  ARG A  69     -17.795  -7.257   9.326  1.00 10.00      A   
ATOM    631  CG  ARG A  69     -19.207  -7.641   9.732  1.00 10.00      A   
ATOM    632  CD  ARG A  69     -19.215  -8.911  10.562  1.00 10.00      A   
ATOM    633  NE  ARG A  69     -20.550  -9.503  10.648  1.00 10.00      A   
ATOM    634  HE  ARG A  69     -21.206  -9.051  11.230  1.00 10.00      A   
ATOM    635  CZ  ARG A  69     -20.925 -10.607   9.990  1.00 10.00      A   
ATOM    636  NH1 ARG A  69     -20.071 -11.247   9.189  1.00 10.00      A   
ATOM    637 HH11 ARG A  69     -20.373 -12.107   8.680  1.00 10.00      A   
ATOM    638 HH12 ARG A  69     -19.091 -10.894   9.064  1.00 10.00      A   
ATOM    639  NH2 ARG A  69     -22.162 -11.069  10.131  1.00 10.00      A   
ATOM    640 HH21 ARG A  69     -22.464 -11.931   9.623  1.00 10.00      A   
ATOM    641 HH22 ARG A  69     -22.839 -10.577  10.754  1.00 10.00      A   
ATOM    642  C   ARG A  69     -15.656  -6.049   9.799  1.00 10.00      A   
ATOM    643  O   ARG A  69     -14.707  -6.715  10.216  1.00 10.00      A   
ATOM    644  N   SER A  70     -15.512  -5.065   8.916  1.00 10.00      A   
ATOM    645  HN  SER A  70     -16.302  -4.555   8.636  1.00 10.00      A   
ATOM    646  CA  SER A  70     -14.211  -4.716   8.350  1.00 10.00      A   
ATOM    647  CB  SER A  70     -14.234  -4.921   6.828  1.00 10.00      A   
ATOM    648  OG  SER A  70     -12.943  -4.772   6.253  1.00 10.00      A   
ATOM    649  HG  SER A  70     -12.694  -5.593   5.805  1.00 10.00      A   
ATOM    650  C   SER A  70     -13.840  -3.271   8.681  1.00 10.00      A   
ATOM    651  O   SER A  70     -14.570  -2.335   8.338  1.00 10.00      A   
ATOM    652  N   VAL A  71     -12.712  -3.092   9.364  1.00 10.00      A   
ATOM    653  HN  VAL A  71     -12.178  -3.877   9.626  1.00 10.00      A   
ATOM    654  CA  VAL A  71     -12.247  -1.760   9.736  1.00 10.00      A   
ATOM    655  CB  VAL A  71     -12.097  -1.604  11.268  1.00 10.00      A   
ATOM    656  CG1 VAL A  71     -11.775  -0.163  11.638  1.00 10.00      A   
ATOM    657  CG2 VAL A  71     -13.355  -2.066  11.984  1.00 10.00      A   
ATOM    658  C   VAL A  71     -10.911  -1.446   9.063  1.00 10.00      A   
ATOM    659  O   VAL A  71      -9.917  -2.150   9.270  1.00 10.00      A   
ATOM    660  N   GLU A  72     -10.892  -0.396   8.257  1.00 10.00      A   
ATOM    661  HN  GLU A  72     -11.719   0.122   8.129  1.00 10.00      A   
ATOM    662  CA  GLU A  72      -9.685   0.022   7.556  1.00 10.00      A   
ATOM    663  CB  GLU A  72      -9.937   0.001   6.044  1.00 10.00      A   
ATOM    664  CG  GLU A  72      -8.682  -0.065   5.189  1.00 10.00      A   
ATOM    665  CD  GLU A  72      -8.884  -0.878   3.923  1.00 10.00      A   
ATOM    666  OE1 GLU A  72     -10.051  -1.095   3.527  1.00 10.00      A   
ATOM    667  OE2 GLU A  72      -7.879  -1.320   3.325  1.00 10.00      A   
ATOM    668  C   GLU A  72      -9.281   1.420   8.015  1.00 10.00      A   
ATOM    669  O   GLU A  72     -10.035   2.378   7.836  1.00 10.00      A   
ATOM    670  N   LEU A  73      -8.098   1.530   8.616  1.00 10.00      A   
ATOM    671  HN  LEU A  73      -7.537   0.731   8.722  1.00 10.00      A   
ATOM    672  CA  LEU A  73      -7.613   2.806   9.126  1.00 10.00      A   
ATOM    673  CB  LEU A  73      -7.601   2.778  10.655  1.00 10.00      A   
ATOM    674  CG  LEU A  73      -8.950   2.603  11.352  1.00 10.00      A   
ATOM    675  CD1 LEU A  73      -8.794   1.774  12.615  1.00 10.00      A   
ATOM    676  CD2 LEU A  73      -9.553   3.956  11.681  1.00 10.00      A   
ATOM    677  C   LEU A  73      -6.207   3.136   8.630  1.00 10.00      A   
ATOM    678  O   LEU A  73      -5.396   2.248   8.355  1.00 10.00      A   
ATOM    679  N   LYS A  74      -5.933   4.429   8.530  1.00 10.00      A   
ATOM    680  HN  LYS A  74      -6.634   5.077   8.753  1.00 10.00      A   
ATOM    681  CA  LYS A  74      -4.633   4.932   8.106  1.00 10.00      A   
ATOM    682  CB  LYS A  74      -4.748   5.659   6.765  1.00 10.00      A   
ATOM    683  CG  LYS A  74      -5.225   4.793   5.612  1.00 10.00      A   
ATOM    684  CD  LYS A  74      -5.424   5.624   4.358  1.00 10.00      A   
ATOM    685  CE  LYS A  74      -5.754   4.749   3.162  1.00 10.00      A   
ATOM    686  NZ  LYS A  74      -5.812   5.533   1.903  1.00 10.00      A   
ATOM    687  HZ1 LYS A  74      -6.782   5.852   1.713  1.00 10.00      A   
ATOM    688  HZ2 LYS A  74      -5.488   4.951   1.105  1.00 10.00      A   
ATOM    689  HZ3 LYS A  74      -5.194   6.364   1.970  1.00 10.00      A   
ATOM    690  C   LYS A  74      -4.112   5.895   9.164  1.00 10.00      A   
ATOM    691  O   LYS A  74      -4.904   6.500   9.894  1.00 10.00      A   
ATOM    692  N   GLY A  75      -2.796   6.031   9.265  1.00 10.00      A   
ATOM    693  HN  GLY A  75      -2.209   5.517   8.669  1.00 10.00      A   
ATOM    694  CA  GLY A  75      -2.231   6.922  10.263  1.00 10.00      A   
ATOM    695  C   GLY A  75      -1.152   7.855   9.742  1.00 10.00      A   
ATOM    696  O   GLY A  75      -1.437   8.998   9.380  1.00 10.00      A   
ATOM    697  N   LYS A  76       0.084   7.367   9.711  1.00 10.00      A   
ATOM    698  HN  LYS A  76       0.234   6.436   9.989  1.00 10.00      A   
ATOM    699  CA  LYS A  76       1.225   8.157   9.261  1.00 10.00      A   
ATOM    700  CB  LYS A  76       2.522   7.347   9.367  1.00 10.00      A   
ATOM    701  CG  LYS A  76       3.180   7.373  10.738  1.00 10.00      A   
ATOM    702  CD  LYS A  76       4.459   6.554  10.745  1.00 10.00      A   
ATOM    703  CE  LYS A  76       5.147   6.602  12.101  1.00 10.00      A   
ATOM    704  NZ  LYS A  76       6.438   5.863  12.092  1.00 10.00      A   
ATOM    705  HZ1 LYS A  76       6.972   6.050  12.966  1.00 10.00      A   
ATOM    706  HZ2 LYS A  76       7.014   6.164  11.283  1.00 10.00      A   
ATOM    707  HZ3 LYS A  76       6.269   4.837  12.017  1.00 10.00      A   
ATOM    708  C   LYS A  76       1.038   8.650   7.831  1.00 10.00      A   
ATOM    709  O   LYS A  76       0.515   7.928   6.981  1.00 10.00      A   
ATOM    710  N   PRO A  77       1.443   9.896   7.554  1.00 10.00      A   
ATOM    711  CA  PRO A  77       1.334  10.483   6.217  1.00 10.00      A   
ATOM    712  CB  PRO A  77       1.688  11.964   6.439  1.00 10.00      A   
ATOM    713  CG  PRO A  77       1.664  12.164   7.919  1.00 10.00      A   
ATOM    714  CD  PRO A  77       2.025  10.839   8.517  1.00 10.00      A   
ATOM    715  C   PRO A  77       2.324   9.839   5.244  1.00 10.00      A   
ATOM    716  O   PRO A  77       3.205   9.081   5.650  1.00 10.00      A   
ATOM    717  N   HIS A  78       2.176  10.159   3.967  1.00 10.00      A   
ATOM    718  HN  HIS A  78       1.451  10.772   3.713  1.00 10.00      A   
ATOM    719  CA  HIS A  78       3.039   9.622   2.918  1.00 10.00      A   
ATOM    720  CB  HIS A  78       2.563  10.149   1.558  1.00 10.00      A   
ATOM    721  CG  HIS A  78       3.421   9.797   0.383  1.00 10.00      A   
ATOM    722  ND1 HIS A  78       3.858  10.719  -0.538  1.00 10.00      A   
ATOM    723  HD1 HIS A  78       3.641  11.687  -0.542  1.00 10.00      A   
ATOM    724  CD2 HIS A  78       3.930   8.601  -0.012  1.00 10.00      A   
ATOM    725  CE1 HIS A  78       4.596  10.073  -1.448  1.00 10.00      A   
ATOM    726  NE2 HIS A  78       4.673   8.783  -1.174  1.00 10.00      A   
ATOM    727  C   HIS A  78       4.514   9.962   3.156  1.00 10.00      A   
ATOM    728  O   HIS A  78       5.396   9.121   2.968  1.00 10.00      A   
ATOM    729  N   PHE A  79       4.775  11.188   3.596  1.00 10.00      A   
ATOM    730  HN  PHE A  79       4.030  11.812   3.744  1.00 10.00      A   
ATOM    731  CA  PHE A  79       6.143  11.637   3.850  1.00 10.00      A   
ATOM    732  CB  PHE A  79       6.210  13.158   4.008  1.00 10.00      A   
ATOM    733  CG  PHE A  79       6.408  13.898   2.713  1.00 10.00      A   
ATOM    734  CD1 PHE A  79       6.347  13.234   1.500  1.00 10.00      A   
ATOM    735  CD2 PHE A  79       6.661  15.260   2.711  1.00 10.00      A   
ATOM    736  CE1 PHE A  79       6.535  13.912   0.312  1.00 10.00      A   
ATOM    737  CE2 PHE A  79       6.848  15.945   1.526  1.00 10.00      A   
ATOM    738  CZ  PHE A  79       6.786  15.270   0.323  1.00 10.00      A   
ATOM    739  C   PHE A  79       6.786  10.938   5.046  1.00 10.00      A   
ATOM    740  O   PHE A  79       7.994  11.048   5.261  1.00 10.00      A   
ATOM    741  N   ALA A  80       5.986  10.205   5.812  1.00 10.00      A   
ATOM    742  HN  ALA A  80       5.033  10.139   5.589  1.00 10.00      A   
ATOM    743  CA  ALA A  80       6.493   9.483   6.974  1.00 10.00      A   
ATOM    744  CB  ALA A  80       5.352   9.034   7.869  1.00 10.00      A   
ATOM    745  C   ALA A  80       7.323   8.286   6.537  1.00 10.00      A   
ATOM    746  O   ALA A  80       8.121   7.747   7.306  1.00 10.00      A   
ATOM    747  N   ASP A  81       7.139   7.880   5.290  1.00 10.00      A   
ATOM    748  HN  ASP A  81       6.484   8.345   4.723  1.00 10.00      A   
ATOM    749  CA  ASP A  81       7.877   6.752   4.744  1.00 10.00      A   
ATOM    750  CB  ASP A  81       7.066   6.029   3.668  1.00 10.00      A   
ATOM    751  CG  ASP A  81       6.086   5.032   4.252  1.00 10.00      A   
ATOM    752  OD1 ASP A  81       6.270   4.618   5.418  1.00 10.00      A   
ATOM    753  OD2 ASP A  81       5.129   4.649   3.543  1.00 10.00      A   
ATOM    754  C   ASP A  81       9.222   7.199   4.197  1.00 10.00      A   
ATOM    755  O   ASP A  81      10.002   6.393   3.687  1.00 10.00      A   
ATOM    756  N   PHE A  82       9.496   8.490   4.316  1.00 10.00      A   
ATOM    757  HN  PHE A  82       8.836   9.081   4.741  1.00 10.00      A   
ATOM    758  CA  PHE A  82      10.749   9.051   3.836  1.00 10.00      A   
ATOM    759  CB  PHE A  82      10.487  10.152   2.808  1.00 10.00      A   
ATOM    760  CG  PHE A  82       9.618   9.700   1.669  1.00 10.00      A   
ATOM    761  CD1 PHE A  82       9.874   8.503   1.018  1.00 10.00      A   
ATOM    762  CD2 PHE A  82       8.546  10.465   1.254  1.00 10.00      A   
ATOM    763  CE1 PHE A  82       9.075   8.079  -0.024  1.00 10.00      A   
ATOM    764  CE2 PHE A  82       7.744  10.048   0.212  1.00 10.00      A   
ATOM    765  CZ  PHE A  82       8.007   8.853  -0.428  1.00 10.00      A   
ATOM    766  C   PHE A  82      11.577   9.573   5.001  1.00 10.00      A   
ATOM    767  O   PHE A  82      12.513  10.346   4.814  1.00 10.00      A   
ATOM    768  N   ASN A  83      11.208   9.136   6.209  1.00 10.00      A   
ATOM    769  HN  ASN A  83      10.439   8.528   6.275  1.00 10.00      A   
ATOM    770  CA  ASN A  83      11.906   9.525   7.437  1.00 10.00      A   
ATOM    771  CB  ASN A  83      13.375   9.077   7.413  1.00 10.00      A   
ATOM    772  CG  ASN A  83      13.563   7.644   7.870  1.00 10.00      A   
ATOM    773  OD1 ASN A  83      13.750   7.380   9.058  1.00 10.00      A   
ATOM    774  ND2 ASN A  83      13.532   6.709   6.934  1.00 10.00      A   
ATOM    775 HD21 ASN A  83      13.386   6.982   6.003  1.00 10.00      A   
ATOM    776 HD22 ASN A  83      13.651   5.777   7.211  1.00 10.00      A   
ATOM    777  C   ASN A  83      11.798  11.022   7.721  1.00 10.00      A   
ATOM    778  O   ASN A  83      12.757  11.652   8.167  1.00 10.00      A   
ATOM    779  N   LEU A  84      10.623  11.586   7.467  1.00 10.00      A   
ATOM    780  HN  LEU A  84       9.894  11.037   7.114  1.00 10.00      A   
ATOM    781  CA  LEU A  84      10.391  13.005   7.708  1.00 10.00      A   
ATOM    782  CB  LEU A  84       9.773  13.679   6.477  1.00 10.00      A   
ATOM    783  CG  LEU A  84      10.657  13.730   5.225  1.00 10.00      A   
ATOM    784  CD1 LEU A  84       9.939  14.427   4.079  1.00 10.00      A   
ATOM    785  CD2 LEU A  84      11.983  14.414   5.528  1.00 10.00      A   
ATOM    786  C   LEU A  84       9.512  13.201   8.938  1.00 10.00      A   
ATOM    787  O   LEU A  84       9.209  14.326   9.338  1.00 10.00      A   
ATOM    788  N   VAL A  85       9.112  12.092   9.536  1.00 10.00      A   
ATOM    789  HN  VAL A  85       9.399  11.227   9.176  1.00 10.00      A   
ATOM    790  CA  VAL A  85       8.277  12.116  10.722  1.00 10.00      A   
ATOM    791  CB  VAL A  85       6.977  11.312  10.501  1.00 10.00      A   
ATOM    792  CG1 VAL A  85       6.269  11.036  11.819  1.00 10.00      A   
ATOM    793  CG2 VAL A  85       6.053  12.056   9.550  1.00 10.00      A   
ATOM    794  C   VAL A  85       9.050  11.546  11.902  1.00 10.00      A   
ATOM    795  O   VAL A  85       9.527  10.410  11.848  1.00 10.00      A   
ATOM    796  N   PRO A  86       9.210  12.335  12.974  1.00 10.00      A   
ATOM    797  CA  PRO A  86       9.942  11.904  14.166  1.00 10.00      A   
ATOM    798  CB  PRO A  86       9.945  13.149  15.066  1.00 10.00      A   
ATOM    799  CG  PRO A  86       9.599  14.282  14.160  1.00 10.00      A   
ATOM    800  CD  PRO A  86       8.695  13.704  13.113  1.00 10.00      A   
ATOM    801  C   PRO A  86       9.255  10.740  14.875  1.00 10.00      A   
ATOM    802  O   PRO A  86       8.031  10.715  15.014  1.00 10.00      A   
ATOM    803  N   ASP A  87      10.053   9.774  15.306  1.00 10.00      A   
ATOM    804  HN  ASP A  87      11.016   9.848  15.143  1.00 10.00      A   
ATOM    805  CA  ASP A  87       9.539   8.601  16.008  1.00 10.00      A   
ATOM    806  CB  ASP A  87      10.659   7.601  16.307  1.00 10.00      A   
ATOM    807  CG  ASP A  87      11.244   6.970  15.059  1.00 10.00      A   
ATOM    808  OD1 ASP A  87      10.532   6.198  14.385  1.00 10.00      A   
ATOM    809  OD2 ASP A  87      12.426   7.238  14.751  1.00 10.00      A   
ATOM    810  C   ASP A  87       8.850   9.014  17.303  1.00 10.00      A   
ATOM    811  O   ASP A  87       9.462   9.634  18.180  1.00 10.00      A   
ATOM    812  N   GLY A  88       7.578   8.665  17.419  1.00 10.00      A   
ATOM    813  HN  GLY A  88       7.154   8.148  16.699  1.00 10.00      A   
ATOM    814  CA  GLY A  88       6.813   9.019  18.597  1.00 10.00      A   
ATOM    815  C   GLY A  88       5.807  10.110  18.302  1.00 10.00      A   
ATOM    816  O   GLY A  88       5.163  10.634  19.209  1.00 10.00      A   
ATOM    817  N   TRP A  89       5.689  10.456  17.026  1.00 10.00      A   
ATOM    818  HN  TRP A  89       6.255  10.007  16.360  1.00 10.00      A   
ATOM    819  CA  TRP A  89       4.759  11.483  16.578  1.00 10.00      A   
ATOM    820  CB  TRP A  89       4.938  11.698  15.072  1.00 10.00      A   
ATOM    821  CG  TRP A  89       3.846  12.475  14.406  1.00 10.00      A   
ATOM    822  CD1 TRP A  89       3.660  13.826  14.437  1.00 10.00      A   
ATOM    823  CD2 TRP A  89       2.797  11.946  13.585  1.00 10.00      A   
ATOM    824  NE1 TRP A  89       2.557  14.168  13.700  1.00 10.00      A   
ATOM    825  HE1 TRP A  89       2.215  15.081  13.573  1.00 10.00      A   
ATOM    826  CE2 TRP A  89       2.010  13.033  13.164  1.00 10.00      A   
ATOM    827  CE3 TRP A  89       2.446  10.657  13.168  1.00 10.00      A   
ATOM    828  CZ2 TRP A  89       0.895  12.873  12.348  1.00 10.00      A   
ATOM    829  CZ3 TRP A  89       1.339  10.501  12.359  1.00 10.00      A   
ATOM    830  CH2 TRP A  89       0.575  11.603  11.956  1.00 10.00      A   
ATOM    831  C   TRP A  89       3.322  11.082  16.886  1.00 10.00      A   
ATOM    832  O   TRP A  89       2.511  11.910  17.312  1.00 10.00      A   
ATOM    833  N   GLY A  90       3.022   9.808  16.673  1.00 10.00      A   
ATOM    834  HN  GLY A  90       3.717   9.201  16.334  1.00 10.00      A   
ATOM    835  CA  GLY A  90       1.691   9.300  16.924  1.00 10.00      A   
ATOM    836  C   GLY A  90       1.445   8.004  16.185  1.00 10.00      A   
ATOM    837  O   GLY A  90       2.392   7.287  15.848  1.00 10.00      A   
ATOM    838  N   GLY A  91       0.183   7.707  15.931  1.00 10.00      A   
ATOM    839  HN  GLY A  91      -0.528   8.320  16.229  1.00 10.00      A   
ATOM    840  CA  GLY A  91      -0.167   6.494  15.226  1.00 10.00      A   
ATOM    841  C   GLY A  91      -0.415   5.341  16.168  1.00 10.00      A   
ATOM    842  O   GLY A  91      -0.053   4.198  15.878  1.00 10.00      A   
ATOM    843  N   TYR A  92      -1.031   5.637  17.300  1.00 10.00      A   
ATOM    844  HN  TYR A  92      -1.303   6.567  17.468  1.00 10.00      A   
ATOM    845  CA  TYR A  92      -1.328   4.619  18.291  1.00 10.00      A   
ATOM    846  CB  TYR A  92      -1.299   5.215  19.698  1.00 10.00      A   
ATOM    847  CG  TYR A  92       0.020   5.852  20.074  1.00 10.00      A   
ATOM    848  CD1 TYR A  92       0.193   7.228  20.007  1.00 10.00      A   
ATOM    849  CD2 TYR A  92       1.090   5.077  20.502  1.00 10.00      A   
ATOM    850  CE1 TYR A  92       1.395   7.816  20.361  1.00 10.00      A   
ATOM    851  CE2 TYR A  92       2.295   5.655  20.856  1.00 10.00      A   
ATOM    852  CZ  TYR A  92       2.442   7.025  20.785  1.00 10.00      A   
ATOM    853  OH  TYR A  92       3.638   7.605  21.149  1.00 10.00      A   
ATOM    854  HH  TYR A  92       4.356   6.972  21.019  1.00 10.00      A   
ATOM    855  C   TYR A  92      -2.680   3.981  18.011  1.00 10.00      A   
ATOM    856  O   TYR A  92      -3.721   4.630  18.109  1.00 10.00      A   
ATOM    857  N   VAL A  93      -2.654   2.707  17.647  1.00 10.00      A   
ATOM    858  HN  VAL A  93      -1.789   2.249  17.576  1.00 10.00      A   
ATOM    859  CA  VAL A  93      -3.873   1.972  17.346  1.00 10.00      A   
ATOM    860  CB  VAL A  93      -3.630   0.907  16.251  1.00 10.00      A   
ATOM    861  CG1 VAL A  93      -2.740  -0.222  16.755  1.00 10.00      A   
ATOM    862  CG2 VAL A  93      -4.942   0.372  15.700  1.00 10.00      A   
ATOM    863  C   VAL A  93      -4.432   1.314  18.606  1.00 10.00      A   
ATOM    864  O   VAL A  93      -5.555   0.805  18.616  1.00 10.00      A   
ATOM    865  N   TYR A  94      -3.641   1.348  19.673  1.00 10.00      A   
ATOM    866  HN  TYR A  94      -2.763   1.778  19.597  1.00 10.00      A   
ATOM    867  CA  TYR A  94      -4.032   0.762  20.944  1.00 10.00      A   
ATOM    868  CB  TYR A  94      -2.992   1.024  22.035  1.00 10.00      A   
ATOM    869  CG  TYR A  94      -3.258   0.245  23.301  1.00 10.00      A   
ATOM    870  CD1 TYR A  94      -2.983  -1.113  23.371  1.00 10.00      A   
ATOM    871  CD2 TYR A  94      -3.798   0.864  24.419  1.00 10.00      A   
ATOM    872  CE1 TYR A  94      -3.238  -1.835  24.522  1.00 10.00      A   
ATOM    873  CE2 TYR A  94      -4.053   0.153  25.574  1.00 10.00      A   
ATOM    874  CZ  TYR A  94      -3.773  -1.197  25.620  1.00 10.00      A   
ATOM    875  OH  TYR A  94      -4.036  -1.912  26.768  1.00 10.00      A   
ATOM    876  HH  TYR A  94      -3.395  -2.627  26.855  1.00 10.00      A   
ATOM    877  C   TYR A  94      -5.434   1.186  21.403  1.00 10.00      A   
ATOM    878  O   TYR A  94      -6.268   0.323  21.689  1.00 10.00      A   
ATOM    879  N   PRO A  95      -5.734   2.506  21.478  1.00 10.00      A   
ATOM    880  CA  PRO A  95      -7.058   2.982  21.903  1.00 10.00      A   
ATOM    881  CB  PRO A  95      -6.980   4.498  21.717  1.00 10.00      A   
ATOM    882  CG  PRO A  95      -5.527   4.808  21.796  1.00 10.00      A   
ATOM    883  CD  PRO A  95      -4.824   3.634  21.182  1.00 10.00      A   
ATOM    884  C   PRO A  95      -8.170   2.408  21.036  1.00 10.00      A   
ATOM    885  O   PRO A  95      -9.217   1.998  21.542  1.00 10.00      A   
ATOM    886  N   TRP A  96      -7.927   2.363  19.729  1.00 10.00      A   
ATOM    887  HN  TRP A  96      -7.061   2.679  19.398  1.00 10.00      A   
ATOM    888  CA  TRP A  96      -8.900   1.841  18.783  1.00 10.00      A   
ATOM    889  CB  TRP A  96      -8.417   2.046  17.343  1.00 10.00      A   
ATOM    890  CG  TRP A  96      -8.588   3.448  16.841  1.00 10.00      A   
ATOM    891  CD1 TRP A  96      -7.752   4.506  17.054  1.00 10.00      A   
ATOM    892  CD2 TRP A  96      -9.666   3.943  16.039  1.00 10.00      A   
ATOM    893  NE1 TRP A  96      -8.247   5.631  16.436  1.00 10.00      A   
ATOM    894  HE1 TRP A  96      -7.828   6.521  16.448  1.00 10.00      A   
ATOM    895  CE2 TRP A  96      -9.420   5.312  15.806  1.00 10.00      A   
ATOM    896  CE3 TRP A  96     -10.817   3.361  15.494  1.00 10.00      A   
ATOM    897  CZ2 TRP A  96     -10.283   6.109  15.055  1.00 10.00      A   
ATOM    898  CZ3 TRP A  96     -11.671   4.154  14.750  1.00 10.00      A   
ATOM    899  CH2 TRP A  96     -11.400   5.513  14.535  1.00 10.00      A   
ATOM    900  C   TRP A  96      -9.163   0.363  19.044  1.00 10.00      A   
ATOM    901  O   TRP A  96     -10.312  -0.058  19.170  1.00 10.00      A   
ATOM    902  N   ILE A  97      -8.088  -0.411  19.141  1.00 10.00      A   
ATOM    903  HN  ILE A  97      -7.198  -0.003  19.035  1.00 10.00      A   
ATOM    904  CA  ILE A  97      -8.184  -1.847  19.390  1.00 10.00      A   
ATOM    905  CB  ILE A  97      -6.792  -2.524  19.404  1.00 10.00      A   
ATOM    906  CG1 ILE A  97      -6.122  -2.428  18.025  1.00 10.00      A   
ATOM    907  CG2 ILE A  97      -6.892  -3.978  19.855  1.00 10.00      A   
ATOM    908  CD1 ILE A  97      -6.935  -3.033  16.898  1.00 10.00      A   
ATOM    909  C   ILE A  97      -8.910  -2.134  20.703  1.00 10.00      A   
ATOM    910  O   ILE A  97      -9.812  -2.975  20.750  1.00 10.00      A   
ATOM    911  N   GLU A  98      -8.529  -1.416  21.754  1.00 10.00      A   
ATOM    912  HN  GLU A  98      -7.819  -0.744  21.643  1.00 10.00      A   
ATOM    913  CA  GLU A  98      -9.137  -1.596  23.067  1.00 10.00      A   
ATOM    914  CB  GLU A  98      -8.465  -0.704  24.114  1.00 10.00      A   
ATOM    915  CG  GLU A  98      -8.954  -0.939  25.536  1.00 10.00      A   
ATOM    916  CD  GLU A  98      -8.647   0.223  26.453  1.00 10.00      A   
ATOM    917  OE1 GLU A  98      -7.709   0.112  27.271  1.00 10.00      A   
ATOM    918  OE2 GLU A  98      -9.344   1.254  26.366  1.00 10.00      A   
ATOM    919  C   GLU A  98     -10.640  -1.325  23.024  1.00 10.00      A   
ATOM    920  O   GLU A  98     -11.441  -2.178  23.410  1.00 10.00      A   
ATOM    921  N   ALA A  99     -11.021  -0.154  22.522  1.00 10.00      A   
ATOM    922  HN  ALA A  99     -10.337   0.471  22.193  1.00 10.00      A   
ATOM    923  CA  ALA A  99     -12.429   0.226  22.443  1.00 10.00      A   
ATOM    924  CB  ALA A  99     -12.569   1.668  21.981  1.00 10.00      A   
ATOM    925  C   ALA A  99     -13.229  -0.710  21.537  1.00 10.00      A   
ATOM    926  O   ALA A  99     -14.387  -1.027  21.824  1.00 10.00      A   
ATOM    927  N   MET A 100     -12.610  -1.158  20.454  1.00 10.00      A   
ATOM    928  HN  MET A 100     -11.683  -0.875  20.277  1.00 10.00      A   
ATOM    929  CA  MET A 100     -13.271  -2.047  19.511  1.00 10.00      A   
ATOM    930  CB  MET A 100     -12.492  -2.131  18.198  1.00 10.00      A   
ATOM    931  CG  MET A 100     -12.621  -0.900  17.318  1.00 10.00      A   
ATOM    932  SD  MET A 100     -12.120  -1.209  15.616  1.00 10.00      A   
ATOM    933  CE  MET A 100     -10.361  -1.453  15.821  1.00 10.00      A   
ATOM    934  C   MET A 100     -13.483  -3.443  20.087  1.00 10.00      A   
ATOM    935  O   MET A 100     -14.512  -4.071  19.837  1.00 10.00      A   
ATOM    936  N   SER A 101     -12.524  -3.916  20.878  1.00 10.00      A   
ATOM    937  HN  SER A 101     -11.738  -3.356  21.063  1.00 10.00      A   
ATOM    938  CA  SER A 101     -12.600  -5.251  21.469  1.00 10.00      A   
ATOM    939  CB  SER A 101     -11.317  -5.571  22.250  1.00 10.00      A   
ATOM    940  OG  SER A 101     -11.257  -4.853  23.476  1.00 10.00      A   
ATOM    941  HG  SER A 101     -11.209  -3.901  23.294  1.00 10.00      A   
ATOM    942  C   SER A 101     -13.825  -5.430  22.368  1.00 10.00      A   
ATOM    943  O   SER A 101     -14.345  -6.535  22.510  1.00 10.00      A   
ATOM    944  N   SER A 102     -14.290  -4.338  22.959  1.00 10.00      A   
ATOM    945  HN  SER A 102     -13.847  -3.477  22.790  1.00 10.00      A   
ATOM    946  CA  SER A 102     -15.434  -4.384  23.861  1.00 10.00      A   
ATOM    947  CB  SER A 102     -15.203  -3.405  25.011  1.00 10.00      A   
ATOM    948  OG  SER A 102     -13.844  -3.425  25.419  1.00 10.00      A   
ATOM    949  HG  SER A 102     -13.448  -4.266  25.172  1.00 10.00      A   
ATOM    950  C   SER A 102     -16.753  -4.066  23.152  1.00 10.00      A   
ATOM    951  O   SER A 102     -17.748  -3.733  23.799  1.00 10.00      A   
ATOM    952  N   SER A 103     -16.773  -4.166  21.825  1.00 10.00      A   
ATOM    953  HN  SER A 103     -15.958  -4.434  21.348  1.00 10.00      A   
ATOM    954  CA  SER A 103     -17.988  -3.880  21.070  1.00 10.00      A   
ATOM    955  CB  SER A 103     -18.089  -2.386  20.753  1.00 10.00      A   
ATOM    956  OG  SER A 103     -18.010  -1.611  21.939  1.00 10.00      A   
ATOM    957  HG  SER A 103     -18.172  -2.182  22.704  1.00 10.00      A   
ATOM    958  C   SER A 103     -18.094  -4.708  19.789  1.00 10.00      A   
ATOM    959  O   SER A 103     -19.144  -5.289  19.503  1.00 10.00      A   
ATOM    960  N   TYR A 104     -17.015  -4.766  19.017  1.00 10.00      A   
ATOM    961  HN  TYR A 104     -16.192  -4.302  19.297  1.00 10.00      A   
ATOM    962  CA  TYR A 104     -17.015  -5.513  17.765  1.00 10.00      A   
ATOM    963  CB  TYR A 104     -16.103  -4.851  16.730  1.00 10.00      A   
ATOM    964  CG  TYR A 104     -16.513  -3.453  16.331  1.00 10.00      A   
ATOM    965  CD1 TYR A 104     -15.679  -2.372  16.574  1.00 10.00      A   
ATOM    966  CD2 TYR A 104     -17.727  -3.214  15.702  1.00 10.00      A   
ATOM    967  CE1 TYR A 104     -16.038  -1.093  16.201  1.00 10.00      A   
ATOM    968  CE2 TYR A 104     -18.096  -1.937  15.329  1.00 10.00      A   
ATOM    969  CZ  TYR A 104     -17.246  -0.881  15.580  1.00 10.00      A   
ATOM    970  OH  TYR A 104     -17.601   0.392  15.196  1.00 10.00      A   
ATOM    971  HH  TYR A 104     -18.566   0.449  15.107  1.00 10.00      A   
ATOM    972  C   TYR A 104     -16.583  -6.957  17.976  1.00 10.00      A   
ATOM    973  O   TYR A 104     -15.469  -7.340  17.627  1.00 10.00      A   
ATOM    974  N   THR A 105     -17.470  -7.754  18.541  1.00 10.00      A   
ATOM    975  HN  THR A 105     -18.348  -7.393  18.799  1.00 10.00      A   
ATOM    976  CA  THR A 105     -17.186  -9.156  18.791  1.00 10.00      A   
ATOM    977  CB  THR A 105     -18.225  -9.740  19.760  1.00 10.00      A   
ATOM    978  OG1 THR A 105     -19.442  -8.986  19.647  1.00 10.00      A   
ATOM    979  HG1 THR A 105     -19.716  -8.962  18.723  1.00 10.00      A   
ATOM    980  CG2 THR A 105     -17.714  -9.668  21.190  1.00 10.00      A   
ATOM    981  C   THR A 105     -17.209  -9.943  17.485  1.00 10.00      A   
ATOM    982  O   THR A 105     -16.619 -11.019  17.381  1.00 10.00      A   
ATOM    983  N   TRP A 106     -17.874  -9.379  16.485  1.00 10.00      A   
ATOM    984  HN  TRP A 106     -18.295  -8.502  16.626  1.00 10.00      A   
ATOM    985  CA  TRP A 106     -17.997 -10.014  15.183  1.00 10.00      A   
ATOM    986  CB  TRP A 106     -19.425  -9.858  14.658  1.00 10.00      A   
ATOM    987  CG  TRP A 106     -20.410 -10.817  15.254  1.00 10.00      A   
ATOM    988  CD1 TRP A 106     -20.848 -10.851  16.546  1.00 10.00      A   
ATOM    989  CD2 TRP A 106     -21.092 -11.874  14.571  1.00 10.00      A   
ATOM    990  NE1 TRP A 106     -21.753 -11.871  16.712  1.00 10.00      A   
ATOM    991  HE1 TRP A 106     -22.206 -12.100  17.553  1.00 10.00      A   
ATOM    992  CE2 TRP A 106     -21.922 -12.512  15.513  1.00 10.00      A   
ATOM    993  CE3 TRP A 106     -21.081 -12.345  13.255  1.00 10.00      A   
ATOM    994  CZ2 TRP A 106     -22.737 -13.591  15.179  1.00 10.00      A   
ATOM    995  CZ3 TRP A 106     -21.887 -13.417  12.926  1.00 10.00      A   
ATOM    996  CH2 TRP A 106     -22.703 -14.029  13.885  1.00 10.00      A   
ATOM    997  C   TRP A 106     -17.020  -9.415  14.178  1.00 10.00      A   
ATOM    998  O   TRP A 106     -17.224  -9.533  12.971  1.00 10.00      A   
ATOM    999  N   LEU A 107     -15.975  -8.758  14.666  1.00 10.00      A   
ATOM   1000  HN  LEU A 107     -15.869  -8.674  15.637  1.00 10.00      A   
ATOM   1001  CA  LEU A 107     -14.981  -8.159  13.782  1.00 10.00      A   
ATOM   1002  CB  LEU A 107     -13.989  -7.305  14.576  1.00 10.00      A   
ATOM   1003  CG  LEU A 107     -13.387  -6.115  13.826  1.00 10.00      A   
ATOM   1004  CD1 LEU A 107     -14.484  -5.198  13.309  1.00 10.00      A   
ATOM   1005  CD2 LEU A 107     -12.425  -5.348  14.718  1.00 10.00      A   
ATOM   1006  C   LEU A 107     -14.255  -9.245  12.986  1.00 10.00      A   
ATOM   1007  O   LEU A 107     -13.755 -10.213  13.559  1.00 10.00      A   
ATOM   1008  N   GLU A 108     -14.208  -9.082  11.668  1.00 10.00      A   
ATOM   1009  HN  GLU A 108     -14.607  -8.279  11.269  1.00 10.00      A   
ATOM   1010  CA  GLU A 108     -13.580 -10.068  10.797  1.00 10.00      A   
ATOM   1011  CB  GLU A 108     -14.563 -10.532   9.715  1.00 10.00      A   
ATOM   1012  CG  GLU A 108     -15.932 -10.931  10.243  1.00 10.00      A   
ATOM   1013  CD  GLU A 108     -16.854 -11.460   9.161  1.00 10.00      A   
ATOM   1014  OE1 GLU A 108     -16.991 -12.699   9.040  1.00 10.00      A   
ATOM   1015  OE2 GLU A 108     -17.464 -10.641   8.436  1.00 10.00      A   
ATOM   1016  C   GLU A 108     -12.306  -9.551  10.135  1.00 10.00      A   
ATOM   1017  O   GLU A 108     -11.329 -10.291  10.002  1.00 10.00      A   
ATOM   1018  N   GLU A 109     -12.310  -8.291   9.720  1.00 10.00      A   
ATOM   1019  HN  GLU A 109     -13.100  -7.728   9.881  1.00 10.00      A   
ATOM   1020  CA  GLU A 109     -11.154  -7.723   9.038  1.00 10.00      A   
ATOM   1021  CB  GLU A 109     -11.524  -7.332   7.607  1.00 10.00      A   
ATOM   1022  CG  GLU A 109     -12.081  -8.457   6.754  1.00 10.00      A   
ATOM   1023  CD  GLU A 109     -12.583  -7.955   5.417  1.00 10.00      A   
ATOM   1024  OE1 GLU A 109     -11.883  -7.127   4.791  1.00 10.00      A   
ATOM   1025  OE2 GLU A 109     -13.687  -8.360   4.999  1.00 10.00      A   
ATOM   1026  C   GLU A 109     -10.586  -6.496   9.738  1.00 10.00      A   
ATOM   1027  O   GLU A 109     -11.320  -5.577  10.116  1.00 10.00      A   
ATOM   1028  N   ILE A 110      -9.269  -6.488   9.880  1.00 10.00      A   
ATOM   1029  HN  ILE A 110      -8.755  -7.270   9.565  1.00 10.00      A   
ATOM   1030  CA  ILE A 110      -8.551  -5.372  10.477  1.00 10.00      A   
ATOM   1031  CB  ILE A 110      -7.992  -5.710  11.878  1.00 10.00      A   
ATOM   1032  CG1 ILE A 110      -9.126  -5.754  12.906  1.00 10.00      A   
ATOM   1033  CG2 ILE A 110      -6.929  -4.699  12.297  1.00 10.00      A   
ATOM   1034  CD1 ILE A 110      -8.674  -6.100  14.306  1.00 10.00      A   
ATOM   1035  C   ILE A 110      -7.412  -4.974   9.540  1.00 10.00      A   
ATOM   1036  O   ILE A 110      -6.461  -5.732   9.341  1.00 10.00      A   
ATOM   1037  N   ARG A 111      -7.531  -3.802   8.938  1.00 10.00      A   
ATOM   1038  HN  ARG A 111      -8.316  -3.240   9.130  1.00 10.00      A   
ATOM   1039  CA  ARG A 111      -6.522  -3.316   8.006  1.00 10.00      A   
ATOM   1040  CB  ARG A 111      -7.138  -3.136   6.616  1.00 10.00      A   
ATOM   1041  CG  ARG A 111      -7.889  -4.357   6.107  1.00 10.00      A   
ATOM   1042  CD  ARG A 111      -8.485  -4.103   4.737  1.00 10.00      A   
ATOM   1043  NE  ARG A 111      -9.363  -5.185   4.297  1.00 10.00      A   
ATOM   1044  HE  ARG A 111     -10.005  -5.545   4.950  1.00 10.00      A   
ATOM   1045  CZ  ARG A 111      -9.346  -5.692   3.068  1.00 10.00      A   
ATOM   1046  NH1 ARG A 111      -8.494  -5.214   2.162  1.00 10.00      A   
ATOM   1047 HH11 ARG A 111      -7.837  -4.437   2.414  1.00 10.00      A   
ATOM   1048 HH12 ARG A 111      -8.476  -5.608   1.199  1.00 10.00      A   
ATOM   1049  NH2 ARG A 111     -10.189  -6.663   2.741  1.00 10.00      A   
ATOM   1050 HH21 ARG A 111     -10.872  -7.026   3.457  1.00 10.00      A   
ATOM   1051 HH22 ARG A 111     -10.182  -7.068   1.780  1.00 10.00      A   
ATOM   1052  C   ARG A 111      -5.938  -1.998   8.502  1.00 10.00      A   
ATOM   1053  O   ARG A 111      -6.679  -1.074   8.850  1.00 10.00      A   
ATOM   1054  N   LEU A 112      -4.617  -1.917   8.536  1.00 10.00      A   
ATOM   1055  HN  LEU A 112      -4.078  -2.692   8.252  1.00 10.00      A   
ATOM   1056  CA  LEU A 112      -3.936  -0.724   9.004  1.00 10.00      A   
ATOM   1057  CB  LEU A 112      -3.403  -0.987  10.412  1.00 10.00      A   
ATOM   1058  CG  LEU A 112      -3.592   0.122  11.442  1.00 10.00      A   
ATOM   1059  CD1 LEU A 112      -5.056   0.516  11.549  1.00 10.00      A   
ATOM   1060  CD2 LEU A 112      -3.066  -0.329  12.791  1.00 10.00      A   
ATOM   1061  C   LEU A 112      -2.778  -0.355   8.080  1.00 10.00      A   
ATOM   1062  O   LEU A 112      -1.963  -1.208   7.719  1.00 10.00      A   
ATOM   1063  N   LYS A 113      -2.707   0.914   7.698  1.00 10.00      A   
ATOM   1064  HN  LYS A 113      -3.390   1.550   8.007  1.00 10.00      A   
ATOM   1065  CA  LYS A 113      -1.640   1.387   6.829  1.00 10.00      A   
ATOM   1066  CB  LYS A 113      -2.195   1.876   5.486  1.00 10.00      A   
ATOM   1067  CG  LYS A 113      -1.118   2.176   4.453  1.00 10.00      A   
ATOM   1068  CD  LYS A 113      -1.651   3.030   3.316  1.00 10.00      A   
ATOM   1069  CE  LYS A 113      -0.592   3.234   2.243  1.00 10.00      A   
ATOM   1070  NZ  LYS A 113      -1.021   4.217   1.216  1.00 10.00      A   
ATOM   1071  HZ1 LYS A 113      -0.330   4.259   0.437  1.00 10.00      A   
ATOM   1072  HZ2 LYS A 113      -1.092   5.166   1.637  1.00 10.00      A   
ATOM   1073  HZ3 LYS A 113      -1.951   3.957   0.829  1.00 10.00      A   
ATOM   1074  C   LYS A 113      -0.863   2.504   7.512  1.00 10.00      A   
ATOM   1075  O   LYS A 113      -1.441   3.534   7.872  1.00 10.00      A   
ATOM   1076  N   ARG A 114       0.439   2.280   7.692  1.00 10.00      A   
ATOM   1077  HN  ARG A 114       0.816   1.420   7.390  1.00 10.00      A   
ATOM   1078  CA  ARG A 114       1.326   3.250   8.333  1.00 10.00      A   
ATOM   1079  CB  ARG A 114       1.437   4.543   7.514  1.00 10.00      A   
ATOM   1080  CG  ARG A 114       2.134   4.385   6.173  1.00 10.00      A   
ATOM   1081  CD  ARG A 114       2.245   5.719   5.452  1.00 10.00      A   
ATOM   1082  NE  ARG A 114       2.662   5.564   4.062  1.00 10.00      A   
ATOM   1083  HE  ARG A 114       3.574   5.199   3.899  1.00 10.00      A   
ATOM   1084  CZ  ARG A 114       1.903   5.881   3.017  1.00 10.00      A   
ATOM   1085  NH1 ARG A 114       0.680   6.372   3.198  1.00 10.00      A   
ATOM   1086 HH11 ARG A 114       0.308   6.514   4.155  1.00 10.00      A   
ATOM   1087 HH12 ARG A 114       0.080   6.620   2.367  1.00 10.00      A   
ATOM   1088  NH2 ARG A 114       2.366   5.704   1.788  1.00 10.00      A   
ATOM   1089 HH21 ARG A 114       3.322   5.316   1.636  1.00 10.00      A   
ATOM   1090 HH22 ARG A 114       1.769   5.954   0.961  1.00 10.00      A   
ATOM   1091  C   ARG A 114       0.869   3.553   9.759  1.00 10.00      A   
ATOM   1092  O   ARG A 114       0.385   4.647  10.043  1.00 10.00      A   
ATOM   1093  N   MET A 115       1.013   2.578  10.649  1.00 10.00      A   
ATOM   1094  HN  MET A 115       1.424   1.731  10.373  1.00 10.00      A   
ATOM   1095  CA  MET A 115       0.599   2.742  12.038  1.00 10.00      A   
ATOM   1096  CB  MET A 115      -0.839   2.258  12.231  1.00 10.00      A   
ATOM   1097  CG  MET A 115      -1.904   3.206  11.704  1.00 10.00      A   
ATOM   1098  SD  MET A 115      -2.127   4.653  12.756  1.00 10.00      A   
ATOM   1099  CE  MET A 115      -3.064   3.937  14.103  1.00 10.00      A   
ATOM   1100  C   MET A 115       1.525   1.977  12.978  1.00 10.00      A   
ATOM   1101  O   MET A 115       2.211   1.041  12.563  1.00 10.00      A   
ATOM   1102  N   VAL A 116       1.528   2.371  14.244  1.00 10.00      A   
ATOM   1103  HN  VAL A 116       0.941   3.111  14.520  1.00 10.00      A   
ATOM   1104  CA  VAL A 116       2.365   1.728  15.244  1.00 10.00      A   
ATOM   1105  CB  VAL A 116       2.969   2.759  16.224  1.00 10.00      A   
ATOM   1106  CG1 VAL A 116       4.036   2.113  17.095  1.00 10.00      A   
ATOM   1107  CG2 VAL A 116       3.544   3.950  15.471  1.00 10.00      A   
ATOM   1108  C   VAL A 116       1.547   0.709  16.026  1.00 10.00      A   
ATOM   1109  O   VAL A 116       0.811   1.060  16.950  1.00 10.00      A   
ATOM   1110  N   VAL A 117       1.673  -0.549  15.638  1.00 10.00      A   
ATOM   1111  HN  VAL A 117       2.290  -0.758  14.904  1.00 10.00      A   
ATOM   1112  CA  VAL A 117       0.946  -1.630  16.287  1.00 10.00      A   
ATOM   1113  CB  VAL A 117       0.430  -2.657  15.253  1.00 10.00      A   
ATOM   1114  CG1 VAL A 117      -0.565  -3.616  15.889  1.00 10.00      A   
ATOM   1115  CG2 VAL A 117      -0.185  -1.963  14.047  1.00 10.00      A   
ATOM   1116  C   VAL A 117       1.863  -2.353  17.263  1.00 10.00      A   
ATOM   1117  O   VAL A 117       2.903  -2.866  16.870  1.00 10.00      A   
ATOM   1118  N   THR A 118       1.484  -2.382  18.532  1.00 10.00      A   
ATOM   1119  HN  THR A 118       0.648  -1.941  18.800  1.00 10.00      A   
ATOM   1120  CA  THR A 118       2.286  -3.049  19.546  1.00 10.00      A   
ATOM   1121  CB  THR A 118       2.194  -2.300  20.887  1.00 10.00      A   
ATOM   1122  OG1 THR A 118       0.967  -1.558  20.923  1.00 10.00      A   
ATOM   1123  HG1 THR A 118       0.796  -1.264  21.827  1.00 10.00      A   
ATOM   1124  CG2 THR A 118       3.361  -1.333  21.031  1.00 10.00      A   
ATOM   1125  C   THR A 118       1.850  -4.508  19.716  1.00 10.00      A   
ATOM   1126  O   THR A 118       0.780  -4.899  19.239  1.00 10.00      A   
ATOM   1127  N   ASP A 119       2.670  -5.310  20.397  1.00 10.00      A   
ATOM   1128  HN  ASP A 119       3.497  -4.941  20.778  1.00 10.00      A   
ATOM   1129  CA  ASP A 119       2.356  -6.726  20.607  1.00 10.00      A   
ATOM   1130  CB  ASP A 119       3.492  -7.463  21.335  1.00 10.00      A   
ATOM   1131  CG  ASP A 119       4.824  -7.418  20.611  1.00 10.00      A   
ATOM   1132  OD1 ASP A 119       5.001  -8.155  19.619  1.00 10.00      A   
ATOM   1133  OD2 ASP A 119       5.708  -6.653  21.045  1.00 10.00      A   
ATOM   1134  C   ASP A 119       1.067  -6.884  21.399  1.00 10.00      A   
ATOM   1135  O   ASP A 119       0.280  -7.801  21.147  1.00 10.00      A   
ATOM   1136  N   ASP A 120       0.855  -5.978  22.354  1.00 10.00      A   
ATOM   1137  HN  ASP A 120       1.529  -5.280  22.504  1.00 10.00      A   
ATOM   1138  CA  ASP A 120      -0.343  -6.004  23.193  1.00 10.00      A   
ATOM   1139  CB  ASP A 120      -0.298  -4.928  24.282  1.00 10.00      A   
ATOM   1140  CG  ASP A 120      -0.261  -5.523  25.679  1.00 10.00      A   
ATOM   1141  OD1 ASP A 120       0.833  -5.937  26.125  1.00 10.00      A   
ATOM   1142  OD2 ASP A 120      -1.316  -5.582  26.345  1.00 10.00      A   
ATOM   1143  C   ASP A 120      -1.609  -5.872  22.356  1.00 10.00      A   
ATOM   1144  O   ASP A 120      -2.606  -6.533  22.628  1.00 10.00      A   
ATOM   1145  N   CYS A 121      -1.561  -5.026  21.329  1.00 10.00      A   
ATOM   1146  HN  CYS A 121      -0.737  -4.526  21.162  1.00 10.00      A   
ATOM   1147  CA  CYS A 121      -2.708  -4.830  20.447  1.00 10.00      A   
ATOM   1148  CB  CYS A 121      -2.394  -3.773  19.387  1.00 10.00      A   
ATOM   1149  SG  CYS A 121      -1.991  -2.140  20.049  1.00 10.00      A   
ATOM   1150  HG  CYS A 121      -2.857  -1.275  19.540  1.00 10.00      A   
ATOM   1151  C   CYS A 121      -3.083  -6.142  19.770  1.00 10.00      A   
ATOM   1152  O   CYS A 121      -4.250  -6.526  19.748  1.00 10.00      A   
ATOM   1153  N   LEU A 122      -2.078  -6.835  19.240  1.00 10.00      A   
ATOM   1154  HN  LEU A 122      -1.167  -6.478  19.308  1.00 10.00      A   
ATOM   1155  CA  LEU A 122      -2.290  -8.112  18.567  1.00 10.00      A   
ATOM   1156  CB  LEU A 122      -1.000  -8.623  17.921  1.00 10.00      A   
ATOM   1157  CG  LEU A 122      -0.507  -7.850  16.692  1.00 10.00      A   
ATOM   1158  CD1 LEU A 122       0.824  -8.408  16.211  1.00 10.00      A   
ATOM   1159  CD2 LEU A 122      -1.541  -7.893  15.577  1.00 10.00      A   
ATOM   1160  C   LEU A 122      -2.840  -9.145  19.542  1.00 10.00      A   
ATOM   1161  O   LEU A 122      -3.724  -9.925  19.194  1.00 10.00      A   
ATOM   1162  N   GLU A 123      -2.314  -9.144  20.764  1.00 10.00      A   
ATOM   1163  HN  GLU A 123      -1.590  -8.514  20.975  1.00 10.00      A   
ATOM   1164  CA  GLU A 123      -2.776 -10.063  21.790  1.00 10.00      A   
ATOM   1165  CB  GLU A 123      -1.947  -9.884  23.065  1.00 10.00      A   
ATOM   1166  CG  GLU A 123      -2.328 -10.820  24.198  1.00 10.00      A   
ATOM   1167  CD  GLU A 123      -1.352 -10.751  25.352  1.00 10.00      A   
ATOM   1168  OE1 GLU A 123      -0.991  -9.630  25.768  1.00 10.00      A   
ATOM   1169  OE2 GLU A 123      -0.935 -11.817  25.849  1.00 10.00      A   
ATOM   1170  C   GLU A 123      -4.255  -9.816  22.073  1.00 10.00      A   
ATOM   1171  O   GLU A 123      -5.052 -10.754  22.144  1.00 10.00      A   
ATOM   1172  N   LEU A 124      -4.616  -8.543  22.218  1.00 10.00      A   
ATOM   1173  HN  LEU A 124      -3.928  -7.842  22.164  1.00 10.00      A   
ATOM   1174  CA  LEU A 124      -6.000  -8.167  22.472  1.00 10.00      A   
ATOM   1175  CB  LEU A 124      -6.129  -6.653  22.677  1.00 10.00      A   
ATOM   1176  CG  LEU A 124      -5.515  -6.084  23.959  1.00 10.00      A   
ATOM   1177  CD1 LEU A 124      -5.618  -4.568  23.977  1.00 10.00      A   
ATOM   1178  CD2 LEU A 124      -6.185  -6.679  25.187  1.00 10.00      A   
ATOM   1179  C   LEU A 124      -6.891  -8.615  21.319  1.00 10.00      A   
ATOM   1180  O   LEU A 124      -8.011  -9.081  21.531  1.00 10.00      A   
ATOM   1181  N   ILE A 125      -6.378  -8.484  20.105  1.00 10.00      A   
ATOM   1182  HN  ILE A 125      -5.474  -8.105  20.006  1.00 10.00      A   
ATOM   1183  CA  ILE A 125      -7.112  -8.879  18.908  1.00 10.00      A   
ATOM   1184  CB  ILE A 125      -6.303  -8.550  17.632  1.00 10.00      A   
ATOM   1185  CG1 ILE A 125      -6.245  -7.037  17.416  1.00 10.00      A   
ATOM   1186  CG2 ILE A 125      -6.884  -9.249  16.407  1.00 10.00      A   
ATOM   1187  CD1 ILE A 125      -5.294  -6.612  16.317  1.00 10.00      A   
ATOM   1188  C   ILE A 125      -7.436 -10.374  18.934  1.00 10.00      A   
ATOM   1189  O   ILE A 125      -8.594 -10.771  18.810  1.00 10.00      A   
ATOM   1190  N   ALA A 126      -6.414 -11.192  19.142  1.00 10.00      A   
ATOM   1191  HN  ALA A 126      -5.520 -10.808  19.285  1.00 10.00      A   
ATOM   1192  CA  ALA A 126      -6.571 -12.643  19.161  1.00 10.00      A   
ATOM   1193  CB  ALA A 126      -5.209 -13.317  19.239  1.00 10.00      A   
ATOM   1194  C   ALA A 126      -7.474 -13.139  20.291  1.00 10.00      A   
ATOM   1195  O   ALA A 126      -8.142 -14.167  20.152  1.00 10.00      A   
ATOM   1196  N   LYS A 127      -7.494 -12.423  21.405  1.00 10.00      A   
ATOM   1197  HN  LYS A 127      -6.945 -11.612  21.467  1.00 10.00      A   
ATOM   1198  CA  LYS A 127      -8.302 -12.837  22.546  1.00 10.00      A   
ATOM   1199  CB  LYS A 127      -7.593 -12.531  23.870  1.00 10.00      A   
ATOM   1200  CG  LYS A 127      -7.524 -11.056  24.231  1.00 10.00      A   
ATOM   1201  CD  LYS A 127      -6.475 -10.800  25.303  1.00 10.00      A   
ATOM   1202  CE  LYS A 127      -6.876 -11.394  26.644  1.00 10.00      A   
ATOM   1203  NZ  LYS A 127      -7.916 -10.577  27.325  1.00 10.00      A   
ATOM   1204  HZ1 LYS A 127      -8.133 -10.980  28.257  1.00 10.00      A   
ATOM   1205  HZ2 LYS A 127      -8.789 -10.559  26.759  1.00 10.00      A   
ATOM   1206  HZ3 LYS A 127      -7.577  -9.601  27.453  1.00 10.00      A   
ATOM   1207  C   LYS A 127      -9.722 -12.270  22.538  1.00 10.00      A   
ATOM   1208  O   LYS A 127     -10.605 -12.802  23.209  1.00 10.00      A   
ATOM   1209  N   SER A 128      -9.957 -11.216  21.773  1.00 10.00      A   
ATOM   1210  HN  SER A 128      -9.237 -10.841  21.223  1.00 10.00      A   
ATOM   1211  CA  SER A 128     -11.281 -10.611  21.741  1.00 10.00      A   
ATOM   1212  CB  SER A 128     -11.197  -9.108  22.005  1.00 10.00      A   
ATOM   1213  OG  SER A 128     -10.223  -8.825  22.993  1.00 10.00      A   
ATOM   1214  HG  SER A 128      -9.346  -8.888  22.595  1.00 10.00      A   
ATOM   1215  C   SER A 128     -12.024 -10.888  20.439  1.00 10.00      A   
ATOM   1216  O   SER A 128     -13.251 -10.994  20.427  1.00 10.00      A   
ATOM   1217  N   PHE A 129     -11.291 -11.008  19.345  1.00 10.00      A   
ATOM   1218  HN  PHE A 129     -10.310 -10.930  19.406  1.00 10.00      A   
ATOM   1219  CA  PHE A 129     -11.909 -11.262  18.052  1.00 10.00      A   
ATOM   1220  CB  PHE A 129     -11.332 -10.348  16.966  1.00 10.00      A   
ATOM   1221  CG  PHE A 129     -11.296  -8.895  17.349  1.00 10.00      A   
ATOM   1222  CD1 PHE A 129     -10.128  -8.165  17.224  1.00 10.00      A   
ATOM   1223  CD2 PHE A 129     -12.424  -8.261  17.843  1.00 10.00      A   
ATOM   1224  CE1 PHE A 129     -10.083  -6.831  17.584  1.00 10.00      A   
ATOM   1225  CE2 PHE A 129     -12.390  -6.927  18.203  1.00 10.00      A   
ATOM   1226  CZ  PHE A 129     -11.217  -6.211  18.075  1.00 10.00      A   
ATOM   1227  C   PHE A 129     -11.784 -12.727  17.651  1.00 10.00      A   
ATOM   1228  O   PHE A 129     -10.816 -13.135  17.008  1.00 10.00      A   
ATOM   1229  N   LYS A 130     -12.772 -13.518  18.045  1.00 10.00      A   
ATOM   1230  HN  LYS A 130     -13.510 -13.138  18.568  1.00 10.00      A   
ATOM   1231  CA  LYS A 130     -12.787 -14.938  17.720  1.00 10.00      A   
ATOM   1232  CB  LYS A 130     -13.642 -15.717  18.727  1.00 10.00      A   
ATOM   1233  CG  LYS A 130     -12.941 -16.033  20.042  1.00 10.00      A   
ATOM   1234  CD  LYS A 130     -13.137 -14.933  21.075  1.00 10.00      A   
ATOM   1235  CE  LYS A 130     -12.550 -15.329  22.424  1.00 10.00      A   
ATOM   1236  NZ  LYS A 130     -12.888 -14.341  23.487  1.00 10.00      A   
ATOM   1237  HZ1 LYS A 130     -12.654 -14.723  24.427  1.00 10.00      A   
ATOM   1238  HZ2 LYS A 130     -13.904 -14.118  23.459  1.00 10.00      A   
ATOM   1239  HZ3 LYS A 130     -12.348 -13.460  23.341  1.00 10.00      A   
ATOM   1240  C   LYS A 130     -13.313 -15.146  16.303  1.00 10.00      A   
ATOM   1241  O   LYS A 130     -13.173 -16.224  15.722  1.00 10.00      A   
ATOM   1242  N   ASN A 131     -13.909 -14.096  15.751  1.00 10.00      A   
ATOM   1243  HN  ASN A 131     -13.984 -13.267  16.266  1.00 10.00      A   
ATOM   1244  CA  ASN A 131     -14.459 -14.138  14.402  1.00 10.00      A   
ATOM   1245  CB  ASN A 131     -15.839 -13.467  14.380  1.00 10.00      A   
ATOM   1246  CG  ASN A 131     -16.756 -14.011  13.299  1.00 10.00      A   
ATOM   1247  OD1 ASN A 131     -17.485 -14.982  13.513  1.00 10.00      A   
ATOM   1248  ND2 ASN A 131     -16.735 -13.386  12.134  1.00 10.00      A   
ATOM   1249 HD21 ASN A 131     -16.132 -12.616  12.034  1.00 10.00      A   
ATOM   1250 HD22 ASN A 131     -17.324 -13.708  11.420  1.00 10.00      A   
ATOM   1251  C   ASN A 131     -13.510 -13.444  13.423  1.00 10.00      A   
ATOM   1252  O   ASN A 131     -13.876 -13.135  12.288  1.00 10.00      A   
ATOM   1253  N   PHE A 132     -12.284 -13.209  13.882  1.00 10.00      A   
ATOM   1254  HN  PHE A 132     -12.060 -13.493  14.791  1.00 10.00      A   
ATOM   1255  CA  PHE A 132     -11.257 -12.554  13.079  1.00 10.00      A   
ATOM   1256  CB  PHE A 132     -10.050 -12.244  13.959  1.00 10.00      A   
ATOM   1257  CG  PHE A 132      -9.074 -11.296  13.340  1.00 10.00      A   
ATOM   1258  CD1 PHE A 132      -9.466 -10.022  12.974  1.00 10.00      A   
ATOM   1259  CD2 PHE A 132      -7.761 -11.678  13.129  1.00 10.00      A   
ATOM   1260  CE1 PHE A 132      -8.568  -9.142  12.410  1.00 10.00      A   
ATOM   1261  CE2 PHE A 132      -6.856 -10.802  12.565  1.00 10.00      A   
ATOM   1262  CZ  PHE A 132      -7.261  -9.532  12.206  1.00 10.00      A   
ATOM   1263  C   PHE A 132     -10.831 -13.456  11.928  1.00 10.00      A   
ATOM   1264  O   PHE A 132     -10.633 -14.658  12.120  1.00 10.00      A   
ATOM   1265  N   LYS A 133     -10.677 -12.879  10.738  1.00 10.00      A   
ATOM   1266  HN  LYS A 133     -10.825 -11.910  10.644  1.00 10.00      A   
ATOM   1267  CA  LYS A 133     -10.301 -13.662   9.568  1.00 10.00      A   
ATOM   1268  CB  LYS A 133     -11.536 -13.939   8.708  1.00 10.00      A   
ATOM   1269  CG  LYS A 133     -12.627 -14.705   9.430  1.00 10.00      A   
ATOM   1270  CD  LYS A 133     -13.952 -14.611   8.702  1.00 10.00      A   
ATOM   1271  CE  LYS A 133     -15.021 -15.407   9.423  1.00 10.00      A   
ATOM   1272  NZ  LYS A 133     -16.343 -15.269   8.766  1.00 10.00      A   
ATOM   1273  HZ1 LYS A 133     -16.291 -15.605   7.784  1.00 10.00      A   
ATOM   1274  HZ2 LYS A 133     -16.638 -14.265   8.763  1.00 10.00      A   
ATOM   1275  HZ3 LYS A 133     -17.055 -15.828   9.277  1.00 10.00      A   
ATOM   1276  C   LYS A 133      -9.222 -13.002   8.714  1.00 10.00      A   
ATOM   1277  O   LYS A 133      -8.337 -13.682   8.197  1.00 10.00      A   
ATOM   1278  N   VAL A 134      -9.283 -11.687   8.556  1.00 10.00      A   
ATOM   1279  HN  VAL A 134      -9.988 -11.170   9.010  1.00 10.00      A   
ATOM   1280  CA  VAL A 134      -8.306 -10.993   7.717  1.00 10.00      A   
ATOM   1281  CB  VAL A 134      -8.972 -10.344   6.484  1.00 10.00      A   
ATOM   1282  CG1 VAL A 134      -7.932  -9.686   5.589  1.00 10.00      A   
ATOM   1283  CG2 VAL A 134      -9.777 -11.372   5.702  1.00 10.00      A   
ATOM   1284  C   VAL A 134      -7.511  -9.938   8.477  1.00 10.00      A   
ATOM   1285  O   VAL A 134      -8.079  -9.012   9.058  1.00 10.00      A   
ATOM   1286  N   LEU A 135      -6.190 -10.080   8.443  1.00 10.00      A   
ATOM   1287  HN  LEU A 135      -5.803 -10.835   7.940  1.00 10.00      A   
ATOM   1288  CA  LEU A 135      -5.290  -9.143   9.104  1.00 10.00      A   
ATOM   1289  CB  LEU A 135      -4.481  -9.843  10.203  1.00 10.00      A   
ATOM   1290  CG  LEU A 135      -3.528  -8.953  11.018  1.00 10.00      A   
ATOM   1291  CD1 LEU A 135      -4.267  -7.769  11.630  1.00 10.00      A   
ATOM   1292  CD2 LEU A 135      -2.829  -9.761  12.103  1.00 10.00      A   
ATOM   1293  C   LEU A 135      -4.352  -8.518   8.078  1.00 10.00      A   
ATOM   1294  O   LEU A 135      -3.504  -9.198   7.501  1.00 10.00      A   
ATOM   1295  N   VAL A 136      -4.515  -7.228   7.842  1.00 10.00      A   
ATOM   1296  HN  VAL A 136      -5.203  -6.731   8.342  1.00 10.00      A   
ATOM   1297  CA  VAL A 136      -3.687  -6.520   6.877  1.00 10.00      A   
ATOM   1298  CB  VAL A 136      -4.525  -5.930   5.722  1.00 10.00      A   
ATOM   1299  CG1 VAL A 136      -3.656  -5.101   4.790  1.00 10.00      A   
ATOM   1300  CG2 VAL A 136      -5.229  -7.038   4.949  1.00 10.00      A   
ATOM   1301  C   VAL A 136      -2.909  -5.407   7.565  1.00 10.00      A   
ATOM   1302  O   VAL A 136      -3.491  -4.436   8.048  1.00 10.00      A   
ATOM   1303  N   LEU A 137      -1.598  -5.559   7.619  1.00 10.00      A   
ATOM   1304  HN  LEU A 137      -1.188  -6.362   7.221  1.00 10.00      A   
ATOM   1305  CA  LEU A 137      -0.743  -4.571   8.246  1.00 10.00      A   
ATOM   1306  CB  LEU A 137      -0.078  -5.153   9.496  1.00 10.00      A   
ATOM   1307  CG  LEU A 137      -1.015  -5.566  10.634  1.00 10.00      A   
ATOM   1308  CD1 LEU A 137      -0.238  -6.263  11.741  1.00 10.00      A   
ATOM   1309  CD2 LEU A 137      -1.765  -4.360  11.180  1.00 10.00      A   
ATOM   1310  C   LEU A 137       0.315  -4.083   7.268  1.00 10.00      A   
ATOM   1311  O   LEU A 137       1.309  -4.768   7.022  1.00 10.00      A   
ATOM   1312  N   SER A 138       0.097  -2.903   6.711  1.00 10.00      A   
ATOM   1313  HN  SER A 138      -0.715  -2.399   6.956  1.00 10.00      A   
ATOM   1314  CA  SER A 138       1.035  -2.324   5.763  1.00 10.00      A   
ATOM   1315  CB  SER A 138       0.312  -1.875   4.484  1.00 10.00      A   
ATOM   1316  OG  SER A 138       1.194  -1.188   3.605  1.00 10.00      A   
ATOM   1317  HG  SER A 138       1.675  -1.826   3.056  1.00 10.00      A   
ATOM   1318  C   SER A 138       1.763  -1.150   6.400  1.00 10.00      A   
ATOM   1319  O   SER A 138       1.131  -0.265   6.979  1.00 10.00      A   
ATOM   1320  N   SER A 139       3.090  -1.166   6.312  1.00 10.00      A   
ATOM   1321  HN  SER A 139       3.528  -1.926   5.867  1.00 10.00      A   
ATOM   1322  CA  SER A 139       3.922  -0.103   6.867  1.00 10.00      A   
ATOM   1323  CB  SER A 139       3.710   1.196   6.093  1.00 10.00      A   
ATOM   1324  OG  SER A 139       3.668   0.946   4.693  1.00 10.00      A   
ATOM   1325  HG  SER A 139       2.936   0.349   4.492  1.00 10.00      A   
ATOM   1326  C   SER A 139       3.680   0.092   8.366  1.00 10.00      A   
ATOM   1327  O   SER A 139       3.633   1.218   8.866  1.00 10.00      A   
ATOM   1328  N   CYS A 140       3.508  -1.013   9.076  1.00 10.00      A   
ATOM   1329  HN  CYS A 140       3.546  -1.888   8.622  1.00 10.00      A   
ATOM   1330  CA  CYS A 140       3.283  -0.964  10.511  1.00 10.00      A   
ATOM   1331  CB  CYS A 140       2.194  -1.958  10.916  1.00 10.00      A   
ATOM   1332  SG  CYS A 140       0.574  -1.615  10.184  1.00 10.00      A   
ATOM   1333  HG  CYS A 140       0.765  -1.215   8.934  1.00 10.00      A   
ATOM   1334  C   CYS A 140       4.586  -1.242  11.255  1.00 10.00      A   
ATOM   1335  O   CYS A 140       5.491  -1.865  10.708  1.00 10.00      A   
ATOM   1336  N   GLU A 141       4.686  -0.772  12.486  1.00 10.00      A   
ATOM   1337  HN  GLU A 141       3.931  -0.282  12.877  1.00 10.00      A   
ATOM   1338  CA  GLU A 141       5.896  -0.961  13.275  1.00 10.00      A   
ATOM   1339  CB  GLU A 141       6.824   0.242  13.064  1.00 10.00      A   
ATOM   1340  CG  GLU A 141       6.164   1.580  13.383  1.00 10.00      A   
ATOM   1341  CD  GLU A 141       6.861   2.769  12.754  1.00 10.00      A   
ATOM   1342  OE1 GLU A 141       7.520   3.535  13.486  1.00 10.00      A   
ATOM   1343  OE2 GLU A 141       6.727   2.965  11.529  1.00 10.00      A   
ATOM   1344  C   GLU A 141       5.565  -1.088  14.754  1.00 10.00      A   
ATOM   1345  O   GLU A 141       4.459  -0.748  15.176  1.00 10.00      A   
ATOM   1346  N   GLY A 142       6.519  -1.587  15.530  1.00 10.00      A   
ATOM   1347  HN  GLY A 142       7.367  -1.871  15.127  1.00 10.00      A   
ATOM   1348  CA  GLY A 142       6.319  -1.717  16.961  1.00 10.00      A   
ATOM   1349  C   GLY A 142       6.272  -3.151  17.453  1.00 10.00      A   
ATOM   1350  O   GLY A 142       7.012  -3.523  18.367  1.00 10.00      A   
ATOM   1351  N   PHE A 143       5.396  -3.950  16.865  1.00 10.00      A   
ATOM   1352  HN  PHE A 143       4.826  -3.588  16.156  1.00 10.00      A   
ATOM   1353  CA  PHE A 143       5.235  -5.346  17.255  1.00 10.00      A   
ATOM   1354  CB  PHE A 143       3.922  -5.932  16.714  1.00 10.00      A   
ATOM   1355  CG  PHE A 143       3.816  -5.963  15.215  1.00 10.00      A   
ATOM   1356  CD1 PHE A 143       3.941  -7.158  14.530  1.00 10.00      A   
ATOM   1357  CD2 PHE A 143       3.587  -4.802  14.493  1.00 10.00      A   
ATOM   1358  CE1 PHE A 143       3.839  -7.199  13.155  1.00 10.00      A   
ATOM   1359  CE2 PHE A 143       3.484  -4.836  13.117  1.00 10.00      A   
ATOM   1360  CZ  PHE A 143       3.609  -6.037  12.448  1.00 10.00      A   
ATOM   1361  C   PHE A 143       6.425  -6.205  16.843  1.00 10.00      A   
ATOM   1362  O   PHE A 143       7.171  -5.867  15.922  1.00 10.00      A   
ATOM   1363  N   SER A 144       6.589  -7.323  17.537  1.00 10.00      A   
ATOM   1364  HN  SER A 144       5.942  -7.540  18.251  1.00 10.00      A   
ATOM   1365  CA  SER A 144       7.676  -8.246  17.277  1.00 10.00      A   
ATOM   1366  CB  SER A 144       8.458  -8.476  18.574  1.00 10.00      A   
ATOM   1367  OG  SER A 144       7.621  -9.023  19.586  1.00 10.00      A   
ATOM   1368  HG  SER A 144       6.773  -8.546  19.604  1.00 10.00      A   
ATOM   1369  C   SER A 144       7.122  -9.571  16.765  1.00 10.00      A   
ATOM   1370  O   SER A 144       5.937  -9.676  16.442  1.00 10.00      A   
ATOM   1371  N   THR A 145       7.975 -10.583  16.702  1.00 10.00      A   
ATOM   1372  HN  THR A 145       8.911 -10.435  16.949  1.00 10.00      A   
ATOM   1373  CA  THR A 145       7.566 -11.904  16.248  1.00 10.00      A   
ATOM   1374  CB  THR A 145       8.797 -12.757  15.869  1.00 10.00      A   
ATOM   1375  OG1 THR A 145       9.737 -12.750  16.955  1.00 10.00      A   
ATOM   1376  HG1 THR A 145       9.515 -13.459  17.572  1.00 10.00      A   
ATOM   1377  CG2 THR A 145       9.469 -12.205  14.619  1.00 10.00      A   
ATOM   1378  C   THR A 145       6.769 -12.619  17.340  1.00 10.00      A   
ATOM   1379  O   THR A 145       6.327 -13.755  17.167  1.00 10.00      A   
ATOM   1380  N   ASP A 146       6.601 -11.942  18.474  1.00 10.00      A   
ATOM   1381  HN  ASP A 146       6.982 -11.043  18.550  1.00 10.00      A   
ATOM   1382  CA  ASP A 146       5.871 -12.495  19.604  1.00 10.00      A   
ATOM   1383  CB  ASP A 146       6.302 -11.802  20.896  1.00 10.00      A   
ATOM   1384  CG  ASP A 146       6.016 -12.644  22.116  1.00 10.00      A   
ATOM   1385  OD1 ASP A 146       6.780 -13.603  22.364  1.00 10.00      A   
ATOM   1386  OD2 ASP A 146       5.037 -12.349  22.830  1.00 10.00      A   
ATOM   1387  C   ASP A 146       4.375 -12.329  19.411  1.00 10.00      A   
ATOM   1388  O   ASP A 146       3.611 -13.287  19.528  1.00 10.00      A   
ATOM   1389  N   GLY A 147       3.968 -11.102  19.105  1.00 10.00      A   
ATOM   1390  HN  GLY A 147       4.631 -10.381  19.038  1.00 10.00      A   
ATOM   1391  CA  GLY A 147       2.562 -10.808  18.889  1.00 10.00      A   
ATOM   1392  C   GLY A 147       1.966 -11.635  17.768  1.00 10.00      A   
ATOM   1393  O   GLY A 147       0.815 -12.072  17.850  1.00 10.00      A   
ATOM   1394  N   LEU A 148       2.757 -11.866  16.726  1.00 10.00      A   
ATOM   1395  HN  LEU A 148       3.667 -11.500  16.725  1.00 10.00      A   
ATOM   1396  CA  LEU A 148       2.304 -12.648  15.589  1.00 10.00      A   
ATOM   1397  CB  LEU A 148       3.261 -12.495  14.407  1.00 10.00      A   
ATOM   1398  CG  LEU A 148       3.233 -11.131  13.707  1.00 10.00      A   
ATOM   1399  CD1 LEU A 148       4.348 -11.032  12.681  1.00 10.00      A   
ATOM   1400  CD2 LEU A 148       1.881 -10.888  13.050  1.00 10.00      A   
ATOM   1401  C   LEU A 148       2.118 -14.113  15.970  1.00 10.00      A   
ATOM   1402  O   LEU A 148       1.279 -14.809  15.394  1.00 10.00      A   
ATOM   1403  N   ALA A 149       2.886 -14.572  16.958  1.00 10.00      A   
ATOM   1404  HN  ALA A 149       3.532 -13.968  17.383  1.00 10.00      A   
ATOM   1405  CA  ALA A 149       2.783 -15.949  17.427  1.00 10.00      A   
ATOM   1406  CB  ALA A 149       3.956 -16.300  18.329  1.00 10.00      A   
ATOM   1407  C   ALA A 149       1.466 -16.142  18.167  1.00 10.00      A   
ATOM   1408  O   ALA A 149       0.822 -17.190  18.061  1.00 10.00      A   
ATOM   1409  N   ALA A 150       1.064 -15.116  18.907  1.00 10.00      A   
ATOM   1410  HN  ALA A 150       1.630 -14.317  18.957  1.00 10.00      A   
ATOM   1411  CA  ALA A 150      -0.186 -15.149  19.650  1.00 10.00      A   
ATOM   1412  CB  ALA A 150      -0.324 -13.912  20.522  1.00 10.00      A   
ATOM   1413  C   ALA A 150      -1.354 -15.249  18.678  1.00 10.00      A   
ATOM   1414  O   ALA A 150      -2.316 -15.973  18.917  1.00 10.00      A   
ATOM   1415  N   ILE A 151      -1.254 -14.520  17.576  1.00 10.00      A   
ATOM   1416  HN  ILE A 151      -0.469 -13.941  17.457  1.00 10.00      A   
ATOM   1417  CA  ILE A 151      -2.286 -14.543  16.546  1.00 10.00      A   
ATOM   1418  CB  ILE A 151      -1.982 -13.502  15.443  1.00 10.00      A   
ATOM   1419  CG1 ILE A 151      -2.051 -12.076  16.002  1.00 10.00      A   
ATOM   1420  CG2 ILE A 151      -2.921 -13.667  14.254  1.00 10.00      A   
ATOM   1421  CD1 ILE A 151      -3.443 -11.635  16.402  1.00 10.00      A   
ATOM   1422  C   ILE A 151      -2.359 -15.935  15.915  1.00 10.00      A   
ATOM   1423  O   ILE A 151      -3.441 -16.511  15.770  1.00 10.00      A   
ATOM   1424  N   ALA A 152      -1.192 -16.475  15.586  1.00 10.00      A   
ATOM   1425  HN  ALA A 152      -0.367 -15.972  15.768  1.00 10.00      A   
ATOM   1426  CA  ALA A 152      -1.084 -17.782  14.957  1.00 10.00      A   
ATOM   1427  CB  ALA A 152       0.373 -18.063  14.620  1.00 10.00      A   
ATOM   1428  C   ALA A 152      -1.652 -18.908  15.821  1.00 10.00      A   
ATOM   1429  O   ALA A 152      -2.269 -19.841  15.310  1.00 10.00      A   
ATOM   1430  N   ALA A 153      -1.462 -18.813  17.127  1.00 10.00      A   
ATOM   1431  HN  ALA A 153      -0.992 -18.030  17.487  1.00 10.00      A   
ATOM   1432  CA  ALA A 153      -1.925 -19.855  18.039  1.00 10.00      A   
ATOM   1433  CB  ALA A 153      -0.983 -19.983  19.228  1.00 10.00      A   
ATOM   1434  C   ALA A 153      -3.367 -19.671  18.511  1.00 10.00      A   
ATOM   1435  O   ALA A 153      -3.959 -20.603  19.055  1.00 10.00      A   
ATOM   1436  N   THR A 154      -3.948 -18.496  18.289  1.00 10.00      A   
ATOM   1437  HN  THR A 154      -3.456 -17.791  17.820  1.00 10.00      A   
ATOM   1438  CA  THR A 154      -5.311 -18.243  18.750  1.00 10.00      A   
ATOM   1439  CB  THR A 154      -5.363 -17.032  19.701  1.00 10.00      A   
ATOM   1440  OG1 THR A 154      -4.155 -16.977  20.466  1.00 10.00      A   
ATOM   1441  HG1 THR A 154      -3.454 -16.587  19.924  1.00 10.00      A   
ATOM   1442  CG2 THR A 154      -6.539 -17.153  20.654  1.00 10.00      A   
ATOM   1443  C   THR A 154      -6.326 -18.046  17.618  1.00 10.00      A   
ATOM   1444  O   THR A 154      -7.455 -18.542  17.697  1.00 10.00      A   
ATOM   1445  N   CYS A 155      -5.943 -17.316  16.580  1.00 10.00      A   
ATOM   1446  HN  CYS A 155      -5.032 -16.946  16.556  1.00 10.00      A   
ATOM   1447  CA  CYS A 155      -6.847 -17.052  15.467  1.00 10.00      A   
ATOM   1448  CB  CYS A 155      -6.481 -15.750  14.752  1.00 10.00      A   
ATOM   1449  SG  CYS A 155      -6.553 -14.288  15.813  1.00 10.00      A   
ATOM   1450  HG  CYS A 155      -7.822 -13.908  15.906  1.00 10.00      A   
ATOM   1451  C   CYS A 155      -6.914 -18.220  14.493  1.00 10.00      A   
ATOM   1452  O   CYS A 155      -6.286 -18.204  13.434  1.00 10.00      A   
ATOM   1453  N   ARG A 156      -7.701 -19.225  14.860  1.00 10.00      A   
ATOM   1454  HN  ARG A 156      -8.167 -19.168  15.723  1.00 10.00      A   
ATOM   1455  CA  ARG A 156      -7.875 -20.419  14.035  1.00 10.00      A   
ATOM   1456  CB  ARG A 156      -8.293 -21.613  14.900  1.00 10.00      A   
ATOM   1457  CG  ARG A 156      -9.263 -21.263  16.020  1.00 10.00      A   
ATOM   1458  CD  ARG A 156      -9.636 -22.486  16.841  1.00 10.00      A   
ATOM   1459  NE  ARG A 156     -10.816 -23.159  16.305  1.00 10.00      A   
ATOM   1460  HE  ARG A 156     -10.820 -23.357  15.341  1.00 10.00      A   
ATOM   1461  CZ  ARG A 156     -11.876 -23.504  17.036  1.00 10.00      A   
ATOM   1462  NH1 ARG A 156     -11.907 -23.242  18.340  1.00 10.00      A   
ATOM   1463 HH11 ARG A 156     -11.101 -22.760  18.800  1.00 10.00      A   
ATOM   1464 HH12 ARG A 156     -12.737 -23.517  18.913  1.00 10.00      A   
ATOM   1465  NH2 ARG A 156     -12.910 -24.107  16.463  1.00 10.00      A   
ATOM   1466 HH21 ARG A 156     -12.894 -24.312  15.441  1.00 10.00      A   
ATOM   1467 HH22 ARG A 156     -13.745 -24.375  17.031  1.00 10.00      A   
ATOM   1468  C   ARG A 156      -8.898 -20.184  12.928  1.00 10.00      A   
ATOM   1469  O   ARG A 156      -9.272 -21.105  12.199  1.00 10.00      A   
ATOM   1470  N   ASN A 157      -9.348 -18.944  12.811  1.00 10.00      A   
ATOM   1471  HN  ASN A 157      -9.012 -18.260  13.422  1.00 10.00      A   
ATOM   1472  CA  ASN A 157     -10.322 -18.573  11.796  1.00 10.00      A   
ATOM   1473  CB  ASN A 157     -11.555 -17.925  12.437  1.00 10.00      A   
ATOM   1474  CG  ASN A 157     -12.497 -18.934  13.064  1.00 10.00      A   
ATOM   1475  OD1 ASN A 157     -12.586 -20.074  12.614  1.00 10.00      A   
ATOM   1476  ND2 ASN A 157     -13.205 -18.527  14.108  1.00 10.00      A   
ATOM   1477 HD21 ASN A 157     -13.086 -17.603  14.422  1.00 10.00      A   
ATOM   1478 HD22 ASN A 157     -13.824 -19.162  14.523  1.00 10.00      A   
ATOM   1479  C   ASN A 157      -9.701 -17.617  10.788  1.00 10.00      A   
ATOM   1480  O   ASN A 157     -10.351 -17.210   9.828  1.00 10.00      A   
ATOM   1481  N   LEU A 158      -8.431 -17.285  11.002  1.00 10.00      A   
ATOM   1482  HN  LEU A 158      -7.960 -17.679  11.761  1.00 10.00      A   
ATOM   1483  CA  LEU A 158      -7.714 -16.369  10.124  1.00 10.00      A   
ATOM   1484  CB  LEU A 158      -6.395 -15.920  10.761  1.00 10.00      A   
ATOM   1485  CG  LEU A 158      -5.776 -14.631  10.213  1.00 10.00      A   
ATOM   1486  CD1 LEU A 158      -5.135 -13.839  11.337  1.00 10.00      A   
ATOM   1487  CD2 LEU A 158      -4.752 -14.942   9.135  1.00 10.00      A   
ATOM   1488  C   LEU A 158      -7.471 -17.009   8.759  1.00 10.00      A   
ATOM   1489  O   LEU A 158      -7.154 -18.200   8.662  1.00 10.00      A   
ATOM   1490  N   LYS A 159      -7.629 -16.213   7.712  1.00 10.00      A   
ATOM   1491  HN  LYS A 159      -7.869 -15.269   7.863  1.00 10.00      A   
ATOM   1492  CA  LYS A 159      -7.454 -16.691   6.350  1.00 10.00      A   
ATOM   1493  CB  LYS A 159      -8.753 -16.524   5.551  1.00 10.00      A   
ATOM   1494  CG  LYS A 159      -9.959 -17.266   6.111  1.00 10.00      A   
ATOM   1495  CD  LYS A 159     -11.216 -16.941   5.316  1.00 10.00      A   
ATOM   1496  CE  LYS A 159     -11.093 -17.402   3.874  1.00 10.00      A   
ATOM   1497  NZ  LYS A 159     -12.215 -16.919   3.024  1.00 10.00      A   
ATOM   1498  HZ1 LYS A 159     -12.248 -15.879   3.032  1.00 10.00      A   
ATOM   1499  HZ2 LYS A 159     -13.118 -17.287   3.374  1.00 10.00      A   
ATOM   1500  HZ3 LYS A 159     -12.081 -17.240   2.041  1.00 10.00      A   
ATOM   1501  C   LYS A 159      -6.337 -15.947   5.628  1.00 10.00      A   
ATOM   1502  O   LYS A 159      -5.455 -16.567   5.029  1.00 10.00      A   
ATOM   1503  N   GLU A 160      -6.369 -14.620   5.693  1.00 10.00      A   
ATOM   1504  HN  GLU A 160      -7.063 -14.180   6.223  1.00 10.00      A   
ATOM   1505  CA  GLU A 160      -5.382 -13.808   5.003  1.00 10.00      A   
ATOM   1506  CB  GLU A 160      -6.070 -12.893   3.987  1.00 10.00      A   
ATOM   1507  CG  GLU A 160      -6.914 -13.642   2.969  1.00 10.00      A   
ATOM   1508  CD  GLU A 160      -7.842 -12.740   2.185  1.00 10.00      A   
ATOM   1509  OE1 GLU A 160      -9.066 -12.796   2.421  1.00 10.00      A   
ATOM   1510  OE2 GLU A 160      -7.355 -11.982   1.320  1.00 10.00      A   
ATOM   1511  C   GLU A 160      -4.532 -12.986   5.963  1.00 10.00      A   
ATOM   1512  O   GLU A 160      -5.048 -12.164   6.726  1.00 10.00      A   
ATOM   1513  N   LEU A 161      -3.235 -13.231   5.924  1.00 10.00      A   
ATOM   1514  HN  LEU A 161      -2.899 -13.917   5.305  1.00 10.00      A   
ATOM   1515  CA  LEU A 161      -2.285 -12.512   6.756  1.00 10.00      A   
ATOM   1516  CB  LEU A 161      -1.503 -13.478   7.653  1.00 10.00      A   
ATOM   1517  CG  LEU A 161      -0.548 -12.840   8.666  1.00 10.00      A   
ATOM   1518  CD1 LEU A 161      -1.317 -12.075   9.730  1.00 10.00      A   
ATOM   1519  CD2 LEU A 161       0.346 -13.893   9.300  1.00 10.00      A   
ATOM   1520  C   LEU A 161      -1.338 -11.736   5.849  1.00 10.00      A   
ATOM   1521  O   LEU A 161      -0.378 -12.295   5.310  1.00 10.00      A   
ATOM   1522  N   ASP A 162      -1.623 -10.456   5.665  1.00 10.00      A   
ATOM   1523  HN  ASP A 162      -2.388 -10.060   6.141  1.00 10.00      A   
ATOM   1524  CA  ASP A 162      -0.811  -9.616   4.795  1.00 10.00      A   
ATOM   1525  CB  ASP A 162      -1.681  -8.884   3.771  1.00 10.00      A   
ATOM   1526  CG  ASP A 162      -0.871  -8.080   2.772  1.00 10.00      A   
ATOM   1527  OD1 ASP A 162       0.191  -8.567   2.324  1.00 10.00      A   
ATOM   1528  OD2 ASP A 162      -1.299  -6.964   2.417  1.00 10.00      A   
ATOM   1529  C   ASP A 162       0.054  -8.633   5.577  1.00 10.00      A   
ATOM   1530  O   ASP A 162      -0.431  -7.626   6.100  1.00 10.00      A   
ATOM   1531  N   LEU A 163       1.334  -8.950   5.672  1.00 10.00      A   
ATOM   1532  HN  LEU A 163       1.650  -9.784   5.256  1.00 10.00      A   
ATOM   1533  CA  LEU A 163       2.291  -8.100   6.363  1.00 10.00      A   
ATOM   1534  CB  LEU A 163       3.102  -8.919   7.372  1.00 10.00      A   
ATOM   1535  CG  LEU A 163       2.303  -9.821   8.318  1.00 10.00      A   
ATOM   1536  CD1 LEU A 163       3.242 -10.666   9.162  1.00 10.00      A   
ATOM   1537  CD2 LEU A 163       1.380  -8.996   9.204  1.00 10.00      A   
ATOM   1538  C   LEU A 163       3.217  -7.494   5.320  1.00 10.00      A   
ATOM   1539  O   LEU A 163       4.354  -7.937   5.139  1.00 10.00      A   
ATOM   1540  N   ARG A 164       2.721  -6.490   4.618  1.00 10.00      A   
ATOM   1541  HN  ARG A 164       1.820  -6.162   4.823  1.00 10.00      A   
ATOM   1542  CA  ARG A 164       3.479  -5.859   3.551  1.00 10.00      A   
ATOM   1543  CB  ARG A 164       2.597  -5.640   2.319  1.00 10.00      A   
ATOM   1544  CG  ARG A 164       1.367  -4.780   2.570  1.00 10.00      A   
ATOM   1545  CD  ARG A 164       0.484  -4.708   1.337  1.00 10.00      A   
ATOM   1546  NE  ARG A 164      -0.344  -3.502   1.316  1.00 10.00      A   
ATOM   1547  HE  ARG A 164       0.105  -2.655   1.092  1.00 10.00      A   
ATOM   1548  CZ  ARG A 164      -1.651  -3.487   1.569  1.00 10.00      A   
ATOM   1549  NH1 ARG A 164      -2.292  -4.604   1.868  1.00 10.00      A   
ATOM   1550 HH11 ARG A 164      -1.772  -5.522   1.915  1.00 10.00      A   
ATOM   1551 HH12 ARG A 164      -3.311  -4.584   2.061  1.00 10.00      A   
ATOM   1552  NH2 ARG A 164      -2.323  -2.341   1.535  1.00 10.00      A   
ATOM   1553 HH21 ARG A 164      -3.348  -2.321   1.729  1.00 10.00      A   
ATOM   1554 HH22 ARG A 164      -1.826  -1.447   1.312  1.00 10.00      A   
ATOM   1555  C   ARG A 164       4.179  -4.565   3.962  1.00 10.00      A   
ATOM   1556  O   ARG A 164       3.566  -3.656   4.528  1.00 10.00      A   
ATOM   1557  N   GLU A 165       5.479  -4.523   3.676  1.00 10.00      A   
ATOM   1558  HN  GLU A 165       5.888  -5.315   3.261  1.00 10.00      A   
ATOM   1559  CA  GLU A 165       6.330  -3.358   3.938  1.00 10.00      A   
ATOM   1560  CB  GLU A 165       6.030  -2.236   2.935  1.00 10.00      A   
ATOM   1561  CG  GLU A 165       6.625  -2.446   1.549  1.00 10.00      A   
ATOM   1562  CD  GLU A 165       6.209  -3.756   0.914  1.00 10.00      A   
ATOM   1563  OE1 GLU A 165       5.039  -3.877   0.503  1.00 10.00      A   
ATOM   1564  OE2 GLU A 165       7.054  -4.674   0.825  1.00 10.00      A   
ATOM   1565  C   GLU A 165       6.226  -2.836   5.369  1.00 10.00      A   
ATOM   1566  O   GLU A 165       6.117  -1.630   5.580  1.00 10.00      A   
ATOM   1567  N   SER A 166       6.288  -3.732   6.340  1.00 10.00      A   
ATOM   1568  HN  SER A 166       6.414  -4.672   6.117  1.00 10.00      A   
ATOM   1569  CA  SER A 166       6.195  -3.340   7.734  1.00 10.00      A   
ATOM   1570  CB  SER A 166       5.034  -4.060   8.414  1.00 10.00      A   
ATOM   1571  OG  SER A 166       3.790  -3.621   7.890  1.00 10.00      A   
ATOM   1572  HG  SER A 166       3.238  -4.388   7.682  1.00 10.00      A   
ATOM   1573  C   SER A 166       7.500  -3.597   8.478  1.00 10.00      A   
ATOM   1574  O   SER A 166       8.289  -4.457   8.089  1.00 10.00      A   
ATOM   1575  N   ASP A 167       7.711  -2.848   9.551  1.00 10.00      A   
ATOM   1576  HN  ASP A 167       7.019  -2.201   9.819  1.00 10.00      A   
ATOM   1577  CA  ASP A 167       8.917  -2.962  10.367  1.00 10.00      A   
ATOM   1578  CB  ASP A 167       9.388  -1.573  10.819  1.00 10.00      A   
ATOM   1579  CG  ASP A 167      10.821  -1.266  10.427  1.00 10.00      A   
ATOM   1580  OD1 ASP A 167      11.035  -0.748   9.307  1.00 10.00      A   
ATOM   1581  OD2 ASP A 167      11.734  -1.519  11.238  1.00 10.00      A   
ATOM   1582  C   ASP A 167       8.656  -3.839  11.586  1.00 10.00      A   
ATOM   1583  O   ASP A 167       8.218  -3.356  12.632  1.00 10.00      A   
ATOM   1584  N   VAL A 168       8.899  -5.129  11.441  1.00 10.00      A   
ATOM   1585  HN  VAL A 168       9.238  -5.458  10.581  1.00 10.00      A   
ATOM   1586  CA  VAL A 168       8.688  -6.075  12.528  1.00 10.00      A   
ATOM   1587  CB  VAL A 168       8.056  -7.386  12.011  1.00 10.00      A   
ATOM   1588  CG1 VAL A 168       7.492  -8.207  13.161  1.00 10.00      A   
ATOM   1589  CG2 VAL A 168       6.982  -7.095  10.973  1.00 10.00      A   
ATOM   1590  C   VAL A 168      10.017  -6.401  13.203  1.00 10.00      A   
ATOM   1591  O   VAL A 168      11.067  -6.371  12.563  1.00 10.00      A   
ATOM   1592  N   ASP A 169       9.972  -6.699  14.497  1.00 10.00      A   
ATOM   1593  HN  ASP A 169       9.107  -6.683  14.961  1.00 10.00      A   
ATOM   1594  CA  ASP A 169      11.178  -7.042  15.239  1.00 10.00      A   
ATOM   1595  CB  ASP A 169      11.068  -6.595  16.699  1.00 10.00      A   
ATOM   1596  CG  ASP A 169      12.387  -6.088  17.246  1.00 10.00      A   
ATOM   1597  OD1 ASP A 169      13.259  -5.695  16.439  1.00 10.00      A   
ATOM   1598  OD2 ASP A 169      12.561  -6.075  18.481  1.00 10.00      A   
ATOM   1599  C   ASP A 169      11.454  -8.540  15.150  1.00 10.00      A   
ATOM   1600  O   ASP A 169      10.702  -9.350  15.696  1.00 10.00      A   
ATOM   1601  N   ASP A 170      12.524  -8.894  14.447  1.00 10.00      A   
ATOM   1602  HN  ASP A 170      13.075  -8.195  14.039  1.00 10.00      A   
ATOM   1603  CA  ASP A 170      12.908 -10.294  14.256  1.00 10.00      A   
ATOM   1604  CB  ASP A 170      13.876 -10.447  13.072  1.00 10.00      A   
ATOM   1605  CG  ASP A 170      13.198 -10.401  11.715  1.00 10.00      A   
ATOM   1606  OD1 ASP A 170      12.474 -11.356  11.368  1.00 10.00      A   
ATOM   1607  OD2 ASP A 170      13.401  -9.412  10.980  1.00 10.00      A   
ATOM   1608  C   ASP A 170      13.530 -10.893  15.515  1.00 10.00      A   
ATOM   1609  O   ASP A 170      14.746 -10.841  15.710  1.00 10.00      A   
ATOM   1610  N   VAL A 171      12.697 -11.459  16.374  1.00 10.00      A   
ATOM   1611  HN  VAL A 171      11.737 -11.461  16.177  1.00 10.00      A   
ATOM   1612  CA  VAL A 171      13.175 -12.068  17.607  1.00 10.00      A   
ATOM   1613  CB  VAL A 171      12.214 -11.791  18.783  1.00 10.00      A   
ATOM   1614  CG1 VAL A 171      12.761 -12.362  20.082  1.00 10.00      A   
ATOM   1615  CG2 VAL A 171      11.952 -10.299  18.922  1.00 10.00      A   
ATOM   1616  C   VAL A 171      13.352 -13.575  17.427  1.00 10.00      A   
ATOM   1617  O   VAL A 171      14.352 -14.156  17.861  1.00 10.00      A   
ATOM   1618  N   SER A 172      12.378 -14.206  16.786  1.00 10.00      A   
ATOM   1619  HN  SER A 172      11.612 -13.687  16.453  1.00 10.00      A   
ATOM   1620  CA  SER A 172      12.412 -15.642  16.544  1.00 10.00      A   
ATOM   1621  CB  SER A 172      11.941 -16.409  17.784  1.00 10.00      A   
ATOM   1622  OG  SER A 172      12.715 -16.082  18.925  1.00 10.00      A   
ATOM   1623  HG  SER A 172      13.267 -15.314  18.726  1.00 10.00      A   
ATOM   1624  C   SER A 172      11.516 -15.995  15.369  1.00 10.00      A   
ATOM   1625  O   SER A 172      10.528 -15.313  15.112  1.00 10.00      A   
ATOM   1626  N   GLY A 173      11.846 -17.071  14.673  1.00 10.00      A   
ATOM   1627  HN  GLY A 173      12.634 -17.595  14.941  1.00 10.00      A   
ATOM   1628  CA  GLY A 173      11.059 -17.486  13.532  1.00 10.00      A   
ATOM   1629  C   GLY A 173      10.303 -18.768  13.804  1.00 10.00      A   
ATOM   1630  O   GLY A 173      10.017 -19.536  12.889  1.00 10.00      A   
ATOM   1631  N   HIS A 174       9.981 -19.000  15.071  1.00 10.00      A   
ATOM   1632  HN  HIS A 174      10.251 -18.354  15.755  1.00 10.00      A   
ATOM   1633  CA  HIS A 174       9.255 -20.198  15.478  1.00 10.00      A   
ATOM   1634  CB  HIS A 174       9.813 -20.707  16.813  1.00 10.00      A   
ATOM   1635  CG  HIS A 174       9.639 -22.180  17.045  1.00 10.00      A   
ATOM   1636  ND1 HIS A 174      10.550 -23.091  16.567  1.00 10.00      A   
ATOM   1637  CD2 HIS A 174       8.659 -22.840  17.712  1.00 10.00      A   
ATOM   1638  CE1 HIS A 174      10.112 -24.279  16.946  1.00 10.00      A   
ATOM   1639  NE2 HIS A 174       8.972 -24.173  17.643  1.00 10.00      A   
ATOM   1640  HE2 HIS A 174       8.462 -24.911  18.043  1.00 10.00      A   
ATOM   1641  C   HIS A 174       7.762 -19.907  15.622  1.00 10.00      A   
ATOM   1642  O   HIS A 174       6.981 -20.782  15.992  1.00 10.00      A   
ATOM   1643  N   TRP A 175       7.369 -18.675  15.313  1.00 10.00      A   
ATOM   1644  HN  TRP A 175       8.034 -18.023  15.014  1.00 10.00      A   
ATOM   1645  CA  TRP A 175       5.974 -18.258  15.421  1.00 10.00      A   
ATOM   1646  CB  TRP A 175       5.848 -16.750  15.172  1.00 10.00      A   
ATOM   1647  CG  TRP A 175       6.080 -16.347  13.747  1.00 10.00      A   
ATOM   1648  CD1 TRP A 175       7.282 -16.158  13.128  1.00 10.00      A   
ATOM   1649  CD2 TRP A 175       5.075 -16.084  12.763  1.00 10.00      A   
ATOM   1650  NE1 TRP A 175       7.084 -15.802  11.816  1.00 10.00      A   
ATOM   1651  HE1 TRP A 175       7.797 -15.612  11.162  1.00 10.00      A   
ATOM   1652  CE2 TRP A 175       5.737 -15.747  11.569  1.00 10.00      A   
ATOM   1653  CE3 TRP A 175       3.676 -16.106  12.779  1.00 10.00      A   
ATOM   1654  CZ2 TRP A 175       5.048 -15.434  10.400  1.00 10.00      A   
ATOM   1655  CZ3 TRP A 175       2.993 -15.794  11.621  1.00 10.00      A   
ATOM   1656  CH2 TRP A 175       3.680 -15.462  10.446  1.00 10.00      A   
ATOM   1657  C   TRP A 175       5.061 -19.035  14.472  1.00 10.00      A   
ATOM   1658  O   TRP A 175       3.890 -19.266  14.772  1.00 10.00      A   
ATOM   1659  N   LEU A 176       5.609 -19.450  13.337  1.00 10.00      A   
ATOM   1660  HN  LEU A 176       6.553 -19.262  13.169  1.00 10.00      A   
ATOM   1661  CA  LEU A 176       4.841 -20.189  12.343  1.00 10.00      A   
ATOM   1662  CB  LEU A 176       5.575 -20.223  10.999  1.00 10.00      A   
ATOM   1663  CG  LEU A 176       4.709 -20.469   9.758  1.00 10.00      A   
ATOM   1664  CD1 LEU A 176       4.090 -19.171   9.260  1.00 10.00      A   
ATOM   1665  CD2 LEU A 176       5.519 -21.137   8.659  1.00 10.00      A   
ATOM   1666  C   LEU A 176       4.541 -21.607  12.825  1.00 10.00      A   
ATOM   1667  O   LEU A 176       3.621 -22.261  12.334  1.00 10.00      A   
ATOM   1668  N   SER A 177       5.311 -22.075  13.801  1.00 10.00      A   
ATOM   1669  HN  SER A 177       6.027 -21.508  14.167  1.00 10.00      A   
ATOM   1670  CA  SER A 177       5.114 -23.409  14.345  1.00 10.00      A   
ATOM   1671  CB  SER A 177       6.411 -23.938  14.964  1.00 10.00      A   
ATOM   1672  OG  SER A 177       7.463 -23.976  14.006  1.00 10.00      A   
ATOM   1673  HG  SER A 177       7.599 -23.092  13.645  1.00 10.00      A   
ATOM   1674  C   SER A 177       3.987 -23.416  15.375  1.00 10.00      A   
ATOM   1675  O   SER A 177       3.640 -24.462  15.920  1.00 10.00      A   
ATOM   1676  N   HIS A 178       3.413 -22.244  15.634  1.00 10.00      A   
ATOM   1677  HN  HIS A 178       3.733 -21.438  15.171  1.00 10.00      A   
ATOM   1678  CA  HIS A 178       2.323 -22.125  16.592  1.00 10.00      A   
ATOM   1679  CB  HIS A 178       2.295 -20.730  17.224  1.00 10.00      A   
ATOM   1680  CG  HIS A 178       3.289 -20.541  18.328  1.00 10.00      A   
ATOM   1681  ND1 HIS A 178       2.911 -20.578  19.651  1.00 10.00      A   
ATOM   1682  CD2 HIS A 178       4.624 -20.313  18.253  1.00 10.00      A   
ATOM   1683  CE1 HIS A 178       4.016 -20.372  20.346  1.00 10.00      A   
ATOM   1684  NE2 HIS A 178       5.072 -20.209  19.543  1.00 10.00      A   
ATOM   1685  HE2 HIS A 178       5.997 -20.049  19.826  1.00 10.00      A   
ATOM   1686  C   HIS A 178       0.981 -22.440  15.938  1.00 10.00      A   
ATOM   1687  O   HIS A 178      -0.034 -22.589  16.620  1.00 10.00      A   
ATOM   1688  N   PHE A 179       0.985 -22.541  14.613  1.00 10.00      A   
ATOM   1689  HN  PHE A 179       1.826 -22.409  14.127  1.00 10.00      A   
ATOM   1690  CA  PHE A 179      -0.226 -22.850  13.865  1.00 10.00      A   
ATOM   1691  CB  PHE A 179      -0.014 -22.623  12.366  1.00 10.00      A   
ATOM   1692  CG  PHE A 179      -0.035 -21.178  11.958  1.00 10.00      A   
ATOM   1693  CD1 PHE A 179       1.133 -20.530  11.595  1.00 10.00      A   
ATOM   1694  CD2 PHE A 179      -1.223 -20.468  11.937  1.00 10.00      A   
ATOM   1695  CE1 PHE A 179       1.117 -19.200  11.220  1.00 10.00      A   
ATOM   1696  CE2 PHE A 179      -1.247 -19.138  11.563  1.00 10.00      A   
ATOM   1697  CZ  PHE A 179      -0.075 -18.502  11.203  1.00 10.00      A   
ATOM   1698  C   PHE A 179      -0.648 -24.293  14.112  1.00 10.00      A   
ATOM   1699  O   PHE A 179       0.100 -25.225  13.797  1.00 10.00      A   
ATOM   1700  N   PRO A 180      -1.852 -24.496  14.678  1.00 10.00      A   
ATOM   1701  CA  PRO A 180      -2.373 -25.834  14.978  1.00 10.00      A   
ATOM   1702  CB  PRO A 180      -3.718 -25.561  15.664  1.00 10.00      A   
ATOM   1703  CG  PRO A 180      -4.093 -24.180  15.249  1.00 10.00      A   
ATOM   1704  CD  PRO A 180      -2.801 -23.436  15.067  1.00 10.00      A   
ATOM   1705  C   PRO A 180      -2.575 -26.670  13.718  1.00 10.00      A   
ATOM   1706  O   PRO A 180      -2.675 -26.138  12.611  1.00 10.00      A   
ATOM   1707  N   ASP A 181      -2.629 -27.982  13.893  1.00 10.00      A   
ATOM   1708  HN  ASP A 181      -2.524 -28.344  14.797  1.00 10.00      A   
ATOM   1709  CA  ASP A 181      -2.823 -28.906  12.779  1.00 10.00      A   
ATOM   1710  CB  ASP A 181      -2.613 -30.350  13.237  1.00 10.00      A   
ATOM   1711  CG  ASP A 181      -1.152 -30.749  13.246  1.00 10.00      A   
ATOM   1712  OD1 ASP A 181      -0.790 -31.705  12.532  1.00 10.00      A   
ATOM   1713  OD2 ASP A 181      -0.356 -30.112  13.971  1.00 10.00      A   
ATOM   1714  C   ASP A 181      -4.209 -28.753  12.171  1.00 10.00      A   
ATOM   1715  O   ASP A 181      -4.435 -29.087  11.008  1.00 10.00      A   
ATOM   1716  N   THR A 182      -5.134 -28.239  12.967  1.00 10.00      A   
ATOM   1717  HN  THR A 182      -4.896 -28.006  13.888  1.00 10.00      A   
ATOM   1718  CA  THR A 182      -6.504 -28.032  12.528  1.00 10.00      A   
ATOM   1719  CB  THR A 182      -7.441 -28.005  13.741  1.00 10.00      A   
ATOM   1720  OG1 THR A 182      -6.640 -27.877  14.924  1.00 10.00      A   
ATOM   1721  HG1 THR A 182      -7.195 -27.594  15.659  1.00 10.00      A   
ATOM   1722  CG2 THR A 182      -8.252 -29.287  13.817  1.00 10.00      A   
ATOM   1723  C   THR A 182      -6.649 -26.721  11.761  1.00 10.00      A   
ATOM   1724  O   THR A 182      -7.725 -26.410  11.244  1.00 10.00      A   
ATOM   1725  N   TYR A 183      -5.565 -25.954  11.692  1.00 10.00      A   
ATOM   1726  HN  TYR A 183      -4.736 -26.259  12.117  1.00 10.00      A   
ATOM   1727  CA  TYR A 183      -5.573 -24.678  10.988  1.00 10.00      A   
ATOM   1728  CB  TYR A 183      -4.473 -23.766  11.535  1.00 10.00      A   
ATOM   1729  CG  TYR A 183      -4.490 -22.356  10.983  1.00 10.00      A   
ATOM   1730  CD1 TYR A 183      -5.252 -21.366  11.586  1.00 10.00      A   
ATOM   1731  CD2 TYR A 183      -3.734 -22.013   9.868  1.00 10.00      A   
ATOM   1732  CE1 TYR A 183      -5.260 -20.075  11.099  1.00 10.00      A   
ATOM   1733  CE2 TYR A 183      -3.738 -20.722   9.372  1.00 10.00      A   
ATOM   1734  CZ  TYR A 183      -4.503 -19.758   9.991  1.00 10.00      A   
ATOM   1735  OH  TYR A 183      -4.508 -18.469   9.505  1.00 10.00      A   
ATOM   1736  HH  TYR A 183      -5.203 -18.384   8.839  1.00 10.00      A   
ATOM   1737  C   TYR A 183      -5.374 -24.903   9.494  1.00 10.00      A   
ATOM   1738  O   TYR A 183      -4.261 -25.167   9.037  1.00 10.00      A   
ATOM   1739  N   THR A 184      -6.458 -24.816   8.742  1.00 10.00      A   
ATOM   1740  HN  THR A 184      -7.322 -24.634   9.168  1.00 10.00      A   
ATOM   1741  CA  THR A 184      -6.404 -25.015   7.302  1.00 10.00      A   
ATOM   1742  CB  THR A 184      -7.065 -26.354   6.921  1.00 10.00      A   
ATOM   1743  OG1 THR A 184      -8.309 -26.485   7.624  1.00 10.00      A   
ATOM   1744  HG1 THR A 184      -8.860 -25.715   7.446  1.00 10.00      A   
ATOM   1745  CG2 THR A 184      -6.163 -27.520   7.294  1.00 10.00      A   
ATOM   1746  C   THR A 184      -7.119 -23.883   6.569  1.00 10.00      A   
ATOM   1747  O   THR A 184      -7.452 -24.006   5.389  1.00 10.00      A   
ATOM   1748  N   SER A 185      -7.339 -22.775   7.267  1.00 10.00      A   
ATOM   1749  HN  SER A 185      -7.039 -22.727   8.199  1.00 10.00      A   
ATOM   1750  CA  SER A 185      -8.028 -21.631   6.692  1.00 10.00      A   
ATOM   1751  CB  SER A 185      -8.794 -20.901   7.792  1.00 10.00      A   
ATOM   1752  OG  SER A 185      -8.012 -20.824   8.978  1.00 10.00      A   
ATOM   1753  HG  SER A 185      -7.709 -19.909   9.097  1.00 10.00      A   
ATOM   1754  C   SER A 185      -7.067 -20.670   5.993  1.00 10.00      A   
ATOM   1755  O   SER A 185      -7.478 -19.611   5.524  1.00 10.00      A   
ATOM   1756  N   LEU A 186      -5.793 -21.041   5.924  1.00 10.00      A   
ATOM   1757  HN  LEU A 186      -5.526 -21.901   6.307  1.00 10.00      A   
ATOM   1758  CA  LEU A 186      -4.783 -20.200   5.285  1.00 10.00      A   
ATOM   1759  CB  LEU A 186      -3.375 -20.761   5.515  1.00 10.00      A   
ATOM   1760  CG  LEU A 186      -2.225 -19.940   4.930  1.00 10.00      A   
ATOM   1761  CD1 LEU A 186      -2.195 -18.547   5.539  1.00 10.00      A   
ATOM   1762  CD2 LEU A 186      -0.901 -20.652   5.137  1.00 10.00      A   
ATOM   1763  C   LEU A 186      -5.052 -20.033   3.788  1.00 10.00      A   
ATOM   1764  O   LEU A 186      -5.136 -21.016   3.046  1.00 10.00      A   
ATOM   1765  N   VAL A 187      -5.198 -18.785   3.365  1.00 10.00      A   
ATOM   1766  HN  VAL A 187      -5.150 -18.053   4.020  1.00 10.00      A   
ATOM   1767  CA  VAL A 187      -5.449 -18.465   1.963  1.00 10.00      A   
ATOM   1768  CB  VAL A 187      -6.792 -17.720   1.783  1.00 10.00      A   
ATOM   1769  CG1 VAL A 187      -7.022 -17.370   0.319  1.00 10.00      A   
ATOM   1770  CG2 VAL A 187      -7.945 -18.563   2.311  1.00 10.00      A   
ATOM   1771  C   VAL A 187      -4.317 -17.609   1.399  1.00 10.00      A   
ATOM   1772  O   VAL A 187      -3.776 -17.899   0.330  1.00 10.00      A   
ATOM   1773  N   SER A 188      -3.946 -16.567   2.128  1.00 10.00      A   
ATOM   1774  HN  SER A 188      -4.394 -16.392   2.981  1.00 10.00      A   
ATOM   1775  CA  SER A 188      -2.880 -15.678   1.692  1.00 10.00      A   
ATOM   1776  CB  SER A 188      -3.471 -14.362   1.187  1.00 10.00      A   
ATOM   1777  OG  SER A 188      -4.482 -14.597   0.223  1.00 10.00      A   
ATOM   1778  HG  SER A 188      -4.987 -13.787   0.089  1.00 10.00      A   
ATOM   1779  C   SER A 188      -1.903 -15.408   2.828  1.00 10.00      A   
ATOM   1780  O   SER A 188      -2.305 -14.976   3.909  1.00 10.00      A   
ATOM   1781  N   LEU A 189      -0.627 -15.664   2.580  1.00 10.00      A   
ATOM   1782  HN  LEU A 189      -0.371 -16.002   1.691  1.00 10.00      A   
ATOM   1783  CA  LEU A 189       0.408 -15.450   3.581  1.00 10.00      A   
ATOM   1784  CB  LEU A 189       0.944 -16.788   4.100  1.00 10.00      A   
ATOM   1785  CG  LEU A 189       1.996 -16.703   5.210  1.00 10.00      A   
ATOM   1786  CD1 LEU A 189       1.395 -16.114   6.477  1.00 10.00      A   
ATOM   1787  CD2 LEU A 189       2.599 -18.072   5.484  1.00 10.00      A   
ATOM   1788  C   LEU A 189       1.553 -14.620   3.009  1.00 10.00      A   
ATOM   1789  O   LEU A 189       2.240 -15.050   2.081  1.00 10.00      A   
ATOM   1790  N   ASN A 190       1.744 -13.428   3.557  1.00 10.00      A   
ATOM   1791  HN  ASN A 190       1.151 -13.135   4.284  1.00 10.00      A   
ATOM   1792  CA  ASN A 190       2.811 -12.535   3.115  1.00 10.00      A   
ATOM   1793  CB  ASN A 190       2.230 -11.258   2.492  1.00 10.00      A   
ATOM   1794  CG  ASN A 190       3.273 -10.177   2.238  1.00 10.00      A   
ATOM   1795  OD1 ASN A 190       4.468 -10.451   2.103  1.00 10.00      A   
ATOM   1796  ND2 ASN A 190       2.824  -8.935   2.158  1.00 10.00      A   
ATOM   1797 HD21 ASN A 190       1.846  -8.783   2.261  1.00 10.00      A   
ATOM   1798 HD22 ASN A 190       3.471  -8.217   2.006  1.00 10.00      A   
ATOM   1799  C   ASN A 190       3.727 -12.191   4.280  1.00 10.00      A   
ATOM   1800  O   ASN A 190       3.333 -11.484   5.207  1.00 10.00      A   
ATOM   1801  N   ILE A 191       4.946 -12.715   4.239  1.00 10.00      A   
ATOM   1802  HN  ILE A 191       5.193 -13.295   3.484  1.00 10.00      A   
ATOM   1803  CA  ILE A 191       5.922 -12.462   5.293  1.00 10.00      A   
ATOM   1804  CB  ILE A 191       6.107 -13.691   6.213  1.00 10.00      A   
ATOM   1805  CG1 ILE A 191       6.420 -14.944   5.391  1.00 10.00      A   
ATOM   1806  CG2 ILE A 191       4.874 -13.902   7.084  1.00 10.00      A   
ATOM   1807  CD1 ILE A 191       6.840 -16.139   6.221  1.00 10.00      A   
ATOM   1808  C   ILE A 191       7.275 -12.046   4.711  1.00 10.00      A   
ATOM   1809  O   ILE A 191       8.323 -12.319   5.293  1.00 10.00      A   
ATOM   1810  N   SER A 192       7.242 -11.356   3.574  1.00 10.00      A   
ATOM   1811  HN  SER A 192       6.375 -11.146   3.169  1.00 10.00      A   
ATOM   1812  CA  SER A 192       8.464 -10.905   2.903  1.00 10.00      A   
ATOM   1813  CB  SER A 192       8.147 -10.435   1.481  1.00 10.00      A   
ATOM   1814  OG  SER A 192       7.549 -11.477   0.729  1.00 10.00      A   
ATOM   1815  HG  SER A 192       7.964 -12.320   0.967  1.00 10.00      A   
ATOM   1816  C   SER A 192       9.193  -9.799   3.677  1.00 10.00      A   
ATOM   1817  O   SER A 192      10.274  -9.359   3.282  1.00 10.00      A   
ATOM   1818  N   CYS A 193       8.600  -9.355   4.776  1.00 10.00      A   
ATOM   1819  HN  CYS A 193       7.740  -9.738   5.039  1.00 10.00      A   
ATOM   1820  CA  CYS A 193       9.193  -8.309   5.595  1.00 10.00      A   
ATOM   1821  CB  CYS A 193       8.096  -7.445   6.214  1.00 10.00      A   
ATOM   1822  SG  CYS A 193       6.722  -8.388   6.919  1.00 10.00      A   
ATOM   1823  HG  CYS A 193       5.662  -8.205   6.141  1.00 10.00      A   
ATOM   1824  C   CYS A 193      10.074  -8.898   6.692  1.00 10.00      A   
ATOM   1825  O   CYS A 193      11.012  -8.255   7.163  1.00 10.00      A   
ATOM   1826  N   LEU A 194       9.777 -10.129   7.083  1.00 10.00      A   
ATOM   1827  HN  LEU A 194       9.049 -10.607   6.640  1.00 10.00      A   
ATOM   1828  CA  LEU A 194      10.521 -10.804   8.134  1.00 10.00      A   
ATOM   1829  CB  LEU A 194       9.696 -11.957   8.707  1.00 10.00      A   
ATOM   1830  CG  LEU A 194       8.384 -11.574   9.395  1.00 10.00      A   
ATOM   1831  CD1 LEU A 194       7.553 -12.811   9.692  1.00 10.00      A   
ATOM   1832  CD2 LEU A 194       8.659 -10.798  10.672  1.00 10.00      A   
ATOM   1833  C   LEU A 194      11.856 -11.328   7.621  1.00 10.00      A   
ATOM   1834  O   LEU A 194      11.968 -11.757   6.472  1.00 10.00      A   
ATOM   1835  N   ALA A 195      12.868 -11.282   8.474  1.00 10.00      A   
ATOM   1836  HN  ALA A 195      12.724 -10.909   9.377  1.00 10.00      A   
ATOM   1837  CA  ALA A 195      14.191 -11.764   8.112  1.00 10.00      A   
ATOM   1838  CB  ALA A 195      15.244 -10.728   8.460  1.00 10.00      A   
ATOM   1839  C   ALA A 195      14.482 -13.078   8.820  1.00 10.00      A   
ATOM   1840  O   ALA A 195      15.426 -13.789   8.478  1.00 10.00      A   
ATOM   1841  N   SER A 196      13.668 -13.387   9.816  1.00 10.00      A   
ATOM   1842  HN  SER A 196      12.946 -12.762  10.057  1.00 10.00      A   
ATOM   1843  CA  SER A 196      13.813 -14.615  10.575  1.00 10.00      A   
ATOM   1844  CB  SER A 196      12.969 -14.539  11.850  1.00 10.00      A   
ATOM   1845  OG  SER A 196      11.762 -13.830  11.624  1.00 10.00      A   
ATOM   1846  HG  SER A 196      11.946 -12.873  11.638  1.00 10.00      A   
ATOM   1847  C   SER A 196      13.394 -15.818   9.737  1.00 10.00      A   
ATOM   1848  O   SER A 196      12.295 -15.842   9.180  1.00 10.00      A   
ATOM   1849  N   GLU A 197      14.274 -16.803   9.637  1.00 10.00      A   
ATOM   1850  HN  GLU A 197      15.140 -16.723  10.093  1.00 10.00      A   
ATOM   1851  CA  GLU A 197      13.986 -18.003   8.866  1.00 10.00      A   
ATOM   1852  CB  GLU A 197      15.282 -18.711   8.465  1.00 10.00      A   
ATOM   1853  CG  GLU A 197      15.081 -19.820   7.445  1.00 10.00      A   
ATOM   1854  CD  GLU A 197      16.171 -20.866   7.491  1.00 10.00      A   
ATOM   1855  OE1 GLU A 197      17.017 -20.888   6.578  1.00 10.00      A   
ATOM   1856  OE2 GLU A 197      16.174 -21.688   8.429  1.00 10.00      A   
ATOM   1857  C   GLU A 197      13.101 -18.956   9.656  1.00 10.00      A   
ATOM   1858  O   GLU A 197      13.486 -19.429  10.730  1.00 10.00      A   
ATOM   1859  N   VAL A 198      11.916 -19.225   9.130  1.00 10.00      A   
ATOM   1860  HN  VAL A 198      11.665 -18.804   8.280  1.00 10.00      A   
ATOM   1861  CA  VAL A 198      10.982 -20.134   9.778  1.00 10.00      A   
ATOM   1862  CB  VAL A 198       9.522 -19.886   9.336  1.00 10.00      A   
ATOM   1863  CG1 VAL A 198       9.069 -18.491   9.728  1.00 10.00      A   
ATOM   1864  CG2 VAL A 198       9.361 -20.102   7.838  1.00 10.00      A   
ATOM   1865  C   VAL A 198      11.355 -21.585   9.481  1.00 10.00      A   
ATOM   1866  O   VAL A 198      12.011 -21.875   8.473  1.00 10.00      A   
ATOM   1867  N   SER A 199      10.952 -22.481  10.373  1.00 10.00      A   
ATOM   1868  HN  SER A 199      10.465 -22.174  11.164  1.00 10.00      A   
ATOM   1869  CA  SER A 199      11.221 -23.905  10.223  1.00 10.00      A   
ATOM   1870  CB  SER A 199      10.575 -24.684  11.378  1.00 10.00      A   
ATOM   1871  OG  SER A 199      10.456 -26.067  11.076  1.00 10.00      A   
ATOM   1872  HG  SER A 199      10.674 -26.584  11.860  1.00 10.00      A   
ATOM   1873  C   SER A 199      10.698 -24.414   8.885  1.00 10.00      A   
ATOM   1874  O   SER A 199       9.503 -24.310   8.599  1.00 10.00      A   
ATOM   1875  N   PHE A 200      11.594 -24.951   8.065  1.00 10.00      A   
ATOM   1876  HN  PHE A 200      12.535 -24.991   8.343  1.00 10.00      A   
ATOM   1877  CA  PHE A 200      11.217 -25.476   6.760  1.00 10.00      A   
ATOM   1878  CB  PHE A 200      12.457 -25.817   5.928  1.00 10.00      A   
ATOM   1879  CG  PHE A 200      12.151 -26.137   4.492  1.00 10.00      A   
ATOM   1880  CD1 PHE A 200      11.741 -25.139   3.620  1.00 10.00      A   
ATOM   1881  CD2 PHE A 200      12.265 -27.430   4.014  1.00 10.00      A   
ATOM   1882  CE1 PHE A 200      11.448 -25.425   2.301  1.00 10.00      A   
ATOM   1883  CE2 PHE A 200      11.977 -27.725   2.694  1.00 10.00      A   
ATOM   1884  CZ  PHE A 200      11.567 -26.719   1.837  1.00 10.00      A   
ATOM   1885  C   PHE A 200      10.334 -26.707   6.921  1.00 10.00      A   
ATOM   1886  O   PHE A 200       9.432 -26.946   6.116  1.00 10.00      A   
ATOM   1887  N   SER A 201      10.591 -27.473   7.974  1.00 10.00      A   
ATOM   1888  HN  SER A 201      11.327 -27.229   8.577  1.00 10.00      A   
ATOM   1889  CA  SER A 201       9.818 -28.672   8.256  1.00 10.00      A   
ATOM   1890  CB  SER A 201      10.410 -29.389   9.469  1.00 10.00      A   
ATOM   1891  OG  SER A 201      11.827 -29.408   9.404  1.00 10.00      A   
ATOM   1892  HG  SER A 201      12.144 -30.263   9.721  1.00 10.00      A   
ATOM   1893  C   SER A 201       8.357 -28.311   8.514  1.00 10.00      A   
ATOM   1894  O   SER A 201       7.440 -28.948   7.990  1.00 10.00      A   
ATOM   1895  N   ALA A 202       8.145 -27.271   9.315  1.00 10.00      A   
ATOM   1896  HN  ALA A 202       8.918 -26.806   9.711  1.00 10.00      A   
ATOM   1897  CA  ALA A 202       6.799 -26.812   9.628  1.00 10.00      A   
ATOM   1898  CB  ALA A 202       6.813 -25.917  10.856  1.00 10.00      A   
ATOM   1899  C   ALA A 202       6.211 -26.069   8.439  1.00 10.00      A   
ATOM   1900  O   ALA A 202       5.007 -26.128   8.190  1.00 10.00      A   
ATOM   1901  N   LEU A 203       7.077 -25.370   7.713  1.00 10.00      A   
ATOM   1902  HN  LEU A 203       8.022 -25.354   7.987  1.00 10.00      A   
ATOM   1903  CA  LEU A 203       6.668 -24.613   6.535  1.00 10.00      A   
ATOM   1904  CB  LEU A 203       7.856 -23.834   5.956  1.00 10.00      A   
ATOM   1905  CG  LEU A 203       7.561 -22.917   4.767  1.00 10.00      A   
ATOM   1906  CD1 LEU A 203       6.583 -21.820   5.155  1.00 10.00      A   
ATOM   1907  CD2 LEU A 203       8.848 -22.317   4.227  1.00 10.00      A   
ATOM   1908  C   LEU A 203       6.066 -25.540   5.481  1.00 10.00      A   
ATOM   1909  O   LEU A 203       4.998 -25.263   4.935  1.00 10.00      A   
ATOM   1910  N   GLU A 204       6.749 -26.647   5.210  1.00 10.00      A   
ATOM   1911  HN  GLU A 204       7.603 -26.810   5.668  1.00 10.00      A   
ATOM   1912  CA  GLU A 204       6.276 -27.617   4.235  1.00 10.00      A   
ATOM   1913  CB  GLU A 204       7.306 -28.724   4.022  1.00 10.00      A   
ATOM   1914  CG  GLU A 204       6.832 -29.805   3.064  1.00 10.00      A   
ATOM   1915  CD  GLU A 204       7.683 -31.055   3.095  1.00 10.00      A   
ATOM   1916  OE1 GLU A 204       7.986 -31.556   4.198  1.00 10.00      A   
ATOM   1917  OE2 GLU A 204       8.033 -31.556   2.008  1.00 10.00      A   
ATOM   1918  C   GLU A 204       4.951 -28.230   4.679  1.00 10.00      A   
ATOM   1919  O   GLU A 204       3.986 -28.275   3.912  1.00 10.00      A   
ATOM   1920  N   ARG A 205       4.906 -28.692   5.923  1.00 10.00      A   
ATOM   1921  HN  ARG A 205       5.704 -28.621   6.490  1.00 10.00      A   
ATOM   1922  CA  ARG A 205       3.701 -29.307   6.462  1.00 10.00      A   
ATOM   1923  CB  ARG A 205       3.935 -29.870   7.864  1.00 10.00      A   
ATOM   1924  CG  ARG A 205       4.589 -31.242   7.861  1.00 10.00      A   
ATOM   1925  CD  ARG A 205       4.566 -31.882   9.239  1.00 10.00      A   
ATOM   1926  NE  ARG A 205       5.695 -31.463  10.067  1.00 10.00      A   
ATOM   1927  HE  ARG A 205       6.601 -31.624   9.711  1.00 10.00      A   
ATOM   1928  CZ  ARG A 205       5.571 -30.884  11.256  1.00 10.00      A   
ATOM   1929  NH1 ARG A 205       4.368 -30.651  11.765  1.00 10.00      A   
ATOM   1930 HH11 ARG A 205       4.276 -30.197  12.700  1.00 10.00      A   
ATOM   1931 HH12 ARG A 205       3.511 -30.924  11.240  1.00 10.00      A   
ATOM   1932  NH2 ARG A 205       6.657 -30.554  11.944  1.00 10.00      A   
ATOM   1933 HH21 ARG A 205       6.563 -30.097  12.878  1.00 10.00      A   
ATOM   1934 HH22 ARG A 205       7.606 -30.753  11.561  1.00 10.00      A   
ATOM   1935  C   ARG A 205       2.518 -28.345   6.444  1.00 10.00      A   
ATOM   1936  O   ARG A 205       1.378 -28.761   6.239  1.00 10.00      A   
ATOM   1937  N   LEU A 206       2.794 -27.060   6.646  1.00 10.00      A   
ATOM   1938  HN  LEU A 206       3.723 -26.789   6.815  1.00 10.00      A   
ATOM   1939  CA  LEU A 206       1.750 -26.049   6.637  1.00 10.00      A   
ATOM   1940  CB  LEU A 206       2.308 -24.686   7.064  1.00 10.00      A   
ATOM   1941  CG  LEU A 206       1.716 -24.058   8.334  1.00 10.00      A   
ATOM   1942  CD1 LEU A 206       0.205 -23.922   8.227  1.00 10.00      A   
ATOM   1943  CD2 LEU A 206       2.107 -24.851   9.571  1.00 10.00      A   
ATOM   1944  C   LEU A 206       1.119 -25.955   5.255  1.00 10.00      A   
ATOM   1945  O   LEU A 206      -0.097 -26.058   5.117  1.00 10.00      A   
ATOM   1946  N   VAL A 207       1.957 -25.798   4.237  1.00 10.00      A   
ATOM   1947  HN  VAL A 207       2.923 -25.740   4.417  1.00 10.00      A   
ATOM   1948  CA  VAL A 207       1.483 -25.692   2.859  1.00 10.00      A   
ATOM   1949  CB  VAL A 207       2.640 -25.388   1.885  1.00 10.00      A   
ATOM   1950  CG1 VAL A 207       2.125 -25.187   0.469  1.00 10.00      A   
ATOM   1951  CG2 VAL A 207       3.415 -24.166   2.342  1.00 10.00      A   
ATOM   1952  C   VAL A 207       0.778 -26.974   2.414  1.00 10.00      A   
ATOM   1953  O   VAL A 207      -0.218 -26.926   1.687  1.00 10.00      A   
ATOM   1954  N   THR A 208       1.292 -28.110   2.871  1.00 10.00      A   
ATOM   1955  HN  THR A 208       2.071 -28.071   3.464  1.00 10.00      A   
ATOM   1956  CA  THR A 208       0.734 -29.412   2.520  1.00 10.00      A   
ATOM   1957  CB  THR A 208       1.586 -30.561   3.107  1.00 10.00      A   
ATOM   1958  OG1 THR A 208       2.953 -30.378   2.720  1.00 10.00      A   
ATOM   1959  HG1 THR A 208       3.353 -29.683   3.260  1.00 10.00      A   
ATOM   1960  CG2 THR A 208       1.108 -31.907   2.589  1.00 10.00      A   
ATOM   1961  C   THR A 208      -0.725 -29.552   2.972  1.00 10.00      A   
ATOM   1962  O   THR A 208      -1.532 -30.199   2.301  1.00 10.00      A   
ATOM   1963  N   ARG A 209      -1.079 -28.926   4.089  1.00 10.00      A   
ATOM   1964  HN  ARG A 209      -0.417 -28.398   4.579  1.00 10.00      A   
ATOM   1965  CA  ARG A 209      -2.443 -29.014   4.592  1.00 10.00      A   
ATOM   1966  CB  ARG A 209      -2.487 -29.402   6.077  1.00 10.00      A   
ATOM   1967  CG  ARG A 209      -1.884 -28.390   7.037  1.00 10.00      A   
ATOM   1968  CD  ARG A 209      -1.794 -28.980   8.432  1.00 10.00      A   
ATOM   1969  NE  ARG A 209      -1.446 -27.977   9.437  1.00 10.00      A   
ATOM   1970  HE  ARG A 209      -1.990 -27.160   9.459  1.00 10.00      A   
ATOM   1971  CZ  ARG A 209      -0.455 -28.117  10.316  1.00 10.00      A   
ATOM   1972  NH1 ARG A 209       0.291 -29.217  10.316  1.00 10.00      A   
ATOM   1973 HH11 ARG A 209       0.106 -29.980   9.628  1.00 10.00      A   
ATOM   1974 HH12 ARG A 209       1.064 -29.326  11.012  1.00 10.00      A   
ATOM   1975  NH2 ARG A 209      -0.221 -27.169  11.215  1.00 10.00      A   
ATOM   1976 HH21 ARG A 209      -0.812 -26.310  11.240  1.00 10.00      A   
ATOM   1977 HH22 ARG A 209       0.553 -27.282  11.906  1.00 10.00      A   
ATOM   1978  C   ARG A 209      -3.256 -27.755   4.305  1.00 10.00      A   
ATOM   1979  O   ARG A 209      -4.354 -27.585   4.827  1.00 10.00      A   
ATOM   1980  N   CYS A 210      -2.725 -26.881   3.463  1.00 10.00      A   
ATOM   1981  HN  CYS A 210      -1.845 -27.065   3.073  1.00 10.00      A   
ATOM   1982  CA  CYS A 210      -3.425 -25.653   3.097  1.00 10.00      A   
ATOM   1983  CB  CYS A 210      -2.664 -24.409   3.565  1.00 10.00      A   
ATOM   1984  SG  CYS A 210      -2.442 -24.295   5.355  1.00 10.00      A   
ATOM   1985  HG  CYS A 210      -1.470 -25.135   5.692  1.00 10.00      A   
ATOM   1986  C   CYS A 210      -3.668 -25.601   1.592  1.00 10.00      A   
ATOM   1987  O   CYS A 210      -2.925 -24.954   0.853  1.00 10.00      A   
ATOM   1988  N   PRO A 211      -4.724 -26.287   1.116  1.00 10.00      A   
ATOM   1989  CA  PRO A 211      -5.062 -26.341  -0.309  1.00 10.00      A   
ATOM   1990  CB  PRO A 211      -6.000 -27.547  -0.392  1.00 10.00      A   
ATOM   1991  CG  PRO A 211      -6.679 -27.575   0.932  1.00 10.00      A   
ATOM   1992  CD  PRO A 211      -5.672 -27.066   1.934  1.00 10.00      A   
ATOM   1993  C   PRO A 211      -5.775 -25.085  -0.796  1.00 10.00      A   
ATOM   1994  O   PRO A 211      -5.984 -24.906  -1.994  1.00 10.00      A   
ATOM   1995  N   ASN A 212      -6.152 -24.219   0.131  1.00 10.00      A   
ATOM   1996  HN  ASN A 212      -5.970 -24.418   1.078  1.00 10.00      A   
ATOM   1997  CA  ASN A 212      -6.837 -22.984  -0.228  1.00 10.00      A   
ATOM   1998  CB  ASN A 212      -7.898 -22.602   0.811  1.00 10.00      A   
ATOM   1999  CG  ASN A 212      -8.984 -23.649   0.953  1.00 10.00      A   
ATOM   2000  OD1 ASN A 212      -9.915 -23.715   0.145  1.00 10.00      A   
ATOM   2001  ND2 ASN A 212      -8.882 -24.466   1.988  1.00 10.00      A   
ATOM   2002 HD21 ASN A 212      -8.119 -24.352   2.599  1.00 10.00      A   
ATOM   2003 HD22 ASN A 212      -9.576 -25.151   2.109  1.00 10.00      A   
ATOM   2004  C   ASN A 212      -5.844 -21.852  -0.409  1.00 10.00      A   
ATOM   2005  O   ASN A 212      -6.215 -20.749  -0.807  1.00 10.00      A   
ATOM   2006  N   LEU A 213      -4.580 -22.143  -0.118  1.00 10.00      A   
ATOM   2007  HN  LEU A 213      -4.363 -23.044   0.188  1.00 10.00      A   
ATOM   2008  CA  LEU A 213      -3.508 -21.162  -0.242  1.00 10.00      A   
ATOM   2009  CB  LEU A 213      -2.180 -21.756   0.233  1.00 10.00      A   
ATOM   2010  CG  LEU A 213      -0.979 -20.806   0.290  1.00 10.00      A   
ATOM   2011  CD1 LEU A 213      -1.204 -19.714   1.319  1.00 10.00      A   
ATOM   2012  CD2 LEU A 213       0.289 -21.581   0.606  1.00 10.00      A   
ATOM   2013  C   LEU A 213      -3.387 -20.700  -1.686  1.00 10.00      A   
ATOM   2014  O   LEU A 213      -3.113 -21.498  -2.583  1.00 10.00      A   
ATOM   2015  N   LYS A 214      -3.605 -19.414  -1.905  1.00 10.00      A   
ATOM   2016  HN  LYS A 214      -3.821 -18.830  -1.143  1.00 10.00      A   
ATOM   2017  CA  LYS A 214      -3.537 -18.840  -3.240  1.00 10.00      A   
ATOM   2018  CB  LYS A 214      -4.838 -18.105  -3.568  1.00 10.00      A   
ATOM   2019  CG  LYS A 214      -6.079 -18.983  -3.580  1.00 10.00      A   
ATOM   2020  CD  LYS A 214      -6.045 -19.987  -4.723  1.00 10.00      A   
ATOM   2021  CE  LYS A 214      -7.437 -20.503  -5.046  1.00 10.00      A   
ATOM   2022  NZ  LYS A 214      -8.098 -21.097  -3.855  1.00 10.00      A   
ATOM   2023  HZ1 LYS A 214      -8.995 -21.545  -4.131  1.00 10.00      A   
ATOM   2024  HZ2 LYS A 214      -8.295 -20.362  -3.147  1.00 10.00      A   
ATOM   2025  HZ3 LYS A 214      -7.482 -21.817  -3.429  1.00 10.00      A   
ATOM   2026  C   LYS A 214      -2.365 -17.877  -3.374  1.00 10.00      A   
ATOM   2027  O   LYS A 214      -1.770 -17.759  -4.448  1.00 10.00      A   
ATOM   2028  N   SER A 215      -2.044 -17.177  -2.290  1.00 10.00      A   
ATOM   2029  HN  SER A 215      -2.558 -17.306  -1.462  1.00 10.00      A   
ATOM   2030  CA  SER A 215      -0.945 -16.220  -2.296  1.00 10.00      A   
ATOM   2031  CB  SER A 215      -1.480 -14.795  -2.083  1.00 10.00      A   
ATOM   2032  OG  SER A 215      -0.471 -13.820  -2.295  1.00 10.00      A   
ATOM   2033  HG  SER A 215      -0.768 -13.182  -2.968  1.00 10.00      A   
ATOM   2034  C   SER A 215       0.085 -16.575  -1.225  1.00 10.00      A   
ATOM   2035  O   SER A 215      -0.252 -16.708  -0.046  1.00 10.00      A   
ATOM   2036  N   LEU A 216       1.334 -16.742  -1.642  1.00 10.00      A   
ATOM   2037  HN  LEU A 216       1.540 -16.635  -2.599  1.00 10.00      A   
ATOM   2038  CA  LEU A 216       2.406 -17.078  -0.719  1.00 10.00      A   
ATOM   2039  CB  LEU A 216       2.708 -18.576  -0.772  1.00 10.00      A   
ATOM   2040  CG  LEU A 216       3.826 -19.076   0.145  1.00 10.00      A   
ATOM   2041  CD1 LEU A 216       3.484 -18.821   1.606  1.00 10.00      A   
ATOM   2042  CD2 LEU A 216       4.083 -20.553  -0.099  1.00 10.00      A   
ATOM   2043  C   LEU A 216       3.664 -16.277  -1.026  1.00 10.00      A   
ATOM   2044  O   LEU A 216       4.253 -16.405  -2.103  1.00 10.00      A   
ATOM   2045  N   LYS A 217       4.059 -15.442  -0.078  1.00 10.00      A   
ATOM   2046  HN  LYS A 217       3.534 -15.376   0.753  1.00 10.00      A   
ATOM   2047  CA  LYS A 217       5.245 -14.619  -0.226  1.00 10.00      A   
ATOM   2048  CB  LYS A 217       4.886 -13.138  -0.100  1.00 10.00      A   
ATOM   2049  CG  LYS A 217       4.113 -12.556  -1.273  1.00 10.00      A   
ATOM   2050  CD  LYS A 217       3.886 -11.064  -1.069  1.00 10.00      A   
ATOM   2051  CE  LYS A 217       3.140 -10.439  -2.235  1.00 10.00      A   
ATOM   2052  NZ  LYS A 217       2.787  -9.016  -1.973  1.00 10.00      A   
ATOM   2053  HZ1 LYS A 217       2.408  -8.580  -2.837  1.00 10.00      A   
ATOM   2054  HZ2 LYS A 217       3.631  -8.486  -1.673  1.00 10.00      A   
ATOM   2055  HZ3 LYS A 217       2.067  -8.955  -1.225  1.00 10.00      A   
ATOM   2056  C   LYS A 217       6.275 -14.984   0.836  1.00 10.00      A   
ATOM   2057  O   LYS A 217       6.042 -14.788   2.032  1.00 10.00      A   
ATOM   2058  N   LEU A 218       7.409 -15.515   0.395  1.00 10.00      A   
ATOM   2059  HN  LEU A 218       7.532 -15.632  -0.574  1.00 10.00      A   
ATOM   2060  CA  LEU A 218       8.484 -15.911   1.300  1.00 10.00      A   
ATOM   2061  CB  LEU A 218       9.243 -17.116   0.744  1.00 10.00      A   
ATOM   2062  CG  LEU A 218       8.744 -18.494   1.181  1.00 10.00      A   
ATOM   2063  CD1 LEU A 218       9.558 -19.583   0.504  1.00 10.00      A   
ATOM   2064  CD2 LEU A 218       8.809 -18.637   2.695  1.00 10.00      A   
ATOM   2065  C   LEU A 218       9.443 -14.753   1.556  1.00 10.00      A   
ATOM   2066  O   LEU A 218       9.165 -13.616   1.181  1.00 10.00      A   
ATOM   2067  N   ASN A 219      10.576 -15.044   2.187  1.00 10.00      A   
ATOM   2068  HN  ASN A 219      10.763 -15.971   2.442  1.00 10.00      A   
ATOM   2069  CA  ASN A 219      11.556 -14.011   2.499  1.00 10.00      A   
ATOM   2070  CB  ASN A 219      11.544 -13.689   3.998  1.00 10.00      A   
ATOM   2071  CG  ASN A 219      12.005 -14.835   4.883  1.00 10.00      A   
ATOM   2072  OD1 ASN A 219      12.012 -15.999   4.480  1.00 10.00      A   
ATOM   2073  ND2 ASN A 219      12.384 -14.509   6.106  1.00 10.00      A   
ATOM   2074 HD21 ASN A 219      12.348 -13.557   6.362  1.00 10.00      A   
ATOM   2075 HD22 ASN A 219      12.668 -15.225   6.714  1.00 10.00      A   
ATOM   2076  C   ASN A 219      12.959 -14.375   2.009  1.00 10.00      A   
ATOM   2077  O   ASN A 219      13.182 -15.470   1.487  1.00 10.00      A   
ATOM   2078  N   ARG A 220      13.899 -13.452   2.199  1.00 10.00      A   
ATOM   2079  HN  ARG A 220      13.650 -12.614   2.649  1.00 10.00      A   
ATOM   2080  CA  ARG A 220      15.285 -13.625   1.765  1.00 10.00      A   
ATOM   2081  CB  ARG A 220      15.999 -12.267   1.823  1.00 10.00      A   
ATOM   2082  CG  ARG A 220      17.273 -12.167   0.999  1.00 10.00      A   
ATOM   2083  CD  ARG A 220      17.994 -10.856   1.276  1.00 10.00      A   
ATOM   2084  NE  ARG A 220      18.992 -10.539   0.256  1.00 10.00      A   
ATOM   2085  HE  ARG A 220      19.110 -11.191  -0.478  1.00 10.00      A   
ATOM   2086  CZ  ARG A 220      19.756  -9.447   0.268  1.00 10.00      A   
ATOM   2087  NH1 ARG A 220      19.655  -8.567   1.257  1.00 10.00      A   
ATOM   2088 HH11 ARG A 220      20.255  -7.713   1.261  1.00 10.00      A   
ATOM   2089 HH12 ARG A 220      18.983  -8.730   2.041  1.00 10.00      A   
ATOM   2090  NH2 ARG A 220      20.620  -9.231  -0.715  1.00 10.00      A   
ATOM   2091 HH21 ARG A 220      20.706  -9.921  -1.505  1.00 10.00      A   
ATOM   2092 HH22 ARG A 220      21.218  -8.377  -0.711  1.00 10.00      A   
ATOM   2093  C   ARG A 220      16.046 -14.655   2.610  1.00 10.00      A   
ATOM   2094  O   ARG A 220      17.193 -14.990   2.310  1.00 10.00      A   
ATOM   2095  N   ALA A 221      15.415 -15.156   3.662  1.00 10.00      A   
ATOM   2096  HN  ALA A 221      14.504 -14.856   3.863  1.00 10.00      A   
ATOM   2097  CA  ALA A 221      16.056 -16.140   4.526  1.00 10.00      A   
ATOM   2098  CB  ALA A 221      15.329 -16.245   5.854  1.00 10.00      A   
ATOM   2099  C   ALA A 221      16.142 -17.504   3.847  1.00 10.00      A   
ATOM   2100  O   ALA A 221      17.173 -18.176   3.909  1.00 10.00      A   
ATOM   2101  N   VAL A 222      15.064 -17.892   3.177  1.00 10.00      A   
ATOM   2102  HN  VAL A 222      14.292 -17.290   3.126  1.00 10.00      A   
ATOM   2103  CA  VAL A 222      15.005 -19.178   2.495  1.00 10.00      A   
ATOM   2104  CB  VAL A 222      13.543 -19.615   2.239  1.00 10.00      A   
ATOM   2105  CG1 VAL A 222      13.481 -21.027   1.671  1.00 10.00      A   
ATOM   2106  CG2 VAL A 222      12.716 -19.514   3.516  1.00 10.00      A   
ATOM   2107  C   VAL A 222      15.756 -19.114   1.169  1.00 10.00      A   
ATOM   2108  O   VAL A 222      15.451 -18.269   0.326  1.00 10.00      A   
ATOM   2109  N   PRO A 223      16.763 -19.991   0.988  1.00 10.00      A   
ATOM   2110  CA  PRO A 223      17.573 -20.047  -0.239  1.00 10.00      A   
ATOM   2111  CB  PRO A 223      18.662 -21.073   0.093  1.00 10.00      A   
ATOM   2112  CG  PRO A 223      18.062 -21.912   1.162  1.00 10.00      A   
ATOM   2113  CD  PRO A 223      17.205 -20.986   1.975  1.00 10.00      A   
ATOM   2114  C   PRO A 223      16.771 -20.505  -1.454  1.00 10.00      A   
ATOM   2115  O   PRO A 223      15.625 -20.938  -1.332  1.00 10.00      A   
ATOM   2116  N   LEU A 224      17.406 -20.461  -2.618  1.00 10.00      A   
ATOM   2117  HN  LEU A 224      18.352 -20.189  -2.637  1.00 10.00      A   
ATOM   2118  CA  LEU A 224      16.750 -20.835  -3.863  1.00 10.00      A   
ATOM   2119  CB  LEU A 224      17.516 -20.265  -5.068  1.00 10.00      A   
ATOM   2120  CG  LEU A 224      16.937 -20.550  -6.461  1.00 10.00      A   
ATOM   2121  CD1 LEU A 224      15.679 -19.733  -6.711  1.00 10.00      A   
ATOM   2122  CD2 LEU A 224      17.971 -20.276  -7.541  1.00 10.00      A   
ATOM   2123  C   LEU A 224      16.602 -22.349  -3.993  1.00 10.00      A   
ATOM   2124  O   LEU A 224      15.682 -22.832  -4.649  1.00 10.00      A   
ATOM   2125  N   GLU A 225      17.494 -23.097  -3.355  1.00 10.00      A   
ATOM   2126  HN  GLU A 225      18.204 -22.656  -2.829  1.00 10.00      A   
ATOM   2127  CA  GLU A 225      17.468 -24.561  -3.429  1.00 10.00      A   
ATOM   2128  CB  GLU A 225      18.786 -25.163  -2.919  1.00 10.00      A   
ATOM   2129  CG  GLU A 225      20.036 -24.389  -3.304  1.00 10.00      A   
ATOM   2130  CD  GLU A 225      20.380 -23.310  -2.298  1.00 10.00      A   
ATOM   2131  OE1 GLU A 225      20.032 -22.137  -2.540  1.00 10.00      A   
ATOM   2132  OE2 GLU A 225      20.984 -23.635  -1.253  1.00 10.00      A   
ATOM   2133  C   GLU A 225      16.290 -25.182  -2.669  1.00 10.00      A   
ATOM   2134  O   GLU A 225      16.017 -26.374  -2.802  1.00 10.00      A   
ATOM   2135  N   LYS A 226      15.591 -24.380  -1.878  1.00 10.00      A   
ATOM   2136  HN  LYS A 226      15.827 -23.430  -1.824  1.00 10.00      A   
ATOM   2137  CA  LYS A 226      14.473 -24.892  -1.090  1.00 10.00      A   
ATOM   2138  CB  LYS A 226      14.654 -24.520   0.385  1.00 10.00      A   
ATOM   2139  CG  LYS A 226      15.965 -24.997   0.991  1.00 10.00      A   
ATOM   2140  CD  LYS A 226      16.041 -26.517   1.029  1.00 10.00      A   
ATOM   2141  CE  LYS A 226      17.366 -26.988   1.607  1.00 10.00      A   
ATOM   2142  NZ  LYS A 226      17.555 -26.524   3.007  1.00 10.00      A   
ATOM   2143  HZ1 LYS A 226      17.708 -25.496   3.027  1.00 10.00      A   
ATOM   2144  HZ2 LYS A 226      18.378 -26.993   3.436  1.00 10.00      A   
ATOM   2145  HZ3 LYS A 226      16.711 -26.747   3.575  1.00 10.00      A   
ATOM   2146  C   LYS A 226      13.123 -24.396  -1.600  1.00 10.00      A   
ATOM   2147  O   LYS A 226      12.096 -24.600  -0.956  1.00 10.00      A   
ATOM   2148  N   LEU A 227      13.116 -23.783  -2.773  1.00 10.00      A   
ATOM   2149  HN  LEU A 227      13.954 -23.692  -3.278  1.00 10.00      A   
ATOM   2150  CA  LEU A 227      11.877 -23.254  -3.332  1.00 10.00      A   
ATOM   2151  CB  LEU A 227      12.156 -22.056  -4.240  1.00 10.00      A   
ATOM   2152  CG  LEU A 227      12.918 -20.900  -3.585  1.00 10.00      A   
ATOM   2153  CD1 LEU A 227      13.072 -19.740  -4.551  1.00 10.00      A   
ATOM   2154  CD2 LEU A 227      12.230 -20.449  -2.305  1.00 10.00      A   
ATOM   2155  C   LEU A 227      11.067 -24.326  -4.060  1.00 10.00      A   
ATOM   2156  O   LEU A 227       9.844 -24.394  -3.924  1.00 10.00      A   
ATOM   2157  N   ALA A 228      11.751 -25.179  -4.812  1.00 10.00      A   
ATOM   2158  HN  ALA A 228      12.726 -25.084  -4.875  1.00 10.00      A   
ATOM   2159  CA  ALA A 228      11.092 -26.244  -5.564  1.00 10.00      A   
ATOM   2160  CB  ALA A 228      12.106 -27.041  -6.370  1.00 10.00      A   
ATOM   2161  C   ALA A 228      10.291 -27.164  -4.649  1.00 10.00      A   
ATOM   2162  O   ALA A 228       9.226 -27.654  -5.024  1.00 10.00      A   
ATOM   2163  N   THR A 229      10.797 -27.361  -3.439  1.00 10.00      A   
ATOM   2164  HN  THR A 229      11.639 -26.917  -3.199  1.00 10.00      A   
ATOM   2165  CA  THR A 229      10.156 -28.218  -2.450  1.00 10.00      A   
ATOM   2166  CB  THR A 229      11.065 -28.371  -1.218  1.00 10.00      A   
ATOM   2167  OG1 THR A 229      12.132 -27.412  -1.310  1.00 10.00      A   
ATOM   2168  HG1 THR A 229      11.885 -26.608  -0.837  1.00 10.00      A   
ATOM   2169  CG2 THR A 229      11.654 -29.772  -1.156  1.00 10.00      A   
ATOM   2170  C   THR A 229       8.794 -27.669  -2.012  1.00 10.00      A   
ATOM   2171  O   THR A 229       7.962 -28.401  -1.476  1.00 10.00      A   
ATOM   2172  N   LEU A 230       8.573 -26.377  -2.232  1.00 10.00      A   
ATOM   2173  HN  LEU A 230       9.277 -25.832  -2.646  1.00 10.00      A   
ATOM   2174  CA  LEU A 230       7.314 -25.746  -1.865  1.00 10.00      A   
ATOM   2175  CB  LEU A 230       7.565 -24.418  -1.150  1.00 10.00      A   
ATOM   2176  CG  LEU A 230       8.297 -24.504   0.191  1.00 10.00      A   
ATOM   2177  CD1 LEU A 230       8.597 -23.114   0.720  1.00 10.00      A   
ATOM   2178  CD2 LEU A 230       7.482 -25.300   1.201  1.00 10.00      A   
ATOM   2179  C   LEU A 230       6.428 -25.540  -3.092  1.00 10.00      A   
ATOM   2180  O   LEU A 230       5.198 -25.532  -2.994  1.00 10.00      A   
ATOM   2181  N   LEU A 231       7.060 -25.379  -4.247  1.00 10.00      A   
ATOM   2182  HN  LEU A 231       8.043 -25.381  -4.259  1.00 10.00      A   
ATOM   2183  CA  LEU A 231       6.335 -25.179  -5.500  1.00 10.00      A   
ATOM   2184  CB  LEU A 231       7.310 -24.831  -6.627  1.00 10.00      A   
ATOM   2185  CG  LEU A 231       7.962 -23.448  -6.550  1.00 10.00      A   
ATOM   2186  CD1 LEU A 231       9.164 -23.365  -7.479  1.00 10.00      A   
ATOM   2187  CD2 LEU A 231       6.953 -22.363  -6.884  1.00 10.00      A   
ATOM   2188  C   LEU A 231       5.532 -26.427  -5.867  1.00 10.00      A   
ATOM   2189  O   LEU A 231       4.494 -26.345  -6.520  1.00 10.00      A   
ATOM   2190  N   GLN A 232       6.029 -27.585  -5.448  1.00 10.00      A   
ATOM   2191  HN  GLN A 232       6.879 -27.587  -4.959  1.00 10.00      A   
ATOM   2192  CA  GLN A 232       5.360 -28.854  -5.720  1.00 10.00      A   
ATOM   2193  CB  GLN A 232       6.380 -29.999  -5.726  1.00 10.00      A   
ATOM   2194  CG  GLN A 232       7.453 -29.864  -6.799  1.00 10.00      A   
ATOM   2195  CD  GLN A 232       7.092 -30.568  -8.094  1.00 10.00      A   
ATOM   2196  OE1 GLN A 232       5.918 -30.732  -8.429  1.00 10.00      A   
ATOM   2197  NE2 GLN A 232       8.104 -30.981  -8.841  1.00 10.00      A   
ATOM   2198 HE21 GLN A 232       9.017 -30.801  -8.524  1.00 10.00      A   
ATOM   2199 HE22 GLN A 232       7.904 -31.455  -9.674  1.00 10.00      A   
ATOM   2200  C   GLN A 232       4.262 -29.125  -4.690  1.00 10.00      A   
ATOM   2201  O   GLN A 232       3.438 -30.023  -4.860  1.00 10.00      A   
ATOM   2202  N   ARG A 233       4.246 -28.327  -3.629  1.00 10.00      A   
ATOM   2203  HN  ARG A 233       4.906 -27.606  -3.566  1.00 10.00      A   
ATOM   2204  CA  ARG A 233       3.258 -28.485  -2.570  1.00 10.00      A   
ATOM   2205  CB  ARG A 233       3.824 -28.011  -1.229  1.00 10.00      A   
ATOM   2206  CG  ARG A 233       4.878 -28.931  -0.639  1.00 10.00      A   
ATOM   2207  CD  ARG A 233       4.304 -30.302  -0.326  1.00 10.00      A   
ATOM   2208  NE  ARG A 233       5.294 -31.171   0.304  1.00 10.00      A   
ATOM   2209  HE  ARG A 233       6.090 -30.740   0.686  1.00 10.00      A   
ATOM   2210  CZ  ARG A 233       5.182 -32.494   0.390  1.00 10.00      A   
ATOM   2211  NH1 ARG A 233       4.121 -33.112  -0.121  1.00 10.00      A   
ATOM   2212 HH11 ARG A 233       4.028 -34.147  -0.057  1.00 10.00      A   
ATOM   2213 HH12 ARG A 233       3.369 -32.557  -0.591  1.00 10.00      A   
ATOM   2214  NH2 ARG A 233       6.138 -33.194   0.990  1.00 10.00      A   
ATOM   2215 HH21 ARG A 233       6.063 -34.232   1.063  1.00 10.00      A   
ATOM   2216 HH22 ARG A 233       6.973 -32.702   1.398  1.00 10.00      A   
ATOM   2217  C   ARG A 233       1.984 -27.719  -2.891  1.00 10.00      A   
ATOM   2218  O   ARG A 233       0.880 -28.212  -2.663  1.00 10.00      A   
ATOM   2219  N   ALA A 234       2.142 -26.514  -3.427  1.00 10.00      A   
ATOM   2220  HN  ALA A 234       3.048 -26.180  -3.603  1.00 10.00      A   
ATOM   2221  CA  ALA A 234       0.999 -25.679  -3.770  1.00 10.00      A   
ATOM   2222  CB  ALA A 234       0.951 -24.450  -2.873  1.00 10.00      A   
ATOM   2223  C   ALA A 234       1.024 -25.269  -5.240  1.00 10.00      A   
ATOM   2224  O   ALA A 234       1.489 -24.180  -5.584  1.00 10.00      A   
ATOM   2225  N   PRO A 235       0.522 -26.136  -6.134  1.00 10.00      A   
ATOM   2226  CA  PRO A 235       0.483 -25.851  -7.570  1.00 10.00      A   
ATOM   2227  CB  PRO A 235       0.326 -27.241  -8.190  1.00 10.00      A   
ATOM   2228  CG  PRO A 235      -0.412 -28.035  -7.163  1.00 10.00      A   
ATOM   2229  CD  PRO A 235      -0.030 -27.470  -5.819  1.00 10.00      A   
ATOM   2230  C   PRO A 235      -0.709 -24.966  -7.935  1.00 10.00      A   
ATOM   2231  O   PRO A 235      -0.808 -24.466  -9.057  1.00 10.00      A   
ATOM   2232  N   GLN A 236      -1.610 -24.777  -6.978  1.00 10.00      A   
ATOM   2233  HN  GLN A 236      -1.472 -25.206  -6.107  1.00 10.00      A   
ATOM   2234  CA  GLN A 236      -2.802 -23.958  -7.190  1.00 10.00      A   
ATOM   2235  CB  GLN A 236      -3.993 -24.508  -6.391  1.00 10.00      A   
ATOM   2236  CG  GLN A 236      -4.006 -24.137  -4.911  1.00 10.00      A   
ATOM   2237  CD  GLN A 236      -2.959 -24.872  -4.096  1.00 10.00      A   
ATOM   2238  OE1 GLN A 236      -2.583 -26.001  -4.412  1.00 10.00      A   
ATOM   2239  NE2 GLN A 236      -2.471 -24.231  -3.046  1.00 10.00      A   
ATOM   2240 HE21 GLN A 236      -2.805 -23.323  -2.859  1.00 10.00      A   
ATOM   2241 HE22 GLN A 236      -1.804 -24.688  -2.492  1.00 10.00      A   
ATOM   2242  C   GLN A 236      -2.542 -22.497  -6.829  1.00 10.00      A   
ATOM   2243  O   GLN A 236      -3.453 -21.665  -6.852  1.00 10.00      A   
ATOM   2244  N   LEU A 237      -1.291 -22.196  -6.507  1.00 10.00      A   
ATOM   2245  HN  LEU A 237      -0.614 -22.903  -6.530  1.00 10.00      A   
ATOM   2246  CA  LEU A 237      -0.894 -20.844  -6.131  1.00 10.00      A   
ATOM   2247  CB  LEU A 237       0.547 -20.842  -5.619  1.00 10.00      A   
ATOM   2248  CG  LEU A 237       0.858 -19.873  -4.479  1.00 10.00      A   
ATOM   2249  CD1 LEU A 237       0.276 -20.384  -3.172  1.00 10.00      A   
ATOM   2250  CD2 LEU A 237       2.358 -19.664  -4.354  1.00 10.00      A   
ATOM   2251  C   LEU A 237      -1.033 -19.878  -7.306  1.00 10.00      A   
ATOM   2252  O   LEU A 237      -0.660 -20.204  -8.435  1.00 10.00      A   
ATOM   2253  N   GLU A 238      -1.569 -18.696  -7.027  1.00 10.00      A   
ATOM   2254  HN  GLU A 238      -1.837 -18.501  -6.101  1.00 10.00      A   
ATOM   2255  CA  GLU A 238      -1.760 -17.675  -8.048  1.00 10.00      A   
ATOM   2256  CB  GLU A 238      -3.141 -17.025  -7.924  1.00 10.00      A   
ATOM   2257  CG  GLU A 238      -4.312 -17.992  -8.012  1.00 10.00      A   
ATOM   2258  CD  GLU A 238      -5.649 -17.274  -8.055  1.00 10.00      A   
ATOM   2259  OE1 GLU A 238      -5.704 -16.082  -7.688  1.00 10.00      A   
ATOM   2260  OE2 GLU A 238      -6.654 -17.896  -8.455  1.00 10.00      A   
ATOM   2261  C   GLU A 238      -0.681 -16.603  -7.935  1.00 10.00      A   
ATOM   2262  O   GLU A 238      -0.139 -16.137  -8.938  1.00 10.00      A   
ATOM   2263  N   GLU A 239      -0.379 -16.212  -6.708  1.00 10.00      A   
ATOM   2264  HN  GLU A 239      -0.843 -16.623  -5.949  1.00 10.00      A   
ATOM   2265  CA  GLU A 239       0.632 -15.195  -6.452  1.00 10.00      A   
ATOM   2266  CB  GLU A 239       0.061 -14.072  -5.582  1.00 10.00      A   
ATOM   2267  CG  GLU A 239      -1.170 -13.391  -6.161  1.00 10.00      A   
ATOM   2268  CD  GLU A 239      -1.686 -12.265  -5.289  1.00 10.00      A   
ATOM   2269  OE1 GLU A 239      -1.079 -12.000  -4.231  1.00 10.00      A   
ATOM   2270  OE2 GLU A 239      -2.702 -11.641  -5.665  1.00 10.00      A   
ATOM   2271  C   GLU A 239       1.845 -15.811  -5.770  1.00 10.00      A   
ATOM   2272  O   GLU A 239       1.751 -16.302  -4.644  1.00 10.00      A   
ATOM   2273  N   LEU A 240       2.982 -15.786  -6.454  1.00 10.00      A   
ATOM   2274  HN  LEU A 240       2.996 -15.369  -7.345  1.00 10.00      A   
ATOM   2275  CA  LEU A 240       4.211 -16.350  -5.917  1.00 10.00      A   
ATOM   2276  CB  LEU A 240       4.807 -17.361  -6.896  1.00 10.00      A   
ATOM   2277  CG  LEU A 240       6.123 -18.021  -6.477  1.00 10.00      A   
ATOM   2278  CD1 LEU A 240       5.915 -18.931  -5.276  1.00 10.00      A   
ATOM   2279  CD2 LEU A 240       6.724 -18.792  -7.640  1.00 10.00      A   
ATOM   2280  C   LEU A 240       5.226 -15.259  -5.619  1.00 10.00      A   
ATOM   2281  O   LEU A 240       5.641 -14.514  -6.510  1.00 10.00      A   
ATOM   2282  N   GLY A 241       5.609 -15.164  -4.359  1.00 10.00      A   
ATOM   2283  HN  GLY A 241       5.220 -15.775  -3.690  1.00 10.00      A   
ATOM   2284  CA  GLY A 241       6.582 -14.179  -3.949  1.00 10.00      A   
ATOM   2285  C   GLY A 241       7.806 -14.836  -3.354  1.00 10.00      A   
ATOM   2286  O   GLY A 241       8.079 -14.693  -2.162  1.00 10.00      A   
ATOM   2287  N   THR A 242       8.532 -15.573  -4.175  1.00 10.00      A   
ATOM   2288  HN  THR A 242       8.263 -15.654  -5.115  1.00 10.00      A   
ATOM   2289  CA  THR A 242       9.731 -16.266  -3.727  1.00 10.00      A   
ATOM   2290  CB  THR A 242      10.207 -17.258  -4.793  1.00 10.00      A   
ATOM   2291  OG1 THR A 242       9.588 -16.924  -6.043  1.00 10.00      A   
ATOM   2292  HG1 THR A 242       9.577 -17.706  -6.608  1.00 10.00      A   
ATOM   2293  CG2 THR A 242       9.783 -18.666  -4.410  1.00 10.00      A   
ATOM   2294  C   THR A 242      10.840 -15.277  -3.362  1.00 10.00      A   
ATOM   2295  O   THR A 242      11.084 -14.305  -4.082  1.00 10.00      A   
ATOM   2296  N   GLY A 243      11.515 -15.536  -2.249  1.00 10.00      A   
ATOM   2297  HN  GLY A 243      11.321 -16.361  -1.750  1.00 10.00      A   
ATOM   2298  CA  GLY A 243      12.553 -14.639  -1.779  1.00 10.00      A   
ATOM   2299  C   GLY A 243      13.903 -14.837  -2.438  1.00 10.00      A   
ATOM   2300  O   GLY A 243      14.156 -14.305  -3.519  1.00 10.00      A   
ATOM   2301  N   GLY A 244      14.766 -15.601  -1.777  1.00 10.00      A   
ATOM   2302  HN  GLY A 244      14.490 -16.018  -0.937  1.00 10.00      A   
ATOM   2303  CA  GLY A 244      16.101 -15.842  -2.287  1.00 10.00      A   
ATOM   2304  C   GLY A 244      16.120 -16.553  -3.623  1.00 10.00      A   
ATOM   2305  O   GLY A 244      15.687 -17.698  -3.734  1.00 10.00      A   
ATOM   2306  N   TYR A 245      16.623 -15.872  -4.639  1.00 10.00      A   
ATOM   2307  HN  TYR A 245      16.937 -14.950  -4.491  1.00 10.00      A   
ATOM   2308  CA  TYR A 245      16.716 -16.439  -5.970  1.00 10.00      A   
ATOM   2309  CB  TYR A 245      16.098 -15.503  -7.008  1.00 10.00      A   
ATOM   2310  CG  TYR A 245      14.738 -15.951  -7.493  1.00 10.00      A   
ATOM   2311  CD1 TYR A 245      13.587 -15.612  -6.799  1.00 10.00      A   
ATOM   2312  CD2 TYR A 245      14.607 -16.716  -8.647  1.00 10.00      A   
ATOM   2313  CE1 TYR A 245      12.343 -16.018  -7.238  1.00 10.00      A   
ATOM   2314  CE2 TYR A 245      13.364 -17.127  -9.094  1.00 10.00      A   
ATOM   2315  CZ  TYR A 245      12.235 -16.775  -8.384  1.00 10.00      A   
ATOM   2316  OH  TYR A 245      10.993 -17.174  -8.825  1.00 10.00      A   
ATOM   2317  HH  TYR A 245      10.400 -16.414  -8.832  1.00 10.00      A   
ATOM   2318  C   TYR A 245      18.162 -16.741  -6.320  1.00 10.00      A   
ATOM   2319  O   TYR A 245      18.496 -16.991  -7.478  1.00 10.00      A   
ATOM   2320  N   THR A 246      19.012 -16.726  -5.307  1.00 10.00      A   
ATOM   2321  HN  THR A 246      18.681 -16.526  -4.411  1.00 10.00      A   
ATOM   2322  CA  THR A 246      20.419 -17.001  -5.493  1.00 10.00      A   
ATOM   2323  CB  THR A 246      21.300 -15.963  -4.756  1.00 10.00      A   
ATOM   2324  OG1 THR A 246      22.675 -16.120  -5.126  1.00 10.00      A   
ATOM   2325  HG1 THR A 246      23.033 -16.916  -4.705  1.00 10.00      A   
ATOM   2326  CG2 THR A 246      21.160 -16.070  -3.243  1.00 10.00      A   
ATOM   2327  C   THR A 246      20.751 -18.425  -5.041  1.00 10.00      A   
ATOM   2328  O   THR A 246      20.330 -18.867  -3.963  1.00 10.00      A   
ATOM   2329  N   ALA A 247      21.480 -19.147  -5.886  1.00 10.00      A   
ATOM   2330  HN  ALA A 247      21.769 -18.745  -6.731  1.00 10.00      A   
ATOM   2331  CA  ALA A 247      21.876 -20.514  -5.594  1.00 10.00      A   
ATOM   2332  CB  ALA A 247      20.721 -21.475  -5.819  1.00 10.00      A   
ATOM   2333  C   ALA A 247      23.055 -20.920  -6.459  1.00 10.00      A   
ATOM   2334  O   ALA A 247      23.437 -20.194  -7.381  1.00 10.00      A   
ATOM   2335  N   GLU A 248      23.636 -22.070  -6.136  1.00 10.00      A   
ATOM   2336  HN  GLU A 248      23.301 -22.568  -5.361  1.00 10.00      A   
ATOM   2337  CA  GLU A 248      24.760 -22.607  -6.881  1.00 10.00      A   
ATOM   2338  CB  GLU A 248      25.107 -23.994  -6.353  1.00 10.00      A   
ATOM   2339  CG  GLU A 248      26.013 -24.025  -5.141  1.00 10.00      A   
ATOM   2340  CD  GLU A 248      26.269 -25.444  -4.692  1.00 10.00      A   
ATOM   2341  OE1 GLU A 248      25.642 -25.879  -3.707  1.00 10.00      A   
ATOM   2342  OE2 GLU A 248      27.082 -26.140  -5.337  1.00 10.00      A   
ATOM   2343  C   GLU A 248      24.389 -22.750  -8.338  1.00 10.00      A   
ATOM   2344  O   GLU A 248      23.366 -23.351  -8.659  1.00 10.00      A   
ATOM   2345  N   VAL A 249      25.206 -22.202  -9.215  1.00 10.00      A   
ATOM   2346  HN  VAL A 249      26.002 -21.721  -8.894  1.00 10.00      A   
ATOM   2347  CA  VAL A 249      24.946 -22.301 -10.647  1.00 10.00      A   
ATOM   2348  CB  VAL A 249      25.826 -21.327 -11.461  1.00 10.00      A   
ATOM   2349  CG1 VAL A 249      25.460 -21.374 -12.941  1.00 10.00      A   
ATOM   2350  CG2 VAL A 249      25.693 -19.910 -10.919  1.00 10.00      A   
ATOM   2351  C   VAL A 249      25.199 -23.738 -11.106  1.00 10.00      A   
ATOM   2352  O   VAL A 249      26.335 -24.109 -11.412  1.00 10.00      A   
ATOM   2353  N   ARG A 250      24.142 -24.549 -11.116  1.00 10.00      A   
ATOM   2354  HN  ARG A 250      23.262 -24.194 -10.850  1.00 10.00      A   
ATOM   2355  CA  ARG A 250      24.248 -25.952 -11.509  1.00 10.00      A   
ATOM   2356  CB  ARG A 250      24.349 -26.846 -10.266  1.00 10.00      A   
ATOM   2357  CG  ARG A 250      25.554 -26.582  -9.378  1.00 10.00      A   
ATOM   2358  CD  ARG A 250      25.306 -27.066  -7.961  1.00 10.00      A   
ATOM   2359  NE  ARG A 250      25.129 -28.514  -7.896  1.00 10.00      A   
ATOM   2360  HE  ARG A 250      24.504 -28.926  -8.547  1.00 10.00      A   
ATOM   2361  CZ  ARG A 250      25.735 -29.289  -7.000  1.00 10.00      A   
ATOM   2362  NH1 ARG A 250      26.551 -28.753  -6.091  1.00 10.00      A   
ATOM   2363 HH11 ARG A 250      26.718 -27.714  -6.075  1.00 10.00      A   
ATOM   2364 HH12 ARG A 250      27.028 -29.358  -5.385  1.00 10.00      A   
ATOM   2365  NH2 ARG A 250      25.542 -30.600  -7.020  1.00 10.00      A   
ATOM   2366 HH21 ARG A 250      24.917 -31.026  -7.738  1.00 10.00      A   
ATOM   2367 HH22 ARG A 250      26.011 -31.210  -6.318  1.00 10.00      A   
ATOM   2368  C   ARG A 250      23.039 -26.384 -12.337  1.00 10.00      A   
ATOM   2369  O   ARG A 250      21.903 -26.025 -12.027  1.00 10.00      A   
ATOM   2370  N   PRO A 251      23.268 -27.183 -13.390  1.00 10.00      A   
ATOM   2371  CA  PRO A 251      22.199 -27.681 -14.267  1.00 10.00      A   
ATOM   2372  CB  PRO A 251      22.955 -28.533 -15.297  1.00 10.00      A   
ATOM   2373  CG  PRO A 251      24.360 -28.044 -15.246  1.00 10.00      A   
ATOM   2374  CD  PRO A 251      24.596 -27.650 -13.821  1.00 10.00      A   
ATOM   2375  C   PRO A 251      21.189 -28.549 -13.511  1.00 10.00      A   
ATOM   2376  O   PRO A 251      19.994 -28.540 -13.820  1.00 10.00      A   
ATOM   2377  N   ASP A 252      21.677 -29.279 -12.509  1.00 10.00      A   
ATOM   2378  HN  ASP A 252      22.632 -29.217 -12.303  1.00 10.00      A   
ATOM   2379  CA  ASP A 252      20.837 -30.169 -11.707  1.00 10.00      A   
ATOM   2380  CB  ASP A 252      21.696 -31.100 -10.832  1.00 10.00      A   
ATOM   2381  CG  ASP A 252      22.139 -30.487  -9.510  1.00 10.00      A   
ATOM   2382  OD1 ASP A 252      21.459 -30.722  -8.485  1.00 10.00      A   
ATOM   2383  OD2 ASP A 252      23.180 -29.791  -9.487  1.00 10.00      A   
ATOM   2384  C   ASP A 252      19.831 -29.405 -10.848  1.00 10.00      A   
ATOM   2385  O   ASP A 252      18.768 -29.929 -10.507  1.00 10.00      A   
ATOM   2386  N   VAL A 253      20.161 -28.168 -10.512  1.00 10.00      A   
ATOM   2387  HN  VAL A 253      21.011 -27.794 -10.829  1.00 10.00      A   
ATOM   2388  CA  VAL A 253      19.288 -27.350  -9.686  1.00 10.00      A   
ATOM   2389  CB  VAL A 253      20.097 -26.327  -8.860  1.00 10.00      A   
ATOM   2390  CG1 VAL A 253      19.216 -25.668  -7.814  1.00 10.00      A   
ATOM   2391  CG2 VAL A 253      21.296 -26.994  -8.201  1.00 10.00      A   
ATOM   2392  C   VAL A 253      18.270 -26.618 -10.553  1.00 10.00      A   
ATOM   2393  O   VAL A 253      17.103 -26.471 -10.177  1.00 10.00      A   
ATOM   2394  N   TYR A 254      18.716 -26.188 -11.726  1.00 10.00      A   
ATOM   2395  HN  TYR A 254      19.653 -26.350 -11.964  1.00 10.00      A   
ATOM   2396  CA  TYR A 254      17.867 -25.467 -12.667  1.00 10.00      A   
ATOM   2397  CB  TYR A 254      18.687 -25.038 -13.884  1.00 10.00      A   
ATOM   2398  CG  TYR A 254      17.923 -24.205 -14.894  1.00 10.00      A   
ATOM   2399  CD1 TYR A 254      17.775 -22.832 -14.730  1.00 10.00      A   
ATOM   2400  CD2 TYR A 254      17.355 -24.793 -16.018  1.00 10.00      A   
ATOM   2401  CE1 TYR A 254      17.086 -22.070 -15.657  1.00 10.00      A   
ATOM   2402  CE2 TYR A 254      16.665 -24.038 -16.949  1.00 10.00      A   
ATOM   2403  CZ  TYR A 254      16.534 -22.679 -16.763  1.00 10.00      A   
ATOM   2404  OH  TYR A 254      15.849 -21.927 -17.688  1.00 10.00      A   
ATOM   2405  HH  TYR A 254      16.474 -21.384 -18.181  1.00 10.00      A   
ATOM   2406  C   TYR A 254      16.660 -26.300 -13.109  1.00 10.00      A   
ATOM   2407  O   TYR A 254      15.548 -25.777 -13.239  1.00 10.00      A   
ATOM   2408  N   SER A 255      16.876 -27.593 -13.321  1.00 10.00      A   
ATOM   2409  HN  SER A 255      17.773 -27.963 -13.170  1.00 10.00      A   
ATOM   2410  CA  SER A 255      15.812 -28.487 -13.758  1.00 10.00      A   
ATOM   2411  CB  SER A 255      16.375 -29.886 -14.001  1.00 10.00      A   
ATOM   2412  OG  SER A 255      17.635 -30.037 -13.361  1.00 10.00      A   
ATOM   2413  HG  SER A 255      18.338 -30.003 -14.021  1.00 10.00      A   
ATOM   2414  C   SER A 255      14.666 -28.538 -12.751  1.00 10.00      A   
ATOM   2415  O   SER A 255      13.507 -28.333 -13.111  1.00 10.00      A   
ATOM   2416  N   GLY A 256      15.006 -28.785 -11.491  1.00 10.00      A   
ATOM   2417  HN  GLY A 256      15.950 -28.921 -11.272  1.00 10.00      A   
ATOM   2418  CA  GLY A 256      14.006 -28.868 -10.442  1.00 10.00      A   
ATOM   2419  C   GLY A 256      13.162 -27.613 -10.343  1.00 10.00      A   
ATOM   2420  O   GLY A 256      11.955 -27.686 -10.097  1.00 10.00      A   
ATOM   2421  N   LEU A 257      13.801 -26.463 -10.534  1.00 10.00      A   
ATOM   2422  HN  LEU A 257      14.766 -26.480 -10.712  1.00 10.00      A   
ATOM   2423  CA  LEU A 257      13.112 -25.180 -10.472  1.00 10.00      A   
ATOM   2424  CB  LEU A 257      14.121 -24.029 -10.520  1.00 10.00      A   
ATOM   2425  CG  LEU A 257      14.088 -23.036  -9.355  1.00 10.00      A   
ATOM   2426  CD1 LEU A 257      15.140 -21.958  -9.555  1.00 10.00      A   
ATOM   2427  CD2 LEU A 257      12.705 -22.417  -9.203  1.00 10.00      A   
ATOM   2428  C   LEU A 257      12.129 -25.044 -11.626  1.00 10.00      A   
ATOM   2429  O   LEU A 257      10.959 -24.713 -11.424  1.00 10.00      A   
ATOM   2430  N   SER A 258      12.619 -25.322 -12.828  1.00 10.00      A   
ATOM   2431  HN  SER A 258      13.563 -25.594 -12.904  1.00 10.00      A   
ATOM   2432  CA  SER A 258      11.813 -25.234 -14.038  1.00 10.00      A   
ATOM   2433  CB  SER A 258      12.658 -25.603 -15.265  1.00 10.00      A   
ATOM   2434  OG  SER A 258      12.017 -25.219 -16.469  1.00 10.00      A   
ATOM   2435  HG  SER A 258      12.153 -24.273 -16.612  1.00 10.00      A   
ATOM   2436  C   SER A 258      10.584 -26.137 -13.953  1.00 10.00      A   
ATOM   2437  O   SER A 258       9.458 -25.693 -14.192  1.00 10.00      A   
ATOM   2438  N   VAL A 259      10.806 -27.397 -13.592  1.00 10.00      A   
ATOM   2439  HN  VAL A 259      11.727 -27.680 -13.385  1.00 10.00      A   
ATOM   2440  CA  VAL A 259       9.723 -28.371 -13.483  1.00 10.00      A   
ATOM   2441  CB  VAL A 259      10.243 -29.770 -13.079  1.00 10.00      A   
ATOM   2442  CG1 VAL A 259       9.099 -30.766 -12.939  1.00 10.00      A   
ATOM   2443  CG2 VAL A 259      11.264 -30.276 -14.085  1.00 10.00      A   
ATOM   2444  C   VAL A 259       8.666 -27.915 -12.483  1.00 10.00      A   
ATOM   2445  O   VAL A 259       7.473 -27.911 -12.791  1.00 10.00      A   
ATOM   2446  N   ALA A 260       9.113 -27.502 -11.300  1.00 10.00      A   
ATOM   2447  HN  ALA A 260      10.080 -27.497 -11.130  1.00 10.00      A   
ATOM   2448  CA  ALA A 260       8.208 -27.052 -10.249  1.00 10.00      A   
ATOM   2449  CB  ALA A 260       8.978 -26.761  -8.973  1.00 10.00      A   
ATOM   2450  C   ALA A 260       7.398 -25.833 -10.685  1.00 10.00      A   
ATOM   2451  O   ALA A 260       6.202 -25.738 -10.404  1.00 10.00      A   
ATOM   2452  N   LEU A 261       8.051 -24.908 -11.376  1.00 10.00      A   
ATOM   2453  HN  LEU A 261       9.010 -25.034 -11.558  1.00 10.00      A   
ATOM   2454  CA  LEU A 261       7.384 -23.700 -11.855  1.00 10.00      A   
ATOM   2455  CB  LEU A 261       8.402 -22.668 -12.339  1.00 10.00      A   
ATOM   2456  CG  LEU A 261       9.105 -21.861 -11.244  1.00 10.00      A   
ATOM   2457  CD1 LEU A 261      10.224 -21.021 -11.835  1.00 10.00      A   
ATOM   2458  CD2 LEU A 261       8.110 -20.978 -10.508  1.00 10.00      A   
ATOM   2459  C   LEU A 261       6.373 -24.016 -12.954  1.00 10.00      A   
ATOM   2460  O   LEU A 261       5.325 -23.374 -13.049  1.00 10.00      A   
ATOM   2461  N   SER A 262       6.677 -25.021 -13.764  1.00 10.00      A   
ATOM   2462  HN  SER A 262       7.519 -25.507 -13.632  1.00 10.00      A   
ATOM   2463  CA  SER A 262       5.790 -25.419 -14.846  1.00 10.00      A   
ATOM   2464  CB  SER A 262       6.506 -26.356 -15.818  1.00 10.00      A   
ATOM   2465  OG  SER A 262       7.738 -25.810 -16.258  1.00 10.00      A   
ATOM   2466  HG  SER A 262       8.127 -25.283 -15.547  1.00 10.00      A   
ATOM   2467  C   SER A 262       4.527 -26.090 -14.303  1.00 10.00      A   
ATOM   2468  O   SER A 262       3.523 -26.210 -15.005  1.00 10.00      A   
ATOM   2469  N   GLY A 263       4.582 -26.521 -13.049  1.00 10.00      A   
ATOM   2470  HN  GLY A 263       5.411 -26.400 -12.536  1.00 10.00      A   
ATOM   2471  CA  GLY A 263       3.442 -27.174 -12.433  1.00 10.00      A   
ATOM   2472  C   GLY A 263       2.363 -26.193 -12.026  1.00 10.00      A   
ATOM   2473  O   GLY A 263       1.179 -26.535 -11.999  1.00 10.00      A   
ATOM   2474  N   CYS A 264       2.768 -24.967 -11.732  1.00 10.00      A   
ATOM   2475  HN  CYS A 264       3.721 -24.746 -11.804  1.00 10.00      A   
ATOM   2476  CA  CYS A 264       1.834 -23.937 -11.315  1.00 10.00      A   
ATOM   2477  CB  CYS A 264       2.495 -22.987 -10.315  1.00 10.00      A   
ATOM   2478  SG  CYS A 264       3.346 -23.809  -8.945  1.00 10.00      A   
ATOM   2479  HG  CYS A 264       4.645 -23.567  -9.062  1.00 10.00      A   
ATOM   2480  C   CYS A 264       1.303 -23.161 -12.516  1.00 10.00      A   
ATOM   2481  O   CYS A 264       1.945 -22.229 -13.008  1.00 10.00      A   
ATOM   2482  N   LYS A 265       0.130 -23.551 -12.991  1.00 10.00      A   
ATOM   2483  HN  LYS A 265      -0.335 -24.307 -12.566  1.00 10.00      A   
ATOM   2484  CA  LYS A 265      -0.491 -22.886 -14.128  1.00 10.00      A   
ATOM   2485  CB  LYS A 265      -1.304 -23.878 -14.966  1.00 10.00      A   
ATOM   2486  CG  LYS A 265      -0.481 -24.778 -15.877  1.00 10.00      A   
ATOM   2487  CD  LYS A 265       0.117 -25.952 -15.120  1.00 10.00      A   
ATOM   2488  CE  LYS A 265       0.652 -27.010 -16.073  1.00 10.00      A   
ATOM   2489  NZ  LYS A 265       1.459 -28.038 -15.363  1.00 10.00      A   
ATOM   2490  HZ1 LYS A 265       2.362 -27.624 -15.050  1.00 10.00      A   
ATOM   2491  HZ2 LYS A 265       1.660 -28.839 -15.997  1.00 10.00      A   
ATOM   2492  HZ3 LYS A 265       0.945 -28.390 -14.535  1.00 10.00      A   
ATOM   2493  C   LYS A 265      -1.398 -21.765 -13.648  1.00 10.00      A   
ATOM   2494  O   LYS A 265      -1.877 -20.959 -14.441  1.00 10.00      A   
ATOM   2495  N   GLU A 266      -1.622 -21.720 -12.341  1.00 10.00      A   
ATOM   2496  HN  GLU A 266      -1.200 -22.387 -11.763  1.00 10.00      A   
ATOM   2497  CA  GLU A 266      -2.487 -20.714 -11.743  1.00 10.00      A   
ATOM   2498  CB  GLU A 266      -3.098 -21.238 -10.442  1.00 10.00      A   
ATOM   2499  CG  GLU A 266      -3.796 -22.580 -10.572  1.00 10.00      A   
ATOM   2500  CD  GLU A 266      -4.896 -22.580 -11.610  1.00 10.00      A   
ATOM   2501  OE1 GLU A 266      -5.212 -23.666 -12.135  1.00 10.00      A   
ATOM   2502  OE2 GLU A 266      -5.449 -21.498 -11.909  1.00 10.00      A   
ATOM   2503  C   GLU A 266      -1.748 -19.409 -11.475  1.00 10.00      A   
ATOM   2504  O   GLU A 266      -2.375 -18.381 -11.225  1.00 10.00      A   
ATOM   2505  N   LEU A 267      -0.420 -19.455 -11.539  1.00 10.00      A   
ATOM   2506  HN  LEU A 267       0.016 -20.304 -11.755  1.00 10.00      A   
ATOM   2507  CA  LEU A 267       0.406 -18.273 -11.293  1.00 10.00      A   
ATOM   2508  CB  LEU A 267       1.892 -18.612 -11.423  1.00 10.00      A   
ATOM   2509  CG  LEU A 267       2.493 -19.486 -10.319  1.00 10.00      A   
ATOM   2510  CD1 LEU A 267       3.968 -19.740 -10.585  1.00 10.00      A   
ATOM   2511  CD2 LEU A 267       2.305 -18.832  -8.961  1.00 10.00      A   
ATOM   2512  C   LEU A 267       0.051 -17.125 -12.236  1.00 10.00      A   
ATOM   2513  O   LEU A 267       0.038 -17.293 -13.456  1.00 10.00      A   
ATOM   2514  N   ARG A 268      -0.262 -15.973 -11.659  1.00 10.00      A   
ATOM   2515  HN  ARG A 268      -0.271 -15.920 -10.675  1.00 10.00      A   
ATOM   2516  CA  ARG A 268      -0.607 -14.790 -12.438  1.00 10.00      A   
ATOM   2517  CB  ARG A 268      -2.086 -14.432 -12.267  1.00 10.00      A   
ATOM   2518  CG  ARG A 268      -3.049 -15.437 -12.876  1.00 10.00      A   
ATOM   2519  CD  ARG A 268      -2.828 -15.576 -14.372  1.00 10.00      A   
ATOM   2520  NE  ARG A 268      -3.730 -16.560 -14.969  1.00 10.00      A   
ATOM   2521  HE  ARG A 268      -4.606 -16.237 -15.284  1.00 10.00      A   
ATOM   2522  CZ  ARG A 268      -3.439 -17.852 -15.105  1.00 10.00      A   
ATOM   2523  NH1 ARG A 268      -2.272 -18.321 -14.685  1.00 10.00      A   
ATOM   2524 HH11 ARG A 268      -2.047 -19.339 -14.788  1.00 10.00      A   
ATOM   2525 HH12 ARG A 268      -1.574 -17.677 -14.246  1.00 10.00      A   
ATOM   2526  NH2 ARG A 268      -4.312 -18.673 -15.672  1.00 10.00      A   
ATOM   2527 HH21 ARG A 268      -5.230 -18.308 -16.015  1.00 10.00      A   
ATOM   2528 HH22 ARG A 268      -4.090 -19.684 -15.781  1.00 10.00      A   
ATOM   2529  C   ARG A 268       0.267 -13.607 -12.034  1.00 10.00      A   
ATOM   2530  O   ARG A 268       0.386 -12.623 -12.766  1.00 10.00      A   
ATOM   2531  N   CYS A 269       0.880 -13.713 -10.868  1.00 10.00      A   
ATOM   2532  HN  CYS A 269       0.748 -14.518 -10.333  1.00 10.00      A   
ATOM   2533  CA  CYS A 269       1.740 -12.661 -10.361  1.00 10.00      A   
ATOM   2534  CB  CYS A 269       0.987 -11.828  -9.318  1.00 10.00      A   
ATOM   2535  SG  CYS A 269       1.891 -10.392  -8.689  1.00 10.00      A   
ATOM   2536  HG  CYS A 269       2.407 -10.720  -7.512  1.00 10.00      A   
ATOM   2537  C   CYS A 269       3.007 -13.252  -9.755  1.00 10.00      A   
ATOM   2538  O   CYS A 269       2.951 -14.255  -9.037  1.00 10.00      A   
ATOM   2539  N   LEU A 270       4.143 -12.637 -10.063  1.00 10.00      A   
ATOM   2540  HN  LEU A 270       4.115 -11.851 -10.651  1.00 10.00      A   
ATOM   2541  CA  LEU A 270       5.430 -13.087  -9.553  1.00 10.00      A   
ATOM   2542  CB  LEU A 270       6.250 -13.744 -10.664  1.00 10.00      A   
ATOM   2543  CG  LEU A 270       6.580 -15.226 -10.476  1.00 10.00      A   
ATOM   2544  CD1 LEU A 270       7.202 -15.793 -11.741  1.00 10.00      A   
ATOM   2545  CD2 LEU A 270       7.513 -15.423  -9.291  1.00 10.00      A   
ATOM   2546  C   LEU A 270       6.211 -11.923  -8.952  1.00 10.00      A   
ATOM   2547  O   LEU A 270       6.400 -10.888  -9.597  1.00 10.00      A   
ATOM   2548  N   SER A 271       6.660 -12.095  -7.721  1.00 10.00      A   
ATOM   2549  HN  SER A 271       6.492 -12.951  -7.259  1.00 10.00      A   
ATOM   2550  CA  SER A 271       7.418 -11.062  -7.037  1.00 10.00      A   
ATOM   2551  CB  SER A 271       6.514 -10.291  -6.068  1.00 10.00      A   
ATOM   2552  OG  SER A 271       5.736 -11.170  -5.273  1.00 10.00      A   
ATOM   2553  HG  SER A 271       4.956 -11.446  -5.768  1.00 10.00      A   
ATOM   2554  C   SER A 271       8.615 -11.673  -6.315  1.00 10.00      A   
ATOM   2555  O   SER A 271       8.855 -12.877  -6.420  1.00 10.00      A   
ATOM   2556  N   GLY A 272       9.366 -10.846  -5.598  1.00 10.00      A   
ATOM   2557  HN  GLY A 272       9.140  -9.895  -5.567  1.00 10.00      A   
ATOM   2558  CA  GLY A 272      10.525 -11.333  -4.876  1.00 10.00      A   
ATOM   2559  C   GLY A 272      11.789 -11.187  -5.696  1.00 10.00      A   
ATOM   2560  O   GLY A 272      12.182 -10.075  -6.028  1.00 10.00      A   
ATOM   2561  N   PHE A 273      12.423 -12.308  -6.025  1.00 10.00      A   
ATOM   2562  HN  PHE A 273      12.060 -13.166  -5.710  1.00 10.00      A   
ATOM   2563  CA  PHE A 273      13.650 -12.306  -6.829  1.00 10.00      A   
ATOM   2564  CB  PHE A 273      13.432 -11.664  -8.210  1.00 10.00      A   
ATOM   2565  CG  PHE A 273      12.604 -12.490  -9.152  1.00 10.00      A   
ATOM   2566  CD1 PHE A 273      11.223 -12.392  -9.149  1.00 10.00      A   
ATOM   2567  CD2 PHE A 273      13.204 -13.363 -10.042  1.00 10.00      A   
ATOM   2568  CE1 PHE A 273      10.457 -13.150 -10.015  1.00 10.00      A   
ATOM   2569  CE2 PHE A 273      12.445 -14.125 -10.910  1.00 10.00      A   
ATOM   2570  CZ  PHE A 273      11.068 -14.020 -10.895  1.00 10.00      A   
ATOM   2571  C   PHE A 273      14.819 -11.631  -6.113  1.00 10.00      A   
ATOM   2572  O   PHE A 273      15.540 -10.830  -6.708  1.00 10.00      A   
ATOM   2573  N   TRP A 274      15.007 -11.954  -4.841  1.00 10.00      A   
ATOM   2574  HN  TRP A 274      14.410 -12.610  -4.417  1.00 10.00      A   
ATOM   2575  CA  TRP A 274      16.097 -11.380  -4.067  1.00 10.00      A   
ATOM   2576  CB  TRP A 274      15.858 -11.569  -2.568  1.00 10.00      A   
ATOM   2577  CG  TRP A 274      15.200 -10.394  -1.910  1.00 10.00      A   
ATOM   2578  CD1 TRP A 274      15.788  -9.207  -1.587  1.00 10.00      A   
ATOM   2579  CD2 TRP A 274      13.836 -10.297  -1.478  1.00 10.00      A   
ATOM   2580  NE1 TRP A 274      14.877  -8.375  -0.987  1.00 10.00      A   
ATOM   2581  HE1 TRP A 274      15.061  -7.464  -0.664  1.00 10.00      A   
ATOM   2582  CE2 TRP A 274      13.671  -9.021  -0.908  1.00 10.00      A   
ATOM   2583  CE3 TRP A 274      12.738 -11.160  -1.521  1.00 10.00      A   
ATOM   2584  CZ2 TRP A 274      12.456  -8.588  -0.386  1.00 10.00      A   
ATOM   2585  CZ3 TRP A 274      11.533 -10.728  -1.001  1.00 10.00      A   
ATOM   2586  CH2 TRP A 274      11.401  -9.454  -0.442  1.00 10.00      A   
ATOM   2587  C   TRP A 274      17.410 -12.032  -4.472  1.00 10.00      A   
ATOM   2588  O   TRP A 274      17.518 -13.261  -4.471  1.00 10.00      A   
ATOM   2589  N   ASP A 275      18.390 -11.202  -4.824  1.00 10.00      A   
ATOM   2590  HN  ASP A 275      18.221 -10.238  -4.805  1.00 10.00      A   
ATOM   2591  CA  ASP A 275      19.701 -11.679  -5.256  1.00 10.00      A   
ATOM   2592  CB  ASP A 275      20.439 -12.418  -4.131  1.00 10.00      A   
ATOM   2593  CG  ASP A 275      20.682 -11.548  -2.914  1.00 10.00      A   
ATOM   2594  OD1 ASP A 275      21.304 -10.474  -3.055  1.00 10.00      A   
ATOM   2595  OD2 ASP A 275      20.258 -11.932  -1.802  1.00 10.00      A   
ATOM   2596  C   ASP A 275      19.537 -12.560  -6.482  1.00 10.00      A   
ATOM   2597  O   ASP A 275      19.775 -13.767  -6.440  1.00 10.00      A   
ATOM   2598  N   ALA A 276      19.133 -11.932  -7.574  1.00 10.00      A   
ATOM   2599  HN  ALA A 276      19.024 -10.959  -7.545  1.00 10.00      A   
ATOM   2600  CA  ALA A 276      18.881 -12.629  -8.821  1.00 10.00      A   
ATOM   2601  CB  ALA A 276      18.146 -11.718  -9.789  1.00 10.00      A   
ATOM   2602  C   ALA A 276      20.146 -13.173  -9.464  1.00 10.00      A   
ATOM   2603  O   ALA A 276      21.247 -12.660  -9.256  1.00 10.00      A   
ATOM   2604  N   VAL A 277      19.968 -14.224 -10.244  1.00 10.00      A   
ATOM   2605  HN  VAL A 277      19.059 -14.585 -10.352  1.00 10.00      A   
ATOM   2606  CA  VAL A 277      21.058 -14.869 -10.951  1.00 10.00      A   
ATOM   2607  CB  VAL A 277      21.342 -16.279 -10.373  1.00 10.00      A   
ATOM   2608  CG1 VAL A 277      22.500 -16.943 -11.105  1.00 10.00      A   
ATOM   2609  CG2 VAL A 277      21.619 -16.212  -8.877  1.00 10.00      A   
ATOM   2610  C   VAL A 277      20.671 -15.006 -12.422  1.00 10.00      A   
ATOM   2611  O   VAL A 277      19.658 -15.628 -12.740  1.00 10.00      A   
ATOM   2612  N   PRO A 278      21.462 -14.422 -13.333  1.00 10.00      A   
ATOM   2613  CA  PRO A 278      21.192 -14.475 -14.781  1.00 10.00      A   
ATOM   2614  CB  PRO A 278      22.418 -13.796 -15.394  1.00 10.00      A   
ATOM   2615  CG  PRO A 278      22.940 -12.914 -14.314  1.00 10.00      A   
ATOM   2616  CD  PRO A 278      22.677 -13.643 -13.029  1.00 10.00      A   
ATOM   2617  C   PRO A 278      21.060 -15.904 -15.313  1.00 10.00      A   
ATOM   2618  O   PRO A 278      20.439 -16.136 -16.352  1.00 10.00      A   
ATOM   2619  N   ALA A 279      21.621 -16.860 -14.581  1.00 10.00      A   
ATOM   2620  HN  ALA A 279      22.083 -16.613 -13.752  1.00 10.00      A   
ATOM   2621  CA  ALA A 279      21.577 -18.264 -14.981  1.00 10.00      A   
ATOM   2622  CB  ALA A 279      22.842 -18.977 -14.533  1.00 10.00      A   
ATOM   2623  C   ALA A 279      20.344 -18.987 -14.436  1.00 10.00      A   
ATOM   2624  O   ALA A 279      20.120 -20.157 -14.745  1.00 10.00      A   
ATOM   2625  N   TYR A 280      19.545 -18.298 -13.634  1.00 10.00      A   
ATOM   2626  HN  TYR A 280      19.760 -17.361 -13.428  1.00 10.00      A   
ATOM   2627  CA  TYR A 280      18.351 -18.906 -13.049  1.00 10.00      A   
ATOM   2628  CB  TYR A 280      18.522 -19.099 -11.539  1.00 10.00      A   
ATOM   2629  CG  TYR A 280      19.285 -20.352 -11.171  1.00 10.00      A   
ATOM   2630  CD1 TYR A 280      20.657 -20.322 -10.952  1.00 10.00      A   
ATOM   2631  CD2 TYR A 280      18.631 -21.570 -11.057  1.00 10.00      A   
ATOM   2632  CE1 TYR A 280      21.351 -21.472 -10.633  1.00 10.00      A   
ATOM   2633  CE2 TYR A 280      19.314 -22.722 -10.735  1.00 10.00      A   
ATOM   2634  CZ  TYR A 280      20.674 -22.667 -10.528  1.00 10.00      A   
ATOM   2635  OH  TYR A 280      21.360 -23.812 -10.212  1.00 10.00      A   
ATOM   2636  HH  TYR A 280      21.938 -23.638  -9.458  1.00 10.00      A   
ATOM   2637  C   TYR A 280      17.090 -18.100 -13.351  1.00 10.00      A   
ATOM   2638  O   TYR A 280      16.010 -18.418 -12.857  1.00 10.00      A   
ATOM   2639  N   LEU A 281      17.231 -17.061 -14.162  1.00 10.00      A   
ATOM   2640  HN  LEU A 281      18.118 -16.850 -14.525  1.00 10.00      A   
ATOM   2641  CA  LEU A 281      16.095 -16.215 -14.528  1.00 10.00      A   
ATOM   2642  CB  LEU A 281      16.561 -14.852 -15.052  1.00 10.00      A   
ATOM   2643  CG  LEU A 281      17.240 -13.937 -14.030  1.00 10.00      A   
ATOM   2644  CD1 LEU A 281      17.719 -12.655 -14.690  1.00 10.00      A   
ATOM   2645  CD2 LEU A 281      16.301 -13.629 -12.874  1.00 10.00      A   
ATOM   2646  C   LEU A 281      15.126 -16.884 -15.521  1.00 10.00      A   
ATOM   2647  O   LEU A 281      13.911 -16.864 -15.309  1.00 10.00      A   
ATOM   2648  N   PRO A 282      15.632 -17.498 -16.616  1.00 10.00      A   
ATOM   2649  CA  PRO A 282      14.776 -18.148 -17.625  1.00 10.00      A   
ATOM   2650  CB  PRO A 282      15.768 -18.650 -18.684  1.00 10.00      A   
ATOM   2651  CG  PRO A 282      17.000 -17.844 -18.461  1.00 10.00      A   
ATOM   2652  CD  PRO A 282      17.056 -17.591 -16.988  1.00 10.00      A   
ATOM   2653  C   PRO A 282      13.937 -19.314 -17.088  1.00 10.00      A   
ATOM   2654  O   PRO A 282      13.139 -19.889 -17.823  1.00 10.00      A   
ATOM   2655  N   ALA A 283      14.098 -19.645 -15.812  1.00 10.00      A   
ATOM   2656  HN  ALA A 283      14.724 -19.134 -15.259  1.00 10.00      A   
ATOM   2657  CA  ALA A 283      13.351 -20.745 -15.206  1.00 10.00      A   
ATOM   2658  CB  ALA A 283      13.891 -21.055 -13.816  1.00 10.00      A   
ATOM   2659  C   ALA A 283      11.859 -20.426 -15.138  1.00 10.00      A   
ATOM   2660  O   ALA A 283      11.022 -21.327 -15.093  1.00 10.00      A   
ATOM   2661  N   VAL A 284      11.536 -19.136 -15.147  1.00 10.00      A   
ATOM   2662  HN  VAL A 284      12.252 -18.467 -15.202  1.00 10.00      A   
ATOM   2663  CA  VAL A 284      10.147 -18.693 -15.072  1.00 10.00      A   
ATOM   2664  CB  VAL A 284       9.998 -17.372 -14.281  1.00 10.00      A   
ATOM   2665  CG1 VAL A 284      10.507 -17.534 -12.855  1.00 10.00      A   
ATOM   2666  CG2 VAL A 284      10.715 -16.230 -14.983  1.00 10.00      A   
ATOM   2667  C   VAL A 284       9.526 -18.532 -16.457  1.00 10.00      A   
ATOM   2668  O   VAL A 284       8.402 -18.048 -16.589  1.00 10.00      A   
ATOM   2669  N   TYR A 285      10.252 -18.955 -17.486  1.00 10.00      A   
ATOM   2670  HN  TYR A 285      11.141 -19.341 -17.317  1.00 10.00      A   
ATOM   2671  CA  TYR A 285       9.767 -18.853 -18.863  1.00 10.00      A   
ATOM   2672  CB  TYR A 285      10.829 -19.323 -19.856  1.00 10.00      A   
ATOM   2673  CG  TYR A 285      11.792 -18.245 -20.309  1.00 10.00      A   
ATOM   2674  CD1 TYR A 285      11.876 -17.026 -19.650  1.00 10.00      A   
ATOM   2675  CD2 TYR A 285      12.627 -18.456 -21.400  1.00 10.00      A   
ATOM   2676  CE1 TYR A 285      12.763 -16.049 -20.068  1.00 10.00      A   
ATOM   2677  CE2 TYR A 285      13.514 -17.487 -21.825  1.00 10.00      A   
ATOM   2678  CZ  TYR A 285      13.580 -16.286 -21.155  1.00 10.00      A   
ATOM   2679  OH  TYR A 285      14.466 -15.319 -21.570  1.00 10.00      A   
ATOM   2680  HH  TYR A 285      14.449 -15.261 -22.532  1.00 10.00      A   
ATOM   2681  C   TYR A 285       8.482 -19.649 -19.073  1.00 10.00      A   
ATOM   2682  O   TYR A 285       7.682 -19.335 -19.953  1.00 10.00      A   
ATOM   2683  N   SER A 286       8.275 -20.665 -18.253  1.00 10.00      A   
ATOM   2684  HN  SER A 286       8.935 -20.866 -17.553  1.00 10.00      A   
ATOM   2685  CA  SER A 286       7.092 -21.502 -18.360  1.00 10.00      A   
ATOM   2686  CB  SER A 286       7.319 -22.791 -17.575  1.00 10.00      A   
ATOM   2687  OG  SER A 286       8.554 -22.736 -16.880  1.00 10.00      A   
ATOM   2688  HG  SER A 286       9.212 -23.259 -17.353  1.00 10.00      A   
ATOM   2689  C   SER A 286       5.841 -20.784 -17.848  1.00 10.00      A   
ATOM   2690  O   SER A 286       4.718 -21.202 -18.135  1.00 10.00      A   
ATOM   2691  N   VAL A 287       6.034 -19.690 -17.119  1.00 10.00      A   
ATOM   2692  HN  VAL A 287       6.950 -19.373 -16.961  1.00 10.00      A   
ATOM   2693  CA  VAL A 287       4.908 -18.949 -16.552  1.00 10.00      A   
ATOM   2694  CB  VAL A 287       5.033 -18.817 -15.018  1.00 10.00      A   
ATOM   2695  CG1 VAL A 287       3.690 -18.472 -14.394  1.00 10.00      A   
ATOM   2696  CG2 VAL A 287       5.602 -20.085 -14.400  1.00 10.00      A   
ATOM   2697  C   VAL A 287       4.756 -17.550 -17.160  1.00 10.00      A   
ATOM   2698  O   VAL A 287       3.712 -16.914 -17.007  1.00 10.00      A   
ATOM   2699  N   CYS A 288       5.782 -17.081 -17.862  1.00 10.00      A   
ATOM   2700  HN  CYS A 288       6.583 -17.634 -17.962  1.00 10.00      A   
ATOM   2701  CA  CYS A 288       5.761 -15.744 -18.468  1.00 10.00      A   
ATOM   2702  CB  CYS A 288       7.074 -15.453 -19.200  1.00 10.00      A   
ATOM   2703  SG  CYS A 288       7.405 -16.522 -20.622  1.00 10.00      A   
ATOM   2704  HG  CYS A 288       7.327 -17.786 -20.219  1.00 10.00      A   
ATOM   2705  C   CYS A 288       4.564 -15.502 -19.393  1.00 10.00      A   
ATOM   2706  O   CYS A 288       4.136 -14.361 -19.573  1.00 10.00      A   
ATOM   2707  N   SER A 289       4.013 -16.569 -19.959  1.00 10.00      A   
ATOM   2708  HN  SER A 289       4.382 -17.456 -19.776  1.00 10.00      A   
ATOM   2709  CA  SER A 289       2.880 -16.454 -20.866  1.00 10.00      A   
ATOM   2710  CB  SER A 289       2.793 -17.721 -21.706  1.00 10.00      A   
ATOM   2711  OG  SER A 289       3.853 -18.608 -21.374  1.00 10.00      A   
ATOM   2712  HG  SER A 289       4.591 -18.460 -21.979  1.00 10.00      A   
ATOM   2713  C   SER A 289       1.560 -16.212 -20.132  1.00 10.00      A   
ATOM   2714  O   SER A 289       0.519 -16.013 -20.762  1.00 10.00      A   
ATOM   2715  N   ARG A 290       1.593 -16.234 -18.809  1.00 10.00      A   
ATOM   2716  HN  ARG A 290       2.445 -16.406 -18.346  1.00 10.00      A   
ATOM   2717  CA  ARG A 290       0.384 -16.011 -18.026  1.00 10.00      A   
ATOM   2718  CB  ARG A 290      -0.213 -17.337 -17.539  1.00 10.00      A   
ATOM   2719  CG  ARG A 290       0.758 -18.232 -16.784  1.00 10.00      A   
ATOM   2720  CD  ARG A 290       0.234 -19.654 -16.684  1.00 10.00      A   
ATOM   2721  NE  ARG A 290       1.160 -20.529 -15.969  1.00 10.00      A   
ATOM   2722  HE  ARG A 290       1.268 -20.380 -15.000  1.00 10.00      A   
ATOM   2723  CZ  ARG A 290       1.866 -21.500 -16.554  1.00 10.00      A   
ATOM   2724  NH1 ARG A 290       1.756 -21.716 -17.860  1.00 10.00      A   
ATOM   2725 HH11 ARG A 290       1.117 -21.130 -18.440  1.00 10.00      A   
ATOM   2726 HH12 ARG A 290       2.311 -22.474 -18.315  1.00 10.00      A   
ATOM   2727  NH2 ARG A 290       2.685 -22.256 -15.827  1.00 10.00      A   
ATOM   2728 HH21 ARG A 290       2.776 -22.097 -14.798  1.00 10.00      A   
ATOM   2729 HH22 ARG A 290       3.241 -23.015 -16.285  1.00 10.00      A   
ATOM   2730  C   ARG A 290       0.647 -15.058 -16.866  1.00 10.00      A   
ATOM   2731  O   ARG A 290      -0.117 -15.008 -15.904  1.00 10.00      A   
ATOM   2732  N   LEU A 291       1.726 -14.294 -16.973  1.00 10.00      A   
ATOM   2733  HN  LEU A 291       2.284 -14.366 -17.774  1.00 10.00      A   
ATOM   2734  CA  LEU A 291       2.093 -13.338 -15.941  1.00 10.00      A   
ATOM   2735  CB  LEU A 291       3.610 -13.286 -15.761  1.00 10.00      A   
ATOM   2736  CG  LEU A 291       4.246 -14.455 -15.005  1.00 10.00      A   
ATOM   2737  CD1 LEU A 291       5.757 -14.295 -14.943  1.00 10.00      A   
ATOM   2738  CD2 LEU A 291       3.659 -14.579 -13.605  1.00 10.00      A   
ATOM   2739  C   LEU A 291       1.563 -11.955 -16.294  1.00 10.00      A   
ATOM   2740  O   LEU A 291       1.951 -11.367 -17.307  1.00 10.00      A   
ATOM   2741  N   THR A 292       0.660 -11.454 -15.470  1.00 10.00      A   
ATOM   2742  HN  THR A 292       0.372 -11.986 -14.696  1.00 10.00      A   
ATOM   2743  CA  THR A 292       0.067 -10.145 -15.690  1.00 10.00      A   
ATOM   2744  CB  THR A 292      -1.431 -10.161 -15.338  1.00 10.00      A   
ATOM   2745  OG1 THR A 292      -1.934 -11.501 -15.458  1.00 10.00      A   
ATOM   2746  HG1 THR A 292      -2.630 -11.632 -14.805  1.00 10.00      A   
ATOM   2747  CG2 THR A 292      -2.208  -9.256 -16.277  1.00 10.00      A   
ATOM   2748  C   THR A 292       0.782  -9.087 -14.852  1.00 10.00      A   
ATOM   2749  O   THR A 292       0.891  -7.924 -15.250  1.00 10.00      A   
ATOM   2750  N   THR A 293       1.276  -9.505 -13.698  1.00 10.00      A   
ATOM   2751  HN  THR A 293       1.159 -10.442 -13.443  1.00 10.00      A   
ATOM   2752  CA  THR A 293       1.994  -8.620 -12.798  1.00 10.00      A   
ATOM   2753  CB  THR A 293       1.207  -8.398 -11.489  1.00 10.00      A   
ATOM   2754  OG1 THR A 293      -0.171  -8.121 -11.797  1.00 10.00      A   
ATOM   2755  HG1 THR A 293      -0.225  -7.656 -12.644  1.00 10.00      A   
ATOM   2756  CG2 THR A 293       1.788  -7.228 -10.708  1.00 10.00      A   
ATOM   2757  C   THR A 293       3.367  -9.212 -12.480  1.00 10.00      A   
ATOM   2758  O   THR A 293       3.471 -10.332 -11.972  1.00 10.00      A   
ATOM   2759  N   LEU A 294       4.414  -8.467 -12.796  1.00 10.00      A   
ATOM   2760  HN  LEU A 294       4.269  -7.580 -13.199  1.00 10.00      A   
ATOM   2761  CA  LEU A 294       5.774  -8.929 -12.556  1.00 10.00      A   
ATOM   2762  CB  LEU A 294       6.456  -9.281 -13.880  1.00 10.00      A   
ATOM   2763  CG  LEU A 294       7.880  -9.833 -13.788  1.00 10.00      A   
ATOM   2764  CD1 LEU A 294       7.903 -11.130 -12.993  1.00 10.00      A   
ATOM   2765  CD2 LEU A 294       8.455 -10.048 -15.180  1.00 10.00      A   
ATOM   2766  C   LEU A 294       6.591  -7.893 -11.793  1.00 10.00      A   
ATOM   2767  O   LEU A 294       6.619  -6.716 -12.158  1.00 10.00      A   
ATOM   2768  N   ASN A 295       7.231  -8.333 -10.721  1.00 10.00      A   
ATOM   2769  HN  ASN A 295       7.138  -9.279 -10.460  1.00 10.00      A   
ATOM   2770  CA  ASN A 295       8.059  -7.453  -9.910  1.00 10.00      A   
ATOM   2771  CB  ASN A 295       7.605  -7.472  -8.445  1.00 10.00      A   
ATOM   2772  CG  ASN A 295       8.362  -6.489  -7.561  1.00 10.00      A   
ATOM   2773  OD1 ASN A 295       9.593  -6.442  -7.558  1.00 10.00      A   
ATOM   2774  ND2 ASN A 295       7.623  -5.691  -6.809  1.00 10.00      A   
ATOM   2775 HD21 ASN A 295       6.646  -5.775  -6.862  1.00 10.00      A   
ATOM   2776 HD22 ASN A 295       8.081  -5.048  -6.227  1.00 10.00      A   
ATOM   2777  C   ASN A 295       9.524  -7.850 -10.017  1.00 10.00      A   
ATOM   2778  O   ASN A 295       9.918  -8.935  -9.594  1.00 10.00      A   
ATOM   2779  N   LEU A 296      10.316  -6.964 -10.597  1.00 10.00      A   
ATOM   2780  HN  LEU A 296       9.923  -6.124 -10.932  1.00 10.00      A   
ATOM   2781  CA  LEU A 296      11.743  -7.188 -10.765  1.00 10.00      A   
ATOM   2782  CB  LEU A 296      12.090  -7.254 -12.255  1.00 10.00      A   
ATOM   2783  CG  LEU A 296      11.540  -8.459 -13.022  1.00 10.00      A   
ATOM   2784  CD1 LEU A 296      11.788  -8.298 -14.514  1.00 10.00      A   
ATOM   2785  CD2 LEU A 296      12.160  -9.751 -12.508  1.00 10.00      A   
ATOM   2786  C   LEU A 296      12.524  -6.064 -10.095  1.00 10.00      A   
ATOM   2787  O   LEU A 296      13.646  -5.751 -10.484  1.00 10.00      A   
ATOM   2788  N   SER A 297      11.926  -5.476  -9.065  1.00 10.00      A   
ATOM   2789  HN  SER A 297      11.043  -5.802  -8.775  1.00 10.00      A   
ATOM   2790  CA  SER A 297      12.543  -4.370  -8.341  1.00 10.00      A   
ATOM   2791  CB  SER A 297      11.470  -3.573  -7.599  1.00 10.00      A   
ATOM   2792  OG  SER A 297      10.307  -3.448  -8.397  1.00 10.00      A   
ATOM   2793  HG  SER A 297      10.511  -3.717  -9.300  1.00 10.00      A   
ATOM   2794  C   SER A 297      13.619  -4.845  -7.367  1.00 10.00      A   
ATOM   2795  O   SER A 297      14.240  -4.041  -6.675  1.00 10.00      A   
ATOM   2796  N   TYR A 298      13.833  -6.146  -7.305  1.00 10.00      A   
ATOM   2797  HN  TYR A 298      13.302  -6.751  -7.866  1.00 10.00      A   
ATOM   2798  CA  TYR A 298      14.837  -6.696  -6.412  1.00 10.00      A   
ATOM   2799  CB  TYR A 298      14.209  -7.695  -5.436  1.00 10.00      A   
ATOM   2800  CG  TYR A 298      13.131  -7.086  -4.563  1.00 10.00      A   
ATOM   2801  CD1 TYR A 298      11.786  -7.362  -4.782  1.00 10.00      A   
ATOM   2802  CD2 TYR A 298      13.459  -6.229  -3.522  1.00 10.00      A   
ATOM   2803  CE1 TYR A 298      10.802  -6.804  -3.990  1.00 10.00      A   
ATOM   2804  CE2 TYR A 298      12.480  -5.666  -2.724  1.00 10.00      A   
ATOM   2805  CZ  TYR A 298      11.154  -5.957  -2.961  1.00 10.00      A   
ATOM   2806  OH  TYR A 298      10.175  -5.398  -2.168  1.00 10.00      A   
ATOM   2807  HH  TYR A 298      10.148  -4.443  -2.314  1.00 10.00      A   
ATOM   2808  C   TYR A 298      15.993  -7.321  -7.185  1.00 10.00      A   
ATOM   2809  O   TYR A 298      16.987  -7.749  -6.595  1.00 10.00      A   
ATOM   2810  N   ALA A 299      15.864  -7.354  -8.507  1.00 10.00      A   
ATOM   2811  HN  ALA A 299      15.055  -6.980  -8.917  1.00 10.00      A   
ATOM   2812  CA  ALA A 299      16.898  -7.917  -9.370  1.00 10.00      A   
ATOM   2813  CB  ALA A 299      16.269  -8.538 -10.605  1.00 10.00      A   
ATOM   2814  C   ALA A 299      17.901  -6.836  -9.768  1.00 10.00      A   
ATOM   2815  O   ALA A 299      17.533  -5.846 -10.399  1.00 10.00      A   
ATOM   2816  N   THR A 300      19.164  -7.032  -9.416  1.00 10.00      A   
ATOM   2817  HN  THR A 300      19.413  -7.857  -8.941  1.00 10.00      A   
ATOM   2818  CA  THR A 300      20.208  -6.057  -9.722  1.00 10.00      A   
ATOM   2819  CB  THR A 300      21.260  -6.019  -8.596  1.00 10.00      A   
ATOM   2820  OG1 THR A 300      20.681  -6.555  -7.396  1.00 10.00      A   
ATOM   2821  HG1 THR A 300      20.838  -7.516  -7.368  1.00 10.00      A   
ATOM   2822  CG2 THR A 300      21.722  -4.592  -8.335  1.00 10.00      A   
ATOM   2823  C   THR A 300      20.890  -6.359 -11.059  1.00 10.00      A   
ATOM   2824  O   THR A 300      21.794  -5.637 -11.489  1.00 10.00      A   
ATOM   2825  N   VAL A 301      20.461  -7.446 -11.695  1.00 10.00      A   
ATOM   2826  HN  VAL A 301      19.790  -8.007 -11.256  1.00 10.00      A   
ATOM   2827  CA  VAL A 301      20.990  -7.867 -12.995  1.00 10.00      A   
ATOM   2828  CB  VAL A 301      20.300  -9.148 -13.501  1.00 10.00      A   
ATOM   2829  CG1 VAL A 301      20.617 -10.323 -12.589  1.00 10.00      A   
ATOM   2830  CG2 VAL A 301      18.797  -8.944 -13.608  1.00 10.00      A   
ATOM   2831  C   VAL A 301      20.897  -6.768 -14.067  1.00 10.00      A   
ATOM   2832  O   VAL A 301      20.188  -5.773 -13.902  1.00 10.00      A   
ATOM   2833  N   GLN A 302      21.600  -6.976 -15.174  1.00 10.00      A   
ATOM   2834  HN  GLN A 302      22.104  -7.813 -15.262  1.00 10.00      A   
ATOM   2835  CA  GLN A 302      21.646  -6.010 -16.270  1.00 10.00      A   
ATOM   2836  CB  GLN A 302      22.841  -6.286 -17.184  1.00 10.00      A   
ATOM   2837  CG  GLN A 302      24.196  -6.046 -16.536  1.00 10.00      A   
ATOM   2838  CD  GLN A 302      24.364  -4.625 -16.031  1.00 10.00      A   
ATOM   2839  OE1 GLN A 302      24.770  -3.732 -16.776  1.00 10.00      A   
ATOM   2840  NE2 GLN A 302      24.069  -4.409 -14.758  1.00 10.00      A   
ATOM   2841 HE21 GLN A 302      23.762  -5.173 -14.218  1.00 10.00      A   
ATOM   2842 HE22 GLN A 302      24.174  -3.503 -14.405  1.00 10.00      A   
ATOM   2843  C   GLN A 302      20.358  -5.932 -17.093  1.00 10.00      A   
ATOM   2844  O   GLN A 302      19.436  -6.733 -16.922  1.00 10.00      A   
ATOM   2845  N   SER A 303      20.344  -4.974 -18.020  1.00 10.00      A   
ATOM   2846  HN  SER A 303      21.143  -4.416 -18.130  1.00 10.00      A   
ATOM   2847  CA  SER A 303      19.203  -4.720 -18.890  1.00 10.00      A   
ATOM   2848  CB  SER A 303      19.464  -3.444 -19.699  1.00 10.00      A   
ATOM   2849  OG  SER A 303      18.415  -3.172 -20.611  1.00 10.00      A   
ATOM   2850  HG  SER A 303      17.864  -2.456 -20.260  1.00 10.00      A   
ATOM   2851  C   SER A 303      18.917  -5.889 -19.832  1.00 10.00      A   
ATOM   2852  O   SER A 303      17.768  -6.309 -19.969  1.00 10.00      A   
ATOM   2853  N   TYR A 304      19.964  -6.423 -20.460  1.00 10.00      A   
ATOM   2854  HN  TYR A 304      20.862  -6.066 -20.281  1.00 10.00      A   
ATOM   2855  CA  TYR A 304      19.817  -7.530 -21.403  1.00 10.00      A   
ATOM   2856  CB  TYR A 304      21.183  -7.968 -21.946  1.00 10.00      A   
ATOM   2857  CG  TYR A 304      21.096  -8.816 -23.197  1.00 10.00      A   
ATOM   2858  CD1 TYR A 304      21.019  -8.231 -24.455  1.00 10.00      A   
ATOM   2859  CD2 TYR A 304      21.085 -10.202 -23.119  1.00 10.00      A   
ATOM   2860  CE1 TYR A 304      20.931  -9.006 -25.596  1.00 10.00      A   
ATOM   2861  CE2 TYR A 304      20.999 -10.983 -24.255  1.00 10.00      A   
ATOM   2862  CZ  TYR A 304      20.921 -10.380 -25.491  1.00 10.00      A   
ATOM   2863  OH  TYR A 304      20.829 -11.155 -26.627  1.00 10.00      A   
ATOM   2864  HH  TYR A 304      19.976 -11.613 -26.635  1.00 10.00      A   
ATOM   2865  C   TYR A 304      19.095  -8.712 -20.766  1.00 10.00      A   
ATOM   2866  O   TYR A 304      18.265  -9.361 -21.405  1.00 10.00      A   
ATOM   2867  N   ASP A 305      19.396  -8.971 -19.500  1.00 10.00      A   
ATOM   2868  HN  ASP A 305      20.042  -8.398 -19.036  1.00 10.00      A   
ATOM   2869  CA  ASP A 305      18.782 -10.078 -18.774  1.00 10.00      A   
ATOM   2870  CB  ASP A 305      19.554 -10.400 -17.493  1.00 10.00      A   
ATOM   2871  CG  ASP A 305      20.625 -11.449 -17.715  1.00 10.00      A   
ATOM   2872  OD1 ASP A 305      20.277 -12.594 -18.075  1.00 10.00      A   
ATOM   2873  OD2 ASP A 305      21.817 -11.133 -17.536  1.00 10.00      A   
ATOM   2874  C   ASP A 305      17.312  -9.811 -18.474  1.00 10.00      A   
ATOM   2875  O   ASP A 305      16.550 -10.736 -18.190  1.00 10.00      A   
ATOM   2876  N   LEU A 306      16.913  -8.550 -18.546  1.00 10.00      A   
ATOM   2877  HN  LEU A 306      17.563  -7.850 -18.774  1.00 10.00      A   
ATOM   2878  CA  LEU A 306      15.530  -8.175 -18.303  1.00 10.00      A   
ATOM   2879  CB  LEU A 306      15.452  -6.754 -17.734  1.00 10.00      A   
ATOM   2880  CG  LEU A 306      16.184  -6.508 -16.413  1.00 10.00      A   
ATOM   2881  CD1 LEU A 306      16.231  -5.019 -16.098  1.00 10.00      A   
ATOM   2882  CD2 LEU A 306      15.517  -7.274 -15.283  1.00 10.00      A   
ATOM   2883  C   LEU A 306      14.744  -8.241 -19.606  1.00 10.00      A   
ATOM   2884  O   LEU A 306      13.647  -8.796 -19.656  1.00 10.00      A   
ATOM   2885  N   VAL A 307      15.336  -7.684 -20.660  1.00 10.00      A   
ATOM   2886  HN  VAL A 307      16.222  -7.278 -20.539  1.00 10.00      A   
ATOM   2887  CA  VAL A 307      14.718  -7.648 -21.983  1.00 10.00      A   
ATOM   2888  CB  VAL A 307      15.634  -6.959 -23.017  1.00 10.00      A   
ATOM   2889  CG1 VAL A 307      14.980  -6.937 -24.392  1.00 10.00      A   
ATOM   2890  CG2 VAL A 307      15.975  -5.550 -22.564  1.00 10.00      A   
ATOM   2891  C   VAL A 307      14.357  -9.050 -22.478  1.00 10.00      A   
ATOM   2892  O   VAL A 307      13.294  -9.250 -23.067  1.00 10.00      A   
ATOM   2893  N   LYS A 308      15.239 -10.014 -22.228  1.00 10.00      A   
ATOM   2894  HN  LYS A 308      16.071  -9.792 -21.754  1.00 10.00      A   
ATOM   2895  CA  LYS A 308      15.007 -11.397 -22.647  1.00 10.00      A   
ATOM   2896  CB  LYS A 308      16.168 -12.300 -22.210  1.00 10.00      A   
ATOM   2897  CG  LYS A 308      17.457 -12.103 -22.994  1.00 10.00      A   
ATOM   2898  CD  LYS A 308      18.563 -13.028 -22.500  1.00 10.00      A   
ATOM   2899  CE  LYS A 308      19.063 -12.616 -21.125  1.00 10.00      A   
ATOM   2900  NZ  LYS A 308      20.085 -13.553 -20.590  1.00 10.00      A   
ATOM   2901  HZ1 LYS A 308      20.929 -13.553 -21.198  1.00 10.00      A   
ATOM   2902  HZ2 LYS A 308      19.702 -14.518 -20.552  1.00 10.00      A   
ATOM   2903  HZ3 LYS A 308      20.366 -13.262 -19.625  1.00 10.00      A   
ATOM   2904  C   LYS A 308      13.704 -11.937 -22.069  1.00 10.00      A   
ATOM   2905  O   LYS A 308      12.936 -12.610 -22.761  1.00 10.00      A   
ATOM   2906  N   LEU A 309      13.453 -11.618 -20.803  1.00 10.00      A   
ATOM   2907  HN  LEU A 309      14.082 -11.045 -20.316  1.00 10.00      A   
ATOM   2908  CA  LEU A 309      12.255 -12.090 -20.123  1.00 10.00      A   
ATOM   2909  CB  LEU A 309      12.475 -12.094 -18.605  1.00 10.00      A   
ATOM   2910  CG  LEU A 309      11.957 -13.318 -17.842  1.00 10.00      A   
ATOM   2911  CD1 LEU A 309      12.785 -13.552 -16.588  1.00 10.00      A   
ATOM   2912  CD2 LEU A 309      10.490 -13.146 -17.485  1.00 10.00      A   
ATOM   2913  C   LEU A 309      11.037 -11.249 -20.495  1.00 10.00      A   
ATOM   2914  O   LEU A 309       9.934 -11.775 -20.654  1.00 10.00      A   
ATOM   2915  N   LEU A 310      11.246  -9.947 -20.660  1.00 10.00      A   
ATOM   2916  HN  LEU A 310      12.152  -9.589 -20.534  1.00 10.00      A   
ATOM   2917  CA  LEU A 310      10.163  -9.032 -21.011  1.00 10.00      A   
ATOM   2918  CB  LEU A 310      10.625  -7.573 -20.932  1.00 10.00      A   
ATOM   2919  CG  LEU A 310      10.994  -7.057 -19.538  1.00 10.00      A   
ATOM   2920  CD1 LEU A 310      11.406  -5.596 -19.607  1.00 10.00      A   
ATOM   2921  CD2 LEU A 310       9.838  -7.244 -18.570  1.00 10.00      A   
ATOM   2922  C   LEU A 310       9.587  -9.341 -22.390  1.00 10.00      A   
ATOM   2923  O   LEU A 310       8.389  -9.184 -22.621  1.00 10.00      A   
ATOM   2924  N   CYS A 311      10.439  -9.806 -23.298  1.00 10.00      A   
ATOM   2925  HN  CYS A 311      11.386  -9.925 -23.050  1.00 10.00      A   
ATOM   2926  CA  CYS A 311      10.006 -10.143 -24.653  1.00 10.00      A   
ATOM   2927  CB  CYS A 311      11.212 -10.372 -25.565  1.00 10.00      A   
ATOM   2928  SG  CYS A 311      12.242  -8.908 -25.815  1.00 10.00      A   
ATOM   2929  HG  CYS A 311      12.808  -8.605 -24.651  1.00 10.00      A   
ATOM   2930  C   CYS A 311       9.090 -11.370 -24.657  1.00 10.00      A   
ATOM   2931  O   CYS A 311       8.400 -11.645 -25.642  1.00 10.00      A   
ATOM   2932  N   GLN A 312       9.079 -12.094 -23.546  1.00 10.00      A   
ATOM   2933  HN  GLN A 312       9.640 -11.818 -22.789  1.00 10.00      A   
ATOM   2934  CA  GLN A 312       8.256 -13.287 -23.416  1.00 10.00      A   
ATOM   2935  CB  GLN A 312       9.049 -14.413 -22.746  1.00 10.00      A   
ATOM   2936  CG  GLN A 312      10.318 -14.803 -23.494  1.00 10.00      A   
ATOM   2937  CD  GLN A 312      10.136 -15.995 -24.420  1.00 10.00      A   
ATOM   2938  OE1 GLN A 312      11.085 -16.730 -24.693  1.00 10.00      A   
ATOM   2939  NE2 GLN A 312       8.920 -16.200 -24.903  1.00 10.00      A   
ATOM   2940 HE21 GLN A 312       8.208 -15.584 -24.644  1.00 10.00      A   
ATOM   2941 HE22 GLN A 312       8.781 -16.974 -25.491  1.00 10.00      A   
ATOM   2942  C   GLN A 312       6.980 -12.994 -22.629  1.00 10.00      A   
ATOM   2943  O   GLN A 312       6.179 -13.893 -22.373  1.00 10.00      A   
ATOM   2944  N   CYS A 313       6.786 -11.733 -22.263  1.00 10.00      A   
ATOM   2945  HN  CYS A 313       7.448 -11.052 -22.511  1.00 10.00      A   
ATOM   2946  CA  CYS A 313       5.606 -11.331 -21.506  1.00 10.00      A   
ATOM   2947  CB  CYS A 313       6.024 -10.738 -20.159  1.00 10.00      A   
ATOM   2948  SG  CYS A 313       7.118 -11.804 -19.193  1.00 10.00      A   
ATOM   2949  HG  CYS A 313       8.291 -11.854 -19.816  1.00 10.00      A   
ATOM   2950  C   CYS A 313       4.761 -10.326 -22.291  1.00 10.00      A   
ATOM   2951  O   CYS A 313       4.917  -9.116 -22.135  1.00 10.00      A   
ATOM   2952  N   PRO A 314       3.862 -10.813 -23.163  1.00 10.00      A   
ATOM   2953  CA  PRO A 314       3.004  -9.956 -23.973  1.00 10.00      A   
ATOM   2954  CB  PRO A 314       2.833 -10.795 -25.232  1.00 10.00      A   
ATOM   2955  CG  PRO A 314       2.831 -12.207 -24.744  1.00 10.00      A   
ATOM   2956  CD  PRO A 314       3.620 -12.238 -23.454  1.00 10.00      A   
ATOM   2957  C   PRO A 314       1.645  -9.707 -23.321  1.00 10.00      A   
ATOM   2958  O   PRO A 314       0.806  -8.994 -23.871  1.00 10.00      A   
ATOM   2959  N   LYS A 315       1.427 -10.307 -22.158  1.00 10.00      A   
ATOM   2960  HN  LYS A 315       2.129 -10.878 -21.776  1.00 10.00      A   
ATOM   2961  CA  LYS A 315       0.172 -10.146 -21.434  1.00 10.00      A   
ATOM   2962  CB  LYS A 315      -0.475 -11.505 -21.178  1.00 10.00      A   
ATOM   2963  CG  LYS A 315      -1.017 -12.175 -22.429  1.00 10.00      A   
ATOM   2964  CD  LYS A 315      -1.580 -13.553 -22.115  1.00 10.00      A   
ATOM   2965  CE  LYS A 315      -2.870 -13.461 -21.313  1.00 10.00      A   
ATOM   2966  NZ  LYS A 315      -3.998 -12.934 -22.129  1.00 10.00      A   
ATOM   2967  HZ1 LYS A 315      -4.261 -13.620 -22.865  1.00 10.00      A   
ATOM   2968  HZ2 LYS A 315      -3.722 -12.044 -22.589  1.00 10.00      A   
ATOM   2969  HZ3 LYS A 315      -4.827 -12.757 -21.523  1.00 10.00      A   
ATOM   2970  C   LYS A 315       0.409  -9.425 -20.116  1.00 10.00      A   
ATOM   2971  O   LYS A 315      -0.385  -9.530 -19.183  1.00 10.00      A   
ATOM   2972  N   LEU A 316       1.507  -8.692 -20.058  1.00 10.00      A   
ATOM   2973  HN  LEU A 316       2.082  -8.640 -20.848  1.00 10.00      A   
ATOM   2974  CA  LEU A 316       1.883  -7.953 -18.867  1.00 10.00      A   
ATOM   2975  CB  LEU A 316       3.380  -7.651 -18.915  1.00 10.00      A   
ATOM   2976  CG  LEU A 316       4.050  -7.241 -17.606  1.00 10.00      A   
ATOM   2977  CD1 LEU A 316       3.992  -8.377 -16.597  1.00 10.00      A   
ATOM   2978  CD2 LEU A 316       5.491  -6.835 -17.869  1.00 10.00      A   
ATOM   2979  C   LEU A 316       1.090  -6.653 -18.765  1.00 10.00      A   
ATOM   2980  O   LEU A 316       0.973  -5.910 -19.742  1.00 10.00      A   
ATOM   2981  N   GLN A 317       0.540  -6.391 -17.586  1.00 10.00      A   
ATOM   2982  HN  GLN A 317       0.661  -7.028 -16.850  1.00 10.00      A   
ATOM   2983  CA  GLN A 317      -0.236  -5.182 -17.356  1.00 10.00      A   
ATOM   2984  CB  GLN A 317      -1.662  -5.513 -16.922  1.00 10.00      A   
ATOM   2985  CG  GLN A 317      -2.564  -5.979 -18.053  1.00 10.00      A   
ATOM   2986  CD  GLN A 317      -4.010  -6.110 -17.618  1.00 10.00      A   
ATOM   2987  OE1 GLN A 317      -4.294  -6.381 -16.450  1.00 10.00      A   
ATOM   2988  NE2 GLN A 317      -4.929  -5.916 -18.552  1.00 10.00      A   
ATOM   2989 HE21 GLN A 317      -4.630  -5.701 -19.469  1.00 10.00      A   
ATOM   2990 HE22 GLN A 317      -5.876  -5.992 -18.299  1.00 10.00      A   
ATOM   2991  C   GLN A 317       0.442  -4.278 -16.333  1.00 10.00      A   
ATOM   2992  O   GLN A 317       0.377  -3.053 -16.436  1.00 10.00      A   
ATOM   2993  N   ARG A 318       1.095  -4.875 -15.345  1.00 10.00      A   
ATOM   2994  HN  ARG A 318       1.116  -5.857 -15.301  1.00 10.00      A   
ATOM   2995  CA  ARG A 318       1.785  -4.101 -14.326  1.00 10.00      A   
ATOM   2996  CB  ARG A 318       1.060  -4.173 -12.981  1.00 10.00      A   
ATOM   2997  CG  ARG A 318       1.383  -3.011 -12.054  1.00 10.00      A   
ATOM   2998  CD  ARG A 318       1.350  -3.424 -10.591  1.00 10.00      A   
ATOM   2999  NE  ARG A 318      -0.001  -3.740 -10.123  1.00 10.00      A   
ATOM   3000  HE  ARG A 318      -0.313  -4.662 -10.244  1.00 10.00      A   
ATOM   3001  CZ  ARG A 318      -0.822  -2.865  -9.544  1.00 10.00      A   
ATOM   3002  NH1 ARG A 318      -0.439  -1.606  -9.359  1.00 10.00      A   
ATOM   3003 HH11 ARG A 318      -1.087  -0.925  -8.907  1.00 10.00      A   
ATOM   3004 HH12 ARG A 318       0.514  -1.286  -9.663  1.00 10.00      A   
ATOM   3005  NH2 ARG A 318      -2.027  -3.253  -9.138  1.00 10.00      A   
ATOM   3006 HH21 ARG A 318      -2.336  -4.243  -9.270  1.00 10.00      A   
ATOM   3007 HH22 ARG A 318      -2.673  -2.570  -8.684  1.00 10.00      A   
ATOM   3008  C   ARG A 318       3.217  -4.587 -14.183  1.00 10.00      A   
ATOM   3009  O   ARG A 318       3.457  -5.764 -13.906  1.00 10.00      A   
ATOM   3010  N   LEU A 319       4.163  -3.685 -14.370  1.00 10.00      A   
ATOM   3011  HN  LEU A 319       3.911  -2.755 -14.570  1.00 10.00      A   
ATOM   3012  CA  LEU A 319       5.567  -4.038 -14.272  1.00 10.00      A   
ATOM   3013  CB  LEU A 319       6.223  -4.022 -15.655  1.00 10.00      A   
ATOM   3014  CG  LEU A 319       7.708  -4.395 -15.705  1.00 10.00      A   
ATOM   3015  CD1 LEU A 319       7.918  -5.841 -15.281  1.00 10.00      A   
ATOM   3016  CD2 LEU A 319       8.275  -4.151 -17.094  1.00 10.00      A   
ATOM   3017  C   LEU A 319       6.316  -3.105 -13.330  1.00 10.00      A   
ATOM   3018  O   LEU A 319       6.245  -1.880 -13.462  1.00 10.00      A   
ATOM   3019  N   TRP A 320       7.010  -3.697 -12.371  1.00 10.00      A   
ATOM   3020  HN  TRP A 320       6.995  -4.678 -12.311  1.00 10.00      A   
ATOM   3021  CA  TRP A 320       7.804  -2.948 -11.408  1.00 10.00      A   
ATOM   3022  CB  TRP A 320       7.353  -3.274  -9.980  1.00 10.00      A   
ATOM   3023  CG  TRP A 320       6.084  -2.596  -9.551  1.00 10.00      A   
ATOM   3024  CD1 TRP A 320       5.050  -2.191 -10.344  1.00 10.00      A   
ATOM   3025  CD2 TRP A 320       5.714  -2.253  -8.211  1.00 10.00      A   
ATOM   3026  NE1 TRP A 320       4.064  -1.614  -9.585  1.00 10.00      A   
ATOM   3027  HE1 TRP A 320       3.216  -1.237  -9.930  1.00 10.00      A   
ATOM   3028  CE2 TRP A 320       4.448  -1.641  -8.270  1.00 10.00      A   
ATOM   3029  CE3 TRP A 320       6.333  -2.401  -6.966  1.00 10.00      A   
ATOM   3030  CZ2 TRP A 320       3.788  -1.181  -7.135  1.00 10.00      A   
ATOM   3031  CZ3 TRP A 320       5.678  -1.943  -5.840  1.00 10.00      A   
ATOM   3032  CH2 TRP A 320       4.418  -1.341  -5.932  1.00 10.00      A   
ATOM   3033  C   TRP A 320       9.264  -3.353 -11.580  1.00 10.00      A   
ATOM   3034  O   TRP A 320       9.659  -4.449 -11.182  1.00 10.00      A   
ATOM   3035  N   VAL A 321      10.063  -2.481 -12.176  1.00 10.00      A   
ATOM   3036  HN  VAL A 321       9.709  -1.599 -12.428  1.00 10.00      A   
ATOM   3037  CA  VAL A 321      11.470  -2.785 -12.427  1.00 10.00      A   
ATOM   3038  CB  VAL A 321      11.763  -2.927 -13.936  1.00 10.00      A   
ATOM   3039  CG1 VAL A 321      11.194  -4.229 -14.469  1.00 10.00      A   
ATOM   3040  CG2 VAL A 321      11.213  -1.733 -14.710  1.00 10.00      A   
ATOM   3041  C   VAL A 321      12.395  -1.727 -11.850  1.00 10.00      A   
ATOM   3042  O   VAL A 321      11.950  -0.771 -11.219  1.00 10.00      A   
ATOM   3043  N   LEU A 322      13.687  -1.918 -12.064  1.00 10.00      A   
ATOM   3044  HN  LEU A 322      13.977  -2.716 -12.558  1.00 10.00      A   
ATOM   3045  CA  LEU A 322      14.691  -0.984 -11.592  1.00 10.00      A   
ATOM   3046  CB  LEU A 322      15.867  -1.723 -10.938  1.00 10.00      A   
ATOM   3047  CG  LEU A 322      15.585  -2.426  -9.603  1.00 10.00      A   
ATOM   3048  CD1 LEU A 322      16.849  -3.081  -9.063  1.00 10.00      A   
ATOM   3049  CD2 LEU A 322      15.013  -1.452  -8.584  1.00 10.00      A   
ATOM   3050  C   LEU A 322      15.194  -0.129 -12.749  1.00 10.00      A   
ATOM   3051  O   LEU A 322      14.755  -0.289 -13.888  1.00 10.00      A   
ATOM   3052  N   ASP A 323      16.129   0.758 -12.451  1.00 10.00      A   
ATOM   3053  HN  ASP A 323      16.451   0.815 -11.524  1.00 10.00      A   
ATOM   3054  CA  ASP A 323      16.708   1.651 -13.446  1.00 10.00      A   
ATOM   3055  CB  ASP A 323      17.453   2.817 -12.770  1.00 10.00      A   
ATOM   3056  CG  ASP A 323      18.520   2.390 -11.770  1.00 10.00      A   
ATOM   3057  OD1 ASP A 323      18.417   1.283 -11.202  1.00 10.00      A   
ATOM   3058  OD2 ASP A 323      19.457   3.176 -11.522  1.00 10.00      A   
ATOM   3059  C   ASP A 323      17.630   0.901 -14.400  1.00 10.00      A   
ATOM   3060  O   ASP A 323      17.989   1.411 -15.463  1.00 10.00      A   
ATOM   3061  N   TYR A 324      17.978  -0.328 -14.024  1.00 10.00      A   
ATOM   3062  HN  TYR A 324      17.634  -0.672 -13.173  1.00 10.00      A   
ATOM   3063  CA  TYR A 324      18.861  -1.175 -14.824  1.00 10.00      A   
ATOM   3064  CB  TYR A 324      19.236  -2.450 -14.062  1.00 10.00      A   
ATOM   3065  CG  TYR A 324      20.319  -2.246 -13.029  1.00 10.00      A   
ATOM   3066  CD1 TYR A 324      20.021  -2.219 -11.674  1.00 10.00      A   
ATOM   3067  CD2 TYR A 324      21.644  -2.069 -13.411  1.00 10.00      A   
ATOM   3068  CE1 TYR A 324      21.010  -2.021 -10.732  1.00 10.00      A   
ATOM   3069  CE2 TYR A 324      22.637  -1.874 -12.476  1.00 10.00      A   
ATOM   3070  CZ  TYR A 324      22.316  -1.848 -11.138  1.00 10.00      A   
ATOM   3071  OH  TYR A 324      23.304  -1.645 -10.205  1.00 10.00      A   
ATOM   3072  HH  TYR A 324      22.938  -1.756  -9.317  1.00 10.00      A   
ATOM   3073  C   TYR A 324      18.260  -1.532 -16.180  1.00 10.00      A   
ATOM   3074  O   TYR A 324      18.965  -2.018 -17.060  1.00 10.00      A   
ATOM   3075  N   ILE A 325      16.959  -1.297 -16.346  1.00 10.00      A   
ATOM   3076  HN  ILE A 325      16.443  -0.921 -15.604  1.00 10.00      A   
ATOM   3077  CA  ILE A 325      16.289  -1.590 -17.608  1.00 10.00      A   
ATOM   3078  CB  ILE A 325      14.747  -1.454 -17.499  1.00 10.00      A   
ATOM   3079  CG1 ILE A 325      14.067  -1.880 -18.804  1.00 10.00      A   
ATOM   3080  CG2 ILE A 325      14.335  -0.038 -17.110  1.00 10.00      A   
ATOM   3081  CD1 ILE A 325      14.273  -3.339 -19.154  1.00 10.00      A   
ATOM   3082  C   ILE A 325      16.824  -0.688 -18.721  1.00 10.00      A   
ATOM   3083  O   ILE A 325      16.884  -1.090 -19.885  1.00 10.00      A   
ATOM   3084  N   GLU A 326      17.235   0.520 -18.338  1.00 10.00      A   
ATOM   3085  HN  GLU A 326      17.180   0.754 -17.387  1.00 10.00      A   
ATOM   3086  CA  GLU A 326      17.780   1.508 -19.268  1.00 10.00      A   
ATOM   3087  CB  GLU A 326      19.106   1.041 -19.885  1.00 10.00      A   
ATOM   3088  CG  GLU A 326      20.149   0.639 -18.849  1.00 10.00      A   
ATOM   3089  CD  GLU A 326      21.541   0.484 -19.430  1.00 10.00      A   
ATOM   3090  OE1 GLU A 326      21.732  -0.369 -20.323  1.00 10.00      A   
ATOM   3091  OE2 GLU A 326      22.455   1.214 -18.992  1.00 10.00      A   
ATOM   3092  C   GLU A 326      16.772   1.945 -20.338  1.00 10.00      A   
ATOM   3093  O   GLU A 326      15.717   1.331 -20.521  1.00 10.00      A   
ATOM   3094  N   ASP A 327      17.115   3.010 -21.046  1.00 10.00      A   
ATOM   3095  HN  ASP A 327      17.978   3.447 -20.857  1.00 10.00      A   
ATOM   3096  CA  ASP A 327      16.253   3.565 -22.088  1.00 10.00      A   
ATOM   3097  CB  ASP A 327      16.881   4.841 -22.649  1.00 10.00      A   
ATOM   3098  CG  ASP A 327      15.853   5.870 -23.063  1.00 10.00      A   
ATOM   3099  OD1 ASP A 327      15.545   6.771 -22.247  1.00 10.00      A   
ATOM   3100  OD2 ASP A 327      15.367   5.797 -24.208  1.00 10.00      A   
ATOM   3101  C   ASP A 327      16.007   2.559 -23.216  1.00 10.00      A   
ATOM   3102  O   ASP A 327      14.890   2.440 -23.727  1.00 10.00      A   
ATOM   3103  N   ALA A 328      17.056   1.832 -23.585  1.00 10.00      A   
ATOM   3104  HN  ALA A 328      17.913   1.978 -23.133  1.00 10.00      A   
ATOM   3105  CA  ALA A 328      16.976   0.836 -24.649  1.00 10.00      A   
ATOM   3106  CB  ALA A 328      18.348   0.239 -24.916  1.00 10.00      A   
ATOM   3107  C   ALA A 328      15.973  -0.266 -24.320  1.00 10.00      A   
ATOM   3108  O   ALA A 328      15.223  -0.715 -25.185  1.00 10.00      A   
ATOM   3109  N   GLY A 329      15.955  -0.693 -23.061  1.00 10.00      A   
ATOM   3110  HN  GLY A 329      16.560  -0.284 -22.406  1.00 10.00      A   
ATOM   3111  CA  GLY A 329      15.040  -1.741 -22.647  1.00 10.00      A   
ATOM   3112  C   GLY A 329      13.598  -1.280 -22.687  1.00 10.00      A   
ATOM   3113  O   GLY A 329      12.702  -2.044 -23.048  1.00 10.00      A   
ATOM   3114  N   LEU A 330      13.377  -0.017 -22.337  1.00 10.00      A   
ATOM   3115  HN  LEU A 330      14.138   0.543 -22.065  1.00 10.00      A   
ATOM   3116  CA  LEU A 330      12.035   0.558 -22.335  1.00 10.00      A   
ATOM   3117  CB  LEU A 330      12.038   1.940 -21.677  1.00 10.00      A   
ATOM   3118  CG  LEU A 330      12.358   1.962 -20.179  1.00 10.00      A   
ATOM   3119  CD1 LEU A 330      12.538   3.390 -19.688  1.00 10.00      A   
ATOM   3120  CD2 LEU A 330      11.263   1.259 -19.390  1.00 10.00      A   
ATOM   3121  C   LEU A 330      11.447   0.628 -23.743  1.00 10.00      A   
ATOM   3122  O   LEU A 330      10.235   0.488 -23.928  1.00 10.00      A   
ATOM   3123  N   GLU A 331      12.309   0.827 -24.736  1.00 10.00      A   
ATOM   3124  HN  GLU A 331      13.263   0.930 -24.531  1.00 10.00      A   
ATOM   3125  CA  GLU A 331      11.862   0.897 -26.119  1.00 10.00      A   
ATOM   3126  CB  GLU A 331      12.998   1.340 -27.041  1.00 10.00      A   
ATOM   3127  CG  GLU A 331      12.519   1.800 -28.407  1.00 10.00      A   
ATOM   3128  CD  GLU A 331      13.654   2.146 -29.346  1.00 10.00      A   
ATOM   3129  OE1 GLU A 331      13.878   1.389 -30.317  1.00 10.00      A   
ATOM   3130  OE2 GLU A 331      14.326   3.175 -29.128  1.00 10.00      A   
ATOM   3131  C   GLU A 331      11.313  -0.456 -26.566  1.00 10.00      A   
ATOM   3132  O   GLU A 331      10.282  -0.533 -27.239  1.00 10.00      A   
ATOM   3133  N   VAL A 332      12.002  -1.523 -26.171  1.00 10.00      A   
ATOM   3134  HN  VAL A 332      12.814  -1.396 -25.636  1.00 10.00      A   
ATOM   3135  CA  VAL A 332      11.583  -2.876 -26.519  1.00 10.00      A   
ATOM   3136  CB  VAL A 332      12.683  -3.917 -26.205  1.00 10.00      A   
ATOM   3137  CG1 VAL A 332      12.330  -5.270 -26.806  1.00 10.00      A   
ATOM   3138  CG2 VAL A 332      14.035  -3.441 -26.716  1.00 10.00      A   
ATOM   3139  C   VAL A 332      10.309  -3.237 -25.763  1.00 10.00      A   
ATOM   3140  O   VAL A 332       9.423  -3.908 -26.296  1.00 10.00      A   
ATOM   3141  N   LEU A 333      10.212  -2.761 -24.525  1.00 10.00      A   
ATOM   3142  HN  LEU A 333      10.952  -2.224 -24.159  1.00 10.00      A   
ATOM   3143  CA  LEU A 333       9.042  -3.017 -23.692  1.00 10.00      A   
ATOM   3144  CB  LEU A 333       9.241  -2.410 -22.302  1.00 10.00      A   
ATOM   3145  CG  LEU A 333       8.102  -2.622 -21.305  1.00 10.00      A   
ATOM   3146  CD1 LEU A 333       8.061  -4.069 -20.842  1.00 10.00      A   
ATOM   3147  CD2 LEU A 333       8.247  -1.681 -20.120  1.00 10.00      A   
ATOM   3148  C   LEU A 333       7.795  -2.428 -24.344  1.00 10.00      A   
ATOM   3149  O   LEU A 333       6.739  -3.063 -24.390  1.00 10.00      A   
ATOM   3150  N   ALA A 334       7.944  -1.221 -24.882  1.00 10.00      A   
ATOM   3151  HN  ALA A 334       8.820  -0.780 -24.821  1.00 10.00      A   
ATOM   3152  CA  ALA A 334       6.849  -0.525 -25.550  1.00 10.00      A   
ATOM   3153  CB  ALA A 334       7.204   0.938 -25.764  1.00 10.00      A   
ATOM   3154  C   ALA A 334       6.512  -1.191 -26.883  1.00 10.00      A   
ATOM   3155  O   ALA A 334       5.580  -0.787 -27.578  1.00 10.00      A   
ATOM   3156  N   SER A 335       7.287  -2.205 -27.235  1.00 10.00      A   
ATOM   3157  HN  SER A 335       8.027  -2.467 -26.645  1.00 10.00      A   
ATOM   3158  CA  SER A 335       7.079  -2.945 -28.464  1.00 10.00      A   
ATOM   3159  CB  SER A 335       8.330  -2.855 -29.338  1.00 10.00      A   
ATOM   3160  OG  SER A 335       8.738  -1.501 -29.495  1.00 10.00      A   
ATOM   3161  HG  SER A 335       9.083  -1.168 -28.654  1.00 10.00      A   
ATOM   3162  C   SER A 335       6.754  -4.402 -28.140  1.00 10.00      A   
ATOM   3163  O   SER A 335       6.885  -5.289 -28.984  1.00 10.00      A   
ATOM   3164  N   THR A 336       6.343  -4.642 -26.894  1.00 10.00      A   
ATOM   3165  HN  THR A 336       6.272  -3.895 -26.262  1.00 10.00      A   
ATOM   3166  CA  THR A 336       5.996  -5.987 -26.448  1.00 10.00      A   
ATOM   3167  CB  THR A 336       7.094  -6.584 -25.543  1.00 10.00      A   
ATOM   3168  OG1 THR A 336       8.381  -6.383 -26.146  1.00 10.00      A   
ATOM   3169  HG1 THR A 336       8.538  -5.432 -26.253  1.00 10.00      A   
ATOM   3170  CG2 THR A 336       6.864  -8.074 -25.335  1.00 10.00      A   
ATOM   3171  C   THR A 336       4.671  -5.988 -25.686  1.00 10.00      A   
ATOM   3172  O   THR A 336       3.697  -6.610 -26.116  1.00 10.00      A   
ATOM   3173  N   CYS A 337       4.631  -5.291 -24.559  1.00 10.00      A   
ATOM   3174  HN  CYS A 337       5.429  -4.803 -24.259  1.00 10.00      A   
ATOM   3175  CA  CYS A 337       3.428  -5.230 -23.752  1.00 10.00      A   
ATOM   3176  CB  CYS A 337       3.806  -5.142 -22.273  1.00 10.00      A   
ATOM   3177  SG  CYS A 337       5.273  -6.106 -21.833  1.00 10.00      A   
ATOM   3178  HG  CYS A 337       4.996  -7.393 -22.026  1.00 10.00      A   
ATOM   3179  C   CYS A 337       2.577  -4.036 -24.161  1.00 10.00      A   
ATOM   3180  O   CYS A 337       2.750  -2.934 -23.645  1.00 10.00      A   
ATOM   3181  N   LYS A 338       1.664  -4.254 -25.098  1.00 10.00      A   
ATOM   3182  HN  LYS A 338       1.569  -5.155 -25.470  1.00 10.00      A   
ATOM   3183  CA  LYS A 338       0.799  -3.187 -25.589  1.00 10.00      A   
ATOM   3184  CB  LYS A 338       0.288  -3.503 -26.998  1.00 10.00      A   
ATOM   3185  CG  LYS A 338       1.339  -3.368 -28.087  1.00 10.00      A   
ATOM   3186  CD  LYS A 338       1.874  -1.948 -28.156  1.00 10.00      A   
ATOM   3187  CE  LYS A 338       2.816  -1.763 -29.333  1.00 10.00      A   
ATOM   3188  NZ  LYS A 338       3.500  -0.442 -29.297  1.00 10.00      A   
ATOM   3189  HZ1 LYS A 338       4.048  -0.297 -30.170  1.00 10.00      A   
ATOM   3190  HZ2 LYS A 338       4.153  -0.395 -28.485  1.00 10.00      A   
ATOM   3191  HZ3 LYS A 338       2.802   0.324 -29.210  1.00 10.00      A   
ATOM   3192  C   LYS A 338      -0.366  -2.909 -24.643  1.00 10.00      A   
ATOM   3193  O   LYS A 338      -1.062  -1.906 -24.779  1.00 10.00      A   
ATOM   3194  N   ASP A 339      -0.575  -3.789 -23.679  1.00 10.00      A   
ATOM   3195  HN  ASP A 339       0.012  -4.575 -23.604  1.00 10.00      A   
ATOM   3196  CA  ASP A 339      -1.667  -3.612 -22.729  1.00 10.00      A   
ATOM   3197  CB  ASP A 339      -2.522  -4.876 -22.629  1.00 10.00      A   
ATOM   3198  CG  ASP A 339      -3.961  -4.569 -22.268  1.00 10.00      A   
ATOM   3199  OD1 ASP A 339      -4.605  -3.775 -22.991  1.00 10.00      A   
ATOM   3200  OD2 ASP A 339      -4.466  -5.123 -21.266  1.00 10.00      A   
ATOM   3201  C   ASP A 339      -1.149  -3.193 -21.359  1.00 10.00      A   
ATOM   3202  O   ASP A 339      -1.877  -3.250 -20.365  1.00 10.00      A   
ATOM   3203  N   LEU A 340       0.108  -2.755 -21.322  1.00 10.00      A   
ATOM   3204  HN  LEU A 340       0.622  -2.718 -22.152  1.00 10.00      A   
ATOM   3205  CA  LEU A 340       0.739  -2.319 -20.085  1.00 10.00      A   
ATOM   3206  CB  LEU A 340       2.207  -1.957 -20.343  1.00 10.00      A   
ATOM   3207  CG  LEU A 340       3.126  -1.887 -19.117  1.00 10.00      A   
ATOM   3208  CD1 LEU A 340       3.267  -3.259 -18.474  1.00 10.00      A   
ATOM   3209  CD2 LEU A 340       4.490  -1.336 -19.508  1.00 10.00      A   
ATOM   3210  C   LEU A 340      -0.014  -1.122 -19.505  1.00 10.00      A   
ATOM   3211  O   LEU A 340      -0.173  -0.097 -20.166  1.00 10.00      A   
ATOM   3212  N   ARG A 341      -0.474  -1.262 -18.272  1.00 10.00      A   
ATOM   3213  HN  ARG A 341      -0.289  -2.094 -17.785  1.00 10.00      A   
ATOM   3214  CA  ARG A 341      -1.237  -0.216 -17.608  1.00 10.00      A   
ATOM   3215  CB  ARG A 341      -2.365  -0.837 -16.774  1.00 10.00      A   
ATOM   3216  CG  ARG A 341      -3.149  -1.925 -17.489  1.00 10.00      A   
ATOM   3217  CD  ARG A 341      -4.104  -1.337 -18.509  1.00 10.00      A   
ATOM   3218  NE  ARG A 341      -4.671  -2.367 -19.378  1.00 10.00      A   
ATOM   3219  HE  ARG A 341      -4.035  -2.982 -19.820  1.00 10.00      A   
ATOM   3220  CZ  ARG A 341      -5.976  -2.516 -19.603  1.00 10.00      A   
ATOM   3221  NH1 ARG A 341      -6.857  -1.707 -19.020  1.00 10.00      A   
ATOM   3222 HH11 ARG A 341      -7.881  -1.830 -19.199  1.00 10.00      A   
ATOM   3223 HH12 ARG A 341      -6.536  -0.946 -18.380  1.00 10.00      A   
ATOM   3224  NH2 ARG A 341      -6.395  -3.473 -20.416  1.00 10.00      A   
ATOM   3225 HH21 ARG A 341      -5.698  -4.110 -20.881  1.00 10.00      A   
ATOM   3226 HH22 ARG A 341      -7.415  -3.599 -20.602  1.00 10.00      A   
ATOM   3227  C   ARG A 341      -0.351   0.628 -16.702  1.00 10.00      A   
ATOM   3228  O   ARG A 341      -0.285   1.852 -16.845  1.00 10.00      A   
ATOM   3229  N   GLU A 342       0.339  -0.034 -15.785  1.00 10.00      A   
ATOM   3230  HN  GLU A 342       0.283  -1.013 -15.758  1.00 10.00      A   
ATOM   3231  CA  GLU A 342       1.196   0.649 -14.832  1.00 10.00      A   
ATOM   3232  CB  GLU A 342       0.703   0.408 -13.401  1.00 10.00      A   
ATOM   3233  CG  GLU A 342       1.472   1.174 -12.336  1.00 10.00      A   
ATOM   3234  CD  GLU A 342       1.177   0.682 -10.933  1.00 10.00      A   
ATOM   3235  OE1 GLU A 342       0.239   1.198 -10.295  1.00 10.00      A   
ATOM   3236  OE2 GLU A 342       1.898  -0.218 -10.450  1.00 10.00      A   
ATOM   3237  C   GLU A 342       2.648   0.215 -14.966  1.00 10.00      A   
ATOM   3238  O   GLU A 342       2.943  -0.970 -15.133  1.00 10.00      A   
ATOM   3239  N   LEU A 343       3.545   1.187 -14.891  1.00 10.00      A   
ATOM   3240  HN  LEU A 343       3.236   2.110 -14.760  1.00 10.00      A   
ATOM   3241  CA  LEU A 343       4.971   0.928 -14.983  1.00 10.00      A   
ATOM   3242  CB  LEU A 343       5.496   1.236 -16.390  1.00 10.00      A   
ATOM   3243  CG  LEU A 343       7.013   1.087 -16.594  1.00 10.00      A   
ATOM   3244  CD1 LEU A 343       7.452  -0.358 -16.421  1.00 10.00      A   
ATOM   3245  CD2 LEU A 343       7.447   1.623 -17.952  1.00 10.00      A   
ATOM   3246  C   LEU A 343       5.711   1.760 -13.944  1.00 10.00      A   
ATOM   3247  O   LEU A 343       5.595   2.985 -13.919  1.00 10.00      A   
ATOM   3248  N   ARG A 344       6.444   1.090 -13.074  1.00 10.00      A   
ATOM   3249  HN  ARG A 344       6.485   0.109 -13.136  1.00 10.00      A   
ATOM   3250  CA  ARG A 344       7.205   1.775 -12.037  1.00 10.00      A   
ATOM   3251  CB  ARG A 344       6.645   1.468 -10.642  1.00 10.00      A   
ATOM   3252  CG  ARG A 344       5.175   1.821 -10.475  1.00 10.00      A   
ATOM   3253  CD  ARG A 344       4.748   1.777  -9.018  1.00 10.00      A   
ATOM   3254  NE  ARG A 344       3.293   1.743  -8.892  1.00 10.00      A   
ATOM   3255  HE  ARG A 344       2.793   1.292  -9.614  1.00 10.00      A   
ATOM   3256  CZ  ARG A 344       2.607   2.252  -7.872  1.00 10.00      A   
ATOM   3257  NH1 ARG A 344       3.231   2.836  -6.855  1.00 10.00      A   
ATOM   3258 HH11 ARG A 344       2.679   3.232  -6.059  1.00 10.00      A   
ATOM   3259 HH12 ARG A 344       4.266   2.901  -6.843  1.00 10.00      A   
ATOM   3260  NH2 ARG A 344       1.287   2.190  -7.885  1.00 10.00      A   
ATOM   3261 HH21 ARG A 344       0.788   1.754  -8.699  1.00 10.00      A   
ATOM   3262 HH22 ARG A 344       0.730   2.578  -7.087  1.00 10.00      A   
ATOM   3263  C   ARG A 344       8.682   1.411 -12.128  1.00 10.00      A   
ATOM   3264  O   ARG A 344       9.042   0.235 -12.107  1.00 10.00      A   
ATOM   3265  N   VAL A 345       9.523   2.426 -12.265  1.00 10.00      A   
ATOM   3266  HN  VAL A 345       9.163   3.342 -12.300  1.00 10.00      A   
ATOM   3267  CA  VAL A 345      10.966   2.229 -12.364  1.00 10.00      A   
ATOM   3268  CB  VAL A 345      11.544   2.924 -13.616  1.00 10.00      A   
ATOM   3269  CG1 VAL A 345      13.046   2.703 -13.719  1.00 10.00      A   
ATOM   3270  CG2 VAL A 345      10.843   2.424 -14.870  1.00 10.00      A   
ATOM   3271  C   VAL A 345      11.653   2.773 -11.114  1.00 10.00      A   
ATOM   3272  O   VAL A 345      11.629   3.979 -10.857  1.00 10.00      A   
ATOM   3273  N   PHE A 346      12.230   1.879 -10.324  1.00 10.00      A   
ATOM   3274  HN  PHE A 346      12.200   0.927 -10.574  1.00 10.00      A   
ATOM   3275  CA  PHE A 346      12.912   2.267  -9.099  1.00 10.00      A   
ATOM   3276  CB  PHE A 346      12.611   1.267  -7.980  1.00 10.00      A   
ATOM   3277  CG  PHE A 346      11.157   1.179  -7.599  1.00 10.00      A   
ATOM   3278  CD1 PHE A 346      10.310   0.284  -8.237  1.00 10.00      A   
ATOM   3279  CD2 PHE A 346      10.640   1.984  -6.597  1.00 10.00      A   
ATOM   3280  CE1 PHE A 346       8.978   0.194  -7.882  1.00 10.00      A   
ATOM   3281  CE2 PHE A 346       9.308   1.899  -6.239  1.00 10.00      A   
ATOM   3282  CZ  PHE A 346       8.476   1.002  -6.881  1.00 10.00      A   
ATOM   3283  C   PHE A 346      14.415   2.358  -9.328  1.00 10.00      A   
ATOM   3284  O   PHE A 346      15.021   1.447  -9.883  1.00 10.00      A   
ATOM   3285  N   PRO A 347      15.039   3.465  -8.910  1.00 10.00      A   
ATOM   3286  CA  PRO A 347      16.480   3.658  -9.079  1.00 10.00      A   
ATOM   3287  CB  PRO A 347      16.656   5.161  -8.869  1.00 10.00      A   
ATOM   3288  CG  PRO A 347      15.533   5.554  -7.966  1.00 10.00      A   
ATOM   3289  CD  PRO A 347      14.394   4.608  -8.243  1.00 10.00      A   
ATOM   3290  C   PRO A 347      17.285   2.882  -8.040  1.00 10.00      A   
ATOM   3291  O   PRO A 347      17.053   3.012  -6.833  1.00 10.00      A   
ATOM   3292  N   SER A 348      18.218   2.067  -8.509  1.00 10.00      A   
ATOM   3293  HN  SER A 348      18.341   1.984  -9.487  1.00 10.00      A   
ATOM   3294  CA  SER A 348      19.062   1.282  -7.621  1.00 10.00      A   
ATOM   3295  CB  SER A 348      19.824   0.232  -8.427  1.00 10.00      A   
ATOM   3296  OG  SER A 348      20.402   0.812  -9.586  1.00 10.00      A   
ATOM   3297  HG  SER A 348      19.716   0.925 -10.272  1.00 10.00      A   
ATOM   3298  C   SER A 348      20.039   2.188  -6.874  1.00 10.00      A   
ATOM   3299  O   SER A 348      20.273   2.021  -5.674  1.00 10.00      A   
ATOM   3300  N   GLU A 349      20.602   3.151  -7.594  1.00 10.00      A   
ATOM   3301  HN  GLU A 349      20.388   3.218  -8.548  1.00 10.00      A   
ATOM   3302  CA  GLU A 349      21.540   4.098  -7.012  1.00 10.00      A   
ATOM   3303  CB  GLU A 349      22.914   3.964  -7.674  1.00 10.00      A   
ATOM   3304  CG  GLU A 349      23.566   2.601  -7.487  1.00 10.00      A   
ATOM   3305  CD  GLU A 349      24.255   2.449  -6.145  1.00 10.00      A   
ATOM   3306  OE1 GLU A 349      25.243   1.690  -6.066  1.00 10.00      A   
ATOM   3307  OE2 GLU A 349      23.816   3.082  -5.163  1.00 10.00      A   
ATOM   3308  C   GLU A 349      21.020   5.527  -7.153  1.00 10.00      A   
ATOM   3309  O   GLU A 349      21.499   6.285  -7.994  1.00 10.00      A   
ATOM   3310  N   PRO A 350      20.029   5.914  -6.326  1.00 10.00      A   
ATOM   3311  CA  PRO A 350      19.443   7.252  -6.367  1.00 10.00      A   
ATOM   3312  CB  PRO A 350      18.087   7.045  -5.698  1.00 10.00      A   
ATOM   3313  CG  PRO A 350      18.309   5.940  -4.722  1.00 10.00      A   
ATOM   3314  CD  PRO A 350      19.403   5.073  -5.286  1.00 10.00      A   
ATOM   3315  C   PRO A 350      20.270   8.255  -5.578  1.00 10.00      A   
ATOM   3316  O   PRO A 350      20.086   9.461  -5.701  1.00 10.00      A   
ATOM   3317  N   PHE A 351      21.185   7.746  -4.766  1.00 10.00      A   
ATOM   3318  HN  PHE A 351      21.289   6.774  -4.712  1.00 10.00      A   
ATOM   3319  CA  PHE A 351      22.041   8.598  -3.959  1.00 10.00      A   
ATOM   3320  CB  PHE A 351      22.414   7.899  -2.650  1.00 10.00      A   
ATOM   3321  CG  PHE A 351      21.220   7.542  -1.812  1.00 10.00      A   
ATOM   3322  CD1 PHE A 351      20.789   6.229  -1.717  1.00 10.00      A   
ATOM   3323  CD2 PHE A 351      20.522   8.521  -1.125  1.00 10.00      A   
ATOM   3324  CE1 PHE A 351      19.686   5.899  -0.953  1.00 10.00      A   
ATOM   3325  CE2 PHE A 351      19.419   8.199  -0.359  1.00 10.00      A   
ATOM   3326  CZ  PHE A 351      18.999   6.886  -0.273  1.00 10.00      A   
ATOM   3327  C   PHE A 351      23.286   9.002  -4.740  1.00 10.00      A   
ATOM   3328  O   PHE A 351      24.030   9.896  -4.333  1.00 10.00      A   
ATOM   3329  N   VAL A 352      23.499   8.342  -5.871  1.00 10.00      A   
ATOM   3330  HN  VAL A 352      22.862   7.652  -6.148  1.00 10.00      A   
ATOM   3331  CA  VAL A 352      24.638   8.634  -6.725  1.00 10.00      A   
ATOM   3332  CB  VAL A 352      25.244   7.349  -7.345  1.00 10.00      A   
ATOM   3333  CG1 VAL A 352      26.459   7.681  -8.205  1.00 10.00      A   
ATOM   3334  CG2 VAL A 352      25.618   6.358  -6.254  1.00 10.00      A   
ATOM   3335  C   VAL A 352      24.201   9.575  -7.840  1.00 10.00      A   
ATOM   3336  O   VAL A 352      23.398   9.197  -8.699  1.00 10.00      A   
ATOM   3337  N   MET A 353      24.718  10.800  -7.808  1.00 10.00      A   
ATOM   3338  HN  MET A 353      25.348  11.031  -7.093  1.00 10.00      A   
ATOM   3339  CA  MET A 353      24.376  11.810  -8.806  1.00 10.00      A   
ATOM   3340  CB  MET A 353      25.072  13.137  -8.492  1.00 10.00      A   
ATOM   3341  CG  MET A 353      24.625  14.300  -9.367  1.00 10.00      A   
ATOM   3342  SD  MET A 353      25.515  15.825  -8.998  1.00 10.00      A   
ATOM   3343  CE  MET A 353      24.579  17.003  -9.968  1.00 10.00      A   
ATOM   3344  C   MET A 353      24.749  11.349 -10.207  1.00 10.00      A   
ATOM   3345  O   MET A 353      23.953  11.468 -11.143  1.00 10.00      A   
ATOM   3346  N   GLU A 354      25.955  10.812 -10.335  1.00 10.00      A   
ATOM   3347  HN  GLU A 354      26.528  10.739  -9.542  1.00 10.00      A   
ATOM   3348  CA  GLU A 354      26.455  10.326 -11.616  1.00 10.00      A   
ATOM   3349  CB  GLU A 354      27.905   9.851 -11.481  1.00 10.00      A   
ATOM   3350  CG  GLU A 354      28.862  10.913 -10.964  1.00 10.00      A   
ATOM   3351  CD  GLU A 354      28.845  12.171 -11.807  1.00 10.00      A   
ATOM   3352  OE1 GLU A 354      29.494  12.188 -12.873  1.00 10.00      A   
ATOM   3353  OE2 GLU A 354      28.184  13.149 -11.409  1.00 10.00      A   
ATOM   3354  C   GLU A 354      25.579   9.196 -12.155  1.00 10.00      A   
ATOM   3355  O   GLU A 354      25.105   8.352 -11.391  1.00 10.00      A   
ATOM   3356  N   PRO A 355      25.342   9.180 -13.476  1.00 10.00      A   
ATOM   3357  CA  PRO A 355      24.516   8.156 -14.123  1.00 10.00      A   
ATOM   3358  CB  PRO A 355      24.452   8.612 -15.587  1.00 10.00      A   
ATOM   3359  CG  PRO A 355      25.640   9.493 -15.767  1.00 10.00      A   
ATOM   3360  CD  PRO A 355      25.857  10.166 -14.444  1.00 10.00      A   
ATOM   3361  C   PRO A 355      25.129   6.755 -14.020  1.00 10.00      A   
ATOM   3362  O   PRO A 355      26.247   6.512 -14.481  1.00 10.00      A   
ATOM   3363  N   ASN A 356      24.400   5.844 -13.388  1.00 10.00      A   
ATOM   3364  HN  ASN A 356      23.533   6.105 -13.009  1.00 10.00      A   
ATOM   3365  CA  ASN A 356      24.850   4.465 -13.231  1.00 10.00      A   
ATOM   3366  CB  ASN A 356      24.269   3.839 -11.957  1.00 10.00      A   
ATOM   3367  CG  ASN A 356      22.748   3.876 -11.907  1.00 10.00      A   
ATOM   3368  OD1 ASN A 356      22.121   4.841 -12.349  1.00 10.00      A   
ATOM   3369  ND2 ASN A 356      22.143   2.835 -11.366  1.00 10.00      A   
ATOM   3370 HD21 ASN A 356      22.694   2.100 -11.026  1.00 10.00      A   
ATOM   3371 HD22 ASN A 356      21.152   2.836 -11.330  1.00 10.00      A   
ATOM   3372  C   ASN A 356      24.446   3.643 -14.450  1.00 10.00      A   
ATOM   3373  O   ASN A 356      25.138   2.702 -14.845  1.00 10.00      A   
ATOM   3374  N   VAL A 357      23.323   4.016 -15.045  1.00 10.00      A   
ATOM   3375  HN  VAL A 357      22.822   4.772 -14.678  1.00 10.00      A   
ATOM   3376  CA  VAL A 357      22.805   3.338 -16.222  1.00 10.00      A   
ATOM   3377  CB  VAL A 357      21.653   2.376 -15.858  1.00 10.00      A   
ATOM   3378  CG1 VAL A 357      22.187   1.132 -15.163  1.00 10.00      A   
ATOM   3379  CG2 VAL A 357      20.622   3.079 -14.984  1.00 10.00      A   
ATOM   3380  C   VAL A 357      22.299   4.356 -17.237  1.00 10.00      A   
ATOM   3381  O   VAL A 357      22.097   5.530 -16.904  1.00 10.00      A   
ATOM   3382  N   ALA A 358      22.083   3.908 -18.465  1.00 10.00      A   
ATOM   3383  HN  ALA A 358      22.250   2.954 -18.669  1.00 10.00      A   
ATOM   3384  CA  ALA A 358      21.597   4.782 -19.522  1.00 10.00      A   
ATOM   3385  CB  ALA A 358      21.982   4.230 -20.886  1.00 10.00      A   
ATOM   3386  C   ALA A 358      20.089   4.950 -19.423  1.00 10.00      A   
ATOM   3387  O   ALA A 358      19.343   4.491 -20.287  1.00 10.00      A   
ATOM   3388  N   LEU A 359      19.647   5.598 -18.358  1.00 10.00      A   
ATOM   3389  HN  LEU A 359      20.298   5.938 -17.703  1.00 10.00      A   
ATOM   3390  CA  LEU A 359      18.232   5.829 -18.141  1.00 10.00      A   
ATOM   3391  CB  LEU A 359      17.822   5.369 -16.741  1.00 10.00      A   
ATOM   3392  CG  LEU A 359      16.321   5.254 -16.489  1.00 10.00      A   
ATOM   3393  CD1 LEU A 359      15.771   3.987 -17.123  1.00 10.00      A   
ATOM   3394  CD2 LEU A 359      16.027   5.285 -15.000  1.00 10.00      A   
ATOM   3395  C   LEU A 359      17.909   7.306 -18.328  1.00 10.00      A   
ATOM   3396  O   LEU A 359      18.073   8.108 -17.412  1.00 10.00      A   
ATOM   3397  N   THR A 360      17.488   7.664 -19.534  1.00 10.00      A   
ATOM   3398  HN  THR A 360      17.416   6.983 -20.239  1.00 10.00      A   
ATOM   3399  CA  THR A 360      17.135   9.041 -19.848  1.00 10.00      A   
ATOM   3400  CB  THR A 360      17.547   9.385 -21.292  1.00 10.00      A   
ATOM   3401  OG1 THR A 360      17.735   8.171 -22.029  1.00 10.00      A   
ATOM   3402  HG1 THR A 360      16.870   7.744 -22.170  1.00 10.00      A   
ATOM   3403  CG2 THR A 360      18.842  10.178 -21.302  1.00 10.00      A   
ATOM   3404  C   THR A 360      15.629   9.264 -19.672  1.00 10.00      A   
ATOM   3405  O   THR A 360      14.957   8.487 -18.993  1.00 10.00      A   
ATOM   3406  N   GLU A 361      15.104  10.322 -20.271  1.00 10.00      A   
ATOM   3407  HN  GLU A 361      15.687  10.930 -20.791  1.00 10.00      A   
ATOM   3408  CA  GLU A 361      13.684  10.619 -20.175  1.00 10.00      A   
ATOM   3409  CB  GLU A 361      13.456  12.115 -19.935  1.00 10.00      A   
ATOM   3410  CG  GLU A 361      13.954  13.027 -21.051  1.00 10.00      A   
ATOM   3411  CD  GLU A 361      15.458  13.213 -21.051  1.00 10.00      A   
ATOM   3412  OE1 GLU A 361      16.163  12.380 -21.659  1.00 10.00      A   
ATOM   3413  OE2 GLU A 361      15.941  14.192 -20.451  1.00 10.00      A   
ATOM   3414  C   GLU A 361      12.946  10.143 -21.425  1.00 10.00      A   
ATOM   3415  O   GLU A 361      11.717  10.194 -21.495  1.00 10.00      A   
ATOM   3416  N   GLN A 362      13.712   9.659 -22.401  1.00 10.00      A   
ATOM   3417  HN  GLN A 362      14.683   9.625 -22.270  1.00 10.00      A   
ATOM   3418  CA  GLN A 362      13.149   9.169 -23.655  1.00 10.00      A   
ATOM   3419  CB  GLN A 362      14.256   8.922 -24.688  1.00 10.00      A   
ATOM   3420  CG  GLN A 362      13.781   8.292 -25.990  1.00 10.00      A   
ATOM   3421  CD  GLN A 362      12.744   9.131 -26.707  1.00 10.00      A   
ATOM   3422  OE1 GLN A 362      12.761  10.355 -26.635  1.00 10.00      A   
ATOM   3423  NE2 GLN A 362      11.824   8.470 -27.394  1.00 10.00      A   
ATOM   3424 HE21 GLN A 362      11.866   7.487 -27.400  1.00 10.00      A   
ATOM   3425 HE22 GLN A 362      11.136   8.987 -27.866  1.00 10.00      A   
ATOM   3426  C   GLN A 362      12.329   7.904 -23.424  1.00 10.00      A   
ATOM   3427  O   GLN A 362      11.282   7.717 -24.040  1.00 10.00      A   
ATOM   3428  N   GLY A 363      12.810   7.047 -22.526  1.00 10.00      A   
ATOM   3429  HN  GLY A 363      13.674   7.240 -22.093  1.00 10.00      A   
ATOM   3430  CA  GLY A 363      12.107   5.816 -22.212  1.00 10.00      A   
ATOM   3431  C   GLY A 363      10.678   6.074 -21.789  1.00 10.00      A   
ATOM   3432  O   GLY A 363       9.778   5.308 -22.132  1.00 10.00      A   
ATOM   3433  N   LEU A 364      10.471   7.165 -21.051  1.00 10.00      A   
ATOM   3434  HN  LEU A 364      11.236   7.727 -20.810  1.00 10.00      A   
ATOM   3435  CA  LEU A 364       9.143   7.544 -20.586  1.00 10.00      A   
ATOM   3436  CB  LEU A 364       9.233   8.781 -19.678  1.00 10.00      A   
ATOM   3437  CG  LEU A 364       8.458   8.729 -18.356  1.00 10.00      A   
ATOM   3438  CD1 LEU A 364       8.606  10.039 -17.594  1.00 10.00      A   
ATOM   3439  CD2 LEU A 364       6.992   8.400 -18.590  1.00 10.00      A   
ATOM   3440  C   LEU A 364       8.249   7.847 -21.780  1.00 10.00      A   
ATOM   3441  O   LEU A 364       7.082   7.450 -21.817  1.00 10.00      A   
ATOM   3442  N   VAL A 365       8.816   8.533 -22.763  1.00 10.00      A   
ATOM   3443  HN  VAL A 365       9.759   8.797 -22.676  1.00 10.00      A   
ATOM   3444  CA  VAL A 365       8.092   8.901 -23.973  1.00 10.00      A   
ATOM   3445  CB  VAL A 365       8.894   9.913 -24.819  1.00 10.00      A   
ATOM   3446  CG1 VAL A 365       8.073  10.401 -26.003  1.00 10.00      A   
ATOM   3447  CG2 VAL A 365       9.347  11.087 -23.965  1.00 10.00      A   
ATOM   3448  C   VAL A 365       7.785   7.663 -24.818  1.00 10.00      A   
ATOM   3449  O   VAL A 365       6.659   7.478 -25.287  1.00 10.00      A   
ATOM   3450  N   SER A 366       8.786   6.810 -24.987  1.00 10.00      A   
ATOM   3451  HN  SER A 366       9.658   7.012 -24.581  1.00 10.00      A   
ATOM   3452  CA  SER A 366       8.636   5.590 -25.766  1.00 10.00      A   
ATOM   3453  CB  SER A 366       9.963   4.822 -25.812  1.00 10.00      A   
ATOM   3454  OG  SER A 366      11.004   5.638 -26.332  1.00 10.00      A   
ATOM   3455  HG  SER A 366      11.858   5.301 -26.030  1.00 10.00      A   
ATOM   3456  C   SER A 366       7.521   4.707 -25.202  1.00 10.00      A   
ATOM   3457  O   SER A 366       6.717   4.148 -25.948  1.00 10.00      A   
ATOM   3458  N   VAL A 367       7.455   4.612 -23.881  1.00 10.00      A   
ATOM   3459  HN  VAL A 367       8.108   5.098 -23.329  1.00 10.00      A   
ATOM   3460  CA  VAL A 367       6.435   3.797 -23.237  1.00 10.00      A   
ATOM   3461  CB  VAL A 367       6.781   3.485 -21.763  1.00 10.00      A   
ATOM   3462  CG1 VAL A 367       5.677   2.668 -21.110  1.00 10.00      A   
ATOM   3463  CG2 VAL A 367       8.105   2.740 -21.681  1.00 10.00      A   
ATOM   3464  C   VAL A 367       5.046   4.432 -23.347  1.00 10.00      A   
ATOM   3465  O   VAL A 367       4.062   3.741 -23.603  1.00 10.00      A   
ATOM   3466  N   SER A 368       4.966   5.748 -23.187  1.00 10.00      A   
ATOM   3467  HN  SER A 368       5.781   6.265 -23.012  1.00 10.00      A   
ATOM   3468  CA  SER A 368       3.682   6.436 -23.273  1.00 10.00      A   
ATOM   3469  CB  SER A 368       3.769   7.859 -22.718  1.00 10.00      A   
ATOM   3470  OG  SER A 368       4.983   8.483 -23.089  1.00 10.00      A   
ATOM   3471  HG  SER A 368       5.693   8.180 -22.505  1.00 10.00      A   
ATOM   3472  C   SER A 368       3.133   6.429 -24.699  1.00 10.00      A   
ATOM   3473  O   SER A 368       1.916   6.379 -24.909  1.00 10.00      A   
ATOM   3474  N   MET A 369       4.032   6.473 -25.676  1.00 10.00      A   
ATOM   3475  HN  MET A 369       4.989   6.526 -25.447  1.00 10.00      A   
ATOM   3476  CA  MET A 369       3.633   6.460 -27.075  1.00 10.00      A   
ATOM   3477  CB  MET A 369       4.695   7.118 -27.961  1.00 10.00      A   
ATOM   3478  CG  MET A 369       4.793   8.628 -27.802  1.00 10.00      A   
ATOM   3479  SD  MET A 369       5.876   9.394 -29.026  1.00 10.00      A   
ATOM   3480  CE  MET A 369       4.980   9.053 -30.541  1.00 10.00      A   
ATOM   3481  C   MET A 369       3.365   5.037 -27.546  1.00 10.00      A   
ATOM   3482  O   MET A 369       2.661   4.823 -28.534  1.00 10.00      A   
ATOM   3483  N   GLY A 370       3.927   4.072 -26.831  1.00 10.00      A   
ATOM   3484  HN  GLY A 370       4.477   4.307 -26.055  1.00 10.00      A   
ATOM   3485  CA  GLY A 370       3.750   2.680 -27.190  1.00 10.00      A   
ATOM   3486  C   GLY A 370       2.558   2.040 -26.510  1.00 10.00      A   
ATOM   3487  O   GLY A 370       1.797   1.314 -27.147  1.00 10.00      A   
ATOM   3488  N   CYS A 371       2.403   2.299 -25.220  1.00 10.00      A   
ATOM   3489  HN  CYS A 371       3.057   2.878 -24.764  1.00 10.00      A   
ATOM   3490  CA  CYS A 371       1.302   1.740 -24.452  1.00 10.00      A   
ATOM   3491  CB  CYS A 371       1.753   1.450 -23.021  1.00 10.00      A   
ATOM   3492  SG  CYS A 371       3.337   0.590 -22.903  1.00 10.00      A   
ATOM   3493  HG  CYS A 371       3.691   0.581 -21.626  1.00 10.00      A   
ATOM   3494  C   CYS A 371       0.097   2.677 -24.434  1.00 10.00      A   
ATOM   3495  O   CYS A 371       0.139   3.751 -23.830  1.00 10.00      A   
ATOM   3496  N   PRO A 372      -1.001   2.277 -25.092  1.00 10.00      A   
ATOM   3497  CA  PRO A 372      -2.225   3.073 -25.144  1.00 10.00      A   
ATOM   3498  CB  PRO A 372      -2.934   2.519 -26.380  1.00 10.00      A   
ATOM   3499  CG  PRO A 372      -2.528   1.087 -26.418  1.00 10.00      A   
ATOM   3500  CD  PRO A 372      -1.129   1.022 -25.857  1.00 10.00      A   
ATOM   3501  C   PRO A 372      -3.083   2.862 -23.899  1.00 10.00      A   
ATOM   3502  O   PRO A 372      -4.189   3.389 -23.794  1.00 10.00      A   
ATOM   3503  N   LYS A 373      -2.560   2.085 -22.958  1.00 10.00      A   
ATOM   3504  HN  LYS A 373      -1.670   1.702 -23.100  1.00 10.00      A   
ATOM   3505  CA  LYS A 373      -3.268   1.790 -21.722  1.00 10.00      A   
ATOM   3506  CB  LYS A 373      -3.418   0.275 -21.552  1.00 10.00      A   
ATOM   3507  CG  LYS A 373      -4.137  -0.424 -22.694  1.00 10.00      A   
ATOM   3508  CD  LYS A 373      -5.563   0.077 -22.841  1.00 10.00      A   
ATOM   3509  CE  LYS A 373      -6.309  -0.685 -23.925  1.00 10.00      A   
ATOM   3510  NZ  LYS A 373      -6.638  -2.072 -23.503  1.00 10.00      A   
ATOM   3511  HZ1 LYS A 373      -5.763  -2.594 -23.259  1.00 10.00      A   
ATOM   3512  HZ2 LYS A 373      -7.120  -2.576 -24.273  1.00 10.00      A   
ATOM   3513  HZ3 LYS A 373      -7.261  -2.054 -22.673  1.00 10.00      A   
ATOM   3514  C   LYS A 373      -2.516   2.363 -20.527  1.00 10.00      A   
ATOM   3515  O   LYS A 373      -2.818   2.040 -19.379  1.00 10.00      A   
ATOM   3516  N   LEU A 374      -1.534   3.209 -20.805  1.00 10.00      A   
ATOM   3517  HN  LEU A 374      -1.349   3.436 -21.739  1.00 10.00      A   
ATOM   3518  CA  LEU A 374      -0.734   3.820 -19.750  1.00 10.00      A   
ATOM   3519  CB  LEU A 374       0.554   4.425 -20.327  1.00 10.00      A   
ATOM   3520  CG  LEU A 374       1.817   4.327 -19.460  1.00 10.00      A   
ATOM   3521  CD1 LEU A 374       3.005   4.933 -20.183  1.00 10.00      A   
ATOM   3522  CD2 LEU A 374       1.623   4.992 -18.106  1.00 10.00      A   
ATOM   3523  C   LEU A 374      -1.535   4.897 -19.033  1.00 10.00      A   
ATOM   3524  O   LEU A 374      -2.046   5.823 -19.665  1.00 10.00      A   
ATOM   3525  N   GLU A 375      -1.663   4.756 -17.723  1.00 10.00      A   
ATOM   3526  HN  GLU A 375      -1.276   3.969 -17.286  1.00 10.00      A   
ATOM   3527  CA  GLU A 375      -2.385   5.733 -16.924  1.00 10.00      A   
ATOM   3528  CB  GLU A 375      -3.837   5.308 -16.705  1.00 10.00      A   
ATOM   3529  CG  GLU A 375      -4.021   4.033 -15.900  1.00 10.00      A   
ATOM   3530  CD  GLU A 375      -5.441   3.885 -15.395  1.00 10.00      A   
ATOM   3531  OE1 GLU A 375      -6.074   4.918 -15.088  1.00 10.00      A   
ATOM   3532  OE2 GLU A 375      -5.935   2.745 -15.301  1.00 10.00      A   
ATOM   3533  C   GLU A 375      -1.681   6.009 -15.592  1.00 10.00      A   
ATOM   3534  O   GLU A 375      -1.794   7.102 -15.036  1.00 10.00      A   
ATOM   3535  N   SER A 376      -0.961   5.014 -15.090  1.00 10.00      A   
ATOM   3536  HN  SER A 376      -0.921   4.166 -15.570  1.00 10.00      A   
ATOM   3537  CA  SER A 376      -0.238   5.144 -13.834  1.00 10.00      A   
ATOM   3538  CB  SER A 376      -0.788   4.138 -12.821  1.00 10.00      A   
ATOM   3539  OG  SER A 376      -2.201   4.041 -12.927  1.00 10.00      A   
ATOM   3540  HG  SER A 376      -2.515   3.338 -12.344  1.00 10.00      A   
ATOM   3541  C   SER A 376       1.253   4.907 -14.061  1.00 10.00      A   
ATOM   3542  O   SER A 376       1.662   3.821 -14.488  1.00 10.00      A   
ATOM   3543  N   VAL A 377       2.068   5.918 -13.788  1.00 10.00      A   
ATOM   3544  HN  VAL A 377       1.696   6.762 -13.440  1.00 10.00      A   
ATOM   3545  CA  VAL A 377       3.502   5.802 -13.987  1.00 10.00      A   
ATOM   3546  CB  VAL A 377       3.943   6.424 -15.341  1.00 10.00      A   
ATOM   3547  CG1 VAL A 377       3.576   7.900 -15.423  1.00 10.00      A   
ATOM   3548  CG2 VAL A 377       5.433   6.222 -15.584  1.00 10.00      A   
ATOM   3549  C   VAL A 377       4.294   6.426 -12.840  1.00 10.00      A   
ATOM   3550  O   VAL A 377       3.928   7.472 -12.307  1.00 10.00      A   
ATOM   3551  N   LEU A 378       5.363   5.748 -12.455  1.00 10.00      A   
ATOM   3552  HN  LEU A 378       5.564   4.892 -12.898  1.00 10.00      A   
ATOM   3553  CA  LEU A 378       6.258   6.218 -11.410  1.00 10.00      A   
ATOM   3554  CB  LEU A 378       6.107   5.364 -10.141  1.00 10.00      A   
ATOM   3555  CG  LEU A 378       6.999   5.726  -8.945  1.00 10.00      A   
ATOM   3556  CD1 LEU A 378       6.878   7.202  -8.599  1.00 10.00      A   
ATOM   3557  CD2 LEU A 378       6.655   4.865  -7.738  1.00 10.00      A   
ATOM   3558  C   LEU A 378       7.675   6.139 -11.963  1.00 10.00      A   
ATOM   3559  O   LEU A 378       8.252   5.054 -12.063  1.00 10.00      A   
ATOM   3560  N   TYR A 379       8.218   7.284 -12.350  1.00 10.00      A   
ATOM   3561  HN  TYR A 379       7.718   8.125 -12.219  1.00 10.00      A   
ATOM   3562  CA  TYR A 379       9.542   7.332 -12.952  1.00 10.00      A   
ATOM   3563  CB  TYR A 379       9.410   7.854 -14.386  1.00 10.00      A   
ATOM   3564  CG  TYR A 379      10.530   7.464 -15.326  1.00 10.00      A   
ATOM   3565  CD1 TYR A 379      10.742   6.138 -15.674  1.00 10.00      A   
ATOM   3566  CD2 TYR A 379      11.364   8.427 -15.882  1.00 10.00      A   
ATOM   3567  CE1 TYR A 379      11.752   5.782 -16.549  1.00 10.00      A   
ATOM   3568  CE2 TYR A 379      12.378   8.082 -16.755  1.00 10.00      A   
ATOM   3569  CZ  TYR A 379      12.568   6.757 -17.086  1.00 10.00      A   
ATOM   3570  OH  TYR A 379      13.565   6.406 -17.967  1.00 10.00      A   
ATOM   3571  HH  TYR A 379      14.127   7.173 -18.141  1.00 10.00      A   
ATOM   3572  C   TYR A 379      10.514   8.214 -12.171  1.00 10.00      A   
ATOM   3573  O   TYR A 379      10.163   9.298 -11.702  1.00 10.00      A   
ATOM   3574  N   PHE A 380      11.742   7.729 -12.041  1.00 10.00      A   
ATOM   3575  HN  PHE A 380      11.947   6.852 -12.427  1.00 10.00      A   
ATOM   3576  CA  PHE A 380      12.802   8.452 -11.356  1.00 10.00      A   
ATOM   3577  CB  PHE A 380      13.292   7.658 -10.140  1.00 10.00      A   
ATOM   3578  CG  PHE A 380      12.343   7.627  -8.975  1.00 10.00      A   
ATOM   3579  CD1 PHE A 380      11.248   6.779  -8.970  1.00 10.00      A   
ATOM   3580  CD2 PHE A 380      12.559   8.440  -7.875  1.00 10.00      A   
ATOM   3581  CE1 PHE A 380      10.387   6.742  -7.889  1.00 10.00      A   
ATOM   3582  CE2 PHE A 380      11.701   8.409  -6.791  1.00 10.00      A   
ATOM   3583  CZ  PHE A 380      10.613   7.559  -6.798  1.00 10.00      A   
ATOM   3584  C   PHE A 380      13.957   8.633 -12.332  1.00 10.00      A   
ATOM   3585  O   PHE A 380      14.492   7.650 -12.845  1.00 10.00      A   
ATOM   3586  N   CYS A 381      14.326   9.872 -12.614  1.00 10.00      A   
ATOM   3587  HN  CYS A 381      13.867  10.628 -12.180  1.00 10.00      A   
ATOM   3588  CA  CYS A 381      15.411  10.130 -13.551  1.00 10.00      A   
ATOM   3589  CB  CYS A 381      14.855  10.511 -14.923  1.00 10.00      A   
ATOM   3590  SG  CYS A 381      13.730  11.924 -14.912  1.00 10.00      A   
ATOM   3591  HG  CYS A 381      14.211  12.827 -15.764  1.00 10.00      A   
ATOM   3592  C   CYS A 381      16.378  11.196 -13.042  1.00 10.00      A   
ATOM   3593  O   CYS A 381      16.195  11.757 -11.961  1.00 10.00      A   
ATOM   3594  N   ARG A 382      17.422  11.454 -13.823  1.00 10.00      A   
ATOM   3595  HN  ARG A 382      17.520  10.958 -14.664  1.00 10.00      A   
ATOM   3596  CA  ARG A 382      18.428  12.446 -13.468  1.00 10.00      A   
ATOM   3597  CB  ARG A 382      19.827  11.863 -13.652  1.00 10.00      A   
ATOM   3598  CG  ARG A 382      20.238  10.890 -12.562  1.00 10.00      A   
ATOM   3599  CD  ARG A 382      21.417  10.040 -12.997  1.00 10.00      A   
ATOM   3600  NE  ARG A 382      22.004   9.307 -11.875  1.00 10.00      A   
ATOM   3601  HE  ARG A 382      22.653   9.794 -11.311  1.00 10.00      A   
ATOM   3602  CZ  ARG A 382      21.723   8.032 -11.585  1.00 10.00      A   
ATOM   3603  NH1 ARG A 382      20.865   7.351 -12.336  1.00 10.00      A   
ATOM   3604 HH11 ARG A 382      20.403   7.808 -13.149  1.00 10.00      A   
ATOM   3605 HH12 ARG A 382      20.653   6.350 -12.117  1.00 10.00      A   
ATOM   3606  NH2 ARG A 382      22.283   7.448 -10.532  1.00 10.00      A   
ATOM   3607 HH21 ARG A 382      22.069   6.451 -10.300  1.00 10.00      A   
ATOM   3608 HH22 ARG A 382      22.940   7.986  -9.920  1.00 10.00      A   
ATOM   3609  C   ARG A 382      18.273  13.703 -14.311  1.00 10.00      A   
ATOM   3610  O   ARG A 382      18.641  14.802 -13.893  1.00 10.00      A   
ATOM   3611  N   GLN A 383      17.733  13.532 -15.502  1.00 10.00      A   
ATOM   3612  HN  GLN A 383      17.456  12.632 -15.778  1.00 10.00      A   
ATOM   3613  CA  GLN A 383      17.522  14.650 -16.406  1.00 10.00      A   
ATOM   3614  CB  GLN A 383      18.508  14.608 -17.579  1.00 10.00      A   
ATOM   3615  CG  GLN A 383      18.524  13.295 -18.345  1.00 10.00      A   
ATOM   3616  CD  GLN A 383      19.373  13.369 -19.596  1.00 10.00      A   
ATOM   3617  OE1 GLN A 383      20.591  13.184 -19.546  1.00 10.00      A   
ATOM   3618  NE2 GLN A 383      18.741  13.627 -20.726  1.00 10.00      A   
ATOM   3619 HE21 GLN A 383      17.757  13.759 -20.692  1.00 10.00      A   
ATOM   3620 HE22 GLN A 383      19.264  13.666 -21.551  1.00 10.00      A   
ATOM   3621  C   GLN A 383      16.091  14.656 -16.915  1.00 10.00      A   
ATOM   3622  O   GLN A 383      15.384  13.650 -16.807  1.00 10.00      A   
ATOM   3623  N   MET A 384      15.665  15.783 -17.457  1.00 10.00      A   
ATOM   3624  HN  MET A 384      16.274  16.555 -17.511  1.00 10.00      A   
ATOM   3625  CA  MET A 384      14.317  15.910 -17.981  1.00 10.00      A   
ATOM   3626  CB  MET A 384      13.319  16.138 -16.840  1.00 10.00      A   
ATOM   3627  CG  MET A 384      11.879  16.337 -17.288  1.00 10.00      A   
ATOM   3628  SD  MET A 384      11.310  15.053 -18.419  1.00 10.00      A   
ATOM   3629  CE  MET A 384      11.400  13.603 -17.371  1.00 10.00      A   
ATOM   3630  C   MET A 384      14.251  17.048 -18.992  1.00 10.00      A   
ATOM   3631  O   MET A 384      14.972  18.038 -18.867  1.00 10.00      A   
ATOM   3632  N   THR A 385      13.406  16.887 -19.999  1.00 10.00      A   
ATOM   3633  HN  THR A 385      12.875  16.065 -20.050  1.00 10.00      A   
ATOM   3634  CA  THR A 385      13.232  17.897 -21.028  1.00 10.00      A   
ATOM   3635  CB  THR A 385      13.668  17.361 -22.404  1.00 10.00      A   
ATOM   3636  OG1 THR A 385      14.114  16.006 -22.271  1.00 10.00      A   
ATOM   3637  HG1 THR A 385      14.661  15.923 -21.479  1.00 10.00      A   
ATOM   3638  CG2 THR A 385      14.790  18.206 -22.983  1.00 10.00      A   
ATOM   3639  C   THR A 385      11.768  18.316 -21.101  1.00 10.00      A   
ATOM   3640  O   THR A 385      10.867  17.480 -20.984  1.00 10.00      A   
ATOM   3641  N   ASN A 386      11.535  19.606 -21.289  1.00 10.00      A   
ATOM   3642  HN  ASN A 386      12.304  20.222 -21.374  1.00 10.00      A   
ATOM   3643  CA  ASN A 386      10.180  20.138 -21.380  1.00 10.00      A   
ATOM   3644  CB  ASN A 386      10.208  21.659 -21.542  1.00 10.00      A   
ATOM   3645  CG  ASN A 386      10.156  22.385 -20.213  1.00 10.00      A   
ATOM   3646  OD1 ASN A 386       9.389  22.022 -19.322  1.00 10.00      A   
ATOM   3647  ND2 ASN A 386      10.977  23.414 -20.068  1.00 10.00      A   
ATOM   3648 HD21 ASN A 386      11.565  23.649 -20.817  1.00 10.00      A   
ATOM   3649 HD22 ASN A 386      10.971  23.897 -19.209  1.00 10.00      A   
ATOM   3650  C   ASN A 386       9.431  19.504 -22.543  1.00 10.00      A   
ATOM   3651  O   ASN A 386       8.251  19.160 -22.428  1.00 10.00      A   
ATOM   3652  N   ALA A 387      10.136  19.330 -23.656  1.00 10.00      A   
ATOM   3653  HN  ALA A 387      11.074  19.620 -23.674  1.00 10.00      A   
ATOM   3654  CA  ALA A 387       9.559  18.731 -24.852  1.00 10.00      A   
ATOM   3655  CB  ALA A 387      10.575  18.736 -25.984  1.00 10.00      A   
ATOM   3656  C   ALA A 387       9.080  17.309 -24.583  1.00 10.00      A   
ATOM   3657  O   ALA A 387       8.045  16.885 -25.107  1.00 10.00      A   
ATOM   3658  N   ALA A 388       9.831  16.581 -23.760  1.00 10.00      A   
ATOM   3659  HN  ALA A 388      10.636  16.982 -23.366  1.00 10.00      A   
ATOM   3660  CA  ALA A 388       9.486  15.208 -23.418  1.00 10.00      A   
ATOM   3661  CB  ALA A 388      10.570  14.583 -22.553  1.00 10.00      A   
ATOM   3662  C   ALA A 388       8.132  15.155 -22.714  1.00 10.00      A   
ATOM   3663  O   ALA A 388       7.230  14.433 -23.144  1.00 10.00      A   
ATOM   3664  N   LEU A 389       7.993  15.946 -21.655  1.00 10.00      A   
ATOM   3665  HN  LEU A 389       8.753  16.506 -21.377  1.00 10.00      A   
ATOM   3666  CA  LEU A 389       6.755  16.005 -20.882  1.00 10.00      A   
ATOM   3667  CB  LEU A 389       6.885  17.028 -19.753  1.00 10.00      A   
ATOM   3668  CG  LEU A 389       7.930  16.711 -18.679  1.00 10.00      A   
ATOM   3669  CD1 LEU A 389       8.220  17.939 -17.831  1.00 10.00      A   
ATOM   3670  CD2 LEU A 389       7.465  15.554 -17.808  1.00 10.00      A   
ATOM   3671  C   LEU A 389       5.558  16.336 -21.770  1.00 10.00      A   
ATOM   3672  O   LEU A 389       4.501  15.713 -21.657  1.00 10.00      A   
ATOM   3673  N   ILE A 390       5.742  17.293 -22.676  1.00 10.00      A   
ATOM   3674  HN  ILE A 390       6.617  17.736 -22.728  1.00 10.00      A   
ATOM   3675  CA  ILE A 390       4.679  17.700 -23.592  1.00 10.00      A   
ATOM   3676  CB  ILE A 390       5.115  18.905 -24.461  1.00 10.00      A   
ATOM   3677  CG1 ILE A 390       5.403  20.128 -23.582  1.00 10.00      A   
ATOM   3678  CG2 ILE A 390       4.049  19.237 -25.495  1.00 10.00      A   
ATOM   3679  CD1 ILE A 390       6.042  21.288 -24.323  1.00 10.00      A   
ATOM   3680  C   ILE A 390       4.271  16.533 -24.498  1.00 10.00      A   
ATOM   3681  O   ILE A 390       3.082  16.257 -24.684  1.00 10.00      A   
ATOM   3682  N   THR A 391       5.267  15.834 -25.032  1.00 10.00      A   
ATOM   3683  HN  THR A 391       6.190  16.084 -24.818  1.00 10.00      A   
ATOM   3684  CA  THR A 391       5.027  14.700 -25.916  1.00 10.00      A   
ATOM   3685  CB  THR A 391       6.350  14.124 -26.466  1.00 10.00      A   
ATOM   3686  OG1 THR A 391       7.169  15.200 -26.958  1.00 10.00      A   
ATOM   3687  HG1 THR A 391       7.494  15.726 -26.212  1.00 10.00      A   
ATOM   3688  CG2 THR A 391       6.080  13.149 -27.604  1.00 10.00      A   
ATOM   3689  C   THR A 391       4.245  13.599 -25.199  1.00 10.00      A   
ATOM   3690  O   THR A 391       3.344  12.989 -25.779  1.00 10.00      A   
ATOM   3691  N   ILE A 392       4.586  13.361 -23.935  1.00 10.00      A   
ATOM   3692  HN  ILE A 392       5.310  13.888 -23.529  1.00 10.00      A   
ATOM   3693  CA  ILE A 392       3.919  12.340 -23.136  1.00 10.00      A   
ATOM   3694  CB  ILE A 392       4.614  12.154 -21.767  1.00 10.00      A   
ATOM   3695  CG1 ILE A 392       6.066  11.710 -21.958  1.00 10.00      A   
ATOM   3696  CG2 ILE A 392       3.857  11.156 -20.899  1.00 10.00      A   
ATOM   3697  CD1 ILE A 392       6.894  11.753 -20.690  1.00 10.00      A   
ATOM   3698  C   ILE A 392       2.450  12.696 -22.910  1.00 10.00      A   
ATOM   3699  O   ILE A 392       1.555  11.889 -23.175  1.00 10.00      A   
ATOM   3700  N   ALA A 393       2.209  13.915 -22.438  1.00 10.00      A   
ATOM   3701  HN  ALA A 393       2.967  14.518 -22.265  1.00 10.00      A   
ATOM   3702  CA  ALA A 393       0.854  14.386 -22.161  1.00 10.00      A   
ATOM   3703  CB  ALA A 393       0.895  15.770 -21.534  1.00 10.00      A   
ATOM   3704  C   ALA A 393      -0.012  14.400 -23.416  1.00 10.00      A   
ATOM   3705  O   ALA A 393      -1.187  14.028 -23.375  1.00 10.00      A   
ATOM   3706  N   ARG A 394       0.570  14.817 -24.530  1.00 10.00      A   
ATOM   3707  HN  ARG A 394       1.514  15.093 -24.504  1.00 10.00      A   
ATOM   3708  CA  ARG A 394      -0.161  14.880 -25.790  1.00 10.00      A   
ATOM   3709  CB  ARG A 394       0.568  15.738 -26.828  1.00 10.00      A   
ATOM   3710  CG  ARG A 394       0.581  17.224 -26.499  1.00 10.00      A   
ATOM   3711  CD  ARG A 394       0.973  18.069 -27.701  1.00 10.00      A   
ATOM   3712  NE  ARG A 394      -0.073  18.108 -28.723  1.00 10.00      A   
ATOM   3713  HE  ARG A 394      -0.238  17.280 -29.231  1.00 10.00      A   
ATOM   3714  CZ  ARG A 394      -0.802  19.189 -29.004  1.00 10.00      A   
ATOM   3715  NH1 ARG A 394      -0.606  20.318 -28.334  1.00 10.00      A   
ATOM   3716 HH11 ARG A 394       0.117  20.360 -27.586  1.00 10.00      A   
ATOM   3717 HH12 ARG A 394      -1.172  21.168 -28.553  1.00 10.00      A   
ATOM   3718  NH2 ARG A 394      -1.729  19.140 -29.949  1.00 10.00      A   
ATOM   3719 HH21 ARG A 394      -1.890  18.255 -30.479  1.00 10.00      A   
ATOM   3720 HH22 ARG A 394      -2.296  19.984 -30.173  1.00 10.00      A   
ATOM   3721  C   ARG A 394      -0.468  13.491 -26.346  1.00 10.00      A   
ATOM   3722  O   ARG A 394      -1.331  13.338 -27.209  1.00 10.00      A   
ATOM   3723  N   ASN A 395       0.236  12.476 -25.866  1.00 10.00      A   
ATOM   3724  HN  ASN A 395       0.933  12.641 -25.194  1.00 10.00      A   
ATOM   3725  CA  ASN A 395      -0.010  11.120 -26.342  1.00 10.00      A   
ATOM   3726  CB  ASN A 395       1.286  10.346 -26.595  1.00 10.00      A   
ATOM   3727  CG  ASN A 395       1.127   9.320 -27.705  1.00 10.00      A   
ATOM   3728  OD1 ASN A 395       1.303   9.633 -28.883  1.00 10.00      A   
ATOM   3729  ND2 ASN A 395       0.798   8.091 -27.341  1.00 10.00      A   
ATOM   3730 HD21 ASN A 395       0.670   7.909 -26.385  1.00 10.00      A   
ATOM   3731 HD22 ASN A 395       0.683   7.413 -28.044  1.00 10.00      A   
ATOM   3732  C   ASN A 395      -0.927  10.348 -25.404  1.00 10.00      A   
ATOM   3733  O   ASN A 395      -1.760   9.568 -25.855  1.00 10.00      A   
ATOM   3734  N   ARG A 396      -0.784  10.579 -24.102  1.00 10.00      A   
ATOM   3735  HN  ARG A 396      -0.116  11.235 -23.801  1.00 10.00      A   
ATOM   3736  CA  ARG A 396      -1.599   9.891 -23.108  1.00 10.00      A   
ATOM   3737  CB  ARG A 396      -0.729   8.991 -22.224  1.00 10.00      A   
ATOM   3738  CG  ARG A 396      -0.221   7.731 -22.905  1.00 10.00      A   
ATOM   3739  CD  ARG A 396      -1.277   6.630 -22.934  1.00 10.00      A   
ATOM   3740  NE  ARG A 396      -2.286   6.847 -23.972  1.00 10.00      A   
ATOM   3741  HE  ARG A 396      -3.144   7.235 -23.689  1.00 10.00      A   
ATOM   3742  CZ  ARG A 396      -2.120   6.537 -25.262  1.00 10.00      A   
ATOM   3743  NH1 ARG A 396      -0.983   5.984 -25.677  1.00 10.00      A   
ATOM   3744 HH11 ARG A 396      -0.853   5.746 -26.687  1.00 10.00      A   
ATOM   3745 HH12 ARG A 396      -0.216   5.781 -24.995  1.00 10.00      A   
ATOM   3746  NH2 ARG A 396      -3.095   6.774 -26.131  1.00 10.00      A   
ATOM   3747 HH21 ARG A 396      -3.997   7.202 -25.812  1.00 10.00      A   
ATOM   3748 HH22 ARG A 396      -2.969   6.542 -27.141  1.00 10.00      A   
ATOM   3749  C   ARG A 396      -2.384  10.875 -22.238  1.00 10.00      A   
ATOM   3750  O   ARG A 396      -1.935  11.254 -21.155  1.00 10.00      A   
ATOM   3751  N   PRO A 397      -3.570  11.304 -22.705  1.00 10.00      A   
ATOM   3752  CA  PRO A 397      -4.423  12.235 -21.961  1.00 10.00      A   
ATOM   3753  CB  PRO A 397      -5.325  12.812 -23.049  1.00 10.00      A   
ATOM   3754  CG  PRO A 397      -5.452  11.714 -24.050  1.00 10.00      A   
ATOM   3755  CD  PRO A 397      -4.164  10.932 -24.006  1.00 10.00      A   
ATOM   3756  C   PRO A 397      -5.267  11.509 -20.915  1.00 10.00      A   
ATOM   3757  O   PRO A 397      -5.960  12.130 -20.107  1.00 10.00      A   
ATOM   3758  N   ASN A 398      -5.196  10.185 -20.934  1.00 10.00      A   
ATOM   3759  HN  ASN A 398      -4.620   9.754 -21.597  1.00 10.00      A   
ATOM   3760  CA  ASN A 398      -5.949   9.355 -20.003  1.00 10.00      A   
ATOM   3761  CB  ASN A 398      -6.368   8.042 -20.674  1.00 10.00      A   
ATOM   3762  CG  ASN A 398      -5.197   7.123 -20.963  1.00 10.00      A   
ATOM   3763  OD1 ASN A 398      -4.481   7.306 -21.947  1.00 10.00      A   
ATOM   3764  ND2 ASN A 398      -4.997   6.121 -20.118  1.00 10.00      A   
ATOM   3765 HD21 ASN A 398      -5.611   6.022 -19.360  1.00 10.00      A   
ATOM   3766 HD22 ASN A 398      -4.236   5.523 -20.281  1.00 10.00      A   
ATOM   3767  C   ASN A 398      -5.133   9.065 -18.747  1.00 10.00      A   
ATOM   3768  O   ASN A 398      -5.539   8.262 -17.905  1.00 10.00      A   
ATOM   3769  N   MET A 399      -3.981   9.721 -18.634  1.00 10.00      A   
ATOM   3770  HN  MET A 399      -3.721  10.345 -19.340  1.00 10.00      A   
ATOM   3771  CA  MET A 399      -3.095   9.546 -17.483  1.00 10.00      A   
ATOM   3772  CB  MET A 399      -1.827  10.390 -17.654  1.00 10.00      A   
ATOM   3773  CG  MET A 399      -0.675   9.995 -16.740  1.00 10.00      A   
ATOM   3774  SD  MET A 399       0.295   8.617 -17.389  1.00 10.00      A   
ATOM   3775  CE  MET A 399       0.977   9.348 -18.875  1.00 10.00      A   
ATOM   3776  C   MET A 399      -3.811   9.946 -16.199  1.00 10.00      A   
ATOM   3777  O   MET A 399      -4.317  11.063 -16.084  1.00 10.00      A   
ATOM   3778  N   THR A 400      -3.861   9.029 -15.250  1.00 10.00      A   
ATOM   3779  HN  THR A 400      -3.450   8.151 -15.407  1.00 10.00      A   
ATOM   3780  CA  THR A 400      -4.526   9.281 -13.983  1.00 10.00      A   
ATOM   3781  CB  THR A 400      -5.439   8.099 -13.605  1.00 10.00      A   
ATOM   3782  OG1 THR A 400      -4.751   6.868 -13.870  1.00 10.00      A   
ATOM   3783  HG1 THR A 400      -5.323   6.284 -14.397  1.00 10.00      A   
ATOM   3784  CG2 THR A 400      -6.735   8.137 -14.403  1.00 10.00      A   
ATOM   3785  C   THR A 400      -3.524   9.508 -12.858  1.00 10.00      A   
ATOM   3786  O   THR A 400      -3.808  10.226 -11.896  1.00 10.00      A   
ATOM   3787  N   ARG A 401      -2.352   8.899 -12.977  1.00 10.00      A   
ATOM   3788  HN  ARG A 401      -2.169   8.353 -13.776  1.00 10.00      A   
ATOM   3789  CA  ARG A 401      -1.325   9.022 -11.954  1.00 10.00      A   
ATOM   3790  CB  ARG A 401      -1.335   7.784 -11.047  1.00 10.00      A   
ATOM   3791  CG  ARG A 401      -2.525   7.726 -10.097  1.00 10.00      A   
ATOM   3792  CD  ARG A 401      -3.010   6.302  -9.872  1.00 10.00      A   
ATOM   3793  NE  ARG A 401      -3.800   5.788 -10.997  1.00 10.00      A   
ATOM   3794  HE  ARG A 401      -3.503   6.026 -11.907  1.00 10.00      A   
ATOM   3795  CZ  ARG A 401      -4.884   5.016 -10.850  1.00 10.00      A   
ATOM   3796  NH1 ARG A 401      -5.300   4.680  -9.629  1.00 10.00      A   
ATOM   3797 HH11 ARG A 401      -6.137   4.071  -9.506  1.00 10.00      A   
ATOM   3798 HH12 ARG A 401      -4.787   5.021  -8.775  1.00 10.00      A   
ATOM   3799  NH2 ARG A 401      -5.544   4.585 -11.923  1.00 10.00      A   
ATOM   3800 HH21 ARG A 401      -5.222   4.849 -12.878  1.00 10.00      A   
ATOM   3801 HH22 ARG A 401      -6.385   3.977 -11.814  1.00 10.00      A   
ATOM   3802  C   ARG A 401       0.052   9.227 -12.569  1.00 10.00      A   
ATOM   3803  O   ARG A 401       0.698   8.273 -13.002  1.00 10.00      A   
ATOM   3804  N   PHE A 402       0.493  10.479 -12.615  1.00 10.00      A   
ATOM   3805  HN  PHE A 402      -0.072  11.201 -12.255  1.00 10.00      A   
ATOM   3806  CA  PHE A 402       1.803  10.812 -13.164  1.00 10.00      A   
ATOM   3807  CB  PHE A 402       1.711  11.970 -14.163  1.00 10.00      A   
ATOM   3808  CG  PHE A 402       2.943  12.154 -15.013  1.00 10.00      A   
ATOM   3809  CD1 PHE A 402       3.057  11.508 -16.233  1.00 10.00      A   
ATOM   3810  CD2 PHE A 402       3.982  12.972 -14.596  1.00 10.00      A   
ATOM   3811  CE1 PHE A 402       4.180  11.672 -17.019  1.00 10.00      A   
ATOM   3812  CE2 PHE A 402       5.109  13.139 -15.378  1.00 10.00      A   
ATOM   3813  CZ  PHE A 402       5.207  12.489 -16.592  1.00 10.00      A   
ATOM   3814  C   PHE A 402       2.761  11.164 -12.037  1.00 10.00      A   
ATOM   3815  O   PHE A 402       2.714  12.263 -11.483  1.00 10.00      A   
ATOM   3816  N   ARG A 403       3.620  10.225 -11.695  1.00 10.00      A   
ATOM   3817  HN  ARG A 403       3.612   9.366 -12.176  1.00 10.00      A   
ATOM   3818  CA  ARG A 403       4.579  10.425 -10.624  1.00 10.00      A   
ATOM   3819  CB  ARG A 403       4.433   9.309  -9.591  1.00 10.00      A   
ATOM   3820  CG  ARG A 403       2.989   9.013  -9.215  1.00 10.00      A   
ATOM   3821  CD  ARG A 403       2.839   7.619  -8.631  1.00 10.00      A   
ATOM   3822  NE  ARG A 403       3.317   7.545  -7.257  1.00 10.00      A   
ATOM   3823  HE  ARG A 403       4.064   8.146  -7.002  1.00 10.00      A   
ATOM   3824  CZ  ARG A 403       2.794   6.747  -6.325  1.00 10.00      A   
ATOM   3825  NH1 ARG A 403       1.767   5.951  -6.612  1.00 10.00      A   
ATOM   3826 HH11 ARG A 403       1.358   5.942  -7.568  1.00 10.00      A   
ATOM   3827 HH12 ARG A 403       1.354   5.336  -5.876  1.00 10.00      A   
ATOM   3828  NH2 ARG A 403       3.292   6.759  -5.099  1.00 10.00      A   
ATOM   3829 HH21 ARG A 403       4.089   7.395  -4.863  1.00 10.00      A   
ATOM   3830 HH22 ARG A 403       2.891   6.137  -4.358  1.00 10.00      A   
ATOM   3831  C   ARG A 403       5.996  10.461 -11.175  1.00 10.00      A   
ATOM   3832  O   ARG A 403       6.508   9.455 -11.676  1.00 10.00      A   
ATOM   3833  N   LEU A 404       6.630  11.621 -11.087  1.00 10.00      A   
ATOM   3834  HN  LEU A 404       6.181  12.383 -10.654  1.00 10.00      A   
ATOM   3835  CA  LEU A 404       7.983  11.791 -11.588  1.00 10.00      A   
ATOM   3836  CB  LEU A 404       7.978  12.706 -12.816  1.00 10.00      A   
ATOM   3837  CG  LEU A 404       9.329  12.934 -13.502  1.00 10.00      A   
ATOM   3838  CD1 LEU A 404       9.757  11.700 -14.280  1.00 10.00      A   
ATOM   3839  CD2 LEU A 404       9.267  14.150 -14.412  1.00 10.00      A   
ATOM   3840  C   LEU A 404       8.875  12.384 -10.503  1.00 10.00      A   
ATOM   3841  O   LEU A 404       8.418  13.181  -9.680  1.00 10.00      A   
ATOM   3842  N   CYS A 405      10.138  11.983 -10.494  1.00 10.00      A   
ATOM   3843  HN  CYS A 405      10.437  11.325 -11.158  1.00 10.00      A   
ATOM   3844  CA  CYS A 405      11.090  12.484  -9.512  1.00 10.00      A   
ATOM   3845  CB  CYS A 405      11.067  11.629  -8.243  1.00 10.00      A   
ATOM   3846  SG  CYS A 405      12.151  12.233  -6.927  1.00 10.00      A   
ATOM   3847  HG  CYS A 405      13.329  12.519  -7.471  1.00 10.00      A   
ATOM   3848  C   CYS A 405      12.505  12.550 -10.082  1.00 10.00      A   
ATOM   3849  O   CYS A 405      13.005  11.576 -10.644  1.00 10.00      A   
ATOM   3850  N   ILE A 406      13.134  13.707  -9.947  1.00 10.00      A   
ATOM   3851  HN  ILE A 406      12.677  14.444  -9.497  1.00 10.00      A   
ATOM   3852  CA  ILE A 406      14.494  13.903 -10.427  1.00 10.00      A   
ATOM   3853  CB  ILE A 406      14.672  15.287 -11.106  1.00 10.00      A   
ATOM   3854  CG1 ILE A 406      13.649  15.461 -12.238  1.00 10.00      A   
ATOM   3855  CG2 ILE A 406      16.094  15.454 -11.641  1.00 10.00      A   
ATOM   3856  CD1 ILE A 406      13.738  16.790 -12.960  1.00 10.00      A   
ATOM   3857  C   ILE A 406      15.450  13.769  -9.247  1.00 10.00      A   
ATOM   3858  O   ILE A 406      15.123  14.183  -8.134  1.00 10.00      A   
ATOM   3859  N   ILE A 407      16.596  13.137  -9.482  1.00 10.00      A   
ATOM   3860  HN  ILE A 407      16.761  12.770 -10.377  1.00 10.00      A   
ATOM   3861  CA  ILE A 407      17.603  12.937  -8.441  1.00 10.00      A   
ATOM   3862  CB  ILE A 407      18.824  12.165  -8.983  1.00 10.00      A   
ATOM   3863  CG1 ILE A 407      18.398  10.792  -9.523  1.00 10.00      A   
ATOM   3864  CG2 ILE A 407      19.905  12.023  -7.918  1.00 10.00      A   
ATOM   3865  CD1 ILE A 407      17.649   9.928  -8.526  1.00 10.00      A   
ATOM   3866  C   ILE A 407      18.058  14.259  -7.825  1.00 10.00      A   
ATOM   3867  O   ILE A 407      17.971  14.453  -6.611  1.00 10.00      A   
ATOM   3868  N   GLU A 408      18.540  15.166  -8.657  1.00 10.00      A   
ATOM   3869  HN  GLU A 408      18.592  14.965  -9.614  1.00 10.00      A   
ATOM   3870  CA  GLU A 408      18.993  16.459  -8.175  1.00 10.00      A   
ATOM   3871  CB  GLU A 408      20.133  16.985  -9.050  1.00 10.00      A   
ATOM   3872  CG  GLU A 408      20.902  18.146  -8.441  1.00 10.00      A   
ATOM   3873  CD  GLU A 408      21.713  17.751  -7.219  1.00 10.00      A   
ATOM   3874  OE1 GLU A 408      21.635  16.582  -6.784  1.00 10.00      A   
ATOM   3875  OE2 GLU A 408      22.446  18.614  -6.693  1.00 10.00      A   
ATOM   3876  C   GLU A 408      17.834  17.454  -8.145  1.00 10.00      A   
ATOM   3877  O   GLU A 408      17.155  17.663  -9.154  1.00 10.00      A   
ATOM   3878  N   PRO A 409      17.582  18.067  -6.978  1.00 10.00      A   
ATOM   3879  CA  PRO A 409      16.503  19.040  -6.807  1.00 10.00      A   
ATOM   3880  CB  PRO A 409      16.504  19.332  -5.299  1.00 10.00      A   
ATOM   3881  CG  PRO A 409      17.333  18.256  -4.683  1.00 10.00      A   
ATOM   3882  CD  PRO A 409      18.325  17.849  -5.727  1.00 10.00      A   
ATOM   3883  C   PRO A 409      16.746  20.327  -7.594  1.00 10.00      A   
ATOM   3884  O   PRO A 409      17.891  20.728  -7.812  1.00 10.00      A   
ATOM   3885  N   LYS A 410      15.650  20.963  -8.019  1.00 10.00      A   
ATOM   3886  HN  LYS A 410      14.773  20.581  -7.805  1.00 10.00      A   
ATOM   3887  CA  LYS A 410      15.701  22.210  -8.783  1.00 10.00      A   
ATOM   3888  CB  LYS A 410      16.230  23.379  -7.942  1.00 10.00      A   
ATOM   3889  CG  LYS A 410      15.310  23.778  -6.797  1.00 10.00      A   
ATOM   3890  CD  LYS A 410      15.693  25.126  -6.204  1.00 10.00      A   
ATOM   3891  CE  LYS A 410      14.721  25.537  -5.109  1.00 10.00      A   
ATOM   3892  NZ  LYS A 410      15.023  26.891  -4.578  1.00 10.00      A   
ATOM   3893  HZ1 LYS A 410      14.850  27.608  -5.312  1.00 10.00      A   
ATOM   3894  HZ2 LYS A 410      16.016  26.946  -4.283  1.00 10.00      A   
ATOM   3895  HZ3 LYS A 410      14.418  27.098  -3.757  1.00 10.00      A   
ATOM   3896  C   LYS A 410      16.476  22.069 -10.095  1.00 10.00      A   
ATOM   3897  O   LYS A 410      17.175  22.989 -10.520  1.00 10.00      A   
ATOM   3898  N   ALA A 411      16.354  20.911 -10.729  1.00 10.00      A   
ATOM   3899  HN  ALA A 411      15.811  20.202 -10.327  1.00 10.00      A   
ATOM   3900  CA  ALA A 411      17.023  20.659 -11.999  1.00 10.00      A   
ATOM   3901  CB  ALA A 411      17.362  19.181 -12.133  1.00 10.00      A   
ATOM   3902  C   ALA A 411      16.135  21.111 -13.155  1.00 10.00      A   
ATOM   3903  O   ALA A 411      14.977  20.700 -13.250  1.00 10.00      A   
ATOM   3904  N   PRO A 412      16.653  21.982 -14.028  1.00 10.00      A   
ATOM   3905  CA  PRO A 412      15.906  22.494 -15.173  1.00 10.00      A   
ATOM   3906  CB  PRO A 412      16.564  23.853 -15.392  1.00 10.00      A   
ATOM   3907  CG  PRO A 412      17.993  23.646 -15.004  1.00 10.00      A   
ATOM   3908  CD  PRO A 412      18.012  22.554 -13.965  1.00 10.00      A   
ATOM   3909  C   PRO A 412      16.087  21.624 -16.415  1.00 10.00      A   
ATOM   3910  O   PRO A 412      16.701  20.557 -16.353  1.00 10.00      A   
ATOM   3911  N   ASP A 413      15.542  22.091 -17.535  1.00 10.00      A   
ATOM   3912  HN  ASP A 413      15.052  22.947 -17.502  1.00 10.00      A   
ATOM   3913  CA  ASP A 413      15.643  21.385 -18.813  1.00 10.00      A   
ATOM   3914  CB  ASP A 413      14.947  22.216 -19.900  1.00 10.00      A   
ATOM   3915  CG  ASP A 413      14.860  21.528 -21.244  1.00 10.00      A   
ATOM   3916  OD1 ASP A 413      15.855  21.558 -21.995  1.00 10.00      A   
ATOM   3917  OD2 ASP A 413      13.785  20.992 -21.571  1.00 10.00      A   
ATOM   3918  C   ASP A 413      17.115  21.171 -19.162  1.00 10.00      A   
ATOM   3919  O   ASP A 413      17.909  22.105 -19.114  1.00 10.00      A   
ATOM   3920  N   TYR A 414      17.476  19.946 -19.508  1.00 10.00      A   
ATOM   3921  HN  TYR A 414      16.797  19.239 -19.547  1.00 10.00      A   
ATOM   3922  CA  TYR A 414      18.867  19.623 -19.815  1.00 10.00      A   
ATOM   3923  CB  TYR A 414      19.130  18.112 -19.692  1.00 10.00      A   
ATOM   3924  CG  TYR A 414      19.044  17.324 -20.984  1.00 10.00      A   
ATOM   3925  CD1 TYR A 414      20.197  16.925 -21.647  1.00 10.00      A   
ATOM   3926  CD2 TYR A 414      17.817  16.980 -21.540  1.00 10.00      A   
ATOM   3927  CE1 TYR A 414      20.135  16.212 -22.826  1.00 10.00      A   
ATOM   3928  CE2 TYR A 414      17.747  16.263 -22.723  1.00 10.00      A   
ATOM   3929  CZ  TYR A 414      18.909  15.883 -23.359  1.00 10.00      A   
ATOM   3930  OH  TYR A 414      18.846  15.180 -24.540  1.00 10.00      A   
ATOM   3931  HH  TYR A 414      19.336  14.351 -24.447  1.00 10.00      A   
ATOM   3932  C   TYR A 414      19.365  20.200 -21.147  1.00 10.00      A   
ATOM   3933  O   TYR A 414      20.569  20.204 -21.413  1.00 10.00      A   
ATOM   3934  N   LEU A 415      18.459  20.712 -21.971  1.00 10.00      A   
ATOM   3935  HN  LEU A 415      17.510  20.728 -21.703  1.00 10.00      A   
ATOM   3936  CA  LEU A 415      18.853  21.266 -23.265  1.00 10.00      A   
ATOM   3937  CB  LEU A 415      18.052  20.634 -24.410  1.00 10.00      A   
ATOM   3938  CG  LEU A 415      18.434  19.202 -24.795  1.00 10.00      A   
ATOM   3939  CD1 LEU A 415      17.544  18.694 -25.916  1.00 10.00      A   
ATOM   3940  CD2 LEU A 415      19.900  19.124 -25.196  1.00 10.00      A   
ATOM   3941  C   LEU A 415      18.731  22.783 -23.317  1.00 10.00      A   
ATOM   3942  O   LEU A 415      19.673  23.475 -23.700  1.00 10.00      A   
ATOM   3943  N   THR A 416      17.580  23.298 -22.925  1.00 10.00      A   
ATOM   3944  HN  THR A 416      16.869  22.696 -22.595  1.00 10.00      A   
ATOM   3945  CA  THR A 416      17.341  24.734 -22.956  1.00 10.00      A   
ATOM   3946  CB  THR A 416      15.898  25.065 -23.388  1.00 10.00      A   
ATOM   3947  OG1 THR A 416      14.976  24.191 -22.715  1.00 10.00      A   
ATOM   3948  HG1 THR A 416      15.226  23.270 -22.880  1.00 10.00      A   
ATOM   3949  CG2 THR A 416      15.748  24.887 -24.891  1.00 10.00      A   
ATOM   3950  C   THR A 416      17.665  25.394 -21.621  1.00 10.00      A   
ATOM   3951  O   THR A 416      17.747  26.622 -21.528  1.00 10.00      A   
ATOM   3952  N   LEU A 417      17.854  24.567 -20.594  1.00 10.00      A   
ATOM   3953  HN  LEU A 417      17.775  23.598 -20.743  1.00 10.00      A   
ATOM   3954  CA  LEU A 417      18.181  25.044 -19.245  1.00 10.00      A   
ATOM   3955  CB  LEU A 417      19.492  25.844 -19.230  1.00 10.00      A   
ATOM   3956  CG  LEU A 417      20.706  25.171 -19.876  1.00 10.00      A   
ATOM   3957  CD1 LEU A 417      21.909  26.101 -19.860  1.00 10.00      A   
ATOM   3958  CD2 LEU A 417      21.028  23.859 -19.180  1.00 10.00      A   
ATOM   3959  C   LEU A 417      17.042  25.849 -18.618  1.00 10.00      A   
ATOM   3960  O   LEU A 417      17.237  26.562 -17.632  1.00 10.00      A   
ATOM   3961  N   GLU A 418      15.849  25.719 -19.180  1.00 10.00      A   
ATOM   3962  HN  GLU A 418      15.751  25.124 -19.952  1.00 10.00      A   
ATOM   3963  CA  GLU A 418      14.683  26.435 -18.675  1.00 10.00      A   
ATOM   3964  CB  GLU A 418      13.753  26.802 -19.832  1.00 10.00      A   
ATOM   3965  CG  GLU A 418      14.325  27.810 -20.809  1.00 10.00      A   
ATOM   3966  CD  GLU A 418      13.265  28.352 -21.744  1.00 10.00      A   
ATOM   3967  OE1 GLU A 418      13.071  29.582 -21.778  1.00 10.00      A   
ATOM   3968  OE2 GLU A 418      12.608  27.546 -22.440  1.00 10.00      A   
ATOM   3969  C   GLU A 418      13.913  25.586 -17.670  1.00 10.00      A   
ATOM   3970  O   GLU A 418      14.048  24.364 -17.653  1.00 10.00      A   
ATOM   3971  N   PRO A 419      13.107  26.219 -16.801  1.00 10.00      A   
ATOM   3972  CA  PRO A 419      12.298  25.501 -15.816  1.00 10.00      A   
ATOM   3973  CB  PRO A 419      11.598  26.615 -15.033  1.00 10.00      A   
ATOM   3974  CG  PRO A 419      12.402  27.837 -15.298  1.00 10.00      A   
ATOM   3975  CD  PRO A 419      12.938  27.676 -16.688  1.00 10.00      A   
ATOM   3976  C   PRO A 419      11.269  24.604 -16.508  1.00 10.00      A   
ATOM   3977  O   PRO A 419      10.888  24.850 -17.656  1.00 10.00      A   
ATOM   3978  N   LEU A 420      10.796  23.588 -15.803  1.00 10.00      A   
ATOM   3979  HN  LEU A 420      11.084  23.482 -14.866  1.00 10.00      A   
ATOM   3980  CA  LEU A 420       9.846  22.631 -16.367  1.00 10.00      A   
ATOM   3981  CB  LEU A 420      10.098  21.237 -15.781  1.00 10.00      A   
ATOM   3982  CG  LEU A 420      11.527  20.695 -15.905  1.00 10.00      A   
ATOM   3983  CD1 LEU A 420      11.693  19.429 -15.082  1.00 10.00      A   
ATOM   3984  CD2 LEU A 420      11.889  20.443 -17.359  1.00 10.00      A   
ATOM   3985  C   LEU A 420       8.385  23.035 -16.141  1.00 10.00      A   
ATOM   3986  O   LEU A 420       7.493  22.181 -16.133  1.00 10.00      A   
ATOM   3987  N   ASP A 421       8.141  24.332 -15.974  1.00 10.00      A   
ATOM   3988  HN  ASP A 421       8.890  24.960 -15.995  1.00 10.00      A   
ATOM   3989  CA  ASP A 421       6.790  24.846 -15.746  1.00 10.00      A   
ATOM   3990  CB  ASP A 421       6.801  26.371 -15.602  1.00 10.00      A   
ATOM   3991  CG  ASP A 421       7.480  26.850 -14.339  1.00 10.00      A   
ATOM   3992  OD1 ASP A 421       6.782  27.114 -13.341  1.00 10.00      A   
ATOM   3993  OD2 ASP A 421       8.716  26.985 -14.340  1.00 10.00      A   
ATOM   3994  C   ASP A 421       5.848  24.459 -16.876  1.00 10.00      A   
ATOM   3995  O   ASP A 421       4.742  23.975 -16.638  1.00 10.00      A   
ATOM   3996  N   ILE A 422       6.294  24.676 -18.107  1.00 10.00      A   
ATOM   3997  HN  ILE A 422       7.183  25.072 -18.228  1.00 10.00      A   
ATOM   3998  CA  ILE A 422       5.492  24.359 -19.283  1.00 10.00      A   
ATOM   3999  CB  ILE A 422       6.081  24.988 -20.565  1.00 10.00      A   
ATOM   4000  CG1 ILE A 422       7.595  24.757 -20.641  1.00 10.00      A   
ATOM   4001  CG2 ILE A 422       5.755  26.474 -20.626  1.00 10.00      A   
ATOM   4002  CD1 ILE A 422       8.204  25.076 -21.989  1.00 10.00      A   
ATOM   4003  C   ILE A 422       5.325  22.851 -19.479  1.00 10.00      A   
ATOM   4004  O   ILE A 422       4.286  22.392 -19.955  1.00 10.00      A   
ATOM   4005  N   GLY A 423       6.346  22.089 -19.109  1.00 10.00      A   
ATOM   4006  HN  GLY A 423       7.148  22.511 -18.735  1.00 10.00      A   
ATOM   4007  CA  GLY A 423       6.290  20.646 -19.253  1.00 10.00      A   
ATOM   4008  C   GLY A 423       5.173  20.034 -18.434  1.00 10.00      A   
ATOM   4009  O   GLY A 423       4.324  19.314 -18.960  1.00 10.00      A   
ATOM   4010  N   PHE A 424       5.163  20.329 -17.140  1.00 10.00      A   
ATOM   4011  HN  PHE A 424       5.866  20.910 -16.774  1.00 10.00      A   
ATOM   4012  CA  PHE A 424       4.129  19.807 -16.256  1.00 10.00      A   
ATOM   4013  CB  PHE A 424       4.531  19.931 -14.786  1.00 10.00      A   
ATOM   4014  CG  PHE A 424       5.532  18.903 -14.345  1.00 10.00      A   
ATOM   4015  CD1 PHE A 424       6.854  19.251 -14.137  1.00 10.00      A   
ATOM   4016  CD2 PHE A 424       5.150  17.587 -14.137  1.00 10.00      A   
ATOM   4017  CE1 PHE A 424       7.779  18.310 -13.730  1.00 10.00      A   
ATOM   4018  CE2 PHE A 424       6.070  16.638 -13.729  1.00 10.00      A   
ATOM   4019  CZ  PHE A 424       7.387  17.001 -13.525  1.00 10.00      A   
ATOM   4020  C   PHE A 424       2.801  20.509 -16.521  1.00 10.00      A   
ATOM   4021  O   PHE A 424       1.732  19.979 -16.212  1.00 10.00      A   
ATOM   4022  N   GLY A 425       2.881  21.704 -17.103  1.00 10.00      A   
ATOM   4023  HN  GLY A 425       3.765  22.084 -17.297  1.00 10.00      A   
ATOM   4024  CA  GLY A 425       1.685  22.455 -17.435  1.00 10.00      A   
ATOM   4025  C   GLY A 425       0.878  21.744 -18.501  1.00 10.00      A   
ATOM   4026  O   GLY A 425      -0.352  21.785 -18.498  1.00 10.00      A   
ATOM   4027  N   ALA A 426       1.582  21.084 -19.413  1.00 10.00      A   
ATOM   4028  HN  ALA A 426       2.562  21.112 -19.371  1.00 10.00      A   
ATOM   4029  CA  ALA A 426       0.943  20.335 -20.484  1.00 10.00      A   
ATOM   4030  CB  ALA A 426       1.970  19.945 -21.539  1.00 10.00      A   
ATOM   4031  C   ALA A 426       0.264  19.091 -19.919  1.00 10.00      A   
ATOM   4032  O   ALA A 426      -0.785  18.668 -20.400  1.00 10.00      A   
ATOM   4033  N   ILE A 427       0.868  18.523 -18.882  1.00 10.00      A   
ATOM   4034  HN  ILE A 427       1.695  18.922 -18.542  1.00 10.00      A   
ATOM   4035  CA  ILE A 427       0.339  17.327 -18.234  1.00 10.00      A   
ATOM   4036  CB  ILE A 427       1.260  16.849 -17.087  1.00 10.00      A   
ATOM   4037  CG1 ILE A 427       2.697  16.642 -17.581  1.00 10.00      A   
ATOM   4038  CG2 ILE A 427       0.721  15.580 -16.443  1.00 10.00      A   
ATOM   4039  CD1 ILE A 427       2.875  15.465 -18.514  1.00 10.00      A   
ATOM   4040  C   ILE A 427      -1.061  17.588 -17.679  1.00 10.00      A   
ATOM   4041  O   ILE A 427      -1.997  16.846 -17.960  1.00 10.00      A   
ATOM   4042  N   VAL A 428      -1.202  18.664 -16.915  1.00 10.00      A   
ATOM   4043  HN  VAL A 428      -0.423  19.237 -16.745  1.00 10.00      A   
ATOM   4044  CA  VAL A 428      -2.487  19.007 -16.316  1.00 10.00      A   
ATOM   4045  CB  VAL A 428      -2.341  20.001 -15.147  1.00 10.00      A   
ATOM   4046  CG1 VAL A 428      -1.576  19.362 -14.005  1.00 10.00      A   
ATOM   4047  CG2 VAL A 428      -1.654  21.279 -15.597  1.00 10.00      A   
ATOM   4048  C   VAL A 428      -3.475  19.554 -17.343  1.00 10.00      A   
ATOM   4049  O   VAL A 428      -4.682  19.569 -17.105  1.00 10.00      A   
ATOM   4050  N   GLU A 429      -2.961  19.995 -18.483  1.00 10.00      A   
ATOM   4051  HN  GLU A 429      -1.994  19.956 -18.618  1.00 10.00      A   
ATOM   4052  CA  GLU A 429      -3.803  20.543 -19.535  1.00 10.00      A   
ATOM   4053  CB  GLU A 429      -3.006  21.534 -20.385  1.00 10.00      A   
ATOM   4054  CG  GLU A 429      -3.861  22.392 -21.303  1.00 10.00      A   
ATOM   4055  CD  GLU A 429      -3.044  23.164 -22.317  1.00 10.00      A   
ATOM   4056  OE1 GLU A 429      -2.780  24.361 -22.090  1.00 10.00      A   
ATOM   4057  OE2 GLU A 429      -2.666  22.579 -23.354  1.00 10.00      A   
ATOM   4058  C   GLU A 429      -4.383  19.435 -20.416  1.00 10.00      A   
ATOM   4059  O   GLU A 429      -5.505  19.545 -20.913  1.00 10.00      A   
ATOM   4060  N   HIS A 430      -3.614  18.369 -20.612  1.00 10.00      A   
ATOM   4061  HN  HIS A 430      -2.721  18.337 -20.204  1.00 10.00      A   
ATOM   4062  CA  HIS A 430      -4.059  17.257 -21.444  1.00 10.00      A   
ATOM   4063  CB  HIS A 430      -2.915  16.735 -22.318  1.00 10.00      A   
ATOM   4064  CG  HIS A 430      -2.556  17.652 -23.449  1.00 10.00      A   
ATOM   4065  ND1 HIS A 430      -3.164  17.546 -24.680  1.00 10.00      A   
ATOM   4066  CD2 HIS A 430      -1.664  18.670 -23.476  1.00 10.00      A   
ATOM   4067  CE1 HIS A 430      -2.630  18.500 -25.425  1.00 10.00      A   
ATOM   4068  NE2 HIS A 430      -1.722  19.202 -24.738  1.00 10.00      A   
ATOM   4069  HE2 HIS A 430      -1.204  19.970 -25.068  1.00 10.00      A   
ATOM   4070  C   HIS A 430      -4.680  16.128 -20.622  1.00 10.00      A   
ATOM   4071  O   HIS A 430      -5.739  15.607 -20.971  1.00 10.00      A   
ATOM   4072  N   CYS A 431      -4.033  15.757 -19.534  1.00 10.00      A   
ATOM   4073  HN  CYS A 431      -3.205  16.221 -19.283  1.00 10.00      A   
ATOM   4074  CA  CYS A 431      -4.533  14.688 -18.685  1.00 10.00      A   
ATOM   4075  CB  CYS A 431      -3.381  14.003 -17.948  1.00 10.00      A   
ATOM   4076  SG  CYS A 431      -1.916  13.716 -18.972  1.00 10.00      A   
ATOM   4077  HG  CYS A 431      -2.188  12.738 -19.825  1.00 10.00      A   
ATOM   4078  C   CYS A 431      -5.575  15.214 -17.699  1.00 10.00      A   
ATOM   4079  O   CYS A 431      -5.255  15.611 -16.580  1.00 10.00      A   
ATOM   4080  N   LYS A 432      -6.830  15.209 -18.123  1.00 10.00      A   
ATOM   4081  HN  LYS A 432      -7.028  14.876 -19.026  1.00 10.00      A   
ATOM   4082  CA  LYS A 432      -7.927  15.688 -17.286  1.00 10.00      A   
ATOM   4083  CB  LYS A 432      -9.147  16.028 -18.142  1.00 10.00      A   
ATOM   4084  CG  LYS A 432      -8.897  17.116 -19.170  1.00 10.00      A   
ATOM   4085  CD  LYS A 432      -8.649  18.458 -18.503  1.00 10.00      A   
ATOM   4086  CE  LYS A 432      -8.186  19.499 -19.510  1.00 10.00      A   
ATOM   4087  NZ  LYS A 432      -9.148  19.677 -20.633  1.00 10.00      A   
ATOM   4088  HZ1 LYS A 432     -10.077  19.973 -20.267  1.00 10.00      A   
ATOM   4089  HZ2 LYS A 432      -9.262  18.785 -21.155  1.00 10.00      A   
ATOM   4090  HZ3 LYS A 432      -8.798  20.405 -21.292  1.00 10.00      A   
ATOM   4091  C   LYS A 432      -8.305  14.654 -16.238  1.00 10.00      A   
ATOM   4092  O   LYS A 432      -9.068  14.933 -15.315  1.00 10.00      A   
ATOM   4093  N   ASP A 433      -7.763  13.459 -16.386  1.00 10.00      A   
ATOM   4094  HN  ASP A 433      -7.161  13.301 -17.141  1.00 10.00      A   
ATOM   4095  CA  ASP A 433      -8.038  12.378 -15.452  1.00 10.00      A   
ATOM   4096  CB  ASP A 433      -8.184  11.044 -16.191  1.00 10.00      A   
ATOM   4097  CG  ASP A 433      -9.550  10.872 -16.816  1.00 10.00      A   
ATOM   4098  OD1 ASP A 433      -9.759  11.374 -17.942  1.00 10.00      A   
ATOM   4099  OD2 ASP A 433     -10.422  10.236 -16.185  1.00 10.00      A   
ATOM   4100  C   ASP A 433      -6.927  12.278 -14.421  1.00 10.00      A   
ATOM   4101  O   ASP A 433      -6.893  11.344 -13.620  1.00 10.00      A   
ATOM   4102  N   LEU A 434      -6.021  13.250 -14.453  1.00 10.00      A   
ATOM   4103  HN  LEU A 434      -6.116  13.964 -15.116  1.00 10.00      A   
ATOM   4104  CA  LEU A 434      -4.893  13.291 -13.537  1.00 10.00      A   
ATOM   4105  CB  LEU A 434      -3.921  14.406 -13.936  1.00 10.00      A   
ATOM   4106  CG  LEU A 434      -2.594  14.450 -13.179  1.00 10.00      A   
ATOM   4107  CD1 LEU A 434      -1.755  13.221 -13.503  1.00 10.00      A   
ATOM   4108  CD2 LEU A 434      -1.835  15.726 -13.506  1.00 10.00      A   
ATOM   4109  C   LEU A 434      -5.361  13.493 -12.103  1.00 10.00      A   
ATOM   4110  O   LEU A 434      -5.782  14.584 -11.724  1.00 10.00      A   
ATOM   4111  N   ARG A 435      -5.286  12.428 -11.324  1.00 10.00      A   
ATOM   4112  HN  ARG A 435      -4.949  11.590 -11.703  1.00 10.00      A   
ATOM   4113  CA  ARG A 435      -5.688  12.455  -9.931  1.00 10.00      A   
ATOM   4114  CB  ARG A 435      -6.358  11.139  -9.548  1.00 10.00      A   
ATOM   4115  CG  ARG A 435      -7.794  10.993 -10.021  1.00 10.00      A   
ATOM   4116  CD  ARG A 435      -8.328   9.597  -9.723  1.00 10.00      A   
ATOM   4117  NE  ARG A 435      -7.934   9.133  -8.393  1.00 10.00      A   
ATOM   4118  HE  ARG A 435      -8.256   9.663  -7.617  1.00 10.00      A   
ATOM   4119  CZ  ARG A 435      -7.184   8.047  -8.170  1.00 10.00      A   
ATOM   4120  NH1 ARG A 435      -6.754   7.304  -9.182  1.00 10.00      A   
ATOM   4121 HH11 ARG A 435      -6.996   7.554 -10.167  1.00 10.00      A   
ATOM   4122 HH12 ARG A 435      -6.171   6.457  -8.990  1.00 10.00      A   
ATOM   4123  NH2 ARG A 435      -6.855   7.706  -6.937  1.00 10.00      A   
ATOM   4124 HH21 ARG A 435      -6.262   6.855  -6.769  1.00 10.00      A   
ATOM   4125 HH22 ARG A 435      -7.179   8.273  -6.127  1.00 10.00      A   
ATOM   4126  C   ARG A 435      -4.479  12.686  -9.038  1.00 10.00      A   
ATOM   4127  O   ARG A 435      -4.540  13.457  -8.088  1.00 10.00      A   
ATOM   4128  N   ARG A 436      -3.377  12.024  -9.350  1.00 10.00      A   
ATOM   4129  HN  ARG A 436      -3.371  11.441 -10.140  1.00 10.00      A   
ATOM   4130  CA  ARG A 436      -2.166  12.168  -8.559  1.00 10.00      A   
ATOM   4131  CB  ARG A 436      -1.785  10.842  -7.895  1.00 10.00      A   
ATOM   4132  CG  ARG A 436      -0.604  10.947  -6.940  1.00 10.00      A   
ATOM   4133  CD  ARG A 436      -0.290   9.605  -6.300  1.00 10.00      A   
ATOM   4134  NE  ARG A 436       0.677   9.727  -5.211  1.00 10.00      A   
ATOM   4135  HE  ARG A 436       1.188  10.563  -5.151  1.00 10.00      A   
ATOM   4136  CZ  ARG A 436       0.900   8.774  -4.302  1.00 10.00      A   
ATOM   4137  NH1 ARG A 436       0.227   7.633  -4.346  1.00 10.00      A   
ATOM   4138 HH11 ARG A 436       0.421   6.892  -3.625  1.00 10.00      A   
ATOM   4139 HH12 ARG A 436      -0.485   7.465  -5.081  1.00 10.00      A   
ATOM   4140  NH2 ARG A 436       1.791   8.955  -3.341  1.00 10.00      A   
ATOM   4141 HH21 ARG A 436       2.333   9.840  -3.280  1.00 10.00      A   
ATOM   4142 HH22 ARG A 436       1.949   8.195  -2.631  1.00 10.00      A   
ATOM   4143  C   ARG A 436      -1.025  12.670  -9.422  1.00 10.00      A   
ATOM   4144  O   ARG A 436      -0.742  12.105 -10.481  1.00 10.00      A   
ATOM   4145  N   LEU A 437      -0.380  13.734  -8.972  1.00 10.00      A   
ATOM   4146  HN  LEU A 437      -0.663  14.147  -8.123  1.00 10.00      A   
ATOM   4147  CA  LEU A 437       0.736  14.312  -9.697  1.00 10.00      A   
ATOM   4148  CB  LEU A 437       0.304  15.592 -10.414  1.00 10.00      A   
ATOM   4149  CG  LEU A 437       1.397  16.346 -11.180  1.00 10.00      A   
ATOM   4150  CD1 LEU A 437       1.887  15.537 -12.372  1.00 10.00      A   
ATOM   4151  CD2 LEU A 437       0.899  17.713 -11.622  1.00 10.00      A   
ATOM   4152  C   LEU A 437       1.900  14.605  -8.759  1.00 10.00      A   
ATOM   4153  O   LEU A 437       1.739  15.282  -7.742  1.00 10.00      A   
ATOM   4154  N   SER A 438       3.060  14.074  -9.097  1.00 10.00      A   
ATOM   4155  HN  SER A 438       3.112  13.511  -9.901  1.00 10.00      A   
ATOM   4156  CA  SER A 438       4.258  14.287  -8.306  1.00 10.00      A   
ATOM   4157  CB  SER A 438       4.925  12.944  -8.003  1.00 10.00      A   
ATOM   4158  OG  SER A 438       3.965  11.984  -7.583  1.00 10.00      A   
ATOM   4159  HG  SER A 438       4.419  11.225  -7.185  1.00 10.00      A   
ATOM   4160  C   SER A 438       5.211  15.210  -9.063  1.00 10.00      A   
ATOM   4161  O   SER A 438       5.718  14.852 -10.126  1.00 10.00      A   
ATOM   4162  N   LEU A 439       5.431  16.406  -8.524  1.00 10.00      A   
ATOM   4163  HN  LEU A 439       5.000  16.631  -7.672  1.00 10.00      A   
ATOM   4164  CA  LEU A 439       6.299  17.388  -9.161  1.00 10.00      A   
ATOM   4165  CB  LEU A 439       5.852  18.808  -8.803  1.00 10.00      A   
ATOM   4166  CG  LEU A 439       4.449  19.219  -9.255  1.00 10.00      A   
ATOM   4167  CD1 LEU A 439       4.119  20.617  -8.752  1.00 10.00      A   
ATOM   4168  CD2 LEU A 439       4.332  19.153 -10.769  1.00 10.00      A   
ATOM   4169  C   LEU A 439       7.765  17.200  -8.783  1.00 10.00      A   
ATOM   4170  O   LEU A 439       8.081  16.677  -7.715  1.00 10.00      A   
ATOM   4171  N   SER A 440       8.651  17.632  -9.670  1.00 10.00      A   
ATOM   4172  HN  SER A 440       8.337  18.020 -10.514  1.00 10.00      A   
ATOM   4173  CA  SER A 440      10.081  17.533  -9.441  1.00 10.00      A   
ATOM   4174  CB  SER A 440      10.534  16.074  -9.536  1.00 10.00      A   
ATOM   4175  OG  SER A 440       9.875  15.403 -10.596  1.00 10.00      A   
ATOM   4176  HG  SER A 440       9.105  14.934 -10.250  1.00 10.00      A   
ATOM   4177  C   SER A 440      10.834  18.396 -10.452  1.00 10.00      A   
ATOM   4178  O   SER A 440      10.342  18.643 -11.555  1.00 10.00      A   
ATOM   4179  N   GLY A 441      12.013  18.863 -10.068  1.00 10.00      A   
ATOM   4180  HN  GLY A 441      12.342  18.654  -9.172  1.00 10.00      A   
ATOM   4181  CA  GLY A 441      12.805  19.691 -10.955  1.00 10.00      A   
ATOM   4182  C   GLY A 441      12.646  21.167 -10.653  1.00 10.00      A   
ATOM   4183  O   GLY A 441      12.050  21.535  -9.641  1.00 10.00      A   
ATOM   4184  N   LEU A 442      13.188  22.015 -11.520  1.00 10.00      A   
ATOM   4185  HN  LEU A 442      13.657  21.659 -12.304  1.00 10.00      A   
ATOM   4186  CA  LEU A 442      13.094  23.457 -11.346  1.00 10.00      A   
ATOM   4187  CB  LEU A 442      14.222  24.173 -12.100  1.00 10.00      A   
ATOM   4188  CG  LEU A 442      14.373  25.673 -11.823  1.00 10.00      A   
ATOM   4189  CD1 LEU A 442      14.616  25.925 -10.343  1.00 10.00      A   
ATOM   4190  CD2 LEU A 442      15.493  26.271 -12.664  1.00 10.00      A   
ATOM   4191  C   LEU A 442      11.738  23.950 -11.830  1.00 10.00      A   
ATOM   4192  O   LEU A 442      11.459  23.947 -13.032  1.00 10.00      A   
ATOM   4193  N   LEU A 443      10.896  24.346 -10.889  1.00 10.00      A   
ATOM   4194  HN  LEU A 443      11.175  24.305  -9.952  1.00 10.00      A   
ATOM   4195  CA  LEU A 443       9.565  24.833 -11.202  1.00 10.00      A   
ATOM   4196  CB  LEU A 443       8.520  23.807 -10.755  1.00 10.00      A   
ATOM   4197  CG  LEU A 443       8.654  22.398 -11.341  1.00 10.00      A   
ATOM   4198  CD1 LEU A 443       7.971  21.381 -10.441  1.00 10.00      A   
ATOM   4199  CD2 LEU A 443       8.066  22.344 -12.740  1.00 10.00      A   
ATOM   4200  C   LEU A 443       9.311  26.155 -10.489  1.00 10.00      A   
ATOM   4201  O   LEU A 443       9.640  26.305  -9.309  1.00 10.00      A   
ATOM   4202  N   THR A 444       8.733  27.109 -11.201  1.00 10.00      A   
ATOM   4203  HN  THR A 444       8.491  26.932 -12.139  1.00 10.00      A   
ATOM   4204  CA  THR A 444       8.426  28.406 -10.622  1.00 10.00      A   
ATOM   4205  CB  THR A 444       8.739  29.555 -11.604  1.00 10.00      A   
ATOM   4206  OG1 THR A 444       7.856  29.490 -12.732  1.00 10.00      A   
ATOM   4207  HG1 THR A 444       7.690  28.556 -12.962  1.00 10.00      A   
ATOM   4208  CG2 THR A 444      10.178  29.471 -12.088  1.00 10.00      A   
ATOM   4209  C   THR A 444       6.952  28.452 -10.237  1.00 10.00      A   
ATOM   4210  O   THR A 444       6.300  27.413 -10.135  1.00 10.00      A   
ATOM   4211  N   ASP A 445       6.422  29.649 -10.039  1.00 10.00      A   
ATOM   4212  HN  ASP A 445       6.983  30.449 -10.136  1.00 10.00      A   
ATOM   4213  CA  ASP A 445       5.015  29.798  -9.683  1.00 10.00      A   
ATOM   4214  CB  ASP A 445       4.751  31.163  -9.043  1.00 10.00      A   
ATOM   4215  CG  ASP A 445       5.152  31.232  -7.583  1.00 10.00      A   
ATOM   4216  OD1 ASP A 445       5.103  32.338  -7.008  1.00 10.00      A   
ATOM   4217  OD2 ASP A 445       5.515  30.190  -7.002  1.00 10.00      A   
ATOM   4218  C   ASP A 445       4.135  29.630 -10.916  1.00 10.00      A   
ATOM   4219  O   ASP A 445       2.916  29.486 -10.810  1.00 10.00      A   
ATOM   4220  N   LYS A 446       4.766  29.633 -12.086  1.00 10.00      A   
ATOM   4221  HN  LYS A 446       5.743  29.722 -12.101  1.00 10.00      A   
ATOM   4222  CA  LYS A 446       4.049  29.494 -13.347  1.00 10.00      A   
ATOM   4223  CB  LYS A 446       4.976  29.744 -14.541  1.00 10.00      A   
ATOM   4224  CG  LYS A 446       4.250  29.962 -15.860  1.00 10.00      A   
ATOM   4225  CD  LYS A 446       3.216  31.070 -15.743  1.00 10.00      A   
ATOM   4226  CE  LYS A 446       2.519  31.322 -17.069  1.00 10.00      A   
ATOM   4227  NZ  LYS A 446       1.368  32.247 -16.922  1.00 10.00      A   
ATOM   4228  HZ1 LYS A 446       0.625  31.809 -16.326  1.00 10.00      A   
ATOM   4229  HZ2 LYS A 446       0.962  32.463 -17.854  1.00 10.00      A   
ATOM   4230  HZ3 LYS A 446       1.676  33.135 -16.478  1.00 10.00      A   
ATOM   4231  C   LYS A 446       3.368  28.133 -13.459  1.00 10.00      A   
ATOM   4232  O   LYS A 446       2.194  28.049 -13.822  1.00 10.00      A   
ATOM   4233  N   VAL A 447       4.102  27.070 -13.152  1.00 10.00      A   
ATOM   4234  HN  VAL A 447       5.048  27.193 -12.897  1.00 10.00      A   
ATOM   4235  CA  VAL A 447       3.546  25.725 -13.213  1.00 10.00      A   
ATOM   4236  CB  VAL A 447       4.618  24.626 -13.021  1.00 10.00      A   
ATOM   4237  CG1 VAL A 447       5.208  24.645 -11.621  1.00 10.00      A   
ATOM   4238  CG2 VAL A 447       4.061  23.252 -13.357  1.00 10.00      A   
ATOM   4239  C   VAL A 447       2.415  25.568 -12.202  1.00 10.00      A   
ATOM   4240  O   VAL A 447       1.412  24.921 -12.480  1.00 10.00      A   
ATOM   4241  N   PHE A 448       2.576  26.188 -11.037  1.00 10.00      A   
ATOM   4242  HN  PHE A 448       3.405  26.687 -10.872  1.00 10.00      A   
ATOM   4243  CA  PHE A 448       1.558  26.134  -9.996  1.00 10.00      A   
ATOM   4244  CB  PHE A 448       2.075  26.776  -8.710  1.00 10.00      A   
ATOM   4245  CG  PHE A 448       3.068  25.931  -7.969  1.00 10.00      A   
ATOM   4246  CD1 PHE A 448       4.364  25.792  -8.429  1.00 10.00      A   
ATOM   4247  CD2 PHE A 448       2.704  25.275  -6.807  1.00 10.00      A   
ATOM   4248  CE1 PHE A 448       5.277  25.016  -7.745  1.00 10.00      A   
ATOM   4249  CE2 PHE A 448       3.609  24.496  -6.117  1.00 10.00      A   
ATOM   4250  CZ  PHE A 448       4.899  24.367  -6.587  1.00 10.00      A   
ATOM   4251  C   PHE A 448       0.303  26.844 -10.477  1.00 10.00      A   
ATOM   4252  O   PHE A 448      -0.820  26.410 -10.209  1.00 10.00      A   
ATOM   4253  N   GLU A 449       0.517  27.934 -11.204  1.00 10.00      A   
ATOM   4254  HN  GLU A 449       1.444  28.227 -11.358  1.00 10.00      A   
ATOM   4255  CA  GLU A 449      -0.571  28.712 -11.772  1.00 10.00      A   
ATOM   4256  CB  GLU A 449      -0.003  29.971 -12.435  1.00 10.00      A   
ATOM   4257  CG  GLU A 449      -1.022  30.832 -13.156  1.00 10.00      A   
ATOM   4258  CD  GLU A 449      -0.415  31.548 -14.340  1.00 10.00      A   
ATOM   4259  OE1 GLU A 449       0.139  32.650 -14.162  1.00 10.00      A   
ATOM   4260  OE2 GLU A 449      -0.481  31.006 -15.460  1.00 10.00      A   
ATOM   4261  C   GLU A 449      -1.306  27.856 -12.803  1.00 10.00      A   
ATOM   4262  O   GLU A 449      -2.536  27.801 -12.825  1.00 10.00      A   
ATOM   4263  N   TYR A 450      -0.532  27.166 -13.638  1.00 10.00      A   
ATOM   4264  HN  TYR A 450       0.446  27.260 -13.565  1.00 10.00      A   
ATOM   4265  CA  TYR A 450      -1.085  26.287 -14.663  1.00 10.00      A   
ATOM   4266  CB  TYR A 450       0.026  25.706 -15.541  1.00 10.00      A   
ATOM   4267  CG  TYR A 450       0.486  26.624 -16.647  1.00 10.00      A   
ATOM   4268  CD1 TYR A 450       1.836  26.798 -16.915  1.00 10.00      A   
ATOM   4269  CD2 TYR A 450      -0.433  27.318 -17.425  1.00 10.00      A   
ATOM   4270  CE1 TYR A 450       2.260  27.635 -17.928  1.00 10.00      A   
ATOM   4271  CE2 TYR A 450      -0.019  28.158 -18.440  1.00 10.00      A   
ATOM   4272  CZ  TYR A 450       1.329  28.313 -18.688  1.00 10.00      A   
ATOM   4273  OH  TYR A 450       1.750  29.145 -19.701  1.00 10.00      A   
ATOM   4274  HH  TYR A 450       1.216  29.947 -19.703  1.00 10.00      A   
ATOM   4275  C   TYR A 450      -1.865  25.149 -14.026  1.00 10.00      A   
ATOM   4276  O   TYR A 450      -3.019  24.909 -14.366  1.00 10.00      A   
ATOM   4277  N   ILE A 451      -1.226  24.462 -13.093  1.00 10.00      A   
ATOM   4278  HN  ILE A 451      -0.299  24.711 -12.866  1.00 10.00      A   
ATOM   4279  CA  ILE A 451      -1.843  23.346 -12.396  1.00 10.00      A   
ATOM   4280  CB  ILE A 451      -0.871  22.742 -11.362  1.00 10.00      A   
ATOM   4281  CG1 ILE A 451       0.271  22.011 -12.074  1.00 10.00      A   
ATOM   4282  CG2 ILE A 451      -1.597  21.800 -10.415  1.00 10.00      A   
ATOM   4283  CD1 ILE A 451       1.381  21.563 -11.151  1.00 10.00      A   
ATOM   4284  C   ILE A 451      -3.143  23.766 -11.712  1.00 10.00      A   
ATOM   4285  O   ILE A 451      -4.169  23.102 -11.855  1.00 10.00      A   
ATOM   4286  N   GLY A 452      -3.105  24.887 -11.002  1.00 10.00      A   
ATOM   4287  HN  GLY A 452      -2.264  25.392 -10.940  1.00 10.00      A   
ATOM   4288  CA  GLY A 452      -4.287  25.368 -10.309  1.00 10.00      A   
ATOM   4289  C   GLY A 452      -5.403  25.787 -11.252  1.00 10.00      A   
ATOM   4290  O   GLY A 452      -6.551  25.923 -10.838  1.00 10.00      A   
ATOM   4291  N   THR A 453      -5.083  25.965 -12.526  1.00 10.00      A   
ATOM   4292  HN  THR A 453      -4.157  25.804 -12.819  1.00 10.00      A   
ATOM   4293  CA  THR A 453      -6.078  26.385 -13.502  1.00 10.00      A   
ATOM   4294  CB  THR A 453      -5.662  27.706 -14.182  1.00 10.00      A   
ATOM   4295  OG1 THR A 453      -5.041  28.557 -13.205  1.00 10.00      A   
ATOM   4296  HG1 THR A 453      -4.134  28.251 -13.039  1.00 10.00      A   
ATOM   4297  CG2 THR A 453      -6.880  28.426 -14.750  1.00 10.00      A   
ATOM   4298  C   THR A 453      -6.336  25.300 -14.555  1.00 10.00      A   
ATOM   4299  O   THR A 453      -6.894  25.572 -15.620  1.00 10.00      A   
ATOM   4300  N   TYR A 454      -5.951  24.064 -14.246  1.00 10.00      A   
ATOM   4301  HN  TYR A 454      -5.533  23.895 -13.375  1.00 10.00      A   
ATOM   4302  CA  TYR A 454      -6.150  22.953 -15.174  1.00 10.00      A   
ATOM   4303  CB  TYR A 454      -4.954  22.773 -16.113  1.00 10.00      A   
ATOM   4304  CG  TYR A 454      -4.936  23.748 -17.267  1.00 10.00      A   
ATOM   4305  CD1 TYR A 454      -3.908  24.669 -17.408  1.00 10.00      A   
ATOM   4306  CD2 TYR A 454      -5.961  23.762 -18.207  1.00 10.00      A   
ATOM   4307  CE1 TYR A 454      -3.898  25.577 -18.449  1.00 10.00      A   
ATOM   4308  CE2 TYR A 454      -5.956  24.664 -19.254  1.00 10.00      A   
ATOM   4309  CZ  TYR A 454      -4.923  25.570 -19.369  1.00 10.00      A   
ATOM   4310  OH  TYR A 454      -4.920  26.476 -20.403  1.00 10.00      A   
ATOM   4311  HH  TYR A 454      -5.793  26.883 -20.476  1.00 10.00      A   
ATOM   4312  C   TYR A 454      -6.476  21.646 -14.457  1.00 10.00      A   
ATOM   4313  O   TYR A 454      -7.373  20.915 -14.874  1.00 10.00      A   
ATOM   4314  N   ALA A 455      -5.760  21.360 -13.377  1.00 10.00      A   
ATOM   4315  HN  ALA A 455      -5.073  21.996 -13.070  1.00 10.00      A   
ATOM   4316  CA  ALA A 455      -5.983  20.132 -12.623  1.00 10.00      A   
ATOM   4317  CB  ALA A 455      -4.704  19.694 -11.928  1.00 10.00      A   
ATOM   4318  C   ALA A 455      -7.114  20.310 -11.615  1.00 10.00      A   
ATOM   4319  O   ALA A 455      -6.884  20.680 -10.465  1.00 10.00      A   
ATOM   4320  N   LYS A 456      -8.340  20.063 -12.060  1.00 10.00      A   
ATOM   4321  HN  LYS A 456      -8.462  19.782 -12.994  1.00 10.00      A   
ATOM   4322  CA  LYS A 456      -9.507  20.199 -11.201  1.00 10.00      A   
ATOM   4323  CB  LYS A 456     -10.731  20.624 -12.021  1.00 10.00      A   
ATOM   4324  CG  LYS A 456     -10.648  22.032 -12.587  1.00 10.00      A   
ATOM   4325  CD  LYS A 456     -10.796  23.074 -11.491  1.00 10.00      A   
ATOM   4326  CE  LYS A 456     -10.427  24.463 -11.990  1.00 10.00      A   
ATOM   4327  NZ  LYS A 456     -10.557  25.490 -10.921  1.00 10.00      A   
ATOM   4328  HZ1 LYS A 456     -10.090  26.370 -11.215  1.00 10.00      A   
ATOM   4329  HZ2 LYS A 456     -10.112  25.153 -10.039  1.00 10.00      A   
ATOM   4330  HZ3 LYS A 456     -11.560  25.692 -10.737  1.00 10.00      A   
ATOM   4331  C   LYS A 456      -9.801  18.891 -10.480  1.00 10.00      A   
ATOM   4332  O   LYS A 456     -10.378  18.886  -9.393  1.00 10.00      A   
ATOM   4333  N   LYS A 457      -9.391  17.787 -11.083  1.00 10.00      A   
ATOM   4334  HN  LYS A 457      -8.912  17.858 -11.937  1.00 10.00      A   
ATOM   4335  CA  LYS A 457      -9.626  16.469 -10.506  1.00 10.00      A   
ATOM   4336  CB  LYS A 457     -10.130  15.494 -11.574  1.00 10.00      A   
ATOM   4337  CG  LYS A 457     -11.646  15.407 -11.682  1.00 10.00      A   
ATOM   4338  CD  LYS A 457     -12.255  14.748 -10.452  1.00 10.00      A   
ATOM   4339  CE  LYS A 457     -13.722  14.396 -10.664  1.00 10.00      A   
ATOM   4340  NZ  LYS A 457     -14.565  15.598 -10.909  1.00 10.00      A   
ATOM   4341  HZ1 LYS A 457     -14.316  16.030 -11.819  1.00 10.00      A   
ATOM   4342  HZ2 LYS A 457     -14.419  16.299 -10.155  1.00 10.00      A   
ATOM   4343  HZ3 LYS A 457     -15.572  15.331 -10.929  1.00 10.00      A   
ATOM   4344  C   LYS A 457      -8.374  15.920  -9.834  1.00 10.00      A   
ATOM   4345  O   LYS A 457      -8.310  14.736  -9.509  1.00 10.00      A   
ATOM   4346  N   MET A 458      -7.383  16.780  -9.624  1.00 10.00      A   
ATOM   4347  HN  MET A 458      -7.483  17.713  -9.911  1.00 10.00      A   
ATOM   4348  CA  MET A 458      -6.147  16.357  -8.977  1.00 10.00      A   
ATOM   4349  CB  MET A 458      -5.005  17.318  -9.289  1.00 10.00      A   
ATOM   4350  CG  MET A 458      -3.628  16.757  -8.979  1.00 10.00      A   
ATOM   4351  SD  MET A 458      -2.306  17.903  -9.406  1.00 10.00      A   
ATOM   4352  CE  MET A 458      -2.710  19.287  -8.345  1.00 10.00      A   
ATOM   4353  C   MET A 458      -6.349  16.229  -7.472  1.00 10.00      A   
ATOM   4354  O   MET A 458      -6.306  17.216  -6.736  1.00 10.00      A   
ATOM   4355  N   GLU A 459      -6.566  15.002  -7.029  1.00 10.00      A   
ATOM   4356  HN  GLU A 459      -6.564  14.261  -7.671  1.00 10.00      A   
ATOM   4357  CA  GLU A 459      -6.808  14.713  -5.626  1.00 10.00      A   
ATOM   4358  CB  GLU A 459      -7.569  13.389  -5.485  1.00 10.00      A   
ATOM   4359  CG  GLU A 459      -8.829  13.302  -6.338  1.00 10.00      A   
ATOM   4360  CD  GLU A 459      -9.586  12.003  -6.144  1.00 10.00      A   
ATOM   4361  OE1 GLU A 459     -10.536  11.980  -5.329  1.00 10.00      A   
ATOM   4362  OE2 GLU A 459      -9.237  10.997  -6.799  1.00 10.00      A   
ATOM   4363  C   GLU A 459      -5.524  14.682  -4.793  1.00 10.00      A   
ATOM   4364  O   GLU A 459      -5.555  14.966  -3.595  1.00 10.00      A   
ATOM   4365  N   MET A 460      -4.396  14.353  -5.412  1.00 10.00      A   
ATOM   4366  HN  MET A 460      -4.406  14.172  -6.379  1.00 10.00      A   
ATOM   4367  CA  MET A 460      -3.135  14.269  -4.685  1.00 10.00      A   
ATOM   4368  CB  MET A 460      -2.766  12.801  -4.453  1.00 10.00      A   
ATOM   4369  CG  MET A 460      -1.656  12.591  -3.440  1.00 10.00      A   
ATOM   4370  SD  MET A 460      -1.572  10.892  -2.846  1.00 10.00      A   
ATOM   4371  CE  MET A 460      -0.255  11.029  -1.635  1.00 10.00      A   
ATOM   4372  C   MET A 460      -2.013  14.989  -5.424  1.00 10.00      A   
ATOM   4373  O   MET A 460      -1.849  14.828  -6.634  1.00 10.00      A   
ATOM   4374  N   LEU A 461      -1.248  15.783  -4.687  1.00 10.00      A   
ATOM   4375  HN  LEU A 461      -1.430  15.864  -3.724  1.00 10.00      A   
ATOM   4376  CA  LEU A 461      -0.140  16.532  -5.259  1.00 10.00      A   
ATOM   4377  CB  LEU A 461      -0.579  17.958  -5.605  1.00 10.00      A   
ATOM   4378  CG  LEU A 461       0.526  18.910  -6.081  1.00 10.00      A   
ATOM   4379  CD1 LEU A 461       1.003  18.535  -7.476  1.00 10.00      A   
ATOM   4380  CD2 LEU A 461       0.047  20.354  -6.039  1.00 10.00      A   
ATOM   4381  C   LEU A 461       1.038  16.577  -4.291  1.00 10.00      A   
ATOM   4382  O   LEU A 461       0.865  16.822  -3.093  1.00 10.00      A   
ATOM   4383  N   SER A 462       2.228  16.330  -4.815  1.00 10.00      A   
ATOM   4384  HN  SER A 462       2.293  16.119  -5.771  1.00 10.00      A   
ATOM   4385  CA  SER A 462       3.441  16.358  -4.014  1.00 10.00      A   
ATOM   4386  CB  SER A 462       4.135  14.993  -4.052  1.00 10.00      A   
ATOM   4387  OG  SER A 462       3.192  13.935  -3.934  1.00 10.00      A   
ATOM   4388  HG  SER A 462       3.006  13.766  -2.994  1.00 10.00      A   
ATOM   4389  C   SER A 462       4.379  17.453  -4.528  1.00 10.00      A   
ATOM   4390  O   SER A 462       4.723  17.483  -5.713  1.00 10.00      A   
ATOM   4391  N   VAL A 463       4.768  18.364  -3.645  1.00 10.00      A   
ATOM   4392  HN  VAL A 463       4.451  18.298  -2.712  1.00 10.00      A   
ATOM   4393  CA  VAL A 463       5.653  19.460  -4.016  1.00 10.00      A   
ATOM   4394  CB  VAL A 463       4.964  20.828  -3.824  1.00 10.00      A   
ATOM   4395  CG1 VAL A 463       5.874  21.957  -4.278  1.00 10.00      A   
ATOM   4396  CG2 VAL A 463       3.636  20.877  -4.567  1.00 10.00      A   
ATOM   4397  C   VAL A 463       6.936  19.429  -3.192  1.00 10.00      A   
ATOM   4398  O   VAL A 463       6.892  19.347  -1.964  1.00 10.00      A   
ATOM   4399  N   ALA A 464       8.075  19.495  -3.867  1.00 10.00      A   
ATOM   4400  HN  ALA A 464       8.050  19.557  -4.845  1.00 10.00      A   
ATOM   4401  CA  ALA A 464       9.363  19.477  -3.192  1.00 10.00      A   
ATOM   4402  CB  ALA A 464       9.865  18.049  -3.055  1.00 10.00      A   
ATOM   4403  C   ALA A 464      10.382  20.335  -3.935  1.00 10.00      A   
ATOM   4404  O   ALA A 464      10.670  20.092  -5.108  1.00 10.00      A   
ATOM   4405  N   PHE A 465      10.905  21.346  -3.239  1.00 10.00      A   
ATOM   4406  HN  PHE A 465      10.608  21.483  -2.315  1.00 10.00      A   
ATOM   4407  CA  PHE A 465      11.903  22.260  -3.798  1.00 10.00      A   
ATOM   4408  CB  PHE A 465      13.206  21.521  -4.131  1.00 10.00      A   
ATOM   4409  CG  PHE A 465      13.898  20.905  -2.946  1.00 10.00      A   
ATOM   4410  CD1 PHE A 465      13.678  19.579  -2.611  1.00 10.00      A   
ATOM   4411  CD2 PHE A 465      14.772  21.653  -2.171  1.00 10.00      A   
ATOM   4412  CE1 PHE A 465      14.315  19.010  -1.525  1.00 10.00      A   
ATOM   4413  CE2 PHE A 465      15.413  21.091  -1.084  1.00 10.00      A   
ATOM   4414  CZ  PHE A 465      15.184  19.767  -0.760  1.00 10.00      A   
ATOM   4415  C   PHE A 465      11.383  22.988  -5.037  1.00 10.00      A   
ATOM   4416  O   PHE A 465      12.133  23.227  -5.983  1.00 10.00      A   
ATOM   4417  N   ALA A 466      10.109  23.357  -5.024  1.00 10.00      A   
ATOM   4418  HN  ALA A 466       9.562  23.174  -4.234  1.00 10.00      A   
ATOM   4419  CA  ALA A 466       9.512  24.044  -6.158  1.00 10.00      A   
ATOM   4420  CB  ALA A 466       8.622  23.087  -6.936  1.00 10.00      A   
ATOM   4421  C   ALA A 466       8.725  25.275  -5.716  1.00 10.00      A   
ATOM   4422  O   ALA A 466       8.333  25.393  -4.554  1.00 10.00      A   
ATOM   4423  N   GLY A 467       8.509  26.191  -6.652  1.00 10.00      A   
ATOM   4424  HN  GLY A 467       8.876  26.057  -7.552  1.00 10.00      A   
ATOM   4425  CA  GLY A 467       7.765  27.398  -6.355  1.00 10.00      A   
ATOM   4426  C   GLY A 467       8.666  28.605  -6.233  1.00 10.00      A   
ATOM   4427  O   GLY A 467       9.888  28.468  -6.116  1.00 10.00      A   
ATOM   4428  N   ASP A 468       8.074  29.787  -6.274  1.00 10.00      A   
ATOM   4429  HN  ASP A 468       7.092  29.833  -6.380  1.00 10.00      A   
ATOM   4430  CA  ASP A 468       8.834  31.023  -6.168  1.00 10.00      A   
ATOM   4431  CB  ASP A 468       8.746  31.825  -7.467  1.00 10.00      A   
ATOM   4432  CG  ASP A 468       9.871  32.829  -7.616  1.00 10.00      A   
ATOM   4433  OD1 ASP A 468       9.850  33.870  -6.928  1.00 10.00      A   
ATOM   4434  OD2 ASP A 468      10.781  32.582  -8.438  1.00 10.00      A   
ATOM   4435  C   ASP A 468       8.336  31.869  -5.006  1.00 10.00      A   
ATOM   4436  O   ASP A 468       9.113  32.268  -4.139  1.00 10.00      A   
ATOM   4437  N   SER A 469       7.036  32.128  -4.980  1.00 10.00      A   
ATOM   4438  HN  SER A 469       6.454  31.756  -5.683  1.00 10.00      A   
ATOM   4439  CA  SER A 469       6.446  32.938  -3.928  1.00 10.00      A   
ATOM   4440  CB  SER A 469       6.280  34.388  -4.398  1.00 10.00      A   
ATOM   4441  OG  SER A 469       5.788  34.458  -5.725  1.00 10.00      A   
ATOM   4442  HG  SER A 469       5.611  33.559  -6.053  1.00 10.00      A   
ATOM   4443  C   SER A 469       5.113  32.360  -3.464  1.00 10.00      A   
ATOM   4444  O   SER A 469       4.724  31.272  -3.881  1.00 10.00      A   
ATOM   4445  N   ASP A 470       4.401  33.113  -2.626  1.00 10.00      A   
ATOM   4446  HN  ASP A 470       4.746  33.995  -2.374  1.00 10.00      A   
ATOM   4447  CA  ASP A 470       3.114  32.679  -2.079  1.00 10.00      A   
ATOM   4448  CB  ASP A 470       2.584  33.700  -1.071  1.00 10.00      A   
ATOM   4449  CG  ASP A 470       3.021  33.416   0.351  1.00 10.00      A   
ATOM   4450  OD1 ASP A 470       2.366  32.595   1.019  1.00 10.00      A   
ATOM   4451  OD2 ASP A 470       4.013  34.029   0.810  1.00 10.00      A   
ATOM   4452  C   ASP A 470       2.072  32.443  -3.166  1.00 10.00      A   
ATOM   4453  O   ASP A 470       1.101  31.712  -2.959  1.00 10.00      A   
ATOM   4454  N   LEU A 471       2.277  33.064  -4.324  1.00 10.00      A   
ATOM   4455  HN  LEU A 471       3.069  33.634  -4.422  1.00 10.00      A   
ATOM   4456  CA  LEU A 471       1.359  32.919  -5.451  1.00 10.00      A   
ATOM   4457  CB  LEU A 471       1.810  33.780  -6.635  1.00 10.00      A   
ATOM   4458  CG  LEU A 471       1.526  35.282  -6.529  1.00 10.00      A   
ATOM   4459  CD1 LEU A 471       2.099  36.022  -7.729  1.00 10.00      A   
ATOM   4460  CD2 LEU A 471       0.030  35.537  -6.414  1.00 10.00      A   
ATOM   4461  C   LEU A 471       1.227  31.459  -5.877  1.00 10.00      A   
ATOM   4462  O   LEU A 471       0.143  31.009  -6.255  1.00 10.00      A   
ATOM   4463  N   GLY A 472       2.333  30.724  -5.800  1.00 10.00      A   
ATOM   4464  HN  GLY A 472       3.167  31.143  -5.487  1.00 10.00      A   
ATOM   4465  CA  GLY A 472       2.331  29.322  -6.177  1.00 10.00      A   
ATOM   4466  C   GLY A 472       1.355  28.495  -5.363  1.00 10.00      A   
ATOM   4467  O   GLY A 472       0.468  27.842  -5.919  1.00 10.00      A   
ATOM   4468  N   MET A 473       1.508  28.533  -4.043  1.00 10.00      A   
ATOM   4469  HN  MET A 473       2.228  29.077  -3.662  1.00 10.00      A   
ATOM   4470  CA  MET A 473       0.637  27.781  -3.150  1.00 10.00      A   
ATOM   4471  CB  MET A 473       1.130  27.900  -1.706  1.00 10.00      A   
ATOM   4472  CG  MET A 473       0.345  27.062  -0.710  1.00 10.00      A   
ATOM   4473  SD  MET A 473       0.902  27.280   0.990  1.00 10.00      A   
ATOM   4474  CE  MET A 473      -0.223  26.191   1.861  1.00 10.00      A   
ATOM   4475  C   MET A 473      -0.807  28.263  -3.248  1.00 10.00      A   
ATOM   4476  O   MET A 473      -1.743  27.461  -3.229  1.00 10.00      A   
ATOM   4477  N   HIS A 474      -0.974  29.573  -3.367  1.00 10.00      A   
ATOM   4478  HN  HIS A 474      -0.180  30.151  -3.394  1.00 10.00      A   
ATOM   4479  CA  HIS A 474      -2.297  30.182  -3.456  1.00 10.00      A   
ATOM   4480  CB  HIS A 474      -2.172  31.709  -3.494  1.00 10.00      A   
ATOM   4481  CG  HIS A 474      -3.479  32.437  -3.420  1.00 10.00      A   
ATOM   4482  ND1 HIS A 474      -4.029  32.800  -2.216  1.00 10.00      A   
ATOM   4483  CD2 HIS A 474      -4.295  32.849  -4.424  1.00 10.00      A   
ATOM   4484  CE1 HIS A 474      -5.157  33.423  -2.507  1.00 10.00      A   
ATOM   4485  NE2 HIS A 474      -5.355  33.474  -3.828  1.00 10.00      A   
ATOM   4486  HE2 HIS A 474      -6.120  33.885  -4.286  1.00 10.00      A   
ATOM   4487  C   HIS A 474      -3.076  29.685  -4.674  1.00 10.00      A   
ATOM   4488  O   HIS A 474      -4.241  29.299  -4.560  1.00 10.00      A   
ATOM   4489  N   HIS A 475      -2.421  29.681  -5.832  1.00 10.00      A   
ATOM   4490  HN  HIS A 475      -1.480  29.969  -5.852  1.00 10.00      A   
ATOM   4491  CA  HIS A 475      -3.056  29.255  -7.076  1.00 10.00      A   
ATOM   4492  CB  HIS A 475      -2.131  29.468  -8.275  1.00 10.00      A   
ATOM   4493  CG  HIS A 475      -2.146  30.871  -8.784  1.00 10.00      A   
ATOM   4494  ND1 HIS A 475      -1.028  31.562  -9.186  1.00 10.00      A   
ATOM   4495  HD1 HIS A 475      -0.109  31.222  -9.182  1.00 10.00      A   
ATOM   4496  CD2 HIS A 475      -3.187  31.721  -8.945  1.00 10.00      A   
ATOM   4497  CE1 HIS A 475      -1.415  32.785  -9.574  1.00 10.00      A   
ATOM   4498  NE2 HIS A 475      -2.721  32.932  -9.443  1.00 10.00      A   
ATOM   4499  C   HIS A 475      -3.548  27.816  -7.022  1.00 10.00      A   
ATOM   4500  O   HIS A 475      -4.588  27.491  -7.593  1.00 10.00      A   
ATOM   4501  N   VAL A 476      -2.806  26.962  -6.332  1.00 10.00      A   
ATOM   4502  HN  VAL A 476      -1.986  27.280  -5.899  1.00 10.00      A   
ATOM   4503  CA  VAL A 476      -3.173  25.558  -6.214  1.00 10.00      A   
ATOM   4504  CB  VAL A 476      -1.995  24.710  -5.698  1.00 10.00      A   
ATOM   4505  CG1 VAL A 476      -2.392  23.246  -5.592  1.00 10.00      A   
ATOM   4506  CG2 VAL A 476      -0.791  24.868  -6.612  1.00 10.00      A   
ATOM   4507  C   VAL A 476      -4.376  25.377  -5.292  1.00 10.00      A   
ATOM   4508  O   VAL A 476      -5.355  24.723  -5.657  1.00 10.00      A   
ATOM   4509  N   LEU A 477      -4.304  25.974  -4.107  1.00 10.00      A   
ATOM   4510  HN  LEU A 477      -3.506  26.501  -3.885  1.00 10.00      A   
ATOM   4511  CA  LEU A 477      -5.378  25.870  -3.128  1.00 10.00      A   
ATOM   4512  CB  LEU A 477      -4.985  26.558  -1.823  1.00 10.00      A   
ATOM   4513  CG  LEU A 477      -3.822  25.931  -1.057  1.00 10.00      A   
ATOM   4514  CD1 LEU A 477      -3.344  26.866   0.039  1.00 10.00      A   
ATOM   4515  CD2 LEU A 477      -4.227  24.585  -0.475  1.00 10.00      A   
ATOM   4516  C   LEU A 477      -6.678  26.453  -3.663  1.00 10.00      A   
ATOM   4517  O   LEU A 477      -7.745  25.862  -3.507  1.00 10.00      A   
ATOM   4518  N   SER A 478      -6.578  27.600  -4.312  1.00 10.00      A   
ATOM   4519  HN  SER A 478      -5.692  28.018  -4.414  1.00 10.00      A   
ATOM   4520  CA  SER A 478      -7.743  28.261  -4.880  1.00 10.00      A   
ATOM   4521  CB  SER A 478      -7.563  29.782  -4.799  1.00 10.00      A   
ATOM   4522  OG  SER A 478      -8.750  30.470  -5.171  1.00 10.00      A   
ATOM   4523  HG  SER A 478      -9.171  30.006  -5.911  1.00 10.00      A   
ATOM   4524  C   SER A 478      -7.936  27.828  -6.335  1.00 10.00      A   
ATOM   4525  O   SER A 478      -8.558  28.534  -7.134  1.00 10.00      A   
ATOM   4526  N   GLY A 479      -7.397  26.664  -6.680  1.00 10.00      A   
ATOM   4527  HN  GLY A 479      -6.917  26.134  -6.006  1.00 10.00      A   
ATOM   4528  CA  GLY A 479      -7.513  26.173  -8.040  1.00 10.00      A   
ATOM   4529  C   GLY A 479      -8.046  24.756  -8.122  1.00 10.00      A   
ATOM   4530  O   GLY A 479      -9.047  24.500  -8.797  1.00 10.00      A   
ATOM   4531  N   CYS A 480      -7.374  23.834  -7.445  1.00 10.00      A   
ATOM   4532  HN  CYS A 480      -6.578  24.098  -6.934  1.00 10.00      A   
ATOM   4533  CA  CYS A 480      -7.777  22.437  -7.446  1.00 10.00      A   
ATOM   4534  CB  CYS A 480      -6.699  21.577  -6.790  1.00 10.00      A   
ATOM   4535  SG  CYS A 480      -5.034  21.878  -7.421  1.00 10.00      A   
ATOM   4536  HG  CYS A 480      -4.208  21.065  -6.779  1.00 10.00      A   
ATOM   4537  C   CYS A 480      -9.100  22.254  -6.722  1.00 10.00      A   
ATOM   4538  O   CYS A 480      -9.266  22.707  -5.587  1.00 10.00      A   
ATOM   4539  N   ASP A 481     -10.033  21.589  -7.382  1.00 10.00      A   
ATOM   4540  HN  ASP A 481      -9.834  21.245  -8.277  1.00 10.00      A   
ATOM   4541  CA  ASP A 481     -11.343  21.351  -6.802  1.00 10.00      A   
ATOM   4542  CB  ASP A 481     -12.398  21.182  -7.894  1.00 10.00      A   
ATOM   4543  CG  ASP A 481     -13.100  22.478  -8.239  1.00 10.00      A   
ATOM   4544  OD1 ASP A 481     -12.851  23.499  -7.564  1.00 10.00      A   
ATOM   4545  OD2 ASP A 481     -13.912  22.477  -9.186  1.00 10.00      A   
ATOM   4546  C   ASP A 481     -11.333  20.132  -5.894  1.00 10.00      A   
ATOM   4547  O   ASP A 481     -11.706  20.217  -4.726  1.00 10.00      A   
ATOM   4548  N   SER A 482     -10.888  19.002  -6.425  1.00 10.00      A   
ATOM   4549  HN  SER A 482     -10.579  18.999  -7.356  1.00 10.00      A   
ATOM   4550  CA  SER A 482     -10.846  17.761  -5.659  1.00 10.00      A   
ATOM   4551  CB  SER A 482     -11.009  16.563  -6.600  1.00 10.00      A   
ATOM   4552  OG  SER A 482     -12.047  16.794  -7.545  1.00 10.00      A   
ATOM   4553  HG  SER A 482     -12.818  16.264  -7.302  1.00 10.00      A   
ATOM   4554  C   SER A 482      -9.552  17.637  -4.856  1.00 10.00      A   
ATOM   4555  O   SER A 482      -8.914  16.589  -4.848  1.00 10.00      A   
ATOM   4556  N   LEU A 483      -9.184  18.706  -4.161  1.00 10.00      A   
ATOM   4557  HN  LEU A 483      -9.756  19.506  -4.177  1.00 10.00      A   
ATOM   4558  CA  LEU A 483      -7.968  18.718  -3.355  1.00 10.00      A   
ATOM   4559  CB  LEU A 483      -7.629  20.151  -2.931  1.00 10.00      A   
ATOM   4560  CG  LEU A 483      -6.177  20.602  -3.142  1.00 10.00      A   
ATOM   4561  CD1 LEU A 483      -6.032  22.097  -2.899  1.00 10.00      A   
ATOM   4562  CD2 LEU A 483      -5.226  19.820  -2.249  1.00 10.00      A   
ATOM   4563  C   LEU A 483      -8.133  17.826  -2.123  1.00 10.00      A   
ATOM   4564  O   LEU A 483      -8.886  18.152  -1.204  1.00 10.00      A   
ATOM   4565  N   ARG A 484      -7.444  16.691  -2.118  1.00 10.00      A   
ATOM   4566  HN  ARG A 484      -6.873  16.473  -2.889  1.00 10.00      A   
ATOM   4567  CA  ARG A 484      -7.522  15.755  -1.001  1.00 10.00      A   
ATOM   4568  CB  ARG A 484      -7.823  14.334  -1.497  1.00 10.00      A   
ATOM   4569  CG  ARG A 484      -9.300  14.025  -1.691  1.00 10.00      A   
ATOM   4570  CD  ARG A 484      -9.505  12.718  -2.450  1.00 10.00      A   
ATOM   4571  NE  ARG A 484      -8.681  11.618  -1.930  1.00 10.00      A   
ATOM   4572  HE  ARG A 484      -8.203  11.772  -1.086  1.00 10.00      A   
ATOM   4573  CZ  ARG A 484      -8.538  10.435  -2.543  1.00 10.00      A   
ATOM   4574  NH1 ARG A 484      -9.163  10.197  -3.692  1.00 10.00      A   
ATOM   4575 HH11 ARG A 484      -9.053   9.274  -4.168  1.00 10.00      A   
ATOM   4576 HH12 ARG A 484      -9.765  10.935  -4.131  1.00 10.00      A   
ATOM   4577  NH2 ARG A 484      -7.763   9.494  -2.017  1.00 10.00      A   
ATOM   4578 HH21 ARG A 484      -7.653   8.567  -2.493  1.00 10.00      A   
ATOM   4579 HH22 ARG A 484      -7.251   9.658  -1.121  1.00 10.00      A   
ATOM   4580  C   ARG A 484      -6.239  15.762  -0.175  1.00 10.00      A   
ATOM   4581  O   ARG A 484      -6.264  16.069   1.017  1.00 10.00      A   
ATOM   4582  N   LYS A 485      -5.123  15.429  -0.815  1.00 10.00      A   
ATOM   4583  HN  LYS A 485      -5.163  15.232  -1.780  1.00 10.00      A   
ATOM   4584  CA  LYS A 485      -3.831  15.377  -0.132  1.00 10.00      A   
ATOM   4585  CB  LYS A 485      -3.237  13.962  -0.204  1.00 10.00      A   
ATOM   4586  CG  LYS A 485      -4.129  12.866   0.367  1.00 10.00      A   
ATOM   4587  CD  LYS A 485      -3.437  11.507   0.333  1.00 10.00      A   
ATOM   4588  CE  LYS A 485      -4.215  10.506  -0.509  1.00 10.00      A   
ATOM   4589  NZ  LYS A 485      -3.807   9.095  -0.252  1.00 10.00      A   
ATOM   4590  HZ1 LYS A 485      -3.675   8.929   0.766  1.00 10.00      A   
ATOM   4591  HZ2 LYS A 485      -2.914   8.874  -0.741  1.00 10.00      A   
ATOM   4592  HZ3 LYS A 485      -4.549   8.445  -0.595  1.00 10.00      A   
ATOM   4593  C   LYS A 485      -2.852  16.373  -0.733  1.00 10.00      A   
ATOM   4594  O   LYS A 485      -2.763  16.506  -1.956  1.00 10.00      A   
ATOM   4595  N   LEU A 486      -2.125  17.068   0.127  1.00 10.00      A   
ATOM   4596  HN  LEU A 486      -2.242  16.912   1.090  1.00 10.00      A   
ATOM   4597  CA  LEU A 486      -1.151  18.050  -0.318  1.00 10.00      A   
ATOM   4598  CB  LEU A 486      -1.772  19.449  -0.390  1.00 10.00      A   
ATOM   4599  CG  LEU A 486      -0.873  20.554  -0.952  1.00 10.00      A   
ATOM   4600  CD1 LEU A 486      -0.391  20.194  -2.348  1.00 10.00      A   
ATOM   4601  CD2 LEU A 486      -1.599  21.889  -0.969  1.00 10.00      A   
ATOM   4602  C   LEU A 486       0.074  18.050   0.593  1.00 10.00      A   
ATOM   4603  O   LEU A 486      -0.007  18.437   1.762  1.00 10.00      A   
ATOM   4604  N   GLU A 487       1.199  17.593   0.057  1.00 10.00      A   
ATOM   4605  HN  GLU A 487       1.189  17.277  -0.870  1.00 10.00      A   
ATOM   4606  CA  GLU A 487       2.448  17.546   0.802  1.00 10.00      A   
ATOM   4607  CB  GLU A 487       2.973  16.109   0.896  1.00 10.00      A   
ATOM   4608  CG  GLU A 487       3.138  15.410  -0.445  1.00 10.00      A   
ATOM   4609  CD  GLU A 487       2.866  13.924  -0.368  1.00 10.00      A   
ATOM   4610  OE1 GLU A 487       2.539  13.327  -1.413  1.00 10.00      A   
ATOM   4611  OE2 GLU A 487       2.971  13.351   0.731  1.00 10.00      A   
ATOM   4612  C   GLU A 487       3.484  18.470   0.163  1.00 10.00      A   
ATOM   4613  O   GLU A 487       3.835  18.318  -1.009  1.00 10.00      A   
ATOM   4614  N   ILE A 488       3.947  19.446   0.927  1.00 10.00      A   
ATOM   4615  HN  ILE A 488       3.625  19.524   1.854  1.00 10.00      A   
ATOM   4616  CA  ILE A 488       4.926  20.407   0.435  1.00 10.00      A   
ATOM   4617  CB  ILE A 488       4.318  21.829   0.357  1.00 10.00      A   
ATOM   4618  CG1 ILE A 488       3.047  21.837  -0.500  1.00 10.00      A   
ATOM   4619  CG2 ILE A 488       5.335  22.821  -0.185  1.00 10.00      A   
ATOM   4620  CD1 ILE A 488       2.261  23.129  -0.413  1.00 10.00      A   
ATOM   4621  C   ILE A 488       6.151  20.438   1.344  1.00 10.00      A   
ATOM   4622  O   ILE A 488       6.038  20.675   2.547  1.00 10.00      A   
ATOM   4623  N   ARG A 489       7.316  20.176   0.773  1.00 10.00      A   
ATOM   4624  HN  ARG A 489       7.346  19.959  -0.187  1.00 10.00      A   
ATOM   4625  CA  ARG A 489       8.552  20.198   1.539  1.00 10.00      A   
ATOM   4626  CB  ARG A 489       9.123  18.789   1.755  1.00 10.00      A   
ATOM   4627  CG  ARG A 489       9.821  18.184   0.547  1.00 10.00      A   
ATOM   4628  CD  ARG A 489      10.931  17.229   0.967  1.00 10.00      A   
ATOM   4629  NE  ARG A 489      12.020  17.917   1.667  1.00 10.00      A   
ATOM   4630  HE  ARG A 489      12.014  18.906   1.655  1.00 10.00      A   
ATOM   4631  CZ  ARG A 489      13.005  17.291   2.320  1.00 10.00      A   
ATOM   4632  NH1 ARG A 489      13.043  15.967   2.371  1.00 10.00      A   
ATOM   4633 HH11 ARG A 489      12.303  15.401   1.899  1.00 10.00      A   
ATOM   4634 HH12 ARG A 489      13.818  15.485   2.887  1.00 10.00      A   
ATOM   4635  NH2 ARG A 489      13.950  17.997   2.926  1.00 10.00      A   
ATOM   4636 HH21 ARG A 489      14.720  17.516   3.438  1.00 10.00      A   
ATOM   4637 HH22 ARG A 489      13.926  19.052   2.889  1.00 10.00      A   
ATOM   4638  C   ARG A 489       9.585  21.114   0.899  1.00 10.00      A   
ATOM   4639  O   ARG A 489       9.774  21.097  -0.320  1.00 10.00      A   
ATOM   4640  N   ASP A 490      10.231  21.918   1.737  1.00 10.00      A   
ATOM   4641  HN  ASP A 490       9.995  21.887   2.693  1.00 10.00      A   
ATOM   4642  CA  ASP A 490      11.270  22.850   1.303  1.00 10.00      A   
ATOM   4643  CB  ASP A 490      12.563  22.117   0.930  1.00 10.00      A   
ATOM   4644  CG  ASP A 490      13.368  21.706   2.144  1.00 10.00      A   
ATOM   4645  OD1 ASP A 490      14.091  22.561   2.696  1.00 10.00      A   
ATOM   4646  OD2 ASP A 490      13.279  20.528   2.553  1.00 10.00      A   
ATOM   4647  C   ASP A 490      10.807  23.744   0.161  1.00 10.00      A   
ATOM   4648  O   ASP A 490      11.333  23.675  -0.947  1.00 10.00      A   
ATOM   4649  N   CYS A 491       9.812  24.572   0.431  1.00 10.00      A   
ATOM   4650  HN  CYS A 491       9.421  24.579   1.332  1.00 10.00      A   
ATOM   4651  CA  CYS A 491       9.283  25.479  -0.576  1.00 10.00      A   
ATOM   4652  CB  CYS A 491       8.039  24.879  -1.236  1.00 10.00      A   
ATOM   4653  SG  CYS A 491       8.289  23.250  -1.989  1.00 10.00      A   
ATOM   4654  HG  CYS A 491       8.985  22.505  -1.139  1.00 10.00      A   
ATOM   4655  C   CYS A 491       8.969  26.844   0.044  1.00 10.00      A   
ATOM   4656  O   CYS A 491       8.633  26.931   1.227  1.00 10.00      A   
ATOM   4657  N   PRO A 492       9.054  27.922  -0.754  1.00 10.00      A   
ATOM   4658  CA  PRO A 492       8.800  29.295  -0.286  1.00 10.00      A   
ATOM   4659  CB  PRO A 492       9.434  30.143  -1.389  1.00 10.00      A   
ATOM   4660  CG  PRO A 492       9.286  29.318  -2.619  1.00 10.00      A   
ATOM   4661  CD  PRO A 492       9.398  27.882  -2.187  1.00 10.00      A   
ATOM   4662  C   PRO A 492       7.309  29.617  -0.157  1.00 10.00      A   
ATOM   4663  O   PRO A 492       6.864  30.710  -0.513  1.00 10.00      A   
ATOM   4664  N   PHE A 493       6.547  28.667   0.366  1.00 10.00      A   
ATOM   4665  HN  PHE A 493       6.966  27.829   0.657  1.00 10.00      A   
ATOM   4666  CA  PHE A 493       5.113  28.848   0.547  1.00 10.00      A   
ATOM   4667  CB  PHE A 493       4.332  27.713  -0.128  1.00 10.00      A   
ATOM   4668  CG  PHE A 493       4.680  27.459  -1.566  1.00 10.00      A   
ATOM   4669  CD1 PHE A 493       4.913  26.171  -2.012  1.00 10.00      A   
ATOM   4670  CD2 PHE A 493       4.766  28.503  -2.472  1.00 10.00      A   
ATOM   4671  CE1 PHE A 493       5.227  25.926  -3.332  1.00 10.00      A   
ATOM   4672  CE2 PHE A 493       5.080  28.264  -3.795  1.00 10.00      A   
ATOM   4673  CZ  PHE A 493       5.311  26.975  -4.226  1.00 10.00      A   
ATOM   4674  C   PHE A 493       4.773  28.839   2.026  1.00 10.00      A   
ATOM   4675  O   PHE A 493       5.616  28.497   2.860  1.00 10.00      A   
ATOM   4676  N   GLY A 494       3.541  29.208   2.348  1.00 10.00      A   
ATOM   4677  HN  GLY A 494       2.925  29.502   1.644  1.00 10.00      A   
ATOM   4678  CA  GLY A 494       3.105  29.204   3.726  1.00 10.00      A   
ATOM   4679  C   GLY A 494       2.342  30.448   4.127  1.00 10.00      A   
ATOM   4680  O   GLY A 494       1.292  30.743   3.565  1.00 10.00      A   
ATOM   4681  N   ASP A 495       2.904  31.145   5.112  1.00 10.00      A   
ATOM   4682  HN  ASP A 495       3.759  30.813   5.462  1.00 10.00      A   
ATOM   4683  CA  ASP A 495       2.371  32.379   5.708  1.00 10.00      A   
ATOM   4684  CB  ASP A 495       3.479  33.424   5.807  1.00 10.00      A   
ATOM   4685  CG  ASP A 495       3.770  33.832   7.233  1.00 10.00      A   
ATOM   4686  OD1 ASP A 495       4.208  32.975   8.029  1.00 10.00      A   
ATOM   4687  OD2 ASP A 495       3.569  35.024   7.561  1.00 10.00      A   
ATOM   4688  C   ASP A 495       1.124  32.989   5.061  1.00 10.00      A   
ATOM   4689  O   ASP A 495       0.006  32.784   5.535  1.00 10.00      A   
ATOM   4690  N   LYS A 496       1.325  33.721   3.974  1.00 10.00      A   
ATOM   4691  HN  LYS A 496       2.229  33.779   3.604  1.00 10.00      A   
ATOM   4692  CA  LYS A 496       0.237  34.418   3.289  1.00 10.00      A   
ATOM   4693  CB  LYS A 496       0.796  35.412   2.271  1.00 10.00      A   
ATOM   4694  CG  LYS A 496       1.956  36.239   2.798  1.00 10.00      A   
ATOM   4695  CD  LYS A 496       2.676  36.963   1.675  1.00 10.00      A   
ATOM   4696  CE  LYS A 496       4.119  37.271   2.043  1.00 10.00      A   
ATOM   4697  NZ  LYS A 496       4.901  36.036   2.317  1.00 10.00      A   
ATOM   4698  HZ1 LYS A 496       4.631  35.280   1.646  1.00 10.00      A   
ATOM   4699  HZ2 LYS A 496       4.721  35.703   3.286  1.00 10.00      A   
ATOM   4700  HZ3 LYS A 496       5.917  36.229   2.211  1.00 10.00      A   
ATOM   4701  C   LYS A 496      -0.772  33.486   2.626  1.00 10.00      A   
ATOM   4702  O   LYS A 496      -1.973  33.594   2.871  1.00 10.00      A   
ATOM   4703  N   ALA A 497      -0.291  32.578   1.793  1.00 10.00      A   
ATOM   4704  HN  ALA A 497       0.687  32.524   1.651  1.00 10.00      A   
ATOM   4705  CA  ALA A 497      -1.161  31.646   1.084  1.00 10.00      A   
ATOM   4706  CB  ALA A 497      -0.350  30.776   0.142  1.00 10.00      A   
ATOM   4707  C   ALA A 497      -1.981  30.787   2.047  1.00 10.00      A   
ATOM   4708  O   ALA A 497      -3.155  30.492   1.791  1.00 10.00      A   
ATOM   4709  N   LEU A 498      -1.362  30.405   3.156  1.00 10.00      A   
ATOM   4710  HN  LEU A 498      -0.428  30.685   3.299  1.00 10.00      A   
ATOM   4711  CA  LEU A 498      -2.010  29.580   4.164  1.00 10.00      A   
ATOM   4712  CB  LEU A 498      -0.992  29.145   5.220  1.00 10.00      A   
ATOM   4713  CG  LEU A 498      -1.534  28.321   6.386  1.00 10.00      A   
ATOM   4714  CD1 LEU A 498      -1.962  26.941   5.918  1.00 10.00      A   
ATOM   4715  CD2 LEU A 498      -0.504  28.227   7.497  1.00 10.00      A   
ATOM   4716  C   LEU A 498      -3.165  30.319   4.833  1.00 10.00      A   
ATOM   4717  O   LEU A 498      -4.255  29.768   5.001  1.00 10.00      A   
ATOM   4718  N   LEU A 499      -2.927  31.572   5.194  1.00 10.00      A   
ATOM   4719  HN  LEU A 499      -2.043  31.962   5.004  1.00 10.00      A   
ATOM   4720  CA  LEU A 499      -3.938  32.388   5.862  1.00 10.00      A   
ATOM   4721  CB  LEU A 499      -3.288  33.584   6.557  1.00 10.00      A   
ATOM   4722  CG  LEU A 499      -2.321  33.252   7.694  1.00 10.00      A   
ATOM   4723  CD1 LEU A 499      -1.685  34.520   8.243  1.00 10.00      A   
ATOM   4724  CD2 LEU A 499      -3.039  32.491   8.798  1.00 10.00      A   
ATOM   4725  C   LEU A 499      -5.032  32.854   4.906  1.00 10.00      A   
ATOM   4726  O   LEU A 499      -6.147  33.170   5.328  1.00 10.00      A   
ATOM   4727  N   ALA A 500      -4.714  32.901   3.622  1.00 10.00      A   
ATOM   4728  HN  ALA A 500      -3.805  32.654   3.343  1.00 10.00      A   
ATOM   4729  CA  ALA A 500      -5.678  33.328   2.617  1.00 10.00      A   
ATOM   4730  CB  ALA A 500      -4.964  33.842   1.376  1.00 10.00      A   
ATOM   4731  C   ALA A 500      -6.632  32.199   2.248  1.00 10.00      A   
ATOM   4732  O   ALA A 500      -7.834  32.412   2.076  1.00 10.00      A   
ATOM   4733  N   ASN A 501      -6.100  30.994   2.150  1.00 10.00      A   
ATOM   4734  HN  ASN A 501      -5.145  30.874   2.345  1.00 10.00      A   
ATOM   4735  CA  ASN A 501      -6.901  29.837   1.776  1.00 10.00      A   
ATOM   4736  CB  ASN A 501      -6.177  29.007   0.711  1.00 10.00      A   
ATOM   4737  CG  ASN A 501      -5.883  29.789  -0.556  1.00 10.00      A   
ATOM   4738  OD1 ASN A 501      -6.680  29.804  -1.492  1.00 10.00      A   
ATOM   4739  ND2 ASN A 501      -4.727  30.430  -0.597  1.00 10.00      A   
ATOM   4740 HD21 ASN A 501      -4.130  30.359   0.183  1.00 10.00      A   
ATOM   4741 HD22 ASN A 501      -4.517  30.962  -1.397  1.00 10.00      A   
ATOM   4742  C   ASN A 501      -7.201  28.977   2.996  1.00 10.00      A   
ATOM   4743  O   ASN A 501      -7.131  27.753   2.942  1.00 10.00      A   
ATOM   4744  N   ALA A 502      -7.561  29.623   4.091  1.00 10.00      A   
ATOM   4745  HN  ALA A 502      -7.640  30.598   4.065  1.00 10.00      A   
ATOM   4746  CA  ALA A 502      -7.858  28.922   5.333  1.00 10.00      A   
ATOM   4747  CB  ALA A 502      -7.721  29.873   6.512  1.00 10.00      A   
ATOM   4748  C   ALA A 502      -9.251  28.294   5.313  1.00 10.00      A   
ATOM   4749  O   ALA A 502      -9.652  27.623   6.262  1.00 10.00      A   
ATOM   4750  N   SER A 503      -9.986  28.516   4.234  1.00 10.00      A   
ATOM   4751  HN  SER A 503      -9.630  29.082   3.519  1.00 10.00      A   
ATOM   4752  CA  SER A 503     -11.328  27.974   4.097  1.00 10.00      A   
ATOM   4753  CB  SER A 503     -12.236  29.044   3.496  1.00 10.00      A   
ATOM   4754  OG  SER A 503     -11.467  30.001   2.778  1.00 10.00      A   
ATOM   4755  HG  SER A 503     -11.694  30.890   3.084  1.00 10.00      A   
ATOM   4756  C   SER A 503     -11.342  26.715   3.226  1.00 10.00      A   
ATOM   4757  O   SER A 503     -12.338  25.991   3.175  1.00 10.00      A   
ATOM   4758  N   LYS A 504     -10.225  26.453   2.554  1.00 10.00      A   
ATOM   4759  HN  LYS A 504      -9.461  27.057   2.650  1.00 10.00      A   
ATOM   4760  CA  LYS A 504     -10.110  25.295   1.675  1.00 10.00      A   
ATOM   4761  CB  LYS A 504      -9.148  25.607   0.520  1.00 10.00      A   
ATOM   4762  CG  LYS A 504      -9.174  24.596  -0.619  1.00 10.00      A   
ATOM   4763  CD  LYS A 504     -10.568  24.461  -1.209  1.00 10.00      A   
ATOM   4764  CE  LYS A 504     -10.557  23.639  -2.486  1.00 10.00      A   
ATOM   4765  NZ  LYS A 504     -10.137  24.444  -3.662  1.00 10.00      A   
ATOM   4766  HZ1 LYS A 504      -9.903  23.813  -4.463  1.00 10.00      A   
ATOM   4767  HZ2 LYS A 504      -9.302  25.020  -3.428  1.00 10.00      A   
ATOM   4768  HZ3 LYS A 504     -10.907  25.078  -3.953  1.00 10.00      A   
ATOM   4769  C   LYS A 504      -9.640  24.054   2.430  1.00 10.00      A   
ATOM   4770  O   LYS A 504      -9.820  22.927   1.961  1.00 10.00      A   
ATOM   4771  N   LEU A 505      -9.076  24.265   3.613  1.00 10.00      A   
ATOM   4772  HN  LEU A 505      -9.008  25.182   3.950  1.00 10.00      A   
ATOM   4773  CA  LEU A 505      -8.557  23.170   4.431  1.00 10.00      A   
ATOM   4774  CB  LEU A 505      -7.744  23.720   5.602  1.00 10.00      A   
ATOM   4775  CG  LEU A 505      -6.610  24.682   5.239  1.00 10.00      A   
ATOM   4776  CD1 LEU A 505      -5.897  25.159   6.492  1.00 10.00      A   
ATOM   4777  CD2 LEU A 505      -5.629  24.017   4.287  1.00 10.00      A   
ATOM   4778  C   LEU A 505      -9.662  22.241   4.934  1.00 10.00      A   
ATOM   4779  O   LEU A 505      -9.412  21.071   5.227  1.00 10.00      A   
ATOM   4780  N   GLU A 506     -10.878  22.766   5.022  1.00 10.00      A   
ATOM   4781  HN  GLU A 506     -11.006  23.703   4.779  1.00 10.00      A   
ATOM   4782  CA  GLU A 506     -12.028  21.996   5.484  1.00 10.00      A   
ATOM   4783  CB  GLU A 506     -13.253  22.909   5.605  1.00 10.00      A   
ATOM   4784  CG  GLU A 506     -14.473  22.232   6.205  1.00 10.00      A   
ATOM   4785  CD  GLU A 506     -15.727  23.075   6.110  1.00 10.00      A   
ATOM   4786  OE1 GLU A 506     -16.435  22.988   5.083  1.00 10.00      A   
ATOM   4787  OE2 GLU A 506     -16.019  23.823   7.061  1.00 10.00      A   
ATOM   4788  C   GLU A 506     -12.341  20.837   4.534  1.00 10.00      A   
ATOM   4789  O   GLU A 506     -12.722  19.745   4.964  1.00 10.00      A   
ATOM   4790  N   THR A 507     -12.171  21.078   3.243  1.00 10.00      A   
ATOM   4791  HN  THR A 507     -11.855  21.960   2.959  1.00 10.00      A   
ATOM   4792  CA  THR A 507     -12.448  20.068   2.229  1.00 10.00      A   
ATOM   4793  CB  THR A 507     -12.779  20.752   0.891  1.00 10.00      A   
ATOM   4794  OG1 THR A 507     -12.364  22.125   0.961  1.00 10.00      A   
ATOM   4795  HG1 THR A 507     -11.402  22.172   0.923  1.00 10.00      A   
ATOM   4796  CG2 THR A 507     -14.272  20.696   0.619  1.00 10.00      A   
ATOM   4797  C   THR A 507     -11.266  19.115   2.032  1.00 10.00      A   
ATOM   4798  O   THR A 507     -11.424  18.003   1.519  1.00 10.00      A   
ATOM   4799  N   MET A 508     -10.087  19.548   2.463  1.00 10.00      A   
ATOM   4800  HN  MET A 508     -10.034  20.420   2.909  1.00 10.00      A   
ATOM   4801  CA  MET A 508      -8.874  18.747   2.320  1.00 10.00      A   
ATOM   4802  CB  MET A 508      -7.638  19.651   2.315  1.00 10.00      A   
ATOM   4803  CG  MET A 508      -7.434  20.411   1.015  1.00 10.00      A   
ATOM   4804  SD  MET A 508      -6.154  21.684   1.123  1.00 10.00      A   
ATOM   4805  CE  MET A 508      -4.761  20.724   1.720  1.00 10.00      A   
ATOM   4806  C   MET A 508      -8.764  17.712   3.433  1.00 10.00      A   
ATOM   4807  O   MET A 508      -9.316  17.893   4.517  1.00 10.00      A   
ATOM   4808  N   ARG A 509      -8.051  16.624   3.159  1.00 10.00      A   
ATOM   4809  HN  ARG A 509      -7.642  16.532   2.274  1.00 10.00      A   
ATOM   4810  CA  ARG A 509      -7.865  15.565   4.143  1.00 10.00      A   
ATOM   4811  CB  ARG A 509      -7.497  14.251   3.443  1.00 10.00      A   
ATOM   4812  CG  ARG A 509      -7.352  13.059   4.380  1.00 10.00      A   
ATOM   4813  CD  ARG A 509      -6.629  11.903   3.704  1.00 10.00      A   
ATOM   4814  NE  ARG A 509      -7.468  11.222   2.719  1.00 10.00      A   
ATOM   4815  HE  ARG A 509      -8.371  11.594   2.565  1.00 10.00      A   
ATOM   4816  CZ  ARG A 509      -7.084  10.140   2.027  1.00 10.00      A   
ATOM   4817  NH1 ARG A 509      -5.876   9.615   2.202  1.00 10.00      A   
ATOM   4818 HH11 ARG A 509      -5.211  10.033   2.885  1.00 10.00      A   
ATOM   4819 HH12 ARG A 509      -5.582   8.765   1.650  1.00 10.00      A   
ATOM   4820  NH2 ARG A 509      -7.926   9.580   1.165  1.00 10.00      A   
ATOM   4821 HH21 ARG A 509      -8.880   9.968   1.025  1.00 10.00      A   
ATOM   4822 HH22 ARG A 509      -7.620   8.735   0.617  1.00 10.00      A   
ATOM   4823  C   ARG A 509      -6.768  15.952   5.131  1.00 10.00      A   
ATOM   4824  O   ARG A 509      -6.973  15.937   6.349  1.00 10.00      A   
ATOM   4825  N   SER A 510      -5.612  16.319   4.593  1.00 10.00      A   
ATOM   4826  HN  SER A 510      -5.520  16.331   3.621  1.00 10.00      A   
ATOM   4827  CA  SER A 510      -4.470  16.702   5.407  1.00 10.00      A   
ATOM   4828  CB  SER A 510      -3.766  15.445   5.934  1.00 10.00      A   
ATOM   4829  OG  SER A 510      -4.068  14.312   5.132  1.00 10.00      A   
ATOM   4830  HG  SER A 510      -3.545  13.562   5.433  1.00 10.00      A   
ATOM   4831  C   SER A 510      -3.489  17.561   4.609  1.00 10.00      A   
ATOM   4832  O   SER A 510      -3.300  17.354   3.406  1.00 10.00      A   
ATOM   4833  N   LEU A 511      -2.885  18.531   5.282  1.00 10.00      A   
ATOM   4834  HN  LEU A 511      -3.096  18.654   6.235  1.00 10.00      A   
ATOM   4835  CA  LEU A 511      -1.918  19.425   4.657  1.00 10.00      A   
ATOM   4836  CB  LEU A 511      -2.418  20.873   4.714  1.00 10.00      A   
ATOM   4837  CG  LEU A 511      -1.435  21.955   4.245  1.00 10.00      A   
ATOM   4838  CD1 LEU A 511      -1.138  21.815   2.761  1.00 10.00      A   
ATOM   4839  CD2 LEU A 511      -1.970  23.344   4.554  1.00 10.00      A   
ATOM   4840  C   LEU A 511      -0.569  19.307   5.357  1.00 10.00      A   
ATOM   4841  O   LEU A 511      -0.474  19.484   6.574  1.00 10.00      A   
ATOM   4842  N   TRP A 512       0.465  19.000   4.585  1.00 10.00      A   
ATOM   4843  HN  TRP A 512       0.322  18.874   3.619  1.00 10.00      A   
ATOM   4844  CA  TRP A 512       1.811  18.845   5.127  1.00 10.00      A   
ATOM   4845  CB  TRP A 512       2.352  17.448   4.790  1.00 10.00      A   
ATOM   4846  CG  TRP A 512       3.766  17.209   5.232  1.00 10.00      A   
ATOM   4847  CD1 TRP A 512       4.903  17.614   4.594  1.00 10.00      A   
ATOM   4848  CD2 TRP A 512       4.195  16.498   6.399  1.00 10.00      A   
ATOM   4849  NE1 TRP A 512       6.010  17.221   5.304  1.00 10.00      A   
ATOM   4850  HE1 TRP A 512       6.946  17.404   5.052  1.00 10.00      A   
ATOM   4851  CE2 TRP A 512       5.603  16.529   6.412  1.00 10.00      A   
ATOM   4852  CE3 TRP A 512       3.527  15.846   7.439  1.00 10.00      A   
ATOM   4853  CZ2 TRP A 512       6.353  15.931   7.421  1.00 10.00      A   
ATOM   4854  CZ3 TRP A 512       4.273  15.253   8.437  1.00 10.00      A   
ATOM   4855  CH2 TRP A 512       5.671  15.301   8.422  1.00 10.00      A   
ATOM   4856  C   TRP A 512       2.755  19.911   4.577  1.00 10.00      A   
ATOM   4857  O   TRP A 512       2.862  20.087   3.365  1.00 10.00      A   
ATOM   4858  N   MET A 513       3.437  20.623   5.467  1.00 10.00      A   
ATOM   4859  HN  MET A 513       3.290  20.463   6.425  1.00 10.00      A   
ATOM   4860  CA  MET A 513       4.391  21.650   5.057  1.00 10.00      A   
ATOM   4861  CB  MET A 513       3.758  23.045   5.086  1.00 10.00      A   
ATOM   4862  CG  MET A 513       2.651  23.264   4.069  1.00 10.00      A   
ATOM   4863  SD  MET A 513       2.302  25.013   3.800  1.00 10.00      A   
ATOM   4864  CE  MET A 513       3.723  25.489   2.822  1.00 10.00      A   
ATOM   4865  C   MET A 513       5.630  21.625   5.948  1.00 10.00      A   
ATOM   4866  O   MET A 513       5.584  22.066   7.096  1.00 10.00      A   
ATOM   4867  N   SER A 514       6.732  21.107   5.423  1.00 10.00      A   
ATOM   4868  HN  SER A 514       6.712  20.767   4.500  1.00 10.00      A   
ATOM   4869  CA  SER A 514       7.972  21.029   6.184  1.00 10.00      A   
ATOM   4870  CB  SER A 514       8.455  19.579   6.281  1.00 10.00      A   
ATOM   4871  OG  SER A 514       8.409  18.936   5.018  1.00 10.00      A   
ATOM   4872  HG  SER A 514       9.247  19.081   4.562  1.00 10.00      A   
ATOM   4873  C   SER A 514       9.051  21.921   5.576  1.00 10.00      A   
ATOM   4874  O   SER A 514       9.193  21.990   4.351  1.00 10.00      A   
ATOM   4875  N   SER A 515       9.785  22.613   6.444  1.00 10.00      A   
ATOM   4876  HN  SER A 515       9.593  22.515   7.406  1.00 10.00      A   
ATOM   4877  CA  SER A 515      10.863  23.513   6.031  1.00 10.00      A   
ATOM   4878  CB  SER A 515      12.046  22.721   5.469  1.00 10.00      A   
ATOM   4879  OG  SER A 515      12.390  21.643   6.329  1.00 10.00      A   
ATOM   4880  HG  SER A 515      13.329  21.702   6.551  1.00 10.00      A   
ATOM   4881  C   SER A 515      10.377  24.561   5.029  1.00 10.00      A   
ATOM   4882  O   SER A 515      11.031  24.835   4.021  1.00 10.00      A   
ATOM   4883  N   CYS A 516       9.226  25.146   5.322  1.00 10.00      A   
ATOM   4884  HN  CYS A 516       8.756  24.886   6.145  1.00 10.00      A   
ATOM   4885  CA  CYS A 516       8.637  26.163   4.463  1.00 10.00      A   
ATOM   4886  CB  CYS A 516       7.253  25.709   3.989  1.00 10.00      A   
ATOM   4887  SG  CYS A 516       7.260  24.132   3.096  1.00 10.00      A   
ATOM   4888  HG  CYS A 516       8.027  23.281   3.775  1.00 10.00      A   
ATOM   4889  C   CYS A 516       8.553  27.500   5.196  1.00 10.00      A   
ATOM   4890  O   CYS A 516       9.085  27.646   6.300  1.00 10.00      A   
ATOM   4891  N   SER A 517       7.893  28.472   4.589  1.00 10.00      A   
ATOM   4892  HN  SER A 517       7.475  28.301   3.718  1.00 10.00      A   
ATOM   4893  CA  SER A 517       7.754  29.786   5.193  1.00 10.00      A   
ATOM   4894  CB  SER A 517       7.762  30.873   4.114  1.00 10.00      A   
ATOM   4895  OG  SER A 517       8.860  30.699   3.226  1.00 10.00      A   
ATOM   4896  HG  SER A 517       9.309  29.869   3.429  1.00 10.00      A   
ATOM   4897  C   SER A 517       6.486  29.869   6.043  1.00 10.00      A   
ATOM   4898  O   SER A 517       5.587  30.665   5.772  1.00 10.00      A   
ATOM   4899  N   VAL A 518       6.411  29.025   7.060  1.00 10.00      A   
ATOM   4900  HN  VAL A 518       7.155  28.402   7.226  1.00 10.00      A   
ATOM   4901  CA  VAL A 518       5.262  29.009   7.954  1.00 10.00      A   
ATOM   4902  CB  VAL A 518       4.636  27.599   8.055  1.00 10.00      A   
ATOM   4903  CG1 VAL A 518       3.304  27.655   8.783  1.00 10.00      A   
ATOM   4904  CG2 VAL A 518       4.463  26.982   6.676  1.00 10.00      A   
ATOM   4905  C   VAL A 518       5.693  29.466   9.341  1.00 10.00      A   
ATOM   4906  O   VAL A 518       6.293  28.700  10.094  1.00 10.00      A   
ATOM   4907  N   SER A 519       5.405  30.718   9.667  1.00 10.00      A   
ATOM   4908  HN  SER A 519       4.929  31.287   9.019  1.00 10.00      A   
ATOM   4909  CA  SER A 519       5.774  31.272  10.962  1.00 10.00      A   
ATOM   4910  CB  SER A 519       5.670  32.797  10.931  1.00 10.00      A   
ATOM   4911  OG  SER A 519       4.368  33.215  10.556  1.00 10.00      A   
ATOM   4912  HG  SER A 519       4.277  33.146   9.584  1.00 10.00      A   
ATOM   4913  C   SER A 519       4.898  30.707  12.076  1.00 10.00      A   
ATOM   4914  O   SER A 519       3.790  30.214  11.827  1.00 10.00      A   
ATOM   4915  N   PHE A 520       5.400  30.774  13.305  1.00 10.00      A   
ATOM   4916  HN  PHE A 520       6.298  31.153  13.437  1.00 10.00      A   
ATOM   4917  CA  PHE A 520       4.663  30.290  14.463  1.00 10.00      A   
ATOM   4918  CB  PHE A 520       5.545  30.358  15.714  1.00 10.00      A   
ATOM   4919  CG  PHE A 520       4.925  29.750  16.938  1.00 10.00      A   
ATOM   4920  CD1 PHE A 520       4.429  28.456  16.909  1.00 10.00      A   
ATOM   4921  CD2 PHE A 520       4.839  30.470  18.116  1.00 10.00      A   
ATOM   4922  CE1 PHE A 520       3.857  27.891  18.031  1.00 10.00      A   
ATOM   4923  CE2 PHE A 520       4.268  29.911  19.243  1.00 10.00      A   
ATOM   4924  CZ  PHE A 520       3.778  28.620  19.201  1.00 10.00      A   
ATOM   4925  C   PHE A 520       3.391  31.113  14.655  1.00 10.00      A   
ATOM   4926  O   PHE A 520       2.356  30.598  15.091  1.00 10.00      A   
ATOM   4927  N   GLY A 521       3.471  32.392  14.308  1.00 10.00      A   
ATOM   4928  HN  GLY A 521       4.320  32.744  13.961  1.00 10.00      A   
ATOM   4929  CA  GLY A 521       2.323  33.270  14.428  1.00 10.00      A   
ATOM   4930  C   GLY A 521       1.212  32.868  13.476  1.00 10.00      A   
ATOM   4931  O   GLY A 521       0.033  32.887  13.836  1.00 10.00      A   
ATOM   4932  N   ALA A 522       1.594  32.477  12.265  1.00 10.00      A   
ATOM   4933  HN  ALA A 522       2.553  32.460  12.048  1.00 10.00      A   
ATOM   4934  CA  ALA A 522       0.629  32.061  11.255  1.00 10.00      A   
ATOM   4935  CB  ALA A 522       1.317  31.823   9.919  1.00 10.00      A   
ATOM   4936  C   ALA A 522      -0.098  30.801  11.705  1.00 10.00      A   
ATOM   4937  O   ALA A 522      -1.303  30.664  11.497  1.00 10.00      A   
ATOM   4938  N   CYS A 523       0.642  29.890  12.337  1.00 10.00      A   
ATOM   4939  HN  CYS A 523       1.598  30.062  12.472  1.00 10.00      A   
ATOM   4940  CA  CYS A 523       0.073  28.640  12.825  1.00 10.00      A   
ATOM   4941  CB  CYS A 523       1.174  27.751  13.415  1.00 10.00      A   
ATOM   4942  SG  CYS A 523       2.575  27.456  12.310  1.00 10.00      A   
ATOM   4943  HG  CYS A 523       3.139  28.630  12.036  1.00 10.00      A   
ATOM   4944  C   CYS A 523      -1.004  28.906  13.873  1.00 10.00      A   
ATOM   4945  O   CYS A 523      -2.094  28.330  13.824  1.00 10.00      A   
ATOM   4946  N   LYS A 524      -0.702  29.803  14.808  1.00 10.00      A   
ATOM   4947  HN  LYS A 524       0.176  30.239  14.787  1.00 10.00      A   
ATOM   4948  CA  LYS A 524      -1.640  30.151  15.867  1.00 10.00      A   
ATOM   4949  CB  LYS A 524      -0.966  31.029  16.925  1.00 10.00      A   
ATOM   4950  CG  LYS A 524       0.160  30.343  17.684  1.00 10.00      A   
ATOM   4951  CD  LYS A 524       0.537  31.116  18.936  1.00 10.00      A   
ATOM   4952  CE  LYS A 524       1.217  32.428  18.592  1.00 10.00      A   
ATOM   4953  NZ  LYS A 524       1.328  33.319  19.775  1.00 10.00      A   
ATOM   4954  HZ1 LYS A 524       0.384  33.542  20.148  1.00 10.00      A   
ATOM   4955  HZ2 LYS A 524       1.801  34.212  19.509  1.00 10.00      A   
ATOM   4956  HZ3 LYS A 524       1.885  32.856  20.521  1.00 10.00      A   
ATOM   4957  C   LYS A 524      -2.860  30.862  15.299  1.00 10.00      A   
ATOM   4958  O   LYS A 524      -3.995  30.573  15.681  1.00 10.00      A   
ATOM   4959  N   LEU A 525      -2.616  31.778  14.370  1.00 10.00      A   
ATOM   4960  HN  LEU A 525      -1.688  31.954  14.105  1.00 10.00      A   
ATOM   4961  CA  LEU A 525      -3.687  32.538  13.743  1.00 10.00      A   
ATOM   4962  CB  LEU A 525      -3.110  33.625  12.835  1.00 10.00      A   
ATOM   4963  CG  LEU A 525      -4.061  34.762  12.457  1.00 10.00      A   
ATOM   4964  CD1 LEU A 525      -4.524  35.513  13.697  1.00 10.00      A   
ATOM   4965  CD2 LEU A 525      -3.407  35.708  11.460  1.00 10.00      A   
ATOM   4966  C   LEU A 525      -4.619  31.624  12.954  1.00 10.00      A   
ATOM   4967  O   LEU A 525      -5.827  31.864  12.878  1.00 10.00      A   
ATOM   4968  N   LEU A 526      -4.048  30.582  12.359  1.00 10.00      A   
ATOM   4969  HN  LEU A 526      -3.074  30.464  12.432  1.00 10.00      A   
ATOM   4970  CA  LEU A 526      -4.822  29.621  11.586  1.00 10.00      A   
ATOM   4971  CB  LEU A 526      -3.886  28.727  10.768  1.00 10.00      A   
ATOM   4972  CG  LEU A 526      -4.556  27.800   9.753  1.00 10.00      A   
ATOM   4973  CD1 LEU A 526      -5.001  28.577   8.525  1.00 10.00      A   
ATOM   4974  CD2 LEU A 526      -3.623  26.665   9.365  1.00 10.00      A   
ATOM   4975  C   LEU A 526      -5.682  28.768  12.512  1.00 10.00      A   
ATOM   4976  O   LEU A 526      -6.865  28.547  12.250  1.00 10.00      A   
ATOM   4977  N   GLY A 527      -5.078  28.304  13.601  1.00 10.00      A   
ATOM   4978  HN  GLY A 527      -4.130  28.518  13.751  1.00 10.00      A   
ATOM   4979  CA  GLY A 527      -5.791  27.478  14.560  1.00 10.00      A   
ATOM   4980  C   GLY A 527      -6.952  28.205  15.211  1.00 10.00      A   
ATOM   4981  O   GLY A 527      -7.983  27.602  15.507  1.00 10.00      A   
ATOM   4982  N   GLN A 528      -6.790  29.504  15.434  1.00 10.00      A   
ATOM   4983  HN  GLN A 528      -5.941  29.933  15.189  1.00 10.00      A   
ATOM   4984  CA  GLN A 528      -7.840  30.304  16.053  1.00 10.00      A   
ATOM   4985  CB  GLN A 528      -7.276  31.604  16.628  1.00 10.00      A   
ATOM   4986  CG  GLN A 528      -6.608  31.443  17.984  1.00 10.00      A   
ATOM   4987  CD  GLN A 528      -7.506  30.762  18.998  1.00 10.00      A   
ATOM   4988  OE1 GLN A 528      -8.732  30.881  18.945  1.00 10.00      A   
ATOM   4989  NE2 GLN A 528      -6.906  30.039  19.927  1.00 10.00      A   
ATOM   4990 HE21 GLN A 528      -5.927  29.983  19.910  1.00 10.00      A   
ATOM   4991 HE22 GLN A 528      -7.463  29.585  20.596  1.00 10.00      A   
ATOM   4992  C   GLN A 528      -8.976  30.591  15.077  1.00 10.00      A   
ATOM   4993  O   GLN A 528     -10.125  30.770  15.483  1.00 10.00      A   
ATOM   4994  N   LYS A 529      -8.658  30.619  13.788  1.00 10.00      A   
ATOM   4995  HN  LYS A 529      -7.729  30.454  13.519  1.00 10.00      A   
ATOM   4996  CA  LYS A 529      -9.660  30.885  12.763  1.00 10.00      A   
ATOM   4997  CB  LYS A 529      -9.002  31.289  11.436  1.00 10.00      A   
ATOM   4998  CG  LYS A 529      -9.984  31.484  10.285  1.00 10.00      A   
ATOM   4999  CD  LYS A 529      -9.322  32.176   9.104  1.00 10.00      A   
ATOM   5000  CE  LYS A 529     -10.242  32.226   7.890  1.00 10.00      A   
ATOM   5001  NZ  LYS A 529     -11.520  32.942   8.165  1.00 10.00      A   
ATOM   5002  HZ1 LYS A 529     -12.067  32.432   8.883  1.00 10.00      A   
ATOM   5003  HZ2 LYS A 529     -12.093  33.003   7.298  1.00 10.00      A   
ATOM   5004  HZ3 LYS A 529     -11.332  33.908   8.511  1.00 10.00      A   
ATOM   5005  C   LYS A 529     -10.569  29.678  12.559  1.00 10.00      A   
ATOM   5006  O   LYS A 529     -11.787  29.820  12.450  1.00 10.00      A   
ATOM   5007  N   MET A 530      -9.981  28.491  12.515  1.00 10.00      A   
ATOM   5008  HN  MET A 530      -9.007  28.428  12.621  1.00 10.00      A   
ATOM   5009  CA  MET A 530     -10.755  27.275  12.315  1.00 10.00      A   
ATOM   5010  CB  MET A 530     -10.415  26.635  10.968  1.00 10.00      A   
ATOM   5011  CG  MET A 530     -11.001  27.364   9.772  1.00 10.00      A   
ATOM   5012  SD  MET A 530     -12.801  27.377   9.796  1.00 10.00      A   
ATOM   5013  CE  MET A 530     -13.153  25.653   9.461  1.00 10.00      A   
ATOM   5014  C   MET A 530     -10.533  26.274  13.441  1.00 10.00      A   
ATOM   5015  O   MET A 530      -9.557  25.530  13.434  1.00 10.00      A   
ATOM   5016  N   PRO A 531     -11.457  26.229  14.413  1.00 10.00      A   
ATOM   5017  CA  PRO A 531     -11.365  25.308  15.556  1.00 10.00      A   
ATOM   5018  CB  PRO A 531     -12.385  25.884  16.539  1.00 10.00      A   
ATOM   5019  CG  PRO A 531     -13.409  26.528  15.670  1.00 10.00      A   
ATOM   5020  CD  PRO A 531     -12.662  27.077  14.486  1.00 10.00      A   
ATOM   5021  C   PRO A 531     -11.761  23.884  15.170  1.00 10.00      A   
ATOM   5022  O   PRO A 531     -11.968  23.027  16.026  1.00 10.00      A   
ATOM   5023  N   LYS A 532     -11.886  23.652  13.874  1.00 10.00      A   
ATOM   5024  HN  LYS A 532     -11.731  24.387  13.248  1.00 10.00      A   
ATOM   5025  CA  LYS A 532     -12.251  22.342  13.354  1.00 10.00      A   
ATOM   5026  CB  LYS A 532     -13.416  22.477  12.371  1.00 10.00      A   
ATOM   5027  CG  LYS A 532     -14.712  22.960  13.004  1.00 10.00      A   
ATOM   5028  CD  LYS A 532     -15.711  23.419  11.949  1.00 10.00      A   
ATOM   5029  CE  LYS A 532     -16.983  23.951  12.590  1.00 10.00      A   
ATOM   5030  NZ  LYS A 532     -17.824  24.704  11.625  1.00 10.00      A   
ATOM   5031  HZ1 LYS A 532     -18.160  24.072  10.872  1.00 10.00      A   
ATOM   5032  HZ2 LYS A 532     -17.272  25.471  11.191  1.00 10.00      A   
ATOM   5033  HZ3 LYS A 532     -18.646  25.117  12.111  1.00 10.00      A   
ATOM   5034  C   LYS A 532     -11.051  21.714  12.656  1.00 10.00      A   
ATOM   5035  O   LYS A 532     -11.139  20.621  12.092  1.00 10.00      A   
ATOM   5036  N   LEU A 533      -9.931  22.417  12.708  1.00 10.00      A   
ATOM   5037  HN  LEU A 533      -9.922  23.268  13.198  1.00 10.00      A   
ATOM   5038  CA  LEU A 533      -8.706  21.956  12.085  1.00 10.00      A   
ATOM   5039  CB  LEU A 533      -8.245  22.959  11.022  1.00 10.00      A   
ATOM   5040  CG  LEU A 533      -9.114  23.081   9.769  1.00 10.00      A   
ATOM   5041  CD1 LEU A 533      -8.675  24.283   8.950  1.00 10.00      A   
ATOM   5042  CD2 LEU A 533      -9.029  21.813   8.935  1.00 10.00      A   
ATOM   5043  C   LEU A 533      -7.618  21.793  13.132  1.00 10.00      A   
ATOM   5044  O   LEU A 533      -7.358  22.709  13.916  1.00 10.00      A   
ATOM   5045  N   ASN A 534      -6.999  20.625  13.160  1.00 10.00      A   
ATOM   5046  HN  ASN A 534      -7.266  19.923  12.525  1.00 10.00      A   
ATOM   5047  CA  ASN A 534      -5.932  20.358  14.108  1.00 10.00      A   
ATOM   5048  CB  ASN A 534      -5.854  18.869  14.463  1.00 10.00      A   
ATOM   5049  CG  ASN A 534      -6.539  18.536  15.776  1.00 10.00      A   
ATOM   5050  OD1 ASN A 534      -6.855  19.422  16.569  1.00 10.00      A   
ATOM   5051  ND2 ASN A 534      -6.758  17.253  16.026  1.00 10.00      A   
ATOM   5052 HD21 ASN A 534      -6.468  16.594  15.360  1.00 10.00      A   
ATOM   5053 HD22 ASN A 534      -7.216  17.014  16.864  1.00 10.00      A   
ATOM   5054  C   ASN A 534      -4.602  20.824  13.549  1.00 10.00      A   
ATOM   5055  O   ASN A 534      -3.971  20.123  12.755  1.00 10.00      A   
ATOM   5056  N   VAL A 535      -4.200  22.024  13.930  1.00 10.00      A   
ATOM   5057  HN  VAL A 535      -4.763  22.550  14.539  1.00 10.00      A   
ATOM   5058  CA  VAL A 535      -2.938  22.581  13.480  1.00 10.00      A   
ATOM   5059  CB  VAL A 535      -2.980  24.125  13.414  1.00 10.00      A   
ATOM   5060  CG1 VAL A 535      -1.734  24.664  12.721  1.00 10.00      A   
ATOM   5061  CG2 VAL A 535      -4.238  24.600  12.697  1.00 10.00      A   
ATOM   5062  C   VAL A 535      -1.841  22.143  14.439  1.00 10.00      A   
ATOM   5063  O   VAL A 535      -1.616  22.778  15.470  1.00 10.00      A   
ATOM   5064  N   GLU A 536      -1.191  21.036  14.116  1.00 10.00      A   
ATOM   5065  HN  GLU A 536      -1.428  20.563  13.285  1.00 10.00      A   
ATOM   5066  CA  GLU A 536      -0.133  20.497  14.955  1.00 10.00      A   
ATOM   5067  CB  GLU A 536      -0.244  18.974  15.051  1.00 10.00      A   
ATOM   5068  CG  GLU A 536      -1.554  18.484  15.653  1.00 10.00      A   
ATOM   5069  CD  GLU A 536      -1.579  16.986  15.884  1.00 10.00      A   
ATOM   5070  OE1 GLU A 536      -0.528  16.337  15.728  1.00 10.00      A   
ATOM   5071  OE2 GLU A 536      -2.654  16.452  16.228  1.00 10.00      A   
ATOM   5072  C   GLU A 536       1.243  20.901  14.448  1.00 10.00      A   
ATOM   5073  O   GLU A 536       1.610  20.619  13.304  1.00 10.00      A   
ATOM   5074  N   VAL A 537       1.989  21.585  15.301  1.00 10.00      A   
ATOM   5075  HN  VAL A 537       1.616  21.808  16.185  1.00 10.00      A   
ATOM   5076  CA  VAL A 537       3.333  22.025  14.969  1.00 10.00      A   
ATOM   5077  CB  VAL A 537       3.672  23.366  15.659  1.00 10.00      A   
ATOM   5078  CG1 VAL A 537       5.098  23.799  15.343  1.00 10.00      A   
ATOM   5079  CG2 VAL A 537       2.682  24.446  15.245  1.00 10.00      A   
ATOM   5080  C   VAL A 537       4.349  20.975  15.399  1.00 10.00      A   
ATOM   5081  O   VAL A 537       4.425  20.626  16.576  1.00 10.00      A   
ATOM   5082  N   ILE A 538       5.107  20.466  14.441  1.00 10.00      A   
ATOM   5083  HN  ILE A 538       4.983  20.779  13.517  1.00 10.00      A   
ATOM   5084  CA  ILE A 538       6.127  19.461  14.712  1.00 10.00      A   
ATOM   5085  CB  ILE A 538       6.086  18.319  13.677  1.00 10.00      A   
ATOM   5086  CG1 ILE A 538       4.635  17.923  13.372  1.00 10.00      A   
ATOM   5087  CG2 ILE A 538       6.881  17.117  14.175  1.00 10.00      A   
ATOM   5088  CD1 ILE A 538       4.481  17.057  12.141  1.00 10.00      A   
ATOM   5089  C   ILE A 538       7.505  20.113  14.688  1.00 10.00      A   
ATOM   5090  O   ILE A 538       8.170  20.168  13.646  1.00 10.00      A   
ATOM   5091  N   ASP A 539       7.918  20.617  15.837  1.00 10.00      A   
ATOM   5092  HN  ASP A 539       7.349  20.518  16.631  1.00 10.00      A   
ATOM   5093  CA  ASP A 539       9.202  21.291  15.970  1.00 10.00      A   
ATOM   5094  CB  ASP A 539       8.978  22.756  16.365  1.00 10.00      A   
ATOM   5095  CG  ASP A 539      10.162  23.647  16.044  1.00 10.00      A   
ATOM   5096  OD1 ASP A 539      10.107  24.380  15.030  1.00 10.00      A   
ATOM   5097  OD2 ASP A 539      11.145  23.640  16.811  1.00 10.00      A   
ATOM   5098  C   ASP A 539      10.058  20.582  17.015  1.00 10.00      A   
ATOM   5099  O   ASP A 539       9.631  20.400  18.157  1.00 10.00      A   
ATOM   5100  N   GLU A 540      11.261  20.177  16.621  1.00 10.00      A   
ATOM   5101  HN  GLU A 540      11.550  20.358  15.691  1.00 10.00      A   
ATOM   5102  CA  GLU A 540      12.170  19.469  17.522  1.00 10.00      A   
ATOM   5103  CB  GLU A 540      12.932  18.363  16.785  1.00 10.00      A   
ATOM   5104  CG  GLU A 540      12.057  17.230  16.271  1.00 10.00      A   
ATOM   5105  CD  GLU A 540      12.852  15.977  15.965  1.00 10.00      A   
ATOM   5106  OE1 GLU A 540      13.213  15.764  14.790  1.00 10.00      A   
ATOM   5107  OE2 GLU A 540      13.130  15.204  16.905  1.00 10.00      A   
ATOM   5108  C   GLU A 540      13.155  20.411  18.209  1.00 10.00      A   
ATOM   5109  O   GLU A 540      14.113  19.963  18.844  1.00 10.00      A   
ATOM   5110  N   ARG A 541      12.922  21.710  18.101  1.00 10.00      A   
ATOM   5111  HN  ARG A 541      12.133  22.026  17.597  1.00 10.00      A   
ATOM   5112  CA  ARG A 541      13.805  22.683  18.724  1.00 10.00      A   
ATOM   5113  CB  ARG A 541      14.036  23.880  17.800  1.00 10.00      A   
ATOM   5114  CG  ARG A 541      14.625  23.519  16.449  1.00 10.00      A   
ATOM   5115  CD  ARG A 541      13.781  24.080  15.316  1.00 10.00      A   
ATOM   5116  NE  ARG A 541      14.294  25.357  14.818  1.00 10.00      A   
ATOM   5117  HE  ARG A 541      15.247  25.543  14.960  1.00 10.00      A   
ATOM   5118  CZ  ARG A 541      13.549  26.264  14.182  1.00 10.00      A   
ATOM   5119  NH1 ARG A 541      12.251  26.044  13.970  1.00 10.00      A   
ATOM   5120 HH11 ARG A 541      11.800  25.153  14.301  1.00 10.00      A   
ATOM   5121 HH12 ARG A 541      11.672  26.754  13.472  1.00 10.00      A   
ATOM   5122  NH2 ARG A 541      14.108  27.394  13.755  1.00 10.00      A   
ATOM   5123 HH21 ARG A 541      13.529  28.114  13.260  1.00 10.00      A   
ATOM   5124 HH22 ARG A 541      15.123  27.570  13.910  1.00 10.00      A   
ATOM   5125  C   ARG A 541      13.229  23.153  20.050  1.00 10.00      A   
ATOM   5126  O   ARG A 541      13.685  24.142  20.623  1.00 10.00      A   
ATOM   5127  N   GLY A 542      12.225  22.440  20.530  1.00 10.00      A   
ATOM   5128  HN  GLY A 542      11.897  21.668  20.023  1.00 10.00      A   
ATOM   5129  CA  GLY A 542      11.594  22.798  21.782  1.00 10.00      A   
ATOM   5130  C   GLY A 542      10.381  23.672  21.561  1.00 10.00      A   
ATOM   5131  O   GLY A 542       9.913  23.811  20.431  1.00 10.00      A   
ATOM   5132  N   ALA A 543       9.855  24.234  22.640  1.00 10.00      A   
ATOM   5133  HN  ALA A 543      10.251  24.042  23.514  1.00 10.00      A   
ATOM   5134  CA  ALA A 543       8.691  25.110  22.564  1.00 10.00      A   
ATOM   5135  CB  ALA A 543       8.319  25.619  23.950  1.00 10.00      A   
ATOM   5136  C   ALA A 543       8.954  26.276  21.612  1.00 10.00      A   
ATOM   5137  O   ALA A 543       9.794  27.134  21.887  1.00 10.00      A   
ATOM   5138  N   PRO A 544       8.233  26.327  20.480  1.00 10.00      A   
ATOM   5139  CA  PRO A 544       8.400  27.384  19.475  1.00 10.00      A   
ATOM   5140  CB  PRO A 544       7.418  26.991  18.362  1.00 10.00      A   
ATOM   5141  CG  PRO A 544       7.104  25.555  18.606  1.00 10.00      A   
ATOM   5142  CD  PRO A 544       7.196  25.360  20.089  1.00 10.00      A   
ATOM   5143  C   PRO A 544       8.044  28.761  20.029  1.00 10.00      A   
ATOM   5144  O   PRO A 544       8.417  29.785  19.462  1.00 10.00      A   
ATOM   5145  N   ASP A 545       7.345  28.775  21.154  1.00 10.00      A   
ATOM   5146  HN  ASP A 545       7.100  27.920  21.571  1.00 10.00      A   
ATOM   5147  CA  ASP A 545       6.931  30.022  21.792  1.00 10.00      A   
ATOM   5148  CB  ASP A 545       5.909  29.746  22.894  1.00 10.00      A   
ATOM   5149  CG  ASP A 545       4.763  30.737  22.890  1.00 10.00      A   
ATOM   5150  OD1 ASP A 545       4.874  31.779  22.219  1.00 10.00      A   
ATOM   5151  OD2 ASP A 545       3.735  30.467  23.549  1.00 10.00      A   
ATOM   5152  C   ASP A 545       8.128  30.780  22.359  1.00 10.00      A   
ATOM   5153  O   ASP A 545       8.059  31.984  22.595  1.00 10.00      A   
ATOM   5154  N   SER A 546       9.236  30.071  22.560  1.00 10.00      A   
ATOM   5155  HN  SER A 546       9.235  29.112  22.350  1.00 10.00      A   
ATOM   5156  CA  SER A 546      10.449  30.683  23.092  1.00 10.00      A   
ATOM   5157  CB  SER A 546      11.413  29.609  23.603  1.00 10.00      A   
ATOM   5158  OG  SER A 546      11.740  28.676  22.583  1.00 10.00      A   
ATOM   5159  HG  SER A 546      11.032  28.018  22.503  1.00 10.00      A   
ATOM   5160  C   SER A 546      11.120  31.548  22.032  1.00 10.00      A   
ATOM   5161  O   SER A 546      12.022  32.335  22.321  1.00 10.00      A   
ATOM   5162  N   ARG A 547      10.662  31.389  20.801  1.00 10.00      A   
ATOM   5163  HN  ARG A 547       9.931  30.755  20.651  1.00 10.00      A   
ATOM   5164  CA  ARG A 547      11.183  32.139  19.671  1.00 10.00      A   
ATOM   5165  CB  ARG A 547      11.589  31.181  18.542  1.00 10.00      A   
ATOM   5166  CG  ARG A 547      12.199  29.874  19.014  1.00 10.00      A   
ATOM   5167  CD  ARG A 547      12.544  28.965  17.848  1.00 10.00      A
[truncated: 221,457 more chars]
