# Supplementary material for: Flexibility of intrinsically disordered degrons in AUX/IAA proteins reinforces auxin co-receptor assemblies
Source: Nat Commun. 2020 May 8;11:2277. doi: 10.1038/s41467-020-16147-2 (PMC7210949; doi:10.1038/s41467-020-16147-2)
Supplement: Supplementary file 11 — Supplementary Data 8 [file 41467_2020_16147_MOESM11_ESM.gz › disvis_haddock_files/IAA07/cluster8_2.pdb]

REMARK FILENAME="complex_39w.pdb0"
REMARK ===============================================================
REMARK HADDOCK run for complex
REMARK initial structure: complex_39.pdb
REMARK final NOE weights: unambig 50 amb: 50
REMARK ===============================================================
REMARK            total,bonds,angles,improper,dihe,vdw,elec,air,cdih,coup,rdcs,vean,dani,xpcs,rg
REMARK energies: 131.513, 0, 0, 0, 0, -54.8519, -154.598, 340.963, 0, 0, 0, 0, 0, 0, 0
REMARK ===============================================================
REMARK            bonds,angles,impropers,dihe,air,cdih,coup,rdcs,vean,dani,xpcs
REMARK rms-dev.: 0,0,0,0,0.707062,0,0, 0, 0, 0, 0
REMARK ===============================================================
REMARK               air,cdih,coup,rdcs,vean,dani,xpcs
REMARK               >0.3,>5,>1,>0,>5,>0.2,>0.2
REMARK violations.: 13, 0, 0, 0, 0, 0, 0
REMARK ===============================================================
REMARK                        CVpartition#,violations,rms
REMARK AIRs cross-validation: 1, 34, 2.20896
REMARK ===============================================================
REMARK NCS energy: 0
REMARK ===============================================================
REMARK Symmetry energy: 0
REMARK ===============================================================
REMARK Desolvation energy: 24.3357
REMARK Internal energy free molecules: -22679.5
REMARK Internal energy complex: -33681.2
REMARK Binding energy: -11186.8
REMARK ===============================================================
REMARK buried surface area: 1814.78
REMARK ===============================================================
REMARK water - chain1: 0 0 0
REMARK water - chain2: 0 0 0
REMARK water - chain3: 0 0 0
REMARK water - chain4: 0 0 0
REMARK water - chain5: 0 0 0
REMARK water - chain6: 0 0 0
REMARK ===============================================================
REMARK water - water: 0 0 0
REMARK ===============================================================
REMARK DATE:10-Dec-2019  16:02:57       created by user: enmr049
REMARK VERSION:1.3U
ATOM      1  N   PHE A   9     -41.680   0.581   4.384  1.00 10.00      A   
ATOM      2  HN  PHE A   9     -42.233   0.568   5.198  1.00 10.00      A   
ATOM      3  CA  PHE A   9     -40.769  -0.529   4.130  1.00 10.00      A   
ATOM      4  CB  PHE A   9     -39.601  -0.084   3.246  1.00 10.00      A   
ATOM      5  CG  PHE A   9     -39.933  -0.045   1.782  1.00 10.00      A   
ATOM      6  CD1 PHE A   9     -40.058   1.166   1.121  1.00 10.00      A   
ATOM      7  CD2 PHE A   9     -40.118  -1.217   1.067  1.00 10.00      A   
ATOM      8  CE1 PHE A   9     -40.362   1.208  -0.224  1.00 10.00      A   
ATOM      9  CE2 PHE A   9     -40.423  -1.183  -0.279  1.00 10.00      A   
ATOM     10  CZ  PHE A   9     -40.545   0.032  -0.925  1.00 10.00      A   
ATOM     11  C   PHE A   9     -40.250  -1.140   5.430  1.00 10.00      A   
ATOM     12  O   PHE A   9     -39.731  -0.435   6.296  1.00 10.00      A   
ATOM     13  N   PRO A  10     -40.411  -2.465   5.581  1.00 10.00      A   
ATOM     14  CA  PRO A  10     -39.961  -3.204   6.770  1.00 10.00      A   
ATOM     15  CB  PRO A  10     -40.319  -4.659   6.441  1.00 10.00      A   
ATOM     16  CG  PRO A  10     -41.401  -4.558   5.423  1.00 10.00      A   
ATOM     17  CD  PRO A  10     -41.069  -3.347   4.606  1.00 10.00      A   
ATOM     18  C   PRO A  10     -38.454  -3.078   6.995  1.00 10.00      A   
ATOM     19  O   PRO A  10     -37.686  -2.900   6.043  1.00 10.00      A   
ATOM     20  N   GLU A  11     -38.036  -3.182   8.257  1.00 10.00      A   
ATOM     21  HN  GLU A  11     -38.698  -3.320   8.970  1.00 10.00      A   
ATOM     22  CA  GLU A  11     -36.623  -3.078   8.616  1.00 10.00      A   
ATOM     23  CB  GLU A  11     -36.431  -3.298  10.123  1.00 10.00      A   
ATOM     24  CG  GLU A  11     -37.433  -2.565  11.007  1.00 10.00      A   
ATOM     25  CD  GLU A  11     -37.225  -1.063  11.030  1.00 10.00      A   
ATOM     26  OE1 GLU A  11     -36.566  -0.564  11.970  1.00 10.00      A   
ATOM     27  OE2 GLU A  11     -37.734  -0.370  10.122  1.00 10.00      A   
ATOM     28  C   GLU A  11     -35.786  -4.093   7.843  1.00 10.00      A   
ATOM     29  O   GLU A  11     -34.741  -3.758   7.286  1.00 10.00      A   
ATOM     30  N   GLU A  12     -36.267  -5.328   7.796  1.00 10.00      A   
ATOM     31  HN  GLU A  12     -37.114  -5.527   8.243  1.00 10.00      A   
ATOM     32  CA  GLU A  12     -35.564  -6.398   7.097  1.00 10.00      A   
ATOM     33  CB  GLU A  12     -36.208  -7.757   7.372  1.00 10.00      A   
ATOM     34  CG  GLU A  12     -37.720  -7.721   7.510  1.00 10.00      A   
ATOM     35  CD  GLU A  12     -38.294  -9.071   7.871  1.00 10.00      A   
ATOM     36  OE1 GLU A  12     -39.353  -9.439   7.320  1.00 10.00      A   
ATOM     37  OE2 GLU A  12     -37.688  -9.773   8.706  1.00 10.00      A   
ATOM     38  C   GLU A  12     -35.457  -6.129   5.597  1.00 10.00      A   
ATOM     39  O   GLU A  12     -34.438  -6.432   4.977  1.00 10.00      A   
ATOM     40  N   VAL A  13     -36.501  -5.539   5.022  1.00 10.00      A   
ATOM     41  HN  VAL A  13     -37.282  -5.312   5.567  1.00 10.00      A   
ATOM     42  CA  VAL A  13     -36.508  -5.220   3.599  1.00 10.00      A   
ATOM     43  CB  VAL A  13     -37.893  -4.726   3.129  1.00 10.00      A   
ATOM     44  CG1 VAL A  13     -37.818  -4.123   1.736  1.00 10.00      A   
ATOM     45  CG2 VAL A  13     -38.890  -5.873   3.146  1.00 10.00      A   
ATOM     46  C   VAL A  13     -35.438  -4.176   3.287  1.00 10.00      A   
ATOM     47  O   VAL A  13     -34.697  -4.296   2.309  1.00 10.00      A   
ATOM     48  N   LEU A  14     -35.344  -3.164   4.139  1.00 10.00      A   
ATOM     49  HN  LEU A  14     -35.956  -3.125   4.907  1.00 10.00      A   
ATOM     50  CA  LEU A  14     -34.356  -2.114   3.957  1.00 10.00      A   
ATOM     51  CB  LEU A  14     -34.625  -0.935   4.894  1.00 10.00      A   
ATOM     52  CG  LEU A  14     -35.868  -0.103   4.562  1.00 10.00      A   
ATOM     53  CD1 LEU A  14     -36.089   0.981   5.606  1.00 10.00      A   
ATOM     54  CD2 LEU A  14     -35.745   0.507   3.175  1.00 10.00      A   
ATOM     55  C   LEU A  14     -32.947  -2.665   4.146  1.00 10.00      A   
ATOM     56  O   LEU A  14     -32.020  -2.284   3.428  1.00 10.00      A   
ATOM     57  N   GLU A  15     -32.792  -3.574   5.104  1.00 10.00      A   
ATOM     58  HN  GLU A  15     -33.567  -3.830   5.656  1.00 10.00      A   
ATOM     59  CA  GLU A  15     -31.502  -4.197   5.361  1.00 10.00      A   
ATOM     60  CB  GLU A  15     -31.584  -5.112   6.586  1.00 10.00      A   
ATOM     61  CG  GLU A  15     -30.316  -5.898   6.869  1.00 10.00      A   
ATOM     62  CD  GLU A  15     -30.413  -6.739   8.125  1.00 10.00      A   
ATOM     63  OE1 GLU A  15     -31.375  -7.526   8.250  1.00 10.00      A   
ATOM     64  OE2 GLU A  15     -29.515  -6.630   8.986  1.00 10.00      A   
ATOM     65  C   GLU A  15     -31.063  -4.987   4.128  1.00 10.00      A   
ATOM     66  O   GLU A  15     -29.884  -5.003   3.768  1.00 10.00      A   
ATOM     67  N   HIS A  16     -32.033  -5.621   3.473  1.00 10.00      A   
ATOM     68  HN  HIS A  16     -32.953  -5.565   3.815  1.00 10.00      A   
ATOM     69  CA  HIS A  16     -31.775  -6.401   2.273  1.00 10.00      A   
ATOM     70  CB  HIS A  16     -33.056  -7.108   1.824  1.00 10.00      A   
ATOM     71  CG  HIS A  16     -32.826  -8.407   1.120  1.00 10.00      A   
ATOM     72  ND1 HIS A  16     -33.273  -9.590   1.652  1.00 10.00      A   
ATOM     73  CD2 HIS A  16     -32.207  -8.656  -0.063  1.00 10.00      A   
ATOM     74  CE1 HIS A  16     -32.926 -10.528   0.792  1.00 10.00      A   
ATOM     75  NE2 HIS A  16     -32.278 -10.011  -0.257  1.00 10.00      A   
ATOM     76  HE2 HIS A  16     -31.918 -10.515  -1.031  1.00 10.00      A   
ATOM     77  C   HIS A  16     -31.260  -5.498   1.157  1.00 10.00      A   
ATOM     78  O   HIS A  16     -30.311  -5.841   0.453  1.00 10.00      A   
ATOM     79  N   VAL A  17     -31.885  -4.335   1.012  1.00 10.00      A   
ATOM     80  HN  VAL A  17     -32.638  -4.124   1.607  1.00 10.00      A   
ATOM     81  CA  VAL A  17     -31.493  -3.369  -0.007  1.00 10.00      A   
ATOM     82  CB  VAL A  17     -32.495  -2.196  -0.075  1.00 10.00      A   
ATOM     83  CG1 VAL A  17     -32.032  -1.141  -1.069  1.00 10.00      A   
ATOM     84  CG2 VAL A  17     -33.879  -2.702  -0.442  1.00 10.00      A   
ATOM     85  C   VAL A  17     -30.094  -2.822   0.276  1.00 10.00      A   
ATOM     86  O   VAL A  17     -29.257  -2.727  -0.625  1.00 10.00      A   
ATOM     87  N   PHE A  18     -29.833  -2.501   1.538  1.00 10.00      A   
ATOM     88  HN  PHE A  18     -30.531  -2.634   2.221  1.00 10.00      A   
ATOM     89  CA  PHE A  18     -28.544  -1.946   1.943  1.00 10.00      A   
ATOM     90  CB  PHE A  18     -28.610  -1.388   3.368  1.00 10.00      A   
ATOM     91  CG  PHE A  18     -29.606  -0.275   3.568  1.00 10.00      A   
ATOM     92  CD1 PHE A  18     -29.990   0.104   4.845  1.00 10.00      A   
ATOM     93  CD2 PHE A  18     -30.163   0.390   2.487  1.00 10.00      A   
ATOM     94  CE1 PHE A  18     -30.907   1.120   5.042  1.00 10.00      A   
ATOM     95  CE2 PHE A  18     -31.081   1.407   2.676  1.00 10.00      A   
ATOM     96  CZ  PHE A  18     -31.453   1.772   3.956  1.00 10.00      A   
ATOM     97  C   PHE A  18     -27.404  -2.960   1.817  1.00 10.00      A   
ATOM     98  O   PHE A  18     -26.230  -2.586   1.802  1.00 10.00      A   
ATOM     99  N   SER A  19     -27.742  -4.240   1.713  1.00 10.00      A   
ATOM    100  HN  SER A  19     -28.691  -4.490   1.730  1.00 10.00      A   
ATOM    101  CA  SER A  19     -26.728  -5.284   1.593  1.00 10.00      A   
ATOM    102  CB  SER A  19     -27.327  -6.667   1.873  1.00 10.00      A   
ATOM    103  OG  SER A  19     -28.075  -7.144   0.765  1.00 10.00      A   
ATOM    104  HG  SER A  19     -28.910  -6.654   0.703  1.00 10.00      A   
ATOM    105  C   SER A  19     -26.039  -5.255   0.226  1.00 10.00      A   
ATOM    106  O   SER A  19     -24.975  -5.851   0.039  1.00 10.00      A   
ATOM    107  N   PHE A  20     -26.647  -4.552  -0.726  1.00 10.00      A   
ATOM    108  HN  PHE A  20     -27.487  -4.087  -0.518  1.00 10.00      A   
ATOM    109  CA  PHE A  20     -26.086  -4.448  -2.067  1.00 10.00      A   
ATOM    110  CB  PHE A  20     -27.196  -4.430  -3.117  1.00 10.00      A   
ATOM    111  CG  PHE A  20     -27.965  -5.714  -3.211  1.00 10.00      A   
ATOM    112  CD1 PHE A  20     -29.226  -5.820  -2.655  1.00 10.00      A   
ATOM    113  CD2 PHE A  20     -27.426  -6.816  -3.856  1.00 10.00      A   
ATOM    114  CE1 PHE A  20     -29.940  -7.001  -2.739  1.00 10.00      A   
ATOM    115  CE2 PHE A  20     -28.134  -8.001  -3.945  1.00 10.00      A   
ATOM    116  CZ  PHE A  20     -29.393  -8.091  -3.386  1.00 10.00      A   
ATOM    117  C   PHE A  20     -25.218  -3.205  -2.199  1.00 10.00      A   
ATOM    118  O   PHE A  20     -24.619  -2.955  -3.245  1.00 10.00      A   
ATOM    119  N   ILE A  21     -25.145  -2.437  -1.122  1.00 10.00      A   
ATOM    120  HN  ILE A  21     -25.626  -2.708  -0.311  1.00 10.00      A   
ATOM    121  CA  ILE A  21     -24.349  -1.221  -1.102  1.00 10.00      A   
ATOM    122  CB  ILE A  21     -25.197   0.008  -0.710  1.00 10.00      A   
ATOM    123  CG1 ILE A  21     -26.363   0.184  -1.692  1.00 10.00      A   
ATOM    124  CG2 ILE A  21     -24.332   1.259  -0.676  1.00 10.00      A   
ATOM    125  CD1 ILE A  21     -27.342   1.271  -1.302  1.00 10.00      A   
ATOM    126  C   ILE A  21     -23.185  -1.374  -0.127  1.00 10.00      A   
ATOM    127  O   ILE A  21     -23.372  -1.368   1.087  1.00 10.00      A   
ATOM    128  N   GLN A  22     -21.990  -1.526  -0.670  1.00 10.00      A   
ATOM    129  HN  GLN A  22     -21.912  -1.536  -1.648  1.00 10.00      A   
ATOM    130  CA  GLN A  22     -20.789  -1.687   0.148  1.00 10.00      A   
ATOM    131  CB  GLN A  22     -20.011  -2.925  -0.288  1.00 10.00      A   
ATOM    132  CG  GLN A  22     -20.509  -4.221   0.330  1.00 10.00      A   
ATOM    133  CD  GLN A  22     -20.131  -4.356   1.793  1.00 10.00      A   
ATOM    134  OE1 GLN A  22     -20.906  -4.016   2.691  1.00 10.00      A   
ATOM    135  NE2 GLN A  22     -18.930  -4.848   2.045  1.00 10.00      A   
ATOM    136 HE21 GLN A  22     -18.360  -5.092   1.281  1.00 10.00      A   
ATOM    137 HE22 GLN A  22     -18.657  -4.954   2.979  1.00 10.00      A   
ATOM    138  C   GLN A  22     -19.890  -0.456   0.087  1.00 10.00      A   
ATOM    139  O   GLN A  22     -19.079  -0.228   0.986  1.00 10.00      A   
ATOM    140  N   LEU A  23     -20.034   0.326  -0.979  1.00 10.00      A   
ATOM    141  HN  LEU A  23     -20.691   0.083  -1.660  1.00 10.00      A   
ATOM    142  CA  LEU A  23     -19.242   1.534  -1.159  1.00 10.00      A   
ATOM    143  CB  LEU A  23     -19.569   2.202  -2.500  1.00 10.00      A   
ATOM    144  CG  LEU A  23     -18.940   1.569  -3.747  1.00 10.00      A   
ATOM    145  CD1 LEU A  23     -19.307   2.362  -4.994  1.00 10.00      A   
ATOM    146  CD2 LEU A  23     -17.428   1.482  -3.596  1.00 10.00      A   
ATOM    147  C   LEU A  23     -19.480   2.508  -0.016  1.00 10.00      A   
ATOM    148  O   LEU A  23     -20.625   2.845   0.293  1.00 10.00      A   
ATOM    149  N   ASP A  24     -18.392   2.956   0.595  1.00 10.00      A   
ATOM    150  HN  ASP A  24     -17.514   2.657   0.278  1.00 10.00      A   
ATOM    151  CA  ASP A  24     -18.453   3.883   1.721  1.00 10.00      A   
ATOM    152  CB  ASP A  24     -17.046   4.171   2.268  1.00 10.00      A   
ATOM    153  CG  ASP A  24     -16.125   2.963   2.253  1.00 10.00      A   
ATOM    154  OD1 ASP A  24     -16.224   2.108   3.160  1.00 10.00      A   
ATOM    155  OD2 ASP A  24     -15.296   2.857   1.325  1.00 10.00      A   
ATOM    156  C   ASP A  24     -19.131   5.187   1.312  1.00 10.00      A   
ATOM    157  O   ASP A  24     -19.991   5.699   2.029  1.00 10.00      A   
ATOM    158  N   LYS A  25     -18.753   5.707   0.146  1.00 10.00      A   
ATOM    159  HN  LYS A  25     -18.064   5.245  -0.382  1.00 10.00      A   
ATOM    160  CA  LYS A  25     -19.329   6.950  -0.365  1.00 10.00      A   
ATOM    161  CB  LYS A  25     -18.726   7.321  -1.722  1.00 10.00      A   
ATOM    162  CG  LYS A  25     -17.239   7.627  -1.692  1.00 10.00      A   
ATOM    163  CD  LYS A  25     -16.802   8.330  -2.966  1.00 10.00      A   
ATOM    164  CE  LYS A  25     -15.292   8.504  -3.024  1.00 10.00      A   
ATOM    165  NZ  LYS A  25     -14.779   9.374  -1.933  1.00 10.00      A   
ATOM    166  HZ1 LYS A  25     -14.064  10.029  -2.306  1.00 10.00      A   
ATOM    167  HZ2 LYS A  25     -14.345   8.794  -1.188  1.00 10.00      A   
ATOM    168  HZ3 LYS A  25     -15.557   9.930  -1.512  1.00 10.00      A   
ATOM    169  C   LYS A  25     -20.847   6.843  -0.487  1.00 10.00      A   
ATOM    170  O   LYS A  25     -21.578   7.758  -0.100  1.00 10.00      A   
ATOM    171  N   ASP A  26     -21.314   5.712  -1.014  1.00 10.00      A   
ATOM    172  HN  ASP A  26     -20.681   5.018  -1.288  1.00 10.00      A   
ATOM    173  CA  ASP A  26     -22.744   5.477  -1.183  1.00 10.00      A   
ATOM    174  CB  ASP A  26     -22.991   4.186  -1.971  1.00 10.00      A   
ATOM    175  CG  ASP A  26     -23.000   4.387  -3.469  1.00 10.00      A   
ATOM    176  OD1 ASP A  26     -23.492   5.434  -3.931  1.00 10.00      A   
ATOM    177  OD2 ASP A  26     -22.527   3.485  -4.193  1.00 10.00      A   
ATOM    178  C   ASP A  26     -23.426   5.375   0.171  1.00 10.00      A   
ATOM    179  O   ASP A  26     -24.481   5.965   0.394  1.00 10.00      A   
ATOM    180  N   ARG A  27     -22.806   4.624   1.071  1.00 10.00      A   
ATOM    181  HN  ARG A  27     -21.968   4.175   0.821  1.00 10.00      A   
ATOM    182  CA  ARG A  27     -23.336   4.432   2.413  1.00 10.00      A   
ATOM    183  CB  ARG A  27     -22.426   3.496   3.208  1.00 10.00      A   
ATOM    184  CG  ARG A  27     -22.625   2.022   2.902  1.00 10.00      A   
ATOM    185  CD  ARG A  27     -24.032   1.583   3.256  1.00 10.00      A   
ATOM    186  NE  ARG A  27     -24.182   0.134   3.225  1.00 10.00      A   
ATOM    187  HE  ARG A  27     -24.078  -0.313   2.351  1.00 10.00      A   
ATOM    188  CZ  ARG A  27     -24.438  -0.606   4.294  1.00 10.00      A   
ATOM    189  NH1 ARG A  27     -24.565  -0.036   5.488  1.00 10.00      A   
ATOM    190 HH11 ARG A  27     -24.455   1.007   5.598  1.00 10.00      A   
ATOM    191 HH12 ARG A  27     -24.775  -0.615   6.326  1.00 10.00      A   
ATOM    192  NH2 ARG A  27     -24.577  -1.919   4.166  1.00 10.00      A   
ATOM    193 HH21 ARG A  27     -24.489  -2.365   3.226  1.00 10.00      A   
ATOM    194 HH22 ARG A  27     -24.773  -2.512   5.006  1.00 10.00      A   
ATOM    195  C   ARG A  27     -23.495   5.761   3.144  1.00 10.00      A   
ATOM    196  O   ARG A  27     -24.499   5.992   3.819  1.00 10.00      A   
ATOM    197  N   ASN A  28     -22.513   6.641   2.978  1.00 10.00      A   
ATOM    198  HN  ASN A  28     -21.746   6.395   2.409  1.00 10.00      A   
ATOM    199  CA  ASN A  28     -22.529   7.956   3.623  1.00 10.00      A   
ATOM    200  CB  ASN A  28     -21.201   8.686   3.418  1.00 10.00      A   
ATOM    201  CG  ASN A  28     -20.044   8.021   4.132  1.00 10.00      A   
ATOM    202  OD1 ASN A  28     -20.228   7.322   5.133  1.00 10.00      A   
ATOM    203  ND2 ASN A  28     -18.845   8.238   3.623  1.00 10.00      A   
ATOM    204 HD21 ASN A  28     -18.773   8.811   2.830  1.00 10.00      A   
ATOM    205 HD22 ASN A  28     -18.068   7.817   4.060  1.00 10.00      A   
ATOM    206  C   ASN A  28     -23.672   8.825   3.117  1.00 10.00      A   
ATOM    207  O   ASN A  28     -24.055   9.803   3.760  1.00 10.00      A   
ATOM    208  N   SER A  29     -24.210   8.476   1.959  1.00 10.00      A   
ATOM    209  HN  SER A  29     -23.865   7.690   1.486  1.00 10.00      A   
ATOM    210  CA  SER A  29     -25.309   9.226   1.378  1.00 10.00      A   
ATOM    211  CB  SER A  29     -25.230   9.177  -0.152  1.00 10.00      A   
ATOM    212  OG  SER A  29     -23.937   9.566  -0.603  1.00 10.00      A   
ATOM    213  HG  SER A  29     -23.286   8.912  -0.315  1.00 10.00      A   
ATOM    214  C   SER A  29     -26.647   8.676   1.874  1.00 10.00      A   
ATOM    215  O   SER A  29     -27.649   9.388   1.924  1.00 10.00      A   
ATOM    216  N   VAL A  30     -26.638   7.412   2.279  1.00 10.00      A   
ATOM    217  HN  VAL A  30     -25.795   6.912   2.254  1.00 10.00      A   
ATOM    218  CA  VAL A  30     -27.839   6.749   2.768  1.00 10.00      A   
ATOM    219  CB  VAL A  30     -27.679   5.211   2.742  1.00 10.00      A   
ATOM    220  CG1 VAL A  30     -28.931   4.514   3.253  1.00 10.00      A   
ATOM    221  CG2 VAL A  30     -27.337   4.736   1.340  1.00 10.00      A   
ATOM    222  C   VAL A  30     -28.177   7.201   4.189  1.00 10.00      A   
ATOM    223  O   VAL A  30     -29.341   7.431   4.517  1.00 10.00      A   
ATOM    224  N   SER A  31     -27.152   7.363   5.018  1.00 10.00      A   
ATOM    225  HN  SER A  31     -26.239   7.198   4.694  1.00 10.00      A   
ATOM    226  CA  SER A  31     -27.343   7.772   6.404  1.00 10.00      A   
ATOM    227  CB  SER A  31     -26.107   7.427   7.233  1.00 10.00      A   
ATOM    228  OG  SER A  31     -24.994   7.154   6.400  1.00 10.00      A   
ATOM    229  HG  SER A  31     -24.849   6.191   6.366  1.00 10.00      A   
ATOM    230  C   SER A  31     -27.676   9.256   6.538  1.00 10.00      A   
ATOM    231  O   SER A  31     -27.657   9.806   7.640  1.00 10.00      A   
ATOM    232  N   LEU A  32     -27.981   9.905   5.424  1.00 10.00      A   
ATOM    233  HN  LEU A  32     -27.975   9.424   4.570  1.00 10.00      A   
ATOM    234  CA  LEU A  32     -28.311  11.316   5.445  1.00 10.00      A   
ATOM    235  CB  LEU A  32     -27.199  12.145   4.804  1.00 10.00      A   
ATOM    236  CG  LEU A  32     -26.077  12.597   5.740  1.00 10.00      A   
ATOM    237  CD1 LEU A  32     -24.867  13.039   4.937  1.00 10.00      A   
ATOM    238  CD2 LEU A  32     -26.562  13.729   6.635  1.00 10.00      A   
ATOM    239  C   LEU A  32     -29.654  11.610   4.782  1.00 10.00      A   
ATOM    240  O   LEU A  32     -30.010  12.771   4.582  1.00 10.00      A   
ATOM    241  N   VAL A  33     -30.399  10.565   4.429  1.00 10.00      A   
ATOM    242  HN  VAL A  33     -30.069   9.654   4.588  1.00 10.00      A   
ATOM    243  CA  VAL A  33     -31.699  10.766   3.801  1.00 10.00      A   
ATOM    244  CB  VAL A  33     -32.070   9.661   2.787  1.00 10.00      A   
ATOM    245  CG1 VAL A  33     -31.035   9.587   1.679  1.00 10.00      A   
ATOM    246  CG2 VAL A  33     -32.227   8.310   3.463  1.00 10.00      A   
ATOM    247  C   VAL A  33     -32.796  10.931   4.851  1.00 10.00      A   
ATOM    248  O   VAL A  33     -33.676  11.783   4.714  1.00 10.00      A   
ATOM    249  N   CYS A  34     -32.727  10.125   5.906  1.00 10.00      A   
ATOM    250  HN  CYS A  34     -32.005   9.466   5.956  1.00 10.00      A   
ATOM    251  CA  CYS A  34     -33.698  10.181   6.991  1.00 10.00      A   
ATOM    252  CB  CYS A  34     -35.059   9.643   6.544  1.00 10.00      A   
ATOM    253  SG  CYS A  34     -35.045   7.903   6.069  1.00 10.00      A   
ATOM    254  HG  CYS A  34     -36.300   7.474   6.051  1.00 10.00      A   
ATOM    255  C   CYS A  34     -33.194   9.412   8.206  1.00 10.00      A   
ATOM    256  O   CYS A  34     -32.314   8.552   8.087  1.00 10.00      A   
ATOM    257  N   LYS A  35     -33.751   9.735   9.368  1.00 10.00      A   
ATOM    258  HN  LYS A  35     -34.441  10.446   9.384  1.00 10.00      A   
ATOM    259  CA  LYS A  35     -33.370   9.092  10.623  1.00 10.00      A   
ATOM    260  CB  LYS A  35     -34.207   9.648  11.779  1.00 10.00      A   
ATOM    261  CG  LYS A  35     -33.402  10.311  12.892  1.00 10.00      A   
ATOM    262  CD  LYS A  35     -32.573  11.474  12.370  1.00 10.00      A   
ATOM    263  CE  LYS A  35     -32.625  12.669  13.310  1.00 10.00      A   
ATOM    264  NZ  LYS A  35     -32.055  12.364  14.649  1.00 10.00      A   
ATOM    265  HZ1 LYS A  35     -31.414  11.547  14.594  1.00 10.00      A   
ATOM    266  HZ2 LYS A  35     -32.816  12.145  15.327  1.00 10.00      A   
ATOM    267  HZ3 LYS A  35     -31.518  13.189  15.003  1.00 10.00      A   
ATOM    268  C   LYS A  35     -33.514   7.574  10.554  1.00 10.00      A   
ATOM    269  O   LYS A  35     -32.583   6.843  10.891  1.00 10.00      A   
ATOM    270  N   SER A  36     -34.672   7.106  10.099  1.00 10.00      A   
ATOM    271  HN  SER A  36     -35.371   7.741   9.825  1.00 10.00      A   
ATOM    272  CA  SER A  36     -34.934   5.673  10.000  1.00 10.00      A   
ATOM    273  CB  SER A  36     -36.341   5.415   9.455  1.00 10.00      A   
ATOM    274  OG  SER A  36     -37.334   5.947  10.318  1.00 10.00      A   
ATOM    275  HG  SER A  36     -38.095   5.355  10.330  1.00 10.00      A   
ATOM    276  C   SER A  36     -33.892   4.941   9.152  1.00 10.00      A   
ATOM    277  O   SER A  36     -33.385   3.891   9.554  1.00 10.00      A   
ATOM    278  N   TRP A  37     -33.563   5.496   7.986  1.00 10.00      A   
ATOM    279  HN  TRP A  37     -33.973   6.347   7.722  1.00 10.00      A   
ATOM    280  CA  TRP A  37     -32.584   4.868   7.106  1.00 10.00      A   
ATOM    281  CB  TRP A  37     -32.560   5.520   5.721  1.00 10.00      A   
ATOM    282  CG  TRP A  37     -33.628   5.016   4.797  1.00 10.00      A   
ATOM    283  CD1 TRP A  37     -34.910   4.684   5.127  1.00 10.00      A   
ATOM    284  CD2 TRP A  37     -33.508   4.793   3.385  1.00 10.00      A   
ATOM    285  NE1 TRP A  37     -35.592   4.265   4.012  1.00 10.00      A   
ATOM    286  HE1 TRP A  37     -36.526   3.972   3.992  1.00 10.00      A   
ATOM    287  CE2 TRP A  37     -34.754   4.320   2.931  1.00 10.00      A   
ATOM    288  CE3 TRP A  37     -32.468   4.940   2.461  1.00 10.00      A   
ATOM    289  CZ2 TRP A  37     -34.990   4.000   1.596  1.00 10.00      A   
ATOM    290  CZ3 TRP A  37     -32.703   4.622   1.137  1.00 10.00      A   
ATOM    291  CH2 TRP A  37     -33.953   4.155   0.716  1.00 10.00      A   
ATOM    292  C   TRP A  37     -31.201   4.892   7.735  1.00 10.00      A   
ATOM    293  O   TRP A  37     -30.446   3.930   7.625  1.00 10.00      A   
ATOM    294  N   TYR A  38     -30.881   5.995   8.402  1.00 10.00      A   
ATOM    295  HN  TYR A  38     -31.532   6.730   8.445  1.00 10.00      A   
ATOM    296  CA  TYR A  38     -29.592   6.147   9.065  1.00 10.00      A   
ATOM    297  CB  TYR A  38     -29.447   7.565   9.644  1.00 10.00      A   
ATOM    298  CG  TYR A  38     -28.465   7.683  10.795  1.00 10.00      A   
ATOM    299  CD1 TYR A  38     -28.900   8.031  12.066  1.00 10.00      A   
ATOM    300  CD2 TYR A  38     -27.108   7.442  10.611  1.00 10.00      A   
ATOM    301  CE1 TYR A  38     -28.014   8.133  13.119  1.00 10.00      A   
ATOM    302  CE2 TYR A  38     -26.216   7.542  11.659  1.00 10.00      A   
ATOM    303  CZ  TYR A  38     -26.674   7.889  12.910  1.00 10.00      A   
ATOM    304  OH  TYR A  38     -25.791   7.979  13.959  1.00 10.00      A   
ATOM    305  HH  TYR A  38     -26.244   7.751  14.779  1.00 10.00      A   
ATOM    306  C   TYR A  38     -29.426   5.090  10.155  1.00 10.00      A   
ATOM    307  O   TYR A  38     -28.350   4.509  10.312  1.00 10.00      A   
ATOM    308  N   GLU A  39     -30.503   4.839  10.889  1.00 10.00      A   
ATOM    309  HN  GLU A  39     -31.328   5.345  10.711  1.00 10.00      A   
ATOM    310  CA  GLU A  39     -30.497   3.853  11.965  1.00 10.00      A   
ATOM    311  CB  GLU A  39     -31.802   3.915  12.756  1.00 10.00      A   
ATOM    312  CG  GLU A  39     -31.876   5.087  13.716  1.00 10.00      A   
ATOM    313  CD  GLU A  39     -30.699   5.126  14.666  1.00 10.00      A   
ATOM    314  OE1 GLU A  39     -30.166   6.224  14.914  1.00 10.00      A   
ATOM    315  OE2 GLU A  39     -30.299   4.054  15.171  1.00 10.00      A   
ATOM    316  C   GLU A  39     -30.262   2.441  11.444  1.00 10.00      A   
ATOM    317  O   GLU A  39     -29.628   1.622  12.104  1.00 10.00      A   
ATOM    318  N   ILE A  40     -30.772   2.154  10.261  1.00 10.00      A   
ATOM    319  HN  ILE A  40     -31.287   2.839   9.780  1.00 10.00      A   
ATOM    320  CA  ILE A  40     -30.592   0.836   9.670  1.00 10.00      A   
ATOM    321  CB  ILE A  40     -31.727   0.478   8.685  1.00 10.00      A   
ATOM    322  CG1 ILE A  40     -33.075   0.555   9.413  1.00 10.00      A   
ATOM    323  CG2 ILE A  40     -31.515  -0.913   8.097  1.00 10.00      A   
ATOM    324  CD1 ILE A  40     -34.273   0.245   8.547  1.00 10.00      A   
ATOM    325  C   ILE A  40     -29.225   0.733   8.995  1.00 10.00      A   
ATOM    326  O   ILE A  40     -28.566  -0.303   9.064  1.00 10.00      A   
ATOM    327  N   GLU A  41     -28.790   1.824   8.371  1.00 10.00      A   
ATOM    328  HN  GLU A  41     -29.362   2.624   8.355  1.00 10.00      A   
ATOM    329  CA  GLU A  41     -27.497   1.869   7.694  1.00 10.00      A   
ATOM    330  CB  GLU A  41     -27.298   3.248   7.045  1.00 10.00      A   
ATOM    331  CG  GLU A  41     -26.282   3.287   5.910  1.00 10.00      A   
ATOM    332  CD  GLU A  41     -24.851   3.475   6.387  1.00 10.00      A   
ATOM    333  OE1 GLU A  41     -24.501   4.596   6.818  1.00 10.00      A   
ATOM    334  OE2 GLU A  41     -24.065   2.507   6.315  1.00 10.00      A   
ATOM    335  C   GLU A  41     -26.370   1.591   8.686  1.00 10.00      A   
ATOM    336  O   GLU A  41     -25.485   0.770   8.426  1.00 10.00      A   
ATOM    337  N   ARG A  42     -26.435   2.254   9.838  1.00 10.00      A   
ATOM    338  HN  ARG A  42     -27.185   2.876   9.985  1.00 10.00      A   
ATOM    339  CA  ARG A  42     -25.423   2.102  10.884  1.00 10.00      A   
ATOM    340  CB  ARG A  42     -25.641   3.135  12.002  1.00 10.00      A   
ATOM    341  CG  ARG A  42     -26.951   2.972  12.758  1.00 10.00      A   
ATOM    342  CD  ARG A  42     -27.102   4.004  13.866  1.00 10.00      A   
ATOM    343  NE  ARG A  42     -26.266   3.695  15.030  1.00 10.00      A   
ATOM    344  HE  ARG A  42     -25.319   3.485  14.862  1.00 10.00      A   
ATOM    345  CZ  ARG A  42     -26.721   3.672  16.288  1.00 10.00      A   
ATOM    346  NH1 ARG A  42     -28.000   3.931  16.544  1.00 10.00      A   
ATOM    347 HH11 ARG A  42     -28.669   4.153  15.761  1.00 10.00      A   
ATOM    348 HH12 ARG A  42     -28.351   3.915  17.523  1.00 10.00      A   
ATOM    349  NH2 ARG A  42     -25.901   3.387  17.295  1.00 10.00      A   
ATOM    350 HH21 ARG A  42     -24.893   3.177  17.118  1.00 10.00      A   
ATOM    351 HH22 ARG A  42     -26.265   3.371  18.277  1.00 10.00      A   
ATOM    352  C   ARG A  42     -25.395   0.683  11.463  1.00 10.00      A   
ATOM    353  O   ARG A  42     -24.407   0.265  12.065  1.00 10.00      A   
ATOM    354  N   TRP A  43     -26.474  -0.057  11.263  1.00 10.00      A   
ATOM    355  HN  TRP A  43     -27.222   0.313  10.747  1.00 10.00      A   
ATOM    356  CA  TRP A  43     -26.570  -1.412  11.783  1.00 10.00      A   
ATOM    357  CB  TRP A  43     -27.919  -1.631  12.478  1.00 10.00      A   
ATOM    358  CG  TRP A  43     -27.925  -1.214  13.918  1.00 10.00      A   
ATOM    359  CD1 TRP A  43     -28.243   0.016  14.414  1.00 10.00      A   
ATOM    360  CD2 TRP A  43     -27.598  -2.031  15.048  1.00 10.00      A   
ATOM    361  NE1 TRP A  43     -28.131   0.018  15.782  1.00 10.00      A   
ATOM    362  HE1 TRP A  43     -28.310   0.787  16.369  1.00 10.00      A   
ATOM    363  CE2 TRP A  43     -27.737  -1.226  16.197  1.00 10.00      A   
ATOM    364  CE3 TRP A  43     -27.199  -3.361  15.199  1.00 10.00      A   
ATOM    365  CZ2 TRP A  43     -27.493  -1.710  17.479  1.00 10.00      A   
ATOM    366  CZ3 TRP A  43     -26.957  -3.838  16.472  1.00 10.00      A   
ATOM    367  CH2 TRP A  43     -27.106  -3.016  17.595  1.00 10.00      A   
ATOM    368  C   TRP A  43     -26.357  -2.462  10.697  1.00 10.00      A   
ATOM    369  O   TRP A  43     -26.632  -3.642  10.915  1.00 10.00      A   
ATOM    370  N   CYS A  44     -25.877  -2.045   9.526  1.00 10.00      A   
ATOM    371  HN  CYS A  44     -25.686  -1.091   9.392  1.00 10.00      A   
ATOM    372  CA  CYS A  44     -25.642  -2.994   8.435  1.00 10.00      A   
ATOM    373  CB  CYS A  44     -26.860  -3.104   7.512  1.00 10.00      A   
ATOM    374  SG  CYS A  44     -27.327  -1.553   6.722  1.00 10.00      A   
ATOM    375  HG  CYS A  44     -28.009  -0.844   7.615  1.00 10.00      A   
ATOM    376  C   CYS A  44     -24.388  -2.679   7.620  1.00 10.00      A   
ATOM    377  O   CYS A  44     -24.178  -3.261   6.554  1.00 10.00      A   
ATOM    378  N   ARG A  45     -23.558  -1.760   8.098  1.00 10.00      A   
ATOM    379  HN  ARG A  45     -23.761  -1.319   8.949  1.00 10.00      A   
ATOM    380  CA  ARG A  45     -22.332  -1.412   7.378  1.00 10.00      A   
ATOM    381  CB  ARG A  45     -21.922   0.049   7.599  1.00 10.00      A   
ATOM    382  CG  ARG A  45     -20.967   0.572   6.533  1.00 10.00      A   
ATOM    383  CD  ARG A  45     -20.403   1.937   6.889  1.00 10.00      A   
ATOM    384  NE  ARG A  45     -21.364   3.018   6.662  1.00 10.00      A   
ATOM    385  HE  ARG A  45     -22.324   2.812   6.802  1.00 10.00      A   
ATOM    386  CZ  ARG A  45     -21.027   4.242   6.256  1.00 10.00      A   
ATOM    387  NH1 ARG A  45     -19.759   4.549   6.013  1.00 10.00      A   
ATOM    388 HH11 ARG A  45     -19.507   5.514   5.695  1.00 10.00      A   
ATOM    389 HH12 ARG A  45     -19.008   3.831   6.131  1.00 10.00      A   
ATOM    390  NH2 ARG A  45     -21.963   5.169   6.110  1.00 10.00      A   
ATOM    391 HH21 ARG A  45     -22.970   4.942   6.313  1.00 10.00      A   
ATOM    392 HH22 ARG A  45     -21.701   6.129   5.791  1.00 10.00      A   
ATOM    393  C   ARG A  45     -21.209  -2.372   7.757  1.00 10.00      A   
ATOM    394  O   ARG A  45     -20.691  -2.334   8.872  1.00 10.00      A   
ATOM    395  N   ARG A  46     -20.843  -3.230   6.819  1.00 10.00      A   
ATOM    396  HN  ARG A  46     -21.272  -3.184   5.939  1.00 10.00      A   
ATOM    397  CA  ARG A  46     -19.816  -4.238   7.052  1.00 10.00      A   
ATOM    398  CB  ARG A  46     -19.886  -5.325   5.978  1.00 10.00      A   
ATOM    399  CG  ARG A  46     -21.227  -6.031   5.883  1.00 10.00      A   
ATOM    400  CD  ARG A  46     -21.269  -6.968   4.688  1.00 10.00      A   
ATOM    401  NE  ARG A  46     -22.574  -7.610   4.535  1.00 10.00      A   
ATOM    402  HE  ARG A  46     -23.139  -7.679   5.342  1.00 10.00      A   
ATOM    403  CZ  ARG A  46     -23.032  -8.108   3.384  1.00 10.00      A   
ATOM    404  NH1 ARG A  46     -22.288  -8.042   2.285  1.00 10.00      A   
ATOM    405 HH11 ARG A  46     -21.343  -7.602   2.314  1.00 10.00      A   
ATOM    406 HH12 ARG A  46     -22.649  -8.428   1.384  1.00 10.00      A   
ATOM    407  NH2 ARG A  46     -24.229  -8.681   3.336  1.00 10.00      A   
ATOM    408 HH21 ARG A  46     -24.818  -8.747   4.195  1.00 10.00      A   
ATOM    409 HH22 ARG A  46     -24.588  -9.071   2.434  1.00 10.00      A   
ATOM    410  C   ARG A  46     -18.404  -3.663   7.097  1.00 10.00      A   
ATOM    411  O   ARG A  46     -17.557  -4.157   7.840  1.00 10.00      A   
ATOM    412  N   LYS A  47     -18.147  -2.621   6.319  1.00 10.00      A   
ATOM    413  HN  LYS A  47     -18.864  -2.224   5.784  1.00 10.00      A   
ATOM    414  CA  LYS A  47     -16.810  -2.044   6.269  1.00 10.00      A   
ATOM    415  CB  LYS A  47     -16.193  -2.259   4.882  1.00 10.00      A   
ATOM    416  CG  LYS A  47     -16.910  -1.537   3.749  1.00 10.00      A   
ATOM    417  CD  LYS A  47     -16.271  -1.840   2.402  1.00 10.00      A   
ATOM    418  CE  LYS A  47     -14.837  -1.334   2.331  1.00 10.00      A   
ATOM    419  NZ  LYS A  47     -14.761   0.089   1.900  1.00 10.00      A   
ATOM    420  HZ1 LYS A  47     -15.319   0.700   2.542  1.00 10.00      A   
ATOM    421  HZ2 LYS A  47     -15.137   0.192   0.938  1.00 10.00      A   
ATOM    422  HZ3 LYS A  47     -13.773   0.412   1.905  1.00 10.00      A   
ATOM    423  C   LYS A  47     -16.779  -0.564   6.626  1.00 10.00      A   
ATOM    424  O   LYS A  47     -17.747   0.160   6.401  1.00 10.00      A   
ATOM    425  N   VAL A  48     -15.654  -0.128   7.188  1.00 10.00      A   
ATOM    426  HN  VAL A  48     -14.929  -0.773   7.362  1.00 10.00      A   
ATOM    427  CA  VAL A  48     -15.451   1.272   7.554  1.00 10.00      A   
ATOM    428  CB  VAL A  48     -15.731   1.569   9.044  1.00 10.00      A   
ATOM    429  CG1 VAL A  48     -17.178   1.986   9.249  1.00 10.00      A   
ATOM    430  CG2 VAL A  48     -15.383   0.373   9.914  1.00 10.00      A   
ATOM    431  C   VAL A  48     -14.026   1.695   7.230  1.00 10.00      A   
ATOM    432  O   VAL A  48     -13.069   1.167   7.799  1.00 10.00      A   
ATOM    433  N   PHE A  49     -13.890   2.630   6.303  1.00 10.00      A   
ATOM    434  HN  PHE A  49     -14.689   2.997   5.868  1.00 10.00      A   
ATOM    435  CA  PHE A  49     -12.579   3.121   5.914  1.00 10.00      A   
ATOM    436  CB  PHE A  49     -12.456   3.189   4.389  1.00 10.00      A   
ATOM    437  CG  PHE A  49     -11.265   3.976   3.913  1.00 10.00      A   
ATOM    438  CD1 PHE A  49      -9.987   3.459   4.028  1.00 10.00      A   
ATOM    439  CD2 PHE A  49     -11.423   5.241   3.366  1.00 10.00      A   
ATOM    440  CE1 PHE A  49      -8.889   4.187   3.609  1.00 10.00      A   
ATOM    441  CE2 PHE A  49     -10.329   5.974   2.940  1.00 10.00      A   
ATOM    442  CZ  PHE A  49      -9.059   5.446   3.063  1.00 10.00      A   
ATOM    443  C   PHE A  49     -12.305   4.487   6.533  1.00 10.00      A   
ATOM    444  O   PHE A  49     -13.016   5.452   6.267  1.00 10.00      A   
ATOM    445  N   ILE A  50     -11.281   4.555   7.369  1.00 10.00      A   
ATOM    446  HN  ILE A  50     -10.763   3.740   7.556  1.00 10.00      A   
ATOM    447  CA  ILE A  50     -10.901   5.798   8.019  1.00 10.00      A   
ATOM    448  CB  ILE A  50     -10.866   5.658   9.557  1.00 10.00      A   
ATOM    449  CG1 ILE A  50     -12.104   4.906  10.073  1.00 10.00      A   
ATOM    450  CG2 ILE A  50     -10.750   7.023  10.222  1.00 10.00      A   
ATOM    451  CD1 ILE A  50     -13.410   5.663   9.939  1.00 10.00      A   
ATOM    452  C   ILE A  50      -9.533   6.248   7.505  1.00 10.00      A   
ATOM    453  O   ILE A  50      -8.502   5.677   7.869  1.00 10.00      A   
ATOM    454  N   GLY A  51      -9.540   7.255   6.634  1.00 10.00      A   
ATOM    455  HN  GLY A  51     -10.399   7.652   6.372  1.00 10.00      A   
ATOM    456  CA  GLY A  51      -8.303   7.771   6.066  1.00 10.00      A   
ATOM    457  C   GLY A  51      -7.394   8.395   7.108  1.00 10.00      A   
ATOM    458  O   GLY A  51      -6.172   8.271   7.033  1.00 10.00      A   
ATOM    459  N   ASN A  52      -7.991   9.075   8.072  1.00 10.00      A   
ATOM    460  HN  ASN A  52      -8.970   9.144   8.072  1.00 10.00      A   
ATOM    461  CA  ASN A  52      -7.237   9.712   9.138  1.00 10.00      A   
ATOM    462  CB  ASN A  52      -7.433  11.229   9.106  1.00 10.00      A   
ATOM    463  CG  ASN A  52      -6.443  11.966   9.988  1.00 10.00      A   
ATOM    464  OD1 ASN A  52      -6.493  11.876  11.212  1.00 10.00      A   
ATOM    465  ND2 ASN A  52      -5.539  12.706   9.374  1.00 10.00      A   
ATOM    466 HD21 ASN A  52      -5.556  12.745   8.394  1.00 10.00      A   
ATOM    467 HD22 ASN A  52      -4.882  13.182   9.925  1.00 10.00      A   
ATOM    468  C   ASN A  52      -7.680   9.143  10.478  1.00 10.00      A   
ATOM    469  O   ASN A  52      -8.769   9.450  10.963  1.00 10.00      A   
ATOM    470  N   CYS A  53      -6.833   8.309  11.072  1.00 10.00      A   
ATOM    471  HN  CYS A  53      -5.969   8.116  10.640  1.00 10.00      A   
ATOM    472  CA  CYS A  53      -7.143   7.667  12.346  1.00 10.00      A   
ATOM    473  CB  CYS A  53      -6.043   6.674  12.715  1.00 10.00      A   
ATOM    474  SG  CYS A  53      -4.386   7.397  12.780  1.00 10.00      A   
ATOM    475  HG  CYS A  53      -3.846   7.053  13.943  1.00 10.00      A   
ATOM    476  C   CYS A  53      -7.358   8.666  13.484  1.00 10.00      A   
ATOM    477  O   CYS A  53      -7.987   8.345  14.489  1.00 10.00      A   
ATOM    478  N   TYR A  54      -6.848   9.879  13.328  1.00 10.00      A   
ATOM    479  HN  TYR A  54      -6.373  10.105  12.497  1.00 10.00      A   
ATOM    480  CA  TYR A  54      -6.985  10.888  14.366  1.00 10.00      A   
ATOM    481  CB  TYR A  54      -5.666  11.628  14.571  1.00 10.00      A   
ATOM    482  CG  TYR A  54      -4.598  10.792  15.242  1.00 10.00      A   
ATOM    483  CD1 TYR A  54      -3.301  10.750  14.743  1.00 10.00      A   
ATOM    484  CD2 TYR A  54      -4.887  10.043  16.375  1.00 10.00      A   
ATOM    485  CE1 TYR A  54      -2.326   9.986  15.356  1.00 10.00      A   
ATOM    486  CE2 TYR A  54      -3.920   9.279  16.993  1.00 10.00      A   
ATOM    487  CZ  TYR A  54      -2.642   9.253  16.480  1.00 10.00      A   
ATOM    488  OH  TYR A  54      -1.676   8.493  17.097  1.00 10.00      A   
ATOM    489  HH  TYR A  54      -1.428   8.909  17.946  1.00 10.00      A   
ATOM    490  C   TYR A  54      -8.120  11.863  14.075  1.00 10.00      A   
ATOM    491  O   TYR A  54      -8.368  12.789  14.849  1.00 10.00      A   
ATOM    492  N   ALA A  55      -8.819  11.644  12.969  1.00 10.00      A   
ATOM    493  HN  ALA A  55      -8.574  10.886  12.392  1.00 10.00      A   
ATOM    494  CA  ALA A  55      -9.931  12.506  12.586  1.00 10.00      A   
ATOM    495  CB  ALA A  55     -10.174  12.425  11.087  1.00 10.00      A   
ATOM    496  C   ALA A  55     -11.196  12.132  13.345  1.00 10.00      A   
ATOM    497  O   ALA A  55     -12.145  12.914  13.420  1.00 10.00      A   
ATOM    498  N   VAL A  56     -11.194  10.940  13.919  1.00 10.00      A   
ATOM    499  HN  VAL A  56     -10.391  10.378  13.851  1.00 10.00      A   
ATOM    500  CA  VAL A  56     -12.334  10.451  14.671  1.00 10.00      A   
ATOM    501  CB  VAL A  56     -13.265   9.590  13.778  1.00 10.00      A   
ATOM    502  CG1 VAL A  56     -12.641   8.240  13.462  1.00 10.00      A   
ATOM    503  CG2 VAL A  56     -14.646   9.432  14.396  1.00 10.00      A   
ATOM    504  C   VAL A  56     -11.850   9.638  15.869  1.00 10.00      A   
ATOM    505  O   VAL A  56     -10.713   9.169  15.887  1.00 10.00      A   
ATOM    506  N   SER A  57     -12.699   9.508  16.874  1.00 10.00      A   
ATOM    507  HN  SER A  57     -13.575   9.938  16.820  1.00 10.00      A   
ATOM    508  CA  SER A  57     -12.364   8.748  18.064  1.00 10.00      A   
ATOM    509  CB  SER A  57     -12.912   9.466  19.303  1.00 10.00      A   
ATOM    510  OG  SER A  57     -13.927  10.396  18.945  1.00 10.00      A   
ATOM    511  HG  SER A  57     -14.763   9.921  18.809  1.00 10.00      A   
ATOM    512  C   SER A  57     -12.932   7.331  17.958  1.00 10.00      A   
ATOM    513  O   SER A  57     -14.022   7.138  17.413  1.00 10.00      A   
ATOM    514  N   PRO A  58     -12.192   6.324  18.458  1.00 10.00      A   
ATOM    515  CA  PRO A  58     -12.619   4.919  18.416  1.00 10.00      A   
ATOM    516  CB  PRO A  58     -11.616   4.213  19.332  1.00 10.00      A   
ATOM    517  CG  PRO A  58     -10.394   5.061  19.269  1.00 10.00      A   
ATOM    518  CD  PRO A  58     -10.869   6.477  19.091  1.00 10.00      A   
ATOM    519  C   PRO A  58     -14.044   4.708  18.933  1.00 10.00      A   
ATOM    520  O   PRO A  58     -14.850   4.028  18.292  1.00 10.00      A   
ATOM    521  N   ALA A  59     -14.351   5.305  20.083  1.00 10.00      A   
ATOM    522  HN  ALA A  59     -13.667   5.847  20.538  1.00 10.00      A   
ATOM    523  CA  ALA A  59     -15.673   5.173  20.695  1.00 10.00      A   
ATOM    524  CB  ALA A  59     -15.728   5.930  22.013  1.00 10.00      A   
ATOM    525  C   ALA A  59     -16.784   5.649  19.762  1.00 10.00      A   
ATOM    526  O   ALA A  59     -17.846   5.038  19.691  1.00 10.00      A   
ATOM    527  N   THR A  60     -16.520   6.726  19.038  1.00 10.00      A   
ATOM    528  HN  THR A  60     -15.642   7.152  19.126  1.00 10.00      A   
ATOM    529  CA  THR A  60     -17.491   7.294  18.110  1.00 10.00      A   
ATOM    530  CB  THR A  60     -16.936   8.576  17.463  1.00 10.00      A   
ATOM    531  OG1 THR A  60     -16.318   9.379  18.477  1.00 10.00      A   
ATOM    532  HG1 THR A  60     -16.904   9.424  19.244  1.00 10.00      A   
ATOM    533  CG2 THR A  60     -18.051   9.373  16.805  1.00 10.00      A   
ATOM    534  C   THR A  60     -17.874   6.299  17.013  1.00 10.00      A   
ATOM    535  O   THR A  60     -19.049   6.161  16.664  1.00 10.00      A   
ATOM    536  N   VAL A  61     -16.875   5.607  16.476  1.00 10.00      A   
ATOM    537  HN  VAL A  61     -15.963   5.759  16.802  1.00 10.00      A   
ATOM    538  CA  VAL A  61     -17.098   4.634  15.416  1.00 10.00      A   
ATOM    539  CB  VAL A  61     -15.768   4.159  14.791  1.00 10.00      A   
ATOM    540  CG1 VAL A  61     -16.022   3.403  13.497  1.00 10.00      A   
ATOM    541  CG2 VAL A  61     -14.834   5.336  14.548  1.00 10.00      A   
ATOM    542  C   VAL A  61     -17.879   3.430  15.931  1.00 10.00      A   
ATOM    543  O   VAL A  61     -18.847   2.999  15.307  1.00 10.00      A   
ATOM    544  N   ILE A  62     -17.470   2.914  17.087  1.00 10.00      A   
ATOM    545  HN  ILE A  62     -16.701   3.318  17.545  1.00 10.00      A   
ATOM    546  CA  ILE A  62     -18.122   1.759  17.691  1.00 10.00      A   
ATOM    547  CB  ILE A  62     -17.322   1.251  18.905  1.00 10.00      A   
ATOM    548  CG1 ILE A  62     -15.877   0.961  18.498  1.00 10.00      A   
ATOM    549  CG2 ILE A  62     -17.970   0.005  19.491  1.00 10.00      A   
ATOM    550  CD1 ILE A  62     -14.954   0.707  19.667  1.00 10.00      A   
ATOM    551  C   ILE A  62     -19.545   2.094  18.129  1.00 10.00      A   
ATOM    552  O   ILE A  62     -20.450   1.261  18.035  1.00 10.00      A   
ATOM    553  N   ARG A  63     -19.733   3.319  18.602  1.00 10.00      A   
ATOM    554  HN  ARG A  63     -18.965   3.931  18.656  1.00 10.00      A   
ATOM    555  CA  ARG A  63     -21.036   3.779  19.059  1.00 10.00      A   
ATOM    556  CB  ARG A  63     -20.927   5.163  19.698  1.00 10.00      A   
ATOM    557  CG  ARG A  63     -21.911   5.399  20.828  1.00 10.00      A   
ATOM    558  CD  ARG A  63     -21.468   4.695  22.100  1.00 10.00      A   
ATOM    559  NE  ARG A  63     -20.345   5.378  22.749  1.00 10.00      A   
ATOM    560  HE  ARG A  63     -20.105   6.272  22.409  1.00 10.00      A   
ATOM    561  CZ  ARG A  63     -19.626   4.852  23.744  1.00 10.00      A   
ATOM    562  NH1 ARG A  63     -19.894   3.634  24.202  1.00 10.00      A   
ATOM    563 HH11 ARG A  63     -19.330   3.227  24.981  1.00 10.00      A   
ATOM    564 HH12 ARG A  63     -20.665   3.073  23.779  1.00 10.00      A   
ATOM    565  NH2 ARG A  63     -18.636   5.555  24.276  1.00 10.00      A   
ATOM    566 HH21 ARG A  63     -18.419   6.508  23.913  1.00 10.00      A   
ATOM    567 HH22 ARG A  63     -18.072   5.162  25.063  1.00 10.00      A   
ATOM    568  C   ARG A  63     -22.041   3.818  17.914  1.00 10.00      A   
ATOM    569  O   ARG A  63     -23.169   3.345  18.048  1.00 10.00      A   
ATOM    570  N   ARG A  64     -21.628   4.376  16.787  1.00 10.00      A   
ATOM    571  HN  ARG A  64     -20.711   4.725  16.729  1.00 10.00      A   
ATOM    572  CA  ARG A  64     -22.509   4.477  15.638  1.00 10.00      A   
ATOM    573  CB  ARG A  64     -22.078   5.609  14.698  1.00 10.00      A   
ATOM    574  CG  ARG A  64     -23.015   5.817  13.519  1.00 10.00      A   
ATOM    575  CD  ARG A  64     -22.571   6.982  12.649  1.00 10.00      A   
ATOM    576  NE  ARG A  64     -22.962   6.786  11.255  1.00 10.00      A   
ATOM    577  HE  ARG A  64     -23.583   6.052  11.067  1.00 10.00      A   
ATOM    578  CZ  ARG A  64     -22.529   7.538  10.244  1.00 10.00      A   
ATOM    579  NH1 ARG A  64     -21.699   8.551  10.470  1.00 10.00      A   
ATOM    580 HH11 ARG A  64     -21.357   9.134   9.675  1.00 10.00      A   
ATOM    581 HH12 ARG A  64     -21.383   8.776  11.452  1.00 10.00      A   
ATOM    582  NH2 ARG A  64     -22.918   7.277   9.001  1.00 10.00      A   
ATOM    583 HH21 ARG A  64     -23.565   6.482   8.799  1.00 10.00      A   
ATOM    584 HH22 ARG A  64     -22.569   7.872   8.215  1.00 10.00      A   
ATOM    585  C   ARG A  64     -22.622   3.149  14.884  1.00 10.00      A   
ATOM    586  O   ARG A  64     -23.717   2.752  14.487  1.00 10.00      A   
ATOM    587  N   PHE A  65     -21.501   2.461  14.698  1.00 10.00      A   
ATOM    588  HN  PHE A  65     -20.654   2.805  15.062  1.00 10.00      A   
ATOM    589  CA  PHE A  65     -21.495   1.195  13.977  1.00 10.00      A   
ATOM    590  CB  PHE A  65     -20.538   1.261  12.785  1.00 10.00      A   
ATOM    591  CG  PHE A  65     -20.920   2.274  11.749  1.00 10.00      A   
ATOM    592  CD1 PHE A  65     -20.232   3.472  11.644  1.00 10.00      A   
ATOM    593  CD2 PHE A  65     -21.961   2.026  10.874  1.00 10.00      A   
ATOM    594  CE1 PHE A  65     -20.579   4.404  10.684  1.00 10.00      A   
ATOM    595  CE2 PHE A  65     -22.314   2.953   9.913  1.00 10.00      A   
ATOM    596  CZ  PHE A  65     -21.622   4.143   9.818  1.00 10.00      A   
ATOM    597  C   PHE A  65     -21.103   0.036  14.883  1.00 10.00      A   
ATOM    598  O   PHE A  65     -19.920  -0.210  15.106  1.00 10.00      A   
ATOM    599  N   PRO A  66     -22.095  -0.683  15.430  1.00 10.00      A   
ATOM    600  CA  PRO A  66     -21.857  -1.824  16.311  1.00 10.00      A   
ATOM    601  CB  PRO A  66     -23.166  -1.934  17.115  1.00 10.00      A   
ATOM    602  CG  PRO A  66     -24.049  -0.826  16.622  1.00 10.00      A   
ATOM    603  CD  PRO A  66     -23.526  -0.435  15.272  1.00 10.00      A   
ATOM    604  C   PRO A  66     -21.615  -3.116  15.526  1.00 10.00      A   
ATOM    605  O   PRO A  66     -20.940  -4.024  16.008  1.00 10.00      A   
ATOM    606  N   LYS A  67     -22.161  -3.194  14.313  1.00 10.00      A   
ATOM    607  HN  LYS A  67     -22.666  -2.430  13.966  1.00 10.00      A   
ATOM    608  CA  LYS A  67     -22.008  -4.384  13.481  1.00 10.00      A   
ATOM    609  CB  LYS A  67     -23.359  -4.829  12.903  1.00 10.00      A   
ATOM    610  CG  LYS A  67     -24.269  -5.556  13.882  1.00 10.00      A   
ATOM    611  CD  LYS A  67     -25.524  -6.069  13.185  1.00 10.00      A   
ATOM    612  CE  LYS A  67     -26.382  -6.903  14.125  1.00 10.00      A   
ATOM    613  NZ  LYS A  67     -27.558  -7.508  13.436  1.00 10.00      A   
ATOM    614  HZ1 LYS A  67     -27.976  -8.255  14.031  1.00 10.00      A   
ATOM    615  HZ2 LYS A  67     -27.270  -7.927  12.529  1.00 10.00      A   
ATOM    616  HZ3 LYS A  67     -28.280  -6.783  13.257  1.00 10.00      A   
ATOM    617  C   LYS A  67     -21.016  -4.155  12.344  1.00 10.00      A   
ATOM    618  O   LYS A  67     -21.408  -3.828  11.226  1.00 10.00      A   
ATOM    619  N   VAL A  68     -19.734  -4.325  12.634  1.00 10.00      A   
ATOM    620  HN  VAL A  68     -19.481  -4.571  13.547  1.00 10.00      A   
ATOM    621  CA  VAL A  68     -18.690  -4.146  11.634  1.00 10.00      A   
ATOM    622  CB  VAL A  68     -17.733  -3.001  12.027  1.00 10.00      A   
ATOM    623  CG1 VAL A  68     -16.749  -2.711  10.908  1.00 10.00      A   
ATOM    624  CG2 VAL A  68     -18.518  -1.748  12.380  1.00 10.00      A   
ATOM    625  C   VAL A  68     -17.892  -5.437  11.464  1.00 10.00      A   
ATOM    626  O   VAL A  68     -17.735  -6.203  12.415  1.00 10.00      A   
ATOM    627  N   ARG A  69     -17.399  -5.673  10.250  1.00 10.00      A   
ATOM    628  HN  ARG A  69     -17.561  -5.020   9.534  1.00 10.00      A   
ATOM    629  CA  ARG A  69     -16.625  -6.868   9.945  1.00 10.00      A   
ATOM    630  CB  ARG A  69     -17.343  -7.693   8.875  1.00 10.00      A   
ATOM    631  CG  ARG A  69     -18.701  -8.232   9.296  1.00 10.00      A   
ATOM    632  CD  ARG A  69     -18.558  -9.399  10.259  1.00 10.00      A   
ATOM    633  NE  ARG A  69     -19.815 -10.127  10.436  1.00 10.00      A   
ATOM    634  HE  ARG A  69     -20.524  -9.683  10.958  1.00 10.00      A   
ATOM    635  CZ  ARG A  69     -20.055 -11.335   9.930  1.00 10.00      A   
ATOM    636  NH1 ARG A  69     -19.134 -11.970   9.213  1.00 10.00      A   
ATOM    637 HH11 ARG A  69     -19.332 -12.915   8.819  1.00 10.00      A   
ATOM    638 HH12 ARG A  69     -18.195 -11.521   9.036  1.00 10.00      A   
ATOM    639  NH2 ARG A  69     -21.226 -11.922  10.152  1.00 10.00      A   
ATOM    640 HH21 ARG A  69     -21.425 -12.868   9.763  1.00 10.00      A   
ATOM    641 HH22 ARG A  69     -21.956 -11.434  10.723  1.00 10.00      A   
ATOM    642  C   ARG A  69     -15.222  -6.505   9.454  1.00 10.00      A   
ATOM    643  O   ARG A  69     -14.229  -7.096   9.883  1.00 10.00      A   
ATOM    644  N   SER A  70     -15.149  -5.529   8.556  1.00 10.00      A   
ATOM    645  HN  SER A  70     -15.974  -5.091   8.258  1.00 10.00      A   
ATOM    646  CA  SER A  70     -13.879  -5.091   7.993  1.00 10.00      A   
ATOM    647  CB  SER A  70     -13.905  -5.264   6.466  1.00 10.00      A   
ATOM    648  OG  SER A  70     -12.603  -5.214   5.902  1.00 10.00      A   
ATOM    649  HG  SER A  70     -12.437  -6.039   5.418  1.00 10.00      A   
ATOM    650  C   SER A  70     -13.596  -3.631   8.350  1.00 10.00      A   
ATOM    651  O   SER A  70     -14.432  -2.755   8.127  1.00 10.00      A   
ATOM    652  N   VAL A  71     -12.419  -3.375   8.911  1.00 10.00      A   
ATOM    653  HN  VAL A  71     -11.797  -4.117   9.074  1.00 10.00      A   
ATOM    654  CA  VAL A  71     -12.023  -2.022   9.285  1.00 10.00      A   
ATOM    655  CB  VAL A  71     -11.923  -1.852  10.820  1.00 10.00      A   
ATOM    656  CG1 VAL A  71     -11.650  -0.401  11.187  1.00 10.00      A   
ATOM    657  CG2 VAL A  71     -13.182  -2.348  11.512  1.00 10.00      A   
ATOM    658  C   VAL A  71     -10.672  -1.678   8.671  1.00 10.00      A   
ATOM    659  O   VAL A  71      -9.718  -2.457   8.765  1.00 10.00      A   
ATOM    660  N   GLU A  72     -10.591  -0.515   8.041  1.00 10.00      A   
ATOM    661  HN  GLU A  72     -11.391   0.061   7.987  1.00 10.00      A   
ATOM    662  CA  GLU A  72      -9.352  -0.066   7.426  1.00 10.00      A   
ATOM    663  CB  GLU A  72      -9.485  -0.025   5.902  1.00 10.00      A   
ATOM    664  CG  GLU A  72      -8.175   0.221   5.170  1.00 10.00      A   
ATOM    665  CD  GLU A  72      -8.168  -0.380   3.779  1.00 10.00      A   
ATOM    666  OE1 GLU A  72      -9.195  -0.273   3.075  1.00 10.00      A   
ATOM    667  OE2 GLU A  72      -7.140  -0.967   3.384  1.00 10.00      A   
ATOM    668  C   GLU A  72      -8.960   1.302   7.970  1.00 10.00      A   
ATOM    669  O   GLU A  72      -9.743   2.252   7.907  1.00 10.00      A   
ATOM    670  N   LEU A  73      -7.748   1.401   8.501  1.00 10.00      A   
ATOM    671  HN  LEU A  73      -7.155   0.609   8.499  1.00 10.00      A   
ATOM    672  CA  LEU A  73      -7.265   2.655   9.071  1.00 10.00      A   
ATOM    673  CB  LEU A  73      -7.230   2.574  10.603  1.00 10.00      A   
ATOM    674  CG  LEU A  73      -8.569   2.407  11.327  1.00 10.00      A   
ATOM    675  CD1 LEU A  73      -8.420   1.459  12.508  1.00 10.00      A   
ATOM    676  CD2 LEU A  73      -9.087   3.756  11.799  1.00 10.00      A   
ATOM    677  C   LEU A  73      -5.870   3.012   8.563  1.00 10.00      A   
ATOM    678  O   LEU A  73      -5.029   2.139   8.333  1.00 10.00      A   
ATOM    679  N   LYS A  74      -5.637   4.302   8.387  1.00 10.00      A   
ATOM    680  HN  LYS A  74      -6.362   4.946   8.559  1.00 10.00      A   
ATOM    681  CA  LYS A  74      -4.341   4.800   7.939  1.00 10.00      A   
ATOM    682  CB  LYS A  74      -4.488   5.591   6.639  1.00 10.00      A   
ATOM    683  CG  LYS A  74      -4.916   4.762   5.437  1.00 10.00      A   
ATOM    684  CD  LYS A  74      -5.030   5.627   4.193  1.00 10.00      A   
ATOM    685  CE  LYS A  74      -5.336   4.793   2.958  1.00 10.00      A   
ATOM    686  NZ  LYS A  74      -5.287   5.606   1.715  1.00 10.00      A   
ATOM    687  HZ1 LYS A  74      -5.265   4.988   0.881  1.00 10.00      A   
ATOM    688  HZ2 LYS A  74      -4.434   6.199   1.712  1.00 10.00      A   
ATOM    689  HZ3 LYS A  74      -6.121   6.223   1.650  1.00 10.00      A   
ATOM    690  C   LYS A  74      -3.736   5.685   9.025  1.00 10.00      A   
ATOM    691  O   LYS A  74      -4.451   6.459   9.665  1.00 10.00      A   
ATOM    692  N   GLY A  75      -2.432   5.568   9.242  1.00 10.00      A   
ATOM    693  HN  GLY A  75      -1.902   4.937   8.701  1.00 10.00      A   
ATOM    694  CA  GLY A  75      -1.789   6.361  10.274  1.00 10.00      A   
ATOM    695  C   GLY A  75      -0.839   7.415   9.742  1.00 10.00      A   
ATOM    696  O   GLY A  75      -1.249   8.537   9.441  1.00 10.00      A   
ATOM    697  N   LYS A  76       0.429   7.044   9.634  1.00 10.00      A   
ATOM    698  HN  LYS A  76       0.670   6.121   9.871  1.00 10.00      A   
ATOM    699  CA  LYS A  76       1.473   7.950   9.161  1.00 10.00      A   
ATOM    700  CB  LYS A  76       2.842   7.265   9.225  1.00 10.00      A   
ATOM    701  CG  LYS A  76       3.386   7.026  10.627  1.00 10.00      A   
ATOM    702  CD  LYS A  76       4.729   6.315  10.561  1.00 10.00      A   
ATOM    703  CE  LYS A  76       5.480   6.376  11.882  1.00 10.00      A   
ATOM    704  NZ  LYS A  76       6.889   5.920  11.730  1.00 10.00      A   
ATOM    705  HZ1 LYS A  76       7.432   6.149  12.585  1.00 10.00      A   
ATOM    706  HZ2 LYS A  76       7.333   6.389  10.914  1.00 10.00      A   
ATOM    707  HZ3 LYS A  76       6.923   4.885  11.578  1.00 10.00      A   
ATOM    708  C   LYS A  76       1.212   8.428   7.732  1.00 10.00      A   
ATOM    709  O   LYS A  76       0.730   7.664   6.891  1.00 10.00      A   
ATOM    710  N   PRO A  77       1.518   9.707   7.447  1.00 10.00      A   
ATOM    711  CA  PRO A  77       1.338  10.294   6.115  1.00 10.00      A   
ATOM    712  CB  PRO A  77       1.577  11.796   6.338  1.00 10.00      A   
ATOM    713  CG  PRO A  77       1.574  11.990   7.817  1.00 10.00      A   
ATOM    714  CD  PRO A  77       2.038  10.693   8.405  1.00 10.00      A   
ATOM    715  C   PRO A  77       2.354   9.748   5.105  1.00 10.00      A   
ATOM    716  O   PRO A  77       3.253   8.987   5.465  1.00 10.00      A   
ATOM    717  N   HIS A  78       2.225  10.176   3.855  1.00 10.00      A   
ATOM    718  HN  HIS A  78       1.524  10.827   3.648  1.00 10.00      A   
ATOM    719  CA  HIS A  78       3.104   9.729   2.777  1.00 10.00      A   
ATOM    720  CB  HIS A  78       2.600  10.289   1.437  1.00 10.00      A   
ATOM    721  CG  HIS A  78       3.418   9.909   0.238  1.00 10.00      A   
ATOM    722  ND1 HIS A  78       3.772  10.793  -0.757  1.00 10.00      A   
ATOM    723  HD1 HIS A  78       3.530  11.757  -0.799  1.00 10.00      A   
ATOM    724  CD2 HIS A  78       3.952   8.712  -0.121  1.00 10.00      A   
ATOM    725  CE1 HIS A  78       4.496  10.125  -1.664  1.00 10.00      A   
ATOM    726  NE2 HIS A  78       4.635   8.857  -1.327  1.00 10.00      A   
ATOM    727  C   HIS A  78       4.559  10.134   3.024  1.00 10.00      A   
ATOM    728  O   HIS A  78       5.473   9.316   2.896  1.00 10.00      A   
ATOM    729  N   PHE A  79       4.767  11.385   3.414  1.00 10.00      A   
ATOM    730  HN  PHE A  79       3.996  11.982   3.536  1.00 10.00      A   
ATOM    731  CA  PHE A  79       6.117  11.898   3.657  1.00 10.00      A   
ATOM    732  CB  PHE A  79       6.113  13.422   3.788  1.00 10.00      A   
ATOM    733  CG  PHE A  79       6.182  14.156   2.478  1.00 10.00      A   
ATOM    734  CD1 PHE A  79       6.138  13.474   1.274  1.00 10.00      A   
ATOM    735  CD2 PHE A  79       6.293  15.532   2.454  1.00 10.00      A   
ATOM    736  CE1 PHE A  79       6.201  14.154   0.074  1.00 10.00      A   
ATOM    737  CE2 PHE A  79       6.357  16.220   1.259  1.00 10.00      A   
ATOM    738  CZ  PHE A  79       6.312  15.530   0.066  1.00 10.00      A   
ATOM    739  C   PHE A  79       6.795  11.262   4.872  1.00 10.00      A   
ATOM    740  O   PHE A  79       7.989  11.463   5.097  1.00 10.00      A   
ATOM    741  N   ALA A  80       6.045  10.482   5.642  1.00 10.00      A   
ATOM    742  HN  ALA A  80       5.108  10.330   5.399  1.00 10.00      A   
ATOM    743  CA  ALA A  80       6.586   9.837   6.833  1.00 10.00      A   
ATOM    744  CB  ALA A  80       5.465   9.335   7.726  1.00 10.00      A   
ATOM    745  C   ALA A  80       7.534   8.696   6.470  1.00 10.00      A   
ATOM    746  O   ALA A  80       8.499   8.430   7.187  1.00 10.00      A   
ATOM    747  N   ASP A  81       7.268   8.042   5.345  1.00 10.00      A   
ATOM    748  HN  ASP A  81       6.495   8.314   4.804  1.00 10.00      A   
ATOM    749  CA  ASP A  81       8.098   6.923   4.890  1.00 10.00      A   
ATOM    750  CB  ASP A  81       7.382   6.109   3.812  1.00 10.00      A   
ATOM    751  CG  ASP A  81       6.601   4.934   4.368  1.00 10.00      A   
ATOM    752  OD1 ASP A  81       7.084   4.284   5.318  1.00 10.00      A   
ATOM    753  OD2 ASP A  81       5.512   4.639   3.837  1.00 10.00      A   
ATOM    754  C   ASP A  81       9.448   7.404   4.368  1.00 10.00      A   
ATOM    755  O   ASP A  81      10.342   6.608   4.074  1.00 10.00      A   
ATOM    756  N   PHE A  82       9.597   8.713   4.260  1.00 10.00      A   
ATOM    757  HN  PHE A  82       8.856   9.300   4.509  1.00 10.00      A   
ATOM    758  CA  PHE A  82      10.836   9.299   3.777  1.00 10.00      A   
ATOM    759  CB  PHE A  82      10.544  10.425   2.782  1.00 10.00      A   
ATOM    760  CG  PHE A  82       9.646  10.009   1.650  1.00 10.00      A   
ATOM    761  CD1 PHE A  82       9.889   8.839   0.950  1.00 10.00      A   
ATOM    762  CD2 PHE A  82       8.555  10.783   1.292  1.00 10.00      A   
ATOM    763  CE1 PHE A  82       9.064   8.446  -0.085  1.00 10.00      A   
ATOM    764  CE2 PHE A  82       7.726  10.398   0.258  1.00 10.00      A   
ATOM    765  CZ  PHE A  82       7.980   9.228  -0.432  1.00 10.00      A   
ATOM    766  C   PHE A  82      11.685   9.805   4.938  1.00 10.00      A   
ATOM    767  O   PHE A  82      12.650  10.541   4.737  1.00 10.00      A   
ATOM    768  N   ASN A  83      11.302   9.410   6.156  1.00 10.00      A   
ATOM    769  HN  ASN A  83      10.508   8.834   6.236  1.00 10.00      A   
ATOM    770  CA  ASN A  83      12.014   9.797   7.383  1.00 10.00      A   
ATOM    771  CB  ASN A  83      13.489   9.366   7.362  1.00 10.00      A   
ATOM    772  CG  ASN A  83      13.674   7.874   7.563  1.00 10.00      A   
ATOM    773  OD1 ASN A  83      13.776   7.393   8.693  1.00 10.00      A   
ATOM    774  ND2 ASN A  83      13.736   7.131   6.465  1.00 10.00      A   
ATOM    775 HD21 ASN A  83      13.654   7.578   5.600  1.00 10.00      A   
ATOM    776 HD22 ASN A  83      13.859   6.161   6.565  1.00 10.00      A   
ATOM    777  C   ASN A  83      11.894  11.293   7.684  1.00 10.00      A   
ATOM    778  O   ASN A  83      12.714  11.860   8.406  1.00 10.00      A   
ATOM    779  N   LEU A  84      10.860  11.929   7.146  1.00 10.00      A   
ATOM    780  HN  LEU A  84      10.235  11.433   6.578  1.00 10.00      A   
ATOM    781  CA  LEU A  84      10.645  13.355   7.374  1.00 10.00      A   
ATOM    782  CB  LEU A  84       9.935  14.001   6.181  1.00 10.00      A   
ATOM    783  CG  LEU A  84      10.693  13.988   4.852  1.00 10.00      A   
ATOM    784  CD1 LEU A  84       9.874  14.658   3.761  1.00 10.00      A   
ATOM    785  CD2 LEU A  84      12.048  14.663   4.997  1.00 10.00      A   
ATOM    786  C   LEU A  84       9.862  13.595   8.661  1.00 10.00      A   
ATOM    787  O   LEU A  84       9.609  14.736   9.046  1.00 10.00      A   
ATOM    788  N   VAL A  85       9.475  12.509   9.313  1.00 10.00      A   
ATOM    789  HN  VAL A  85       9.697  11.632   8.945  1.00 10.00      A   
ATOM    790  CA  VAL A  85       8.732  12.578  10.564  1.00 10.00      A   
ATOM    791  CB  VAL A  85       7.361  11.873  10.440  1.00 10.00      A   
ATOM    792  CG1 VAL A  85       6.593  11.934  11.753  1.00 10.00      A   
ATOM    793  CG2 VAL A  85       6.543  12.491   9.319  1.00 10.00      A   
ATOM    794  C   VAL A  85       9.539  11.923  11.681  1.00 10.00      A   
ATOM    795  O   VAL A  85      10.011  10.793  11.524  1.00 10.00      A   
ATOM    796  N   PRO A  86       9.744  12.636  12.799  1.00 10.00      A   
ATOM    797  CA  PRO A  86      10.496  12.116  13.949  1.00 10.00      A   
ATOM    798  CB  PRO A  86      10.508  13.281  14.944  1.00 10.00      A   
ATOM    799  CG  PRO A  86      10.185  14.485  14.127  1.00 10.00      A   
ATOM    800  CD  PRO A  86       9.275  14.011  13.032  1.00 10.00      A   
ATOM    801  C   PRO A  86       9.822  10.892  14.572  1.00 10.00      A   
ATOM    802  O   PRO A  86       8.592  10.770  14.568  1.00 10.00      A   
ATOM    803  N   ASP A  87      10.640   9.993  15.101  1.00 10.00      A   
ATOM    804  HN  ASP A  87      11.606  10.161  15.075  1.00 10.00      A   
ATOM    805  CA  ASP A  87      10.148   8.766  15.722  1.00 10.00      A   
ATOM    806  CB  ASP A  87      11.296   7.797  16.008  1.00 10.00      A   
ATOM    807  CG  ASP A  87      11.627   6.935  14.806  1.00 10.00      A   
ATOM    808  OD1 ASP A  87      12.821   6.847  14.437  1.00 10.00      A   
ATOM    809  OD2 ASP A  87      10.691   6.352  14.218  1.00 10.00      A   
ATOM    810  C   ASP A  87       9.361   9.048  16.994  1.00 10.00      A   
ATOM    811  O   ASP A  87       9.689   9.963  17.749  1.00 10.00      A   
ATOM    812  N   GLY A  88       8.319   8.255  17.223  1.00 10.00      A   
ATOM    813  HN  GLY A  88       8.114   7.537  16.584  1.00 10.00      A   
ATOM    814  CA  GLY A  88       7.490   8.434  18.403  1.00 10.00      A   
ATOM    815  C   GLY A  88       6.439   9.510  18.203  1.00 10.00      A   
ATOM    816  O   GLY A  88       5.910  10.070  19.169  1.00 10.00      A   
ATOM    817  N   TRP A  89       6.134   9.791  16.944  1.00 10.00      A   
ATOM    818  HN  TRP A  89       6.583   9.296  16.225  1.00 10.00      A   
ATOM    819  CA  TRP A  89       5.150  10.800  16.594  1.00 10.00      A   
ATOM    820  CB  TRP A  89       5.210  11.081  15.088  1.00 10.00      A   
ATOM    821  CG  TRP A  89       4.047  11.865  14.556  1.00 10.00      A   
ATOM    822  CD1 TRP A  89       3.781  13.186  14.768  1.00 10.00      A   
ATOM    823  CD2 TRP A  89       2.994  11.371  13.718  1.00 10.00      A   
ATOM    824  NE1 TRP A  89       2.624  13.544  14.115  1.00 10.00      A   
ATOM    825  HE1 TRP A  89       2.222  14.442  14.114  1.00 10.00      A   
ATOM    826  CE2 TRP A  89       2.122  12.447  13.466  1.00 10.00      A   
ATOM    827  CE3 TRP A  89       2.699  10.123  13.160  1.00 10.00      A   
ATOM    828  CZ2 TRP A  89       0.981  12.314  12.677  1.00 10.00      A   
ATOM    829  CZ3 TRP A  89       1.566   9.992  12.378  1.00 10.00      A   
ATOM    830  CH2 TRP A  89       0.720  11.082  12.145  1.00 10.00      A   
ATOM    831  C   TRP A  89       3.751  10.354  17.000  1.00 10.00      A   
ATOM    832  O   TRP A  89       3.047  11.063  17.726  1.00 10.00      A   
ATOM    833  N   GLY A  90       3.360   9.173  16.549  1.00 10.00      A   
ATOM    834  HN  GLY A  90       3.976   8.638  15.997  1.00 10.00      A   
ATOM    835  CA  GLY A  90       2.045   8.660  16.865  1.00 10.00      A   
ATOM    836  C   GLY A  90       1.650   7.532  15.943  1.00 10.00      A   
ATOM    837  O   GLY A  90       2.513   6.834  15.415  1.00 10.00      A   
ATOM    838  N   GLY A  91       0.355   7.360  15.729  1.00 10.00      A   
ATOM    839  HN  GLY A  91      -0.295   7.958  16.169  1.00 10.00      A   
ATOM    840  CA  GLY A  91      -0.112   6.293  14.868  1.00 10.00      A   
ATOM    841  C   GLY A  91      -0.240   4.999  15.640  1.00 10.00      A   
ATOM    842  O   GLY A  91       0.221   3.945  15.202  1.00 10.00      A   
ATOM    843  N   TYR A  92      -0.852   5.094  16.807  1.00 10.00      A   
ATOM    844  HN  TYR A  92      -1.197   5.966  17.090  1.00 10.00      A   
ATOM    845  CA  TYR A  92      -1.045   3.942  17.673  1.00 10.00      A   
ATOM    846  CB  TYR A  92      -0.786   4.309  19.137  1.00 10.00      A   
ATOM    847  CG  TYR A  92       0.662   4.610  19.449  1.00 10.00      A   
ATOM    848  CD1 TYR A  92       1.122   5.919  19.516  1.00 10.00      A   
ATOM    849  CD2 TYR A  92       1.568   3.583  19.680  1.00 10.00      A   
ATOM    850  CE1 TYR A  92       2.442   6.196  19.807  1.00 10.00      A   
ATOM    851  CE2 TYR A  92       2.893   3.851  19.971  1.00 10.00      A   
ATOM    852  CZ  TYR A  92       3.324   5.160  20.032  1.00 10.00      A   
ATOM    853  OH  TYR A  92       4.640   5.437  20.330  1.00 10.00      A   
ATOM    854  HH  TYR A  92       5.192   4.688  20.073  1.00 10.00      A   
ATOM    855  C   TYR A  92      -2.449   3.380  17.521  1.00 10.00      A   
ATOM    856  O   TYR A  92      -3.438   4.094  17.701  1.00 10.00      A   
ATOM    857  N   VAL A  93      -2.530   2.103  17.191  1.00 10.00      A   
ATOM    858  HN  VAL A  93      -1.703   1.595  17.041  1.00 10.00      A   
ATOM    859  CA  VAL A  93      -3.808   1.435  17.018  1.00 10.00      A   
ATOM    860  CB  VAL A  93      -3.743   0.402  15.869  1.00 10.00      A   
ATOM    861  CG1 VAL A  93      -2.964  -0.841  16.279  1.00 10.00      A   
ATOM    862  CG2 VAL A  93      -5.133   0.048  15.360  1.00 10.00      A   
ATOM    863  C   VAL A  93      -4.234   0.753  18.317  1.00 10.00      A   
ATOM    864  O   VAL A  93      -5.313   0.167  18.403  1.00 10.00      A   
ATOM    865  N   TYR A  94      -3.378   0.855  19.333  1.00 10.00      A   
ATOM    866  HN  TYR A  94      -2.545   1.350  19.196  1.00 10.00      A   
ATOM    867  CA  TYR A  94      -3.645   0.254  20.642  1.00 10.00      A   
ATOM    868  CB  TYR A  94      -2.562   0.601  21.668  1.00 10.00      A   
ATOM    869  CG  TYR A  94      -2.568  -0.291  22.895  1.00 10.00      A   
ATOM    870  CD1 TYR A  94      -2.470  -1.668  22.769  1.00 10.00      A   
ATOM    871  CD2 TYR A  94      -2.665   0.243  24.177  1.00 10.00      A   
ATOM    872  CE1 TYR A  94      -2.466  -2.489  23.876  1.00 10.00      A   
ATOM    873  CE2 TYR A  94      -2.663  -0.573  25.294  1.00 10.00      A   
ATOM    874  CZ  TYR A  94      -2.562  -1.941  25.136  1.00 10.00      A   
ATOM    875  OH  TYR A  94      -2.544  -2.769  26.236  1.00 10.00      A   
ATOM    876  HH  TYR A  94      -1.881  -3.471  26.088  1.00 10.00      A   
ATOM    877  C   TYR A  94      -5.039   0.611  21.171  1.00 10.00      A   
ATOM    878  O   TYR A  94      -5.798  -0.288  21.526  1.00 10.00      A   
ATOM    879  N   PRO A  95      -5.411   1.916  21.236  1.00 10.00      A   
ATOM    880  CA  PRO A  95      -6.742   2.323  21.708  1.00 10.00      A   
ATOM    881  CB  PRO A  95      -6.758   3.839  21.488  1.00 10.00      A   
ATOM    882  CG  PRO A  95      -5.324   4.229  21.519  1.00 10.00      A   
ATOM    883  CD  PRO A  95      -4.578   3.087  20.895  1.00 10.00      A   
ATOM    884  C   PRO A  95      -7.850   1.671  20.889  1.00 10.00      A   
ATOM    885  O   PRO A  95      -8.897   1.309  21.423  1.00 10.00      A   
ATOM    886  N   TRP A  96      -7.606   1.510  19.589  1.00 10.00      A   
ATOM    887  HN  TRP A  96      -6.746   1.805  19.223  1.00 10.00      A   
ATOM    888  CA  TRP A  96      -8.579   0.893  18.705  1.00 10.00      A   
ATOM    889  CB  TRP A  96      -8.159   1.043  17.238  1.00 10.00      A   
ATOM    890  CG  TRP A  96      -8.175   2.455  16.736  1.00 10.00      A   
ATOM    891  CD1 TRP A  96      -7.145   3.351  16.768  1.00 10.00      A   
ATOM    892  CD2 TRP A  96      -9.280   3.134  16.127  1.00 10.00      A   
ATOM    893  NE1 TRP A  96      -7.540   4.542  16.212  1.00 10.00      A   
ATOM    894  HE1 TRP A  96      -6.977   5.343  16.117  1.00 10.00      A   
ATOM    895  CE2 TRP A  96      -8.845   4.437  15.814  1.00 10.00      A   
ATOM    896  CE3 TRP A  96     -10.594   2.767  15.815  1.00 10.00      A   
ATOM    897  CZ2 TRP A  96      -9.675   5.374  15.203  1.00 10.00      A   
ATOM    898  CZ3 TRP A  96     -11.417   3.698  15.210  1.00 10.00      A   
ATOM    899  CH2 TRP A  96     -10.955   4.986  14.911  1.00 10.00      A   
ATOM    900  C   TRP A  96      -8.724  -0.582  19.045  1.00 10.00      A   
ATOM    901  O   TRP A  96      -9.825  -1.065  19.279  1.00 10.00      A   
ATOM    902  N   ILE A  97      -7.593  -1.279  19.102  1.00 10.00      A   
ATOM    903  HN  ILE A  97      -6.741  -0.812  18.939  1.00 10.00      A   
ATOM    904  CA  ILE A  97      -7.565  -2.709  19.409  1.00 10.00      A   
ATOM    905  CB  ILE A  97      -6.112  -3.248  19.424  1.00 10.00      A   
ATOM    906  CG1 ILE A  97      -5.388  -2.954  18.101  1.00 10.00      A   
ATOM    907  CG2 ILE A  97      -6.076  -4.739  19.740  1.00 10.00      A   
ATOM    908  CD1 ILE A  97      -6.077  -3.500  16.865  1.00 10.00      A   
ATOM    909  C   ILE A  97      -8.207  -2.979  20.768  1.00 10.00      A   
ATOM    910  O   ILE A  97      -8.950  -3.947  20.939  1.00 10.00      A   
ATOM    911  N   GLU A  98      -7.930  -2.093  21.714  1.00 10.00      A   
ATOM    912  HN  GLU A  98      -7.347  -1.333  21.490  1.00 10.00      A   
ATOM    913  CA  GLU A  98      -8.451  -2.203  23.070  1.00 10.00      A   
ATOM    914  CB  GLU A  98      -7.792  -1.151  23.963  1.00 10.00      A   
ATOM    915  CG  GLU A  98      -8.335  -1.092  25.377  1.00 10.00      A   
ATOM    916  CD  GLU A  98      -7.896   0.160  26.100  1.00 10.00      A   
ATOM    917  OE1 GLU A  98      -6.740   0.209  26.563  1.00 10.00      A   
ATOM    918  OE2 GLU A  98      -8.703   1.106  26.208  1.00 10.00      A   
ATOM    919  C   GLU A  98      -9.970  -2.050  23.117  1.00 10.00      A   
ATOM    920  O   GLU A  98     -10.656  -2.812  23.794  1.00 10.00      A   
ATOM    921  N   ALA A  99     -10.490  -1.065  22.398  1.00 10.00      A   
ATOM    922  HN  ALA A  99      -9.892  -0.481  21.879  1.00 10.00      A   
ATOM    923  CA  ALA A  99     -11.927  -0.813  22.380  1.00 10.00      A   
ATOM    924  CB  ALA A  99     -12.201   0.630  21.999  1.00 10.00      A   
ATOM    925  C   ALA A  99     -12.674  -1.763  21.447  1.00 10.00      A   
ATOM    926  O   ALA A  99     -13.836  -2.096  21.682  1.00 10.00      A   
ATOM    927  N   MET A 100     -12.008  -2.199  20.388  1.00 10.00      A   
ATOM    928  HN  MET A 100     -11.084  -1.898  20.248  1.00 10.00      A   
ATOM    929  CA  MET A 100     -12.615  -3.099  19.411  1.00 10.00      A   
ATOM    930  CB  MET A 100     -11.763  -3.187  18.144  1.00 10.00      A   
ATOM    931  CG  MET A 100     -11.914  -1.990  17.218  1.00 10.00      A   
ATOM    932  SD  MET A 100     -10.779  -2.042  15.820  1.00 10.00      A   
ATOM    933  CE  MET A 100     -11.402  -0.677  14.840  1.00 10.00      A   
ATOM    934  C   MET A 100     -12.875  -4.488  19.984  1.00 10.00      A   
ATOM    935  O   MET A 100     -13.800  -5.177  19.562  1.00 10.00      A   
ATOM    936  N   SER A 101     -12.090  -4.882  20.970  1.00 10.00      A   
ATOM    937  HN  SER A 101     -11.392  -4.281  21.300  1.00 10.00      A   
ATOM    938  CA  SER A 101     -12.244  -6.191  21.582  1.00 10.00      A   
ATOM    939  CB  SER A 101     -10.937  -6.609  22.259  1.00 10.00      A   
ATOM    940  OG  SER A 101     -10.263  -5.491  22.809  1.00 10.00      A   
ATOM    941  HG  SER A 101      -9.654  -5.127  22.153  1.00 10.00      A   
ATOM    942  C   SER A 101     -13.405  -6.215  22.579  1.00 10.00      A   
ATOM    943  O   SER A 101     -13.754  -7.268  23.119  1.00 10.00      A   
ATOM    944  N   SER A 102     -14.019  -5.060  22.803  1.00 10.00      A   
ATOM    945  HN  SER A 102     -13.718  -4.252  22.327  1.00 10.00      A   
ATOM    946  CA  SER A 102     -15.124  -4.963  23.748  1.00 10.00      A   
ATOM    947  CB  SER A 102     -15.040  -3.646  24.519  1.00 10.00      A   
ATOM    948  OG  SER A 102     -13.690  -3.270  24.746  1.00 10.00      A   
ATOM    949  HG  SER A 102     -13.166  -4.052  24.964  1.00 10.00      A   
ATOM    950  C   SER A 102     -16.496  -5.102  23.082  1.00 10.00      A   
ATOM    951  O   SER A 102     -17.506  -5.264  23.768  1.00 10.00      A   
ATOM    952  N   SER A 103     -16.543  -5.046  21.752  1.00 10.00      A   
ATOM    953  HN  SER A 103     -15.714  -4.940  21.242  1.00 10.00      A   
ATOM    954  CA  SER A 103     -17.819  -5.152  21.047  1.00 10.00      A   
ATOM    955  CB  SER A 103     -18.479  -3.778  20.903  1.00 10.00      A   
ATOM    956  OG  SER A 103     -18.583  -3.130  22.164  1.00 10.00      A   
ATOM    957  HG  SER A 103     -18.504  -3.787  22.870  1.00 10.00      A   
ATOM    958  C   SER A 103     -17.700  -5.836  19.687  1.00 10.00      A   
ATOM    959  O   SER A 103     -18.592  -6.591  19.288  1.00 10.00      A   
ATOM    960  N   TYR A 104     -16.609  -5.585  18.975  1.00 10.00      A   
ATOM    961  HN  TYR A 104     -15.924  -4.977  19.334  1.00 10.00      A   
ATOM    962  CA  TYR A 104     -16.410  -6.181  17.658  1.00 10.00      A   
ATOM    963  CB  TYR A 104     -15.430  -5.353  16.824  1.00 10.00      A   
ATOM    964  CG  TYR A 104     -15.925  -3.982  16.435  1.00 10.00      A   
ATOM    965  CD1 TYR A 104     -15.067  -2.895  16.446  1.00 10.00      A   
ATOM    966  CD2 TYR A 104     -17.240  -3.777  16.044  1.00 10.00      A   
ATOM    967  CE1 TYR A 104     -15.499  -1.643  16.077  1.00 10.00      A   
ATOM    968  CE2 TYR A 104     -17.684  -2.523  15.677  1.00 10.00      A   
ATOM    969  CZ  TYR A 104     -16.807  -1.459  15.696  1.00 10.00      A   
ATOM    970  OH  TYR A 104     -17.230  -0.209  15.313  1.00 10.00      A   
ATOM    971  HH  TYR A 104     -18.195  -0.157  15.385  1.00 10.00      A   
ATOM    972  C   TYR A 104     -15.909  -7.619  17.747  1.00 10.00      A   
ATOM    973  O   TYR A 104     -14.873  -7.955  17.187  1.00 10.00      A   
ATOM    974  N   THR A 105     -16.655  -8.475  18.422  1.00 10.00      A   
ATOM    975  HN  THR A 105     -17.485  -8.164  18.848  1.00 10.00      A   
ATOM    976  CA  THR A 105     -16.264  -9.869  18.558  1.00 10.00      A   
ATOM    977  CB  THR A 105     -17.070 -10.562  19.669  1.00 10.00      A   
ATOM    978  OG1 THR A 105     -17.939  -9.600  20.291  1.00 10.00      A   
ATOM    979  HG1 THR A 105     -17.504  -9.230  21.073  1.00 10.00      A   
ATOM    980  CG2 THR A 105     -16.131 -11.141  20.715  1.00 10.00      A   
ATOM    981  C   THR A 105     -16.432 -10.632  17.240  1.00 10.00      A   
ATOM    982  O   THR A 105     -16.098 -11.813  17.147  1.00 10.00      A   
ATOM    983  N   TRP A 106     -16.958  -9.950  16.232  1.00 10.00      A   
ATOM    984  HN  TRP A 106     -17.222  -9.016  16.372  1.00 10.00      A   
ATOM    985  CA  TRP A 106     -17.166 -10.548  14.924  1.00 10.00      A   
ATOM    986  CB  TRP A 106     -18.621 -10.372  14.484  1.00 10.00      A   
ATOM    987  CG  TRP A 106     -19.519 -11.500  14.889  1.00 10.00      A   
ATOM    988  CD1 TRP A 106     -20.268 -11.591  16.025  1.00 10.00      A   
ATOM    989  CD2 TRP A 106     -19.767 -12.701  14.149  1.00 10.00      A   
ATOM    990  NE1 TRP A 106     -20.967 -12.773  16.035  1.00 10.00      A   
ATOM    991  HE1 TRP A 106     -21.575 -13.073  16.746  1.00 10.00      A   
ATOM    992  CE2 TRP A 106     -20.674 -13.472  14.896  1.00 10.00      A   
ATOM    993  CE3 TRP A 106     -19.307 -13.195  12.927  1.00 10.00      A   
ATOM    994  CZ2 TRP A 106     -21.129 -14.716  14.460  1.00 10.00      A   
ATOM    995  CZ3 TRP A 106     -19.760 -14.425  12.495  1.00 10.00      A   
ATOM    996  CH2 TRP A 106     -20.662 -15.173  13.258  1.00 10.00      A   
ATOM    997  C   TRP A 106     -16.221  -9.945  13.883  1.00 10.00      A   
ATOM    998  O   TRP A 106     -16.368 -10.193  12.687  1.00 10.00      A   
ATOM    999  N   LEU A 107     -15.256  -9.148  14.340  1.00 10.00      A   
ATOM   1000  HN  LEU A 107     -15.188  -8.978  15.301  1.00 10.00      A   
ATOM   1001  CA  LEU A 107     -14.298  -8.526  13.433  1.00 10.00      A   
ATOM   1002  CB  LEU A 107     -13.431  -7.499  14.165  1.00 10.00      A   
ATOM   1003  CG  LEU A 107     -13.059  -6.248  13.363  1.00 10.00      A   
ATOM   1004  CD1 LEU A 107     -14.313  -5.470  12.992  1.00 10.00      A   
ATOM   1005  CD2 LEU A 107     -12.102  -5.370  14.154  1.00 10.00      A   
ATOM   1006  C   LEU A 107     -13.438  -9.594  12.767  1.00 10.00      A   
ATOM   1007  O   LEU A 107     -12.811 -10.413  13.443  1.00 10.00      A   
ATOM   1008  N   GLU A 108     -13.424  -9.594  11.442  1.00 10.00      A   
ATOM   1009  HN  GLU A 108     -13.942  -8.918  10.954  1.00 10.00      A   
ATOM   1010  CA  GLU A 108     -12.672 -10.591  10.697  1.00 10.00      A   
ATOM   1011  CB  GLU A 108     -13.627 -11.435   9.850  1.00 10.00      A   
ATOM   1012  CG  GLU A 108     -14.522 -10.617   8.936  1.00 10.00      A   
ATOM   1013  CD  GLU A 108     -15.549 -11.462   8.214  1.00 10.00      A   
ATOM   1014  OE1 GLU A 108     -15.155 -12.377   7.461  1.00 10.00      A   
ATOM   1015  OE2 GLU A 108     -16.758 -11.215   8.385  1.00 10.00      A   
ATOM   1016  C   GLU A 108     -11.581  -9.988   9.817  1.00 10.00      A   
ATOM   1017  O   GLU A 108     -10.648 -10.694   9.421  1.00 10.00      A   
ATOM   1018  N   GLU A 109     -11.681  -8.699   9.513  1.00 10.00      A   
ATOM   1019  HN  GLU A 109     -12.426  -8.170   9.872  1.00 10.00      A   
ATOM   1020  CA  GLU A 109     -10.694  -8.056   8.655  1.00 10.00      A   
ATOM   1021  CB  GLU A 109     -11.284  -7.762   7.271  1.00 10.00      A   
ATOM   1022  CG  GLU A 109     -11.673  -8.991   6.469  1.00 10.00      A   
ATOM   1023  CD  GLU A 109     -12.237  -8.643   5.105  1.00 10.00      A   
ATOM   1024  OE1 GLU A 109     -11.937  -7.541   4.589  1.00 10.00      A   
ATOM   1025  OE2 GLU A 109     -12.976  -9.473   4.536  1.00 10.00      A   
ATOM   1026  C   GLU A 109     -10.147  -6.767   9.254  1.00 10.00      A   
ATOM   1027  O   GLU A 109     -10.900  -5.848   9.583  1.00 10.00      A   
ATOM   1028  N   ILE A 110      -8.828  -6.708   9.380  1.00 10.00      A   
ATOM   1029  HN  ILE A 110      -8.291  -7.487   9.109  1.00 10.00      A   
ATOM   1030  CA  ILE A 110      -8.143  -5.529   9.899  1.00 10.00      A   
ATOM   1031  CB  ILE A 110      -7.493  -5.791  11.281  1.00 10.00      A   
ATOM   1032  CG1 ILE A 110      -8.570  -5.890  12.366  1.00 10.00      A   
ATOM   1033  CG2 ILE A 110      -6.473  -4.710  11.629  1.00 10.00      A   
ATOM   1034  CD1 ILE A 110      -8.025  -6.168  13.749  1.00 10.00      A   
ATOM   1035  C   ILE A 110      -7.077  -5.087   8.898  1.00 10.00      A   
ATOM   1036  O   ILE A 110      -6.181  -5.858   8.554  1.00 10.00      A   
ATOM   1037  N   ARG A 111      -7.199  -3.861   8.406  1.00 10.00      A   
ATOM   1038  HN  ARG A 111      -7.948  -3.299   8.702  1.00 10.00      A   
ATOM   1039  CA  ARG A 111      -6.249  -3.321   7.439  1.00 10.00      A   
ATOM   1040  CB  ARG A 111      -6.923  -3.137   6.078  1.00 10.00      A   
ATOM   1041  CG  ARG A 111      -7.638  -4.378   5.570  1.00 10.00      A   
ATOM   1042  CD  ARG A 111      -8.584  -4.053   4.426  1.00 10.00      A   
ATOM   1043  NE  ARG A 111      -9.432  -5.199   4.086  1.00 10.00      A   
ATOM   1044  HE  ARG A 111     -10.159  -5.424   4.712  1.00 10.00      A   
ATOM   1045  CZ  ARG A 111      -9.290  -5.936   2.983  1.00 10.00      A   
ATOM   1046  NH1 ARG A 111      -8.338  -5.647   2.104  1.00 10.00      A   
ATOM   1047 HH11 ARG A 111      -7.703  -4.841   2.270  1.00 10.00      A   
ATOM   1048 HH12 ARG A 111      -8.225  -6.221   1.239  1.00 10.00      A   
ATOM   1049  NH2 ARG A 111     -10.104  -6.960   2.761  1.00 10.00      A   
ATOM   1050 HH21 ARG A 111     -10.865  -7.192   3.454  1.00 10.00      A   
ATOM   1051 HH22 ARG A 111     -10.000  -7.540   1.901  1.00 10.00      A   
ATOM   1052  C   ARG A 111      -5.680  -1.996   7.931  1.00 10.00      A   
ATOM   1053  O   ARG A 111      -6.414  -1.030   8.125  1.00 10.00      A   
ATOM   1054  N   LEU A 112      -4.372  -1.956   8.131  1.00 10.00      A   
ATOM   1055  HN  LEU A 112      -3.833  -2.760   7.949  1.00 10.00      A   
ATOM   1056  CA  LEU A 112      -3.707  -0.757   8.614  1.00 10.00      A   
ATOM   1057  CB  LEU A 112      -3.228  -0.969  10.055  1.00 10.00      A   
ATOM   1058  CG  LEU A 112      -4.300  -1.314  11.092  1.00 10.00      A   
ATOM   1059  CD1 LEU A 112      -3.664  -1.882  12.350  1.00 10.00      A   
ATOM   1060  CD2 LEU A 112      -5.133  -0.090  11.429  1.00 10.00      A   
ATOM   1061  C   LEU A 112      -2.511  -0.392   7.740  1.00 10.00      A   
ATOM   1062  O   LEU A 112      -1.739  -1.261   7.320  1.00 10.00      A   
ATOM   1063  N   LYS A 113      -2.364   0.896   7.462  1.00 10.00      A   
ATOM   1064  HN  LYS A 113      -3.027   1.538   7.801  1.00 10.00      A   
ATOM   1065  CA  LYS A 113      -1.245   1.381   6.671  1.00 10.00      A   
ATOM   1066  CB  LYS A 113      -1.700   1.960   5.328  1.00 10.00      A   
ATOM   1067  CG  LYS A 113      -0.566   2.112   4.322  1.00 10.00      A   
ATOM   1068  CD  LYS A 113      -0.927   3.070   3.200  1.00 10.00      A   
ATOM   1069  CE  LYS A 113       0.273   3.320   2.297  1.00 10.00      A   
ATOM   1070  NZ  LYS A 113       0.007   4.368   1.281  1.00 10.00      A   
ATOM   1071  HZ1 LYS A 113       0.872   4.557   0.727  1.00 10.00      A   
ATOM   1072  HZ2 LYS A 113      -0.300   5.250   1.745  1.00 10.00      A   
ATOM   1073  HZ3 LYS A 113      -0.742   4.053   0.633  1.00 10.00      A   
ATOM   1074  C   LYS A 113      -0.455   2.421   7.462  1.00 10.00      A   
ATOM   1075  O   LYS A 113      -1.018   3.411   7.938  1.00 10.00      A   
ATOM   1076  N   ARG A 114       0.845   2.174   7.600  1.00 10.00      A   
ATOM   1077  HN  ARG A 114       1.215   1.361   7.186  1.00 10.00      A   
ATOM   1078  CA  ARG A 114       1.743   3.060   8.336  1.00 10.00      A   
ATOM   1079  CB  ARG A 114       1.906   4.409   7.626  1.00 10.00      A   
ATOM   1080  CG  ARG A 114       2.564   4.322   6.259  1.00 10.00      A   
ATOM   1081  CD  ARG A 114       2.853   5.704   5.697  1.00 10.00      A   
ATOM   1082  NE  ARG A 114       3.095   5.676   4.257  1.00 10.00      A   
ATOM   1083  HE  ARG A 114       3.939   5.249   3.946  1.00 10.00      A   
ATOM   1084  CZ  ARG A 114       2.259   6.198   3.358  1.00 10.00      A   
ATOM   1085  NH1 ARG A 114       1.134   6.781   3.760  1.00 10.00      A   
ATOM   1086 HH11 ARG A 114       0.905   6.839   4.775  1.00 10.00      A   
ATOM   1087 HH12 ARG A 114       0.466   7.187   3.059  1.00 10.00      A   
ATOM   1088  NH2 ARG A 114       2.545   6.130   2.060  1.00 10.00      A   
ATOM   1089 HH21 ARG A 114       3.423   5.665   1.739  1.00 10.00      A   
ATOM   1090 HH22 ARG A 114       1.890   6.540   1.347  1.00 10.00      A   
ATOM   1091  C   ARG A 114       1.264   3.248   9.773  1.00 10.00      A   
ATOM   1092  O   ARG A 114       0.933   4.355  10.198  1.00 10.00      A   
ATOM   1093  N   MET A 115       1.242   2.157  10.513  1.00 10.00      A   
ATOM   1094  HN  MET A 115       1.564   1.315  10.131  1.00 10.00      A   
ATOM   1095  CA  MET A 115       0.775   2.175  11.888  1.00 10.00      A   
ATOM   1096  CB  MET A 115      -0.553   1.419  11.983  1.00 10.00      A   
ATOM   1097  CG  MET A 115      -1.782   2.242  11.637  1.00 10.00      A   
ATOM   1098  SD  MET A 115      -2.286   3.324  12.988  1.00 10.00      A   
ATOM   1099  CE  MET A 115      -3.919   3.798  12.443  1.00 10.00      A   
ATOM   1100  C   MET A 115       1.789   1.532  12.823  1.00 10.00      A   
ATOM   1101  O   MET A 115       2.499   0.603  12.437  1.00 10.00      A   
ATOM   1102  N   VAL A 116       1.864   2.038  14.047  1.00 10.00      A   
ATOM   1103  HN  VAL A 116       1.291   2.803  14.289  1.00 10.00      A   
ATOM   1104  CA  VAL A 116       2.773   1.488  15.045  1.00 10.00      A   
ATOM   1105  CB  VAL A 116       3.343   2.575  15.989  1.00 10.00      A   
ATOM   1106  CG1 VAL A 116       4.443   1.996  16.876  1.00 10.00      A   
ATOM   1107  CG2 VAL A 116       3.867   3.764  15.192  1.00 10.00      A   
ATOM   1108  C   VAL A 116       2.040   0.423  15.859  1.00 10.00      A   
ATOM   1109  O   VAL A 116       1.519   0.692  16.942  1.00 10.00      A   
ATOM   1110  N   VAL A 117       1.968  -0.775  15.303  1.00 10.00      A   
ATOM   1111  HN  VAL A 117       2.399  -0.921  14.438  1.00 10.00      A   
ATOM   1112  CA  VAL A 117       1.293  -1.887  15.953  1.00 10.00      A   
ATOM   1113  CB  VAL A 117       0.614  -2.811  14.915  1.00 10.00      A   
ATOM   1114  CG1 VAL A 117      -0.256  -3.858  15.599  1.00 10.00      A   
ATOM   1115  CG2 VAL A 117      -0.199  -2.002  13.914  1.00 10.00      A   
ATOM   1116  C   VAL A 117       2.300  -2.704  16.746  1.00 10.00      A   
ATOM   1117  O   VAL A 117       3.295  -3.164  16.196  1.00 10.00      A   
ATOM   1118  N   THR A 118       2.053  -2.872  18.032  1.00 10.00      A   
ATOM   1119  HN  THR A 118       1.253  -2.467  18.426  1.00 10.00      A   
ATOM   1120  CA  THR A 118       2.949  -3.640  18.882  1.00 10.00      A   
ATOM   1121  CB  THR A 118       3.068  -2.999  20.273  1.00 10.00      A   
ATOM   1122  OG1 THR A 118       1.759  -2.658  20.749  1.00 10.00      A   
ATOM   1123  HG1 THR A 118       1.838  -2.204  21.598  1.00 10.00      A   
ATOM   1124  CG2 THR A 118       3.924  -1.742  20.208  1.00 10.00      A   
ATOM   1125  C   THR A 118       2.455  -5.078  19.030  1.00 10.00      A   
ATOM   1126  O   THR A 118       1.338  -5.407  18.619  1.00 10.00      A   
ATOM   1127  N   ASP A 119       3.284  -5.931  19.624  1.00 10.00      A   
ATOM   1128  HN  ASP A 119       4.162  -5.615  19.928  1.00 10.00      A   
ATOM   1129  CA  ASP A 119       2.929  -7.331  19.825  1.00 10.00      A   
ATOM   1130  CB  ASP A 119       4.117  -8.129  20.377  1.00 10.00      A   
ATOM   1131  CG  ASP A 119       5.401  -7.901  19.602  1.00 10.00      A   
ATOM   1132  OD1 ASP A 119       5.693  -8.678  18.668  1.00 10.00      A   
ATOM   1133  OD2 ASP A 119       6.132  -6.942  19.929  1.00 10.00      A   
ATOM   1134  C   ASP A 119       1.723  -7.462  20.753  1.00 10.00      A   
ATOM   1135  O   ASP A 119       0.882  -8.336  20.560  1.00 10.00      A   
ATOM   1136  N   ASP A 120       1.635  -6.574  21.740  1.00 10.00      A   
ATOM   1137  HN  ASP A 120       2.338  -5.899  21.836  1.00 10.00      A   
ATOM   1138  CA  ASP A 120       0.522  -6.578  22.696  1.00 10.00      A   
ATOM   1139  CB  ASP A 120       0.684  -5.432  23.705  1.00 10.00      A   
ATOM   1140  CG  ASP A 120      -0.281  -5.512  24.885  1.00 10.00      A   
ATOM   1141  OD1 ASP A 120      -0.541  -4.465  25.526  1.00 10.00      A   
ATOM   1142  OD2 ASP A 120      -0.776  -6.615  25.188  1.00 10.00      A   
ATOM   1143  C   ASP A 120      -0.805  -6.437  21.958  1.00 10.00      A   
ATOM   1144  O   ASP A 120      -1.774  -7.145  22.243  1.00 10.00      A   
ATOM   1145  N   CYS A 121      -0.825  -5.540  20.977  1.00 10.00      A   
ATOM   1146  HN  CYS A 121      -0.012  -5.029  20.781  1.00 10.00      A   
ATOM   1147  CA  CYS A 121      -2.019  -5.307  20.179  1.00 10.00      A   
ATOM   1148  CB  CYS A 121      -1.774  -4.194  19.156  1.00 10.00      A   
ATOM   1149  SG  CYS A 121      -1.112  -2.658  19.843  1.00 10.00      A   
ATOM   1150  HG  CYS A 121       0.124  -2.895  20.273  1.00 10.00      A   
ATOM   1151  C   CYS A 121      -2.431  -6.587  19.457  1.00 10.00      A   
ATOM   1152  O   CYS A 121      -3.602  -6.966  19.459  1.00 10.00      A   
ATOM   1153  N   LEU A 122      -1.448  -7.262  18.863  1.00 10.00      A   
ATOM   1154  HN  LEU A 122      -0.532  -6.920  18.925  1.00 10.00      A   
ATOM   1155  CA  LEU A 122      -1.693  -8.499  18.129  1.00 10.00      A   
ATOM   1156  CB  LEU A 122      -0.406  -8.988  17.456  1.00 10.00      A   
ATOM   1157  CG  LEU A 122       0.198  -8.061  16.398  1.00 10.00      A   
ATOM   1158  CD1 LEU A 122       1.531  -8.605  15.915  1.00 10.00      A   
ATOM   1159  CD2 LEU A 122      -0.760  -7.886  15.231  1.00 10.00      A   
ATOM   1160  C   LEU A 122      -2.269  -9.583  19.040  1.00 10.00      A   
ATOM   1161  O   LEU A 122      -3.222 -10.274  18.675  1.00 10.00      A   
ATOM   1162  N   GLU A 123      -1.696  -9.714  20.232  1.00 10.00      A   
ATOM   1163  HN  GLU A 123      -0.938  -9.130  20.464  1.00 10.00      A   
ATOM   1164  CA  GLU A 123      -2.156 -10.707  21.204  1.00 10.00      A   
ATOM   1165  CB  GLU A 123      -1.281 -10.687  22.455  1.00 10.00      A   
ATOM   1166  CG  GLU A 123       0.188 -10.965  22.181  1.00 10.00      A   
ATOM   1167  CD  GLU A 123       0.987 -11.189  23.447  1.00 10.00      A   
ATOM   1168  OE1 GLU A 123       1.420 -12.333  23.681  1.00 10.00      A   
ATOM   1169  OE2 GLU A 123       1.171 -10.230  24.225  1.00 10.00      A   
ATOM   1170  C   GLU A 123      -3.620 -10.476  21.569  1.00 10.00      A   
ATOM   1171  O   GLU A 123      -4.393 -11.425  21.713  1.00 10.00      A   
ATOM   1172  N   LEU A 124      -3.993  -9.207  21.704  1.00 10.00      A   
ATOM   1173  HN  LEU A 124      -3.324  -8.495  21.588  1.00 10.00      A   
ATOM   1174  CA  LEU A 124      -5.364  -8.840  22.034  1.00 10.00      A   
ATOM   1175  CB  LEU A 124      -5.480  -7.337  22.297  1.00 10.00      A   
ATOM   1176  CG  LEU A 124      -4.692  -6.789  23.490  1.00 10.00      A   
ATOM   1177  CD1 LEU A 124      -4.848  -5.277  23.586  1.00 10.00      A   
ATOM   1178  CD2 LEU A 124      -5.125  -7.460  24.784  1.00 10.00      A   
ATOM   1179  C   LEU A 124      -6.311  -9.247  20.912  1.00 10.00      A   
ATOM   1180  O   LEU A 124      -7.384  -9.793  21.164  1.00 10.00      A   
ATOM   1181  N   ILE A 125      -5.899  -8.988  19.676  1.00 10.00      A   
ATOM   1182  HN  ILE A 125      -5.030  -8.551  19.546  1.00 10.00      A   
ATOM   1183  CA  ILE A 125      -6.698  -9.327  18.503  1.00 10.00      A   
ATOM   1184  CB  ILE A 125      -5.983  -8.891  17.202  1.00 10.00      A   
ATOM   1185  CG1 ILE A 125      -5.790  -7.375  17.181  1.00 10.00      A   
ATOM   1186  CG2 ILE A 125      -6.758  -9.343  15.972  1.00 10.00      A   
ATOM   1187  CD1 ILE A 125      -4.865  -6.883  16.087  1.00 10.00      A   
ATOM   1188  C   ILE A 125      -6.956 -10.830  18.441  1.00 10.00      A   
ATOM   1189  O   ILE A 125      -8.091 -11.271  18.242  1.00 10.00      A   
ATOM   1190  N   ALA A 126      -5.898 -11.604  18.640  1.00 10.00      A   
ATOM   1191  HN  ALA A 126      -5.033 -11.181  18.826  1.00 10.00      A   
ATOM   1192  CA  ALA A 126      -5.972 -13.060  18.584  1.00 10.00      A   
ATOM   1193  CB  ALA A 126      -4.592 -13.667  18.777  1.00 10.00      A   
ATOM   1194  C   ALA A 126      -6.967 -13.654  19.580  1.00 10.00      A   
ATOM   1195  O   ALA A 126      -7.801 -14.482  19.215  1.00 10.00      A   
ATOM   1196  N   LYS A 127      -6.895 -13.211  20.830  1.00 10.00      A   
ATOM   1197  HN  LYS A 127      -6.239 -12.515  21.055  1.00 10.00      A   
ATOM   1198  CA  LYS A 127      -7.768 -13.738  21.878  1.00 10.00      A   
ATOM   1199  CB  LYS A 127      -7.169 -13.496  23.268  1.00 10.00      A   
ATOM   1200  CG  LYS A 127      -7.051 -12.030  23.661  1.00 10.00      A   
ATOM   1201  CD  LYS A 127      -6.089 -11.837  24.826  1.00 10.00      A   
ATOM   1202  CE  LYS A 127      -6.665 -12.357  26.137  1.00 10.00      A   
ATOM   1203  NZ  LYS A 127      -7.750 -11.483  26.665  1.00 10.00      A   
ATOM   1204  HZ1 LYS A 127      -7.447 -10.486  26.658  1.00 10.00      A   
ATOM   1205  HZ2 LYS A 127      -7.979 -11.752  27.643  1.00 10.00      A   
ATOM   1206  HZ3 LYS A 127      -8.606 -11.578  26.084  1.00 10.00      A   
ATOM   1207  C   LYS A 127      -9.201 -13.209  21.803  1.00 10.00      A   
ATOM   1208  O   LYS A 127     -10.126 -13.846  22.313  1.00 10.00      A   
ATOM   1209  N   SER A 128      -9.393 -12.069  21.161  1.00 10.00      A   
ATOM   1210  HN  SER A 128      -8.629 -11.613  20.748  1.00 10.00      A   
ATOM   1211  CA  SER A 128     -10.719 -11.476  21.064  1.00 10.00      A   
ATOM   1212  CB  SER A 128     -10.628  -9.959  21.146  1.00 10.00      A   
ATOM   1213  OG  SER A 128      -9.814  -9.570  22.240  1.00 10.00      A   
ATOM   1214  HG  SER A 128      -8.894  -9.522  21.946  1.00 10.00      A   
ATOM   1215  C   SER A 128     -11.459 -11.897  19.802  1.00 10.00      A   
ATOM   1216  O   SER A 128     -12.628 -12.271  19.865  1.00 10.00      A   
ATOM   1217  N   PHE A 129     -10.782 -11.851  18.661  1.00 10.00      A   
ATOM   1218  HN  PHE A 129      -9.836 -11.578  18.665  1.00 10.00      A   
ATOM   1219  CA  PHE A 129     -11.415 -12.211  17.402  1.00 10.00      A   
ATOM   1220  CB  PHE A 129     -10.969 -11.288  16.261  1.00 10.00      A   
ATOM   1221  CG  PHE A 129     -11.028  -9.818  16.579  1.00 10.00      A   
ATOM   1222  CD1 PHE A 129     -10.143  -8.940  15.979  1.00 10.00      A   
ATOM   1223  CD2 PHE A 129     -11.957  -9.312  17.476  1.00 10.00      A   
ATOM   1224  CE1 PHE A 129     -10.181  -7.591  16.263  1.00 10.00      A   
ATOM   1225  CE2 PHE A 129     -12.000  -7.963  17.764  1.00 10.00      A   
ATOM   1226  CZ  PHE A 129     -11.112  -7.103  17.158  1.00 10.00      A   
ATOM   1227  C   PHE A 129     -11.147 -13.663  17.033  1.00 10.00      A   
ATOM   1228  O   PHE A 129     -10.110 -13.991  16.466  1.00 10.00      A   
ATOM   1229  N   LYS A 130     -12.094 -14.530  17.355  1.00 10.00      A   
ATOM   1230  HN  LYS A 130     -12.897 -14.211  17.817  1.00 10.00      A   
ATOM   1231  CA  LYS A 130     -11.970 -15.945  17.042  1.00 10.00      A   
ATOM   1232  CB  LYS A 130     -12.930 -16.769  17.909  1.00 10.00      A   
ATOM   1233  CG  LYS A 130     -12.283 -17.429  19.120  1.00 10.00      A   
ATOM   1234  CD  LYS A 130     -12.011 -16.433  20.237  1.00 10.00      A   
ATOM   1235  CE  LYS A 130     -11.291 -17.105  21.397  1.00 10.00      A   
ATOM   1236  NZ  LYS A 130     -11.317 -16.285  22.637  1.00 10.00      A   
ATOM   1237  HZ1 LYS A 130     -10.891 -15.351  22.461  1.00 10.00      A   
ATOM   1238  HZ2 LYS A 130     -10.779 -16.760  23.391  1.00 10.00      A   
ATOM   1239  HZ3 LYS A 130     -12.296 -16.153  22.962  1.00 10.00      A   
ATOM   1240  C   LYS A 130     -12.265 -16.186  15.566  1.00 10.00      A   
ATOM   1241  O   LYS A 130     -11.873 -17.207  14.997  1.00 10.00      A   
ATOM   1242  N   ASN A 131     -12.931 -15.221  14.949  1.00 10.00      A   
ATOM   1243  HN  ASN A 131     -13.180 -14.417  15.454  1.00 10.00      A   
ATOM   1244  CA  ASN A 131     -13.301 -15.316  13.540  1.00 10.00      A   
ATOM   1245  CB  ASN A 131     -14.771 -14.939  13.354  1.00 10.00      A   
ATOM   1246  CG  ASN A 131     -15.610 -16.080  12.817  1.00 10.00      A   
ATOM   1247  OD1 ASN A 131     -15.149 -16.883  12.002  1.00 10.00      A   
ATOM   1248  ND2 ASN A 131     -16.851 -16.158  13.274  1.00 10.00      A   
ATOM   1249 HD21 ASN A 131     -17.148 -15.485  13.926  1.00 10.00      A   
ATOM   1250 HD22 ASN A 131     -17.419 -16.891  12.953  1.00 10.00      A   
ATOM   1251  C   ASN A 131     -12.426 -14.429  12.662  1.00 10.00      A   
ATOM   1252  O   ASN A 131     -12.809 -14.081  11.547  1.00 10.00      A   
ATOM   1253  N   PHE A 132     -11.257 -14.056  13.171  1.00 10.00      A   
ATOM   1254  HN  PHE A 132     -11.009 -14.356  14.069  1.00 10.00      A   
ATOM   1255  CA  PHE A 132     -10.330 -13.215  12.418  1.00 10.00      A   
ATOM   1256  CB  PHE A 132      -9.195 -12.745  13.322  1.00 10.00      A   
ATOM   1257  CG  PHE A 132      -8.447 -11.562  12.788  1.00 10.00      A   
ATOM   1258  CD1 PHE A 132      -9.114 -10.390  12.478  1.00 10.00      A   
ATOM   1259  CD2 PHE A 132      -7.079 -11.622  12.596  1.00 10.00      A   
ATOM   1260  CE1 PHE A 132      -8.431  -9.299  11.986  1.00 10.00      A   
ATOM   1261  CE2 PHE A 132      -6.389 -10.534  12.105  1.00 10.00      A   
ATOM   1262  CZ  PHE A 132      -7.066  -9.371  11.799  1.00 10.00      A   
ATOM   1263  C   PHE A 132      -9.771 -13.997  11.234  1.00 10.00      A   
ATOM   1264  O   PHE A 132      -9.343 -15.141  11.396  1.00 10.00      A   
ATOM   1265  N   LYS A 133      -9.781 -13.390  10.048  1.00 10.00      A   
ATOM   1266  HN  LYS A 133     -10.132 -12.474   9.976  1.00 10.00      A   
ATOM   1267  CA  LYS A 133      -9.298 -14.067   8.851  1.00 10.00      A   
ATOM   1268  CB  LYS A 133     -10.474 -14.418   7.932  1.00 10.00      A   
ATOM   1269  CG  LYS A 133     -11.655 -15.078   8.629  1.00 10.00      A   
ATOM   1270  CD  LYS A 133     -12.918 -14.946   7.800  1.00 10.00      A   
ATOM   1271  CE  LYS A 133     -14.150 -15.331   8.600  1.00 10.00      A   
ATOM   1272  NZ  LYS A 133     -15.401 -14.994   7.875  1.00 10.00      A   
ATOM   1273  HZ1 LYS A 133     -16.224 -15.206   8.467  1.00 10.00      A   
ATOM   1274  HZ2 LYS A 133     -15.468 -15.551   7.003  1.00 10.00      A   
ATOM   1275  HZ3 LYS A 133     -15.413 -13.975   7.631  1.00 10.00      A   
ATOM   1276  C   LYS A 133      -8.279 -13.247   8.061  1.00 10.00      A   
ATOM   1277  O   LYS A 133      -7.278 -13.791   7.592  1.00 10.00      A   
ATOM   1278  N   VAL A 134      -8.521 -11.951   7.903  1.00 10.00      A   
ATOM   1279  HN  VAL A 134      -9.309 -11.545   8.330  1.00 10.00      A   
ATOM   1280  CA  VAL A 134      -7.622 -11.114   7.113  1.00 10.00      A   
ATOM   1281  CB  VAL A 134      -8.366 -10.439   5.939  1.00 10.00      A   
ATOM   1282  CG1 VAL A 134      -7.397  -9.684   5.042  1.00 10.00      A   
ATOM   1283  CG2 VAL A 134      -9.154 -11.462   5.135  1.00 10.00      A   
ATOM   1284  C   VAL A 134      -6.914 -10.045   7.939  1.00 10.00      A   
ATOM   1285  O   VAL A 134      -7.553  -9.182   8.544  1.00 10.00      A   
ATOM   1286  N   LEU A 135      -5.586 -10.110   7.940  1.00 10.00      A   
ATOM   1287  HN  LEU A 135      -5.146 -10.837   7.441  1.00 10.00      A   
ATOM   1288  CA  LEU A 135      -4.757  -9.143   8.645  1.00 10.00      A   
ATOM   1289  CB  LEU A 135      -3.941  -9.819   9.751  1.00 10.00      A   
ATOM   1290  CG  LEU A 135      -3.001  -8.904  10.546  1.00 10.00      A   
ATOM   1291  CD1 LEU A 135      -3.779  -7.805  11.254  1.00 10.00      A   
ATOM   1292  CD2 LEU A 135      -2.189  -9.709  11.546  1.00 10.00      A   
ATOM   1293  C   LEU A 135      -3.818  -8.465   7.654  1.00 10.00      A   
ATOM   1294  O   LEU A 135      -2.936  -9.111   7.080  1.00 10.00      A   
ATOM   1295  N   VAL A 136      -4.016  -7.172   7.444  1.00 10.00      A   
ATOM   1296  HN  VAL A 136      -4.737  -6.707   7.932  1.00 10.00      A   
ATOM   1297  CA  VAL A 136      -3.187  -6.418   6.516  1.00 10.00      A   
ATOM   1298  CB  VAL A 136      -4.019  -5.814   5.360  1.00 10.00      A   
ATOM   1299  CG1 VAL A 136      -3.126  -5.056   4.387  1.00 10.00      A   
ATOM   1300  CG2 VAL A 136      -4.805  -6.895   4.632  1.00 10.00      A   
ATOM   1301  C   VAL A 136      -2.450  -5.300   7.240  1.00 10.00      A   
ATOM   1302  O   VAL A 136      -3.059  -4.332   7.694  1.00 10.00      A   
ATOM   1303  N   LEU A 137      -1.145  -5.456   7.358  1.00 10.00      A   
ATOM   1304  HN  LEU A 137      -0.729  -6.269   6.989  1.00 10.00      A   
ATOM   1305  CA  LEU A 137      -0.299  -4.469   8.002  1.00 10.00      A   
ATOM   1306  CB  LEU A 137       0.404  -5.064   9.228  1.00 10.00      A   
ATOM   1307  CG  LEU A 137      -0.499  -5.454  10.400  1.00 10.00      A   
ATOM   1308  CD1 LEU A 137       0.326  -6.005  11.552  1.00 10.00      A   
ATOM   1309  CD2 LEU A 137      -1.329  -4.264  10.858  1.00 10.00      A   
ATOM   1310  C   LEU A 137       0.726  -3.962   6.998  1.00 10.00      A   
ATOM   1311  O   LEU A 137       1.779  -4.568   6.800  1.00 10.00      A   
ATOM   1312  N   SER A 138       0.402  -2.860   6.351  1.00 10.00      A   
ATOM   1313  HN  SER A 138      -0.448  -2.414   6.558  1.00 10.00      A   
ATOM   1314  CA  SER A 138       1.276  -2.281   5.350  1.00 10.00      A   
ATOM   1315  CB  SER A 138       0.462  -1.841   4.127  1.00 10.00      A   
ATOM   1316  OG  SER A 138       1.302  -1.368   3.088  1.00 10.00      A   
ATOM   1317  HG  SER A 138       0.760  -1.034   2.363  1.00 10.00      A   
ATOM   1318  C   SER A 138       2.055  -1.102   5.918  1.00 10.00      A   
ATOM   1319  O   SER A 138       1.476  -0.201   6.523  1.00 10.00      A   
ATOM   1320  N   SER A 139       3.375  -1.137   5.743  1.00 10.00      A   
ATOM   1321  HN  SER A 139       3.766  -1.923   5.296  1.00 10.00      A   
ATOM   1322  CA  SER A 139       4.268  -0.068   6.202  1.00 10.00      A   
ATOM   1323  CB  SER A 139       4.027   1.204   5.388  1.00 10.00      A   
ATOM   1324  OG  SER A 139       3.779   0.890   4.027  1.00 10.00      A   
ATOM   1325  HG  SER A 139       3.340   0.035   3.971  1.00 10.00      A   
ATOM   1326  C   SER A 139       4.136   0.208   7.704  1.00 10.00      A   
ATOM   1327  O   SER A 139       4.320   1.339   8.161  1.00 10.00      A   
ATOM   1328  N   CYS A 140       3.836  -0.835   8.462  1.00 10.00      A   
ATOM   1329  HN  CYS A 140       3.737  -1.720   8.043  1.00 10.00      A   
ATOM   1330  CA  CYS A 140       3.676  -0.720   9.904  1.00 10.00      A   
ATOM   1331  CB  CYS A 140       2.581  -1.673  10.381  1.00 10.00      A   
ATOM   1332  SG  CYS A 140       0.979  -1.368   9.607  1.00 10.00      A   
ATOM   1333  HG  CYS A 140       1.193  -1.075   8.331  1.00 10.00      A   
ATOM   1334  C   CYS A 140       4.990  -1.017  10.616  1.00 10.00      A   
ATOM   1335  O   CYS A 140       5.944  -1.472   9.993  1.00 10.00      A   
ATOM   1336  N   GLU A 141       5.039  -0.750  11.916  1.00 10.00      A   
ATOM   1337  HN  GLU A 141       4.246  -0.378  12.361  1.00 10.00      A   
ATOM   1338  CA  GLU A 141       6.245  -0.985  12.702  1.00 10.00      A   
ATOM   1339  CB  GLU A 141       7.219   0.188  12.520  1.00 10.00      A   
ATOM   1340  CG  GLU A 141       6.615   1.553  12.819  1.00 10.00      A   
ATOM   1341  CD  GLU A 141       7.570   2.691  12.533  1.00 10.00      A   
ATOM   1342  OE1 GLU A 141       8.442   2.969  13.385  1.00 10.00      A   
ATOM   1343  OE2 GLU A 141       7.443   3.324  11.465  1.00 10.00      A   
ATOM   1344  C   GLU A 141       5.909  -1.153  14.182  1.00 10.00      A   
ATOM   1345  O   GLU A 141       4.809  -0.812  14.614  1.00 10.00      A   
ATOM   1346  N   GLY A 142       6.851  -1.689  14.953  1.00 10.00      A   
ATOM   1347  HN  GLY A 142       7.705  -1.972  14.552  1.00 10.00      A   
ATOM   1348  CA  GLY A 142       6.626  -1.862  16.376  1.00 10.00      A   
ATOM   1349  C   GLY A 142       6.563  -3.314  16.805  1.00 10.00      A   
ATOM   1350  O   GLY A 142       7.113  -3.683  17.845  1.00 10.00      A   
ATOM   1351  N   PHE A 143       5.891  -4.136  16.014  1.00 10.00      A   
ATOM   1352  HN  PHE A 143       5.465  -3.779  15.207  1.00 10.00      A   
ATOM   1353  CA  PHE A 143       5.749  -5.553  16.324  1.00 10.00      A   
ATOM   1354  CB  PHE A 143       4.486  -6.146  15.678  1.00 10.00      A   
ATOM   1355  CG  PHE A 143       4.415  -5.998  14.182  1.00 10.00      A   
ATOM   1356  CD1 PHE A 143       4.706  -7.067  13.356  1.00 10.00      A   
ATOM   1357  CD2 PHE A 143       4.057  -4.790  13.602  1.00 10.00      A   
ATOM   1358  CE1 PHE A 143       4.643  -6.939  11.981  1.00 10.00      A   
ATOM   1359  CE2 PHE A 143       3.992  -4.653  12.229  1.00 10.00      A   
ATOM   1360  CZ  PHE A 143       4.285  -5.730  11.419  1.00 10.00      A   
ATOM   1361  C   PHE A 143       6.992  -6.357  15.951  1.00 10.00      A   
ATOM   1362  O   PHE A 143       7.826  -5.923  15.148  1.00 10.00      A   
ATOM   1363  N   SER A 144       7.107  -7.532  16.546  1.00 10.00      A   
ATOM   1364  HN  SER A 144       6.408  -7.822  17.177  1.00 10.00      A   
ATOM   1365  CA  SER A 144       8.230  -8.413  16.302  1.00 10.00      A   
ATOM   1366  CB  SER A 144       9.075  -8.525  17.574  1.00 10.00      A   
ATOM   1367  OG  SER A 144       8.326  -9.067  18.648  1.00 10.00      A   
ATOM   1368  HG  SER A 144       7.402  -8.763  18.590  1.00 10.00      A   
ATOM   1369  C   SER A 144       7.731  -9.791  15.885  1.00 10.00      A   
ATOM   1370  O   SER A 144       6.529  -9.989  15.686  1.00 10.00      A   
ATOM   1371  N   THR A 145       8.647 -10.741  15.758  1.00 10.00      A   
ATOM   1372  HN  THR A 145       9.592 -10.525  15.917  1.00 10.00      A   
ATOM   1373  CA  THR A 145       8.289 -12.098  15.377  1.00 10.00      A   
ATOM   1374  CB  THR A 145       9.548 -12.919  15.039  1.00 10.00      A   
ATOM   1375  OG1 THR A 145      10.587 -12.603  15.978  1.00 10.00      A   
ATOM   1376  HG1 THR A 145      10.437 -13.094  16.798  1.00 10.00      A   
ATOM   1377  CG2 THR A 145      10.035 -12.597  13.634  1.00 10.00      A   
ATOM   1378  C   THR A 145       7.509 -12.788  16.498  1.00 10.00      A   
ATOM   1379  O   THR A 145       6.856 -13.807  16.281  1.00 10.00      A   
ATOM   1380  N   ASP A 146       7.573 -12.210  17.694  1.00 10.00      A   
ATOM   1381  HN  ASP A 146       8.095 -11.390  17.799  1.00 10.00      A   
ATOM   1382  CA  ASP A 146       6.875 -12.759  18.851  1.00 10.00      A   
ATOM   1383  CB  ASP A 146       7.334 -12.080  20.142  1.00 10.00      A   
ATOM   1384  CG  ASP A 146       7.886 -13.071  21.145  1.00 10.00      A   
ATOM   1385  OD1 ASP A 146       8.927 -13.701  20.856  1.00 10.00      A   
ATOM   1386  OD2 ASP A 146       7.283 -13.229  22.227  1.00 10.00      A   
ATOM   1387  C   ASP A 146       5.369 -12.621  18.683  1.00 10.00      A   
ATOM   1388  O   ASP A 146       4.624 -13.580  18.877  1.00 10.00      A   
ATOM   1389  N   GLY A 147       4.928 -11.424  18.308  1.00 10.00      A   
ATOM   1390  HN  GLY A 147       5.569 -10.686  18.184  1.00 10.00      A   
ATOM   1391  CA  GLY A 147       3.514 -11.188  18.096  1.00 10.00      A   
ATOM   1392  C   GLY A 147       2.981 -12.036  16.961  1.00 10.00      A   
ATOM   1393  O   GLY A 147       1.850 -12.520  17.013  1.00 10.00      A   
ATOM   1394  N   LEU A 148       3.818 -12.236  15.944  1.00 10.00      A   
ATOM   1395  HN  LEU A 148       4.711 -11.830  15.972  1.00 10.00      A   
ATOM   1396  CA  LEU A 148       3.445 -13.041  14.791  1.00 10.00      A   
ATOM   1397  CB  LEU A 148       4.534 -12.980  13.715  1.00 10.00      A   
ATOM   1398  CG  LEU A 148       4.973 -11.583  13.264  1.00 10.00      A   
ATOM   1399  CD1 LEU A 148       6.123 -11.682  12.272  1.00 10.00      A   
ATOM   1400  CD2 LEU A 148       3.807 -10.817  12.658  1.00 10.00      A   
ATOM   1401  C   LEU A 148       3.219 -14.487  15.220  1.00 10.00      A   
ATOM   1402  O   LEU A 148       2.323 -15.166  14.714  1.00 10.00      A   
ATOM   1403  N   ALA A 149       4.033 -14.941  16.171  1.00 10.00      A   
ATOM   1404  HN  ALA A 149       4.721 -14.342  16.532  1.00 10.00      A   
ATOM   1405  CA  ALA A 149       3.934 -16.300  16.694  1.00 10.00      A   
ATOM   1406  CB  ALA A 149       5.106 -16.602  17.618  1.00 10.00      A   
ATOM   1407  C   ALA A 149       2.612 -16.499  17.430  1.00 10.00      A   
ATOM   1408  O   ALA A 149       1.971 -17.543  17.309  1.00 10.00      A   
ATOM   1409  N   ALA A 150       2.207 -15.486  18.191  1.00 10.00      A   
ATOM   1410  HN  ALA A 150       2.766 -14.680  18.255  1.00 10.00      A   
ATOM   1411  CA  ALA A 150       0.955 -15.546  18.937  1.00 10.00      A   
ATOM   1412  CB  ALA A 150       0.805 -14.325  19.829  1.00 10.00      A   
ATOM   1413  C   ALA A 150      -0.226 -15.660  17.978  1.00 10.00      A   
ATOM   1414  O   ALA A 150      -1.126 -16.477  18.173  1.00 10.00      A   
ATOM   1415  N   ILE A 151      -0.197 -14.849  16.927  1.00 10.00      A   
ATOM   1416  HN  ILE A 151       0.553 -14.222  16.828  1.00 10.00      A   
ATOM   1417  CA  ILE A 151      -1.249 -14.854  15.920  1.00 10.00      A   
ATOM   1418  CB  ILE A 151      -1.004 -13.750  14.866  1.00 10.00      A   
ATOM   1419  CG1 ILE A 151      -1.078 -12.366  15.513  1.00 10.00      A   
ATOM   1420  CG2 ILE A 151      -1.986 -13.857  13.706  1.00 10.00      A   
ATOM   1421  CD1 ILE A 151      -2.405 -12.070  16.177  1.00 10.00      A   
ATOM   1422  C   ILE A 151      -1.317 -16.212  15.228  1.00 10.00      A   
ATOM   1423  O   ILE A 151      -2.397 -16.748  14.990  1.00 10.00      A   
ATOM   1424  N   ALA A 152      -0.151 -16.782  14.959  1.00 10.00      A   
ATOM   1425  HN  ALA A 152       0.675 -16.321  15.225  1.00 10.00      A   
ATOM   1426  CA  ALA A 152      -0.056 -18.069  14.283  1.00 10.00      A   
ATOM   1427  CB  ALA A 152       1.379 -18.342  13.856  1.00 10.00      A   
ATOM   1428  C   ALA A 152      -0.585 -19.224  15.131  1.00 10.00      A   
ATOM   1429  O   ALA A 152      -0.906 -20.285  14.603  1.00 10.00      A   
ATOM   1430  N   ALA A 153      -0.672 -19.022  16.438  1.00 10.00      A   
ATOM   1431  HN  ALA A 153      -0.400 -18.156  16.810  1.00 10.00      A   
ATOM   1432  CA  ALA A 153      -1.142 -20.072  17.332  1.00 10.00      A   
ATOM   1433  CB  ALA A 153      -0.258 -20.142  18.566  1.00 10.00      A   
ATOM   1434  C   ALA A 153      -2.608 -19.908  17.731  1.00 10.00      A   
ATOM   1435  O   ALA A 153      -3.299 -20.896  17.991  1.00 10.00      A   
ATOM   1436  N   THR A 154      -3.085 -18.671  17.794  1.00 10.00      A   
ATOM   1437  HN  THR A 154      -2.498 -17.913  17.583  1.00 10.00      A   
ATOM   1438  CA  THR A 154      -4.464 -18.421  18.186  1.00 10.00      A   
ATOM   1439  CB  THR A 154      -4.578 -17.191  19.105  1.00 10.00      A   
ATOM   1440  OG1 THR A 154      -3.394 -17.094  19.910  1.00 10.00      A   
ATOM   1441  HG1 THR A 154      -3.004 -17.974  20.014  1.00 10.00      A   
ATOM   1442  CG2 THR A 154      -5.793 -17.316  20.017  1.00 10.00      A   
ATOM   1443  C   THR A 154      -5.406 -18.263  16.990  1.00 10.00      A   
ATOM   1444  O   THR A 154      -6.546 -18.733  17.027  1.00 10.00      A   
ATOM   1445  N   CYS A 155      -4.942 -17.614  15.929  1.00 10.00      A   
ATOM   1446  HN  CYS A 155      -4.014 -17.286  15.924  1.00 10.00      A   
ATOM   1447  CA  CYS A 155      -5.775 -17.400  14.753  1.00 10.00      A   
ATOM   1448  CB  CYS A 155      -5.320 -16.164  13.982  1.00 10.00      A   
ATOM   1449  SG  CYS A 155      -5.118 -14.694  15.014  1.00 10.00      A   
ATOM   1450  HG  CYS A 155      -6.304 -14.108  15.136  1.00 10.00      A   
ATOM   1451  C   CYS A 155      -5.799 -18.625  13.849  1.00 10.00      A   
ATOM   1452  O   CYS A 155      -5.066 -18.708  12.864  1.00 10.00      A   
ATOM   1453  N   ARG A 156      -6.651 -19.580  14.199  1.00 10.00      A   
ATOM   1454  HN  ARG A 156      -7.191 -19.460  15.009  1.00 10.00      A   
ATOM   1455  CA  ARG A 156      -6.796 -20.801  13.423  1.00 10.00      A   
ATOM   1456  CB  ARG A 156      -7.373 -21.926  14.294  1.00 10.00      A   
ATOM   1457  CG  ARG A 156      -8.827 -21.716  14.690  1.00 10.00      A   
ATOM   1458  CD  ARG A 156      -9.380 -22.915  15.440  1.00 10.00      A   
ATOM   1459  NE  ARG A 156     -10.830 -22.842  15.581  1.00 10.00      A   
ATOM   1460  HE  ARG A 156     -11.321 -22.298  14.921  1.00 10.00      A   
ATOM   1461  CZ  ARG A 156     -11.524 -23.468  16.531  1.00 10.00      A   
ATOM   1462  NH1 ARG A 156     -10.909 -24.223  17.434  1.00 10.00      A   
ATOM   1463 HH11 ARG A 156      -9.873 -24.333  17.412  1.00 10.00      A   
ATOM   1464 HH12 ARG A 156     -11.462 -24.709  18.175  1.00 10.00      A   
ATOM   1465  NH2 ARG A 156     -12.838 -23.321  16.585  1.00 10.00      A   
ATOM   1466 HH21 ARG A 156     -13.327 -22.718  15.888  1.00 10.00      A   
ATOM   1467 HH22 ARG A 156     -13.391 -23.809  17.323  1.00 10.00      A   
ATOM   1468  C   ARG A 156      -7.703 -20.551  12.220  1.00 10.00      A   
ATOM   1469  O   ARG A 156      -7.721 -21.330  11.268  1.00 10.00      A   
ATOM   1470  N   ASN A 157      -8.455 -19.459  12.280  1.00 10.00      A   
ATOM   1471  HN  ASN A 157      -8.397 -18.884  13.073  1.00 10.00      A   
ATOM   1472  CA  ASN A 157      -9.369 -19.092  11.203  1.00 10.00      A   
ATOM   1473  CB  ASN A 157     -10.685 -18.540  11.767  1.00 10.00      A   
ATOM   1474  CG  ASN A 157     -11.651 -19.633  12.174  1.00 10.00      A   
ATOM   1475  OD1 ASN A 157     -11.708 -20.692  11.549  1.00 10.00      A   
ATOM   1476  ND2 ASN A 157     -12.414 -19.387  13.228  1.00 10.00      A   
ATOM   1477 HD21 ASN A 157     -12.312 -18.520  13.686  1.00 10.00      A   
ATOM   1478 HD22 ASN A 157     -13.049 -20.079  13.514  1.00 10.00      A   
ATOM   1479  C   ASN A 157      -8.731 -18.074  10.269  1.00 10.00      A   
ATOM   1480  O   ASN A 157      -9.387 -17.540   9.373  1.00 10.00      A   
ATOM   1481  N   LEU A 158      -7.447 -17.813  10.487  1.00 10.00      A   
ATOM   1482  HN  LEU A 158      -6.985 -18.277  11.214  1.00 10.00      A   
ATOM   1483  CA  LEU A 158      -6.707 -16.865   9.672  1.00 10.00      A   
ATOM   1484  CB  LEU A 158      -5.319 -16.619  10.273  1.00 10.00      A   
ATOM   1485  CG  LEU A 158      -4.612 -15.325   9.855  1.00 10.00      A   
ATOM   1486  CD1 LEU A 158      -5.377 -14.108  10.354  1.00 10.00      A   
ATOM   1487  CD2 LEU A 158      -3.180 -15.304  10.366  1.00 10.00      A   
ATOM   1488  C   LEU A 158      -6.588 -17.388   8.245  1.00 10.00      A   
ATOM   1489  O   LEU A 158      -6.382 -18.586   8.021  1.00 10.00      A   
ATOM   1490  N   LYS A 159      -6.720 -16.490   7.284  1.00 10.00      A   
ATOM   1491  HN  LYS A 159      -6.864 -15.549   7.527  1.00 10.00      A   
ATOM   1492  CA  LYS A 159      -6.646 -16.856   5.882  1.00 10.00      A   
ATOM   1493  CB  LYS A 159      -8.014 -16.691   5.215  1.00 10.00      A   
ATOM   1494  CG  LYS A 159      -9.077 -17.649   5.723  1.00 10.00      A   
ATOM   1495  CD  LYS A 159     -10.473 -17.193   5.324  1.00 10.00      A   
ATOM   1496  CE  LYS A 159     -10.673 -17.246   3.816  1.00 10.00      A   
ATOM   1497  NZ  LYS A 159     -11.913 -16.540   3.403  1.00 10.00      A   
ATOM   1498  HZ1 LYS A 159     -11.818 -15.518   3.579  1.00 10.00      A   
ATOM   1499  HZ2 LYS A 159     -12.727 -16.902   3.938  1.00 10.00      A   
ATOM   1500  HZ3 LYS A 159     -12.092 -16.688   2.389  1.00 10.00      A   
ATOM   1501  C   LYS A 159      -5.612 -16.020   5.139  1.00 10.00      A   
ATOM   1502  O   LYS A 159      -4.801 -16.552   4.384  1.00 10.00      A   
ATOM   1503  N   GLU A 160      -5.630 -14.714   5.357  1.00 10.00      A   
ATOM   1504  HN  GLU A 160      -6.263 -14.335   6.002  1.00 10.00      A   
ATOM   1505  CA  GLU A 160      -4.706 -13.832   4.668  1.00 10.00      A   
ATOM   1506  CB  GLU A 160      -5.459 -12.959   3.664  1.00 10.00      A   
ATOM   1507  CG  GLU A 160      -5.994 -13.737   2.474  1.00 10.00      A   
ATOM   1508  CD  GLU A 160      -7.179 -13.072   1.809  1.00 10.00      A   
ATOM   1509  OE1 GLU A 160      -8.326 -13.469   2.103  1.00 10.00      A   
ATOM   1510  OE2 GLU A 160      -6.972 -12.165   0.973  1.00 10.00      A   
ATOM   1511  C   GLU A 160      -3.875 -12.991   5.634  1.00 10.00      A   
ATOM   1512  O   GLU A 160      -4.413 -12.274   6.481  1.00 10.00      A   
ATOM   1513  N   LEU A 161      -2.561 -13.101   5.501  1.00 10.00      A   
ATOM   1514  HN  LEU A 161      -2.199 -13.703   4.812  1.00 10.00      A   
ATOM   1515  CA  LEU A 161      -1.633 -12.366   6.340  1.00 10.00      A   
ATOM   1516  CB  LEU A 161      -0.867 -13.336   7.246  1.00 10.00      A   
ATOM   1517  CG  LEU A 161       0.135 -12.715   8.219  1.00 10.00      A   
ATOM   1518  CD1 LEU A 161      -0.574 -11.808   9.208  1.00 10.00      A   
ATOM   1519  CD2 LEU A 161       0.915 -13.795   8.948  1.00 10.00      A   
ATOM   1520  C   LEU A 161      -0.659 -11.568   5.476  1.00 10.00      A   
ATOM   1521  O   LEU A 161       0.272 -12.128   4.889  1.00 10.00      A   
ATOM   1522  N   ASP A 162      -0.890 -10.264   5.387  1.00 10.00      A   
ATOM   1523  HN  ASP A 162      -1.655  -9.879   5.873  1.00 10.00      A   
ATOM   1524  CA  ASP A 162      -0.040  -9.380   4.595  1.00 10.00      A   
ATOM   1525  CB  ASP A 162      -0.867  -8.662   3.519  1.00 10.00      A   
ATOM   1526  CG  ASP A 162      -0.027  -7.838   2.555  1.00 10.00      A   
ATOM   1527  OD1 ASP A 162       1.217  -7.907   2.621  1.00 10.00      A   
ATOM   1528  OD2 ASP A 162      -0.614  -7.117   1.715  1.00 10.00      A   
ATOM   1529  C   ASP A 162       0.646  -8.356   5.490  1.00 10.00      A   
ATOM   1530  O   ASP A 162      -0.015  -7.559   6.153  1.00 10.00      A   
ATOM   1531  N   LEU A 163       1.970  -8.390   5.508  1.00 10.00      A   
ATOM   1532  HN  LEU A 163       2.432  -9.056   4.959  1.00 10.00      A   
ATOM   1533  CA  LEU A 163       2.762  -7.474   6.321  1.00 10.00      A   
ATOM   1534  CB  LEU A 163       3.501  -8.267   7.405  1.00 10.00      A   
ATOM   1535  CG  LEU A 163       2.642  -9.228   8.238  1.00 10.00      A   
ATOM   1536  CD1 LEU A 163       3.483 -10.377   8.776  1.00 10.00      A   
ATOM   1537  CD2 LEU A 163       1.961  -8.486   9.378  1.00 10.00      A   
ATOM   1538  C   LEU A 163       3.764  -6.728   5.439  1.00 10.00      A   
ATOM   1539  O   LEU A 163       4.887  -6.440   5.855  1.00 10.00      A   
ATOM   1540  N   ARG A 164       3.338  -6.415   4.221  1.00 10.00      A   
ATOM   1541  HN  ARG A 164       2.417  -6.652   3.965  1.00 10.00      A   
ATOM   1542  CA  ARG A 164       4.185  -5.729   3.247  1.00 10.00      A   
ATOM   1543  CB  ARG A 164       3.448  -5.585   1.913  1.00 10.00      A   
ATOM   1544  CG  ARG A 164       2.254  -4.645   1.970  1.00 10.00      A   
ATOM   1545  CD  ARG A 164       1.398  -4.754   0.723  1.00 10.00      A   
ATOM   1546  NE  ARG A 164       0.590  -3.557   0.524  1.00 10.00      A   
ATOM   1547  HE  ARG A 164       1.048  -2.763   0.165  1.00 10.00      A   
ATOM   1548  CZ  ARG A 164      -0.709  -3.475   0.796  1.00 10.00      A   
ATOM   1549  NH1 ARG A 164      -1.366  -4.528   1.275  1.00 10.00      A   
ATOM   1550 HH11 ARG A 164      -0.865  -5.437   1.445  1.00 10.00      A   
ATOM   1551 HH12 ARG A 164      -2.388  -4.458   1.486  1.00 10.00      A   
ATOM   1552  NH2 ARG A 164      -1.354  -2.329   0.600  1.00 10.00      A   
ATOM   1553 HH21 ARG A 164      -2.374  -2.255   0.814  1.00 10.00      A   
ATOM   1554 HH22 ARG A 164      -0.845  -1.492   0.236  1.00 10.00      A   
ATOM   1555  C   ARG A 164       4.684  -4.360   3.716  1.00 10.00      A   
ATOM   1556  O   ARG A 164       3.956  -3.604   4.368  1.00 10.00      A   
ATOM   1557  N   GLU A 165       5.945  -4.075   3.382  1.00 10.00      A   
ATOM   1558  HN  GLU A 165       6.460  -4.756   2.899  1.00 10.00      A   
ATOM   1559  CA  GLU A 165       6.604  -2.800   3.693  1.00 10.00      A   
ATOM   1560  CB  GLU A 165       5.935  -1.644   2.940  1.00 10.00      A   
ATOM   1561  CG  GLU A 165       6.429  -1.437   1.515  1.00 10.00      A   
ATOM   1562  CD  GLU A 165       6.000  -2.541   0.572  1.00 10.00      A   
ATOM   1563  OE1 GLU A 165       4.961  -2.389  -0.098  1.00 10.00      A   
ATOM   1564  OE2 GLU A 165       6.713  -3.563   0.482  1.00 10.00      A   
ATOM   1565  C   GLU A 165       6.680  -2.494   5.192  1.00 10.00      A   
ATOM   1566  O   GLU A 165       7.032  -1.380   5.582  1.00 10.00      A   
ATOM   1567  N   SER A 166       6.393  -3.474   6.028  1.00 10.00      A   
ATOM   1568  HN  SER A 166       6.160  -4.362   5.674  1.00 10.00      A   
ATOM   1569  CA  SER A 166       6.416  -3.261   7.466  1.00 10.00      A   
ATOM   1570  CB  SER A 166       5.342  -4.108   8.150  1.00 10.00      A   
ATOM   1571  OG  SER A 166       4.048  -3.602   7.852  1.00 10.00      A   
ATOM   1572  HG  SER A 166       3.540  -4.267   7.364  1.00 10.00      A   
ATOM   1573  C   SER A 166       7.797  -3.482   8.084  1.00 10.00      A   
ATOM   1574  O   SER A 166       8.587  -4.302   7.616  1.00 10.00      A   
ATOM   1575  N   ASP A 167       8.071  -2.719   9.131  1.00 10.00      A   
ATOM   1576  HN  ASP A 167       7.383  -2.085   9.443  1.00 10.00      A   
ATOM   1577  CA  ASP A 167       9.327  -2.790   9.860  1.00 10.00      A   
ATOM   1578  CB  ASP A 167       9.695  -1.387  10.357  1.00 10.00      A   
ATOM   1579  CG  ASP A 167      11.127  -1.264  10.820  1.00 10.00      A   
ATOM   1580  OD1 ASP A 167      11.972  -0.788  10.029  1.00 10.00      A   
ATOM   1581  OD2 ASP A 167      11.415  -1.620  11.978  1.00 10.00      A   
ATOM   1582  C   ASP A 167       9.126  -3.731  11.042  1.00 10.00      A   
ATOM   1583  O   ASP A 167       8.521  -3.361  12.049  1.00 10.00      A   
ATOM   1584  N   VAL A 168       9.599  -4.960  10.900  1.00 10.00      A   
ATOM   1585  HN  VAL A 168      10.079  -5.199  10.079  1.00 10.00      A   
ATOM   1586  CA  VAL A 168       9.426  -5.964  11.945  1.00 10.00      A   
ATOM   1587  CB  VAL A 168       8.802  -7.255  11.371  1.00 10.00      A   
ATOM   1588  CG1 VAL A 168       8.233  -8.130  12.477  1.00 10.00      A   
ATOM   1589  CG2 VAL A 168       7.739  -6.935  10.331  1.00 10.00      A   
ATOM   1590  C   VAL A 168      10.746  -6.324  12.623  1.00 10.00      A   
ATOM   1591  O   VAL A 168      11.790  -6.409  11.969  1.00 10.00      A   
ATOM   1592  N   ASP A 169      10.687  -6.529  13.937  1.00 10.00      A   
ATOM   1593  HN  ASP A 169       9.827  -6.410  14.397  1.00 10.00      A   
ATOM   1594  CA  ASP A 169      11.860  -6.915  14.716  1.00 10.00      A   
ATOM   1595  CB  ASP A 169      11.616  -6.680  16.214  1.00 10.00      A   
ATOM   1596  CG  ASP A 169      12.056  -5.315  16.705  1.00 10.00      A   
ATOM   1597  OD1 ASP A 169      13.269  -5.121  16.930  1.00 10.00      A   
ATOM   1598  OD2 ASP A 169      11.186  -4.438  16.897  1.00 10.00      A   
ATOM   1599  C   ASP A 169      12.153  -8.396  14.491  1.00 10.00      A   
ATOM   1600  O   ASP A 169      11.370  -9.258  14.904  1.00 10.00      A   
ATOM   1601  N   ASP A 170      13.260  -8.686  13.819  1.00 10.00      A   
ATOM   1602  HN  ASP A 170      13.822  -7.956  13.496  1.00 10.00      A   
ATOM   1603  CA  ASP A 170      13.656 -10.064  13.535  1.00 10.00      A   
ATOM   1604  CB  ASP A 170      14.664 -10.124  12.379  1.00 10.00      A   
ATOM   1605  CG  ASP A 170      14.035  -9.967  11.007  1.00 10.00      A   
ATOM   1606  OD1 ASP A 170      13.521 -10.969  10.460  1.00 10.00      A   
ATOM   1607  OD2 ASP A 170      14.075  -8.846  10.458  1.00 10.00      A   
ATOM   1608  C   ASP A 170      14.254 -10.729  14.772  1.00 10.00      A   
ATOM   1609  O   ASP A 170      15.472 -10.761  14.945  1.00 10.00      A   
ATOM   1610  N   VAL A 171      13.397 -11.254  15.633  1.00 10.00      A   
ATOM   1611  HN  VAL A 171      12.436 -11.193  15.448  1.00 10.00      A   
ATOM   1612  CA  VAL A 171      13.853 -11.912  16.848  1.00 10.00      A   
ATOM   1613  CB  VAL A 171      12.851 -11.743  18.011  1.00 10.00      A   
ATOM   1614  CG1 VAL A 171      13.404 -12.350  19.294  1.00 10.00      A   
ATOM   1615  CG2 VAL A 171      12.507 -10.275  18.216  1.00 10.00      A   
ATOM   1616  C   VAL A 171      14.103 -13.396  16.604  1.00 10.00      A   
ATOM   1617  O   VAL A 171      15.178 -13.912  16.911  1.00 10.00      A   
ATOM   1618  N   SER A 172      13.105 -14.074  16.052  1.00 10.00      A   
ATOM   1619  HN  SER A 172      12.278 -13.601  15.815  1.00 10.00      A   
ATOM   1620  CA  SER A 172      13.207 -15.497  15.774  1.00 10.00      A   
ATOM   1621  CB  SER A 172      12.970 -16.324  17.046  1.00 10.00      A   
ATOM   1622  OG  SER A 172      14.032 -16.163  17.975  1.00 10.00      A   
ATOM   1623  HG  SER A 172      14.664 -15.508  17.632  1.00 10.00      A   
ATOM   1624  C   SER A 172      12.233 -15.916  14.681  1.00 10.00      A   
ATOM   1625  O   SER A 172      11.027 -15.696  14.789  1.00 10.00      A   
ATOM   1626  N   GLY A 173      12.765 -16.531  13.635  1.00 10.00      A   
ATOM   1627  HN  GLY A 173      13.735 -16.677  13.612  1.00 10.00      A   
ATOM   1628  CA  GLY A 173      11.938 -16.985  12.528  1.00 10.00      A   
ATOM   1629  C   GLY A 173      11.231 -18.289  12.853  1.00 10.00      A   
ATOM   1630  O   GLY A 173      10.543 -18.864  12.010  1.00 10.00      A   
ATOM   1631  N   HIS A 174      11.395 -18.742  14.089  1.00 10.00      A   
ATOM   1632  HN  HIS A 174      11.950 -18.227  14.711  1.00 10.00      A   
ATOM   1633  CA  HIS A 174      10.784 -19.980  14.555  1.00 10.00      A   
ATOM   1634  CB  HIS A 174      11.480 -20.458  15.836  1.00 10.00      A   
ATOM   1635  CG  HIS A 174      11.218 -21.893  16.180  1.00 10.00      A   
ATOM   1636  ND1 HIS A 174      11.562 -22.911  15.319  1.00 10.00      A   
ATOM   1637  CD2 HIS A 174      10.649 -22.422  17.291  1.00 10.00      A   
ATOM   1638  CE1 HIS A 174      11.195 -24.030  15.922  1.00 10.00      A   
ATOM   1639  NE2 HIS A 174      10.642 -23.780  17.114  1.00 10.00      A   
ATOM   1640  HE2 HIS A 174      10.305 -24.447  17.752  1.00 10.00      A   
ATOM   1641  C   HIS A 174       9.282 -19.803  14.788  1.00 10.00      A   
ATOM   1642  O   HIS A 174       8.568 -20.763  15.075  1.00 10.00      A   
ATOM   1643  N   TRP A 175       8.804 -18.570  14.643  1.00 10.00      A   
ATOM   1644  HN  TRP A 175       9.421 -17.846  14.405  1.00 10.00      A   
ATOM   1645  CA  TRP A 175       7.390 -18.259  14.836  1.00 10.00      A   
ATOM   1646  CB  TRP A 175       7.144 -16.750  14.699  1.00 10.00      A   
ATOM   1647  CG  TRP A 175       7.289 -16.229  13.302  1.00 10.00      A   
ATOM   1648  CD1 TRP A 175       8.432 -15.788  12.708  1.00 10.00      A   
ATOM   1649  CD2 TRP A 175       6.252 -16.100  12.319  1.00 10.00      A   
ATOM   1650  NE1 TRP A 175       8.175 -15.391  11.419  1.00 10.00      A   
ATOM   1651  HE1 TRP A 175       8.837 -15.034  10.787  1.00 10.00      A   
ATOM   1652  CE2 TRP A 175       6.843 -15.572  11.157  1.00 10.00      A   
ATOM   1653  CE3 TRP A 175       4.881 -16.380  12.312  1.00 10.00      A   
ATOM   1654  CZ2 TRP A 175       6.113 -15.320   9.999  1.00 10.00      A   
ATOM   1655  CZ3 TRP A 175       4.158 -16.130  11.164  1.00 10.00      A   
ATOM   1656  CH2 TRP A 175       4.775 -15.605  10.022  1.00 10.00      A   
ATOM   1657  C   TRP A 175       6.510 -19.034  13.857  1.00 10.00      A   
ATOM   1658  O   TRP A 175       5.353 -19.332  14.148  1.00 10.00      A   
ATOM   1659  N   LEU A 176       7.076 -19.363  12.697  1.00 10.00      A   
ATOM   1660  HN  LEU A 176       8.005 -19.098  12.532  1.00 10.00      A   
ATOM   1661  CA  LEU A 176       6.354 -20.095  11.662  1.00 10.00      A   
ATOM   1662  CB  LEU A 176       7.200 -20.173  10.389  1.00 10.00      A   
ATOM   1663  CG  LEU A 176       6.458 -20.554   9.108  1.00 10.00      A   
ATOM   1664  CD1 LEU A 176       5.734 -19.348   8.530  1.00 10.00      A   
ATOM   1665  CD2 LEU A 176       7.416 -21.150   8.093  1.00 10.00      A   
ATOM   1666  C   LEU A 176       5.997 -21.503  12.135  1.00 10.00      A   
ATOM   1667  O   LEU A 176       5.034 -22.109  11.663  1.00 10.00      A   
ATOM   1668  N   SER A 177       6.770 -22.003  13.085  1.00 10.00      A   
ATOM   1669  HN  SER A 177       7.510 -21.461  13.436  1.00 10.00      A   
ATOM   1670  CA  SER A 177       6.556 -23.332  13.631  1.00 10.00      A   
ATOM   1671  CB  SER A 177       7.846 -23.836  14.287  1.00 10.00      A   
ATOM   1672  OG  SER A 177       8.989 -23.361  13.590  1.00 10.00      A   
ATOM   1673  HG  SER A 177       9.649 -23.066  14.228  1.00 10.00      A   
ATOM   1674  C   SER A 177       5.411 -23.337  14.646  1.00 10.00      A   
ATOM   1675  O   SER A 177       5.013 -24.393  15.139  1.00 10.00      A   
ATOM   1676  N   HIS A 178       4.877 -22.156  14.955  1.00 10.00      A   
ATOM   1677  HN  HIS A 178       5.228 -21.342  14.530  1.00 10.00      A   
ATOM   1678  CA  HIS A 178       3.786 -22.043  15.917  1.00 10.00      A   
ATOM   1679  CB  HIS A 178       3.753 -20.670  16.583  1.00 10.00      A   
ATOM   1680  CG  HIS A 178       4.737 -20.537  17.703  1.00 10.00      A   
ATOM   1681  ND1 HIS A 178       4.346 -20.642  19.017  1.00 10.00      A   
ATOM   1682  CD2 HIS A 178       6.077 -20.323  17.649  1.00 10.00      A   
ATOM   1683  CE1 HIS A 178       5.446 -20.493  19.732  1.00 10.00      A   
ATOM   1684  NE2 HIS A 178       6.514 -20.297  18.947  1.00 10.00      A   
ATOM   1685  HE2 HIS A 178       7.442 -20.172  19.246  1.00 10.00      A   
ATOM   1686  C   HIS A 178       2.442 -22.381  15.292  1.00 10.00      A   
ATOM   1687  O   HIS A 178       1.451 -22.557  16.000  1.00 10.00      A   
ATOM   1688  N   PHE A 179       2.412 -22.480  13.970  1.00 10.00      A   
ATOM   1689  HN  PHE A 179       3.233 -22.320  13.457  1.00 10.00      A   
ATOM   1690  CA  PHE A 179       1.186 -22.823  13.267  1.00 10.00      A   
ATOM   1691  CB  PHE A 179       1.375 -22.699  11.751  1.00 10.00      A   
ATOM   1692  CG  PHE A 179       1.216 -21.302  11.212  1.00 10.00      A   
ATOM   1693  CD1 PHE A 179       2.319 -20.578  10.784  1.00 10.00      A   
ATOM   1694  CD2 PHE A 179      -0.038 -20.715  11.125  1.00 10.00      A   
ATOM   1695  CE1 PHE A 179       2.169 -19.297  10.284  1.00 10.00      A   
ATOM   1696  CE2 PHE A 179      -0.194 -19.435  10.627  1.00 10.00      A   
ATOM   1697  CZ  PHE A 179       0.912 -18.724  10.203  1.00 10.00      A   
ATOM   1698  C   PHE A 179       0.760 -24.247  13.623  1.00 10.00      A   
ATOM   1699  O   PHE A 179       1.544 -25.192  13.483  1.00 10.00      A   
ATOM   1700  N   PRO A 180      -0.474 -24.418  14.114  1.00 10.00      A   
ATOM   1701  CA  PRO A 180      -0.999 -25.731  14.487  1.00 10.00      A   
ATOM   1702  CB  PRO A 180      -2.376 -25.417  15.088  1.00 10.00      A   
ATOM   1703  CG  PRO A 180      -2.745 -24.089  14.525  1.00 10.00      A   
ATOM   1704  CD  PRO A 180      -1.454 -23.343  14.344  1.00 10.00      A   
ATOM   1705  C   PRO A 180      -1.140 -26.637  13.270  1.00 10.00      A   
ATOM   1706  O   PRO A 180      -1.285 -26.161  12.140  1.00 10.00      A   
ATOM   1707  N   ASP A 181      -1.100 -27.945  13.501  1.00 10.00      A   
ATOM   1708  HN  ASP A 181      -0.993 -28.265  14.422  1.00 10.00      A   
ATOM   1709  CA  ASP A 181      -1.222 -28.920  12.421  1.00 10.00      A   
ATOM   1710  CB  ASP A 181      -0.732 -30.309  12.854  1.00 10.00      A   
ATOM   1711  CG  ASP A 181       0.784 -30.460  12.836  1.00 10.00      A   
ATOM   1712  OD1 ASP A 181       1.480 -29.596  12.250  1.00 10.00      A   
ATOM   1713  OD2 ASP A 181       1.291 -31.444  13.417  1.00 10.00      A   
ATOM   1714  C   ASP A 181      -2.661 -28.987  11.916  1.00 10.00      A   
ATOM   1715  O   ASP A 181      -2.970 -29.681  10.947  1.00 10.00      A   
ATOM   1716  N   THR A 182      -3.540 -28.256  12.583  1.00 10.00      A   
ATOM   1717  HN  THR A 182      -3.239 -27.744  13.364  1.00 10.00      A   
ATOM   1718  CA  THR A 182      -4.944 -28.207  12.212  1.00 10.00      A   
ATOM   1719  CB  THR A 182      -5.815 -28.158  13.475  1.00 10.00      A   
ATOM   1720  OG1 THR A 182      -5.029 -27.638  14.563  1.00 10.00      A   
ATOM   1721  HG1 THR A 182      -5.574 -27.594  15.358  1.00 10.00      A   
ATOM   1722  CG2 THR A 182      -6.309 -29.551  13.830  1.00 10.00      A   
ATOM   1723  C   THR A 182      -5.234 -26.974  11.356  1.00 10.00      A   
ATOM   1724  O   THR A 182      -6.363 -26.759  10.909  1.00 10.00      A   
ATOM   1725  N   TYR A 183      -4.201 -26.165  11.142  1.00 10.00      A   
ATOM   1726  HN  TYR A 183      -3.328 -26.401  11.524  1.00 10.00      A   
ATOM   1727  CA  TYR A 183      -4.319 -24.945  10.353  1.00 10.00      A   
ATOM   1728  CB  TYR A 183      -3.278 -23.922  10.832  1.00 10.00      A   
ATOM   1729  CG  TYR A 183      -3.373 -22.559  10.180  1.00 10.00      A   
ATOM   1730  CD1 TYR A 183      -4.129 -21.543  10.750  1.00 10.00      A   
ATOM   1731  CD2 TYR A 183      -2.695 -22.284   8.997  1.00 10.00      A   
ATOM   1732  CE1 TYR A 183      -4.211 -20.296  10.159  1.00 10.00      A   
ATOM   1733  CE2 TYR A 183      -2.774 -21.042   8.401  1.00 10.00      A   
ATOM   1734  CZ  TYR A 183      -3.530 -20.050   8.986  1.00 10.00      A   
ATOM   1735  OH  TYR A 183      -3.614 -18.813   8.391  1.00 10.00      A   
ATOM   1736  HH  TYR A 183      -4.475 -18.727   7.959  1.00 10.00      A   
ATOM   1737  C   TYR A 183      -4.130 -25.245   8.868  1.00 10.00      A   
ATOM   1738  O   TYR A 183      -3.015 -25.507   8.420  1.00 10.00      A   
ATOM   1739  N   THR A 184      -5.223 -25.225   8.110  1.00 10.00      A   
ATOM   1740  HN  THR A 184      -6.095 -25.048   8.528  1.00 10.00      A   
ATOM   1741  CA  THR A 184      -5.165 -25.498   6.678  1.00 10.00      A   
ATOM   1742  CB  THR A 184      -5.750 -26.893   6.365  1.00 10.00      A   
ATOM   1743  OG1 THR A 184      -7.096 -26.969   6.852  1.00 10.00      A   
ATOM   1744  HG1 THR A 184      -7.139 -27.614   7.568  1.00 10.00      A   
ATOM   1745  CG2 THR A 184      -4.921 -27.992   7.011  1.00 10.00      A   
ATOM   1746  C   THR A 184      -5.951 -24.453   5.881  1.00 10.00      A   
ATOM   1747  O   THR A 184      -6.160 -24.610   4.675  1.00 10.00      A   
ATOM   1748  N   SER A 185      -6.372 -23.384   6.549  1.00 10.00      A   
ATOM   1749  HN  SER A 185      -6.160 -23.297   7.503  1.00 10.00      A   
ATOM   1750  CA  SER A 185      -7.157 -22.337   5.900  1.00 10.00      A   
ATOM   1751  CB  SER A 185      -8.224 -21.818   6.862  1.00 10.00      A   
ATOM   1752  OG  SER A 185      -7.682 -21.652   8.160  1.00 10.00      A   
ATOM   1753  HG  SER A 185      -7.395 -20.736   8.268  1.00 10.00      A   
ATOM   1754  C   SER A 185      -6.301 -21.177   5.379  1.00 10.00      A   
ATOM   1755  O   SER A 185      -6.822 -20.101   5.087  1.00 10.00      A   
ATOM   1756  N   LEU A 186      -4.999 -21.397   5.252  1.00 10.00      A   
ATOM   1757  HN  LEU A 186      -4.639 -22.277   5.476  1.00 10.00      A   
ATOM   1758  CA  LEU A 186      -4.099 -20.357   4.765  1.00 10.00      A   
ATOM   1759  CB  LEU A 186      -2.637 -20.734   5.011  1.00 10.00      A   
ATOM   1760  CG  LEU A 186      -1.587 -19.675   4.662  1.00 10.00      A   
ATOM   1761  CD1 LEU A 186      -1.928 -18.338   5.307  1.00 10.00      A   
ATOM   1762  CD2 LEU A 186      -0.205 -20.136   5.100  1.00 10.00      A   
ATOM   1763  C   LEU A 186      -4.343 -20.072   3.290  1.00 10.00      A   
ATOM   1764  O   LEU A 186      -4.392 -20.990   2.472  1.00 10.00      A   
ATOM   1765  N   VAL A 187      -4.524 -18.797   2.973  1.00 10.00      A   
ATOM   1766  HN  VAL A 187      -4.493 -18.123   3.687  1.00 10.00      A   
ATOM   1767  CA  VAL A 187      -4.777 -18.361   1.609  1.00 10.00      A   
ATOM   1768  CB  VAL A 187      -6.122 -17.602   1.498  1.00 10.00      A   
ATOM   1769  CG1 VAL A 187      -6.338 -17.070   0.089  1.00 10.00      A   
ATOM   1770  CG2 VAL A 187      -7.282 -18.495   1.914  1.00 10.00      A   
ATOM   1771  C   VAL A 187      -3.644 -17.473   1.092  1.00 10.00      A   
ATOM   1772  O   VAL A 187      -3.094 -17.720   0.024  1.00 10.00      A   
ATOM   1773  N   SER A 188      -3.296 -16.442   1.846  1.00 10.00      A   
ATOM   1774  HN  SER A 188      -3.751 -16.289   2.701  1.00 10.00      A   
ATOM   1775  CA  SER A 188      -2.238 -15.537   1.436  1.00 10.00      A   
ATOM   1776  CB  SER A 188      -2.818 -14.208   0.942  1.00 10.00      A   
ATOM   1777  OG  SER A 188      -1.811 -13.394   0.368  1.00 10.00      A   
ATOM   1778  HG  SER A 188      -2.079 -12.468   0.411  1.00 10.00      A   
ATOM   1779  C   SER A 188      -1.270 -15.295   2.580  1.00 10.00      A   
ATOM   1780  O   SER A 188      -1.684 -14.996   3.699  1.00 10.00      A   
ATOM   1781  N   LEU A 189       0.014 -15.428   2.287  1.00 10.00      A   
ATOM   1782  HN  LEU A 189       0.267 -15.669   1.369  1.00 10.00      A   
ATOM   1783  CA  LEU A 189       1.060 -15.223   3.277  1.00 10.00      A   
ATOM   1784  CB  LEU A 189       1.599 -16.565   3.788  1.00 10.00      A   
ATOM   1785  CG  LEU A 189       2.637 -16.491   4.915  1.00 10.00      A   
ATOM   1786  CD1 LEU A 189       2.058 -15.792   6.135  1.00 10.00      A   
ATOM   1787  CD2 LEU A 189       3.135 -17.879   5.284  1.00 10.00      A   
ATOM   1788  C   LEU A 189       2.197 -14.394   2.691  1.00 10.00      A   
ATOM   1789  O   LEU A 189       2.901 -14.840   1.780  1.00 10.00      A   
ATOM   1790  N   ASN A 190       2.361 -13.186   3.212  1.00 10.00      A   
ATOM   1791  HN  ASN A 190       1.747 -12.882   3.920  1.00 10.00      A   
ATOM   1792  CA  ASN A 190       3.413 -12.284   2.754  1.00 10.00      A   
ATOM   1793  CB  ASN A 190       2.813 -11.079   2.029  1.00 10.00      A   
ATOM   1794  CG  ASN A 190       3.865 -10.075   1.597  1.00 10.00      A   
ATOM   1795  OD1 ASN A 190       5.003 -10.435   1.292  1.00 10.00      A   
ATOM   1796  ND2 ASN A 190       3.496  -8.809   1.577  1.00 10.00      A   
ATOM   1797 HD21 ASN A 190       2.566  -8.585   1.844  1.00 10.00      A   
ATOM   1798 HD22 ASN A 190       4.153  -8.141   1.293  1.00 10.00      A   
ATOM   1799  C   ASN A 190       4.288 -11.816   3.912  1.00 10.00      A   
ATOM   1800  O   ASN A 190       3.882 -10.964   4.706  1.00 10.00      A   
ATOM   1801  N   ILE A 191       5.493 -12.371   3.992  1.00 10.00      A   
ATOM   1802  HN  ILE A 191       5.754 -13.038   3.322  1.00 10.00      A   
ATOM   1803  CA  ILE A 191       6.441 -12.018   5.045  1.00 10.00      A   
ATOM   1804  CB  ILE A 191       6.605 -13.156   6.079  1.00 10.00      A   
ATOM   1805  CG1 ILE A 191       6.924 -14.489   5.392  1.00 10.00      A   
ATOM   1806  CG2 ILE A 191       5.354 -13.279   6.936  1.00 10.00      A   
ATOM   1807  CD1 ILE A 191       7.394 -15.571   6.341  1.00 10.00      A   
ATOM   1808  C   ILE A 191       7.804 -11.665   4.446  1.00 10.00      A   
ATOM   1809  O   ILE A 191       8.853 -12.030   4.978  1.00 10.00      A   
ATOM   1810  N   SER A 192       7.775 -10.920   3.352  1.00 10.00      A   
ATOM   1811  HN  SER A 192       6.909 -10.618   3.009  1.00 10.00      A   
ATOM   1812  CA  SER A 192       8.988 -10.514   2.658  1.00 10.00      A   
ATOM   1813  CB  SER A 192       8.650 -10.040   1.242  1.00 10.00      A   
ATOM   1814  OG  SER A 192       7.445  -9.289   1.229  1.00 10.00      A   
ATOM   1815  HG  SER A 192       6.701  -9.880   1.043  1.00 10.00      A   
ATOM   1816  C   SER A 192       9.745  -9.424   3.416  1.00 10.00      A   
ATOM   1817  O   SER A 192      10.887  -9.105   3.080  1.00 10.00      A   
ATOM   1818  N   CYS A 193       9.108  -8.862   4.441  1.00 10.00      A   
ATOM   1819  HN  CYS A 193       8.199  -9.162   4.661  1.00 10.00      A   
ATOM   1820  CA  CYS A 193       9.717  -7.805   5.245  1.00 10.00      A   
ATOM   1821  CB  CYS A 193       8.631  -6.946   5.894  1.00 10.00      A   
ATOM   1822  SG  CYS A 193       7.342  -7.891   6.737  1.00 10.00      A   
ATOM   1823  HG  CYS A 193       6.170  -7.527   6.224  1.00 10.00      A   
ATOM   1824  C   CYS A 193      10.651  -8.367   6.315  1.00 10.00      A   
ATOM   1825  O   CYS A 193      11.401  -7.621   6.957  1.00 10.00      A   
ATOM   1826  N   LEU A 194      10.589  -9.679   6.514  1.00 10.00      A   
ATOM   1827  HN  LEU A 194       9.971 -10.214   5.975  1.00 10.00      A   
ATOM   1828  CA  LEU A 194      11.429 -10.345   7.497  1.00 10.00      A   
ATOM   1829  CB  LEU A 194      10.794 -11.662   7.948  1.00 10.00      A   
ATOM   1830  CG  LEU A 194       9.559 -11.544   8.840  1.00 10.00      A   
ATOM   1831  CD1 LEU A 194       8.994 -12.924   9.132  1.00 10.00      A   
ATOM   1832  CD2 LEU A 194       9.900 -10.823  10.138  1.00 10.00      A   
ATOM   1833  C   LEU A 194      12.812 -10.601   6.919  1.00 10.00      A   
ATOM   1834  O   LEU A 194      12.960 -10.804   5.714  1.00 10.00      A   
ATOM   1835  N   ALA A 195      13.820 -10.589   7.769  1.00 10.00      A   
ATOM   1836  HN  ALA A 195      13.641 -10.427   8.732  1.00 10.00      A   
ATOM   1837  CA  ALA A 195      15.188 -10.818   7.326  1.00 10.00      A   
ATOM   1838  CB  ALA A 195      16.082  -9.659   7.734  1.00 10.00      A   
ATOM   1839  C   ALA A 195      15.718 -12.135   7.872  1.00 10.00      A   
ATOM   1840  O   ALA A 195      16.693 -12.683   7.361  1.00 10.00      A   
ATOM   1841  N   SER A 196      15.075 -12.636   8.913  1.00 10.00      A   
ATOM   1842  HN  SER A 196      14.310 -12.142   9.291  1.00 10.00      A   
ATOM   1843  CA  SER A 196      15.477 -13.892   9.519  1.00 10.00      A   
ATOM   1844  CB  SER A 196      15.064 -13.925  10.992  1.00 10.00      A   
ATOM   1845  OG  SER A 196      13.712 -13.529  11.159  1.00 10.00      A   
ATOM   1846  HG  SER A 196      13.616 -12.583  10.940  1.00 10.00      A   
ATOM   1847  C   SER A 196      14.879 -15.078   8.760  1.00 10.00      A   
ATOM   1848  O   SER A 196      13.843 -14.951   8.102  1.00 10.00      A   
ATOM   1849  N   GLU A 197      15.532 -16.228   8.841  1.00 10.00      A   
ATOM   1850  HN  GLU A 197      16.355 -16.279   9.368  1.00 10.00      A   
ATOM   1851  CA  GLU A 197      15.054 -17.421   8.160  1.00 10.00      A   
ATOM   1852  CB  GLU A 197      16.225 -18.334   7.801  1.00 10.00      A   
ATOM   1853  CG  GLU A 197      15.926 -19.331   6.694  1.00 10.00      A   
ATOM   1854  CD  GLU A 197      17.024 -20.361   6.529  1.00 10.00      A   
ATOM   1855  OE1 GLU A 197      18.199 -19.971   6.389  1.00 10.00      A   
ATOM   1856  OE2 GLU A 197      16.715 -21.571   6.535  1.00 10.00      A   
ATOM   1857  C   GLU A 197      14.043 -18.172   9.023  1.00 10.00      A   
ATOM   1858  O   GLU A 197      14.235 -18.335  10.231  1.00 10.00      A   
ATOM   1859  N   VAL A 198      12.963 -18.608   8.400  1.00 10.00      A   
ATOM   1860  HN  VAL A 198      12.866 -18.437   7.440  1.00 10.00      A   
ATOM   1861  CA  VAL A 198      11.918 -19.341   9.099  1.00 10.00      A   
ATOM   1862  CB  VAL A 198      10.527 -19.039   8.512  1.00 10.00      A   
ATOM   1863  CG1 VAL A 198      10.124 -17.603   8.811  1.00 10.00      A   
ATOM   1864  CG2 VAL A 198      10.514 -19.298   7.015  1.00 10.00      A   
ATOM   1865  C   VAL A 198      12.183 -20.842   9.033  1.00 10.00      A   
ATOM   1866  O   VAL A 198      13.095 -21.281   8.338  1.00 10.00      A   
ATOM   1867  N   SER A 199      11.393 -21.617   9.762  1.00 10.00      A   
ATOM   1868  HN  SER A 199      10.698 -21.204  10.312  1.00 10.00      A   
ATOM   1869  CA  SER A 199      11.541 -23.067   9.775  1.00 10.00      A   
ATOM   1870  CB  SER A 199      10.717 -23.687  10.912  1.00 10.00      A   
ATOM   1871  OG  SER A 199      10.800 -25.106  10.912  1.00 10.00      A   
ATOM   1872  HG  SER A 199      10.768 -25.429  11.823  1.00 10.00      A   
ATOM   1873  C   SER A 199      11.120 -23.663   8.441  1.00 10.00      A   
ATOM   1874  O   SER A 199       9.941 -23.651   8.087  1.00 10.00      A   
ATOM   1875  N   PHE A 200      12.089 -24.186   7.708  1.00 10.00      A   
ATOM   1876  HN  PHE A 200      13.010 -24.174   8.055  1.00 10.00      A   
ATOM   1877  CA  PHE A 200      11.825 -24.796   6.412  1.00 10.00      A   
ATOM   1878  CB  PHE A 200      13.139 -25.176   5.724  1.00 10.00      A   
ATOM   1879  CG  PHE A 200      12.971 -25.861   4.396  1.00 10.00      A   
ATOM   1880  CD1 PHE A 200      12.412 -25.188   3.322  1.00 10.00      A   
ATOM   1881  CD2 PHE A 200      13.375 -27.176   4.223  1.00 10.00      A   
ATOM   1882  CE1 PHE A 200      12.259 -25.812   2.101  1.00 10.00      A   
ATOM   1883  CE2 PHE A 200      13.225 -27.807   3.003  1.00 10.00      A   
ATOM   1884  CZ  PHE A 200      12.666 -27.123   1.940  1.00 10.00      A   
ATOM   1885  C   PHE A 200      10.939 -26.027   6.585  1.00 10.00      A   
ATOM   1886  O   PHE A 200      10.065 -26.303   5.761  1.00 10.00      A   
ATOM   1887  N   SER A 201      11.161 -26.751   7.675  1.00 10.00      A   
ATOM   1888  HN  SER A 201      11.872 -26.474   8.296  1.00 10.00      A   
ATOM   1889  CA  SER A 201      10.382 -27.948   7.973  1.00 10.00      A   
ATOM   1890  CB  SER A 201      10.909 -28.594   9.252  1.00 10.00      A   
ATOM   1891  OG  SER A 201      11.850 -27.741   9.888  1.00 10.00      A   
ATOM   1892  HG  SER A 201      11.393 -27.185  10.535  1.00 10.00      A   
ATOM   1893  C   SER A 201       8.893 -27.611   8.114  1.00 10.00      A   
ATOM   1894  O   SER A 201       8.031 -28.294   7.551  1.00 10.00      A   
ATOM   1895  N   ALA A 202       8.600 -26.549   8.856  1.00 10.00      A   
ATOM   1896  HN  ALA A 202       9.327 -26.034   9.263  1.00 10.00      A   
ATOM   1897  CA  ALA A 202       7.225 -26.122   9.065  1.00 10.00      A   
ATOM   1898  CB  ALA A 202       7.154 -25.122  10.208  1.00 10.00      A   
ATOM   1899  C   ALA A 202       6.658 -25.514   7.785  1.00 10.00      A   
ATOM   1900  O   ALA A 202       5.499 -25.748   7.437  1.00 10.00      A   
ATOM   1901  N   LEU A 203       7.495 -24.754   7.084  1.00 10.00      A   
ATOM   1902  HN  LEU A 203       8.412 -24.620   7.418  1.00 10.00      A   
ATOM   1903  CA  LEU A 203       7.100 -24.105   5.837  1.00 10.00      A   
ATOM   1904  CB  LEU A 203       8.276 -23.317   5.255  1.00 10.00      A   
ATOM   1905  CG  LEU A 203       8.037 -22.614   3.916  1.00 10.00      A   
ATOM   1906  CD1 LEU A 203       6.929 -21.577   4.040  1.00 10.00      A   
ATOM   1907  CD2 LEU A 203       9.323 -21.968   3.424  1.00 10.00      A   
ATOM   1908  C   LEU A 203       6.602 -25.122   4.820  1.00 10.00      A   
ATOM   1909  O   LEU A 203       5.516 -24.973   4.262  1.00 10.00      A   
ATOM   1910  N   GLU A 204       7.397 -26.160   4.595  1.00 10.00      A   
ATOM   1911  HN  GLU A 204       8.254 -26.219   5.075  1.00 10.00      A   
ATOM   1912  CA  GLU A 204       7.044 -27.206   3.643  1.00 10.00      A   
ATOM   1913  CB  GLU A 204       8.167 -28.239   3.551  1.00 10.00      A   
ATOM   1914  CG  GLU A 204       8.398 -28.777   2.150  1.00 10.00      A   
ATOM   1915  CD  GLU A 204       8.206 -30.276   2.066  1.00 10.00      A   
ATOM   1916  OE1 GLU A 204       9.199 -30.998   1.835  1.00 10.00      A   
ATOM   1917  OE2 GLU A 204       7.061 -30.742   2.220  1.00 10.00      A   
ATOM   1918  C   GLU A 204       5.727 -27.883   4.023  1.00 10.00      A   
ATOM   1919  O   GLU A 204       4.842 -28.061   3.181  1.00 10.00      A   
ATOM   1920  N   ARG A 205       5.594 -28.232   5.298  1.00 10.00      A   
ATOM   1921  HN  ARG A 205       6.326 -28.042   5.921  1.00 10.00      A   
ATOM   1922  CA  ARG A 205       4.388 -28.891   5.796  1.00 10.00      A   
ATOM   1923  CB  ARG A 205       4.547 -29.251   7.274  1.00 10.00      A   
ATOM   1924  CG  ARG A 205       3.628 -30.372   7.745  1.00 10.00      A   
ATOM   1925  CD  ARG A 205       3.694 -30.549   9.256  1.00 10.00      A   
ATOM   1926  NE  ARG A 205       5.073 -30.597   9.741  1.00 10.00      A   
ATOM   1927  HE  ARG A 205       5.775 -30.796   9.077  1.00 10.00      A   
ATOM   1928  CZ  ARG A 205       5.428 -30.393  11.012  1.00 10.00      A   
ATOM   1929  NH1 ARG A 205       4.506 -30.138  11.934  1.00 10.00      A   
ATOM   1930 HH11 ARG A 205       4.786 -29.980  12.925  1.00 10.00      A   
ATOM   1931 HH12 ARG A 205       3.497 -30.091  11.669  1.00 10.00      A   
ATOM   1932  NH2 ARG A 205       6.711 -30.443  11.353  1.00 10.00      A   
ATOM   1933 HH21 ARG A 205       7.000 -30.285  12.346  1.00 10.00      A   
ATOM   1934 HH22 ARG A 205       7.438 -30.640  10.631  1.00 10.00      A   
ATOM   1935  C   ARG A 205       3.163 -28.003   5.608  1.00 10.00      A   
ATOM   1936  O   ARG A 205       2.103 -28.469   5.185  1.00 10.00      A   
ATOM   1937  N   LEU A 206       3.327 -26.717   5.902  1.00 10.00      A   
ATOM   1938  HN  LEU A 206       4.206 -26.408   6.217  1.00 10.00      A   
ATOM   1939  CA  LEU A 206       2.243 -25.747   5.773  1.00 10.00      A   
ATOM   1940  CB  LEU A 206       2.712 -24.352   6.202  1.00 10.00      A   
ATOM   1941  CG  LEU A 206       2.573 -24.008   7.687  1.00 10.00      A   
ATOM   1942  CD1 LEU A 206       3.453 -22.820   8.042  1.00 10.00      A   
ATOM   1943  CD2 LEU A 206       1.120 -23.716   8.034  1.00 10.00      A   
ATOM   1944  C   LEU A 206       1.695 -25.695   4.353  1.00 10.00      A   
ATOM   1945  O   LEU A 206       0.497 -25.885   4.138  1.00 10.00      A   
ATOM   1946  N   VAL A 207       2.584 -25.462   3.393  1.00 10.00      A   
ATOM   1947  HN  VAL A 207       3.529 -25.347   3.639  1.00 10.00      A   
ATOM   1948  CA  VAL A 207       2.201 -25.361   1.986  1.00 10.00      A   
ATOM   1949  CB  VAL A 207       3.415 -24.995   1.102  1.00 10.00      A   
ATOM   1950  CG1 VAL A 207       2.988 -24.721  -0.330  1.00 10.00      A   
ATOM   1951  CG2 VAL A 207       4.144 -23.787   1.670  1.00 10.00      A   
ATOM   1952  C   VAL A 207       1.552 -26.653   1.475  1.00 10.00      A   
ATOM   1953  O   VAL A 207       0.700 -26.625   0.587  1.00 10.00      A   
ATOM   1954  N   THR A 208       1.935 -27.781   2.061  1.00 10.00      A   
ATOM   1955  HN  THR A 208       2.593 -27.744   2.785  1.00 10.00      A   
ATOM   1956  CA  THR A 208       1.398 -29.073   1.654  1.00 10.00      A   
ATOM   1957  CB  THR A 208       2.310 -30.223   2.126  1.00 10.00      A   
ATOM   1958  OG1 THR A 208       3.671 -29.925   1.784  1.00 10.00      A   
ATOM   1959  HG1 THR A 208       3.985 -29.186   2.323  1.00 10.00      A   
ATOM   1960  CG2 THR A 208       1.913 -31.538   1.470  1.00 10.00      A   
ATOM   1961  C   THR A 208      -0.019 -29.301   2.189  1.00 10.00      A   
ATOM   1962  O   THR A 208      -0.819 -30.001   1.566  1.00 10.00      A   
ATOM   1963  N   ARG A 209      -0.337 -28.705   3.329  1.00 10.00      A   
ATOM   1964  HN  ARG A 209       0.326 -28.135   3.778  1.00 10.00      A   
ATOM   1965  CA  ARG A 209      -1.654 -28.887   3.928  1.00 10.00      A   
ATOM   1966  CB  ARG A 209      -1.557 -29.100   5.442  1.00 10.00      A   
ATOM   1967  CG  ARG A 209      -1.007 -27.915   6.219  1.00 10.00      A   
ATOM   1968  CD  ARG A 209      -0.994 -28.199   7.709  1.00 10.00      A   
ATOM   1969  NE  ARG A 209      -0.279 -27.171   8.463  1.00 10.00      A   
ATOM   1970  HE  ARG A 209      -0.397 -26.238   8.178  1.00 10.00      A   
ATOM   1971  CZ  ARG A 209       0.506 -27.438   9.503  1.00 10.00      A   
ATOM   1972  NH1 ARG A 209       0.651 -28.691   9.911  1.00 10.00      A   
ATOM   1973 HH11 ARG A 209       0.162 -29.463   9.409  1.00 10.00      A   
ATOM   1974 HH12 ARG A 209       1.259 -28.919  10.741  1.00 10.00      A   
ATOM   1975  NH2 ARG A 209       1.137 -26.457  10.136  1.00 10.00      A   
ATOM   1976 HH21 ARG A 209       1.033 -25.471   9.820  1.00 10.00      A   
ATOM   1977 HH22 ARG A 209       1.749 -26.675  10.953  1.00 10.00      A   
ATOM   1978  C   ARG A 209      -2.624 -27.752   3.607  1.00 10.00      A   
ATOM   1979  O   ARG A 209      -3.807 -27.838   3.931  1.00 10.00      A   
ATOM   1980  N   CYS A 210      -2.134 -26.699   2.969  1.00 10.00      A   
ATOM   1981  HN  CYS A 210      -1.187 -26.685   2.715  1.00 10.00      A   
ATOM   1982  CA  CYS A 210      -2.981 -25.563   2.631  1.00 10.00      A   
ATOM   1983  CB  CYS A 210      -2.328 -24.249   3.066  1.00 10.00      A   
ATOM   1984  SG  CYS A 210      -1.865 -24.194   4.813  1.00 10.00      A   
ATOM   1985  HG  CYS A 210      -0.731 -24.870   4.950  1.00 10.00      A   
ATOM   1986  C   CYS A 210      -3.307 -25.530   1.139  1.00 10.00      A   
ATOM   1987  O   CYS A 210      -2.503 -25.066   0.329  1.00 10.00      A   
ATOM   1988  N   PRO A 211      -4.493 -26.037   0.756  1.00 10.00      A   
ATOM   1989  CA  PRO A 211      -4.926 -26.052  -0.639  1.00 10.00      A   
ATOM   1990  CB  PRO A 211      -5.945 -27.192  -0.660  1.00 10.00      A   
ATOM   1991  CG  PRO A 211      -6.550 -27.178   0.702  1.00 10.00      A   
ATOM   1992  CD  PRO A 211      -5.498 -26.649   1.646  1.00 10.00      A   
ATOM   1993  C   PRO A 211      -5.601 -24.739  -1.018  1.00 10.00      A   
ATOM   1994  O   PRO A 211      -5.978 -24.524  -2.167  1.00 10.00      A   
ATOM   1995  N   ASN A 212      -5.743 -23.865  -0.037  1.00 10.00      A   
ATOM   1996  HN  ASN A 212      -5.407 -24.094   0.855  1.00 10.00      A   
ATOM   1997  CA  ASN A 212      -6.376 -22.570  -0.250  1.00 10.00      A   
ATOM   1998  CB  ASN A 212      -7.271 -22.204   0.939  1.00 10.00      A   
ATOM   1999  CG  ASN A 212      -8.649 -22.830   0.853  1.00 10.00      A   
ATOM   2000  OD1 ASN A 212      -9.182 -23.033  -0.238  1.00 10.00      A   
ATOM   2001  ND2 ASN A 212      -9.230 -23.147   1.999  1.00 10.00      A   
ATOM   2002 HD21 ASN A 212      -8.745 -22.970   2.831  1.00 10.00      A   
ATOM   2003 HD22 ASN A 212     -10.130 -23.545   1.972  1.00 10.00      A   
ATOM   2004  C   ASN A 212      -5.326 -21.490  -0.466  1.00 10.00      A   
ATOM   2005  O   ASN A 212      -5.656 -20.323  -0.655  1.00 10.00      A   
ATOM   2006  N   LEU A 213      -4.057 -21.892  -0.447  1.00 10.00      A   
ATOM   2007  HN  LEU A 213      -3.857 -22.840  -0.311  1.00 10.00      A   
ATOM   2008  CA  LEU A 213      -2.956 -20.958  -0.631  1.00 10.00      A   
ATOM   2009  CB  LEU A 213      -1.620 -21.627  -0.300  1.00 10.00      A   
ATOM   2010  CG  LEU A 213      -0.419 -20.692  -0.155  1.00 10.00      A   
ATOM   2011  CD1 LEU A 213      -0.585 -19.786   1.054  1.00 10.00      A   
ATOM   2012  CD2 LEU A 213       0.875 -21.485  -0.057  1.00 10.00      A   
ATOM   2013  C   LEU A 213      -2.948 -20.405  -2.054  1.00 10.00      A   
ATOM   2014  O   LEU A 213      -2.684 -21.131  -3.012  1.00 10.00      A   
ATOM   2015  N   LYS A 214      -3.254 -19.123  -2.180  1.00 10.00      A   
ATOM   2016  HN  LYS A 214      -3.460 -18.605  -1.371  1.00 10.00      A   
ATOM   2017  CA  LYS A 214      -3.296 -18.460  -3.474  1.00 10.00      A   
ATOM   2018  CB  LYS A 214      -4.611 -17.690  -3.637  1.00 10.00      A   
ATOM   2019  CG  LYS A 214      -5.863 -18.474  -3.271  1.00 10.00      A   
ATOM   2020  CD  LYS A 214      -6.164 -19.565  -4.285  1.00 10.00      A   
ATOM   2021  CE  LYS A 214      -7.458 -20.292  -3.950  1.00 10.00      A   
ATOM   2022  NZ  LYS A 214      -8.143 -20.783  -5.175  1.00 10.00      A   
ATOM   2023  HZ1 LYS A 214      -8.575 -19.988  -5.688  1.00 10.00      A   
ATOM   2024  HZ2 LYS A 214      -8.887 -21.466  -4.927  1.00 10.00      A   
ATOM   2025  HZ3 LYS A 214      -7.454 -21.253  -5.801  1.00 10.00      A   
ATOM   2026  C   LYS A 214      -2.118 -17.502  -3.639  1.00 10.00      A   
ATOM   2027  O   LYS A 214      -1.702 -17.200  -4.757  1.00 10.00      A   
ATOM   2028  N   SER A 215      -1.579 -17.031  -2.524  1.00 10.00      A   
ATOM   2029  HN  SER A 215      -1.931 -17.322  -1.656  1.00 10.00      A   
ATOM   2030  CA  SER A 215      -0.463 -16.102  -2.561  1.00 10.00      A   
ATOM   2031  CB  SER A 215      -0.956 -14.664  -2.363  1.00 10.00      A   
ATOM   2032  OG  SER A 215       0.073 -13.716  -2.606  1.00 10.00      A   
ATOM   2033  HG  SER A 215      -0.300 -12.826  -2.590  1.00 10.00      A   
ATOM   2034  C   SER A 215       0.581 -16.464  -1.510  1.00 10.00      A   
ATOM   2035  O   SER A 215       0.259 -16.660  -0.336  1.00 10.00      A   
ATOM   2036  N   LEU A 216       1.827 -16.558  -1.945  1.00 10.00      A   
ATOM   2037  HN  LEU A 216       2.012 -16.390  -2.897  1.00 10.00      A   
ATOM   2038  CA  LEU A 216       2.932 -16.892  -1.057  1.00 10.00      A   
ATOM   2039  CB  LEU A 216       3.279 -18.380  -1.163  1.00 10.00      A   
ATOM   2040  CG  LEU A 216       4.395 -18.885  -0.246  1.00 10.00      A   
ATOM   2041  CD1 LEU A 216       3.947 -18.878   1.208  1.00 10.00      A   
ATOM   2042  CD2 LEU A 216       4.830 -20.278  -0.665  1.00 10.00      A   
ATOM   2043  C   LEU A 216       4.153 -16.051  -1.401  1.00 10.00      A   
ATOM   2044  O   LEU A 216       4.747 -16.213  -2.468  1.00 10.00      A   
ATOM   2045  N   LYS A 217       4.516 -15.148  -0.503  1.00 10.00      A   
ATOM   2046  HN  LYS A 217       3.999 -15.064   0.333  1.00 10.00      A   
ATOM   2047  CA  LYS A 217       5.663 -14.279  -0.718  1.00 10.00      A   
ATOM   2048  CB  LYS A 217       5.218 -12.816  -0.784  1.00 10.00      A   
ATOM   2049  CG  LYS A 217       4.094 -12.570  -1.778  1.00 10.00      A   
ATOM   2050  CD  LYS A 217       3.674 -11.109  -1.818  1.00 10.00      A   
ATOM   2051  CE  LYS A 217       2.475 -10.913  -2.732  1.00 10.00      A   
ATOM   2052  NZ  LYS A 217       2.141  -9.475  -2.916  1.00 10.00      A   
ATOM   2053  HZ1 LYS A 217       2.908  -8.992  -3.424  1.00 10.00      A   
ATOM   2054  HZ2 LYS A 217       2.012  -9.015  -1.996  1.00 10.00      A   
ATOM   2055  HZ3 LYS A 217       1.261  -9.376  -3.464  1.00 10.00      A   
ATOM   2056  C   LYS A 217       6.698 -14.487   0.379  1.00 10.00      A   
ATOM   2057  O   LYS A 217       6.439 -14.211   1.553  1.00 10.00      A   
ATOM   2058  N   LEU A 218       7.857 -14.996  -0.010  1.00 10.00      A   
ATOM   2059  HN  LEU A 218       7.996 -15.183  -0.969  1.00 10.00      A   
ATOM   2060  CA  LEU A 218       8.937 -15.277   0.927  1.00 10.00      A   
ATOM   2061  CB  LEU A 218       9.719 -16.505   0.461  1.00 10.00      A   
ATOM   2062  CG  LEU A 218       8.931 -17.812   0.359  1.00 10.00      A   
ATOM   2063  CD1 LEU A 218       9.687 -18.816  -0.494  1.00 10.00      A   
ATOM   2064  CD2 LEU A 218       8.662 -18.381   1.744  1.00 10.00      A   
ATOM   2065  C   LEU A 218       9.879 -14.085   1.070  1.00 10.00      A   
ATOM   2066  O   LEU A 218       9.620 -13.010   0.529  1.00 10.00      A   
ATOM   2067  N   ASN A 219      10.978 -14.291   1.789  1.00 10.00      A   
ATOM   2068  HN  ASN A 219      11.143 -15.180   2.168  1.00 10.00      A   
ATOM   2069  CA  ASN A 219      11.956 -13.235   2.021  1.00 10.00      A   
ATOM   2070  CB  ASN A 219      12.047 -12.887   3.515  1.00 10.00      A   
ATOM   2071  CG  ASN A 219      12.657 -13.987   4.363  1.00 10.00      A   
ATOM   2072  OD1 ASN A 219      12.593 -15.168   4.024  1.00 10.00      A   
ATOM   2073  ND2 ASN A 219      13.256 -13.600   5.478  1.00 10.00      A   
ATOM   2074 HD21 ASN A 219      13.272 -12.636   5.685  1.00 10.00      A   
ATOM   2075 HD22 ASN A 219      13.638 -14.285   6.067  1.00 10.00      A   
ATOM   2076  C   ASN A 219      13.334 -13.583   1.452  1.00 10.00      A   
ATOM   2077  O   ASN A 219      13.543 -14.679   0.928  1.00 10.00      A   
ATOM   2078  N   ARG A 220      14.271 -12.651   1.598  1.00 10.00      A   
ATOM   2079  HN  ARG A 220      14.041 -11.825   2.085  1.00 10.00      A   
ATOM   2080  CA  ARG A 220      15.633 -12.797   1.076  1.00 10.00      A   
ATOM   2081  CB  ARG A 220      16.372 -11.462   1.221  1.00 10.00      A   
ATOM   2082  CG  ARG A 220      17.602 -11.307   0.343  1.00 10.00      A   
ATOM   2083  CD  ARG A 220      18.336 -10.013   0.662  1.00 10.00      A   
ATOM   2084  NE  ARG A 220      19.228  -9.604  -0.420  1.00 10.00      A   
ATOM   2085  HE  ARG A 220      19.259 -10.179  -1.224  1.00 10.00      A   
ATOM   2086  CZ  ARG A 220      20.006  -8.518  -0.387  1.00 10.00      A   
ATOM   2087  NH1 ARG A 220      20.013  -7.724   0.678  1.00 10.00      A   
ATOM   2088 HH11 ARG A 220      20.622  -6.874   0.693  1.00 10.00      A   
ATOM   2089 HH12 ARG A 220      19.418  -7.947   1.502  1.00 10.00      A   
ATOM   2090  NH2 ARG A 220      20.778  -8.236  -1.426  1.00 10.00      A   
ATOM   2091 HH21 ARG A 220      20.779  -8.861  -2.272  1.00 10.00      A   
ATOM   2092 HH22 ARG A 220      21.390  -7.394  -1.413  1.00 10.00      A   
ATOM   2093  C   ARG A 220      16.426 -13.910   1.764  1.00 10.00      A   
ATOM   2094  O   ARG A 220      17.444 -14.363   1.242  1.00 10.00      A   
ATOM   2095  N   ALA A 221      15.955 -14.358   2.921  1.00 10.00      A   
ATOM   2096  HN  ALA A 221      15.124 -13.981   3.278  1.00 10.00      A   
ATOM   2097  CA  ALA A 221      16.647 -15.405   3.669  1.00 10.00      A   
ATOM   2098  CB  ALA A 221      16.188 -15.418   5.117  1.00 10.00      A   
ATOM   2099  C   ALA A 221      16.464 -16.782   3.037  1.00 10.00      A   
ATOM   2100  O   ALA A 221      17.210 -17.712   3.330  1.00 10.00      A   
ATOM   2101  N   VAL A 222      15.475 -16.900   2.163  1.00 10.00      A   
ATOM   2102  HN  VAL A 222      14.930 -16.115   1.946  1.00 10.00      A   
ATOM   2103  CA  VAL A 222      15.189 -18.164   1.505  1.00 10.00      A   
ATOM   2104  CB  VAL A 222      13.696 -18.270   1.122  1.00 10.00      A   
ATOM   2105  CG1 VAL A 222      13.417 -19.556   0.359  1.00 10.00      A   
ATOM   2106  CG2 VAL A 222      12.816 -18.186   2.363  1.00 10.00      A   
ATOM   2107  C   VAL A 222      16.057 -18.355   0.263  1.00 10.00      A   
ATOM   2108  O   VAL A 222      16.016 -17.536  -0.660  1.00 10.00      A   
ATOM   2109  N   PRO A 223      16.860 -19.434   0.238  1.00 10.00      A   
ATOM   2110  CA  PRO A 223      17.732 -19.746  -0.897  1.00 10.00      A   
ATOM   2111  CB  PRO A 223      18.535 -20.961  -0.411  1.00 10.00      A   
ATOM   2112  CG  PRO A 223      17.702 -21.567   0.664  1.00 10.00      A   
ATOM   2113  CD  PRO A 223      16.980 -20.426   1.320  1.00 10.00      A   
ATOM   2114  C   PRO A 223      16.912 -20.103  -2.138  1.00 10.00      A   
ATOM   2115  O   PRO A 223      15.721 -20.410  -2.044  1.00 10.00      A   
ATOM   2116  N   LEU A 224      17.547 -20.107  -3.298  1.00 10.00      A   
ATOM   2117  HN  LEU A 224      18.524 -19.940  -3.325  1.00 10.00      A   
ATOM   2118  CA  LEU A 224      16.825 -20.395  -4.532  1.00 10.00      A   
ATOM   2119  CB  LEU A 224      17.473 -19.702  -5.731  1.00 10.00      A   
ATOM   2120  CG  LEU A 224      16.671 -19.724  -7.035  1.00 10.00      A   
ATOM   2121  CD1 LEU A 224      15.299 -19.102  -6.829  1.00 10.00      A   
ATOM   2122  CD2 LEU A 224      17.421 -19.000  -8.140  1.00 10.00      A   
ATOM   2123  C   LEU A 224      16.671 -21.896  -4.776  1.00 10.00      A   
ATOM   2124  O   LEU A 224      15.698 -22.342  -5.390  1.00 10.00      A   
ATOM   2125  N   GLU A 225      17.618 -22.669  -4.268  1.00 10.00      A   
ATOM   2126  HN  GLU A 225      18.363 -22.247  -3.774  1.00 10.00      A   
ATOM   2127  CA  GLU A 225      17.616 -24.121  -4.432  1.00 10.00      A   
ATOM   2128  CB  GLU A 225      18.960 -24.717  -3.991  1.00 10.00      A   
ATOM   2129  CG  GLU A 225      20.162 -23.795  -4.160  1.00 10.00      A   
ATOM   2130  CD  GLU A 225      20.304 -22.809  -3.016  1.00 10.00      A   
ATOM   2131  OE1 GLU A 225      19.909 -21.636  -3.188  1.00 10.00      A   
ATOM   2132  OE2 GLU A 225      20.790 -23.208  -1.937  1.00 10.00      A   
ATOM   2133  C   GLU A 225      16.478 -24.799  -3.661  1.00 10.00      A   
ATOM   2134  O   GLU A 225      16.308 -26.019  -3.736  1.00 10.00      A   
ATOM   2135  N   LYS A 226      15.711 -24.026  -2.906  1.00 10.00      A   
ATOM   2136  HN  LYS A 226      15.894 -23.062  -2.858  1.00 10.00      A   
ATOM   2137  CA  LYS A 226      14.608 -24.588  -2.139  1.00 10.00      A   
ATOM   2138  CB  LYS A 226      14.818 -24.370  -0.643  1.00 10.00      A   
ATOM   2139  CG  LYS A 226      15.814 -25.336  -0.024  1.00 10.00      A   
ATOM   2140  CD  LYS A 226      16.253 -24.866   1.349  1.00 10.00      A   
ATOM   2141  CE  LYS A 226      17.287 -25.805   1.944  1.00 10.00      A   
ATOM   2142  NZ  LYS A 226      18.061 -25.146   3.023  1.00 10.00      A   
ATOM   2143  HZ1 LYS A 226      17.416 -24.713   3.720  1.00 10.00      A   
ATOM   2144  HZ2 LYS A 226      18.670 -24.405   2.624  1.00 10.00      A   
ATOM   2145  HZ3 LYS A 226      18.661 -25.841   3.508  1.00 10.00      A   
ATOM   2146  C   LYS A 226      13.255 -24.044  -2.589  1.00 10.00      A   
ATOM   2147  O   LYS A 226      12.211 -24.486  -2.112  1.00 10.00      A   
ATOM   2148  N   LEU A 227      13.271 -23.111  -3.531  1.00 10.00      A   
ATOM   2149  HN  LEU A 227      14.129 -22.823  -3.907  1.00 10.00      A   
ATOM   2150  CA  LEU A 227      12.041 -22.508  -4.027  1.00 10.00      A   
ATOM   2151  CB  LEU A 227      12.365 -21.275  -4.869  1.00 10.00      A   
ATOM   2152  CG  LEU A 227      11.167 -20.430  -5.306  1.00 10.00      A   
ATOM   2153  CD1 LEU A 227      10.686 -19.550  -4.163  1.00 10.00      A   
ATOM   2154  CD2 LEU A 227      11.519 -19.592  -6.523  1.00 10.00      A   
ATOM   2155  C   LEU A 227      11.235 -23.506  -4.854  1.00 10.00      A   
ATOM   2156  O   LEU A 227      10.006 -23.552  -4.766  1.00 10.00      A   
ATOM   2157  N   ALA A 228      11.941 -24.312  -5.638  1.00 10.00      A   
ATOM   2158  HN  ALA A 228      12.917 -24.236  -5.636  1.00 10.00      A   
ATOM   2159  CA  ALA A 228      11.310 -25.310  -6.497  1.00 10.00      A   
ATOM   2160  CB  ALA A 228      12.365 -26.078  -7.276  1.00 10.00      A   
ATOM   2161  C   ALA A 228      10.430 -26.271  -5.697  1.00 10.00      A   
ATOM   2162  O   ALA A 228       9.340 -26.635  -6.133  1.00 10.00      A   
ATOM   2163  N   THR A 229      10.902 -26.661  -4.520  1.00 10.00      A   
ATOM   2164  HN  THR A 229      11.773 -26.328  -4.221  1.00 10.00      A   
ATOM   2165  CA  THR A 229      10.168 -27.577  -3.654  1.00 10.00      A   
ATOM   2166  CB  THR A 229      10.967 -27.838  -2.365  1.00 10.00      A   
ATOM   2167  OG1 THR A 229      12.345 -28.054  -2.708  1.00 10.00      A   
ATOM   2168  HG1 THR A 229      12.859 -28.206  -1.902  1.00 10.00      A   
ATOM   2169  CG2 THR A 229      10.424 -29.058  -1.637  1.00 10.00      A   
ATOM   2170  C   THR A 229       8.788 -27.019  -3.288  1.00 10.00      A   
ATOM   2171  O   THR A 229       7.781 -27.730  -3.332  1.00 10.00      A   
ATOM   2172  N   LEU A 230       8.746 -25.736  -2.961  1.00 10.00      A   
ATOM   2173  HN  LEU A 230       9.572 -25.208  -2.985  1.00 10.00      A   
ATOM   2174  CA  LEU A 230       7.502 -25.087  -2.576  1.00 10.00      A   
ATOM   2175  CB  LEU A 230       7.786 -23.736  -1.925  1.00 10.00      A   
ATOM   2176  CG  LEU A 230       8.834 -23.738  -0.809  1.00 10.00      A   
ATOM   2177  CD1 LEU A 230       9.121 -22.320  -0.339  1.00 10.00      A   
ATOM   2178  CD2 LEU A 230       8.392 -24.619   0.353  1.00 10.00      A   
ATOM   2179  C   LEU A 230       6.567 -24.925  -3.769  1.00 10.00      A   
ATOM   2180  O   LEU A 230       5.345 -25.014  -3.627  1.00 10.00      A   
ATOM   2181  N   LEU A 231       7.143 -24.711  -4.944  1.00 10.00      A   
ATOM   2182  HN  LEU A 231       8.122 -24.659  -4.998  1.00 10.00      A   
ATOM   2183  CA  LEU A 231       6.356 -24.536  -6.159  1.00 10.00      A   
ATOM   2184  CB  LEU A 231       7.247 -24.104  -7.328  1.00 10.00      A   
ATOM   2185  CG  LEU A 231       8.125 -22.870  -7.108  1.00 10.00      A   
ATOM   2186  CD1 LEU A 231       8.994 -22.600  -8.329  1.00 10.00      A   
ATOM   2187  CD2 LEU A 231       7.275 -21.658  -6.778  1.00 10.00      A   
ATOM   2188  C   LEU A 231       5.599 -25.812  -6.522  1.00 10.00      A   
ATOM   2189  O   LEU A 231       4.537 -25.761  -7.141  1.00 10.00      A   
ATOM   2190  N   GLN A 232       6.154 -26.955  -6.134  1.00 10.00      A   
ATOM   2191  HN  GLN A 232       7.011 -26.931  -5.655  1.00 10.00      A   
ATOM   2192  CA  GLN A 232       5.529 -28.241  -6.412  1.00 10.00      A   
ATOM   2193  CB  GLN A 232       6.579 -29.349  -6.489  1.00 10.00      A   
ATOM   2194  CG  GLN A 232       7.478 -29.269  -7.708  1.00 10.00      A   
ATOM   2195  CD  GLN A 232       8.415 -30.454  -7.816  1.00 10.00      A   
ATOM   2196  OE1 GLN A 232       8.826 -31.039  -6.811  1.00 10.00      A   
ATOM   2197  NE2 GLN A 232       8.757 -30.822  -9.038  1.00 10.00      A   
ATOM   2198 HE21 GLN A 232       8.386 -30.319  -9.792  1.00 10.00      A   
ATOM   2199 HE22 GLN A 232       9.370 -31.577  -9.139  1.00 10.00      A   
ATOM   2200  C   GLN A 232       4.493 -28.585  -5.350  1.00 10.00      A   
ATOM   2201  O   GLN A 232       3.683 -29.493  -5.531  1.00 10.00      A   
ATOM   2202  N   ARG A 233       4.519 -27.851  -4.246  1.00 10.00      A   
ATOM   2203  HN  ARG A 233       5.181 -27.131  -4.167  1.00 10.00      A   
ATOM   2204  CA  ARG A 233       3.583 -28.083  -3.156  1.00 10.00      A   
ATOM   2205  CB  ARG A 233       4.196 -27.703  -1.805  1.00 10.00      A   
ATOM   2206  CG  ARG A 233       5.309 -28.619  -1.328  1.00 10.00      A   
ATOM   2207  CD  ARG A 233       4.868 -30.071  -1.320  1.00 10.00      A   
ATOM   2208  NE  ARG A 233       5.549 -30.838  -0.286  1.00 10.00      A   
ATOM   2209  HE  ARG A 233       5.955 -30.333   0.458  1.00 10.00      A   
ATOM   2210  CZ  ARG A 233       5.645 -32.162  -0.282  1.00 10.00      A   
ATOM   2211  NH1 ARG A 233       5.102 -32.881  -1.255  1.00 10.00      A   
ATOM   2212 HH11 ARG A 233       5.176 -33.922  -1.239  1.00 10.00      A   
ATOM   2213 HH12 ARG A 233       4.597 -32.413  -2.040  1.00 10.00      A   
ATOM   2214  NH2 ARG A 233       6.282 -32.764   0.708  1.00 10.00      A   
ATOM   2215 HH21 ARG A 233       6.366 -33.804   0.727  1.00 10.00      A   
ATOM   2216 HH22 ARG A 233       6.705 -32.190   1.484  1.00 10.00      A   
ATOM   2217  C   ARG A 233       2.284 -27.317  -3.374  1.00 10.00      A   
ATOM   2218  O   ARG A 233       1.212 -27.802  -3.020  1.00 10.00      A   
ATOM   2219  N   ALA A 234       2.384 -26.131  -3.971  1.00 10.00      A   
ATOM   2220  HN  ALA A 234       3.267 -25.806  -4.249  1.00 10.00      A   
ATOM   2221  CA  ALA A 234       1.207 -25.307  -4.232  1.00 10.00      A   
ATOM   2222  CB  ALA A 234       1.150 -24.134  -3.265  1.00 10.00      A   
ATOM   2223  C   ALA A 234       1.186 -24.807  -5.675  1.00 10.00      A   
ATOM   2224  O   ALA A 234       1.630 -23.692  -5.959  1.00 10.00      A   
ATOM   2225  N   PRO A 235       0.675 -25.626  -6.613  1.00 10.00      A   
ATOM   2226  CA  PRO A 235       0.592 -25.271  -8.031  1.00 10.00      A   
ATOM   2227  CB  PRO A 235       0.454 -26.631  -8.739  1.00 10.00      A   
ATOM   2228  CG  PRO A 235       0.495 -27.669  -7.659  1.00 10.00      A   
ATOM   2229  CD  PRO A 235       0.150 -26.973  -6.376  1.00 10.00      A   
ATOM   2230  C   PRO A 235      -0.626 -24.398  -8.332  1.00 10.00      A   
ATOM   2231  O   PRO A 235      -0.813 -23.929  -9.456  1.00 10.00      A   
ATOM   2232  N   GLN A 236      -1.461 -24.182  -7.323  1.00 10.00      A   
ATOM   2233  HN  GLN A 236      -1.271 -24.589  -6.449  1.00 10.00      A   
ATOM   2234  CA  GLN A 236      -2.661 -23.367  -7.485  1.00 10.00      A   
ATOM   2235  CB  GLN A 236      -3.830 -23.939  -6.675  1.00 10.00      A   
ATOM   2236  CG  GLN A 236      -3.791 -23.633  -5.183  1.00 10.00      A   
ATOM   2237  CD  GLN A 236      -2.683 -24.368  -4.458  1.00 10.00      A   
ATOM   2238  OE1 GLN A 236      -2.272 -25.455  -4.864  1.00 10.00      A   
ATOM   2239  NE2 GLN A 236      -2.189 -23.779  -3.384  1.00 10.00      A   
ATOM   2240 HE21 GLN A 236      -2.558 -22.903  -3.125  1.00 10.00      A   
ATOM   2241 HE22 GLN A 236      -1.481 -24.238  -2.886  1.00 10.00      A   
ATOM   2242  C   GLN A 236      -2.399 -21.912  -7.097  1.00 10.00      A   
ATOM   2243  O   GLN A 236      -3.329 -21.113  -6.970  1.00 10.00      A   
ATOM   2244  N   LEU A 237      -1.128 -21.579  -6.919  1.00 10.00      A   
ATOM   2245  HN  LEU A 237      -0.437 -22.259  -7.055  1.00 10.00      A   
ATOM   2246  CA  LEU A 237      -0.729 -20.232  -6.539  1.00 10.00      A   
ATOM   2247  CB  LEU A 237       0.763 -20.199  -6.212  1.00 10.00      A   
ATOM   2248  CG  LEU A 237       1.168 -19.339  -5.015  1.00 10.00      A   
ATOM   2249  CD1 LEU A 237       0.634 -19.938  -3.724  1.00 10.00      A   
ATOM   2250  CD2 LEU A 237       2.679 -19.192  -4.955  1.00 10.00      A   
ATOM   2251  C   LEU A 237      -1.039 -19.236  -7.650  1.00 10.00      A   
ATOM   2252  O   LEU A 237      -0.881 -19.539  -8.834  1.00 10.00      A   
ATOM   2253  N   GLU A 238      -1.486 -18.052  -7.253  1.00 10.00      A   
ATOM   2254  HN  GLU A 238      -1.595 -17.885  -6.290  1.00 10.00      A   
ATOM   2255  CA  GLU A 238      -1.828 -16.993  -8.188  1.00 10.00      A   
ATOM   2256  CB  GLU A 238      -3.221 -16.447  -7.867  1.00 10.00      A   
ATOM   2257  CG  GLU A 238      -4.291 -17.523  -7.762  1.00 10.00      A   
ATOM   2258  CD  GLU A 238      -5.610 -17.001  -7.228  1.00 10.00      A   
ATOM   2259  OE1 GLU A 238      -6.593 -17.773  -7.206  1.00 10.00      A   
ATOM   2260  OE2 GLU A 238      -5.672 -15.819  -6.831  1.00 10.00      A   
ATOM   2261  C   GLU A 238      -0.795 -15.876  -8.113  1.00 10.00      A   
ATOM   2262  O   GLU A 238      -0.445 -15.260  -9.123  1.00 10.00      A   
ATOM   2263  N   GLU A 239      -0.316 -15.614  -6.908  1.00 10.00      A   
ATOM   2264  HN  GLU A 239      -0.651 -16.124  -6.138  1.00 10.00      A   
ATOM   2265  CA  GLU A 239       0.690 -14.583  -6.688  1.00 10.00      A   
ATOM   2266  CB  GLU A 239       0.115 -13.420  -5.874  1.00 10.00      A   
ATOM   2267  CG  GLU A 239      -1.031 -12.687  -6.554  1.00 10.00      A   
ATOM   2268  CD  GLU A 239      -1.346 -11.360  -5.895  1.00 10.00      A   
ATOM   2269  OE1 GLU A 239      -0.645 -10.367  -6.179  1.00 10.00      A   
ATOM   2270  OE2 GLU A 239      -2.298 -11.300  -5.083  1.00 10.00      A   
ATOM   2271  C   GLU A 239       1.900 -15.189  -5.989  1.00 10.00      A   
ATOM   2272  O   GLU A 239       1.802 -15.655  -4.853  1.00 10.00      A   
ATOM   2273  N   LEU A 240       3.036 -15.194  -6.669  1.00 10.00      A   
ATOM   2274  HN  LEU A 240       3.059 -14.795  -7.568  1.00 10.00      A   
ATOM   2275  CA  LEU A 240       4.251 -15.767  -6.111  1.00 10.00      A   
ATOM   2276  CB  LEU A 240       4.840 -16.817  -7.065  1.00 10.00      A   
ATOM   2277  CG  LEU A 240       6.224 -17.369  -6.711  1.00 10.00      A   
ATOM   2278  CD1 LEU A 240       6.171 -18.180  -5.424  1.00 10.00      A   
ATOM   2279  CD2 LEU A 240       6.773 -18.206  -7.855  1.00 10.00      A   
ATOM   2280  C   LEU A 240       5.292 -14.702  -5.788  1.00 10.00      A   
ATOM   2281  O   LEU A 240       5.675 -13.904  -6.646  1.00 10.00      A   
ATOM   2282  N   GLY A 241       5.731 -14.691  -4.540  1.00 10.00      A   
ATOM   2283  HN  GLY A 241       5.362 -15.339  -3.896  1.00 10.00      A   
ATOM   2284  CA  GLY A 241       6.739 -13.753  -4.109  1.00 10.00      A   
ATOM   2285  C   GLY A 241       8.034 -14.479  -3.816  1.00 10.00      A   
ATOM   2286  O   GLY A 241       8.233 -14.989  -2.714  1.00 10.00      A   
ATOM   2287  N   THR A 242       8.900 -14.547  -4.810  1.00 10.00      A   
ATOM   2288  HN  THR A 242       8.680 -14.114  -5.660  1.00 10.00      A   
ATOM   2289  CA  THR A 242      10.177 -15.229  -4.670  1.00 10.00      A   
ATOM   2290  CB  THR A 242      10.901 -15.338  -6.030  1.00 10.00      A   
ATOM   2291  OG1 THR A 242      11.034 -14.038  -6.621  1.00 10.00      A   
ATOM   2292  HG1 THR A 242      10.190 -13.567  -6.567  1.00 10.00      A   
ATOM   2293  CG2 THR A 242      10.127 -16.238  -6.980  1.00 10.00      A   
ATOM   2294  C   THR A 242      11.083 -14.507  -3.675  1.00 10.00      A   
ATOM   2295  O   THR A 242      10.988 -13.291  -3.507  1.00 10.00      A   
ATOM   2296  N   GLY A 243      11.932 -15.264  -2.998  1.00 10.00      A   
ATOM   2297  HN  GLY A 243      11.935 -16.231  -3.144  1.00 10.00      A   
ATOM   2298  CA  GLY A 243      12.851 -14.678  -2.048  1.00 10.00      A   
ATOM   2299  C   GLY A 243      14.201 -14.441  -2.683  1.00 10.00      A   
ATOM   2300  O   GLY A 243      14.351 -13.541  -3.512  1.00 10.00      A   
ATOM   2301  N   GLY A 244      15.179 -15.257  -2.314  1.00 10.00      A   
ATOM   2302  HN  GLY A 244      15.002 -15.961  -1.651  1.00 10.00      A   
ATOM   2303  CA  GLY A 244      16.503 -15.125  -2.881  1.00 10.00      A   
ATOM   2304  C   GLY A 244      16.578 -15.773  -4.245  1.00 10.00      A   
ATOM   2305  O   GLY A 244      16.629 -16.996  -4.357  1.00 10.00      A   
ATOM   2306  N   TYR A 245      16.583 -14.957  -5.289  1.00 10.00      A   
ATOM   2307  HN  TYR A 245      16.561 -13.986  -5.139  1.00 10.00      A   
ATOM   2308  CA  TYR A 245      16.639 -15.465  -6.653  1.00 10.00      A   
ATOM   2309  CB  TYR A 245      15.915 -14.512  -7.605  1.00 10.00      A   
ATOM   2310  CG  TYR A 245      15.218 -15.198  -8.762  1.00 10.00      A   
ATOM   2311  CD1 TYR A 245      14.092 -15.986  -8.552  1.00 10.00      A   
ATOM   2312  CD2 TYR A 245      15.680 -15.052 -10.063  1.00 10.00      A   
ATOM   2313  CE1 TYR A 245      13.449 -16.606  -9.604  1.00 10.00      A   
ATOM   2314  CE2 TYR A 245      15.045 -15.671 -11.121  1.00 10.00      A   
ATOM   2315  CZ  TYR A 245      13.929 -16.446 -10.887  1.00 10.00      A   
ATOM   2316  OH  TYR A 245      13.290 -17.062 -11.940  1.00 10.00      A   
ATOM   2317  HH  TYR A 245      13.943 -17.442 -12.546  1.00 10.00      A   
ATOM   2318  C   TYR A 245      18.085 -15.676  -7.093  1.00 10.00      A   
ATOM   2319  O   TYR A 245      18.404 -15.632  -8.284  1.00 10.00      A   
ATOM   2320  N   THR A 246      18.948 -15.925  -6.121  1.00 10.00      A   
ATOM   2321  HN  THR A 246      18.623 -15.976  -5.199  1.00 10.00      A   
ATOM   2322  CA  THR A 246      20.355 -16.147  -6.378  1.00 10.00      A   
ATOM   2323  CB  THR A 246      21.238 -15.134  -5.601  1.00 10.00      A   
ATOM   2324  OG1 THR A 246      22.622 -15.488  -5.694  1.00 10.00      A   
ATOM   2325  HG1 THR A 246      23.035 -14.988  -6.423  1.00 10.00      A   
ATOM   2326  CG2 THR A 246      20.826 -15.026  -4.136  1.00 10.00      A   
ATOM   2327  C   THR A 246      20.730 -17.584  -6.019  1.00 10.00      A   
ATOM   2328  O   THR A 246      20.575 -18.010  -4.872  1.00 10.00      A   
ATOM   2329  N   ALA A 247      21.176 -18.340  -7.014  1.00 10.00      A   
ATOM   2330  HN  ALA A 247      21.251 -17.955  -7.911  1.00 10.00      A   
ATOM   2331  CA  ALA A 247      21.572 -19.725  -6.806  1.00 10.00      A   
ATOM   2332  CB  ALA A 247      20.415 -20.673  -7.074  1.00 10.00      A   
ATOM   2333  C   ALA A 247      22.746 -20.087  -7.697  1.00 10.00      A   
ATOM   2334  O   ALA A 247      23.001 -19.421  -8.704  1.00 10.00      A   
ATOM   2335  N   GLU A 248      23.446 -21.147  -7.313  1.00 10.00      A   
ATOM   2336  HN  GLU A 248      23.171 -21.624  -6.499  1.00 10.00      A   
ATOM   2337  CA  GLU A 248      24.599 -21.633  -8.050  1.00 10.00      A   
ATOM   2338  CB  GLU A 248      25.143 -22.882  -7.349  1.00 10.00      A   
ATOM   2339  CG  GLU A 248      26.452 -23.423  -7.898  1.00 10.00      A   
ATOM   2340  CD  GLU A 248      26.786 -24.785  -7.321  1.00 10.00      A   
ATOM   2341  OE1 GLU A 248      26.498 -25.020  -6.128  1.00 10.00      A   
ATOM   2342  OE2 GLU A 248      27.336 -25.633  -8.055  1.00 10.00      A   
ATOM   2343  C   GLU A 248      24.202 -21.964  -9.480  1.00 10.00      A   
ATOM   2344  O   GLU A 248      23.139 -22.540  -9.712  1.00 10.00      A   
ATOM   2345  N   VAL A 249      25.039 -21.566 -10.430  1.00 10.00      A   
ATOM   2346  HN  VAL A 249      25.848 -21.074 -10.172  1.00 10.00      A   
ATOM   2347  CA  VAL A 249      24.777 -21.827 -11.848  1.00 10.00      A   
ATOM   2348  CB  VAL A 249      25.836 -21.177 -12.769  1.00 10.00      A   
ATOM   2349  CG1 VAL A 249      25.414 -21.276 -14.230  1.00 10.00      A   
ATOM   2350  CG2 VAL A 249      26.093 -19.727 -12.380  1.00 10.00      A   
ATOM   2351  C   VAL A 249      24.730 -23.330 -12.118  1.00 10.00      A   
ATOM   2352  O   VAL A 249      25.758 -23.964 -12.367  1.00 10.00      A   
ATOM   2353  N   ARG A 250      23.536 -23.899 -12.053  1.00 10.00      A   
ATOM   2354  HN  ARG A 250      22.752 -23.343 -11.852  1.00 10.00      A   
ATOM   2355  CA  ARG A 250      23.362 -25.327 -12.273  1.00 10.00      A   
ATOM   2356  CB  ARG A 250      23.255 -26.081 -10.948  1.00 10.00      A   
ATOM   2357  CG  ARG A 250      24.380 -25.823  -9.968  1.00 10.00      A   
ATOM   2358  CD  ARG A 250      24.407 -26.888  -8.890  1.00 10.00      A   
ATOM   2359  NE  ARG A 250      24.674 -28.212  -9.444  1.00 10.00      A   
ATOM   2360  HE  ARG A 250      23.892 -28.734  -9.758  1.00 10.00      A   
ATOM   2361  CZ  ARG A 250      25.897 -28.737  -9.575  1.00 10.00      A   
ATOM   2362  NH1 ARG A 250      26.971 -28.055  -9.185  1.00 10.00      A   
ATOM   2363 HH11 ARG A 250      26.871 -27.093  -8.780  1.00 10.00      A   
ATOM   2364 HH12 ARG A 250      27.924 -28.474  -9.287  1.00 10.00      A   
ATOM   2365  NH2 ARG A 250      26.046 -29.951 -10.082  1.00 10.00      A   
ATOM   2366 HH21 ARG A 250      25.213 -30.498 -10.384  1.00 10.00      A   
ATOM   2367 HH22 ARG A 250      27.000 -30.364 -10.189  1.00 10.00      A   
ATOM   2368  C   ARG A 250      22.123 -25.620 -13.100  1.00 10.00      A   
ATOM   2369  O   ARG A 250      21.011 -25.225 -12.733  1.00 10.00      A   
ATOM   2370  N   PRO A 251      22.304 -26.322 -14.226  1.00 10.00      A   
ATOM   2371  CA  PRO A 251      21.206 -26.704 -15.116  1.00 10.00      A   
ATOM   2372  CB  PRO A 251      21.911 -27.378 -16.300  1.00 10.00      A   
ATOM   2373  CG  PRO A 251      23.338 -26.964 -16.199  1.00 10.00      A   
ATOM   2374  CD  PRO A 251      23.607 -26.773 -14.737  1.00 10.00      A   
ATOM   2375  C   PRO A 251      20.265 -27.701 -14.447  1.00 10.00      A   
ATOM   2376  O   PRO A 251      19.061 -27.710 -14.713  1.00 10.00      A   
ATOM   2377  N   ASP A 252      20.814 -28.530 -13.564  1.00 10.00      A   
ATOM   2378  HN  ASP A 252      21.779 -28.464 -13.378  1.00 10.00      A   
ATOM   2379  CA  ASP A 252      20.022 -29.533 -12.863  1.00 10.00      A   
ATOM   2380  CB  ASP A 252      20.911 -30.557 -12.148  1.00 10.00      A   
ATOM   2381  CG  ASP A 252      21.547 -30.039 -10.871  1.00 10.00      A   
ATOM   2382  OD1 ASP A 252      21.128 -30.474  -9.780  1.00 10.00      A   
ATOM   2383  OD2 ASP A 252      22.480 -29.212 -10.956  1.00 10.00      A   
ATOM   2384  C   ASP A 252      19.014 -28.883 -11.916  1.00 10.00      A   
ATOM   2385  O   ASP A 252      17.885 -29.358 -11.770  1.00 10.00      A   
ATOM   2386  N   VAL A 253      19.413 -27.786 -11.290  1.00 10.00      A   
ATOM   2387  HN  VAL A 253      20.330 -27.465 -11.421  1.00 10.00      A   
ATOM   2388  CA  VAL A 253      18.529 -27.063 -10.389  1.00 10.00      A   
ATOM   2389  CB  VAL A 253      19.329 -26.183  -9.405  1.00 10.00      A   
ATOM   2390  CG1 VAL A 253      18.406 -25.507  -8.403  1.00 10.00      A   
ATOM   2391  CG2 VAL A 253      20.380 -27.013  -8.681  1.00 10.00      A   
ATOM   2392  C   VAL A 253      17.580 -26.197 -11.214  1.00 10.00      A   
ATOM   2393  O   VAL A 253      16.400 -26.050 -10.888  1.00 10.00      A   
ATOM   2394  N   TYR A 254      18.111 -25.665 -12.311  1.00 10.00      A   
ATOM   2395  HN  TYR A 254      19.056 -25.837 -12.504  1.00 10.00      A   
ATOM   2396  CA  TYR A 254      17.345 -24.822 -13.229  1.00 10.00      A   
ATOM   2397  CB  TYR A 254      18.239 -24.390 -14.399  1.00 10.00      A   
ATOM   2398  CG  TYR A 254      17.567 -23.486 -15.413  1.00 10.00      A   
ATOM   2399  CD1 TYR A 254      17.531 -22.111 -15.223  1.00 10.00      A   
ATOM   2400  CD2 TYR A 254      16.980 -24.001 -16.564  1.00 10.00      A   
ATOM   2401  CE1 TYR A 254      16.928 -21.278 -16.143  1.00 10.00      A   
ATOM   2402  CE2 TYR A 254      16.372 -23.173 -17.490  1.00 10.00      A   
ATOM   2403  CZ  TYR A 254      16.350 -21.811 -17.273  1.00 10.00      A   
ATOM   2404  OH  TYR A 254      15.752 -20.977 -18.190  1.00 10.00      A   
ATOM   2405  HH  TYR A 254      16.343 -20.242 -18.379  1.00 10.00      A   
ATOM   2406  C   TYR A 254      16.126 -25.567 -13.763  1.00 10.00      A   
ATOM   2407  O   TYR A 254      15.024 -25.018 -13.825  1.00 10.00      A   
ATOM   2408  N   SER A 255      16.335 -26.824 -14.140  1.00 10.00      A   
ATOM   2409  HN  SER A 255      17.237 -27.201 -14.064  1.00 10.00      A   
ATOM   2410  CA  SER A 255      15.261 -27.653 -14.669  1.00 10.00      A   
ATOM   2411  CB  SER A 255      15.808 -29.022 -15.098  1.00 10.00      A   
ATOM   2412  OG  SER A 255      16.920 -28.878 -15.974  1.00 10.00      A   
ATOM   2413  HG  SER A 255      17.665 -28.495 -15.489  1.00 10.00      A   
ATOM   2414  C   SER A 255      14.140 -27.820 -13.646  1.00 10.00      A   
ATOM   2415  O   SER A 255      12.966 -27.675 -13.976  1.00 10.00      A   
ATOM   2416  N   GLY A 256      14.515 -28.092 -12.398  1.00 10.00      A   
ATOM   2417  HN  GLY A 256      15.468 -28.155 -12.185  1.00 10.00      A   
ATOM   2418  CA  GLY A 256      13.529 -28.276 -11.348  1.00 10.00      A   
ATOM   2419  C   GLY A 256      12.672 -27.045 -11.137  1.00 10.00      A   
ATOM   2420  O   GLY A 256      11.449 -27.139 -11.038  1.00 10.00      A   
ATOM   2421  N   LEU A 257      13.318 -25.888 -11.084  1.00 10.00      A   
ATOM   2422  HN  LEU A 257      14.296 -25.881 -11.171  1.00 10.00      A   
ATOM   2423  CA  LEU A 257      12.615 -24.625 -10.887  1.00 10.00      A   
ATOM   2424  CB  LEU A 257      13.616 -23.471 -10.774  1.00 10.00      A   
ATOM   2425  CG  LEU A 257      13.062 -22.148 -10.238  1.00 10.00      A   
ATOM   2426  CD1 LEU A 257      12.681 -22.278  -8.771  1.00 10.00      A   
ATOM   2427  CD2 LEU A 257      14.060 -21.016 -10.444  1.00 10.00      A   
ATOM   2428  C   LEU A 257      11.638 -24.363 -12.032  1.00 10.00      A   
ATOM   2429  O   LEU A 257      10.495 -23.970 -11.807  1.00 10.00      A   
ATOM   2430  N   SER A 258      12.095 -24.603 -13.253  1.00 10.00      A   
ATOM   2431  HN  SER A 258      13.015 -24.926 -13.362  1.00 10.00      A   
ATOM   2432  CA  SER A 258      11.275 -24.394 -14.441  1.00 10.00      A   
ATOM   2433  CB  SER A 258      12.109 -24.611 -15.702  1.00 10.00      A   
ATOM   2434  OG  SER A 258      13.314 -23.865 -15.647  1.00 10.00      A   
ATOM   2435  HG  SER A 258      13.954 -24.332 -15.100  1.00 10.00      A   
ATOM   2436  C   SER A 258      10.042 -25.303 -14.445  1.00 10.00      A   
ATOM   2437  O   SER A 258       8.921 -24.840 -14.660  1.00 10.00      A   
ATOM   2438  N   VAL A 259      10.257 -26.592 -14.187  1.00 10.00      A   
ATOM   2439  HN  VAL A 259      11.173 -26.896 -14.005  1.00 10.00      A   
ATOM   2440  CA  VAL A 259       9.167 -27.567 -14.160  1.00 10.00      A   
ATOM   2441  CB  VAL A 259       9.693 -29.003 -13.929  1.00 10.00      A   
ATOM   2442  CG1 VAL A 259       8.544 -29.994 -13.816  1.00 10.00      A   
ATOM   2443  CG2 VAL A 259      10.639 -29.413 -15.045  1.00 10.00      A   
ATOM   2444  C   VAL A 259       8.149 -27.215 -13.075  1.00 10.00      A   
ATOM   2445  O   VAL A 259       6.937 -27.311 -13.284  1.00 10.00      A   
ATOM   2446  N   ALA A 260       8.650 -26.790 -11.926  1.00 10.00      A   
ATOM   2447  HN  ALA A 260       9.623 -26.730 -11.820  1.00 10.00      A   
ATOM   2448  CA  ALA A 260       7.797 -26.416 -10.813  1.00 10.00      A   
ATOM   2449  CB  ALA A 260       8.632 -26.239  -9.559  1.00 10.00      A   
ATOM   2450  C   ALA A 260       7.015 -25.144 -11.133  1.00 10.00      A   
ATOM   2451  O   ALA A 260       5.856 -24.999 -10.741  1.00 10.00      A   
ATOM   2452  N   LEU A 261       7.654 -24.231 -11.856  1.00 10.00      A   
ATOM   2453  HN  LEU A 261       8.583 -24.402 -12.133  1.00 10.00      A   
ATOM   2454  CA  LEU A 261       7.024 -22.975 -12.236  1.00 10.00      A   
ATOM   2455  CB  LEU A 261       8.049 -22.003 -12.815  1.00 10.00      A   
ATOM   2456  CG  LEU A 261       8.608 -20.969 -11.838  1.00 10.00      A   
ATOM   2457  CD1 LEU A 261       9.957 -20.462 -12.318  1.00 10.00      A   
ATOM   2458  CD2 LEU A 261       7.629 -19.815 -11.671  1.00 10.00      A   
ATOM   2459  C   LEU A 261       5.877 -23.200 -13.212  1.00 10.00      A   
ATOM   2460  O   LEU A 261       4.829 -22.563 -13.099  1.00 10.00      A   
ATOM   2461  N   SER A 262       6.070 -24.122 -14.153  1.00 10.00      A   
ATOM   2462  HN  SER A 262       6.937 -24.589 -14.196  1.00 10.00      A   
ATOM   2463  CA  SER A 262       5.040 -24.436 -15.143  1.00 10.00      A   
ATOM   2464  CB  SER A 262       5.611 -25.319 -16.257  1.00 10.00      A   
ATOM   2465  OG  SER A 262       6.570 -26.238 -15.757  1.00 10.00      A   
ATOM   2466  HG  SER A 262       6.312 -26.529 -14.874  1.00 10.00      A   
ATOM   2467  C   SER A 262       3.827 -25.105 -14.494  1.00 10.00      A   
ATOM   2468  O   SER A 262       2.780 -25.265 -15.122  1.00 10.00      A   
ATOM   2469  N   GLY A 263       3.974 -25.493 -13.235  1.00 10.00      A   
ATOM   2470  HN  GLY A 263       4.830 -25.338 -12.781  1.00 10.00      A   
ATOM   2471  CA  GLY A 263       2.890 -26.131 -12.522  1.00 10.00      A   
ATOM   2472  C   GLY A 263       1.808 -25.146 -12.129  1.00 10.00      A   
ATOM   2473  O   GLY A 263       0.638 -25.508 -12.058  1.00 10.00      A   
ATOM   2474  N   CYS A 264       2.194 -23.897 -11.901  1.00 10.00      A   
ATOM   2475  HN  CYS A 264       3.141 -23.661 -12.008  1.00 10.00      A   
ATOM   2476  CA  CYS A 264       1.245 -22.861 -11.508  1.00 10.00      A   
ATOM   2477  CB  CYS A 264       1.909 -21.831 -10.591  1.00 10.00      A   
ATOM   2478  SG  CYS A 264       2.390 -22.486  -8.976  1.00 10.00      A   
ATOM   2479  HG  CYS A 264       3.590 -22.000  -8.680  1.00 10.00      A   
ATOM   2480  C   CYS A 264       0.626 -22.178 -12.722  1.00 10.00      A   
ATOM   2481  O   CYS A 264       1.245 -21.318 -13.350  1.00 10.00      A   
ATOM   2482  N   LYS A 265      -0.599 -22.572 -13.052  1.00 10.00      A   
ATOM   2483  HN  LYS A 265      -1.036 -23.272 -12.520  1.00 10.00      A   
ATOM   2484  CA  LYS A 265      -1.307 -21.995 -14.185  1.00 10.00      A   
ATOM   2485  CB  LYS A 265      -2.174 -23.046 -14.887  1.00 10.00      A   
ATOM   2486  CG  LYS A 265      -1.441 -23.880 -15.926  1.00 10.00      A   
ATOM   2487  CD  LYS A 265      -0.660 -25.016 -15.287  1.00 10.00      A   
ATOM   2488  CE  LYS A 265      -0.149 -25.989 -16.335  1.00 10.00      A   
ATOM   2489  NZ  LYS A 265       0.705 -27.047 -15.737  1.00 10.00      A   
ATOM   2490  HZ1 LYS A 265       1.546 -26.620 -15.298  1.00 10.00      A   
ATOM   2491  HZ2 LYS A 265       1.014 -27.717 -16.472  1.00 10.00      A   
ATOM   2492  HZ3 LYS A 265       0.175 -27.571 -15.012  1.00 10.00      A   
ATOM   2493  C   LYS A 265      -2.173 -20.828 -13.734  1.00 10.00      A   
ATOM   2494  O   LYS A 265      -2.599 -20.003 -14.544  1.00 10.00      A   
ATOM   2495  N   GLU A 266      -2.419 -20.760 -12.431  1.00 10.00      A   
ATOM   2496  HN  GLU A 266      -2.043 -21.445 -11.837  1.00 10.00      A   
ATOM   2497  CA  GLU A 266      -3.239 -19.701 -11.861  1.00 10.00      A   
ATOM   2498  CB  GLU A 266      -3.909 -20.180 -10.570  1.00 10.00      A   
ATOM   2499  CG  GLU A 266      -4.629 -21.518 -10.688  1.00 10.00      A   
ATOM   2500  CD  GLU A 266      -5.647 -21.540 -11.808  1.00 10.00      A   
ATOM   2501  OE1 GLU A 266      -5.431 -22.262 -12.802  1.00 10.00      A   
ATOM   2502  OE2 GLU A 266      -6.667 -20.828 -11.704  1.00 10.00      A   
ATOM   2503  C   GLU A 266      -2.402 -18.458 -11.584  1.00 10.00      A   
ATOM   2504  O   GLU A 266      -2.939 -17.395 -11.268  1.00 10.00      A   
ATOM   2505  N   LEU A 267      -1.087 -18.602 -11.719  1.00 10.00      A   
ATOM   2506  HN  LEU A 267      -0.735 -19.472 -11.986  1.00 10.00      A   
ATOM   2507  CA  LEU A 267      -0.153 -17.509 -11.480  1.00 10.00      A   
ATOM   2508  CB  LEU A 267       1.294 -17.999 -11.625  1.00 10.00      A   
ATOM   2509  CG  LEU A 267       2.316 -17.421 -10.638  1.00 10.00      A   
ATOM   2510  CD1 LEU A 267       1.963 -17.804  -9.211  1.00 10.00      A   
ATOM   2511  CD2 LEU A 267       3.719 -17.893 -10.979  1.00 10.00      A   
ATOM   2512  C   LEU A 267      -0.418 -16.341 -12.423  1.00 10.00      A   
ATOM   2513  O   LEU A 267      -0.473 -16.512 -13.645  1.00 10.00      A   
ATOM   2514  N   ARG A 268      -0.625 -15.168 -11.841  1.00 10.00      A   
ATOM   2515  HN  ARG A 268      -0.619 -15.122 -10.856  1.00 10.00      A   
ATOM   2516  CA  ARG A 268      -0.885 -13.950 -12.601  1.00 10.00      A   
ATOM   2517  CB  ARG A 268      -2.345 -13.519 -12.419  1.00 10.00      A   
ATOM   2518  CG  ARG A 268      -3.378 -14.492 -12.962  1.00 10.00      A   
ATOM   2519  CD  ARG A 268      -3.351 -14.548 -14.479  1.00 10.00      A   
ATOM   2520  NE  ARG A 268      -4.435 -15.371 -15.005  1.00 10.00      A   
ATOM   2521  HE  ARG A 268      -5.275 -14.912 -15.239  1.00 10.00      A   
ATOM   2522  CZ  ARG A 268      -4.354 -16.688 -15.179  1.00 10.00      A   
ATOM   2523  NH1 ARG A 268      -3.238 -17.342 -14.870  1.00 10.00      A   
ATOM   2524 HH11 ARG A 268      -3.180 -18.378 -15.010  1.00 10.00      A   
ATOM   2525 HH12 ARG A 268      -2.415 -16.827 -14.485  1.00 10.00      A   
ATOM   2526  NH2 ARG A 268      -5.397 -17.350 -15.663  1.00 10.00      A   
ATOM   2527 HH21 ARG A 268      -6.275 -16.840 -15.903  1.00 10.00      A   
ATOM   2528 HH22 ARG A 268      -5.347 -18.386 -15.802  1.00 10.00      A   
ATOM   2529  C   ARG A 268       0.011 -12.814 -12.117  1.00 10.00      A   
ATOM   2530  O   ARG A 268       0.155 -11.792 -12.792  1.00 10.00      A   
ATOM   2531  N   CYS A 269       0.609 -12.996 -10.949  1.00 10.00      A   
ATOM   2532  HN  CYS A 269       0.481 -13.840 -10.467  1.00 10.00      A   
ATOM   2533  CA  CYS A 269       1.462 -11.979 -10.362  1.00 10.00      A   
ATOM   2534  CB  CYS A 269       0.676 -11.248  -9.265  1.00 10.00      A   
ATOM   2535  SG  CYS A 269       1.650 -10.263  -8.105  1.00 10.00      A   
ATOM   2536  HG  CYS A 269       0.902 -10.090  -7.017  1.00 10.00      A   
ATOM   2537  C   CYS A 269       2.741 -12.599  -9.808  1.00 10.00      A   
ATOM   2538  O   CYS A 269       2.711 -13.674  -9.209  1.00 10.00      A   
ATOM   2539  N   LEU A 270       3.859 -11.922 -10.031  1.00 10.00      A   
ATOM   2540  HN  LEU A 270       3.807 -11.070 -10.514  1.00 10.00      A   
ATOM   2541  CA  LEU A 270       5.157 -12.394  -9.568  1.00 10.00      A   
ATOM   2542  CB  LEU A 270       5.943 -13.024 -10.722  1.00 10.00      A   
ATOM   2543  CG  LEU A 270       6.211 -14.524 -10.610  1.00 10.00      A   
ATOM   2544  CD1 LEU A 270       6.669 -15.081 -11.946  1.00 10.00      A   
ATOM   2545  CD2 LEU A 270       7.246 -14.801  -9.530  1.00 10.00      A   
ATOM   2546  C   LEU A 270       5.956 -11.244  -8.960  1.00 10.00      A   
ATOM   2547  O   LEU A 270       5.923 -10.116  -9.463  1.00 10.00      A   
ATOM   2548  N   SER A 271       6.656 -11.529  -7.872  1.00 10.00      A   
ATOM   2549  HN  SER A 271       6.621 -12.441  -7.506  1.00 10.00      A   
ATOM   2550  CA  SER A 271       7.462 -10.527  -7.191  1.00 10.00      A   
ATOM   2551  CB  SER A 271       6.601  -9.786  -6.164  1.00 10.00      A   
ATOM   2552  OG  SER A 271       5.436  -9.251  -6.778  1.00 10.00      A   
ATOM   2553  HG  SER A 271       5.502  -9.369  -7.734  1.00 10.00      A   
ATOM   2554  C   SER A 271       8.672 -11.173  -6.506  1.00 10.00      A   
ATOM   2555  O   SER A 271       8.843 -12.398  -6.559  1.00 10.00      A   
ATOM   2556  N   GLY A 272       9.503 -10.348  -5.869  1.00 10.00      A   
ATOM   2557  HN  GLY A 272       9.318  -9.385  -5.871  1.00 10.00      A   
ATOM   2558  CA  GLY A 272      10.680 -10.838  -5.181  1.00 10.00      A   
ATOM   2559  C   GLY A 272      11.935 -10.592  -5.986  1.00 10.00      A   
ATOM   2560  O   GLY A 272      12.360  -9.450  -6.142  1.00 10.00      A   
ATOM   2561  N   PHE A 273      12.525 -11.666  -6.492  1.00 10.00      A   
ATOM   2562  HN  PHE A 273      12.132 -12.549  -6.310  1.00 10.00      A   
ATOM   2563  CA  PHE A 273      13.727 -11.590  -7.318  1.00 10.00      A   
ATOM   2564  CB  PHE A 273      13.419 -10.920  -8.665  1.00 10.00      A   
ATOM   2565  CG  PHE A 273      12.379 -11.637  -9.479  1.00 10.00      A   
ATOM   2566  CD1 PHE A 273      11.048 -11.262  -9.412  1.00 10.00      A   
ATOM   2567  CD2 PHE A 273      12.733 -12.688 -10.308  1.00 10.00      A   
ATOM   2568  CE1 PHE A 273      10.089 -11.921 -10.158  1.00 10.00      A   
ATOM   2569  CE2 PHE A 273      11.781 -13.354 -11.058  1.00 10.00      A   
ATOM   2570  CZ  PHE A 273      10.456 -12.970 -10.983  1.00 10.00      A   
ATOM   2571  C   PHE A 273      14.901 -10.892  -6.629  1.00 10.00      A   
ATOM   2572  O   PHE A 273      15.664 -10.174  -7.276  1.00 10.00      A   
ATOM   2573  N   TRP A 274      15.054 -11.107  -5.323  1.00 10.00      A   
ATOM   2574  HN  TRP A 274      14.419 -11.688  -4.849  1.00 10.00      A   
ATOM   2575  CA  TRP A 274      16.158 -10.501  -4.586  1.00 10.00      A   
ATOM   2576  CB  TRP A 274      15.998 -10.723  -3.081  1.00 10.00      A   
ATOM   2577  CG  TRP A 274      15.219  -9.651  -2.381  1.00 10.00      A   
ATOM   2578  CD1 TRP A 274      15.679  -8.428  -1.980  1.00 10.00      A   
ATOM   2579  CD2 TRP A 274      13.847  -9.710  -1.985  1.00 10.00      A   
ATOM   2580  NE1 TRP A 274      14.674  -7.724  -1.361  1.00 10.00      A   
ATOM   2581  HE1 TRP A 274      14.757  -6.820  -0.987  1.00 10.00      A   
ATOM   2582  CE2 TRP A 274      13.540  -8.488  -1.355  1.00 10.00      A   
ATOM   2583  CE3 TRP A 274      12.843 -10.677  -2.108  1.00 10.00      A   
ATOM   2584  CZ2 TRP A 274      12.277  -8.210  -0.844  1.00 10.00      A   
ATOM   2585  CZ3 TRP A 274      11.589 -10.398  -1.601  1.00 10.00      A   
ATOM   2586  CH2 TRP A 274      11.317  -9.174  -0.979  1.00 10.00      A   
ATOM   2587  C   TRP A 274      17.475 -11.103  -5.063  1.00 10.00      A   
ATOM   2588  O   TRP A 274      17.681 -12.313  -4.937  1.00 10.00      A   
ATOM   2589  N   ASP A 275      18.351 -10.259  -5.616  1.00 10.00      A   
ATOM   2590  HN  ASP A 275      18.113  -9.310  -5.682  1.00 10.00      A   
ATOM   2591  CA  ASP A 275      19.652 -10.703  -6.138  1.00 10.00      A   
ATOM   2592  CB  ASP A 275      20.539 -11.310  -5.040  1.00 10.00      A   
ATOM   2593  CG  ASP A 275      20.772 -10.386  -3.861  1.00 10.00      A   
ATOM   2594  OD1 ASP A 275      21.494  -9.378  -4.011  1.00 10.00      A   
ATOM   2595  OD2 ASP A 275      20.239 -10.670  -2.763  1.00 10.00      A   
ATOM   2596  C   ASP A 275      19.435 -11.715  -7.259  1.00 10.00      A   
ATOM   2597  O   ASP A 275      20.144 -12.716  -7.364  1.00 10.00      A   
ATOM   2598  N   ALA A 276      18.442 -11.427  -8.094  1.00 10.00      A   
ATOM   2599  HN  ALA A 276      17.938 -10.599  -7.953  1.00 10.00      A   
ATOM   2600  CA  ALA A 276      18.071 -12.289  -9.208  1.00 10.00      A   
ATOM   2601  CB  ALA A 276      16.858 -11.724  -9.930  1.00 10.00      A   
ATOM   2602  C   ALA A 276      19.207 -12.515 -10.198  1.00 10.00      A   
ATOM   2603  O   ALA A 276      19.711 -11.573 -10.815  1.00 10.00      A   
ATOM   2604  N   VAL A 277      19.600 -13.774 -10.346  1.00 10.00      A   
ATOM   2605  HN  VAL A 277      19.178 -14.473  -9.800  1.00 10.00      A   
ATOM   2606  CA  VAL A 277      20.647 -14.141 -11.287  1.00 10.00      A   
ATOM   2607  CB  VAL A 277      21.305 -15.486 -10.912  1.00 10.00      A   
ATOM   2608  CG1 VAL A 277      22.552 -15.727 -11.748  1.00 10.00      A   
ATOM   2609  CG2 VAL A 277      21.644 -15.523  -9.433  1.00 10.00      A   
ATOM   2610  C   VAL A 277      20.039 -14.247 -12.688  1.00 10.00      A   
ATOM   2611  O   VAL A 277      19.054 -14.965 -12.887  1.00 10.00      A   
ATOM   2612  N   PRO A 278      20.624 -13.541 -13.674  1.00 10.00      A   
ATOM   2613  CA  PRO A 278      20.134 -13.526 -15.063  1.00 10.00      A   
ATOM   2614  CB  PRO A 278      21.225 -12.760 -15.817  1.00 10.00      A   
ATOM   2615  CG  PRO A 278      21.859 -11.901 -14.782  1.00 10.00      A   
ATOM   2616  CD  PRO A 278      21.815 -12.692 -13.508  1.00 10.00      A   
ATOM   2617  C   PRO A 278      19.960 -14.919 -15.671  1.00 10.00      A   
ATOM   2618  O   PRO A 278      19.164 -15.104 -16.592  1.00 10.00      A   
ATOM   2619  N   ALA A 279      20.699 -15.892 -15.154  1.00 10.00      A   
ATOM   2620  HN  ALA A 279      21.313 -15.687 -14.416  1.00 10.00      A   
ATOM   2621  CA  ALA A 279      20.628 -17.255 -15.663  1.00 10.00      A   
ATOM   2622  CB  ALA A 279      21.848 -18.053 -15.228  1.00 10.00      A   
ATOM   2623  C   ALA A 279      19.335 -17.969 -15.262  1.00 10.00      A   
ATOM   2624  O   ALA A 279      18.904 -18.896 -15.940  1.00 10.00      A   
ATOM   2625  N   TYR A 280      18.706 -17.528 -14.178  1.00 10.00      A   
ATOM   2626  HN  TYR A 280      19.069 -16.757 -13.683  1.00 10.00      A   
ATOM   2627  CA  TYR A 280      17.474 -18.167 -13.711  1.00 10.00      A   
ATOM   2628  CB  TYR A 280      17.499 -18.361 -12.194  1.00 10.00      A   
ATOM   2629  CG  TYR A 280      18.198 -19.627 -11.757  1.00 10.00      A   
ATOM   2630  CD1 TYR A 280      19.496 -19.600 -11.266  1.00 10.00      A   
ATOM   2631  CD2 TYR A 280      17.553 -20.855 -11.834  1.00 10.00      A   
ATOM   2632  CE1 TYR A 280      20.131 -20.763 -10.867  1.00 10.00      A   
ATOM   2633  CE2 TYR A 280      18.179 -22.020 -11.438  1.00 10.00      A   
ATOM   2634  CZ  TYR A 280      19.466 -21.970 -10.956  1.00 10.00      A   
ATOM   2635  OH  TYR A 280      20.095 -23.128 -10.560  1.00 10.00      A   
ATOM   2636  HH  TYR A 280      20.121 -23.744 -11.297  1.00 10.00      A   
ATOM   2637  C   TYR A 280      16.221 -17.403 -14.127  1.00 10.00      A   
ATOM   2638  O   TYR A 280      15.104 -17.814 -13.815  1.00 10.00      A   
ATOM   2639  N   LEU A 281      16.412 -16.306 -14.844  1.00 10.00      A   
ATOM   2640  HN  LEU A 281      17.327 -16.041 -15.076  1.00 10.00      A   
ATOM   2641  CA  LEU A 281      15.297 -15.478 -15.298  1.00 10.00      A   
ATOM   2642  CB  LEU A 281      15.782 -14.134 -15.842  1.00 10.00      A   
ATOM   2643  CG  LEU A 281      16.400 -13.172 -14.822  1.00 10.00      A   
ATOM   2644  CD1 LEU A 281      16.902 -11.912 -15.508  1.00 10.00      A   
ATOM   2645  CD2 LEU A 281      15.407 -12.824 -13.724  1.00 10.00      A   
ATOM   2646  C   LEU A 281      14.369 -16.181 -16.311  1.00 10.00      A   
ATOM   2647  O   LEU A 281      13.152 -16.161 -16.135  1.00 10.00      A   
ATOM   2648  N   PRO A 282      14.914 -16.822 -17.377  1.00 10.00      A   
ATOM   2649  CA  PRO A 282      14.092 -17.500 -18.400  1.00 10.00      A   
ATOM   2650  CB  PRO A 282      15.113 -17.997 -19.431  1.00 10.00      A   
ATOM   2651  CG  PRO A 282      16.338 -17.192 -19.176  1.00 10.00      A   
ATOM   2652  CD  PRO A 282      16.349 -16.922 -17.701  1.00 10.00      A   
ATOM   2653  C   PRO A 282      13.267 -18.678 -17.868  1.00 10.00      A   
ATOM   2654  O   PRO A 282      12.524 -19.306 -18.623  1.00 10.00      A   
ATOM   2655  N   ALA A 283      13.388 -18.973 -16.582  1.00 10.00      A   
ATOM   2656  HN  ALA A 283      13.980 -18.434 -16.018  1.00 10.00      A   
ATOM   2657  CA  ALA A 283      12.646 -20.077 -15.984  1.00 10.00      A   
ATOM   2658  CB  ALA A 283      13.231 -20.439 -14.632  1.00 10.00      A   
ATOM   2659  C   ALA A 283      11.166 -19.736 -15.847  1.00 10.00      A   
ATOM   2660  O   ALA A 283      10.316 -20.623 -15.826  1.00 10.00      A   
ATOM   2661  N   VAL A 284      10.862 -18.443 -15.769  1.00 10.00      A   
ATOM   2662  HN  VAL A 284      11.584 -17.778 -15.795  1.00 10.00      A   
ATOM   2663  CA  VAL A 284       9.478 -17.992 -15.627  1.00 10.00      A   
ATOM   2664  CB  VAL A 284       9.363 -16.727 -14.747  1.00 10.00      A   
ATOM   2665  CG1 VAL A 284       9.951 -16.975 -13.369  1.00 10.00      A   
ATOM   2666  CG2 VAL A 284      10.027 -15.531 -15.415  1.00 10.00      A   
ATOM   2667  C   VAL A 284       8.816 -17.733 -16.979  1.00 10.00      A   
ATOM   2668  O   VAL A 284       7.728 -17.157 -17.046  1.00 10.00      A   
ATOM   2669  N   TYR A 285       9.460 -18.189 -18.048  1.00 10.00      A   
ATOM   2670  HN  TYR A 285      10.300 -18.680 -17.923  1.00 10.00      A   
ATOM   2671  CA  TYR A 285       8.945 -17.988 -19.402  1.00 10.00      A   
ATOM   2672  CB  TYR A 285       9.942 -18.490 -20.444  1.00 10.00      A   
ATOM   2673  CG  TYR A 285      10.893 -17.432 -20.965  1.00 10.00      A   
ATOM   2674  CD1 TYR A 285      10.668 -16.080 -20.734  1.00 10.00      A   
ATOM   2675  CD2 TYR A 285      12.016 -17.790 -21.701  1.00 10.00      A   
ATOM   2676  CE1 TYR A 285      11.535 -15.117 -21.222  1.00 10.00      A   
ATOM   2677  CE2 TYR A 285      12.888 -16.835 -22.190  1.00 10.00      A   
ATOM   2678  CZ  TYR A 285      12.642 -15.499 -21.948  1.00 10.00      A   
ATOM   2679  OH  TYR A 285      13.511 -14.545 -22.432  1.00 10.00      A   
ATOM   2680  HH  TYR A 285      13.012 -13.752 -22.679  1.00 10.00      A   
ATOM   2681  C   TYR A 285       7.591 -18.657 -19.612  1.00 10.00      A   
ATOM   2682  O   TYR A 285       6.816 -18.250 -20.478  1.00 10.00      A   
ATOM   2683  N   SER A 286       7.304 -19.676 -18.819  1.00 10.00      A   
ATOM   2684  HN  SER A 286       7.960 -19.965 -18.148  1.00 10.00      A   
ATOM   2685  CA  SER A 286       6.046 -20.396 -18.927  1.00 10.00      A   
ATOM   2686  CB  SER A 286       6.232 -21.804 -18.373  1.00 10.00      A   
ATOM   2687  OG  SER A 286       7.499 -21.915 -17.751  1.00 10.00      A   
ATOM   2688  HG  SER A 286       8.057 -22.501 -18.275  1.00 10.00      A   
ATOM   2689  C   SER A 286       4.925 -19.685 -18.176  1.00 10.00      A   
ATOM   2690  O   SER A 286       3.767 -20.098 -18.247  1.00 10.00      A   
ATOM   2691  N   VAL A 287       5.262 -18.607 -17.474  1.00 10.00      A   
ATOM   2692  HN  VAL A 287       6.198 -18.303 -17.474  1.00 10.00      A   
ATOM   2693  CA  VAL A 287       4.268 -17.869 -16.701  1.00 10.00      A   
ATOM   2694  CB  VAL A 287       4.618 -17.847 -15.195  1.00 10.00      A   
ATOM   2695  CG1 VAL A 287       3.511 -17.177 -14.395  1.00 10.00      A   
ATOM   2696  CG2 VAL A 287       4.876 -19.255 -14.676  1.00 10.00      A   
ATOM   2697  C   VAL A 287       4.072 -16.434 -17.199  1.00 10.00      A   
ATOM   2698  O   VAL A 287       2.964 -15.903 -17.131  1.00 10.00      A   
ATOM   2699  N   CYS A 288       5.133 -15.812 -17.716  1.00 10.00      A   
ATOM   2700  HN  CYS A 288       5.990 -16.288 -17.770  1.00 10.00      A   
ATOM   2701  CA  CYS A 288       5.058 -14.428 -18.197  1.00 10.00      A   
ATOM   2702  CB  CYS A 288       6.416 -13.940 -18.697  1.00 10.00      A   
ATOM   2703  SG  CYS A 288       7.329 -15.149 -19.681  1.00 10.00      A   
ATOM   2704  HG  CYS A 288       6.685 -15.316 -20.831  1.00 10.00      A   
ATOM   2705  C   CYS A 288       3.971 -14.215 -19.250  1.00 10.00      A   
ATOM   2706  O   CYS A 288       3.465 -13.105 -19.414  1.00 10.00      A   
ATOM   2707  N   SER A 289       3.598 -15.284 -19.936  1.00 10.00      A   
ATOM   2708  HN  SER A 289       4.031 -16.143 -19.755  1.00 10.00      A   
ATOM   2709  CA  SER A 289       2.575 -15.222 -20.965  1.00 10.00      A   
ATOM   2710  CB  SER A 289       2.521 -16.565 -21.684  1.00 10.00      A   
ATOM   2711  OG  SER A 289       3.791 -17.198 -21.633  1.00 10.00      A   
ATOM   2712  HG  SER A 289       3.721 -18.080 -22.013  1.00 10.00      A   
ATOM   2713  C   SER A 289       1.204 -14.873 -20.381  1.00 10.00      A   
ATOM   2714  O   SER A 289       0.307 -14.439 -21.104  1.00 10.00      A   
ATOM   2715  N   ARG A 290       1.046 -15.064 -19.076  1.00 10.00      A   
ATOM   2716  HN  ARG A 290       1.799 -15.412 -18.547  1.00 10.00      A   
ATOM   2717  CA  ARG A 290      -0.211 -14.762 -18.407  1.00 10.00      A   
ATOM   2718  CB  ARG A 290      -0.914 -16.052 -17.966  1.00 10.00      A   
ATOM   2719  CG  ARG A 290      -0.060 -16.972 -17.108  1.00 10.00      A   
ATOM   2720  CD  ARG A 290      -0.696 -18.344 -16.957  1.00 10.00      A   
ATOM   2721  NE  ARG A 290       0.186 -19.279 -16.252  1.00 10.00      A   
ATOM   2722  HE  ARG A 290       0.375 -19.091 -15.308  1.00 10.00      A   
ATOM   2723  CZ  ARG A 290       0.742 -20.352 -16.821  1.00 10.00      A   
ATOM   2724  NH1 ARG A 290       0.512 -20.634 -18.098  1.00 10.00      A   
ATOM   2725 HH11 ARG A 290      -0.109 -20.020 -18.669  1.00 10.00      A   
ATOM   2726 HH12 ARG A 290       0.954 -21.470 -18.543  1.00 10.00      A   
ATOM   2727  NH2 ARG A 290       1.516 -21.159 -16.106  1.00 10.00      A   
ATOM   2728 HH21 ARG A 290       1.696 -20.964 -15.093  1.00 10.00      A   
ATOM   2729 HH22 ARG A 290       1.950 -21.997 -16.555  1.00 10.00      A   
ATOM   2730  C   ARG A 290       0.022 -13.835 -17.217  1.00 10.00      A   
ATOM   2731  O   ARG A 290      -0.843 -13.675 -16.358  1.00 10.00      A   
ATOM   2732  N   LEU A 291       1.196 -13.220 -17.181  1.00 10.00      A   
ATOM   2733  HN  LEU A 291       1.838 -13.371 -17.906  1.00 10.00      A   
ATOM   2734  CA  LEU A 291       1.548 -12.313 -16.101  1.00 10.00      A   
ATOM   2735  CB  LEU A 291       3.069 -12.155 -15.980  1.00 10.00      A   
ATOM   2736  CG  LEU A 291       3.801 -13.204 -15.132  1.00 10.00      A   
ATOM   2737  CD1 LEU A 291       5.276 -12.853 -14.995  1.00 10.00      A   
ATOM   2738  CD2 LEU A 291       3.155 -13.342 -13.761  1.00 10.00      A   
ATOM   2739  C   LEU A 291       0.889 -10.953 -16.297  1.00 10.00      A   
ATOM   2740  O   LEU A 291       1.023 -10.328 -17.348  1.00 10.00      A   
ATOM   2741  N   THR A 292       0.164 -10.511 -15.283  1.00 10.00      A   
ATOM   2742  HN  THR A 292       0.079 -11.067 -14.476  1.00 10.00      A   
ATOM   2743  CA  THR A 292      -0.515  -9.229 -15.331  1.00 10.00      A   
ATOM   2744  CB  THR A 292      -1.962  -9.371 -14.824  1.00 10.00      A   
ATOM   2745  OG1 THR A 292      -2.481 -10.647 -15.235  1.00 10.00      A   
ATOM   2746  HG1 THR A 292      -1.870 -11.051 -15.864  1.00 10.00      A   
ATOM   2747  CG2 THR A 292      -2.838  -8.273 -15.400  1.00 10.00      A   
ATOM   2748  C   THR A 292       0.230  -8.197 -14.479  1.00 10.00      A   
ATOM   2749  O   THR A 292       0.270  -7.005 -14.808  1.00 10.00      A   
ATOM   2750  N   THR A 293       0.819  -8.668 -13.386  1.00 10.00      A   
ATOM   2751  HN  THR A 293       0.738  -9.621 -13.173  1.00 10.00      A   
ATOM   2752  CA  THR A 293       1.568  -7.811 -12.485  1.00 10.00      A   
ATOM   2753  CB  THR A 293       0.802  -7.615 -11.163  1.00 10.00      A   
ATOM   2754  OG1 THR A 293      -0.581  -7.342 -11.450  1.00 10.00      A   
ATOM   2755  HG1 THR A 293      -1.052  -7.191 -10.624  1.00 10.00      A   
ATOM   2756  CG2 THR A 293       1.390  -6.460 -10.365  1.00 10.00      A   
ATOM   2757  C   THR A 293       2.940  -8.419 -12.200  1.00 10.00      A   
ATOM   2758  O   THR A 293       3.040  -9.566 -11.756  1.00 10.00      A   
ATOM   2759  N   LEU A 294       3.992  -7.657 -12.473  1.00 10.00      A   
ATOM   2760  HN  LEU A 294       3.850  -6.752 -12.832  1.00 10.00      A   
ATOM   2761  CA  LEU A 294       5.351  -8.130 -12.257  1.00 10.00      A   
ATOM   2762  CB  LEU A 294       5.988  -8.530 -13.593  1.00 10.00      A   
ATOM   2763  CG  LEU A 294       7.438  -9.023 -13.548  1.00 10.00      A   
ATOM   2764  CD1 LEU A 294       7.553 -10.294 -12.721  1.00 10.00      A   
ATOM   2765  CD2 LEU A 294       7.962  -9.251 -14.957  1.00 10.00      A   
ATOM   2766  C   LEU A 294       6.204  -7.080 -11.552  1.00 10.00      A   
ATOM   2767  O   LEU A 294       6.276  -5.927 -11.985  1.00 10.00      A   
ATOM   2768  N   ASN A 295       6.842  -7.487 -10.466  1.00 10.00      A   
ATOM   2769  HN  ASN A 295       6.740  -8.420 -10.170  1.00 10.00      A   
ATOM   2770  CA  ASN A 295       7.698  -6.591  -9.700  1.00 10.00      A   
ATOM   2771  CB  ASN A 295       7.273  -6.569  -8.224  1.00 10.00      A   
ATOM   2772  CG  ASN A 295       7.964  -5.483  -7.411  1.00 10.00      A   
ATOM   2773  OD1 ASN A 295       9.071  -5.048  -7.732  1.00 10.00      A   
ATOM   2774  ND2 ASN A 295       7.316  -5.041  -6.344  1.00 10.00      A   
ATOM   2775 HD21 ASN A 295       6.437  -5.431  -6.137  1.00 10.00      A   
ATOM   2776 HD22 ASN A 295       7.742  -4.334  -5.802  1.00 10.00      A   
ATOM   2777  C   ASN A 295       9.160  -7.010  -9.830  1.00 10.00      A   
ATOM   2778  O   ASN A 295       9.565  -8.063  -9.337  1.00 10.00      A   
ATOM   2779  N   LEU A 296       9.940  -6.181 -10.503  1.00 10.00      A   
ATOM   2780  HN  LEU A 296       9.549  -5.351 -10.873  1.00 10.00      A   
ATOM   2781  CA  LEU A 296      11.355  -6.446 -10.717  1.00 10.00      A   
ATOM   2782  CB  LEU A 296      11.641  -6.610 -12.210  1.00 10.00      A   
ATOM   2783  CG  LEU A 296      11.204  -7.930 -12.842  1.00 10.00      A   
ATOM   2784  CD1 LEU A 296      11.443  -7.893 -14.339  1.00 10.00      A   
ATOM   2785  CD2 LEU A 296      11.951  -9.098 -12.214  1.00 10.00      A   
ATOM   2786  C   LEU A 296      12.208  -5.315 -10.146  1.00 10.00      A   
ATOM   2787  O   LEU A 296      13.310  -5.046 -10.629  1.00 10.00      A   
ATOM   2788  N   SER A 297      11.697  -4.668  -9.102  1.00 10.00      A   
ATOM   2789  HN  SER A 297      10.820  -4.942  -8.752  1.00 10.00      A   
ATOM   2790  CA  SER A 297      12.403  -3.560  -8.461  1.00 10.00      A   
ATOM   2791  CB  SER A 297      11.447  -2.781  -7.557  1.00 10.00      A   
ATOM   2792  OG  SER A 297      10.205  -2.562  -8.207  1.00 10.00      A   
ATOM   2793  HG  SER A 297       9.610  -3.303  -8.025  1.00 10.00      A   
ATOM   2794  C   SER A 297      13.611  -4.047  -7.657  1.00 10.00      A   
ATOM   2795  O   SER A 297      14.432  -3.247  -7.206  1.00 10.00      A   
ATOM   2796  N   TYR A 298      13.718  -5.356  -7.484  1.00 10.00      A   
ATOM   2797  HN  TYR A 298      13.035  -5.948  -7.868  1.00 10.00      A   
ATOM   2798  CA  TYR A 298      14.828  -5.938  -6.741  1.00 10.00      A   
ATOM   2799  CB  TYR A 298      14.318  -6.880  -5.651  1.00 10.00      A   
ATOM   2800  CG  TYR A 298      13.524  -6.189  -4.563  1.00 10.00      A   
ATOM   2801  CD1 TYR A 298      12.170  -6.449  -4.393  1.00 10.00      A   
ATOM   2802  CD2 TYR A 298      14.131  -5.284  -3.703  1.00 10.00      A   
ATOM   2803  CE1 TYR A 298      11.444  -5.831  -3.393  1.00 10.00      A   
ATOM   2804  CE2 TYR A 298      13.412  -4.658  -2.702  1.00 10.00      A   
ATOM   2805  CZ  TYR A 298      12.069  -4.934  -2.552  1.00 10.00      A   
ATOM   2806  OH  TYR A 298      11.347  -4.320  -1.551  1.00 10.00      A   
ATOM   2807  HH  TYR A 298      11.502  -3.369  -1.588  1.00 10.00      A   
ATOM   2808  C   TYR A 298      15.784  -6.678  -7.668  1.00 10.00      A   
ATOM   2809  O   TYR A 298      16.760  -7.281  -7.220  1.00 10.00      A   
ATOM   2810  N   ALA A 299      15.505  -6.623  -8.961  1.00 10.00      A   
ATOM   2811  HN  ALA A 299      14.723  -6.115  -9.260  1.00 10.00      A   
ATOM   2812  CA  ALA A 299      16.341  -7.288  -9.949  1.00 10.00      A   
ATOM   2813  CB  ALA A 299      15.483  -7.888 -11.053  1.00 10.00      A   
ATOM   2814  C   ALA A 299      17.345  -6.304 -10.534  1.00 10.00      A   
ATOM   2815  O   ALA A 299      17.009  -5.499 -11.407  1.00 10.00      A   
ATOM   2816  N   THR A 300      18.572  -6.362 -10.050  1.00 10.00      A   
ATOM   2817  HN  THR A 300      18.784  -7.020  -9.353  1.00 10.00      A   
ATOM   2818  CA  THR A 300      19.620  -5.473 -10.522  1.00 10.00      A   
ATOM   2819  CB  THR A 300      20.657  -5.219  -9.414  1.00 10.00      A   
ATOM   2820  OG1 THR A 300      20.048  -5.446  -8.134  1.00 10.00      A   
ATOM   2821  HG1 THR A 300      20.212  -4.682  -7.568  1.00 10.00      A   
ATOM   2822  CG2 THR A 300      21.161  -3.784  -9.481  1.00 10.00      A   
ATOM   2823  C   THR A 300      20.316  -6.040 -11.762  1.00 10.00      A   
ATOM   2824  O   THR A 300      21.546  -6.108 -11.828  1.00 10.00      A   
ATOM   2825  N   VAL A 301      19.519  -6.449 -12.744  1.00 10.00      A   
ATOM   2826  HN  VAL A 301      18.547  -6.368 -12.637  1.00 10.00      A   
ATOM   2827  CA  VAL A 301      20.051  -7.008 -13.980  1.00 10.00      A   
ATOM   2828  CB  VAL A 301      19.162  -8.146 -14.530  1.00 10.00      A   
ATOM   2829  CG1 VAL A 301      19.120  -9.320 -13.561  1.00 10.00      A   
ATOM   2830  CG2 VAL A 301      17.758  -7.643 -14.822  1.00 10.00      A   
ATOM   2831  C   VAL A 301      20.214  -5.918 -15.041  1.00 10.00      A   
ATOM   2832  O   VAL A 301      19.825  -4.767 -14.825  1.00 10.00      A   
ATOM   2833  N   GLN A 302      20.781  -6.287 -16.183  1.00 10.00      A   
ATOM   2834  HN  GLN A 302      21.037  -7.227 -16.303  1.00 10.00      A   
ATOM   2835  CA  GLN A 302      21.004  -5.345 -17.275  1.00 10.00      A   
ATOM   2836  CB  GLN A 302      22.186  -5.789 -18.143  1.00 10.00      A   
ATOM   2837  CG  GLN A 302      23.453  -6.144 -17.376  1.00 10.00      A   
ATOM   2838  CD  GLN A 302      24.022  -4.983 -16.582  1.00 10.00      A   
ATOM   2839  OE1 GLN A 302      24.792  -4.177 -17.106  1.00 10.00      A   
ATOM   2840  NE2 GLN A 302      23.655  -4.893 -15.311  1.00 10.00      A   
ATOM   2841 HE21 GLN A 302      23.046  -5.574 -14.956  1.00 10.00      A   
ATOM   2842 HE22 GLN A 302      24.014  -4.155 -14.775  1.00 10.00      A   
ATOM   2843  C   GLN A 302      19.755  -5.197 -18.139  1.00 10.00      A   
ATOM   2844  O   GLN A 302      18.831  -6.008 -18.056  1.00 10.00      A   
ATOM   2845  N   SER A 303      19.749  -4.171 -18.983  1.00 10.00      A   
ATOM   2846  HN  SER A 303      20.534  -3.577 -19.011  1.00 10.00      A   
ATOM   2847  CA  SER A 303      18.618  -3.887 -19.865  1.00 10.00      A   
ATOM   2848  CB  SER A 303      18.896  -2.621 -20.692  1.00 10.00      A   
ATOM   2849  OG  SER A 303      17.775  -2.253 -21.477  1.00 10.00      A   
ATOM   2850  HG  SER A 303      17.242  -1.604 -20.992  1.00 10.00      A   
ATOM   2851  C   SER A 303      18.278  -5.066 -20.781  1.00 10.00      A   
ATOM   2852  O   SER A 303      17.107  -5.407 -20.948  1.00 10.00      A   
ATOM   2853  N   TYR A 304      19.300  -5.699 -21.355  1.00 10.00      A   
ATOM   2854  HN  TYR A 304      20.216  -5.397 -21.168  1.00 10.00      A   
ATOM   2855  CA  TYR A 304      19.089  -6.826 -22.263  1.00 10.00      A   
ATOM   2856  CB  TYR A 304      20.409  -7.332 -22.855  1.00 10.00      A   
ATOM   2857  CG  TYR A 304      20.228  -8.243 -24.053  1.00 10.00      A   
ATOM   2858  CD1 TYR A 304      19.746  -7.748 -25.259  1.00 10.00      A   
ATOM   2859  CD2 TYR A 304      20.532  -9.596 -23.978  1.00 10.00      A   
ATOM   2860  CE1 TYR A 304      19.571  -8.573 -26.354  1.00 10.00      A   
ATOM   2861  CE2 TYR A 304      20.361 -10.428 -25.068  1.00 10.00      A   
ATOM   2862  CZ  TYR A 304      19.881  -9.912 -26.253  1.00 10.00      A   
ATOM   2863  OH  TYR A 304      19.711 -10.738 -27.342  1.00 10.00      A   
ATOM   2864  HH  TYR A 304      19.663 -11.659 -27.046  1.00 10.00      A   
ATOM   2865  C   TYR A 304      18.320  -7.963 -21.596  1.00 10.00      A   
ATOM   2866  O   TYR A 304      17.415  -8.545 -22.197  1.00 10.00      A   
ATOM   2867  N   ASP A 305      18.670  -8.271 -20.354  1.00 10.00      A   
ATOM   2868  HN  ASP A 305      19.394  -7.772 -19.925  1.00 10.00      A   
ATOM   2869  CA  ASP A 305      18.002  -9.335 -19.615  1.00 10.00      A   
ATOM   2870  CB  ASP A 305      18.714  -9.622 -18.286  1.00 10.00      A   
ATOM   2871  CG  ASP A 305      19.848 -10.623 -18.424  1.00 10.00      A   
ATOM   2872  OD1 ASP A 305      19.587 -11.787 -18.807  1.00 10.00      A   
ATOM   2873  OD2 ASP A 305      21.007 -10.250 -18.160  1.00 10.00      A   
ATOM   2874  C   ASP A 305      16.538  -8.991 -19.368  1.00 10.00      A   
ATOM   2875  O   ASP A 305      15.667  -9.861 -19.385  1.00 10.00      A   
ATOM   2876  N   LEU A 306      16.276  -7.709 -19.154  1.00 10.00      A   
ATOM   2877  HN  LEU A 306      17.019  -7.065 -19.161  1.00 10.00      A   
ATOM   2878  CA  LEU A 306      14.925  -7.227 -18.904  1.00 10.00      A   
ATOM   2879  CB  LEU A 306      14.960  -5.768 -18.437  1.00 10.00      A   
ATOM   2880  CG  LEU A 306      15.462  -5.531 -17.011  1.00 10.00      A   
ATOM   2881  CD1 LEU A 306      15.888  -4.085 -16.830  1.00 10.00      A   
ATOM   2882  CD2 LEU A 306      14.389  -5.904 -15.999  1.00 10.00      A   
ATOM   2883  C   LEU A 306      14.059  -7.351 -20.153  1.00 10.00      A   
ATOM   2884  O   LEU A 306      12.952  -7.894 -20.097  1.00 10.00      A   
ATOM   2885  N   VAL A 307      14.571  -6.858 -21.278  1.00 10.00      A   
ATOM   2886  HN  VAL A 307      15.467  -6.447 -21.259  1.00 10.00      A   
ATOM   2887  CA  VAL A 307      13.840  -6.901 -22.540  1.00 10.00      A   
ATOM   2888  CB  VAL A 307      14.626  -6.223 -23.682  1.00 10.00      A   
ATOM   2889  CG1 VAL A 307      13.815  -6.218 -24.970  1.00 10.00      A   
ATOM   2890  CG2 VAL A 307      15.007  -4.803 -23.293  1.00 10.00      A   
ATOM   2891  C   VAL A 307      13.468  -8.331 -22.937  1.00 10.00      A   
ATOM   2892  O   VAL A 307      12.372  -8.581 -23.442  1.00 10.00      A   
ATOM   2893  N   LYS A 308      14.373  -9.270 -22.678  1.00 10.00      A   
ATOM   2894  HN  LYS A 308      15.220  -9.012 -22.256  1.00 10.00      A   
ATOM   2895  CA  LYS A 308      14.145 -10.675 -23.010  1.00 10.00      A   
ATOM   2896  CB  LYS A 308      15.358 -11.525 -22.619  1.00 10.00      A   
ATOM   2897  CG  LYS A 308      16.550 -11.397 -23.558  1.00 10.00      A   
ATOM   2898  CD  LYS A 308      17.699 -12.301 -23.128  1.00 10.00      A   
ATOM   2899  CE  LYS A 308      18.180 -11.955 -21.730  1.00 10.00      A   
ATOM   2900  NZ  LYS A 308      19.396 -12.718 -21.340  1.00 10.00      A   
ATOM   2901  HZ1 LYS A 308      20.206 -12.437 -21.930  1.00 10.00      A   
ATOM   2902  HZ2 LYS A 308      19.236 -13.735 -21.461  1.00 10.00      A   
ATOM   2903  HZ3 LYS A 308      19.630 -12.528 -20.339  1.00 10.00      A   
ATOM   2904  C   LYS A 308      12.888 -11.223 -22.334  1.00 10.00      A   
ATOM   2905  O   LYS A 308      12.221 -12.116 -22.862  1.00 10.00      A   
ATOM   2906  N   LEU A 309      12.568 -10.685 -21.167  1.00 10.00      A   
ATOM   2907  HN  LEU A 309      13.138  -9.976 -20.795  1.00 10.00      A   
ATOM   2908  CA  LEU A 309      11.395 -11.122 -20.423  1.00 10.00      A   
ATOM   2909  CB  LEU A 309      11.657 -11.034 -18.920  1.00 10.00      A   
ATOM   2910  CG  LEU A 309      12.841 -11.846 -18.390  1.00 10.00      A   
ATOM   2911  CD1 LEU A 309      13.277 -11.314 -17.038  1.00 10.00      A   
ATOM   2912  CD2 LEU A 309      12.477 -13.321 -18.289  1.00 10.00      A   
ATOM   2913  C   LEU A 309      10.170 -10.283 -20.782  1.00 10.00      A   
ATOM   2914  O   LEU A 309       9.059 -10.802 -20.880  1.00 10.00      A   
ATOM   2915  N   LEU A 310      10.383  -8.988 -20.987  1.00 10.00      A   
ATOM   2916  HN  LEU A 310      11.299  -8.640 -20.908  1.00 10.00      A   
ATOM   2917  CA  LEU A 310       9.297  -8.066 -21.322  1.00 10.00      A   
ATOM   2918  CB  LEU A 310       9.807  -6.625 -21.367  1.00 10.00      A   
ATOM   2919  CG  LEU A 310      10.326  -6.056 -20.045  1.00 10.00      A   
ATOM   2920  CD1 LEU A 310      10.845  -4.641 -20.238  1.00 10.00      A   
ATOM   2921  CD2 LEU A 310       9.237  -6.084 -18.985  1.00 10.00      A   
ATOM   2922  C   LEU A 310       8.621  -8.429 -22.642  1.00 10.00      A   
ATOM   2923  O   LEU A 310       7.401  -8.323 -22.771  1.00 10.00      A   
ATOM   2924  N   CYS A 311       9.409  -8.885 -23.612  1.00 10.00      A   
ATOM   2925  HN  CYS A 311      10.376  -8.955 -23.451  1.00 10.00      A   
ATOM   2926  CA  CYS A 311       8.877  -9.264 -24.917  1.00 10.00      A   
ATOM   2927  CB  CYS A 311      10.009  -9.493 -25.918  1.00 10.00      A   
ATOM   2928  SG  CYS A 311      10.990  -8.020 -26.283  1.00 10.00      A   
ATOM   2929  HG  CYS A 311      10.509  -7.021 -25.551  1.00 10.00      A   
ATOM   2930  C   CYS A 311       7.979 -10.498 -24.838  1.00 10.00      A   
ATOM   2931  O   CYS A 311       7.317 -10.856 -25.811  1.00 10.00      A   
ATOM   2932  N   GLN A 312       7.956 -11.143 -23.676  1.00 10.00      A   
ATOM   2933  HN  GLN A 312       8.500 -10.806 -22.928  1.00 10.00      A   
ATOM   2934  CA  GLN A 312       7.140 -12.329 -23.481  1.00 10.00      A   
ATOM   2935  CB  GLN A 312       7.975 -13.458 -22.869  1.00 10.00      A   
ATOM   2936  CG  GLN A 312       8.056 -14.714 -23.724  1.00 10.00      A   
ATOM   2937  CD  GLN A 312       7.179 -15.849 -23.215  1.00 10.00      A   
ATOM   2938  OE1 GLN A 312       7.522 -17.021 -23.363  1.00 10.00      A   
ATOM   2939  NE2 GLN A 312       6.041 -15.518 -22.625  1.00 10.00      A   
ATOM   2940 HE21 GLN A 312       5.816 -14.563 -22.544  1.00 10.00      A   
ATOM   2941 HE22 GLN A 312       5.460 -16.241 -22.296  1.00 10.00      A   
ATOM   2942  C   GLN A 312       5.943 -12.020 -22.589  1.00 10.00      A   
ATOM   2943  O   GLN A 312       5.239 -12.927 -22.153  1.00 10.00      A   
ATOM   2944  N   CYS A 313       5.712 -10.740 -22.325  1.00 10.00      A   
ATOM   2945  HN  CYS A 313       6.299 -10.054 -22.713  1.00 10.00      A   
ATOM   2946  CA  CYS A 313       4.597 -10.325 -21.482  1.00 10.00      A   
ATOM   2947  CB  CYS A 313       5.107  -9.527 -20.277  1.00 10.00      A   
ATOM   2948  SG  CYS A 313       6.409 -10.350 -19.331  1.00 10.00      A   
ATOM   2949  HG  CYS A 313       7.468 -10.488 -20.122  1.00 10.00      A   
ATOM   2950  C   CYS A 313       3.584  -9.496 -22.279  1.00 10.00      A   
ATOM   2951  O   CYS A 313       3.648  -8.268 -22.292  1.00 10.00      A   
ATOM   2952  N   PRO A 314       2.639 -10.159 -22.969  1.00 10.00      A   
ATOM   2953  CA  PRO A 314       1.621  -9.485 -23.767  1.00 10.00      A   
ATOM   2954  CB  PRO A 314       1.386 -10.491 -24.891  1.00 10.00      A   
ATOM   2955  CG  PRO A 314       1.622 -11.832 -24.266  1.00 10.00      A   
ATOM   2956  CD  PRO A 314       2.501 -11.623 -23.053  1.00 10.00      A   
ATOM   2957  C   PRO A 314       0.328  -9.249 -22.983  1.00 10.00      A   
ATOM   2958  O   PRO A 314      -0.658  -8.753 -23.524  1.00 10.00      A   
ATOM   2959  N   LYS A 315       0.338  -9.617 -21.713  1.00 10.00      A   
ATOM   2960  HN  LYS A 315       1.152 -10.018 -21.343  1.00 10.00      A   
ATOM   2961  CA  LYS A 315      -0.831  -9.452 -20.853  1.00 10.00      A   
ATOM   2962  CB  LYS A 315      -1.400 -10.820 -20.458  1.00 10.00      A   
ATOM   2963  CG  LYS A 315      -2.380 -11.410 -21.462  1.00 10.00      A   
ATOM   2964  CD  LYS A 315      -2.964 -12.717 -20.955  1.00 10.00      A   
ATOM   2965  CE  LYS A 315      -4.118 -13.186 -21.827  1.00 10.00      A   
ATOM   2966  NZ  LYS A 315      -3.669 -13.599 -23.183  1.00 10.00      A   
ATOM   2967  HZ1 LYS A 315      -2.924 -14.320 -23.110  1.00 10.00      A   
ATOM   2968  HZ2 LYS A 315      -3.292 -12.781 -23.705  1.00 10.00      A   
ATOM   2969  HZ3 LYS A 315      -4.468 -13.997 -23.718  1.00 10.00      A   
ATOM   2970  C   LYS A 315      -0.475  -8.649 -19.604  1.00 10.00      A   
ATOM   2971  O   LYS A 315      -1.247  -8.585 -18.643  1.00 10.00      A   
ATOM   2972  N   LEU A 316       0.696  -8.029 -19.638  1.00 10.00      A   
ATOM   2973  HN  LEU A 316       1.242  -8.091 -20.446  1.00 10.00      A   
ATOM   2974  CA  LEU A 316       1.186  -7.238 -18.522  1.00 10.00      A   
ATOM   2975  CB  LEU A 316       2.692  -7.025 -18.671  1.00 10.00      A   
ATOM   2976  CG  LEU A 316       3.419  -6.415 -17.476  1.00 10.00      A   
ATOM   2977  CD1 LEU A 316       3.415  -7.379 -16.301  1.00 10.00      A   
ATOM   2978  CD2 LEU A 316       4.840  -6.039 -17.860  1.00 10.00      A   
ATOM   2979  C   LEU A 316       0.473  -5.893 -18.455  1.00 10.00      A   
ATOM   2980  O   LEU A 316       0.383  -5.178 -19.453  1.00 10.00      A   
ATOM   2981  N   GLN A 317      -0.039  -5.559 -17.276  1.00 10.00      A   
ATOM   2982  HN  GLN A 317       0.058  -6.178 -16.523  1.00 10.00      A   
ATOM   2983  CA  GLN A 317      -0.744  -4.302 -17.076  1.00 10.00      A   
ATOM   2984  CB  GLN A 317      -2.170  -4.561 -16.591  1.00 10.00      A   
ATOM   2985  CG  GLN A 317      -3.079  -5.202 -17.625  1.00 10.00      A   
ATOM   2986  CD  GLN A 317      -4.523  -5.257 -17.165  1.00 10.00      A   
ATOM   2987  OE1 GLN A 317      -4.804  -5.321 -15.968  1.00 10.00      A   
ATOM   2988  NE2 GLN A 317      -5.447  -5.239 -18.107  1.00 10.00      A   
ATOM   2989 HE21 GLN A 317      -5.153  -5.195 -19.054  1.00 10.00      A   
ATOM   2990 HE22 GLN A 317      -6.389  -5.266 -17.836  1.00 10.00      A   
ATOM   2991  C   GLN A 317      -0.014  -3.420 -16.067  1.00 10.00      A   
ATOM   2992  O   GLN A 317      -0.012  -2.192 -16.184  1.00 10.00      A   
ATOM   2993  N   ARG A 318       0.598  -4.054 -15.075  1.00 10.00      A   
ATOM   2994  HN  ARG A 318       0.564  -5.034 -15.041  1.00 10.00      A   
ATOM   2995  CA  ARG A 318       1.331  -3.339 -14.037  1.00 10.00      A   
ATOM   2996  CB  ARG A 318       0.679  -3.554 -12.667  1.00 10.00      A   
ATOM   2997  CG  ARG A 318      -0.757  -3.063 -12.574  1.00 10.00      A   
ATOM   2998  CD  ARG A 318      -0.960  -2.182 -11.354  1.00 10.00      A   
ATOM   2999  NE  ARG A 318      -1.616  -2.882 -10.255  1.00 10.00      A   
ATOM   3000  HE  ARG A 318      -1.851  -3.829 -10.398  1.00 10.00      A   
ATOM   3001  CZ  ARG A 318      -1.895  -2.319  -9.080  1.00 10.00      A   
ATOM   3002  NH1 ARG A 318      -1.574  -1.053  -8.846  1.00 10.00      A   
ATOM   3003 HH11 ARG A 318      -1.800  -0.615  -7.927  1.00 10.00      A   
ATOM   3004 HH12 ARG A 318      -1.087  -0.484  -9.583  1.00 10.00      A   
ATOM   3005  NH2 ARG A 318      -2.518  -3.017  -8.140  1.00 10.00      A   
ATOM   3006 HH21 ARG A 318      -2.790  -4.012  -8.319  1.00 10.00      A   
ATOM   3007 HH22 ARG A 318      -2.734  -2.580  -7.220  1.00 10.00      A   
ATOM   3008  C   ARG A 318       2.785  -3.795 -13.998  1.00 10.00      A   
ATOM   3009  O   ARG A 318       3.074  -4.962 -13.712  1.00 10.00      A   
ATOM   3010  N   LEU A 319       3.698  -2.881 -14.293  1.00 10.00      A   
ATOM   3011  HN  LEU A 319       3.416  -1.967 -14.518  1.00 10.00      A   
ATOM   3012  CA  LEU A 319       5.112  -3.209 -14.292  1.00 10.00      A   
ATOM   3013  CB  LEU A 319       5.696  -3.127 -15.700  1.00 10.00      A   
ATOM   3014  CG  LEU A 319       7.184  -3.458 -15.815  1.00 10.00      A   
ATOM   3015  CD1 LEU A 319       7.430  -4.936 -15.550  1.00 10.00      A   
ATOM   3016  CD2 LEU A 319       7.722  -3.054 -17.175  1.00 10.00      A   
ATOM   3017  C   LEU A 319       5.908  -2.319 -13.343  1.00 10.00      A   
ATOM   3018  O   LEU A 319       5.915  -1.092 -13.473  1.00 10.00      A   
ATOM   3019  N   TRP A 320       6.564  -2.952 -12.385  1.00 10.00      A   
ATOM   3020  HN  TRP A 320       6.495  -3.934 -12.326  1.00 10.00      A   
ATOM   3021  CA  TRP A 320       7.392  -2.252 -11.418  1.00 10.00      A   
ATOM   3022  CB  TRP A 320       6.979  -2.632  -9.986  1.00 10.00      A   
ATOM   3023  CG  TRP A 320       5.628  -2.131  -9.560  1.00 10.00      A   
ATOM   3024  CD1 TRP A 320       4.593  -1.737 -10.361  1.00 10.00      A   
ATOM   3025  CD2 TRP A 320       5.166  -1.983  -8.214  1.00 10.00      A   
ATOM   3026  NE1 TRP A 320       3.521  -1.352  -9.595  1.00 10.00      A   
ATOM   3027  HE1 TRP A 320       2.654  -1.023  -9.944  1.00 10.00      A   
ATOM   3028  CE2 TRP A 320       3.846  -1.493  -8.273  1.00 10.00      A   
ATOM   3029  CE3 TRP A 320       5.743  -2.215  -6.963  1.00 10.00      A   
ATOM   3030  CZ2 TRP A 320       3.096  -1.234  -7.129  1.00 10.00      A   
ATOM   3031  CZ3 TRP A 320       5.000  -1.961  -5.830  1.00 10.00      A   
ATOM   3032  CH2 TRP A 320       3.688  -1.475  -5.919  1.00 10.00      A   
ATOM   3033  C   TRP A 320       8.834  -2.675 -11.654  1.00 10.00      A   
ATOM   3034  O   TRP A 320       9.206  -3.802 -11.332  1.00 10.00      A   
ATOM   3035  N   VAL A 321       9.638  -1.795 -12.231  1.00 10.00      A   
ATOM   3036  HN  VAL A 321       9.299  -0.895 -12.440  1.00 10.00      A   
ATOM   3037  CA  VAL A 321      11.030  -2.127 -12.528  1.00 10.00      A   
ATOM   3038  CB  VAL A 321      11.251  -2.413 -14.031  1.00 10.00      A   
ATOM   3039  CG1 VAL A 321      10.724  -3.785 -14.410  1.00 10.00      A   
ATOM   3040  CG2 VAL A 321      10.608  -1.336 -14.888  1.00 10.00      A   
ATOM   3041  C   VAL A 321      11.986  -1.024 -12.100  1.00 10.00      A   
ATOM   3042  O   VAL A 321      11.577  -0.016 -11.521  1.00 10.00      A   
ATOM   3043  N   LEU A 322      13.263  -1.235 -12.381  1.00 10.00      A   
ATOM   3044  HN  LEU A 322      13.523  -2.073 -12.825  1.00 10.00      A   
ATOM   3045  CA  LEU A 322      14.290  -0.266 -12.051  1.00 10.00      A   
ATOM   3046  CB  LEU A 322      15.552  -0.969 -11.555  1.00 10.00      A   
ATOM   3047  CG  LEU A 322      15.461  -1.635 -10.185  1.00 10.00      A   
ATOM   3048  CD1 LEU A 322      16.725  -2.427  -9.910  1.00 10.00      A   
ATOM   3049  CD2 LEU A 322      15.240  -0.592  -9.100  1.00 10.00      A   
ATOM   3050  C   LEU A 322      14.621   0.585 -13.269  1.00 10.00      A   
ATOM   3051  O   LEU A 322      14.159   0.309 -14.375  1.00 10.00      A   
ATOM   3052  N   ASP A 323      15.430   1.616 -13.059  1.00 10.00      A   
ATOM   3053  HN  ASP A 323      15.759   1.785 -12.147  1.00 10.00      A   
ATOM   3054  CA  ASP A 323      15.843   2.518 -14.136  1.00 10.00      A   
ATOM   3055  CB  ASP A 323      16.313   3.877 -13.592  1.00 10.00      A   
ATOM   3056  CG  ASP A 323      17.590   3.817 -12.769  1.00 10.00      A   
ATOM   3057  OD1 ASP A 323      17.813   2.803 -12.074  1.00 10.00      A   
ATOM   3058  OD2 ASP A 323      18.362   4.801 -12.789  1.00 10.00      A   
ATOM   3059  C   ASP A 323      16.915   1.877 -15.008  1.00 10.00      A   
ATOM   3060  O   ASP A 323      17.347   2.450 -16.007  1.00 10.00      A   
ATOM   3061  N   TYR A 324      17.321   0.669 -14.633  1.00 10.00      A   
ATOM   3062  HN  TYR A 324      16.937   0.271 -13.827  1.00 10.00      A   
ATOM   3063  CA  TYR A 324      18.328  -0.077 -15.380  1.00 10.00      A   
ATOM   3064  CB  TYR A 324      18.812  -1.280 -14.570  1.00 10.00      A   
ATOM   3065  CG  TYR A 324      20.247  -1.170 -14.109  1.00 10.00      A   
ATOM   3066  CD1 TYR A 324      20.557  -0.682 -12.848  1.00 10.00      A   
ATOM   3067  CD2 TYR A 324      21.294  -1.556 -14.938  1.00 10.00      A   
ATOM   3068  CE1 TYR A 324      21.868  -0.578 -12.422  1.00 10.00      A   
ATOM   3069  CE2 TYR A 324      22.610  -1.456 -14.521  1.00 10.00      A   
ATOM   3070  CZ  TYR A 324      22.890  -0.967 -13.262  1.00 10.00      A   
ATOM   3071  OH  TYR A 324      24.198  -0.863 -12.840  1.00 10.00      A   
ATOM   3072  HH  TYR A 324      24.252  -1.096 -11.903  1.00 10.00      A   
ATOM   3073  C   TYR A 324      17.759  -0.550 -16.713  1.00 10.00      A   
ATOM   3074  O   TYR A 324      18.482  -1.066 -17.566  1.00 10.00      A   
ATOM   3075  N   ILE A 325      16.452  -0.379 -16.874  1.00 10.00      A   
ATOM   3076  HN  ILE A 325      15.934   0.019 -16.144  1.00 10.00      A   
ATOM   3077  CA  ILE A 325      15.764  -0.771 -18.096  1.00 10.00      A   
ATOM   3078  CB  ILE A 325      14.227  -0.700 -17.920  1.00 10.00      A   
ATOM   3079  CG1 ILE A 325      13.502  -1.279 -19.138  1.00 10.00      A   
ATOM   3080  CG2 ILE A 325      13.761   0.722 -17.629  1.00 10.00      A   
ATOM   3081  CD1 ILE A 325      12.004  -1.390 -18.956  1.00 10.00      A   
ATOM   3082  C   ILE A 325      16.206   0.102 -19.272  1.00 10.00      A   
ATOM   3083  O   ILE A 325      16.182  -0.334 -20.428  1.00 10.00      A   
ATOM   3084  N   GLU A 326      16.636   1.326 -18.951  1.00 10.00      A   
ATOM   3085  HN  GLU A 326      16.654   1.581 -18.004  1.00 10.00      A   
ATOM   3086  CA  GLU A 326      17.094   2.300 -19.944  1.00 10.00      A   
ATOM   3087  CB  GLU A 326      18.295   1.777 -20.735  1.00 10.00      A   
ATOM   3088  CG  GLU A 326      19.529   1.517 -19.889  1.00 10.00      A   
ATOM   3089  CD  GLU A 326      20.701   1.039 -20.717  1.00 10.00      A   
ATOM   3090  OE1 GLU A 326      20.501   0.711 -21.905  1.00 10.00      A   
ATOM   3091  OE2 GLU A 326      21.827   0.988 -20.186  1.00 10.00      A   
ATOM   3092  C   GLU A 326      15.975   2.754 -20.882  1.00 10.00      A   
ATOM   3093  O   GLU A 326      14.871   2.204 -20.871  1.00 10.00      A   
ATOM   3094  N   ASP A 327      16.266   3.764 -21.692  1.00 10.00      A   
ATOM   3095  HN  ASP A 327      17.161   4.172 -21.649  1.00 10.00      A   
ATOM   3096  CA  ASP A 327      15.283   4.292 -22.636  1.00 10.00      A   
ATOM   3097  CB  ASP A 327      15.810   5.542 -23.342  1.00 10.00      A   
ATOM   3098  CG  ASP A 327      15.961   6.740 -22.429  1.00 10.00      A   
ATOM   3099  OD1 ASP A 327      14.963   7.173 -21.823  1.00 10.00      A   
ATOM   3100  OD2 ASP A 327      17.084   7.278 -22.335  1.00 10.00      A   
ATOM   3101  C   ASP A 327      14.917   3.243 -23.677  1.00 10.00      A   
ATOM   3102  O   ASP A 327      13.745   3.072 -24.018  1.00 10.00      A   
ATOM   3103  N   ALA A 328      15.933   2.540 -24.171  1.00 10.00      A   
ATOM   3104  HN  ALA A 328      16.840   2.731 -23.852  1.00 10.00      A   
ATOM   3105  CA  ALA A 328      15.743   1.503 -25.178  1.00 10.00      A   
ATOM   3106  CB  ALA A 328      17.083   0.920 -25.601  1.00 10.00      A   
ATOM   3107  C   ALA A 328      14.803   0.408 -24.681  1.00 10.00      A   
ATOM   3108  O   ALA A 328      13.897  -0.017 -25.401  1.00 10.00      A   
ATOM   3109  N   GLY A 329      15.008  -0.027 -23.440  1.00 10.00      A   
ATOM   3110  HN  GLY A 329      15.732   0.362 -22.905  1.00 10.00      A   
ATOM   3111  CA  GLY A 329      14.170  -1.063 -22.871  1.00 10.00      A   
ATOM   3112  C   GLY A 329      12.722  -0.627 -22.773  1.00 10.00      A   
ATOM   3113  O   GLY A 329      11.809  -1.404 -23.057  1.00 10.00      A   
ATOM   3114  N   LEU A 330      12.518   0.628 -22.381  1.00 10.00      A   
ATOM   3115  HN  LEU A 330      13.294   1.191 -22.161  1.00 10.00      A   
ATOM   3116  CA  LEU A 330      11.176   1.189 -22.256  1.00 10.00      A   
ATOM   3117  CB  LEU A 330      11.237   2.571 -21.602  1.00 10.00      A   
ATOM   3118  CG  LEU A 330      11.574   2.594 -20.110  1.00 10.00      A   
ATOM   3119  CD1 LEU A 330      11.916   4.008 -19.667  1.00 10.00      A   
ATOM   3120  CD2 LEU A 330      10.416   2.041 -19.291  1.00 10.00      A   
ATOM   3121  C   LEU A 330      10.493   1.276 -23.620  1.00 10.00      A   
ATOM   3122  O   LEU A 330       9.282   1.075 -23.735  1.00 10.00      A   
ATOM   3123  N   GLU A 331      11.283   1.559 -24.649  1.00 10.00      A   
ATOM   3124  HN  GLU A 331      12.239   1.715 -24.487  1.00 10.00      A   
ATOM   3125  CA  GLU A 331      10.771   1.664 -26.007  1.00 10.00      A   
ATOM   3126  CB  GLU A 331      11.861   2.173 -26.950  1.00 10.00      A   
ATOM   3127  CG  GLU A 331      11.325   2.754 -28.245  1.00 10.00      A   
ATOM   3128  CD  GLU A 331      12.426   3.159 -29.199  1.00 10.00      A   
ATOM   3129  OE1 GLU A 331      12.605   2.474 -30.226  1.00 10.00      A   
ATOM   3130  OE2 GLU A 331      13.118   4.166 -28.927  1.00 10.00      A   
ATOM   3131  C   GLU A 331      10.225   0.323 -26.497  1.00 10.00      A   
ATOM   3132  O   GLU A 331       9.174   0.269 -27.133  1.00 10.00      A   
ATOM   3133  N   VAL A 332      10.939  -0.753 -26.198  1.00 10.00      A   
ATOM   3134  HN  VAL A 332      11.776  -0.652 -25.699  1.00 10.00      A   
ATOM   3135  CA  VAL A 332      10.510  -2.086 -26.607  1.00 10.00      A   
ATOM   3136  CB  VAL A 332      11.648  -3.119 -26.475  1.00 10.00      A   
ATOM   3137  CG1 VAL A 332      11.279  -4.415 -27.181  1.00 10.00      A   
ATOM   3138  CG2 VAL A 332      12.946  -2.561 -27.040  1.00 10.00      A   
ATOM   3139  C   VAL A 332       9.315  -2.533 -25.768  1.00 10.00      A   
ATOM   3140  O   VAL A 332       8.458  -3.293 -26.230  1.00 10.00      A   
ATOM   3141  N   LEU A 333       9.273  -2.052 -24.532  1.00 10.00      A   
ATOM   3142  HN  LEU A 333      10.002  -1.470 -24.224  1.00 10.00      A   
ATOM   3143  CA  LEU A 333       8.186  -2.370 -23.612  1.00 10.00      A   
ATOM   3144  CB  LEU A 333       8.449  -1.733 -22.243  1.00 10.00      A   
ATOM   3145  CG  LEU A 333       7.292  -1.778 -21.240  1.00 10.00      A   
ATOM   3146  CD1 LEU A 333       7.094  -3.185 -20.703  1.00 10.00      A   
ATOM   3147  CD2 LEU A 333       7.527  -0.789 -20.110  1.00 10.00      A   
ATOM   3148  C   LEU A 333       6.863  -1.866 -24.169  1.00 10.00      A   
ATOM   3149  O   LEU A 333       5.852  -2.567 -24.134  1.00 10.00      A   
ATOM   3150  N   ALA A 334       6.902  -0.660 -24.723  1.00 10.00      A   
ATOM   3151  HN  ALA A 334       7.759  -0.182 -24.749  1.00 10.00      A   
ATOM   3152  CA  ALA A 334       5.720  -0.020 -25.295  1.00 10.00      A   
ATOM   3153  CB  ALA A 334       6.027   1.426 -25.651  1.00 10.00      A   
ATOM   3154  C   ALA A 334       5.204  -0.760 -26.525  1.00 10.00      A   
ATOM   3155  O   ALA A 334       4.062  -0.566 -26.942  1.00 10.00      A   
ATOM   3156  N   SER A 335       6.049  -1.596 -27.114  1.00 10.00      A   
ATOM   3157  HN  SER A 335       6.951  -1.708 -26.743  1.00 10.00      A   
ATOM   3158  CA  SER A 335       5.666  -2.354 -28.294  1.00 10.00      A   
ATOM   3159  CB  SER A 335       6.908  -2.733 -29.101  1.00 10.00      A   
ATOM   3160  OG  SER A 335       7.823  -1.651 -29.151  1.00 10.00      A   
ATOM   3161  HG  SER A 335       7.367  -0.840 -28.900  1.00 10.00      A   
ATOM   3162  C   SER A 335       4.889  -3.609 -27.909  1.00 10.00      A   
ATOM   3163  O   SER A 335       3.808  -3.868 -28.438  1.00 10.00      A   
ATOM   3164  N   THR A 336       5.438  -4.373 -26.976  1.00 10.00      A   
ATOM   3165  HN  THR A 336       6.294  -4.107 -26.582  1.00 10.00      A   
ATOM   3166  CA  THR A 336       4.808  -5.603 -26.529  1.00 10.00      A   
ATOM   3167  CB  THR A 336       5.816  -6.504 -25.801  1.00 10.00      A   
ATOM   3168  OG1 THR A 336       7.047  -6.528 -26.537  1.00 10.00      A   
ATOM   3169  HG1 THR A 336       6.867  -6.785 -27.451  1.00 10.00      A   
ATOM   3170  CG2 THR A 336       5.274  -7.917 -25.680  1.00 10.00      A   
ATOM   3171  C   THR A 336       3.611  -5.340 -25.616  1.00 10.00      A   
ATOM   3172  O   THR A 336       2.492  -5.771 -25.907  1.00 10.00      A   
ATOM   3173  N   CYS A 337       3.842  -4.619 -24.530  1.00 10.00      A   
ATOM   3174  HN  CYS A 337       4.741  -4.256 -24.372  1.00 10.00      A   
ATOM   3175  CA  CYS A 337       2.788  -4.331 -23.575  1.00 10.00      A   
ATOM   3176  CB  CYS A 337       3.384  -4.077 -22.190  1.00 10.00      A   
ATOM   3177  SG  CYS A 337       4.500  -5.384 -21.627  1.00 10.00      A   
ATOM   3178  HG  CYS A 337       4.014  -6.546 -22.047  1.00 10.00      A   
ATOM   3179  C   CYS A 337       1.922  -3.159 -24.023  1.00 10.00      A   
ATOM   3180  O   CYS A 337       2.207  -2.005 -23.717  1.00 10.00      A   
ATOM   3181  N   LYS A 338       0.859  -3.466 -24.756  1.00 10.00      A   
ATOM   3182  HN  LYS A 338       0.686  -4.411 -24.975  1.00 10.00      A   
ATOM   3183  CA  LYS A 338      -0.061  -2.445 -25.240  1.00 10.00      A   
ATOM   3184  CB  LYS A 338      -0.636  -2.845 -26.601  1.00 10.00      A   
ATOM   3185  CG  LYS A 338       0.377  -2.847 -27.736  1.00 10.00      A   
ATOM   3186  CD  LYS A 338       0.944  -1.456 -27.959  1.00 10.00      A   
ATOM   3187  CE  LYS A 338       1.837  -1.402 -29.188  1.00 10.00      A   
ATOM   3188  NZ  LYS A 338       2.585  -0.119 -29.269  1.00 10.00      A   
ATOM   3189  HZ1 LYS A 338       3.115  -0.073 -30.161  1.00 10.00      A   
ATOM   3190  HZ2 LYS A 338       3.259  -0.046 -28.473  1.00 10.00      A   
ATOM   3191  HZ3 LYS A 338       1.928   0.688 -29.228  1.00 10.00      A   
ATOM   3192  C   LYS A 338      -1.191  -2.242 -24.238  1.00 10.00      A   
ATOM   3193  O   LYS A 338      -1.916  -1.245 -24.286  1.00 10.00      A   
ATOM   3194  N   ASP A 339      -1.350  -3.205 -23.341  1.00 10.00      A   
ATOM   3195  HN  ASP A 339      -0.756  -3.987 -23.366  1.00 10.00      A   
ATOM   3196  CA  ASP A 339      -2.396  -3.139 -22.328  1.00 10.00      A   
ATOM   3197  CB  ASP A 339      -3.054  -4.508 -22.130  1.00 10.00      A   
ATOM   3198  CG  ASP A 339      -4.452  -4.403 -21.557  1.00 10.00      A   
ATOM   3199  OD1 ASP A 339      -5.208  -3.499 -21.977  1.00 10.00      A   
ATOM   3200  OD2 ASP A 339      -4.810  -5.228 -20.695  1.00 10.00      A   
ATOM   3201  C   ASP A 339      -1.848  -2.598 -21.014  1.00 10.00      A   
ATOM   3202  O   ASP A 339      -2.528  -2.616 -19.988  1.00 10.00      A   
ATOM   3203  N   LEU A 340      -0.614  -2.101 -21.062  1.00 10.00      A   
ATOM   3204  HN  LEU A 340      -0.135  -2.105 -21.913  1.00 10.00      A   
ATOM   3205  CA  LEU A 340       0.041  -1.543 -19.887  1.00 10.00      A   
ATOM   3206  CB  LEU A 340       1.480  -1.141 -20.224  1.00 10.00      A   
ATOM   3207  CG  LEU A 340       2.388  -0.796 -19.039  1.00 10.00      A   
ATOM   3208  CD1 LEU A 340       2.784  -2.052 -18.279  1.00 10.00      A   
ATOM   3209  CD2 LEU A 340       3.624  -0.044 -19.511  1.00 10.00      A   
ATOM   3210  C   LEU A 340      -0.737  -0.339 -19.374  1.00 10.00      A   
ATOM   3211  O   LEU A 340      -0.973   0.622 -20.109  1.00 10.00      A   
ATOM   3212  N   ARG A 341      -1.142  -0.403 -18.117  1.00 10.00      A   
ATOM   3213  HN  ARG A 341      -0.916  -1.195 -17.582  1.00 10.00      A   
ATOM   3214  CA  ARG A 341      -1.909   0.674 -17.508  1.00 10.00      A   
ATOM   3215  CB  ARG A 341      -3.147   0.109 -16.801  1.00 10.00      A   
ATOM   3216  CG  ARG A 341      -3.852  -1.011 -17.542  1.00 10.00      A   
ATOM   3217  CD  ARG A 341      -4.869  -0.478 -18.533  1.00 10.00      A   
ATOM   3218  NE  ARG A 341      -5.434  -1.551 -19.347  1.00 10.00      A   
ATOM   3219  HE  ARG A 341      -4.821  -2.019 -19.964  1.00 10.00      A   
ATOM   3220  CZ  ARG A 341      -6.705  -1.945 -19.293  1.00 10.00      A   
ATOM   3221  NH1 ARG A 341      -7.560  -1.351 -18.463  1.00 10.00      A   
ATOM   3222 HH11 ARG A 341      -8.553  -1.663 -18.420  1.00 10.00      A   
ATOM   3223 HH12 ARG A 341      -7.236  -0.568 -17.848  1.00 10.00      A   
ATOM   3224  NH2 ARG A 341      -7.121  -2.925 -20.083  1.00 10.00      A   
ATOM   3225 HH21 ARG A 341      -6.446  -3.389 -20.743  1.00 10.00      A   
ATOM   3226 HH22 ARG A 341      -8.114  -3.245 -20.051  1.00 10.00      A   
ATOM   3227  C   ARG A 341      -1.073   1.422 -16.482  1.00 10.00      A   
ATOM   3228  O   ARG A 341      -1.253   2.623 -16.273  1.00 10.00      A   
ATOM   3229  N   GLU A 342      -0.151   0.716 -15.851  1.00 10.00      A   
ATOM   3230  HN  GLU A 342      -0.009  -0.225 -16.093  1.00 10.00      A   
ATOM   3231  CA  GLU A 342       0.675   1.311 -14.820  1.00 10.00      A   
ATOM   3232  CB  GLU A 342       0.194   0.824 -13.456  1.00 10.00      A   
ATOM   3233  CG  GLU A 342       0.775   1.568 -12.271  1.00 10.00      A   
ATOM   3234  CD  GLU A 342       0.591   0.799 -10.986  1.00 10.00      A   
ATOM   3235  OE1 GLU A 342      -0.498   0.878 -10.385  1.00 10.00      A   
ATOM   3236  OE2 GLU A 342       1.533   0.101 -10.571  1.00 10.00      A   
ATOM   3237  C   GLU A 342       2.145   0.957 -15.013  1.00 10.00      A   
ATOM   3238  O   GLU A 342       2.490  -0.195 -15.299  1.00 10.00      A   
ATOM   3239  N   LEU A 343       3.001   1.956 -14.849  1.00 10.00      A   
ATOM   3240  HN  LEU A 343       2.652   2.849 -14.617  1.00 10.00      A   
ATOM   3241  CA  LEU A 343       4.438   1.777 -14.996  1.00 10.00      A   
ATOM   3242  CB  LEU A 343       4.899   2.289 -16.365  1.00 10.00      A   
ATOM   3243  CG  LEU A 343       6.412   2.279 -16.625  1.00 10.00      A   
ATOM   3244  CD1 LEU A 343       6.951   0.857 -16.686  1.00 10.00      A   
ATOM   3245  CD2 LEU A 343       6.749   3.038 -17.899  1.00 10.00      A   
ATOM   3246  C   LEU A 343       5.175   2.524 -13.892  1.00 10.00      A   
ATOM   3247  O   LEU A 343       5.057   3.744 -13.773  1.00 10.00      A   
ATOM   3248  N   ARG A 344       5.917   1.789 -13.077  1.00 10.00      A   
ATOM   3249  HN  ARG A 344       5.960   0.815 -13.214  1.00 10.00      A   
ATOM   3250  CA  ARG A 344       6.679   2.388 -11.984  1.00 10.00      A   
ATOM   3251  CB  ARG A 344       6.143   1.923 -10.623  1.00 10.00      A   
ATOM   3252  CG  ARG A 344       4.679   2.268 -10.389  1.00 10.00      A   
ATOM   3253  CD  ARG A 344       4.247   2.005  -8.952  1.00 10.00      A   
ATOM   3254  NE  ARG A 344       2.808   1.746  -8.875  1.00 10.00      A   
ATOM   3255  HE  ARG A 344       2.401   1.268  -9.641  1.00 10.00      A   
ATOM   3256  CZ  ARG A 344       2.019   2.076  -7.849  1.00 10.00      A   
ATOM   3257  NH1 ARG A 344       2.505   2.683  -6.774  1.00 10.00      A   
ATOM   3258 HH11 ARG A 344       1.862   2.930  -5.984  1.00 10.00      A   
ATOM   3259 HH12 ARG A 344       3.515   2.917  -6.705  1.00 10.00      A   
ATOM   3260  NH2 ARG A 344       0.723   1.817  -7.911  1.00 10.00      A   
ATOM   3261 HH21 ARG A 344       0.313   1.357  -8.758  1.00 10.00      A   
ATOM   3262 HH22 ARG A 344       0.101   2.076  -7.110  1.00 10.00      A   
ATOM   3263  C   ARG A 344       8.169   2.070 -12.123  1.00 10.00      A   
ATOM   3264  O   ARG A 344       8.590   0.925 -11.948  1.00 10.00      A   
ATOM   3265  N   VAL A 345       8.958   3.089 -12.460  1.00 10.00      A   
ATOM   3266  HN  VAL A 345       8.560   3.980 -12.579  1.00 10.00      A   
ATOM   3267  CA  VAL A 345      10.399   2.932 -12.641  1.00 10.00      A   
ATOM   3268  CB  VAL A 345      10.891   3.645 -13.923  1.00 10.00      A   
ATOM   3269  CG1 VAL A 345      12.390   3.452 -14.115  1.00 10.00      A   
ATOM   3270  CG2 VAL A 345      10.125   3.147 -15.141  1.00 10.00      A   
ATOM   3271  C   VAL A 345      11.152   3.480 -11.431  1.00 10.00      A   
ATOM   3272  O   VAL A 345      11.163   4.687 -11.186  1.00 10.00      A   
ATOM   3273  N   PHE A 346      11.766   2.587 -10.671  1.00 10.00      A   
ATOM   3274  HN  PHE A 346      11.729   1.636 -10.925  1.00 10.00      A   
ATOM   3275  CA  PHE A 346      12.512   2.970  -9.480  1.00 10.00      A   
ATOM   3276  CB  PHE A 346      12.326   1.918  -8.384  1.00 10.00      A   
ATOM   3277  CG  PHE A 346      10.921   1.825  -7.859  1.00 10.00      A   
ATOM   3278  CD1 PHE A 346      10.017   0.927  -8.406  1.00 10.00      A   
ATOM   3279  CD2 PHE A 346      10.502   2.635  -6.817  1.00 10.00      A   
ATOM   3280  CE1 PHE A 346       8.724   0.841  -7.921  1.00 10.00      A   
ATOM   3281  CE2 PHE A 346       9.212   2.553  -6.329  1.00 10.00      A   
ATOM   3282  CZ  PHE A 346       8.321   1.656  -6.882  1.00 10.00      A   
ATOM   3283  C   PHE A 346      13.996   3.131  -9.793  1.00 10.00      A   
ATOM   3284  O   PHE A 346      14.566   2.344 -10.544  1.00 10.00      A   
ATOM   3285  N   PRO A 347      14.644   4.152  -9.220  1.00 10.00      A   
ATOM   3286  CA  PRO A 347      16.069   4.398  -9.447  1.00 10.00      A   
ATOM   3287  CB  PRO A 347      16.260   5.830  -8.944  1.00 10.00      A   
ATOM   3288  CG  PRO A 347      15.206   6.011  -7.904  1.00 10.00      A   
ATOM   3289  CD  PRO A 347      14.044   5.146  -8.312  1.00 10.00      A   
ATOM   3290  C   PRO A 347      16.953   3.426  -8.664  1.00 10.00      A   
ATOM   3291  O   PRO A 347      16.787   3.254  -7.453  1.00 10.00      A   
ATOM   3292  N   SER A 348      17.883   2.788  -9.361  1.00 10.00      A   
ATOM   3293  HN  SER A 348      17.950   2.950 -10.333  1.00 10.00      A   
ATOM   3294  CA  SER A 348      18.800   1.839  -8.737  1.00 10.00      A   
ATOM   3295  CB  SER A 348      19.626   1.114  -9.803  1.00 10.00      A   
ATOM   3296  OG  SER A 348      19.998   1.991 -10.857  1.00 10.00      A   
ATOM   3297  HG  SER A 348      19.216   2.192 -11.401  1.00 10.00      A   
ATOM   3298  C   SER A 348      19.719   2.537  -7.735  1.00 10.00      A   
ATOM   3299  O   SER A 348      19.806   2.137  -6.570  1.00 10.00      A   
ATOM   3300  N   GLU A 349      20.403   3.576  -8.196  1.00 10.00      A   
ATOM   3301  HN  GLU A 349      20.292   3.840  -9.137  1.00 10.00      A   
ATOM   3302  CA  GLU A 349      21.309   4.341  -7.348  1.00 10.00      A   
ATOM   3303  CB  GLU A 349      22.726   4.344  -7.931  1.00 10.00      A   
ATOM   3304  CG  GLU A 349      23.280   2.967  -8.258  1.00 10.00      A   
ATOM   3305  CD  GLU A 349      23.493   2.109  -7.029  1.00 10.00      A   
ATOM   3306  OE1 GLU A 349      23.874   2.654  -5.974  1.00 10.00      A   
ATOM   3307  OE2 GLU A 349      23.295   0.878  -7.117  1.00 10.00      A   
ATOM   3308  C   GLU A 349      20.811   5.777  -7.217  1.00 10.00      A   
ATOM   3309  O   GLU A 349      21.266   6.665  -7.936  1.00 10.00      A   
ATOM   3310  N   PRO A 350      19.875   6.032  -6.290  1.00 10.00      A   
ATOM   3311  CA  PRO A 350      19.304   7.370  -6.089  1.00 10.00      A   
ATOM   3312  CB  PRO A 350      18.088   7.120  -5.180  1.00 10.00      A   
ATOM   3313  CG  PRO A 350      17.936   5.634  -5.099  1.00 10.00      A   
ATOM   3314  CD  PRO A 350      19.290   5.051  -5.369  1.00 10.00      A   
ATOM   3315  C   PRO A 350      20.275   8.318  -5.400  1.00 10.00      A   
ATOM   3316  O   PRO A 350      20.051   9.527  -5.352  1.00 10.00      A   
ATOM   3317  N   PHE A 351      21.357   7.766  -4.878  1.00 10.00      A   
ATOM   3318  HN  PHE A 351      21.490   6.801  -4.966  1.00 10.00      A   
ATOM   3319  CA  PHE A 351      22.353   8.560  -4.176  1.00 10.00      A   
ATOM   3320  CB  PHE A 351      22.984   7.739  -3.052  1.00 10.00      A   
ATOM   3321  CG  PHE A 351      22.013   6.825  -2.357  1.00 10.00      A   
ATOM   3322  CD1 PHE A 351      22.275   5.471  -2.259  1.00 10.00      A   
ATOM   3323  CD2 PHE A 351      20.838   7.319  -1.807  1.00 10.00      A   
ATOM   3324  CE1 PHE A 351      21.389   4.623  -1.627  1.00 10.00      A   
ATOM   3325  CE2 PHE A 351      19.945   6.476  -1.173  1.00 10.00      A   
ATOM   3326  CZ  PHE A 351      20.221   5.126  -1.083  1.00 10.00      A   
ATOM   3327  C   PHE A 351      23.424   9.086  -5.128  1.00 10.00      A   
ATOM   3328  O   PHE A 351      24.206   9.965  -4.774  1.00 10.00      A   
ATOM   3329  N   VAL A 352      23.450   8.556  -6.340  1.00 10.00      A   
ATOM   3330  HN  VAL A 352      22.781   7.883  -6.586  1.00 10.00      A   
ATOM   3331  CA  VAL A 352      24.431   8.979  -7.327  1.00 10.00      A   
ATOM   3332  CB  VAL A 352      24.955   7.785  -8.155  1.00 10.00      A   
ATOM   3333  CG1 VAL A 352      26.078   8.217  -9.083  1.00 10.00      A   
ATOM   3334  CG2 VAL A 352      25.423   6.661  -7.239  1.00 10.00      A   
ATOM   3335  C   VAL A 352      23.824  10.028  -8.252  1.00 10.00      A   
ATOM   3336  O   VAL A 352      22.899   9.737  -9.010  1.00 10.00      A   
ATOM   3337  N   MET A 353      24.340  11.250  -8.168  1.00 10.00      A   
ATOM   3338  HN  MET A 353      25.079  11.409  -7.542  1.00 10.00      A   
ATOM   3339  CA  MET A 353      23.853  12.360  -8.979  1.00 10.00      A   
ATOM   3340  CB  MET A 353      24.547  13.659  -8.557  1.00 10.00      A   
ATOM   3341  CG  MET A 353      24.155  14.882  -9.374  1.00 10.00      A   
ATOM   3342  SD  MET A 353      25.222  16.302  -9.056  1.00 10.00      A   
ATOM   3343  CE  MET A 353      24.504  17.512 -10.162  1.00 10.00      A   
ATOM   3344  C   MET A 353      24.080  12.104 -10.469  1.00 10.00      A   
ATOM   3345  O   MET A 353      23.191  12.325 -11.293  1.00 10.00      A   
ATOM   3346  N   GLU A 354      25.267  11.628 -10.808  1.00 10.00      A   
ATOM   3347  HN  GLU A 354      25.932  11.451 -10.106  1.00 10.00      A   
ATOM   3348  CA  GLU A 354      25.604  11.346 -12.195  1.00 10.00      A   
ATOM   3349  CB  GLU A 354      27.115  11.188 -12.358  1.00 10.00      A   
ATOM   3350  CG  GLU A 354      27.837  12.490 -12.656  1.00 10.00      A   
ATOM   3351  CD  GLU A 354      27.446  13.070 -14.000  1.00 10.00      A   
ATOM   3352  OE1 GLU A 354      26.458  13.833 -14.064  1.00 10.00      A   
ATOM   3353  OE2 GLU A 354      28.120  12.760 -15.000  1.00 10.00      A   
ATOM   3354  C   GLU A 354      24.873  10.103 -12.695  1.00 10.00      A   
ATOM   3355  O   GLU A 354      24.796   9.098 -11.987  1.00 10.00      A   
ATOM   3356  N   PRO A 355      24.316  10.159 -13.919  1.00 10.00      A   
ATOM   3357  CA  PRO A 355      23.580   9.035 -14.511  1.00 10.00      A   
ATOM   3358  CB  PRO A 355      23.210   9.540 -15.910  1.00 10.00      A   
ATOM   3359  CG  PRO A 355      23.269  11.024 -15.812  1.00 10.00      A   
ATOM   3360  CD  PRO A 355      24.351  11.328 -14.818  1.00 10.00      A   
ATOM   3361  C   PRO A 355      24.427   7.772 -14.619  1.00 10.00      A   
ATOM   3362  O   PRO A 355      25.456   7.756 -15.301  1.00 10.00      A   
ATOM   3363  N   ASN A 356      23.996   6.724 -13.933  1.00 10.00      A   
ATOM   3364  HN  ASN A 356      23.180   6.809 -13.391  1.00 10.00      A   
ATOM   3365  CA  ASN A 356      24.703   5.448 -13.954  1.00 10.00      A   
ATOM   3366  CB  ASN A 356      24.511   4.694 -12.631  1.00 10.00      A   
ATOM   3367  CG  ASN A 356      23.061   4.325 -12.355  1.00 10.00      A   
ATOM   3368  OD1 ASN A 356      22.140   5.081 -12.675  1.00 10.00      A   
ATOM   3369  ND2 ASN A 356      22.848   3.166 -11.749  1.00 10.00      A   
ATOM   3370 HD21 ASN A 356      23.629   2.619 -11.510  1.00 10.00      A   
ATOM   3371 HD22 ASN A 356      21.920   2.895 -11.567  1.00 10.00      A   
ATOM   3372  C   ASN A 356      24.223   4.594 -15.122  1.00 10.00      A   
ATOM   3373  O   ASN A 356      24.942   3.720 -15.610  1.00 10.00      A   
ATOM   3374  N   VAL A 357      23.004   4.858 -15.565  1.00 10.00      A   
ATOM   3375  HN  VAL A 357      22.482   5.567 -15.132  1.00 10.00      A   
ATOM   3376  CA  VAL A 357      22.415   4.125 -16.675  1.00 10.00      A   
ATOM   3377  CB  VAL A 357      21.195   3.291 -16.227  1.00 10.00      A   
ATOM   3378  CG1 VAL A 357      21.623   2.182 -15.279  1.00 10.00      A   
ATOM   3379  CG2 VAL A 357      20.144   4.179 -15.577  1.00 10.00      A   
ATOM   3380  C   VAL A 357      21.979   5.084 -17.774  1.00 10.00      A   
ATOM   3381  O   VAL A 357      21.966   6.303 -17.572  1.00 10.00      A   
ATOM   3382  N   ALA A 358      21.605   4.533 -18.921  1.00 10.00      A   
ATOM   3383  HN  ALA A 358      21.626   3.557 -19.012  1.00 10.00      A   
ATOM   3384  CA  ALA A 358      21.163   5.338 -20.049  1.00 10.00      A   
ATOM   3385  CB  ALA A 358      21.600   4.705 -21.363  1.00 10.00      A   
ATOM   3386  C   ALA A 358      19.649   5.530 -20.018  1.00 10.00      A   
ATOM   3387  O   ALA A 358      18.919   4.946 -20.823  1.00 10.00      A   
ATOM   3388  N   LEU A 359      19.183   6.337 -19.074  1.00 10.00      A   
ATOM   3389  HN  LEU A 359      19.813   6.774 -18.466  1.00 10.00      A   
ATOM   3390  CA  LEU A 359      17.763   6.606 -18.930  1.00 10.00      A   
ATOM   3391  CB  LEU A 359      17.223   5.965 -17.651  1.00 10.00      A   
ATOM   3392  CG  LEU A 359      15.709   6.043 -17.455  1.00 10.00      A   
ATOM   3393  CD1 LEU A 359      15.069   4.679 -17.659  1.00 10.00      A   
ATOM   3394  CD2 LEU A 359      15.375   6.606 -16.086  1.00 10.00      A   
ATOM   3395  C   LEU A 359      17.504   8.106 -18.912  1.00 10.00      A   
ATOM   3396  O   LEU A 359      18.052   8.835 -18.083  1.00 10.00      A   
ATOM   3397  N   THR A 360      16.678   8.565 -19.833  1.00 10.00      A   
ATOM   3398  HN  THR A 360      16.282   7.934 -20.485  1.00 10.00      A   
ATOM   3399  CA  THR A 360      16.340   9.975 -19.919  1.00 10.00      A   
ATOM   3400  CB  THR A 360      16.897  10.599 -21.215  1.00 10.00      A   
ATOM   3401  OG1 THR A 360      16.409   9.872 -22.350  1.00 10.00      A   
ATOM   3402  HG1 THR A 360      16.621   8.929 -22.242  1.00 10.00      A   
ATOM   3403  CG2 THR A 360      18.418  10.567 -21.214  1.00 10.00      A   
ATOM   3404  C   THR A 360      14.824  10.143 -19.878  1.00 10.00      A   
ATOM   3405  O   THR A 360      14.132   9.429 -19.148  1.00 10.00      A   
ATOM   3406  N   GLU A 361      14.308  11.093 -20.642  1.00 10.00      A   
ATOM   3407  HN  GLU A 361      14.912  11.660 -21.182  1.00 10.00      A   
ATOM   3408  CA  GLU A 361      12.876  11.330 -20.701  1.00 10.00      A   
ATOM   3409  CB  GLU A 361      12.551  12.826 -20.638  1.00 10.00      A   
ATOM   3410  CG  GLU A 361      13.232  13.669 -21.701  1.00 10.00      A   
ATOM   3411  CD  GLU A 361      14.678  13.991 -21.370  1.00 10.00      A   
ATOM   3412  OE1 GLU A 361      15.570  13.229 -21.791  1.00 10.00      A   
ATOM   3413  OE2 GLU A 361      14.927  15.010 -20.700  1.00 10.00      A   
ATOM   3414  C   GLU A 361      12.289  10.702 -21.958  1.00 10.00      A   
ATOM   3415  O   GLU A 361      11.071  10.572 -22.090  1.00 10.00      A   
ATOM   3416  N   GLN A 362      13.169  10.285 -22.860  1.00 10.00      A   
ATOM   3417  HN  GLN A 362      14.128  10.385 -22.670  1.00 10.00      A   
ATOM   3418  CA  GLN A 362      12.758   9.670 -24.113  1.00 10.00      A   
ATOM   3419  CB  GLN A 362      13.977   9.371 -24.986  1.00 10.00      A   
ATOM   3420  CG  GLN A 362      13.642   9.027 -26.429  1.00 10.00      A   
ATOM   3421  CD  GLN A 362      13.050  10.196 -27.192  1.00 10.00      A   
ATOM   3422  OE1 GLN A 362      13.350  11.356 -26.911  1.00 10.00      A   
ATOM   3423  NE2 GLN A 362      12.211   9.899 -28.171  1.00 10.00      A   
ATOM   3424 HE21 GLN A 362      12.017   8.951 -28.345  1.00 10.00      A   
ATOM   3425 HE22 GLN A 362      11.815  10.636 -28.683  1.00 10.00      A   
ATOM   3426  C   GLN A 362      11.967   8.394 -23.850  1.00 10.00      A   
ATOM   3427  O   GLN A 362      10.965   8.127 -24.517  1.00 10.00      A   
ATOM   3428  N   GLY A 363      12.418   7.618 -22.871  1.00 10.00      A   
ATOM   3429  HN  GLY A 363      13.239   7.876 -22.385  1.00 10.00      A   
ATOM   3430  CA  GLY A 363      11.741   6.385 -22.520  1.00 10.00      A   
ATOM   3431  C   GLY A 363      10.292   6.616 -22.138  1.00 10.00      A   
ATOM   3432  O   GLY A 363       9.401   5.925 -22.628  1.00 10.00      A   
ATOM   3433  N   LEU A 364      10.057   7.603 -21.281  1.00 10.00      A   
ATOM   3434  HN  LEU A 364      10.812   8.120 -20.938  1.00 10.00      A   
ATOM   3435  CA  LEU A 364       8.703   7.928 -20.838  1.00 10.00      A   
ATOM   3436  CB  LEU A 364       8.719   9.099 -19.852  1.00 10.00      A   
ATOM   3437  CG  LEU A 364       7.945   8.912 -18.541  1.00 10.00      A   
ATOM   3438  CD1 LEU A 364       7.908  10.213 -17.756  1.00 10.00      A   
ATOM   3439  CD2 LEU A 364       6.536   8.403 -18.798  1.00 10.00      A   
ATOM   3440  C   LEU A 364       7.807   8.258 -22.029  1.00 10.00      A   
ATOM   3441  O   LEU A 364       6.681   7.763 -22.123  1.00 10.00      A   
ATOM   3442  N   VAL A 365       8.321   9.078 -22.942  1.00 10.00      A   
ATOM   3443  HN  VAL A 365       9.229   9.430 -22.810  1.00 10.00      A   
ATOM   3444  CA  VAL A 365       7.569   9.463 -24.136  1.00 10.00      A   
ATOM   3445  CB  VAL A 365       8.314  10.531 -24.968  1.00 10.00      A   
ATOM   3446  CG1 VAL A 365       7.462  10.985 -26.144  1.00 10.00      A   
ATOM   3447  CG2 VAL A 365       8.692  11.715 -24.097  1.00 10.00      A   
ATOM   3448  C   VAL A 365       7.296   8.242 -25.012  1.00 10.00      A   
ATOM   3449  O   VAL A 365       6.196   8.076 -25.540  1.00 10.00      A   
ATOM   3450  N   SER A 366       8.297   7.377 -25.131  1.00 10.00      A   
ATOM   3451  HN  SER A 366       9.136   7.553 -24.654  1.00 10.00      A   
ATOM   3452  CA  SER A 366       8.181   6.170 -25.939  1.00 10.00      A   
ATOM   3453  CB  SER A 366       9.512   5.413 -25.972  1.00 10.00      A   
ATOM   3454  OG  SER A 366      10.579   6.256 -26.386  1.00 10.00      A   
ATOM   3455  HG  SER A 366      10.716   6.952 -25.726  1.00 10.00      A   
ATOM   3456  C   SER A 366       7.066   5.267 -25.418  1.00 10.00      A   
ATOM   3457  O   SER A 366       6.235   4.792 -26.186  1.00 10.00      A   
ATOM   3458  N   VAL A 367       7.034   5.062 -24.105  1.00 10.00      A   
ATOM   3459  HN  VAL A 367       7.715   5.488 -23.534  1.00 10.00      A   
ATOM   3460  CA  VAL A 367       6.012   4.217 -23.490  1.00 10.00      A   
ATOM   3461  CB  VAL A 367       6.315   3.910 -22.008  1.00 10.00      A   
ATOM   3462  CG1 VAL A 367       5.340   2.874 -21.468  1.00 10.00      A   
ATOM   3463  CG2 VAL A 367       7.744   3.421 -21.838  1.00 10.00      A   
ATOM   3464  C   VAL A 367       4.630   4.860 -23.600  1.00 10.00      A   
ATOM   3465  O   VAL A 367       3.647   4.188 -23.896  1.00 10.00      A   
ATOM   3466  N   SER A 368       4.564   6.168 -23.372  1.00 10.00      A   
ATOM   3467  HN  SER A 368       5.382   6.656 -23.140  1.00 10.00      A   
ATOM   3468  CA  SER A 368       3.301   6.894 -23.447  1.00 10.00      A   
ATOM   3469  CB  SER A 368       3.482   8.333 -22.967  1.00 10.00      A   
ATOM   3470  OG  SER A 368       4.051   8.365 -21.670  1.00 10.00      A   
ATOM   3471  HG  SER A 368       5.001   8.199 -21.731  1.00 10.00      A   
ATOM   3472  C   SER A 368       2.720   6.866 -24.860  1.00 10.00      A   
ATOM   3473  O   SER A 368       1.498   6.886 -25.047  1.00 10.00      A   
ATOM   3474  N   MET A 369       3.603   6.828 -25.852  1.00 10.00      A   
ATOM   3475  HN  MET A 369       4.561   6.838 -25.639  1.00 10.00      A   
ATOM   3476  CA  MET A 369       3.186   6.791 -27.248  1.00 10.00      A   
ATOM   3477  CB  MET A 369       4.284   7.356 -28.150  1.00 10.00      A   
ATOM   3478  CG  MET A 369       3.980   8.735 -28.715  1.00 10.00      A   
ATOM   3479  SD  MET A 369       5.251   9.303 -29.864  1.00 10.00      A   
ATOM   3480  CE  MET A 369       4.621  10.927 -30.284  1.00 10.00      A   
ATOM   3481  C   MET A 369       2.847   5.369 -27.684  1.00 10.00      A   
ATOM   3482  O   MET A 369       1.974   5.158 -28.530  1.00 10.00      A   
ATOM   3483  N   GLY A 370       3.543   4.399 -27.107  1.00 10.00      A   
ATOM   3484  HN  GLY A 370       4.229   4.631 -26.446  1.00 10.00      A   
ATOM   3485  CA  GLY A 370       3.316   3.009 -27.449  1.00 10.00      A   
ATOM   3486  C   GLY A 370       2.112   2.410 -26.750  1.00 10.00      A   
ATOM   3487  O   GLY A 370       1.298   1.731 -27.379  1.00 10.00      A   
ATOM   3488  N   CYS A 371       2.002   2.653 -25.452  1.00 10.00      A   
ATOM   3489  HN  CYS A 371       2.686   3.199 -25.006  1.00 10.00      A   
ATOM   3490  CA  CYS A 371       0.895   2.136 -24.667  1.00 10.00      A   
ATOM   3491  CB  CYS A 371       1.377   1.754 -23.267  1.00 10.00      A   
ATOM   3492  SG  CYS A 371       2.950   0.864 -23.250  1.00 10.00      A   
ATOM   3493  HG  CYS A 371       2.693  -0.422 -23.482  1.00 10.00      A   
ATOM   3494  C   CYS A 371      -0.224   3.169 -24.568  1.00 10.00      A   
ATOM   3495  O   CYS A 371      -0.049   4.228 -23.965  1.00 10.00      A   
ATOM   3496  N   PRO A 372      -1.397   2.867 -25.149  1.00 10.00      A   
ATOM   3497  CA  PRO A 372      -2.544   3.767 -25.137  1.00 10.00      A   
ATOM   3498  CB  PRO A 372      -3.269   3.398 -26.432  1.00 10.00      A   
ATOM   3499  CG  PRO A 372      -2.906   1.972 -26.710  1.00 10.00      A   
ATOM   3500  CD  PRO A 372      -1.697   1.625 -25.874  1.00 10.00      A   
ATOM   3501  C   PRO A 372      -3.457   3.538 -23.934  1.00 10.00      A   
ATOM   3502  O   PRO A 372      -4.571   4.062 -23.879  1.00 10.00      A   
ATOM   3503  N   LYS A 373      -2.986   2.759 -22.971  1.00 10.00      A   
ATOM   3504  HN  LYS A 373      -2.088   2.372 -23.061  1.00 10.00      A   
ATOM   3505  CA  LYS A 373      -3.774   2.467 -21.781  1.00 10.00      A   
ATOM   3506  CB  LYS A 373      -4.077   0.966 -21.676  1.00 10.00      A   
ATOM   3507  CG  LYS A 373      -5.153   0.469 -22.629  1.00 10.00      A   
ATOM   3508  CD  LYS A 373      -6.398   1.339 -22.566  1.00 10.00      A   
ATOM   3509  CE  LYS A 373      -7.565   0.693 -23.291  1.00 10.00      A   
ATOM   3510  NZ  LYS A 373      -8.218  -0.355 -22.462  1.00 10.00      A   
ATOM   3511  HZ1 LYS A 373      -7.590  -1.176 -22.366  1.00 10.00      A   
ATOM   3512  HZ2 LYS A 373      -9.103  -0.663 -22.911  1.00 10.00      A   
ATOM   3513  HZ3 LYS A 373      -8.433   0.020 -21.513  1.00 10.00      A   
ATOM   3514  C   LYS A 373      -3.077   2.952 -20.513  1.00 10.00      A   
ATOM   3515  O   LYS A 373      -3.508   2.641 -19.401  1.00 10.00      A   
ATOM   3516  N   LEU A 374      -2.005   3.720 -20.685  1.00 10.00      A   
ATOM   3517  HN  LEU A 374      -1.721   3.946 -21.592  1.00 10.00      A   
ATOM   3518  CA  LEU A 374      -1.247   4.244 -19.554  1.00 10.00      A   
ATOM   3519  CB  LEU A 374       0.086   4.828 -20.024  1.00 10.00      A   
ATOM   3520  CG  LEU A 374       1.290   3.888 -19.995  1.00 10.00      A   
ATOM   3521  CD1 LEU A 374       2.542   4.632 -20.429  1.00 10.00      A   
ATOM   3522  CD2 LEU A 374       1.473   3.303 -18.601  1.00 10.00      A   
ATOM   3523  C   LEU A 374      -2.038   5.311 -18.816  1.00 10.00      A   
ATOM   3524  O   LEU A 374      -2.435   6.311 -19.410  1.00 10.00      A   
ATOM   3525  N   GLU A 375      -2.292   5.080 -17.535  1.00 10.00      A   
ATOM   3526  HN  GLU A 375      -1.997   4.232 -17.131  1.00 10.00      A   
ATOM   3527  CA  GLU A 375      -3.027   6.045 -16.729  1.00 10.00      A   
ATOM   3528  CB  GLU A 375      -4.459   5.576 -16.481  1.00 10.00      A   
ATOM   3529  CG  GLU A 375      -4.561   4.316 -15.644  1.00 10.00      A   
ATOM   3530  CD  GLU A 375      -5.930   4.144 -15.038  1.00 10.00      A   
ATOM   3531  OE1 GLU A 375      -6.471   5.130 -14.489  1.00 10.00      A   
ATOM   3532  OE2 GLU A 375      -6.473   3.023 -15.099  1.00 10.00      A   
ATOM   3533  C   GLU A 375      -2.318   6.336 -15.409  1.00 10.00      A   
ATOM   3534  O   GLU A 375      -2.606   7.334 -14.748  1.00 10.00      A   
ATOM   3535  N   SER A 376      -1.397   5.466 -15.024  1.00 10.00      A   
ATOM   3536  HN  SER A 376      -1.205   4.686 -15.584  1.00 10.00      A   
ATOM   3537  CA  SER A 376      -0.656   5.648 -13.791  1.00 10.00      A   
ATOM   3538  CB  SER A 376      -1.172   4.701 -12.708  1.00 10.00      A   
ATOM   3539  OG  SER A 376      -0.659   5.057 -11.439  1.00 10.00      A   
ATOM   3540  HG  SER A 376      -1.057   4.497 -10.760  1.00 10.00      A   
ATOM   3541  C   SER A 376       0.828   5.425 -14.038  1.00 10.00      A   
ATOM   3542  O   SER A 376       1.249   4.323 -14.401  1.00 10.00      A   
ATOM   3543  N   VAL A 377       1.616   6.476 -13.862  1.00 10.00      A   
ATOM   3544  HN  VAL A 377       1.220   7.331 -13.576  1.00 10.00      A   
ATOM   3545  CA  VAL A 377       3.052   6.390 -14.081  1.00 10.00      A   
ATOM   3546  CB  VAL A 377       3.479   7.098 -15.391  1.00 10.00      A   
ATOM   3547  CG1 VAL A 377       4.983   7.001 -15.598  1.00 10.00      A   
ATOM   3548  CG2 VAL A 377       2.741   6.525 -16.590  1.00 10.00      A   
ATOM   3549  C   VAL A 377       3.847   6.982 -12.918  1.00 10.00      A   
ATOM   3550  O   VAL A 377       3.548   8.073 -12.434  1.00 10.00      A   
ATOM   3551  N   LEU A 378       4.842   6.232 -12.473  1.00 10.00      A   
ATOM   3552  HN  LEU A 378       4.990   5.355 -12.894  1.00 10.00      A   
ATOM   3553  CA  LEU A 378       5.738   6.649 -11.409  1.00 10.00      A   
ATOM   3554  CB  LEU A 378       5.633   5.699 -10.210  1.00 10.00      A   
ATOM   3555  CG  LEU A 378       6.581   5.962  -9.033  1.00 10.00      A   
ATOM   3556  CD1 LEU A 378       6.451   7.391  -8.540  1.00 10.00      A   
ATOM   3557  CD2 LEU A 378       6.320   4.984  -7.897  1.00 10.00      A   
ATOM   3558  C   LEU A 378       7.143   6.630 -11.997  1.00 10.00      A   
ATOM   3559  O   LEU A 378       7.698   5.561 -12.251  1.00 10.00      A   
ATOM   3560  N   TYR A 379       7.705   7.806 -12.235  1.00 10.00      A   
ATOM   3561  HN  TYR A 379       7.236   8.628 -11.961  1.00 10.00      A   
ATOM   3562  CA  TYR A 379       9.008   7.910 -12.873  1.00 10.00      A   
ATOM   3563  CB  TYR A 379       8.813   8.561 -14.249  1.00 10.00      A   
ATOM   3564  CG  TYR A 379       9.816   8.163 -15.313  1.00 10.00      A   
ATOM   3565  CD1 TYR A 379       9.733   6.931 -15.949  1.00 10.00      A   
ATOM   3566  CD2 TYR A 379      10.831   9.032 -15.700  1.00 10.00      A   
ATOM   3567  CE1 TYR A 379      10.630   6.577 -16.941  1.00 10.00      A   
ATOM   3568  CE2 TYR A 379      11.734   8.682 -16.687  1.00 10.00      A   
ATOM   3569  CZ  TYR A 379      11.630   7.455 -17.303  1.00 10.00      A   
ATOM   3570  OH  TYR A 379      12.518   7.110 -18.299  1.00 10.00      A   
ATOM   3571  HH  TYR A 379      13.264   7.724 -18.301  1.00 10.00      A   
ATOM   3572  C   TYR A 379      10.000   8.736 -12.064  1.00 10.00      A   
ATOM   3573  O   TYR A 379       9.674   9.815 -11.569  1.00 10.00      A   
ATOM   3574  N   PHE A 380      11.214   8.213 -11.950  1.00 10.00      A   
ATOM   3575  HN  PHE A 380      11.390   7.341 -12.356  1.00 10.00      A   
ATOM   3576  CA  PHE A 380      12.303   8.885 -11.255  1.00 10.00      A   
ATOM   3577  CB  PHE A 380      12.790   8.048 -10.069  1.00 10.00      A   
ATOM   3578  CG  PHE A 380      12.022   8.266  -8.796  1.00 10.00      A   
ATOM   3579  CD1 PHE A 380      10.711   7.833  -8.671  1.00 10.00      A   
ATOM   3580  CD2 PHE A 380      12.620   8.891  -7.715  1.00 10.00      A   
ATOM   3581  CE1 PHE A 380      10.014   8.021  -7.494  1.00 10.00      A   
ATOM   3582  CE2 PHE A 380      11.928   9.085  -6.538  1.00 10.00      A   
ATOM   3583  CZ  PHE A 380      10.622   8.650  -6.424  1.00 10.00      A   
ATOM   3584  C   PHE A 380      13.437   9.070 -12.252  1.00 10.00      A   
ATOM   3585  O   PHE A 380      13.947   8.091 -12.799  1.00 10.00      A   
ATOM   3586  N   CYS A 381      13.825  10.308 -12.502  1.00 10.00      A   
ATOM   3587  HN  CYS A 381      13.408  11.058 -12.020  1.00 10.00      A   
ATOM   3588  CA  CYS A 381      14.871  10.572 -13.474  1.00 10.00      A   
ATOM   3589  CB  CYS A 381      14.241  10.996 -14.799  1.00 10.00      A   
ATOM   3590  SG  CYS A 381      13.085  12.379 -14.657  1.00 10.00      A   
ATOM   3591  HG  CYS A 381      12.736  12.741 -15.883  1.00 10.00      A   
ATOM   3592  C   CYS A 381      15.853  11.639 -13.008  1.00 10.00      A   
ATOM   3593  O   CYS A 381      15.706  12.215 -11.931  1.00 10.00      A   
ATOM   3594  N   ARG A 382      16.864  11.885 -13.832  1.00 10.00      A   
ATOM   3595  HN  ARG A 382      16.934  11.375 -14.667  1.00 10.00      A   
ATOM   3596  CA  ARG A 382      17.878  12.882 -13.534  1.00 10.00      A   
ATOM   3597  CB  ARG A 382      19.275  12.289 -13.714  1.00 10.00      A   
ATOM   3598  CG  ARG A 382      19.732  11.452 -12.535  1.00 10.00      A   
ATOM   3599  CD  ARG A 382      20.809  10.467 -12.938  1.00 10.00      A   
ATOM   3600  NE  ARG A 382      21.312   9.718 -11.794  1.00 10.00      A   
ATOM   3601  HE  ARG A 382      21.964  10.173 -11.210  1.00 10.00      A   
ATOM   3602  CZ  ARG A 382      20.942   8.474 -11.492  1.00 10.00      A   
ATOM   3603  NH1 ARG A 382      20.065   7.823 -12.252  1.00 10.00      A   
ATOM   3604 HH11 ARG A 382      19.652   8.278 -13.093  1.00 10.00      A   
ATOM   3605 HH12 ARG A 382      19.779   6.848 -12.007  1.00 10.00      A   
ATOM   3606  NH2 ARG A 382      21.438   7.884 -10.415  1.00 10.00      A   
ATOM   3607 HH21 ARG A 382      21.155   6.910 -10.171  1.00 10.00      A   
ATOM   3608 HH22 ARG A 382      22.112   8.396  -9.799  1.00 10.00      A   
ATOM   3609  C   ARG A 382      17.711  14.108 -14.419  1.00 10.00      A   
ATOM   3610  O   ARG A 382      18.154  15.203 -14.069  1.00 10.00      A   
ATOM   3611  N   GLN A 383      17.072  13.920 -15.560  1.00 10.00      A   
ATOM   3612  HN  GLN A 383      16.732  13.030 -15.776  1.00 10.00      A   
ATOM   3613  CA  GLN A 383      16.842  15.007 -16.496  1.00 10.00      A   
ATOM   3614  CB  GLN A 383      17.905  15.021 -17.598  1.00 10.00      A   
ATOM   3615  CG  GLN A 383      17.996  13.732 -18.400  1.00 10.00      A   
ATOM   3616  CD  GLN A 383      18.814  13.895 -19.664  1.00 10.00      A   
ATOM   3617  OE1 GLN A 383      20.036  13.735 -19.655  1.00 10.00      A   
ATOM   3618  NE2 GLN A 383      18.142  14.202 -20.763  1.00 10.00      A   
ATOM   3619 HE21 GLN A 383      17.161  14.301 -20.699  1.00 10.00      A   
ATOM   3620 HE22 GLN A 383      18.645  14.318 -21.593  1.00 10.00      A   
ATOM   3621  C   GLN A 383      15.452  14.905 -17.104  1.00 10.00      A   
ATOM   3622  O   GLN A 383      14.888  13.811 -17.209  1.00 10.00      A   
ATOM   3623  N   MET A 384      14.906  16.044 -17.492  1.00 10.00      A   
ATOM   3624  HN  MET A 384      15.412  16.880 -17.382  1.00 10.00      A   
ATOM   3625  CA  MET A 384      13.583  16.100 -18.087  1.00 10.00      A   
ATOM   3626  CB  MET A 384      12.507  16.132 -16.994  1.00 10.00      A   
ATOM   3627  CG  MET A 384      11.094  16.357 -17.511  1.00 10.00      A   
ATOM   3628  SD  MET A 384      10.583  15.121 -18.723  1.00 10.00      A   
ATOM   3629  CE  MET A 384      10.374  13.681 -17.678  1.00 10.00      A   
ATOM   3630  C   MET A 384      13.460  17.326 -18.985  1.00 10.00      A   
ATOM   3631  O   MET A 384      14.004  18.390 -18.675  1.00 10.00      A   
ATOM   3632  N   THR A 385      12.765  17.169 -20.105  1.00 10.00      A   
ATOM   3633  HN  THR A 385      12.377  16.292 -20.306  1.00 10.00      A   
ATOM   3634  CA  THR A 385      12.561  18.267 -21.038  1.00 10.00      A   
ATOM   3635  CB  THR A 385      12.854  17.842 -22.490  1.00 10.00      A   
ATOM   3636  OG1 THR A 385      13.593  16.618 -22.500  1.00 10.00      A   
ATOM   3637  HG1 THR A 385      13.996  16.472 -21.628  1.00 10.00      A   
ATOM   3638  CG2 THR A 385      13.652  18.916 -23.216  1.00 10.00      A   
ATOM   3639  C   THR A 385      11.121  18.761 -20.969  1.00 10.00      A   
ATOM   3640  O   THR A 385      10.186  17.970 -20.829  1.00 10.00      A   
ATOM   3641  N   ASN A 386      10.952  20.065 -21.070  1.00 10.00      A   
ATOM   3642  HN  ASN A 386      11.752  20.646 -21.158  1.00 10.00      A   
ATOM   3643  CA  ASN A 386       9.633  20.680 -21.039  1.00 10.00      A   
ATOM   3644  CB  ASN A 386       9.768  22.199 -21.120  1.00 10.00      A   
ATOM   3645  CG  ASN A 386       9.642  22.868 -19.770  1.00 10.00      A   
ATOM   3646  OD1 ASN A 386       8.793  22.505 -18.959  1.00 10.00      A   
ATOM   3647  ND2 ASN A 386      10.487  23.856 -19.520  1.00 10.00      A   
ATOM   3648 HD21 ASN A 386      11.137  24.096 -20.211  1.00 10.00      A   
ATOM   3649 HD22 ASN A 386      10.424  24.313 -18.650  1.00 10.00      A   
ATOM   3650  C   ASN A 386       8.793  20.183 -22.206  1.00 10.00      A   
ATOM   3651  O   ASN A 386       7.628  19.816 -22.041  1.00 10.00      A   
ATOM   3652  N   ALA A 387       9.405  20.158 -23.383  1.00 10.00      A   
ATOM   3653  HN  ALA A 387      10.335  20.457 -23.439  1.00 10.00      A   
ATOM   3654  CA  ALA A 387       8.735  19.702 -24.592  1.00 10.00      A   
ATOM   3655  CB  ALA A 387       9.639  19.882 -25.801  1.00 10.00      A   
ATOM   3656  C   ALA A 387       8.312  18.246 -24.449  1.00 10.00      A   
ATOM   3657  O   ALA A 387       7.245  17.854 -24.916  1.00 10.00      A   
ATOM   3658  N   ALA A 388       9.145  17.451 -23.783  1.00 10.00      A   
ATOM   3659  HN  ALA A 388       9.976  17.824 -23.424  1.00 10.00      A   
ATOM   3660  CA  ALA A 388       8.850  16.042 -23.568  1.00 10.00      A   
ATOM   3661  CB  ALA A 388      10.030  15.337 -22.922  1.00 10.00      A   
ATOM   3662  C   ALA A 388       7.596  15.883 -22.717  1.00 10.00      A   
ATOM   3663  O   ALA A 388       6.704  15.107 -23.055  1.00 10.00      A   
ATOM   3664  N   LEU A 389       7.528  16.639 -21.623  1.00 10.00      A   
ATOM   3665  HN  LEU A 389       8.274  17.244 -21.409  1.00 10.00      A   
ATOM   3666  CA  LEU A 389       6.375  16.594 -20.730  1.00 10.00      A   
ATOM   3667  CB  LEU A 389       6.583  17.525 -19.532  1.00 10.00      A   
ATOM   3668  CG  LEU A 389       7.495  17.000 -18.423  1.00 10.00      A   
ATOM   3669  CD1 LEU A 389       7.716  18.064 -17.360  1.00 10.00      A   
ATOM   3670  CD2 LEU A 389       6.903  15.746 -17.805  1.00 10.00      A   
ATOM   3671  C   LEU A 389       5.105  16.984 -21.477  1.00 10.00      A   
ATOM   3672  O   LEU A 389       4.067  16.338 -21.339  1.00 10.00      A   
ATOM   3673  N   ILE A 390       5.200  18.040 -22.280  1.00 10.00      A   
ATOM   3674  HN  ILE A 390       6.054  18.517 -22.339  1.00 10.00      A   
ATOM   3675  CA  ILE A 390       4.063  18.512 -23.066  1.00 10.00      A   
ATOM   3676  CB  ILE A 390       4.415  19.788 -23.863  1.00 10.00      A   
ATOM   3677  CG1 ILE A 390       4.748  20.931 -22.898  1.00 10.00      A   
ATOM   3678  CG2 ILE A 390       3.272  20.187 -24.789  1.00 10.00      A   
ATOM   3679  CD1 ILE A 390       5.291  22.172 -23.570  1.00 10.00      A   
ATOM   3680  C   ILE A 390       3.599  17.415 -24.020  1.00 10.00      A   
ATOM   3681  O   ILE A 390       2.399  17.176 -24.178  1.00 10.00      A   
ATOM   3682  N   THR A 391       4.561  16.734 -24.634  1.00 10.00      A   
ATOM   3683  HN  THR A 391       5.497  16.969 -24.460  1.00 10.00      A   
ATOM   3684  CA  THR A 391       4.261  15.650 -25.558  1.00 10.00      A   
ATOM   3685  CB  THR A 391       5.541  15.107 -26.224  1.00 10.00      A   
ATOM   3686  OG1 THR A 391       6.303  16.203 -26.753  1.00 10.00      A   
ATOM   3687  HG1 THR A 391       6.728  16.682 -26.029  1.00 10.00      A   
ATOM   3688  CG2 THR A 391       5.190  14.159 -27.362  1.00 10.00      A   
ATOM   3689  C   THR A 391       3.535  14.516 -24.831  1.00 10.00      A   
ATOM   3690  O   THR A 391       2.536  13.996 -25.322  1.00 10.00      A   
ATOM   3691  N   ILE A 392       4.032  14.161 -23.645  1.00 10.00      A   
ATOM   3692  HN  ILE A 392       4.832  14.623 -23.305  1.00 10.00      A   
ATOM   3693  CA  ILE A 392       3.427  13.097 -22.839  1.00 10.00      A   
ATOM   3694  CB  ILE A 392       4.209  12.857 -21.523  1.00 10.00      A   
ATOM   3695  CG1 ILE A 392       5.647  12.422 -21.825  1.00 10.00      A   
ATOM   3696  CG2 ILE A 392       3.506  11.819 -20.652  1.00 10.00      A   
ATOM   3697  CD1 ILE A 392       6.560  12.434 -20.618  1.00 10.00      A   
ATOM   3698  C   ILE A 392       1.972  13.426 -22.512  1.00 10.00      A   
ATOM   3699  O   ILE A 392       1.093  12.575 -22.627  1.00 10.00      A   
ATOM   3700  N   ALA A 393       1.728  14.671 -22.120  1.00 10.00      A   
ATOM   3701  HN  ALA A 393       2.474  15.305 -22.051  1.00 10.00      A   
ATOM   3702  CA  ALA A 393       0.386  15.121 -21.782  1.00 10.00      A   
ATOM   3703  CB  ALA A 393       0.436  16.548 -21.269  1.00 10.00      A   
ATOM   3704  C   ALA A 393      -0.545  15.031 -22.986  1.00 10.00      A   
ATOM   3705  O   ALA A 393      -1.697  14.617 -22.866  1.00 10.00      A   
ATOM   3706  N   ARG A 394      -0.039  15.423 -24.147  1.00 10.00      A   
ATOM   3707  HN  ARG A 394       0.889  15.747 -24.181  1.00 10.00      A   
ATOM   3708  CA  ARG A 394      -0.827  15.383 -25.370  1.00 10.00      A   
ATOM   3709  CB  ARG A 394      -0.168  16.219 -26.468  1.00 10.00      A   
ATOM   3710  CG  ARG A 394      -0.015  17.692 -26.113  1.00 10.00      A   
ATOM   3711  CD  ARG A 394       0.472  18.516 -27.298  1.00 10.00      A   
ATOM   3712  NE  ARG A 394      -0.567  18.675 -28.316  1.00 10.00      A   
ATOM   3713  HE  ARG A 394      -0.810  17.876 -28.836  1.00 10.00      A   
ATOM   3714  CZ  ARG A 394      -1.182  19.833 -28.589  1.00 10.00      A   
ATOM   3715  NH1 ARG A 394      -0.856  20.939 -27.924  1.00 10.00      A   
ATOM   3716 HH11 ARG A 394      -0.115  20.914 -27.189  1.00 10.00      A   
ATOM   3717 HH12 ARG A 394      -1.338  21.844 -28.135  1.00 10.00      A   
ATOM   3718  NH2 ARG A 394      -2.118  19.877 -29.526  1.00 10.00      A   
ATOM   3719 HH21 ARG A 394      -2.378  19.013 -30.051  1.00 10.00      A   
ATOM   3720 HH22 ARG A 394      -2.603  20.776 -29.743  1.00 10.00      A   
ATOM   3721  C   ARG A 394      -1.035  13.946 -25.837  1.00 10.00      A   
ATOM   3722  O   ARG A 394      -2.039  13.627 -26.476  1.00 10.00      A   
ATOM   3723  N   ASN A 395      -0.080  13.085 -25.507  1.00 10.00      A   
ATOM   3724  HN  ASN A 395       0.701  13.412 -25.005  1.00 10.00      A   
ATOM   3725  CA  ASN A 395      -0.147  11.676 -25.881  1.00 10.00      A   
ATOM   3726  CB  ASN A 395       1.226  11.009 -25.777  1.00 10.00      A   
ATOM   3727  CG  ASN A 395       2.137  11.313 -26.951  1.00 10.00      A   
ATOM   3728  OD1 ASN A 395       3.357  11.361 -26.804  1.00 10.00      A   
ATOM   3729  ND2 ASN A 395       1.560  11.507 -28.127  1.00 10.00      A   
ATOM   3730 HD21 ASN A 395       0.580  11.447 -28.183  1.00 10.00      A   
ATOM   3731 HD22 ASN A 395       2.131  11.715 -28.892  1.00 10.00      A   
ATOM   3732  C   ASN A 395      -1.141  10.915 -25.016  1.00 10.00      A   
ATOM   3733  O   ASN A 395      -1.995  10.195 -25.530  1.00 10.00      A   
ATOM   3734  N   ARG A 396      -1.028  11.075 -23.704  1.00 10.00      A   
ATOM   3735  HN  ARG A 396      -0.337  11.684 -23.353  1.00 10.00      A   
ATOM   3736  CA  ARG A 396      -1.904  10.382 -22.771  1.00 10.00      A   
ATOM   3737  CB  ARG A 396      -1.087   9.476 -21.848  1.00 10.00      A   
ATOM   3738  CG  ARG A 396      -0.306   8.387 -22.565  1.00 10.00      A   
ATOM   3739  CD  ARG A 396      -1.095   7.090 -22.645  1.00 10.00      A   
ATOM   3740  NE  ARG A 396      -2.331   7.233 -23.412  1.00 10.00      A   
ATOM   3741  HE  ARG A 396      -3.158   7.429 -22.905  1.00 10.00      A   
ATOM   3742  CZ  ARG A 396      -2.398   7.125 -24.737  1.00 10.00      A   
ATOM   3743  NH1 ARG A 396      -1.300   6.875 -25.441  1.00 10.00      A   
ATOM   3744 HH11 ARG A 396      -1.350   6.789 -26.481  1.00 10.00      A   
ATOM   3745 HH12 ARG A 396      -0.377   6.767 -24.963  1.00 10.00      A   
ATOM   3746  NH2 ARG A 396      -3.565   7.249 -25.360  1.00 10.00      A   
ATOM   3747 HH21 ARG A 396      -4.437   7.434 -24.812  1.00 10.00      A   
ATOM   3748 HH22 ARG A 396      -3.622   7.163 -26.402  1.00 10.00      A   
ATOM   3749  C   ARG A 396      -2.733  11.355 -21.941  1.00 10.00      A   
ATOM   3750  O   ARG A 396      -2.348  11.718 -20.831  1.00 10.00      A   
ATOM   3751  N   PRO A 397      -3.892  11.791 -22.460  1.00 10.00      A   
ATOM   3752  CA  PRO A 397      -4.774  12.714 -21.745  1.00 10.00      A   
ATOM   3753  CB  PRO A 397      -5.608  13.317 -22.875  1.00 10.00      A   
ATOM   3754  CG  PRO A 397      -5.708  12.223 -23.882  1.00 10.00      A   
ATOM   3755  CD  PRO A 397      -4.426  11.435 -23.789  1.00 10.00      A   
ATOM   3756  C   PRO A 397      -5.672  11.958 -20.769  1.00 10.00      A   
ATOM   3757  O   PRO A 397      -6.542  12.539 -20.118  1.00 10.00      A   
ATOM   3758  N   ASN A 398      -5.453  10.653 -20.684  1.00 10.00      A   
ATOM   3759  HN  ASN A 398      -4.740  10.259 -21.235  1.00 10.00      A   
ATOM   3760  CA  ASN A 398      -6.227   9.786 -19.806  1.00 10.00      A   
ATOM   3761  CB  ASN A 398      -6.612   8.498 -20.541  1.00 10.00      A   
ATOM   3762  CG  ASN A 398      -5.421   7.605 -20.833  1.00 10.00      A   
ATOM   3763  OD1 ASN A 398      -4.666   7.842 -21.781  1.00 10.00      A   
ATOM   3764  ND2 ASN A 398      -5.251   6.572 -20.029  1.00 10.00      A   
ATOM   3765 HD21 ASN A 398      -5.892   6.444 -19.301  1.00 10.00      A   
ATOM   3766 HD22 ASN A 398      -4.481   5.985 -20.182  1.00 10.00      A   
ATOM   3767  C   ASN A 398      -5.446   9.454 -18.541  1.00 10.00      A   
ATOM   3768  O   ASN A 398      -5.856   8.598 -17.756  1.00 10.00      A   
ATOM   3769  N   MET A 399      -4.320  10.138 -18.354  1.00 10.00      A   
ATOM   3770  HN  MET A 399      -4.059  10.812 -19.014  1.00 10.00      A   
ATOM   3771  CA  MET A 399      -3.470   9.924 -17.192  1.00 10.00      A   
ATOM   3772  CB  MET A 399      -2.146  10.679 -17.356  1.00 10.00      A   
ATOM   3773  CG  MET A 399      -1.024  10.185 -16.453  1.00 10.00      A   
ATOM   3774  SD  MET A 399      -0.333   8.608 -16.994  1.00 10.00      A   
ATOM   3775  CE  MET A 399       0.411   9.072 -18.558  1.00 10.00      A   
ATOM   3776  C   MET A 399      -4.180  10.380 -15.923  1.00 10.00      A   
ATOM   3777  O   MET A 399      -4.538  11.551 -15.785  1.00 10.00      A   
ATOM   3778  N   THR A 400      -4.399   9.448 -15.009  1.00 10.00      A   
ATOM   3779  HN  THR A 400      -4.102   8.526 -15.180  1.00 10.00      A   
ATOM   3780  CA  THR A 400      -5.066   9.755 -13.758  1.00 10.00      A   
ATOM   3781  CB  THR A 400      -6.038   8.629 -13.349  1.00 10.00      A   
ATOM   3782  OG1 THR A 400      -5.373   7.359 -13.445  1.00 10.00      A   
ATOM   3783  HG1 THR A 400      -5.876   6.776 -14.041  1.00 10.00      A   
ATOM   3784  CG2 THR A 400      -7.267   8.622 -14.253  1.00 10.00      A   
ATOM   3785  C   THR A 400      -4.050   9.985 -12.644  1.00 10.00      A   
ATOM   3786  O   THR A 400      -4.325  10.695 -11.674  1.00 10.00      A   
ATOM   3787  N   ARG A 401      -2.875   9.384 -12.790  1.00 10.00      A   
ATOM   3788  HN  ARG A 401      -2.715   8.829 -13.588  1.00 10.00      A   
ATOM   3789  CA  ARG A 401      -1.818   9.517 -11.802  1.00 10.00      A   
ATOM   3790  CB  ARG A 401      -1.765   8.269 -10.917  1.00 10.00      A   
ATOM   3791  CG  ARG A 401      -2.858   8.199  -9.864  1.00 10.00      A   
ATOM   3792  CD  ARG A 401      -3.320   6.772  -9.649  1.00 10.00      A   
ATOM   3793  NE  ARG A 401      -4.149   6.293 -10.760  1.00 10.00      A   
ATOM   3794  HE  ARG A 401      -4.260   6.892 -11.534  1.00 10.00      A   
ATOM   3795  CZ  ARG A 401      -4.748   5.106 -10.778  1.00 10.00      A   
ATOM   3796  NH1 ARG A 401      -4.618   4.273  -9.754  1.00 10.00      A   
ATOM   3797 HH11 ARG A 401      -5.085   3.343  -9.765  1.00 10.00      A   
ATOM   3798 HH12 ARG A 401      -4.037   4.546  -8.921  1.00 10.00      A   
ATOM   3799  NH2 ARG A 401      -5.494   4.753 -11.818  1.00 10.00      A   
ATOM   3800 HH21 ARG A 401      -5.612   5.404 -12.628  1.00 10.00      A   
ATOM   3801 HH22 ARG A 401      -5.967   3.824 -11.832  1.00 10.00      A   
ATOM   3802  C   ARG A 401      -0.469   9.728 -12.470  1.00 10.00      A   
ATOM   3803  O   ARG A 401       0.084   8.810 -13.072  1.00 10.00      A   
ATOM   3804  N   PHE A 402       0.056  10.934 -12.365  1.00 10.00      A   
ATOM   3805  HN  PHE A 402      -0.432  11.630 -11.868  1.00 10.00      A   
ATOM   3806  CA  PHE A 402       1.350  11.251 -12.950  1.00 10.00      A   
ATOM   3807  CB  PHE A 402       1.232  12.394 -13.962  1.00 10.00      A   
ATOM   3808  CG  PHE A 402       2.465  12.590 -14.801  1.00 10.00      A   
ATOM   3809  CD1 PHE A 402       2.691  11.797 -15.912  1.00 10.00      A   
ATOM   3810  CD2 PHE A 402       3.396  13.563 -14.476  1.00 10.00      A   
ATOM   3811  CE1 PHE A 402       3.822  11.968 -16.684  1.00 10.00      A   
ATOM   3812  CE2 PHE A 402       4.529  13.742 -15.243  1.00 10.00      A   
ATOM   3813  CZ  PHE A 402       4.742  12.943 -16.349  1.00 10.00      A   
ATOM   3814  C   PHE A 402       2.345  11.602 -11.852  1.00 10.00      A   
ATOM   3815  O   PHE A 402       2.345  12.718 -11.328  1.00 10.00      A   
ATOM   3816  N   ARG A 403       3.176  10.639 -11.491  1.00 10.00      A   
ATOM   3817  HN  ARG A 403       3.125   9.763 -11.942  1.00 10.00      A   
ATOM   3818  CA  ARG A 403       4.172  10.841 -10.452  1.00 10.00      A   
ATOM   3819  CB  ARG A 403       4.105   9.702  -9.432  1.00 10.00      A   
ATOM   3820  CG  ARG A 403       2.727   9.482  -8.825  1.00 10.00      A   
ATOM   3821  CD  ARG A 403       2.708   8.282  -7.887  1.00 10.00      A   
ATOM   3822  NE  ARG A 403       3.308   8.580  -6.592  1.00 10.00      A   
ATOM   3823  HE  ARG A 403       3.893   9.382  -6.535  1.00 10.00      A   
ATOM   3824  CZ  ARG A 403       3.124   7.849  -5.487  1.00 10.00      A   
ATOM   3825  NH1 ARG A 403       2.359   6.762  -5.510  1.00 10.00      A   
ATOM   3826 HH11 ARG A 403       1.888   6.467  -6.386  1.00 10.00      A   
ATOM   3827 HH12 ARG A 403       2.217   6.202  -4.633  1.00 10.00      A   
ATOM   3828  NH2 ARG A 403       3.695   8.224  -4.356  1.00 10.00      A   
ATOM   3829 HH21 ARG A 403       4.282   9.092  -4.330  1.00 10.00      A   
ATOM   3830 HH22 ARG A 403       3.564   7.662  -3.485  1.00 10.00      A   
ATOM   3831  C   ARG A 403       5.564  10.920 -11.068  1.00 10.00      A   
ATOM   3832  O   ARG A 403       6.063   9.941 -11.628  1.00 10.00      A   
ATOM   3833  N   LEU A 404       6.169  12.098 -10.998  1.00 10.00      A   
ATOM   3834  HN  LEU A 404       5.711  12.847 -10.561  1.00 10.00      A   
ATOM   3835  CA  LEU A 404       7.500  12.306 -11.545  1.00 10.00      A   
ATOM   3836  CB  LEU A 404       7.432  13.160 -12.819  1.00 10.00      A   
ATOM   3837  CG  LEU A 404       8.769  13.473 -13.502  1.00 10.00      A   
ATOM   3838  CD1 LEU A 404       9.344  12.232 -14.164  1.00 10.00      A   
ATOM   3839  CD2 LEU A 404       8.618  14.606 -14.506  1.00 10.00      A   
ATOM   3840  C   LEU A 404       8.397  12.974 -10.512  1.00 10.00      A   
ATOM   3841  O   LEU A 404       8.003  13.953  -9.872  1.00 10.00      A   
ATOM   3842  N   CYS A 405       9.599  12.447 -10.354  1.00 10.00      A   
ATOM   3843  HN  CYS A 405       9.851  11.655 -10.882  1.00 10.00      A   
ATOM   3844  CA  CYS A 405      10.548  13.001  -9.406  1.00 10.00      A   
ATOM   3845  CB  CYS A 405      10.517  12.217  -8.093  1.00 10.00      A   
ATOM   3846  SG  CYS A 405      11.491  12.951  -6.759  1.00 10.00      A   
ATOM   3847  HG  CYS A 405      12.585  13.477  -7.295  1.00 10.00      A   
ATOM   3848  C   CYS A 405      11.962  13.032  -9.976  1.00 10.00      A   
ATOM   3849  O   CYS A 405      12.530  11.997 -10.327  1.00 10.00      A   
ATOM   3850  N   ILE A 406      12.514  14.231 -10.085  1.00 10.00      A   
ATOM   3851  HN  ILE A 406      11.992  15.020  -9.834  1.00 10.00      A   
ATOM   3852  CA  ILE A 406      13.867  14.411 -10.583  1.00 10.00      A   
ATOM   3853  CB  ILE A 406      14.017  15.754 -11.334  1.00 10.00      A   
ATOM   3854  CG1 ILE A 406      12.948  15.878 -12.425  1.00 10.00      A   
ATOM   3855  CG2 ILE A 406      15.414  15.887 -11.931  1.00 10.00      A   
ATOM   3856  CD1 ILE A 406      12.925  17.228 -13.111  1.00 10.00      A   
ATOM   3857  C   ILE A 406      14.849  14.363  -9.414  1.00 10.00      A   
ATOM   3858  O   ILE A 406      14.567  14.894  -8.338  1.00 10.00      A   
ATOM   3859  N   ILE A 407      15.985  13.707  -9.628  1.00 10.00      A   
ATOM   3860  HN  ILE A 407      16.126  13.285 -10.505  1.00 10.00      A   
ATOM   3861  CA  ILE A 407      17.019  13.569  -8.602  1.00 10.00      A   
ATOM   3862  CB  ILE A 407      18.211  12.711  -9.097  1.00 10.00      A   
ATOM   3863  CG1 ILE A 407      17.737  11.321  -9.547  1.00 10.00      A   
ATOM   3864  CG2 ILE A 407      19.289  12.588  -8.024  1.00 10.00      A   
ATOM   3865  CD1 ILE A 407      17.004  10.531  -8.481  1.00 10.00      A   
ATOM   3866  C   ILE A 407      17.519  14.928  -8.103  1.00 10.00      A   
ATOM   3867  O   ILE A 407      17.558  15.178  -6.898  1.00 10.00      A   
ATOM   3868  N   GLU A 408      17.893  15.801  -9.024  1.00 10.00      A   
ATOM   3869  HN  GLU A 408      17.831  15.554  -9.970  1.00 10.00      A   
ATOM   3870  CA  GLU A 408      18.390  17.125  -8.666  1.00 10.00      A   
ATOM   3871  CB  GLU A 408      19.249  17.701  -9.796  1.00 10.00      A   
ATOM   3872  CG  GLU A 408      19.741  19.122  -9.559  1.00 10.00      A   
ATOM   3873  CD  GLU A 408      20.912  19.200  -8.599  1.00 10.00      A   
ATOM   3874  OE1 GLU A 408      21.085  18.282  -7.774  1.00 10.00      A   
ATOM   3875  OE2 GLU A 408      21.669  20.190  -8.663  1.00 10.00      A   
ATOM   3876  C   GLU A 408      17.235  18.065  -8.340  1.00 10.00      A   
ATOM   3877  O   GLU A 408      16.322  18.254  -9.151  1.00 10.00      A   
ATOM   3878  N   PRO A 409      17.246  18.651  -7.136  1.00 10.00      A   
ATOM   3879  CA  PRO A 409      16.207  19.583  -6.698  1.00 10.00      A   
ATOM   3880  CB  PRO A 409      16.521  19.813  -5.210  1.00 10.00      A   
ATOM   3881  CG  PRO A 409      17.513  18.757  -4.845  1.00 10.00      A   
ATOM   3882  CD  PRO A 409      18.270  18.447  -6.101  1.00 10.00      A   
ATOM   3883  C   PRO A 409      16.289  20.905  -7.464  1.00 10.00      A   
ATOM   3884  O   PRO A 409      17.368  21.486  -7.603  1.00 10.00      A   
ATOM   3885  N   LYS A 410      15.145  21.362  -7.965  1.00 10.00      A   
ATOM   3886  HN  LYS A 410      14.325  20.842  -7.820  1.00 10.00      A   
ATOM   3887  CA  LYS A 410      15.058  22.613  -8.720  1.00 10.00      A   
ATOM   3888  CB  LYS A 410      15.541  23.820  -7.903  1.00 10.00      A   
ATOM   3889  CG  LYS A 410      14.799  24.022  -6.592  1.00 10.00      A   
ATOM   3890  CD  LYS A 410      14.893  25.460  -6.116  1.00 10.00      A   
ATOM   3891  CE  LYS A 410      14.016  25.679  -4.896  1.00 10.00      A   
ATOM   3892  NZ  LYS A 410      13.830  27.121  -4.598  1.00 10.00      A   
ATOM   3893  HZ1 LYS A 410      13.410  27.603  -5.419  1.00 10.00      A   
ATOM   3894  HZ2 LYS A 410      14.745  27.566  -4.380  1.00 10.00      A   
ATOM   3895  HZ3 LYS A 410      13.199  27.241  -3.781  1.00 10.00      A   
ATOM   3896  C   LYS A 410      15.790  22.532 -10.060  1.00 10.00      A   
ATOM   3897  O   LYS A 410      16.295  23.537 -10.562  1.00 10.00      A   
ATOM   3898  N   ALA A 411      15.836  21.335 -10.633  1.00 10.00      A   
ATOM   3899  HN  ALA A 411      15.428  20.571 -10.176  1.00 10.00      A   
ATOM   3900  CA  ALA A 411      16.485  21.128 -11.919  1.00 10.00      A   
ATOM   3901  CB  ALA A 411      16.866  19.666 -12.089  1.00 10.00      A   
ATOM   3902  C   ALA A 411      15.568  21.571 -13.057  1.00 10.00      A   
ATOM   3903  O   ALA A 411      14.450  21.075 -13.195  1.00 10.00      A   
ATOM   3904  N   PRO A 412      16.020  22.525 -13.879  1.00 10.00      A   
ATOM   3905  CA  PRO A 412      15.236  23.037 -15.000  1.00 10.00      A   
ATOM   3906  CB  PRO A 412      15.838  24.429 -15.202  1.00 10.00      A   
ATOM   3907  CG  PRO A 412      17.275  24.274 -14.824  1.00 10.00      A   
ATOM   3908  CD  PRO A 412      17.336  23.188 -13.779  1.00 10.00      A   
ATOM   3909  C   PRO A 412      15.431  22.199 -16.258  1.00 10.00      A   
ATOM   3910  O   PRO A 412      16.117  21.171 -16.231  1.00 10.00      A   
ATOM   3911  N   ASP A 413      14.822  22.645 -17.351  1.00 10.00      A   
ATOM   3912  HN  ASP A 413      14.278  23.462 -17.291  1.00 10.00      A   
ATOM   3913  CA  ASP A 413      14.929  21.971 -18.639  1.00 10.00      A   
ATOM   3914  CB  ASP A 413      14.135  22.758 -19.688  1.00 10.00      A   
ATOM   3915  CG  ASP A 413      14.100  22.092 -21.043  1.00 10.00      A   
ATOM   3916  OD1 ASP A 413      15.090  22.205 -21.781  1.00 10.00      A   
ATOM   3917  OD2 ASP A 413      13.074  21.480 -21.382  1.00 10.00      A   
ATOM   3918  C   ASP A 413      16.399  21.878 -19.045  1.00 10.00      A   
ATOM   3919  O   ASP A 413      17.124  22.866 -18.985  1.00 10.00      A   
ATOM   3920  N   TYR A 414      16.835  20.699 -19.462  1.00 10.00      A   
ATOM   3921  HN  TYR A 414      16.206  19.949 -19.526  1.00 10.00      A   
ATOM   3922  CA  TYR A 414      18.236  20.487 -19.824  1.00 10.00      A   
ATOM   3923  CB  TYR A 414      18.604  19.005 -19.712  1.00 10.00      A   
ATOM   3924  CG  TYR A 414      18.257  18.174 -20.927  1.00 10.00      A   
ATOM   3925  CD1 TYR A 414      19.259  17.636 -21.724  1.00 10.00      A   
ATOM   3926  CD2 TYR A 414      16.938  17.923 -21.277  1.00 10.00      A   
ATOM   3927  CE1 TYR A 414      18.959  16.874 -22.836  1.00 10.00      A   
ATOM   3928  CE2 TYR A 414      16.629  17.162 -22.389  1.00 10.00      A   
ATOM   3929  CZ  TYR A 414      17.642  16.641 -23.163  1.00 10.00      A   
ATOM   3930  OH  TYR A 414      17.337  15.884 -24.269  1.00 10.00      A   
ATOM   3931  HH  TYR A 414      17.563  14.967 -24.091  1.00 10.00      A   
ATOM   3932  C   TYR A 414      18.619  21.045 -21.199  1.00 10.00      A   
ATOM   3933  O   TYR A 414      19.801  21.084 -21.545  1.00 10.00      A   
ATOM   3934  N   LEU A 415      17.641  21.473 -21.977  1.00 10.00      A   
ATOM   3935  HN  LEU A 415      16.711  21.442 -21.652  1.00 10.00      A   
ATOM   3936  CA  LEU A 415      17.912  22.003 -23.307  1.00 10.00      A   
ATOM   3937  CB  LEU A 415      16.998  21.343 -24.346  1.00 10.00      A   
ATOM   3938  CG  LEU A 415      17.395  19.944 -24.816  1.00 10.00      A   
ATOM   3939  CD1 LEU A 415      16.380  19.417 -25.816  1.00 10.00      A   
ATOM   3940  CD2 LEU A 415      18.783  19.965 -25.435  1.00 10.00      A   
ATOM   3941  C   LEU A 415      17.755  23.515 -23.366  1.00 10.00      A   
ATOM   3942  O   LEU A 415      18.629  24.221 -23.870  1.00 10.00      A   
ATOM   3943  N   THR A 416      16.646  24.005 -22.843  1.00 10.00      A   
ATOM   3944  HN  THR A 416      15.997  23.384 -22.429  1.00 10.00      A   
ATOM   3945  CA  THR A 416      16.357  25.430 -22.862  1.00 10.00      A   
ATOM   3946  CB  THR A 416      14.874  25.678 -23.189  1.00 10.00      A   
ATOM   3947  OG1 THR A 416      14.064  24.841 -22.356  1.00 10.00      A   
ATOM   3948  HG1 THR A 416      14.215  23.915 -22.590  1.00 10.00      A   
ATOM   3949  CG2 THR A 416      14.591  25.353 -24.647  1.00 10.00      A   
ATOM   3950  C   THR A 416      16.699  26.112 -21.540  1.00 10.00      A   
ATOM   3951  O   THR A 416      16.714  27.344 -21.459  1.00 10.00      A   
ATOM   3952  N   LEU A 417      16.962  25.308 -20.509  1.00 10.00      A   
ATOM   3953  HN  LEU A 417      16.943  24.338 -20.651  1.00 10.00      A   
ATOM   3954  CA  LEU A 417      17.293  25.814 -19.173  1.00 10.00      A   
ATOM   3955  CB  LEU A 417      18.559  26.674 -19.192  1.00 10.00      A   
ATOM   3956  CG  LEU A 417      19.878  25.929 -19.408  1.00 10.00      A   
ATOM   3957  CD1 LEU A 417      21.032  26.917 -19.486  1.00 10.00      A   
ATOM   3958  CD2 LEU A 417      20.114  24.917 -18.293  1.00 10.00      A   
ATOM   3959  C   LEU A 417      16.130  26.580 -18.549  1.00 10.00      A   
ATOM   3960  O   LEU A 417      16.323  27.403 -17.653  1.00 10.00      A   
ATOM   3961  N   GLU A 418      14.926  26.298 -19.018  1.00 10.00      A   
ATOM   3962  HN  GLU A 418      14.832  25.615 -19.717  1.00 10.00      A   
ATOM   3963  CA  GLU A 418      13.736  26.967 -18.508  1.00 10.00      A   
ATOM   3964  CB  GLU A 418      12.771  27.296 -19.651  1.00 10.00      A   
ATOM   3965  CG  GLU A 418      13.352  28.218 -20.708  1.00 10.00      A   
ATOM   3966  CD  GLU A 418      12.284  28.949 -21.491  1.00 10.00      A   
ATOM   3967  OE1 GLU A 418      11.867  28.446 -22.553  1.00 10.00      A   
ATOM   3968  OE2 GLU A 418      11.866  30.045 -21.054  1.00 10.00      A   
ATOM   3969  C   GLU A 418      13.036  26.101 -17.467  1.00 10.00      A   
ATOM   3970  O   GLU A 418      13.208  24.879 -17.453  1.00 10.00      A   
ATOM   3971  N   PRO A 419      12.261  26.719 -16.558  1.00 10.00      A   
ATOM   3972  CA  PRO A 419      11.519  25.987 -15.526  1.00 10.00      A   
ATOM   3973  CB  PRO A 419      10.837  27.089 -14.708  1.00 10.00      A   
ATOM   3974  CG  PRO A 419      11.594  28.333 -15.030  1.00 10.00      A   
ATOM   3975  CD  PRO A 419      12.061  28.174 -16.447  1.00 10.00      A   
ATOM   3976  C   PRO A 419      10.477  25.060 -16.155  1.00 10.00      A   
ATOM   3977  O   PRO A 419      10.014  25.294 -17.274  1.00 10.00      A   
ATOM   3978  N   LEU A 420      10.092  24.030 -15.422  1.00 10.00      A   
ATOM   3979  HN  LEU A 420      10.452  23.932 -14.510  1.00 10.00      A   
ATOM   3980  CA  LEU A 420       9.135  23.046 -15.916  1.00 10.00      A   
ATOM   3981  CB  LEU A 420       9.392  21.682 -15.268  1.00 10.00      A   
ATOM   3982  CG  LEU A 420      10.794  21.093 -15.447  1.00 10.00      A   
ATOM   3983  CD1 LEU A 420      10.917  19.785 -14.688  1.00 10.00      A   
ATOM   3984  CD2 LEU A 420      11.110  20.885 -16.919  1.00 10.00      A   
ATOM   3985  C   LEU A 420       7.684  23.475 -15.693  1.00 10.00      A   
ATOM   3986  O   LEU A 420       6.775  22.643 -15.742  1.00 10.00      A   
ATOM   3987  N   ASP A 421       7.475  24.770 -15.465  1.00 10.00      A   
ATOM   3988  HN  ASP A 421       8.245  25.374 -15.440  1.00 10.00      A   
ATOM   3989  CA  ASP A 421       6.135  25.320 -15.237  1.00 10.00      A   
ATOM   3990  CB  ASP A 421       6.189  26.847 -15.122  1.00 10.00      A   
ATOM   3991  CG  ASP A 421       6.796  27.334 -13.825  1.00 10.00      A   
ATOM   3992  OD1 ASP A 421       6.047  27.584 -12.862  1.00 10.00      A   
ATOM   3993  OD2 ASP A 421       8.027  27.493 -13.764  1.00 10.00      A   
ATOM   3994  C   ASP A 421       5.190  24.942 -16.370  1.00 10.00      A   
ATOM   3995  O   ASP A 421       4.049  24.536 -16.137  1.00 10.00      A   
ATOM   3996  N   ILE A 422       5.682  25.069 -17.597  1.00 10.00      A   
ATOM   3997  HN  ILE A 422       6.601  25.386 -17.708  1.00 10.00      A   
ATOM   3998  CA  ILE A 422       4.892  24.750 -18.780  1.00 10.00      A   
ATOM   3999  CB  ILE A 422       5.466  25.399 -20.056  1.00 10.00      A   
ATOM   4000  CG1 ILE A 422       6.990  25.244 -20.106  1.00 10.00      A   
ATOM   4001  CG2 ILE A 422       5.068  26.867 -20.129  1.00 10.00      A   
ATOM   4002  CD1 ILE A 422       7.618  25.732 -21.394  1.00 10.00      A   
ATOM   4003  C   ILE A 422       4.757  23.242 -18.976  1.00 10.00      A   
ATOM   4004  O   ILE A 422       3.710  22.760 -19.409  1.00 10.00      A   
ATOM   4005  N   GLY A 423       5.811  22.503 -18.639  1.00 10.00      A   
ATOM   4006  HN  GLY A 423       6.621  22.941 -18.297  1.00 10.00      A   
ATOM   4007  CA  GLY A 423       5.782  21.059 -18.782  1.00 10.00      A   
ATOM   4008  C   GLY A 423       4.701  20.425 -17.933  1.00 10.00      A   
ATOM   4009  O   GLY A 423       3.875  19.662 -18.433  1.00 10.00      A   
ATOM   4010  N   PHE A 424       4.698  20.754 -16.648  1.00 10.00      A   
ATOM   4011  HN  PHE A 424       5.383  21.372 -16.308  1.00 10.00      A   
ATOM   4012  CA  PHE A 424       3.703  20.218 -15.732  1.00 10.00      A   
ATOM   4013  CB  PHE A 424       4.145  20.390 -14.277  1.00 10.00      A   
ATOM   4014  CG  PHE A 424       5.144  19.362 -13.825  1.00 10.00      A   
ATOM   4015  CD1 PHE A 424       6.491  19.667 -13.757  1.00 10.00      A   
ATOM   4016  CD2 PHE A 424       4.732  18.088 -13.465  1.00 10.00      A   
ATOM   4017  CE1 PHE A 424       7.411  18.725 -13.339  1.00 10.00      A   
ATOM   4018  CE2 PHE A 424       5.646  17.138 -13.048  1.00 10.00      A   
ATOM   4019  CZ  PHE A 424       6.988  17.458 -12.986  1.00 10.00      A   
ATOM   4020  C   PHE A 424       2.359  20.889 -15.973  1.00 10.00      A   
ATOM   4021  O   PHE A 424       1.302  20.294 -15.748  1.00 10.00      A   
ATOM   4022  N   GLY A 425       2.414  22.126 -16.455  1.00 10.00      A   
ATOM   4023  HN  GLY A 425       3.290  22.539 -16.615  1.00 10.00      A   
ATOM   4024  CA  GLY A 425       1.208  22.871 -16.747  1.00 10.00      A   
ATOM   4025  C   GLY A 425       0.422  22.224 -17.865  1.00 10.00      A   
ATOM   4026  O   GLY A 425      -0.806  22.272 -17.883  1.00 10.00      A   
ATOM   4027  N   ALA A 426       1.136  21.616 -18.800  1.00 10.00      A   
ATOM   4028  HN  ALA A 426       2.117  21.646 -18.746  1.00 10.00      A   
ATOM   4029  CA  ALA A 426       0.504  20.931 -19.917  1.00 10.00      A   
ATOM   4030  CB  ALA A 426       1.508  20.671 -21.027  1.00 10.00      A   
ATOM   4031  C   ALA A 426      -0.129  19.628 -19.445  1.00 10.00      A   
ATOM   4032  O   ALA A 426      -1.175  19.213 -19.950  1.00 10.00      A   
ATOM   4033  N   ILE A 427       0.506  18.994 -18.465  1.00 10.00      A   
ATOM   4034  HN  ILE A 427       1.338  19.377 -18.110  1.00 10.00      A   
ATOM   4035  CA  ILE A 427       0.008  17.742 -17.908  1.00 10.00      A   
ATOM   4036  CB  ILE A 427       0.928  17.213 -16.785  1.00 10.00      A   
ATOM   4037  CG1 ILE A 427       2.362  17.017 -17.294  1.00 10.00      A   
ATOM   4038  CG2 ILE A 427       0.380  15.918 -16.198  1.00 10.00      A   
ATOM   4039  CD1 ILE A 427       2.520  15.906 -18.312  1.00 10.00      A   
ATOM   4040  C   ILE A 427      -1.401  17.931 -17.358  1.00 10.00      A   
ATOM   4041  O   ILE A 427      -2.331  17.229 -17.746  1.00 10.00      A   
ATOM   4042  N   VAL A 428      -1.552  18.913 -16.479  1.00 10.00      A   
ATOM   4043  HN  VAL A 428      -0.776  19.459 -16.239  1.00 10.00      A   
ATOM   4044  CA  VAL A 428      -2.842  19.201 -15.863  1.00 10.00      A   
ATOM   4045  CB  VAL A 428      -2.706  20.135 -14.637  1.00 10.00      A   
ATOM   4046  CG1 VAL A 428      -1.848  19.490 -13.561  1.00 10.00      A   
ATOM   4047  CG2 VAL A 428      -2.139  21.491 -15.033  1.00 10.00      A   
ATOM   4048  C   VAL A 428      -3.816  19.813 -16.867  1.00 10.00      A   
ATOM   4049  O   VAL A 428      -5.022  19.850 -16.629  1.00 10.00      A   
ATOM   4050  N   GLU A 429      -3.288  20.284 -17.989  1.00 10.00      A   
ATOM   4051  HN  GLU A 429      -2.319  20.218 -18.124  1.00 10.00      A   
ATOM   4052  CA  GLU A 429      -4.112  20.897 -19.023  1.00 10.00      A   
ATOM   4053  CB  GLU A 429      -3.246  21.761 -19.942  1.00 10.00      A   
ATOM   4054  CG  GLU A 429      -3.932  23.012 -20.468  1.00 10.00      A   
ATOM   4055  CD  GLU A 429      -4.432  22.865 -21.889  1.00 10.00      A   
ATOM   4056  OE1 GLU A 429      -3.611  22.960 -22.825  1.00 10.00      A   
ATOM   4057  OE2 GLU A 429      -5.652  22.684 -22.078  1.00 10.00      A   
ATOM   4058  C   GLU A 429      -4.850  19.837 -19.838  1.00 10.00      A   
ATOM   4059  O   GLU A 429      -6.057  19.943 -20.072  1.00 10.00      A   
ATOM   4060  N   HIS A 430      -4.127  18.808 -20.253  1.00 10.00      A   
ATOM   4061  HN  HIS A 430      -3.171  18.771 -20.022  1.00 10.00      A   
ATOM   4062  CA  HIS A 430      -4.718  17.739 -21.053  1.00 10.00      A   
ATOM   4063  CB  HIS A 430      -3.677  17.098 -21.972  1.00 10.00      A   
ATOM   4064  CG  HIS A 430      -3.336  17.925 -23.174  1.00 10.00      A   
ATOM   4065  ND1 HIS A 430      -3.831  17.616 -24.421  1.00 10.00      A   
ATOM   4066  CD2 HIS A 430      -2.563  19.036 -23.265  1.00 10.00      A   
ATOM   4067  CE1 HIS A 430      -3.354  18.539 -25.238  1.00 10.00      A   
ATOM   4068  NE2 HIS A 430      -2.584  19.415 -24.583  1.00 10.00      A   
ATOM   4069  HE2 HIS A 430      -2.127  20.195 -24.971  1.00 10.00      A   
ATOM   4070  C   HIS A 430      -5.393  16.674 -20.198  1.00 10.00      A   
ATOM   4071  O   HIS A 430      -6.449  16.153 -20.565  1.00 10.00      A   
ATOM   4072  N   CYS A 431      -4.794  16.360 -19.060  1.00 10.00      A   
ATOM   4073  HN  CYS A 431      -3.973  16.835 -18.797  1.00 10.00      A   
ATOM   4074  CA  CYS A 431      -5.342  15.342 -18.176  1.00 10.00      A   
ATOM   4075  CB  CYS A 431      -4.228  14.677 -17.365  1.00 10.00      A   
ATOM   4076  SG  CYS A 431      -2.783  14.206 -18.343  1.00 10.00      A   
ATOM   4077  HG  CYS A 431      -2.122  15.311 -18.643  1.00 10.00      A   
ATOM   4078  C   CYS A 431      -6.398  15.929 -17.252  1.00 10.00      A   
ATOM   4079  O   CYS A 431      -6.084  16.597 -16.268  1.00 10.00      A   
ATOM   4080  N   LYS A 432      -7.656  15.687 -17.585  1.00 10.00      A   
ATOM   4081  HN  LYS A 432      -7.844  15.153 -18.391  1.00 10.00      A   
ATOM   4082  CA  LYS A 432      -8.766  16.190 -16.789  1.00 10.00      A   
ATOM   4083  CB  LYS A 432     -10.023  16.324 -17.651  1.00 10.00      A   
ATOM   4084  CG  LYS A 432      -9.804  17.018 -18.985  1.00 10.00      A   
ATOM   4085  CD  LYS A 432      -9.485  18.489 -18.805  1.00 10.00      A   
ATOM   4086  CE  LYS A 432      -9.506  19.220 -20.135  1.00 10.00      A   
ATOM   4087  NZ  LYS A 432     -10.874  19.292 -20.713  1.00 10.00      A   
ATOM   4088  HZ1 LYS A 432     -11.501  19.824 -20.076  1.00 10.00      A   
ATOM   4089  HZ2 LYS A 432     -11.265  18.337 -20.844  1.00 10.00      A   
ATOM   4090  HZ3 LYS A 432     -10.844  19.777 -21.634  1.00 10.00      A   
ATOM   4091  C   LYS A 432      -9.057  15.249 -15.629  1.00 10.00      A   
ATOM   4092  O   LYS A 432      -9.528  15.672 -14.573  1.00 10.00      A   
ATOM   4093  N   ASP A 433      -8.775  13.971 -15.836  1.00 10.00      A   
ATOM   4094  HN  ASP A 433      -8.405  13.700 -16.702  1.00 10.00      A   
ATOM   4095  CA  ASP A 433      -9.012  12.952 -14.822  1.00 10.00      A   
ATOM   4096  CB  ASP A 433      -9.439  11.635 -15.470  1.00 10.00      A   
ATOM   4097  CG  ASP A 433     -10.852  11.691 -16.008  1.00 10.00      A   
ATOM   4098  OD1 ASP A 433     -11.023  11.729 -17.247  1.00 10.00      A   
ATOM   4099  OD2 ASP A 433     -11.804  11.713 -15.196  1.00 10.00      A   
ATOM   4100  C   ASP A 433      -7.794  12.737 -13.934  1.00 10.00      A   
ATOM   4101  O   ASP A 433      -7.698  11.734 -13.226  1.00 10.00      A   
ATOM   4102  N   LEU A 434      -6.861  13.678 -13.981  1.00 10.00      A   
ATOM   4103  HN  LEU A 434      -6.984  14.444 -14.578  1.00 10.00      A   
ATOM   4104  CA  LEU A 434      -5.659  13.598 -13.168  1.00 10.00      A   
ATOM   4105  CB  LEU A 434      -4.639  14.643 -13.621  1.00 10.00      A   
ATOM   4106  CG  LEU A 434      -3.242  14.533 -13.008  1.00 10.00      A   
ATOM   4107  CD1 LEU A 434      -2.522  13.306 -13.537  1.00 10.00      A   
ATOM   4108  CD2 LEU A 434      -2.436  15.789 -13.288  1.00 10.00      A   
ATOM   4109  C   LEU A 434      -6.025  13.822 -11.707  1.00 10.00      A   
ATOM   4110  O   LEU A 434      -6.303  14.943 -11.298  1.00 10.00      A   
ATOM   4111  N   ARG A 435      -6.048  12.750 -10.931  1.00 10.00      A   
ATOM   4112  HN  ARG A 435      -5.823  11.875 -11.316  1.00 10.00      A   
ATOM   4113  CA  ARG A 435      -6.405  12.843  -9.522  1.00 10.00      A   
ATOM   4114  CB  ARG A 435      -7.346  11.702  -9.116  1.00 10.00      A   
ATOM   4115  CG  ARG A 435      -6.690  10.328  -9.047  1.00 10.00      A   
ATOM   4116  CD  ARG A 435      -7.706   9.241  -8.732  1.00 10.00      A   
ATOM   4117  NE  ARG A 435      -7.075   8.051  -8.170  1.00 10.00      A   
ATOM   4118  HE  ARG A 435      -6.461   8.185  -7.407  1.00 10.00      A   
ATOM   4119  CZ  ARG A 435      -7.258   6.811  -8.632  1.00 10.00      A   
ATOM   4120  NH1 ARG A 435      -8.068   6.590  -9.661  1.00 10.00      A   
ATOM   4121 HH11 ARG A 435      -8.559   7.384 -10.125  1.00 10.00      A   
ATOM   4122 HH12 ARG A 435      -8.208   5.617 -10.016  1.00 10.00      A   
ATOM   4123  NH2 ARG A 435      -6.642   5.797  -8.052  1.00 10.00      A   
ATOM   4124 HH21 ARG A 435      -6.779   4.824  -8.400  1.00 10.00      A   
ATOM   4125 HH22 ARG A 435      -6.001   5.965  -7.244  1.00 10.00      A   
ATOM   4126  C   ARG A 435      -5.172  12.873  -8.627  1.00 10.00      A   
ATOM   4127  O   ARG A 435      -5.261  13.221  -7.450  1.00 10.00      A   
ATOM   4128  N   ARG A 436      -4.020  12.519  -9.181  1.00 10.00      A   
ATOM   4129  HN  ARG A 436      -3.998  12.267 -10.129  1.00 10.00      A   
ATOM   4130  CA  ARG A 436      -2.784  12.506  -8.410  1.00 10.00      A   
ATOM   4131  CB  ARG A 436      -2.513  11.099  -7.875  1.00 10.00      A   
ATOM   4132  CG  ARG A 436      -1.481  11.042  -6.764  1.00 10.00      A   
ATOM   4133  CD  ARG A 436      -1.305   9.626  -6.251  1.00 10.00      A   
ATOM   4134  NE  ARG A 436      -0.411   9.581  -5.103  1.00 10.00      A   
ATOM   4135  HE  ARG A 436       0.004  10.430  -4.818  1.00 10.00      A   
ATOM   4136  CZ  ARG A 436      -0.108   8.473  -4.444  1.00 10.00      A   
ATOM   4137  NH1 ARG A 436      -0.616   7.295  -4.814  1.00 10.00      A   
ATOM   4138 HH11 ARG A 436      -0.369   6.433  -4.285  1.00 10.00      A   
ATOM   4139 HH12 ARG A 436      -1.259   7.218  -5.645  1.00 10.00      A   
ATOM   4140  NH2 ARG A 436       0.715   8.534  -3.409  1.00 10.00      A   
ATOM   4141 HH21 ARG A 436       1.127   9.444  -3.116  1.00 10.00      A   
ATOM   4142 HH22 ARG A 436       0.963   7.663  -2.884  1.00 10.00      A   
ATOM   4143  C   ARG A 436      -1.618  12.974  -9.267  1.00 10.00      A   
ATOM   4144  O   ARG A 436      -1.407  12.467 -10.370  1.00 10.00      A   
ATOM   4145  N   LEU A 437      -0.865  13.940  -8.759  1.00 10.00      A   
ATOM   4146  HN  LEU A 437      -1.078  14.300  -7.865  1.00 10.00      A   
ATOM   4147  CA  LEU A 437       0.277  14.477  -9.484  1.00 10.00      A   
ATOM   4148  CB  LEU A 437      -0.131  15.746 -10.244  1.00 10.00      A   
ATOM   4149  CG  LEU A 437       0.980  16.486 -10.996  1.00 10.00      A   
ATOM   4150  CD1 LEU A 437       1.342  15.763 -12.281  1.00 10.00      A   
ATOM   4151  CD2 LEU A 437       0.573  17.921 -11.282  1.00 10.00      A   
ATOM   4152  C   LEU A 437       1.426  14.785  -8.534  1.00 10.00      A   
ATOM   4153  O   LEU A 437       1.211  15.239  -7.408  1.00 10.00      A   
ATOM   4154  N   SER A 438       2.636  14.514  -8.983  1.00 10.00      A   
ATOM   4155  HN  SER A 438       2.735  14.106  -9.870  1.00 10.00      A   
ATOM   4156  CA  SER A 438       3.824  14.781  -8.193  1.00 10.00      A   
ATOM   4157  CB  SER A 438       4.573  13.477  -7.921  1.00 10.00      A   
ATOM   4158  OG  SER A 438       3.676  12.455  -7.520  1.00 10.00      A   
ATOM   4159  HG  SER A 438       4.163  11.779  -7.028  1.00 10.00      A   
ATOM   4160  C   SER A 438       4.716  15.773  -8.935  1.00 10.00      A   
ATOM   4161  O   SER A 438       5.011  15.586 -10.115  1.00 10.00      A   
ATOM   4162  N   LEU A 439       5.136  16.828  -8.248  1.00 10.00      A   
ATOM   4163  HN  LEU A 439       4.886  16.920  -7.301  1.00 10.00      A   
ATOM   4164  CA  LEU A 439       5.968  17.850  -8.863  1.00 10.00      A   
ATOM   4165  CB  LEU A 439       5.512  19.244  -8.425  1.00 10.00      A   
ATOM   4166  CG  LEU A 439       4.083  19.644  -8.795  1.00 10.00      A   
ATOM   4167  CD1 LEU A 439       3.762  21.020  -8.236  1.00 10.00      A   
ATOM   4168  CD2 LEU A 439       3.890  19.622 -10.303  1.00 10.00      A   
ATOM   4169  C   LEU A 439       7.443  17.669  -8.533  1.00 10.00      A   
ATOM   4170  O   LEU A 439       7.797  17.120  -7.485  1.00 10.00      A   
ATOM   4171  N   SER A 440       8.293  18.135  -9.437  1.00 10.00      A   
ATOM   4172  HN  SER A 440       7.942  18.537 -10.261  1.00 10.00      A   
ATOM   4173  CA  SER A 440       9.737  18.065  -9.261  1.00 10.00      A   
ATOM   4174  CB  SER A 440      10.240  16.629  -9.421  1.00 10.00      A   
ATOM   4175  OG  SER A 440       9.671  16.009 -10.563  1.00 10.00      A   
ATOM   4176  HG  SER A 440       8.903  15.482 -10.293  1.00 10.00      A   
ATOM   4177  C   SER A 440      10.425  18.983 -10.266  1.00 10.00      A   
ATOM   4178  O   SER A 440       9.834  19.357 -11.279  1.00 10.00      A   
ATOM   4179  N   GLY A 441      11.664  19.350  -9.978  1.00 10.00      A   
ATOM   4180  HN  GLY A 441      12.078  19.034  -9.147  1.00 10.00      A   
ATOM   4181  CA  GLY A 441      12.407  20.218 -10.873  1.00 10.00      A   
ATOM   4182  C   GLY A 441      12.195  21.688 -10.560  1.00 10.00      A   
ATOM   4183  O   GLY A 441      11.623  22.029  -9.524  1.00 10.00      A   
ATOM   4184  N   LEU A 442      12.670  22.561 -11.443  1.00 10.00      A   
ATOM   4185  HN  LEU A 442      13.126  22.226 -12.248  1.00 10.00      A   
ATOM   4186  CA  LEU A 442      12.526  24.000 -11.252  1.00 10.00      A   
ATOM   4187  CB  LEU A 442      13.559  24.770 -12.081  1.00 10.00      A   
ATOM   4188  CG  LEU A 442      13.607  26.287 -11.863  1.00 10.00      A   
ATOM   4189  CD1 LEU A 442      14.011  26.619 -10.432  1.00 10.00      A   
ATOM   4190  CD2 LEU A 442      14.559  26.937 -12.854  1.00 10.00      A   
ATOM   4191  C   LEU A 442      11.117  24.446 -11.616  1.00 10.00      A   
ATOM   4192  O   LEU A 442      10.702  24.342 -12.774  1.00 10.00      A   
ATOM   4193  N   LEU A 443      10.389  24.927 -10.620  1.00 10.00      A   
ATOM   4194  HN  LEU A 443      10.786  24.982  -9.724  1.00 10.00      A   
ATOM   4195  CA  LEU A 443       9.022  25.381 -10.813  1.00 10.00      A   
ATOM   4196  CB  LEU A 443       8.045  24.323 -10.297  1.00 10.00      A   
ATOM   4197  CG  LEU A 443       8.146  22.935 -10.927  1.00 10.00      A   
ATOM   4198  CD1 LEU A 443       7.529  21.889 -10.013  1.00 10.00      A   
ATOM   4199  CD2 LEU A 443       7.465  22.920 -12.284  1.00 10.00      A   
ATOM   4200  C   LEU A 443       8.776  26.684 -10.071  1.00 10.00      A   
ATOM   4201  O   LEU A 443       9.161  26.827  -8.910  1.00 10.00      A   
ATOM   4202  N   THR A 444       8.139  27.630 -10.740  1.00 10.00      A   
ATOM   4203  HN  THR A 444       7.863  27.462 -11.671  1.00 10.00      A   
ATOM   4204  CA  THR A 444       7.824  28.907 -10.126  1.00 10.00      A   
ATOM   4205  CB  THR A 444       8.059  30.078 -11.102  1.00 10.00      A   
ATOM   4206  OG1 THR A 444       7.206  29.950 -12.249  1.00 10.00      A   
ATOM   4207  HG1 THR A 444       7.077  29.008 -12.459  1.00 10.00      A   
ATOM   4208  CG2 THR A 444       9.510  30.117 -11.554  1.00 10.00      A   
ATOM   4209  C   THR A 444       6.368  28.895  -9.674  1.00 10.00      A   
ATOM   4210  O   THR A 444       5.791  27.826  -9.471  1.00 10.00      A   
ATOM   4211  N   ASP A 445       5.766  30.065  -9.521  1.00 10.00      A   
ATOM   4212  HN  ASP A 445       6.266  30.895  -9.692  1.00 10.00      A   
ATOM   4213  CA  ASP A 445       4.372  30.137  -9.100  1.00 10.00      A   
ATOM   4214  CB  ASP A 445       4.077  31.449  -8.365  1.00 10.00      A   
ATOM   4215  CG  ASP A 445       4.569  31.471  -6.931  1.00 10.00      A   
ATOM   4216  OD1 ASP A 445       4.409  32.514  -6.267  1.00 10.00      A   
ATOM   4217  OD2 ASP A 445       5.127  30.460  -6.464  1.00 10.00      A   
ATOM   4218  C   ASP A 445       3.441  29.998 -10.299  1.00 10.00      A   
ATOM   4219  O   ASP A 445       2.223  29.910 -10.149  1.00 10.00      A   
ATOM   4220  N   LYS A 446       4.025  29.977 -11.493  1.00 10.00      A   
ATOM   4221  HN  LYS A 446       5.001  30.045 -11.548  1.00 10.00      A   
ATOM   4222  CA  LYS A 446       3.254  29.859 -12.724  1.00 10.00      A   
ATOM   4223  CB  LYS A 446       4.128  30.154 -13.944  1.00 10.00      A   
ATOM   4224  CG  LYS A 446       3.352  30.678 -15.141  1.00 10.00      A   
ATOM   4225  CD  LYS A 446       2.603  31.953 -14.787  1.00 10.00      A   
ATOM   4226  CE  LYS A 446       1.629  32.348 -15.881  1.00 10.00      A   
ATOM   4227  NZ  LYS A 446       0.749  33.467 -15.455  1.00 10.00      A   
ATOM   4228  HZ1 LYS A 446       0.146  33.166 -14.654  1.00 10.00      A   
ATOM   4229  HZ2 LYS A 446       0.136  33.761 -16.240  1.00 10.00      A   
ATOM   4230  HZ3 LYS A 446       1.322  34.281 -15.153  1.00 10.00      A   
ATOM   4231  C   LYS A 446       2.614  28.481 -12.850  1.00 10.00      A   
ATOM   4232  O   LYS A 446       1.430  28.365 -13.173  1.00 10.00      A   
ATOM   4233  N   VAL A 447       3.399  27.444 -12.596  1.00 10.00      A   
ATOM   4234  HN  VAL A 447       4.347  27.602 -12.369  1.00 10.00      A   
ATOM   4235  CA  VAL A 447       2.900  26.077 -12.672  1.00 10.00      A   
ATOM   4236  CB  VAL A 447       4.005  25.026 -12.400  1.00 10.00      A   
ATOM   4237  CG1 VAL A 447       4.556  25.142 -10.987  1.00 10.00      A   
ATOM   4238  CG2 VAL A 447       3.496  23.620 -12.671  1.00 10.00      A   
ATOM   4239  C   VAL A 447       1.722  25.873 -11.719  1.00 10.00      A   
ATOM   4240  O   VAL A 447       0.751  25.195 -12.057  1.00 10.00      A   
ATOM   4241  N   PHE A 448       1.799  26.497 -10.547  1.00 10.00      A   
ATOM   4242  HN  PHE A 448       2.587  27.047 -10.353  1.00 10.00      A   
ATOM   4243  CA  PHE A 448       0.749  26.392  -9.546  1.00 10.00      A   
ATOM   4244  CB  PHE A 448       1.203  27.009  -8.225  1.00 10.00      A   
ATOM   4245  CG  PHE A 448       2.324  26.252  -7.565  1.00 10.00      A   
ATOM   4246  CD1 PHE A 448       3.590  26.806  -7.470  1.00 10.00      A   
ATOM   4247  CD2 PHE A 448       2.115  24.986  -7.046  1.00 10.00      A   
ATOM   4248  CE1 PHE A 448       4.622  26.113  -6.872  1.00 10.00      A   
ATOM   4249  CE2 PHE A 448       3.144  24.289  -6.445  1.00 10.00      A   
ATOM   4250  CZ  PHE A 448       4.400  24.855  -6.358  1.00 10.00      A   
ATOM   4251  C   PHE A 448      -0.532  27.043 -10.040  1.00 10.00      A   
ATOM   4252  O   PHE A 448      -1.628  26.560  -9.760  1.00 10.00      A   
ATOM   4253  N   GLU A 449      -0.384  28.132 -10.793  1.00 10.00      A   
ATOM   4254  HN  GLU A 449       0.522  28.467 -10.975  1.00 10.00      A   
ATOM   4255  CA  GLU A 449      -1.527  28.835 -11.355  1.00 10.00      A   
ATOM   4256  CB  GLU A 449      -1.083  30.129 -12.044  1.00 10.00      A   
ATOM   4257  CG  GLU A 449      -2.236  31.026 -12.463  1.00 10.00      A   
ATOM   4258  CD  GLU A 449      -1.839  32.063 -13.492  1.00 10.00      A   
ATOM   4259  OE1 GLU A 449      -0.742  32.651 -13.368  1.00 10.00      A   
ATOM   4260  OE2 GLU A 449      -2.632  32.308 -14.428  1.00 10.00      A   
ATOM   4261  C   GLU A 449      -2.234  27.926 -12.356  1.00 10.00      A   
ATOM   4262  O   GLU A 449      -3.463  27.843 -12.382  1.00 10.00      A   
ATOM   4263  N   TYR A 450      -1.441  27.232 -13.169  1.00 10.00      A   
ATOM   4264  HN  TYR A 450      -0.465  27.340 -13.095  1.00 10.00      A   
ATOM   4265  CA  TYR A 450      -1.982  26.313 -14.159  1.00 10.00      A   
ATOM   4266  CB  TYR A 450      -0.875  25.756 -15.059  1.00 10.00      A   
ATOM   4267  CG  TYR A 450      -0.207  26.782 -15.945  1.00 10.00      A   
ATOM   4268  CD1 TYR A 450       1.175  26.853 -16.032  1.00 10.00      A   
ATOM   4269  CD2 TYR A 450      -0.960  27.677 -16.693  1.00 10.00      A   
ATOM   4270  CE1 TYR A 450       1.792  27.787 -16.840  1.00 10.00      A   
ATOM   4271  CE2 TYR A 450      -0.352  28.612 -17.505  1.00 10.00      A   
ATOM   4272  CZ  TYR A 450       1.023  28.664 -17.573  1.00 10.00      A   
ATOM   4273  OH  TYR A 450       1.630  29.600 -18.376  1.00 10.00      A   
ATOM   4274  HH  TYR A 450       1.161  30.441 -18.293  1.00 10.00      A   
ATOM   4275  C   TYR A 450      -2.686  25.164 -13.455  1.00 10.00      A   
ATOM   4276  O   TYR A 450      -3.785  24.773 -13.838  1.00 10.00      A   
ATOM   4277  N   ILE A 451      -2.044  24.647 -12.411  1.00 10.00      A   
ATOM   4278  HN  ILE A 451      -1.166  25.015 -12.160  1.00 10.00      A   
ATOM   4279  CA  ILE A 451      -2.596  23.544 -11.630  1.00 10.00      A   
ATOM   4280  CB  ILE A 451      -1.619  23.091 -10.521  1.00 10.00      A   
ATOM   4281  CG1 ILE A 451      -0.401  22.398 -11.139  1.00 10.00      A   
ATOM   4282  CG2 ILE A 451      -2.311  22.169  -9.526  1.00 10.00      A   
ATOM   4283  CD1 ILE A 451       0.702  22.096 -10.147  1.00 10.00      A   
ATOM   4284  C   ILE A 451      -3.937  23.932 -11.011  1.00 10.00      A   
ATOM   4285  O   ILE A 451      -4.917  23.204 -11.133  1.00 10.00      A   
ATOM   4286  N   GLY A 452      -3.980  25.092 -10.374  1.00 10.00      A   
ATOM   4287  HN  GLY A 452      -3.165  25.641 -10.316  1.00 10.00      A   
ATOM   4288  CA  GLY A 452      -5.206  25.549  -9.746  1.00 10.00      A   
ATOM   4289  C   GLY A 452      -6.333  25.812 -10.730  1.00 10.00      A   
ATOM   4290  O   GLY A 452      -7.508  25.732 -10.374  1.00 10.00      A   
ATOM   4291  N   THR A 453      -5.987  26.119 -11.967  1.00 10.00      A   
ATOM   4292  HN  THR A 453      -5.037  26.161 -12.204  1.00 10.00      A   
ATOM   4293  CA  THR A 453      -6.992  26.405 -12.976  1.00 10.00      A   
ATOM   4294  CB  THR A 453      -6.500  27.501 -13.947  1.00 10.00      A   
ATOM   4295  OG1 THR A 453      -5.870  28.555 -13.201  1.00 10.00      A   
ATOM   4296  HG1 THR A 453      -4.996  28.259 -12.901  1.00 10.00      A   
ATOM   4297  CG2 THR A 453      -7.659  28.079 -14.740  1.00 10.00      A   
ATOM   4298  C   THR A 453      -7.403  25.159 -13.772  1.00 10.00      A   
ATOM   4299  O   THR A 453      -8.575  24.992 -14.112  1.00 10.00      A   
ATOM   4300  N   TYR A 454      -6.454  24.277 -14.047  1.00 10.00      A   
ATOM   4301  HN  TYR A 454      -5.537  24.431 -13.722  1.00 10.00      A   
ATOM   4302  CA  TYR A 454      -6.743  23.089 -14.842  1.00 10.00      A   
ATOM   4303  CB  TYR A 454      -5.695  22.907 -15.938  1.00 10.00      A   
ATOM   4304  CG  TYR A 454      -5.785  23.953 -17.027  1.00 10.00      A   
ATOM   4305  CD1 TYR A 454      -4.756  24.865 -17.240  1.00 10.00      A   
ATOM   4306  CD2 TYR A 454      -6.905  24.030 -17.842  1.00 10.00      A   
ATOM   4307  CE1 TYR A 454      -4.847  25.824 -18.233  1.00 10.00      A   
ATOM   4308  CE2 TYR A 454      -7.004  24.982 -18.836  1.00 10.00      A   
ATOM   4309  CZ  TYR A 454      -5.973  25.875 -19.030  1.00 10.00      A   
ATOM   4310  OH  TYR A 454      -6.075  26.824 -20.022  1.00 10.00      A   
ATOM   4311  HH  TYR A 454      -6.889  27.330 -19.894  1.00 10.00      A   
ATOM   4312  C   TYR A 454      -6.935  21.809 -14.029  1.00 10.00      A   
ATOM   4313  O   TYR A 454      -7.764  20.973 -14.382  1.00 10.00      A   
ATOM   4314  N   ALA A 455      -6.197  21.654 -12.941  1.00 10.00      A   
ATOM   4315  HN  ALA A 455      -5.576  22.364 -12.668  1.00 10.00      A   
ATOM   4316  CA  ALA A 455      -6.314  20.450 -12.122  1.00 10.00      A   
ATOM   4317  CB  ALA A 455      -4.972  20.074 -11.513  1.00 10.00      A   
ATOM   4318  C   ALA A 455      -7.375  20.614 -11.042  1.00 10.00      A   
ATOM   4319  O   ALA A 455      -7.096  21.081  -9.937  1.00 10.00      A   
ATOM   4320  N   LYS A 456      -8.599  20.230 -11.373  1.00 10.00      A   
ATOM   4321  HN  LYS A 456      -8.755  19.867 -12.272  1.00 10.00      A   
ATOM   4322  CA  LYS A 456      -9.717  20.334 -10.446  1.00 10.00      A   
ATOM   4323  CB  LYS A 456     -10.970  20.824 -11.180  1.00 10.00      A   
ATOM   4324  CG  LYS A 456     -10.821  22.177 -11.861  1.00 10.00      A   
ATOM   4325  CD  LYS A 456     -10.548  23.276 -10.850  1.00 10.00      A   
ATOM   4326  CE  LYS A 456     -10.659  24.653 -11.481  1.00 10.00      A   
ATOM   4327  NZ  LYS A 456     -10.260  25.722 -10.531  1.00 10.00      A   
ATOM   4328  HZ1 LYS A 456     -10.744  25.589  -9.619  1.00 10.00      A   
ATOM   4329  HZ2 LYS A 456     -10.511  26.654 -10.912  1.00 10.00      A   
ATOM   4330  HZ3 LYS A 456      -9.229  25.693 -10.370  1.00 10.00      A   
ATOM   4331  C   LYS A 456     -10.003  18.993  -9.774  1.00 10.00      A   
ATOM   4332  O   LYS A 456     -10.473  18.946  -8.638  1.00 10.00      A   
ATOM   4333  N   LYS A 457      -9.703  17.908 -10.480  1.00 10.00      A   
ATOM   4334  HN  LYS A 457      -9.302  18.015 -11.368  1.00 10.00      A   
ATOM   4335  CA  LYS A 457      -9.948  16.559  -9.967  1.00 10.00      A   
ATOM   4336  CB  LYS A 457     -10.339  15.606 -11.103  1.00 10.00      A   
ATOM   4337  CG  LYS A 457     -11.771  15.761 -11.591  1.00 10.00      A   
ATOM   4338  CD  LYS A 457     -12.769  15.286 -10.544  1.00 10.00      A   
ATOM   4339  CE  LYS A 457     -14.175  15.173 -11.116  1.00 10.00      A   
ATOM   4340  NZ  LYS A 457     -14.770  16.503 -11.420  1.00 10.00      A   
ATOM   4341  HZ1 LYS A 457     -14.281  16.941 -12.225  1.00 10.00      A   
ATOM   4342  HZ2 LYS A 457     -14.685  17.128 -10.595  1.00 10.00      A   
ATOM   4343  HZ3 LYS A 457     -15.778  16.398 -11.656  1.00 10.00      A   
ATOM   4344  C   LYS A 457      -8.749  16.009  -9.205  1.00 10.00      A   
ATOM   4345  O   LYS A 457      -8.808  14.915  -8.645  1.00 10.00      A   
ATOM   4346  N   MET A 458      -7.670  16.776  -9.177  1.00 10.00      A   
ATOM   4347  HN  MET A 458      -7.691  17.644  -9.625  1.00 10.00      A   
ATOM   4348  CA  MET A 458      -6.457  16.363  -8.485  1.00 10.00      A   
ATOM   4349  CB  MET A 458      -5.274  17.234  -8.910  1.00 10.00      A   
ATOM   4350  CG  MET A 458      -3.922  16.684  -8.489  1.00 10.00      A   
ATOM   4351  SD  MET A 458      -2.581  17.843  -8.797  1.00 10.00      A   
ATOM   4352  CE  MET A 458      -3.128  19.234  -7.813  1.00 10.00      A   
ATOM   4353  C   MET A 458      -6.657  16.420  -6.974  1.00 10.00      A   
ATOM   4354  O   MET A 458      -6.705  17.499  -6.382  1.00 10.00      A   
ATOM   4355  N   GLU A 459      -6.770  15.248  -6.363  1.00 10.00      A   
ATOM   4356  HN  GLU A 459      -6.708  14.426  -6.896  1.00 10.00      A   
ATOM   4357  CA  GLU A 459      -6.993  15.145  -4.931  1.00 10.00      A   
ATOM   4358  CB  GLU A 459      -7.863  13.929  -4.606  1.00 10.00      A   
ATOM   4359  CG  GLU A 459      -9.131  13.836  -5.442  1.00 10.00      A   
ATOM   4360  CD  GLU A 459     -10.207  13.010  -4.772  1.00 10.00      A   
ATOM   4361  OE1 GLU A 459      -9.999  11.792  -4.586  1.00 10.00      A   
ATOM   4362  OE2 GLU A 459     -11.263  13.570  -4.418  1.00 10.00      A   
ATOM   4363  C   GLU A 459      -5.694  15.107  -4.132  1.00 10.00      A   
ATOM   4364  O   GLU A 459      -5.686  15.443  -2.944  1.00 10.00      A   
ATOM   4365  N   MET A 460      -4.605  14.694  -4.767  1.00 10.00      A   
ATOM   4366  HN  MET A 460      -4.666  14.428  -5.712  1.00 10.00      A   
ATOM   4367  CA  MET A 460      -3.319  14.624  -4.084  1.00 10.00      A   
ATOM   4368  CB  MET A 460      -2.984  13.182  -3.702  1.00 10.00      A   
ATOM   4369  CG  MET A 460      -1.695  13.031  -2.909  1.00 10.00      A   
ATOM   4370  SD  MET A 460      -1.458  11.359  -2.275  1.00 10.00      A   
ATOM   4371  CE  MET A 460       0.107  11.538  -1.416  1.00 10.00      A   
ATOM   4372  C   MET A 460      -2.197  15.223  -4.927  1.00 10.00      A   
ATOM   4373  O   MET A 460      -2.024  14.865  -6.094  1.00 10.00      A   
ATOM   4374  N   LEU A 461      -1.435  16.130  -4.324  1.00 10.00      A   
ATOM   4375  HN  LEU A 461      -1.623  16.365  -3.389  1.00 10.00      A   
ATOM   4376  CA  LEU A 461      -0.326  16.782  -5.005  1.00 10.00      A   
ATOM   4377  CB  LEU A 461      -0.731  18.190  -5.457  1.00 10.00      A   
ATOM   4378  CG  LEU A 461       0.384  19.051  -6.065  1.00 10.00      A   
ATOM   4379  CD1 LEU A 461       0.808  18.507  -7.421  1.00 10.00      A   
ATOM   4380  CD2 LEU A 461      -0.052  20.505  -6.179  1.00 10.00      A   
ATOM   4381  C   LEU A 461       0.887  16.868  -4.085  1.00 10.00      A   
ATOM   4382  O   LEU A 461       0.783  17.350  -2.954  1.00 10.00      A   
ATOM   4383  N   SER A 462       2.024  16.393  -4.574  1.00 10.00      A   
ATOM   4384  HN  SER A 462       2.031  16.004  -5.478  1.00 10.00      A   
ATOM   4385  CA  SER A 462       3.263  16.418  -3.812  1.00 10.00      A   
ATOM   4386  CB  SER A 462       3.972  15.064  -3.927  1.00 10.00      A   
ATOM   4387  OG  SER A 462       3.067  13.994  -3.682  1.00 10.00      A   
ATOM   4388  HG  SER A 462       3.155  13.701  -2.755  1.00 10.00      A   
ATOM   4389  C   SER A 462       4.170  17.547  -4.314  1.00 10.00      A   
ATOM   4390  O   SER A 462       4.609  17.534  -5.464  1.00 10.00      A   
ATOM   4391  N   VAL A 463       4.438  18.527  -3.452  1.00 10.00      A   
ATOM   4392  HN  VAL A 463       4.067  18.478  -2.541  1.00 10.00      A   
ATOM   4393  CA  VAL A 463       5.277  19.669  -3.815  1.00 10.00      A   
ATOM   4394  CB  VAL A 463       4.528  21.006  -3.633  1.00 10.00      A   
ATOM   4395  CG1 VAL A 463       5.376  22.175  -4.118  1.00 10.00      A   
ATOM   4396  CG2 VAL A 463       3.193  20.977  -4.359  1.00 10.00      A   
ATOM   4397  C   VAL A 463       6.558  19.704  -2.982  1.00 10.00      A   
ATOM   4398  O   VAL A 463       6.516  19.646  -1.751  1.00 10.00      A   
ATOM   4399  N   ALA A 464       7.695  19.807  -3.655  1.00 10.00      A   
ATOM   4400  HN  ALA A 464       7.670  19.853  -4.633  1.00 10.00      A   
ATOM   4401  CA  ALA A 464       8.979  19.850  -2.977  1.00 10.00      A   
ATOM   4402  CB  ALA A 464       9.511  18.444  -2.782  1.00 10.00      A   
ATOM   4403  C   ALA A 464       9.987  20.688  -3.753  1.00 10.00      A   
ATOM   4404  O   ALA A 464      10.170  20.495  -4.958  1.00 10.00      A   
ATOM   4405  N   PHE A 465      10.621  21.629  -3.052  1.00 10.00      A   
ATOM   4406  HN  PHE A 465      10.401  21.737  -2.100  1.00 10.00      A   
ATOM   4407  CA  PHE A 465      11.633  22.510  -3.647  1.00 10.00      A   
ATOM   4408  CB  PHE A 465      12.865  21.700  -4.079  1.00 10.00      A   
ATOM   4409  CG  PHE A 465      13.644  21.081  -2.949  1.00 10.00      A   
ATOM   4410  CD1 PHE A 465      13.300  19.841  -2.441  1.00 10.00      A   
ATOM   4411  CD2 PHE A 465      14.734  21.742  -2.403  1.00 10.00      A   
ATOM   4412  CE1 PHE A 465      14.026  19.274  -1.411  1.00 10.00      A   
ATOM   4413  CE2 PHE A 465      15.465  21.182  -1.372  1.00 10.00      A   
ATOM   4414  CZ  PHE A 465      15.110  19.946  -0.876  1.00 10.00      A   
ATOM   4415  C   PHE A 465      11.080  23.289  -4.842  1.00 10.00      A   
ATOM   4416  O   PHE A 465      11.794  23.544  -5.812  1.00 10.00      A   
ATOM   4417  N   ALA A 466       9.816  23.680  -4.763  1.00 10.00      A   
ATOM   4418  HN  ALA A 466       9.301  23.486  -3.952  1.00 10.00      A   
ATOM   4419  CA  ALA A 466       9.179  24.413  -5.848  1.00 10.00      A   
ATOM   4420  CB  ALA A 466       8.254  23.495  -6.633  1.00 10.00      A   
ATOM   4421  C   ALA A 466       8.412  25.613  -5.320  1.00 10.00      A   
ATOM   4422  O   ALA A 466       8.083  25.673  -4.136  1.00 10.00      A   
ATOM   4423  N   GLY A 467       8.137  26.564  -6.200  1.00 10.00      A   
ATOM   4424  HN  GLY A 467       8.442  26.466  -7.128  1.00 10.00      A   
ATOM   4425  CA  GLY A 467       7.409  27.749  -5.809  1.00 10.00      A   
ATOM   4426  C   GLY A 467       8.292  28.976  -5.766  1.00 10.00      A   
ATOM   4427  O   GLY A 467       9.507  28.871  -5.582  1.00 10.00      A   
ATOM   4428  N   ASP A 468       7.689  30.139  -5.950  1.00 10.00      A   
ATOM   4429  HN  ASP A 468       6.715  30.156  -6.119  1.00 10.00      A   
ATOM   4430  CA  ASP A 468       8.419  31.394  -5.914  1.00 10.00      A   
ATOM   4431  CB  ASP A 468       8.164  32.207  -7.184  1.00 10.00      A   
ATOM   4432  CG  ASP A 468       9.220  33.269  -7.419  1.00 10.00      A   
ATOM   4433  OD1 ASP A 468       9.151  34.343  -6.783  1.00 10.00      A   
ATOM   4434  OD2 ASP A 468      10.125  33.039  -8.252  1.00 10.00      A   
ATOM   4435  C   ASP A 468       8.008  32.198  -4.688  1.00 10.00      A   
ATOM   4436  O   ASP A 468       8.845  32.810  -4.028  1.00 10.00      A   
ATOM   4437  N   SER A 469       6.717  32.168  -4.376  1.00 10.00      A   
ATOM   4438  HN  SER A 469       6.096  31.644  -4.938  1.00 10.00      A   
ATOM   4439  CA  SER A 469       6.187  32.886  -3.224  1.00 10.00      A   
ATOM   4440  CB  SER A 469       5.912  34.349  -3.585  1.00 10.00      A   
ATOM   4441  OG  SER A 469       5.386  34.468  -4.899  1.00 10.00      A   
ATOM   4442  HG  SER A 469       5.101  33.591  -5.225  1.00 10.00      A   
ATOM   4443  C   SER A 469       4.916  32.215  -2.705  1.00 10.00      A   
ATOM   4444  O   SER A 469       4.548  31.139  -3.170  1.00 10.00      A   
ATOM   4445  N   ASP A 470       4.251  32.866  -1.752  1.00 10.00      A   
ATOM   4446  HN  ASP A 470       4.601  33.723  -1.433  1.00 10.00      A   
ATOM   4447  CA  ASP A 470       3.020  32.344  -1.155  1.00 10.00      A   
ATOM   4448  CB  ASP A 470       2.540  33.265  -0.031  1.00 10.00      A   
ATOM   4449  CG  ASP A 470       2.897  32.757   1.353  1.00 10.00      A   
ATOM   4450  OD1 ASP A 470       2.119  31.962   1.919  1.00 10.00      A   
ATOM   4451  OD2 ASP A 470       3.951  33.168   1.888  1.00 10.00      A   
ATOM   4452  C   ASP A 470       1.915  32.192  -2.192  1.00 10.00      A   
ATOM   4453  O   ASP A 470       1.000  31.382  -2.028  1.00 10.00      A   
ATOM   4454  N   LEU A 471       2.008  32.982  -3.258  1.00 10.00      A   
ATOM   4455  HN  LEU A 471       2.764  33.602  -3.320  1.00 10.00      A   
ATOM   4456  CA  LEU A 471       1.025  32.958  -4.337  1.00 10.00      A   
ATOM   4457  CB  LEU A 471       1.437  33.921  -5.450  1.00 10.00      A   
ATOM   4458  CG  LEU A 471       1.656  35.374  -5.032  1.00 10.00      A   
ATOM   4459  CD1 LEU A 471       2.408  36.130  -6.113  1.00 10.00      A   
ATOM   4460  CD2 LEU A 471       0.327  36.049  -4.727  1.00 10.00      A   
ATOM   4461  C   LEU A 471       0.841  31.557  -4.902  1.00 10.00      A   
ATOM   4462  O   LEU A 471      -0.284  31.144  -5.184  1.00 10.00      A   
ATOM   4463  N   GLY A 472       1.945  30.826  -5.046  1.00 10.00      A   
ATOM   4464  HN  GLY A 472       2.813  31.212  -4.794  1.00 10.00      A   
ATOM   4465  CA  GLY A 472       1.890  29.474  -5.575  1.00 10.00      A   
ATOM   4466  C   GLY A 472       0.937  28.578  -4.807  1.00 10.00      A   
ATOM   4467  O   GLY A 472       0.048  27.959  -5.397  1.00 10.00      A   
ATOM   4468  N   MET A 473       1.092  28.532  -3.489  1.00 10.00      A   
ATOM   4469  HN  MET A 473       1.788  29.081  -3.070  1.00 10.00      A   
ATOM   4470  CA  MET A 473       0.237  27.696  -2.650  1.00 10.00      A   
ATOM   4471  CB  MET A 473       0.757  27.652  -1.211  1.00 10.00      A   
ATOM   4472  CG  MET A 473      -0.002  26.693  -0.305  1.00 10.00      A   
ATOM   4473  SD  MET A 473       0.761  26.512   1.319  1.00 10.00      A   
ATOM   4474  CE  MET A 473       0.566  28.167   1.980  1.00 10.00      A   
ATOM   4475  C   MET A 473      -1.207  28.191  -2.678  1.00 10.00      A   
ATOM   4476  O   MET A 473      -2.147  27.395  -2.703  1.00 10.00      A   
ATOM   4477  N   HIS A 474      -1.371  29.511  -2.697  1.00 10.00      A   
ATOM   4478  HN  HIS A 474      -0.576  30.089  -2.692  1.00 10.00      A   
ATOM   4479  CA  HIS A 474      -2.695  30.128  -2.722  1.00 10.00      A   
ATOM   4480  CB  HIS A 474      -2.577  31.661  -2.646  1.00 10.00      A   
ATOM   4481  CG  HIS A 474      -3.880  32.390  -2.813  1.00 10.00      A   
ATOM   4482  ND1 HIS A 474      -4.807  32.447  -1.800  1.00 10.00      A   
ATOM   4483  CD2 HIS A 474      -4.360  33.053  -3.896  1.00 10.00      A   
ATOM   4484  CE1 HIS A 474      -5.827  33.134  -2.285  1.00 10.00      A   
ATOM   4485  NE2 HIS A 474      -5.599  33.520  -3.544  1.00 10.00      A   
ATOM   4486  HE2 HIS A 474      -6.206  34.043  -4.113  1.00 10.00      A   
ATOM   4487  C   HIS A 474      -3.479  29.708  -3.964  1.00 10.00      A   
ATOM   4488  O   HIS A 474      -4.659  29.362  -3.877  1.00 10.00      A   
ATOM   4489  N   HIS A 475      -2.808  29.721  -5.109  1.00 10.00      A   
ATOM   4490  HN  HIS A 475      -1.859  29.986  -5.105  1.00 10.00      A   
ATOM   4491  CA  HIS A 475      -3.439  29.358  -6.373  1.00 10.00      A   
ATOM   4492  CB  HIS A 475      -2.517  29.650  -7.559  1.00 10.00      A   
ATOM   4493  CG  HIS A 475      -2.585  31.066  -8.044  1.00 10.00      A   
ATOM   4494  ND1 HIS A 475      -3.259  31.460  -9.177  1.00 10.00      A   
ATOM   4495  HD1 HIS A 475      -3.763  30.874  -9.782  1.00 10.00      A   
ATOM   4496  CD2 HIS A 475      -2.046  32.196  -7.524  1.00 10.00      A   
ATOM   4497  CE1 HIS A 475      -3.111  32.783  -9.309  1.00 10.00      A   
ATOM   4498  NE2 HIS A 475      -2.383  33.281  -8.327  1.00 10.00      A   
ATOM   4499  C   HIS A 475      -3.914  27.907  -6.395  1.00 10.00      A   
ATOM   4500  O   HIS A 475      -4.872  27.574  -7.093  1.00 10.00      A   
ATOM   4501  N   VAL A 476      -3.244  27.049  -5.637  1.00 10.00      A   
ATOM   4502  HN  VAL A 476      -2.484  27.367  -5.108  1.00 10.00      A   
ATOM   4503  CA  VAL A 476      -3.618  25.644  -5.572  1.00 10.00      A   
ATOM   4504  CB  VAL A 476      -2.446  24.764  -5.092  1.00 10.00      A   
ATOM   4505  CG1 VAL A 476      -2.856  23.299  -5.017  1.00 10.00      A   
ATOM   4506  CG2 VAL A 476      -1.253  24.934  -6.014  1.00 10.00      A   
ATOM   4507  C   VAL A 476      -4.808  25.462  -4.636  1.00 10.00      A   
ATOM   4508  O   VAL A 476      -5.784  24.793  -4.978  1.00 10.00      A   
ATOM   4509  N   LEU A 477      -4.726  26.080  -3.461  1.00 10.00      A   
ATOM   4510  HN  LEU A 477      -3.921  26.605  -3.255  1.00 10.00      A   
ATOM   4511  CA  LEU A 477      -5.792  25.994  -2.466  1.00 10.00      A   
ATOM   4512  CB  LEU A 477      -5.373  26.689  -1.166  1.00 10.00      A   
ATOM   4513  CG  LEU A 477      -4.223  26.031  -0.393  1.00 10.00      A   
ATOM   4514  CD1 LEU A 477      -3.634  26.990   0.632  1.00 10.00      A   
ATOM   4515  CD2 LEU A 477      -4.692  24.748   0.277  1.00 10.00      A   
ATOM   4516  C   LEU A 477      -7.097  26.579  -3.005  1.00 10.00      A   
ATOM   4517  O   LEU A 477      -8.170  26.005  -2.830  1.00 10.00      A   
ATOM   4518  N   SER A 478      -6.989  27.713  -3.676  1.00 10.00      A   
ATOM   4519  HN  SER A 478      -6.104  28.124  -3.779  1.00 10.00      A   
ATOM   4520  CA  SER A 478      -8.144  28.373  -4.264  1.00 10.00      A   
ATOM   4521  CB  SER A 478      -7.968  29.892  -4.191  1.00 10.00      A   
ATOM   4522  OG  SER A 478      -8.318  30.392  -2.910  1.00 10.00      A   
ATOM   4523  HG  SER A 478      -7.850  29.890  -2.229  1.00 10.00      A   
ATOM   4524  C   SER A 478      -8.309  27.934  -5.717  1.00 10.00      A   
ATOM   4525  O   SER A 478      -8.814  28.684  -6.560  1.00 10.00      A   
ATOM   4526  N   GLY A 479      -7.875  26.714  -6.007  1.00 10.00      A   
ATOM   4527  HN  GLY A 479      -7.480  26.162  -5.298  1.00 10.00      A   
ATOM   4528  CA  GLY A 479      -7.974  26.199  -7.355  1.00 10.00      A   
ATOM   4529  C   GLY A 479      -8.500  24.781  -7.422  1.00 10.00      A   
ATOM   4530  O   GLY A 479      -9.525  24.528  -8.057  1.00 10.00      A   
ATOM   4531  N   CYS A 480      -7.802  23.855  -6.773  1.00 10.00      A   
ATOM   4532  HN  CYS A 480      -6.998  24.123  -6.273  1.00 10.00      A   
ATOM   4533  CA  CYS A 480      -8.201  22.453  -6.772  1.00 10.00      A   
ATOM   4534  CB  CYS A 480      -7.117  21.579  -6.145  1.00 10.00      A   
ATOM   4535  SG  CYS A 480      -5.567  21.583  -7.070  1.00 10.00      A   
ATOM   4536  HG  CYS A 480      -5.854  21.362  -8.345  1.00 10.00      A   
ATOM   4537  C   CYS A 480      -9.540  22.252  -6.073  1.00 10.00      A   
ATOM   4538  O   CYS A 480      -9.670  22.456  -4.862  1.00 10.00      A   
ATOM   4539  N   ASP A 481     -10.537  21.863  -6.856  1.00 10.00      A   
ATOM   4540  HN  ASP A 481     -10.369  21.734  -7.809  1.00 10.00      A   
ATOM   4541  CA  ASP A 481     -11.876  21.636  -6.339  1.00 10.00      A   
ATOM   4542  CB  ASP A 481     -12.862  21.424  -7.486  1.00 10.00      A   
ATOM   4543  CG  ASP A 481     -14.068  22.327  -7.379  1.00 10.00      A   
ATOM   4544  OD1 ASP A 481     -14.278  22.921  -6.298  1.00 10.00      A   
ATOM   4545  OD2 ASP A 481     -14.803  22.460  -8.380  1.00 10.00      A   
ATOM   4546  C   ASP A 481     -11.912  20.439  -5.401  1.00 10.00      A   
ATOM   4547  O   ASP A 481     -12.394  20.534  -4.274  1.00 10.00      A   
ATOM   4548  N   SER A 482     -11.403  19.315  -5.870  1.00 10.00      A   
ATOM   4549  HN  SER A 482     -11.026  19.298  -6.776  1.00 10.00      A   
ATOM   4550  CA  SER A 482     -11.384  18.100  -5.075  1.00 10.00      A   
ATOM   4551  CB  SER A 482     -11.815  16.903  -5.929  1.00 10.00      A   
ATOM   4552  OG  SER A 482     -12.992  17.210  -6.666  1.00 10.00      A   
ATOM   4553  HG  SER A 482     -13.424  16.388  -6.932  1.00 10.00      A   
ATOM   4554  C   SER A 482     -10.008  17.866  -4.454  1.00 10.00      A   
ATOM   4555  O   SER A 482      -9.299  16.945  -4.830  1.00 10.00      A   
ATOM   4556  N   LEU A 483      -9.629  18.719  -3.511  1.00 10.00      A   
ATOM   4557  HN  LEU A 483     -10.228  19.453  -3.258  1.00 10.00      A   
ATOM   4558  CA  LEU A 483      -8.344  18.586  -2.839  1.00 10.00      A   
ATOM   4559  CB  LEU A 483      -7.745  19.959  -2.535  1.00 10.00      A   
ATOM   4560  CG  LEU A 483      -6.286  20.169  -2.954  1.00 10.00      A   
ATOM   4561  CD1 LEU A 483      -5.830  21.581  -2.620  1.00 10.00      A   
ATOM   4562  CD2 LEU A 483      -5.371  19.138  -2.304  1.00 10.00      A   
ATOM   4563  C   LEU A 483      -8.507  17.784  -1.553  1.00 10.00      A   
ATOM   4564  O   LEU A 483      -9.350  18.107  -0.714  1.00 10.00      A   
ATOM   4565  N   ARG A 484      -7.698  16.747  -1.399  1.00 10.00      A   
ATOM   4566  HN  ARG A 484      -7.029  16.553  -2.093  1.00 10.00      A   
ATOM   4567  CA  ARG A 484      -7.768  15.894  -0.225  1.00 10.00      A   
ATOM   4568  CB  ARG A 484      -8.066  14.455  -0.643  1.00 10.00      A   
ATOM   4569  CG  ARG A 484      -9.497  14.189  -1.082  1.00 10.00      A   
ATOM   4570  CD  ARG A 484      -9.665  12.740  -1.509  1.00 10.00      A   
ATOM   4571  NE  ARG A 484      -8.625  11.895  -0.931  1.00 10.00      A   
ATOM   4572  HE  ARG A 484      -8.427  12.022   0.021  1.00 10.00      A   
ATOM   4573  CZ  ARG A 484      -7.943  10.965  -1.605  1.00 10.00      A   
ATOM   4574  NH1 ARG A 484      -8.190  10.734  -2.890  1.00 10.00      A   
ATOM   4575 HH11 ARG A 484      -7.646  10.003  -3.400  1.00 10.00      A   
ATOM   4576 HH12 ARG A 484      -8.931  11.276  -3.400  1.00 10.00      A   
ATOM   4577  NH2 ARG A 484      -6.985  10.290  -0.993  1.00 10.00      A   
ATOM   4578 HH21 ARG A 484      -6.442   9.557  -1.510  1.00 10.00      A   
ATOM   4579 HH22 ARG A 484      -6.762  10.471   0.005  1.00 10.00      A   
ATOM   4580  C   ARG A 484      -6.464  15.917   0.565  1.00 10.00      A   
ATOM   4581  O   ARG A 484      -6.441  16.310   1.729  1.00 10.00      A   
ATOM   4582  N   LYS A 485      -5.384  15.486  -0.074  1.00 10.00      A   
ATOM   4583  HN  LYS A 485      -5.457  15.222  -1.019  1.00 10.00      A   
ATOM   4584  CA  LYS A 485      -4.082  15.429   0.575  1.00 10.00      A   
ATOM   4585  CB  LYS A 485      -3.562  13.988   0.603  1.00 10.00      A   
ATOM   4586  CG  LYS A 485      -4.083  13.145   1.760  1.00 10.00      A   
ATOM   4587  CD  LYS A 485      -3.354  11.810   1.852  1.00 10.00      A   
ATOM   4588  CE  LYS A 485      -3.663  10.927   0.653  1.00 10.00      A   
ATOM   4589  NZ  LYS A 485      -3.063   9.570   0.760  1.00 10.00      A   
ATOM   4590  HZ1 LYS A 485      -3.338   9.117   1.655  1.00 10.00      A   
ATOM   4591  HZ2 LYS A 485      -2.027   9.621   0.719  1.00 10.00      A   
ATOM   4592  HZ3 LYS A 485      -3.403   8.976  -0.025  1.00 10.00      A   
ATOM   4593  C   LYS A 485      -3.081  16.326  -0.140  1.00 10.00      A   
ATOM   4594  O   LYS A 485      -2.856  16.192  -1.345  1.00 10.00      A   
ATOM   4595  N   LEU A 486      -2.478  17.231   0.610  1.00 10.00      A   
ATOM   4596  HN  LEU A 486      -2.681  17.270   1.571  1.00 10.00      A   
ATOM   4597  CA  LEU A 486      -1.497  18.151   0.058  1.00 10.00      A   
ATOM   4598  CB  LEU A 486      -2.079  19.566  -0.018  1.00 10.00      A   
ATOM   4599  CG  LEU A 486      -1.307  20.578  -0.869  1.00 10.00      A   
ATOM   4600  CD1 LEU A 486      -1.254  20.136  -2.322  1.00 10.00      A   
ATOM   4601  CD2 LEU A 486      -1.931  21.959  -0.758  1.00 10.00      A   
ATOM   4602  C   LEU A 486      -0.237  18.133   0.915  1.00 10.00      A   
ATOM   4603  O   LEU A 486      -0.281  18.448   2.107  1.00 10.00      A   
ATOM   4604  N   GLU A 487       0.879  17.752   0.309  1.00 10.00      A   
ATOM   4605  HN  GLU A 487       0.854  17.517  -0.644  1.00 10.00      A   
ATOM   4606  CA  GLU A 487       2.149  17.678   1.019  1.00 10.00      A   
ATOM   4607  CB  GLU A 487       2.682  16.244   0.994  1.00 10.00      A   
ATOM   4608  CG  GLU A 487       2.560  15.561  -0.356  1.00 10.00      A   
ATOM   4609  CD  GLU A 487       2.578  14.057  -0.236  1.00 10.00      A   
ATOM   4610  OE1 GLU A 487       3.209  13.395  -1.081  1.00 10.00      A   
ATOM   4611  OE2 GLU A 487       1.950  13.531   0.706  1.00 10.00      A   
ATOM   4612  C   GLU A 487       3.161  18.644   0.420  1.00 10.00      A   
ATOM   4613  O   GLU A 487       3.398  18.637  -0.789  1.00 10.00      A   
ATOM   4614  N   ILE A 488       3.746  19.479   1.271  1.00 10.00      A   
ATOM   4615  HN  ILE A 488       3.506  19.437   2.225  1.00 10.00      A   
ATOM   4616  CA  ILE A 488       4.724  20.465   0.837  1.00 10.00      A   
ATOM   4617  CB  ILE A 488       4.127  21.889   0.898  1.00 10.00      A   
ATOM   4618  CG1 ILE A 488       2.818  21.964   0.101  1.00 10.00      A   
ATOM   4619  CG2 ILE A 488       5.128  22.907   0.371  1.00 10.00      A   
ATOM   4620  CD1 ILE A 488       1.971  23.171   0.434  1.00 10.00      A   
ATOM   4621  C   ILE A 488       5.977  20.412   1.714  1.00 10.00      A   
ATOM   4622  O   ILE A 488       5.889  20.395   2.945  1.00 10.00      A   
ATOM   4623  N   ARG A 489       7.139  20.356   1.082  1.00 10.00      A   
ATOM   4624  HN  ARG A 489       7.150  20.331   0.100  1.00 10.00      A   
ATOM   4625  CA  ARG A 489       8.400  20.319   1.813  1.00 10.00      A   
ATOM   4626  CB  ARG A 489       8.931  18.887   1.965  1.00 10.00      A   
ATOM   4627  CG  ARG A 489       9.461  18.267   0.680  1.00 10.00      A   
ATOM   4628  CD  ARG A 489      10.524  17.214   0.961  1.00 10.00      A   
ATOM   4629  NE  ARG A 489      11.740  17.789   1.552  1.00 10.00      A   
ATOM   4630  HE  ARG A 489      11.773  18.770   1.659  1.00 10.00      A   
ATOM   4631  CZ  ARG A 489      12.789  17.065   1.954  1.00 10.00      A   
ATOM   4632  NH1 ARG A 489      12.775  15.743   1.830  1.00 10.00      A   
ATOM   4633 HH11 ARG A 489      11.944  15.264   1.418  1.00 10.00      A   
ATOM   4634 HH12 ARG A 489      13.591  15.178   2.144  1.00 10.00      A   
ATOM   4635  NH2 ARG A 489      13.850  17.665   2.480  1.00 10.00      A   
ATOM   4636 HH21 ARG A 489      14.667  17.101   2.796  1.00 10.00      A   
ATOM   4637 HH22 ARG A 489      13.867  18.712   2.584  1.00 10.00      A   
ATOM   4638  C   ARG A 489       9.451  21.203   1.150  1.00 10.00      A   
ATOM   4639  O   ARG A 489       9.545  21.251  -0.080  1.00 10.00      A   
ATOM   4640  N   ASP A 490      10.218  21.913   1.976  1.00 10.00      A   
ATOM   4641  HN  ASP A 490      10.053  21.847   2.944  1.00 10.00      A   
ATOM   4642  CA  ASP A 490      11.291  22.794   1.503  1.00 10.00      A   
ATOM   4643  CB  ASP A 490      12.463  21.972   0.940  1.00 10.00      A   
ATOM   4644  CG  ASP A 490      13.352  21.369   2.014  1.00 10.00      A   
ATOM   4645  OD1 ASP A 490      14.377  21.996   2.359  1.00 10.00      A   
ATOM   4646  OD2 ASP A 490      13.034  20.262   2.510  1.00 10.00      A   
ATOM   4647  C   ASP A 490      10.788  23.796   0.463  1.00 10.00      A   
ATOM   4648  O   ASP A 490      11.324  23.880  -0.645  1.00 10.00      A   
ATOM   4649  N   CYS A 491       9.761  24.558   0.823  1.00 10.00      A   
ATOM   4650  HN  CYS A 491       9.390  24.468   1.724  1.00 10.00      A   
ATOM   4651  CA  CYS A 491       9.185  25.537  -0.084  1.00 10.00      A   
ATOM   4652  CB  CYS A 491       7.856  25.020  -0.636  1.00 10.00      A   
ATOM   4653  SG  CYS A 491       7.989  23.459  -1.549  1.00 10.00      A   
ATOM   4654  HG  CYS A 491       8.667  22.595  -0.797  1.00 10.00      A   
ATOM   4655  C   CYS A 491       9.007  26.900   0.597  1.00 10.00      A   
ATOM   4656  O   CYS A 491       8.910  26.982   1.823  1.00 10.00      A   
ATOM   4657  N   PRO A 492       8.956  27.990  -0.196  1.00 10.00      A   
ATOM   4658  CA  PRO A 492       8.809  29.356   0.324  1.00 10.00      A   
ATOM   4659  CB  PRO A 492       9.375  30.202  -0.817  1.00 10.00      A   
ATOM   4660  CG  PRO A 492       9.026  29.440  -2.048  1.00 10.00      A   
ATOM   4661  CD  PRO A 492       9.051  27.981  -1.670  1.00 10.00      A   
ATOM   4662  C   PRO A 492       7.357  29.754   0.596  1.00 10.00      A   
ATOM   4663  O   PRO A 492       6.992  30.921   0.444  1.00 10.00      A   
ATOM   4664  N   PHE A 493       6.532  28.790   0.987  1.00 10.00      A   
ATOM   4665  HN  PHE A 493       6.873  27.877   1.073  1.00 10.00      A   
ATOM   4666  CA  PHE A 493       5.131  29.063   1.299  1.00 10.00      A   
ATOM   4667  CB  PHE A 493       4.245  27.877   0.904  1.00 10.00      A   
ATOM   4668  CG  PHE A 493       4.384  27.461  -0.533  1.00 10.00      A   
ATOM   4669  CD1 PHE A 493       4.493  26.125  -0.867  1.00 10.00      A   
ATOM   4670  CD2 PHE A 493       4.411  28.405  -1.549  1.00 10.00      A   
ATOM   4671  CE1 PHE A 493       4.627  25.735  -2.184  1.00 10.00      A   
ATOM   4672  CE2 PHE A 493       4.544  28.022  -2.870  1.00 10.00      A   
ATOM   4673  CZ  PHE A 493       4.652  26.684  -3.186  1.00 10.00      A   
ATOM   4674  C   PHE A 493       5.001  29.354   2.790  1.00 10.00      A   
ATOM   4675  O   PHE A 493       5.622  28.672   3.609  1.00 10.00      A   
ATOM   4676  N   GLY A 494       4.211  30.357   3.151  1.00 10.00      A   
ATOM   4677  HN  GLY A 494       3.706  30.864   2.471  1.00 10.00      A   
ATOM   4678  CA  GLY A 494       4.082  30.699   4.547  1.00 10.00      A   
ATOM   4679  C   GLY A 494       2.656  30.808   5.036  1.00 10.00      A   
ATOM   4680  O   GLY A 494       1.771  30.068   4.604  1.00 10.00      A   
ATOM   4681  N   ASP A 495       2.446  31.754   5.937  1.00 10.00      A   
ATOM   4682  HN  ASP A 495       3.199  32.323   6.201  1.00 10.00      A   
ATOM   4683  CA  ASP A 495       1.143  31.985   6.547  1.00 10.00      A   
ATOM   4684  CB  ASP A 495       1.319  32.645   7.916  1.00 10.00      A   
ATOM   4685  CG  ASP A 495       1.712  34.109   7.821  1.00 10.00      A   
ATOM   4686  OD1 ASP A 495       2.925  34.403   7.727  1.00 10.00      A   
ATOM   4687  OD2 ASP A 495       0.815  34.976   7.848  1.00 10.00      A   
ATOM   4688  C   ASP A 495       0.245  32.858   5.685  1.00 10.00      A   
ATOM   4689  O   ASP A 495      -0.969  32.890   5.891  1.00 10.00      A   
ATOM   4690  N   LYS A 496       0.838  33.558   4.724  1.00 10.00      A   
ATOM   4691  HN  LYS A 496       1.807  33.469   4.594  1.00 10.00      A   
ATOM   4692  CA  LYS A 496       0.081  34.449   3.853  1.00 10.00      A   
ATOM   4693  CB  LYS A 496       1.007  35.156   2.864  1.00 10.00      A   
ATOM   4694  CG  LYS A 496       2.263  35.735   3.498  1.00 10.00      A   
ATOM   4695  CD  LYS A 496       3.228  36.249   2.445  1.00 10.00      A   
ATOM   4696  CE  LYS A 496       4.642  36.368   2.995  1.00 10.00      A   
ATOM   4697  NZ  LYS A 496       5.160  35.069   3.511  1.00 10.00      A   
ATOM   4698  HZ1 LYS A 496       4.817  34.280   2.916  1.00 10.00      A   
ATOM   4699  HZ2 LYS A 496       4.836  34.917   4.488  1.00 10.00      A   
ATOM   4700  HZ3 LYS A 496       6.203  35.070   3.501  1.00 10.00      A   
ATOM   4701  C   LYS A 496      -1.028  33.703   3.117  1.00 10.00      A   
ATOM   4702  O   LYS A 496      -2.201  34.070   3.207  1.00 10.00      A   
ATOM   4703  N   ALA A 497      -0.664  32.645   2.410  1.00 10.00      A   
ATOM   4704  HN  ALA A 497       0.289  32.385   2.379  1.00 10.00      A   
ATOM   4705  CA  ALA A 497      -1.642  31.864   1.672  1.00 10.00      A   
ATOM   4706  CB  ALA A 497      -0.966  31.123   0.532  1.00 10.00      A   
ATOM   4707  C   ALA A 497      -2.378  30.887   2.587  1.00 10.00      A   
ATOM   4708  O   ALA A 497      -3.556  30.595   2.378  1.00 10.00      A   
ATOM   4709  N   LEU A 498      -1.680  30.408   3.608  1.00 10.00      A   
ATOM   4710  HN  LEU A 498      -0.752  30.704   3.728  1.00 10.00      A   
ATOM   4711  CA  LEU A 498      -2.244  29.455   4.557  1.00 10.00      A   
ATOM   4712  CB  LEU A 498      -1.175  29.020   5.568  1.00 10.00      A   
ATOM   4713  CG  LEU A 498      -1.603  27.985   6.612  1.00 10.00      A   
ATOM   4714  CD1 LEU A 498      -1.938  26.659   5.947  1.00 10.00      A   
ATOM   4715  CD2 LEU A 498      -0.515  27.804   7.656  1.00 10.00      A   
ATOM   4716  C   LEU A 498      -3.467  30.013   5.287  1.00 10.00      A   
ATOM   4717  O   LEU A 498      -4.544  29.421   5.248  1.00 10.00      A   
ATOM   4718  N   LEU A 499      -3.304  31.167   5.929  1.00 10.00      A   
ATOM   4719  HN  LEU A 499      -2.430  31.616   5.897  1.00 10.00      A   
ATOM   4720  CA  LEU A 499      -4.393  31.783   6.686  1.00 10.00      A   
ATOM   4721  CB  LEU A 499      -3.873  32.898   7.600  1.00 10.00      A   
ATOM   4722  CG  LEU A 499      -3.080  32.447   8.834  1.00 10.00      A   
ATOM   4723  CD1 LEU A 499      -2.430  33.641   9.521  1.00 10.00      A   
ATOM   4724  CD2 LEU A 499      -3.979  31.692   9.805  1.00 10.00      A   
ATOM   4725  C   LEU A 499      -5.521  32.293   5.792  1.00 10.00      A   
ATOM   4726  O   LEU A 499      -6.667  32.410   6.230  1.00 10.00      A   
ATOM   4727  N   ALA A 500      -5.198  32.586   4.539  1.00 10.00      A   
ATOM   4728  HN  ALA A 500      -4.269  32.467   4.242  1.00 10.00      A   
ATOM   4729  CA  ALA A 500      -6.193  33.086   3.594  1.00 10.00      A   
ATOM   4730  CB  ALA A 500      -5.507  33.796   2.438  1.00 10.00      A   
ATOM   4731  C   ALA A 500      -7.079  31.958   3.070  1.00 10.00      A   
ATOM   4732  O   ALA A 500      -8.177  32.195   2.563  1.00 10.00      A   
ATOM   4733  N   ASN A 501      -6.605  30.729   3.206  1.00 10.00      A   
ATOM   4734  HN  ASN A 501      -5.734  30.599   3.636  1.00 10.00      A   
ATOM   4735  CA  ASN A 501      -7.346  29.566   2.734  1.00 10.00      A   
ATOM   4736  CB  ASN A 501      -6.556  28.838   1.643  1.00 10.00      A   
ATOM   4737  CG  ASN A 501      -6.457  29.630   0.354  1.00 10.00      A   
ATOM   4738  OD1 ASN A 501      -7.279  29.472  -0.551  1.00 10.00      A   
ATOM   4739  ND2 ASN A 501      -5.442  30.478   0.257  1.00 10.00      A   
ATOM   4740 HD21 ASN A 501      -4.815  30.545   1.015  1.00 10.00      A   
ATOM   4741 HD22 ASN A 501      -5.365  31.022  -0.560  1.00 10.00      A   
ATOM   4742  C   ASN A 501      -7.643  28.611   3.881  1.00 10.00      A   
ATOM   4743  O   ASN A 501      -7.716  27.396   3.690  1.00 10.00      A   
ATOM   4744  N   ALA A 502      -7.825  29.175   5.069  1.00 10.00      A   
ATOM   4745  HN  ALA A 502      -7.761  30.151   5.148  1.00 10.00      A   
ATOM   4746  CA  ALA A 502      -8.112  28.385   6.262  1.00 10.00      A   
ATOM   4747  CB  ALA A 502      -8.201  29.289   7.480  1.00 10.00      A   
ATOM   4748  C   ALA A 502      -9.403  27.583   6.105  1.00 10.00      A   
ATOM   4749  O   ALA A 502      -9.529  26.477   6.634  1.00 10.00      A   
ATOM   4750  N   SER A 503     -10.353  28.145   5.366  1.00 10.00      A   
ATOM   4751  HN  SER A 503     -10.191  29.025   4.966  1.00 10.00      A   
ATOM   4752  CA  SER A 503     -11.637  27.498   5.136  1.00 10.00      A   
ATOM   4753  CB  SER A 503     -12.630  28.520   4.586  1.00 10.00      A   
ATOM   4754  OG  SER A 503     -11.951  29.702   4.179  1.00 10.00      A   
ATOM   4755  HG  SER A 503     -11.961  30.346   4.903  1.00 10.00      A   
ATOM   4756  C   SER A 503     -11.511  26.309   4.185  1.00 10.00      A   
ATOM   4757  O   SER A 503     -12.278  25.350   4.274  1.00 10.00      A   
ATOM   4758  N   LYS A 504     -10.526  26.362   3.292  1.00 10.00      A   
ATOM   4759  HN  LYS A 504      -9.919  27.131   3.291  1.00 10.00      A   
ATOM   4760  CA  LYS A 504     -10.313  25.292   2.323  1.00 10.00      A   
ATOM   4761  CB  LYS A 504      -9.310  25.737   1.255  1.00 10.00      A   
ATOM   4762  CG  LYS A 504      -9.053  24.707   0.165  1.00 10.00      A   
ATOM   4763  CD  LYS A 504     -10.289  24.473  -0.688  1.00 10.00      A   
ATOM   4764  CE  LYS A 504     -10.002  23.485  -1.806  1.00 10.00      A   
ATOM   4765  NZ  LYS A 504     -11.204  23.218  -2.634  1.00 10.00      A   
ATOM   4766  HZ1 LYS A 504     -10.948  22.632  -3.455  1.00 10.00      A   
ATOM   4767  HZ2 LYS A 504     -11.613  24.112  -2.975  1.00 10.00      A   
ATOM   4768  HZ3 LYS A 504     -11.919  22.715  -2.073  1.00 10.00      A   
ATOM   4769  C   LYS A 504      -9.824  24.023   3.015  1.00 10.00      A   
ATOM   4770  O   LYS A 504     -10.118  22.905   2.578  1.00 10.00      A   
ATOM   4771  N   LEU A 505      -9.106  24.205   4.116  1.00 10.00      A   
ATOM   4772  HN  LEU A 505      -8.934  25.121   4.424  1.00 10.00      A   
ATOM   4773  CA  LEU A 505      -8.561  23.090   4.882  1.00 10.00      A   
ATOM   4774  CB  LEU A 505      -7.591  23.601   5.950  1.00 10.00      A   
ATOM   4775  CG  LEU A 505      -6.452  24.497   5.458  1.00 10.00      A   
ATOM   4776  CD1 LEU A 505      -5.550  24.895   6.615  1.00 10.00      A   
ATOM   4777  CD2 LEU A 505      -5.650  23.806   4.366  1.00 10.00      A   
ATOM   4778  C   LEU A 505      -9.663  22.249   5.528  1.00 10.00      A   
ATOM   4779  O   LEU A 505      -9.419  21.127   5.970  1.00 10.00      A   
ATOM   4780  N   GLU A 506     -10.878  22.793   5.579  1.00 10.00      A   
ATOM   4781  HN  GLU A 506     -11.013  23.695   5.219  1.00 10.00      A   
ATOM   4782  CA  GLU A 506     -12.011  22.084   6.165  1.00 10.00      A   
ATOM   4783  CB  GLU A 506     -13.169  23.047   6.454  1.00 10.00      A   
ATOM   4784  CG  GLU A 506     -14.269  22.446   7.321  1.00 10.00      A   
ATOM   4785  CD  GLU A 506     -15.430  23.391   7.564  1.00 10.00      A   
ATOM   4786  OE1 GLU A 506     -16.331  23.470   6.700  1.00 10.00      A   
ATOM   4787  OE2 GLU A 506     -15.466  24.033   8.634  1.00 10.00      A   
ATOM   4788  C   GLU A 506     -12.480  20.955   5.246  1.00 10.00      A   
ATOM   4789  O   GLU A 506     -13.069  19.972   5.699  1.00 10.00      A   
ATOM   4790  N   THR A 507     -12.204  21.098   3.956  1.00 10.00      A   
ATOM   4791  HN  THR A 507     -11.731  21.903   3.660  1.00 10.00      A   
ATOM   4792  CA  THR A 507     -12.595  20.097   2.970  1.00 10.00      A   
ATOM   4793  CB  THR A 507     -13.014  20.761   1.647  1.00 10.00      A   
ATOM   4794  OG1 THR A 507     -12.613  22.141   1.650  1.00 10.00      A   
ATOM   4795  HG1 THR A 507     -11.661  22.199   1.802  1.00 10.00      A   
ATOM   4796  CG2 THR A 507     -14.520  20.671   1.464  1.00 10.00      A   
ATOM   4797  C   THR A 507     -11.470  19.103   2.688  1.00 10.00      A   
ATOM   4798  O   THR A 507     -11.694  18.029   2.126  1.00 10.00      A   
ATOM   4799  N   MET A 508     -10.261  19.465   3.084  1.00 10.00      A   
ATOM   4800  HN  MET A 508     -10.147  20.317   3.552  1.00 10.00      A   
ATOM   4801  CA  MET A 508      -9.106  18.608   2.867  1.00 10.00      A   
ATOM   4802  CB  MET A 508      -7.832  19.446   2.743  1.00 10.00      A   
ATOM   4803  CG  MET A 508      -7.752  20.250   1.457  1.00 10.00      A   
ATOM   4804  SD  MET A 508      -6.476  21.525   1.511  1.00 10.00      A   
ATOM   4805  CE  MET A 508      -5.026  20.536   1.880  1.00 10.00      A   
ATOM   4806  C   MET A 508      -8.977  17.596   3.997  1.00 10.00      A   
ATOM   4807  O   MET A 508      -9.482  17.816   5.096  1.00 10.00      A   
ATOM   4808  N   ARG A 509      -8.295  16.494   3.730  1.00 10.00      A   
ATOM   4809  HN  ARG A 509      -7.886  16.389   2.842  1.00 10.00      A   
ATOM   4810  CA  ARG A 509      -8.116  15.449   4.731  1.00 10.00      A   
ATOM   4811  CB  ARG A 509      -7.863  14.089   4.068  1.00 10.00      A   
ATOM   4812  CG  ARG A 509      -7.700  12.937   5.054  1.00 10.00      A   
ATOM   4813  CD  ARG A 509      -6.970  11.756   4.431  1.00 10.00      A   
ATOM   4814  NE  ARG A 509      -7.740  11.121   3.360  1.00 10.00      A   
ATOM   4815  HE  ARG A 509      -8.633  11.492   3.166  1.00 10.00      A   
ATOM   4816  CZ  ARG A 509      -7.305  10.079   2.640  1.00 10.00      A   
ATOM   4817  NH1 ARG A 509      -6.111   9.551   2.867  1.00 10.00      A   
ATOM   4818 HH11 ARG A 509      -5.492   9.936   3.613  1.00 10.00      A   
ATOM   4819 HH12 ARG A 509      -5.781   8.735   2.288  1.00 10.00      A   
ATOM   4820  NH2 ARG A 509      -8.076   9.554   1.698  1.00 10.00      A   
ATOM   4821 HH21 ARG A 509      -9.024   9.940   1.506  1.00 10.00      A   
ATOM   4822 HH22 ARG A 509      -7.731   8.731   1.135  1.00 10.00      A   
ATOM   4823  C   ARG A 509      -6.958  15.787   5.657  1.00 10.00      A   
ATOM   4824  O   ARG A 509      -7.096  15.737   6.881  1.00 10.00      A   
ATOM   4825  N   SER A 510      -5.825  16.140   5.066  1.00 10.00      A   
ATOM   4826  HN  SER A 510      -5.788  16.191   4.088  1.00 10.00      A   
ATOM   4827  CA  SER A 510      -4.641  16.467   5.837  1.00 10.00      A   
ATOM   4828  CB  SER A 510      -3.989  15.183   6.361  1.00 10.00      A   
ATOM   4829  OG  SER A 510      -4.315  14.068   5.542  1.00 10.00      A   
ATOM   4830  HG  SER A 510      -3.505  13.660   5.225  1.00 10.00      A   
ATOM   4831  C   SER A 510      -3.640  17.276   5.015  1.00 10.00      A   
ATOM   4832  O   SER A 510      -3.347  16.942   3.864  1.00 10.00      A   
ATOM   4833  N   LEU A 511      -3.141  18.353   5.608  1.00 10.00      A   
ATOM   4834  HN  LEU A 511      -3.446  18.580   6.519  1.00 10.00      A   
ATOM   4835  CA  LEU A 511      -2.157  19.212   4.964  1.00 10.00      A   
ATOM   4836  CB  LEU A 511      -2.652  20.663   4.928  1.00 10.00      A   
ATOM   4837  CG  LEU A 511      -1.629  21.717   4.488  1.00 10.00      A   
ATOM   4838  CD1 LEU A 511      -1.310  21.582   3.008  1.00 10.00      A   
ATOM   4839  CD2 LEU A 511      -2.130  23.114   4.804  1.00 10.00      A   
ATOM   4840  C   LEU A 511      -0.834  19.131   5.719  1.00 10.00      A   
ATOM   4841  O   LEU A 511      -0.785  19.368   6.930  1.00 10.00      A   
ATOM   4842  N   TRP A 512       0.227  18.779   5.010  1.00 10.00      A   
ATOM   4843  HN  TRP A 512       0.126  18.593   4.047  1.00 10.00      A   
ATOM   4844  CA  TRP A 512       1.543  18.664   5.618  1.00 10.00      A   
ATOM   4845  CB  TRP A 512       2.098  17.251   5.405  1.00 10.00      A   
ATOM   4846  CG  TRP A 512       3.521  17.079   5.844  1.00 10.00      A   
ATOM   4847  CD1 TRP A 512       4.636  17.241   5.076  1.00 10.00      A   
ATOM   4848  CD2 TRP A 512       3.984  16.711   7.149  1.00 10.00      A   
ATOM   4849  NE1 TRP A 512       5.764  17.003   5.819  1.00 10.00      A   
ATOM   4850  HE1 TRP A 512       6.689  17.064   5.487  1.00 10.00      A   
ATOM   4851  CE2 TRP A 512       5.393  16.676   7.097  1.00 10.00      A   
ATOM   4852  CE3 TRP A 512       3.348  16.412   8.359  1.00 10.00      A   
ATOM   4853  CZ2 TRP A 512       6.174  16.349   8.204  1.00 10.00      A   
ATOM   4854  CZ3 TRP A 512       4.123  16.091   9.457  1.00 10.00      A   
ATOM   4855  CH2 TRP A 512       5.522  16.063   9.372  1.00 10.00      A   
ATOM   4856  C   TRP A 512       2.498  19.704   5.046  1.00 10.00      A   
ATOM   4857  O   TRP A 512       2.744  19.740   3.841  1.00 10.00      A   
ATOM   4858  N   MET A 513       3.025  20.557   5.911  1.00 10.00      A   
ATOM   4859  HN  MET A 513       2.775  20.496   6.863  1.00 10.00      A   
ATOM   4860  CA  MET A 513       3.966  21.587   5.494  1.00 10.00      A   
ATOM   4861  CB  MET A 513       3.377  22.984   5.719  1.00 10.00      A   
ATOM   4862  CG  MET A 513       2.014  23.205   5.085  1.00 10.00      A   
ATOM   4863  SD  MET A 513       1.378  24.865   5.378  1.00 10.00      A   
ATOM   4864  CE  MET A 513       2.444  25.819   4.300  1.00 10.00      A   
ATOM   4865  C   MET A 513       5.258  21.434   6.281  1.00 10.00      A   
ATOM   4866  O   MET A 513       5.253  21.492   7.511  1.00 10.00      A   
ATOM   4867  N   SER A 514       6.358  21.214   5.580  1.00 10.00      A   
ATOM   4868  HN  SER A 514       6.302  21.171   4.599  1.00 10.00      A   
ATOM   4869  CA  SER A 514       7.648  21.046   6.231  1.00 10.00      A   
ATOM   4870  CB  SER A 514       8.087  19.579   6.174  1.00 10.00      A   
ATOM   4871  OG  SER A 514       7.630  18.955   4.984  1.00 10.00      A   
ATOM   4872  HG  SER A 514       7.001  19.535   4.541  1.00 10.00      A   
ATOM   4873  C   SER A 514       8.707  21.945   5.609  1.00 10.00      A   
ATOM   4874  O   SER A 514       8.735  22.126   4.390  1.00 10.00      A   
ATOM   4875  N   SER A 515       9.564  22.513   6.461  1.00 10.00      A   
ATOM   4876  HN  SER A 515       9.466  22.331   7.423  1.00 10.00      A   
ATOM   4877  CA  SER A 515      10.641  23.398   6.022  1.00 10.00      A   
ATOM   4878  CB  SER A 515      11.725  22.604   5.288  1.00 10.00      A   
ATOM   4879  OG  SER A 515      11.985  21.374   5.948  1.00 10.00      A   
ATOM   4880  HG  SER A 515      11.733  21.448   6.873  1.00 10.00      A   
ATOM   4881  C   SER A 515      10.110  24.529   5.143  1.00 10.00      A   
ATOM   4882  O   SER A 515      10.639  24.805   4.064  1.00 10.00      A   
ATOM   4883  N   CYS A 516       9.048  25.166   5.605  1.00 10.00      A   
ATOM   4884  HN  CYS A 516       8.668  24.898   6.469  1.00 10.00      A   
ATOM   4885  CA  CYS A 516       8.435  26.258   4.875  1.00 10.00      A   
ATOM   4886  CB  CYS A 516       6.975  25.928   4.560  1.00 10.00      A   
ATOM   4887  SG  CYS A 516       6.751  24.413   3.596  1.00 10.00      A   
ATOM   4888  HG  CYS A 516       7.670  23.542   3.990  1.00 10.00      A   
ATOM   4889  C   CYS A 516       8.552  27.561   5.657  1.00 10.00      A   
ATOM   4890  O   CYS A 516       9.215  27.614   6.690  1.00 10.00      A   
ATOM   4891  N   SER A 517       7.891  28.603   5.175  1.00 10.00      A   
ATOM   4892  HN  SER A 517       7.343  28.494   4.362  1.00 10.00      A   
ATOM   4893  CA  SER A 517       7.937  29.906   5.822  1.00 10.00      A   
ATOM   4894  CB  SER A 517       7.844  30.998   4.758  1.00 10.00      A   
ATOM   4895  OG  SER A 517       8.685  30.684   3.656  1.00 10.00      A   
ATOM   4896  HG  SER A 517       9.484  30.248   3.979  1.00 10.00      A   
ATOM   4897  C   SER A 517       6.817  30.059   6.857  1.00 10.00      A   
ATOM   4898  O   SER A 517       6.449  31.173   7.236  1.00 10.00      A   
ATOM   4899  N   VAL A 518       6.285  28.929   7.321  1.00 10.00      A   
ATOM   4900  HN  VAL A 518       6.637  28.073   7.000  1.00 10.00      A   
ATOM   4901  CA  VAL A 518       5.211  28.929   8.309  1.00 10.00      A   
ATOM   4902  CB  VAL A 518       4.561  27.538   8.451  1.00 10.00      A   
ATOM   4903  CG1 VAL A 518       3.264  27.629   9.245  1.00 10.00      A   
ATOM   4904  CG2 VAL A 518       4.315  26.914   7.089  1.00 10.00      A   
ATOM   4905  C   VAL A 518       5.745  29.369   9.665  1.00 10.00      A   
ATOM   4906  O   VAL A 518       6.547  28.669  10.287  1.00 10.00      A   
ATOM   4907  N   SER A 519       5.296  30.527  10.116  1.00 10.00      A   
ATOM   4908  HN  SER A 519       4.641  31.029   9.585  1.00 10.00      A   
ATOM   4909  CA  SER A 519       5.735  31.069  11.387  1.00 10.00      A   
ATOM   4910  CB  SER A 519       5.671  32.590  11.333  1.00 10.00      A   
ATOM   4911  OG  SER A 519       6.023  33.050  10.037  1.00 10.00      A   
ATOM   4912  HG  SER A 519       6.324  32.305   9.502  1.00 10.00      A   
ATOM   4913  C   SER A 519       4.901  30.526  12.550  1.00 10.00      A   
ATOM   4914  O   SER A 519       3.743  30.140  12.372  1.00 10.00      A   
ATOM   4915  N   PHE A 520       5.508  30.506  13.733  1.00 10.00      A   
ATOM   4916  HN  PHE A 520       6.436  30.828  13.792  1.00 10.00      A   
ATOM   4917  CA  PHE A 520       4.859  30.008  14.948  1.00 10.00      A   
ATOM   4918  CB  PHE A 520       5.841  30.065  16.127  1.00 10.00      A   
ATOM   4919  CG  PHE A 520       5.232  29.792  17.478  1.00 10.00      A   
ATOM   4920  CD1 PHE A 520       4.509  28.630  17.714  1.00 10.00      A   
ATOM   4921  CD2 PHE A 520       5.389  30.700  18.511  1.00 10.00      A   
ATOM   4922  CE1 PHE A 520       3.954  28.381  18.955  1.00 10.00      A   
ATOM   4923  CE2 PHE A 520       4.838  30.458  19.753  1.00 10.00      A   
ATOM   4924  CZ  PHE A 520       4.120  29.297  19.976  1.00 10.00      A   
ATOM   4925  C   PHE A 520       3.571  30.760  15.279  1.00 10.00      A   
ATOM   4926  O   PHE A 520       2.586  30.157  15.709  1.00 10.00      A   
ATOM   4927  N   GLY A 521       3.580  32.072  15.078  1.00 10.00      A   
ATOM   4928  HN  GLY A 521       4.393  32.503  14.732  1.00 10.00      A   
ATOM   4929  CA  GLY A 521       2.403  32.874  15.365  1.00 10.00      A   
ATOM   4930  C   GLY A 521       1.204  32.442  14.545  1.00 10.00      A   
ATOM   4931  O   GLY A 521       0.077  32.423  15.042  1.00 10.00      A   
ATOM   4932  N   ALA A 522       1.458  32.065  13.298  1.00 10.00      A   
ATOM   4933  HN  ALA A 522       2.384  32.078  12.978  1.00 10.00      A   
ATOM   4934  CA  ALA A 522       0.408  31.629  12.392  1.00 10.00      A   
ATOM   4935  CB  ALA A 522       0.966  31.459  10.990  1.00 10.00      A   
ATOM   4936  C   ALA A 522      -0.222  30.328  12.866  1.00 10.00      A   
ATOM   4937  O   ALA A 522      -1.429  30.130  12.731  1.00 10.00      A   
ATOM   4938  N   CYS A 523       0.603  29.448  13.423  1.00 10.00      A   
ATOM   4939  HN  CYS A 523       1.557  29.669  13.500  1.00 10.00      A   
ATOM   4940  CA  CYS A 523       0.131  28.159  13.915  1.00 10.00      A   
ATOM   4941  CB  CYS A 523       1.302  27.327  14.440  1.00 10.00      A   
ATOM   4942  SG  CYS A 523       2.635  27.090  13.241  1.00 10.00      A   
ATOM   4943  HG  CYS A 523       2.090  27.049  12.032  1.00 10.00      A   
ATOM   4944  C   CYS A 523      -0.939  28.331  14.990  1.00 10.00      A   
ATOM   4945  O   CYS A 523      -1.942  27.616  15.002  1.00 10.00      A   
ATOM   4946  N   LYS A 524      -0.723  29.281  15.891  1.00 10.00      A   
ATOM   4947  HN  LYS A 524       0.102  29.809  15.841  1.00 10.00      A   
ATOM   4948  CA  LYS A 524      -1.686  29.548  16.955  1.00 10.00      A   
ATOM   4949  CB  LYS A 524      -1.087  30.463  18.022  1.00 10.00      A   
ATOM   4950  CG  LYS A 524       0.035  29.848  18.837  1.00 10.00      A   
ATOM   4951  CD  LYS A 524       0.470  30.791  19.948  1.00 10.00      A   
ATOM   4952  CE  LYS A 524       0.947  32.116  19.382  1.00 10.00      A   
ATOM   4953  NZ  LYS A 524       0.920  33.202  20.394  1.00 10.00      A   
ATOM   4954  HZ1 LYS A 524      -0.054  33.372  20.714  1.00 10.00      A   
ATOM   4955  HZ2 LYS A 524       1.297  34.084  19.981  1.00 10.00      A   
ATOM   4956  HZ3 LYS A 524       1.506  32.941  21.213  1.00 10.00      A   
ATOM   4957  C   LYS A 524      -2.935  30.209  16.390  1.00 10.00      A   
ATOM   4958  O   LYS A 524      -4.056  29.829  16.725  1.00 10.00      A   
ATOM   4959  N   LEU A 525      -2.729  31.200  15.525  1.00 10.00      A   
ATOM   4960  HN  LEU A 525      -1.807  31.446  15.291  1.00 10.00      A   
ATOM   4961  CA  LEU A 525      -3.830  31.931  14.909  1.00 10.00      A   
ATOM   4962  CB  LEU A 525      -3.286  33.044  14.011  1.00 10.00      A   
ATOM   4963  CG  LEU A 525      -4.295  34.097  13.552  1.00 10.00      A   
ATOM   4964  CD1 LEU A 525      -5.031  34.688  14.746  1.00 10.00      A   
ATOM   4965  CD2 LEU A 525      -3.597  35.186  12.756  1.00 10.00      A   
ATOM   4966  C   LEU A 525      -4.735  30.997  14.111  1.00 10.00      A   
ATOM   4967  O   LEU A 525      -5.960  31.115  14.155  1.00 10.00      A   
ATOM   4968  N   LEU A 526      -4.124  30.065  13.392  1.00 10.00      A   
ATOM   4969  HN  LEU A 526      -3.140  30.032  13.392  1.00 10.00      A   
ATOM   4970  CA  LEU A 526      -4.868  29.100  12.593  1.00 10.00      A   
ATOM   4971  CB  LEU A 526      -3.916  28.259  11.739  1.00 10.00      A   
ATOM   4972  CG  LEU A 526      -4.572  27.256  10.791  1.00 10.00      A   
ATOM   4973  CD1 LEU A 526      -5.350  27.976   9.699  1.00 10.00      A   
ATOM   4974  CD2 LEU A 526      -3.529  26.334  10.189  1.00 10.00      A   
ATOM   4975  C   LEU A 526      -5.708  28.194  13.487  1.00 10.00      A   
ATOM   4976  O   LEU A 526      -6.874  27.927  13.197  1.00 10.00      A   
ATOM   4977  N   GLY A 527      -5.115  27.747  14.586  1.00 10.00      A   
ATOM   4978  HN  GLY A 527      -4.188  28.014  14.774  1.00 10.00      A   
ATOM   4979  CA  GLY A 527      -5.818  26.876  15.511  1.00 10.00      A   
ATOM   4980  C   GLY A 527      -6.950  27.587  16.229  1.00 10.00      A   
ATOM   4981  O   GLY A 527      -7.978  26.985  16.539  1.00 10.00      A   
ATOM   4982  N   GLN A 528      -6.761  28.872  16.498  1.00 10.00      A   
ATOM   4983  HN  GLN A 528      -5.911  29.292  16.244  1.00 10.00      A   
ATOM   4984  CA  GLN A 528      -7.777  29.668  17.175  1.00 10.00      A   
ATOM   4985  CB  GLN A 528      -7.175  30.965  17.721  1.00 10.00      A   
ATOM   4986  CG  GLN A 528      -6.309  30.767  18.955  1.00 10.00      A   
ATOM   4987  CD  GLN A 528      -7.069  30.151  20.116  1.00 10.00      A   
ATOM   4988  OE1 GLN A 528      -8.261  30.405  20.304  1.00 10.00      A   
ATOM   4989  NE2 GLN A 528      -6.389  29.324  20.896  1.00 10.00      A   
ATOM   4990 HE21 GLN A 528      -5.444  29.154  20.680  1.00 10.00      A   
ATOM   4991 HE22 GLN A 528      -6.854  28.911  21.653  1.00 10.00      A   
ATOM   4992  C   GLN A 528      -8.936  29.973  16.236  1.00 10.00      A   
ATOM   4993  O   GLN A 528     -10.056  30.240  16.673  1.00 10.00      A   
ATOM   4994  N   LYS A 529      -8.660  29.935  14.942  1.00 10.00      A   
ATOM   4995  HN  LYS A 529      -7.744  29.731  14.657  1.00 10.00      A   
ATOM   4996  CA  LYS A 529      -9.682  30.199  13.941  1.00 10.00      A   
ATOM   4997  CB  LYS A 529      -9.064  30.822  12.686  1.00 10.00      A   
ATOM   4998  CG  LYS A 529     -10.077  31.203  11.618  1.00 10.00      A   
ATOM   4999  CD  LYS A 529      -9.450  32.069  10.542  1.00 10.00      A   
ATOM   5000  CE  LYS A 529     -10.461  32.418   9.464  1.00 10.00      A   
ATOM   5001  NZ  LYS A 529     -11.666  33.086  10.025  1.00 10.00      A   
ATOM   5002  HZ1 LYS A 529     -12.272  32.391  10.509  1.00 10.00      A   
ATOM   5003  HZ2 LYS A 529     -12.212  33.533   9.262  1.00 10.00      A   
ATOM   5004  HZ3 LYS A 529     -11.384  33.820  10.706  1.00 10.00      A   
ATOM   5005  C   LYS A 529     -10.431  28.922  13.580  1.00 10.00      A   
ATOM   5006  O   LYS A 529     -11.651  28.930  13.421  1.00 10.00      A   
ATOM   5007  N   MET A 530      -9.701  27.823  13.461  1.00 10.00      A   
ATOM   5008  HN  MET A 530      -8.730  27.870  13.619  1.00 10.00      A   
ATOM   5009  CA  MET A 530     -10.308  26.543  13.112  1.00 10.00      A   
ATOM   5010  CB  MET A 530      -9.723  26.000  11.799  1.00 10.00      A   
ATOM   5011  CG  MET A 530      -9.770  26.975  10.628  1.00 10.00      A   
ATOM   5012  SD  MET A 530     -11.445  27.500  10.207  1.00 10.00      A   
ATOM   5013  CE  MET A 530     -12.116  25.988   9.517  1.00 10.00      A   
ATOM   5014  C   MET A 530     -10.117  25.532  14.241  1.00 10.00      A   
ATOM   5015  O   MET A 530      -9.166  24.754  14.230  1.00 10.00      A   
ATOM   5016  N   PRO A 531     -11.025  25.528  15.232  1.00 10.00      A   
ATOM   5017  CA  PRO A 531     -10.947  24.621  16.386  1.00 10.00      A   
ATOM   5018  CB  PRO A 531     -12.022  25.153  17.346  1.00 10.00      A   
ATOM   5019  CG  PRO A 531     -12.424  26.484  16.802  1.00 10.00      A   
ATOM   5020  CD  PRO A 531     -12.189  26.415  15.322  1.00 10.00      A   
ATOM   5021  C   PRO A 531     -11.251  23.171  16.024  1.00 10.00      A   
ATOM   5022  O   PRO A 531     -10.965  22.257  16.797  1.00 10.00      A   
ATOM   5023  N   LYS A 532     -11.837  22.966  14.852  1.00 10.00      A   
ATOM   5024  HN  LYS A 532     -12.040  23.735  14.284  1.00 10.00      A   
ATOM   5025  CA  LYS A 532     -12.181  21.624  14.390  1.00 10.00      A   
ATOM   5026  CB  LYS A 532     -13.431  21.651  13.506  1.00 10.00      A   
ATOM   5027  CG  LYS A 532     -14.706  22.065  14.225  1.00 10.00      A   
ATOM   5028  CD  LYS A 532     -15.933  21.623  13.443  1.00 10.00      A   
ATOM   5029  CE  LYS A 532     -17.219  22.166  14.050  1.00 10.00      A   
ATOM   5030  NZ  LYS A 532     -17.417  23.608  13.753  1.00 10.00      A   
ATOM   5031  HZ1 LYS A 532     -17.422  23.763  12.723  1.00 10.00      A   
ATOM   5032  HZ2 LYS A 532     -16.654  24.167  14.175  1.00 10.00      A   
ATOM   5033  HZ3 LYS A 532     -18.323  23.934  14.146  1.00 10.00      A   
ATOM   5034  C   LYS A 532     -11.015  20.983  13.639  1.00 10.00      A   
ATOM   5035  O   LYS A 532     -11.123  19.870  13.126  1.00 10.00      A   
ATOM   5036  N   LEU A 533      -9.907  21.697  13.564  1.00 10.00      A   
ATOM   5037  HN  LEU A 533      -9.876  22.584  13.985  1.00 10.00      A   
ATOM   5038  CA  LEU A 533      -8.724  21.196  12.890  1.00 10.00      A   
ATOM   5039  CB  LEU A 533      -8.341  22.106  11.718  1.00 10.00      A   
ATOM   5040  CG  LEU A 533      -9.072  21.867  10.390  1.00 10.00      A   
ATOM   5041  CD1 LEU A 533     -10.488  22.429  10.424  1.00 10.00      A   
ATOM   5042  CD2 LEU A 533      -8.286  22.458   9.231  1.00 10.00      A   
ATOM   5043  C   LEU A 533      -7.574  21.098  13.879  1.00 10.00      A   
ATOM   5044  O   LEU A 533      -7.343  22.020  14.663  1.00 10.00      A   
ATOM   5045  N   ASN A 534      -6.868  19.980  13.858  1.00 10.00      A   
ATOM   5046  HN  ASN A 534      -7.092  19.277  13.206  1.00 10.00      A   
ATOM   5047  CA  ASN A 534      -5.750  19.784  14.761  1.00 10.00      A   
ATOM   5048  CB  ASN A 534      -5.583  18.316  15.148  1.00 10.00      A   
ATOM   5049  CG  ASN A 534      -6.366  17.942  16.385  1.00 10.00      A   
ATOM   5050  OD1 ASN A 534      -6.777  18.810  17.159  1.00 10.00      A   
ATOM   5051  ND2 ASN A 534      -6.552  16.649  16.601  1.00 10.00      A   
ATOM   5052 HD21 ASN A 534      -6.164  16.008  15.961  1.00 10.00      A   
ATOM   5053 HD22 ASN A 534      -7.089  16.378  17.382  1.00 10.00      A   
ATOM   5054  C   ASN A 534      -4.465  20.312  14.154  1.00 10.00      A   
ATOM   5055  O   ASN A 534      -3.863  19.678  13.288  1.00 10.00      A   
ATOM   5056  N   VAL A 535      -4.064  21.488  14.591  1.00 10.00      A   
ATOM   5057  HN  VAL A 535      -4.606  21.962  15.257  1.00 10.00      A   
ATOM   5058  CA  VAL A 535      -2.837  22.095  14.112  1.00 10.00      A   
ATOM   5059  CB  VAL A 535      -2.916  23.636  14.123  1.00 10.00      A   
ATOM   5060  CG1 VAL A 535      -1.735  24.241  13.376  1.00 10.00      A   
ATOM   5061  CG2 VAL A 535      -4.231  24.109  13.515  1.00 10.00      A   
ATOM   5062  C   VAL A 535      -1.680  21.625  14.986  1.00 10.00      A   
ATOM   5063  O   VAL A 535      -1.259  22.317  15.916  1.00 10.00      A   
ATOM   5064  N   GLU A 536      -1.202  20.423  14.701  1.00 10.00      A   
ATOM   5065  HN  GLU A 536      -1.583  19.923  13.945  1.00 10.00      A   
ATOM   5066  CA  GLU A 536      -0.111  19.837  15.456  1.00 10.00      A   
ATOM   5067  CB  GLU A 536      -0.323  18.334  15.635  1.00 10.00      A   
ATOM   5068  CG  GLU A 536      -1.456  17.987  16.589  1.00 10.00      A   
ATOM   5069  CD  GLU A 536      -1.790  16.512  16.593  1.00 10.00      A   
ATOM   5070  OE1 GLU A 536      -0.855  15.686  16.547  1.00 10.00      A   
ATOM   5071  OE2 GLU A 536      -2.988  16.171  16.645  1.00 10.00      A   
ATOM   5072  C   GLU A 536       1.224  20.127  14.786  1.00 10.00      A   
ATOM   5073  O   GLU A 536       1.536  19.586  13.723  1.00 10.00      A   
ATOM   5074  N   VAL A 537       2.007  20.987  15.415  1.00 10.00      A   
ATOM   5075  HN  VAL A 537       1.705  21.368  16.272  1.00 10.00      A   
ATOM   5076  CA  VAL A 537       3.304  21.374  14.884  1.00 10.00      A   
ATOM   5077  CB  VAL A 537       3.584  22.865  15.151  1.00 10.00      A   
ATOM   5078  CG1 VAL A 537       4.869  23.306  14.472  1.00 10.00      A   
ATOM   5079  CG2 VAL A 537       2.416  23.720  14.689  1.00 10.00      A   
ATOM   5080  C   VAL A 537       4.423  20.537  15.498  1.00 10.00      A   
ATOM   5081  O   VAL A 537       4.544  20.457  16.724  1.00 10.00      A   
ATOM   5082  N   ILE A 538       5.230  19.918  14.643  1.00 10.00      A   
ATOM   5083  HN  ILE A 538       5.080  20.031  13.676  1.00 10.00      A   
ATOM   5084  CA  ILE A 538       6.344  19.099  15.090  1.00 10.00      A   
ATOM   5085  CB  ILE A 538       6.558  17.863  14.189  1.00 10.00      A   
ATOM   5086  CG1 ILE A 538       5.361  16.912  14.264  1.00 10.00      A   
ATOM   5087  CG2 ILE A 538       7.836  17.133  14.581  1.00 10.00      A   
ATOM   5088  CD1 ILE A 538       5.414  15.792  13.244  1.00 10.00      A   
ATOM   5089  C   ILE A 538       7.622  19.926  15.086  1.00 10.00      A   
ATOM   5090  O   ILE A 538       8.046  20.428  14.041  1.00 10.00      A   
ATOM   5091  N   ASP A 539       8.225  20.067  16.253  1.00 10.00      A   
ATOM   5092  HN  ASP A 539       7.833  19.641  17.050  1.00 10.00      A   
ATOM   5093  CA  ASP A 539       9.456  20.828  16.391  1.00 10.00      A   
ATOM   5094  CB  ASP A 539       9.141  22.263  16.825  1.00 10.00      A   
ATOM   5095  CG  ASP A 539      10.298  23.209  16.593  1.00 10.00      A   
ATOM   5096  OD1 ASP A 539      10.218  24.037  15.654  1.00 10.00      A   
ATOM   5097  OD2 ASP A 539      11.283  23.139  17.349  1.00 10.00      A   
ATOM   5098  C   ASP A 539      10.351  20.148  17.416  1.00 10.00      A   
ATOM   5099  O   ASP A 539       9.915  19.855  18.530  1.00 10.00      A   
ATOM   5100  N   GLU A 540      11.592  19.881  17.040  1.00 10.00      A   
ATOM   5101  HN  GLU A 540      11.890  20.146  16.136  1.00 10.00      A   
ATOM   5102  CA  GLU A 540      12.528  19.211  17.932  1.00 10.00      A   
ATOM   5103  CB  GLU A 540      13.243  18.077  17.197  1.00 10.00      A   
ATOM   5104  CG  GLU A 540      12.335  16.933  16.779  1.00 10.00      A   
ATOM   5105  CD  GLU A 540      13.000  16.017  15.779  1.00 10.00      A   
ATOM   5106  OE1 GLU A 540      12.992  16.343  14.575  1.00 10.00      A   
ATOM   5107  OE2 GLU A 540      13.548  14.977  16.192  1.00 10.00      A   
ATOM   5108  C   GLU A 540      13.545  20.178  18.527  1.00 10.00      A   
ATOM   5109  O   GLU A 540      14.541  19.752  19.109  1.00 10.00      A   
ATOM   5110  N   ARG A 541      13.289  21.473  18.390  1.00 10.00      A   
ATOM   5111  HN  ARG A 541      12.470  21.758  17.917  1.00 10.00      A   
ATOM   5112  CA  ARG A 541      14.190  22.487  18.925  1.00 10.00      A   
ATOM   5113  CB  ARG A 541      14.324  23.658  17.946  1.00 10.00      A   
ATOM   5114  CG  ARG A 541      14.726  23.249  16.541  1.00 10.00      A   
ATOM   5115  CD  ARG A 541      13.744  23.780  15.510  1.00 10.00      A   
ATOM   5116  NE  ARG A 541      14.137  25.085  14.979  1.00 10.00      A   
ATOM   5117  HE  ARG A 541      15.103  25.260  14.887  1.00 10.00      A   
ATOM   5118  CZ  ARG A 541      13.279  26.040  14.622  1.00 10.00      A   
ATOM   5119  NH1 ARG A 541      11.967  25.847  14.741  1.00 10.00      A   
ATOM   5120 HH11 ARG A 541      11.590  24.939  15.117  1.00 10.00      A   
ATOM   5121 HH12 ARG A 541      11.304  26.601  14.465  1.00 10.00      A   
ATOM   5122  NH2 ARG A 541      13.729  27.184  14.127  1.00 10.00      A   
ATOM   5123 HH21 ARG A 541      13.064  27.936  13.848  1.00 10.00      A   
ATOM   5124 HH22 ARG A 541      14.757  27.341  14.015  1.00 10.00      A   
ATOM   5125  C   ARG A 541      13.688  22.985  20.276  1.00 10.00      A   
ATOM   5126  O   ARG A 541      14.138  24.010  20.786  1.00 10.00      A   
ATOM   5127  N   GLY A 542      12.741  22.257  20.849  1.00 10.00      A   
ATOM   5128  HN  GLY A 542      12.407  21.461  20.389  1.00 10.00      A   
ATOM   5129  CA  GLY A 542      12.191  22.633  22.133  1.00 10.00      A   
ATOM   5130  C   GLY A 542      10.920  23.439  21.987  1.00 10.00      A   
ATOM   5131  O   GLY A 542      10.436  23.640  20.869  1.00 10.00      A   
ATOM   5132  N   ALA A 543      10.385  23.904  23.115  1.00 10.00      A   
ATOM   5133  HN  ALA A 543      10.836  23.714  23.969  1.00 10.00      A   
ATOM   5134  CA  ALA A 543       9.154  24.686  23.125  1.00 10.00      A   
ATOM   5135  CB  ALA A 543       8.821  25.140  24.538  1.00 10.00      A   
ATOM   5136  C   ALA A 543       9.239  25.883  22.183  1.00 10.00      A   
ATOM   5137  O   ALA A 543      10.138  26.714  22.299  1.00 10.00      A   
ATOM   5138  N   PRO A 544       8.293  25.989  21.239  1.00 10.00      A   
ATOM   5139  CA  PRO A 544       8.266  27.081  20.263  1.00 10.00      A   
ATOM   5140  CB  PRO A 544       7.125  26.694  19.318  1.00 10.00      A   
ATOM   5141  CG  PRO A 544       6.255  25.798  20.129  1.00 10.00      A   
ATOM   5142  CD  PRO A 544       7.178  25.047  21.044  1.00 10.00      A   
ATOM   5143  C   PRO A 544       7.997  28.441  20.903  1.00 10.00      A   
ATOM   5144  O   PRO A 544       8.294  29.477  20.314  1.00 10.00      A   
ATOM   5145  N   ASP A 545       7.454  28.432  22.118  1.00 10.00      A   
ATOM   5146  HN  ASP A 545       7.253  27.576  22.547  1.00 10.00      A   
ATOM   5147  CA  ASP A 545       7.151  29.670  22.825  1.00 10.00      A   
ATOM   5148  CB  ASP A 545       6.247  29.404  24.031  1.00 10.00      A   
ATOM   5149  CG  ASP A 545       5.223  30.507  24.242  1.00 10.00      A   
ATOM   5150  OD1 ASP A 545       5.611  31.690  24.344  1.00 10.00      A   
ATOM   5151  OD2 ASP A 545       4.016  30.191  24.299  1.00 10.00      A   
ATOM   5152  C   ASP A 545       8.431  30.378  23.262  1.00 10.00      A   
ATOM   5153  O   ASP A 545       8.441  31.590  23.469  1.00 10.00      A   
ATOM   5154  N   SER A 546       9.516  29.616  23.388  1.00 10.00      A   
ATOM   5155  HN  SER A 546       9.451  28.652  23.217  1.00 10.00      A   
ATOM   5156  CA  SER A 546      10.802  30.180  23.782  1.00 10.00      A   
ATOM   5157  CB  SER A 546      11.756  29.072  24.226  1.00 10.00      A   
ATOM   5158  OG  SER A 546      11.124  28.194  25.144  1.00 10.00      A   
ATOM   5159  HG  SER A 546      11.740  27.489  25.382  1.00 10.00      A   
ATOM   5160  C   SER A 546      11.410  30.975  22.627  1.00 10.00      A   
ATOM   5161  O   SER A 546      12.384  31.712  22.801  1.00 10.00      A   
ATOM   5162  N   ARG A 547      10.821  30.817  21.448  1.00 10.00      A   
ATOM   5163  HN  ARG A 547      10.044  30.223  21.380  1.00 10.00      A   
ATOM   5164  CA  ARG A 547      11.269  31.515  20.257  1.00 10.00      A   
ATOM   5165  CB  ARG A 547      11.523  30.518  19.116  1.00 10.00      A   
ATOM   5166  CG  ARG A 547      12.720  29.607  19.326  1.00 10.00      A   
ATOM   5167  CD  ARG A 547      12.861  28.608  18.187  1.00 10.00      A
[truncated: 221,457 more chars]
