# Supplementary material for: Flexibility of intrinsically disordered degrons in AUX/IAA proteins reinforces auxin co-receptor assemblies
Source: Nat Commun. 2020 May 8;11:2277. doi: 10.1038/s41467-020-16147-2 (PMC7210949; doi:10.1038/s41467-020-16147-2)
Supplement: Supplementary file 11 — Supplementary Data 8 [file 41467_2020_16147_MOESM11_ESM.gz › disvis_haddock_files/IAA07/cluster8_3.pdb]

REMARK FILENAME="complex_75w.pdb0"
REMARK ===============================================================
REMARK HADDOCK run for complex
REMARK initial structure: complex_75.pdb
REMARK final NOE weights: unambig 50 amb: 50
REMARK ===============================================================
REMARK            total,bonds,angles,improper,dihe,vdw,elec,air,cdih,coup,rdcs,vean,dani,xpcs,rg
REMARK energies: 114.706, 0, 0, 0, 0, -55.1541, -176.619, 346.479, 0, 0, 0, 0, 0, 0, 0
REMARK ===============================================================
REMARK            bonds,angles,impropers,dihe,air,cdih,coup,rdcs,vean,dani,xpcs
REMARK rms-dev.: 0,0,0,0,0.753546,0,0, 0, 0, 0, 0
REMARK ===============================================================
REMARK               air,cdih,coup,rdcs,vean,dani,xpcs
REMARK               >0.3,>5,>1,>0,>5,>0.2,>0.2
REMARK violations.: 13, 0, 0, 0, 0, 0, 0
REMARK ===============================================================
REMARK                        CVpartition#,violations,rms
REMARK AIRs cross-validation: 1, 35, 2.1344
REMARK ===============================================================
REMARK NCS energy: 0
REMARK ===============================================================
REMARK Symmetry energy: 0
REMARK ===============================================================
REMARK Desolvation energy: 36.7977
REMARK Internal energy free molecules: -22181.3
REMARK Internal energy complex: -33498.9
REMARK Binding energy: -11512.5
REMARK ===============================================================
REMARK buried surface area: 1821.86
REMARK ===============================================================
REMARK water - chain1: 0 0 0
REMARK water - chain2: 0 0 0
REMARK water - chain3: 0 0 0
REMARK water - chain4: 0 0 0
REMARK water - chain5: 0 0 0
REMARK water - chain6: 0 0 0
REMARK ===============================================================
REMARK water - water: 0 0 0
REMARK ===============================================================
REMARK DATE:10-Dec-2019  16:08:12       created by user: enmr049
REMARK VERSION:1.3U
ATOM      1  N   PHE A   9     -41.636   1.889   4.558  1.00 10.00      A   
ATOM      2  HN  PHE A   9     -41.567   2.180   5.495  1.00 10.00      A   
ATOM      3  CA  PHE A   9     -41.366   0.497   4.232  1.00 10.00      A   
ATOM      4  CB  PHE A   9     -40.378   0.404   3.067  1.00 10.00      A   
ATOM      5  CG  PHE A   9     -40.962   0.789   1.740  1.00 10.00      A   
ATOM      6  CD1 PHE A   9     -40.698   2.030   1.186  1.00 10.00      A   
ATOM      7  CD2 PHE A   9     -41.775  -0.090   1.045  1.00 10.00      A   
ATOM      8  CE1 PHE A   9     -41.232   2.392  -0.035  1.00 10.00      A   
ATOM      9  CE2 PHE A   9     -42.313   0.263  -0.177  1.00 10.00      A   
ATOM     10  CZ  PHE A   9     -42.040   1.506  -0.716  1.00 10.00      A   
ATOM     11  C   PHE A   9     -40.805  -0.244   5.441  1.00 10.00      A   
ATOM     12  O   PHE A   9     -40.115   0.353   6.268  1.00 10.00      A   
ATOM     13  N   PRO A  10     -41.118  -1.542   5.571  1.00 10.00      A   
ATOM     14  CA  PRO A  10     -40.633  -2.367   6.684  1.00 10.00      A   
ATOM     15  CB  PRO A  10     -41.136  -3.772   6.334  1.00 10.00      A   
ATOM     16  CG  PRO A  10     -42.304  -3.540   5.439  1.00 10.00      A   
ATOM     17  CD  PRO A  10     -41.978  -2.304   4.652  1.00 10.00      A   
ATOM     18  C   PRO A  10     -39.107  -2.357   6.775  1.00 10.00      A   
ATOM     19  O   PRO A  10     -38.412  -2.409   5.753  1.00 10.00      A   
ATOM     20  N   GLU A  11     -38.596  -2.300   8.002  1.00 10.00      A   
ATOM     21  HN  GLU A  11     -39.208  -2.288   8.767  1.00 10.00      A   
ATOM     22  CA  GLU A  11     -37.154  -2.266   8.251  1.00 10.00      A   
ATOM     23  CB  GLU A  11     -36.858  -2.218   9.756  1.00 10.00      A   
ATOM     24  CG  GLU A  11     -38.071  -1.939  10.636  1.00 10.00      A   
ATOM     25  CD  GLU A  11     -38.222  -0.476  10.995  1.00 10.00      A   
ATOM     26  OE1 GLU A  11     -38.645   0.320  10.131  1.00 10.00      A   
ATOM     27  OE2 GLU A  11     -37.941  -0.121  12.157  1.00 10.00      A   
ATOM     28  C   GLU A  11     -36.448  -3.467   7.620  1.00 10.00      A   
ATOM     29  O   GLU A  11     -35.356  -3.331   7.062  1.00 10.00      A   
ATOM     30  N   GLU A  12     -37.086  -4.637   7.698  1.00 10.00      A   
ATOM     31  HN  GLU A  12     -37.952  -4.677   8.160  1.00 10.00      A   
ATOM     32  CA  GLU A  12     -36.525  -5.863   7.139  1.00 10.00      A   
ATOM     33  CB  GLU A  12     -37.439  -7.062   7.422  1.00 10.00      A   
ATOM     34  CG  GLU A  12     -38.860  -6.911   6.907  1.00 10.00      A   
ATOM     35  CD  GLU A  12     -39.845  -7.784   7.657  1.00 10.00      A   
ATOM     36  OE1 GLU A  12     -40.228  -8.855   7.134  1.00 10.00      A   
ATOM     37  OE2 GLU A  12     -40.241  -7.399   8.775  1.00 10.00      A   
ATOM     38  C   GLU A  12     -36.247  -5.729   5.643  1.00 10.00      A   
ATOM     39  O   GLU A  12     -35.271  -6.282   5.134  1.00 10.00      A   
ATOM     40  N   VAL A  13     -37.093  -4.977   4.948  1.00 10.00      A   
ATOM     41  HN  VAL A  13     -37.841  -4.539   5.411  1.00 10.00      A   
ATOM     42  CA  VAL A  13     -36.931  -4.784   3.513  1.00 10.00      A   
ATOM     43  CB  VAL A  13     -38.235  -4.289   2.848  1.00 10.00      A   
ATOM     44  CG1 VAL A  13     -38.099  -4.311   1.333  1.00 10.00      A   
ATOM     45  CG2 VAL A  13     -39.425  -5.126   3.286  1.00 10.00      A   
ATOM     46  C   VAL A  13     -35.814  -3.782   3.234  1.00 10.00      A   
ATOM     47  O   VAL A  13     -34.949  -4.019   2.390  1.00 10.00      A   
ATOM     48  N   LEU A  14     -35.826  -2.678   3.970  1.00 10.00      A   
ATOM     49  HN  LEU A  14     -36.531  -2.569   4.644  1.00 10.00      A   
ATOM     50  CA  LEU A  14     -34.823  -1.625   3.811  1.00 10.00      A   
ATOM     51  CB  LEU A  14     -35.120  -0.456   4.755  1.00 10.00      A   
ATOM     52  CG  LEU A  14     -36.470   0.239   4.550  1.00 10.00      A   
ATOM     53  CD1 LEU A  14     -36.773   1.175   5.705  1.00 10.00      A   
ATOM     54  CD2 LEU A  14     -36.501   0.993   3.230  1.00 10.00      A   
ATOM     55  C   LEU A  14     -33.414  -2.160   4.041  1.00 10.00      A   
ATOM     56  O   LEU A  14     -32.484  -1.823   3.309  1.00 10.00      A   
ATOM     57  N   GLU A  15     -33.268  -3.018   5.045  1.00 10.00      A   
ATOM     58  HN  GLU A  15     -34.053  -3.259   5.588  1.00 10.00      A   
ATOM     59  CA  GLU A  15     -31.976  -3.608   5.365  1.00 10.00      A   
ATOM     60  CB  GLU A  15     -32.063  -4.408   6.663  1.00 10.00      A   
ATOM     61  CG  GLU A  15     -30.719  -4.662   7.322  1.00 10.00      A   
ATOM     62  CD  GLU A  15     -30.849  -5.423   8.620  1.00 10.00      A   
ATOM     63  OE1 GLU A  15     -30.506  -6.620   8.647  1.00 10.00      A   
ATOM     64  OE2 GLU A  15     -31.304  -4.833   9.618  1.00 10.00      A   
ATOM     65  C   GLU A  15     -31.495  -4.495   4.222  1.00 10.00      A   
ATOM     66  O   GLU A  15     -30.296  -4.590   3.959  1.00 10.00      A   
ATOM     67  N   HIS A  16     -32.441  -5.130   3.535  1.00 10.00      A   
ATOM     68  HN  HIS A  16     -33.377  -5.001   3.787  1.00 10.00      A   
ATOM     69  CA  HIS A  16     -32.127  -6.005   2.412  1.00 10.00      A   
ATOM     70  CB  HIS A  16     -33.361  -6.825   2.016  1.00 10.00      A   
ATOM     71  CG  HIS A  16     -33.061  -8.085   1.257  1.00 10.00      A   
ATOM     72  ND1 HIS A  16     -33.155  -9.320   1.854  1.00 10.00      A   
ATOM     73  CD2 HIS A  16     -32.691  -8.245  -0.041  1.00 10.00      A   
ATOM     74  CE1 HIS A  16     -32.846 -10.199   0.917  1.00 10.00      A   
ATOM     75  NE2 HIS A  16     -32.557  -9.594  -0.241  1.00 10.00      A   
ATOM     76  HE2 HIS A  16     -32.280 -10.039  -1.083  1.00 10.00      A   
ATOM     77  C   HIS A  16     -31.650  -5.173   1.229  1.00 10.00      A   
ATOM     78  O   HIS A  16     -30.729  -5.562   0.515  1.00 10.00      A   
ATOM     79  N   VAL A  17     -32.268  -4.013   1.045  1.00 10.00      A   
ATOM     80  HN  VAL A  17     -32.993  -3.758   1.659  1.00 10.00      A   
ATOM     81  CA  VAL A  17     -31.908  -3.112  -0.045  1.00 10.00      A   
ATOM     82  CB  VAL A  17     -32.912  -1.940  -0.145  1.00 10.00      A   
ATOM     83  CG1 VAL A  17     -32.510  -0.965  -1.246  1.00 10.00      A   
ATOM     84  CG2 VAL A  17     -34.329  -2.453  -0.370  1.00 10.00      A   
ATOM     85  C   VAL A  17     -30.503  -2.548   0.168  1.00 10.00      A   
ATOM     86  O   VAL A  17     -29.689  -2.507  -0.754  1.00 10.00      A   
ATOM     87  N   PHE A  18     -30.216  -2.148   1.399  1.00 10.00      A   
ATOM     88  HN  PHE A  18     -30.902  -2.232   2.100  1.00 10.00      A   
ATOM     89  CA  PHE A  18     -28.918  -1.570   1.744  1.00 10.00      A   
ATOM     90  CB  PHE A  18     -28.937  -0.997   3.164  1.00 10.00      A   
ATOM     91  CG  PHE A  18     -29.909   0.133   3.366  1.00 10.00      A   
ATOM     92  CD1 PHE A  18     -30.300   0.496   4.644  1.00 10.00      A   
ATOM     93  CD2 PHE A  18     -30.432   0.825   2.287  1.00 10.00      A   
ATOM     94  CE1 PHE A  18     -31.193   1.529   4.844  1.00 10.00      A   
ATOM     95  CE2 PHE A  18     -31.327   1.859   2.478  1.00 10.00      A   
ATOM     96  CZ  PHE A  18     -31.709   2.212   3.760  1.00 10.00      A   
ATOM     97  C   PHE A  18     -27.767  -2.568   1.602  1.00 10.00      A   
ATOM     98  O   PHE A  18     -26.604  -2.168   1.531  1.00 10.00      A   
ATOM     99  N   SER A  19     -28.089  -3.859   1.556  1.00 10.00      A   
ATOM    100  HN  SER A  19     -29.032  -4.120   1.610  1.00 10.00      A   
ATOM    101  CA  SER A  19     -27.066  -4.894   1.429  1.00 10.00      A   
ATOM    102  CB  SER A  19     -27.643  -6.275   1.756  1.00 10.00      A   
ATOM    103  OG  SER A  19     -28.414  -6.789   0.682  1.00 10.00      A   
ATOM    104  HG  SER A  19     -29.285  -6.364   0.671  1.00 10.00      A   
ATOM    105  C   SER A  19     -26.438  -4.883   0.033  1.00 10.00      A   
ATOM    106  O   SER A  19     -25.350  -5.421  -0.181  1.00 10.00      A   
ATOM    107  N   PHE A  20     -27.123  -4.257  -0.915  1.00 10.00      A   
ATOM    108  HN  PHE A  20     -27.984  -3.844  -0.691  1.00 10.00      A   
ATOM    109  CA  PHE A  20     -26.626  -4.175  -2.284  1.00 10.00      A   
ATOM    110  CB  PHE A  20     -27.781  -4.147  -3.288  1.00 10.00      A   
ATOM    111  CG  PHE A  20     -28.589  -5.414  -3.307  1.00 10.00      A   
ATOM    112  CD1 PHE A  20     -29.844  -5.465  -2.717  1.00 10.00      A   
ATOM    113  CD2 PHE A  20     -28.090  -6.557  -3.902  1.00 10.00      A   
ATOM    114  CE1 PHE A  20     -30.583  -6.633  -2.725  1.00 10.00      A   
ATOM    115  CE2 PHE A  20     -28.825  -7.727  -3.915  1.00 10.00      A   
ATOM    116  CZ  PHE A  20     -30.073  -7.766  -3.325  1.00 10.00      A   
ATOM    117  C   PHE A  20     -25.724  -2.960  -2.468  1.00 10.00      A   
ATOM    118  O   PHE A  20     -25.018  -2.840  -3.473  1.00 10.00      A   
ATOM    119  N   ILE A  21     -25.745  -2.067  -1.488  1.00 10.00      A   
ATOM    120  HN  ILE A  21     -26.321  -2.229  -0.708  1.00 10.00      A   
ATOM    121  CA  ILE A  21     -24.933  -0.858  -1.529  1.00 10.00      A   
ATOM    122  CB  ILE A  21     -25.798   0.414  -1.405  1.00 10.00      A   
ATOM    123  CG1 ILE A  21     -27.018   0.341  -2.327  1.00 10.00      A   
ATOM    124  CG2 ILE A  21     -24.968   1.653  -1.712  1.00 10.00      A   
ATOM    125  CD1 ILE A  21     -28.079   1.376  -2.020  1.00 10.00      A   
ATOM    126  C   ILE A  21     -23.935  -0.867  -0.383  1.00 10.00      A   
ATOM    127  O   ILE A  21     -24.266  -0.484   0.740  1.00 10.00      A   
ATOM    128  N   GLN A  22     -22.720  -1.313  -0.656  1.00 10.00      A   
ATOM    129  HN  GLN A  22     -22.508  -1.630  -1.562  1.00 10.00      A   
ATOM    130  CA  GLN A  22     -21.701  -1.359   0.373  1.00 10.00      A   
ATOM    131  CB  GLN A  22     -21.140  -2.773   0.555  1.00 10.00      A   
ATOM    132  CG  GLN A  22     -22.109  -3.742   1.225  1.00 10.00      A   
ATOM    133  CD  GLN A  22     -22.778  -3.164   2.462  1.00 10.00      A   
ATOM    134  OE1 GLN A  22     -23.953  -3.420   2.716  1.00 10.00      A   
ATOM    135  NE2 GLN A  22     -22.032  -2.398   3.251  1.00 10.00      A   
ATOM    136 HE21 GLN A  22     -21.090  -2.249   3.000  1.00 10.00      A   
ATOM    137 HE22 GLN A  22     -22.451  -2.000   4.040  1.00 10.00      A   
ATOM    138  C   GLN A  22     -20.601  -0.332   0.139  1.00 10.00      A   
ATOM    139  O   GLN A  22     -19.615  -0.294   0.870  1.00 10.00      A   
ATOM    140  N   LEU A  23     -20.773   0.499  -0.884  1.00 10.00      A   
ATOM    141  HN  LEU A  23     -21.572   0.414  -1.443  1.00 10.00      A   
ATOM    142  CA  LEU A  23     -19.797   1.543  -1.184  1.00 10.00      A   
ATOM    143  CB  LEU A  23     -20.046   2.145  -2.570  1.00 10.00      A   
ATOM    144  CG  LEU A  23     -19.214   1.572  -3.722  1.00 10.00      A   
ATOM    145  CD1 LEU A  23     -19.543   0.104  -3.952  1.00 10.00      A   
ATOM    146  CD2 LEU A  23     -19.436   2.380  -4.990  1.00 10.00      A   
ATOM    147  C   LEU A  23     -19.883   2.627  -0.118  1.00 10.00      A   
ATOM    148  O   LEU A  23     -20.957   3.177   0.122  1.00 10.00      A   
ATOM    149  N   ASP A  24     -18.754   2.922   0.518  1.00 10.00      A   
ATOM    150  HN  ASP A  24     -17.932   2.449   0.267  1.00 10.00      A   
ATOM    151  CA  ASP A  24     -18.692   3.922   1.590  1.00 10.00      A   
ATOM    152  CB  ASP A  24     -17.245   4.169   2.021  1.00 10.00      A   
ATOM    153  CG  ASP A  24     -16.490   2.892   2.310  1.00 10.00      A   
ATOM    154  OD1 ASP A  24     -16.629   2.352   3.425  1.00 10.00      A   
ATOM    155  OD2 ASP A  24     -15.762   2.414   1.413  1.00 10.00      A   
ATOM    156  C   ASP A  24     -19.336   5.244   1.197  1.00 10.00      A   
ATOM    157  O   ASP A  24     -20.154   5.787   1.939  1.00 10.00      A   
ATOM    158  N   LYS A  25     -18.972   5.747   0.025  1.00 10.00      A   
ATOM    159  HN  LYS A  25     -18.324   5.257  -0.521  1.00 10.00      A   
ATOM    160  CA  LYS A  25     -19.497   7.014  -0.472  1.00 10.00      A   
ATOM    161  CB  LYS A  25     -18.882   7.339  -1.830  1.00 10.00      A   
ATOM    162  CG  LYS A  25     -17.367   7.274  -1.836  1.00 10.00      A   
ATOM    163  CD  LYS A  25     -16.794   7.840  -3.119  1.00 10.00      A   
ATOM    164  CE  LYS A  25     -15.278   7.909  -3.051  1.00 10.00      A   
ATOM    165  NZ  LYS A  25     -14.812   8.929  -2.074  1.00 10.00      A   
ATOM    166  HZ1 LYS A  25     -14.512   9.791  -2.571  1.00 10.00      A   
ATOM    167  HZ2 LYS A  25     -14.009   8.558  -1.525  1.00 10.00      A   
ATOM    168  HZ3 LYS A  25     -15.584   9.175  -1.412  1.00 10.00      A   
ATOM    169  C   LYS A  25     -21.021   7.011  -0.563  1.00 10.00      A   
ATOM    170  O   LYS A  25     -21.681   7.968  -0.153  1.00 10.00      A   
ATOM    171  N   ASP A  26     -21.578   5.929  -1.091  1.00 10.00      A   
ATOM    172  HN  ASP A  26     -21.004   5.194  -1.388  1.00 10.00      A   
ATOM    173  CA  ASP A  26     -23.026   5.811  -1.235  1.00 10.00      A   
ATOM    174  CB  ASP A  26     -23.403   4.710  -2.224  1.00 10.00      A   
ATOM    175  CG  ASP A  26     -23.206   5.140  -3.661  1.00 10.00      A   
ATOM    176  OD1 ASP A  26     -23.819   6.146  -4.079  1.00 10.00      A   
ATOM    177  OD2 ASP A  26     -22.425   4.485  -4.380  1.00 10.00      A   
ATOM    178  C   ASP A  26     -23.694   5.579   0.111  1.00 10.00      A   
ATOM    179  O   ASP A  26     -24.784   6.086   0.369  1.00 10.00      A   
ATOM    180  N   ARG A  27     -23.028   4.816   0.968  1.00 10.00      A   
ATOM    181  HN  ARG A  27     -22.168   4.425   0.693  1.00 10.00      A   
ATOM    182  CA  ARG A  27     -23.543   4.530   2.299  1.00 10.00      A   
ATOM    183  CB  ARG A  27     -22.628   3.540   3.028  1.00 10.00      A   
ATOM    184  CG  ARG A  27     -22.999   2.078   2.817  1.00 10.00      A   
ATOM    185  CD  ARG A  27     -24.372   1.780   3.391  1.00 10.00      A   
ATOM    186  NE  ARG A  27     -24.716   0.360   3.325  1.00 10.00      A   
ATOM    187  HE  ARG A  27     -24.590  -0.097   2.458  1.00 10.00      A   
ATOM    188  CZ  ARG A  27     -25.173  -0.336   4.363  1.00 10.00      A   
ATOM    189  NH1 ARG A  27     -25.335   0.253   5.540  1.00 10.00      A   
ATOM    190 HH11 ARG A  27     -25.092   1.271   5.666  1.00 10.00      A   
ATOM    191 HH12 ARG A  27     -25.704  -0.286   6.352  1.00 10.00      A   
ATOM    192  NH2 ARG A  27     -25.465  -1.624   4.223  1.00 10.00      A   
ATOM    193 HH21 ARG A  27     -25.335  -2.099   3.297  1.00 10.00      A   
ATOM    194 HH22 ARG A  27     -25.820  -2.176   5.038  1.00 10.00      A   
ATOM    195  C   ARG A  27     -23.685   5.820   3.103  1.00 10.00      A   
ATOM    196  O   ARG A  27     -24.617   5.975   3.891  1.00 10.00      A   
ATOM    197  N   ASN A  28     -22.755   6.746   2.884  1.00 10.00      A   
ATOM    198  HN  ASN A  28     -22.030   6.553   2.247  1.00 10.00      A   
ATOM    199  CA  ASN A  28     -22.774   8.034   3.573  1.00 10.00      A   
ATOM    200  CB  ASN A  28     -21.466   8.799   3.355  1.00 10.00      A   
ATOM    201  CG  ASN A  28     -20.284   8.151   4.050  1.00 10.00      A   
ATOM    202  OD1 ASN A  28     -20.444   7.419   5.034  1.00 10.00      A   
ATOM    203  ND2 ASN A  28     -19.088   8.421   3.549  1.00 10.00      A   
ATOM    204 HD21 ASN A  28     -19.031   9.013   2.762  1.00 10.00      A   
ATOM    205 HD22 ASN A  28     -18.306   8.013   3.972  1.00 10.00      A   
ATOM    206  C   ASN A  28     -23.952   8.879   3.105  1.00 10.00      A   
ATOM    207  O   ASN A  28     -24.476   9.705   3.851  1.00 10.00      A   
ATOM    208  N   SER A  29     -24.367   8.667   1.864  1.00 10.00      A   
ATOM    209  HN  SER A  29     -23.904   8.006   1.308  1.00 10.00      A   
ATOM    210  CA  SER A  29     -25.489   9.398   1.305  1.00 10.00      A   
ATOM    211  CB  SER A  29     -25.495   9.266  -0.216  1.00 10.00      A   
ATOM    212  OG  SER A  29     -24.199   9.512  -0.746  1.00 10.00      A   
ATOM    213  HG  SER A  29     -23.770   8.673  -0.956  1.00 10.00      A   
ATOM    214  C   SER A  29     -26.800   8.890   1.897  1.00 10.00      A   
ATOM    215  O   SER A  29     -27.734   9.658   2.110  1.00 10.00      A   
ATOM    216  N   VAL A  30     -26.843   7.597   2.192  1.00 10.00      A   
ATOM    217  HN  VAL A  30     -26.055   7.042   2.009  1.00 10.00      A   
ATOM    218  CA  VAL A  30     -28.027   6.969   2.765  1.00 10.00      A   
ATOM    219  CB  VAL A  30     -27.901   5.428   2.751  1.00 10.00      A   
ATOM    220  CG1 VAL A  30     -29.125   4.767   3.373  1.00 10.00      A   
ATOM    221  CG2 VAL A  30     -27.685   4.923   1.331  1.00 10.00      A   
ATOM    222  C   VAL A  30     -28.269   7.446   4.197  1.00 10.00      A   
ATOM    223  O   VAL A  30     -29.410   7.637   4.613  1.00 10.00      A   
ATOM    224  N   SER A  31     -27.191   7.668   4.938  1.00 10.00      A   
ATOM    225  HN  SER A  31     -26.299   7.537   4.548  1.00 10.00      A   
ATOM    226  CA  SER A  31     -27.297   8.108   6.321  1.00 10.00      A   
ATOM    227  CB  SER A  31     -26.028   7.727   7.088  1.00 10.00      A   
ATOM    228  OG  SER A  31     -24.920   7.583   6.210  1.00 10.00      A   
ATOM    229  HG  SER A  31     -24.824   6.649   5.967  1.00 10.00      A   
ATOM    230  C   SER A  31     -27.563   9.612   6.422  1.00 10.00      A   
ATOM    231  O   SER A  31     -27.624  10.168   7.518  1.00 10.00      A   
ATOM    232  N   LEU A  32     -27.729  10.270   5.279  1.00 10.00      A   
ATOM    233  HN  LEU A  32     -27.672   9.783   4.429  1.00 10.00      A   
ATOM    234  CA  LEU A  32     -27.977  11.703   5.265  1.00 10.00      A   
ATOM    235  CB  LEU A  32     -26.854  12.428   4.523  1.00 10.00      A   
ATOM    236  CG  LEU A  32     -25.513  12.521   5.250  1.00 10.00      A   
ATOM    237  CD1 LEU A  32     -24.473  13.188   4.365  1.00 10.00      A   
ATOM    238  CD2 LEU A  32     -25.669  13.276   6.559  1.00 10.00      A   
ATOM    239  C   LEU A  32     -29.326  12.055   4.649  1.00 10.00      A   
ATOM    240  O   LEU A  32     -29.651  13.232   4.492  1.00 10.00      A   
ATOM    241  N   VAL A  33     -30.114  11.045   4.292  1.00 10.00      A   
ATOM    242  HN  VAL A  33     -29.813  10.121   4.432  1.00 10.00      A   
ATOM    243  CA  VAL A  33     -31.422  11.298   3.694  1.00 10.00      A   
ATOM    244  CB  VAL A  33     -31.893  10.173   2.746  1.00 10.00      A   
ATOM    245  CG1 VAL A  33     -30.941  10.032   1.574  1.00 10.00      A   
ATOM    246  CG2 VAL A  33     -32.036   8.850   3.475  1.00 10.00      A   
ATOM    247  C   VAL A  33     -32.481  11.590   4.756  1.00 10.00      A   
ATOM    248  O   VAL A  33     -33.314  12.484   4.577  1.00 10.00      A   
ATOM    249  N   CYS A  34     -32.428  10.847   5.860  1.00 10.00      A   
ATOM    250  HN  CYS A  34     -31.730  10.164   5.939  1.00 10.00      A   
ATOM    251  CA  CYS A  34     -33.368  11.016   6.958  1.00 10.00      A   
ATOM    252  CB  CYS A  34     -34.782  10.620   6.527  1.00 10.00      A   
ATOM    253  SG  CYS A  34     -34.931   8.941   5.875  1.00 10.00      A   
ATOM    254  HG  CYS A  34     -34.933   9.016   4.550  1.00 10.00      A   
ATOM    255  C   CYS A  34     -32.927  10.191   8.164  1.00 10.00      A   
ATOM    256  O   CYS A  34     -32.143   9.247   8.025  1.00 10.00      A   
ATOM    257  N   LYS A  35     -33.440  10.544   9.337  1.00 10.00      A   
ATOM    258  HN  LYS A  35     -34.082  11.301   9.370  1.00 10.00      A   
ATOM    259  CA  LYS A  35     -33.096   9.858  10.578  1.00 10.00      A   
ATOM    260  CB  LYS A  35     -33.733  10.563  11.777  1.00 10.00      A   
ATOM    261  CG  LYS A  35     -33.223  11.976  12.008  1.00 10.00      A   
ATOM    262  CD  LYS A  35     -33.862  12.602  13.235  1.00 10.00      A   
ATOM    263  CE  LYS A  35     -33.390  11.922  14.508  1.00 10.00      A   
ATOM    264  NZ  LYS A  35     -31.945  12.156  14.753  1.00 10.00      A   
ATOM    265  HZ1 LYS A  35     -31.374  11.470  14.219  1.00 10.00      A   
ATOM    266  HZ2 LYS A  35     -31.733  12.051  15.765  1.00 10.00      A   
ATOM    267  HZ3 LYS A  35     -31.681  13.123  14.453  1.00 10.00      A   
ATOM    268  C   LYS A  35     -33.504   8.390  10.550  1.00 10.00      A   
ATOM    269  O   LYS A  35     -32.779   7.532  11.050  1.00 10.00      A   
ATOM    270  N   SER A  36     -34.662   8.107   9.960  1.00 10.00      A   
ATOM    271  HN  SER A  36     -35.201   8.838   9.585  1.00 10.00      A   
ATOM    272  CA  SER A  36     -35.164   6.742   9.866  1.00 10.00      A   
ATOM    273  CB  SER A  36     -36.516   6.736   9.155  1.00 10.00      A   
ATOM    274  OG  SER A  36     -37.353   7.755   9.676  1.00 10.00      A   
ATOM    275  HG  SER A  36     -37.671   8.310   8.954  1.00 10.00      A   
ATOM    276  C   SER A  36     -34.173   5.838   9.129  1.00 10.00      A   
ATOM    277  O   SER A  36     -33.888   4.723   9.564  1.00 10.00      A   
ATOM    278  N   TRP A  37     -33.641   6.330   8.017  1.00 10.00      A   
ATOM    279  HN  TRP A  37     -33.895   7.227   7.717  1.00 10.00      A   
ATOM    280  CA  TRP A  37     -32.684   5.567   7.236  1.00 10.00      A   
ATOM    281  CB  TRP A  37     -32.581   6.117   5.809  1.00 10.00      A   
ATOM    282  CG  TRP A  37     -33.731   5.735   4.922  1.00 10.00      A   
ATOM    283  CD1 TRP A  37     -35.040   5.584   5.284  1.00 10.00      A   
ATOM    284  CD2 TRP A  37     -33.674   5.463   3.519  1.00 10.00      A   
ATOM    285  NE1 TRP A  37     -35.797   5.234   4.194  1.00 10.00      A   
ATOM    286  HE1 TRP A  37     -36.765   5.068   4.200  1.00 10.00      A   
ATOM    287  CE2 TRP A  37     -34.980   5.151   3.098  1.00 10.00      A   
ATOM    288  CE3 TRP A  37     -32.640   5.453   2.579  1.00 10.00      A   
ATOM    289  CZ2 TRP A  37     -35.279   4.832   1.775  1.00 10.00      A   
ATOM    290  CZ3 TRP A  37     -32.936   5.136   1.268  1.00 10.00      A   
ATOM    291  CH2 TRP A  37     -34.245   4.830   0.877  1.00 10.00      A   
ATOM    292  C   TRP A  37     -31.323   5.567   7.920  1.00 10.00      A   
ATOM    293  O   TRP A  37     -30.591   4.582   7.873  1.00 10.00      A   
ATOM    294  N   TYR A  38     -31.005   6.676   8.573  1.00 10.00      A   
ATOM    295  HN  TYR A  38     -31.641   7.426   8.572  1.00 10.00      A   
ATOM    296  CA  TYR A  38     -29.742   6.826   9.286  1.00 10.00      A   
ATOM    297  CB  TYR A  38     -29.646   8.245   9.862  1.00 10.00      A   
ATOM    298  CG  TYR A  38     -28.523   8.468  10.849  1.00 10.00      A   
ATOM    299  CD1 TYR A  38     -28.790   8.892  12.142  1.00 10.00      A   
ATOM    300  CD2 TYR A  38     -27.196   8.264  10.488  1.00 10.00      A   
ATOM    301  CE1 TYR A  38     -27.772   9.104  13.050  1.00 10.00      A   
ATOM    302  CE2 TYR A  38     -26.170   8.471  11.391  1.00 10.00      A   
ATOM    303  CZ  TYR A  38     -26.463   8.894  12.673  1.00 10.00      A   
ATOM    304  OH  TYR A  38     -25.445   9.102  13.583  1.00 10.00      A   
ATOM    305  HH  TYR A  38     -25.763   8.899  14.474  1.00 10.00      A   
ATOM    306  C   TYR A  38     -29.615   5.779  10.392  1.00 10.00      A   
ATOM    307  O   TYR A  38     -28.543   5.205  10.601  1.00 10.00      A   
ATOM    308  N   GLU A  39     -30.721   5.519  11.079  1.00 10.00      A   
ATOM    309  HN  GLU A  39     -31.546   6.004  10.858  1.00 10.00      A   
ATOM    310  CA  GLU A  39     -30.743   4.542  12.159  1.00 10.00      A   
ATOM    311  CB  GLU A  39     -32.018   4.669  12.994  1.00 10.00      A   
ATOM    312  CG  GLU A  39     -32.017   5.840  13.967  1.00 10.00      A   
ATOM    313  CD  GLU A  39     -30.772   5.890  14.830  1.00 10.00      A   
ATOM    314  OE1 GLU A  39     -30.025   6.881  14.744  1.00 10.00      A   
ATOM    315  OE2 GLU A  39     -30.533   4.937  15.602  1.00 10.00      A   
ATOM    316  C   GLU A  39     -30.587   3.120  11.634  1.00 10.00      A   
ATOM    317  O   GLU A  39     -29.945   2.284  12.265  1.00 10.00      A   
ATOM    318  N   ILE A  40     -31.175   2.845  10.483  1.00 10.00      A   
ATOM    319  HN  ILE A  40     -31.694   3.544  10.028  1.00 10.00      A   
ATOM    320  CA  ILE A  40     -31.075   1.517   9.891  1.00 10.00      A   
ATOM    321  CB  ILE A  40     -32.240   1.210   8.924  1.00 10.00      A   
ATOM    322  CG1 ILE A  40     -33.562   1.236   9.704  1.00 10.00      A   
ATOM    323  CG2 ILE A  40     -32.043  -0.142   8.249  1.00 10.00      A   
ATOM    324  CD1 ILE A  40     -34.791   0.924   8.875  1.00 10.00      A   
ATOM    325  C   ILE A  40     -29.715   1.309   9.218  1.00 10.00      A   
ATOM    326  O   ILE A  40     -29.120   0.235   9.321  1.00 10.00      A   
ATOM    327  N   GLU A  41     -29.220   2.346   8.556  1.00 10.00      A   
ATOM    328  HN  GLU A  41     -29.745   3.177   8.505  1.00 10.00      A   
ATOM    329  CA  GLU A  41     -27.928   2.288   7.876  1.00 10.00      A   
ATOM    330  CB  GLU A  41     -27.637   3.629   7.189  1.00 10.00      A   
ATOM    331  CG  GLU A  41     -26.653   3.561   6.029  1.00 10.00      A   
ATOM    332  CD  GLU A  41     -25.204   3.670   6.468  1.00 10.00      A   
ATOM    333  OE1 GLU A  41     -24.776   4.773   6.869  1.00 10.00      A   
ATOM    334  OE2 GLU A  41     -24.483   2.653   6.405  1.00 10.00      A   
ATOM    335  C   GLU A  41     -26.814   1.960   8.865  1.00 10.00      A   
ATOM    336  O   GLU A  41     -25.977   1.092   8.609  1.00 10.00      A   
ATOM    337  N   ARG A  42     -26.837   2.633  10.012  1.00 10.00      A   
ATOM    338  HN  ARG A  42     -27.557   3.283  10.169  1.00 10.00      A   
ATOM    339  CA  ARG A  42     -25.822   2.440  11.042  1.00 10.00      A   
ATOM    340  CB  ARG A  42     -25.949   3.494  12.147  1.00 10.00      A   
ATOM    341  CG  ARG A  42     -27.271   3.454  12.893  1.00 10.00      A   
ATOM    342  CD  ARG A  42     -27.291   4.417  14.065  1.00 10.00      A   
ATOM    343  NE  ARG A  42     -26.481   3.935  15.180  1.00 10.00      A   
ATOM    344  HE  ARG A  42     -25.594   3.557  14.964  1.00 10.00      A   
ATOM    345  CZ  ARG A  42     -26.875   3.965  16.450  1.00 10.00      A   
ATOM    346  NH1 ARG A  42     -28.073   4.444  16.766  1.00 10.00      A   
ATOM    347 HH11 ARG A  42     -28.718   4.801  16.018  1.00 10.00      A   
ATOM    348 HH12 ARG A  42     -28.380   4.470  17.759  1.00 10.00      A   
ATOM    349  NH2 ARG A  42     -26.073   3.519  17.410  1.00 10.00      A   
ATOM    350 HH21 ARG A  42     -25.126   3.146  17.180  1.00 10.00      A   
ATOM    351 HH22 ARG A  42     -26.380   3.544  18.407  1.00 10.00      A   
ATOM    352  C   ARG A  42     -25.855   1.034  11.636  1.00 10.00      A   
ATOM    353  O   ARG A  42     -24.904   0.606  12.287  1.00 10.00      A   
ATOM    354  N   TRP A  43     -26.937   0.312  11.397  1.00 10.00      A   
ATOM    355  HN  TRP A  43     -27.660   0.689  10.848  1.00 10.00      A   
ATOM    356  CA  TRP A  43     -27.072  -1.036  11.927  1.00 10.00      A   
ATOM    357  CB  TRP A  43     -28.404  -1.207  12.662  1.00 10.00      A   
ATOM    358  CG  TRP A  43     -28.408  -0.658  14.060  1.00 10.00      A   
ATOM    359  CD1 TRP A  43     -28.775   0.598  14.442  1.00 10.00      A   
ATOM    360  CD2 TRP A  43     -28.033  -1.346  15.264  1.00 10.00      A   
ATOM    361  NE1 TRP A  43     -28.654   0.739  15.801  1.00 10.00      A   
ATOM    362  HE1 TRP A  43     -28.862   1.552  16.310  1.00 10.00      A   
ATOM    363  CE2 TRP A  43     -28.202  -0.439  16.330  1.00 10.00      A   
ATOM    364  CE3 TRP A  43     -27.575  -2.637  15.548  1.00 10.00      A   
ATOM    365  CZ2 TRP A  43     -27.930  -0.781  17.654  1.00 10.00      A   
ATOM    366  CZ3 TRP A  43     -27.305  -2.974  16.863  1.00 10.00      A   
ATOM    367  CH2 TRP A  43     -27.485  -2.049  17.899  1.00 10.00      A   
ATOM    368  C   TRP A  43     -26.928  -2.096  10.838  1.00 10.00      A   
ATOM    369  O   TRP A  43     -27.246  -3.264  11.061  1.00 10.00      A   
ATOM    370  N   CYS A  44     -26.462  -1.699   9.658  1.00 10.00      A   
ATOM    371  HN  CYS A  44     -26.249  -0.751   9.512  1.00 10.00      A   
ATOM    372  CA  CYS A  44     -26.287  -2.655   8.569  1.00 10.00      A   
ATOM    373  CB  CYS A  44     -27.513  -2.681   7.654  1.00 10.00      A   
ATOM    374  SG  CYS A  44     -27.936  -1.076   6.946  1.00 10.00      A   
ATOM    375  HG  CYS A  44     -28.596  -0.391   7.874  1.00 10.00      A   
ATOM    376  C   CYS A  44     -25.019  -2.398   7.754  1.00 10.00      A   
ATOM    377  O   CYS A  44     -24.843  -2.972   6.679  1.00 10.00      A   
ATOM    378  N   ARG A  45     -24.151  -1.513   8.234  1.00 10.00      A   
ATOM    379  HN  ARG A  45     -24.347  -1.044   9.069  1.00 10.00      A   
ATOM    380  CA  ARG A  45     -22.905  -1.237   7.523  1.00 10.00      A   
ATOM    381  CB  ARG A  45     -22.377   0.177   7.789  1.00 10.00      A   
ATOM    382  CG  ARG A  45     -21.377   0.655   6.743  1.00 10.00      A   
ATOM    383  CD  ARG A  45     -20.795   2.019   7.089  1.00 10.00      A   
ATOM    384  NE  ARG A  45     -21.726   3.117   6.820  1.00 10.00      A   
ATOM    385  HE  ARG A  45     -22.689   2.953   6.989  1.00 10.00      A   
ATOM    386  CZ  ARG A  45     -21.359   4.311   6.350  1.00 10.00      A   
ATOM    387  NH1 ARG A  45     -20.082   4.564   6.079  1.00 10.00      A   
ATOM    388 HH11 ARG A  45     -19.807   5.500   5.710  1.00 10.00      A   
ATOM    389 HH12 ARG A  45     -19.354   3.834   6.226  1.00 10.00      A   
ATOM    390  NH2 ARG A  45     -22.268   5.257   6.168  1.00 10.00      A   
ATOM    391 HH21 ARG A  45     -23.283   5.070   6.394  1.00 10.00      A   
ATOM    392 HH22 ARG A  45     -21.986   6.193   5.803  1.00 10.00      A   
ATOM    393  C   ARG A  45     -21.867  -2.300   7.875  1.00 10.00      A   
ATOM    394  O   ARG A  45     -21.439  -2.410   9.025  1.00 10.00      A   
ATOM    395  N   ARG A  46     -21.478  -3.076   6.876  1.00 10.00      A   
ATOM    396  HN  ARG A  46     -21.843  -2.915   5.982  1.00 10.00      A   
ATOM    397  CA  ARG A  46     -20.532  -4.168   7.060  1.00 10.00      A   
ATOM    398  CB  ARG A  46     -20.600  -5.134   5.879  1.00 10.00      A   
ATOM    399  CG  ARG A  46     -21.958  -5.800   5.724  1.00 10.00      A   
ATOM    400  CD  ARG A  46     -22.084  -6.510   4.386  1.00 10.00      A   
ATOM    401  NE  ARG A  46     -23.390  -7.151   4.225  1.00 10.00      A   
ATOM    402  HE  ARG A  46     -23.901  -7.340   5.046  1.00 10.00      A   
ATOM    403  CZ  ARG A  46     -23.924  -7.482   3.052  1.00 10.00      A   
ATOM    404  NH1 ARG A  46     -23.272  -7.234   1.925  1.00 10.00      A   
ATOM    405 HH11 ARG A  46     -22.333  -6.782   1.954  1.00 10.00      A   
ATOM    406 HH12 ARG A  46     -23.694  -7.492   1.009  1.00 10.00      A   
ATOM    407  NH2 ARG A  46     -25.108  -8.078   3.004  1.00 10.00      A   
ATOM    408 HH21 ARG A  46     -25.624  -8.289   3.887  1.00 10.00      A   
ATOM    409 HH22 ARG A  46     -25.525  -8.339   2.084  1.00 10.00      A   
ATOM    410  C   ARG A  46     -19.096  -3.713   7.320  1.00 10.00      A   
ATOM    411  O   ARG A  46     -18.415  -4.271   8.180  1.00 10.00      A   
ATOM    412  N   LYS A  47     -18.627  -2.710   6.595  1.00 10.00      A   
ATOM    413  HN  LYS A  47     -19.199  -2.282   5.926  1.00 10.00      A   
ATOM    414  CA  LYS A  47     -17.258  -2.244   6.786  1.00 10.00      A   
ATOM    415  CB  LYS A  47     -16.374  -2.639   5.595  1.00 10.00      A   
ATOM    416  CG  LYS A  47     -16.240  -1.570   4.518  1.00 10.00      A   
ATOM    417  CD  LYS A  47     -15.074  -1.867   3.588  1.00 10.00      A   
ATOM    418  CE  LYS A  47     -14.621  -0.618   2.845  1.00 10.00      A   
ATOM    419  NZ  LYS A  47     -15.613  -0.179   1.832  1.00 10.00      A   
ATOM    420  HZ1 LYS A  47     -15.547   0.858   1.685  1.00 10.00      A   
ATOM    421  HZ2 LYS A  47     -16.573  -0.412   2.145  1.00 10.00      A   
ATOM    422  HZ3 LYS A  47     -15.434  -0.654   0.926  1.00 10.00      A   
ATOM    423  C   LYS A  47     -17.168  -0.742   7.047  1.00 10.00      A   
ATOM    424  O   LYS A  47     -18.028   0.032   6.622  1.00 10.00      A   
ATOM    425  N   VAL A  48     -16.129  -0.348   7.772  1.00 10.00      A   
ATOM    426  HN  VAL A  48     -15.509  -1.025   8.123  1.00 10.00      A   
ATOM    427  CA  VAL A  48     -15.881   1.056   8.076  1.00 10.00      A   
ATOM    428  CB  VAL A  48     -16.054   1.388   9.575  1.00 10.00      A   
ATOM    429  CG1 VAL A  48     -17.530   1.473   9.932  1.00 10.00      A   
ATOM    430  CG2 VAL A  48     -15.346   0.364  10.451  1.00 10.00      A   
ATOM    431  C   VAL A  48     -14.485   1.456   7.611  1.00 10.00      A   
ATOM    432  O   VAL A  48     -13.479   0.924   8.086  1.00 10.00      A   
ATOM    433  N   PHE A  49     -14.434   2.369   6.656  1.00 10.00      A   
ATOM    434  HN  PHE A  49     -15.269   2.744   6.312  1.00 10.00      A   
ATOM    435  CA  PHE A  49     -13.172   2.834   6.109  1.00 10.00      A   
ATOM    436  CB  PHE A  49     -13.256   2.916   4.582  1.00 10.00      A   
ATOM    437  CG  PHE A  49     -11.928   3.097   3.905  1.00 10.00      A   
ATOM    438  CD1 PHE A  49     -10.923   2.157   4.053  1.00 10.00      A   
ATOM    439  CD2 PHE A  49     -11.690   4.202   3.112  1.00 10.00      A   
ATOM    440  CE1 PHE A  49      -9.703   2.320   3.420  1.00 10.00      A   
ATOM    441  CE2 PHE A  49     -10.475   4.373   2.479  1.00 10.00      A   
ATOM    442  CZ  PHE A  49      -9.479   3.430   2.632  1.00 10.00      A   
ATOM    443  C   PHE A  49     -12.805   4.188   6.700  1.00 10.00      A   
ATOM    444  O   PHE A  49     -13.471   5.191   6.440  1.00 10.00      A   
ATOM    445  N   ILE A  50     -11.768   4.206   7.528  1.00 10.00      A   
ATOM    446  HN  ILE A  50     -11.292   3.367   7.723  1.00 10.00      A   
ATOM    447  CA  ILE A  50     -11.320   5.439   8.162  1.00 10.00      A   
ATOM    448  CB  ILE A  50     -11.241   5.295   9.699  1.00 10.00      A   
ATOM    449  CG1 ILE A  50     -12.537   4.697  10.263  1.00 10.00      A   
ATOM    450  CG2 ILE A  50     -10.940   6.634  10.356  1.00 10.00      A   
ATOM    451  CD1 ILE A  50     -13.768   5.562  10.060  1.00 10.00      A   
ATOM    452  C   ILE A  50      -9.949   5.844   7.624  1.00 10.00      A   
ATOM    453  O   ILE A  50      -8.970   5.110   7.779  1.00 10.00      A   
ATOM    454  N   GLY A  51      -9.892   7.009   6.990  1.00 10.00      A   
ATOM    455  HN  GLY A  51     -10.707   7.548   6.908  1.00 10.00      A   
ATOM    456  CA  GLY A  51      -8.644   7.498   6.428  1.00 10.00      A   
ATOM    457  C   GLY A  51      -7.595   7.767   7.486  1.00 10.00      A   
ATOM    458  O   GLY A  51      -6.488   7.244   7.415  1.00 10.00      A   
ATOM    459  N   ASN A  52      -7.949   8.578   8.473  1.00 10.00      A   
ATOM    460  HN  ASN A  52      -8.857   8.959   8.480  1.00 10.00      A   
ATOM    461  CA  ASN A  52      -7.031   8.914   9.553  1.00 10.00      A   
ATOM    462  CB  ASN A  52      -6.815  10.432   9.610  1.00 10.00      A   
ATOM    463  CG  ASN A  52      -5.681  10.854  10.528  1.00 10.00      A   
ATOM    464  OD1 ASN A  52      -5.301  10.135  11.452  1.00 10.00      A   
ATOM    465  ND2 ASN A  52      -5.141  12.038  10.287  1.00 10.00      A   
ATOM    466 HD21 ASN A  52      -5.491  12.565   9.543  1.00 10.00      A   
ATOM    467 HD22 ASN A  52      -4.408  12.340  10.869  1.00 10.00      A   
ATOM    468  C   ASN A  52      -7.591   8.419  10.881  1.00 10.00      A   
ATOM    469  O   ASN A  52      -8.714   8.762  11.257  1.00 10.00      A   
ATOM    470  N   CYS A  53      -6.806   7.625  11.591  1.00 10.00      A   
ATOM    471  HN  CYS A  53      -5.915   7.397  11.244  1.00 10.00      A   
ATOM    472  CA  CYS A  53      -7.224   7.079  12.877  1.00 10.00      A   
ATOM    473  CB  CYS A  53      -6.190   6.072  13.387  1.00 10.00      A   
ATOM    474  SG  CYS A  53      -4.470   6.612  13.236  1.00 10.00      A   
ATOM    475  HG  CYS A  53      -3.784   5.625  12.671  1.00 10.00      A   
ATOM    476  C   CYS A  53      -7.447   8.179  13.918  1.00 10.00      A   
ATOM    477  O   CYS A  53      -8.142   7.976  14.909  1.00 10.00      A   
ATOM    478  N   TYR A  54      -6.860   9.346  13.687  1.00 10.00      A   
ATOM    479  HN  TYR A  54      -6.311   9.461  12.881  1.00 10.00      A   
ATOM    480  CA  TYR A  54      -7.001  10.453  14.614  1.00 10.00      A   
ATOM    481  CB  TYR A  54      -5.651  11.119  14.868  1.00 10.00      A   
ATOM    482  CG  TYR A  54      -4.686  10.222  15.604  1.00 10.00      A   
ATOM    483  CD1 TYR A  54      -3.424   9.953  15.091  1.00 10.00      A   
ATOM    484  CD2 TYR A  54      -5.042   9.641  16.813  1.00 10.00      A   
ATOM    485  CE1 TYR A  54      -2.542   9.129  15.765  1.00 10.00      A   
ATOM    486  CE2 TYR A  54      -4.169   8.817  17.490  1.00 10.00      A   
ATOM    487  CZ  TYR A  54      -2.921   8.564  16.965  1.00 10.00      A   
ATOM    488  OH  TYR A  54      -2.047   7.750  17.648  1.00 10.00      A   
ATOM    489  HH  TYR A  54      -1.619   8.271  18.356  1.00 10.00      A   
ATOM    490  C   TYR A  54      -8.043  11.461  14.149  1.00 10.00      A   
ATOM    491  O   TYR A  54      -8.129  12.569  14.675  1.00 10.00      A   
ATOM    492  N   ALA A  55      -8.849  11.067  13.174  1.00 10.00      A   
ATOM    493  HN  ALA A  55      -8.742  10.167  12.795  1.00 10.00      A   
ATOM    494  CA  ALA A  55      -9.894  11.941  12.657  1.00 10.00      A   
ATOM    495  CB  ALA A  55     -10.109  11.707  11.171  1.00 10.00      A   
ATOM    496  C   ALA A  55     -11.191  11.734  13.427  1.00 10.00      A   
ATOM    497  O   ALA A  55     -12.060  12.606  13.452  1.00 10.00      A   
ATOM    498  N   VAL A  56     -11.304  10.580  14.068  1.00 10.00      A   
ATOM    499  HN  VAL A  56     -10.564   9.936  14.028  1.00 10.00      A   
ATOM    500  CA  VAL A  56     -12.490  10.239  14.841  1.00 10.00      A   
ATOM    501  CB  VAL A  56     -13.530   9.507  13.957  1.00 10.00      A   
ATOM    502  CG1 VAL A  56     -13.012   8.156  13.482  1.00 10.00      A   
ATOM    503  CG2 VAL A  56     -14.874   9.372  14.659  1.00 10.00      A   
ATOM    504  C   VAL A  56     -12.103   9.364  16.034  1.00 10.00      A   
ATOM    505  O   VAL A  56     -11.078   8.685  16.002  1.00 10.00      A   
ATOM    506  N   SER A  57     -12.906   9.405  17.085  1.00 10.00      A   
ATOM    507  HN  SER A  57     -13.698   9.980  17.063  1.00 10.00      A   
ATOM    508  CA  SER A  57     -12.641   8.614  18.278  1.00 10.00      A   
ATOM    509  CB  SER A  57     -13.276   9.282  19.498  1.00 10.00      A   
ATOM    510  OG  SER A  57     -13.132  10.694  19.436  1.00 10.00      A   
ATOM    511  HG  SER A  57     -13.869  11.067  18.942  1.00 10.00      A   
ATOM    512  C   SER A  57     -13.175   7.190  18.110  1.00 10.00      A   
ATOM    513  O   SER A  57     -14.272   6.995  17.575  1.00 10.00      A   
ATOM    514  N   PRO A  58     -12.397   6.183  18.550  1.00 10.00      A   
ATOM    515  CA  PRO A  58     -12.785   4.768  18.453  1.00 10.00      A   
ATOM    516  CB  PRO A  58     -11.751   4.062  19.334  1.00 10.00      A   
ATOM    517  CG  PRO A  58     -10.550   4.940  19.289  1.00 10.00      A   
ATOM    518  CD  PRO A  58     -11.060   6.349  19.155  1.00 10.00      A   
ATOM    519  C   PRO A  58     -14.185   4.494  19.000  1.00 10.00      A   
ATOM    520  O   PRO A  58     -14.998   3.835  18.347  1.00 10.00      A   
ATOM    521  N   ALA A  59     -14.460   5.018  20.192  1.00 10.00      A   
ATOM    522  HN  ALA A  59     -13.772   5.558  20.645  1.00 10.00      A   
ATOM    523  CA  ALA A  59     -15.746   4.817  20.850  1.00 10.00      A   
ATOM    524  CB  ALA A  59     -15.746   5.451  22.234  1.00 10.00      A   
ATOM    525  C   ALA A  59     -16.916   5.335  20.018  1.00 10.00      A   
ATOM    526  O   ALA A  59     -18.001   4.757  20.049  1.00 10.00      A   
ATOM    527  N   THR A  60     -16.690   6.410  19.269  1.00 10.00      A   
ATOM    528  HN  THR A  60     -15.797   6.815  19.270  1.00 10.00      A   
ATOM    529  CA  THR A  60     -17.732   7.006  18.441  1.00 10.00      A   
ATOM    530  CB  THR A  60     -17.259   8.340  17.836  1.00 10.00      A   
ATOM    531  OG1 THR A  60     -16.419   9.016  18.784  1.00 10.00      A   
ATOM    532  HG1 THR A  60     -16.314   9.937  18.510  1.00 10.00      A   
ATOM    533  CG2 THR A  60     -18.446   9.229  17.495  1.00 10.00      A   
ATOM    534  C   THR A  60     -18.161   6.067  17.315  1.00 10.00      A   
ATOM    535  O   THR A  60     -19.356   5.826  17.120  1.00 10.00      A   
ATOM    536  N   VAL A  61     -17.179   5.523  16.600  1.00 10.00      A   
ATOM    537  HN  VAL A  61     -16.248   5.739  16.826  1.00 10.00      A   
ATOM    538  CA  VAL A  61     -17.446   4.612  15.486  1.00 10.00      A   
ATOM    539  CB  VAL A  61     -16.143   4.181  14.775  1.00 10.00      A   
ATOM    540  CG1 VAL A  61     -16.449   3.476  13.462  1.00 10.00      A   
ATOM    541  CG2 VAL A  61     -15.232   5.376  14.540  1.00 10.00      A   
ATOM    542  C   VAL A  61     -18.182   3.366  15.968  1.00 10.00      A   
ATOM    543  O   VAL A  61     -19.197   2.973  15.400  1.00 10.00      A   
ATOM    544  N   ILE A  62     -17.674   2.768  17.037  1.00 10.00      A   
ATOM    545  HN  ILE A  62     -16.868   3.141  17.451  1.00 10.00      A   
ATOM    546  CA  ILE A  62     -18.270   1.565  17.610  1.00 10.00      A   
ATOM    547  CB  ILE A  62     -17.419   1.039  18.786  1.00 10.00      A   
ATOM    548  CG1 ILE A  62     -15.985   0.774  18.315  1.00 10.00      A   
ATOM    549  CG2 ILE A  62     -18.030  -0.225  19.369  1.00 10.00      A   
ATOM    550  CD1 ILE A  62     -15.024   0.433  19.431  1.00 10.00      A   
ATOM    551  C   ILE A  62     -19.701   1.825  18.089  1.00 10.00      A   
ATOM    552  O   ILE A  62     -20.560   0.943  18.033  1.00 10.00      A   
ATOM    553  N   ARG A  63     -19.950   3.036  18.556  1.00 10.00      A   
ATOM    554  HN  ARG A  63     -19.227   3.701  18.573  1.00 10.00      A   
ATOM    555  CA  ARG A  63     -21.268   3.404  19.046  1.00 10.00      A   
ATOM    556  CB  ARG A  63     -21.186   4.689  19.867  1.00 10.00      A   
ATOM    557  CG  ARG A  63     -22.477   5.090  20.557  1.00 10.00      A   
ATOM    558  CD  ARG A  63     -22.193   5.793  21.874  1.00 10.00      A   
ATOM    559  NE  ARG A  63     -21.301   6.940  21.707  1.00 10.00      A   
ATOM    560  HE  ARG A  63     -21.556   7.617  21.036  1.00 10.00      A   
ATOM    561  CZ  ARG A  63     -20.186   7.126  22.409  1.00 10.00      A   
ATOM    562  NH1 ARG A  63     -19.814   6.246  23.335  1.00 10.00      A   
ATOM    563 HH11 ARG A  63     -18.938   6.400  23.880  1.00 10.00      A   
ATOM    564 HH12 ARG A  63     -20.393   5.397  23.523  1.00 10.00      A   
ATOM    565  NH2 ARG A  63     -19.443   8.202  22.196  1.00 10.00      A   
ATOM    566 HH21 ARG A  63     -19.735   8.904  21.479  1.00 10.00      A   
ATOM    567 HH22 ARG A  63     -18.563   8.353  22.743  1.00 10.00      A   
ATOM    568  C   ARG A  63     -22.251   3.555  17.892  1.00 10.00      A   
ATOM    569  O   ARG A  63     -23.387   3.090  17.967  1.00 10.00      A   
ATOM    570  N   ARG A  64     -21.804   4.178  16.813  1.00 10.00      A   
ATOM    571  HN  ARG A  64     -20.878   4.508  16.795  1.00 10.00      A   
ATOM    572  CA  ARG A  64     -22.660   4.382  15.657  1.00 10.00      A   
ATOM    573  CB  ARG A  64     -22.101   5.477  14.745  1.00 10.00      A   
ATOM    574  CG  ARG A  64     -23.047   5.898  13.634  1.00 10.00      A   
ATOM    575  CD  ARG A  64     -22.502   7.083  12.855  1.00 10.00      A   
ATOM    576  NE  ARG A  64     -23.069   7.144  11.510  1.00 10.00      A   
ATOM    577  HE  ARG A  64     -23.834   6.558  11.322  1.00 10.00      A   
ATOM    578  CZ  ARG A  64     -22.619   7.938  10.537  1.00 10.00      A   
ATOM    579  NH1 ARG A  64     -21.593   8.755  10.754  1.00 10.00      A   
ATOM    580 HH11 ARG A  64     -21.247   9.373   9.989  1.00 10.00      A   
ATOM    581 HH12 ARG A  64     -21.123   8.788  11.697  1.00 10.00      A   
ATOM    582  NH2 ARG A  64     -23.182   7.902   9.335  1.00 10.00      A   
ATOM    583 HH21 ARG A  64     -23.974   7.256   9.141  1.00 10.00      A   
ATOM    584 HH22 ARG A  64     -22.825   8.527   8.574  1.00 10.00      A   
ATOM    585  C   ARG A  64     -22.872   3.082  14.878  1.00 10.00      A   
ATOM    586  O   ARG A  64     -24.001   2.749  14.514  1.00 10.00      A   
ATOM    587  N   PHE A  65     -21.792   2.353  14.631  1.00 10.00      A   
ATOM    588  HN  PHE A  65     -20.919   2.657  14.967  1.00 10.00      A   
ATOM    589  CA  PHE A  65     -21.865   1.099  13.888  1.00 10.00      A   
ATOM    590  CB  PHE A  65     -21.019   1.184  12.612  1.00 10.00      A   
ATOM    591  CG  PHE A  65     -21.397   2.304  11.691  1.00 10.00      A   
ATOM    592  CD1 PHE A  65     -20.710   3.507  11.724  1.00 10.00      A   
ATOM    593  CD2 PHE A  65     -22.438   2.157  10.791  1.00 10.00      A   
ATOM    594  CE1 PHE A  65     -21.052   4.544  10.878  1.00 10.00      A   
ATOM    595  CE2 PHE A  65     -22.787   3.190   9.941  1.00 10.00      A   
ATOM    596  CZ  PHE A  65     -22.094   4.384   9.984  1.00 10.00      A   
ATOM    597  C   PHE A  65     -21.383  -0.067  14.747  1.00 10.00      A   
ATOM    598  O   PHE A  65     -20.182  -0.299  14.873  1.00 10.00      A   
ATOM    599  N   PRO A  66     -22.310  -0.804  15.374  1.00 10.00      A   
ATOM    600  CA  PRO A  66     -21.979  -1.940  16.226  1.00 10.00      A   
ATOM    601  CB  PRO A  66     -23.127  -1.942  17.253  1.00 10.00      A   
ATOM    602  CG  PRO A  66     -24.141  -0.945  16.763  1.00 10.00      A   
ATOM    603  CD  PRO A  66     -23.754  -0.569  15.359  1.00 10.00      A   
ATOM    604  C   PRO A  66     -21.948  -3.277  15.474  1.00 10.00      A   
ATOM    605  O   PRO A  66     -21.510  -4.292  16.021  1.00 10.00      A   
ATOM    606  N   LYS A  67     -22.396  -3.283  14.226  1.00 10.00      A   
ATOM    607  HN  LYS A  67     -22.707  -2.444  13.822  1.00 10.00      A   
ATOM    608  CA  LYS A  67     -22.430  -4.515  13.440  1.00 10.00      A   
ATOM    609  CB  LYS A  67     -23.809  -4.732  12.812  1.00 10.00      A   
ATOM    610  CG  LYS A  67     -24.873  -5.193  13.795  1.00 10.00      A   
ATOM    611  CD  LYS A  67     -26.162  -5.566  13.081  1.00 10.00      A   
ATOM    612  CE  LYS A  67     -27.212  -6.053  14.065  1.00 10.00      A   
ATOM    613  NZ  LYS A  67     -28.497  -6.383  13.398  1.00 10.00      A   
ATOM    614  HZ1 LYS A  67     -29.157  -6.803  14.087  1.00 10.00      A   
ATOM    615  HZ2 LYS A  67     -28.338  -7.063  12.627  1.00 10.00      A   
ATOM    616  HZ3 LYS A  67     -28.928  -5.523  13.002  1.00 10.00      A   
ATOM    617  C   LYS A  67     -21.341  -4.565  12.374  1.00 10.00      A   
ATOM    618  O   LYS A  67     -21.492  -5.238  11.352  1.00 10.00      A   
ATOM    619  N   VAL A  68     -20.239  -3.869  12.618  1.00 10.00      A   
ATOM    620  HN  VAL A  68     -20.171  -3.355  13.448  1.00 10.00      A   
ATOM    621  CA  VAL A  68     -19.126  -3.846  11.675  1.00 10.00      A   
ATOM    622  CB  VAL A  68     -18.133  -2.709  11.999  1.00 10.00      A   
ATOM    623  CG1 VAL A  68     -16.964  -2.707  11.030  1.00 10.00      A   
ATOM    624  CG2 VAL A  68     -18.840  -1.364  11.963  1.00 10.00      A   
ATOM    625  C   VAL A  68     -18.395  -5.187  11.661  1.00 10.00      A   
ATOM    626  O   VAL A  68     -18.164  -5.796  12.710  1.00 10.00      A   
ATOM    627  N   ARG A  69     -18.058  -5.650  10.461  1.00 10.00      A   
ATOM    628  HN  ARG A  69     -18.300  -5.124   9.664  1.00 10.00      A   
ATOM    629  CA  ARG A  69     -17.355  -6.911  10.284  1.00 10.00      A   
ATOM    630  CB  ARG A  69     -18.115  -7.798   9.295  1.00 10.00      A   
ATOM    631  CG  ARG A  69     -19.563  -8.064   9.667  1.00 10.00      A   
ATOM    632  CD  ARG A  69     -19.670  -8.993  10.862  1.00 10.00      A   
ATOM    633  NE  ARG A  69     -21.018  -9.532  11.003  1.00 10.00      A   
ATOM    634  HE  ARG A  69     -21.737  -8.897  11.225  1.00 10.00      A   
ATOM    635  CZ  ARG A  69     -21.322 -10.817  10.829  1.00 10.00      A   
ATOM    636  NH1 ARG A  69     -20.374 -11.692  10.506  1.00 10.00      A   
ATOM    637 HH11 ARG A  69     -20.613 -12.699  10.373  1.00 10.00      A   
ATOM    638 HH12 ARG A  69     -19.382 -11.375  10.374  1.00 10.00      A   
ATOM    639  NH2 ARG A  69     -22.573 -11.226  10.967  1.00 10.00      A   
ATOM    640 HH21 ARG A  69     -22.814 -12.229  10.830  1.00 10.00      A   
ATOM    641 HH22 ARG A  69     -23.325 -10.547  11.210  1.00 10.00      A   
ATOM    642  C   ARG A  69     -15.945  -6.676   9.751  1.00 10.00      A   
ATOM    643  O   ARG A  69     -15.038  -7.475   9.992  1.00 10.00      A   
ATOM    644  N   SER A  70     -15.763  -5.580   9.019  1.00 10.00      A   
ATOM    645  HN  SER A  70     -16.517  -4.969   8.866  1.00 10.00      A   
ATOM    646  CA  SER A  70     -14.468  -5.259   8.437  1.00 10.00      A   
ATOM    647  CB  SER A  70     -14.541  -5.422   6.920  1.00 10.00      A   
ATOM    648  OG  SER A  70     -15.314  -6.562   6.573  1.00 10.00      A   
ATOM    649  HG  SER A  70     -15.358  -7.158   7.329  1.00 10.00      A   
ATOM    650  C   SER A  70     -14.036  -3.836   8.800  1.00 10.00      A   
ATOM    651  O   SER A  70     -14.786  -2.877   8.602  1.00 10.00      A   
ATOM    652  N   VAL A  71     -12.833  -3.706   9.344  1.00 10.00      A   
ATOM    653  HN  VAL A  71     -12.279  -4.507   9.478  1.00 10.00      A   
ATOM    654  CA  VAL A  71     -12.303  -2.406   9.744  1.00 10.00      A   
ATOM    655  CB  VAL A  71     -12.133  -2.320  11.282  1.00 10.00      A   
ATOM    656  CG1 VAL A  71     -11.841  -0.893  11.714  1.00 10.00      A   
ATOM    657  CG2 VAL A  71     -13.360  -2.853  12.004  1.00 10.00      A   
ATOM    658  C   VAL A  71     -10.943  -2.155   9.091  1.00 10.00      A   
ATOM    659  O   VAL A  71     -10.027  -2.975   9.218  1.00 10.00      A   
ATOM    660  N   GLU A  72     -10.816  -1.031   8.387  1.00 10.00      A   
ATOM    661  HN  GLU A  72     -11.588  -0.429   8.299  1.00 10.00      A   
ATOM    662  CA  GLU A  72      -9.560  -0.668   7.730  1.00 10.00      A   
ATOM    663  CB  GLU A  72      -9.676  -0.831   6.212  1.00 10.00      A   
ATOM    664  CG  GLU A  72      -8.384  -0.551   5.469  1.00 10.00      A   
ATOM    665  CD  GLU A  72      -8.384  -1.105   4.058  1.00 10.00      A   
ATOM    666  OE1 GLU A  72      -9.302  -0.781   3.278  1.00 10.00      A   
ATOM    667  OE2 GLU A  72      -7.452  -1.859   3.711  1.00 10.00      A   
ATOM    668  C   GLU A  72      -9.168   0.764   8.095  1.00 10.00      A   
ATOM    669  O   GLU A  72      -9.945   1.696   7.881  1.00 10.00      A   
ATOM    670  N   LEU A  73      -7.967   0.934   8.649  1.00 10.00      A   
ATOM    671  HN  LEU A  73      -7.377   0.159   8.770  1.00 10.00      A   
ATOM    672  CA  LEU A  73      -7.504   2.253   9.066  1.00 10.00      A   
ATOM    673  CB  LEU A  73      -7.710   2.436  10.573  1.00 10.00      A   
ATOM    674  CG  LEU A  73      -9.020   3.083  11.022  1.00 10.00      A   
ATOM    675  CD1 LEU A  73     -10.097   2.036  11.250  1.00 10.00      A   
ATOM    676  CD2 LEU A  73      -8.799   3.904  12.278  1.00 10.00      A   
ATOM    677  C   LEU A  73      -6.032   2.488   8.737  1.00 10.00      A   
ATOM    678  O   LEU A  73      -5.250   1.543   8.594  1.00 10.00      A   
ATOM    679  N   LYS A  74      -5.667   3.760   8.622  1.00 10.00      A   
ATOM    680  HN  LYS A  74      -6.346   4.461   8.729  1.00 10.00      A   
ATOM    681  CA  LYS A  74      -4.294   4.157   8.344  1.00 10.00      A   
ATOM    682  CB  LYS A  74      -4.191   4.824   6.967  1.00 10.00      A   
ATOM    683  CG  LYS A  74      -4.747   3.983   5.825  1.00 10.00      A   
ATOM    684  CD  LYS A  74      -4.548   4.669   4.482  1.00 10.00      A   
ATOM    685  CE  LYS A  74      -5.477   4.101   3.419  1.00 10.00      A   
ATOM    686  NZ  LYS A  74      -5.299   4.764   2.098  1.00 10.00      A   
ATOM    687  HZ1 LYS A  74      -6.164   4.679   1.525  1.00 10.00      A   
ATOM    688  HZ2 LYS A  74      -4.517   4.321   1.581  1.00 10.00      A   
ATOM    689  HZ3 LYS A  74      -5.075   5.775   2.227  1.00 10.00      A   
ATOM    690  C   LYS A  74      -3.830   5.107   9.447  1.00 10.00      A   
ATOM    691  O   LYS A  74      -4.660   5.741  10.101  1.00 10.00      A   
ATOM    692  N   GLY A  75      -2.525   5.197   9.671  1.00 10.00      A   
ATOM    693  HN  GLY A  75      -1.900   4.678   9.119  1.00 10.00      A   
ATOM    694  CA  GLY A  75      -2.023   6.066  10.728  1.00 10.00      A   
ATOM    695  C   GLY A  75      -0.911   6.997  10.286  1.00 10.00      A   
ATOM    696  O   GLY A  75      -1.153   8.175  10.018  1.00 10.00      A   
ATOM    697  N   LYS A  76       0.310   6.473  10.239  1.00 10.00      A   
ATOM    698  HN  LYS A  76       0.430   5.532  10.494  1.00 10.00      A   
ATOM    699  CA  LYS A  76       1.478   7.249   9.835  1.00 10.00      A   
ATOM    700  CB  LYS A  76       2.735   6.369   9.823  1.00 10.00      A   
ATOM    701  CG  LYS A  76       3.438   6.232  11.166  1.00 10.00      A   
ATOM    702  CD  LYS A  76       4.709   5.404  11.039  1.00 10.00      A   
ATOM    703  CE  LYS A  76       5.503   5.408  12.336  1.00 10.00      A   
ATOM    704  NZ  LYS A  76       6.877   4.871  12.154  1.00 10.00      A   
ATOM    705  HZ1 LYS A  76       7.450   5.060  12.999  1.00 10.00      A   
ATOM    706  HZ2 LYS A  76       7.334   5.317  11.332  1.00 10.00      A   
ATOM    707  HZ3 LYS A  76       6.839   3.836  11.999  1.00 10.00      A   
ATOM    708  C   LYS A  76       1.291   7.876   8.458  1.00 10.00      A   
ATOM    709  O   LYS A  76       0.735   7.251   7.554  1.00 10.00      A   
ATOM    710  N   PRO A  77       1.752   9.123   8.287  1.00 10.00      A   
ATOM    711  CA  PRO A  77       1.652   9.834   7.010  1.00 10.00      A   
ATOM    712  CB  PRO A  77       2.132  11.250   7.343  1.00 10.00      A   
ATOM    713  CG  PRO A  77       2.979  11.090   8.556  1.00 10.00      A   
ATOM    714  CD  PRO A  77       2.388   9.948   9.331  1.00 10.00      A   
ATOM    715  C   PRO A  77       2.542   9.204   5.940  1.00 10.00      A   
ATOM    716  O   PRO A  77       3.393   8.365   6.237  1.00 10.00      A   
ATOM    717  N   HIS A  78       2.346   9.629   4.703  1.00 10.00      A   
ATOM    718  HN  HIS A  78       1.668  10.324   4.542  1.00 10.00      A   
ATOM    719  CA  HIS A  78       3.105   9.112   3.571  1.00 10.00      A   
ATOM    720  CB  HIS A  78       2.565   9.730   2.270  1.00 10.00      A   
ATOM    721  CG  HIS A  78       3.425   9.537   1.059  1.00 10.00      A   
ATOM    722  ND1 HIS A  78       4.012  10.575   0.372  1.00 10.00      A   
ATOM    723  HD1 HIS A  78       3.935  11.540   0.599  1.00 10.00      A   
ATOM    724  CD2 HIS A  78       3.785   8.404   0.403  1.00 10.00      A   
ATOM    725  CE1 HIS A  78       4.699  10.059  -0.651  1.00 10.00      A   
ATOM    726  NE2 HIS A  78       4.595   8.742  -0.679  1.00 10.00      A   
ATOM    727  C   HIS A  78       4.614   9.348   3.727  1.00 10.00      A   
ATOM    728  O   HIS A  78       5.423   8.469   3.430  1.00 10.00      A   
ATOM    729  N   PHE A  79       4.992  10.516   4.232  1.00 10.00      A   
ATOM    730  HN  PHE A  79       4.307  11.173   4.492  1.00 10.00      A   
ATOM    731  CA  PHE A  79       6.410  10.843   4.404  1.00 10.00      A   
ATOM    732  CB  PHE A  79       6.627  12.347   4.585  1.00 10.00      A   
ATOM    733  CG  PHE A  79       6.636  13.124   3.298  1.00 10.00      A   
ATOM    734  CD1 PHE A  79       6.634  12.474   2.075  1.00 10.00      A   
ATOM    735  CD2 PHE A  79       6.651  14.510   3.313  1.00 10.00      A   
ATOM    736  CE1 PHE A  79       6.649  13.186   0.891  1.00 10.00      A   
ATOM    737  CE2 PHE A  79       6.666  15.230   2.133  1.00 10.00      A   
ATOM    738  CZ  PHE A  79       6.663  14.567   0.920  1.00 10.00      A   
ATOM    739  C   PHE A  79       7.072  10.058   5.535  1.00 10.00      A   
ATOM    740  O   PHE A  79       8.288  10.133   5.731  1.00 10.00      A   
ATOM    741  N   ALA A  80       6.280   9.290   6.271  1.00 10.00      A   
ATOM    742  HN  ALA A  80       5.322   9.249   6.064  1.00 10.00      A   
ATOM    743  CA  ALA A  80       6.809   8.494   7.367  1.00 10.00      A   
ATOM    744  CB  ALA A  80       5.692   8.040   8.294  1.00 10.00      A   
ATOM    745  C   ALA A  80       7.580   7.296   6.827  1.00 10.00      A   
ATOM    746  O   ALA A  80       8.439   6.735   7.508  1.00 10.00      A   
ATOM    747  N   ASP A  81       7.293   6.939   5.580  1.00 10.00      A   
ATOM    748  HN  ASP A  81       6.618   7.450   5.083  1.00 10.00      A   
ATOM    749  CA  ASP A  81       7.947   5.808   4.926  1.00 10.00      A   
ATOM    750  CB  ASP A  81       7.111   5.320   3.733  1.00 10.00      A   
ATOM    751  CG  ASP A  81       5.934   4.443   4.125  1.00 10.00      A   
ATOM    752  OD1 ASP A  81       5.746   4.187   5.330  1.00 10.00      A   
ATOM    753  OD2 ASP A  81       5.191   4.000   3.215  1.00 10.00      A   
ATOM    754  C   ASP A  81       9.344   6.186   4.443  1.00 10.00      A   
ATOM    755  O   ASP A  81      10.061   5.357   3.883  1.00 10.00      A   
ATOM    756  N   PHE A  82       9.724   7.444   4.661  1.00 10.00      A   
ATOM    757  HN  PHE A  82       9.103   8.057   5.107  1.00 10.00      A   
ATOM    758  CA  PHE A  82      11.033   7.935   4.243  1.00 10.00      A   
ATOM    759  CB  PHE A  82      10.874   9.075   3.233  1.00 10.00      A   
ATOM    760  CG  PHE A  82       9.983   8.726   2.080  1.00 10.00      A   
ATOM    761  CD1 PHE A  82      10.370   7.770   1.153  1.00 10.00      A   
ATOM    762  CD2 PHE A  82       8.754   9.342   1.927  1.00 10.00      A   
ATOM    763  CE1 PHE A  82       9.548   7.435   0.096  1.00 10.00      A   
ATOM    764  CE2 PHE A  82       7.927   9.015   0.872  1.00 10.00      A   
ATOM    765  CZ  PHE A  82       8.324   8.059  -0.045  1.00 10.00      A   
ATOM    766  C   PHE A  82      11.866   8.394   5.438  1.00 10.00      A   
ATOM    767  O   PHE A  82      12.863   9.099   5.276  1.00 10.00      A   
ATOM    768  N   ASN A  83      11.448   7.986   6.637  1.00 10.00      A   
ATOM    769  HN  ASN A  83      10.648   7.418   6.693  1.00 10.00      A   
ATOM    770  CA  ASN A  83      12.151   8.342   7.878  1.00 10.00      A   
ATOM    771  CB  ASN A  83      13.604   7.845   7.866  1.00 10.00      A   
ATOM    772  CG  ASN A  83      13.759   6.462   8.460  1.00 10.00      A   
ATOM    773  OD1 ASN A  83      12.991   6.057   9.328  1.00 10.00      A   
ATOM    774  ND2 ASN A  83      14.762   5.725   7.998  1.00 10.00      A   
ATOM    775 HD21 ASN A  83      15.341   6.111   7.310  1.00 10.00      A   
ATOM    776 HD22 ASN A  83      14.873   4.818   8.362  1.00 10.00      A   
ATOM    777  C   ASN A  83      12.110   9.839   8.168  1.00 10.00      A   
ATOM    778  O   ASN A  83      12.987  10.367   8.851  1.00 10.00      A   
ATOM    779  N   LEU A  84      11.086  10.518   7.660  1.00 10.00      A   
ATOM    780  HN  LEU A  84      10.411  10.043   7.134  1.00 10.00      A   
ATOM    781  CA  LEU A  84      10.947  11.955   7.871  1.00 10.00      A   
ATOM    782  CB  LEU A  84      10.284  12.622   6.662  1.00 10.00      A   
ATOM    783  CG  LEU A  84      11.104  12.633   5.368  1.00 10.00      A   
ATOM    784  CD1 LEU A  84      10.299  13.240   4.229  1.00 10.00      A   
ATOM    785  CD2 LEU A  84      12.410  13.389   5.561  1.00 10.00      A   
ATOM    786  C   LEU A  84      10.159  12.252   9.142  1.00 10.00      A   
ATOM    787  O   LEU A  84      10.210  13.361   9.671  1.00 10.00      A   
ATOM    788  N   VAL A  85       9.431  11.256   9.622  1.00 10.00      A   
ATOM    789  HN  VAL A  85       9.437  10.395   9.158  1.00 10.00      A   
ATOM    790  CA  VAL A  85       8.638  11.404  10.833  1.00 10.00      A   
ATOM    791  CB  VAL A  85       7.218  10.821  10.657  1.00 10.00      A   
ATOM    792  CG1 VAL A  85       6.389  10.997  11.920  1.00 10.00      A   
ATOM    793  CG2 VAL A  85       6.525  11.478   9.472  1.00 10.00      A   
ATOM    794  C   VAL A  85       9.347  10.729  12.005  1.00 10.00      A   
ATOM    795  O   VAL A  85       9.669   9.542  11.937  1.00 10.00      A   
ATOM    796  N   PRO A  86       9.602  11.489  13.083  1.00 10.00      A   
ATOM    797  CA  PRO A  86      10.289  10.993  14.283  1.00 10.00      A   
ATOM    798  CB  PRO A  86      10.174  12.156  15.270  1.00 10.00      A   
ATOM    799  CG  PRO A  86      10.028  13.358  14.409  1.00 10.00      A   
ATOM    800  CD  PRO A  86       9.238  12.912  13.214  1.00 10.00      A   
ATOM    801  C   PRO A  86       9.650   9.736  14.869  1.00 10.00      A   
ATOM    802  O   PRO A  86       8.440   9.511  14.741  1.00 10.00      A   
ATOM    803  N   ASP A  87      10.473   8.931  15.526  1.00 10.00      A   
ATOM    804  HN  ASP A  87      11.418   9.190  15.619  1.00 10.00      A   
ATOM    805  CA  ASP A  87      10.028   7.679  16.127  1.00 10.00      A   
ATOM    806  CB  ASP A  87      11.232   6.851  16.577  1.00 10.00      A   
ATOM    807  CG  ASP A  87      11.300   5.507  15.891  1.00 10.00      A   
ATOM    808  OD1 ASP A  87      11.940   5.412  14.817  1.00 10.00      A   
ATOM    809  OD2 ASP A  87      10.712   4.540  16.416  1.00 10.00      A   
ATOM    810  C   ASP A  87       9.102   7.919  17.309  1.00 10.00      A   
ATOM    811  O   ASP A  87       9.358   8.796  18.139  1.00 10.00      A   
ATOM    812  N   GLY A  88       8.030   7.133  17.381  1.00 10.00      A   
ATOM    813  HN  GLY A  88       7.889   6.448  16.690  1.00 10.00      A   
ATOM    814  CA  GLY A  88       7.081   7.262  18.470  1.00 10.00      A   
ATOM    815  C   GLY A  88       6.071   8.368  18.247  1.00 10.00      A   
ATOM    816  O   GLY A  88       5.525   8.917  19.203  1.00 10.00      A   
ATOM    817  N   TRP A  89       5.817   8.692  16.985  1.00 10.00      A   
ATOM    818  HN  TRP A  89       6.291   8.221  16.269  1.00 10.00      A   
ATOM    819  CA  TRP A  89       4.865   9.739  16.642  1.00 10.00      A   
ATOM    820  CB  TRP A  89       4.857   9.995  15.132  1.00 10.00      A   
ATOM    821  CG  TRP A  89       3.955  11.119  14.722  1.00 10.00      A   
ATOM    822  CD1 TRP A  89       4.172  12.454  14.909  1.00 10.00      A   
ATOM    823  CD2 TRP A  89       2.685  11.005  14.062  1.00 10.00      A   
ATOM    824  NE1 TRP A  89       3.121  13.177  14.405  1.00 10.00      A   
ATOM    825  HE1 TRP A  89       3.042  14.159  14.416  1.00 10.00      A   
ATOM    826  CE2 TRP A  89       2.194  12.314  13.885  1.00 10.00      A   
ATOM    827  CE3 TRP A  89       1.916   9.926  13.607  1.00 10.00      A   
ATOM    828  CZ2 TRP A  89       0.974  12.576  13.270  1.00 10.00      A   
ATOM    829  CZ3 TRP A  89       0.703  10.189  12.998  1.00 10.00      A   
ATOM    830  CH2 TRP A  89       0.244  11.503  12.838  1.00 10.00      A   
ATOM    831  C   TRP A  89       3.464   9.387  17.130  1.00 10.00      A   
ATOM    832  O   TRP A  89       2.790  10.207  17.757  1.00 10.00      A   
ATOM    833  N   GLY A  90       3.041   8.163  16.848  1.00 10.00      A   
ATOM    834  HN  GLY A  90       3.628   7.557  16.351  1.00 10.00      A   
ATOM    835  CA  GLY A  90       1.728   7.713  17.258  1.00 10.00      A   
ATOM    836  C   GLY A  90       1.210   6.612  16.356  1.00 10.00      A   
ATOM    837  O   GLY A  90       1.998   5.875  15.760  1.00 10.00      A   
ATOM    838  N   GLY A  91      -0.107   6.502  16.250  1.00 10.00      A   
ATOM    839  HN  GLY A  91      -0.688   7.126  16.746  1.00 10.00      A   
ATOM    840  CA  GLY A  91      -0.704   5.484  15.413  1.00 10.00      A   
ATOM    841  C   GLY A  91      -0.811   4.156  16.126  1.00 10.00      A   
ATOM    842  O   GLY A  91      -0.661   3.099  15.515  1.00 10.00      A   
ATOM    843  N   TYR A  92      -1.056   4.206  17.426  1.00 10.00      A   
ATOM    844  HN  TYR A  92      -1.162   5.076  17.860  1.00 10.00      A   
ATOM    845  CA  TYR A  92      -1.188   2.996  18.218  1.00 10.00      A   
ATOM    846  CB  TYR A  92      -0.921   3.290  19.693  1.00 10.00      A   
ATOM    847  CG  TYR A  92       0.503   3.697  19.993  1.00 10.00      A   
ATOM    848  CD1 TYR A  92       0.831   5.027  20.222  1.00 10.00      A   
ATOM    849  CD2 TYR A  92       1.519   2.751  20.053  1.00 10.00      A   
ATOM    850  CE1 TYR A  92       2.129   5.402  20.505  1.00 10.00      A   
ATOM    851  CE2 TYR A  92       2.821   3.119  20.334  1.00 10.00      A   
ATOM    852  CZ  TYR A  92       3.118   4.446  20.560  1.00 10.00      A   
ATOM    853  OH  TYR A  92       4.407   4.819  20.850  1.00 10.00      A   
ATOM    854  HH  TYR A  92       5.016   4.302  20.314  1.00 10.00      A   
ATOM    855  C   TYR A  92      -2.581   2.408  18.040  1.00 10.00      A   
ATOM    856  O   TYR A  92      -3.581   3.075  18.304  1.00 10.00      A   
ATOM    857  N   VAL A  93      -2.644   1.162  17.590  1.00 10.00      A   
ATOM    858  HN  VAL A  93      -1.810   0.680  17.388  1.00 10.00      A   
ATOM    859  CA  VAL A  93      -3.925   0.499  17.365  1.00 10.00      A   
ATOM    860  CB  VAL A  93      -3.846  -0.534  16.214  1.00 10.00      A   
ATOM    861  CG1 VAL A  93      -3.192  -1.832  16.667  1.00 10.00      A   
ATOM    862  CG2 VAL A  93      -5.222  -0.787  15.616  1.00 10.00      A   
ATOM    863  C   VAL A  93      -4.473  -0.154  18.639  1.00 10.00      A   
ATOM    864  O   VAL A  93      -5.602  -0.637  18.660  1.00 10.00      A   
ATOM    865  N   TYR A  94      -3.677  -0.138  19.707  1.00 10.00      A   
ATOM    866  HN  TYR A  94      -2.800   0.289  19.640  1.00 10.00      A   
ATOM    867  CA  TYR A  94      -4.086  -0.741  20.978  1.00 10.00      A   
ATOM    868  CB  TYR A  94      -3.020  -0.594  22.072  1.00 10.00      A   
ATOM    869  CG  TYR A  94      -3.244  -1.506  23.263  1.00 10.00      A   
ATOM    870  CD1 TYR A  94      -2.827  -2.829  23.235  1.00 10.00      A   
ATOM    871  CD2 TYR A  94      -3.877  -1.046  24.413  1.00 10.00      A   
ATOM    872  CE1 TYR A  94      -3.030  -3.673  24.310  1.00 10.00      A   
ATOM    873  CE2 TYR A  94      -4.084  -1.883  25.497  1.00 10.00      A   
ATOM    874  CZ  TYR A  94      -3.659  -3.196  25.439  1.00 10.00      A   
ATOM    875  OH  TYR A  94      -3.856  -4.033  26.519  1.00 10.00      A   
ATOM    876  HH  TYR A  94      -4.736  -3.886  26.888  1.00 10.00      A   
ATOM    877  C   TYR A  94      -5.463  -0.263  21.459  1.00 10.00      A   
ATOM    878  O   TYR A  94      -6.338  -1.091  21.700  1.00 10.00      A   
ATOM    879  N   PRO A  95      -5.693   1.067  21.601  1.00 10.00      A   
ATOM    880  CA  PRO A  95      -6.995   1.590  22.051  1.00 10.00      A   
ATOM    881  CB  PRO A  95      -6.838   3.108  21.934  1.00 10.00      A   
ATOM    882  CG  PRO A  95      -5.369   3.339  22.020  1.00 10.00      A   
ATOM    883  CD  PRO A  95      -4.726   2.155  21.359  1.00 10.00      A   
ATOM    884  C   PRO A  95      -8.143   1.113  21.161  1.00 10.00      A   
ATOM    885  O   PRO A  95      -9.230   0.791  21.648  1.00 10.00      A   
ATOM    886  N   TRP A  96      -7.891   1.062  19.858  1.00 10.00      A   
ATOM    887  HN  TRP A  96      -7.004   1.319  19.537  1.00 10.00      A   
ATOM    888  CA  TRP A  96      -8.892   0.622  18.898  1.00 10.00      A   
ATOM    889  CB  TRP A  96      -8.408   0.862  17.465  1.00 10.00      A   
ATOM    890  CG  TRP A  96      -8.348   2.307  17.085  1.00 10.00      A   
ATOM    891  CD1 TRP A  96      -7.324   3.176  17.319  1.00 10.00      A   
ATOM    892  CD2 TRP A  96      -9.360   3.049  16.395  1.00 10.00      A   
ATOM    893  NE1 TRP A  96      -7.637   4.418  16.824  1.00 10.00      A   
ATOM    894  HE1 TRP A  96      -7.061   5.215  16.873  1.00 10.00      A   
ATOM    895  CE2 TRP A  96      -8.881   4.366  16.251  1.00 10.00      A   
ATOM    896  CE3 TRP A  96     -10.624   2.729  15.890  1.00 10.00      A   
ATOM    897  CZ2 TRP A  96      -9.624   5.361  15.619  1.00 10.00      A   
ATOM    898  CZ3 TRP A  96     -11.359   3.717  15.263  1.00 10.00      A   
ATOM    899  CH2 TRP A  96     -10.857   5.018  15.133  1.00 10.00      A   
ATOM    900  C   TRP A  96      -9.209  -0.854  19.101  1.00 10.00      A   
ATOM    901  O   TRP A  96     -10.370  -1.236  19.253  1.00 10.00      A   
ATOM    902  N   ILE A  97      -8.166  -1.674  19.119  1.00 10.00      A   
ATOM    903  HN  ILE A  97      -7.264  -1.299  18.998  1.00 10.00      A   
ATOM    904  CA  ILE A  97      -8.316  -3.112  19.301  1.00 10.00      A   
ATOM    905  CB  ILE A  97      -6.963  -3.844  19.159  1.00 10.00      A   
ATOM    906  CG1 ILE A  97      -6.402  -3.669  17.746  1.00 10.00      A   
ATOM    907  CG2 ILE A  97      -7.090  -5.320  19.512  1.00 10.00      A   
ATOM    908  CD1 ILE A  97      -7.356  -4.079  16.644  1.00 10.00      A   
ATOM    909  C   ILE A  97      -8.938  -3.437  20.658  1.00 10.00      A   
ATOM    910  O   ILE A  97      -9.823  -4.285  20.753  1.00 10.00      A   
ATOM    911  N   GLU A  98      -8.477  -2.747  21.692  1.00 10.00      A   
ATOM    912  HN  GLU A  98      -7.770  -2.077  21.538  1.00 10.00      A   
ATOM    913  CA  GLU A  98      -8.969  -2.946  23.054  1.00 10.00      A   
ATOM    914  CB  GLU A  98      -8.185  -2.055  24.026  1.00 10.00      A   
ATOM    915  CG  GLU A  98      -8.408  -2.373  25.495  1.00 10.00      A   
ATOM    916  CD  GLU A  98      -8.804  -1.153  26.303  1.00 10.00      A   
ATOM    917  OE1 GLU A  98      -9.679  -1.276  27.182  1.00 10.00      A   
ATOM    918  OE2 GLU A  98      -8.243  -0.062  26.064  1.00 10.00      A   
ATOM    919  C   GLU A  98     -10.463  -2.645  23.161  1.00 10.00      A   
ATOM    920  O   GLU A  98     -11.191  -3.320  23.887  1.00 10.00      A   
ATOM    921  N   ALA A  99     -10.915  -1.637  22.431  1.00 10.00      A   
ATOM    922  HN  ALA A  99     -10.292  -1.137  21.857  1.00 10.00      A   
ATOM    923  CA  ALA A  99     -12.316  -1.255  22.461  1.00 10.00      A   
ATOM    924  CB  ALA A  99     -12.477   0.207  22.071  1.00 10.00      A   
ATOM    925  C   ALA A  99     -13.157  -2.144  21.552  1.00 10.00      A   
ATOM    926  O   ALA A  99     -14.302  -2.460  21.867  1.00 10.00      A   
ATOM    927  N   MET A 100     -12.576  -2.558  20.433  1.00 10.00      A   
ATOM    928  HN  MET A 100     -11.648  -2.291  20.250  1.00 10.00      A   
ATOM    929  CA  MET A 100     -13.281  -3.395  19.463  1.00 10.00      A   
ATOM    930  CB  MET A 100     -12.599  -3.351  18.088  1.00 10.00      A   
ATOM    931  CG  MET A 100     -12.725  -2.006  17.378  1.00 10.00      A   
ATOM    932  SD  MET A 100     -12.324  -2.088  15.620  1.00 10.00      A   
ATOM    933  CE  MET A 100     -10.556  -2.374  15.681  1.00 10.00      A   
ATOM    934  C   MET A 100     -13.453  -4.840  19.938  1.00 10.00      A   
ATOM    935  O   MET A 100     -14.385  -5.523  19.517  1.00 10.00      A   
ATOM    936  N   SER A 101     -12.580  -5.297  20.830  1.00 10.00      A   
ATOM    937  HN  SER A 101     -11.880  -4.700  21.170  1.00 10.00      A   
ATOM    938  CA  SER A 101     -12.652  -6.672  21.323  1.00 10.00      A   
ATOM    939  CB  SER A 101     -11.403  -7.044  22.127  1.00 10.00      A   
ATOM    940  OG  SER A 101     -10.727  -5.893  22.600  1.00 10.00      A   
ATOM    941  HG  SER A 101     -10.277  -5.458  21.860  1.00 10.00      A   
ATOM    942  C   SER A 101     -13.928  -6.942  22.122  1.00 10.00      A   
ATOM    943  O   SER A 101     -14.538  -8.005  21.994  1.00 10.00      A   
ATOM    944  N   SER A 102     -14.336  -5.976  22.933  1.00 10.00      A   
ATOM    945  HN  SER A 102     -13.806  -5.152  23.003  1.00 10.00      A   
ATOM    946  CA  SER A 102     -15.540  -6.118  23.746  1.00 10.00      A   
ATOM    947  CB  SER A 102     -15.317  -5.486  25.120  1.00 10.00      A   
ATOM    948  OG  SER A 102     -14.358  -4.442  25.045  1.00 10.00      A   
ATOM    949  HG  SER A 102     -14.705  -3.654  25.485  1.00 10.00      A   
ATOM    950  C   SER A 102     -16.757  -5.501  23.061  1.00 10.00      A   
ATOM    951  O   SER A 102     -17.733  -5.135  23.715  1.00 10.00      A   
ATOM    952  N   SER A 103     -16.701  -5.388  21.743  1.00 10.00      A   
ATOM    953  HN  SER A 103     -15.904  -5.701  21.269  1.00 10.00      A   
ATOM    954  CA  SER A 103     -17.802  -4.810  20.988  1.00 10.00      A   
ATOM    955  CB  SER A 103     -17.518  -3.343  20.667  1.00 10.00      A   
ATOM    956  OG  SER A 103     -17.285  -2.605  21.855  1.00 10.00      A   
ATOM    957  HG  SER A 103     -17.592  -3.115  22.615  1.00 10.00      A   
ATOM    958  C   SER A 103     -18.084  -5.594  19.707  1.00 10.00      A   
ATOM    959  O   SER A 103     -19.193  -6.094  19.509  1.00 10.00      A   
ATOM    960  N   TYR A 104     -17.082  -5.712  18.844  1.00 10.00      A   
ATOM    961  HN  TYR A 104     -16.205  -5.327  19.065  1.00 10.00      A   
ATOM    962  CA  TYR A 104     -17.246  -6.431  17.586  1.00 10.00      A   
ATOM    963  CB  TYR A 104     -16.378  -5.823  16.483  1.00 10.00      A   
ATOM    964  CG  TYR A 104     -16.688  -4.382  16.159  1.00 10.00      A   
ATOM    965  CD1 TYR A 104     -15.716  -3.405  16.291  1.00 10.00      A   
ATOM    966  CD2 TYR A 104     -17.947  -3.999  15.717  1.00 10.00      A   
ATOM    967  CE1 TYR A 104     -15.981  -2.088  15.988  1.00 10.00      A   
ATOM    968  CE2 TYR A 104     -18.222  -2.680  15.412  1.00 10.00      A   
ATOM    969  CZ  TYR A 104     -17.232  -1.729  15.550  1.00 10.00      A   
ATOM    970  OH  TYR A 104     -17.488  -0.416  15.241  1.00 10.00      A   
ATOM    971  HH  TYR A 104     -18.445  -0.272  15.212  1.00 10.00      A   
ATOM    972  C   TYR A 104     -16.900  -7.900  17.760  1.00 10.00      A   
ATOM    973  O   TYR A 104     -15.815  -8.343  17.394  1.00 10.00      A   
ATOM    974  N   THR A 105     -17.833  -8.654  18.314  1.00 10.00      A   
ATOM    975  HN  THR A 105     -18.684  -8.243  18.586  1.00 10.00      A   
ATOM    976  CA  THR A 105     -17.635 -10.075  18.551  1.00 10.00      A   
ATOM    977  CB  THR A 105     -18.769 -10.620  19.432  1.00 10.00      A   
ATOM    978  OG1 THR A 105     -19.770  -9.601  19.574  1.00 10.00      A   
ATOM    979  HG1 THR A 105     -20.016  -9.518  20.507  1.00 10.00      A   
ATOM    980  CG2 THR A 105     -18.240 -11.004  20.804  1.00 10.00      A   
ATOM    981  C   THR A 105     -17.582 -10.867  17.245  1.00 10.00      A   
ATOM    982  O   THR A 105     -17.073 -11.988  17.203  1.00 10.00      A   
ATOM    983  N   TRP A 106     -18.085 -10.269  16.178  1.00 10.00      A   
ATOM    984  HN  TRP A 106     -18.447  -9.365  16.267  1.00 10.00      A   
ATOM    985  CA  TRP A 106     -18.112 -10.925  14.881  1.00 10.00      A   
ATOM    986  CB  TRP A 106     -19.534 -10.935  14.318  1.00 10.00      A   
ATOM    987  CG  TRP A 106     -20.459 -11.842  15.072  1.00 10.00      A   
ATOM    988  CD1 TRP A 106     -21.312 -11.491  16.078  1.00 10.00      A   
ATOM    989  CD2 TRP A 106     -20.621 -13.259  14.888  1.00 10.00      A   
ATOM    990  NE1 TRP A 106     -21.994 -12.591  16.530  1.00 10.00      A   
ATOM    991  HE1 TRP A 106     -22.661 -12.593  17.249  1.00 10.00      A   
ATOM    992  CE2 TRP A 106     -21.591 -13.690  15.814  1.00 10.00      A   
ATOM    993  CE3 TRP A 106     -20.047 -14.202  14.027  1.00 10.00      A   
ATOM    994  CZ2 TRP A 106     -21.998 -15.021  15.908  1.00 10.00      A   
ATOM    995  CZ3 TRP A 106     -20.453 -15.523  14.123  1.00 10.00      A   
ATOM    996  CH2 TRP A 106     -21.420 -15.920  15.055  1.00 10.00      A   
ATOM    997  C   TRP A 106     -17.138 -10.293  13.889  1.00 10.00      A   
ATOM    998  O   TRP A 106     -17.307 -10.432  12.677  1.00 10.00      A   
ATOM    999  N   LEU A 107     -16.119  -9.607  14.405  1.00 10.00      A   
ATOM   1000  HN  LEU A 107     -16.033  -9.534  15.377  1.00 10.00      A   
ATOM   1001  CA  LEU A 107     -15.117  -8.975  13.556  1.00 10.00      A   
ATOM   1002  CB  LEU A 107     -14.149  -8.141  14.397  1.00 10.00      A   
ATOM   1003  CG  LEU A 107     -13.527  -6.932  13.696  1.00 10.00      A   
ATOM   1004  CD1 LEU A 107     -14.612  -6.055  13.091  1.00 10.00      A   
ATOM   1005  CD2 LEU A 107     -12.679  -6.130  14.671  1.00 10.00      A   
ATOM   1006  C   LEU A 107     -14.363 -10.049  12.775  1.00 10.00      A   
ATOM   1007  O   LEU A 107     -13.852 -11.007  13.362  1.00 10.00      A   
ATOM   1008  N   GLU A 108     -14.307  -9.899  11.459  1.00 10.00      A   
ATOM   1009  HN  GLU A 108     -14.721  -9.110  11.046  1.00 10.00      A   
ATOM   1010  CA  GLU A 108     -13.649 -10.884  10.615  1.00 10.00      A   
ATOM   1011  CB  GLU A 108     -14.671 -11.584   9.711  1.00 10.00      A   
ATOM   1012  CG  GLU A 108     -15.721 -10.662   9.109  1.00 10.00      A   
ATOM   1013  CD  GLU A 108     -16.904 -11.423   8.547  1.00 10.00      A   
ATOM   1014  OE1 GLU A 108     -16.845 -11.842   7.373  1.00 10.00      A   
ATOM   1015  OE2 GLU A 108     -17.897 -11.615   9.279  1.00 10.00      A   
ATOM   1016  C   GLU A 108     -12.497 -10.318   9.784  1.00 10.00      A   
ATOM   1017  O   GLU A 108     -11.497 -11.003   9.559  1.00 10.00      A   
ATOM   1018  N   GLU A 109     -12.625  -9.082   9.321  1.00 10.00      A   
ATOM   1019  HN  GLU A 109     -13.421  -8.560   9.545  1.00 10.00      A   
ATOM   1020  CA  GLU A 109     -11.583  -8.486   8.493  1.00 10.00      A   
ATOM   1021  CB  GLU A 109     -12.120  -8.157   7.094  1.00 10.00      A   
ATOM   1022  CG  GLU A 109     -12.663  -9.360   6.333  1.00 10.00      A   
ATOM   1023  CD  GLU A 109     -13.063  -9.026   4.912  1.00 10.00      A   
ATOM   1024  OE1 GLU A 109     -12.232  -8.453   4.175  1.00 10.00      A   
ATOM   1025  OE2 GLU A 109     -14.208  -9.341   4.519  1.00 10.00      A   
ATOM   1026  C   GLU A 109     -10.959  -7.250   9.140  1.00 10.00      A   
ATOM   1027  O   GLU A 109     -11.635  -6.251   9.379  1.00 10.00      A   
ATOM   1028  N   ILE A 110      -9.664  -7.334   9.428  1.00 10.00      A   
ATOM   1029  HN  ILE A 110      -9.183  -8.170   9.231  1.00 10.00      A   
ATOM   1030  CA  ILE A 110      -8.927  -6.227  10.030  1.00 10.00      A   
ATOM   1031  CB  ILE A 110      -8.438  -6.564  11.460  1.00 10.00      A   
ATOM   1032  CG1 ILE A 110      -9.634  -6.758  12.393  1.00 10.00      A   
ATOM   1033  CG2 ILE A 110      -7.520  -5.470  11.992  1.00 10.00      A   
ATOM   1034  CD1 ILE A 110      -9.260  -7.141  13.805  1.00 10.00      A   
ATOM   1035  C   ILE A 110      -7.731  -5.850   9.154  1.00 10.00      A   
ATOM   1036  O   ILE A 110      -6.844  -6.671   8.909  1.00 10.00      A   
ATOM   1037  N   ARG A 111      -7.723  -4.615   8.667  1.00 10.00      A   
ATOM   1038  HN  ARG A 111      -8.468  -4.012   8.884  1.00 10.00      A   
ATOM   1039  CA  ARG A 111      -6.647  -4.125   7.820  1.00 10.00      A   
ATOM   1040  CB  ARG A 111      -7.160  -3.914   6.394  1.00 10.00      A   
ATOM   1041  CG  ARG A 111      -7.903  -5.111   5.822  1.00 10.00      A   
ATOM   1042  CD  ARG A 111      -8.581  -4.777   4.505  1.00 10.00      A   
ATOM   1043  NE  ARG A 111      -9.473  -5.849   4.072  1.00 10.00      A   
ATOM   1044  HE  ARG A 111     -10.325  -5.955   4.559  1.00 10.00      A   
ATOM   1045  CZ  ARG A 111      -9.208  -6.666   3.054  1.00 10.00      A   
ATOM   1046  NH1 ARG A 111      -8.078  -6.523   2.368  1.00 10.00      A   
ATOM   1047 HH11 ARG A 111      -7.399  -5.774   2.625  1.00 10.00      A   
ATOM   1048 HH12 ARG A 111      -7.862  -7.156   1.564  1.00 10.00      A   
ATOM   1049  NH2 ARG A 111     -10.056  -7.637   2.745  1.00 10.00      A   
ATOM   1050 HH21 ARG A 111     -10.935  -7.769   3.303  1.00 10.00      A   
ATOM   1051 HH22 ARG A 111      -9.853  -8.277   1.946  1.00 10.00      A   
ATOM   1052  C   ARG A 111      -6.097  -2.813   8.370  1.00 10.00      A   
ATOM   1053  O   ARG A 111      -6.859  -1.951   8.811  1.00 10.00      A   
ATOM   1054  N   LEU A 112      -4.779  -2.666   8.355  1.00 10.00      A   
ATOM   1055  HN  LEU A 112      -4.215  -3.394   8.003  1.00 10.00      A   
ATOM   1056  CA  LEU A 112      -4.141  -1.461   8.856  1.00 10.00      A   
ATOM   1057  CB  LEU A 112      -3.669  -1.687  10.294  1.00 10.00      A   
ATOM   1058  CG  LEU A 112      -4.769  -1.833  11.345  1.00 10.00      A   
ATOM   1059  CD1 LEU A 112      -4.246  -2.553  12.577  1.00 10.00      A   
ATOM   1060  CD2 LEU A 112      -5.331  -0.470  11.719  1.00 10.00      A   
ATOM   1061  C   LEU A 112      -2.957  -1.074   7.987  1.00 10.00      A   
ATOM   1062  O   LEU A 112      -2.219  -1.938   7.513  1.00 10.00      A   
ATOM   1063  N   LYS A 113      -2.788   0.223   7.763  1.00 10.00      A   
ATOM   1064  HN  LYS A 113      -3.438   0.865   8.135  1.00 10.00      A   
ATOM   1065  CA  LYS A 113      -1.670   0.715   6.968  1.00 10.00      A   
ATOM   1066  CB  LYS A 113      -2.134   1.299   5.630  1.00 10.00      A   
ATOM   1067  CG  LYS A 113      -0.990   1.611   4.670  1.00 10.00      A   
ATOM   1068  CD  LYS A 113      -1.428   2.524   3.531  1.00 10.00      A   
ATOM   1069  CE  LYS A 113      -0.266   2.834   2.596  1.00 10.00      A   
ATOM   1070  NZ  LYS A 113      -0.579   3.950   1.666  1.00 10.00      A   
ATOM   1071  HZ1 LYS A 113       0.218   4.128   1.021  1.00 10.00      A   
ATOM   1072  HZ2 LYS A 113      -0.769   4.823   2.200  1.00 10.00      A   
ATOM   1073  HZ3 LYS A 113      -1.424   3.719   1.101  1.00 10.00      A   
ATOM   1074  C   LYS A 113      -0.883   1.758   7.751  1.00 10.00      A   
ATOM   1075  O   LYS A 113      -1.445   2.757   8.200  1.00 10.00      A   
ATOM   1076  N   ARG A 114       0.412   1.509   7.917  1.00 10.00      A   
ATOM   1077  HN  ARG A 114       0.785   0.677   7.537  1.00 10.00      A   
ATOM   1078  CA  ARG A 114       1.303   2.416   8.641  1.00 10.00      A   
ATOM   1079  CB  ARG A 114       1.438   3.763   7.913  1.00 10.00      A   
ATOM   1080  CG  ARG A 114       2.129   3.680   6.556  1.00 10.00      A   
ATOM   1081  CD  ARG A 114       2.309   5.059   5.932  1.00 10.00      A   
ATOM   1082  NE  ARG A 114       2.715   4.984   4.527  1.00 10.00      A   
ATOM   1083  HE  ARG A 114       3.587   4.558   4.329  1.00 10.00      A   
ATOM   1084  CZ  ARG A 114       1.989   5.457   3.513  1.00 10.00      A   
ATOM   1085  NH1 ARG A 114       0.818   6.044   3.744  1.00 10.00      A   
ATOM   1086 HH11 ARG A 114       0.456   6.140   4.718  1.00 10.00      A   
ATOM   1087 HH12 ARG A 114       0.246   6.415   2.949  1.00 10.00      A   
ATOM   1088  NH2 ARG A 114       2.438   5.342   2.269  1.00 10.00      A   
ATOM   1089 HH21 ARG A 114       3.356   4.887   2.085  1.00 10.00      A   
ATOM   1090 HH22 ARG A 114       1.868   5.702   1.460  1.00 10.00      A   
ATOM   1091  C   ARG A 114       0.829   2.616  10.081  1.00 10.00      A   
ATOM   1092  O   ARG A 114       0.842   3.727  10.608  1.00 10.00      A   
ATOM   1093  N   MET A 115       0.412   1.531  10.715  1.00 10.00      A   
ATOM   1094  HN  MET A 115       0.453   0.661  10.259  1.00 10.00      A   
ATOM   1095  CA  MET A 115      -0.073   1.596  12.085  1.00 10.00      A   
ATOM   1096  CB  MET A 115      -1.509   1.076  12.171  1.00 10.00      A   
ATOM   1097  CG  MET A 115      -2.555   2.037  11.624  1.00 10.00      A   
ATOM   1098  SD  MET A 115      -2.887   3.425  12.733  1.00 10.00      A   
ATOM   1099  CE  MET A 115      -3.815   2.614  14.036  1.00 10.00      A   
ATOM   1100  C   MET A 115       0.825   0.798  13.016  1.00 10.00      A   
ATOM   1101  O   MET A 115       1.491  -0.148  12.593  1.00 10.00      A   
ATOM   1102  N   VAL A 116       0.853   1.192  14.280  1.00 10.00      A   
ATOM   1103  HN  VAL A 116       0.304   1.959  14.558  1.00 10.00      A   
ATOM   1104  CA  VAL A 116       1.661   0.505  15.274  1.00 10.00      A   
ATOM   1105  CB  VAL A 116       2.179   1.461  16.369  1.00 10.00      A   
ATOM   1106  CG1 VAL A 116       3.066   0.711  17.352  1.00 10.00      A   
ATOM   1107  CG2 VAL A 116       2.945   2.616  15.741  1.00 10.00      A   
ATOM   1108  C   VAL A 116       0.851  -0.617  15.907  1.00 10.00      A   
ATOM   1109  O   VAL A 116      -0.130  -0.369  16.611  1.00 10.00      A   
ATOM   1110  N   VAL A 117       1.261  -1.847  15.639  1.00 10.00      A   
ATOM   1111  HN  VAL A 117       2.065  -1.975  15.090  1.00 10.00      A   
ATOM   1112  CA  VAL A 117       0.579  -3.017  16.164  1.00 10.00      A   
ATOM   1113  CB  VAL A 117       0.035  -3.912  15.027  1.00 10.00      A   
ATOM   1114  CG1 VAL A 117      -0.848  -5.018  15.587  1.00 10.00      A   
ATOM   1115  CG2 VAL A 117      -0.727  -3.082  14.001  1.00 10.00      A   
ATOM   1116  C   VAL A 117       1.550  -3.828  17.004  1.00 10.00      A   
ATOM   1117  O   VAL A 117       2.531  -4.349  16.488  1.00 10.00      A   
ATOM   1118  N   THR A 118       1.286  -3.907  18.297  1.00 10.00      A   
ATOM   1119  HN  THR A 118       0.501  -3.446  18.655  1.00 10.00      A   
ATOM   1120  CA  THR A 118       2.135  -4.654  19.205  1.00 10.00      A   
ATOM   1121  CB  THR A 118       2.092  -4.023  20.603  1.00 10.00      A   
ATOM   1122  OG1 THR A 118       0.840  -3.337  20.765  1.00 10.00      A   
ATOM   1123  HG1 THR A 118       0.990  -2.509  21.236  1.00 10.00      A   
ATOM   1124  CG2 THR A 118       3.234  -3.034  20.772  1.00 10.00      A   
ATOM   1125  C   THR A 118       1.673  -6.104  19.294  1.00 10.00      A   
ATOM   1126  O   THR A 118       0.548  -6.425  18.902  1.00 10.00      A   
ATOM   1127  N   ASP A 119       2.536  -6.972  19.821  1.00 10.00      A   
ATOM   1128  HN  ASP A 119       3.412  -6.651  20.127  1.00 10.00      A   
ATOM   1129  CA  ASP A 119       2.210  -8.391  19.963  1.00 10.00      A   
ATOM   1130  CB  ASP A 119       3.390  -9.177  20.548  1.00 10.00      A   
ATOM   1131  CG  ASP A 119       4.625  -9.182  19.669  1.00 10.00      A   
ATOM   1132  OD1 ASP A 119       4.635  -9.893  18.646  1.00 10.00      A   
ATOM   1133  OD2 ASP A 119       5.601  -8.482  20.008  1.00 10.00      A   
ATOM   1134  C   ASP A 119       0.996  -8.559  20.863  1.00 10.00      A   
ATOM   1135  O   ASP A 119       0.185  -9.468  20.677  1.00 10.00      A   
ATOM   1136  N   ASP A 120       0.881  -7.656  21.830  1.00 10.00      A   
ATOM   1137  HN  ASP A 120       1.573  -6.963  21.913  1.00 10.00      A   
ATOM   1138  CA  ASP A 120      -0.227  -7.658  22.780  1.00 10.00      A   
ATOM   1139  CB  ASP A 120      -0.062  -6.483  23.742  1.00 10.00      A   
ATOM   1140  CG  ASP A 120      -0.766  -6.673  25.069  1.00 10.00      A   
ATOM   1141  OD1 ASP A 120      -1.362  -7.748  25.299  1.00 10.00      A   
ATOM   1142  OD2 ASP A 120      -0.708  -5.744  25.901  1.00 10.00      A   
ATOM   1143  C   ASP A 120      -1.556  -7.526  22.041  1.00 10.00      A   
ATOM   1144  O   ASP A 120      -2.511  -8.250  22.320  1.00 10.00      A   
ATOM   1145  N   CYS A 121      -1.595  -6.614  21.070  1.00 10.00      A   
ATOM   1146  HN  CYS A 121      -0.787  -6.095  20.874  1.00 10.00      A   
ATOM   1147  CA  CYS A 121      -2.798  -6.380  20.278  1.00 10.00      A   
ATOM   1148  CB  CYS A 121      -2.572  -5.223  19.301  1.00 10.00      A   
ATOM   1149  SG  CYS A 121      -2.081  -3.665  20.080  1.00 10.00      A   
ATOM   1150  HG  CYS A 121      -0.804  -3.760  20.440  1.00 10.00      A   
ATOM   1151  C   CYS A 121      -3.177  -7.643  19.509  1.00 10.00      A   
ATOM   1152  O   CYS A 121      -4.347  -8.013  19.439  1.00 10.00      A   
ATOM   1153  N   LEU A 122      -2.165  -8.308  18.954  1.00 10.00      A   
ATOM   1154  HN  LEU A 122      -1.256  -7.959  19.061  1.00 10.00      A   
ATOM   1155  CA  LEU A 122      -2.366  -9.536  18.193  1.00 10.00      A   
ATOM   1156  CB  LEU A 122      -1.040 -10.008  17.589  1.00 10.00      A   
ATOM   1157  CG  LEU A 122      -0.357  -9.042  16.616  1.00 10.00      A   
ATOM   1158  CD1 LEU A 122       1.099  -9.426  16.422  1.00 10.00      A   
ATOM   1159  CD2 LEU A 122      -1.079  -9.032  15.278  1.00 10.00      A   
ATOM   1160  C   LEU A 122      -2.965 -10.626  19.076  1.00 10.00      A   
ATOM   1161  O   LEU A 122      -3.874 -11.347  18.659  1.00 10.00      A   
ATOM   1162  N   GLU A 123      -2.459 -10.727  20.303  1.00 10.00      A   
ATOM   1163  HN  GLU A 123      -1.731 -10.120  20.569  1.00 10.00      A   
ATOM   1164  CA  GLU A 123      -2.945 -11.714  21.263  1.00 10.00      A   
ATOM   1165  CB  GLU A 123      -2.159 -11.629  22.573  1.00 10.00      A   
ATOM   1166  CG  GLU A 123      -0.714 -12.077  22.478  1.00 10.00      A   
ATOM   1167  CD  GLU A 123      -0.079 -12.234  23.843  1.00 10.00      A   
ATOM   1168  OE1 GLU A 123       0.189 -11.210  24.507  1.00 10.00      A   
ATOM   1169  OE2 GLU A 123       0.139 -13.384  24.272  1.00 10.00      A   
ATOM   1170  C   GLU A 123      -4.427 -11.502  21.556  1.00 10.00      A   
ATOM   1171  O   GLU A 123      -5.210 -12.454  21.573  1.00 10.00      A   
ATOM   1172  N   LEU A 124      -4.801 -10.247  21.785  1.00 10.00      A   
ATOM   1173  HN  LEU A 124      -4.122  -9.534  21.761  1.00 10.00      A   
ATOM   1174  CA  LEU A 124      -6.187  -9.896  22.076  1.00 10.00      A   
ATOM   1175  CB  LEU A 124      -6.315  -8.390  22.330  1.00 10.00      A   
ATOM   1176  CG  LEU A 124      -5.487  -7.821  23.485  1.00 10.00      A   
ATOM   1177  CD1 LEU A 124      -5.725  -6.325  23.633  1.00 10.00      A   
ATOM   1178  CD2 LEU A 124      -5.798  -8.548  24.785  1.00 10.00      A   
ATOM   1179  C   LEU A 124      -7.103 -10.306  20.930  1.00 10.00      A   
ATOM   1180  O   LEU A 124      -8.129 -10.949  21.141  1.00 10.00      A   
ATOM   1181  N   ILE A 125      -6.711  -9.946  19.717  1.00 10.00      A   
ATOM   1182  HN  ILE A 125      -5.866  -9.452  19.618  1.00 10.00      A   
ATOM   1183  CA  ILE A 125      -7.487 -10.264  18.526  1.00 10.00      A   
ATOM   1184  CB  ILE A 125      -6.827  -9.671  17.259  1.00 10.00      A   
ATOM   1185  CG1 ILE A 125      -6.924  -8.145  17.278  1.00 10.00      A   
ATOM   1186  CG2 ILE A 125      -7.456 -10.231  15.991  1.00 10.00      A   
ATOM   1187  CD1 ILE A 125      -6.079  -7.463  16.225  1.00 10.00      A   
ATOM   1188  C   ILE A 125      -7.661 -11.772  18.363  1.00 10.00      A   
ATOM   1189  O   ILE A 125      -8.766 -12.255  18.117  1.00 10.00      A   
ATOM   1190  N   ALA A 126      -6.569 -12.503  18.546  1.00 10.00      A   
ATOM   1191  HN  ALA A 126      -5.728 -12.048  18.783  1.00 10.00      A   
ATOM   1192  CA  ALA A 126      -6.565 -13.954  18.400  1.00 10.00      A   
ATOM   1193  CB  ALA A 126      -5.172 -14.505  18.659  1.00 10.00      A   
ATOM   1194  C   ALA A 126      -7.581 -14.654  19.298  1.00 10.00      A   
ATOM   1195  O   ALA A 126      -8.235 -15.606  18.871  1.00 10.00      A   
ATOM   1196  N   LYS A 127      -7.722 -14.187  20.531  1.00 10.00      A   
ATOM   1197  HN  LYS A 127      -7.193 -13.409  20.817  1.00 10.00      A   
ATOM   1198  CA  LYS A 127      -8.641 -14.817  21.472  1.00 10.00      A   
ATOM   1199  CB  LYS A 127      -8.079 -14.775  22.898  1.00 10.00      A   
ATOM   1200  CG  LYS A 127      -7.713 -13.382  23.391  1.00 10.00      A   
ATOM   1201  CD  LYS A 127      -7.715 -13.317  24.909  1.00 10.00      A   
ATOM   1202  CE  LYS A 127      -9.126 -13.406  25.466  1.00 10.00      A   
ATOM   1203  NZ  LYS A 127      -9.939 -12.216  25.109  1.00 10.00      A   
ATOM   1204  HZ1 LYS A 127      -9.658 -11.405  25.693  1.00 10.00      A   
ATOM   1205  HZ2 LYS A 127     -10.948 -12.407  25.272  1.00 10.00      A   
ATOM   1206  HZ3 LYS A 127      -9.803 -11.970  24.105  1.00 10.00      A   
ATOM   1207  C   LYS A 127     -10.053 -14.231  21.442  1.00 10.00      A   
ATOM   1208  O   LYS A 127     -11.039 -14.967  21.518  1.00 10.00      A   
ATOM   1209  N   SER A 128     -10.159 -12.917  21.327  1.00 10.00      A   
ATOM   1210  HN  SER A 128      -9.344 -12.371  21.240  1.00 10.00      A   
ATOM   1211  CA  SER A 128     -11.459 -12.257  21.334  1.00 10.00      A   
ATOM   1212  CB  SER A 128     -11.302 -10.786  21.711  1.00 10.00      A   
ATOM   1213  OG  SER A 128     -10.477 -10.662  22.865  1.00 10.00      A   
ATOM   1214  HG  SER A 128     -10.608  -9.791  23.265  1.00 10.00      A   
ATOM   1215  C   SER A 128     -12.240 -12.412  20.028  1.00 10.00      A   
ATOM   1216  O   SER A 128     -13.467 -12.522  20.046  1.00 10.00      A   
ATOM   1217  N   PHE A 129     -11.545 -12.435  18.902  1.00 10.00      A   
ATOM   1218  HN  PHE A 129     -10.564 -12.376  18.934  1.00 10.00      A   
ATOM   1219  CA  PHE A 129     -12.215 -12.558  17.612  1.00 10.00      A   
ATOM   1220  CB  PHE A 129     -11.653 -11.565  16.594  1.00 10.00      A   
ATOM   1221  CG  PHE A 129     -11.696 -10.135  17.060  1.00 10.00      A   
ATOM   1222  CD1 PHE A 129     -10.625  -9.292  16.830  1.00 10.00      A   
ATOM   1223  CD2 PHE A 129     -12.803  -9.637  17.730  1.00 10.00      A   
ATOM   1224  CE1 PHE A 129     -10.650  -7.980  17.260  1.00 10.00      A   
ATOM   1225  CE2 PHE A 129     -12.836  -8.327  18.162  1.00 10.00      A   
ATOM   1226  CZ  PHE A 129     -11.758  -7.495  17.926  1.00 10.00      A   
ATOM   1227  C   PHE A 129     -12.164 -13.985  17.075  1.00 10.00      A   
ATOM   1228  O   PHE A 129     -11.162 -14.420  16.506  1.00 10.00      A   
ATOM   1229  N   LYS A 130     -13.249 -14.714  17.281  1.00 10.00      A   
ATOM   1230  HN  LYS A 130     -14.003 -14.316  17.770  1.00 10.00      A   
ATOM   1231  CA  LYS A 130     -13.352 -16.087  16.814  1.00 10.00      A   
ATOM   1232  CB  LYS A 130     -14.457 -16.824  17.581  1.00 10.00      A   
ATOM   1233  CG  LYS A 130     -13.965 -17.667  18.746  1.00 10.00      A   
ATOM   1234  CD  LYS A 130     -13.593 -16.819  19.950  1.00 10.00      A   
ATOM   1235  CE  LYS A 130     -13.259 -17.699  21.143  1.00 10.00      A   
ATOM   1236  NZ  LYS A 130     -12.705 -16.919  22.280  1.00 10.00      A   
ATOM   1237  HZ1 LYS A 130     -11.984 -16.248  21.937  1.00 10.00      A   
ATOM   1238  HZ2 LYS A 130     -12.265 -17.558  22.975  1.00 10.00      A   
ATOM   1239  HZ3 LYS A 130     -13.464 -16.385  22.749  1.00 10.00      A   
ATOM   1240  C   LYS A 130     -13.658 -16.116  15.319  1.00 10.00      A   
ATOM   1241  O   LYS A 130     -13.225 -17.013  14.600  1.00 10.00      A   
ATOM   1242  N   ASN A 131     -14.384 -15.104  14.857  1.00 10.00      A   
ATOM   1243  HN  ASN A 131     -14.663 -14.398  15.477  1.00 10.00      A   
ATOM   1244  CA  ASN A 131     -14.778 -15.006  13.452  1.00 10.00      A   
ATOM   1245  CB  ASN A 131     -16.076 -14.196  13.347  1.00 10.00      A   
ATOM   1246  CG  ASN A 131     -16.715 -14.244  11.968  1.00 10.00      A   
ATOM   1247  OD1 ASN A 131     -16.749 -15.289  11.316  1.00 10.00      A   
ATOM   1248  ND2 ASN A 131     -17.221 -13.107  11.518  1.00 10.00      A   
ATOM   1249 HD21 ASN A 131     -17.157 -12.311  12.093  1.00 10.00      A   
ATOM   1250 HD22 ASN A 131     -17.627 -13.095  10.622  1.00 10.00      A   
ATOM   1251  C   ASN A 131     -13.680 -14.352  12.602  1.00 10.00      A   
ATOM   1252  O   ASN A 131     -13.904 -14.010  11.446  1.00 10.00      A   
ATOM   1253  N   PHE A 132     -12.491 -14.198  13.177  1.00 10.00      A   
ATOM   1254  HN  PHE A 132     -12.362 -14.516  14.092  1.00 10.00      A   
ATOM   1255  CA  PHE A 132     -11.370 -13.580  12.473  1.00 10.00      A   
ATOM   1256  CB  PHE A 132     -10.162 -13.470  13.404  1.00 10.00      A   
ATOM   1257  CG  PHE A 132      -9.157 -12.449  12.970  1.00 10.00      A   
ATOM   1258  CD1 PHE A 132      -9.562 -11.178  12.596  1.00 10.00      A   
ATOM   1259  CD2 PHE A 132      -7.811 -12.756  12.940  1.00 10.00      A   
ATOM   1260  CE1 PHE A 132      -8.642 -10.232  12.198  1.00 10.00      A   
ATOM   1261  CE2 PHE A 132      -6.884 -11.815  12.543  1.00 10.00      A   
ATOM   1262  CZ  PHE A 132      -7.302 -10.551  12.172  1.00 10.00      A   
ATOM   1263  C   PHE A 132     -11.000 -14.361  11.211  1.00 10.00      A   
ATOM   1264  O   PHE A 132     -10.754 -15.563  11.271  1.00 10.00      A   
ATOM   1265  N   LYS A 133     -10.963 -13.678  10.071  1.00 10.00      A   
ATOM   1266  HN  LYS A 133     -11.158 -12.714  10.081  1.00 10.00      A   
ATOM   1267  CA  LYS A 133     -10.642 -14.332   8.804  1.00 10.00      A   
ATOM   1268  CB  LYS A 133     -11.862 -14.356   7.879  1.00 10.00      A   
ATOM   1269  CG  LYS A 133     -13.116 -14.970   8.471  1.00 10.00      A   
ATOM   1270  CD  LYS A 133     -14.302 -14.759   7.541  1.00 10.00      A   
ATOM   1271  CE  LYS A 133     -15.617 -15.029   8.248  1.00 10.00      A   
ATOM   1272  NZ  LYS A 133     -16.788 -14.579   7.447  1.00 10.00      A   
ATOM   1273  HZ1 LYS A 133     -17.668 -14.871   7.909  1.00 10.00      A   
ATOM   1274  HZ2 LYS A 133     -16.759 -14.995   6.493  1.00 10.00      A   
ATOM   1275  HZ3 LYS A 133     -16.784 -13.536   7.357  1.00 10.00      A   
ATOM   1276  C   LYS A 133      -9.499 -13.652   8.058  1.00 10.00      A   
ATOM   1277  O   LYS A 133      -8.570 -14.314   7.596  1.00 10.00      A   
ATOM   1278  N   VAL A 134      -9.570 -12.336   7.925  1.00 10.00      A   
ATOM   1279  HN  VAL A 134     -10.318 -11.845   8.339  1.00 10.00      A   
ATOM   1280  CA  VAL A 134      -8.553 -11.600   7.186  1.00 10.00      A   
ATOM   1281  CB  VAL A 134      -9.175 -10.811   6.011  1.00 10.00      A   
ATOM   1282  CG1 VAL A 134      -8.098 -10.121   5.189  1.00 10.00      A   
ATOM   1283  CG2 VAL A 134     -10.011 -11.727   5.127  1.00 10.00      A   
ATOM   1284  C   VAL A 134      -7.753 -10.649   8.069  1.00 10.00      A   
ATOM   1285  O   VAL A 134      -8.319  -9.860   8.827  1.00 10.00      A   
ATOM   1286  N   LEU A 135      -6.433 -10.733   7.953  1.00 10.00      A   
ATOM   1287  HN  LEU A 135      -6.047 -11.403   7.339  1.00 10.00      A   
ATOM   1288  CA  LEU A 135      -5.531  -9.871   8.704  1.00 10.00      A   
ATOM   1289  CB  LEU A 135      -4.830 -10.657   9.815  1.00 10.00      A   
ATOM   1290  CG  LEU A 135      -3.786  -9.891  10.628  1.00 10.00      A   
ATOM   1291  CD1 LEU A 135      -4.400  -8.653  11.270  1.00 10.00      A   
ATOM   1292  CD2 LEU A 135      -3.172 -10.798  11.680  1.00 10.00      A   
ATOM   1293  C   LEU A 135      -4.499  -9.259   7.756  1.00 10.00      A   
ATOM   1294  O   LEU A 135      -3.639  -9.962   7.219  1.00 10.00      A   
ATOM   1295  N   VAL A 136      -4.598  -7.954   7.535  1.00 10.00      A   
ATOM   1296  HN  VAL A 136      -5.303  -7.440   7.989  1.00 10.00      A   
ATOM   1297  CA  VAL A 136      -3.681  -7.266   6.636  1.00 10.00      A   
ATOM   1298  CB  VAL A 136      -4.397  -6.729   5.377  1.00 10.00      A   
ATOM   1299  CG1 VAL A 136      -3.406  -6.050   4.441  1.00 10.00      A   
ATOM   1300  CG2 VAL A 136      -5.123  -7.854   4.652  1.00 10.00      A   
ATOM   1301  C   VAL A 136      -2.965  -6.119   7.336  1.00 10.00      A   
ATOM   1302  O   VAL A 136      -3.593  -5.158   7.783  1.00 10.00      A   
ATOM   1303  N   LEU A 137      -1.655  -6.241   7.444  1.00 10.00      A   
ATOM   1304  HN  LEU A 137      -1.221  -7.046   7.080  1.00 10.00      A   
ATOM   1305  CA  LEU A 137      -0.832  -5.220   8.070  1.00 10.00      A   
ATOM   1306  CB  LEU A 137      -0.095  -5.783   9.291  1.00 10.00      A   
ATOM   1307  CG  LEU A 137      -0.969  -6.273  10.455  1.00 10.00      A   
ATOM   1308  CD1 LEU A 137      -0.101  -6.748  11.611  1.00 10.00      A   
ATOM   1309  CD2 LEU A 137      -1.920  -5.180  10.918  1.00 10.00      A   
ATOM   1310  C   LEU A 137       0.158  -4.676   7.049  1.00 10.00      A   
ATOM   1311  O   LEU A 137       1.117  -5.355   6.677  1.00 10.00      A   
ATOM   1312  N   SER A 138      -0.095  -3.467   6.578  1.00 10.00      A   
ATOM   1313  HN  SER A 138      -0.879  -2.976   6.912  1.00 10.00      A   
ATOM   1314  CA  SER A 138       0.757  -2.839   5.590  1.00 10.00      A   
ATOM   1315  CB  SER A 138      -0.102  -2.262   4.459  1.00 10.00      A   
ATOM   1316  OG  SER A 138       0.606  -2.246   3.228  1.00 10.00      A   
ATOM   1317  HG  SER A 138       1.545  -2.367   3.401  1.00 10.00      A   
ATOM   1318  C   SER A 138       1.594  -1.737   6.225  1.00 10.00      A   
ATOM   1319  O   SER A 138       1.055  -0.738   6.699  1.00 10.00      A   
ATOM   1320  N   SER A 139       2.909  -1.935   6.236  1.00 10.00      A   
ATOM   1321  HN  SER A 139       3.268  -2.768   5.852  1.00 10.00      A   
ATOM   1322  CA  SER A 139       3.843  -0.961   6.801  1.00 10.00      A   
ATOM   1323  CB  SER A 139       3.779   0.369   6.037  1.00 10.00      A   
ATOM   1324  OG  SER A 139       3.781   0.147   4.633  1.00 10.00      A   
ATOM   1325  HG  SER A 139       4.660  -0.127   4.353  1.00 10.00      A   
ATOM   1326  C   SER A 139       3.620  -0.753   8.304  1.00 10.00      A   
ATOM   1327  O   SER A 139       3.715   0.364   8.813  1.00 10.00      A   
ATOM   1328  N   CYS A 140       3.328  -1.839   9.007  1.00 10.00      A   
ATOM   1329  HN  CYS A 140       3.270  -2.705   8.548  1.00 10.00      A   
ATOM   1330  CA  CYS A 140       3.100  -1.782  10.442  1.00 10.00      A   
ATOM   1331  CB  CYS A 140       1.962  -2.726  10.831  1.00 10.00      A   
ATOM   1332  SG  CYS A 140       0.376  -2.305  10.066  1.00 10.00      A   
ATOM   1333  HG  CYS A 140      -0.557  -3.070  10.614  1.00 10.00      A   
ATOM   1334  C   CYS A 140       4.379  -2.116  11.205  1.00 10.00      A   
ATOM   1335  O   CYS A 140       5.296  -2.720  10.649  1.00 10.00      A   
ATOM   1336  N   GLU A 141       4.441  -1.710  12.470  1.00 10.00      A   
ATOM   1337  HN  GLU A 141       3.677  -1.233  12.858  1.00 10.00      A   
ATOM   1338  CA  GLU A 141       5.616  -1.959  13.301  1.00 10.00      A   
ATOM   1339  CB  GLU A 141       6.595  -0.785  13.186  1.00 10.00      A   
ATOM   1340  CG  GLU A 141       6.021   0.548  13.654  1.00 10.00      A   
ATOM   1341  CD  GLU A 141       6.936   1.721  13.380  1.00 10.00      A   
ATOM   1342  OE1 GLU A 141       7.632   2.176  14.314  1.00 10.00      A   
ATOM   1343  OE2 GLU A 141       6.961   2.203  12.228  1.00 10.00      A   
ATOM   1344  C   GLU A 141       5.214  -2.135  14.762  1.00 10.00      A   
ATOM   1345  O   GLU A 141       4.100  -1.774  15.150  1.00 10.00      A   
ATOM   1346  N   GLY A 142       6.117  -2.695  15.563  1.00 10.00      A   
ATOM   1347  HN  GLY A 142       6.979  -2.987  15.192  1.00 10.00      A   
ATOM   1348  CA  GLY A 142       5.844  -2.874  16.975  1.00 10.00      A   
ATOM   1349  C   GLY A 142       5.539  -4.306  17.369  1.00 10.00      A   
ATOM   1350  O   GLY A 142       5.302  -4.588  18.547  1.00 10.00      A   
ATOM   1351  N   PHE A 143       5.552  -5.213  16.404  1.00 10.00      A   
ATOM   1352  HN  PHE A 143       5.761  -4.938  15.486  1.00 10.00      A   
ATOM   1353  CA  PHE A 143       5.265  -6.616  16.683  1.00 10.00      A   
ATOM   1354  CB  PHE A 143       3.981  -7.085  15.980  1.00 10.00      A   
ATOM   1355  CG  PHE A 143       4.006  -7.007  14.475  1.00 10.00      A   
ATOM   1356  CD1 PHE A 143       4.125  -8.157  13.712  1.00 10.00      A   
ATOM   1357  CD2 PHE A 143       3.896  -5.786  13.825  1.00 10.00      A   
ATOM   1358  CE1 PHE A 143       4.136  -8.093  12.333  1.00 10.00      A   
ATOM   1359  CE2 PHE A 143       3.910  -5.715  12.447  1.00 10.00      A   
ATOM   1360  CZ  PHE A 143       4.029  -6.870  11.699  1.00 10.00      A   
ATOM   1361  C   PHE A 143       6.439  -7.517  16.328  1.00 10.00      A   
ATOM   1362  O   PHE A 143       7.331  -7.125  15.572  1.00 10.00      A   
ATOM   1363  N   SER A 144       6.422  -8.727  16.864  1.00 10.00      A   
ATOM   1364  HN  SER A 144       5.662  -8.989  17.434  1.00 10.00      A   
ATOM   1365  CA  SER A 144       7.477  -9.688  16.618  1.00 10.00      A   
ATOM   1366  CB  SER A 144       8.332  -9.854  17.876  1.00 10.00      A   
ATOM   1367  OG  SER A 144       7.541 -10.203  19.001  1.00 10.00      A   
ATOM   1368  HG  SER A 144       6.746  -9.639  19.032  1.00 10.00      A   
ATOM   1369  C   SER A 144       6.884 -11.028  16.183  1.00 10.00      A   
ATOM   1370  O   SER A 144       5.728 -11.100  15.764  1.00 10.00      A   
ATOM   1371  N   THR A 145       7.673 -12.087  16.285  1.00 10.00      A   
ATOM   1372  HN  THR A 145       8.590 -11.971  16.611  1.00 10.00      A   
ATOM   1373  CA  THR A 145       7.223 -13.416  15.908  1.00 10.00      A   
ATOM   1374  CB  THR A 145       8.423 -14.333  15.601  1.00 10.00      A   
ATOM   1375  OG1 THR A 145       9.477 -14.079  16.544  1.00 10.00      A   
ATOM   1376  HG1 THR A 145       9.388 -14.689  17.290  1.00 10.00      A   
ATOM   1377  CG2 THR A 145       8.939 -14.081  14.191  1.00 10.00      A   
ATOM   1378  C   THR A 145       6.361 -14.042  17.008  1.00 10.00      A   
ATOM   1379  O   THR A 145       5.810 -15.131  16.837  1.00 10.00      A   
ATOM   1380  N   ASP A 146       6.240 -13.339  18.131  1.00 10.00      A   
ATOM   1381  HN  ASP A 146       6.689 -12.471  18.200  1.00 10.00      A   
ATOM   1382  CA  ASP A 146       5.452 -13.825  19.256  1.00 10.00      A   
ATOM   1383  CB  ASP A 146       5.807 -13.067  20.539  1.00 10.00      A   
ATOM   1384  CG  ASP A 146       5.223 -13.719  21.778  1.00 10.00      A   
ATOM   1385  OD1 ASP A 146       5.449 -14.932  21.980  1.00 10.00      A   
ATOM   1386  OD2 ASP A 146       4.558 -13.021  22.567  1.00 10.00      A   
ATOM   1387  C   ASP A 146       3.963 -13.708  18.969  1.00 10.00      A   
ATOM   1388  O   ASP A 146       3.231 -14.699  19.025  1.00 10.00      A   
ATOM   1389  N   GLY A 147       3.524 -12.498  18.641  1.00 10.00      A   
ATOM   1390  HN  GLY A 147       4.155 -11.741  18.618  1.00 10.00      A   
ATOM   1391  CA  GLY A 147       2.125 -12.273  18.340  1.00 10.00      A   
ATOM   1392  C   GLY A 147       1.664 -13.066  17.131  1.00 10.00      A   
ATOM   1393  O   GLY A 147       0.515 -13.517  17.070  1.00 10.00      A   
ATOM   1394  N   LEU A 148       2.569 -13.248  16.177  1.00 10.00      A   
ATOM   1395  HN  LEU A 148       3.466 -12.869  16.293  1.00 10.00      A   
ATOM   1396  CA  LEU A 148       2.267 -13.995  14.965  1.00 10.00      A   
ATOM   1397  CB  LEU A 148       3.442 -13.933  13.987  1.00 10.00      A   
ATOM   1398  CG  LEU A 148       3.839 -12.542  13.484  1.00 10.00      A   
ATOM   1399  CD1 LEU A 148       5.040 -12.635  12.558  1.00 10.00      A   
ATOM   1400  CD2 LEU A 148       2.673 -11.857  12.785  1.00 10.00      A   
ATOM   1401  C   LEU A 148       1.939 -15.446  15.301  1.00 10.00      A   
ATOM   1402  O   LEU A 148       1.073 -16.059  14.675  1.00 10.00      A   
ATOM   1403  N   ALA A 149       2.624 -15.983  16.302  1.00 10.00      A   
ATOM   1404  HN  ALA A 149       3.294 -15.439  16.766  1.00 10.00      A   
ATOM   1405  CA  ALA A 149       2.404 -17.357  16.733  1.00 10.00      A   
ATOM   1406  CB  ALA A 149       3.541 -17.825  17.627  1.00 10.00      A   
ATOM   1407  C   ALA A 149       1.072 -17.482  17.460  1.00 10.00      A   
ATOM   1408  O   ALA A 149       0.382 -18.495  17.342  1.00 10.00      A   
ATOM   1409  N   ALA A 150       0.716 -16.436  18.203  1.00 10.00      A   
ATOM   1410  HN  ALA A 150       1.318 -15.662  18.256  1.00 10.00      A   
ATOM   1411  CA  ALA A 150      -0.538 -16.409  18.946  1.00 10.00      A   
ATOM   1412  CB  ALA A 150      -0.634 -15.132  19.769  1.00 10.00      A   
ATOM   1413  C   ALA A 150      -1.719 -16.526  17.987  1.00 10.00      A   
ATOM   1414  O   ALA A 150      -2.634 -17.323  18.196  1.00 10.00      A   
ATOM   1415  N   ILE A 151      -1.674 -15.738  16.923  1.00 10.00      A   
ATOM   1416  HN  ILE A 151      -0.912 -15.128  16.817  1.00 10.00      A   
ATOM   1417  CA  ILE A 151      -2.720 -15.751  15.906  1.00 10.00      A   
ATOM   1418  CB  ILE A 151      -2.465 -14.664  14.831  1.00 10.00      A   
ATOM   1419  CG1 ILE A 151      -2.569 -13.260  15.432  1.00 10.00      A   
ATOM   1420  CG2 ILE A 151      -3.411 -14.815  13.645  1.00 10.00      A   
ATOM   1421  CD1 ILE A 151      -3.981 -12.844  15.777  1.00 10.00      A   
ATOM   1422  C   ILE A 151      -2.758 -17.117  15.226  1.00 10.00      A   
ATOM   1423  O   ILE A 151      -3.820 -17.709  15.045  1.00 10.00      A   
ATOM   1424  N   ALA A 152      -1.579 -17.627  14.900  1.00 10.00      A   
ATOM   1425  HN  ALA A 152      -0.769 -17.120  15.119  1.00 10.00      A   
ATOM   1426  CA  ALA A 152      -1.440 -18.908  14.222  1.00 10.00      A   
ATOM   1427  CB  ALA A 152       0.027 -19.164  13.920  1.00 10.00      A   
ATOM   1428  C   ALA A 152      -2.026 -20.079  15.009  1.00 10.00      A   
ATOM   1429  O   ALA A 152      -2.629 -20.980  14.428  1.00 10.00      A   
ATOM   1430  N   ALA A 153      -1.860 -20.060  16.321  1.00 10.00      A   
ATOM   1431  HN  ALA A 153      -1.390 -19.303  16.735  1.00 10.00      A   
ATOM   1432  CA  ALA A 153      -2.344 -21.146  17.164  1.00 10.00      A   
ATOM   1433  CB  ALA A 153      -1.412 -21.348  18.350  1.00 10.00      A   
ATOM   1434  C   ALA A 153      -3.784 -20.956  17.644  1.00 10.00      A   
ATOM   1435  O   ALA A 153      -4.365 -21.877  18.217  1.00 10.00      A   
ATOM   1436  N   THR A 154      -4.369 -19.788  17.414  1.00 10.00      A   
ATOM   1437  HN  THR A 154      -3.882 -19.085  16.938  1.00 10.00      A   
ATOM   1438  CA  THR A 154      -5.733 -19.539  17.875  1.00 10.00      A   
ATOM   1439  CB  THR A 154      -5.791 -18.370  18.879  1.00 10.00      A   
ATOM   1440  OG1 THR A 154      -4.619 -18.394  19.709  1.00 10.00      A   
ATOM   1441  HG1 THR A 154      -3.856 -18.097  19.192  1.00 10.00      A   
ATOM   1442  CG2 THR A 154      -7.022 -18.490  19.765  1.00 10.00      A   
ATOM   1443  C   THR A 154      -6.733 -19.305  16.737  1.00 10.00      A   
ATOM   1444  O   THR A 154      -7.832 -19.868  16.746  1.00 10.00      A   
ATOM   1445  N   CYS A 155      -6.354 -18.486  15.762  1.00 10.00      A   
ATOM   1446  HN  CYS A 155      -5.452 -18.095  15.782  1.00 10.00      A   
ATOM   1447  CA  CYS A 155      -7.237 -18.170  14.645  1.00 10.00      A   
ATOM   1448  CB  CYS A 155      -6.840 -16.846  13.990  1.00 10.00      A   
ATOM   1449  SG  CYS A 155      -6.783 -15.447  15.138  1.00 10.00      A   
ATOM   1450  HG  CYS A 155      -8.030 -15.055  15.366  1.00 10.00      A   
ATOM   1451  C   CYS A 155      -7.287 -19.302  13.622  1.00 10.00      A   
ATOM   1452  O   CYS A 155      -6.453 -19.386  12.716  1.00 10.00      A   
ATOM   1453  N   ARG A 156      -8.264 -20.182  13.788  1.00 10.00      A   
ATOM   1454  HN  ARG A 156      -8.885 -20.068  14.540  1.00 10.00      A   
ATOM   1455  CA  ARG A 156      -8.438 -21.311  12.885  1.00 10.00      A   
ATOM   1456  CB  ARG A 156      -9.002 -22.523  13.631  1.00 10.00      A   
ATOM   1457  CG  ARG A 156     -10.278 -22.248  14.410  1.00 10.00      A   
ATOM   1458  CD  ARG A 156     -10.747 -23.488  15.147  1.00 10.00      A   
ATOM   1459  NE  ARG A 156     -11.765 -24.221  14.402  1.00 10.00      A   
ATOM   1460  HE  ARG A 156     -11.618 -24.346  13.434  1.00 10.00      A   
ATOM   1461  CZ  ARG A 156     -12.866 -24.721  14.951  1.00 10.00      A   
ATOM   1462  NH1 ARG A 156     -13.089 -24.567  16.253  1.00 10.00      A   
ATOM   1463 HH11 ARG A 156     -12.404 -24.052  16.847  1.00 10.00      A   
ATOM   1464 HH12 ARG A 156     -13.954 -24.960  16.687  1.00 10.00      A   
ATOM   1465  NH2 ARG A 156     -13.760 -25.356  14.203  1.00 10.00      A   
ATOM   1466 HH21 ARG A 156     -13.599 -25.463  13.176  1.00 10.00      A   
ATOM   1467 HH22 ARG A 156     -14.627 -25.750  14.635  1.00 10.00      A   
ATOM   1468  C   ARG A 156      -9.347 -20.929  11.723  1.00 10.00      A   
ATOM   1469  O   ARG A 156      -9.425 -21.633  10.716  1.00 10.00      A   
ATOM   1470  N   ASN A 157     -10.031 -19.804  11.871  1.00 10.00      A   
ATOM   1471  HN  ASN A 157      -9.928 -19.286  12.699  1.00 10.00      A   
ATOM   1472  CA  ASN A 157     -10.931 -19.313  10.835  1.00 10.00      A   
ATOM   1473  CB  ASN A 157     -12.142 -18.622  11.469  1.00 10.00      A   
ATOM   1474  CG  ASN A 157     -13.470 -19.130  10.938  1.00 10.00      A   
ATOM   1475  OD1 ASN A 157     -14.028 -18.580   9.987  1.00 10.00      A   
ATOM   1476  ND2 ASN A 157     -13.997 -20.174  11.559  1.00 10.00      A   
ATOM   1477 HD21 ASN A 157     -13.509 -20.555  12.325  1.00 10.00      A   
ATOM   1478 HD22 ASN A 157     -14.856 -20.524  11.235  1.00 10.00      A   
ATOM   1479  C   ASN A 157     -10.189 -18.350   9.914  1.00 10.00      A   
ATOM   1480  O   ASN A 157     -10.751 -17.840   8.944  1.00 10.00      A   
ATOM   1481  N   LEU A 158      -8.915 -18.114  10.234  1.00 10.00      A   
ATOM   1482  HN  LEU A 158      -8.535 -18.560  11.016  1.00 10.00      A   
ATOM   1483  CA  LEU A 158      -8.065 -17.219   9.457  1.00 10.00      A   
ATOM   1484  CB  LEU A 158      -6.708 -17.054  10.152  1.00 10.00      A   
ATOM   1485  CG  LEU A 158      -5.723 -16.065   9.520  1.00 10.00      A   
ATOM   1486  CD1 LEU A 158      -6.144 -14.628   9.795  1.00 10.00      A   
ATOM   1487  CD2 LEU A 158      -4.313 -16.319  10.031  1.00 10.00      A   
ATOM   1488  C   LEU A 158      -7.868 -17.763   8.048  1.00 10.00      A   
ATOM   1489  O   LEU A 158      -7.690 -18.969   7.855  1.00 10.00      A   
ATOM   1490  N   LYS A 159      -7.896 -16.871   7.074  1.00 10.00      A   
ATOM   1491  HN  LYS A 159      -8.032 -15.920   7.298  1.00 10.00      A   
ATOM   1492  CA  LYS A 159      -7.739 -17.258   5.681  1.00 10.00      A   
ATOM   1493  CB  LYS A 159      -9.029 -16.975   4.910  1.00 10.00      A   
ATOM   1494  CG  LYS A 159     -10.265 -17.661   5.463  1.00 10.00      A   
ATOM   1495  CD  LYS A 159     -11.520 -17.116   4.807  1.00 10.00      A   
ATOM   1496  CE  LYS A 159     -11.522 -17.387   3.312  1.00 10.00      A   
ATOM   1497  NZ  LYS A 159     -12.685 -16.757   2.642  1.00 10.00      A   
ATOM   1498  HZ1 LYS A 159     -12.643 -15.725   2.753  1.00 10.00      A   
ATOM   1499  HZ2 LYS A 159     -13.572 -17.106   3.062  1.00 10.00      A   
ATOM   1500  HZ3 LYS A 159     -12.684 -16.985   1.628  1.00 10.00      A   
ATOM   1501  C   LYS A 159      -6.598 -16.506   5.015  1.00 10.00      A   
ATOM   1502  O   LYS A 159      -5.685 -17.109   4.445  1.00 10.00      A   
ATOM   1503  N   GLU A 160      -6.652 -15.185   5.090  1.00 10.00      A   
ATOM   1504  HN  GLU A 160      -7.382 -14.760   5.589  1.00 10.00      A   
ATOM   1505  CA  GLU A 160      -5.646 -14.349   4.459  1.00 10.00      A   
ATOM   1506  CB  GLU A 160      -6.306 -13.414   3.444  1.00 10.00      A   
ATOM   1507  CG  GLU A 160      -7.147 -14.143   2.404  1.00 10.00      A   
ATOM   1508  CD  GLU A 160      -7.955 -13.207   1.528  1.00 10.00      A   
ATOM   1509  OE1 GLU A 160      -9.156 -13.007   1.810  1.00 10.00      A   
ATOM   1510  OE2 GLU A 160      -7.396 -12.668   0.551  1.00 10.00      A   
ATOM   1511  C   GLU A 160      -4.830 -13.555   5.471  1.00 10.00      A   
ATOM   1512  O   GLU A 160      -5.381 -12.808   6.282  1.00 10.00      A   
ATOM   1513  N   LEU A 161      -3.512 -13.720   5.404  1.00 10.00      A   
ATOM   1514  HN  LEU A 161      -3.141 -14.320   4.717  1.00 10.00      A   
ATOM   1515  CA  LEU A 161      -2.588 -13.026   6.293  1.00 10.00      A   
ATOM   1516  CB  LEU A 161      -1.946 -14.017   7.274  1.00 10.00      A   
ATOM   1517  CG  LEU A 161      -0.817 -13.476   8.156  1.00 10.00      A   
ATOM   1518  CD1 LEU A 161      -1.307 -12.327   9.015  1.00 10.00      A   
ATOM   1519  CD2 LEU A 161      -0.233 -14.582   9.020  1.00 10.00      A   
ATOM   1520  C   LEU A 161      -1.514 -12.323   5.464  1.00 10.00      A   
ATOM   1521  O   LEU A 161      -0.661 -12.970   4.854  1.00 10.00      A   
ATOM   1522  N   ASP A 162      -1.567 -10.999   5.435  1.00 10.00      A   
ATOM   1523  HN  ASP A 162      -2.258 -10.533   5.958  1.00 10.00      A   
ATOM   1524  CA  ASP A 162      -0.609 -10.212   4.667  1.00 10.00      A   
ATOM   1525  CB  ASP A 162      -1.322  -9.483   3.521  1.00 10.00      A   
ATOM   1526  CG  ASP A 162      -0.389  -9.076   2.393  1.00 10.00      A   
ATOM   1527  OD1 ASP A 162       0.746  -8.639   2.671  1.00 10.00      A   
ATOM   1528  OD2 ASP A 162      -0.798  -9.184   1.214  1.00 10.00      A   
ATOM   1529  C   ASP A 162       0.095  -9.201   5.564  1.00 10.00      A   
ATOM   1530  O   ASP A 162      -0.552  -8.495   6.335  1.00 10.00      A   
ATOM   1531  N   LEU A 163       1.419  -9.142   5.465  1.00 10.00      A   
ATOM   1532  HN  LEU A 163       1.876  -9.733   4.829  1.00 10.00      A   
ATOM   1533  CA  LEU A 163       2.214  -8.218   6.271  1.00 10.00      A   
ATOM   1534  CB  LEU A 163       3.007  -8.987   7.337  1.00 10.00      A   
ATOM   1535  CG  LEU A 163       2.220  -9.972   8.207  1.00 10.00      A   
ATOM   1536  CD1 LEU A 163       3.170 -10.881   8.972  1.00 10.00      A   
ATOM   1537  CD2 LEU A 163       1.303  -9.230   9.166  1.00 10.00      A   
ATOM   1538  C   LEU A 163       3.177  -7.436   5.379  1.00 10.00      A   
ATOM   1539  O   LEU A 163       4.286  -7.097   5.792  1.00 10.00      A   
ATOM   1540  N   ARG A 164       2.738  -7.147   4.161  1.00 10.00      A   
ATOM   1541  HN  ARG A 164       1.834  -7.439   3.905  1.00 10.00      A   
ATOM   1542  CA  ARG A 164       3.548  -6.422   3.179  1.00 10.00      A   
ATOM   1543  CB  ARG A 164       2.777  -6.224   1.867  1.00 10.00      A   
ATOM   1544  CG  ARG A 164       1.471  -5.458   2.008  1.00 10.00      A   
ATOM   1545  CD  ARG A 164       0.571  -5.680   0.803  1.00 10.00      A   
ATOM   1546  NE  ARG A 164      -0.648  -4.874   0.867  1.00 10.00      A   
ATOM   1547  HE  ARG A 164      -0.539  -3.899   0.897  1.00 10.00      A   
ATOM   1548  CZ  ARG A 164      -1.883  -5.376   0.892  1.00 10.00      A   
ATOM   1549  NH1 ARG A 164      -2.078  -6.685   0.868  1.00 10.00      A   
ATOM   1550 HH11 ARG A 164      -1.263  -7.344   0.836  1.00 10.00      A   
ATOM   1551 HH12 ARG A 164      -3.046  -7.069   0.879  1.00 10.00      A   
ATOM   1552  NH2 ARG A 164      -2.928  -4.559   0.971  1.00 10.00      A   
ATOM   1553 HH21 ARG A 164      -3.898  -4.947   0.993  1.00 10.00      A   
ATOM   1554 HH22 ARG A 164      -2.784  -3.525   1.013  1.00 10.00      A   
ATOM   1555  C   ARG A 164       4.103  -5.086   3.679  1.00 10.00      A   
ATOM   1556  O   ARG A 164       3.389  -4.274   4.275  1.00 10.00      A   
ATOM   1557  N   GLU A 165       5.397  -4.883   3.421  1.00 10.00      A   
ATOM   1558  HN  GLU A 165       5.890  -5.584   2.950  1.00 10.00      A   
ATOM   1559  CA  GLU A 165       6.111  -3.656   3.789  1.00 10.00      A   
ATOM   1560  CB  GLU A 165       5.586  -2.451   3.002  1.00 10.00      A   
ATOM   1561  CG  GLU A 165       6.494  -1.997   1.863  1.00 10.00      A   
ATOM   1562  CD  GLU A 165       6.633  -3.026   0.752  1.00 10.00      A   
ATOM   1563  OE1 GLU A 165       5.780  -3.049  -0.158  1.00 10.00      A   
ATOM   1564  OE2 GLU A 165       7.604  -3.813   0.777  1.00 10.00      A   
ATOM   1565  C   GLU A 165       6.123  -3.370   5.294  1.00 10.00      A   
ATOM   1566  O   GLU A 165       6.478  -2.268   5.713  1.00 10.00      A   
ATOM   1567  N   SER A 166       5.748  -4.349   6.103  1.00 10.00      A   
ATOM   1568  HN  SER A 166       5.475  -5.210   5.724  1.00 10.00      A   
ATOM   1569  CA  SER A 166       5.727  -4.170   7.546  1.00 10.00      A   
ATOM   1570  CB  SER A 166       4.576  -4.959   8.166  1.00 10.00      A   
ATOM   1571  OG  SER A 166       3.333  -4.382   7.808  1.00 10.00      A   
ATOM   1572  HG  SER A 166       2.785  -5.043   7.359  1.00 10.00      A   
ATOM   1573  C   SER A 166       7.052  -4.567   8.186  1.00 10.00      A   
ATOM   1574  O   SER A 166       7.794  -5.391   7.647  1.00 10.00      A   
ATOM   1575  N   ASP A 167       7.345  -3.971   9.331  1.00 10.00      A   
ATOM   1576  HN  ASP A 167       6.701  -3.337   9.719  1.00 10.00      A   
ATOM   1577  CA  ASP A 167       8.573  -4.259  10.055  1.00 10.00      A   
ATOM   1578  CB  ASP A 167       9.178  -2.981  10.645  1.00 10.00      A   
ATOM   1579  CG  ASP A 167      10.525  -3.227  11.299  1.00 10.00      A   
ATOM   1580  OD1 ASP A 167      11.539  -3.282  10.570  1.00 10.00      A   
ATOM   1581  OD2 ASP A 167      10.582  -3.350  12.541  1.00 10.00      A   
ATOM   1582  C   ASP A 167       8.277  -5.246  11.168  1.00 10.00      A   
ATOM   1583  O   ASP A 167       7.609  -4.907  12.144  1.00 10.00      A   
ATOM   1584  N   VAL A 168       8.751  -6.469  11.006  1.00 10.00      A   
ATOM   1585  HN  VAL A 168       9.280  -6.675  10.206  1.00 10.00      A   
ATOM   1586  CA  VAL A 168       8.530  -7.509  12.001  1.00 10.00      A   
ATOM   1587  CB  VAL A 168       8.051  -8.831  11.357  1.00 10.00      A   
ATOM   1588  CG1 VAL A 168       7.480  -9.769  12.411  1.00 10.00      A   
ATOM   1589  CG2 VAL A 168       7.041  -8.577  10.246  1.00 10.00      A   
ATOM   1590  C   VAL A 168       9.814  -7.777  12.771  1.00 10.00      A   
ATOM   1591  O   VAL A 168      10.854  -8.063  12.176  1.00 10.00      A   
ATOM   1592  N   ASP A 169       9.744  -7.669  14.090  1.00 10.00      A   
ATOM   1593  HN  ASP A 169       8.890  -7.419  14.509  1.00 10.00      A   
ATOM   1594  CA  ASP A 169      10.908  -7.911  14.929  1.00 10.00      A   
ATOM   1595  CB  ASP A 169      10.690  -7.400  16.352  1.00 10.00      A   
ATOM   1596  CG  ASP A 169      11.503  -6.155  16.632  1.00 10.00      A   
ATOM   1597  OD1 ASP A 169      12.484  -6.239  17.393  1.00 10.00      A   
ATOM   1598  OD2 ASP A 169      11.171  -5.085  16.078  1.00 10.00      A   
ATOM   1599  C   ASP A 169      11.287  -9.388  14.918  1.00 10.00      A   
ATOM   1600  O   ASP A 169      10.509 -10.249  15.334  1.00 10.00      A   
ATOM   1601  N   ASP A 170      12.481  -9.665  14.417  1.00 10.00      A   
ATOM   1602  HN  ASP A 170      13.049  -8.925  14.112  1.00 10.00      A   
ATOM   1603  CA  ASP A 170      12.988 -11.024  14.307  1.00 10.00      A   
ATOM   1604  CB  ASP A 170      14.185 -11.068  13.347  1.00 10.00      A   
ATOM   1605  CG  ASP A 170      13.849 -10.616  11.940  1.00 10.00      A   
ATOM   1606  OD1 ASP A 170      13.524 -11.473  11.096  1.00 10.00      A   
ATOM   1607  OD2 ASP A 170      13.919  -9.404  11.664  1.00 10.00      A   
ATOM   1608  C   ASP A 170      13.409 -11.577  15.658  1.00 10.00      A   
ATOM   1609  O   ASP A 170      14.430 -11.176  16.220  1.00 10.00      A   
ATOM   1610  N   VAL A 171      12.616 -12.489  16.187  1.00 10.00      A   
ATOM   1611  HN  VAL A 171      11.798 -12.744  15.715  1.00 10.00      A   
ATOM   1612  CA  VAL A 171      12.931 -13.118  17.457  1.00 10.00      A   
ATOM   1613  CB  VAL A 171      11.738 -13.079  18.447  1.00 10.00      A   
ATOM   1614  CG1 VAL A 171      12.065 -13.837  19.727  1.00 10.00      A   
ATOM   1615  CG2 VAL A 171      11.331 -11.646  18.766  1.00 10.00      A   
ATOM   1616  C   VAL A 171      13.360 -14.562  17.209  1.00 10.00      A   
ATOM   1617  O   VAL A 171      14.474 -14.961  17.551  1.00 10.00      A   
ATOM   1618  N   SER A 172      12.473 -15.334  16.590  1.00 10.00      A   
ATOM   1619  HN  SER A 172      11.611 -14.947  16.327  1.00 10.00      A   
ATOM   1620  CA  SER A 172      12.738 -16.734  16.278  1.00 10.00      A   
ATOM   1621  CB  SER A 172      12.591 -17.613  17.528  1.00 10.00      A   
ATOM   1622  OG  SER A 172      13.535 -17.242  18.523  1.00 10.00      A   
ATOM   1623  HG  SER A 172      14.086 -16.515  18.185  1.00 10.00      A   
ATOM   1624  C   SER A 172      11.795 -17.203  15.177  1.00 10.00      A   
ATOM   1625  O   SER A 172      10.609 -16.879  15.193  1.00 10.00      A   
ATOM   1626  N   GLY A 173      12.327 -17.929  14.204  1.00 10.00      A   
ATOM   1627  HN  GLY A 173      13.293 -18.111  14.213  1.00 10.00      A   
ATOM   1628  CA  GLY A 173      11.507 -18.423  13.115  1.00 10.00      A   
ATOM   1629  C   GLY A 173      10.824 -19.734  13.450  1.00 10.00      A   
ATOM   1630  O   GLY A 173      11.219 -20.793  12.954  1.00 10.00      A   
ATOM   1631  N   HIS A 174       9.815 -19.674  14.310  1.00 10.00      A   
ATOM   1632  HN  HIS A 174       9.576 -18.809  14.708  1.00 10.00      A   
ATOM   1633  CA  HIS A 174       9.079 -20.871  14.704  1.00 10.00      A   
ATOM   1634  CB  HIS A 174       9.563 -21.376  16.072  1.00 10.00      A   
ATOM   1635  CG  HIS A 174       9.235 -22.816  16.330  1.00 10.00      A   
ATOM   1636  ND1 HIS A 174       9.996 -23.824  15.792  1.00 10.00      A   
ATOM   1637  CD2 HIS A 174       8.213 -23.355  17.041  1.00 10.00      A   
ATOM   1638  CE1 HIS A 174       9.427 -24.950  16.179  1.00 10.00      A   
ATOM   1639  NE2 HIS A 174       8.348 -24.715  16.935  1.00 10.00      A   
ATOM   1640  HE2 HIS A 174       7.756 -25.390  17.335  1.00 10.00      A   
ATOM   1641  C   HIS A 174       7.569 -20.628  14.734  1.00 10.00      A   
ATOM   1642  O   HIS A 174       6.786 -21.563  14.882  1.00 10.00      A   
ATOM   1643  N   TRP A 175       7.167 -19.374  14.567  1.00 10.00      A   
ATOM   1644  HN  TRP A 175       7.839 -18.673  14.450  1.00 10.00      A   
ATOM   1645  CA  TRP A 175       5.753 -18.995  14.590  1.00 10.00      A   
ATOM   1646  CB  TRP A 175       5.594 -17.480  14.407  1.00 10.00      A   
ATOM   1647  CG  TRP A 175       5.875 -16.982  13.019  1.00 10.00      A   
ATOM   1648  CD1 TRP A 175       7.094 -16.695  12.475  1.00 10.00      A   
ATOM   1649  CD2 TRP A 175       4.907 -16.702  11.999  1.00 10.00      A   
ATOM   1650  NE1 TRP A 175       6.945 -16.265  11.180  1.00 10.00      A   
ATOM   1651  HE1 TRP A 175       7.675 -16.002  10.578  1.00 10.00      A   
ATOM   1652  CE2 TRP A 175       5.611 -16.258  10.865  1.00 10.00      A   
ATOM   1653  CE3 TRP A 175       3.513 -16.794  11.937  1.00 10.00      A   
ATOM   1654  CZ2 TRP A 175       4.968 -15.901   9.683  1.00 10.00      A   
ATOM   1655  CZ3 TRP A 175       2.878 -16.437  10.763  1.00 10.00      A   
ATOM   1656  CH2 TRP A 175       3.605 -15.999   9.652  1.00 10.00      A   
ATOM   1657  C   TRP A 175       4.914 -19.760  13.560  1.00 10.00      A   
ATOM   1658  O   TRP A 175       3.716 -19.974  13.755  1.00 10.00      A   
ATOM   1659  N   LEU A 176       5.554 -20.177  12.478  1.00 10.00      A   
ATOM   1660  HN  LEU A 176       6.510 -19.996  12.393  1.00 10.00      A   
ATOM   1661  CA  LEU A 176       4.871 -20.905  11.419  1.00 10.00      A   
ATOM   1662  CB  LEU A 176       5.734 -20.928  10.157  1.00 10.00      A   
ATOM   1663  CG  LEU A 176       5.034 -21.372   8.873  1.00 10.00      A   
ATOM   1664  CD1 LEU A 176       4.094 -20.290   8.365  1.00 10.00      A   
ATOM   1665  CD2 LEU A 176       6.049 -21.758   7.809  1.00 10.00      A   
ATOM   1666  C   LEU A 176       4.541 -22.328  11.852  1.00 10.00      A   
ATOM   1667  O   LEU A 176       3.580 -22.927  11.373  1.00 10.00      A   
ATOM   1668  N   SER A 177       5.322 -22.857  12.781  1.00 10.00      A   
ATOM   1669  HN  SER A 177       6.050 -22.321  13.162  1.00 10.00      A   
ATOM   1670  CA  SER A 177       5.118 -24.213  13.264  1.00 10.00      A   
ATOM   1671  CB  SER A 177       6.436 -24.785  13.791  1.00 10.00      A   
ATOM   1672  OG  SER A 177       7.503 -24.542  12.881  1.00 10.00      A   
ATOM   1673  HG  SER A 177       8.057 -25.334  12.824  1.00 10.00      A   
ATOM   1674  C   SER A 177       4.040 -24.267  14.349  1.00 10.00      A   
ATOM   1675  O   SER A 177       3.787 -25.321  14.927  1.00 10.00      A   
ATOM   1676  N   HIS A 178       3.407 -23.129  14.619  1.00 10.00      A   
ATOM   1677  HN  HIS A 178       3.659 -22.314  14.132  1.00 10.00      A   
ATOM   1678  CA  HIS A 178       2.358 -23.061  15.635  1.00 10.00      A   
ATOM   1679  CB  HIS A 178       2.401 -21.724  16.387  1.00 10.00      A   
ATOM   1680  CG  HIS A 178       3.412 -21.693  17.489  1.00 10.00      A   
ATOM   1681  ND1 HIS A 178       3.038 -21.804  18.810  1.00 10.00      A   
ATOM   1682  CD2 HIS A 178       4.762 -21.585  17.416  1.00 10.00      A   
ATOM   1683  CE1 HIS A 178       4.160 -21.767  19.505  1.00 10.00      A   
ATOM   1684  NE2 HIS A 178       5.226 -21.633  18.702  1.00 10.00      A   
ATOM   1685  HE2 HIS A 178       6.166 -21.582  18.984  1.00 10.00      A   
ATOM   1686  C   HIS A 178       0.971 -23.303  15.046  1.00 10.00      A   
ATOM   1687  O   HIS A 178      -0.013 -23.416  15.786  1.00 10.00      A   
ATOM   1688  N   PHE A 179       0.898 -23.372  13.717  1.00 10.00      A   
ATOM   1689  HN  PHE A 179       1.718 -23.268  13.189  1.00 10.00      A   
ATOM   1690  CA  PHE A 179      -0.368 -23.609  13.024  1.00 10.00      A   
ATOM   1691  CB  PHE A 179      -0.227 -23.368  11.515  1.00 10.00      A   
ATOM   1692  CG  PHE A 179      -0.270 -21.920  11.115  1.00 10.00      A   
ATOM   1693  CD1 PHE A 179       0.900 -21.224  10.860  1.00 10.00      A   
ATOM   1694  CD2 PHE A 179      -1.479 -21.254  10.993  1.00 10.00      A   
ATOM   1695  CE1 PHE A 179       0.864 -19.894  10.490  1.00 10.00      A   
ATOM   1696  CE2 PHE A 179      -1.523 -19.924  10.623  1.00 10.00      A   
ATOM   1697  CZ  PHE A 179      -0.348 -19.242  10.371  1.00 10.00      A   
ATOM   1698  C   PHE A 179      -0.860 -25.029  13.284  1.00 10.00      A   
ATOM   1699  O   PHE A 179      -0.100 -25.989  13.147  1.00 10.00      A   
ATOM   1700  N   PRO A 180      -2.134 -25.181  13.674  1.00 10.00      A   
ATOM   1701  CA  PRO A 180      -2.716 -26.496  13.959  1.00 10.00      A   
ATOM   1702  CB  PRO A 180      -4.129 -26.169  14.460  1.00 10.00      A   
ATOM   1703  CG  PRO A 180      -4.419 -24.813  13.922  1.00 10.00      A   
ATOM   1704  CD  PRO A 180      -3.103 -24.092  13.866  1.00 10.00      A   
ATOM   1705  C   PRO A 180      -2.783 -27.380  12.714  1.00 10.00      A   
ATOM   1706  O   PRO A 180      -2.849 -26.884  11.586  1.00 10.00      A   
ATOM   1707  N   ASP A 181      -2.785 -28.691  12.930  1.00 10.00      A   
ATOM   1708  HN  ASP A 181      -2.747 -29.023  13.853  1.00 10.00      A   
ATOM   1709  CA  ASP A 181      -2.836 -29.655  11.833  1.00 10.00      A   
ATOM   1710  CB  ASP A 181      -2.552 -31.075  12.331  1.00 10.00      A   
ATOM   1711  CG  ASP A 181      -1.074 -31.400  12.365  1.00 10.00      A   
ATOM   1712  OD1 ASP A 181      -0.528 -31.582  13.477  1.00 10.00      A   
ATOM   1713  OD2 ASP A 181      -0.450 -31.485  11.285  1.00 10.00      A   
ATOM   1714  C   ASP A 181      -4.175 -29.620  11.112  1.00 10.00      A   
ATOM   1715  O   ASP A 181      -4.289 -30.066   9.974  1.00 10.00      A   
ATOM   1716  N   THR A 182      -5.184 -29.094  11.781  1.00 10.00      A   
ATOM   1717  HN  THR A 182      -5.036 -28.773  12.693  1.00 10.00      A   
ATOM   1718  CA  THR A 182      -6.515 -28.997  11.208  1.00 10.00      A   
ATOM   1719  CB  THR A 182      -7.577 -29.043  12.317  1.00 10.00      A   
ATOM   1720  OG1 THR A 182      -6.985 -28.600  13.550  1.00 10.00      A   
ATOM   1721  HG1 THR A 182      -7.473 -27.835  13.881  1.00 10.00      A   
ATOM   1722  CG2 THR A 182      -8.116 -30.456  12.490  1.00 10.00      A   
ATOM   1723  C   THR A 182      -6.674 -27.708  10.398  1.00 10.00      A   
ATOM   1724  O   THR A 182      -7.710 -27.479   9.768  1.00 10.00      A   
ATOM   1725  N   TYR A 183      -5.643 -26.871  10.417  1.00 10.00      A   
ATOM   1726  HN  TYR A 183      -4.839 -27.115  10.923  1.00 10.00      A   
ATOM   1727  CA  TYR A 183      -5.671 -25.610   9.693  1.00 10.00      A   
ATOM   1728  CB  TYR A 183      -4.656 -24.610  10.261  1.00 10.00      A   
ATOM   1729  CG  TYR A 183      -4.728 -23.247   9.610  1.00 10.00      A   
ATOM   1730  CD1 TYR A 183      -5.712 -22.336   9.975  1.00 10.00      A   
ATOM   1731  CD2 TYR A 183      -3.823 -22.872   8.625  1.00 10.00      A   
ATOM   1732  CE1 TYR A 183      -5.796 -21.094   9.377  1.00 10.00      A   
ATOM   1733  CE2 TYR A 183      -3.899 -21.630   8.024  1.00 10.00      A   
ATOM   1734  CZ  TYR A 183      -4.886 -20.746   8.401  1.00 10.00      A   
ATOM   1735  OH  TYR A 183      -4.964 -19.512   7.798  1.00 10.00      A   
ATOM   1736  HH  TYR A 183      -5.893 -19.249   7.730  1.00 10.00      A   
ATOM   1737  C   TYR A 183      -5.444 -25.824   8.200  1.00 10.00      A   
ATOM   1738  O   TYR A 183      -4.344 -26.175   7.767  1.00 10.00      A   
ATOM   1739  N   THR A 184      -6.495 -25.612   7.423  1.00 10.00      A   
ATOM   1740  HN  THR A 184      -7.343 -25.345   7.835  1.00 10.00      A   
ATOM   1741  CA  THR A 184      -6.433 -25.777   5.981  1.00 10.00      A   
ATOM   1742  CB  THR A 184      -7.040 -27.131   5.559  1.00 10.00      A   
ATOM   1743  OG1 THR A 184      -8.227 -27.385   6.323  1.00 10.00      A   
ATOM   1744  HG1 THR A 184      -8.116 -28.205   6.822  1.00 10.00      A   
ATOM   1745  CG2 THR A 184      -6.052 -28.264   5.787  1.00 10.00      A   
ATOM   1746  C   THR A 184      -7.176 -24.647   5.264  1.00 10.00      A   
ATOM   1747  O   THR A 184      -7.466 -24.740   4.070  1.00 10.00      A   
ATOM   1748  N   SER A 185      -7.462 -23.571   5.995  1.00 10.00      A   
ATOM   1749  HN  SER A 185      -7.182 -23.541   6.933  1.00 10.00      A   
ATOM   1750  CA  SER A 185      -8.182 -22.429   5.437  1.00 10.00      A   
ATOM   1751  CB  SER A 185      -9.133 -21.844   6.488  1.00 10.00      A   
ATOM   1752  OG  SER A 185      -8.566 -21.915   7.789  1.00 10.00      A   
ATOM   1753  HG  SER A 185      -8.388 -21.019   8.105  1.00 10.00      A   
ATOM   1754  C   SER A 185      -7.233 -21.348   4.919  1.00 10.00      A   
ATOM   1755  O   SER A 185      -7.625 -20.192   4.757  1.00 10.00      A   
ATOM   1756  N   LEU A 186      -5.990 -21.729   4.652  1.00 10.00      A   
ATOM   1757  HN  LEU A 186      -5.742 -22.666   4.775  1.00 10.00      A   
ATOM   1758  CA  LEU A 186      -4.992 -20.789   4.159  1.00 10.00      A   
ATOM   1759  CB  LEU A 186      -3.580 -21.373   4.287  1.00 10.00      A   
ATOM   1760  CG  LEU A 186      -2.457 -20.605   3.579  1.00 10.00      A   
ATOM   1761  CD1 LEU A 186      -2.254 -19.232   4.204  1.00 10.00      A   
ATOM   1762  CD2 LEU A 186      -1.163 -21.404   3.597  1.00 10.00      A   
ATOM   1763  C   LEU A 186      -5.274 -20.393   2.716  1.00 10.00      A   
ATOM   1764  O   LEU A 186      -5.283 -21.237   1.819  1.00 10.00      A   
ATOM   1765  N   VAL A 187      -5.518 -19.107   2.507  1.00 10.00      A   
ATOM   1766  HN  VAL A 187      -5.523 -18.494   3.274  1.00 10.00      A   
ATOM   1767  CA  VAL A 187      -5.792 -18.582   1.178  1.00 10.00      A   
ATOM   1768  CB  VAL A 187      -7.111 -17.776   1.140  1.00 10.00      A   
ATOM   1769  CG1 VAL A 187      -7.386 -17.247  -0.263  1.00 10.00      A   
ATOM   1770  CG2 VAL A 187      -8.271 -18.629   1.622  1.00 10.00      A   
ATOM   1771  C   VAL A 187      -4.641 -17.701   0.690  1.00 10.00      A   
ATOM   1772  O   VAL A 187      -4.182 -17.840  -0.444  1.00 10.00      A   
ATOM   1773  N   SER A 188      -4.169 -16.800   1.543  1.00 10.00      A   
ATOM   1774  HN  SER A 188      -4.556 -16.729   2.441  1.00 10.00      A   
ATOM   1775  CA  SER A 188      -3.078 -15.917   1.165  1.00 10.00      A   
ATOM   1776  CB  SER A 188      -3.619 -14.569   0.678  1.00 10.00      A   
ATOM   1777  OG  SER A 188      -4.411 -14.721  -0.489  1.00 10.00      A   
ATOM   1778  HG  SER A 188      -4.480 -13.870  -0.938  1.00 10.00      A   
ATOM   1779  C   SER A 188      -2.106 -15.704   2.314  1.00 10.00      A   
ATOM   1780  O   SER A 188      -2.516 -15.487   3.454  1.00 10.00      A   
ATOM   1781  N   LEU A 189      -0.823 -15.781   2.003  1.00 10.00      A   
ATOM   1782  HN  LEU A 189      -0.565 -15.989   1.073  1.00 10.00      A   
ATOM   1783  CA  LEU A 189       0.225 -15.573   2.990  1.00 10.00      A   
ATOM   1784  CB  LEU A 189       0.736 -16.908   3.536  1.00 10.00      A   
ATOM   1785  CG  LEU A 189       1.708 -16.817   4.716  1.00 10.00      A   
ATOM   1786  CD1 LEU A 189       1.038 -16.172   5.918  1.00 10.00      A   
ATOM   1787  CD2 LEU A 189       2.252 -18.188   5.074  1.00 10.00      A   
ATOM   1788  C   LEU A 189       1.373 -14.779   2.366  1.00 10.00      A   
ATOM   1789  O   LEU A 189       1.823 -15.080   1.259  1.00 10.00      A   
ATOM   1790  N   ASN A 190       1.835 -13.763   3.073  1.00 10.00      A   
ATOM   1791  HN  ASN A 190       1.441 -13.572   3.952  1.00 10.00      A   
ATOM   1792  CA  ASN A 190       2.923 -12.928   2.586  1.00 10.00      A   
ATOM   1793  CB  ASN A 190       2.381 -11.610   2.022  1.00 10.00      A   
ATOM   1794  CG  ASN A 190       3.475 -10.649   1.592  1.00 10.00      A   
ATOM   1795  OD1 ASN A 190       4.582 -11.057   1.236  1.00 10.00      A   
ATOM   1796  ND2 ASN A 190       3.171  -9.365   1.622  1.00 10.00      A   
ATOM   1797 HD21 ASN A 190       2.262  -9.107   1.921  1.00 10.00      A   
ATOM   1798 HD22 ASN A 190       3.853  -8.722   1.343  1.00 10.00      A   
ATOM   1799  C   ASN A 190       3.922 -12.657   3.698  1.00 10.00      A   
ATOM   1800  O   ASN A 190       3.646 -11.886   4.618  1.00 10.00      A   
ATOM   1801  N   ILE A 191       5.080 -13.300   3.609  1.00 10.00      A   
ATOM   1802  HN  ILE A 191       5.238 -13.898   2.842  1.00 10.00      A   
ATOM   1803  CA  ILE A 191       6.122 -13.144   4.617  1.00 10.00      A   
ATOM   1804  CB  ILE A 191       6.480 -14.495   5.278  1.00 10.00      A   
ATOM   1805  CG1 ILE A 191       7.034 -15.477   4.237  1.00 10.00      A   
ATOM   1806  CG2 ILE A 191       5.267 -15.090   5.986  1.00 10.00      A   
ATOM   1807  CD1 ILE A 191       7.743 -16.671   4.840  1.00 10.00      A   
ATOM   1808  C   ILE A 191       7.393 -12.540   4.025  1.00 10.00      A   
ATOM   1809  O   ILE A 191       8.465 -12.639   4.623  1.00 10.00      A   
ATOM   1810  N   SER A 192       7.266 -11.881   2.877  1.00 10.00      A   
ATOM   1811  HN  SER A 192       6.379 -11.794   2.474  1.00 10.00      A   
ATOM   1812  CA  SER A 192       8.417 -11.280   2.198  1.00 10.00      A   
ATOM   1813  CB  SER A 192       8.021 -10.741   0.822  1.00 10.00      A   
ATOM   1814  OG  SER A 192       6.912  -9.864   0.916  1.00 10.00      A   
ATOM   1815  HG  SER A 192       6.091 -10.378   0.896  1.00 10.00      A   
ATOM   1816  C   SER A 192       9.091 -10.191   3.039  1.00 10.00      A   
ATOM   1817  O   SER A 192      10.219  -9.781   2.757  1.00 10.00      A   
ATOM   1818  N   CYS A 193       8.402  -9.732   4.071  1.00 10.00      A   
ATOM   1819  HN  CYS A 193       7.514 -10.102   4.253  1.00 10.00      A   
ATOM   1820  CA  CYS A 193       8.930  -8.701   4.946  1.00 10.00      A   
ATOM   1821  CB  CYS A 193       7.769  -7.933   5.570  1.00 10.00      A   
ATOM   1822  SG  CYS A 193       6.477  -9.001   6.248  1.00 10.00      A   
ATOM   1823  HG  CYS A 193       5.363  -8.283   6.336  1.00 10.00      A   
ATOM   1824  C   CYS A 193       9.801  -9.303   6.047  1.00 10.00      A   
ATOM   1825  O   CYS A 193      10.670  -8.631   6.598  1.00 10.00      A   
ATOM   1826  N   LEU A 194       9.562 -10.572   6.359  1.00 10.00      A   
ATOM   1827  HN  LEU A 194       8.873 -11.063   5.864  1.00 10.00      A   
ATOM   1828  CA  LEU A 194      10.306 -11.265   7.401  1.00 10.00      A   
ATOM   1829  CB  LEU A 194       9.578 -12.551   7.804  1.00 10.00      A   
ATOM   1830  CG  LEU A 194       8.468 -12.400   8.847  1.00 10.00      A   
ATOM   1831  CD1 LEU A 194       7.529 -13.595   8.807  1.00 10.00      A   
ATOM   1832  CD2 LEU A 194       9.069 -12.245  10.235  1.00 10.00      A   
ATOM   1833  C   LEU A 194      11.722 -11.588   6.949  1.00 10.00      A   
ATOM   1834  O   LEU A 194      11.959 -11.913   5.786  1.00 10.00      A   
ATOM   1835  N   ALA A 195      12.659 -11.491   7.873  1.00 10.00      A   
ATOM   1836  HN  ALA A 195      12.411 -11.204   8.779  1.00 10.00      A   
ATOM   1837  CA  ALA A 195      14.052 -11.777   7.578  1.00 10.00      A   
ATOM   1838  CB  ALA A 195      14.917 -10.609   8.016  1.00 10.00      A   
ATOM   1839  C   ALA A 195      14.494 -13.060   8.271  1.00 10.00      A   
ATOM   1840  O   ALA A 195      15.600 -13.558   8.045  1.00 10.00      A   
ATOM   1841  N   SER A 196      13.616 -13.594   9.113  1.00 10.00      A   
ATOM   1842  HN  SER A 196      12.748 -13.157   9.238  1.00 10.00      A   
ATOM   1843  CA  SER A 196      13.900 -14.809   9.855  1.00 10.00      A   
ATOM   1844  CB  SER A 196      13.141 -14.790  11.182  1.00 10.00      A   
ATOM   1845  OG  SER A 196      12.223 -13.707  11.222  1.00 10.00      A   
ATOM   1846  HG  SER A 196      12.715 -12.864  11.201  1.00 10.00      A   
ATOM   1847  C   SER A 196      13.522 -16.047   9.050  1.00 10.00      A   
ATOM   1848  O   SER A 196      12.456 -16.098   8.434  1.00 10.00      A   
ATOM   1849  N   GLU A 197      14.412 -17.031   9.034  1.00 10.00      A   
ATOM   1850  HN  GLU A 197      15.258 -16.919   9.513  1.00 10.00      A   
ATOM   1851  CA  GLU A 197      14.156 -18.270   8.321  1.00 10.00      A   
ATOM   1852  CB  GLU A 197      15.462 -18.989   7.968  1.00 10.00      A   
ATOM   1853  CG  GLU A 197      15.264 -20.189   7.051  1.00 10.00      A   
ATOM   1854  CD  GLU A 197      16.501 -21.056   6.937  1.00 10.00      A   
ATOM   1855  OE1 GLU A 197      17.488 -20.612   6.317  1.00 10.00      A   
ATOM   1856  OE2 GLU A 197      16.490 -22.194   7.456  1.00 10.00      A   
ATOM   1857  C   GLU A 197      13.285 -19.184   9.166  1.00 10.00      A   
ATOM   1858  O   GLU A 197      13.602 -19.461  10.325  1.00 10.00      A   
ATOM   1859  N   VAL A 198      12.179 -19.622   8.597  1.00 10.00      A   
ATOM   1860  HN  VAL A 198      11.968 -19.333   7.684  1.00 10.00      A   
ATOM   1861  CA  VAL A 198      11.267 -20.521   9.295  1.00 10.00      A   
ATOM   1862  CB  VAL A 198       9.787 -20.205   8.989  1.00 10.00      A   
ATOM   1863  CG1 VAL A 198       9.379 -18.881   9.622  1.00 10.00      A   
ATOM   1864  CG2 VAL A 198       9.536 -20.189   7.487  1.00 10.00      A   
ATOM   1865  C   VAL A 198      11.575 -21.969   8.937  1.00 10.00      A   
ATOM   1866  O   VAL A 198      12.445 -22.238   8.105  1.00 10.00      A   
ATOM   1867  N   SER A 199      10.869 -22.898   9.561  1.00 10.00      A   
ATOM   1868  HN  SER A 199      10.180 -22.628  10.208  1.00 10.00      A   
ATOM   1869  CA  SER A 199      11.081 -24.313   9.295  1.00 10.00      A   
ATOM   1870  CB  SER A 199      10.444 -25.163  10.392  1.00 10.00      A   
ATOM   1871  OG  SER A 199      11.423 -25.932  11.066  1.00 10.00      A   
ATOM   1872  HG  SER A 199      12.170 -25.365  11.298  1.00 10.00      A   
ATOM   1873  C   SER A 199      10.519 -24.692   7.929  1.00 10.00      A   
ATOM   1874  O   SER A 199       9.320 -24.557   7.683  1.00 10.00      A   
ATOM   1875  N   PHE A 200      11.389 -25.165   7.047  1.00 10.00      A   
ATOM   1876  HN  PHE A 200      12.330 -25.256   7.307  1.00 10.00      A   
ATOM   1877  CA  PHE A 200      10.982 -25.558   5.702  1.00 10.00      A   
ATOM   1878  CB  PHE A 200      12.209 -25.854   4.835  1.00 10.00      A   
ATOM   1879  CG  PHE A 200      11.899 -26.021   3.377  1.00 10.00      A   
ATOM   1880  CD1 PHE A 200      11.634 -24.914   2.586  1.00 10.00      A   
ATOM   1881  CD2 PHE A 200      11.867 -27.278   2.797  1.00 10.00      A   
ATOM   1882  CE1 PHE A 200      11.341 -25.055   1.245  1.00 10.00      A   
ATOM   1883  CE2 PHE A 200      11.577 -27.428   1.457  1.00 10.00      A   
ATOM   1884  CZ  PHE A 200      11.313 -26.314   0.679  1.00 10.00      A   
ATOM   1885  C   PHE A 200      10.047 -26.767   5.743  1.00 10.00      A   
ATOM   1886  O   PHE A 200       9.152 -26.903   4.903  1.00 10.00      A   
ATOM   1887  N   SER A 201      10.254 -27.634   6.731  1.00 10.00      A   
ATOM   1888  HN  SER A 201      10.982 -27.470   7.371  1.00 10.00      A   
ATOM   1889  CA  SER A 201       9.431 -28.820   6.895  1.00 10.00      A   
ATOM   1890  CB  SER A 201       9.954 -29.648   8.072  1.00 10.00      A   
ATOM   1891  OG  SER A 201      10.770 -28.851   8.922  1.00 10.00      A   
ATOM   1892  HG  SER A 201      11.638 -29.267   9.010  1.00 10.00      A   
ATOM   1893  C   SER A 201       7.974 -28.424   7.129  1.00 10.00      A   
ATOM   1894  O   SER A 201       7.062 -28.937   6.475  1.00 10.00      A   
ATOM   1895  N   ALA A 202       7.765 -27.495   8.058  1.00 10.00      A   
ATOM   1896  HN  ALA A 202       8.532 -27.127   8.546  1.00 10.00      A   
ATOM   1897  CA  ALA A 202       6.427 -27.012   8.371  1.00 10.00      A   
ATOM   1898  CB  ALA A 202       6.452 -26.156   9.628  1.00 10.00      A   
ATOM   1899  C   ALA A 202       5.882 -26.208   7.200  1.00 10.00      A   
ATOM   1900  O   ALA A 202       4.700 -26.306   6.862  1.00 10.00      A   
ATOM   1901  N   LEU A 203       6.766 -25.432   6.578  1.00 10.00      A   
ATOM   1902  HN  LEU A 203       7.693 -25.415   6.903  1.00 10.00      A   
ATOM   1903  CA  LEU A 203       6.406 -24.603   5.433  1.00 10.00      A   
ATOM   1904  CB  LEU A 203       7.657 -23.906   4.888  1.00 10.00      A   
ATOM   1905  CG  LEU A 203       7.441 -22.836   3.820  1.00 10.00      A   
ATOM   1906  CD1 LEU A 203       6.796 -21.597   4.422  1.00 10.00      A   
ATOM   1907  CD2 LEU A 203       8.756 -22.482   3.149  1.00 10.00      A   
ATOM   1908  C   LEU A 203       5.763 -25.455   4.343  1.00 10.00      A   
ATOM   1909  O   LEU A 203       4.682 -25.134   3.842  1.00 10.00      A   
ATOM   1910  N   GLU A 204       6.418 -26.561   4.011  1.00 10.00      A   
ATOM   1911  HN  GLU A 204       7.263 -26.773   4.469  1.00 10.00      A   
ATOM   1912  CA  GLU A 204       5.918 -27.467   2.989  1.00 10.00      A   
ATOM   1913  CB  GLU A 204       6.954 -28.549   2.667  1.00 10.00      A   
ATOM   1914  CG  GLU A 204       6.548 -29.473   1.525  1.00 10.00      A   
ATOM   1915  CD  GLU A 204       7.432 -30.700   1.402  1.00 10.00      A   
ATOM   1916  OE1 GLU A 204       7.890 -31.216   2.441  1.00 10.00      A   
ATOM   1917  OE2 GLU A 204       7.652 -31.166   0.262  1.00 10.00      A   
ATOM   1918  C   GLU A 204       4.603 -28.112   3.427  1.00 10.00      A   
ATOM   1919  O   GLU A 204       3.612 -28.072   2.697  1.00 10.00      A   
ATOM   1920  N   ARG A 205       4.601 -28.686   4.627  1.00 10.00      A   
ATOM   1921  HN  ARG A 205       5.426 -28.665   5.165  1.00 10.00      A   
ATOM   1922  CA  ARG A 205       3.414 -29.353   5.174  1.00 10.00      A   
ATOM   1923  CB  ARG A 205       3.665 -29.836   6.604  1.00 10.00      A   
ATOM   1924  CG  ARG A 205       4.510 -31.095   6.704  1.00 10.00      A   
ATOM   1925  CD  ARG A 205       4.604 -31.583   8.143  1.00 10.00      A   
ATOM   1926  NE  ARG A 205       5.555 -30.797   8.928  1.00 10.00      A   
ATOM   1927  HE  ARG A 205       6.470 -30.717   8.571  1.00 10.00      A   
ATOM   1928  CZ  ARG A 205       5.261 -30.213  10.089  1.00 10.00      A   
ATOM   1929  NH1 ARG A 205       4.047 -30.338  10.607  1.00 10.00      A   
ATOM   1930 HH11 ARG A 205       3.815 -29.874  11.515  1.00 10.00      A   
ATOM   1931 HH12 ARG A 205       3.321 -30.903  10.117  1.00 10.00      A   
ATOM   1932  NH2 ARG A 205       6.184 -29.520  10.747  1.00 10.00      A   
ATOM   1933 HH21 ARG A 205       5.944 -29.063  11.654  1.00 10.00      A   
ATOM   1934 HH22 ARG A 205       7.152 -29.427  10.369  1.00 10.00      A   
ATOM   1935  C   ARG A 205       2.178 -28.458   5.144  1.00 10.00      A   
ATOM   1936  O   ARG A 205       1.105 -28.890   4.725  1.00 10.00      A   
ATOM   1937  N   LEU A 206       2.342 -27.211   5.576  1.00 10.00      A   
ATOM   1938  HN  LEU A 206       3.233 -26.924   5.884  1.00 10.00      A   
ATOM   1939  CA  LEU A 206       1.237 -26.257   5.613  1.00 10.00      A   
ATOM   1940  CB  LEU A 206       1.673 -24.947   6.276  1.00 10.00      A   
ATOM   1941  CG  LEU A 206       1.979 -25.019   7.772  1.00 10.00      A   
ATOM   1942  CD1 LEU A 206       2.503 -23.684   8.270  1.00 10.00      A   
ATOM   1943  CD2 LEU A 206       0.739 -25.429   8.552  1.00 10.00      A   
ATOM   1944  C   LEU A 206       0.666 -25.980   4.227  1.00 10.00      A   
ATOM   1945  O   LEU A 206      -0.549 -26.003   4.038  1.00 10.00      A   
ATOM   1946  N   VAL A 207       1.540 -25.726   3.265  1.00 10.00      A   
ATOM   1947  HN  VAL A 207       2.499 -25.735   3.475  1.00 10.00      A   
ATOM   1948  CA  VAL A 207       1.117 -25.431   1.902  1.00 10.00      A   
ATOM   1949  CB  VAL A 207       2.305 -24.943   1.038  1.00 10.00      A   
ATOM   1950  CG1 VAL A 207       1.898 -24.795  -0.425  1.00 10.00      A   
ATOM   1951  CG2 VAL A 207       2.842 -23.625   1.578  1.00 10.00      A   
ATOM   1952  C   VAL A 207       0.458 -26.641   1.241  1.00 10.00      A   
ATOM   1953  O   VAL A 207      -0.557 -26.510   0.563  1.00 10.00      A   
ATOM   1954  N   THR A 208       1.028 -27.815   1.472  1.00 10.00      A   
ATOM   1955  HN  THR A 208       1.815 -27.856   2.053  1.00 10.00      A   
ATOM   1956  CA  THR A 208       0.524 -29.050   0.883  1.00 10.00      A   
ATOM   1957  CB  THR A 208       1.384 -30.259   1.310  1.00 10.00      A   
ATOM   1958  OG1 THR A 208       2.774 -29.967   1.113  1.00 10.00      A   
ATOM   1959  HG1 THR A 208       3.032 -29.227   1.678  1.00 10.00      A   
ATOM   1960  CG2 THR A 208       1.021 -31.496   0.503  1.00 10.00      A   
ATOM   1961  C   THR A 208      -0.943 -29.320   1.230  1.00 10.00      A   
ATOM   1962  O   THR A 208      -1.709 -29.795   0.390  1.00 10.00      A   
ATOM   1963  N   ARG A 209      -1.342 -29.009   2.455  1.00 10.00      A   
ATOM   1964  HN  ARG A 209      -0.703 -28.610   3.087  1.00 10.00      A   
ATOM   1965  CA  ARG A 209      -2.714 -29.257   2.875  1.00 10.00      A   
ATOM   1966  CB  ARG A 209      -2.784 -29.689   4.340  1.00 10.00      A   
ATOM   1967  CG  ARG A 209      -2.229 -28.687   5.338  1.00 10.00      A   
ATOM   1968  CD  ARG A 209      -2.522 -29.143   6.756  1.00 10.00      A   
ATOM   1969  NE  ARG A 209      -1.732 -28.427   7.756  1.00 10.00      A   
ATOM   1970  HE  ARG A 209      -1.658 -27.453   7.655  1.00 10.00      A   
ATOM   1971  CZ  ARG A 209      -1.134 -29.023   8.789  1.00 10.00      A   
ATOM   1972  NH1 ARG A 209      -1.236 -30.342   8.948  1.00 10.00      A   
ATOM   1973 HH11 ARG A 209      -1.780 -30.911   8.261  1.00 10.00      A   
ATOM   1974 HH12 ARG A 209      -0.776 -30.814   9.767  1.00 10.00      A   
ATOM   1975  NH2 ARG A 209      -0.439 -28.304   9.657  1.00 10.00      A   
ATOM   1976 HH21 ARG A 209      -0.360 -27.274   9.536  1.00 10.00      A   
ATOM   1977 HH22 ARG A 209       0.030 -28.761  10.468  1.00 10.00      A   
ATOM   1978  C   ARG A 209      -3.650 -28.081   2.604  1.00 10.00      A   
ATOM   1979  O   ARG A 209      -4.841 -28.157   2.904  1.00 10.00      A   
ATOM   1980  N   CYS A 210      -3.131 -27.011   2.012  1.00 10.00      A   
ATOM   1981  HN  CYS A 210      -2.188 -27.014   1.744  1.00 10.00      A   
ATOM   1982  CA  CYS A 210      -3.948 -25.836   1.731  1.00 10.00      A   
ATOM   1983  CB  CYS A 210      -3.406 -24.605   2.461  1.00 10.00      A   
ATOM   1984  SG  CYS A 210      -3.250 -24.820   4.251  1.00 10.00      A   
ATOM   1985  HG  CYS A 210      -2.060 -25.357   4.488  1.00 10.00      A   
ATOM   1986  C   CYS A 210      -4.077 -25.565   0.231  1.00 10.00      A   
ATOM   1987  O   CYS A 210      -3.280 -24.826  -0.348  1.00 10.00      A   
ATOM   1988  N   PRO A 211      -5.093 -26.161  -0.422  1.00 10.00      A   
ATOM   1989  CA  PRO A 211      -5.330 -25.967  -1.854  1.00 10.00      A   
ATOM   1990  CB  PRO A 211      -6.263 -27.125  -2.208  1.00 10.00      A   
ATOM   1991  CG  PRO A 211      -7.024 -27.378  -0.953  1.00 10.00      A   
ATOM   1992  CD  PRO A 211      -6.083 -27.077   0.180  1.00 10.00      A   
ATOM   1993  C   PRO A 211      -6.019 -24.629  -2.117  1.00 10.00      A   
ATOM   1994  O   PRO A 211      -6.122 -24.173  -3.256  1.00 10.00      A   
ATOM   1995  N   ASN A 212      -6.476 -23.995  -1.040  1.00 10.00      A   
ATOM   1996  HN  ASN A 212      -6.351 -24.406  -0.161  1.00 10.00      A   
ATOM   1997  CA  ASN A 212      -7.153 -22.710  -1.129  1.00 10.00      A   
ATOM   1998  CB  ASN A 212      -7.967 -22.435   0.136  1.00 10.00      A   
ATOM   1999  CG  ASN A 212      -9.421 -22.840   0.000  1.00 10.00      A   
ATOM   2000  OD1 ASN A 212     -10.000 -22.765  -1.083  1.00 10.00      A   
ATOM   2001  ND2 ASN A 212     -10.024 -23.269   1.102  1.00 10.00      A   
ATOM   2002 HD21 ASN A 212      -9.505 -23.299   1.932  1.00 10.00      A   
ATOM   2003 HD22 ASN A 212     -10.967 -23.540   1.042  1.00 10.00      A   
ATOM   2004  C   ASN A 212      -6.149 -21.588  -1.349  1.00 10.00      A   
ATOM   2005  O   ASN A 212      -6.523 -20.482  -1.733  1.00 10.00      A   
ATOM   2006  N   LEU A 213      -4.873 -21.898  -1.126  1.00 10.00      A   
ATOM   2007  HN  LEU A 213      -4.652 -22.812  -0.851  1.00 10.00      A   
ATOM   2008  CA  LEU A 213      -3.792 -20.933  -1.283  1.00 10.00      A   
ATOM   2009  CB  LEU A 213      -2.451 -21.598  -0.948  1.00 10.00      A   
ATOM   2010  CG  LEU A 213      -1.223 -20.690  -0.924  1.00 10.00      A   
ATOM   2011  CD1 LEU A 213      -1.354 -19.633   0.163  1.00 10.00      A   
ATOM   2012  CD2 LEU A 213       0.039 -21.514  -0.724  1.00 10.00      A   
ATOM   2013  C   LEU A 213      -3.764 -20.354  -2.697  1.00 10.00      A   
ATOM   2014  O   LEU A 213      -3.628 -21.089  -3.678  1.00 10.00      A   
ATOM   2015  N   LYS A 214      -3.916 -19.038  -2.786  1.00 10.00      A   
ATOM   2016  HN  LYS A 214      -4.042 -18.519  -1.959  1.00 10.00      A   
ATOM   2017  CA  LYS A 214      -3.913 -18.342  -4.066  1.00 10.00      A   
ATOM   2018  CB  LYS A 214      -5.231 -17.590  -4.267  1.00 10.00      A   
ATOM   2019  CG  LYS A 214      -6.461 -18.479  -4.285  1.00 10.00      A   
ATOM   2020  CD  LYS A 214      -6.452 -19.415  -5.480  1.00 10.00      A   
ATOM   2021  CE  LYS A 214      -7.661 -20.336  -5.466  1.00 10.00      A   
ATOM   2022  NZ  LYS A 214      -7.605 -21.312  -4.346  1.00 10.00      A   
ATOM   2023  HZ1 LYS A 214      -8.535 -21.760  -4.216  1.00 10.00      A   
ATOM   2024  HZ2 LYS A 214      -7.336 -20.829  -3.463  1.00 10.00      A   
ATOM   2025  HZ3 LYS A 214      -6.906 -22.054  -4.553  1.00 10.00      A   
ATOM   2026  C   LYS A 214      -2.752 -17.356  -4.144  1.00 10.00      A   
ATOM   2027  O   LYS A 214      -2.179 -17.136  -5.211  1.00 10.00      A   
ATOM   2028  N   SER A 215      -2.410 -16.766  -3.012  1.00 10.00      A   
ATOM   2029  HN  SER A 215      -2.892 -16.991  -2.190  1.00 10.00      A   
ATOM   2030  CA  SER A 215      -1.326 -15.800  -2.955  1.00 10.00      A   
ATOM   2031  CB  SER A 215      -1.875 -14.409  -2.615  1.00 10.00      A   
ATOM   2032  OG  SER A 215      -0.945 -13.383  -2.925  1.00 10.00      A   
ATOM   2033  HG  SER A 215      -1.349 -12.756  -3.551  1.00 10.00      A   
ATOM   2034  C   SER A 215      -0.289 -16.227  -1.924  1.00 10.00      A   
ATOM   2035  O   SER A 215      -0.617 -16.427  -0.753  1.00 10.00      A   
ATOM   2036  N   LEU A 216       0.954 -16.373  -2.363  1.00 10.00      A   
ATOM   2037  HN  LEU A 216       1.155 -16.202  -3.309  1.00 10.00      A   
ATOM   2038  CA  LEU A 216       2.031 -16.775  -1.482  1.00 10.00      A   
ATOM   2039  CB  LEU A 216       2.240 -18.283  -1.556  1.00 10.00      A   
ATOM   2040  CG  LEU A 216       3.234 -18.864  -0.555  1.00 10.00      A   
ATOM   2041  CD1 LEU A 216       2.579 -19.053   0.804  1.00 10.00      A   
ATOM   2042  CD2 LEU A 216       3.807 -20.171  -1.071  1.00 10.00      A   
ATOM   2043  C   LEU A 216       3.318 -16.056  -1.859  1.00 10.00      A   
ATOM   2044  O   LEU A 216       3.882 -16.289  -2.932  1.00 10.00      A   
ATOM   2045  N   LYS A 217       3.774 -15.179  -0.982  1.00 10.00      A   
ATOM   2046  HN  LYS A 217       3.277 -15.036  -0.141  1.00 10.00      A   
ATOM   2047  CA  LYS A 217       4.998 -14.428  -1.221  1.00 10.00      A   
ATOM   2048  CB  LYS A 217       4.698 -12.931  -1.334  1.00 10.00      A   
ATOM   2049  CG  LYS A 217       3.975 -12.563  -2.625  1.00 10.00      A   
ATOM   2050  CD  LYS A 217       3.188 -11.265  -2.505  1.00 10.00      A   
ATOM   2051  CE  LYS A 217       2.415 -10.987  -3.790  1.00 10.00      A   
ATOM   2052  NZ  LYS A 217       1.424  -9.886  -3.640  1.00 10.00      A   
ATOM   2053  HZ1 LYS A 217       0.747  -9.901  -4.436  1.00 10.00      A   
ATOM   2054  HZ2 LYS A 217       1.906  -8.964  -3.628  1.00 10.00      A   
ATOM   2055  HZ3 LYS A 217       0.896  -9.996  -2.752  1.00 10.00      A   
ATOM   2056  C   LYS A 217       6.031 -14.732  -0.141  1.00 10.00      A   
ATOM   2057  O   LYS A 217       5.889 -14.314   1.009  1.00 10.00      A   
ATOM   2058  N   LEU A 218       7.059 -15.483  -0.525  1.00 10.00      A   
ATOM   2059  HN  LEU A 218       7.117 -15.764  -1.464  1.00 10.00      A   
ATOM   2060  CA  LEU A 218       8.118 -15.892   0.391  1.00 10.00      A   
ATOM   2061  CB  LEU A 218       8.850 -17.110  -0.177  1.00 10.00      A   
ATOM   2062  CG  LEU A 218       7.978 -18.320  -0.516  1.00 10.00      A   
ATOM   2063  CD1 LEU A 218       8.699 -19.244  -1.484  1.00 10.00      A   
ATOM   2064  CD2 LEU A 218       7.589 -19.064   0.752  1.00 10.00      A   
ATOM   2065  C   LEU A 218       9.112 -14.769   0.644  1.00 10.00      A   
ATOM   2066  O   LEU A 218       9.043 -13.706   0.021  1.00 10.00      A   
ATOM   2067  N   ASN A 219      10.051 -15.019   1.547  1.00 10.00      A   
ATOM   2068  HN  ASN A 219      10.072 -15.896   1.987  1.00 10.00      A   
ATOM   2069  CA  ASN A 219      11.061 -14.032   1.895  1.00 10.00      A   
ATOM   2070  CB  ASN A 219      11.111 -13.800   3.410  1.00 10.00      A   
ATOM   2071  CG  ASN A 219      11.529 -15.023   4.211  1.00 10.00      A   
ATOM   2072  OD1 ASN A 219      11.308 -16.165   3.802  1.00 10.00      A   
ATOM   2073  ND2 ASN A 219      12.127 -14.788   5.369  1.00 10.00      A   
ATOM   2074 HD21 ASN A 219      12.275 -13.849   5.630  1.00 10.00      A   
ATOM   2075 HD22 ASN A 219      12.397 -15.552   5.920  1.00 10.00      A   
ATOM   2076  C   ASN A 219      12.438 -14.403   1.342  1.00 10.00      A   
ATOM   2077  O   ASN A 219      12.639 -15.506   0.829  1.00 10.00      A   
ATOM   2078  N   ARG A 220      13.381 -13.469   1.465  1.00 10.00      A   
ATOM   2079  HN  ARG A 220      13.148 -12.626   1.917  1.00 10.00      A   
ATOM   2080  CA  ARG A 220      14.749 -13.641   0.967  1.00 10.00      A   
ATOM   2081  CB  ARG A 220      15.552 -12.359   1.231  1.00 10.00      A   
ATOM   2082  CG  ARG A 220      16.821 -12.217   0.406  1.00 10.00      A   
ATOM   2083  CD  ARG A 220      17.557 -10.936   0.765  1.00 10.00      A   
ATOM   2084  NE  ARG A 220      18.582 -10.584  -0.216  1.00 10.00      A   
ATOM   2085  HE  ARG A 220      18.845 -11.278  -0.871  1.00 10.00      A   
ATOM   2086  CZ  ARG A 220      19.185  -9.394  -0.270  1.00 10.00      A   
ATOM   2087  NH1 ARG A 220      18.875  -8.439   0.600  1.00 10.00      A   
ATOM   2088 HH11 ARG A 220      19.351  -7.511   0.549  1.00 10.00      A   
ATOM   2089 HH12 ARG A 220      18.156  -8.612   1.335  1.00 10.00      A   
ATOM   2090  NH2 ARG A 220      20.103  -9.161  -1.192  1.00 10.00      A   
ATOM   2091 HH21 ARG A 220      20.359  -9.913  -1.884  1.00 10.00      A   
ATOM   2092 HH22 ARG A 220      20.577  -8.234  -1.240  1.00 10.00      A   
ATOM   2093  C   ARG A 220      15.459 -14.852   1.590  1.00 10.00      A   
ATOM   2094  O   ARG A 220      16.378 -15.421   0.997  1.00 10.00      A   
ATOM   2095  N   ALA A 221      15.025 -15.248   2.780  1.00 10.00      A   
ATOM   2096  HN  ALA A 221      14.287 -14.756   3.206  1.00 10.00      A   
ATOM   2097  CA  ALA A 221      15.621 -16.381   3.483  1.00 10.00      A   
ATOM   2098  CB  ALA A 221      15.119 -16.447   4.917  1.00 10.00      A   
ATOM   2099  C   ALA A 221      15.379 -17.709   2.763  1.00 10.00      A   
ATOM   2100  O   ALA A 221      16.060 -18.697   3.030  1.00 10.00      A   
ATOM   2101  N   VAL A 222      14.415 -17.733   1.853  1.00 10.00      A   
ATOM   2102  HN  VAL A 222      13.910 -16.912   1.666  1.00 10.00      A   
ATOM   2103  CA  VAL A 222      14.106 -18.946   1.106  1.00 10.00      A   
ATOM   2104  CB  VAL A 222      12.656 -18.938   0.573  1.00 10.00      A   
ATOM   2105  CG1 VAL A 222      12.361 -20.205  -0.215  1.00 10.00      A   
ATOM   2106  CG2 VAL A 222      11.669 -18.786   1.720  1.00 10.00      A   
ATOM   2107  C   VAL A 222      15.080 -19.108  -0.060  1.00 10.00      A   
ATOM   2108  O   VAL A 222      15.109 -18.280  -0.971  1.00 10.00      A   
ATOM   2109  N   PRO A 223      15.896 -20.170  -0.034  1.00 10.00      A   
ATOM   2110  CA  PRO A 223      16.886 -20.445  -1.084  1.00 10.00      A   
ATOM   2111  CB  PRO A 223      17.685 -21.624  -0.522  1.00 10.00      A   
ATOM   2112  CG  PRO A 223      16.757 -22.284   0.437  1.00 10.00      A   
ATOM   2113  CD  PRO A 223      15.929 -21.185   1.035  1.00 10.00      A   
ATOM   2114  C   PRO A 223      16.248 -20.819  -2.427  1.00 10.00      A   
ATOM   2115  O   PRO A 223      15.120 -21.321  -2.479  1.00 10.00      A   
ATOM   2116  N   LEU A 224      16.987 -20.585  -3.510  1.00 10.00      A   
ATOM   2117  HN  LEU A 224      17.889 -20.207  -3.398  1.00 10.00      A   
ATOM   2118  CA  LEU A 224      16.507 -20.873  -4.857  1.00 10.00      A   
ATOM   2119  CB  LEU A 224      17.466 -20.278  -5.894  1.00 10.00      A   
ATOM   2120  CG  LEU A 224      17.012 -20.331  -7.357  1.00 10.00      A   
ATOM   2121  CD1 LEU A 224      15.977 -19.254  -7.646  1.00 10.00      A   
ATOM   2122  CD2 LEU A 224      18.199 -20.203  -8.299  1.00 10.00      A   
ATOM   2123  C   LEU A 224      16.363 -22.374  -5.087  1.00 10.00      A   
ATOM   2124  O   LEU A 224      15.444 -22.821  -5.774  1.00 10.00      A   
ATOM   2125  N   GLU A 225      17.259 -23.150  -4.488  1.00 10.00      A   
ATOM   2126  HN  GLU A 225      17.959 -22.730  -3.933  1.00 10.00      A   
ATOM   2127  CA  GLU A 225      17.252 -24.602  -4.639  1.00 10.00      A   
ATOM   2128  CB  GLU A 225      18.490 -25.221  -3.982  1.00 10.00      A   
ATOM   2129  CG  GLU A 225      19.762 -24.401  -4.120  1.00 10.00      A   
ATOM   2130  CD  GLU A 225      19.951 -23.435  -2.971  1.00 10.00      A   
ATOM   2131  OE1 GLU A 225      19.657 -22.238  -3.151  1.00 10.00      A   
ATOM   2132  OE2 GLU A 225      20.380 -23.874  -1.881  1.00 10.00      A   
ATOM   2133  C   GLU A 225      15.994 -25.242  -4.048  1.00 10.00      A   
ATOM   2134  O   GLU A 225      15.671 -26.389  -4.359  1.00 10.00      A   
ATOM   2135  N   LYS A 226      15.281 -24.503  -3.206  1.00 10.00      A   
ATOM   2136  HN  LYS A 226      15.566 -23.582  -3.016  1.00 10.00      A   
ATOM   2137  CA  LYS A 226      14.077 -25.029  -2.567  1.00 10.00      A   
ATOM   2138  CB  LYS A 226      14.118 -24.804  -1.054  1.00 10.00      A   
ATOM   2139  CG  LYS A 226      15.310 -25.452  -0.360  1.00 10.00      A   
ATOM   2140  CD  LYS A 226      15.325 -26.963  -0.562  1.00 10.00      A   
ATOM   2141  CE  LYS A 226      16.553 -27.602   0.074  1.00 10.00      A   
ATOM   2142  NZ  LYS A 226      16.558 -27.464   1.555  1.00 10.00      A   
ATOM   2143  HZ1 LYS A 226      16.708 -26.471   1.826  1.00 10.00      A   
ATOM   2144  HZ2 LYS A 226      17.319 -28.040   1.966  1.00 10.00      A   
ATOM   2145  HZ3 LYS A 226      15.650 -27.786   1.947  1.00 10.00      A   
ATOM   2146  C   LYS A 226      12.793 -24.462  -3.164  1.00 10.00      A   
ATOM   2147  O   LYS A 226      11.694 -24.797  -2.718  1.00 10.00      A   
ATOM   2148  N   LEU A 227      12.921 -23.618  -4.183  1.00 10.00      A   
ATOM   2149  HN  LEU A 227      13.818 -23.395  -4.518  1.00 10.00      A   
ATOM   2150  CA  LEU A 227      11.752 -23.025  -4.817  1.00 10.00      A   
ATOM   2151  CB  LEU A 227      12.148 -21.925  -5.803  1.00 10.00      A   
ATOM   2152  CG  LEU A 227      12.509 -20.567  -5.197  1.00 10.00      A   
ATOM   2153  CD1 LEU A 227      12.672 -19.528  -6.295  1.00 10.00      A   
ATOM   2154  CD2 LEU A 227      11.456 -20.126  -4.191  1.00 10.00      A   
ATOM   2155  C   LEU A 227      10.907 -24.083  -5.518  1.00 10.00      A   
ATOM   2156  O   LEU A 227       9.680 -24.090  -5.402  1.00 10.00      A   
ATOM   2157  N   ALA A 228      11.573 -24.983  -6.233  1.00 10.00      A   
ATOM   2158  HN  ALA A 228      12.551 -24.928  -6.274  1.00 10.00      A   
ATOM   2159  CA  ALA A 228      10.888 -26.049  -6.958  1.00 10.00      A   
ATOM   2160  CB  ALA A 228      11.882 -26.861  -7.776  1.00 10.00      A   
ATOM   2161  C   ALA A 228      10.126 -26.957  -6.002  1.00 10.00      A   
ATOM   2162  O   ALA A 228       9.039 -27.442  -6.322  1.00 10.00      A   
ATOM   2163  N   THR A 229      10.699 -27.160  -4.821  1.00 10.00      A   
ATOM   2164  HN  THR A 229      11.563 -26.736  -4.629  1.00 10.00      A   
ATOM   2165  CA  THR A 229      10.100 -28.001  -3.796  1.00 10.00      A   
ATOM   2166  CB  THR A 229      11.042 -28.084  -2.583  1.00 10.00      A   
ATOM   2167  OG1 THR A 229      12.405 -28.078  -3.042  1.00 10.00      A   
ATOM   2168  HG1 THR A 229      12.693 -28.985  -3.199  1.00 10.00      A   
ATOM   2169  CG2 THR A 229      10.784 -29.347  -1.778  1.00 10.00      A   
ATOM   2170  C   THR A 229       8.749 -27.451  -3.330  1.00 10.00      A   
ATOM   2171  O   THR A 229       7.853 -28.211  -2.950  1.00 10.00      A   
ATOM   2172  N   LEU A 230       8.602 -26.134  -3.370  1.00 10.00      A   
ATOM   2173  HN  LEU A 230       9.344 -25.576  -3.695  1.00 10.00      A   
ATOM   2174  CA  LEU A 230       7.364 -25.493  -2.945  1.00 10.00      A   
ATOM   2175  CB  LEU A 230       7.666 -24.143  -2.299  1.00 10.00      A   
ATOM   2176  CG  LEU A 230       8.491 -24.188  -1.013  1.00 10.00      A   
ATOM   2177  CD1 LEU A 230       8.863 -22.783  -0.572  1.00 10.00      A   
ATOM   2178  CD2 LEU A 230       7.727 -24.910   0.087  1.00 10.00      A   
ATOM   2179  C   LEU A 230       6.403 -25.316  -4.113  1.00 10.00      A   
ATOM   2180  O   LEU A 230       5.189 -25.488  -3.968  1.00 10.00      A   
ATOM   2181  N   LEU A 231       6.955 -24.996  -5.278  1.00 10.00      A   
ATOM   2182  HN  LEU A 231       7.932 -24.887  -5.331  1.00 10.00      A   
ATOM   2183  CA  LEU A 231       6.157 -24.787  -6.479  1.00 10.00      A   
ATOM   2184  CB  LEU A 231       7.041 -24.350  -7.644  1.00 10.00      A   
ATOM   2185  CG  LEU A 231       7.514 -22.897  -7.625  1.00 10.00      A   
ATOM   2186  CD1 LEU A 231       8.733 -22.723  -8.515  1.00 10.00      A   
ATOM   2187  CD2 LEU A 231       6.394 -21.973  -8.072  1.00 10.00      A   
ATOM   2188  C   LEU A 231       5.357 -26.025  -6.857  1.00 10.00      A   
ATOM   2189  O   LEU A 231       4.209 -25.925  -7.290  1.00 10.00      A   
ATOM   2190  N   GLN A 232       5.953 -27.191  -6.662  1.00 10.00      A   
ATOM   2191  HN  GLN A 232       6.862 -27.205  -6.285  1.00 10.00      A   
ATOM   2192  CA  GLN A 232       5.295 -28.453  -6.992  1.00 10.00      A   
ATOM   2193  CB  GLN A 232       6.325 -29.579  -7.126  1.00 10.00      A   
ATOM   2194  CG  GLN A 232       7.205 -29.480  -8.365  1.00 10.00      A   
ATOM   2195  CD  GLN A 232       6.467 -29.799  -9.654  1.00 10.00      A   
ATOM   2196  OE1 GLN A 232       5.263 -29.568  -9.771  1.00 10.00      A   
ATOM   2197  NE2 GLN A 232       7.185 -30.338 -10.629  1.00 10.00      A   
ATOM   2198 HE21 GLN A 232       8.140 -30.500 -10.467  1.00 10.00      A   
ATOM   2199 HE22 GLN A 232       6.738 -30.548 -11.478  1.00 10.00      A   
ATOM   2200  C   GLN A 232       4.228 -28.830  -5.963  1.00 10.00      A   
ATOM   2201  O   GLN A 232       3.582 -29.872  -6.079  1.00 10.00      A   
ATOM   2202  N   ARG A 233       4.051 -27.985  -4.955  1.00 10.00      A   
ATOM   2203  HN  ARG A 233       4.599 -27.172  -4.912  1.00 10.00      A   
ATOM   2204  CA  ARG A 233       3.063 -28.235  -3.912  1.00 10.00      A   
ATOM   2205  CB  ARG A 233       3.643 -27.930  -2.530  1.00 10.00      A   
ATOM   2206  CG  ARG A 233       4.698 -28.920  -2.062  1.00 10.00      A   
ATOM   2207  CD  ARG A 233       4.100 -30.299  -1.823  1.00 10.00      A   
ATOM   2208  NE  ARG A 233       5.054 -31.197  -1.176  1.00 10.00      A   
ATOM   2209  HE  ARG A 233       5.917 -30.814  -0.900  1.00 10.00      A   
ATOM   2210  CZ  ARG A 233       4.833 -32.487  -0.943  1.00 10.00      A   
ATOM   2211  NH1 ARG A 233       3.687 -33.050  -1.301  1.00 10.00      A   
ATOM   2212 HH11 ARG A 233       3.517 -34.061  -1.113  1.00 10.00      A   
ATOM   2213 HH12 ARG A 233       2.947 -32.484  -1.771  1.00 10.00      A   
ATOM   2214  NH2 ARG A 233       5.768 -33.207  -0.341  1.00 10.00      A   
ATOM   2215 HH21 ARG A 233       5.614 -34.219  -0.154  1.00 10.00      A   
ATOM   2216 HH22 ARG A 233       6.671 -32.758  -0.054  1.00 10.00      A   
ATOM   2217  C   ARG A 233       1.796 -27.417  -4.133  1.00 10.00      A   
ATOM   2218  O   ARG A 233       0.714 -27.813  -3.704  1.00 10.00      A   
ATOM   2219  N   ALA A 234       1.931 -26.283  -4.810  1.00 10.00      A   
ATOM   2220  HN  ALA A 234       2.810 -26.039  -5.162  1.00 10.00      A   
ATOM   2221  CA  ALA A 234       0.794 -25.407  -5.067  1.00 10.00      A   
ATOM   2222  CB  ALA A 234       0.674 -24.347  -3.981  1.00 10.00      A   
ATOM   2223  C   ALA A 234       0.867 -24.756  -6.446  1.00 10.00      A   
ATOM   2224  O   ALA A 234       1.196 -23.575  -6.571  1.00 10.00      A   
ATOM   2225  N   PRO A 235       0.560 -25.515  -7.509  1.00 10.00      A   
ATOM   2226  CA  PRO A 235       0.579 -25.006  -8.887  1.00 10.00      A   
ATOM   2227  CB  PRO A 235       0.502 -26.278  -9.750  1.00 10.00      A   
ATOM   2228  CG  PRO A 235       0.697 -27.417  -8.802  1.00 10.00      A   
ATOM   2229  CD  PRO A 235       0.204 -26.938  -7.469  1.00 10.00      A   
ATOM   2230  C   PRO A 235      -0.620 -24.100  -9.189  1.00 10.00      A   
ATOM   2231  O   PRO A 235      -0.708 -23.502 -10.262  1.00 10.00      A   
ATOM   2232  N   GLN A 236      -1.548 -24.009  -8.245  1.00 10.00      A   
ATOM   2233  HN  GLN A 236      -1.435 -24.520  -7.414  1.00 10.00      A   
ATOM   2234  CA  GLN A 236      -2.739 -23.182  -8.415  1.00 10.00      A   
ATOM   2235  CB  GLN A 236      -3.962 -23.839  -7.751  1.00 10.00      A   
ATOM   2236  CG  GLN A 236      -4.091 -23.616  -6.244  1.00 10.00      A   
ATOM   2237  CD  GLN A 236      -2.996 -24.283  -5.438  1.00 10.00      A   
ATOM   2238  OE1 GLN A 236      -2.445 -25.307  -5.838  1.00 10.00      A   
ATOM   2239  NE2 GLN A 236      -2.665 -23.696  -4.297  1.00 10.00      A   
ATOM   2240 HE21 GLN A 236      -3.145 -22.872  -4.044  1.00 10.00      A   
ATOM   2241 HE22 GLN A 236      -1.961 -24.103  -3.752  1.00 10.00      A   
ATOM   2242  C   GLN A 236      -2.510 -21.771  -7.876  1.00 10.00      A   
ATOM   2243  O   GLN A 236      -3.451 -20.994  -7.701  1.00 10.00      A   
ATOM   2244  N   LEU A 237      -1.250 -21.445  -7.630  1.00 10.00      A   
ATOM   2245  HN  LEU A 237      -0.545 -22.100  -7.821  1.00 10.00      A   
ATOM   2246  CA  LEU A 237      -0.882 -20.141  -7.102  1.00 10.00      A   
ATOM   2247  CB  LEU A 237       0.554 -20.181  -6.583  1.00 10.00      A   
ATOM   2248  CG  LEU A 237       0.864 -19.306  -5.369  1.00 10.00      A   
ATOM   2249  CD1 LEU A 237       0.046 -19.755  -4.169  1.00 10.00      A   
ATOM   2250  CD2 LEU A 237       2.348 -19.361  -5.049  1.00 10.00      A   
ATOM   2251  C   LEU A 237      -1.014 -19.053  -8.164  1.00 10.00      A   
ATOM   2252  O   LEU A 237      -0.666 -19.264  -9.324  1.00 10.00      A   
ATOM   2253  N   GLU A 238      -1.526 -17.898  -7.759  1.00 10.00      A   
ATOM   2254  HN  GLU A 238      -1.810 -17.805  -6.822  1.00 10.00      A   
ATOM   2255  CA  GLU A 238      -1.694 -16.770  -8.670  1.00 10.00      A   
ATOM   2256  CB  GLU A 238      -3.040 -16.084  -8.433  1.00 10.00      A   
ATOM   2257  CG  GLU A 238      -4.252 -16.989  -8.578  1.00 10.00      A   
ATOM   2258  CD  GLU A 238      -5.543 -16.203  -8.624  1.00 10.00      A   
ATOM   2259  OE1 GLU A 238      -6.167 -16.012  -7.560  1.00 10.00      A   
ATOM   2260  OE2 GLU A 238      -5.937 -15.765  -9.724  1.00 10.00      A   
ATOM   2261  C   GLU A 238      -0.564 -15.761  -8.480  1.00 10.00      A   
ATOM   2262  O   GLU A 238       0.013 -15.261  -9.449  1.00 10.00      A   
ATOM   2263  N   GLU A 239      -0.262 -15.465  -7.223  1.00 10.00      A   
ATOM   2264  HN  GLU A 239      -0.762 -15.899  -6.498  1.00 10.00      A   
ATOM   2265  CA  GLU A 239       0.800 -14.530  -6.883  1.00 10.00      A   
ATOM   2266  CB  GLU A 239       0.292 -13.467  -5.910  1.00 10.00      A   
ATOM   2267  CG  GLU A 239      -0.637 -12.434  -6.518  1.00 10.00      A   
ATOM   2268  CD  GLU A 239      -0.996 -11.340  -5.535  1.00 10.00      A   
ATOM   2269  OE1 GLU A 239      -0.420 -10.235  -5.622  1.00 10.00      A   
ATOM   2270  OE2 GLU A 239      -1.852 -11.584  -4.663  1.00 10.00      A   
ATOM   2271  C   GLU A 239       1.949 -15.280  -6.233  1.00 10.00      A   
ATOM   2272  O   GLU A 239       1.792 -15.832  -5.142  1.00 10.00      A   
ATOM   2273  N   LEU A 240       3.092 -15.295  -6.896  1.00 10.00      A   
ATOM   2274  HN  LEU A 240       3.155 -14.827  -7.758  1.00 10.00      A   
ATOM   2275  CA  LEU A 240       4.258 -15.989  -6.369  1.00 10.00      A   
ATOM   2276  CB  LEU A 240       4.780 -17.023  -7.371  1.00 10.00      A   
ATOM   2277  CG  LEU A 240       6.094 -17.723  -7.000  1.00 10.00      A   
ATOM   2278  CD1 LEU A 240       5.889 -18.696  -5.847  1.00 10.00      A   
ATOM   2279  CD2 LEU A 240       6.685 -18.435  -8.207  1.00 10.00      A   
ATOM   2280  C   LEU A 240       5.373 -15.022  -5.989  1.00 10.00      A   
ATOM   2281  O   LEU A 240       5.853 -14.248  -6.823  1.00 10.00      A   
ATOM   2282  N   GLY A 241       5.772 -15.067  -4.726  1.00 10.00      A   
ATOM   2283  HN  GLY A 241       5.325 -15.683  -4.103  1.00 10.00      A   
ATOM   2284  CA  GLY A 241       6.848 -14.225  -4.253  1.00 10.00      A   
ATOM   2285  C   GLY A 241       8.101 -15.046  -4.045  1.00 10.00      A   
ATOM   2286  O   GLY A 241       8.135 -15.918  -3.177  1.00 10.00      A   
ATOM   2287  N   THR A 242       9.117 -14.787  -4.846  1.00 10.00      A   
ATOM   2288  HN  THR A 242       9.031 -14.073  -5.511  1.00 10.00      A   
ATOM   2289  CA  THR A 242      10.366 -15.523  -4.760  1.00 10.00      A   
ATOM   2290  CB  THR A 242      11.092 -15.538  -6.120  1.00 10.00      A   
ATOM   2291  OG1 THR A 242      11.139 -14.211  -6.670  1.00 10.00      A   
ATOM   2292  HG1 THR A 242      10.249 -13.931  -6.920  1.00 10.00      A   
ATOM   2293  CG2 THR A 242      10.380 -16.463  -7.095  1.00 10.00      A   
ATOM   2294  C   THR A 242      11.278 -14.936  -3.691  1.00 10.00      A   
ATOM   2295  O   THR A 242      11.115 -13.784  -3.292  1.00 10.00      A   
ATOM   2296  N   GLY A 243      12.221 -15.737  -3.215  1.00 10.00      A   
ATOM   2297  HN  GLY A 243      12.288 -16.655  -3.552  1.00 10.00      A   
ATOM   2298  CA  GLY A 243      13.149 -15.271  -2.206  1.00 10.00      A   
ATOM   2299  C   GLY A 243      14.529 -15.041  -2.780  1.00 10.00      A   
ATOM   2300  O   GLY A 243      14.691 -14.247  -3.710  1.00 10.00      A   
ATOM   2301  N   GLY A 244      15.519 -15.751  -2.246  1.00 10.00      A   
ATOM   2302  HN  GLY A 244      15.322 -16.390  -1.525  1.00 10.00      A   
ATOM   2303  CA  GLY A 244      16.879 -15.616  -2.727  1.00 10.00      A   
ATOM   2304  C   GLY A 244      17.052 -16.259  -4.086  1.00 10.00      A   
ATOM   2305  O   GLY A 244      17.011 -17.484  -4.216  1.00 10.00      A   
ATOM   2306  N   TYR A 245      17.232 -15.430  -5.100  1.00 10.00      A   
ATOM   2307  HN  TYR A 245      17.259 -14.462  -4.924  1.00 10.00      A   
ATOM   2308  CA  TYR A 245      17.401 -15.901  -6.466  1.00 10.00      A   
ATOM   2309  CB  TYR A 245      16.946 -14.813  -7.443  1.00 10.00      A   
ATOM   2310  CG  TYR A 245      16.043 -15.288  -8.561  1.00 10.00      A   
ATOM   2311  CD1 TYR A 245      14.661 -15.246  -8.429  1.00 10.00      A   
ATOM   2312  CD2 TYR A 245      16.570 -15.760  -9.759  1.00 10.00      A   
ATOM   2313  CE1 TYR A 245      13.830 -15.657  -9.451  1.00 10.00      A   
ATOM   2314  CE2 TYR A 245      15.744 -16.178 -10.786  1.00 10.00      A   
ATOM   2315  CZ  TYR A 245      14.375 -16.121 -10.628  1.00 10.00      A   
ATOM   2316  OH  TYR A 245      13.551 -16.526 -11.653  1.00 10.00      A   
ATOM   2317  HH  TYR A 245      12.970 -15.798 -11.904  1.00 10.00      A   
ATOM   2318  C   TYR A 245      18.861 -16.242  -6.734  1.00 10.00      A   
ATOM   2319  O   TYR A 245      19.195 -16.793  -7.780  1.00 10.00      A   
ATOM   2320  N   THR A 246      19.724 -15.906  -5.788  1.00 10.00      A   
ATOM   2321  HN  THR A 246      19.395 -15.466  -4.978  1.00 10.00      A   
ATOM   2322  CA  THR A 246      21.144 -16.169  -5.928  1.00 10.00      A   
ATOM   2323  CB  THR A 246      21.996 -15.214  -5.056  1.00 10.00      A   
ATOM   2324  OG1 THR A 246      23.398 -15.447  -5.282  1.00 10.00      A   
ATOM   2325  HG1 THR A 246      23.571 -15.437  -6.233  1.00 10.00      A   
ATOM   2326  CG2 THR A 246      21.680 -15.374  -3.573  1.00 10.00      A   
ATOM   2327  C   THR A 246      21.486 -17.630  -5.621  1.00 10.00      A   
ATOM   2328  O   THR A 246      21.153 -18.157  -4.552  1.00 10.00      A   
ATOM   2329  N   ALA A 247      22.133 -18.283  -6.578  1.00 10.00      A   
ATOM   2330  HN  ALA A 247      22.349 -17.815  -7.416  1.00 10.00      A   
ATOM   2331  CA  ALA A 247      22.535 -19.673  -6.430  1.00 10.00      A   
ATOM   2332  CB  ALA A 247      21.325 -20.595  -6.457  1.00 10.00      A   
ATOM   2333  C   ALA A 247      23.507 -20.056  -7.534  1.00 10.00      A   
ATOM   2334  O   ALA A 247      23.730 -19.284  -8.470  1.00 10.00      A   
ATOM   2335  N   GLU A 248      24.090 -21.236  -7.410  1.00 10.00      A   
ATOM   2336  HN  GLU A 248      23.883 -21.792  -6.625  1.00 10.00      A   
ATOM   2337  CA  GLU A 248      25.032 -21.736  -8.391  1.00 10.00      A   
ATOM   2338  CB  GLU A 248      25.775 -22.938  -7.809  1.00 10.00      A   
ATOM   2339  CG  GLU A 248      26.714 -23.624  -8.780  1.00 10.00      A   
ATOM   2340  CD  GLU A 248      27.407 -24.818  -8.164  1.00 10.00      A   
ATOM   2341  OE1 GLU A 248      28.651 -24.806  -8.077  1.00 10.00      A   
ATOM   2342  OE2 GLU A 248      26.715 -25.777  -7.760  1.00 10.00      A   
ATOM   2343  C   GLU A 248      24.293 -22.142  -9.659  1.00 10.00      A   
ATOM   2344  O   GLU A 248      23.305 -22.871  -9.595  1.00 10.00      A   
ATOM   2345  N   VAL A 249      24.766 -21.660 -10.805  1.00 10.00      A   
ATOM   2346  HN  VAL A 249      25.553 -21.076 -10.789  1.00 10.00      A   
ATOM   2347  CA  VAL A 249      24.141 -21.982 -12.085  1.00 10.00      A   
ATOM   2348  CB  VAL A 249      24.702 -21.121 -13.235  1.00 10.00      A   
ATOM   2349  CG1 VAL A 249      23.963 -21.410 -14.537  1.00 10.00      A   
ATOM   2350  CG2 VAL A 249      24.610 -19.643 -12.890  1.00 10.00      A   
ATOM   2351  C   VAL A 249      24.336 -23.460 -12.408  1.00 10.00      A   
ATOM   2352  O   VAL A 249      25.417 -23.886 -12.824  1.00 10.00      A   
ATOM   2353  N   ARG A 250      23.291 -24.242 -12.191  1.00 10.00      A   
ATOM   2354  HN  ARG A 250      22.459 -23.844 -11.844  1.00 10.00      A   
ATOM   2355  CA  ARG A 250      23.343 -25.675 -12.431  1.00 10.00      A   
ATOM   2356  CB  ARG A 250      23.253 -26.416 -11.098  1.00 10.00      A   
ATOM   2357  CG  ARG A 250      24.201 -25.914 -10.026  1.00 10.00      A   
ATOM   2358  CD  ARG A 250      23.912 -26.588  -8.700  1.00 10.00      A   
ATOM   2359  NE  ARG A 250      23.817 -28.036  -8.857  1.00 10.00      A   
ATOM   2360  HE  ARG A 250      22.986 -28.394  -9.265  1.00 10.00      A   
ATOM   2361  CZ  ARG A 250      24.776 -28.891  -8.502  1.00 10.00      A   
ATOM   2362  NH1 ARG A 250      25.914 -28.443  -7.965  1.00 10.00      A   
ATOM   2363 HH11 ARG A 250      26.057 -27.411  -7.824  1.00 10.00      A   
ATOM   2364 HH12 ARG A 250      26.668 -29.108  -7.687  1.00 10.00      A   
ATOM   2365  NH2 ARG A 250      24.598 -30.184  -8.705  1.00 10.00      A   
ATOM   2366 HH21 ARG A 250      23.708 -30.523  -9.145  1.00 10.00      A   
ATOM   2367 HH22 ARG A 250      25.335 -30.868  -8.435  1.00 10.00      A   
ATOM   2368  C   ARG A 250      22.193 -26.124 -13.325  1.00 10.00      A   
ATOM   2369  O   ARG A 250      21.081 -25.594 -13.232  1.00 10.00      A   
ATOM   2370  N   PRO A 251      22.442 -27.117 -14.196  1.00 10.00      A   
ATOM   2371  CA  PRO A 251      21.425 -27.650 -15.111  1.00 10.00      A   
ATOM   2372  CB  PRO A 251      22.203 -28.647 -15.988  1.00 10.00      A   
ATOM   2373  CG  PRO A 251      23.642 -28.313 -15.776  1.00 10.00      A   
ATOM   2374  CD  PRO A 251      23.740 -27.791 -14.374  1.00 10.00      A   
ATOM   2375  C   PRO A 251      20.301 -28.369 -14.363  1.00 10.00      A   
ATOM   2376  O   PRO A 251      19.139 -28.322 -14.778  1.00 10.00      A   
ATOM   2377  N   ASP A 252      20.652 -29.025 -13.256  1.00 10.00      A   
ATOM   2378  HN  ASP A 252      21.586 -29.004 -12.968  1.00 10.00      A   
ATOM   2379  CA  ASP A 252      19.678 -29.754 -12.446  1.00 10.00      A   
ATOM   2380  CB  ASP A 252      20.348 -30.657 -11.387  1.00 10.00      A   
ATOM   2381  CG  ASP A 252      21.575 -30.055 -10.717  1.00 10.00      A   
ATOM   2382  OD1 ASP A 252      22.527 -30.813 -10.411  1.00 10.00      A   
ATOM   2383  OD2 ASP A 252      21.601 -28.829 -10.497  1.00 10.00      A   
ATOM   2384  C   ASP A 252      18.664 -28.803 -11.819  1.00 10.00      A   
ATOM   2385  O   ASP A 252      17.454 -28.962 -11.999  1.00 10.00      A   
ATOM   2386  N   VAL A 253      19.159 -27.799 -11.107  1.00 10.00      A   
ATOM   2387  HN  VAL A 253      20.135 -27.735 -10.988  1.00 10.00      A   
ATOM   2388  CA  VAL A 253      18.292 -26.811 -10.474  1.00 10.00      A   
ATOM   2389  CB  VAL A 253      19.099 -25.808  -9.621  1.00 10.00      A   
ATOM   2390  CG1 VAL A 253      18.170 -24.864  -8.871  1.00 10.00      A   
ATOM   2391  CG2 VAL A 253      20.012 -26.542  -8.651  1.00 10.00      A   
ATOM   2392  C   VAL A 253      17.489 -26.052 -11.531  1.00 10.00      A   
ATOM   2393  O   VAL A 253      16.305 -25.763 -11.341  1.00 10.00      A   
ATOM   2394  N   TYR A 254      18.142 -25.755 -12.653  1.00 10.00      A   
ATOM   2395  HN  TYR A 254      19.080 -26.027 -12.742  1.00 10.00      A   
ATOM   2396  CA  TYR A 254      17.509 -25.033 -13.753  1.00 10.00      A   
ATOM   2397  CB  TYR A 254      18.515 -24.827 -14.887  1.00 10.00      A   
ATOM   2398  CG  TYR A 254      18.031 -23.939 -16.010  1.00 10.00      A   
ATOM   2399  CD1 TYR A 254      17.792 -22.588 -15.800  1.00 10.00      A   
ATOM   2400  CD2 TYR A 254      17.830 -24.450 -17.287  1.00 10.00      A   
ATOM   2401  CE1 TYR A 254      17.367 -21.769 -16.829  1.00 10.00      A   
ATOM   2402  CE2 TYR A 254      17.403 -23.639 -18.321  1.00 10.00      A   
ATOM   2403  CZ  TYR A 254      17.175 -22.300 -18.087  1.00 10.00      A   
ATOM   2404  OH  TYR A 254      16.759 -21.487 -19.115  1.00 10.00      A   
ATOM   2405  HH  TYR A 254      17.522 -21.029 -19.486  1.00 10.00      A   
ATOM   2406  C   TYR A 254      16.280 -25.779 -14.266  1.00 10.00      A   
ATOM   2407  O   TYR A 254      15.208 -25.193 -14.424  1.00 10.00      A   
ATOM   2408  N   SER A 255      16.443 -27.074 -14.514  1.00 10.00      A   
ATOM   2409  HN  SER A 255      17.324 -27.482 -14.369  1.00 10.00      A   
ATOM   2410  CA  SER A 255      15.351 -27.902 -15.004  1.00 10.00      A   
ATOM   2411  CB  SER A 255      15.876 -29.284 -15.399  1.00 10.00      A   
ATOM   2412  OG  SER A 255      17.010 -29.165 -16.245  1.00 10.00      A   
ATOM   2413  HG  SER A 255      17.807 -29.063 -15.704  1.00 10.00      A   
ATOM   2414  C   SER A 255      14.251 -28.027 -13.958  1.00 10.00      A   
ATOM   2415  O   SER A 255      13.065 -27.925 -14.277  1.00 10.00      A   
ATOM   2416  N   GLY A 256      14.658 -28.227 -12.704  1.00 10.00      A   
ATOM   2417  HN  GLY A 256      15.621 -28.291 -12.515  1.00 10.00      A   
ATOM   2418  CA  GLY A 256      13.704 -28.359 -11.623  1.00 10.00      A   
ATOM   2419  C   GLY A 256      12.787 -27.161 -11.514  1.00 10.00      A   
ATOM   2420  O   GLY A 256      11.570 -27.311 -11.375  1.00 10.00      A   
ATOM   2421  N   LEU A 257      13.367 -25.972 -11.597  1.00 10.00      A   
ATOM   2422  HN  LEU A 257      14.342 -25.920 -11.718  1.00 10.00      A   
ATOM   2423  CA  LEU A 257      12.596 -24.742 -11.510  1.00 10.00      A   
ATOM   2424  CB  LEU A 257      13.522 -23.528 -11.416  1.00 10.00      A   
ATOM   2425  CG  LEU A 257      14.330 -23.391 -10.123  1.00 10.00      A   
ATOM   2426  CD1 LEU A 257      15.194 -22.145 -10.169  1.00 10.00      A   
ATOM   2427  CD2 LEU A 257      13.413 -23.358  -8.909  1.00 10.00      A   
ATOM   2428  C   LEU A 257      11.645 -24.596 -12.696  1.00 10.00      A   
ATOM   2429  O   LEU A 257      10.462 -24.312 -12.517  1.00 10.00      A   
ATOM   2430  N   SER A 258      12.160 -24.818 -13.902  1.00 10.00      A   
ATOM   2431  HN  SER A 258      13.106 -25.065 -13.978  1.00 10.00      A   
ATOM   2432  CA  SER A 258      11.359 -24.697 -15.116  1.00 10.00      A   
ATOM   2433  CB  SER A 258      12.207 -24.986 -16.359  1.00 10.00      A   
ATOM   2434  OG  SER A 258      11.633 -24.402 -17.519  1.00 10.00      A   
ATOM   2435  HG  SER A 258      11.238 -25.093 -18.068  1.00 10.00      A   
ATOM   2436  C   SER A 258      10.134 -25.612 -15.084  1.00 10.00      A   
ATOM   2437  O   SER A 258       9.026 -25.186 -15.418  1.00 10.00      A   
ATOM   2438  N   VAL A 259      10.330 -26.861 -14.668  1.00 10.00      A   
ATOM   2439  HN  VAL A 259      11.234 -27.141 -14.393  1.00 10.00      A   
ATOM   2440  CA  VAL A 259       9.234 -27.829 -14.602  1.00 10.00      A   
ATOM   2441  CB  VAL A 259       9.744 -29.246 -14.251  1.00 10.00      A   
ATOM   2442  CG1 VAL A 259       8.586 -30.222 -14.115  1.00 10.00      A   
ATOM   2443  CG2 VAL A 259      10.721 -29.736 -15.308  1.00 10.00      A   
ATOM   2444  C   VAL A 259       8.166 -27.397 -13.595  1.00 10.00      A   
ATOM   2445  O   VAL A 259       6.966 -27.504 -13.855  1.00 10.00      A   
ATOM   2446  N   ALA A 260       8.608 -26.886 -12.458  1.00 10.00      A   
ATOM   2447  HN  ALA A 260       9.576 -26.805 -12.311  1.00 10.00      A   
ATOM   2448  CA  ALA A 260       7.692 -26.438 -11.416  1.00 10.00      A   
ATOM   2449  CB  ALA A 260       8.443 -26.234 -10.113  1.00 10.00      A   
ATOM   2450  C   ALA A 260       6.968 -25.158 -11.828  1.00 10.00      A   
ATOM   2451  O   ALA A 260       5.776 -24.988 -11.557  1.00 10.00      A   
ATOM   2452  N   LEU A 261       7.696 -24.267 -12.488  1.00 10.00      A   
ATOM   2453  HN  LEU A 261       8.645 -24.461 -12.662  1.00 10.00      A   
ATOM   2454  CA  LEU A 261       7.136 -23.000 -12.943  1.00 10.00      A   
ATOM   2455  CB  LEU A 261       8.239 -22.064 -13.440  1.00 10.00      A   
ATOM   2456  CG  LEU A 261       9.169 -21.509 -12.361  1.00 10.00      A   
ATOM   2457  CD1 LEU A 261      10.367 -20.816 -12.984  1.00 10.00      A   
ATOM   2458  CD2 LEU A 261       8.417 -20.560 -11.441  1.00 10.00      A   
ATOM   2459  C   LEU A 261       6.080 -23.209 -14.022  1.00 10.00      A   
ATOM   2460  O   LEU A 261       5.062 -22.515 -14.049  1.00 10.00      A   
ATOM   2461  N   SER A 262       6.307 -24.183 -14.894  1.00 10.00      A   
ATOM   2462  HN  SER A 262       7.128 -24.716 -14.821  1.00 10.00      A   
ATOM   2463  CA  SER A 262       5.365 -24.474 -15.964  1.00 10.00      A   
ATOM   2464  CB  SER A 262       6.036 -25.284 -17.081  1.00 10.00      A   
ATOM   2465  OG  SER A 262       6.914 -26.269 -16.559  1.00 10.00      A   
ATOM   2466  HG  SER A 262       7.739 -25.846 -16.278  1.00 10.00      A   
ATOM   2467  C   SER A 262       4.119 -25.186 -15.435  1.00 10.00      A   
ATOM   2468  O   SER A 262       3.144 -25.380 -16.161  1.00 10.00      A   
ATOM   2469  N   GLY A 263       4.160 -25.576 -14.166  1.00 10.00      A   
ATOM   2470  HN  GLY A 263       4.969 -25.407 -13.640  1.00 10.00      A   
ATOM   2471  CA  GLY A 263       3.032 -26.251 -13.557  1.00 10.00      A   
ATOM   2472  C   GLY A 263       1.992 -25.273 -13.061  1.00 10.00      A   
ATOM   2473  O   GLY A 263       0.809 -25.596 -12.977  1.00 10.00      A   
ATOM   2474  N   CYS A 264       2.432 -24.063 -12.755  1.00 10.00      A   
ATOM   2475  HN  CYS A 264       3.385 -23.856 -12.869  1.00 10.00      A   
ATOM   2476  CA  CYS A 264       1.536 -23.033 -12.265  1.00 10.00      A   
ATOM   2477  CB  CYS A 264       2.264 -22.135 -11.267  1.00 10.00      A   
ATOM   2478  SG  CYS A 264       3.148 -23.026  -9.964  1.00 10.00      A   
ATOM   2479  HG  CYS A 264       4.034 -23.825 -10.541  1.00 10.00      A   
ATOM   2480  C   CYS A 264       0.969 -22.206 -13.417  1.00 10.00      A   
ATOM   2481  O   CYS A 264       1.580 -21.230 -13.861  1.00 10.00      A   
ATOM   2482  N   LYS A 265      -0.200 -22.609 -13.909  1.00 10.00      A   
ATOM   2483  HN  LYS A 265      -0.642 -23.397 -13.517  1.00 10.00      A   
ATOM   2484  CA  LYS A 265      -0.849 -21.904 -15.008  1.00 10.00      A   
ATOM   2485  CB  LYS A 265      -1.684 -22.869 -15.862  1.00 10.00      A   
ATOM   2486  CG  LYS A 265      -0.937 -23.538 -17.012  1.00 10.00      A   
ATOM   2487  CD  LYS A 265      -0.139 -24.748 -16.544  1.00 10.00      A   
ATOM   2488  CE  LYS A 265       0.260 -25.638 -17.714  1.00 10.00      A   
ATOM   2489  NZ  LYS A 265       1.094 -26.795 -17.281  1.00 10.00      A   
ATOM   2490  HZ1 LYS A 265       1.920 -26.460 -16.739  1.00 10.00      A   
ATOM   2491  HZ2 LYS A 265       1.432 -27.323 -18.108  1.00 10.00      A   
ATOM   2492  HZ3 LYS A 265       0.537 -27.439 -16.680  1.00 10.00      A   
ATOM   2493  C   LYS A 265      -1.735 -20.782 -14.475  1.00 10.00      A   
ATOM   2494  O   LYS A 265      -2.204 -19.927 -15.228  1.00 10.00      A   
ATOM   2495  N   GLU A 266      -1.947 -20.781 -13.166  1.00 10.00      A   
ATOM   2496  HN  GLU A 266      -1.537 -21.479 -12.612  1.00 10.00      A   
ATOM   2497  CA  GLU A 266      -2.784 -19.776 -12.533  1.00 10.00      A   
ATOM   2498  CB  GLU A 266      -3.467 -20.359 -11.293  1.00 10.00      A   
ATOM   2499  CG  GLU A 266      -4.154 -21.698 -11.531  1.00 10.00      A   
ATOM   2500  CD  GLU A 266      -5.018 -21.710 -12.778  1.00 10.00      A   
ATOM   2501  OE1 GLU A 266      -4.715 -22.488 -13.708  1.00 10.00      A   
ATOM   2502  OE2 GLU A 266      -6.007 -20.946 -12.828  1.00 10.00      A   
ATOM   2503  C   GLU A 266      -1.980 -18.531 -12.170  1.00 10.00      A   
ATOM   2504  O   GLU A 266      -2.546 -17.520 -11.753  1.00 10.00      A   
ATOM   2505  N   LEU A 267      -0.662 -18.606 -12.340  1.00 10.00      A   
ATOM   2506  HN  LEU A 267      -0.272 -19.436 -12.682  1.00 10.00      A   
ATOM   2507  CA  LEU A 267       0.218 -17.485 -12.030  1.00 10.00      A   
ATOM   2508  CB  LEU A 267       1.686 -17.867 -12.232  1.00 10.00      A   
ATOM   2509  CG  LEU A 267       2.347 -18.671 -11.111  1.00 10.00      A   
ATOM   2510  CD1 LEU A 267       3.800 -18.962 -11.455  1.00 10.00      A   
ATOM   2511  CD2 LEU A 267       2.252 -17.931  -9.785  1.00 10.00      A   
ATOM   2512  C   LEU A 267      -0.126 -16.267 -12.879  1.00 10.00      A   
ATOM   2513  O   LEU A 267      -0.340 -16.381 -14.091  1.00 10.00      A   
ATOM   2514  N   ARG A 268      -0.218 -15.114 -12.231  1.00 10.00      A   
ATOM   2515  HN  ARG A 268      -0.081 -15.105 -11.257  1.00 10.00      A   
ATOM   2516  CA  ARG A 268      -0.535 -13.863 -12.914  1.00 10.00      A   
ATOM   2517  CB  ARG A 268      -2.002 -13.481 -12.690  1.00 10.00      A   
ATOM   2518  CG  ARG A 268      -3.015 -14.408 -13.342  1.00 10.00      A   
ATOM   2519  CD  ARG A 268      -2.883 -14.417 -14.858  1.00 10.00      A   
ATOM   2520  NE  ARG A 268      -3.933 -15.217 -15.494  1.00 10.00      A   
ATOM   2521  HE  ARG A 268      -4.724 -14.735 -15.820  1.00 10.00      A   
ATOM   2522  CZ  ARG A 268      -3.877 -16.538 -15.657  1.00 10.00      A   
ATOM   2523  NH1 ARG A 268      -2.822 -17.223 -15.232  1.00 10.00      A   
ATOM   2524 HH11 ARG A 268      -2.781 -18.262 -15.361  1.00 10.00      A   
ATOM   2525 HH12 ARG A 268      -2.025 -16.727 -14.765  1.00 10.00      A   
ATOM   2526  NH2 ARG A 268      -4.885 -17.170 -16.248  1.00 10.00      A   
ATOM   2527 HH21 ARG A 268      -5.716 -16.635 -16.585  1.00 10.00      A   
ATOM   2528 HH22 ARG A 268      -4.854 -18.205 -16.381  1.00 10.00      A   
ATOM   2529  C   ARG A 268       0.356 -12.725 -12.423  1.00 10.00      A   
ATOM   2530  O   ARG A 268       0.523 -11.714 -13.113  1.00 10.00      A   
ATOM   2531  N   CYS A 269       0.916 -12.887 -11.227  1.00 10.00      A   
ATOM   2532  HN  CYS A 269       0.761 -13.718 -10.731  1.00 10.00      A   
ATOM   2533  CA  CYS A 269       1.773 -11.869 -10.640  1.00 10.00      A   
ATOM   2534  CB  CYS A 269       1.023 -11.115  -9.537  1.00 10.00      A   
ATOM   2535  SG  CYS A 269       1.996  -9.857  -8.681  1.00 10.00      A   
ATOM   2536  HG  CYS A 269       1.151  -8.969  -8.174  1.00 10.00      A   
ATOM   2537  C   CYS A 269       3.047 -12.490 -10.085  1.00 10.00      A   
ATOM   2538  O   CYS A 269       3.011 -13.539  -9.430  1.00 10.00      A   
ATOM   2539  N   LEU A 270       4.170 -11.846 -10.354  1.00 10.00      A   
ATOM   2540  HN  LEU A 270       4.131 -11.012 -10.877  1.00 10.00      A   
ATOM   2541  CA  LEU A 270       5.458 -12.330  -9.891  1.00 10.00      A   
ATOM   2542  CB  LEU A 270       6.333 -12.731 -11.084  1.00 10.00      A   
ATOM   2543  CG  LEU A 270       6.828 -14.182 -11.111  1.00 10.00      A   
ATOM   2544  CD1 LEU A 270       7.613 -14.458 -12.386  1.00 10.00      A   
ATOM   2545  CD2 LEU A 270       7.670 -14.490  -9.881  1.00 10.00      A   
ATOM   2546  C   LEU A 270       6.164 -11.261  -9.062  1.00 10.00      A   
ATOM   2547  O   LEU A 270       6.143 -10.077  -9.408  1.00 10.00      A   
ATOM   2548  N   SER A 271       6.770 -11.674  -7.958  1.00 10.00      A   
ATOM   2549  HN  SER A 271       6.728 -12.627  -7.715  1.00 10.00      A   
ATOM   2550  CA  SER A 271       7.489 -10.754  -7.087  1.00 10.00      A   
ATOM   2551  CB  SER A 271       6.561 -10.221  -5.992  1.00 10.00      A   
ATOM   2552  OG  SER A 271       5.430  -9.578  -6.562  1.00 10.00      A   
ATOM   2553  HG  SER A 271       5.470  -9.661  -7.524  1.00 10.00      A   
ATOM   2554  C   SER A 271       8.722 -11.430  -6.488  1.00 10.00      A   
ATOM   2555  O   SER A 271       8.913 -12.640  -6.652  1.00 10.00      A   
ATOM   2556  N   GLY A 272       9.552 -10.648  -5.805  1.00 10.00      A   
ATOM   2557  HN  GLY A 272       9.339  -9.694  -5.705  1.00 10.00      A   
ATOM   2558  CA  GLY A 272      10.765 -11.176  -5.202  1.00 10.00      A   
ATOM   2559  C   GLY A 272      11.991 -10.811  -6.017  1.00 10.00      A   
ATOM   2560  O   GLY A 272      12.305  -9.632  -6.174  1.00 10.00      A   
ATOM   2561  N   PHE A 273      12.666 -11.827  -6.549  1.00 10.00      A   
ATOM   2562  HN  PHE A 273      12.342 -12.744  -6.387  1.00 10.00      A   
ATOM   2563  CA  PHE A 273      13.859 -11.636  -7.383  1.00 10.00      A   
ATOM   2564  CB  PHE A 273      13.541 -10.808  -8.636  1.00 10.00      A   
ATOM   2565  CG  PHE A 273      12.573 -11.470  -9.575  1.00 10.00      A   
ATOM   2566  CD1 PHE A 273      11.211 -11.237  -9.470  1.00 10.00      A   
ATOM   2567  CD2 PHE A 273      13.028 -12.330 -10.560  1.00 10.00      A   
ATOM   2568  CE1 PHE A 273      10.320 -11.851 -10.329  1.00 10.00      A   
ATOM   2569  CE2 PHE A 273      12.145 -12.948 -11.424  1.00 10.00      A   
ATOM   2570  CZ  PHE A 273      10.789 -12.708 -11.308  1.00 10.00      A   
ATOM   2571  C   PHE A 273      15.047 -11.035  -6.624  1.00 10.00      A   
ATOM   2572  O   PHE A 273      15.852 -10.303  -7.204  1.00 10.00      A   
ATOM   2573  N   TRP A 274      15.166 -11.352  -5.340  1.00 10.00      A   
ATOM   2574  HN  TRP A 274      14.503 -11.945  -4.929  1.00 10.00      A   
ATOM   2575  CA  TRP A 274      16.278 -10.847  -4.536  1.00 10.00      A   
ATOM   2576  CB  TRP A 274      16.039 -11.100  -3.043  1.00 10.00      A   
ATOM   2577  CG  TRP A 274      15.112 -10.118  -2.389  1.00 10.00      A   
ATOM   2578  CD1 TRP A 274      15.337  -8.788  -2.180  1.00 10.00      A   
ATOM   2579  CD2 TRP A 274      13.817 -10.396  -1.848  1.00 10.00      A   
ATOM   2580  NE1 TRP A 274      14.258  -8.220  -1.545  1.00 10.00      A   
ATOM   2581  HE1 TRP A 274      14.179  -7.275  -1.285  1.00 10.00      A   
ATOM   2582  CE2 TRP A 274      13.312  -9.185  -1.330  1.00 10.00      A   
ATOM   2583  CE3 TRP A 274      13.034 -11.546  -1.756  1.00 10.00      A   
ATOM   2584  CZ2 TRP A 274      12.060  -9.097  -0.724  1.00 10.00      A   
ATOM   2585  CZ3 TRP A 274      11.794 -11.456  -1.154  1.00 10.00      A   
ATOM   2586  CH2 TRP A 274      11.317 -10.241  -0.647  1.00 10.00      A   
ATOM   2587  C   TRP A 274      17.573 -11.525  -4.971  1.00 10.00      A   
ATOM   2588  O   TRP A 274      17.663 -12.752  -4.947  1.00 10.00      A   
ATOM   2589  N   ASP A 275      18.561 -10.725  -5.373  1.00 10.00      A   
ATOM   2590  HN  ASP A 275      18.416  -9.758  -5.363  1.00 10.00      A   
ATOM   2591  CA  ASP A 275      19.854 -11.246  -5.836  1.00 10.00      A   
ATOM   2592  CB  ASP A 275      20.577 -12.040  -4.740  1.00 10.00      A   
ATOM   2593  CG  ASP A 275      20.818 -11.229  -3.483  1.00 10.00      A   
ATOM   2594  OD1 ASP A 275      21.628 -10.280  -3.517  1.00 10.00      A   
ATOM   2595  OD2 ASP A 275      20.193 -11.531  -2.446  1.00 10.00      A   
ATOM   2596  C   ASP A 275      19.633 -12.109  -7.072  1.00 10.00      A   
ATOM   2597  O   ASP A 275      20.079 -13.254  -7.146  1.00 10.00      A   
ATOM   2598  N   ALA A 276      18.931 -11.532  -8.034  1.00 10.00      A   
ATOM   2599  HN  ALA A 276      18.639 -10.603  -7.907  1.00 10.00      A   
ATOM   2600  CA  ALA A 276      18.581 -12.217  -9.268  1.00 10.00      A   
ATOM   2601  CB  ALA A 276      17.602 -11.385 -10.088  1.00 10.00      A   
ATOM   2602  C   ALA A 276      19.781 -12.625 -10.112  1.00 10.00      A   
ATOM   2603  O   ALA A 276      20.784 -11.909 -10.199  1.00 10.00      A   
ATOM   2604  N   VAL A 277      19.648 -13.795 -10.729  1.00 10.00      A   
ATOM   2605  HN  VAL A 277      18.832 -14.313 -10.581  1.00 10.00      A   
ATOM   2606  CA  VAL A 277      20.668 -14.344 -11.607  1.00 10.00      A   
ATOM   2607  CB  VAL A 277      21.137 -15.739 -11.128  1.00 10.00      A   
ATOM   2608  CG1 VAL A 277      22.238 -16.278 -12.032  1.00 10.00      A   
ATOM   2609  CG2 VAL A 277      21.610 -15.683  -9.685  1.00 10.00      A   
ATOM   2610  C   VAL A 277      20.071 -14.481 -13.006  1.00 10.00      A   
ATOM   2611  O   VAL A 277      19.153 -15.273 -13.214  1.00 10.00      A   
ATOM   2612  N   PRO A 278      20.571 -13.693 -13.971  1.00 10.00      A   
ATOM   2613  CA  PRO A 278      20.080 -13.703 -15.362  1.00 10.00      A   
ATOM   2614  CB  PRO A 278      21.099 -12.841 -16.103  1.00 10.00      A   
ATOM   2615  CG  PRO A 278      21.636 -11.923 -15.062  1.00 10.00      A   
ATOM   2616  CD  PRO A 278      21.647 -12.705 -13.779  1.00 10.00      A   
ATOM   2617  C   PRO A 278      20.021 -15.099 -15.989  1.00 10.00      A   
ATOM   2618  O   PRO A 278      19.182 -15.365 -16.852  1.00 10.00      A   
ATOM   2619  N   ALA A 279      20.908 -15.986 -15.554  1.00 10.00      A   
ATOM   2620  HN  ALA A 279      21.558 -15.714 -14.869  1.00 10.00      A   
ATOM   2621  CA  ALA A 279      20.956 -17.349 -16.079  1.00 10.00      A   
ATOM   2622  CB  ALA A 279      22.208 -18.058 -15.589  1.00 10.00      A   
ATOM   2623  C   ALA A 279      19.708 -18.156 -15.714  1.00 10.00      A   
ATOM   2624  O   ALA A 279      19.373 -19.131 -16.386  1.00 10.00      A   
ATOM   2625  N   TYR A 280      19.017 -17.747 -14.659  1.00 10.00      A   
ATOM   2626  HN  TYR A 280      19.311 -16.948 -14.169  1.00 10.00      A   
ATOM   2627  CA  TYR A 280      17.820 -18.458 -14.216  1.00 10.00      A   
ATOM   2628  CB  TYR A 280      17.869 -18.733 -12.713  1.00 10.00      A   
ATOM   2629  CG  TYR A 280      18.631 -19.989 -12.360  1.00 10.00      A   
ATOM   2630  CD1 TYR A 280      20.008 -19.965 -12.183  1.00 10.00      A   
ATOM   2631  CD2 TYR A 280      17.975 -21.206 -12.219  1.00 10.00      A   
ATOM   2632  CE1 TYR A 280      20.710 -21.113 -11.878  1.00 10.00      A   
ATOM   2633  CE2 TYR A 280      18.669 -22.358 -11.909  1.00 10.00      A   
ATOM   2634  CZ  TYR A 280      20.034 -22.307 -11.742  1.00 10.00      A   
ATOM   2635  OH  TYR A 280      20.726 -23.455 -11.449  1.00 10.00      A   
ATOM   2636  HH  TYR A 280      20.441 -24.156 -12.045  1.00 10.00      A   
ATOM   2637  C   TYR A 280      16.538 -17.723 -14.592  1.00 10.00      A   
ATOM   2638  O   TYR A 280      15.438 -18.171 -14.267  1.00 10.00      A   
ATOM   2639  N   LEU A 281      16.689 -16.600 -15.282  1.00 10.00      A   
ATOM   2640  HN  LEU A 281      17.592 -16.300 -15.512  1.00 10.00      A   
ATOM   2641  CA  LEU A 281      15.546 -15.800 -15.714  1.00 10.00      A   
ATOM   2642  CB  LEU A 281      15.980 -14.410 -16.192  1.00 10.00      A   
ATOM   2643  CG  LEU A 281      16.515 -13.462 -15.116  1.00 10.00      A   
ATOM   2644  CD1 LEU A 281      16.862 -12.109 -15.717  1.00 10.00      A   
ATOM   2645  CD2 LEU A 281      15.514 -13.312 -13.979  1.00 10.00      A   
ATOM   2646  C   LEU A 281      14.670 -16.498 -16.772  1.00 10.00      A   
ATOM   2647  O   LEU A 281      13.445 -16.464 -16.663  1.00 10.00      A   
ATOM   2648  N   PRO A 282      15.269 -17.139 -17.812  1.00 10.00      A   
ATOM   2649  CA  PRO A 282      14.502 -17.828 -18.871  1.00 10.00      A   
ATOM   2650  CB  PRO A 282      15.585 -18.434 -19.770  1.00 10.00      A   
ATOM   2651  CG  PRO A 282      16.790 -17.601 -19.521  1.00 10.00      A   
ATOM   2652  CD  PRO A 282      16.721 -17.218 -18.076  1.00 10.00      A   
ATOM   2653  C   PRO A 282      13.584 -18.935 -18.346  1.00 10.00      A   
ATOM   2654  O   PRO A 282      12.722 -19.429 -19.069  1.00 10.00      A   
ATOM   2655  N   ALA A 283      13.752 -19.302 -17.085  1.00 10.00      A   
ATOM   2656  HN  ALA A 283      14.431 -18.851 -16.543  1.00 10.00      A   
ATOM   2657  CA  ALA A 283      12.943 -20.352 -16.485  1.00 10.00      A   
ATOM   2658  CB  ALA A 283      13.530 -20.797 -15.155  1.00 10.00      A   
ATOM   2659  C   ALA A 283      11.486 -19.920 -16.322  1.00 10.00      A   
ATOM   2660  O   ALA A 283      10.584 -20.754 -16.342  1.00 10.00      A   
ATOM   2661  N   VAL A 284      11.260 -18.612 -16.189  1.00 10.00      A   
ATOM   2662  HN  VAL A 284      12.019 -17.989 -16.214  1.00 10.00      A   
ATOM   2663  CA  VAL A 284       9.907 -18.079 -16.011  1.00 10.00      A   
ATOM   2664  CB  VAL A 284       9.895 -16.807 -15.124  1.00 10.00      A   
ATOM   2665  CG1 VAL A 284      10.627 -17.059 -13.812  1.00 10.00      A   
ATOM   2666  CG2 VAL A 284      10.497 -15.612 -15.857  1.00 10.00      A   
ATOM   2667  C   VAL A 284       9.226 -17.783 -17.349  1.00 10.00      A   
ATOM   2668  O   VAL A 284       8.138 -17.206 -17.388  1.00 10.00      A   
ATOM   2669  N   TYR A 285       9.857 -18.197 -18.444  1.00 10.00      A   
ATOM   2670  HN  TYR A 285      10.716 -18.669 -18.352  1.00 10.00      A   
ATOM   2671  CA  TYR A 285       9.307 -17.965 -19.781  1.00 10.00      A   
ATOM   2672  CB  TYR A 285      10.286 -18.416 -20.869  1.00 10.00      A   
ATOM   2673  CG  TYR A 285      11.415 -17.446 -21.157  1.00 10.00      A   
ATOM   2674  CD1 TYR A 285      11.472 -16.195 -20.553  1.00 10.00      A   
ATOM   2675  CD2 TYR A 285      12.428 -17.788 -22.044  1.00 10.00      A   
ATOM   2676  CE1 TYR A 285      12.506 -15.318 -20.826  1.00 10.00      A   
ATOM   2677  CE2 TYR A 285      13.464 -16.920 -22.321  1.00 10.00      A   
ATOM   2678  CZ  TYR A 285      13.499 -15.686 -21.712  1.00 10.00      A   
ATOM   2679  OH  TYR A 285      14.530 -14.817 -21.989  1.00 10.00      A   
ATOM   2680  HH  TYR A 285      14.609 -14.714 -22.945  1.00 10.00      A   
ATOM   2681  C   TYR A 285       7.959 -18.657 -19.982  1.00 10.00      A   
ATOM   2682  O   TYR A 285       7.159 -18.244 -20.817  1.00 10.00      A   
ATOM   2683  N   SER A 286       7.708 -19.701 -19.208  1.00 10.00      A   
ATOM   2684  HN  SER A 286       8.380 -19.989 -18.553  1.00 10.00      A   
ATOM   2685  CA  SER A 286       6.467 -20.448 -19.308  1.00 10.00      A   
ATOM   2686  CB  SER A 286       6.637 -21.781 -18.583  1.00 10.00      A   
ATOM   2687  OG  SER A 286       7.938 -21.881 -18.028  1.00 10.00      A   
ATOM   2688  HG  SER A 286       8.415 -22.595 -18.463  1.00 10.00      A   
ATOM   2689  C   SER A 286       5.289 -19.676 -18.711  1.00 10.00      A   
ATOM   2690  O   SER A 286       4.131 -20.025 -18.935  1.00 10.00      A   
ATOM   2691  N   VAL A 287       5.585 -18.613 -17.969  1.00 10.00      A   
ATOM   2692  HN  VAL A 287       6.527 -18.356 -17.850  1.00 10.00      A   
ATOM   2693  CA  VAL A 287       4.540 -17.823 -17.322  1.00 10.00      A   
ATOM   2694  CB  VAL A 287       4.811 -17.665 -15.806  1.00 10.00      A   
ATOM   2695  CG1 VAL A 287       3.545 -17.255 -15.069  1.00 10.00      A   
ATOM   2696  CG2 VAL A 287       5.379 -18.947 -15.215  1.00 10.00      A   
ATOM   2697  C   VAL A 287       4.385 -16.433 -17.955  1.00 10.00      A   
ATOM   2698  O   VAL A 287       3.380 -15.759 -17.738  1.00 10.00      A   
ATOM   2699  N   CYS A 288       5.361 -16.021 -18.761  1.00 10.00      A   
ATOM   2700  HN  CYS A 288       6.114 -16.618 -18.938  1.00 10.00      A   
ATOM   2701  CA  CYS A 288       5.338 -14.699 -19.395  1.00 10.00      A   
ATOM   2702  CB  CYS A 288       6.607 -14.468 -20.223  1.00 10.00      A   
ATOM   2703  SG  CYS A 288       6.778 -15.538 -21.675  1.00 10.00      A   
ATOM   2704  HG  CYS A 288       6.623 -16.798 -21.282  1.00 10.00      A   
ATOM   2705  C   CYS A 288       4.087 -14.466 -20.248  1.00 10.00      A   
ATOM   2706  O   CYS A 288       3.667 -13.327 -20.448  1.00 10.00      A   
ATOM   2707  N   SER A 289       3.483 -15.547 -20.727  1.00 10.00      A   
ATOM   2708  HN  SER A 289       3.849 -16.432 -20.519  1.00 10.00      A   
ATOM   2709  CA  SER A 289       2.296 -15.460 -21.560  1.00 10.00      A   
ATOM   2710  CB  SER A 289       2.096 -16.794 -22.275  1.00 10.00      A   
ATOM   2711  OG  SER A 289       2.725 -17.843 -21.549  1.00 10.00      A   
ATOM   2712  HG  SER A 289       2.051 -18.471 -21.252  1.00 10.00      A   
ATOM   2713  C   SER A 289       1.048 -15.093 -20.752  1.00 10.00      A   
ATOM   2714  O   SER A 289      -0.015 -14.832 -21.318  1.00 10.00      A   
ATOM   2715  N   ARG A 290       1.179 -15.061 -19.430  1.00 10.00      A   
ATOM   2716  HN  ARG A 290       2.055 -15.260 -19.026  1.00 10.00      A   
ATOM   2717  CA  ARG A 290       0.052 -14.737 -18.564  1.00 10.00      A   
ATOM   2718  CB  ARG A 290      -0.593 -16.027 -18.041  1.00 10.00      A   
ATOM   2719  CG  ARG A 290       0.385 -16.972 -17.361  1.00 10.00      A   
ATOM   2720  CD  ARG A 290      -0.130 -18.402 -17.337  1.00 10.00      A   
ATOM   2721  NE  ARG A 290       0.805 -19.305 -16.662  1.00 10.00      A   
ATOM   2722  HE  ARG A 290       0.998 -19.124 -15.717  1.00 10.00      A   
ATOM   2723  CZ  ARG A 290       1.402 -20.342 -17.254  1.00 10.00      A   
ATOM   2724  NH1 ARG A 290       1.166 -20.602 -18.531  1.00 10.00      A   
ATOM   2725 HH11 ARG A 290       0.518 -19.998 -19.078  1.00 10.00      A   
ATOM   2726 HH12 ARG A 290       1.632 -21.411 -18.997  1.00 10.00      A   
ATOM   2727  NH2 ARG A 290       2.223 -21.126 -16.565  1.00 10.00      A   
ATOM   2728 HH21 ARG A 290       2.407 -20.940 -15.551  1.00 10.00      A   
ATOM   2729 HH22 ARG A 290       2.691 -21.932 -17.034  1.00 10.00      A   
ATOM   2730  C   ARG A 290       0.471 -13.834 -17.407  1.00 10.00      A   
ATOM   2731  O   ARG A 290      -0.191 -13.788 -16.365  1.00 10.00      A   
ATOM   2732  N   LEU A 291       1.564 -13.103 -17.601  1.00 10.00      A   
ATOM   2733  HN  LEU A 291       2.038 -13.163 -18.457  1.00 10.00      A   
ATOM   2734  CA  LEU A 291       2.067 -12.203 -16.574  1.00 10.00      A   
ATOM   2735  CB  LEU A 291       3.597 -12.152 -16.580  1.00 10.00      A   
ATOM   2736  CG  LEU A 291       4.314 -13.315 -15.887  1.00 10.00      A   
ATOM   2737  CD1 LEU A 291       5.823 -13.151 -15.979  1.00 10.00      A   
ATOM   2738  CD2 LEU A 291       3.879 -13.425 -14.433  1.00 10.00      A   
ATOM   2739  C   LEU A 291       1.488 -10.802 -16.720  1.00 10.00      A   
ATOM   2740  O   LEU A 291       1.899 -10.033 -17.589  1.00 10.00      A   
ATOM   2741  N   THR A 292       0.532 -10.478 -15.862  1.00 10.00      A   
ATOM   2742  HN  THR A 292       0.232 -11.143 -15.210  1.00 10.00      A   
ATOM   2743  CA  THR A 292      -0.098  -9.168 -15.883  1.00 10.00      A   
ATOM   2744  CB  THR A 292      -1.574  -9.242 -15.439  1.00 10.00      A   
ATOM   2745  OG1 THR A 292      -1.744 -10.302 -14.484  1.00 10.00      A   
ATOM   2746  HG1 THR A 292      -1.028 -10.273 -13.841  1.00 10.00      A   
ATOM   2747  CG2 THR A 292      -2.483  -9.496 -16.633  1.00 10.00      A   
ATOM   2748  C   THR A 292       0.662  -8.180 -14.998  1.00 10.00      A   
ATOM   2749  O   THR A 292       0.726  -6.985 -15.295  1.00 10.00      A   
ATOM   2750  N   THR A 293       1.254  -8.692 -13.928  1.00 10.00      A   
ATOM   2751  HN  THR A 293       1.201  -9.657 -13.771  1.00 10.00      A   
ATOM   2752  CA  THR A 293       2.010  -7.868 -12.997  1.00 10.00      A   
ATOM   2753  CB  THR A 293       1.303  -7.758 -11.628  1.00 10.00      A   
ATOM   2754  OG1 THR A 293      -0.039  -7.287 -11.808  1.00 10.00      A   
ATOM   2755  HG1 THR A 293      -0.214  -6.587 -11.165  1.00 10.00      A   
ATOM   2756  CG2 THR A 293       2.044  -6.802 -10.708  1.00 10.00      A   
ATOM   2757  C   THR A 293       3.402  -8.457 -12.800  1.00 10.00      A   
ATOM   2758  O   THR A 293       3.547  -9.623 -12.428  1.00 10.00      A   
ATOM   2759  N   LEU A 294       4.421  -7.657 -13.060  1.00 10.00      A   
ATOM   2760  HN  LEU A 294       4.248  -6.735 -13.360  1.00 10.00      A   
ATOM   2761  CA  LEU A 294       5.791  -8.110 -12.919  1.00 10.00      A   
ATOM   2762  CB  LEU A 294       6.419  -8.330 -14.299  1.00 10.00      A   
ATOM   2763  CG  LEU A 294       7.750  -9.080 -14.332  1.00 10.00      A   
ATOM   2764  CD1 LEU A 294       7.638 -10.403 -13.591  1.00 10.00      A   
ATOM   2765  CD2 LEU A 294       8.189  -9.307 -15.768  1.00 10.00      A   
ATOM   2766  C   LEU A 294       6.616  -7.128 -12.090  1.00 10.00      A   
ATOM   2767  O   LEU A 294       6.909  -6.012 -12.527  1.00 10.00      A   
ATOM   2768  N   ASN A 295       6.964  -7.540 -10.881  1.00 10.00      A   
ATOM   2769  HN  ASN A 295       6.678  -8.428 -10.576  1.00 10.00      A   
ATOM   2770  CA  ASN A 295       7.762  -6.709  -9.992  1.00 10.00      A   
ATOM   2771  CB  ASN A 295       7.244  -6.784  -8.554  1.00 10.00      A   
ATOM   2772  CG  ASN A 295       7.891  -5.765  -7.626  1.00 10.00      A   
ATOM   2773  OD1 ASN A 295       9.045  -5.367  -7.809  1.00 10.00      A   
ATOM   2774  ND2 ASN A 295       7.150  -5.334  -6.619  1.00 10.00      A   
ATOM   2775 HD21 ASN A 295       6.241  -5.694  -6.527  1.00 10.00      A   
ATOM   2776 HD22 ASN A 295       7.539  -4.676  -6.004  1.00 10.00      A   
ATOM   2777  C   ASN A 295       9.218  -7.144 -10.053  1.00 10.00      A   
ATOM   2778  O   ASN A 295       9.583  -8.209  -9.548  1.00 10.00      A   
ATOM   2779  N   LEU A 296      10.039  -6.314 -10.672  1.00 10.00      A   
ATOM   2780  HN  LEU A 296       9.679  -5.473 -11.034  1.00 10.00      A   
ATOM   2781  CA  LEU A 296      11.462  -6.589 -10.820  1.00 10.00      A   
ATOM   2782  CB  LEU A 296      11.816  -6.746 -12.302  1.00 10.00      A   
ATOM   2783  CG  LEU A 296      11.112  -7.880 -13.044  1.00 10.00      A   
ATOM   2784  CD1 LEU A 296      11.248  -7.703 -14.547  1.00 10.00      A   
ATOM   2785  CD2 LEU A 296      11.673  -9.224 -12.613  1.00 10.00      A   
ATOM   2786  C   LEU A 296      12.283  -5.456 -10.216  1.00 10.00      A   
ATOM   2787  O   LEU A 296      13.407  -5.188 -10.642  1.00 10.00      A   
ATOM   2788  N   SER A 297      11.726  -4.805  -9.205  1.00 10.00      A   
ATOM   2789  HN  SER A 297      10.840  -5.085  -8.880  1.00 10.00      A   
ATOM   2790  CA  SER A 297      12.402  -3.693  -8.554  1.00 10.00      A   
ATOM   2791  CB  SER A 297      11.406  -2.873  -7.730  1.00 10.00      A   
ATOM   2792  OG  SER A 297      10.275  -2.519  -8.508  1.00 10.00      A   
ATOM   2793  HG  SER A 297      10.247  -3.068  -9.300  1.00 10.00      A   
ATOM   2794  C   SER A 297      13.566  -4.166  -7.683  1.00 10.00      A   
ATOM   2795  O   SER A 297      14.378  -3.364  -7.228  1.00 10.00      A   
ATOM   2796  N   TYR A 298      13.647  -5.467  -7.458  1.00 10.00      A   
ATOM   2797  HN  TYR A 298      12.973  -6.065  -7.845  1.00 10.00      A   
ATOM   2798  CA  TYR A 298      14.717  -6.030  -6.649  1.00 10.00      A   
ATOM   2799  CB  TYR A 298      14.159  -7.008  -5.610  1.00 10.00      A   
ATOM   2800  CG  TYR A 298      13.110  -6.418  -4.693  1.00 10.00      A   
ATOM   2801  CD1 TYR A 298      11.788  -6.831  -4.773  1.00 10.00      A   
ATOM   2802  CD2 TYR A 298      13.440  -5.460  -3.743  1.00 10.00      A   
ATOM   2803  CE1 TYR A 298      10.821  -6.309  -3.938  1.00 10.00      A   
ATOM   2804  CE2 TYR A 298      12.479  -4.930  -2.901  1.00 10.00      A   
ATOM   2805  CZ  TYR A 298      11.170  -5.358  -3.003  1.00 10.00      A   
ATOM   2806  OH  TYR A 298      10.206  -4.839  -2.164  1.00 10.00      A   
ATOM   2807  HH  TYR A 298       9.741  -5.563  -1.727  1.00 10.00      A   
ATOM   2808  C   TYR A 298      15.743  -6.737  -7.531  1.00 10.00      A   
ATOM   2809  O   TYR A 298      16.768  -7.217  -7.047  1.00 10.00      A   
ATOM   2810  N   ALA A 299      15.467  -6.788  -8.830  1.00 10.00      A   
ATOM   2811  HN  ALA A 299      14.648  -6.363  -9.162  1.00 10.00      A   
ATOM   2812  CA  ALA A 299      16.361  -7.442  -9.776  1.00 10.00      A   
ATOM   2813  CB  ALA A 299      15.561  -8.116 -10.881  1.00 10.00      A   
ATOM   2814  C   ALA A 299      17.367  -6.449 -10.361  1.00 10.00      A   
ATOM   2815  O   ALA A 299      17.011  -5.596 -11.177  1.00 10.00      A   
ATOM   2816  N   THR A 300      18.625  -6.573  -9.948  1.00 10.00      A   
ATOM   2817  HN  THR A 300      18.850  -7.281  -9.311  1.00 10.00      A   
ATOM   2818  CA  THR A 300      19.685  -5.687 -10.410  1.00 10.00      A   
ATOM   2819  CB  THR A 300      20.730  -5.470  -9.294  1.00 10.00      A   
ATOM   2820  OG1 THR A 300      20.728  -6.603  -8.414  1.00 10.00      A   
ATOM   2821  HG1 THR A 300      21.357  -7.263  -8.741  1.00 10.00      A   
ATOM   2822  CG2 THR A 300      20.403  -4.221  -8.489  1.00 10.00      A   
ATOM   2823  C   THR A 300      20.371  -6.241 -11.664  1.00 10.00      A   
ATOM   2824  O   THR A 300      21.601  -6.264 -11.757  1.00 10.00      A   
ATOM   2825  N   VAL A 301      19.570  -6.688 -12.624  1.00 10.00      A   
ATOM   2826  HN  VAL A 301      18.599  -6.642 -12.498  1.00 10.00      A   
ATOM   2827  CA  VAL A 301      20.099  -7.229 -13.866  1.00 10.00      A   
ATOM   2828  CB  VAL A 301      19.191  -8.331 -14.452  1.00 10.00      A   
ATOM   2829  CG1 VAL A 301      19.152  -9.532 -13.516  1.00 10.00      A   
ATOM   2830  CG2 VAL A 301      17.788  -7.800 -14.701  1.00 10.00      A   
ATOM   2831  C   VAL A 301      20.305  -6.112 -14.884  1.00 10.00      A   
ATOM   2832  O   VAL A 301      19.924  -4.968 -14.642  1.00 10.00      A   
ATOM   2833  N   GLN A 302      20.907  -6.444 -16.017  1.00 10.00      A   
ATOM   2834  HN  GLN A 302      21.172  -7.376 -16.164  1.00 10.00      A   
ATOM   2835  CA  GLN A 302      21.171  -5.459 -17.055  1.00 10.00      A   
ATOM   2836  CB  GLN A 302      22.415  -5.850 -17.857  1.00 10.00      A   
ATOM   2837  CG  GLN A 302      23.683  -5.961 -17.020  1.00 10.00      A   
ATOM   2838  CD  GLN A 302      24.184  -4.617 -16.528  1.00 10.00      A   
ATOM   2839  OE1 GLN A 302      24.062  -3.604 -17.215  1.00 10.00      A   
ATOM   2840  NE2 GLN A 302      24.746  -4.600 -15.332  1.00 10.00      A   
ATOM   2841 HE21 GLN A 302      24.806  -5.444 -14.836  1.00 10.00      A   
ATOM   2842 HE22 GLN A 302      25.071  -3.745 -14.983  1.00 10.00      A   
ATOM   2843  C   GLN A 302      19.964  -5.279 -17.981  1.00 10.00      A   
ATOM   2844  O   GLN A 302      19.041  -6.100 -17.987  1.00 10.00      A   
ATOM   2845  N   SER A 303      19.996  -4.204 -18.766  1.00 10.00      A   
ATOM   2846  HN  SER A 303      20.770  -3.605 -18.710  1.00 10.00      A   
ATOM   2847  CA  SER A 303      18.924  -3.873 -19.702  1.00 10.00      A   
ATOM   2848  CB  SER A 303      19.295  -2.597 -20.472  1.00 10.00      A   
ATOM   2849  OG  SER A 303      18.311  -2.257 -21.435  1.00 10.00      A   
ATOM   2850  HG  SER A 303      17.749  -1.550 -21.083  1.00 10.00      A   
ATOM   2851  C   SER A 303      18.655  -5.014 -20.678  1.00 10.00      A   
ATOM   2852  O   SER A 303      17.504  -5.396 -20.902  1.00 10.00      A   
ATOM   2853  N   TYR A 304      19.730  -5.568 -21.236  1.00 10.00      A   
ATOM   2854  HN  TYR A 304      20.616  -5.235 -20.985  1.00 10.00      A   
ATOM   2855  CA  TYR A 304      19.637  -6.659 -22.203  1.00 10.00      A   
ATOM   2856  CB  TYR A 304      21.047  -7.101 -22.622  1.00 10.00      A   
ATOM   2857  CG  TYR A 304      21.115  -7.999 -23.840  1.00 10.00      A   
ATOM   2858  CD1 TYR A 304      20.835  -7.509 -25.110  1.00 10.00      A   
ATOM   2859  CD2 TYR A 304      21.475  -9.336 -23.720  1.00 10.00      A   
ATOM   2860  CE1 TYR A 304      20.908  -8.324 -26.223  1.00 10.00      A   
ATOM   2861  CE2 TYR A 304      21.551 -10.157 -24.827  1.00 10.00      A   
ATOM   2862  CZ  TYR A 304      21.266  -9.648 -26.076  1.00 10.00      A   
ATOM   2863  OH  TYR A 304      21.343 -10.466 -27.183  1.00 10.00      A   
ATOM   2864  HH  TYR A 304      20.996 -11.340 -26.959  1.00 10.00      A   
ATOM   2865  C   TYR A 304      18.862  -7.840 -21.627  1.00 10.00      A   
ATOM   2866  O   TYR A 304      18.063  -8.469 -22.323  1.00 10.00      A   
ATOM   2867  N   ASP A 305      19.088  -8.119 -20.347  1.00 10.00      A   
ATOM   2868  HN  ASP A 305      19.716  -7.559 -19.844  1.00 10.00      A   
ATOM   2869  CA  ASP A 305      18.425  -9.226 -19.665  1.00 10.00      A   
ATOM   2870  CB  ASP A 305      19.079  -9.499 -18.306  1.00 10.00      A   
ATOM   2871  CG  ASP A 305      20.459 -10.113 -18.432  1.00 10.00      A   
ATOM   2872  OD1 ASP A 305      20.575 -11.206 -19.030  1.00 10.00      A   
ATOM   2873  OD2 ASP A 305      21.433  -9.503 -17.941  1.00 10.00      A   
ATOM   2874  C   ASP A 305      16.937  -8.960 -19.490  1.00 10.00      A   
ATOM   2875  O   ASP A 305      16.105  -9.852 -19.683  1.00 10.00      A   
ATOM   2876  N   LEU A 306      16.609  -7.729 -19.131  1.00 10.00      A   
ATOM   2877  HN  LEU A 306      17.320  -7.071 -18.987  1.00 10.00      A   
ATOM   2878  CA  LEU A 306      15.223  -7.330 -18.932  1.00 10.00      A   
ATOM   2879  CB  LEU A 306      15.151  -5.925 -18.329  1.00 10.00      A   
ATOM   2880  CG  LEU A 306      15.692  -5.774 -16.908  1.00 10.00      A   
ATOM   2881  CD1 LEU A 306      16.065  -4.329 -16.623  1.00 10.00      A   
ATOM   2882  CD2 LEU A 306      14.679  -6.279 -15.892  1.00 10.00      A   
ATOM   2883  C   LEU A 306      14.443  -7.380 -20.244  1.00 10.00      A   
ATOM   2884  O   LEU A 306      13.304  -7.856 -20.284  1.00 10.00      A   
ATOM   2885  N   VAL A 307      15.068  -6.899 -21.315  1.00 10.00      A   
ATOM   2886  HN  VAL A 307      15.980  -6.542 -21.213  1.00 10.00      A   
ATOM   2887  CA  VAL A 307      14.442  -6.876 -22.634  1.00 10.00      A   
ATOM   2888  CB  VAL A 307      15.329  -6.150 -23.670  1.00 10.00      A   
ATOM   2889  CG1 VAL A 307      14.749  -6.276 -25.072  1.00 10.00      A   
ATOM   2890  CG2 VAL A 307      15.489  -4.687 -23.292  1.00 10.00      A   
ATOM   2891  C   VAL A 307      14.114  -8.284 -23.125  1.00 10.00      A   
ATOM   2892  O   VAL A 307      13.044  -8.514 -23.686  1.00 10.00      A   
ATOM   2893  N   LYS A 308      15.028  -9.224 -22.887  1.00 10.00      A   
ATOM   2894  HN  LYS A 308      15.855  -8.976 -22.421  1.00 10.00      A   
ATOM   2895  CA  LYS A 308      14.837 -10.612 -23.308  1.00 10.00      A   
ATOM   2896  CB  LYS A 308      16.007 -11.490 -22.851  1.00 10.00      A   
ATOM   2897  CG  LYS A 308      17.268 -11.349 -23.693  1.00 10.00      A   
ATOM   2898  CD  LYS A 308      18.399 -12.224 -23.166  1.00 10.00      A   
ATOM   2899  CE  LYS A 308      18.894 -11.730 -21.817  1.00 10.00      A   
ATOM   2900  NZ  LYS A 308      20.002 -12.558 -21.276  1.00 10.00      A   
ATOM   2901  HZ1 LYS A 308      20.794 -12.587 -21.952  1.00 10.00      A   
ATOM   2902  HZ2 LYS A 308      19.676 -13.531 -21.095  1.00 10.00      A   
ATOM   2903  HZ3 LYS A 308      20.345 -12.147 -20.376  1.00 10.00      A   
ATOM   2904  C   LYS A 308      13.519 -11.188 -22.797  1.00 10.00      A   
ATOM   2905  O   LYS A 308      12.891 -12.010 -23.463  1.00 10.00      A   
ATOM   2906  N   LEU A 309      13.103 -10.753 -21.619  1.00 10.00      A   
ATOM   2907  HN  LEU A 309      13.644 -10.093 -21.133  1.00 10.00      A   
ATOM   2908  CA  LEU A 309      11.864 -11.234 -21.028  1.00 10.00      A   
ATOM   2909  CB  LEU A 309      12.001 -11.292 -19.507  1.00 10.00      A   
ATOM   2910  CG  LEU A 309      11.590 -12.606 -18.842  1.00 10.00      A   
ATOM   2911  CD1 LEU A 309      12.350 -12.798 -17.540  1.00 10.00      A   
ATOM   2912  CD2 LEU A 309      10.091 -12.631 -18.591  1.00 10.00      A   
ATOM   2913  C   LEU A 309      10.685 -10.348 -21.426  1.00 10.00      A   
ATOM   2914  O   LEU A 309       9.576 -10.836 -21.642  1.00 10.00      A   
ATOM   2915  N   LEU A 310      10.940  -9.048 -21.542  1.00 10.00      A   
ATOM   2916  HN  LEU A 310      11.854  -8.730 -21.375  1.00 10.00      A   
ATOM   2917  CA  LEU A 310       9.905  -8.077 -21.900  1.00 10.00      A   
ATOM   2918  CB  LEU A 310      10.479  -6.659 -21.942  1.00 10.00      A   
ATOM   2919  CG  LEU A 310      10.596  -5.927 -20.605  1.00 10.00      A   
ATOM   2920  CD1 LEU A 310      11.117  -4.513 -20.817  1.00 10.00      A   
ATOM   2921  CD2 LEU A 310       9.257  -5.908 -19.879  1.00 10.00      A   
ATOM   2922  C   LEU A 310       9.225  -8.385 -23.233  1.00 10.00      A   
ATOM   2923  O   LEU A 310       8.010  -8.223 -23.367  1.00 10.00      A   
ATOM   2924  N   CYS A 311      10.006  -8.816 -24.217  1.00 10.00      A   
ATOM   2925  HN  CYS A 311      10.973  -8.913 -24.055  1.00 10.00      A   
ATOM   2926  CA  CYS A 311       9.474  -9.129 -25.543  1.00 10.00      A   
ATOM   2927  CB  CYS A 311      10.615  -9.465 -26.507  1.00 10.00      A   
ATOM   2928  SG  CYS A 311      11.870  -8.173 -26.640  1.00 10.00      A   
ATOM   2929  HG  CYS A 311      12.698  -8.503 -27.621  1.00 10.00      A   
ATOM   2930  C   CYS A 311       8.467 -10.278 -25.513  1.00 10.00      A   
ATOM   2931  O   CYS A 311       7.695 -10.466 -26.453  1.00 10.00      A   
ATOM   2932  N   GLN A 312       8.458 -11.032 -24.427  1.00 10.00      A   
ATOM   2933  HN  GLN A 312       9.062 -10.814 -23.683  1.00 10.00      A   
ATOM   2934  CA  GLN A 312       7.563 -12.167 -24.308  1.00 10.00      A   
ATOM   2935  CB  GLN A 312       8.325 -13.389 -23.804  1.00 10.00      A   
ATOM   2936  CG  GLN A 312       9.381 -13.887 -24.779  1.00 10.00      A   
ATOM   2937  CD  GLN A 312      10.058 -15.161 -24.317  1.00 10.00      A   
ATOM   2938  OE1 GLN A 312      11.209 -15.418 -24.657  1.00 10.00      A   
ATOM   2939  NE2 GLN A 312       9.357 -15.964 -23.543  1.00 10.00      A   
ATOM   2940 HE21 GLN A 312       8.443 -15.698 -23.301  1.00 10.00      A   
ATOM   2941 HE22 GLN A 312       9.775 -16.799 -23.243  1.00 10.00      A   
ATOM   2942  C   GLN A 312       6.367 -11.868 -23.415  1.00 10.00      A   
ATOM   2943  O   GLN A 312       5.547 -12.749 -23.155  1.00 10.00      A   
ATOM   2944  N   CYS A 313       6.256 -10.625 -22.962  1.00 10.00      A   
ATOM   2945  HN  CYS A 313       6.927  -9.953 -23.218  1.00 10.00      A   
ATOM   2946  CA  CYS A 313       5.151 -10.232 -22.099  1.00 10.00      A   
ATOM   2947  CB  CYS A 313       5.682  -9.693 -20.768  1.00 10.00      A   
ATOM   2948  SG  CYS A 313       6.966 -10.714 -20.004  1.00 10.00      A   
ATOM   2949  HG  CYS A 313       7.987 -10.794 -20.852  1.00 10.00      A   
ATOM   2950  C   CYS A 313       4.262  -9.186 -22.778  1.00 10.00      A   
ATOM   2951  O   CYS A 313       4.410  -7.984 -22.549  1.00 10.00      A   
ATOM   2952  N   PRO A 314       3.328  -9.624 -23.636  1.00 10.00      A   
ATOM   2953  CA  PRO A 314       2.418  -8.726 -24.339  1.00 10.00      A   
ATOM   2954  CB  PRO A 314       1.999  -9.535 -25.578  1.00 10.00      A   
ATOM   2955  CG  PRO A 314       2.619 -10.895 -25.430  1.00 10.00      A   
ATOM   2956  CD  PRO A 314       3.088 -11.018 -24.009  1.00 10.00      A   
ATOM   2957  C   PRO A 314       1.187  -8.392 -23.497  1.00 10.00      A   
ATOM   2958  O   PRO A 314       0.530  -7.374 -23.707  1.00 10.00      A   
ATOM   2959  N   LYS A 315       0.888  -9.251 -22.532  1.00 10.00      A   
ATOM   2960  HN  LYS A 315       1.464 -10.034 -22.395  1.00 10.00      A   
ATOM   2961  CA  LYS A 315      -0.273  -9.062 -21.667  1.00 10.00      A   
ATOM   2962  CB  LYS A 315      -0.994 -10.391 -21.439  1.00 10.00      A   
ATOM   2963  CG  LYS A 315      -1.724 -10.916 -22.667  1.00 10.00      A   
ATOM   2964  CD  LYS A 315      -2.331 -12.286 -22.409  1.00 10.00      A   
ATOM   2965  CE  LYS A 315      -3.498 -12.561 -23.344  1.00 10.00      A   
ATOM   2966  NZ  LYS A 315      -3.060 -12.732 -24.757  1.00 10.00      A   
ATOM   2967  HZ1 LYS A 315      -2.128 -12.296 -24.904  1.00 10.00      A   
ATOM   2968  HZ2 LYS A 315      -3.741 -12.281 -25.402  1.00 10.00      A   
ATOM   2969  HZ3 LYS A 315      -2.997 -13.744 -24.991  1.00 10.00      A   
ATOM   2970  C   LYS A 315       0.110  -8.417 -20.336  1.00 10.00      A   
ATOM   2971  O   LYS A 315      -0.578  -8.578 -19.329  1.00 10.00      A   
ATOM   2972  N   LEU A 316       1.204  -7.681 -20.347  1.00 10.00      A   
ATOM   2973  HN  LEU A 316       1.700  -7.584 -21.182  1.00 10.00      A   
ATOM   2974  CA  LEU A 316       1.686  -7.005 -19.153  1.00 10.00      A   
ATOM   2975  CB  LEU A 316       3.180  -6.700 -19.297  1.00 10.00      A   
ATOM   2976  CG  LEU A 316       3.855  -6.029 -18.097  1.00 10.00      A   
ATOM   2977  CD1 LEU A 316       3.982  -7.001 -16.931  1.00 10.00      A   
ATOM   2978  CD2 LEU A 316       5.214  -5.470 -18.489  1.00 10.00      A   
ATOM   2979  C   LEU A 316       0.909  -5.716 -18.925  1.00 10.00      A   
ATOM   2980  O   LEU A 316       0.758  -4.908 -19.840  1.00 10.00      A   
ATOM   2981  N   GLN A 317       0.421  -5.525 -17.707  1.00 10.00      A   
ATOM   2982  HN  GLN A 317       0.582  -6.201 -17.012  1.00 10.00      A   
ATOM   2983  CA  GLN A 317      -0.345  -4.331 -17.378  1.00 10.00      A   
ATOM   2984  CB  GLN A 317      -1.732  -4.700 -16.854  1.00 10.00      A   
ATOM   2985  CG  GLN A 317      -2.627  -5.389 -17.876  1.00 10.00      A   
ATOM   2986  CD  GLN A 317      -4.076  -5.455 -17.434  1.00 10.00      A   
ATOM   2987  OE1 GLN A 317      -4.373  -5.538 -16.240  1.00 10.00      A   
ATOM   2988  NE2 GLN A 317      -4.988  -5.405 -18.388  1.00 10.00      A   
ATOM   2989 HE21 GLN A 317      -4.683  -5.327 -19.328  1.00 10.00      A   
ATOM   2990 HE22 GLN A 317      -5.932  -5.439 -18.131  1.00 10.00      A   
ATOM   2991  C   GLN A 317       0.386  -3.440 -16.377  1.00 10.00      A   
ATOM   2992  O   GLN A 317       0.373  -2.215 -16.501  1.00 10.00      A   
ATOM   2993  N   ARG A 318       1.018  -4.049 -15.381  1.00 10.00      A   
ATOM   2994  HN  ARG A 318       0.998  -5.030 -15.323  1.00 10.00      A   
ATOM   2995  CA  ARG A 318       1.751  -3.288 -14.378  1.00 10.00      A   
ATOM   2996  CB  ARG A 318       1.069  -3.372 -13.006  1.00 10.00      A   
ATOM   2997  CG  ARG A 318       1.706  -2.484 -11.943  1.00 10.00      A   
ATOM   2998  CD  ARG A 318       0.951  -2.546 -10.619  1.00 10.00      A   
ATOM   2999  NE  ARG A 318      -0.332  -1.839 -10.671  1.00 10.00      A   
ATOM   3000  HE  ARG A 318      -0.915  -2.023 -11.441  1.00 10.00      A   
ATOM   3001  CZ  ARG A 318      -0.746  -0.971  -9.744  1.00 10.00      A   
ATOM   3002  NH1 ARG A 318       0.015  -0.702  -8.686  1.00 10.00      A   
ATOM   3003 HH11 ARG A 318      -0.306  -0.021  -7.962  1.00 10.00      A   
ATOM   3004 HH12 ARG A 318       0.939  -1.171  -8.580  1.00 10.00      A   
ATOM   3005  NH2 ARG A 318      -1.927  -0.371  -9.875  1.00 10.00      A   
ATOM   3006 HH21 ARG A 318      -2.532  -0.578 -10.699  1.00 10.00      A   
ATOM   3007 HH22 ARG A 318      -2.250   0.312  -9.157  1.00 10.00      A   
ATOM   3008  C   ARG A 318       3.194  -3.761 -14.295  1.00 10.00      A   
ATOM   3009  O   ARG A 318       3.456  -4.931 -14.017  1.00 10.00      A   
ATOM   3010  N   LEU A 319       4.122  -2.850 -14.549  1.00 10.00      A   
ATOM   3011  HN  LEU A 319       3.848  -1.931 -14.764  1.00 10.00      A   
ATOM   3012  CA  LEU A 319       5.539  -3.174 -14.509  1.00 10.00      A   
ATOM   3013  CB  LEU A 319       6.170  -3.040 -15.899  1.00 10.00      A   
ATOM   3014  CG  LEU A 319       7.631  -3.481 -16.014  1.00 10.00      A   
ATOM   3015  CD1 LEU A 319       7.753  -4.992 -15.880  1.00 10.00      A   
ATOM   3016  CD2 LEU A 319       8.243  -2.995 -17.320  1.00 10.00      A   
ATOM   3017  C   LEU A 319       6.287  -2.298 -13.512  1.00 10.00      A   
ATOM   3018  O   LEU A 319       6.284  -1.069 -13.618  1.00 10.00      A   
ATOM   3019  N   TRP A 320       6.917  -2.945 -12.543  1.00 10.00      A   
ATOM   3020  HN  TRP A 320       6.863  -3.926 -12.514  1.00 10.00      A   
ATOM   3021  CA  TRP A 320       7.696  -2.257 -11.522  1.00 10.00      A   
ATOM   3022  CB  TRP A 320       7.203  -2.647 -10.124  1.00 10.00      A   
ATOM   3023  CG  TRP A 320       5.972  -1.923  -9.661  1.00 10.00      A   
ATOM   3024  CD1 TRP A 320       4.978  -1.392 -10.436  1.00 10.00      A   
ATOM   3025  CD2 TRP A 320       5.605  -1.653  -8.302  1.00 10.00      A   
ATOM   3026  NE1 TRP A 320       4.018  -0.810  -9.644  1.00 10.00      A   
ATOM   3027  HE1 TRP A 320       3.201  -0.357  -9.970  1.00 10.00      A   
ATOM   3028  CE2 TRP A 320       4.379  -0.958  -8.329  1.00 10.00      A   
ATOM   3029  CE3 TRP A 320       6.196  -1.935  -7.066  1.00 10.00      A   
ATOM   3030  CZ2 TRP A 320       3.736  -0.541  -7.166  1.00 10.00      A   
ATOM   3031  CZ3 TRP A 320       5.558  -1.522  -5.912  1.00 10.00      A   
ATOM   3032  CH2 TRP A 320       4.341  -0.832  -5.972  1.00 10.00      A   
ATOM   3033  C   TRP A 320       9.152  -2.670 -11.671  1.00 10.00      A   
ATOM   3034  O   TRP A 320       9.552  -3.727 -11.189  1.00 10.00      A   
ATOM   3035  N   VAL A 321       9.942  -1.850 -12.347  1.00 10.00      A   
ATOM   3036  HN  VAL A 321       9.585  -0.996 -12.680  1.00 10.00      A   
ATOM   3037  CA  VAL A 321      11.343  -2.179 -12.574  1.00 10.00      A   
ATOM   3038  CB  VAL A 321      11.624  -2.514 -14.056  1.00 10.00      A   
ATOM   3039  CG1 VAL A 321      11.034  -3.865 -14.432  1.00 10.00      A   
ATOM   3040  CG2 VAL A 321      11.089  -1.419 -14.968  1.00 10.00      A   
ATOM   3041  C   VAL A 321      12.273  -1.055 -12.148  1.00 10.00      A   
ATOM   3042  O   VAL A 321      11.834  -0.013 -11.661  1.00 10.00      A   
ATOM   3043  N   LEU A 322      13.564  -1.281 -12.337  1.00 10.00      A   
ATOM   3044  HN  LEU A 322      13.847  -2.136 -12.730  1.00 10.00      A   
ATOM   3045  CA  LEU A 322      14.575  -0.301 -11.989  1.00 10.00      A   
ATOM   3046  CB  LEU A 322      15.810  -0.995 -11.407  1.00 10.00      A   
ATOM   3047  CG  LEU A 322      15.633  -1.676 -10.050  1.00 10.00      A   
ATOM   3048  CD1 LEU A 322      16.861  -2.505  -9.717  1.00 10.00      A   
ATOM   3049  CD2 LEU A 322      15.376  -0.644  -8.963  1.00 10.00      A   
ATOM   3050  C   LEU A 322      14.965   0.505 -13.220  1.00 10.00      A   
ATOM   3051  O   LEU A 322      14.510   0.220 -14.330  1.00 10.00      A   
ATOM   3052  N   ASP A 323      15.823   1.499 -13.021  1.00 10.00      A   
ATOM   3053  HN  ASP A 323      16.153   1.668 -12.108  1.00 10.00      A   
ATOM   3054  CA  ASP A 323      16.292   2.351 -14.110  1.00 10.00      A   
ATOM   3055  CB  ASP A 323      16.825   3.700 -13.598  1.00 10.00      A   
ATOM   3056  CG  ASP A 323      17.936   3.591 -12.567  1.00 10.00      A   
ATOM   3057  OD1 ASP A 323      18.248   2.466 -12.123  1.00 10.00      A   
ATOM   3058  OD2 ASP A 323      18.492   4.644 -12.183  1.00 10.00      A   
ATOM   3059  C   ASP A 323      17.330   1.636 -14.961  1.00 10.00      A   
ATOM   3060  O   ASP A 323      17.815   2.175 -15.952  1.00 10.00      A   
ATOM   3061  N   TYR A 324      17.631   0.396 -14.580  1.00 10.00      A   
ATOM   3062  HN  TYR A 324      17.195   0.030 -13.784  1.00 10.00      A   
ATOM   3063  CA  TYR A 324      18.597  -0.430 -15.301  1.00 10.00      A   
ATOM   3064  CB  TYR A 324      18.955  -1.672 -14.481  1.00 10.00      A   
ATOM   3065  CG  TYR A 324      20.404  -1.727 -14.058  1.00 10.00      A   
ATOM   3066  CD1 TYR A 324      20.764  -1.583 -12.724  1.00 10.00      A   
ATOM   3067  CD2 TYR A 324      21.415  -1.917 -14.992  1.00 10.00      A   
ATOM   3068  CE1 TYR A 324      22.088  -1.624 -12.330  1.00 10.00      A   
ATOM   3069  CE2 TYR A 324      22.741  -1.964 -14.607  1.00 10.00      A   
ATOM   3070  CZ  TYR A 324      23.074  -1.817 -13.277  1.00 10.00      A   
ATOM   3071  OH  TYR A 324      24.397  -1.854 -12.895  1.00 10.00      A   
ATOM   3072  HH  TYR A 324      24.462  -2.191 -11.992  1.00 10.00      A   
ATOM   3073  C   TYR A 324      18.060  -0.844 -16.670  1.00 10.00      A   
ATOM   3074  O   TYR A 324      18.787  -1.400 -17.491  1.00 10.00      A   
ATOM   3075  N   ILE A 325      16.779  -0.576 -16.902  1.00 10.00      A   
ATOM   3076  HN  ILE A 325      16.249  -0.150 -16.199  1.00 10.00      A   
ATOM   3077  CA  ILE A 325      16.143  -0.904 -18.173  1.00 10.00      A   
ATOM   3078  CB  ILE A 325      14.598  -0.836 -18.064  1.00 10.00      A   
ATOM   3079  CG1 ILE A 325      13.926  -1.280 -19.365  1.00 10.00      A   
ATOM   3080  CG2 ILE A 325      14.124   0.553 -17.658  1.00 10.00      A   
ATOM   3081  CD1 ILE A 325      14.178  -2.728 -19.720  1.00 10.00      A   
ATOM   3082  C   ILE A 325      16.645   0.029 -19.275  1.00 10.00      A   
ATOM   3083  O   ILE A 325      16.707  -0.347 -20.449  1.00 10.00      A   
ATOM   3084  N   GLU A 326      17.031   1.235 -18.866  1.00 10.00      A   
ATOM   3085  HN  GLU A 326      16.972   1.445 -17.912  1.00 10.00      A   
ATOM   3086  CA  GLU A 326      17.548   2.256 -19.775  1.00 10.00      A   
ATOM   3087  CB  GLU A 326      18.881   1.828 -20.402  1.00 10.00      A   
ATOM   3088  CG  GLU A 326      19.875   1.276 -19.390  1.00 10.00      A   
ATOM   3089  CD  GLU A 326      21.301   1.273 -19.892  1.00 10.00      A   
ATOM   3090  OE1 GLU A 326      21.561   0.692 -20.969  1.00 10.00      A   
ATOM   3091  OE2 GLU A 326      22.174   1.845 -19.208  1.00 10.00      A   
ATOM   3092  C   GLU A 326      16.526   2.689 -20.834  1.00 10.00      A   
ATOM   3093  O   GLU A 326      15.433   2.120 -20.940  1.00 10.00      A   
ATOM   3094  N   ASP A 327      16.892   3.702 -21.612  1.00 10.00      A   
ATOM   3095  HN  ASP A 327      17.780   4.106 -21.483  1.00 10.00      A   
ATOM   3096  CA  ASP A 327      16.017   4.234 -22.653  1.00 10.00      A   
ATOM   3097  CB  ASP A 327      16.626   5.489 -23.296  1.00 10.00      A   
ATOM   3098  CG  ASP A 327      16.712   6.683 -22.363  1.00 10.00      A   
ATOM   3099  OD1 ASP A 327      15.815   6.859 -21.517  1.00 10.00      A   
ATOM   3100  OD2 ASP A 327      17.677   7.469 -22.486  1.00 10.00      A   
ATOM   3101  C   ASP A 327      15.749   3.192 -23.732  1.00 10.00      A   
ATOM   3102  O   ASP A 327      14.629   3.079 -24.237  1.00 10.00      A   
ATOM   3103  N   ALA A 328      16.785   2.431 -24.076  1.00 10.00      A   
ATOM   3104  HN  ALA A 328      17.647   2.570 -23.626  1.00 10.00      A   
ATOM   3105  CA  ALA A 328      16.683   1.400 -25.102  1.00 10.00      A   
ATOM   3106  CB  ALA A 328      18.041   0.756 -25.338  1.00 10.00      A   
ATOM   3107  C   ALA A 328      15.654   0.337 -24.728  1.00 10.00      A   
ATOM   3108  O   ALA A 328      14.855  -0.090 -25.568  1.00 10.00      A   
ATOM   3109  N   GLY A 329      15.669  -0.075 -23.467  1.00 10.00      A   
ATOM   3110  HN  GLY A 329      16.321   0.309 -22.841  1.00 10.00      A   
ATOM   3111  CA  GLY A 329      14.739  -1.088 -23.006  1.00 10.00      A   
ATOM   3112  C   GLY A 329      13.301  -0.605 -22.978  1.00 10.00      A   
ATOM   3113  O   GLY A 329      12.374  -1.366 -23.260  1.00 10.00      A   
ATOM   3114  N   LEU A 330      13.113   0.662 -22.648  1.00 10.00      A   
ATOM   3115  HN  LEU A 330      13.890   1.225 -22.447  1.00 10.00      A   
ATOM   3116  CA  LEU A 330      11.781   1.242 -22.575  1.00 10.00      A   
ATOM   3117  CB  LEU A 330      11.825   2.625 -21.932  1.00 10.00      A   
ATOM   3118  CG  LEU A 330      12.099   2.645 -20.423  1.00 10.00      A   
ATOM   3119  CD1 LEU A 330      12.029   4.059 -19.873  1.00 10.00      A   
ATOM   3120  CD2 LEU A 330      11.130   1.735 -19.684  1.00 10.00      A   
ATOM   3121  C   LEU A 330      11.116   1.284 -23.946  1.00 10.00      A   
ATOM   3122  O   LEU A 330       9.899   1.144 -24.054  1.00 10.00      A   
ATOM   3123  N   GLU A 331      11.914   1.471 -24.994  1.00 10.00      A   
ATOM   3124  HN  GLU A 331      12.876   1.605 -24.847  1.00 10.00      A   
ATOM   3125  CA  GLU A 331      11.381   1.496 -26.354  1.00 10.00      A   
ATOM   3126  CB  GLU A 331      12.469   1.869 -27.363  1.00 10.00      A   
ATOM   3127  CG  GLU A 331      12.888   3.325 -27.326  1.00 10.00      A   
ATOM   3128  CD  GLU A 331      13.848   3.673 -28.445  1.00 10.00      A   
ATOM   3129  OE1 GLU A 331      14.938   3.062 -28.510  1.00 10.00      A   
ATOM   3130  OE2 GLU A 331      13.518   4.554 -29.269  1.00 10.00      A   
ATOM   3131  C   GLU A 331      10.795   0.135 -26.714  1.00 10.00      A   
ATOM   3132  O   GLU A 331       9.713   0.042 -27.296  1.00 10.00      A   
ATOM   3133  N   VAL A 332      11.519  -0.917 -26.346  1.00 10.00      A   
ATOM   3134  HN  VAL A 332      12.367  -0.767 -25.879  1.00 10.00      A   
ATOM   3135  CA  VAL A 332      11.087  -2.283 -26.614  1.00 10.00      A   
ATOM   3136  CB  VAL A 332      12.173  -3.308 -26.211  1.00 10.00      A   
ATOM   3137  CG1 VAL A 332      11.707  -4.727 -26.493  1.00 10.00      A   
ATOM   3138  CG2 VAL A 332      13.479  -3.027 -26.941  1.00 10.00      A   
ATOM   3139  C   VAL A 332       9.808  -2.581 -25.836  1.00 10.00      A   
ATOM   3140  O   VAL A 332       8.879  -3.205 -26.354  1.00 10.00      A   
ATOM   3141  N   LEU A 333       9.774  -2.115 -24.594  1.00 10.00      A   
ATOM   3142  HN  LEU A 333      10.560  -1.633 -24.247  1.00 10.00      A   
ATOM   3143  CA  LEU A 333       8.625  -2.306 -23.719  1.00 10.00      A   
ATOM   3144  CB  LEU A 333       8.893  -1.644 -22.363  1.00 10.00      A   
ATOM   3145  CG  LEU A 333       7.679  -1.407 -21.464  1.00 10.00      A   
ATOM   3146  CD1 LEU A 333       7.223  -2.702 -20.810  1.00 10.00      A   
ATOM   3147  CD2 LEU A 333       7.992  -0.351 -20.418  1.00 10.00      A   
ATOM   3148  C   LEU A 333       7.356  -1.729 -24.341  1.00 10.00      A   
ATOM   3149  O   LEU A 333       6.341  -2.414 -24.448  1.00 10.00      A   
ATOM   3150  N   ALA A 334       7.436  -0.476 -24.775  1.00 10.00      A   
ATOM   3151  HN  ALA A 334       8.286   0.006 -24.676  1.00 10.00      A   
ATOM   3152  CA  ALA A 334       6.301   0.215 -25.381  1.00 10.00      A   
ATOM   3153  CB  ALA A 334       6.643   1.679 -25.588  1.00 10.00      A   
ATOM   3154  C   ALA A 334       5.889  -0.414 -26.708  1.00 10.00      A   
ATOM   3155  O   ALA A 334       4.764  -0.223 -27.182  1.00 10.00      A   
ATOM   3156  N   SER A 335       6.801  -1.151 -27.315  1.00 10.00      A   
ATOM   3157  HN  SER A 335       7.682  -1.261 -26.902  1.00 10.00      A   
ATOM   3158  CA  SER A 335       6.529  -1.796 -28.585  1.00 10.00      A   
ATOM   3159  CB  SER A 335       7.822  -1.936 -29.385  1.00 10.00      A   
ATOM   3160  OG  SER A 335       8.473  -0.682 -29.505  1.00 10.00      A   
ATOM   3161  HG  SER A 335       9.037  -0.539 -28.730  1.00 10.00      A   
ATOM   3162  C   SER A 335       5.865  -3.159 -28.397  1.00 10.00      A   
ATOM   3163  O   SER A 335       5.138  -3.630 -29.273  1.00 10.00      A   
ATOM   3164  N   THR A 336       6.095  -3.778 -27.248  1.00 10.00      A   
ATOM   3165  HN  THR A 336       6.660  -3.345 -26.572  1.00 10.00      A   
ATOM   3166  CA  THR A 336       5.533  -5.092 -26.972  1.00 10.00      A   
ATOM   3167  CB  THR A 336       6.579  -6.023 -26.324  1.00 10.00      A   
ATOM   3168  OG1 THR A 336       7.881  -5.727 -26.847  1.00 10.00      A   
ATOM   3169  HG1 THR A 336       8.186  -4.884 -26.487  1.00 10.00      A   
ATOM   3170  CG2 THR A 336       6.249  -7.477 -26.615  1.00 10.00      A   
ATOM   3171  C   THR A 336       4.294  -5.018 -26.077  1.00 10.00      A   
ATOM   3172  O   THR A 336       3.230  -5.543 -26.427  1.00 10.00      A   
ATOM   3173  N   CYS A 337       4.430  -4.356 -24.933  1.00 10.00      A   
ATOM   3174  HN  CYS A 337       5.291  -3.921 -24.728  1.00 10.00      A   
ATOM   3175  CA  CYS A 337       3.330  -4.234 -23.984  1.00 10.00      A   
ATOM   3176  CB  CYS A 337       3.861  -3.983 -22.571  1.00 10.00      A   
ATOM   3177  SG  CYS A 337       5.149  -5.143 -22.061  1.00 10.00      A   
ATOM   3178  HG  CYS A 337       4.684  -6.377 -22.240  1.00 10.00      A   
ATOM   3179  C   CYS A 337       2.357  -3.137 -24.397  1.00 10.00      A   
ATOM   3180  O   CYS A 337       2.458  -1.993 -23.953  1.00 10.00      A   
ATOM   3181  N   LYS A 338       1.408  -3.501 -25.250  1.00 10.00      A   
ATOM   3182  HN  LYS A 338       1.384  -4.427 -25.571  1.00 10.00      A   
ATOM   3183  CA  LYS A 338       0.410  -2.562 -25.736  1.00 10.00      A   
ATOM   3184  CB  LYS A 338      -0.148  -3.016 -27.085  1.00 10.00      A   
ATOM   3185  CG  LYS A 338       0.844  -2.917 -28.232  1.00 10.00      A   
ATOM   3186  CD  LYS A 338       1.377  -1.504 -28.382  1.00 10.00      A   
ATOM   3187  CE  LYS A 338       2.441  -1.429 -29.462  1.00 10.00      A   
ATOM   3188  NZ  LYS A 338       3.173  -0.139 -29.418  1.00 10.00      A   
ATOM   3189  HZ1 LYS A 338       3.737  -0.077 -28.547  1.00 10.00      A   
ATOM   3190  HZ2 LYS A 338       2.503   0.653 -29.439  1.00 10.00      A   
ATOM   3191  HZ3 LYS A 338       3.812  -0.057 -30.237  1.00 10.00      A   
ATOM   3192  C   LYS A 338      -0.720  -2.372 -24.730  1.00 10.00      A   
ATOM   3193  O   LYS A 338      -1.620  -1.562 -24.941  1.00 10.00      A   
ATOM   3194  N   ASP A 339      -0.672  -3.104 -23.626  1.00 10.00      A   
ATOM   3195  HN  ASP A 339       0.068  -3.731 -23.491  1.00 10.00      A   
ATOM   3196  CA  ASP A 339      -1.712  -2.981 -22.613  1.00 10.00      A   
ATOM   3197  CB  ASP A 339      -2.486  -4.282 -22.430  1.00 10.00      A   
ATOM   3198  CG  ASP A 339      -3.872  -4.037 -21.867  1.00 10.00      A   
ATOM   3199  OD1 ASP A 339      -4.517  -3.047 -22.278  1.00 10.00      A   
ATOM   3200  OD2 ASP A 339      -4.329  -4.828 -21.016  1.00 10.00      A   
ATOM   3201  C   ASP A 339      -1.160  -2.491 -21.284  1.00 10.00      A   
ATOM   3202  O   ASP A 339      -1.825  -2.585 -20.251  1.00 10.00      A   
ATOM   3203  N   LEU A 340       0.055  -1.956 -21.320  1.00 10.00      A   
ATOM   3204  HN  LEU A 340       0.533  -1.914 -22.173  1.00 10.00      A   
ATOM   3205  CA  LEU A 340       0.698  -1.434 -20.122  1.00 10.00      A   
ATOM   3206  CB  LEU A 340       2.121  -0.960 -20.444  1.00 10.00      A   
ATOM   3207  CG  LEU A 340       2.994  -0.569 -19.249  1.00 10.00      A   
ATOM   3208  CD1 LEU A 340       3.291  -1.778 -18.379  1.00 10.00      A   
ATOM   3209  CD2 LEU A 340       4.283   0.082 -19.722  1.00 10.00      A   
ATOM   3210  C   LEU A 340      -0.130  -0.287 -19.546  1.00 10.00      A   
ATOM   3211  O   LEU A 340      -0.407   0.691 -20.234  1.00 10.00      A   
ATOM   3212  N   ARG A 341      -0.531  -0.426 -18.291  1.00 10.00      A   
ATOM   3213  HN  ARG A 341      -0.263  -1.230 -17.792  1.00 10.00      A   
ATOM   3214  CA  ARG A 341      -1.344   0.581 -17.622  1.00 10.00      A   
ATOM   3215  CB  ARG A 341      -2.445  -0.096 -16.796  1.00 10.00      A   
ATOM   3216  CG  ARG A 341      -3.164  -1.238 -17.501  1.00 10.00      A   
ATOM   3217  CD  ARG A 341      -4.138  -0.731 -18.553  1.00 10.00      A   
ATOM   3218  NE  ARG A 341      -4.698  -1.821 -19.350  1.00 10.00      A   
ATOM   3219  HE  ARG A 341      -4.073  -2.327 -19.924  1.00 10.00      A   
ATOM   3220  CZ  ARG A 341      -5.988  -2.170 -19.339  1.00 10.00      A   
ATOM   3221  NH1 ARG A 341      -6.857  -1.515 -18.575  1.00 10.00      A   
ATOM   3222 HH11 ARG A 341      -7.865  -1.791 -18.565  1.00 10.00      A   
ATOM   3223 HH12 ARG A 341      -6.541  -0.722 -17.981  1.00 10.00      A   
ATOM   3224  NH2 ARG A 341      -6.403  -3.175 -20.099  1.00 10.00      A   
ATOM   3225 HH21 ARG A 341      -5.716  -3.696 -20.703  1.00 10.00      A   
ATOM   3226 HH22 ARG A 341      -7.409  -3.456 -20.100  1.00 10.00      A   
ATOM   3227  C   ARG A 341      -0.488   1.438 -16.697  1.00 10.00      A   
ATOM   3228  O   ARG A 341      -0.610   2.668 -16.674  1.00 10.00      A   
ATOM   3229  N   GLU A 342       0.380   0.786 -15.937  1.00 10.00      A   
ATOM   3230  HN  GLU A 342       0.456  -0.188 -16.017  1.00 10.00      A   
ATOM   3231  CA  GLU A 342       1.236   1.483 -14.996  1.00 10.00      A   
ATOM   3232  CB  GLU A 342       0.794   1.203 -13.556  1.00 10.00      A   
ATOM   3233  CG  GLU A 342       1.562   1.997 -12.511  1.00 10.00      A   
ATOM   3234  CD  GLU A 342       1.184   1.637 -11.093  1.00 10.00      A   
ATOM   3235  OE1 GLU A 342       0.197   2.204 -10.575  1.00 10.00      A   
ATOM   3236  OE2 GLU A 342       1.892   0.808 -10.482  1.00 10.00      A   
ATOM   3237  C   GLU A 342       2.696   1.098 -15.179  1.00 10.00      A   
ATOM   3238  O   GLU A 342       3.033  -0.083 -15.329  1.00 10.00      A   
ATOM   3239  N   LEU A 343       3.557   2.105 -15.168  1.00 10.00      A   
ATOM   3240  HN  LEU A 343       3.218   3.021 -15.052  1.00 10.00      A   
ATOM   3241  CA  LEU A 343       4.986   1.898 -15.314  1.00 10.00      A   
ATOM   3242  CB  LEU A 343       5.459   2.350 -16.698  1.00 10.00      A   
ATOM   3243  CG  LEU A 343       6.970   2.276 -16.942  1.00 10.00      A   
ATOM   3244  CD1 LEU A 343       7.453   0.833 -16.936  1.00 10.00      A   
ATOM   3245  CD2 LEU A 343       7.346   2.971 -18.239  1.00 10.00      A   
ATOM   3246  C   LEU A 343       5.745   2.663 -14.236  1.00 10.00      A   
ATOM   3247  O   LEU A 343       5.702   3.896 -14.183  1.00 10.00      A   
ATOM   3248  N   ARG A 344       6.425   1.934 -13.370  1.00 10.00      A   
ATOM   3249  HN  ARG A 344       6.414   0.953 -13.452  1.00 10.00      A   
ATOM   3250  CA  ARG A 344       7.200   2.551 -12.303  1.00 10.00      A   
ATOM   3251  CB  ARG A 344       6.673   2.136 -10.926  1.00 10.00      A   
ATOM   3252  CG  ARG A 344       5.217   2.505 -10.694  1.00 10.00      A   
ATOM   3253  CD  ARG A 344       4.838   2.455  -9.221  1.00 10.00      A   
ATOM   3254  NE  ARG A 344       3.387   2.451  -9.055  1.00 10.00      A   
ATOM   3255  HE  ARG A 344       2.861   1.991  -9.757  1.00 10.00      A   
ATOM   3256  CZ  ARG A 344       2.730   2.974  -8.025  1.00 10.00      A   
ATOM   3257  NH1 ARG A 344       3.385   3.548  -7.023  1.00 10.00      A   
ATOM   3258 HH11 ARG A 344       2.856   3.953  -6.220  1.00 10.00      A   
ATOM   3259 HH12 ARG A 344       4.427   3.587  -7.029  1.00 10.00      A   
ATOM   3260  NH2 ARG A 344       1.406   2.932  -8.010  1.00 10.00      A   
ATOM   3261 HH21 ARG A 344       0.885   2.490  -8.808  1.00 10.00      A   
ATOM   3262 HH22 ARG A 344       0.870   3.335  -7.201  1.00 10.00      A   
ATOM   3263  C   ARG A 344       8.670   2.197 -12.446  1.00 10.00      A   
ATOM   3264  O   ARG A 344       9.034   1.021 -12.477  1.00 10.00      A   
ATOM   3265  N   VAL A 345       9.505   3.219 -12.558  1.00 10.00      A   
ATOM   3266  HN  VAL A 345       9.146   4.134 -12.531  1.00 10.00      A   
ATOM   3267  CA  VAL A 345      10.940   3.030 -12.706  1.00 10.00      A   
ATOM   3268  CB  VAL A 345      11.470   3.745 -13.969  1.00 10.00      A   
ATOM   3269  CG1 VAL A 345      12.982   3.625 -14.070  1.00 10.00      A   
ATOM   3270  CG2 VAL A 345      10.805   3.187 -15.219  1.00 10.00      A   
ATOM   3271  C   VAL A 345      11.664   3.565 -11.476  1.00 10.00      A   
ATOM   3272  O   VAL A 345      11.669   4.769 -11.223  1.00 10.00      A   
ATOM   3273  N   PHE A 346      12.246   2.665 -10.703  1.00 10.00      A   
ATOM   3274  HN  PHE A 346      12.187   1.715 -10.951  1.00 10.00      A   
ATOM   3275  CA  PHE A 346      12.972   3.039  -9.497  1.00 10.00      A   
ATOM   3276  CB  PHE A 346      12.677   2.037  -8.375  1.00 10.00      A   
ATOM   3277  CG  PHE A 346      11.228   1.963  -7.978  1.00 10.00      A   
ATOM   3278  CD1 PHE A 346      10.399   0.976  -8.490  1.00 10.00      A   
ATOM   3279  CD2 PHE A 346      10.694   2.883  -7.090  1.00 10.00      A   
ATOM   3280  CE1 PHE A 346       9.069   0.912  -8.120  1.00 10.00      A   
ATOM   3281  CE2 PHE A 346       9.367   2.824  -6.717  1.00 10.00      A   
ATOM   3282  CZ  PHE A 346       8.554   1.838  -7.234  1.00 10.00      A   
ATOM   3283  C   PHE A 346      14.475   3.095  -9.774  1.00 10.00      A   
ATOM   3284  O   PHE A 346      14.996   2.285 -10.535  1.00 10.00      A   
ATOM   3285  N   PRO A 347      15.188   4.043  -9.158  1.00 10.00      A   
ATOM   3286  CA  PRO A 347      16.631   4.199  -9.362  1.00 10.00      A   
ATOM   3287  CB  PRO A 347      16.929   5.559  -8.726  1.00 10.00      A   
ATOM   3288  CG  PRO A 347      15.864   5.745  -7.700  1.00 10.00      A   
ATOM   3289  CD  PRO A 347      14.646   5.025  -8.206  1.00 10.00      A   
ATOM   3290  C   PRO A 347      17.444   3.104  -8.670  1.00 10.00      A   
ATOM   3291  O   PRO A 347      17.226   2.801  -7.496  1.00 10.00      A   
ATOM   3292  N   SER A 348      18.376   2.513  -9.403  1.00 10.00      A   
ATOM   3293  HN  SER A 348      18.488   2.782 -10.343  1.00 10.00      A   
ATOM   3294  CA  SER A 348      19.226   1.460  -8.864  1.00 10.00      A   
ATOM   3295  CB  SER A 348      20.062   0.838  -9.984  1.00 10.00      A   
ATOM   3296  OG  SER A 348      20.463   1.822 -10.931  1.00 10.00      A   
ATOM   3297  HG  SER A 348      19.700   2.057 -11.496  1.00 10.00      A   
ATOM   3298  C   SER A 348      20.132   2.005  -7.767  1.00 10.00      A   
ATOM   3299  O   SER A 348      20.073   1.558  -6.624  1.00 10.00      A   
ATOM   3300  N   GLU A 349      20.960   2.975  -8.126  1.00 10.00      A   
ATOM   3301  HN  GLU A 349      20.957   3.276  -9.058  1.00 10.00      A   
ATOM   3302  CA  GLU A 349      21.879   3.598  -7.183  1.00 10.00      A   
ATOM   3303  CB  GLU A 349      23.330   3.461  -7.671  1.00 10.00      A   
ATOM   3304  CG  GLU A 349      23.776   2.028  -7.948  1.00 10.00      A   
ATOM   3305  CD  GLU A 349      24.131   1.254  -6.693  1.00 10.00      A   
ATOM   3306  OE1 GLU A 349      23.836   1.735  -5.584  1.00 10.00      A   
ATOM   3307  OE2 GLU A 349      24.716   0.156  -6.820  1.00 10.00      A   
ATOM   3308  C   GLU A 349      21.520   5.073  -6.997  1.00 10.00      A   
ATOM   3309  O   GLU A 349      22.015   5.938  -7.723  1.00 10.00      A   
ATOM   3310  N   PRO A 350      20.648   5.383  -6.022  1.00 10.00      A   
ATOM   3311  CA  PRO A 350      20.219   6.758  -5.752  1.00 10.00      A   
ATOM   3312  CB  PRO A 350      18.961   6.564  -4.906  1.00 10.00      A   
ATOM   3313  CG  PRO A 350      19.192   5.280  -4.185  1.00 10.00      A   
ATOM   3314  CD  PRO A 350      20.002   4.416  -5.112  1.00 10.00      A   
ATOM   3315  C   PRO A 350      21.267   7.550  -4.975  1.00 10.00      A   
ATOM   3316  O   PRO A 350      21.032   8.691  -4.577  1.00 10.00      A   
ATOM   3317  N   PHE A 351      22.417   6.930  -4.754  1.00 10.00      A   
ATOM   3318  HN  PHE A 351      22.532   6.013  -5.080  1.00 10.00      A   
ATOM   3319  CA  PHE A 351      23.511   7.570  -4.036  1.00 10.00      A   
ATOM   3320  CB  PHE A 351      24.183   6.587  -3.072  1.00 10.00      A   
ATOM   3321  CG  PHE A 351      23.263   6.139  -1.969  1.00 10.00      A   
ATOM   3322  CD1 PHE A 351      22.485   5.003  -2.117  1.00 10.00      A   
ATOM   3323  CD2 PHE A 351      23.159   6.870  -0.795  1.00 10.00      A   
ATOM   3324  CE1 PHE A 351      21.621   4.606  -1.114  1.00 10.00      A   
ATOM   3325  CE2 PHE A 351      22.301   6.477   0.212  1.00 10.00      A   
ATOM   3326  CZ  PHE A 351      21.529   5.343   0.051  1.00 10.00      A   
ATOM   3327  C   PHE A 351      24.511   8.177  -5.010  1.00 10.00      A   
ATOM   3328  O   PHE A 351      25.407   8.926  -4.622  1.00 10.00      A   
ATOM   3329  N   VAL A 352      24.342   7.862  -6.283  1.00 10.00      A   
ATOM   3330  HN  VAL A 352      23.606   7.266  -6.535  1.00 10.00      A   
ATOM   3331  CA  VAL A 352      25.213   8.389  -7.316  1.00 10.00      A   
ATOM   3332  CB  VAL A 352      25.567   7.318  -8.370  1.00 10.00      A   
ATOM   3333  CG1 VAL A 352      26.611   7.845  -9.346  1.00 10.00      A   
ATOM   3334  CG2 VAL A 352      26.058   6.047  -7.697  1.00 10.00      A   
ATOM   3335  C   VAL A 352      24.533   9.573  -7.993  1.00 10.00      A   
ATOM   3336  O   VAL A 352      23.490   9.419  -8.633  1.00 10.00      A   
ATOM   3337  N   MET A 353      25.116  10.750  -7.824  1.00 10.00      A   
ATOM   3338  HN  MET A 353      25.933  10.800  -7.285  1.00 10.00      A   
ATOM   3339  CA  MET A 353      24.577  11.973  -8.402  1.00 10.00      A   
ATOM   3340  CB  MET A 353      25.454  13.166  -8.020  1.00 10.00      A   
ATOM   3341  CG  MET A 353      24.952  14.506  -8.534  1.00 10.00      A   
ATOM   3342  SD  MET A 353      25.887  15.896  -7.868  1.00 10.00      A   
ATOM   3343  CE  MET A 353      25.181  17.245  -8.808  1.00 10.00      A   
ATOM   3344  C   MET A 353      24.450  11.867  -9.920  1.00 10.00      A   
ATOM   3345  O   MET A 353      23.405  12.200 -10.485  1.00 10.00      A   
ATOM   3346  N   GLU A 354      25.507  11.384 -10.566  1.00 10.00      A   
ATOM   3347  HN  GLU A 354      26.299  11.120 -10.053  1.00 10.00      A   
ATOM   3348  CA  GLU A 354      25.520  11.231 -12.019  1.00 10.00      A   
ATOM   3349  CB  GLU A 354      26.954  11.108 -12.562  1.00 10.00      A   
ATOM   3350  CG  GLU A 354      28.062  11.408 -11.564  1.00 10.00      A   
ATOM   3351  CD  GLU A 354      28.114  12.862 -11.136  1.00 10.00      A   
ATOM   3352  OE1 GLU A 354      28.023  13.753 -12.006  1.00 10.00      A   
ATOM   3353  OE2 GLU A 354      28.258  13.116  -9.922  1.00 10.00      A   
ATOM   3354  C   GLU A 354      24.708  10.008 -12.443  1.00 10.00      A   
ATOM   3355  O   GLU A 354      24.535   9.071 -11.662  1.00 10.00      A   
ATOM   3356  N   PRO A 355      24.187  10.004 -13.682  1.00 10.00      A   
ATOM   3357  CA  PRO A 355      23.398   8.881 -14.196  1.00 10.00      A   
ATOM   3358  CB  PRO A 355      22.863   9.390 -15.540  1.00 10.00      A   
ATOM   3359  CG  PRO A 355      23.793  10.485 -15.942  1.00 10.00      A   
ATOM   3360  CD  PRO A 355      24.312  11.094 -14.668  1.00 10.00      A   
ATOM   3361  C   PRO A 355      24.247   7.625 -14.396  1.00 10.00      A   
ATOM   3362  O   PRO A 355      25.060   7.551 -15.318  1.00 10.00      A   
ATOM   3363  N   ASN A 356      24.059   6.641 -13.524  1.00 10.00      A   
ATOM   3364  HN  ASN A 356      23.402   6.759 -12.805  1.00 10.00      A   
ATOM   3365  CA  ASN A 356      24.813   5.389 -13.608  1.00 10.00      A   
ATOM   3366  CB  ASN A 356      24.791   4.637 -12.268  1.00 10.00      A   
ATOM   3367  CG  ASN A 356      23.392   4.243 -11.826  1.00 10.00      A   
ATOM   3368  OD1 ASN A 356      22.618   5.081 -11.354  1.00 10.00      A   
ATOM   3369  ND2 ASN A 356      23.065   2.967 -11.958  1.00 10.00      A   
ATOM   3370 HD21 ASN A 356      23.736   2.350 -12.330  1.00 10.00      A   
ATOM   3371 HD22 ASN A 356      22.164   2.686 -11.680  1.00 10.00      A   
ATOM   3372  C   ASN A 356      24.293   4.503 -14.739  1.00 10.00      A   
ATOM   3373  O   ASN A 356      24.959   3.560 -15.168  1.00 10.00      A   
ATOM   3374  N   VAL A 357      23.106   4.824 -15.228  1.00 10.00      A   
ATOM   3375  HN  VAL A 357      22.636   5.594 -14.858  1.00 10.00      A   
ATOM   3376  CA  VAL A 357      22.484   4.074 -16.310  1.00 10.00      A   
ATOM   3377  CB  VAL A 357      21.241   3.300 -15.823  1.00 10.00      A   
ATOM   3378  CG1 VAL A 357      21.648   2.077 -15.013  1.00 10.00      A   
ATOM   3379  CG2 VAL A 357      20.328   4.208 -15.012  1.00 10.00      A   
ATOM   3380  C   VAL A 357      22.065   5.023 -17.424  1.00 10.00      A   
ATOM   3381  O   VAL A 357      21.889   6.221 -17.192  1.00 10.00      A   
ATOM   3382  N   ALA A 358      21.899   4.491 -18.628  1.00 10.00      A   
ATOM   3383  HN  ALA A 358      22.047   3.521 -18.754  1.00 10.00      A   
ATOM   3384  CA  ALA A 358      21.501   5.303 -19.773  1.00 10.00      A   
ATOM   3385  CB  ALA A 358      22.006   4.692 -21.072  1.00 10.00      A   
ATOM   3386  C   ALA A 358      19.986   5.507 -19.819  1.00 10.00      A   
ATOM   3387  O   ALA A 358      19.326   5.148 -20.796  1.00 10.00      A   
ATOM   3388  N   LEU A 359      19.442   6.083 -18.760  1.00 10.00      A   
ATOM   3389  HN  LEU A 359      20.019   6.348 -18.013  1.00 10.00      A   
ATOM   3390  CA  LEU A 359      18.014   6.349 -18.681  1.00 10.00      A   
ATOM   3391  CB  LEU A 359      17.395   5.644 -17.469  1.00 10.00      A   
ATOM   3392  CG  LEU A 359      15.877   5.770 -17.335  1.00 10.00      A   
ATOM   3393  CD1 LEU A 359      15.186   4.498 -17.800  1.00 10.00      A   
ATOM   3394  CD2 LEU A 359      15.485   6.116 -15.907  1.00 10.00      A   
ATOM   3395  C   LEU A 359      17.772   7.852 -18.598  1.00 10.00      A   
ATOM   3396  O   LEU A 359      18.284   8.524 -17.696  1.00 10.00      A   
ATOM   3397  N   THR A 360      17.012   8.382 -19.542  1.00 10.00      A   
ATOM   3398  HN  THR A 360      16.623   7.795 -20.238  1.00 10.00      A   
ATOM   3399  CA  THR A 360      16.718   9.807 -19.572  1.00 10.00      A   
ATOM   3400  CB  THR A 360      17.378  10.491 -20.792  1.00 10.00      A   
ATOM   3401  OG1 THR A 360      16.845   9.937 -22.002  1.00 10.00      A   
ATOM   3402  HG1 THR A 360      17.084   8.993 -22.061  1.00 10.00      A   
ATOM   3403  CG2 THR A 360      18.891  10.309 -20.772  1.00 10.00      A   
ATOM   3404  C   THR A 360      15.209  10.028 -19.635  1.00 10.00      A   
ATOM   3405  O   THR A 360      14.429   9.103 -19.397  1.00 10.00      A   
ATOM   3406  N   GLU A 361      14.803  11.251 -19.949  1.00 10.00      A   
ATOM   3407  HN  GLU A 361      15.474  11.959 -20.105  1.00 10.00      A   
ATOM   3408  CA  GLU A 361      13.393  11.585 -20.058  1.00 10.00      A   
ATOM   3409  CB  GLU A 361      13.197  13.105 -20.032  1.00 10.00      A   
ATOM   3410  CG  GLU A 361      13.618  13.832 -21.305  1.00 10.00      A   
ATOM   3411  CD  GLU A 361      15.119  13.870 -21.512  1.00 10.00      A   
ATOM   3412  OE1 GLU A 361      15.559  14.047 -22.667  1.00 10.00      A   
ATOM   3413  OE2 GLU A 361      15.864  13.719 -20.524  1.00 10.00      A   
ATOM   3414  C   GLU A 361      12.795  10.996 -21.337  1.00 10.00      A   
ATOM   3415  O   GLU A 361      11.581  10.788 -21.434  1.00 10.00      A   
ATOM   3416  N   GLN A 362      13.668  10.705 -22.301  1.00 10.00      A   
ATOM   3417  HN  GLN A 362      14.627  10.857 -22.133  1.00 10.00      A   
ATOM   3418  CA  GLN A 362      13.259  10.153 -23.588  1.00 10.00      A   
ATOM   3419  CB  GLN A 362      14.470  10.042 -24.524  1.00 10.00      A   
ATOM   3420  CG  GLN A 362      14.200   9.356 -25.859  1.00 10.00      A   
ATOM   3421  CD  GLN A 362      13.127  10.050 -26.681  1.00 10.00      A   
ATOM   3422  OE1 GLN A 362      12.911  11.256 -26.557  1.00 10.00      A   
ATOM   3423  NE2 GLN A 362      12.459   9.299 -27.539  1.00 10.00      A   
ATOM   3424 HE21 GLN A 362      12.696   8.347 -27.607  1.00 10.00      A   
ATOM   3425 HE22 GLN A 362      11.752   9.722 -28.071  1.00 10.00      A   
ATOM   3426  C   GLN A 362      12.573   8.800 -23.423  1.00 10.00      A   
ATOM   3427  O   GLN A 362      11.628   8.486 -24.147  1.00 10.00      A   
ATOM   3428  N   GLY A 363      13.048   8.011 -22.460  1.00 10.00      A   
ATOM   3429  HN  GLY A 363      13.808   8.314 -21.918  1.00 10.00      A   
ATOM   3430  CA  GLY A 363      12.469   6.705 -22.212  1.00 10.00      A   
ATOM   3431  C   GLY A 363      10.970   6.766 -21.987  1.00 10.00      A   
ATOM   3432  O   GLY A 363      10.210   6.052 -22.640  1.00 10.00      A   
ATOM   3433  N   LEU A 364      10.547   7.640 -21.082  1.00 10.00      A   
ATOM   3434  HN  LEU A 364      11.204   8.192 -20.610  1.00 10.00      A   
ATOM   3435  CA  LEU A 364       9.129   7.794 -20.773  1.00 10.00      A   
ATOM   3436  CB  LEU A 364       8.930   8.817 -19.651  1.00 10.00      A   
ATOM   3437  CG  LEU A 364       7.960   8.422 -18.529  1.00 10.00      A   
ATOM   3438  CD1 LEU A 364       7.683   9.608 -17.617  1.00 10.00      A   
ATOM   3439  CD2 LEU A 364       6.660   7.866 -19.094  1.00 10.00      A   
ATOM   3440  C   LEU A 364       8.348   8.220 -22.011  1.00 10.00      A   
ATOM   3441  O   LEU A 364       7.287   7.668 -22.298  1.00 10.00      A   
ATOM   3442  N   VAL A 365       8.893   9.184 -22.751  1.00 10.00      A   
ATOM   3443  HN  VAL A 365       9.756   9.568 -22.475  1.00 10.00      A   
ATOM   3444  CA  VAL A 365       8.250   9.687 -23.964  1.00 10.00      A   
ATOM   3445  CB  VAL A 365       9.122  10.755 -24.660  1.00 10.00      A   
ATOM   3446  CG1 VAL A 365       8.418  11.316 -25.885  1.00 10.00      A   
ATOM   3447  CG2 VAL A 365       9.468  11.874 -23.689  1.00 10.00      A   
ATOM   3448  C   VAL A 365       7.958   8.550 -24.943  1.00 10.00      A   
ATOM   3449  O   VAL A 365       6.875   8.479 -25.534  1.00 10.00      A   
ATOM   3450  N   SER A 366       8.919   7.645 -25.084  1.00 10.00      A   
ATOM   3451  HN  SER A 366       9.753   7.743 -24.568  1.00 10.00      A   
ATOM   3452  CA  SER A 366       8.774   6.510 -25.979  1.00 10.00      A   
ATOM   3453  CB  SER A 366      10.112   5.781 -26.118  1.00 10.00      A   
ATOM   3454  OG  SER A 366      11.142   6.684 -26.497  1.00 10.00      A   
ATOM   3455  HG  SER A 366      10.744   7.524 -26.762  1.00 10.00      A   
ATOM   3456  C   SER A 366       7.682   5.551 -25.497  1.00 10.00      A   
ATOM   3457  O   SER A 366       7.000   4.917 -26.303  1.00 10.00      A   
ATOM   3458  N   VAL A 367       7.510   5.456 -24.183  1.00 10.00      A   
ATOM   3459  HN  VAL A 367       8.073   5.994 -23.582  1.00 10.00      A   
ATOM   3460  CA  VAL A 367       6.502   4.567 -23.613  1.00 10.00      A   
ATOM   3461  CB  VAL A 367       6.794   4.211 -22.138  1.00 10.00      A   
ATOM   3462  CG1 VAL A 367       5.851   3.117 -21.662  1.00 10.00      A   
ATOM   3463  CG2 VAL A 367       8.237   3.763 -21.969  1.00 10.00      A   
ATOM   3464  C   VAL A 367       5.093   5.145 -23.747  1.00 10.00      A   
ATOM   3465  O   VAL A 367       4.153   4.427 -24.093  1.00 10.00      A   
ATOM   3466  N   SER A 368       4.951   6.445 -23.497  1.00 10.00      A   
ATOM   3467  HN  SER A 368       5.737   6.977 -23.242  1.00 10.00      A   
ATOM   3468  CA  SER A 368       3.652   7.104 -23.585  1.00 10.00      A   
ATOM   3469  CB  SER A 368       3.756   8.570 -23.156  1.00 10.00      A   
ATOM   3470  OG  SER A 368       5.049   9.088 -23.413  1.00 10.00      A   
ATOM   3471  HG  SER A 368       5.127   9.315 -24.346  1.00 10.00      A   
ATOM   3472  C   SER A 368       3.058   6.990 -24.986  1.00 10.00      A   
ATOM   3473  O   SER A 368       1.838   7.015 -25.157  1.00 10.00      A   
ATOM   3474  N   MET A 369       3.926   6.852 -25.982  1.00 10.00      A   
ATOM   3475  HN  MET A 369       4.886   6.831 -25.780  1.00 10.00      A   
ATOM   3476  CA  MET A 369       3.488   6.731 -27.365  1.00 10.00      A   
ATOM   3477  CB  MET A 369       4.605   7.166 -28.321  1.00 10.00      A   
ATOM   3478  CG  MET A 369       4.882   8.659 -28.346  1.00 10.00      A   
ATOM   3479  SD  MET A 369       6.330   9.065 -29.342  1.00 10.00      A   
ATOM   3480  CE  MET A 369       6.347  10.850 -29.199  1.00 10.00      A   
ATOM   3481  C   MET A 369       3.083   5.293 -27.687  1.00 10.00      A   
ATOM   3482  O   MET A 369       2.041   5.049 -28.297  1.00 10.00      A   
ATOM   3483  N   GLY A 370       3.911   4.344 -27.264  1.00 10.00      A   
ATOM   3484  HN  GLY A 370       4.711   4.597 -26.761  1.00 10.00      A   
ATOM   3485  CA  GLY A 370       3.645   2.943 -27.537  1.00 10.00      A   
ATOM   3486  C   GLY A 370       2.528   2.357 -26.700  1.00 10.00      A   
ATOM   3487  O   GLY A 370       1.796   1.483 -27.168  1.00 10.00      A   
ATOM   3488  N   CYS A 371       2.398   2.832 -25.471  1.00 10.00      A   
ATOM   3489  HN  CYS A 371       3.011   3.538 -25.160  1.00 10.00      A   
ATOM   3490  CA  CYS A 371       1.376   2.341 -24.562  1.00 10.00      A   
ATOM   3491  CB  CYS A 371       2.014   1.956 -23.227  1.00 10.00      A   
ATOM   3492  SG  CYS A 371       3.425   0.833 -23.379  1.00 10.00      A   
ATOM   3493  HG  CYS A 371       2.960  -0.366 -23.711  1.00 10.00      A   
ATOM   3494  C   CYS A 371       0.271   3.378 -24.356  1.00 10.00      A   
ATOM   3495  O   CYS A 371       0.452   4.363 -23.638  1.00 10.00      A   
ATOM   3496  N   PRO A 372      -0.893   3.175 -24.997  1.00 10.00      A   
ATOM   3497  CA  PRO A 372      -2.029   4.094 -24.890  1.00 10.00      A   
ATOM   3498  CB  PRO A 372      -2.861   3.737 -26.117  1.00 10.00      A   
ATOM   3499  CG  PRO A 372      -2.607   2.283 -26.323  1.00 10.00      A   
ATOM   3500  CD  PRO A 372      -1.186   2.039 -25.894  1.00 10.00      A   
ATOM   3501  C   PRO A 372      -2.850   3.876 -23.619  1.00 10.00      A   
ATOM   3502  O   PRO A 372      -3.744   4.664 -23.303  1.00 10.00      A   
ATOM   3503  N   LYS A 373      -2.546   2.810 -22.891  1.00 10.00      A   
ATOM   3504  HN  LYS A 373      -1.819   2.222 -23.186  1.00 10.00      A   
ATOM   3505  CA  LYS A 373      -3.265   2.493 -21.663  1.00 10.00      A   
ATOM   3506  CB  LYS A 373      -3.416   0.979 -21.495  1.00 10.00      A   
ATOM   3507  CG  LYS A 373      -4.147   0.277 -22.630  1.00 10.00      A   
ATOM   3508  CD  LYS A 373      -5.615   0.672 -22.688  1.00 10.00      A   
ATOM   3509  CE  LYS A 373      -6.414  -0.293 -23.556  1.00 10.00      A   
ATOM   3510  NZ  LYS A 373      -6.671  -1.589 -22.866  1.00 10.00      A   
ATOM   3511  HZ1 LYS A 373      -5.769  -2.052 -22.603  1.00 10.00      A   
ATOM   3512  HZ2 LYS A 373      -7.203  -2.229 -23.488  1.00 10.00      A   
ATOM   3513  HZ3 LYS A 373      -7.227  -1.428 -22.004  1.00 10.00      A   
ATOM   3514  C   LYS A 373      -2.566   3.083 -20.441  1.00 10.00      A   
ATOM   3515  O   LYS A 373      -3.016   2.892 -19.306  1.00 10.00      A   
ATOM   3516  N   LEU A 374      -1.469   3.793 -20.678  1.00 10.00      A   
ATOM   3517  HN  LEU A 374      -1.168   3.904 -21.600  1.00 10.00      A   
ATOM   3518  CA  LEU A 374      -0.703   4.412 -19.605  1.00 10.00      A   
ATOM   3519  CB  LEU A 374       0.598   5.012 -20.136  1.00 10.00      A   
ATOM   3520  CG  LEU A 374       1.798   4.071 -20.228  1.00 10.00      A   
ATOM   3521  CD1 LEU A 374       3.043   4.855 -20.599  1.00 10.00      A   
ATOM   3522  CD2 LEU A 374       2.004   3.330 -18.912  1.00 10.00      A   
ATOM   3523  C   LEU A 374      -1.506   5.494 -18.902  1.00 10.00      A   
ATOM   3524  O   LEU A 374      -1.917   6.476 -19.523  1.00 10.00      A   
ATOM   3525  N   GLU A 375      -1.724   5.308 -17.608  1.00 10.00      A   
ATOM   3526  HN  GLU A 375      -1.384   4.493 -17.179  1.00 10.00      A   
ATOM   3527  CA  GLU A 375      -2.474   6.270 -16.814  1.00 10.00      A   
ATOM   3528  CB  GLU A 375      -3.883   5.744 -16.545  1.00 10.00      A   
ATOM   3529  CG  GLU A 375      -3.919   4.484 -15.700  1.00 10.00      A   
ATOM   3530  CD  GLU A 375      -5.268   4.258 -15.062  1.00 10.00      A   
ATOM   3531  OE1 GLU A 375      -5.824   5.219 -14.478  1.00 10.00      A   
ATOM   3532  OE2 GLU A 375      -5.778   3.123 -15.143  1.00 10.00      A   
ATOM   3533  C   GLU A 375      -1.765   6.562 -15.492  1.00 10.00      A   
ATOM   3534  O   GLU A 375      -1.989   7.601 -14.867  1.00 10.00      A   
ATOM   3535  N   SER A 376      -0.921   5.631 -15.068  1.00 10.00      A   
ATOM   3536  HN  SER A 376      -0.796   4.820 -15.602  1.00 10.00      A   
ATOM   3537  CA  SER A 376      -0.174   5.776 -13.831  1.00 10.00      A   
ATOM   3538  CB  SER A 376      -0.661   4.743 -12.806  1.00 10.00      A   
ATOM   3539  OG  SER A 376      -0.085   4.962 -11.527  1.00 10.00      A   
ATOM   3540  HG  SER A 376      -0.095   4.135 -11.024  1.00 10.00      A   
ATOM   3541  C   SER A 376       1.309   5.584 -14.120  1.00 10.00      A   
ATOM   3542  O   SER A 376       1.741   4.494 -14.500  1.00 10.00      A   
ATOM   3543  N   VAL A 377       2.087   6.644 -13.972  1.00 10.00      A   
ATOM   3544  HN  VAL A 377       1.694   7.493 -13.670  1.00 10.00      A   
ATOM   3545  CA  VAL A 377       3.513   6.573 -14.243  1.00 10.00      A   
ATOM   3546  CB  VAL A 377       3.872   7.290 -15.568  1.00 10.00      A   
ATOM   3547  CG1 VAL A 377       5.368   7.219 -15.830  1.00 10.00      A   
ATOM   3548  CG2 VAL A 377       3.098   6.698 -16.739  1.00 10.00      A   
ATOM   3549  C   VAL A 377       4.338   7.175 -13.111  1.00 10.00      A   
ATOM   3550  O   VAL A 377       4.008   8.232 -12.578  1.00 10.00      A   
ATOM   3551  N   LEU A 378       5.392   6.464 -12.735  1.00 10.00      A   
ATOM   3552  HN  LEU A 378       5.557   5.603 -13.176  1.00 10.00      A   
ATOM   3553  CA  LEU A 378       6.321   6.908 -11.704  1.00 10.00      A   
ATOM   3554  CB  LEU A 378       6.235   6.011 -10.463  1.00 10.00      A   
ATOM   3555  CG  LEU A 378       7.292   6.242  -9.375  1.00 10.00      A   
ATOM   3556  CD1 LEU A 378       7.275   7.682  -8.884  1.00 10.00      A   
ATOM   3557  CD2 LEU A 378       7.089   5.279  -8.214  1.00 10.00      A   
ATOM   3558  C   LEU A 378       7.726   6.871 -12.297  1.00 10.00      A   
ATOM   3559  O   LEU A 378       8.240   5.798 -12.629  1.00 10.00      A   
ATOM   3560  N   TYR A 379       8.337   8.037 -12.449  1.00 10.00      A   
ATOM   3561  HN  TYR A 379       7.891   8.859 -12.138  1.00 10.00      A   
ATOM   3562  CA  TYR A 379       9.658   8.126 -13.059  1.00 10.00      A   
ATOM   3563  CB  TYR A 379       9.558   8.910 -14.369  1.00 10.00      A   
ATOM   3564  CG  TYR A 379      10.454   8.418 -15.483  1.00 10.00      A   
ATOM   3565  CD1 TYR A 379      10.522   7.069 -15.808  1.00 10.00      A   
ATOM   3566  CD2 TYR A 379      11.209   9.310 -16.233  1.00 10.00      A   
ATOM   3567  CE1 TYR A 379      11.317   6.623 -16.846  1.00 10.00      A   
ATOM   3568  CE2 TYR A 379      12.011   8.873 -17.267  1.00 10.00      A   
ATOM   3569  CZ  TYR A 379      12.059   7.530 -17.572  1.00 10.00      A   
ATOM   3570  OH  TYR A 379      12.844   7.098 -18.614  1.00 10.00      A   
ATOM   3571  HH  TYR A 379      13.563   7.728 -18.760  1.00 10.00      A   
ATOM   3572  C   TYR A 379      10.691   8.789 -12.154  1.00 10.00      A   
ATOM   3573  O   TYR A 379      10.426   9.820 -11.531  1.00 10.00      A   
ATOM   3574  N   PHE A 380      11.865   8.178 -12.096  1.00 10.00      A   
ATOM   3575  HN  PHE A 380      11.984   7.342 -12.595  1.00 10.00      A   
ATOM   3576  CA  PHE A 380      12.987   8.688 -11.315  1.00 10.00      A   
ATOM   3577  CB  PHE A 380      13.361   7.708 -10.197  1.00 10.00      A   
ATOM   3578  CG  PHE A 380      12.493   7.786  -8.973  1.00 10.00      A   
ATOM   3579  CD1 PHE A 380      11.357   7.002  -8.860  1.00 10.00      A   
ATOM   3580  CD2 PHE A 380      12.823   8.632  -7.928  1.00 10.00      A   
ATOM   3581  CE1 PHE A 380      10.564   7.061  -7.730  1.00 10.00      A   
ATOM   3582  CE2 PHE A 380      12.033   8.697  -6.795  1.00 10.00      A   
ATOM   3583  CZ  PHE A 380      10.900   7.911  -6.694  1.00 10.00      A   
ATOM   3584  C   PHE A 380      14.184   8.873 -12.242  1.00 10.00      A   
ATOM   3585  O   PHE A 380      14.831   7.899 -12.630  1.00 10.00      A   
ATOM   3586  N   CYS A 381      14.470  10.112 -12.612  1.00 10.00      A   
ATOM   3587  HN  CYS A 381      13.930  10.858 -12.267  1.00 10.00      A   
ATOM   3588  CA  CYS A 381      15.579  10.388 -13.513  1.00 10.00      A   
ATOM   3589  CB  CYS A 381      15.050  10.720 -14.907  1.00 10.00      A   
ATOM   3590  SG  CYS A 381      13.743  11.964 -14.916  1.00 10.00      A   
ATOM   3591  HG  CYS A 381      14.198  13.024 -15.575  1.00 10.00      A   
ATOM   3592  C   CYS A 381      16.475  11.509 -12.995  1.00 10.00      A   
ATOM   3593  O   CYS A 381      16.175  12.143 -11.981  1.00 10.00      A   
ATOM   3594  N   ARG A 382      17.574  11.746 -13.698  1.00 10.00      A   
ATOM   3595  HN  ARG A 382      17.748  11.215 -14.506  1.00 10.00      A   
ATOM   3596  CA  ARG A 382      18.523  12.784 -13.318  1.00 10.00      A   
ATOM   3597  CB  ARG A 382      19.961  12.313 -13.546  1.00 10.00      A   
ATOM   3598  CG  ARG A 382      20.629  11.693 -12.330  1.00 10.00      A   
ATOM   3599  CD  ARG A 382      20.301  10.216 -12.204  1.00 10.00      A   
ATOM   3600  NE  ARG A 382      21.233   9.529 -11.314  1.00 10.00      A   
ATOM   3601  HE  ARG A 382      21.869  10.090 -10.811  1.00 10.00      A   
ATOM   3602  CZ  ARG A 382      21.269   8.209 -11.145  1.00 10.00      A   
ATOM   3603  NH1 ARG A 382      20.417   7.423 -11.802  1.00 10.00      A   
ATOM   3604 HH11 ARG A 382      19.715   7.838 -12.454  1.00 10.00      A   
ATOM   3605 HH12 ARG A 382      20.442   6.387 -11.668  1.00 10.00      A   
ATOM   3606  NH2 ARG A 382      22.158   7.672 -10.319  1.00 10.00      A   
ATOM   3607 HH21 ARG A 382      22.195   6.637 -10.184  1.00 10.00      A   
ATOM   3608 HH22 ARG A 382      22.827   8.287  -9.795  1.00 10.00      A   
ATOM   3609  C   ARG A 382      18.286  14.066 -14.110  1.00 10.00      A   
ATOM   3610  O   ARG A 382      18.699  15.147 -13.691  1.00 10.00      A   
ATOM   3611  N   GLN A 383      17.626  13.946 -15.253  1.00 10.00      A   
ATOM   3612  HN  GLN A 383      17.302  13.065 -15.530  1.00 10.00      A   
ATOM   3613  CA  GLN A 383      17.362  15.103 -16.102  1.00 10.00      A   
ATOM   3614  CB  GLN A 383      18.248  15.063 -17.353  1.00 10.00      A   
ATOM   3615  CG  GLN A 383      18.258  13.718 -18.061  1.00 10.00      A   
ATOM   3616  CD  GLN A 383      19.140  13.706 -19.289  1.00 10.00      A   
ATOM   3617  OE1 GLN A 383      20.357  13.589 -19.186  1.00 10.00      A   
ATOM   3618  NE2 GLN A 383      18.531  13.792 -20.459  1.00 10.00      A   
ATOM   3619 HE21 GLN A 383      17.541  13.857 -20.467  1.00 10.00      A   
ATOM   3620 HE22 GLN A 383      19.080  13.779 -21.271  1.00 10.00      A   
ATOM   3621  C   GLN A 383      15.898  15.196 -16.509  1.00 10.00      A   
ATOM   3622  O   GLN A 383      15.124  14.254 -16.316  1.00 10.00      A   
ATOM   3623  N   MET A 384      15.534  16.337 -17.080  1.00 10.00      A   
ATOM   3624  HN  MET A 384      16.206  17.044 -17.208  1.00 10.00      A   
ATOM   3625  CA  MET A 384      14.173  16.579 -17.523  1.00 10.00      A   
ATOM   3626  CB  MET A 384      13.255  16.843 -16.323  1.00 10.00      A   
ATOM   3627  CG  MET A 384      11.783  16.967 -16.682  1.00 10.00      A   
ATOM   3628  SD  MET A 384      11.234  15.664 -17.802  1.00 10.00      A   
ATOM   3629  CE  MET A 384      11.585  14.206 -16.824  1.00 10.00      A   
ATOM   3630  C   MET A 384      14.131  17.756 -18.491  1.00 10.00      A   
ATOM   3631  O   MET A 384      14.922  18.694 -18.377  1.00 10.00      A   
ATOM   3632  N   THR A 385      13.216  17.699 -19.447  1.00 10.00      A   
ATOM   3633  HN  THR A 385      12.607  16.929 -19.482  1.00 10.00      A   
ATOM   3634  CA  THR A 385      13.072  18.762 -20.428  1.00 10.00      A   
ATOM   3635  CB  THR A 385      13.611  18.339 -21.809  1.00 10.00      A   
ATOM   3636  OG1 THR A 385      13.735  16.913 -21.868  1.00 10.00      A   
ATOM   3637  HG1 THR A 385      14.157  16.595 -21.062  1.00 10.00      A   
ATOM   3638  CG2 THR A 385      14.965  18.970 -22.079  1.00 10.00      A   
ATOM   3639  C   THR A 385      11.610  19.168 -20.563  1.00 10.00      A   
ATOM   3640  O   THR A 385      10.712  18.331 -20.442  1.00 10.00      A   
ATOM   3641  N   ASN A 386      11.380  20.450 -20.809  1.00 10.00      A   
ATOM   3642  HN  ASN A 386      12.150  21.068 -20.885  1.00 10.00      A   
ATOM   3643  CA  ASN A 386      10.028  20.981 -20.960  1.00 10.00      A   
ATOM   3644  CB  ASN A 386      10.053  22.507 -21.063  1.00 10.00      A   
ATOM   3645  CG  ASN A 386      10.024  23.173 -19.704  1.00 10.00      A   
ATOM   3646  OD1 ASN A 386       9.334  22.725 -18.793  1.00 10.00      A   
ATOM   3647  ND2 ASN A 386      10.772  24.253 -19.559  1.00 10.00      A   
ATOM   3648 HD21 ASN A 386      11.300  24.561 -20.328  1.00 10.00      A   
ATOM   3649 HD22 ASN A 386      10.773  24.702 -18.685  1.00 10.00      A   
ATOM   3650  C   ASN A 386       9.325  20.386 -22.170  1.00 10.00      A   
ATOM   3651  O   ASN A 386       8.167  19.978 -22.082  1.00 10.00      A   
ATOM   3652  N   ALA A 387      10.041  20.319 -23.291  1.00 10.00      A   
ATOM   3653  HN  ALA A 387      10.965  20.655 -23.285  1.00 10.00      A   
ATOM   3654  CA  ALA A 387       9.494  19.773 -24.528  1.00 10.00      A   
ATOM   3655  CB  ALA A 387      10.516  19.876 -25.652  1.00 10.00      A   
ATOM   3656  C   ALA A 387       9.040  18.328 -24.345  1.00 10.00      A   
ATOM   3657  O   ALA A 387       8.020  17.910 -24.900  1.00 10.00      A   
ATOM   3658  N   ALA A 388       9.799  17.571 -23.559  1.00 10.00      A   
ATOM   3659  HN  ALA A 388      10.598  17.963 -23.150  1.00 10.00      A   
ATOM   3660  CA  ALA A 388       9.473  16.176 -23.291  1.00 10.00      A   
ATOM   3661  CB  ALA A 388      10.615  15.489 -22.566  1.00 10.00      A   
ATOM   3662  C   ALA A 388       8.179  16.078 -22.485  1.00 10.00      A   
ATOM   3663  O   ALA A 388       7.278  15.309 -22.831  1.00 10.00      A   
ATOM   3664  N   LEU A 389       8.088  16.882 -21.428  1.00 10.00      A   
ATOM   3665  HN  LEU A 389       8.839  17.474 -21.212  1.00 10.00      A   
ATOM   3666  CA  LEU A 389       6.907  16.907 -20.576  1.00 10.00      A   
ATOM   3667  CB  LEU A 389       7.080  17.929 -19.451  1.00 10.00      A   
ATOM   3668  CG  LEU A 389       7.990  17.519 -18.293  1.00 10.00      A   
ATOM   3669  CD1 LEU A 389       8.433  18.740 -17.500  1.00 10.00      A   
ATOM   3670  CD2 LEU A 389       7.290  16.514 -17.389  1.00 10.00      A   
ATOM   3671  C   LEU A 389       5.667  17.251 -21.390  1.00 10.00      A   
ATOM   3672  O   LEU A 389       4.627  16.608 -21.252  1.00 10.00      A   
ATOM   3673  N   ILE A 390       5.785  18.275 -22.238  1.00 10.00      A   
ATOM   3674  HN  ILE A 390       6.639  18.763 -22.285  1.00 10.00      A   
ATOM   3675  CA  ILE A 390       4.675  18.701 -23.082  1.00 10.00      A   
ATOM   3676  CB  ILE A 390       5.042  19.941 -23.925  1.00 10.00      A   
ATOM   3677  CG1 ILE A 390       5.376  21.124 -23.007  1.00 10.00      A   
ATOM   3678  CG2 ILE A 390       3.909  20.303 -24.880  1.00 10.00      A   
ATOM   3679  CD1 ILE A 390       5.957  22.328 -23.722  1.00 10.00      A   
ATOM   3680  C   ILE A 390       4.238  17.565 -24.003  1.00 10.00      A   
ATOM   3681  O   ILE A 390       3.042  17.337 -24.199  1.00 10.00      A   
ATOM   3682  N   THR A 391       5.211  16.848 -24.546  1.00 10.00      A   
ATOM   3683  HN  THR A 391       6.146  17.078 -24.345  1.00 10.00      A   
ATOM   3684  CA  THR A 391       4.926  15.732 -25.435  1.00 10.00      A   
ATOM   3685  CB  THR A 391       6.217  15.142 -26.038  1.00 10.00      A   
ATOM   3686  OG1 THR A 391       6.969  16.186 -26.680  1.00 10.00      A   
ATOM   3687  HG1 THR A 391       7.323  16.787 -26.006  1.00 10.00      A   
ATOM   3688  CG2 THR A 391       5.882  14.070 -27.064  1.00 10.00      A   
ATOM   3689  C   THR A 391       4.148  14.634 -24.709  1.00 10.00      A   
ATOM   3690  O   THR A 391       3.134  14.150 -25.211  1.00 10.00      A   
ATOM   3691  N   ILE A 392       4.608  14.269 -23.514  1.00 10.00      A   
ATOM   3692  HN  ILE A 392       5.413  14.710 -23.152  1.00 10.00      A   
ATOM   3693  CA  ILE A 392       3.951  13.227 -22.726  1.00 10.00      A   
ATOM   3694  CB  ILE A 392       4.722  12.913 -21.426  1.00 10.00      A   
ATOM   3695  CG1 ILE A 392       6.106  12.364 -21.766  1.00 10.00      A   
ATOM   3696  CG2 ILE A 392       3.956  11.922 -20.552  1.00 10.00      A   
ATOM   3697  CD1 ILE A 392       6.961  12.078 -20.553  1.00 10.00      A   
ATOM   3698  C   ILE A 392       2.509  13.612 -22.398  1.00 10.00      A   
ATOM   3699  O   ILE A 392       1.603  12.780 -22.481  1.00 10.00      A   
ATOM   3700  N   ALA A 393       2.303  14.876 -22.045  1.00 10.00      A   
ATOM   3701  HN  ALA A 393       3.070  15.490 -21.999  1.00 10.00      A   
ATOM   3702  CA  ALA A 393       0.972  15.375 -21.714  1.00 10.00      A   
ATOM   3703  CB  ALA A 393       1.053  16.828 -21.273  1.00 10.00      A   
ATOM   3704  C   ALA A 393       0.026  15.231 -22.904  1.00 10.00      A   
ATOM   3705  O   ALA A 393      -1.126  14.829 -22.751  1.00 10.00      A   
ATOM   3706  N   ARG A 394       0.533  15.547 -24.089  1.00 10.00      A   
ATOM   3707  HN  ARG A 394       1.464  15.853 -24.138  1.00 10.00      A   
ATOM   3708  CA  ARG A 394      -0.250  15.452 -25.315  1.00 10.00      A   
ATOM   3709  CB  ARG A 394       0.424  16.243 -26.439  1.00 10.00      A   
ATOM   3710  CG  ARG A 394       0.589  17.725 -26.143  1.00 10.00      A   
ATOM   3711  CD  ARG A 394       1.334  18.440 -27.259  1.00 10.00      A   
ATOM   3712  NE  ARG A 394       0.649  18.314 -28.543  1.00 10.00      A   
ATOM   3713  HE  ARG A 394       0.783  17.476 -29.041  1.00 10.00      A   
ATOM   3714  CZ  ARG A 394      -0.135  19.255 -29.065  1.00 10.00      A   
ATOM   3715  NH1 ARG A 394      -0.337  20.392 -28.415  1.00 10.00      A   
ATOM   3716 HH11 ARG A 394       0.115  20.559 -27.495  1.00 10.00      A   
ATOM   3717 HH12 ARG A 394      -0.954  21.131 -28.824  1.00 10.00      A   
ATOM   3718  NH2 ARG A 394      -0.713  19.051 -30.240  1.00 10.00      A   
ATOM   3719 HH21 ARG A 394      -0.554  18.158 -30.758  1.00 10.00      A   
ATOM   3720 HH22 ARG A 394      -1.334  19.784 -30.654  1.00 10.00      A   
ATOM   3721  C   ARG A 394      -0.419  13.995 -25.737  1.00 10.00      A   
ATOM   3722  O   ARG A 394      -1.388  13.639 -26.414  1.00 10.00      A   
ATOM   3723  N   ASN A 395       0.535  13.161 -25.345  1.00 10.00      A   
ATOM   3724  HN  ASN A 395       1.291  13.512 -24.826  1.00 10.00      A   
ATOM   3725  CA  ASN A 395       0.499  11.742 -25.668  1.00 10.00      A   
ATOM   3726  CB  ASN A 395       1.843  11.071 -25.356  1.00 10.00      A   
ATOM   3727  CG  ASN A 395       2.846  11.156 -26.492  1.00 10.00      A   
ATOM   3728  OD1 ASN A 395       4.052  11.210 -26.262  1.00 10.00      A   
ATOM   3729  ND2 ASN A 395       2.359  11.158 -27.726  1.00 10.00      A   
ATOM   3730 HD21 ASN A 395       1.386  11.104 -27.842  1.00 10.00      A   
ATOM   3731 HD22 ASN A 395       2.993  11.217 -28.474  1.00 10.00      A   
ATOM   3732  C   ASN A 395      -0.604  11.043 -24.894  1.00 10.00      A   
ATOM   3733  O   ASN A 395      -1.494  10.435 -25.484  1.00 10.00      A   
ATOM   3734  N   ARG A 396      -0.553  11.154 -23.569  1.00 10.00      A   
ATOM   3735  HN  ARG A 396       0.160  11.697 -23.158  1.00 10.00      A   
ATOM   3736  CA  ARG A 396      -1.540  10.512 -22.708  1.00 10.00      A   
ATOM   3737  CB  ARG A 396      -0.871   9.458 -21.817  1.00 10.00      A   
ATOM   3738  CG  ARG A 396      -0.111   8.379 -22.571  1.00 10.00      A   
ATOM   3739  CD  ARG A 396      -0.965   7.144 -22.817  1.00 10.00      A   
ATOM   3740  NE  ARG A 396      -2.104   7.414 -23.694  1.00 10.00      A   
ATOM   3741  HE  ARG A 396      -2.976   7.576 -23.261  1.00 10.00      A   
ATOM   3742  CZ  ARG A 396      -2.033   7.450 -25.028  1.00 10.00      A   
ATOM   3743  NH1 ARG A 396      -0.882   7.229 -25.653  1.00 10.00      A   
ATOM   3744 HH11 ARG A 396      -0.839   7.261 -26.696  1.00 10.00      A   
ATOM   3745 HH12 ARG A 396      -0.011   7.024 -25.110  1.00 10.00      A   
ATOM   3746  NH2 ARG A 396      -3.126   7.692 -25.737  1.00 10.00      A   
ATOM   3747 HH21 ARG A 396      -4.036   7.855 -25.259  1.00 10.00      A   
ATOM   3748 HH22 ARG A 396      -3.082   7.725 -26.776  1.00 10.00      A   
ATOM   3749  C   ARG A 396      -2.270  11.525 -21.834  1.00 10.00      A   
ATOM   3750  O   ARG A 396      -1.857  11.794 -20.707  1.00 10.00      A   
ATOM   3751  N   PRO A 397      -3.363  12.108 -22.344  1.00 10.00      A   
ATOM   3752  CA  PRO A 397      -4.163  13.085 -21.597  1.00 10.00      A   
ATOM   3753  CB  PRO A 397      -5.060  13.720 -22.674  1.00 10.00      A   
ATOM   3754  CG  PRO A 397      -4.547  13.212 -23.984  1.00 10.00      A   
ATOM   3755  CD  PRO A 397      -3.896  11.894 -23.693  1.00 10.00      A   
ATOM   3756  C   PRO A 397      -5.026  12.392 -20.541  1.00 10.00      A   
ATOM   3757  O   PRO A 397      -5.687  13.038 -19.727  1.00 10.00      A   
ATOM   3758  N   ASN A 398      -4.996  11.069 -20.567  1.00 10.00      A   
ATOM   3759  HN  ASN A 398      -4.438  10.626 -21.239  1.00 10.00      A   
ATOM   3760  CA  ASN A 398      -5.759  10.242 -19.640  1.00 10.00      A   
ATOM   3761  CB  ASN A 398      -6.169   8.941 -20.342  1.00 10.00      A   
ATOM   3762  CG  ASN A 398      -4.975   8.095 -20.745  1.00 10.00      A   
ATOM   3763  OD1 ASN A 398      -4.411   8.266 -21.825  1.00 10.00      A   
ATOM   3764  ND2 ASN A 398      -4.576   7.179 -19.878  1.00 10.00      A   
ATOM   3765 HD21 ASN A 398      -5.070   7.093 -19.034  1.00 10.00      A   
ATOM   3766 HD22 ASN A 398      -3.791   6.633 -20.108  1.00 10.00      A   
ATOM   3767  C   ASN A 398      -4.935   9.917 -18.395  1.00 10.00      A   
ATOM   3768  O   ASN A 398      -5.307   9.057 -17.595  1.00 10.00      A   
ATOM   3769  N   MET A 399      -3.807  10.593 -18.250  1.00 10.00      A   
ATOM   3770  HN  MET A 399      -3.555  11.249 -18.931  1.00 10.00      A   
ATOM   3771  CA  MET A 399      -2.930  10.379 -17.104  1.00 10.00      A   
ATOM   3772  CB  MET A 399      -1.644  11.188 -17.264  1.00 10.00      A   
ATOM   3773  CG  MET A 399      -0.529  10.799 -16.306  1.00 10.00      A   
ATOM   3774  SD  MET A 399       0.256   9.235 -16.744  1.00 10.00      A   
ATOM   3775  CE  MET A 399       1.036   9.665 -18.298  1.00 10.00      A   
ATOM   3776  C   MET A 399      -3.630  10.760 -15.802  1.00 10.00      A   
ATOM   3777  O   MET A 399      -4.008  11.915 -15.602  1.00 10.00      A   
ATOM   3778  N   THR A 400      -3.802   9.782 -14.923  1.00 10.00      A   
ATOM   3779  HN  THR A 400      -3.465   8.881 -15.133  1.00 10.00      A   
ATOM   3780  CA  THR A 400      -4.468  10.007 -13.650  1.00 10.00      A   
ATOM   3781  CB  THR A 400      -5.410   8.832 -13.300  1.00 10.00      A   
ATOM   3782  OG1 THR A 400      -4.722   7.583 -13.491  1.00 10.00      A   
ATOM   3783  HG1 THR A 400      -5.245   7.011 -14.075  1.00 10.00      A   
ATOM   3784  CG2 THR A 400      -6.650   8.859 -14.177  1.00 10.00      A   
ATOM   3785  C   THR A 400      -3.446  10.178 -12.532  1.00 10.00      A   
ATOM   3786  O   THR A 400      -3.673  10.904 -11.562  1.00 10.00      A   
ATOM   3787  N   ARG A 401      -2.313   9.509 -12.678  1.00 10.00      A   
ATOM   3788  HN  ARG A 401      -2.182   8.957 -13.481  1.00 10.00      A   
ATOM   3789  CA  ARG A 401      -1.257   9.569 -11.680  1.00 10.00      A   
ATOM   3790  CB  ARG A 401      -1.240   8.277 -10.860  1.00 10.00      A   
ATOM   3791  CG  ARG A 401      -2.471   8.093  -9.989  1.00 10.00      A   
ATOM   3792  CD  ARG A 401      -2.863   6.631  -9.879  1.00 10.00      A   
ATOM   3793  NE  ARG A 401      -3.806   6.223 -10.924  1.00 10.00      A   
ATOM   3794  HE  ARG A 401      -3.694   6.615 -11.818  1.00 10.00      A   
ATOM   3795  CZ  ARG A 401      -4.794   5.353 -10.717  1.00 10.00      A   
ATOM   3796  NH1 ARG A 401      -4.960   4.823  -9.514  1.00 10.00      A   
ATOM   3797 HH11 ARG A 401      -5.731   4.145  -9.338  1.00 10.00      A   
ATOM   3798 HH12 ARG A 401      -4.310   5.083  -8.728  1.00 10.00      A   
ATOM   3799  NH2 ARG A 401      -5.601   4.996 -11.709  1.00 10.00      A   
ATOM   3800 HH21 ARG A 401      -5.468   5.389 -12.672  1.00 10.00      A   
ATOM   3801 HH22 ARG A 401      -6.370   4.316 -11.536  1.00 10.00      A   
ATOM   3802  C   ARG A 401       0.101   9.802 -12.332  1.00 10.00      A   
ATOM   3803  O   ARG A 401       0.691   8.889 -12.914  1.00 10.00      A   
ATOM   3804  N   PHE A 402       0.592  11.030 -12.235  1.00 10.00      A   
ATOM   3805  HN  PHE A 402       0.078  11.718 -11.753  1.00 10.00      A   
ATOM   3806  CA  PHE A 402       1.882  11.385 -12.808  1.00 10.00      A   
ATOM   3807  CB  PHE A 402       1.752  12.572 -13.771  1.00 10.00      A   
ATOM   3808  CG  PHE A 402       2.980  12.814 -14.607  1.00 10.00      A   
ATOM   3809  CD1 PHE A 402       3.292  11.972 -15.663  1.00 10.00      A   
ATOM   3810  CD2 PHE A 402       3.815  13.885 -14.340  1.00 10.00      A   
ATOM   3811  CE1 PHE A 402       4.415  12.193 -16.438  1.00 10.00      A   
ATOM   3812  CE2 PHE A 402       4.939  14.112 -15.109  1.00 10.00      A   
ATOM   3813  CZ  PHE A 402       5.240  13.265 -16.160  1.00 10.00      A   
ATOM   3814  C   PHE A 402       2.876  11.698 -11.697  1.00 10.00      A   
ATOM   3815  O   PHE A 402       2.895  12.802 -11.153  1.00 10.00      A   
ATOM   3816  N   ARG A 403       3.691  10.716 -11.357  1.00 10.00      A   
ATOM   3817  HN  ARG A 403       3.642   9.860 -11.838  1.00 10.00      A   
ATOM   3818  CA  ARG A 403       4.674  10.875 -10.305  1.00 10.00      A   
ATOM   3819  CB  ARG A 403       4.580   9.716  -9.311  1.00 10.00      A   
ATOM   3820  CG  ARG A 403       3.245   9.631  -8.590  1.00 10.00      A   
ATOM   3821  CD  ARG A 403       2.768   8.193  -8.482  1.00 10.00      A   
ATOM   3822  NE  ARG A 403       2.539   7.794  -7.096  1.00 10.00      A   
ATOM   3823  HE  ARG A 403       3.003   8.320  -6.395  1.00 10.00      A   
ATOM   3824  CZ  ARG A 403       1.732   6.788  -6.727  1.00 10.00      A   
ATOM   3825  NH1 ARG A 403       1.064   6.085  -7.641  1.00 10.00      A   
ATOM   3826 HH11 ARG A 403       1.159   6.303  -8.649  1.00 10.00      A   
ATOM   3827 HH12 ARG A 403       0.429   5.301  -7.339  1.00 10.00      A   
ATOM   3828  NH2 ARG A 403       1.604   6.473  -5.444  1.00 10.00      A   
ATOM   3829 HH21 ARG A 403       2.125   7.007  -4.712  1.00 10.00      A   
ATOM   3830 HH22 ARG A 403       0.979   5.689  -5.154  1.00 10.00      A   
ATOM   3831  C   ARG A 403       6.079  10.973 -10.885  1.00 10.00      A   
ATOM   3832  O   ARG A 403       6.644   9.986 -11.358  1.00 10.00      A   
ATOM   3833  N   LEU A 404       6.633  12.171 -10.863  1.00 10.00      A   
ATOM   3834  HN  LEU A 404       6.129  12.927 -10.493  1.00 10.00      A   
ATOM   3835  CA  LEU A 404       7.970  12.396 -11.378  1.00 10.00      A   
ATOM   3836  CB  LEU A 404       7.924  13.375 -12.554  1.00 10.00      A   
ATOM   3837  CG  LEU A 404       9.261  13.705 -13.219  1.00 10.00      A   
ATOM   3838  CD1 LEU A 404       9.847  12.477 -13.897  1.00 10.00      A   
ATOM   3839  CD2 LEU A 404       9.102  14.843 -14.211  1.00 10.00      A   
ATOM   3840  C   LEU A 404       8.882  12.929 -10.280  1.00 10.00      A   
ATOM   3841  O   LEU A 404       8.485  13.796  -9.499  1.00 10.00      A   
ATOM   3842  N   CYS A 405      10.093  12.399 -10.207  1.00 10.00      A   
ATOM   3843  HN  CYS A 405      10.350  11.685 -10.837  1.00 10.00      A   
ATOM   3844  CA  CYS A 405      11.047  12.833  -9.208  1.00 10.00      A   
ATOM   3845  CB  CYS A 405      11.021  11.899  -8.001  1.00 10.00      A   
ATOM   3846  SG  CYS A 405      12.123  12.394  -6.658  1.00 10.00      A   
ATOM   3847  HG  CYS A 405      13.112  13.110  -7.183  1.00 10.00      A   
ATOM   3848  C   CYS A 405      12.451  12.899  -9.784  1.00 10.00      A   
ATOM   3849  O   CYS A 405      13.031  11.874 -10.146  1.00 10.00      A   
ATOM   3850  N   ILE A 406      12.973  14.107  -9.907  1.00 10.00      A   
ATOM   3851  HN  ILE A 406      12.434  14.890  -9.663  1.00 10.00      A   
ATOM   3852  CA  ILE A 406      14.321  14.307 -10.410  1.00 10.00      A   
ATOM   3853  CB  ILE A 406      14.481  15.697 -11.059  1.00 10.00      A   
ATOM   3854  CG1 ILE A 406      13.388  15.918 -12.109  1.00 10.00      A   
ATOM   3855  CG2 ILE A 406      15.865  15.848 -11.686  1.00 10.00      A   
ATOM   3856  CD1 ILE A 406      13.360  17.321 -12.674  1.00 10.00      A   
ATOM   3857  C   ILE A 406      15.306  14.170  -9.252  1.00 10.00      A   
ATOM   3858  O   ILE A 406      15.061  14.691  -8.163  1.00 10.00      A   
ATOM   3859  N   ILE A 407      16.396  13.451  -9.483  1.00 10.00      A   
ATOM   3860  HN  ILE A 407      16.518  13.041 -10.369  1.00 10.00      A   
ATOM   3861  CA  ILE A 407      17.410  13.243  -8.454  1.00 10.00      A   
ATOM   3862  CB  ILE A 407      18.562  12.345  -8.959  1.00 10.00      A   
ATOM   3863  CG1 ILE A 407      18.019  10.999  -9.458  1.00 10.00      A   
ATOM   3864  CG2 ILE A 407      19.607  12.135  -7.871  1.00 10.00      A   
ATOM   3865  CD1 ILE A 407      17.314  10.176  -8.398  1.00 10.00      A   
ATOM   3866  C   ILE A 407      17.975  14.572  -7.959  1.00 10.00      A   
ATOM   3867  O   ILE A 407      18.093  14.798  -6.755  1.00 10.00      A   
ATOM   3868  N   GLU A 408      18.293  15.454  -8.895  1.00 10.00      A   
ATOM   3869  HN  GLU A 408      18.134  15.227  -9.831  1.00 10.00      A   
ATOM   3870  CA  GLU A 408      18.848  16.762  -8.562  1.00 10.00      A   
ATOM   3871  CB  GLU A 408      19.668  17.313  -9.736  1.00 10.00      A   
ATOM   3872  CG  GLU A 408      20.241  18.705  -9.498  1.00 10.00      A   
ATOM   3873  CD  GLU A 408      21.524  18.686  -8.697  1.00 10.00      A   
ATOM   3874  OE1 GLU A 408      21.489  18.297  -7.510  1.00 10.00      A   
ATOM   3875  OE2 GLU A 408      22.573  19.068  -9.250  1.00 10.00      A   
ATOM   3876  C   GLU A 408      17.745  17.751  -8.198  1.00 10.00      A   
ATOM   3877  O   GLU A 408      16.880  18.056  -9.022  1.00 10.00      A   
ATOM   3878  N   PRO A 409      17.747  18.251  -6.956  1.00 10.00      A   
ATOM   3879  CA  PRO A 409      16.754  19.222  -6.495  1.00 10.00      A   
ATOM   3880  CB  PRO A 409      17.077  19.392  -5.002  1.00 10.00      A   
ATOM   3881  CG  PRO A 409      17.919  18.218  -4.650  1.00 10.00      A   
ATOM   3882  CD  PRO A 409      18.697  17.900  -5.891  1.00 10.00      A   
ATOM   3883  C   PRO A 409      16.910  20.557  -7.216  1.00 10.00      A   
ATOM   3884  O   PRO A 409      18.023  21.062  -7.374  1.00 10.00      A   
ATOM   3885  N   LYS A 410      15.788  21.112  -7.663  1.00 10.00      A   
ATOM   3886  HN  LYS A 410      14.938  20.643  -7.519  1.00 10.00      A   
ATOM   3887  CA  LYS A 410      15.768  22.397  -8.364  1.00 10.00      A   
ATOM   3888  CB  LYS A 410      16.360  23.521  -7.504  1.00 10.00      A   
ATOM   3889  CG  LYS A 410      15.617  23.776  -6.203  1.00 10.00      A   
ATOM   3890  CD  LYS A 410      16.318  24.831  -5.362  1.00 10.00      A   
ATOM   3891  CE  LYS A 410      15.726  24.909  -3.964  1.00 10.00      A   
ATOM   3892  NZ  LYS A 410      16.443  25.893  -3.111  1.00 10.00      A   
ATOM   3893  HZ1 LYS A 410      16.160  26.860  -3.368  1.00 10.00      A   
ATOM   3894  HZ2 LYS A 410      17.474  25.800  -3.242  1.00 10.00      A   
ATOM   3895  HZ3 LYS A 410      16.221  25.731  -2.108  1.00 10.00      A   
ATOM   3896  C   LYS A 410      16.461  22.334  -9.728  1.00 10.00      A   
ATOM   3897  O   LYS A 410      16.885  23.357 -10.263  1.00 10.00      A   
ATOM   3898  N   ALA A 411      16.567  21.138 -10.292  1.00 10.00      A   
ATOM   3899  HN  ALA A 411      16.226  20.353  -9.817  1.00 10.00      A   
ATOM   3900  CA  ALA A 411      17.196  20.966 -11.601  1.00 10.00      A   
ATOM   3901  CB  ALA A 411      17.548  19.506 -11.847  1.00 10.00      A   
ATOM   3902  C   ALA A 411      16.284  21.479 -12.712  1.00 10.00      A   
ATOM   3903  O   ALA A 411      15.135  21.056 -12.830  1.00 10.00      A   
ATOM   3904  N   PRO A 412      16.775  22.410 -13.535  1.00 10.00      A   
ATOM   3905  CA  PRO A 412      15.996  22.972 -14.630  1.00 10.00      A   
ATOM   3906  CB  PRO A 412      16.626  24.355 -14.781  1.00 10.00      A   
ATOM   3907  CG  PRO A 412      18.067  24.138 -14.458  1.00 10.00      A   
ATOM   3908  CD  PRO A 412      18.121  23.005 -13.464  1.00 10.00      A   
ATOM   3909  C   PRO A 412      16.177  22.178 -15.921  1.00 10.00      A   
ATOM   3910  O   PRO A 412      16.768  21.097 -15.922  1.00 10.00      A   
ATOM   3911  N   ASP A 413      15.652  22.715 -17.012  1.00 10.00      A   
ATOM   3912  HN  ASP A 413      15.166  23.566 -16.942  1.00 10.00      A   
ATOM   3913  CA  ASP A 413      15.781  22.080 -18.317  1.00 10.00      A   
ATOM   3914  CB  ASP A 413      15.008  22.904 -19.353  1.00 10.00      A   
ATOM   3915  CG  ASP A 413      14.849  22.210 -20.686  1.00 10.00      A   
ATOM   3916  OD1 ASP A 413      15.857  22.065 -21.405  1.00 10.00      A   
ATOM   3917  OD2 ASP A 413      13.712  21.838 -21.038  1.00 10.00      A   
ATOM   3918  C   ASP A 413      17.265  22.024 -18.681  1.00 10.00      A   
ATOM   3919  O   ASP A 413      17.933  23.055 -18.725  1.00 10.00      A   
ATOM   3920  N   TYR A 414      17.782  20.828 -18.923  1.00 10.00      A   
ATOM   3921  HN  TYR A 414      17.203  20.036 -18.879  1.00 10.00      A   
ATOM   3922  CA  TYR A 414      19.201  20.658 -19.238  1.00 10.00      A   
ATOM   3923  CB  TYR A 414      19.632  19.193 -19.099  1.00 10.00      A   
ATOM   3924  CG  TYR A 414      19.090  18.274 -20.173  1.00 10.00      A   
ATOM   3925  CD1 TYR A 414      19.832  17.996 -21.314  1.00 10.00      A   
ATOM   3926  CD2 TYR A 414      17.837  17.688 -20.049  1.00 10.00      A   
ATOM   3927  CE1 TYR A 414      19.342  17.163 -22.301  1.00 10.00      A   
ATOM   3928  CE2 TYR A 414      17.340  16.853 -21.032  1.00 10.00      A   
ATOM   3929  CZ  TYR A 414      18.094  16.595 -22.155  1.00 10.00      A   
ATOM   3930  OH  TYR A 414      17.602  15.765 -23.139  1.00 10.00      A   
ATOM   3931  HH  TYR A 414      16.768  15.359 -22.841  1.00 10.00      A   
ATOM   3932  C   TYR A 414      19.606  21.220 -20.605  1.00 10.00      A   
ATOM   3933  O   TYR A 414      20.795  21.410 -20.872  1.00 10.00      A   
ATOM   3934  N   LEU A 415      18.637  21.481 -21.468  1.00 10.00      A   
ATOM   3935  HN  LEU A 415      17.699  21.326 -21.208  1.00 10.00      A   
ATOM   3936  CA  LEU A 415      18.936  22.004 -22.799  1.00 10.00      A   
ATOM   3937  CB  LEU A 415      18.134  21.249 -23.861  1.00 10.00      A   
ATOM   3938  CG  LEU A 415      18.624  19.848 -24.217  1.00 10.00      A   
ATOM   3939  CD1 LEU A 415      17.621  19.148 -25.118  1.00 10.00      A   
ATOM   3940  CD2 LEU A 415      19.992  19.907 -24.877  1.00 10.00      A   
ATOM   3941  C   LEU A 415      18.646  23.497 -22.901  1.00 10.00      A   
ATOM   3942  O   LEU A 415      19.491  24.281 -23.333  1.00 10.00      A   
ATOM   3943  N   THR A 416      17.450  23.878 -22.490  1.00 10.00      A   
ATOM   3944  HN  THR A 416      16.828  23.198 -22.138  1.00 10.00      A   
ATOM   3945  CA  THR A 416      17.018  25.266 -22.554  1.00 10.00      A   
ATOM   3946  CB  THR A 416      15.487  25.344 -22.696  1.00 10.00      A   
ATOM   3947  OG1 THR A 416      15.001  24.087 -23.205  1.00 10.00      A   
ATOM   3948  HG1 THR A 416      15.020  23.424 -22.498  1.00 10.00      A   
ATOM   3949  CG2 THR A 416      15.112  26.439 -23.678  1.00 10.00      A   
ATOM   3950  C   THR A 416      17.482  26.072 -21.340  1.00 10.00      A   
ATOM   3951  O   THR A 416      17.532  27.302 -21.385  1.00 10.00      A   
ATOM   3952  N   LEU A 417      17.823  25.366 -20.265  1.00 10.00      A   
ATOM   3953  HN  LEU A 417      17.756  24.386 -20.301  1.00 10.00      A   
ATOM   3954  CA  LEU A 417      18.296  25.993 -19.025  1.00 10.00      A   
ATOM   3955  CB  LEU A 417      19.607  26.756 -19.250  1.00 10.00      A   
ATOM   3956  CG  LEU A 417      20.805  25.920 -19.709  1.00 10.00      A   
ATOM   3957  CD1 LEU A 417      21.987  26.818 -20.040  1.00 10.00      A   
ATOM   3958  CD2 LEU A 417      21.187  24.900 -18.644  1.00 10.00      A   
ATOM   3959  C   LEU A 417      17.239  26.899 -18.405  1.00 10.00      A   
ATOM   3960  O   LEU A 417      17.558  27.930 -17.815  1.00 10.00      A   
ATOM   3961  N   GLU A 418      15.984  26.494 -18.527  1.00 10.00      A   
ATOM   3962  HN  GLU A 418      15.801  25.650 -18.989  1.00 10.00      A   
ATOM   3963  CA  GLU A 418      14.871  27.265 -17.989  1.00 10.00      A   
ATOM   3964  CB  GLU A 418      13.994  27.778 -19.135  1.00 10.00      A   
ATOM   3965  CG  GLU A 418      14.694  28.749 -20.071  1.00 10.00      A   
ATOM   3966  CD  GLU A 418      13.753  29.355 -21.088  1.00 10.00      A   
ATOM   3967  OE1 GLU A 418      13.470  28.699 -22.109  1.00 10.00      A   
ATOM   3968  OE2 GLU A 418      13.293  30.493 -20.872  1.00 10.00      A   
ATOM   3969  C   GLU A 418      14.034  26.408 -17.046  1.00 10.00      A   
ATOM   3970  O   GLU A 418      14.153  25.180 -17.054  1.00 10.00      A   
ATOM   3971  N   PRO A 419      13.194  27.041 -16.201  1.00 10.00      A   
ATOM   3972  CA  PRO A 419      12.322  26.325 -15.262  1.00 10.00      A   
ATOM   3973  CB  PRO A 419      11.612  27.443 -14.493  1.00 10.00      A   
ATOM   3974  CG  PRO A 419      12.455  28.651 -14.705  1.00 10.00      A   
ATOM   3975  CD  PRO A 419      13.044  28.501 -16.075  1.00 10.00      A   
ATOM   3976  C   PRO A 419      11.311  25.445 -15.997  1.00 10.00      A   
ATOM   3977  O   PRO A 419      10.953  25.709 -17.149  1.00 10.00      A   
ATOM   3978  N   LEU A 420      10.830  24.421 -15.316  1.00 10.00      A   
ATOM   3979  HN  LEU A 420      11.106  24.301 -14.378  1.00 10.00      A   
ATOM   3980  CA  LEU A 420       9.888  23.476 -15.907  1.00 10.00      A   
ATOM   3981  CB  LEU A 420      10.163  22.067 -15.373  1.00 10.00      A   
ATOM   3982  CG  LEU A 420      11.613  21.579 -15.461  1.00 10.00      A   
ATOM   3983  CD1 LEU A 420      11.837  20.406 -14.521  1.00 10.00      A   
ATOM   3984  CD2 LEU A 420      11.971  21.197 -16.890  1.00 10.00      A   
ATOM   3985  C   LEU A 420       8.433  23.868 -15.645  1.00 10.00      A   
ATOM   3986  O   LEU A 420       7.551  23.006 -15.593  1.00 10.00      A   
ATOM   3987  N   ASP A 421       8.184  25.171 -15.502  1.00 10.00      A   
ATOM   3988  HN  ASP A 421       8.925  25.808 -15.567  1.00 10.00      A   
ATOM   3989  CA  ASP A 421       6.835  25.673 -15.237  1.00 10.00      A   
ATOM   3990  CB  ASP A 421       6.815  27.201 -15.094  1.00 10.00      A   
ATOM   3991  CG  ASP A 421       7.777  27.747 -14.061  1.00 10.00      A   
ATOM   3992  OD1 ASP A 421       7.579  27.507 -12.849  1.00 10.00      A   
ATOM   3993  OD2 ASP A 421       8.730  28.443 -14.463  1.00 10.00      A   
ATOM   3994  C   ASP A 421       5.870  25.280 -16.344  1.00 10.00      A   
ATOM   3995  O   ASP A 421       4.771  24.800 -16.077  1.00 10.00      A   
ATOM   3996  N   ILE A 422       6.291  25.479 -17.585  1.00 10.00      A   
ATOM   3997  HN  ILE A 422       7.187  25.845 -17.731  1.00 10.00      A   
ATOM   3998  CA  ILE A 422       5.456  25.165 -18.737  1.00 10.00      A   
ATOM   3999  CB  ILE A 422       5.965  25.832 -20.034  1.00 10.00      A   
ATOM   4000  CG1 ILE A 422       7.448  25.514 -20.278  1.00 10.00      A   
ATOM   4001  CG2 ILE A 422       5.728  27.334 -19.991  1.00 10.00      A   
ATOM   4002  CD1 ILE A 422       7.942  25.903 -21.658  1.00 10.00      A   
ATOM   4003  C   ILE A 422       5.298  23.663 -18.950  1.00 10.00      A   
ATOM   4004  O   ILE A 422       4.251  23.204 -19.410  1.00 10.00      A   
ATOM   4005  N   GLY A 423       6.338  22.902 -18.620  1.00 10.00      A   
ATOM   4006  HN  GLY A 423       7.152  23.322 -18.268  1.00 10.00      A   
ATOM   4007  CA  GLY A 423       6.284  21.464 -18.785  1.00 10.00      A   
ATOM   4008  C   GLY A 423       5.206  20.843 -17.929  1.00 10.00      A   
ATOM   4009  O   GLY A 423       4.313  20.163 -18.437  1.00 10.00      A   
ATOM   4010  N   PHE A 424       5.274  21.092 -16.627  1.00 10.00      A   
ATOM   4011  HN  PHE A 424       6.009  21.647 -16.280  1.00 10.00      A   
ATOM   4012  CA  PHE A 424       4.285  20.559 -15.700  1.00 10.00      A   
ATOM   4013  CB  PHE A 424       4.759  20.711 -14.256  1.00 10.00      A   
ATOM   4014  CG  PHE A 424       5.757  19.674 -13.830  1.00 10.00      A   
ATOM   4015  CD1 PHE A 424       7.110  19.978 -13.762  1.00 10.00      A   
ATOM   4016  CD2 PHE A 424       5.343  18.395 -13.495  1.00 10.00      A   
ATOM   4017  CE1 PHE A 424       8.028  19.024 -13.368  1.00 10.00      A   
ATOM   4018  CE2 PHE A 424       6.255  17.437 -13.101  1.00 10.00      A   
ATOM   4019  CZ  PHE A 424       7.600  17.752 -13.038  1.00 10.00      A   
ATOM   4020  C   PHE A 424       2.941  21.250 -15.902  1.00 10.00      A   
ATOM   4021  O   PHE A 424       1.885  20.704 -15.570  1.00 10.00      A   
ATOM   4022  N   GLY A 425       2.991  22.457 -16.450  1.00 10.00      A   
ATOM   4023  HN  GLY A 425       3.863  22.851 -16.666  1.00 10.00      A   
ATOM   4024  CA  GLY A 425       1.779  23.205 -16.713  1.00 10.00      A   
ATOM   4025  C   GLY A 425       0.948  22.548 -17.794  1.00 10.00      A   
ATOM   4026  O   GLY A 425      -0.281  22.561 -17.741  1.00 10.00      A   
ATOM   4027  N   ALA A 426       1.626  21.958 -18.769  1.00 10.00      A   
ATOM   4028  HN  ALA A 426       2.607  21.993 -18.758  1.00 10.00      A   
ATOM   4029  CA  ALA A 426       0.953  21.273 -19.859  1.00 10.00      A   
ATOM   4030  CB  ALA A 426       1.928  20.998 -20.992  1.00 10.00      A   
ATOM   4031  C   ALA A 426       0.338  19.977 -19.353  1.00 10.00      A   
ATOM   4032  O   ALA A 426      -0.718  19.554 -19.824  1.00 10.00      A   
ATOM   4033  N   ILE A 427       1.003  19.361 -18.378  1.00 10.00      A   
ATOM   4034  HN  ILE A 427       1.845  19.752 -18.058  1.00 10.00      A   
ATOM   4035  CA  ILE A 427       0.530  18.114 -17.784  1.00 10.00      A   
ATOM   4036  CB  ILE A 427       1.483  17.619 -16.670  1.00 10.00      A   
ATOM   4037  CG1 ILE A 427       2.908  17.413 -17.201  1.00 10.00      A   
ATOM   4038  CG2 ILE A 427       0.958  16.340 -16.029  1.00 10.00      A   
ATOM   4039  CD1 ILE A 427       3.043  16.284 -18.203  1.00 10.00      A   
ATOM   4040  C   ILE A 427      -0.865  18.295 -17.194  1.00 10.00      A   
ATOM   4041  O   ILE A 427      -1.793  17.565 -17.532  1.00 10.00      A   
ATOM   4042  N   VAL A 428      -1.017  19.298 -16.337  1.00 10.00      A   
ATOM   4043  HN  VAL A 428      -0.248  19.873 -16.129  1.00 10.00      A   
ATOM   4044  CA  VAL A 428      -2.305  19.563 -15.699  1.00 10.00      A   
ATOM   4045  CB  VAL A 428      -2.189  20.518 -14.490  1.00 10.00      A   
ATOM   4046  CG1 VAL A 428      -1.435  19.850 -13.351  1.00 10.00      A   
ATOM   4047  CG2 VAL A 428      -1.509  21.819 -14.889  1.00 10.00      A   
ATOM   4048  C   VAL A 428      -3.342  20.088 -16.693  1.00 10.00      A   
ATOM   4049  O   VAL A 428      -4.546  20.023 -16.441  1.00 10.00      A   
ATOM   4050  N   GLU A 429      -2.870  20.612 -17.815  1.00 10.00      A   
ATOM   4051  HN  GLU A 429      -1.903  20.645 -17.954  1.00 10.00      A   
ATOM   4052  CA  GLU A 429      -3.755  21.138 -18.840  1.00 10.00      A   
ATOM   4053  CB  GLU A 429      -2.998  22.071 -19.786  1.00 10.00      A   
ATOM   4054  CG  GLU A 429      -3.904  22.845 -20.729  1.00 10.00      A   
ATOM   4055  CD  GLU A 429      -3.298  23.042 -22.104  1.00 10.00      A   
ATOM   4056  OE1 GLU A 429      -2.425  23.920 -22.248  1.00 10.00      A   
ATOM   4057  OE2 GLU A 429      -3.705  22.335 -23.053  1.00 10.00      A   
ATOM   4058  C   GLU A 429      -4.389  20.003 -19.634  1.00 10.00      A   
ATOM   4059  O   GLU A 429      -5.614  19.903 -19.727  1.00 10.00      A   
ATOM   4060  N   HIS A 430      -3.545  19.146 -20.191  1.00 10.00      A   
ATOM   4061  HN  HIS A 430      -2.579  19.269 -20.054  1.00 10.00      A   
ATOM   4062  CA  HIS A 430      -4.008  18.027 -20.998  1.00 10.00      A   
ATOM   4063  CB  HIS A 430      -2.871  17.457 -21.848  1.00 10.00      A   
ATOM   4064  CG  HIS A 430      -2.412  18.379 -22.934  1.00 10.00      A   
ATOM   4065  ND1 HIS A 430      -2.865  18.245 -24.226  1.00 10.00      A   
ATOM   4066  CD2 HIS A 430      -1.554  19.425 -22.869  1.00 10.00      A   
ATOM   4067  CE1 HIS A 430      -2.277  19.206 -24.915  1.00 10.00      A   
ATOM   4068  NE2 HIS A 430      -1.477  19.943 -24.133  1.00 10.00      A   
ATOM   4069  HE2 HIS A 430      -0.941  20.718 -24.409  1.00 10.00      A   
ATOM   4070  C   HIS A 430      -4.637  16.935 -20.146  1.00 10.00      A   
ATOM   4071  O   HIS A 430      -5.731  16.455 -20.448  1.00 10.00      A   
ATOM   4072  N   CYS A 431      -3.957  16.558 -19.075  1.00 10.00      A   
ATOM   4073  HN  CYS A 431      -3.101  16.995 -18.865  1.00 10.00      A   
ATOM   4074  CA  CYS A 431      -4.454  15.518 -18.190  1.00 10.00      A   
ATOM   4075  CB  CYS A 431      -3.293  14.798 -17.506  1.00 10.00      A   
ATOM   4076  SG  CYS A 431      -1.886  14.450 -18.590  1.00 10.00      A   
ATOM   4077  HG  CYS A 431      -2.325  14.433 -19.841  1.00 10.00      A   
ATOM   4078  C   CYS A 431      -5.401  16.108 -17.143  1.00 10.00      A   
ATOM   4079  O   CYS A 431      -4.970  16.569 -16.081  1.00 10.00      A   
ATOM   4080  N   LYS A 432      -6.689  16.112 -17.454  1.00 10.00      A   
ATOM   4081  HN  LYS A 432      -6.974  15.754 -18.324  1.00 10.00      A   
ATOM   4082  CA  LYS A 432      -7.687  16.646 -16.541  1.00 10.00      A   
ATOM   4083  CB  LYS A 432      -8.906  17.176 -17.298  1.00 10.00      A   
ATOM   4084  CG  LYS A 432      -8.684  18.534 -17.945  1.00 10.00      A   
ATOM   4085  CD  LYS A 432      -8.300  19.582 -16.908  1.00 10.00      A   
ATOM   4086  CE  LYS A 432      -8.058  20.941 -17.547  1.00 10.00      A   
ATOM   4087  NZ  LYS A 432      -9.312  21.526 -18.096  1.00 10.00      A   
ATOM   4088  HZ1 LYS A 432     -10.008  21.653 -17.341  1.00 10.00      A   
ATOM   4089  HZ2 LYS A 432      -9.717  20.896 -18.819  1.00 10.00      A   
ATOM   4090  HZ3 LYS A 432      -9.118  22.452 -18.533  1.00 10.00      A   
ATOM   4091  C   LYS A 432      -8.097  15.610 -15.504  1.00 10.00      A   
ATOM   4092  O   LYS A 432      -8.606  15.953 -14.440  1.00 10.00      A   
ATOM   4093  N   ASP A 433      -7.850  14.342 -15.811  1.00 10.00      A   
ATOM   4094  HN  ASP A 433      -7.426  14.132 -16.670  1.00 10.00      A   
ATOM   4095  CA  ASP A 433      -8.187  13.252 -14.897  1.00 10.00      A   
ATOM   4096  CB  ASP A 433      -8.453  11.961 -15.673  1.00 10.00      A   
ATOM   4097  CG  ASP A 433      -9.895  11.500 -15.598  1.00 10.00      A   
ATOM   4098  OD1 ASP A 433     -10.531  11.367 -16.665  1.00 10.00      A   
ATOM   4099  OD2 ASP A 433     -10.396  11.247 -14.482  1.00 10.00      A   
ATOM   4100  C   ASP A 433      -7.053  13.026 -13.908  1.00 10.00      A   
ATOM   4101  O   ASP A 433      -7.065  12.068 -13.133  1.00 10.00      A   
ATOM   4102  N   LEU A 434      -6.074  13.921 -13.943  1.00 10.00      A   
ATOM   4103  HN  LEU A 434      -6.135  14.664 -14.579  1.00 10.00      A   
ATOM   4104  CA  LEU A 434      -4.923  13.842 -13.063  1.00 10.00      A   
ATOM   4105  CB  LEU A 434      -3.861  14.859 -13.495  1.00 10.00      A   
ATOM   4106  CG  LEU A 434      -2.530  14.819 -12.741  1.00 10.00      A   
ATOM   4107  CD1 LEU A 434      -1.747  13.565 -13.100  1.00 10.00      A   
ATOM   4108  CD2 LEU A 434      -1.712  16.064 -13.036  1.00 10.00      A   
ATOM   4109  C   LEU A 434      -5.332  14.098 -11.618  1.00 10.00      A   
ATOM   4110  O   LEU A 434      -5.816  15.178 -11.283  1.00 10.00      A   
ATOM   4111  N   ARG A 435      -5.142  13.102 -10.768  1.00 10.00      A   
ATOM   4112  HN  ARG A 435      -4.753  12.261 -11.091  1.00 10.00      A   
ATOM   4113  CA  ARG A 435      -5.498  13.228  -9.365  1.00 10.00      A   
ATOM   4114  CB  ARG A 435      -6.338  12.036  -8.906  1.00 10.00      A   
ATOM   4115  CG  ARG A 435      -7.400  11.578  -9.890  1.00 10.00      A   
ATOM   4116  CD  ARG A 435      -8.191  10.405  -9.333  1.00 10.00      A   
ATOM   4117  NE  ARG A 435      -7.354   9.478  -8.567  1.00 10.00      A   
ATOM   4118  HE  ARG A 435      -6.864   9.847  -7.795  1.00 10.00      A   
ATOM   4119  CZ  ARG A 435      -7.217   8.179  -8.843  1.00 10.00      A   
ATOM   4120  NH1 ARG A 435      -7.842   7.635  -9.880  1.00 10.00      A   
ATOM   4121 HH11 ARG A 435      -8.448   8.214 -10.501  1.00 10.00      A   
ATOM   4122 HH12 ARG A 435      -7.729   6.614 -10.077  1.00 10.00      A   
ATOM   4123  NH2 ARG A 435      -6.449   7.426  -8.074  1.00 10.00      A   
ATOM   4124 HH21 ARG A 435      -6.341   6.407  -8.275  1.00 10.00      A   
ATOM   4125 HH22 ARG A 435      -5.943   7.839  -7.257  1.00 10.00      A   
ATOM   4126  C   ARG A 435      -4.253  13.342  -8.495  1.00 10.00      A   
ATOM   4127  O   ARG A 435      -4.240  14.085  -7.515  1.00 10.00      A   
ATOM   4128  N   ARG A 436      -3.211  12.601  -8.854  1.00 10.00      A   
ATOM   4129  HN  ARG A 436      -3.279  12.032  -9.651  1.00 10.00      A   
ATOM   4130  CA  ARG A 436      -1.962  12.624  -8.094  1.00 10.00      A   
ATOM   4131  CB  ARG A 436      -1.642  11.231  -7.537  1.00 10.00      A   
ATOM   4132  CG  ARG A 436      -0.433  11.172  -6.612  1.00 10.00      A   
ATOM   4133  CD  ARG A 436      -0.487   9.931  -5.735  1.00 10.00      A   
ATOM   4134  NE  ARG A 436       0.749   9.707  -4.986  1.00 10.00      A   
ATOM   4135  HE  ARG A 436       1.576  10.141  -5.319  1.00 10.00      A   
ATOM   4136  CZ  ARG A 436       0.825   8.957  -3.888  1.00 10.00      A   
ATOM   4137  NH1 ARG A 436      -0.255   8.365  -3.396  1.00 10.00      A   
ATOM   4138 HH11 ARG A 436      -0.176   7.779  -2.533  1.00 10.00      A   
ATOM   4139 HH12 ARG A 436      -1.179   8.480  -3.861  1.00 10.00      A   
ATOM   4140  NH2 ARG A 436       1.991   8.772  -3.296  1.00 10.00      A   
ATOM   4141 HH21 ARG A 436       2.855   9.215  -3.687  1.00 10.00      A   
ATOM   4142 HH22 ARG A 436       2.052   8.170  -2.432  1.00 10.00      A   
ATOM   4143  C   ARG A 436      -0.817  13.132  -8.958  1.00 10.00      A   
ATOM   4144  O   ARG A 436      -0.573  12.607 -10.045  1.00 10.00      A   
ATOM   4145  N   LEU A 437      -0.122  14.152  -8.474  1.00 10.00      A   
ATOM   4146  HN  LEU A 437      -0.364  14.529  -7.595  1.00 10.00      A   
ATOM   4147  CA  LEU A 437       0.989  14.733  -9.210  1.00 10.00      A   
ATOM   4148  CB  LEU A 437       0.527  16.007  -9.921  1.00 10.00      A   
ATOM   4149  CG  LEU A 437       1.608  16.821 -10.631  1.00 10.00      A   
ATOM   4150  CD1 LEU A 437       2.033  16.145 -11.925  1.00 10.00      A   
ATOM   4151  CD2 LEU A 437       1.127  18.236 -10.891  1.00 10.00      A   
ATOM   4152  C   LEU A 437       2.163  15.049  -8.291  1.00 10.00      A   
ATOM   4153  O   LEU A 437       1.979  15.529  -7.168  1.00 10.00      A   
ATOM   4154  N   SER A 438       3.362  14.769  -8.772  1.00 10.00      A   
ATOM   4155  HN  SER A 438       3.439  14.360  -9.662  1.00 10.00      A   
ATOM   4156  CA  SER A 438       4.569  15.039  -8.015  1.00 10.00      A   
ATOM   4157  CB  SER A 438       5.361  13.752  -7.826  1.00 10.00      A   
ATOM   4158  OG  SER A 438       4.501  12.629  -7.772  1.00 10.00      A   
ATOM   4159  HG  SER A 438       4.103  12.567  -6.890  1.00 10.00      A   
ATOM   4160  C   SER A 438       5.416  16.072  -8.743  1.00 10.00      A   
ATOM   4161  O   SER A 438       5.703  15.924  -9.930  1.00 10.00      A   
ATOM   4162  N   LEU A 439       5.816  17.110  -8.030  1.00 10.00      A   
ATOM   4163  HN  LEU A 439       5.572  17.162  -7.076  1.00 10.00      A   
ATOM   4164  CA  LEU A 439       6.612  18.177  -8.615  1.00 10.00      A   
ATOM   4165  CB  LEU A 439       6.040  19.538  -8.219  1.00 10.00      A   
ATOM   4166  CG  LEU A 439       4.639  19.874  -8.737  1.00 10.00      A   
ATOM   4167  CD1 LEU A 439       4.196  21.232  -8.219  1.00 10.00      A   
ATOM   4168  CD2 LEU A 439       4.604  19.849 -10.257  1.00 10.00      A   
ATOM   4169  C   LEU A 439       8.075  18.094  -8.197  1.00 10.00      A   
ATOM   4170  O   LEU A 439       8.391  17.929  -7.017  1.00 10.00      A   
ATOM   4171  N   SER A 440       8.964  18.214  -9.171  1.00 10.00      A   
ATOM   4172  HN  SER A 440       8.652  18.332 -10.094  1.00 10.00      A   
ATOM   4173  CA  SER A 440      10.391  18.180  -8.917  1.00 10.00      A   
ATOM   4174  CB  SER A 440      10.905  16.740  -8.892  1.00 10.00      A   
ATOM   4175  OG  SER A 440      10.337  15.973  -9.938  1.00 10.00      A   
ATOM   4176  HG  SER A 440       9.507  15.584  -9.636  1.00 10.00      A   
ATOM   4177  C   SER A 440      11.128  19.001  -9.969  1.00 10.00      A   
ATOM   4178  O   SER A 440      10.618  19.205 -11.071  1.00 10.00      A   
ATOM   4179  N   GLY A 441      12.309  19.486  -9.620  1.00 10.00      A   
ATOM   4180  HN  GLY A 441      12.651  19.319  -8.717  1.00 10.00      A   
ATOM   4181  CA  GLY A 441      13.086  20.283 -10.549  1.00 10.00      A   
ATOM   4182  C   GLY A 441      12.949  21.764 -10.262  1.00 10.00      A   
ATOM   4183  O   GLY A 441      12.408  22.151  -9.224  1.00 10.00      A   
ATOM   4184  N   LEU A 442      13.445  22.597 -11.168  1.00 10.00      A   
ATOM   4185  HN  LEU A 442      13.879  22.231 -11.968  1.00 10.00      A   
ATOM   4186  CA  LEU A 442      13.358  24.039 -10.995  1.00 10.00      A   
ATOM   4187  CB  LEU A 442      14.411  24.761 -11.829  1.00 10.00      A   
ATOM   4188  CG  LEU A 442      14.604  26.252 -11.533  1.00 10.00      A   
ATOM   4189  CD1 LEU A 442      15.089  26.468 -10.108  1.00 10.00      A   
ATOM   4190  CD2 LEU A 442      15.567  26.877 -12.530  1.00 10.00      A   
ATOM   4191  C   LEU A 442      11.972  24.540 -11.358  1.00 10.00      A   
ATOM   4192  O   LEU A 442      11.635  24.700 -12.534  1.00 10.00      A   
ATOM   4193  N   LEU A 443      11.171  24.771 -10.338  1.00 10.00      A   
ATOM   4194  HN  LEU A 443      11.504  24.622  -9.429  1.00 10.00      A   
ATOM   4195  CA  LEU A 443       9.814  25.244 -10.524  1.00 10.00      A   
ATOM   4196  CB  LEU A 443       8.824  24.174 -10.062  1.00 10.00      A   
ATOM   4197  CG  LEU A 443       8.914  22.814 -10.761  1.00 10.00      A   
ATOM   4198  CD1 LEU A 443       8.063  21.779 -10.042  1.00 10.00      A   
ATOM   4199  CD2 LEU A 443       8.490  22.932 -12.216  1.00 10.00      A   
ATOM   4200  C   LEU A 443       9.590  26.520  -9.730  1.00 10.00      A   
ATOM   4201  O   LEU A 443      10.029  26.629  -8.580  1.00 10.00      A   
ATOM   4202  N   THR A 444       8.911  27.479 -10.336  1.00 10.00      A   
ATOM   4203  HN  THR A 444       8.571  27.331 -11.249  1.00 10.00      A   
ATOM   4204  CA  THR A 444       8.631  28.738  -9.672  1.00 10.00      A   
ATOM   4205  CB  THR A 444       9.044  29.944 -10.543  1.00 10.00      A   
ATOM   4206  OG1 THR A 444       8.322  29.925 -11.781  1.00 10.00      A   
ATOM   4207  HG1 THR A 444       8.329  29.025 -12.152  1.00 10.00      A   
ATOM   4208  CG2 THR A 444      10.538  29.917 -10.834  1.00 10.00      A   
ATOM   4209  C   THR A 444       7.145  28.827  -9.346  1.00 10.00      A   
ATOM   4210  O   THR A 444       6.419  27.840  -9.467  1.00 10.00      A   
ATOM   4211  N   ASP A 445       6.688  30.004  -8.957  1.00 10.00      A   
ATOM   4212  HN  ASP A 445       7.307  30.759  -8.888  1.00 10.00      A   
ATOM   4213  CA  ASP A 445       5.283  30.206  -8.625  1.00 10.00      A   
ATOM   4214  CB  ASP A 445       5.079  31.557  -7.936  1.00 10.00      A   
ATOM   4215  CG  ASP A 445       5.413  31.525  -6.455  1.00 10.00      A   
ATOM   4216  OD1 ASP A 445       4.972  32.433  -5.722  1.00 10.00      A   
ATOM   4217  OD2 ASP A 445       6.122  30.598  -6.016  1.00 10.00      A   
ATOM   4218  C   ASP A 445       4.419  30.116  -9.877  1.00 10.00      A   
ATOM   4219  O   ASP A 445       3.200  29.974  -9.797  1.00 10.00      A   
ATOM   4220  N   LYS A 446       5.071  30.178 -11.034  1.00 10.00      A   
ATOM   4221  HN  LYS A 446       6.045  30.264 -11.023  1.00 10.00      A   
ATOM   4222  CA  LYS A 446       4.385  30.113 -12.312  1.00 10.00      A   
ATOM   4223  CB  LYS A 446       5.345  30.436 -13.461  1.00 10.00      A   
ATOM   4224  CG  LYS A 446       4.655  30.677 -14.790  1.00 10.00      A   
ATOM   4225  CD  LYS A 446       3.677  31.836 -14.688  1.00 10.00      A   
ATOM   4226  CE  LYS A 446       2.796  31.926 -15.919  1.00 10.00      A   
ATOM   4227  NZ  LYS A 446       1.843  33.058 -15.830  1.00 10.00      A   
ATOM   4228  HZ1 LYS A 446       1.204  32.930 -15.012  1.00 10.00      A   
ATOM   4229  HZ2 LYS A 446       1.271  33.115 -16.696  1.00 10.00      A   
ATOM   4230  HZ3 LYS A 446       2.362  33.951 -15.714  1.00 10.00      A   
ATOM   4231  C   LYS A 446       3.728  28.755 -12.526  1.00 10.00      A   
ATOM   4232  O   LYS A 446       2.569  28.681 -12.931  1.00 10.00      A   
ATOM   4233  N   VAL A 447       4.464  27.678 -12.255  1.00 10.00      A   
ATOM   4234  HN  VAL A 447       5.392  27.789 -11.939  1.00 10.00      A   
ATOM   4235  CA  VAL A 447       3.920  26.333 -12.428  1.00 10.00      A   
ATOM   4236  CB  VAL A 447       4.985  25.227 -12.220  1.00 10.00      A   
ATOM   4237  CG1 VAL A 447       5.445  25.150 -10.771  1.00 10.00      A   
ATOM   4238  CG2 VAL A 447       4.467  23.879 -12.703  1.00 10.00      A   
ATOM   4239  C   VAL A 447       2.726  26.110 -11.499  1.00 10.00      A   
ATOM   4240  O   VAL A 447       1.768  25.418 -11.845  1.00 10.00      A   
ATOM   4241  N   PHE A 448       2.779  26.721 -10.326  1.00 10.00      A   
ATOM   4242  HN  PHE A 448       3.562  27.266 -10.109  1.00 10.00      A   
ATOM   4243  CA  PHE A 448       1.705  26.597  -9.355  1.00 10.00      A   
ATOM   4244  CB  PHE A 448       2.144  27.143  -8.001  1.00 10.00      A   
ATOM   4245  CG  PHE A 448       3.299  26.393  -7.399  1.00 10.00      A   
ATOM   4246  CD1 PHE A 448       4.504  27.026  -7.156  1.00 10.00      A   
ATOM   4247  CD2 PHE A 448       3.178  25.049  -7.082  1.00 10.00      A   
ATOM   4248  CE1 PHE A 448       5.569  26.336  -6.608  1.00 10.00      A   
ATOM   4249  CE2 PHE A 448       4.238  24.353  -6.533  1.00 10.00      A   
ATOM   4250  CZ  PHE A 448       5.435  24.997  -6.296  1.00 10.00      A   
ATOM   4251  C   PHE A 448       0.460  27.318  -9.851  1.00 10.00      A   
ATOM   4252  O   PHE A 448      -0.667  26.887  -9.591  1.00 10.00      A   
ATOM   4253  N   GLU A 449       0.672  28.417 -10.573  1.00 10.00      A   
ATOM   4254  HN  GLU A 449       1.595  28.727 -10.716  1.00 10.00      A   
ATOM   4255  CA  GLU A 449      -0.427  29.181 -11.142  1.00 10.00      A   
ATOM   4256  CB  GLU A 449       0.093  30.450 -11.817  1.00 10.00      A   
ATOM   4257  CG  GLU A 449      -0.982  31.482 -12.108  1.00 10.00      A   
ATOM   4258  CD  GLU A 449      -0.844  32.097 -13.483  1.00 10.00      A   
ATOM   4259  OE1 GLU A 449       0.226  32.661 -13.786  1.00 10.00      A   
ATOM   4260  OE2 GLU A 449      -1.814  32.029 -14.270  1.00 10.00      A   
ATOM   4261  C   GLU A 449      -1.150  28.312 -12.163  1.00 10.00      A   
ATOM   4262  O   GLU A 449      -2.376  28.340 -12.264  1.00 10.00      A   
ATOM   4263  N   TYR A 450      -0.373  27.531 -12.909  1.00 10.00      A   
ATOM   4264  HN  TYR A 450       0.601  27.568 -12.786  1.00 10.00      A   
ATOM   4265  CA  TYR A 450      -0.925  26.624 -13.905  1.00 10.00      A   
ATOM   4266  CB  TYR A 450       0.197  25.997 -14.736  1.00 10.00      A   
ATOM   4267  CG  TYR A 450       0.662  26.844 -15.898  1.00 10.00      A   
ATOM   4268  CD1 TYR A 450       1.697  27.759 -15.751  1.00 10.00      A   
ATOM   4269  CD2 TYR A 450       0.069  26.723 -17.146  1.00 10.00      A   
ATOM   4270  CE1 TYR A 450       2.121  28.532 -16.815  1.00 10.00      A   
ATOM   4271  CE2 TYR A 450       0.488  27.489 -18.214  1.00 10.00      A   
ATOM   4272  CZ  TYR A 450       1.514  28.391 -18.044  1.00 10.00      A   
ATOM   4273  OH  TYR A 450       1.925  29.161 -19.105  1.00 10.00      A   
ATOM   4274  HH  TYR A 450       1.182  29.281 -19.708  1.00 10.00      A   
ATOM   4275  C   TYR A 450      -1.724  25.525 -13.212  1.00 10.00      A   
ATOM   4276  O   TYR A 450      -2.807  25.151 -13.661  1.00 10.00      A   
ATOM   4277  N   ILE A 451      -1.177  25.022 -12.106  1.00 10.00      A   
ATOM   4278  HN  ILE A 451      -0.304  25.363 -11.809  1.00 10.00      A   
ATOM   4279  CA  ILE A 451      -1.825  23.969 -11.330  1.00 10.00      A   
ATOM   4280  CB  ILE A 451      -0.957  23.542 -10.125  1.00 10.00      A   
ATOM   4281  CG1 ILE A 451       0.348  22.913 -10.609  1.00 10.00      A   
ATOM   4282  CG2 ILE A 451      -1.711  22.572  -9.225  1.00 10.00      A   
ATOM   4283  CD1 ILE A 451       1.373  22.721  -9.516  1.00 10.00      A   
ATOM   4284  C   ILE A 451      -3.192  24.424 -10.826  1.00 10.00      A   
ATOM   4285  O   ILE A 451      -4.196  23.752 -11.043  1.00 10.00      A   
ATOM   4286  N   GLY A 452      -3.229  25.580 -10.184  1.00 10.00      A   
ATOM   4287  HN  GLY A 452      -2.396  26.090 -10.061  1.00 10.00      A   
ATOM   4288  CA  GLY A 452      -4.477  26.096  -9.655  1.00 10.00      A   
ATOM   4289  C   GLY A 452      -5.480  26.462 -10.737  1.00 10.00      A   
ATOM   4290  O   GLY A 452      -6.666  26.651 -10.457  1.00 10.00      A   
ATOM   4291  N   THR A 453      -5.012  26.565 -11.973  1.00 10.00      A   
ATOM   4292  HN  THR A 453      -4.060  26.398 -12.142  1.00 10.00      A   
ATOM   4293  CA  THR A 453      -5.881  26.923 -13.080  1.00 10.00      A   
ATOM   4294  CB  THR A 453      -5.175  27.901 -14.041  1.00 10.00      A   
ATOM   4295  OG1 THR A 453      -4.695  29.030 -13.291  1.00 10.00      A   
ATOM   4296  HG1 THR A 453      -3.767  28.880 -13.042  1.00 10.00      A   
ATOM   4297  CG2 THR A 453      -6.123  28.387 -15.127  1.00 10.00      A   
ATOM   4298  C   THR A 453      -6.385  25.698 -13.850  1.00 10.00      A   
ATOM   4299  O   THR A 453      -7.526  25.676 -14.309  1.00 10.00      A   
ATOM   4300  N   TYR A 454      -5.554  24.666 -13.968  1.00 10.00      A   
ATOM   4301  HN  TYR A 454      -4.664  24.712 -13.558  1.00 10.00      A   
ATOM   4302  CA  TYR A 454      -5.938  23.470 -14.716  1.00 10.00      A   
ATOM   4303  CB  TYR A 454      -4.864  23.104 -15.739  1.00 10.00      A   
ATOM   4304  CG  TYR A 454      -4.607  24.173 -16.776  1.00 10.00      A   
ATOM   4305  CD1 TYR A 454      -3.349  24.742 -16.917  1.00 10.00      A   
ATOM   4306  CD2 TYR A 454      -5.624  24.616 -17.616  1.00 10.00      A   
ATOM   4307  CE1 TYR A 454      -3.110  25.720 -17.862  1.00 10.00      A   
ATOM   4308  CE2 TYR A 454      -5.393  25.593 -18.565  1.00 10.00      A   
ATOM   4309  CZ  TYR A 454      -4.134  26.141 -18.684  1.00 10.00      A   
ATOM   4310  OH  TYR A 454      -3.897  27.116 -19.625  1.00 10.00      A   
ATOM   4311  HH  TYR A 454      -4.525  27.839 -19.505  1.00 10.00      A   
ATOM   4312  C   TYR A 454      -6.260  22.266 -13.830  1.00 10.00      A   
ATOM   4313  O   TYR A 454      -7.204  21.520 -14.111  1.00 10.00      A   
ATOM   4314  N   ALA A 455      -5.486  22.072 -12.769  1.00 10.00      A   
ATOM   4315  HN  ALA A 455      -4.767  22.712 -12.571  1.00 10.00      A   
ATOM   4316  CA  ALA A 455      -5.696  20.941 -11.872  1.00 10.00      A   
ATOM   4317  CB  ALA A 455      -4.404  20.569 -11.156  1.00 10.00      A   
ATOM   4318  C   ALA A 455      -6.807  21.229 -10.872  1.00 10.00      A   
ATOM   4319  O   ALA A 455      -6.588  21.889  -9.855  1.00 10.00      A   
ATOM   4320  N   LYS A 456      -8.003  20.749 -11.178  1.00 10.00      A   
ATOM   4321  HN  LYS A 456      -8.119  20.253 -12.016  1.00 10.00      A   
ATOM   4322  CA  LYS A 456      -9.153  20.952 -10.311  1.00 10.00      A   
ATOM   4323  CB  LYS A 456     -10.325  21.528 -11.105  1.00 10.00      A   
ATOM   4324  CG  LYS A 456     -10.002  22.803 -11.869  1.00 10.00      A   
ATOM   4325  CD  LYS A 456      -9.736  23.967 -10.929  1.00 10.00      A   
ATOM   4326  CE  LYS A 456      -9.673  25.281 -11.692  1.00 10.00      A   
ATOM   4327  NZ  LYS A 456      -9.425  26.437 -10.791  1.00 10.00      A   
ATOM   4328  HZ1 LYS A 456      -9.630  27.330 -11.287  1.00 10.00      A   
ATOM   4329  HZ2 LYS A 456      -8.431  26.446 -10.485  1.00 10.00      A   
ATOM   4330  HZ3 LYS A 456     -10.034  26.369  -9.951  1.00 10.00      A   
ATOM   4331  C   LYS A 456      -9.575  19.647  -9.643  1.00 10.00      A   
ATOM   4332  O   LYS A 456     -10.255  19.661  -8.616  1.00 10.00      A   
ATOM   4333  N   LYS A 457      -9.158  18.524 -10.225  1.00 10.00      A   
ATOM   4334  HN  LYS A 457      -8.599  18.579 -11.029  1.00 10.00      A   
ATOM   4335  CA  LYS A 457      -9.502  17.210  -9.691  1.00 10.00      A   
ATOM   4336  CB  LYS A 457     -10.111  16.316 -10.776  1.00 10.00      A   
ATOM   4337  CG  LYS A 457     -11.539  16.681 -11.154  1.00 10.00      A   
ATOM   4338  CD  LYS A 457     -12.132  15.682 -12.139  1.00 10.00      A   
ATOM   4339  CE  LYS A 457     -11.539  15.834 -13.534  1.00 10.00      A   
ATOM   4340  NZ  LYS A 457     -11.673  17.219 -14.058  1.00 10.00      A   
ATOM   4341  HZ1 LYS A 457     -12.591  17.620 -13.778  1.00 10.00      A   
ATOM   4342  HZ2 LYS A 457     -11.611  17.217 -15.095  1.00 10.00      A   
ATOM   4343  HZ3 LYS A 457     -10.914  17.823 -13.679  1.00 10.00      A   
ATOM   4344  C   LYS A 457      -8.292  16.535  -9.061  1.00 10.00      A   
ATOM   4345  O   LYS A 457      -8.353  15.375  -8.648  1.00 10.00      A   
ATOM   4346  N   MET A 458      -7.193  17.268  -8.992  1.00 10.00      A   
ATOM   4347  HN  MET A 458      -7.209  18.182  -9.344  1.00 10.00      A   
ATOM   4348  CA  MET A 458      -5.965  16.754  -8.402  1.00 10.00      A   
ATOM   4349  CB  MET A 458      -4.777  17.618  -8.817  1.00 10.00      A   
ATOM   4350  CG  MET A 458      -3.422  17.062  -8.410  1.00 10.00      A   
ATOM   4351  SD  MET A 458      -2.099  18.269  -8.613  1.00 10.00      A   
ATOM   4352  CE  MET A 458      -2.671  19.558  -7.510  1.00 10.00      A   
ATOM   4353  C   MET A 458      -6.092  16.717  -6.883  1.00 10.00      A   
ATOM   4354  O   MET A 458      -5.875  17.720  -6.205  1.00 10.00      A   
ATOM   4355  N   GLU A 459      -6.439  15.549  -6.362  1.00 10.00      A   
ATOM   4356  HN  GLU A 459      -6.572  14.786  -6.959  1.00 10.00      A   
ATOM   4357  CA  GLU A 459      -6.640  15.365  -4.934  1.00 10.00      A   
ATOM   4358  CB  GLU A 459      -7.554  14.166  -4.672  1.00 10.00      A   
ATOM   4359  CG  GLU A 459      -8.910  14.273  -5.356  1.00 10.00      A   
ATOM   4360  CD  GLU A 459      -9.824  13.098  -5.065  1.00 10.00      A   
ATOM   4361  OE1 GLU A 459      -9.344  12.075  -4.538  1.00 10.00      A   
ATOM   4362  OE2 GLU A 459     -11.032  13.196  -5.362  1.00 10.00      A   
ATOM   4363  C   GLU A 459      -5.339  15.229  -4.147  1.00 10.00      A   
ATOM   4364  O   GLU A 459      -5.349  15.339  -2.920  1.00 10.00      A   
ATOM   4365  N   MET A 460      -4.230  14.975  -4.826  1.00 10.00      A   
ATOM   4366  HN  MET A 460      -4.267  14.866  -5.806  1.00 10.00      A   
ATOM   4367  CA  MET A 460      -2.953  14.840  -4.141  1.00 10.00      A   
ATOM   4368  CB  MET A 460      -2.630  13.370  -3.885  1.00 10.00      A   
ATOM   4369  CG  MET A 460      -1.372  13.148  -3.064  1.00 10.00      A   
ATOM   4370  SD  MET A 460      -1.282  11.474  -2.401  1.00 10.00      A   
ATOM   4371  CE  MET A 460       0.245  11.553  -1.463  1.00 10.00      A   
ATOM   4372  C   MET A 460      -1.818  15.511  -4.906  1.00 10.00      A   
ATOM   4373  O   MET A 460      -1.620  15.260  -6.097  1.00 10.00      A   
ATOM   4374  N   LEU A 461      -1.074  16.357  -4.206  1.00 10.00      A   
ATOM   4375  HN  LEU A 461      -1.286  16.508  -3.259  1.00 10.00      A   
ATOM   4376  CA  LEU A 461       0.050  17.068  -4.796  1.00 10.00      A   
ATOM   4377  CB  LEU A 461      -0.326  18.527  -5.072  1.00 10.00      A   
ATOM   4378  CG  LEU A 461       0.788  19.417  -5.636  1.00 10.00      A   
ATOM   4379  CD1 LEU A 461       1.207  18.948  -7.019  1.00 10.00      A   
ATOM   4380  CD2 LEU A 461       0.353  20.876  -5.668  1.00 10.00      A   
ATOM   4381  C   LEU A 461       1.273  17.011  -3.879  1.00 10.00      A   
ATOM   4382  O   LEU A 461       1.203  17.386  -2.706  1.00 10.00      A   
ATOM   4383  N   SER A 462       2.382  16.530  -4.421  1.00 10.00      A   
ATOM   4384  HN  SER A 462       2.359  16.213  -5.350  1.00 10.00      A   
ATOM   4385  CA  SER A 462       3.630  16.429  -3.677  1.00 10.00      A   
ATOM   4386  CB  SER A 462       4.162  14.997  -3.763  1.00 10.00      A   
ATOM   4387  OG  SER A 462       3.094  14.059  -3.758  1.00 10.00      A   
ATOM   4388  HG  SER A 462       3.297  13.331  -4.365  1.00 10.00      A   
ATOM   4389  C   SER A 462       4.656  17.410  -4.252  1.00 10.00      A   
ATOM   4390  O   SER A 462       5.026  17.314  -5.423  1.00 10.00      A   
ATOM   4391  N   VAL A 463       5.108  18.355  -3.436  1.00 10.00      A   
ATOM   4392  HN  VAL A 463       4.789  18.380  -2.507  1.00 10.00      A   
ATOM   4393  CA  VAL A 463       6.075  19.353  -3.890  1.00 10.00      A   
ATOM   4394  CB  VAL A 463       5.464  20.773  -3.907  1.00 10.00      A   
ATOM   4395  CG1 VAL A 463       6.415  21.765  -4.559  1.00 10.00      A   
ATOM   4396  CG2 VAL A 463       4.116  20.781  -4.612  1.00 10.00      A   
ATOM   4397  C   VAL A 463       7.326  19.362  -3.013  1.00 10.00      A   
ATOM   4398  O   VAL A 463       7.235  19.311  -1.784  1.00 10.00      A   
ATOM   4399  N   ALA A 464       8.489  19.427  -3.654  1.00 10.00      A   
ATOM   4400  HN  ALA A 464       8.493  19.460  -4.633  1.00 10.00      A   
ATOM   4401  CA  ALA A 464       9.758  19.450  -2.941  1.00 10.00      A   
ATOM   4402  CB  ALA A 464      10.309  18.039  -2.798  1.00 10.00      A   
ATOM   4403  C   ALA A 464      10.771  20.348  -3.649  1.00 10.00      A   
ATOM   4404  O   ALA A 464      11.029  20.183  -4.846  1.00 10.00      A   
ATOM   4405  N   PHE A 465      11.323  21.307  -2.902  1.00 10.00      A   
ATOM   4406  HN  PHE A 465      11.043  21.393  -1.962  1.00 10.00      A   
ATOM   4407  CA  PHE A 465      12.322  22.246  -3.429  1.00 10.00      A   
ATOM   4408  CB  PHE A 465      13.629  21.520  -3.788  1.00 10.00      A   
ATOM   4409  CG  PHE A 465      14.303  20.837  -2.629  1.00 10.00      A   
ATOM   4410  CD1 PHE A 465      14.005  19.518  -2.312  1.00 10.00      A   
ATOM   4411  CD2 PHE A 465      15.238  21.510  -1.862  1.00 10.00      A   
ATOM   4412  CE1 PHE A 465      14.625  18.887  -1.250  1.00 10.00      A   
ATOM   4413  CE2 PHE A 465      15.862  20.885  -0.798  1.00 10.00      A   
ATOM   4414  CZ  PHE A 465      15.555  19.571  -0.492  1.00 10.00      A   
ATOM   4415  C   PHE A 465      11.799  23.023  -4.638  1.00 10.00      A   
ATOM   4416  O   PHE A 465      12.436  23.054  -5.694  1.00 10.00      A   
ATOM   4417  N   ALA A 466      10.642  23.649  -4.483  1.00 10.00      A   
ATOM   4418  HN  ALA A 466      10.186  23.612  -3.616  1.00 10.00      A   
ATOM   4419  CA  ALA A 466      10.046  24.416  -5.569  1.00 10.00      A   
ATOM   4420  CB  ALA A 466       9.145  23.535  -6.421  1.00 10.00      A   
ATOM   4421  C   ALA A 466       9.278  25.617  -5.037  1.00 10.00      A   
ATOM   4422  O   ALA A 466       8.868  25.640  -3.874  1.00 10.00      A   
ATOM   4423  N   GLY A 467       9.092  26.616  -5.891  1.00 10.00      A   
ATOM   4424  HN  GLY A 467       9.462  26.551  -6.802  1.00 10.00      A   
ATOM   4425  CA  GLY A 467       8.371  27.804  -5.496  1.00 10.00      A   
ATOM   4426  C   GLY A 467       9.266  29.021  -5.442  1.00 10.00      A   
ATOM   4427  O   GLY A 467      10.493  28.899  -5.400  1.00 10.00      A   
ATOM   4428  N   ASP A 468       8.657  30.196  -5.450  1.00 10.00      A   
ATOM   4429  HN  ASP A 468       7.669  30.227  -5.503  1.00 10.00      A   
ATOM   4430  CA  ASP A 468       9.394  31.447  -5.391  1.00 10.00      A   
ATOM   4431  CB  ASP A 468       9.313  32.179  -6.734  1.00 10.00      A   
ATOM   4432  CG  ASP A 468      10.115  33.463  -6.760  1.00 10.00      A   
ATOM   4433  OD1 ASP A 468      11.216  33.499  -6.169  1.00 10.00      A   
ATOM   4434  OD2 ASP A 468       9.662  34.437  -7.395  1.00 10.00      A   
ATOM   4435  C   ASP A 468       8.860  32.328  -4.263  1.00 10.00      A   
ATOM   4436  O   ASP A 468       9.625  32.990  -3.560  1.00 10.00      A   
ATOM   4437  N   SER A 469       7.545  32.320  -4.084  1.00 10.00      A   
ATOM   4438  HN  SER A 469       6.979  31.768  -4.674  1.00 10.00      A   
ATOM   4439  CA  SER A 469       6.912  33.109  -3.036  1.00 10.00      A   
ATOM   4440  CB  SER A 469       6.568  34.512  -3.549  1.00 10.00      A   
ATOM   4441  OG  SER A 469       6.351  34.514  -4.951  1.00 10.00      A   
ATOM   4442  HG  SER A 469       5.888  33.693  -5.207  1.00 10.00      A   
ATOM   4443  C   SER A 469       5.671  32.398  -2.490  1.00 10.00      A   
ATOM   4444  O   SER A 469       5.479  31.207  -2.734  1.00 10.00      A   
ATOM   4445  N   ASP A 470       4.833  33.132  -1.762  1.00 10.00      A   
ATOM   4446  HN  ASP A 470       5.035  34.082  -1.613  1.00 10.00      A   
ATOM   4447  CA  ASP A 470       3.621  32.568  -1.177  1.00 10.00      A   
ATOM   4448  CB  ASP A 470       3.118  33.450  -0.030  1.00 10.00      A   
ATOM   4449  CG  ASP A 470       3.878  33.242   1.266  1.00 10.00      A   
ATOM   4450  OD1 ASP A 470       3.413  32.447   2.110  1.00 10.00      A   
ATOM   4451  OD2 ASP A 470       4.940  33.881   1.452  1.00 10.00      A   
ATOM   4452  C   ASP A 470       2.527  32.404  -2.226  1.00 10.00      A   
ATOM   4453  O   ASP A 470       1.587  31.626  -2.042  1.00 10.00      A   
ATOM   4454  N   LEU A 471       2.666  33.136  -3.327  1.00 10.00      A   
ATOM   4455  HN  LEU A 471       3.443  33.727  -3.408  1.00 10.00      A   
ATOM   4456  CA  LEU A 471       1.698  33.091  -4.421  1.00 10.00      A   
ATOM   4457  CB  LEU A 471       2.151  34.006  -5.564  1.00 10.00      A   
ATOM   4458  CG  LEU A 471       1.197  34.149  -6.756  1.00 10.00      A   
ATOM   4459  CD1 LEU A 471       1.105  35.605  -7.183  1.00 10.00      A   
ATOM   4460  CD2 LEU A 471       1.657  33.284  -7.923  1.00 10.00      A   
ATOM   4461  C   LEU A 471       1.513  31.663  -4.929  1.00 10.00      A   
ATOM   4462  O   LEU A 471       0.391  31.236  -5.213  1.00 10.00      A   
ATOM   4463  N   GLY A 472       2.618  30.930  -5.022  1.00 10.00      A   
ATOM   4464  HN  GLY A 472       3.483  31.336  -4.784  1.00 10.00      A   
ATOM   4465  CA  GLY A 472       2.573  29.558  -5.489  1.00 10.00      A   
ATOM   4466  C   GLY A 472       1.663  28.671  -4.661  1.00 10.00      A   
ATOM   4467  O   GLY A 472       0.956  27.826  -5.202  1.00 10.00      A   
ATOM   4468  N   MET A 473       1.670  28.859  -3.350  1.00 10.00      A   
ATOM   4469  HN  MET A 473       2.241  29.559  -2.968  1.00 10.00      A   
ATOM   4470  CA  MET A 473       0.827  28.055  -2.471  1.00 10.00      A   
ATOM   4471  CB  MET A 473       1.372  28.044  -1.039  1.00 10.00      A   
ATOM   4472  CG  MET A 473       0.651  27.078  -0.109  1.00 10.00      A   
ATOM   4473  SD  MET A 473       1.506  26.823   1.458  1.00 10.00      A   
ATOM   4474  CE  MET A 473       1.345  28.435   2.216  1.00 10.00      A   
ATOM   4475  C   MET A 473      -0.607  28.568  -2.492  1.00 10.00      A   
ATOM   4476  O   MET A 473      -1.558  27.789  -2.464  1.00 10.00      A   
ATOM   4477  N   HIS A 474      -0.748  29.884  -2.572  1.00 10.00      A   
ATOM   4478  HN  HIS A 474       0.056  30.448  -2.624  1.00 10.00      A   
ATOM   4479  CA  HIS A 474      -2.059  30.520  -2.593  1.00 10.00      A   
ATOM   4480  CB  HIS A 474      -1.894  32.044  -2.580  1.00 10.00      A   
ATOM   4481  CG  HIS A 474      -3.112  32.792  -2.133  1.00 10.00      A   
ATOM   4482  ND1 HIS A 474      -3.369  33.014  -0.800  1.00 10.00      A   
ATOM   4483  CD2 HIS A 474      -4.105  33.337  -2.873  1.00 10.00      A   
ATOM   4484  CE1 HIS A 474      -4.508  33.685  -0.760  1.00 10.00      A   
ATOM   4485  NE2 HIS A 474      -4.986  33.900  -1.987  1.00 10.00      A   
ATOM   4486  HE2 HIS A 474      -5.813  34.378  -2.215  1.00 10.00      A   
ATOM   4487  C   HIS A 474      -2.861  30.082  -3.821  1.00 10.00      A   
ATOM   4488  O   HIS A 474      -4.035  29.730  -3.710  1.00 10.00      A   
ATOM   4489  N   HIS A 475      -2.209  30.076  -4.983  1.00 10.00      A   
ATOM   4490  HN  HIS A 475      -1.262  30.343  -5.000  1.00 10.00      A   
ATOM   4491  CA  HIS A 475      -2.863  29.691  -6.237  1.00 10.00      A   
ATOM   4492  CB  HIS A 475      -2.006  30.039  -7.459  1.00 10.00      A   
ATOM   4493  CG  HIS A 475      -2.351  31.365  -8.065  1.00 10.00      A   
ATOM   4494  ND1 HIS A 475      -3.145  31.514  -9.180  1.00 10.00      A   
ATOM   4495  HD1 HIS A 475      -3.556  30.789  -9.697  1.00 10.00      A   
ATOM   4496  CD2 HIS A 475      -2.008  32.623  -7.684  1.00 10.00      A   
ATOM   4497  CE1 HIS A 475      -3.253  32.823  -9.440  1.00 10.00      A   
ATOM   4498  NE2 HIS A 475      -2.582  33.542  -8.559  1.00 10.00      A   
ATOM   4499  C   HIS A 475      -3.273  28.226  -6.262  1.00 10.00      A   
ATOM   4500  O   HIS A 475      -4.173  27.844  -7.006  1.00 10.00      A   
ATOM   4501  N   VAL A 476      -2.619  27.406  -5.454  1.00 10.00      A   
ATOM   4502  HN  VAL A 476      -1.908  27.759  -4.878  1.00 10.00      A   
ATOM   4503  CA  VAL A 476      -2.950  25.990  -5.401  1.00 10.00      A   
ATOM   4504  CB  VAL A 476      -1.756  25.130  -4.939  1.00 10.00      A   
ATOM   4505  CG1 VAL A 476      -2.180  23.688  -4.697  1.00 10.00      A   
ATOM   4506  CG2 VAL A 476      -0.646  25.183  -5.974  1.00 10.00      A   
ATOM   4507  C   VAL A 476      -4.146  25.763  -4.482  1.00 10.00      A   
ATOM   4508  O   VAL A 476      -5.139  25.153  -4.879  1.00 10.00      A   
ATOM   4509  N   LEU A 477      -4.055  26.288  -3.259  1.00 10.00      A   
ATOM   4510  HN  LEU A 477      -3.239  26.773  -3.006  1.00 10.00      A   
ATOM   4511  CA  LEU A 477      -5.130  26.151  -2.283  1.00 10.00      A   
ATOM   4512  CB  LEU A 477      -4.706  26.736  -0.935  1.00 10.00      A   
ATOM   4513  CG  LEU A 477      -3.618  25.965  -0.186  1.00 10.00      A   
ATOM   4514  CD1 LEU A 477      -3.094  26.779   0.984  1.00 10.00      A   
ATOM   4515  CD2 LEU A 477      -4.146  24.622   0.292  1.00 10.00      A   
ATOM   4516  C   LEU A 477      -6.403  26.825  -2.787  1.00 10.00      A   
ATOM   4517  O   LEU A 477      -7.502  26.292  -2.646  1.00 10.00      A   
ATOM   4518  N   SER A 478      -6.241  27.987  -3.403  1.00 10.00      A   
ATOM   4519  HN  SER A 478      -5.335  28.362  -3.489  1.00 10.00      A   
ATOM   4520  CA  SER A 478      -7.360  28.733  -3.953  1.00 10.00      A   
ATOM   4521  CB  SER A 478      -7.149  30.231  -3.713  1.00 10.00      A   
ATOM   4522  OG  SER A 478      -6.784  30.476  -2.365  1.00 10.00      A   
ATOM   4523  HG  SER A 478      -6.978  29.693  -1.834  1.00 10.00      A   
ATOM   4524  C   SER A 478      -7.495  28.454  -5.449  1.00 10.00      A   
ATOM   4525  O   SER A 478      -7.974  29.292  -6.215  1.00 10.00      A   
ATOM   4526  N   GLY A 479      -7.069  27.266  -5.856  1.00 10.00      A   
ATOM   4527  HN  GLY A 479      -6.691  26.643  -5.200  1.00 10.00      A   
ATOM   4528  CA  GLY A 479      -7.146  26.886  -7.252  1.00 10.00      A   
ATOM   4529  C   GLY A 479      -7.686  25.482  -7.433  1.00 10.00      A   
ATOM   4530  O   GLY A 479      -8.700  25.280  -8.108  1.00 10.00      A   
ATOM   4531  N   CYS A 480      -7.013  24.512  -6.822  1.00 10.00      A   
ATOM   4532  HN  CYS A 480      -6.220  24.741  -6.284  1.00 10.00      A   
ATOM   4533  CA  CYS A 480      -7.424  23.118  -6.910  1.00 10.00      A   
ATOM   4534  CB  CYS A 480      -6.316  22.201  -6.398  1.00 10.00      A   
ATOM   4535  SG  CYS A 480      -4.739  22.418  -7.254  1.00 10.00      A   
ATOM   4536  HG  CYS A 480      -4.965  22.303  -8.559  1.00 10.00      A   
ATOM   4537  C   CYS A 480      -8.711  22.896  -6.131  1.00 10.00      A   
ATOM   4538  O   CYS A 480      -8.726  22.933  -4.898  1.00 10.00      A   
ATOM   4539  N   ASP A 481      -9.789  22.678  -6.869  1.00 10.00      A   
ATOM   4540  HN  ASP A 481      -9.694  22.656  -7.842  1.00 10.00      A   
ATOM   4541  CA  ASP A 481     -11.105  22.472  -6.285  1.00 10.00      A   
ATOM   4542  CB  ASP A 481     -12.158  22.353  -7.389  1.00 10.00      A   
ATOM   4543  CG  ASP A 481     -13.432  23.105  -7.065  1.00 10.00      A   
ATOM   4544  OD1 ASP A 481     -13.441  24.349  -7.194  1.00 10.00      A   
ATOM   4545  OD2 ASP A 481     -14.435  22.456  -6.705  1.00 10.00      A   
ATOM   4546  C   ASP A 481     -11.140  21.245  -5.383  1.00 10.00      A   
ATOM   4547  O   ASP A 481     -11.343  21.360  -4.176  1.00 10.00      A   
ATOM   4548  N   SER A 482     -10.929  20.077  -5.959  1.00 10.00      A   
ATOM   4549  HN  SER A 482     -10.748  20.038  -6.927  1.00 10.00      A   
ATOM   4550  CA  SER A 482     -10.947  18.846  -5.191  1.00 10.00      A   
ATOM   4551  CB  SER A 482     -11.565  17.718  -6.021  1.00 10.00      A   
ATOM   4552  OG  SER A 482     -12.785  18.142  -6.615  1.00 10.00      A   
ATOM   4553  HG  SER A 482     -12.824  19.104  -6.603  1.00 10.00      A   
ATOM   4554  C   SER A 482      -9.541  18.473  -4.725  1.00 10.00      A   
ATOM   4555  O   SER A 482      -8.800  17.808  -5.443  1.00 10.00      A   
ATOM   4556  N   LEU A 483      -9.171  18.933  -3.536  1.00 10.00      A   
ATOM   4557  HN  LEU A 483      -9.798  19.487  -3.025  1.00 10.00      A   
ATOM   4558  CA  LEU A 483      -7.860  18.641  -2.967  1.00 10.00      A   
ATOM   4559  CB  LEU A 483      -7.081  19.941  -2.734  1.00 10.00      A   
ATOM   4560  CG  LEU A 483      -5.671  20.015  -3.331  1.00 10.00      A   
ATOM   4561  CD1 LEU A 483      -5.030  21.358  -3.012  1.00 10.00      A   
ATOM   4562  CD2 LEU A 483      -4.801  18.875  -2.822  1.00 10.00      A   
ATOM   4563  C   LEU A 483      -8.024  17.886  -1.648  1.00 10.00      A   
ATOM   4564  O   LEU A 483      -8.836  18.273  -0.806  1.00 10.00      A   
ATOM   4565  N   ARG A 484      -7.255  16.818  -1.472  1.00 10.00      A   
ATOM   4566  HN  ARG A 484      -6.609  16.571  -2.169  1.00 10.00      A   
ATOM   4567  CA  ARG A 484      -7.340  16.003  -0.269  1.00 10.00      A   
ATOM   4568  CB  ARG A 484      -7.732  14.569  -0.641  1.00 10.00      A   
ATOM   4569  CG  ARG A 484      -9.186  14.385  -1.043  1.00 10.00      A   
ATOM   4570  CD  ARG A 484      -9.434  12.972  -1.547  1.00 10.00      A   
ATOM   4571  NE  ARG A 484      -8.638  11.991  -0.809  1.00 10.00      A   
ATOM   4572  HE  ARG A 484      -8.587  12.105   0.167  1.00 10.00      A   
ATOM   4573  CZ  ARG A 484      -8.001  10.963  -1.369  1.00 10.00      A   
ATOM   4574  NH1 ARG A 484      -8.053  10.760  -2.681  1.00 10.00      A   
ATOM   4575 HH11 ARG A 484      -7.552   9.950  -3.104  1.00 10.00      A   
ATOM   4576 HH12 ARG A 484      -8.601  11.413  -3.301  1.00 10.00      A   
ATOM   4577  NH2 ARG A 484      -7.279  10.145  -0.617  1.00 10.00      A   
ATOM   4578 HH21 ARG A 484      -6.781   9.332  -1.049  1.00 10.00      A   
ATOM   4579 HH22 ARG A 484      -7.202  10.298   0.411  1.00 10.00      A   
ATOM   4580  C   ARG A 484      -6.015  15.978   0.494  1.00 10.00      A   
ATOM   4581  O   ARG A 484      -5.941  16.404   1.650  1.00 10.00      A   
ATOM   4582  N   LYS A 485      -4.970  15.487  -0.169  1.00 10.00      A   
ATOM   4583  HN  LYS A 485      -5.082  15.221  -1.110  1.00 10.00      A   
ATOM   4584  CA  LYS A 485      -3.654  15.363   0.444  1.00 10.00      A   
ATOM   4585  CB  LYS A 485      -3.146  13.919   0.318  1.00 10.00      A   
ATOM   4586  CG  LYS A 485      -4.056  12.882   0.964  1.00 10.00      A   
ATOM   4587  CD  LYS A 485      -3.402  11.510   1.032  1.00 10.00      A   
ATOM   4588  CE  LYS A 485      -3.755  10.658  -0.176  1.00 10.00      A   
ATOM   4589  NZ  LYS A 485      -3.420   9.222   0.028  1.00 10.00      A   
ATOM   4590  HZ1 LYS A 485      -4.073   8.791   0.719  1.00 10.00      A   
ATOM   4591  HZ2 LYS A 485      -2.448   9.124   0.380  1.00 10.00      A   
ATOM   4592  HZ3 LYS A 485      -3.506   8.709  -0.870  1.00 10.00      A   
ATOM   4593  C   LYS A 485      -2.658  16.325  -0.187  1.00 10.00      A   
ATOM   4594  O   LYS A 485      -2.457  16.318  -1.404  1.00 10.00      A   
ATOM   4595  N   LEU A 486      -2.041  17.152   0.643  1.00 10.00      A   
ATOM   4596  HN  LEU A 486      -2.242  17.103   1.605  1.00 10.00      A   
ATOM   4597  CA  LEU A 486      -1.060  18.119   0.172  1.00 10.00      A   
ATOM   4598  CB  LEU A 486      -1.670  19.523   0.076  1.00 10.00      A   
ATOM   4599  CG  LEU A 486      -0.747  20.640  -0.426  1.00 10.00      A   
ATOM   4600  CD1 LEU A 486      -0.222  20.322  -1.817  1.00 10.00      A   
ATOM   4601  CD2 LEU A 486      -1.468  21.977  -0.423  1.00 10.00      A   
ATOM   4602  C   LEU A 486       0.162  18.122   1.084  1.00 10.00      A   
ATOM   4603  O   LEU A 486       0.095  18.569   2.233  1.00 10.00      A   
ATOM   4604  N   GLU A 487       1.273  17.610   0.573  1.00 10.00      A   
ATOM   4605  HN  GLU A 487       1.263  17.262  -0.344  1.00 10.00      A   
ATOM   4606  CA  GLU A 487       2.509  17.550   1.335  1.00 10.00      A   
ATOM   4607  CB  GLU A 487       2.898  16.097   1.635  1.00 10.00      A   
ATOM   4608  CG  GLU A 487       2.537  15.104   0.542  1.00 10.00      A   
ATOM   4609  CD  GLU A 487       2.455  13.685   1.062  1.00 10.00      A   
ATOM   4610  OE1 GLU A 487       3.513  13.065   1.279  1.00 10.00      A   
ATOM   4611  OE2 GLU A 487       1.330  13.186   1.272  1.00 10.00      A   
ATOM   4612  C   GLU A 487       3.632  18.285   0.614  1.00 10.00      A   
ATOM   4613  O   GLU A 487       3.993  17.944  -0.514  1.00 10.00      A   
ATOM   4614  N   ILE A 488       4.172  19.303   1.265  1.00 10.00      A   
ATOM   4615  HN  ILE A 488       3.844  19.528   2.167  1.00 10.00      A   
ATOM   4616  CA  ILE A 488       5.250  20.090   0.687  1.00 10.00      A   
ATOM   4617  CB  ILE A 488       4.788  21.522   0.329  1.00 10.00      A   
ATOM   4618  CG1 ILE A 488       3.997  22.145   1.485  1.00 10.00      A   
ATOM   4619  CG2 ILE A 488       3.956  21.517  -0.946  1.00 10.00      A   
ATOM   4620  CD1 ILE A 488       3.466  23.530   1.191  1.00 10.00      A   
ATOM   4621  C   ILE A 488       6.444  20.150   1.633  1.00 10.00      A   
ATOM   4622  O   ILE A 488       6.292  20.389   2.833  1.00 10.00      A   
ATOM   4623  N   ARG A 489       7.629  19.903   1.095  1.00 10.00      A   
ATOM   4624  HN  ARG A 489       7.686  19.693   0.135  1.00 10.00      A   
ATOM   4625  CA  ARG A 489       8.846  19.943   1.892  1.00 10.00      A   
ATOM   4626  CB  ARG A 489       9.437  18.543   2.095  1.00 10.00      A   
ATOM   4627  CG  ARG A 489      10.010  17.904   0.839  1.00 10.00      A   
ATOM   4628  CD  ARG A 489      11.121  16.922   1.177  1.00 10.00      A   
ATOM   4629  NE  ARG A 489      12.215  17.569   1.901  1.00 10.00      A   
ATOM   4630  HE  ARG A 489      12.237  18.553   1.903  1.00 10.00      A   
ATOM   4631  CZ  ARG A 489      13.170  16.915   2.555  1.00 10.00      A   
ATOM   4632  NH1 ARG A 489      13.180  15.590   2.584  1.00 10.00      A   
ATOM   4633 HH11 ARG A 489      12.433  15.051   2.092  1.00 10.00      A   
ATOM   4634 HH12 ARG A 489      13.938  15.076   3.095  1.00 10.00      A   
ATOM   4635  NH2 ARG A 489      14.111  17.600   3.189  1.00 10.00      A   
ATOM   4636 HH21 ARG A 489      14.868  17.103   3.710  1.00 10.00      A   
ATOM   4637 HH22 ARG A 489      14.100  18.652   3.166  1.00 10.00      A   
ATOM   4638  C   ARG A 489       9.877  20.873   1.269  1.00 10.00      A   
ATOM   4639  O   ARG A 489      10.076  20.864   0.048  1.00 10.00      A   
ATOM   4640  N   ASP A 490      10.517  21.679   2.115  1.00 10.00      A   
ATOM   4641  HN  ASP A 490      10.283  21.645   3.073  1.00 10.00      A   
ATOM   4642  CA  ASP A 490      11.543  22.619   1.673  1.00 10.00      A   
ATOM   4643  CB  ASP A 490      12.786  21.885   1.162  1.00 10.00      A   
ATOM   4644  CG  ASP A 490      13.643  21.341   2.285  1.00 10.00      A   
ATOM   4645  OD1 ASP A 490      14.526  22.078   2.777  1.00 10.00      A   
ATOM   4646  OD2 ASP A 490      13.443  20.172   2.681  1.00 10.00      A   
ATOM   4647  C   ASP A 490      11.003  23.569   0.614  1.00 10.00      A   
ATOM   4648  O   ASP A 490      11.349  23.470  -0.564  1.00 10.00      A   
ATOM   4649  N   CYS A 491      10.146  24.481   1.041  1.00 10.00      A   
ATOM   4650  HN  CYS A 491       9.913  24.507   1.994  1.00 10.00      A   
ATOM   4651  CA  CYS A 491       9.543  25.449   0.137  1.00 10.00      A   
ATOM   4652  CB  CYS A 491       8.115  25.015  -0.206  1.00 10.00      A   
ATOM   4653  SG  CYS A 491       7.988  23.378  -0.966  1.00 10.00      A   
ATOM   4654  HG  CYS A 491       9.044  22.671  -0.585  1.00 10.00      A   
ATOM   4655  C   CYS A 491       9.541  26.846   0.763  1.00 10.00      A   
ATOM   4656  O   CYS A 491       9.549  26.979   1.989  1.00 10.00      A   
ATOM   4657  N   PRO A 492       9.531  27.905  -0.069  1.00 10.00      A   
ATOM   4658  CA  PRO A 492       9.535  29.296   0.405  1.00 10.00      A   
ATOM   4659  CB  PRO A 492      10.017  30.068  -0.825  1.00 10.00      A   
ATOM   4660  CG  PRO A 492       9.514  29.274  -1.978  1.00 10.00      A   
ATOM   4661  CD  PRO A 492       9.533  27.831  -1.545  1.00 10.00      A   
ATOM   4662  C   PRO A 492       8.143  29.779   0.817  1.00 10.00      A   
ATOM   4663  O   PRO A 492       7.917  30.979   1.011  1.00 10.00      A   
ATOM   4664  N   PHE A 493       7.213  28.843   0.935  1.00 10.00      A   
ATOM   4665  HN  PHE A 493       7.453  27.912   0.760  1.00 10.00      A   
ATOM   4666  CA  PHE A 493       5.852  29.165   1.333  1.00 10.00      A   
ATOM   4667  CB  PHE A 493       4.910  28.003   1.018  1.00 10.00      A   
ATOM   4668  CG  PHE A 493       4.976  27.530  -0.407  1.00 10.00      A   
ATOM   4669  CD1 PHE A 493       4.941  26.177  -0.698  1.00 10.00      A   
ATOM   4670  CD2 PHE A 493       5.075  28.433  -1.452  1.00 10.00      A   
ATOM   4671  CE1 PHE A 493       5.003  25.731  -2.004  1.00 10.00      A   
ATOM   4672  CE2 PHE A 493       5.138  27.994  -2.762  1.00 10.00      A   
ATOM   4673  CZ  PHE A 493       5.101  26.641  -3.038  1.00 10.00      A   
ATOM   4674  C   PHE A 493       5.822  29.474   2.822  1.00 10.00      A   
ATOM   4675  O   PHE A 493       6.502  28.809   3.609  1.00 10.00      A   
ATOM   4676  N   GLY A 494       5.061  30.489   3.205  1.00 10.00      A   
ATOM   4677  HN  GLY A 494       4.538  30.991   2.536  1.00 10.00      A   
ATOM   4678  CA  GLY A 494       4.986  30.859   4.598  1.00 10.00      A   
ATOM   4679  C   GLY A 494       3.574  30.857   5.137  1.00 10.00      A   
ATOM   4680  O   GLY A 494       2.734  30.062   4.713  1.00 10.00      A   
ATOM   4681  N   ASP A 495       3.314  31.768   6.061  1.00 10.00      A   
ATOM   4682  HN  ASP A 495       4.028  32.391   6.325  1.00 10.00      A   
ATOM   4683  CA  ASP A 495       2.007  31.884   6.698  1.00 10.00      A   
ATOM   4684  CB  ASP A 495       2.161  32.346   8.151  1.00 10.00      A   
ATOM   4685  CG  ASP A 495       3.182  33.457   8.325  1.00 10.00      A   
ATOM   4686  OD1 ASP A 495       4.245  33.203   8.933  1.00 10.00      A   
ATOM   4687  OD2 ASP A 495       2.945  34.582   7.837  1.00 10.00      A   
ATOM   4688  C   ASP A 495       1.087  32.838   5.947  1.00 10.00      A   
ATOM   4689  O   ASP A 495      -0.102  32.936   6.250  1.00 10.00      A   
ATOM   4690  N   LYS A 496       1.627  33.523   4.954  1.00 10.00      A   
ATOM   4691  HN  LYS A 496       2.569  33.379   4.731  1.00 10.00      A   
ATOM   4692  CA  LYS A 496       0.843  34.479   4.181  1.00 10.00      A   
ATOM   4693  CB  LYS A 496       1.728  35.266   3.213  1.00 10.00      A   
ATOM   4694  CG  LYS A 496       2.903  35.968   3.874  1.00 10.00      A   
ATOM   4695  CD  LYS A 496       3.695  36.780   2.862  1.00 10.00      A   
ATOM   4696  CE  LYS A 496       5.137  36.967   3.306  1.00 10.00      A   
ATOM   4697  NZ  LYS A 496       5.860  35.669   3.400  1.00 10.00      A   
ATOM   4698  HZ1 LYS A 496       6.883  35.834   3.510  1.00 10.00      A   
ATOM   4699  HZ2 LYS A 496       5.705  35.100   2.538  1.00 10.00      A   
ATOM   4700  HZ3 LYS A 496       5.516  35.133   4.220  1.00 10.00      A   
ATOM   4701  C   LYS A 496      -0.291  33.794   3.430  1.00 10.00      A   
ATOM   4702  O   LYS A 496      -1.459  34.149   3.590  1.00 10.00      A   
ATOM   4703  N   ALA A 497       0.053  32.799   2.630  1.00 10.00      A   
ATOM   4704  HN  ALA A 497       1.003  32.550   2.558  1.00 10.00      A   
ATOM   4705  CA  ALA A 497      -0.941  32.073   1.851  1.00 10.00      A   
ATOM   4706  CB  ALA A 497      -0.283  31.373   0.675  1.00 10.00      A   
ATOM   4707  C   ALA A 497      -1.702  31.064   2.706  1.00 10.00      A   
ATOM   4708  O   ALA A 497      -2.860  30.749   2.430  1.00 10.00      A   
ATOM   4709  N   LEU A 498      -1.051  30.576   3.750  1.00 10.00      A   
ATOM   4710  HN  LEU A 498      -0.143  30.886   3.930  1.00 10.00      A   
ATOM   4711  CA  LEU A 498      -1.652  29.590   4.639  1.00 10.00      A   
ATOM   4712  CB  LEU A 498      -0.598  29.001   5.580  1.00 10.00      A   
ATOM   4713  CG  LEU A 498      -0.935  27.646   6.204  1.00 10.00      A   
ATOM   4714  CD1 LEU A 498      -1.241  26.624   5.125  1.00 10.00      A   
ATOM   4715  CD2 LEU A 498       0.203  27.166   7.091  1.00 10.00      A   
ATOM   4716  C   LEU A 498      -2.812  30.175   5.440  1.00 10.00      A   
ATOM   4717  O   LEU A 498      -3.912  29.621   5.454  1.00 10.00      A   
ATOM   4718  N   LEU A 499      -2.572  31.308   6.089  1.00 10.00      A   
ATOM   4719  HN  LEU A 499      -1.681  31.716   6.034  1.00 10.00      A   
ATOM   4720  CA  LEU A 499      -3.597  31.958   6.896  1.00 10.00      A   
ATOM   4721  CB  LEU A 499      -2.982  33.072   7.754  1.00 10.00      A   
ATOM   4722  CG  LEU A 499      -2.167  32.616   8.970  1.00 10.00      A   
ATOM   4723  CD1 LEU A 499      -1.353  33.769   9.537  1.00 10.00      A   
ATOM   4724  CD2 LEU A 499      -3.085  32.036  10.036  1.00 10.00      A   
ATOM   4725  C   LEU A 499      -4.726  32.515   6.036  1.00 10.00      A   
ATOM   4726  O   LEU A 499      -5.793  32.849   6.543  1.00 10.00      A   
ATOM   4727  N   ALA A 500      -4.485  32.611   4.738  1.00 10.00      A   
ATOM   4728  HN  ALA A 500      -3.612  32.326   4.391  1.00 10.00      A   
ATOM   4729  CA  ALA A 500      -5.480  33.134   3.814  1.00 10.00      A   
ATOM   4730  CB  ALA A 500      -4.806  33.970   2.744  1.00 10.00      A   
ATOM   4731  C   ALA A 500      -6.290  32.011   3.175  1.00 10.00      A   
ATOM   4732  O   ALA A 500      -7.126  32.252   2.304  1.00 10.00      A   
ATOM   4733  N   ASN A 501      -6.034  30.783   3.601  1.00 10.00      A   
ATOM   4734  HN  ASN A 501      -5.352  30.646   4.294  1.00 10.00      A   
ATOM   4735  CA  ASN A 501      -6.745  29.628   3.065  1.00 10.00      A   
ATOM   4736  CB  ASN A 501      -5.905  28.912   2.006  1.00 10.00      A   
ATOM   4737  CG  ASN A 501      -6.148  29.445   0.608  1.00 10.00      A   
ATOM   4738  OD1 ASN A 501      -7.105  29.053  -0.064  1.00 10.00      A   
ATOM   4739  ND2 ASN A 501      -5.278  30.331   0.154  1.00 10.00      A   
ATOM   4740 HD21 ASN A 501      -4.532  30.589   0.739  1.00 10.00      A   
ATOM   4741 HD22 ASN A 501      -5.410  30.691  -0.751  1.00 10.00      A   
ATOM   4742  C   ASN A 501      -7.132  28.664   4.178  1.00 10.00      A   
ATOM   4743  O   ASN A 501      -7.127  27.446   3.996  1.00 10.00      A   
ATOM   4744  N   ALA A 502      -7.497  29.223   5.322  1.00 10.00      A   
ATOM   4745  HN  ALA A 502      -7.529  30.201   5.384  1.00 10.00      A   
ATOM   4746  CA  ALA A 502      -7.882  28.428   6.478  1.00 10.00      A   
ATOM   4747  CB  ALA A 502      -8.075  29.328   7.689  1.00 10.00      A   
ATOM   4748  C   ALA A 502      -9.156  27.634   6.192  1.00 10.00      A   
ATOM   4749  O   ALA A 502      -9.271  26.472   6.577  1.00 10.00      A   
ATOM   4750  N   SER A 503     -10.094  28.256   5.488  1.00 10.00      A   
ATOM   4751  HN  SER A 503      -9.928  29.173   5.172  1.00 10.00      A   
ATOM   4752  CA  SER A 503     -11.360  27.611   5.156  1.00 10.00      A   
ATOM   4753  CB  SER A 503     -12.313  28.631   4.538  1.00 10.00      A   
ATOM   4754  OG  SER A 503     -11.611  29.525   3.686  1.00 10.00      A   
ATOM   4755  HG  SER A 503     -11.527  30.384   4.121  1.00 10.00      A   
ATOM   4756  C   SER A 503     -11.144  26.437   4.199  1.00 10.00      A   
ATOM   4757  O   SER A 503     -11.875  25.442   4.229  1.00 10.00      A   
ATOM   4758  N   LYS A 504     -10.124  26.559   3.362  1.00 10.00      A   
ATOM   4759  HN  LYS A 504      -9.578  27.374   3.396  1.00 10.00      A   
ATOM   4760  CA  LYS A 504      -9.794  25.518   2.394  1.00 10.00      A   
ATOM   4761  CB  LYS A 504      -8.755  26.029   1.388  1.00 10.00      A   
ATOM   4762  CG  LYS A 504      -8.252  24.984   0.401  1.00 10.00      A   
ATOM   4763  CD  LYS A 504      -9.365  24.502  -0.518  1.00 10.00      A   
ATOM   4764  CE  LYS A 504      -8.841  23.534  -1.564  1.00 10.00      A   
ATOM   4765  NZ  LYS A 504      -9.916  23.096  -2.492  1.00 10.00      A   
ATOM   4766  HZ1 LYS A 504     -10.584  23.878  -2.655  1.00 10.00      A   
ATOM   4767  HZ2 LYS A 504     -10.434  22.284  -2.092  1.00 10.00      A   
ATOM   4768  HZ3 LYS A 504      -9.508  22.810  -3.407  1.00 10.00      A   
ATOM   4769  C   LYS A 504      -9.276  24.272   3.102  1.00 10.00      A   
ATOM   4770  O   LYS A 504      -9.596  23.151   2.711  1.00 10.00      A   
ATOM   4771  N   LEU A 505      -8.508  24.481   4.166  1.00 10.00      A   
ATOM   4772  HN  LEU A 505      -8.318  25.402   4.439  1.00 10.00      A   
ATOM   4773  CA  LEU A 505      -7.932  23.382   4.940  1.00 10.00      A   
ATOM   4774  CB  LEU A 505      -6.984  23.922   6.014  1.00 10.00      A   
ATOM   4775  CG  LEU A 505      -5.883  24.865   5.525  1.00 10.00      A   
ATOM   4776  CD1 LEU A 505      -5.047  25.362   6.693  1.00 10.00      A   
ATOM   4777  CD2 LEU A 505      -5.010  24.187   4.478  1.00 10.00      A   
ATOM   4778  C   LEU A 505      -9.009  22.507   5.574  1.00 10.00      A   
ATOM   4779  O   LEU A 505      -8.798  21.314   5.791  1.00 10.00      A   
ATOM   4780  N   GLU A 506     -10.166  23.096   5.862  1.00 10.00      A   
ATOM   4781  HN  GLU A 506     -10.279  24.052   5.673  1.00 10.00      A   
ATOM   4782  CA  GLU A 506     -11.269  22.354   6.464  1.00 10.00      A   
ATOM   4783  CB  GLU A 506     -12.316  23.317   7.029  1.00 10.00      A   
ATOM   4784  CG  GLU A 506     -13.295  22.678   8.004  1.00 10.00      A   
ATOM   4785  CD  GLU A 506     -14.282  23.674   8.579  1.00 10.00      A   
ATOM   4786  OE1 GLU A 506     -15.448  23.692   8.128  1.00 10.00      A   
ATOM   4787  OE2 GLU A 506     -13.895  24.448   9.478  1.00 10.00      A   
ATOM   4788  C   GLU A 506     -11.898  21.412   5.437  1.00 10.00      A   
ATOM   4789  O   GLU A 506     -12.610  20.468   5.783  1.00 10.00      A   
ATOM   4790  N   THR A 507     -11.618  21.667   4.170  1.00 10.00      A   
ATOM   4791  HN  THR A 507     -11.034  22.424   3.950  1.00 10.00      A   
ATOM   4792  CA  THR A 507     -12.143  20.846   3.097  1.00 10.00      A   
ATOM   4793  CB  THR A 507     -12.682  21.724   1.949  1.00 10.00      A   
ATOM   4794  OG1 THR A 507     -13.289  22.904   2.504  1.00 10.00      A   
ATOM   4795  HG1 THR A 507     -12.605  23.476   2.866  1.00 10.00      A   
ATOM   4796  CG2 THR A 507     -13.730  20.968   1.141  1.00 10.00      A   
ATOM   4797  C   THR A 507     -11.059  19.895   2.583  1.00 10.00      A   
ATOM   4798  O   THR A 507     -11.198  19.279   1.528  1.00 10.00      A   
ATOM   4799  N   MET A 508      -9.984  19.773   3.354  1.00 10.00      A   
ATOM   4800  HN  MET A 508      -9.945  20.270   4.198  1.00 10.00      A   
ATOM   4801  CA  MET A 508      -8.868  18.902   3.002  1.00 10.00      A   
ATOM   4802  CB  MET A 508      -7.590  19.719   2.795  1.00 10.00      A   
ATOM   4803  CG  MET A 508      -7.567  20.533   1.512  1.00 10.00      A   
ATOM   4804  SD  MET A 508      -6.019  21.427   1.275  1.00 10.00      A   
ATOM   4805  CE  MET A 508      -4.833  20.091   1.414  1.00 10.00      A   
ATOM   4806  C   MET A 508      -8.652  17.878   4.108  1.00 10.00      A   
ATOM   4807  O   MET A 508      -9.068  18.096   5.244  1.00 10.00      A   
ATOM   4808  N   ARG A 509      -8.006  16.768   3.780  1.00 10.00      A   
ATOM   4809  HN  ARG A 509      -7.682  16.652   2.862  1.00 10.00      A   
ATOM   4810  CA  ARG A 509      -7.756  15.723   4.759  1.00 10.00      A   
ATOM   4811  CB  ARG A 509      -7.457  14.387   4.068  1.00 10.00      A   
ATOM   4812  CG  ARG A 509      -7.240  13.232   5.032  1.00 10.00      A   
ATOM   4813  CD  ARG A 509      -6.470  12.094   4.381  1.00 10.00      A   
ATOM   4814  NE  ARG A 509      -7.329  11.230   3.574  1.00 10.00      A   
ATOM   4815  HE  ARG A 509      -8.295  11.426   3.576  1.00 10.00      A   
ATOM   4816  CZ  ARG A 509      -6.887  10.211   2.844  1.00 10.00      A   
ATOM   4817  NH1 ARG A 509      -5.603   9.906   2.809  1.00 10.00      A   
ATOM   4818 HH11 ARG A 509      -4.906  10.464   3.353  1.00 10.00      A   
ATOM   4819 HH12 ARG A 509      -5.279   9.093   2.226  1.00 10.00      A   
ATOM   4820  NH2 ARG A 509      -7.738   9.476   2.153  1.00 10.00      A   
ATOM   4821 HH21 ARG A 509      -8.765   9.685   2.177  1.00 10.00      A   
ATOM   4822 HH22 ARG A 509      -7.379   8.676   1.574  1.00 10.00      A   
ATOM   4823  C   ARG A 509      -6.609  16.111   5.684  1.00 10.00      A   
ATOM   4824  O   ARG A 509      -6.806  16.315   6.883  1.00 10.00      A   
ATOM   4825  N   SER A 510      -5.418  16.224   5.117  1.00 10.00      A   
ATOM   4826  HN  SER A 510      -5.327  16.076   4.156  1.00 10.00      A   
ATOM   4827  CA  SER A 510      -4.240  16.573   5.885  1.00 10.00      A   
ATOM   4828  CB  SER A 510      -3.527  15.303   6.357  1.00 10.00      A   
ATOM   4829  OG  SER A 510      -4.041  14.147   5.712  1.00 10.00      A   
ATOM   4830  HG  SER A 510      -3.676  13.361   6.139  1.00 10.00      A   
ATOM   4831  C   SER A 510      -3.284  17.444   5.076  1.00 10.00      A   
ATOM   4832  O   SER A 510      -3.189  17.318   3.854  1.00 10.00      A   
ATOM   4833  N   LEU A 511      -2.592  18.338   5.765  1.00 10.00      A   
ATOM   4834  HN  LEU A 511      -2.742  18.416   6.734  1.00 10.00      A   
ATOM   4835  CA  LEU A 511      -1.629  19.223   5.132  1.00 10.00      A   
ATOM   4836  CB  LEU A 511      -2.122  20.669   5.190  1.00 10.00      A   
ATOM   4837  CG  LEU A 511      -1.122  21.743   4.759  1.00 10.00      A   
ATOM   4838  CD1 LEU A 511      -0.917  21.726   3.253  1.00 10.00      A   
ATOM   4839  CD2 LEU A 511      -1.572  23.113   5.234  1.00 10.00      A   
ATOM   4840  C   LEU A 511      -0.281  19.105   5.830  1.00 10.00      A   
ATOM   4841  O   LEU A 511      -0.184  19.297   7.045  1.00 10.00      A   
ATOM   4842  N   TRP A 512       0.752  18.793   5.065  1.00 10.00      A   
ATOM   4843  HN  TRP A 512       0.611  18.669   4.099  1.00 10.00      A   
ATOM   4844  CA  TRP A 512       2.092  18.644   5.608  1.00 10.00      A   
ATOM   4845  CB  TRP A 512       2.639  17.246   5.289  1.00 10.00      A   
ATOM   4846  CG  TRP A 512       4.083  17.048   5.649  1.00 10.00      A   
ATOM   4847  CD1 TRP A 512       5.166  17.409   4.903  1.00 10.00      A   
ATOM   4848  CD2 TRP A 512       4.603  16.425   6.831  1.00 10.00      A   
ATOM   4849  NE1 TRP A 512       6.324  17.071   5.551  1.00 10.00      A   
ATOM   4850  HE1 TRP A 512       7.235  17.239   5.215  1.00 10.00      A   
ATOM   4851  CE2 TRP A 512       6.009  16.463   6.737  1.00 10.00      A   
ATOM   4852  CE3 TRP A 512       4.019  15.851   7.966  1.00 10.00      A   
ATOM   4853  CZ2 TRP A 512       6.838  15.943   7.727  1.00 10.00      A   
ATOM   4854  CZ3 TRP A 512       4.844  15.333   8.948  1.00 10.00      A   
ATOM   4855  CH2 TRP A 512       6.238  15.385   8.824  1.00 10.00      A   
ATOM   4856  C   TRP A 512       3.019  19.718   5.050  1.00 10.00      A   
ATOM   4857  O   TRP A 512       3.156  19.859   3.833  1.00 10.00      A   
ATOM   4858  N   MET A 513       3.651  20.473   5.941  1.00 10.00      A   
ATOM   4859  HN  MET A 513       3.491  20.322   6.898  1.00 10.00      A   
ATOM   4860  CA  MET A 513       4.575  21.526   5.539  1.00 10.00      A   
ATOM   4861  CB  MET A 513       3.926  22.905   5.683  1.00 10.00      A   
ATOM   4862  CG  MET A 513       2.736  23.147   4.773  1.00 10.00      A   
ATOM   4863  SD  MET A 513       2.152  24.852   4.839  1.00 10.00      A   
ATOM   4864  CE  MET A 513       3.554  25.719   4.136  1.00 10.00      A   
ATOM   4865  C   MET A 513       5.843  21.472   6.382  1.00 10.00      A   
ATOM   4866  O   MET A 513       5.834  21.855   7.557  1.00 10.00      A   
ATOM   4867  N   SER A 514       6.924  20.979   5.799  1.00 10.00      A   
ATOM   4868  HN  SER A 514       6.871  20.675   4.868  1.00 10.00      A   
ATOM   4869  CA  SER A 514       8.190  20.886   6.509  1.00 10.00      A   
ATOM   4870  CB  SER A 514       8.667  19.434   6.578  1.00 10.00      A   
ATOM   4871  OG  SER A 514       8.607  18.813   5.305  1.00 10.00      A   
ATOM   4872  HG  SER A 514       9.442  18.959   4.842  1.00 10.00      A   
ATOM   4873  C   SER A 514       9.246  21.775   5.861  1.00 10.00      A   
ATOM   4874  O   SER A 514       9.287  21.907   4.636  1.00 10.00      A   
ATOM   4875  N   SER A 515      10.074  22.400   6.694  1.00 10.00      A   
ATOM   4876  HN  SER A 515       9.952  22.271   7.661  1.00 10.00      A   
ATOM   4877  CA  SER A 515      11.147  23.282   6.228  1.00 10.00      A   
ATOM   4878  CB  SER A 515      12.226  22.486   5.488  1.00 10.00      A   
ATOM   4879  OG  SER A 515      12.576  21.314   6.213  1.00 10.00      A   
ATOM   4880  HG  SER A 515      12.504  21.491   7.158  1.00 10.00      A   
ATOM   4881  C   SER A 515      10.606  24.421   5.363  1.00 10.00      A   
ATOM   4882  O   SER A 515      11.118  24.702   4.275  1.00 10.00      A   
ATOM   4883  N   CYS A 516       9.561  25.066   5.859  1.00 10.00      A   
ATOM   4884  HN  CYS A 516       9.204  24.796   6.733  1.00 10.00      A   
ATOM   4885  CA  CYS A 516       8.939  26.176   5.164  1.00 10.00      A   
ATOM   4886  CB  CYS A 516       7.473  25.866   4.867  1.00 10.00      A   
ATOM   4887  SG  CYS A 516       7.223  24.399   3.841  1.00 10.00      A   
ATOM   4888  HG  CYS A 516       8.016  23.442   4.302  1.00 10.00      A   
ATOM   4889  C   CYS A 516       9.066  27.433   6.012  1.00 10.00      A   
ATOM   4890  O   CYS A 516       9.621  27.387   7.113  1.00 10.00      A   
ATOM   4891  N   SER A 517       8.535  28.545   5.519  1.00 10.00      A   
ATOM   4892  HN  SER A 517       8.050  28.509   4.664  1.00 10.00      A   
ATOM   4893  CA  SER A 517       8.622  29.813   6.226  1.00 10.00      A   
ATOM   4894  CB  SER A 517       8.760  30.970   5.228  1.00 10.00      A   
ATOM   4895  OG  SER A 517       9.844  30.756   4.339  1.00 10.00      A   
ATOM   4896  HG  SER A 517      10.125  29.836   4.398  1.00 10.00      A   
ATOM   4897  C   SER A 517       7.416  30.033   7.137  1.00 10.00      A   
ATOM   4898  O   SER A 517       6.958  31.161   7.316  1.00 10.00      A   
ATOM   4899  N   VAL A 518       6.907  28.951   7.709  1.00 10.00      A   
ATOM   4900  HN  VAL A 518       7.316  28.080   7.524  1.00 10.00      A   
ATOM   4901  CA  VAL A 518       5.763  29.026   8.611  1.00 10.00      A   
ATOM   4902  CB  VAL A 518       5.023  27.669   8.707  1.00 10.00      A   
ATOM   4903  CG1 VAL A 518       3.778  27.782   9.574  1.00 10.00      A   
ATOM   4904  CG2 VAL A 518       4.665  27.147   7.324  1.00 10.00      A   
ATOM   4905  C   VAL A 518       6.238  29.435  10.001  1.00 10.00      A   
ATOM   4906  O   VAL A 518       7.006  28.716  10.634  1.00 10.00      A   
ATOM   4907  N   SER A 519       5.794  30.594  10.463  1.00 10.00      A   
ATOM   4908  HN  SER A 519       5.182  31.130   9.913  1.00 10.00      A   
ATOM   4909  CA  SER A 519       6.184  31.089  11.771  1.00 10.00      A   
ATOM   4910  CB  SER A 519       5.995  32.601  11.825  1.00 10.00      A   
ATOM   4911  OG  SER A 519       4.672  32.962  11.464  1.00 10.00      A   
ATOM   4912  HG  SER A 519       4.608  33.032  10.494  1.00 10.00      A   
ATOM   4913  C   SER A 519       5.384  30.413  12.879  1.00 10.00      A   
ATOM   4914  O   SER A 519       4.283  29.903  12.645  1.00 10.00      A   
ATOM   4915  N   PHE A 520       5.943  30.407  14.086  1.00 10.00      A   
ATOM   4916  HN  PHE A 520       6.825  30.822  14.205  1.00 10.00      A   
ATOM   4917  CA  PHE A 520       5.281  29.803  15.238  1.00 10.00      A   
ATOM   4918  CB  PHE A 520       6.237  29.751  16.439  1.00 10.00      A   
ATOM   4919  CG  PHE A 520       5.686  29.023  17.635  1.00 10.00      A   
ATOM   4920  CD1 PHE A 520       5.152  27.750  17.504  1.00 10.00      A   
ATOM   4921  CD2 PHE A 520       5.694  29.615  18.887  1.00 10.00      A   
ATOM   4922  CE1 PHE A 520       4.638  27.084  18.598  1.00 10.00      A   
ATOM   4923  CE2 PHE A 520       5.184  28.954  19.986  1.00 10.00      A   
ATOM   4924  CZ  PHE A 520       4.652  27.688  19.841  1.00 10.00      A   
ATOM   4925  C   PHE A 520       4.016  30.584  15.587  1.00 10.00      A   
ATOM   4926  O   PHE A 520       3.022  30.014  16.042  1.00 10.00      A   
ATOM   4927  N   GLY A 521       4.059  31.893  15.349  1.00 10.00      A   
ATOM   4928  HN  GLY A 521       4.883  32.288  14.988  1.00 10.00      A   
ATOM   4929  CA  GLY A 521       2.919  32.744  15.625  1.00 10.00      A   
ATOM   4930  C   GLY A 521       1.720  32.371  14.779  1.00 10.00      A   
ATOM   4931  O   GLY A 521       0.581  32.427  15.240  1.00 10.00      A   
ATOM   4932  N   ALA A 522       1.979  31.972  13.541  1.00 10.00      A   
ATOM   4933  HN  ALA A 522       2.911  31.950  13.229  1.00 10.00      A   
ATOM   4934  CA  ALA A 522       0.915  31.577  12.629  1.00 10.00      A   
ATOM   4935  CB  ALA A 522       1.462  31.412  11.225  1.00 10.00      A   
ATOM   4936  C   ALA A 522       0.266  30.282  13.092  1.00 10.00      A   
ATOM   4937  O   ALA A 522      -0.924  30.054  12.872  1.00 10.00      A   
ATOM   4938  N   CYS A 523       1.057  29.442  13.746  1.00 10.00      A   
ATOM   4939  HN  CYS A 523       1.996  29.688  13.895  1.00 10.00      A   
ATOM   4940  CA  CYS A 523       0.571  28.168  14.248  1.00 10.00      A   
ATOM   4941  CB  CYS A 523       1.735  27.329  14.778  1.00 10.00      A   
ATOM   4942  SG  CYS A 523       3.082  27.099  13.590  1.00 10.00      A   
ATOM   4943  HG  CYS A 523       3.402  28.290  13.097  1.00 10.00      A   
ATOM   4944  C   CYS A 523      -0.481  28.386  15.331  1.00 10.00      A   
ATOM   4945  O   CYS A 523      -1.466  27.645  15.419  1.00 10.00      A   
ATOM   4946  N   LYS A 524      -0.281  29.422  16.137  1.00 10.00      A   
ATOM   4947  HN  LYS A 524       0.515  29.980  16.010  1.00 10.00      A   
ATOM   4948  CA  LYS A 524      -1.217  29.752  17.200  1.00 10.00      A   
ATOM   4949  CB  LYS A 524      -0.569  30.694  18.213  1.00 10.00      A   
ATOM   4950  CG  LYS A 524       0.538  30.072  19.041  1.00 10.00      A   
ATOM   4951  CD  LYS A 524       1.042  31.054  20.083  1.00 10.00      A   
ATOM   4952  CE  LYS A 524       2.139  30.445  20.934  1.00 10.00      A   
ATOM   4953  NZ  LYS A 524       2.649  31.403  21.945  1.00 10.00      A   
ATOM   4954  HZ1 LYS A 524       1.881  31.696  22.581  1.00 10.00      A   
ATOM   4955  HZ2 LYS A 524       3.039  32.250  21.475  1.00 10.00      A   
ATOM   4956  HZ3 LYS A 524       3.402  30.959  22.508  1.00 10.00      A   
ATOM   4957  C   LYS A 524      -2.456  30.415  16.613  1.00 10.00      A   
ATOM   4958  O   LYS A 524      -3.585  30.026  16.915  1.00 10.00      A   
ATOM   4959  N   LEU A 525      -2.228  31.413  15.760  1.00 10.00      A   
ATOM   4960  HN  LEU A 525      -1.298  31.671  15.569  1.00 10.00      A   
ATOM   4961  CA  LEU A 525      -3.309  32.152  15.116  1.00 10.00      A   
ATOM   4962  CB  LEU A 525      -2.735  33.223  14.182  1.00 10.00      A   
ATOM   4963  CG  LEU A 525      -3.740  34.208  13.580  1.00 10.00      A   
ATOM   4964  CD1 LEU A 525      -4.428  35.018  14.672  1.00 10.00      A   
ATOM   4965  CD2 LEU A 525      -3.055  35.125  12.575  1.00 10.00      A   
ATOM   4966  C   LEU A 525      -4.247  31.223  14.349  1.00 10.00      A   
ATOM   4967  O   LEU A 525      -5.467  31.361  14.420  1.00 10.00      A   
ATOM   4968  N   LEU A 526      -3.672  30.273  13.624  1.00 10.00      A   
ATOM   4969  HN  LEU A 526      -2.691  30.210  13.605  1.00 10.00      A   
ATOM   4970  CA  LEU A 526      -4.463  29.328  12.849  1.00 10.00      A   
ATOM   4971  CB  LEU A 526      -3.577  28.522  11.900  1.00 10.00      A   
ATOM   4972  CG  LEU A 526      -4.304  27.684  10.847  1.00 10.00      A   
ATOM   4973  CD1 LEU A 526      -5.179  28.562   9.962  1.00 10.00      A   
ATOM   4974  CD2 LEU A 526      -3.306  26.905  10.008  1.00 10.00      A   
ATOM   4975  C   LEU A 526      -5.261  28.399  13.757  1.00 10.00      A   
ATOM   4976  O   LEU A 526      -6.426  28.111  13.485  1.00 10.00      A   
ATOM   4977  N   GLY A 527      -4.637  27.957  14.847  1.00 10.00      A   
ATOM   4978  HN  GLY A 527      -3.719  28.251  15.027  1.00 10.00      A   
ATOM   4979  CA  GLY A 527      -5.302  27.062  15.781  1.00 10.00      A   
ATOM   4980  C   GLY A 527      -6.451  27.738  16.502  1.00 10.00      A   
ATOM   4981  O   GLY A 527      -7.454  27.105  16.830  1.00 10.00      A   
ATOM   4982  N   GLN A 528      -6.304  29.029  16.758  1.00 10.00      A   
ATOM   4983  HN  GLN A 528      -5.465  29.479  16.502  1.00 10.00      A   
ATOM   4984  CA  GLN A 528      -7.347  29.789  17.431  1.00 10.00      A   
ATOM   4985  CB  GLN A 528      -6.762  31.004  18.144  1.00 10.00      A   
ATOM   4986  CG  GLN A 528      -6.074  30.659  19.453  1.00 10.00      A   
ATOM   4987  CD  GLN A 528      -7.052  30.162  20.501  1.00 10.00      A   
ATOM   4988  OE1 GLN A 528      -8.201  30.602  20.552  1.00 10.00      A   
ATOM   4989  NE2 GLN A 528      -6.609  29.244  21.344  1.00 10.00      A   
ATOM   4990 HE21 GLN A 528      -5.684  28.934  21.251  1.00 10.00      A   
ATOM   4991 HE22 GLN A 528      -7.228  28.906  22.026  1.00 10.00      A   
ATOM   4992  C   GLN A 528      -8.441  30.210  16.459  1.00 10.00      A   
ATOM   4993  O   GLN A 528      -9.586  30.428  16.851  1.00 10.00      A   
ATOM   4994  N   LYS A 529      -8.082  30.332  15.190  1.00 10.00      A   
ATOM   4995  HN  LYS A 529      -7.148  30.167  14.940  1.00 10.00      A   
ATOM   4996  CA  LYS A 529      -9.038  30.719  14.165  1.00 10.00      A   
ATOM   4997  CB  LYS A 529      -8.321  31.321  12.956  1.00 10.00      A   
ATOM   4998  CG  LYS A 529      -9.260  31.848  11.884  1.00 10.00      A   
ATOM   4999  CD  LYS A 529      -8.576  31.930  10.528  1.00 10.00      A   
ATOM   5000  CE  LYS A 529      -9.546  32.395   9.451  1.00 10.00      A   
ATOM   5001  NZ  LYS A 529      -9.876  33.840   9.576  1.00 10.00      A   
ATOM   5002  HZ1 LYS A 529     -10.238  34.046  10.527  1.00 10.00      A   
ATOM   5003  HZ2 LYS A 529     -10.600  34.104   8.880  1.00 10.00      A   
ATOM   5004  HZ3 LYS A 529      -9.027  34.417   9.405  1.00 10.00      A   
ATOM   5005  C   LYS A 529      -9.876  29.521  13.730  1.00 10.00      A   
ATOM   5006  O   LYS A 529     -11.089  29.630  13.548  1.00 10.00      A   
ATOM   5007  N   MET A 530      -9.220  28.379  13.572  1.00 10.00      A   
ATOM   5008  HN  MET A 530      -8.251  28.353  13.754  1.00 10.00      A   
ATOM   5009  CA  MET A 530      -9.893  27.156  13.154  1.00 10.00      A   
ATOM   5010  CB  MET A 530      -9.252  26.597  11.874  1.00 10.00      A   
ATOM   5011  CG  MET A 530      -9.178  27.581  10.712  1.00 10.00      A   
ATOM   5012  SD  MET A 530     -10.778  27.898   9.941  1.00 10.00      A   
ATOM   5013  CE  MET A 530     -11.131  26.294   9.228  1.00 10.00      A   
ATOM   5014  C   MET A 530      -9.823  26.113  14.269  1.00 10.00      A   
ATOM   5015  O   MET A 530      -8.895  25.307  14.315  1.00 10.00      A   
ATOM   5016  N   PRO A 531     -10.809  26.105  15.181  1.00 10.00      A   
ATOM   5017  CA  PRO A 531     -10.837  25.165  16.310  1.00 10.00      A   
ATOM   5018  CB  PRO A 531     -11.947  25.719  17.205  1.00 10.00      A   
ATOM   5019  CG  PRO A 531     -12.850  26.447  16.269  1.00 10.00      A   
ATOM   5020  CD  PRO A 531     -11.972  27.010  15.184  1.00 10.00      A   
ATOM   5021  C   PRO A 531     -11.158  23.730  15.888  1.00 10.00      A   
ATOM   5022  O   PRO A 531     -10.975  22.786  16.661  1.00 10.00      A   
ATOM   5023  N   LYS A 532     -11.629  23.569  14.659  1.00 10.00      A   
ATOM   5024  HN  LYS A 532     -11.742  24.358  14.085  1.00 10.00      A   
ATOM   5025  CA  LYS A 532     -11.973  22.252  14.141  1.00 10.00      A   
ATOM   5026  CB  LYS A 532     -13.075  22.364  13.084  1.00 10.00      A   
ATOM   5027  CG  LYS A 532     -14.401  22.896  13.607  1.00 10.00      A   
ATOM   5028  CD  LYS A 532     -15.403  23.075  12.478  1.00 10.00      A   
ATOM   5029  CE  LYS A 532     -16.703  23.687  12.974  1.00 10.00      A   
ATOM   5030  NZ  LYS A 532     -17.634  23.980  11.852  1.00 10.00      A   
ATOM   5031  HZ1 LYS A 532     -17.673  23.170  11.199  1.00 10.00      A   
ATOM   5032  HZ2 LYS A 532     -17.315  24.821  11.328  1.00 10.00      A   
ATOM   5033  HZ3 LYS A 532     -18.593  24.161  12.215  1.00 10.00      A   
ATOM   5034  C   LYS A 532     -10.747  21.568  13.544  1.00 10.00      A   
ATOM   5035  O   LYS A 532     -10.757  20.366  13.270  1.00 10.00      A   
ATOM   5036  N   LEU A 533      -9.687  22.339  13.360  1.00 10.00      A   
ATOM   5037  HN  LEU A 533      -9.723  23.278  13.640  1.00 10.00      A   
ATOM   5038  CA  LEU A 533      -8.460  21.824  12.784  1.00 10.00      A   
ATOM   5039  CB  LEU A 533      -7.874  22.832  11.791  1.00 10.00      A   
ATOM   5040  CG  LEU A 533      -8.326  22.712  10.328  1.00 10.00      A   
ATOM   5041  CD1 LEU A 533      -9.838  22.829  10.202  1.00 10.00      A   
ATOM   5042  CD2 LEU A 533      -7.636  23.763   9.473  1.00 10.00      A   
ATOM   5043  C   LEU A 533      -7.444  21.517  13.872  1.00 10.00      A   
ATOM   5044  O   LEU A 533      -7.244  22.308  14.791  1.00 10.00      A   
ATOM   5045  N   ASN A 534      -6.810  20.363  13.759  1.00 10.00      A   
ATOM   5046  HN  ASN A 534      -7.013  19.779  12.993  1.00 10.00      A   
ATOM   5047  CA  ASN A 534      -5.809  19.940  14.725  1.00 10.00      A   
ATOM   5048  CB  ASN A 534      -5.912  18.431  14.973  1.00 10.00      A   
ATOM   5049  CG  ASN A 534      -5.014  17.936  16.093  1.00 10.00      A   
ATOM   5050  OD1 ASN A 534      -5.387  17.961  17.264  1.00 10.00      A   
ATOM   5051  ND2 ASN A 534      -3.830  17.470  15.735  1.00 10.00      A   
ATOM   5052 HD21 ASN A 534      -3.603  17.477  14.783  1.00 10.00      A   
ATOM   5053 HD22 ASN A 534      -3.234  17.116  16.436  1.00 10.00      A   
ATOM   5054  C   ASN A 534      -4.421  20.304  14.216  1.00 10.00      A   
ATOM   5055  O   ASN A 534      -3.857  19.610  13.365  1.00 10.00      A   
ATOM   5056  N   VAL A 535      -3.891  21.410  14.717  1.00 10.00      A   
ATOM   5057  HN  VAL A 535      -4.399  21.918  15.385  1.00 10.00      A   
ATOM   5058  CA  VAL A 535      -2.575  21.887  14.314  1.00 10.00      A   
ATOM   5059  CB  VAL A 535      -2.512  23.430  14.303  1.00 10.00      A   
ATOM   5060  CG1 VAL A 535      -1.221  23.911  13.658  1.00 10.00      A   
ATOM   5061  CG2 VAL A 535      -3.718  24.019  13.590  1.00 10.00      A   
ATOM   5062  C   VAL A 535      -1.510  21.359  15.265  1.00 10.00      A   
ATOM   5063  O   VAL A 535      -1.398  21.820  16.402  1.00 10.00      A   
ATOM   5064  N   GLU A 536      -0.732  20.395  14.803  1.00 10.00      A   
ATOM   5065  HN  GLU A 536      -0.857  20.067  13.880  1.00 10.00      A   
ATOM   5066  CA  GLU A 536       0.311  19.813  15.622  1.00 10.00      A   
ATOM   5067  CB  GLU A 536       0.229  18.286  15.612  1.00 10.00      A   
ATOM   5068  CG  GLU A 536      -0.736  17.723  16.645  1.00 10.00      A   
ATOM   5069  CD  GLU A 536      -0.842  16.212  16.590  1.00 10.00      A   
ATOM   5070  OE1 GLU A 536       0.121  15.556  16.145  1.00 10.00      A   
ATOM   5071  OE2 GLU A 536      -1.890  15.671  16.994  1.00 10.00      A   
ATOM   5072  C   GLU A 536       1.689  20.289  15.180  1.00 10.00      A   
ATOM   5073  O   GLU A 536       2.087  20.109  14.027  1.00 10.00      A   
ATOM   5074  N   VAL A 537       2.396  20.911  16.110  1.00 10.00      A   
ATOM   5075  HN  VAL A 537       2.001  21.035  17.001  1.00 10.00      A   
ATOM   5076  CA  VAL A 537       3.733  21.423  15.862  1.00 10.00      A   
ATOM   5077  CB  VAL A 537       4.031  22.629  16.781  1.00 10.00      A   
ATOM   5078  CG1 VAL A 537       5.473  23.100  16.633  1.00 10.00      A   
ATOM   5079  CG2 VAL A 537       3.061  23.764  16.502  1.00 10.00      A   
ATOM   5080  C   VAL A 537       4.761  20.331  16.119  1.00 10.00      A   
ATOM   5081  O   VAL A 537       4.884  19.839  17.240  1.00 10.00      A   
ATOM   5082  N   ILE A 538       5.479  19.949  15.075  1.00 10.00      A   
ATOM   5083  HN  ILE A 538       5.326  20.385  14.211  1.00 10.00      A   
ATOM   5084  CA  ILE A 538       6.503  18.916  15.176  1.00 10.00      A   
ATOM   5085  CB  ILE A 538       6.413  17.901  14.012  1.00 10.00      A   
ATOM   5086  CG1 ILE A 538       4.948  17.571  13.704  1.00 10.00      A   
ATOM   5087  CG2 ILE A 538       7.181  16.631  14.355  1.00 10.00      A   
ATOM   5088  CD1 ILE A 538       4.745  16.800  12.418  1.00 10.00      A   
ATOM   5089  C   ILE A 538       7.881  19.570  15.164  1.00 10.00      A   
ATOM   5090  O   ILE A 538       8.516  19.699  14.109  1.00 10.00      A   
ATOM   5091  N   ASP A 539       8.340  19.975  16.337  1.00 10.00      A   
ATOM   5092  HN  ASP A 539       7.809  19.802  17.147  1.00 10.00      A   
ATOM   5093  CA  ASP A 539       9.620  20.649  16.462  1.00 10.00      A   
ATOM   5094  CB  ASP A 539       9.392  22.064  16.982  1.00 10.00      A   
ATOM   5095  CG  ASP A 539      10.555  22.969  16.684  1.00 10.00      A   
ATOM   5096  OD1 ASP A 539      10.500  23.700  15.670  1.00 10.00      A   
ATOM   5097  OD2 ASP A 539      11.526  22.952  17.461  1.00 10.00      A   
ATOM   5098  C   ASP A 539      10.561  19.899  17.398  1.00 10.00      A   
ATOM   5099  O   ASP A 539      10.132  19.362  18.418  1.00 10.00      A   
ATOM   5100  N   GLU A 540      11.842  19.870  17.055  1.00 10.00      A   
ATOM   5101  HN  GLU A 540      12.132  20.325  16.225  1.00 10.00      A   
ATOM   5102  CA  GLU A 540      12.832  19.176  17.872  1.00 10.00      A   
ATOM   5103  CB  GLU A 540      13.527  18.067  17.079  1.00 10.00      A   
ATOM   5104  CG  GLU A 540      13.212  16.666  17.579  1.00 10.00      A   
ATOM   5105  CD  GLU A 540      13.603  16.463  19.030  1.00 10.00      A   
ATOM   5106  OE1 GLU A 540      14.791  16.175  19.297  1.00 10.00      A   
ATOM   5107  OE2 GLU A 540      12.727  16.585  19.912  1.00 10.00      A   
ATOM   5108  C   GLU A 540      13.860  20.128  18.483  1.00 10.00      A   
ATOM   5109  O   GLU A 540      14.910  19.697  18.962  1.00 10.00      A   
ATOM   5110  N   ARG A 541      13.564  21.419  18.474  1.00 10.00      A   
ATOM   5111  HN  ARG A 541      12.713  21.722  18.076  1.00 10.00      A   
ATOM   5112  CA  ARG A 541      14.471  22.407  19.048  1.00 10.00      A   
ATOM   5113  CB  ARG A 541      14.463  23.703  18.224  1.00 10.00      A   
ATOM   5114  CG  ARG A 541      14.877  23.531  16.771  1.00 10.00      A   
ATOM   5115  CD  ARG A 541      13.823  24.084  15.822  1.00 10.00      A   
ATOM   5116  NE  ARG A 541      14.036  25.489  15.476  1.00 10.00      A   
ATOM   5117  HE  ARG A 541      14.949  25.846  15.576  1.00 10.00      A   
ATOM   5118  CZ  ARG A 541      13.076  26.304  15.032  1.00 10.00      A   
ATOM   5119  NH1 ARG A 541      11.828  25.866  14.888  1.00 10.00      A   
ATOM   5120 HH11 ARG A 541      11.579  24.870  15.129  1.00 10.00      A   
ATOM   5121 HH12 ARG A 541      11.089  26.509  14.534  1.00 10.00      A   
ATOM   5122  NH2 ARG A 541      13.362  27.558  14.718  1.00 10.00      A   
ATOM   5123 HH21 ARG A 541      12.617  28.199  14.369  1.00 10.00      A   
ATOM   5124 HH22 ARG A 541      14.342  27.913  14.815  1.00 10.00      A   
ATOM   5125  C   ARG A 541      14.060  22.712  20.483  1.00 10.00      A   
ATOM   5126  O   ARG A 541      14.564  23.649  21.108  1.00 10.00      A   
ATOM   5127  N   GLY A 542      13.137  21.912  20.997  1.00 10.00      A   
ATOM   5128  HN  GLY A 542      12.774  21.184  20.448  1.00 10.00      A   
ATOM   5129  CA  GLY A 542      12.652  22.106  22.342  1.00 10.00      A   
ATOM   5130  C   GLY A 542      11.392  22.937  22.338  1.00 10.00      A   
ATOM   5131  O   GLY A 542      10.682  22.968  21.335  1.00 10.00      A   
ATOM   5132  N   ALA A 543      11.115  23.617  23.445  1.00 10.00      A   
ATOM   5133  HN  ALA A 543      11.726  23.554  24.207  1.00 10.00      A   
ATOM   5134  CA  ALA A 543       9.930  24.456  23.555  1.00 10.00      A   
ATOM   5135  CB  ALA A 543       9.709  24.882  25.001  1.00 10.00      A   
ATOM   5136  C   ALA A 543      10.061  25.679  22.655  1.00 10.00      A   
ATOM   5137  O   ALA A 543      10.906  26.545  22.892  1.00 10.00      A   
ATOM   5138  N   PRO A 544       9.211  25.774  21.620  1.00 10.00      A   
ATOM   5139  CA  PRO A 544       9.234  26.891  20.669  1.00 10.00      A   
ATOM   5140  CB  PRO A 544       8.206  26.484  19.603  1.00 10.00      A   
ATOM   5141  CG  PRO A 544       7.956  25.030  19.828  1.00 10.00      A   
ATOM   5142  CD  PRO A 544       8.159  24.803  21.293  1.00 10.00      A   
ATOM   5143  C   PRO A 544       8.819  28.201  21.331  1.00 10.00      A   
ATOM   5144  O   PRO A 544       9.049  29.284  20.794  1.00 10.00      A   
ATOM   5145  N   ASP A 545       8.213  28.085  22.508  1.00 10.00      A   
ATOM   5146  HN  ASP A 545       8.064  27.190  22.872  1.00 10.00      A   
ATOM   5147  CA  ASP A 545       7.758  29.244  23.271  1.00 10.00      A   
ATOM   5148  CB  ASP A 545       6.871  28.782  24.437  1.00 10.00      A   
ATOM   5149  CG  ASP A 545       6.402  29.919  25.328  1.00 10.00      A   
ATOM   5150  OD1 ASP A 545       7.092  30.227  26.319  1.00 10.00      A   
ATOM   5151  OD2 ASP A 545       5.340  30.508  25.040  1.00 10.00      A   
ATOM   5152  C   ASP A 545       8.943  30.056  23.795  1.00 10.00      A   
ATOM   5153  O   ASP A 545       8.831  31.256  24.040  1.00 10.00      A   
ATOM   5154  N   SER A 546      10.091  29.402  23.930  1.00 10.00      A   
ATOM   5155  HN  SER A 546      10.134  28.456  23.680  1.00 10.00      A   
ATOM   5156  CA  SER A 546      11.295  30.050  24.435  1.00 10.00      A   
ATOM   5157  CB  SER A 546      12.234  28.997  25.030  1.00 10.00      A   
ATOM   5158  OG  SER A 546      11.504  28.033  25.782  1.00 10.00      A   
ATOM   5159  HG  SER A 546      11.903  27.159  25.658  1.00 10.00      A   
ATOM   5160  C   SER A 546      12.009  30.876  23.353  1.00 10.00      A   
ATOM   5161  O   SER A 546      13.126  31.360  23.559  1.00 10.00      A   
ATOM   5162  N   ARG A 547      11.362  31.033  22.204  1.00 10.00      A   
ATOM   5163  HN  ARG A 547      10.476  30.626  22.097  1.00 10.00      A   
ATOM   5164  CA  ARG A 547      11.918  31.806  21.101  1.00 10.00      A   
ATOM   5165  CB  ARG A 547      12.515  30.878  20.040  1.00 10.00      A   
ATOM   5166  CG  ARG A 547      13.790  30.167  20.466  1.00 10.00      A   
ATOM   5167  CD  ARG A 547      14.426  29.421  19.300  1.00 10.00      A
[truncated: 221,457 more chars]
