# Supplementary material for: Flexibility of intrinsically disordered degrons in AUX/IAA proteins reinforces auxin co-receptor assemblies
Source: Nat Commun. 2020 May 8;11:2277. doi: 10.1038/s41467-020-16147-2 (PMC7210949; doi:10.1038/s41467-020-16147-2)
Supplement: Supplementary file 11 — Supplementary Data 8 [file 41467_2020_16147_MOESM11_ESM.gz › disvis_haddock_files/IAA07/cluster8_4.pdb]

REMARK FILENAME="complex_49w.pdb0"
REMARK ===============================================================
REMARK HADDOCK run for complex
REMARK initial structure: complex_49.pdb
REMARK final NOE weights: unambig 50 amb: 50
REMARK ===============================================================
REMARK            total,bonds,angles,improper,dihe,vdw,elec,air,cdih,coup,rdcs,vean,dani,xpcs,rg
REMARK energies: -5.89956, 0, 0, 0, 0, -59.707, -195.887, 249.695, 0, 0, 0, 0, 0, 0, 0
REMARK ===============================================================
REMARK            bonds,angles,impropers,dihe,air,cdih,coup,rdcs,vean,dani,xpcs
REMARK rms-dev.: 0,0,0,0,0.605942,0,0, 0, 0, 0, 0
REMARK ===============================================================
REMARK               air,cdih,coup,rdcs,vean,dani,xpcs
REMARK               >0.3,>5,>1,>0,>5,>0.2,>0.2
REMARK violations.: 10, 0, 0, 0, 0, 0, 0
REMARK ===============================================================
REMARK                        CVpartition#,violations,rms
REMARK AIRs cross-validation: 2, 27, 1.99757
REMARK ===============================================================
REMARK NCS energy: 0
REMARK ===============================================================
REMARK Symmetry energy: 0
REMARK ===============================================================
REMARK Desolvation energy: 58.2348
REMARK Internal energy free molecules: -22792.8
REMARK Internal energy complex: -33800.7
REMARK Binding energy: -11205.2
REMARK ===============================================================
REMARK buried surface area: 2231.6
REMARK ===============================================================
REMARK water - chain1: 0 0 0
REMARK water - chain2: 0 0 0
REMARK water - chain3: 0 0 0
REMARK water - chain4: 0 0 0
REMARK water - chain5: 0 0 0
REMARK water - chain6: 0 0 0
REMARK ===============================================================
REMARK water - water: 0 0 0
REMARK ===============================================================
REMARK DATE:10-Dec-2019  16:07:44       created by user: enm009
REMARK VERSION:1.3U
ATOM      1  N   PHE A   9     -41.647  -2.296  -4.531  1.00 10.00      A   
ATOM      2  HN  PHE A   9     -41.434  -2.523  -5.463  1.00 10.00      A   
ATOM      3  CA  PHE A   9     -41.499  -0.914  -4.100  1.00 10.00      A   
ATOM      4  CB  PHE A   9     -40.661  -0.842  -2.817  1.00 10.00      A   
ATOM      5  CG  PHE A   9     -41.466  -0.969  -1.549  1.00 10.00      A   
ATOM      6  CD1 PHE A   9     -41.139  -0.221  -0.429  1.00 10.00      A   
ATOM      7  CD2 PHE A   9     -42.552  -1.829  -1.478  1.00 10.00      A   
ATOM      8  CE1 PHE A   9     -41.878  -0.330   0.736  1.00 10.00      A   
ATOM      9  CE2 PHE A   9     -43.295  -1.944  -0.319  1.00 10.00      A   
ATOM     10  CZ  PHE A   9     -42.957  -1.193   0.789  1.00 10.00      A   
ATOM     11  C   PHE A   9     -40.855  -0.085  -5.204  1.00 10.00      A   
ATOM     12  O   PHE A   9     -40.130  -0.625  -6.045  1.00 10.00      A   
ATOM     13  N   PRO A  10     -41.134   1.232  -5.232  1.00 10.00      A   
ATOM     14  CA  PRO A  10     -40.580   2.145  -6.239  1.00 10.00      A   
ATOM     15  CB  PRO A  10     -41.040   3.526  -5.764  1.00 10.00      A   
ATOM     16  CG  PRO A  10     -42.255   3.259  -4.948  1.00 10.00      A   
ATOM     17  CD  PRO A  10     -42.026   1.931  -4.287  1.00 10.00      A   
ATOM     18  C   PRO A  10     -39.059   2.087  -6.284  1.00 10.00      A   
ATOM     19  O   PRO A  10     -38.383   2.338  -5.285  1.00 10.00      A   
ATOM     20  N   GLU A  11     -38.536   1.767  -7.460  1.00 10.00      A   
ATOM     21  HN  GLU A  11     -39.149   1.589  -8.211  1.00 10.00      A   
ATOM     22  CA  GLU A  11     -37.096   1.653  -7.690  1.00 10.00      A   
ATOM     23  CB  GLU A  11     -36.797   1.283  -9.151  1.00 10.00      A   
ATOM     24  CG  GLU A  11     -37.829   1.770 -10.162  1.00 10.00      A   
ATOM     25  CD  GLU A  11     -39.027   0.846 -10.269  1.00 10.00      A   
ATOM     26  OE1 GLU A  11     -40.031   1.077  -9.556  1.00 10.00      A   
ATOM     27  OE2 GLU A  11     -38.967  -0.123 -11.048  1.00 10.00      A   
ATOM     28  C   GLU A  11     -36.342   2.919  -7.298  1.00 10.00      A   
ATOM     29  O   GLU A  11     -35.198   2.853  -6.851  1.00 10.00      A   
ATOM     30  N   GLU A  12     -36.987   4.069  -7.455  1.00 10.00      A   
ATOM     31  HN  GLU A  12     -37.895   4.060  -7.814  1.00 10.00      A   
ATOM     32  CA  GLU A  12     -36.369   5.343  -7.112  1.00 10.00      A   
ATOM     33  CB  GLU A  12     -37.242   6.516  -7.557  1.00 10.00      A   
ATOM     34  CG  GLU A  12     -38.672   6.468  -7.051  1.00 10.00      A   
ATOM     35  CD  GLU A  12     -39.467   7.688  -7.466  1.00 10.00      A   
ATOM     36  OE1 GLU A  12     -39.330   8.746  -6.813  1.00 10.00      A   
ATOM     37  OE2 GLU A  12     -40.234   7.596  -8.445  1.00 10.00      A   
ATOM     38  C   GLU A  12     -36.052   5.423  -5.618  1.00 10.00      A   
ATOM     39  O   GLU A  12     -35.081   6.064  -5.213  1.00 10.00      A   
ATOM     40  N   VAL A  13     -36.867   4.755  -4.806  1.00 10.00      A   
ATOM     41  HN  VAL A  13     -37.619   4.253  -5.185  1.00 10.00      A   
ATOM     42  CA  VAL A  13     -36.654   4.734  -3.365  1.00 10.00      A   
ATOM     43  CB  VAL A  13     -37.931   4.384  -2.580  1.00 10.00      A   
ATOM     44  CG1 VAL A  13     -37.770   4.758  -1.112  1.00 10.00      A   
ATOM     45  CG2 VAL A  13     -39.142   5.076  -3.183  1.00 10.00      A   
ATOM     46  C   VAL A  13     -35.562   3.709  -3.043  1.00 10.00      A   
ATOM     47  O   VAL A  13     -34.675   3.964  -2.227  1.00 10.00      A   
ATOM     48  N   LEU A  14     -35.618   2.557  -3.724  1.00 10.00      A   
ATOM     49  HN  LEU A  14     -36.348   2.422  -4.369  1.00 10.00      A   
ATOM     50  CA  LEU A  14     -34.633   1.485  -3.535  1.00 10.00      A   
ATOM     51  CB  LEU A  14     -34.992   0.279  -4.410  1.00 10.00      A   
ATOM     52  CG  LEU A  14     -36.393  -0.305  -4.206  1.00 10.00      A   
ATOM     53  CD1 LEU A  14     -36.690  -1.367  -5.253  1.00 10.00      A   
ATOM     54  CD2 LEU A  14     -36.532  -0.880  -2.805  1.00 10.00      A   
ATOM     55  C   LEU A  14     -33.238   1.987  -3.877  1.00 10.00      A   
ATOM     56  O   LEU A  14     -32.263   1.687  -3.184  1.00 10.00      A   
ATOM     57  N   GLU A  15     -33.162   2.771  -4.942  1.00 10.00      A   
ATOM     58  HN  GLU A  15     -33.979   2.963  -5.449  1.00 10.00      A   
ATOM     59  CA  GLU A  15     -31.910   3.350  -5.396  1.00 10.00      A   
ATOM     60  CB  GLU A  15     -32.174   4.195  -6.645  1.00 10.00      A   
ATOM     61  CG  GLU A  15     -30.991   5.016  -7.131  1.00 10.00      A   
ATOM     62  CD  GLU A  15     -31.378   5.948  -8.259  1.00 10.00      A   
ATOM     63  OE1 GLU A  15     -31.824   7.081  -7.975  1.00 10.00      A   
ATOM     64  OE2 GLU A  15     -31.248   5.550  -9.434  1.00 10.00      A   
ATOM     65  C   GLU A  15     -31.294   4.206  -4.293  1.00 10.00      A   
ATOM     66  O   GLU A  15     -30.086   4.174  -4.071  1.00 10.00      A   
ATOM     67  N   HIS A  16     -32.140   4.934  -3.577  1.00 10.00      A   
ATOM     68  HN  HIS A  16     -33.098   4.883  -3.767  1.00 10.00      A   
ATOM     69  CA  HIS A  16     -31.675   5.795  -2.501  1.00 10.00      A   
ATOM     70  CB  HIS A  16     -32.755   6.804  -2.107  1.00 10.00      A   
ATOM     71  CG  HIS A  16     -32.220   7.993  -1.373  1.00 10.00      A   
ATOM     72  ND1 HIS A  16     -31.316   8.843  -1.959  1.00 10.00      A   
ATOM     73  CD2 HIS A  16     -32.487   8.422  -0.116  1.00 10.00      A   
ATOM     74  CE1 HIS A  16     -31.049   9.767  -1.055  1.00 10.00      A   
ATOM     75  NE2 HIS A  16     -31.736   9.551   0.073  1.00 10.00      A   
ATOM     76  HE2 HIS A  16     -31.702  10.102   0.897  1.00 10.00      A   
ATOM     77  C   HIS A  16     -31.236   4.968  -1.295  1.00 10.00      A   
ATOM     78  O   HIS A  16     -30.302   5.336  -0.588  1.00 10.00      A   
ATOM     79  N   VAL A  17     -31.911   3.846  -1.069  1.00 10.00      A   
ATOM     80  HN  VAL A  17     -32.661   3.611  -1.659  1.00 10.00      A   
ATOM     81  CA  VAL A  17     -31.577   2.965   0.044  1.00 10.00      A   
ATOM     82  CB  VAL A  17     -32.610   1.819   0.190  1.00 10.00      A   
ATOM     83  CG1 VAL A  17     -32.195   0.841   1.281  1.00 10.00      A   
ATOM     84  CG2 VAL A  17     -33.997   2.375   0.478  1.00 10.00      A   
ATOM     85  C   VAL A  17     -30.188   2.366  -0.157  1.00 10.00      A   
ATOM     86  O   VAL A  17     -29.410   2.231   0.789  1.00 10.00      A   
ATOM     87  N   PHE A  18     -29.875   2.040  -1.405  1.00 10.00      A   
ATOM     88  HN  PHE A  18     -30.533   2.193  -2.121  1.00 10.00      A   
ATOM     89  CA  PHE A  18     -28.586   1.446  -1.742  1.00 10.00      A   
ATOM     90  CB  PHE A  18     -28.649   0.731  -3.095  1.00 10.00      A   
ATOM     91  CG  PHE A  18     -29.697  -0.346  -3.180  1.00 10.00      A   
ATOM     92  CD1 PHE A  18     -30.396  -0.556  -4.358  1.00 10.00      A   
ATOM     93  CD2 PHE A  18     -29.983  -1.144  -2.084  1.00 10.00      A   
ATOM     94  CE1 PHE A  18     -31.362  -1.543  -4.441  1.00 10.00      A   
ATOM     95  CE2 PHE A  18     -30.946  -2.130  -2.160  1.00 10.00      A   
ATOM     96  CZ  PHE A  18     -31.636  -2.330  -3.339  1.00 10.00      A   
ATOM     97  C   PHE A  18     -27.458   2.476  -1.738  1.00 10.00      A   
ATOM     98  O   PHE A  18     -26.279   2.114  -1.787  1.00 10.00      A   
ATOM     99  N   SER A  19     -27.811   3.754  -1.669  1.00 10.00      A   
ATOM    100  HN  SER A  19     -28.762   3.991  -1.623  1.00 10.00      A   
ATOM    101  CA  SER A  19     -26.811   4.810  -1.652  1.00 10.00      A   
ATOM    102  CB  SER A  19     -27.448   6.178  -1.916  1.00 10.00      A   
ATOM    103  OG  SER A  19     -28.069   6.688  -0.752  1.00 10.00      A   
ATOM    104  HG  SER A  19     -28.973   6.354  -0.698  1.00 10.00      A   
ATOM    105  C   SER A  19     -26.083   4.809  -0.312  1.00 10.00      A   
ATOM    106  O   SER A  19     -24.936   5.251  -0.206  1.00 10.00      A   
ATOM    107  N   PHE A  20     -26.755   4.286   0.708  1.00 10.00      A   
ATOM    108  HN  PHE A  20     -27.658   3.940   0.554  1.00 10.00      A   
ATOM    109  CA  PHE A  20     -26.188   4.213   2.045  1.00 10.00      A   
ATOM    110  CB  PHE A  20     -27.291   4.269   3.099  1.00 10.00      A   
ATOM    111  CG  PHE A  20     -28.122   5.517   3.030  1.00 10.00      A   
ATOM    112  CD1 PHE A  20     -29.469   5.453   2.717  1.00 10.00      A   
ATOM    113  CD2 PHE A  20     -27.555   6.756   3.279  1.00 10.00      A   
ATOM    114  CE1 PHE A  20     -30.236   6.602   2.654  1.00 10.00      A   
ATOM    115  CE2 PHE A  20     -28.316   7.908   3.218  1.00 10.00      A   
ATOM    116  CZ  PHE A  20     -29.659   7.831   2.905  1.00 10.00      A   
ATOM    117  C   PHE A  20     -25.356   2.947   2.204  1.00 10.00      A   
ATOM    118  O   PHE A  20     -24.718   2.724   3.236  1.00 10.00      A   
ATOM    119  N   ILE A  21     -25.366   2.120   1.171  1.00 10.00      A   
ATOM    120  HN  ILE A  21     -25.889   2.358   0.374  1.00 10.00      A   
ATOM    121  CA  ILE A  21     -24.607   0.882   1.175  1.00 10.00      A   
ATOM    122  CB  ILE A  21     -25.509  -0.354   0.932  1.00 10.00      A   
ATOM    123  CG1 ILE A  21     -26.749  -0.313   1.836  1.00 10.00      A   
ATOM    124  CG2 ILE A  21     -24.724  -1.639   1.163  1.00 10.00      A   
ATOM    125  CD1 ILE A  21     -27.764  -1.399   1.542  1.00 10.00      A   
ATOM    126  C   ILE A  21     -23.527   0.947   0.101  1.00 10.00      A   
ATOM    127  O   ILE A  21     -23.771   0.606  -1.053  1.00 10.00      A   
ATOM    128  N   GLN A  22     -22.343   1.407   0.485  1.00 10.00      A   
ATOM    129  HN  GLN A  22     -22.215   1.678   1.420  1.00 10.00      A   
ATOM    130  CA  GLN A  22     -21.224   1.525  -0.443  1.00 10.00      A   
ATOM    131  CB  GLN A  22     -20.596   2.919  -0.345  1.00 10.00      A   
ATOM    132  CG  GLN A  22     -21.354   3.990  -1.118  1.00 10.00      A   
ATOM    133  CD  GLN A  22     -20.967   4.044  -2.585  1.00 10.00      A   
ATOM    134  OE1 GLN A  22     -21.809   4.271  -3.456  1.00 10.00      A   
ATOM    135  NE2 GLN A  22     -19.689   3.856  -2.867  1.00 10.00      A   
ATOM    136 HE21 GLN A  22     -19.068   3.698  -2.122  1.00 10.00      A   
ATOM    137 HE22 GLN A  22     -19.411   3.890  -3.803  1.00 10.00      A   
ATOM    138  C   GLN A  22     -20.185   0.441  -0.186  1.00 10.00      A   
ATOM    139  O   GLN A  22     -19.105   0.439  -0.779  1.00 10.00      A   
ATOM    140  N   LEU A  23     -20.514  -0.476   0.714  1.00 10.00      A   
ATOM    141  HN  LEU A  23     -21.381  -0.413   1.162  1.00 10.00      A   
ATOM    142  CA  LEU A  23     -19.624  -1.579   1.040  1.00 10.00      A   
ATOM    143  CB  LEU A  23     -19.951  -2.138   2.428  1.00 10.00      A   
ATOM    144  CG  LEU A  23     -18.857  -2.973   3.101  1.00 10.00      A   
ATOM    145  CD1 LEU A  23     -17.720  -2.082   3.580  1.00 10.00      A   
ATOM    146  CD2 LEU A  23     -19.433  -3.785   4.252  1.00 10.00      A   
ATOM    147  C   LEU A  23     -19.777  -2.669  -0.013  1.00 10.00      A   
ATOM    148  O   LEU A  23     -20.857  -3.238  -0.171  1.00 10.00      A   
ATOM    149  N   ASP A  24     -18.697  -2.951  -0.727  1.00 10.00      A   
ATOM    150  HN  ASP A  24     -17.862  -2.472  -0.534  1.00 10.00      A   
ATOM    151  CA  ASP A  24     -18.704  -3.960  -1.787  1.00 10.00      A   
ATOM    152  CB  ASP A  24     -17.327  -4.082  -2.442  1.00 10.00      A   
ATOM    153  CG  ASP A  24     -17.120  -3.085  -3.566  1.00 10.00      A   
ATOM    154  OD1 ASP A  24     -17.854  -3.160  -4.574  1.00 10.00      A   
ATOM    155  OD2 ASP A  24     -16.226  -2.221  -3.444  1.00 10.00      A   
ATOM    156  C   ASP A  24     -19.171  -5.320  -1.282  1.00 10.00      A   
ATOM    157  O   ASP A  24     -19.973  -5.992  -1.935  1.00 10.00      A   
ATOM    158  N   LYS A  25     -18.680  -5.716  -0.111  1.00 10.00      A   
ATOM    159  HN  LYS A  25     -18.044  -5.132   0.364  1.00 10.00      A   
ATOM    160  CA  LYS A  25     -19.052  -7.000   0.480  1.00 10.00      A   
ATOM    161  CB  LYS A  25     -18.270  -7.265   1.765  1.00 10.00      A   
ATOM    162  CG  LYS A  25     -17.328  -8.453   1.668  1.00 10.00      A   
ATOM    163  CD  LYS A  25     -16.689  -8.784   3.008  1.00 10.00      A   
ATOM    164  CE  LYS A  25     -15.946 -10.113   2.962  1.00 10.00      A   
ATOM    165  NZ  LYS A  25     -16.856 -11.258   2.681  1.00 10.00      A   
ATOM    166  HZ1 LYS A  25     -17.766 -11.124   3.171  1.00 10.00      A   
ATOM    167  HZ2 LYS A  25     -16.427 -12.147   3.007  1.00 10.00      A   
ATOM    168  HZ3 LYS A  25     -17.034 -11.336   1.656  1.00 10.00      A   
ATOM    169  C   LYS A  25     -20.553  -7.080   0.743  1.00 10.00      A   
ATOM    170  O   LYS A  25     -21.174  -8.117   0.519  1.00 10.00      A   
ATOM    171  N   ASP A  26     -21.131  -5.978   1.205  1.00 10.00      A   
ATOM    172  HN  ASP A  26     -20.586  -5.180   1.355  1.00 10.00      A   
ATOM    173  CA  ASP A  26     -22.562  -5.927   1.490  1.00 10.00      A   
ATOM    174  CB  ASP A  26     -22.898  -4.733   2.381  1.00 10.00      A   
ATOM    175  CG  ASP A  26     -23.024  -5.106   3.842  1.00 10.00      A   
ATOM    176  OD1 ASP A  26     -23.346  -6.275   4.141  1.00 10.00      A   
ATOM    177  OD2 ASP A  26     -22.792  -4.233   4.702  1.00 10.00      A   
ATOM    178  C   ASP A  26     -23.357  -5.826   0.199  1.00 10.00      A   
ATOM    179  O   ASP A  26     -24.434  -6.409   0.065  1.00 10.00      A   
ATOM    180  N   ARG A  27     -22.813  -5.073  -0.749  1.00 10.00      A   
ATOM    181  HN  ARG A  27     -21.954  -4.628  -0.565  1.00 10.00      A   
ATOM    182  CA  ARG A  27     -23.443  -4.876  -2.045  1.00 10.00      A   
ATOM    183  CB  ARG A  27     -22.613  -3.914  -2.892  1.00 10.00      A   
ATOM    184  CG  ARG A  27     -22.972  -2.450  -2.716  1.00 10.00      A   
ATOM    185  CD  ARG A  27     -24.371  -2.169  -3.235  1.00 10.00      A   
ATOM    186  NE  ARG A  27     -24.678  -0.746  -3.267  1.00 10.00      A   
ATOM    187  HE  ARG A  27     -24.596  -0.247  -2.419  1.00 10.00      A   
ATOM    188  CZ  ARG A  27     -25.042  -0.095  -4.369  1.00 10.00      A   
ATOM    189  NH1 ARG A  27     -25.130  -0.742  -5.528  1.00 10.00      A   
ATOM    190 HH11 ARG A  27     -24.908  -1.767  -5.580  1.00 10.00      A   
ATOM    191 HH12 ARG A  27     -25.421  -0.243  -6.394  1.00 10.00      A   
ATOM    192  NH2 ARG A  27     -25.332   1.197  -4.301  1.00 10.00      A   
ATOM    193 HH21 ARG A  27     -25.277   1.698  -3.384  1.00 10.00      A   
ATOM    194 HH22 ARG A  27     -25.613   1.718  -5.160  1.00 10.00      A   
ATOM    195  C   ARG A  27     -23.603  -6.204  -2.774  1.00 10.00      A   
ATOM    196  O   ARG A  27     -24.591  -6.423  -3.470  1.00 10.00      A   
ATOM    197  N   ASN A  28     -22.632  -7.093  -2.591  1.00 10.00      A   
ATOM    198  HN  ASN A  28     -21.862  -6.851  -2.028  1.00 10.00      A   
ATOM    199  CA  ASN A  28     -22.659  -8.409  -3.225  1.00 10.00      A   
ATOM    200  CB  ASN A  28     -21.344  -9.159  -3.002  1.00 10.00      A   
ATOM    201  CG  ASN A  28     -20.186  -8.576  -3.789  1.00 10.00      A   
ATOM    202  OD1 ASN A  28     -20.380  -7.867  -4.781  1.00 10.00      A   
ATOM    203  ND2 ASN A  28     -18.974  -8.882  -3.361  1.00 10.00      A   
ATOM    204 HD21 ASN A  28     -18.890  -9.466  -2.573  1.00 10.00      A   
ATOM    205 HD22 ASN A  28     -18.202  -8.508  -3.845  1.00 10.00      A   
ATOM    206  C   ASN A  28     -23.834  -9.257  -2.743  1.00 10.00      A   
ATOM    207  O   ASN A  28     -24.193 -10.247  -3.381  1.00 10.00      A   
ATOM    208  N   SER A  29     -24.415  -8.889  -1.609  1.00 10.00      A   
ATOM    209  HN  SER A  29     -24.064  -8.115  -1.114  1.00 10.00      A   
ATOM    210  CA  SER A  29     -25.555  -9.616  -1.067  1.00 10.00      A   
ATOM    211  CB  SER A  29     -25.634  -9.411   0.448  1.00 10.00      A   
ATOM    212  OG  SER A  29     -24.353  -9.550   1.039  1.00 10.00      A   
ATOM    213  HG  SER A  29     -24.360  -9.149   1.917  1.00 10.00      A   
ATOM    214  C   SER A  29     -26.848  -9.152  -1.732  1.00 10.00      A   
ATOM    215  O   SER A  29     -27.773  -9.937  -1.942  1.00 10.00      A   
ATOM    216  N   VAL A  30     -26.886  -7.876  -2.093  1.00 10.00      A   
ATOM    217  HN  VAL A  30     -26.096  -7.316  -1.941  1.00 10.00      A   
ATOM    218  CA  VAL A  30     -28.060  -7.286  -2.724  1.00 10.00      A   
ATOM    219  CB  VAL A  30     -27.947  -5.748  -2.787  1.00 10.00      A   
ATOM    220  CG1 VAL A  30     -29.235  -5.130  -3.311  1.00 10.00      A   
ATOM    221  CG2 VAL A  30     -27.597  -5.182  -1.419  1.00 10.00      A   
ATOM    222  C   VAL A  30     -28.258  -7.838  -4.133  1.00 10.00      A   
ATOM    223  O   VAL A  30     -29.384  -8.035  -4.585  1.00 10.00      A   
ATOM    224  N   SER A  31     -27.162  -8.123  -4.812  1.00 10.00      A   
ATOM    225  HN  SER A  31     -26.284  -7.963  -4.402  1.00 10.00      A   
ATOM    226  CA  SER A  31     -27.222  -8.647  -6.167  1.00 10.00      A   
ATOM    227  CB  SER A  31     -25.888  -8.405  -6.873  1.00 10.00      A   
ATOM    228  OG  SER A  31     -24.883  -8.021  -5.948  1.00 10.00      A   
ATOM    229  HG  SER A  31     -24.772  -7.053  -5.977  1.00 10.00      A   
ATOM    230  C   SER A  31     -27.588 -10.136  -6.199  1.00 10.00      A   
ATOM    231  O   SER A  31     -27.576 -10.760  -7.259  1.00 10.00      A   
ATOM    232  N   LEU A  32     -27.926 -10.696  -5.039  1.00 10.00      A   
ATOM    233  HN  LEU A  32     -27.937 -10.149  -4.228  1.00 10.00      A   
ATOM    234  CA  LEU A  32     -28.274 -12.106  -4.950  1.00 10.00      A   
ATOM    235  CB  LEU A  32     -27.158 -12.885  -4.252  1.00 10.00      A   
ATOM    236  CG  LEU A  32     -25.953 -13.237  -5.123  1.00 10.00      A   
ATOM    237  CD1 LEU A  32     -24.808 -13.756  -4.271  1.00 10.00      A   
ATOM    238  CD2 LEU A  32     -26.345 -14.262  -6.174  1.00 10.00      A   
ATOM    239  C   LEU A  32     -29.608 -12.344  -4.245  1.00 10.00      A   
ATOM    240  O   LEU A  32     -30.010 -13.494  -4.051  1.00 10.00      A   
ATOM    241  N   VAL A  33     -30.301 -11.271  -3.869  1.00 10.00      A   
ATOM    242  HN  VAL A  33     -29.949 -10.376  -4.063  1.00 10.00      A   
ATOM    243  CA  VAL A  33     -31.589 -11.414  -3.191  1.00 10.00      A   
ATOM    244  CB  VAL A  33     -31.956 -10.197  -2.310  1.00 10.00      A   
ATOM    245  CG1 VAL A  33     -30.966 -10.058  -1.171  1.00 10.00      A   
ATOM    246  CG2 VAL A  33     -32.025  -8.913  -3.121  1.00 10.00      A   
ATOM    247  C   VAL A  33     -32.705 -11.704  -4.191  1.00 10.00      A   
ATOM    248  O   VAL A  33     -33.579 -12.531  -3.932  1.00 10.00      A   
ATOM    249  N   CYS A  34     -32.638 -11.033  -5.333  1.00 10.00      A   
ATOM    250  HN  CYS A  34     -31.902 -10.399  -5.461  1.00 10.00      A   
ATOM    251  CA  CYS A  34     -33.611 -11.190  -6.406  1.00 10.00      A   
ATOM    252  CB  CYS A  34     -34.973 -10.631  -5.984  1.00 10.00      A   
ATOM    253  SG  CYS A  34     -34.952  -8.899  -5.456  1.00 10.00      A   
ATOM    254  HG  CYS A  34     -35.899  -8.259  -6.138  1.00 10.00      A   
ATOM    255  C   CYS A  34     -33.096 -10.457  -7.641  1.00 10.00      A   
ATOM    256  O   CYS A  34     -32.231  -9.584  -7.525  1.00 10.00      A   
ATOM    257  N   LYS A  35     -33.608 -10.798  -8.820  1.00 10.00      A   
ATOM    258  HN  LYS A  35     -34.310 -11.493  -8.866  1.00 10.00      A   
ATOM    259  CA  LYS A  35     -33.153 -10.155 -10.047  1.00 10.00      A   
ATOM    260  CB  LYS A  35     -33.654 -10.891 -11.289  1.00 10.00      A   
ATOM    261  CG  LYS A  35     -33.023 -12.261 -11.485  1.00 10.00      A   
ATOM    262  CD  LYS A  35     -32.457 -12.423 -12.889  1.00 10.00      A   
ATOM    263  CE  LYS A  35     -31.126 -11.698 -13.045  1.00 10.00      A   
ATOM    264  NZ  LYS A  35     -30.495 -11.958 -14.369  1.00 10.00      A   
ATOM    265  HZ1 LYS A  35     -30.542 -12.981 -14.597  1.00 10.00      A   
ATOM    266  HZ2 LYS A  35     -29.496 -11.672 -14.351  1.00 10.00      A   
ATOM    267  HZ3 LYS A  35     -30.984 -11.424 -15.117  1.00 10.00      A   
ATOM    268  C   LYS A  35     -33.522  -8.675 -10.096  1.00 10.00      A   
ATOM    269  O   LYS A  35     -32.838  -7.881 -10.741  1.00 10.00      A   
ATOM    270  N   SER A  36     -34.584  -8.304  -9.393  1.00 10.00      A   
ATOM    271  HN  SER A  36     -35.075  -8.976  -8.878  1.00 10.00      A   
ATOM    272  CA  SER A  36     -35.032  -6.919  -9.357  1.00 10.00      A   
ATOM    273  CB  SER A  36     -36.349  -6.820  -8.583  1.00 10.00      A   
ATOM    274  OG  SER A  36     -36.562  -7.996  -7.818  1.00 10.00      A   
ATOM    275  HG  SER A  36     -37.365  -8.431  -8.128  1.00 10.00      A   
ATOM    276  C   SER A  36     -33.971  -6.031  -8.714  1.00 10.00      A   
ATOM    277  O   SER A  36     -33.437  -5.117  -9.347  1.00 10.00      A   
ATOM    278  N   TRP A  37     -33.643  -6.330  -7.460  1.00 10.00      A   
ATOM    279  HN  TRP A  37     -34.081  -7.088  -7.019  1.00 10.00      A   
ATOM    280  CA  TRP A  37     -32.648  -5.559  -6.726  1.00 10.00      A   
ATOM    281  CB  TRP A  37     -32.602  -5.979  -5.253  1.00 10.00      A   
ATOM    282  CG  TRP A  37     -33.757  -5.467  -4.442  1.00 10.00      A   
ATOM    283  CD1 TRP A  37     -34.991  -5.108  -4.903  1.00 10.00      A   
ATOM    284  CD2 TRP A  37     -33.784  -5.255  -3.025  1.00 10.00      A   
ATOM    285  NE1 TRP A  37     -35.785  -4.690  -3.863  1.00 10.00      A   
ATOM    286  HE1 TRP A  37     -36.718  -4.382  -3.942  1.00 10.00      A   
ATOM    287  CE2 TRP A  37     -35.068  -4.767  -2.700  1.00 10.00      A   
ATOM    288  CE3 TRP A  37     -32.848  -5.428  -2.001  1.00 10.00      A   
ATOM    289  CZ2 TRP A  37     -35.438  -4.454  -1.394  1.00 10.00      A   
ATOM    290  CZ3 TRP A  37     -33.216  -5.117  -0.707  1.00 10.00      A   
ATOM    291  CH2 TRP A  37     -34.500  -4.634  -0.413  1.00 10.00      A   
ATOM    292  C   TRP A  37     -31.276  -5.693  -7.373  1.00 10.00      A   
ATOM    293  O   TRP A  37     -30.456  -4.783  -7.303  1.00 10.00      A   
ATOM    294  N   TYR A  38     -31.042  -6.833  -8.011  1.00 10.00      A   
ATOM    295  HN  TYR A  38     -31.742  -7.524  -8.019  1.00 10.00      A   
ATOM    296  CA  TYR A  38     -29.777  -7.095  -8.688  1.00 10.00      A   
ATOM    297  CB  TYR A  38     -29.746  -8.545  -9.191  1.00 10.00      A   
ATOM    298  CG  TYR A  38     -28.778  -8.818 -10.323  1.00 10.00      A   
ATOM    299  CD1 TYR A  38     -29.238  -8.958 -11.625  1.00 10.00      A   
ATOM    300  CD2 TYR A  38     -27.414  -8.950 -10.092  1.00 10.00      A   
ATOM    301  CE1 TYR A  38     -28.371  -9.219 -12.666  1.00 10.00      A   
ATOM    302  CE2 TYR A  38     -26.538  -9.210 -11.131  1.00 10.00      A   
ATOM    303  CZ  TYR A  38     -27.024  -9.345 -12.415  1.00 10.00      A   
ATOM    304  OH  TYR A  38     -26.158  -9.606 -13.453  1.00 10.00      A   
ATOM    305  HH  TYR A  38     -26.413  -9.078 -14.225  1.00 10.00      A   
ATOM    306  C   TYR A  38     -29.568  -6.115  -9.843  1.00 10.00      A   
ATOM    307  O   TYR A  38     -28.473  -5.573 -10.025  1.00 10.00      A   
ATOM    308  N   GLU A  39     -30.626  -5.882 -10.612  1.00 10.00      A   
ATOM    309  HN  GLU A  39     -31.474  -6.341 -10.413  1.00 10.00      A   
ATOM    310  CA  GLU A  39     -30.563  -4.969 -11.750  1.00 10.00      A   
ATOM    311  CB  GLU A  39     -31.779  -5.151 -12.660  1.00 10.00      A   
ATOM    312  CG  GLU A  39     -31.705  -6.379 -13.555  1.00 10.00      A   
ATOM    313  CD  GLU A  39     -30.866  -6.151 -14.799  1.00 10.00      A   
ATOM    314  OE1 GLU A  39     -29.622  -6.126 -14.690  1.00 10.00      A   
ATOM    315  OE2 GLU A  39     -31.452  -6.002 -15.896  1.00 10.00      A   
ATOM    316  C   GLU A  39     -30.447  -3.521 -11.288  1.00 10.00      A   
ATOM    317  O   GLU A  39     -29.942  -2.662 -12.008  1.00 10.00      A   
ATOM    318  N   ILE A  40     -30.925  -3.250 -10.088  1.00 10.00      A   
ATOM    319  HN  ILE A  40     -31.355  -3.964  -9.571  1.00 10.00      A   
ATOM    320  CA  ILE A  40     -30.847  -1.907  -9.529  1.00 10.00      A   
ATOM    321  CB  ILE A  40     -31.958  -1.655  -8.488  1.00 10.00      A   
ATOM    322  CG1 ILE A  40     -33.333  -1.943  -9.105  1.00 10.00      A   
ATOM    323  CG2 ILE A  40     -31.897  -0.222  -7.969  1.00 10.00      A   
ATOM    324  CD1 ILE A  40     -34.454  -2.036  -8.092  1.00 10.00      A   
ATOM    325  C   ILE A  40     -29.478  -1.693  -8.888  1.00 10.00      A   
ATOM    326  O   ILE A  40     -28.899  -0.613  -8.975  1.00 10.00      A   
ATOM    327  N   GLU A  41     -28.967  -2.749  -8.262  1.00 10.00      A   
ATOM    328  HN  GLU A  41     -29.497  -3.573  -8.224  1.00 10.00      A   
ATOM    329  CA  GLU A  41     -27.666  -2.725  -7.601  1.00 10.00      A   
ATOM    330  CB  GLU A  41     -27.378  -4.102  -6.988  1.00 10.00      A   
ATOM    331  CG  GLU A  41     -26.413  -4.094  -5.812  1.00 10.00      A   
ATOM    332  CD  GLU A  41     -24.963  -4.244  -6.231  1.00 10.00      A   
ATOM    333  OE1 GLU A  41     -24.532  -5.383  -6.522  1.00 10.00      A   
ATOM    334  OE2 GLU A  41     -24.245  -3.225  -6.257  1.00 10.00      A   
ATOM    335  C   GLU A  41     -26.566  -2.354  -8.587  1.00 10.00      A   
ATOM    336  O   GLU A  41     -25.774  -1.444  -8.337  1.00 10.00      A   
ATOM    337  N   ARG A  42     -26.553  -3.039  -9.723  1.00 10.00      A   
ATOM    338  HN  ARG A  42     -27.240  -3.729  -9.870  1.00 10.00      A   
ATOM    339  CA  ARG A  42     -25.554  -2.801 -10.758  1.00 10.00      A   
ATOM    340  CB  ARG A  42     -25.661  -3.858 -11.863  1.00 10.00      A   
ATOM    341  CG  ARG A  42     -27.009  -3.886 -12.568  1.00 10.00      A   
ATOM    342  CD  ARG A  42     -26.989  -4.791 -13.788  1.00 10.00      A   
ATOM    343  NE  ARG A  42     -26.376  -4.148 -14.949  1.00 10.00      A   
ATOM    344  HE  ARG A  42     -25.477  -3.754 -14.826  1.00 10.00      A   
ATOM    345  CZ  ARG A  42     -26.959  -4.068 -16.152  1.00 10.00      A   
ATOM    346  NH1 ARG A  42     -28.163  -4.595 -16.352  1.00 10.00      A   
ATOM    347 HH11 ARG A  42     -28.667  -5.084 -15.568  1.00 10.00      A   
ATOM    348 HH12 ARG A  42     -28.614  -4.527 -17.289  1.00 10.00      A   
ATOM    349  NH2 ARG A  42     -26.330  -3.472 -17.163  1.00 10.00      A   
ATOM    350 HH21 ARG A  42     -25.378  -3.070 -17.027  1.00 10.00      A   
ATOM    351 HH22 ARG A  42     -26.790  -3.402 -18.101  1.00 10.00      A   
ATOM    352  C   ARG A  42     -25.672  -1.400 -11.355  1.00 10.00      A   
ATOM    353  O   ARG A  42     -24.729  -0.893 -11.954  1.00 10.00      A   
ATOM    354  N   TRP A  43     -26.827  -0.775 -11.177  1.00 10.00      A   
ATOM    355  HN  TRP A  43     -27.537  -1.217 -10.666  1.00 10.00      A   
ATOM    356  CA  TRP A  43     -27.061   0.555 -11.713  1.00 10.00      A   
ATOM    357  CB  TRP A  43     -28.450   0.639 -12.351  1.00 10.00      A   
ATOM    358  CG  TRP A  43     -28.458   0.315 -13.813  1.00 10.00      A   
ATOM    359  CD1 TRP A  43     -28.826  -0.865 -14.390  1.00 10.00      A   
ATOM    360  CD2 TRP A  43     -28.081   1.185 -14.886  1.00 10.00      A   
ATOM    361  NE1 TRP A  43     -28.701  -0.783 -15.755  1.00 10.00      A   
ATOM    362  HE1 TRP A  43     -28.909  -1.503 -16.390  1.00 10.00      A   
ATOM    363  CE2 TRP A  43     -28.247   0.466 -16.086  1.00 10.00      A   
ATOM    364  CE3 TRP A  43     -27.618   2.504 -14.949  1.00 10.00      A   
ATOM    365  CZ2 TRP A  43     -27.966   1.020 -17.334  1.00 10.00      A   
ATOM    366  CZ3 TRP A  43     -27.342   3.053 -16.186  1.00 10.00      A   
ATOM    367  CH2 TRP A  43     -27.518   2.312 -17.361  1.00 10.00      A   
ATOM    368  C   TRP A  43     -26.896   1.640 -10.650  1.00 10.00      A   
ATOM    369  O   TRP A  43     -27.320   2.778 -10.851  1.00 10.00      A   
ATOM    370  N   CYS A  44     -26.296   1.299  -9.516  1.00 10.00      A   
ATOM    371  HN  CYS A  44     -26.013   0.369  -9.378  1.00 10.00      A   
ATOM    372  CA  CYS A  44     -26.091   2.289  -8.459  1.00 10.00      A   
ATOM    373  CB  CYS A  44     -27.279   2.358  -7.494  1.00 10.00      A   
ATOM    374  SG  CYS A  44     -27.704   0.788  -6.710  1.00 10.00      A   
ATOM    375  HG  CYS A  44     -28.485   0.124  -7.554  1.00 10.00      A   
ATOM    376  C   CYS A  44     -24.778   2.106  -7.698  1.00 10.00      A   
ATOM    377  O   CYS A  44     -24.506   2.847  -6.753  1.00 10.00      A   
ATOM    378  N   ARG A  45     -23.968   1.125  -8.083  1.00 10.00      A   
ATOM    379  HN  ARG A  45     -24.227   0.544  -8.828  1.00 10.00      A   
ATOM    380  CA  ARG A  45     -22.686   0.917  -7.412  1.00 10.00      A   
ATOM    381  CB  ARG A  45     -22.274  -0.556  -7.385  1.00 10.00      A   
ATOM    382  CG  ARG A  45     -21.357  -0.898  -6.217  1.00 10.00      A   
ATOM    383  CD  ARG A  45     -20.631  -2.223  -6.413  1.00 10.00      A   
ATOM    384  NE  ARG A  45     -21.510  -3.384  -6.268  1.00 10.00      A   
ATOM    385  HE  ARG A  45     -22.461  -3.268  -6.522  1.00 10.00      A   
ATOM    386  CZ  ARG A  45     -21.112  -4.569  -5.800  1.00 10.00      A   
ATOM    387  NH1 ARG A  45     -19.850  -4.753  -5.416  1.00 10.00      A   
ATOM    388 HH11 ARG A  45     -19.543  -5.680  -5.051  1.00 10.00      A   
ATOM    389 HH12 ARG A  45     -19.156  -3.961  -5.465  1.00 10.00      A   
ATOM    390  NH2 ARG A  45     -21.976  -5.572  -5.727  1.00 10.00      A   
ATOM    391 HH21 ARG A  45     -22.976  -5.433  -6.039  1.00 10.00      A   
ATOM    392 HH22 ARG A  45     -21.672  -6.503  -5.362  1.00 10.00      A   
ATOM    393  C   ARG A  45     -21.614   1.761  -8.091  1.00 10.00      A   
ATOM    394  O   ARG A  45     -21.389   1.642  -9.295  1.00 10.00      A   
ATOM    395  N   ARG A  46     -20.958   2.616  -7.320  1.00 10.00      A   
ATOM    396  HN  ARG A  46     -21.176   2.666  -6.365  1.00 10.00      A   
ATOM    397  CA  ARG A  46     -19.933   3.494  -7.869  1.00 10.00      A   
ATOM    398  CB  ARG A  46     -20.075   4.908  -7.307  1.00 10.00      A   
ATOM    399  CG  ARG A  46     -21.383   5.594  -7.653  1.00 10.00      A   
ATOM    400  CD  ARG A  46     -22.292   5.681  -6.440  1.00 10.00      A   
ATOM    401  NE  ARG A  46     -22.817   7.030  -6.254  1.00 10.00      A   
ATOM    402  HE  ARG A  46     -22.921   7.585  -7.060  1.00 10.00      A   
ATOM    403  CZ  ARG A  46     -23.163   7.539  -5.072  1.00 10.00      A   
ATOM    404  NH1 ARG A  46     -23.036   6.807  -3.967  1.00 10.00      A   
ATOM    405 HH11 ARG A  46     -22.661   5.831  -4.021  1.00 10.00      A   
ATOM    406 HH12 ARG A  46     -23.312   7.201  -3.039  1.00 10.00      A   
ATOM    407  NH2 ARG A  46     -23.629   8.778  -4.994  1.00 10.00      A   
ATOM    408 HH21 ARG A  46     -23.726   9.357  -5.853  1.00 10.00      A   
ATOM    409 HH22 ARG A  46     -23.906   9.177  -4.069  1.00 10.00      A   
ATOM    410  C   ARG A  46     -18.518   2.991  -7.620  1.00 10.00      A   
ATOM    411  O   ARG A  46     -17.567   3.509  -8.202  1.00 10.00      A   
ATOM    412  N   LYS A  47     -18.373   1.995  -6.768  1.00 10.00      A   
ATOM    413  HN  LYS A  47     -19.164   1.590  -6.356  1.00 10.00      A   
ATOM    414  CA  LYS A  47     -17.054   1.468  -6.455  1.00 10.00      A   
ATOM    415  CB  LYS A  47     -16.733   1.692  -4.970  1.00 10.00      A   
ATOM    416  CG  LYS A  47     -15.446   1.036  -4.491  1.00 10.00      A   
ATOM    417  CD  LYS A  47     -15.208   1.296  -3.014  1.00 10.00      A   
ATOM    418  CE  LYS A  47     -14.025   0.493  -2.498  1.00 10.00      A   
ATOM    419  NZ  LYS A  47     -14.399  -0.905  -2.152  1.00 10.00      A   
ATOM    420  HZ1 LYS A  47     -13.545  -1.486  -2.038  1.00 10.00      A   
ATOM    421  HZ2 LYS A  47     -14.994  -1.324  -2.906  1.00 10.00      A   
ATOM    422  HZ3 LYS A  47     -14.934  -0.922  -1.265  1.00 10.00      A   
ATOM    423  C   LYS A  47     -16.945  -0.007  -6.798  1.00 10.00      A   
ATOM    424  O   LYS A  47     -17.864  -0.779  -6.544  1.00 10.00      A   
ATOM    425  N   VAL A  48     -15.825  -0.383  -7.404  1.00 10.00      A   
ATOM    426  HN  VAL A  48     -15.153   0.299  -7.623  1.00 10.00      A   
ATOM    427  CA  VAL A  48     -15.567  -1.773  -7.758  1.00 10.00      A   
ATOM    428  CB  VAL A  48     -15.772  -2.060  -9.265  1.00 10.00      A   
ATOM    429  CG1 VAL A  48     -17.250  -2.242  -9.580  1.00 10.00      A   
ATOM    430  CG2 VAL A  48     -15.179  -0.949 -10.121  1.00 10.00      A   
ATOM    431  C   VAL A  48     -14.152  -2.169  -7.341  1.00 10.00      A   
ATOM    432  O   VAL A  48     -13.171  -1.770  -7.969  1.00 10.00      A   
ATOM    433  N   PHE A  49     -14.051  -2.923  -6.255  1.00 10.00      A   
ATOM    434  HN  PHE A  49     -14.866  -3.181  -5.772  1.00 10.00      A   
ATOM    435  CA  PHE A  49     -12.758  -3.368  -5.759  1.00 10.00      A   
ATOM    436  CB  PHE A  49     -12.770  -3.455  -4.232  1.00 10.00      A   
ATOM    437  CG  PHE A  49     -11.561  -4.130  -3.649  1.00 10.00      A   
ATOM    438  CD1 PHE A  49     -10.310  -3.542  -3.735  1.00 10.00      A   
ATOM    439  CD2 PHE A  49     -11.676  -5.358  -3.018  1.00 10.00      A   
ATOM    440  CE1 PHE A  49      -9.198  -4.164  -3.204  1.00 10.00      A   
ATOM    441  CE2 PHE A  49     -10.568  -5.987  -2.482  1.00 10.00      A   
ATOM    442  CZ  PHE A  49      -9.328  -5.388  -2.577  1.00 10.00      A   
ATOM    443  C   PHE A  49     -12.374  -4.713  -6.368  1.00 10.00      A   
ATOM    444  O   PHE A  49     -13.039  -5.725  -6.141  1.00 10.00      A   
ATOM    445  N   ILE A  50     -11.298  -4.719  -7.146  1.00 10.00      A   
ATOM    446  HN  ILE A  50     -10.811  -3.875  -7.296  1.00 10.00      A   
ATOM    447  CA  ILE A  50     -10.819  -5.932  -7.789  1.00 10.00      A   
ATOM    448  CB  ILE A  50     -10.714  -5.757  -9.323  1.00 10.00      A   
ATOM    449  CG1 ILE A  50     -11.956  -5.057  -9.892  1.00 10.00      A   
ATOM    450  CG2 ILE A  50     -10.493  -7.096 -10.008  1.00 10.00      A   
ATOM    451  CD1 ILE A  50     -13.230  -5.873  -9.814  1.00 10.00      A   
ATOM    452  C   ILE A  50      -9.448  -6.323  -7.234  1.00 10.00      A   
ATOM    453  O   ILE A  50      -8.476  -5.583  -7.379  1.00 10.00      A   
ATOM    454  N   GLY A  51      -9.381  -7.478  -6.583  1.00 10.00      A   
ATOM    455  HN  GLY A  51     -10.193  -8.020  -6.483  1.00 10.00      A   
ATOM    456  CA  GLY A  51      -8.124  -7.944  -6.022  1.00 10.00      A   
ATOM    457  C   GLY A  51      -7.145  -8.359  -7.102  1.00 10.00      A   
ATOM    458  O   GLY A  51      -5.956  -8.047  -7.036  1.00 10.00      A   
ATOM    459  N   ASN A  52      -7.657  -9.068  -8.098  1.00 10.00      A   
ATOM    460  HN  ASN A  52      -8.616  -9.286  -8.083  1.00 10.00      A   
ATOM    461  CA  ASN A  52      -6.849  -9.526  -9.217  1.00 10.00      A   
ATOM    462  CB  ASN A  52      -6.692 -11.050  -9.192  1.00 10.00      A   
ATOM    463  CG  ASN A  52      -5.604 -11.555 -10.127  1.00 10.00      A   
ATOM    464  OD1 ASN A  52      -5.407 -11.027 -11.223  1.00 10.00      A   
ATOM    465  ND2 ASN A  52      -4.882 -12.580  -9.693  1.00 10.00      A   
ATOM    466 HD21 ASN A  52      -5.087 -12.948  -8.808  1.00 10.00      A   
ATOM    467 HD22 ASN A  52      -4.171 -12.923 -10.271  1.00 10.00      A   
ATOM    468  C   ASN A  52      -7.491  -9.077 -10.520  1.00 10.00      A   
ATOM    469  O   ASN A  52      -8.599  -9.499 -10.857  1.00 10.00      A   
ATOM    470  N   CYS A  53      -6.791  -8.219 -11.245  1.00 10.00      A   
ATOM    471  HN  CYS A  53      -5.907  -7.932 -10.920  1.00 10.00      A   
ATOM    472  CA  CYS A  53      -7.283  -7.684 -12.507  1.00 10.00      A   
ATOM    473  CB  CYS A  53      -6.304  -6.645 -13.050  1.00 10.00      A   
ATOM    474  SG  CYS A  53      -4.564  -7.062 -12.787  1.00 10.00      A   
ATOM    475  HG  CYS A  53      -4.182  -6.509 -11.639  1.00 10.00      A   
ATOM    476  C   CYS A  53      -7.537  -8.769 -13.554  1.00 10.00      A   
ATOM    477  O   CYS A  53      -8.345  -8.589 -14.460  1.00 10.00      A   
ATOM    478  N   TYR A  54      -6.871  -9.903 -13.421  1.00 10.00      A   
ATOM    479  HN  TYR A  54      -6.257 -10.023 -12.661  1.00 10.00      A   
ATOM    480  CA  TYR A  54      -7.038 -10.979 -14.384  1.00 10.00      A   
ATOM    481  CB  TYR A  54      -5.690 -11.594 -14.750  1.00 10.00      A   
ATOM    482  CG  TYR A  54      -4.801 -10.608 -15.470  1.00 10.00      A   
ATOM    483  CD1 TYR A  54      -3.596 -10.184 -14.925  1.00 10.00      A   
ATOM    484  CD2 TYR A  54      -5.187 -10.082 -16.697  1.00 10.00      A   
ATOM    485  CE1 TYR A  54      -2.801  -9.263 -15.585  1.00 10.00      A   
ATOM    486  CE2 TYR A  54      -4.399  -9.167 -17.362  1.00 10.00      A   
ATOM    487  CZ  TYR A  54      -3.210  -8.760 -16.803  1.00 10.00      A   
ATOM    488  OH  TYR A  54      -2.430  -7.834 -17.463  1.00 10.00      A   
ATOM    489  HH  TYR A  54      -1.911  -8.282 -18.159  1.00 10.00      A   
ATOM    490  C   TYR A  54      -8.056 -12.017 -13.930  1.00 10.00      A   
ATOM    491  O   TYR A  54      -8.202 -13.075 -14.546  1.00 10.00      A   
ATOM    492  N   ALA A  55      -8.777 -11.701 -12.863  1.00 10.00      A   
ATOM    493  HN  ALA A  55      -8.612 -10.845 -12.407  1.00 10.00      A   
ATOM    494  CA  ALA A  55      -9.803 -12.594 -12.347  1.00 10.00      A   
ATOM    495  CB  ALA A  55      -9.940 -12.429 -10.842  1.00 10.00      A   
ATOM    496  C   ALA A  55     -11.131 -12.308 -13.040  1.00 10.00      A   
ATOM    497  O   ALA A  55     -12.105 -13.045 -12.879  1.00 10.00      A   
ATOM    498  N   VAL A  56     -11.151 -11.234 -13.822  1.00 10.00      A   
ATOM    499  HN  VAL A  56     -10.337 -10.698 -13.914  1.00 10.00      A   
ATOM    500  CA  VAL A  56     -12.342 -10.824 -14.549  1.00 10.00      A   
ATOM    501  CB  VAL A  56     -13.268  -9.973 -13.643  1.00 10.00      A   
ATOM    502  CG1 VAL A  56     -12.677  -8.598 -13.361  1.00 10.00      A   
ATOM    503  CG2 VAL A  56     -14.679  -9.872 -14.208  1.00 10.00      A   
ATOM    504  C   VAL A  56     -11.940 -10.033 -15.797  1.00 10.00      A   
ATOM    505  O   VAL A  56     -10.779  -9.655 -15.941  1.00 10.00      A   
ATOM    506  N   SER A  57     -12.885  -9.815 -16.700  1.00 10.00      A   
ATOM    507  HN  SER A  57     -13.785 -10.162 -16.545  1.00 10.00      A   
ATOM    508  CA  SER A  57     -12.622  -9.072 -17.921  1.00 10.00      A   
ATOM    509  CB  SER A  57     -13.208  -9.824 -19.115  1.00 10.00      A   
ATOM    510  OG  SER A  57     -14.219 -10.728 -18.690  1.00 10.00      A   
ATOM    511  HG  SER A  57     -14.260 -11.472 -19.305  1.00 10.00      A   
ATOM    512  C   SER A  57     -13.213  -7.662 -17.836  1.00 10.00      A   
ATOM    513  O   SER A  57     -14.328  -7.478 -17.338  1.00 10.00      A   
ATOM    514  N   PRO A  58     -12.464  -6.656 -18.322  1.00 10.00      A   
ATOM    515  CA  PRO A  58     -12.889  -5.249 -18.306  1.00 10.00      A   
ATOM    516  CB  PRO A  58     -11.850  -4.558 -19.191  1.00 10.00      A   
ATOM    517  CG  PRO A  58     -10.637  -5.411 -19.089  1.00 10.00      A   
ATOM    518  CD  PRO A  58     -11.127  -6.821 -18.919  1.00 10.00      A   
ATOM    519  C   PRO A  58     -14.293  -5.045 -18.883  1.00 10.00      A   
ATOM    520  O   PRO A  58     -15.145  -4.415 -18.251  1.00 10.00      A   
ATOM    521  N   ALA A  59     -14.534  -5.602 -20.073  1.00 10.00      A   
ATOM    522  HN  ALA A  59     -13.821  -6.115 -20.511  1.00 10.00      A   
ATOM    523  CA  ALA A  59     -15.826  -5.472 -20.747  1.00 10.00      A   
ATOM    524  CB  ALA A  59     -15.806  -6.218 -22.074  1.00 10.00      A   
ATOM    525  C   ALA A  59     -16.984  -5.962 -19.875  1.00 10.00      A   
ATOM    526  O   ALA A  59     -18.056  -5.361 -19.855  1.00 10.00      A   
ATOM    527  N   THR A  60     -16.756  -7.045 -19.149  1.00 10.00      A   
ATOM    528  HN  THR A  60     -15.878  -7.477 -19.195  1.00 10.00      A   
ATOM    529  CA  THR A  60     -17.779  -7.614 -18.283  1.00 10.00      A   
ATOM    530  CB  THR A  60     -17.326  -8.983 -17.738  1.00 10.00      A   
ATOM    531  OG1 THR A  60     -16.702  -9.719 -18.805  1.00 10.00      A   
ATOM    532  HG1 THR A  60     -15.828 -10.023 -18.519  1.00 10.00      A   
ATOM    533  CG2 THR A  60     -18.516  -9.775 -17.219  1.00 10.00      A   
ATOM    534  C   THR A  60     -18.117  -6.672 -17.126  1.00 10.00      A   
ATOM    535  O   THR A  60     -19.290  -6.473 -16.799  1.00 10.00      A   
ATOM    536  N   VAL A  61     -17.089  -6.070 -16.538  1.00 10.00      A   
ATOM    537  HN  VAL A  61     -16.181  -6.235 -16.871  1.00 10.00      A   
ATOM    538  CA  VAL A  61     -17.277  -5.158 -15.419  1.00 10.00      A   
ATOM    539  CB  VAL A  61     -15.923  -4.749 -14.790  1.00 10.00      A   
ATOM    540  CG1 VAL A  61     -16.132  -3.831 -13.593  1.00 10.00      A   
ATOM    541  CG2 VAL A  61     -15.124  -5.978 -14.385  1.00 10.00      A   
ATOM    542  C   VAL A  61     -18.033  -3.904 -15.856  1.00 10.00      A   
ATOM    543  O   VAL A  61     -19.020  -3.512 -15.234  1.00 10.00      A   
ATOM    544  N   ILE A  62     -17.577  -3.300 -16.948  1.00 10.00      A   
ATOM    545  HN  ILE A  62     -16.801  -3.681 -17.415  1.00 10.00      A   
ATOM    546  CA  ILE A  62     -18.190  -2.082 -17.471  1.00 10.00      A   
ATOM    547  CB  ILE A  62     -17.379  -1.492 -18.646  1.00 10.00      A   
ATOM    548  CG1 ILE A  62     -15.901  -1.363 -18.266  1.00 10.00      A   
ATOM    549  CG2 ILE A  62     -17.938  -0.138 -19.051  1.00 10.00      A   
ATOM    550  CD1 ILE A  62     -15.004  -0.928 -19.406  1.00 10.00      A   
ATOM    551  C   ILE A  62     -19.625  -2.318 -17.928  1.00 10.00      A   
ATOM    552  O   ILE A  62     -20.480  -1.438 -17.801  1.00 10.00      A   
ATOM    553  N   ARG A  63     -19.884  -3.504 -18.460  1.00 10.00      A   
ATOM    554  HN  ARG A  63     -19.162  -4.163 -18.537  1.00 10.00      A   
ATOM    555  CA  ARG A  63     -21.214  -3.849 -18.938  1.00 10.00      A   
ATOM    556  CB  ARG A  63     -21.168  -5.132 -19.775  1.00 10.00      A   
ATOM    557  CG  ARG A  63     -22.512  -5.575 -20.329  1.00 10.00      A   
ATOM    558  CD  ARG A  63     -22.345  -6.419 -21.585  1.00 10.00      A   
ATOM    559  NE  ARG A  63     -21.502  -7.596 -21.363  1.00 10.00      A   
ATOM    560  HE  ARG A  63     -21.661  -8.115 -20.537  1.00 10.00      A   
ATOM    561  CZ  ARG A  63     -20.560  -8.007 -22.212  1.00 10.00      A   
ATOM    562  NH1 ARG A  63     -20.333  -7.340 -23.339  1.00 10.00      A   
ATOM    563 HH11 ARG A  63     -19.597  -7.667 -24.003  1.00 10.00      A   
ATOM    564 HH12 ARG A  63     -20.892  -6.488 -23.568  1.00 10.00      A   
ATOM    565  NH2 ARG A  63     -19.843  -9.088 -21.936  1.00 10.00      A   
ATOM    566 HH21 ARG A  63     -20.021  -9.623 -21.056  1.00 10.00      A   
ATOM    567 HH22 ARG A  63     -19.103  -9.411 -22.596  1.00 10.00      A   
ATOM    568  C   ARG A  63     -22.189  -3.995 -17.773  1.00 10.00      A   
ATOM    569  O   ARG A  63     -23.320  -3.497 -17.829  1.00 10.00      A   
ATOM    570  N   ARG A  64     -21.746  -4.663 -16.719  1.00 10.00      A   
ATOM    571  HN  ARG A  64     -20.833  -5.030 -16.726  1.00 10.00      A   
ATOM    572  CA  ARG A  64     -22.589  -4.868 -15.553  1.00 10.00      A   
ATOM    573  CB  ARG A  64     -22.061  -6.005 -14.678  1.00 10.00      A   
ATOM    574  CG  ARG A  64     -22.944  -6.320 -13.483  1.00 10.00      A   
ATOM    575  CD  ARG A  64     -22.442  -7.531 -12.716  1.00 10.00      A   
ATOM    576  NE  ARG A  64     -22.987  -7.560 -11.360  1.00 10.00      A   
ATOM    577  HE  ARG A  64     -23.715  -6.939 -11.157  1.00 10.00      A   
ATOM    578  CZ  ARG A  64     -22.555  -8.370 -10.395  1.00 10.00      A   
ATOM    579  NH1 ARG A  64     -21.574  -9.236 -10.627  1.00 10.00      A   
ATOM    580 HH11 ARG A  64     -21.246  -9.862  -9.859  1.00 10.00      A   
ATOM    581 HH12 ARG A  64     -21.127  -9.303 -11.576  1.00 10.00      A   
ATOM    582  NH2 ARG A  64     -23.098  -8.302  -9.187  1.00 10.00      A   
ATOM    583 HH21 ARG A  64     -23.858  -7.623  -8.983  1.00 10.00      A   
ATOM    584 HH22 ARG A  64     -22.751  -8.936  -8.426  1.00 10.00      A   
ATOM    585  C   ARG A  64     -22.746  -3.578 -14.747  1.00 10.00      A   
ATOM    586  O   ARG A  64     -23.863  -3.177 -14.423  1.00 10.00      A   
ATOM    587  N   PHE A  65     -21.633  -2.929 -14.442  1.00 10.00      A   
ATOM    588  HN  PHE A  65     -20.770  -3.282 -14.752  1.00 10.00      A   
ATOM    589  CA  PHE A  65     -21.650  -1.695 -13.672  1.00 10.00      A   
ATOM    590  CB  PHE A  65     -20.681  -1.790 -12.491  1.00 10.00      A   
ATOM    591  CG  PHE A  65     -21.047  -2.822 -11.462  1.00 10.00      A   
ATOM    592  CD1 PHE A  65     -20.370  -4.026 -11.398  1.00 10.00      A   
ATOM    593  CD2 PHE A  65     -22.061  -2.582 -10.553  1.00 10.00      A   
ATOM    594  CE1 PHE A  65     -20.695  -4.975 -10.447  1.00 10.00      A   
ATOM    595  CE2 PHE A  65     -22.395  -3.527  -9.600  1.00 10.00      A   
ATOM    596  CZ  PHE A  65     -21.712  -4.724  -9.547  1.00 10.00      A   
ATOM    597  C   PHE A  65     -21.280  -0.500 -14.553  1.00 10.00      A   
ATOM    598  O   PHE A  65     -20.099  -0.221 -14.774  1.00 10.00      A   
ATOM    599  N   PRO A  66     -22.287   0.222 -15.070  1.00 10.00      A   
ATOM    600  CA  PRO A  66     -22.078   1.378 -15.927  1.00 10.00      A   
ATOM    601  CB  PRO A  66     -23.272   1.284 -16.878  1.00 10.00      A   
ATOM    602  CG  PRO A  66     -24.360   0.632 -16.080  1.00 10.00      A   
ATOM    603  CD  PRO A  66     -23.721  -0.045 -14.889  1.00 10.00      A   
ATOM    604  C   PRO A  66     -22.126   2.703 -15.160  1.00 10.00      A   
ATOM    605  O   PRO A  66     -22.157   3.774 -15.768  1.00 10.00      A   
ATOM    606  N   LYS A  67     -22.140   2.636 -13.833  1.00 10.00      A   
ATOM    607  HN  LYS A  67     -22.121   1.758 -13.394  1.00 10.00      A   
ATOM    608  CA  LYS A  67     -22.188   3.848 -13.012  1.00 10.00      A   
ATOM    609  CB  LYS A  67     -23.530   3.968 -12.275  1.00 10.00      A   
ATOM    610  CG  LYS A  67     -24.638   4.627 -13.084  1.00 10.00      A   
ATOM    611  CD  LYS A  67     -25.760   5.121 -12.183  1.00 10.00      A   
ATOM    612  CE  LYS A  67     -26.844   5.839 -12.977  1.00 10.00      A   
ATOM    613  NZ  LYS A  67     -27.945   6.327 -12.105  1.00 10.00      A   
ATOM    614  HZ1 LYS A  67     -28.604   6.920 -12.653  1.00 10.00      A   
ATOM    615  HZ2 LYS A  67     -27.560   6.890 -11.322  1.00 10.00      A   
ATOM    616  HZ3 LYS A  67     -28.474   5.525 -11.711  1.00 10.00      A   
ATOM    617  C   LYS A  67     -21.032   3.893 -12.018  1.00 10.00      A   
ATOM    618  O   LYS A  67     -21.163   4.438 -10.920  1.00 10.00      A   
ATOM    619  N   VAL A  68     -19.902   3.336 -12.418  1.00 10.00      A   
ATOM    620  HN  VAL A  68     -19.856   2.942 -13.310  1.00 10.00      A   
ATOM    621  CA  VAL A  68     -18.718   3.306 -11.568  1.00 10.00      A   
ATOM    622  CB  VAL A  68     -17.732   2.195 -12.004  1.00 10.00      A   
ATOM    623  CG1 VAL A  68     -16.439   2.259 -11.205  1.00 10.00      A   
ATOM    624  CG2 VAL A  68     -18.377   0.825 -11.855  1.00 10.00      A   
ATOM    625  C   VAL A  68     -18.015   4.663 -11.567  1.00 10.00      A   
ATOM    626  O   VAL A  68     -17.847   5.283 -12.615  1.00 10.00      A   
ATOM    627  N   ARG A  69     -17.627   5.118 -10.380  1.00 10.00      A   
ATOM    628  HN  ARG A  69     -17.804   4.572  -9.581  1.00 10.00      A   
ATOM    629  CA  ARG A  69     -16.941   6.394 -10.225  1.00 10.00      A   
ATOM    630  CB  ARG A  69     -17.759   7.341  -9.351  1.00 10.00      A   
ATOM    631  CG  ARG A  69     -18.981   7.926 -10.028  1.00 10.00      A   
ATOM    632  CD  ARG A  69     -19.603   8.995  -9.149  1.00 10.00      A   
ATOM    633  NE  ARG A  69     -20.716   9.678  -9.806  1.00 10.00      A   
ATOM    634  HE  ARG A  69     -21.404   9.121 -10.219  1.00 10.00      A   
ATOM    635  CZ  ARG A  69     -20.842  11.009  -9.865  1.00 10.00      A   
ATOM    636  NH1 ARG A  69     -19.917  11.790  -9.320  1.00 10.00      A   
ATOM    637 HH11 ARG A  69     -20.012  12.827  -9.366  1.00 10.00      A   
ATOM    638 HH12 ARG A  69     -19.083  11.371  -8.839  1.00 10.00      A   
ATOM    639  NH2 ARG A  69     -21.895  11.552 -10.470  1.00 10.00      A   
ATOM    640 HH21 ARG A  69     -21.995  12.593 -10.522  1.00 10.00      A   
ATOM    641 HH22 ARG A  69     -22.627  10.945 -10.891  1.00 10.00      A   
ATOM    642  C   ARG A  69     -15.560   6.201  -9.606  1.00 10.00      A   
ATOM    643  O   ARG A  69     -14.693   7.065  -9.727  1.00 10.00      A   
ATOM    644  N   SER A  70     -15.370   5.071  -8.934  1.00 10.00      A   
ATOM    645  HN  SER A  70     -16.106   4.426  -8.864  1.00 10.00      A   
ATOM    646  CA  SER A  70     -14.103   4.759  -8.292  1.00 10.00      A   
ATOM    647  CB  SER A  70     -14.228   4.921  -6.772  1.00 10.00      A   
ATOM    648  OG  SER A  70     -12.963   4.865  -6.136  1.00 10.00      A   
ATOM    649  HG  SER A  70     -12.826   5.674  -5.616  1.00 10.00      A   
ATOM    650  C   SER A  70     -13.645   3.341  -8.644  1.00 10.00      A   
ATOM    651  O   SER A  70     -14.294   2.355  -8.287  1.00 10.00      A   
ATOM    652  N   VAL A  71     -12.531   3.249  -9.356  1.00 10.00      A   
ATOM    653  HN  VAL A  71     -12.065   4.073  -9.617  1.00 10.00      A   
ATOM    654  CA  VAL A  71     -11.970   1.968  -9.754  1.00 10.00      A   
ATOM    655  CB  VAL A  71     -11.600   1.964 -11.252  1.00 10.00      A   
ATOM    656  CG1 VAL A  71     -10.874   0.682 -11.630  1.00 10.00      A   
ATOM    657  CG2 VAL A  71     -12.850   2.136 -12.100  1.00 10.00      A   
ATOM    658  C   VAL A  71     -10.724   1.678  -8.925  1.00 10.00      A   
ATOM    659  O   VAL A  71      -9.829   2.516  -8.833  1.00 10.00      A   
ATOM    660  N   GLU A  72     -10.681   0.503  -8.311  1.00 10.00      A   
ATOM    661  HN  GLU A  72     -11.436  -0.118  -8.412  1.00 10.00      A   
ATOM    662  CA  GLU A  72      -9.548   0.103  -7.489  1.00 10.00      A   
ATOM    663  CB  GLU A  72      -9.866   0.348  -6.006  1.00 10.00      A   
ATOM    664  CG  GLU A  72      -8.723   0.051  -5.041  1.00 10.00      A   
ATOM    665  CD  GLU A  72      -8.982   0.594  -3.647  1.00 10.00      A   
ATOM    666  OE1 GLU A  72     -10.147   0.556  -3.194  1.00 10.00      A   
ATOM    667  OE2 GLU A  72      -8.022   1.055  -2.993  1.00 10.00      A   
ATOM    668  C   GLU A  72      -9.226  -1.363  -7.732  1.00 10.00      A   
ATOM    669  O   GLU A  72     -10.035  -2.241  -7.420  1.00 10.00      A   
ATOM    670  N   LEU A  73      -8.056  -1.626  -8.300  1.00 10.00      A   
ATOM    671  HN  LEU A  73      -7.451  -0.882  -8.520  1.00 10.00      A   
ATOM    672  CA  LEU A  73      -7.644  -2.993  -8.591  1.00 10.00      A   
ATOM    673  CB  LEU A  73      -8.133  -3.446  -9.974  1.00 10.00      A   
ATOM    674  CG  LEU A  73      -7.703  -2.599 -11.171  1.00 10.00      A   
ATOM    675  CD1 LEU A  73      -6.532  -3.240 -11.898  1.00 10.00      A   
ATOM    676  CD2 LEU A  73      -8.870  -2.394 -12.119  1.00 10.00      A   
ATOM    677  C   LEU A  73      -6.139  -3.199  -8.450  1.00 10.00      A   
ATOM    678  O   LEU A  73      -5.345  -2.279  -8.650  1.00 10.00      A   
ATOM    679  N   LYS A  74      -5.762  -4.417  -8.093  1.00 10.00      A   
ATOM    680  HN  LYS A  74      -6.450  -5.099  -7.941  1.00 10.00      A   
ATOM    681  CA  LYS A  74      -4.363  -4.779  -7.924  1.00 10.00      A   
ATOM    682  CB  LYS A  74      -4.154  -5.485  -6.582  1.00 10.00      A   
ATOM    683  CG  LYS A  74      -4.941  -4.881  -5.429  1.00 10.00      A   
ATOM    684  CD  LYS A  74      -4.637  -5.585  -4.117  1.00 10.00      A   
ATOM    685  CE  LYS A  74      -5.628  -5.187  -3.036  1.00 10.00      A   
ATOM    686  NZ  LYS A  74      -5.144  -5.552  -1.683  1.00 10.00      A   
ATOM    687  HZ1 LYS A  74      -5.864  -5.334  -0.965  1.00 10.00      A   
ATOM    688  HZ2 LYS A  74      -4.283  -5.018  -1.457  1.00 10.00      A   
ATOM    689  HZ3 LYS A  74      -4.919  -6.574  -1.642  1.00 10.00      A   
ATOM    690  C   LYS A  74      -3.935  -5.695  -9.067  1.00 10.00      A   
ATOM    691  O   LYS A  74      -4.781  -6.263  -9.766  1.00 10.00      A   
ATOM    692  N   GLY A  75      -2.635  -5.846  -9.259  1.00 10.00      A   
ATOM    693  HN  GLY A  75      -2.000  -5.384  -8.670  1.00 10.00      A   
ATOM    694  CA  GLY A  75      -2.153  -6.688 -10.334  1.00 10.00      A   
ATOM    695  C   GLY A  75      -1.115  -7.703  -9.898  1.00 10.00      A   
ATOM    696  O   GLY A  75      -1.452  -8.845  -9.577  1.00 10.00      A   
ATOM    697  N   LYS A  76       0.145  -7.285  -9.890  1.00 10.00      A   
ATOM    698  HN  LYS A  76       0.336  -6.349 -10.129  1.00 10.00      A   
ATOM    699  CA  LYS A  76       1.254  -8.158  -9.517  1.00 10.00      A   
ATOM    700  CB  LYS A  76       2.582  -7.406  -9.628  1.00 10.00      A   
ATOM    701  CG  LYS A  76       3.060  -7.153 -11.051  1.00 10.00      A   
ATOM    702  CD  LYS A  76       4.394  -6.425 -11.049  1.00 10.00      A   
ATOM    703  CE  LYS A  76       5.030  -6.404 -12.428  1.00 10.00      A   
ATOM    704  NZ  LYS A  76       6.401  -5.830 -12.387  1.00 10.00      A   
ATOM    705  HZ1 LYS A  76       6.898  -6.019 -13.281  1.00 10.00      A   
ATOM    706  HZ2 LYS A  76       6.944  -6.259 -11.613  1.00 10.00      A   
ATOM    707  HZ3 LYS A  76       6.359  -4.794 -12.234  1.00 10.00      A   
ATOM    708  C   LYS A  76       1.094  -8.707  -8.104  1.00 10.00      A   
ATOM    709  O   LYS A  76       0.652  -7.995  -7.203  1.00 10.00      A   
ATOM    710  N   PRO A  77       1.456  -9.988  -7.904  1.00 10.00      A   
ATOM    711  CA  PRO A  77       1.369 -10.647  -6.593  1.00 10.00      A   
ATOM    712  CB  PRO A  77       1.840 -12.080  -6.875  1.00 10.00      A   
ATOM    713  CG  PRO A  77       2.612 -11.990  -8.146  1.00 10.00      A   
ATOM    714  CD  PRO A  77       1.969 -10.894  -8.944  1.00 10.00      A   
ATOM    715  C   PRO A  77       2.290  -9.989  -5.571  1.00 10.00      A   
ATOM    716  O   PRO A  77       3.242  -9.299  -5.938  1.00 10.00      A   
ATOM    717  N   HIS A  78       2.012 -10.226  -4.297  1.00 10.00      A   
ATOM    718  HN  HIS A  78       1.261 -10.816  -4.077  1.00 10.00      A   
ATOM    719  CA  HIS A  78       2.793  -9.652  -3.210  1.00 10.00      A   
ATOM    720  CB  HIS A  78       2.174 -10.028  -1.853  1.00 10.00      A   
ATOM    721  CG  HIS A  78       3.062  -9.811  -0.662  1.00 10.00      A   
ATOM    722  ND1 HIS A  78       3.604 -10.839   0.073  1.00 10.00      A   
ATOM    723  HD1 HIS A  78       3.486 -11.808  -0.108  1.00 10.00      A   
ATOM    724  CD2 HIS A  78       3.482  -8.664  -0.070  1.00 10.00      A   
ATOM    725  CE1 HIS A  78       4.332 -10.302   1.059  1.00 10.00      A   
ATOM    726  NE2 HIS A  78       4.289  -8.982   1.019  1.00 10.00      A   
ATOM    727  C   HIS A  78       4.270 -10.046  -3.299  1.00 10.00      A   
ATOM    728  O   HIS A  78       5.148  -9.200  -3.154  1.00 10.00      A   
ATOM    729  N   PHE A  79       4.545 -11.321  -3.567  1.00 10.00      A   
ATOM    730  HN  PHE A  79       3.801 -11.966  -3.666  1.00 10.00      A   
ATOM    731  CA  PHE A  79       5.925 -11.798  -3.672  1.00 10.00      A   
ATOM    732  CB  PHE A  79       5.986 -13.322  -3.794  1.00 10.00      A   
ATOM    733  CG  PHE A  79       6.250 -14.026  -2.490  1.00 10.00      A   
ATOM    734  CD1 PHE A  79       5.919 -13.435  -1.281  1.00 10.00      A   
ATOM    735  CD2 PHE A  79       6.827 -15.283  -2.473  1.00 10.00      A   
ATOM    736  CE1 PHE A  79       6.157 -14.084  -0.084  1.00 10.00      A   
ATOM    737  CE2 PHE A  79       7.069 -15.938  -1.281  1.00 10.00      A   
ATOM    738  CZ  PHE A  79       6.734 -15.339  -0.083  1.00 10.00      A   
ATOM    739  C   PHE A  79       6.701 -11.126  -4.807  1.00 10.00      A   
ATOM    740  O   PHE A  79       7.930 -11.196  -4.853  1.00 10.00      A   
ATOM    741  N   ALA A  80       5.990 -10.460  -5.711  1.00 10.00      A   
ATOM    742  HN  ALA A  80       5.012 -10.420  -5.622  1.00 10.00      A   
ATOM    743  CA  ALA A  80       6.631  -9.773  -6.823  1.00 10.00      A   
ATOM    744  CB  ALA A  80       5.612  -9.438  -7.898  1.00 10.00      A   
ATOM    745  C   ALA A  80       7.329  -8.511  -6.330  1.00 10.00      A   
ATOM    746  O   ALA A  80       8.217  -7.972  -6.996  1.00 10.00      A   
ATOM    747  N   ASP A  81       6.936  -8.065  -5.142  1.00 10.00      A   
ATOM    748  HN  ASP A  81       6.229  -8.556  -4.661  1.00 10.00      A   
ATOM    749  CA  ASP A  81       7.506  -6.873  -4.526  1.00 10.00      A   
ATOM    750  CB  ASP A  81       6.736  -6.539  -3.246  1.00 10.00      A   
ATOM    751  CG  ASP A  81       6.521  -5.052  -3.049  1.00 10.00      A   
ATOM    752  OD1 ASP A  81       5.749  -4.452  -3.827  1.00 10.00      A   
ATOM    753  OD2 ASP A  81       7.101  -4.479  -2.103  1.00 10.00      A   
ATOM    754  C   ASP A  81       8.974  -7.100  -4.185  1.00 10.00      A   
ATOM    755  O   ASP A  81       9.752  -6.153  -4.069  1.00 10.00      A   
ATOM    756  N   PHE A  82       9.345  -8.368  -4.030  1.00 10.00      A   
ATOM    757  HN  PHE A  82       8.672  -9.075  -4.142  1.00 10.00      A   
ATOM    758  CA  PHE A  82      10.718  -8.743  -3.689  1.00 10.00      A   
ATOM    759  CB  PHE A  82      10.727  -9.903  -2.691  1.00 10.00      A   
ATOM    760  CG  PHE A  82       9.723  -9.759  -1.585  1.00 10.00      A   
ATOM    761  CD1 PHE A  82       9.665  -8.601  -0.826  1.00 10.00      A   
ATOM    762  CD2 PHE A  82       8.833 -10.781  -1.307  1.00 10.00      A   
ATOM    763  CE1 PHE A  82       8.738  -8.463   0.189  1.00 10.00      A   
ATOM    764  CE2 PHE A  82       7.905 -10.650  -0.294  1.00 10.00      A   
ATOM    765  CZ  PHE A  82       7.856  -9.490   0.455  1.00 10.00      A   
ATOM    766  C   PHE A  82      11.519  -9.119  -4.934  1.00 10.00      A   
ATOM    767  O   PHE A  82      12.608  -9.698  -4.835  1.00 10.00      A   
ATOM    768  N   ASN A  83      10.970  -8.787  -6.100  1.00 10.00      A   
ATOM    769  HN  ASN A  83      10.099  -8.334  -6.096  1.00 10.00      A   
ATOM    770  CA  ASN A  83      11.616  -9.068  -7.384  1.00 10.00      A   
ATOM    771  CB  ASN A  83      12.972  -8.357  -7.499  1.00 10.00      A   
ATOM    772  CG  ASN A  83      12.843  -6.859  -7.716  1.00 10.00      A   
ATOM    773  OD1 ASN A  83      11.908  -6.390  -8.364  1.00 10.00      A   
ATOM    774  ND2 ASN A  83      13.784  -6.096  -7.175  1.00 10.00      A   
ATOM    775 HD21 ASN A  83      14.503  -6.532  -6.669  1.00 10.00      A   
ATOM    776 HD22 ASN A  83      13.723  -5.128  -7.303  1.00 10.00      A   
ATOM    777  C   ASN A  83      11.761 -10.566  -7.639  1.00 10.00      A   
ATOM    778  O   ASN A  83      12.859 -11.066  -7.894  1.00 10.00      A   
ATOM    779  N   LEU A  84      10.644 -11.281  -7.561  1.00 10.00      A   
ATOM    780  HN  LEU A  84       9.807 -10.829  -7.333  1.00 10.00      A   
ATOM    781  CA  LEU A  84      10.628 -12.722  -7.791  1.00 10.00      A   
ATOM    782  CB  LEU A  84      10.049 -13.453  -6.574  1.00 10.00      A   
ATOM    783  CG  LEU A  84      10.833 -13.313  -5.265  1.00 10.00      A   
ATOM    784  CD1 LEU A  84      10.107 -14.018  -4.126  1.00 10.00      A   
ATOM    785  CD2 LEU A  84      12.246 -13.861  -5.427  1.00 10.00      A   
ATOM    786  C   LEU A  84       9.805 -13.050  -9.033  1.00 10.00      A   
ATOM    787  O   LEU A  84       9.476 -14.210  -9.294  1.00 10.00      A   
ATOM    788  N   VAL A  85       9.480 -12.020  -9.799  1.00 10.00      A   
ATOM    789  HN  VAL A  85       9.801 -11.126  -9.560  1.00 10.00      A   
ATOM    790  CA  VAL A  85       8.686 -12.188 -11.005  1.00 10.00      A   
ATOM    791  CB  VAL A  85       7.261 -11.612 -10.826  1.00 10.00      A   
ATOM    792  CG1 VAL A  85       6.481 -11.664 -12.135  1.00 10.00      A   
ATOM    793  CG2 VAL A  85       6.511 -12.358  -9.734  1.00 10.00      A   
ATOM    794  C   VAL A  85       9.365 -11.514 -12.196  1.00 10.00      A   
ATOM    795  O   VAL A  85       9.656 -10.317 -12.156  1.00 10.00      A   
ATOM    796  N   PRO A  86       9.638 -12.284 -13.261  1.00 10.00      A   
ATOM    797  CA  PRO A  86      10.281 -11.765 -14.476  1.00 10.00      A   
ATOM    798  CB  PRO A  86      10.304 -12.974 -15.415  1.00 10.00      A   
ATOM    799  CG  PRO A  86      10.212 -14.157 -14.515  1.00 10.00      A   
ATOM    800  CD  PRO A  86       9.355 -13.726 -13.362  1.00 10.00      A   
ATOM    801  C   PRO A  86       9.485 -10.622 -15.105  1.00 10.00      A   
ATOM    802  O   PRO A  86       8.256 -10.689 -15.212  1.00 10.00      A   
ATOM    803  N   ASP A  87      10.195  -9.578 -15.514  1.00 10.00      A   
ATOM    804  HN  ASP A  87      11.169  -9.598 -15.410  1.00 10.00      A   
ATOM    805  CA  ASP A  87       9.569  -8.409 -16.122  1.00 10.00      A   
ATOM    806  CB  ASP A  87      10.593  -7.303 -16.378  1.00 10.00      A   
ATOM    807  CG  ASP A  87      11.181  -6.741 -15.102  1.00 10.00      A   
ATOM    808  OD1 ASP A  87      12.419  -6.768 -14.951  1.00 10.00      A   
ATOM    809  OD2 ASP A  87      10.407  -6.274 -14.240  1.00 10.00      A   
ATOM    810  C   ASP A  87       8.863  -8.771 -17.416  1.00 10.00      A   
ATOM    811  O   ASP A  87       9.405  -9.497 -18.253  1.00 10.00      A   
ATOM    812  N   GLY A  88       7.654  -8.254 -17.575  1.00 10.00      A   
ATOM    813  HN  GLY A  88       7.286  -7.672 -16.876  1.00 10.00      A   
ATOM    814  CA  GLY A  88       6.881  -8.531 -18.768  1.00 10.00      A   
ATOM    815  C   GLY A  88       5.820  -9.587 -18.533  1.00 10.00      A   
ATOM    816  O   GLY A  88       5.122  -9.992 -19.465  1.00 10.00      A   
ATOM    817  N   TRP A  89       5.705 -10.038 -17.285  1.00 10.00      A   
ATOM    818  HN  TRP A  89       6.312  -9.692 -16.598  1.00 10.00      A   
ATOM    819  CA  TRP A  89       4.720 -11.051 -16.915  1.00 10.00      A   
ATOM    820  CB  TRP A  89       4.834 -11.384 -15.421  1.00 10.00      A   
ATOM    821  CG  TRP A  89       3.770 -12.316 -14.922  1.00 10.00      A   
ATOM    822  CD1 TRP A  89       3.631 -13.641 -15.219  1.00 10.00      A   
ATOM    823  CD2 TRP A  89       2.694 -11.990 -14.033  1.00 10.00      A   
ATOM    824  NE1 TRP A  89       2.530 -14.158 -14.578  1.00 10.00      A   
ATOM    825  HE1 TRP A  89       2.215 -15.090 -14.639  1.00 10.00      A   
ATOM    826  CE2 TRP A  89       1.938 -13.165 -13.842  1.00 10.00      A   
ATOM    827  CE3 TRP A  89       2.293 -10.819 -13.384  1.00 10.00      A   
ATOM    828  CZ2 TRP A  89       0.807 -13.199 -13.028  1.00 10.00      A   
ATOM    829  CZ3 TRP A  89       1.174 -10.856 -12.576  1.00 10.00      A   
ATOM    830  CH2 TRP A  89       0.442 -12.037 -12.405  1.00 10.00      A   
ATOM    831  C   TRP A  89       3.299 -10.594 -17.254  1.00 10.00      A   
ATOM    832  O   TRP A  89       2.526 -11.332 -17.868  1.00 10.00      A   
ATOM    833  N   GLY A  90       2.971  -9.375 -16.857  1.00 10.00      A   
ATOM    834  HN  GLY A  90       3.628  -8.837 -16.369  1.00 10.00      A   
ATOM    835  CA  GLY A  90       1.657  -8.832 -17.121  1.00 10.00      A   
ATOM    836  C   GLY A  90       1.303  -7.747 -16.128  1.00 10.00      A   
ATOM    837  O   GLY A  90       2.178  -7.249 -15.413  1.00 10.00      A   
ATOM    838  N   GLY A  91       0.032  -7.380 -16.082  1.00 10.00      A   
ATOM    839  HN  GLY A  91      -0.616  -7.802 -16.689  1.00 10.00      A   
ATOM    840  CA  GLY A  91      -0.410  -6.353 -15.160  1.00 10.00      A   
ATOM    841  C   GLY A  91      -0.548  -5.009 -15.841  1.00 10.00      A   
ATOM    842  O   GLY A  91      -0.324  -3.968 -15.227  1.00 10.00      A   
ATOM    843  N   TYR A  92      -0.920  -5.030 -17.113  1.00 10.00      A   
ATOM    844  HN  TYR A  92      -1.097  -5.894 -17.544  1.00 10.00      A   
ATOM    845  CA  TYR A  92      -1.086  -3.805 -17.883  1.00 10.00      A   
ATOM    846  CB  TYR A  92      -0.798  -4.052 -19.365  1.00 10.00      A   
ATOM    847  CG  TYR A  92       0.653  -4.338 -19.668  1.00 10.00      A   
ATOM    848  CD1 TYR A  92       1.169  -5.623 -19.554  1.00 10.00      A   
ATOM    849  CD2 TYR A  92       1.508  -3.322 -20.071  1.00 10.00      A   
ATOM    850  CE1 TYR A  92       2.496  -5.886 -19.832  1.00 10.00      A   
ATOM    851  CE2 TYR A  92       2.836  -3.575 -20.351  1.00 10.00      A   
ATOM    852  CZ  TYR A  92       3.324  -4.859 -20.230  1.00 10.00      A   
ATOM    853  OH  TYR A  92       4.645  -5.117 -20.515  1.00 10.00      A   
ATOM    854  HH  TYR A  92       5.171  -4.331 -20.323  1.00 10.00      A   
ATOM    855  C   TYR A  92      -2.488  -3.239 -17.710  1.00 10.00      A   
ATOM    856  O   TYR A  92      -3.480  -3.938 -17.905  1.00 10.00      A   
ATOM    857  N   VAL A  93      -2.570  -1.974 -17.329  1.00 10.00      A   
ATOM    858  HN  VAL A  93      -1.743  -1.466 -17.160  1.00 10.00      A   
ATOM    859  CA  VAL A  93      -3.859  -1.324 -17.136  1.00 10.00      A   
ATOM    860  CB  VAL A  93      -3.793  -0.257 -16.020  1.00 10.00      A   
ATOM    861  CG1 VAL A  93      -3.161   1.031 -16.531  1.00 10.00      A   
ATOM    862  CG2 VAL A  93      -5.173  -0.004 -15.431  1.00 10.00      A   
ATOM    863  C   VAL A  93      -4.360  -0.702 -18.446  1.00 10.00      A   
ATOM    864  O   VAL A  93      -5.466  -0.165 -18.510  1.00 10.00      A   
ATOM    865  N   TYR A  94      -3.544  -0.809 -19.494  1.00 10.00      A   
ATOM    866  HN  TYR A  94      -2.688  -1.275 -19.381  1.00 10.00      A   
ATOM    867  CA  TYR A  94      -3.885  -0.260 -20.809  1.00 10.00      A   
ATOM    868  CB  TYR A  94      -2.790  -0.565 -21.842  1.00 10.00      A   
ATOM    869  CG  TYR A  94      -2.740   0.405 -23.004  1.00 10.00      A   
ATOM    870  CD1 TYR A  94      -3.344   1.655 -22.923  1.00 10.00      A   
ATOM    871  CD2 TYR A  94      -2.082   0.073 -24.180  1.00 10.00      A   
ATOM    872  CE1 TYR A  94      -3.295   2.545 -23.980  1.00 10.00      A   
ATOM    873  CE2 TYR A  94      -2.029   0.955 -25.241  1.00 10.00      A   
ATOM    874  CZ  TYR A  94      -2.635   2.189 -25.137  1.00 10.00      A   
ATOM    875  OH  TYR A  94      -2.579   3.068 -26.200  1.00 10.00      A   
ATOM    876  HH  TYR A  94      -2.386   3.970 -25.869  1.00 10.00      A   
ATOM    877  C   TYR A  94      -5.269  -0.719 -21.303  1.00 10.00      A   
ATOM    878  O   TYR A  94      -6.106   0.121 -21.634  1.00 10.00      A   
ATOM    879  N   PRO A  95      -5.539  -2.047 -21.364  1.00 10.00      A   
ATOM    880  CA  PRO A  95      -6.843  -2.560 -21.815  1.00 10.00      A   
ATOM    881  CB  PRO A  95      -6.745  -4.063 -21.554  1.00 10.00      A   
ATOM    882  CG  PRO A  95      -5.290  -4.356 -21.604  1.00 10.00      A   
ATOM    883  CD  PRO A  95      -4.609  -3.148 -21.031  1.00 10.00      A   
ATOM    884  C   PRO A  95      -7.993  -1.967 -21.001  1.00 10.00      A   
ATOM    885  O   PRO A  95      -9.028  -1.581 -21.547  1.00 10.00      A   
ATOM    886  N   TRP A  96      -7.787  -1.874 -19.690  1.00 10.00      A   
ATOM    887  HN  TRP A  96      -6.933  -2.179 -19.321  1.00 10.00      A   
ATOM    888  CA  TRP A  96      -8.790  -1.326 -18.787  1.00 10.00      A   
ATOM    889  CB  TRP A  96      -8.354  -1.518 -17.331  1.00 10.00      A   
ATOM    890  CG  TRP A  96      -8.297  -2.953 -16.910  1.00 10.00      A   
ATOM    891  CD1 TRP A  96      -7.340  -3.869 -17.243  1.00 10.00      A   
ATOM    892  CD2 TRP A  96      -9.238  -3.643 -16.076  1.00 10.00      A   
ATOM    893  NE1 TRP A  96      -7.631  -5.086 -16.678  1.00 10.00      A   
ATOM    894  HE1 TRP A  96      -7.094  -5.905 -16.775  1.00 10.00      A   
ATOM    895  CE2 TRP A  96      -8.791  -4.972 -15.955  1.00 10.00      A   
ATOM    896  CE3 TRP A  96     -10.415  -3.268 -15.423  1.00 10.00      A   
ATOM    897  CZ2 TRP A  96      -9.481  -5.923 -15.206  1.00 10.00      A   
ATOM    898  CZ3 TRP A  96     -11.096  -4.214 -14.679  1.00 10.00      A   
ATOM    899  CH2 TRP A  96     -10.628  -5.527 -14.578  1.00 10.00      A   
ATOM    900  C   TRP A  96      -9.022   0.152 -19.075  1.00 10.00      A   
ATOM    901  O   TRP A  96     -10.158   0.598 -19.215  1.00 10.00      A   
ATOM    902  N   ILE A  97      -7.935   0.902 -19.184  1.00 10.00      A   
ATOM    903  HN  ILE A  97      -7.051   0.482 -19.067  1.00 10.00      A   
ATOM    904  CA  ILE A  97      -8.007   2.333 -19.460  1.00 10.00      A   
ATOM    905  CB  ILE A  97      -6.603   2.977 -19.408  1.00 10.00      A   
ATOM    906  CG1 ILE A  97      -6.057   2.950 -17.976  1.00 10.00      A   
ATOM    907  CG2 ILE A  97      -6.614   4.397 -19.952  1.00 10.00      A   
ATOM    908  CD1 ILE A  97      -6.989   3.555 -16.948  1.00 10.00      A   
ATOM    909  C   ILE A  97      -8.668   2.611 -20.811  1.00 10.00      A   
ATOM    910  O   ILE A  97      -9.469   3.541 -20.939  1.00 10.00      A   
ATOM    911  N   GLU A  98      -8.349   1.788 -21.803  1.00 10.00      A   
ATOM    912  HN  GLU A  98      -7.712   1.060 -21.629  1.00 10.00      A   
ATOM    913  CA  GLU A  98      -8.904   1.938 -23.145  1.00 10.00      A   
ATOM    914  CB  GLU A  98      -8.205   0.995 -24.124  1.00 10.00      A   
ATOM    915  CG  GLU A  98      -8.587   1.211 -25.580  1.00 10.00      A   
ATOM    916  CD  GLU A  98      -8.487  -0.057 -26.400  1.00 10.00      A   
ATOM    917  OE1 GLU A  98      -7.358  -0.533 -26.632  1.00 10.00      A   
ATOM    918  OE2 GLU A  98      -9.542  -0.587 -26.815  1.00 10.00      A   
ATOM    919  C   GLU A  98     -10.403   1.668 -23.164  1.00 10.00      A   
ATOM    920  O   GLU A  98     -11.167   2.405 -23.785  1.00 10.00      A   
ATOM    921  N   ALA A  99     -10.822   0.615 -22.478  1.00 10.00      A   
ATOM    922  HN  ALA A  99     -10.169   0.064 -21.994  1.00 10.00      A   
ATOM    923  CA  ALA A  99     -12.230   0.251 -22.440  1.00 10.00      A   
ATOM    924  CB  ALA A  99     -12.397  -1.184 -21.970  1.00 10.00      A   
ATOM    925  C   ALA A  99     -13.053   1.202 -21.575  1.00 10.00      A   
ATOM    926  O   ALA A  99     -14.177   1.559 -21.935  1.00 10.00      A   
ATOM    927  N   MET A 100     -12.486   1.626 -20.451  1.00 10.00      A   
ATOM    928  HN  MET A 100     -11.571   1.331 -20.235  1.00 10.00      A   
ATOM    929  CA  MET A 100     -13.185   2.514 -19.527  1.00 10.00      A   
ATOM    930  CB  MET A 100     -12.472   2.589 -18.172  1.00 10.00      A   
ATOM    931  CG  MET A 100     -12.559   1.306 -17.357  1.00 10.00      A   
ATOM    932  SD  MET A 100     -12.193   1.552 -15.607  1.00 10.00      A   
ATOM    933  CE  MET A 100     -10.445   1.940 -15.674  1.00 10.00      A   
ATOM    934  C   MET A 100     -13.410   3.916 -20.091  1.00 10.00      A   
ATOM    935  O   MET A 100     -14.469   4.502 -19.885  1.00 10.00      A   
ATOM    936  N   SER A 101     -12.435   4.440 -20.814  1.00 10.00      A   
ATOM    937  HN  SER A 101     -11.623   3.914 -20.981  1.00 10.00      A   
ATOM    938  CA  SER A 101     -12.538   5.788 -21.372  1.00 10.00      A   
ATOM    939  CB  SER A 101     -11.202   6.215 -21.976  1.00 10.00      A   
ATOM    940  OG  SER A 101     -10.592   5.142 -22.673  1.00 10.00      A   
ATOM    941  HG  SER A 101     -10.070   4.611 -22.053  1.00 10.00      A   
ATOM    942  C   SER A 101     -13.660   5.926 -22.400  1.00 10.00      A   
ATOM    943  O   SER A 101     -14.178   7.021 -22.622  1.00 10.00      A   
ATOM    944  N   SER A 102     -14.040   4.813 -23.014  1.00 10.00      A   
ATOM    945  HN  SER A 102     -13.597   3.967 -22.792  1.00 10.00      A   
ATOM    946  CA  SER A 102     -15.089   4.820 -24.021  1.00 10.00      A   
ATOM    947  CB  SER A 102     -14.738   3.848 -25.152  1.00 10.00      A   
ATOM    948  OG  SER A 102     -13.435   4.105 -25.651  1.00 10.00      A   
ATOM    949  HG  SER A 102     -13.500   4.606 -26.476  1.00 10.00      A   
ATOM    950  C   SER A 102     -16.458   4.480 -23.429  1.00 10.00      A   
ATOM    951  O   SER A 102     -17.426   4.281 -24.164  1.00 10.00      A   
ATOM    952  N   SER A 103     -16.547   4.428 -22.105  1.00 10.00      A   
ATOM    953  HN  SER A 103     -15.752   4.610 -21.557  1.00 10.00      A   
ATOM    954  CA  SER A 103     -17.812   4.104 -21.454  1.00 10.00      A   
ATOM    955  CB  SER A 103     -17.869   2.616 -21.110  1.00 10.00      A   
ATOM    956  OG  SER A 103     -17.532   1.821 -22.235  1.00 10.00      A   
ATOM    957  HG  SER A 103     -17.920   2.213 -23.029  1.00 10.00      A   
ATOM    958  C   SER A 103     -18.074   4.955 -20.210  1.00 10.00      A   
ATOM    959  O   SER A 103     -19.162   5.513 -20.051  1.00 10.00      A   
ATOM    960  N   TYR A 104     -17.083   5.053 -19.338  1.00 10.00      A   
ATOM    961  HN  TYR A 104     -16.223   4.619 -19.533  1.00 10.00      A   
ATOM    962  CA  TYR A 104     -17.225   5.818 -18.112  1.00 10.00      A   
ATOM    963  CB  TYR A 104     -16.279   5.300 -17.026  1.00 10.00      A   
ATOM    964  CG  TYR A 104     -16.594   3.908 -16.525  1.00 10.00      A   
ATOM    965  CD1 TYR A 104     -15.652   2.895 -16.615  1.00 10.00      A   
ATOM    966  CD2 TYR A 104     -17.824   3.608 -15.951  1.00 10.00      A   
ATOM    967  CE1 TYR A 104     -15.919   1.625 -16.150  1.00 10.00      A   
ATOM    968  CE2 TYR A 104     -18.102   2.334 -15.485  1.00 10.00      A   
ATOM    969  CZ  TYR A 104     -17.143   1.346 -15.587  1.00 10.00      A   
ATOM    970  OH  TYR A 104     -17.402   0.077 -15.118  1.00 10.00      A   
ATOM    971  HH  TYR A 104     -18.360  -0.070 -15.093  1.00 10.00      A   
ATOM    972  C   TYR A 104     -16.965   7.292 -18.353  1.00 10.00      A   
ATOM    973  O   TYR A 104     -15.855   7.687 -18.703  1.00 10.00      A   
ATOM    974  N   THR A 105     -17.990   8.096 -18.177  1.00 10.00      A   
ATOM    975  HN  THR A 105     -18.862   7.719 -17.930  1.00 10.00      A   
ATOM    976  CA  THR A 105     -17.868   9.526 -18.357  1.00 10.00      A   
ATOM    977  CB  THR A 105     -18.988  10.064 -19.266  1.00 10.00      A   
ATOM    978  OG1 THR A 105     -19.921   9.009 -19.560  1.00 10.00      A   
ATOM    979  HG1 THR A 105     -20.505   9.290 -20.271  1.00 10.00      A   
ATOM    980  CG2 THR A 105     -18.402  10.601 -20.561  1.00 10.00      A   
ATOM    981  C   THR A 105     -17.923  10.224 -17.003  1.00 10.00      A   
ATOM    982  O   THR A 105     -17.893  11.454 -16.920  1.00 10.00      A   
ATOM    983  N   TRP A 106     -18.004   9.431 -15.937  1.00 10.00      A   
ATOM    984  HN  TRP A 106     -18.036   8.457 -16.065  1.00 10.00      A   
ATOM    985  CA  TRP A 106     -18.066   9.970 -14.587  1.00 10.00      A   
ATOM    986  CB  TRP A 106     -19.474   9.814 -14.006  1.00 10.00      A   
ATOM    987  CG  TRP A 106     -20.478  10.719 -14.643  1.00 10.00      A   
ATOM    988  CD1 TRP A 106     -21.432  10.376 -15.556  1.00 10.00      A   
ATOM    989  CD2 TRP A 106     -20.620  12.124 -14.423  1.00 10.00      A   
ATOM    990  NE1 TRP A 106     -22.164  11.479 -15.911  1.00 10.00      A   
ATOM    991  HE1 TRP A 106     -22.905  11.485 -16.550  1.00 10.00      A   
ATOM    992  CE2 TRP A 106     -21.683  12.568 -15.233  1.00 10.00      A   
ATOM    993  CE3 TRP A 106     -19.952  13.051 -13.618  1.00 10.00      A   
ATOM    994  CZ2 TRP A 106     -22.093  13.897 -15.261  1.00 10.00      A   
ATOM    995  CZ3 TRP A 106     -20.358  14.370 -13.647  1.00 10.00      A   
ATOM    996  CH2 TRP A 106     -21.420  14.780 -14.465  1.00 10.00      A   
ATOM    997  C   TRP A 106     -17.036   9.321 -13.669  1.00 10.00      A   
ATOM    998  O   TRP A 106     -17.265   9.189 -12.468  1.00 10.00      A   
ATOM    999  N   LEU A 107     -15.900   8.923 -14.231  1.00 10.00      A   
ATOM   1000  HN  LEU A 107     -15.762   9.061 -15.189  1.00 10.00      A   
ATOM   1001  CA  LEU A 107     -14.846   8.304 -13.440  1.00 10.00      A   
ATOM   1002  CB  LEU A 107     -13.924   7.451 -14.316  1.00 10.00      A   
ATOM   1003  CG  LEU A 107     -13.249   6.265 -13.624  1.00 10.00      A   
ATOM   1004  CD1 LEU A 107     -14.282   5.414 -12.908  1.00 10.00      A   
ATOM   1005  CD2 LEU A 107     -12.487   5.422 -14.632  1.00 10.00      A   
ATOM   1006  C   LEU A 107     -14.053   9.378 -12.712  1.00 10.00      A   
ATOM   1007  O   LEU A 107     -13.373  10.189 -13.337  1.00 10.00      A   
ATOM   1008  N   GLU A 108     -14.158   9.384 -11.392  1.00 10.00      A   
ATOM   1009  HN  GLU A 108     -14.707   8.703 -10.953  1.00 10.00      A   
ATOM   1010  CA  GLU A 108     -13.479  10.381 -10.581  1.00 10.00      A   
ATOM   1011  CB  GLU A 108     -14.454  10.992  -9.567  1.00 10.00      A   
ATOM   1012  CG  GLU A 108     -15.751  11.519 -10.166  1.00 10.00      A   
ATOM   1013  CD  GLU A 108     -16.697  12.065  -9.114  1.00 10.00      A   
ATOM   1014  OE1 GLU A 108     -17.295  11.258  -8.366  1.00 10.00      A   
ATOM   1015  OE2 GLU A 108     -16.855  13.303  -9.030  1.00 10.00      A   
ATOM   1016  C   GLU A 108     -12.269   9.810  -9.844  1.00 10.00      A   
ATOM   1017  O   GLU A 108     -11.344  10.549  -9.503  1.00 10.00      A   
ATOM   1018  N   GLU A 109     -12.264   8.503  -9.591  1.00 10.00      A   
ATOM   1019  HN  GLU A 109     -13.013   7.944  -9.898  1.00 10.00      A   
ATOM   1020  CA  GLU A 109     -11.160   7.886  -8.865  1.00 10.00      A   
ATOM   1021  CB  GLU A 109     -11.593   7.522  -7.442  1.00 10.00      A   
ATOM   1022  CG  GLU A 109     -12.058   8.687  -6.585  1.00 10.00      A   
ATOM   1023  CD  GLU A 109     -12.593   8.231  -5.241  1.00 10.00      A   
ATOM   1024  OE1 GLU A 109     -12.171   7.156  -4.761  1.00 10.00      A   
ATOM   1025  OE2 GLU A 109     -13.437   8.942  -4.659  1.00 10.00      A   
ATOM   1026  C   GLU A 109     -10.613   6.634  -9.547  1.00 10.00      A   
ATOM   1027  O   GLU A 109     -11.370   5.770  -9.996  1.00 10.00      A   
ATOM   1028  N   ILE A 110      -9.287   6.551  -9.605  1.00 10.00      A   
ATOM   1029  HN  ILE A 110      -8.753   7.298  -9.248  1.00 10.00      A   
ATOM   1030  CA  ILE A 110      -8.588   5.401 -10.176  1.00 10.00      A   
ATOM   1031  CB  ILE A 110      -8.066   5.658 -11.615  1.00 10.00      A   
ATOM   1032  CG1 ILE A 110      -9.228   5.647 -12.618  1.00 10.00      A   
ATOM   1033  CG2 ILE A 110      -7.010   4.628 -12.012  1.00 10.00      A   
ATOM   1034  CD1 ILE A 110      -8.817   5.927 -14.048  1.00 10.00      A   
ATOM   1035  C   ILE A 110      -7.433   5.022  -9.248  1.00 10.00      A   
ATOM   1036  O   ILE A 110      -6.519   5.815  -9.017  1.00 10.00      A   
ATOM   1037  N   ARG A 111      -7.511   3.828  -8.680  1.00 10.00      A   
ATOM   1038  HN  ARG A 111      -8.285   3.250  -8.882  1.00 10.00      A   
ATOM   1039  CA  ARG A 111      -6.489   3.342  -7.762  1.00 10.00      A   
ATOM   1040  CB  ARG A 111      -7.083   3.179  -6.358  1.00 10.00      A   
ATOM   1041  CG  ARG A 111      -7.830   4.405  -5.863  1.00 10.00      A   
ATOM   1042  CD  ARG A 111      -8.710   4.088  -4.667  1.00 10.00      A   
ATOM   1043  NE  ARG A 111      -9.542   5.235  -4.303  1.00 10.00      A   
ATOM   1044  HE  ARG A 111     -10.370   5.372  -4.817  1.00 10.00      A   
ATOM   1045  CZ  ARG A 111      -9.255   6.086  -3.317  1.00 10.00      A   
ATOM   1046  NH1 ARG A 111      -8.160   5.924  -2.587  1.00 10.00      A   
ATOM   1047 HH11 ARG A 111      -7.521   5.118  -2.772  1.00 10.00      A   
ATOM   1048 HH12 ARG A 111      -7.934   6.596  -1.822  1.00 10.00      A   
ATOM   1049  NH2 ARG A 111     -10.069   7.100  -3.066  1.00 10.00      A   
ATOM   1050 HH21 ARG A 111     -10.941   7.229  -3.640  1.00 10.00      A   
ATOM   1051 HH22 ARG A 111      -9.849   7.773  -2.301  1.00 10.00      A   
ATOM   1052  C   ARG A 111      -5.925   2.011  -8.247  1.00 10.00      A   
ATOM   1053  O   ARG A 111      -6.675   1.073  -8.518  1.00 10.00      A   
ATOM   1054  N   LEU A 112      -4.608   1.936  -8.370  1.00 10.00      A   
ATOM   1055  HN  LEU A 112      -4.060   2.720  -8.151  1.00 10.00      A   
ATOM   1056  CA  LEU A 112      -3.950   0.721  -8.827  1.00 10.00      A   
ATOM   1057  CB  LEU A 112      -3.455   0.901 -10.264  1.00 10.00      A   
ATOM   1058  CG  LEU A 112      -4.490   1.390 -11.277  1.00 10.00      A   
ATOM   1059  CD1 LEU A 112      -3.808   1.900 -12.535  1.00 10.00      A   
ATOM   1060  CD2 LEU A 112      -5.473   0.280 -11.612  1.00 10.00      A   
ATOM   1061  C   LEU A 112      -2.768   0.383  -7.933  1.00 10.00      A   
ATOM   1062  O   LEU A 112      -2.046   1.276  -7.481  1.00 10.00      A   
ATOM   1063  N   LYS A 113      -2.576  -0.903  -7.673  1.00 10.00      A   
ATOM   1064  HN  LYS A 113      -3.201  -1.568  -8.039  1.00 10.00      A   
ATOM   1065  CA  LYS A 113      -1.463  -1.351  -6.850  1.00 10.00      A   
ATOM   1066  CB  LYS A 113      -1.933  -1.859  -5.482  1.00 10.00      A   
ATOM   1067  CG  LYS A 113      -0.805  -1.996  -4.466  1.00 10.00      A   
ATOM   1068  CD  LYS A 113      -1.191  -2.891  -3.298  1.00 10.00      A   
ATOM   1069  CE  LYS A 113      -0.042  -3.025  -2.307  1.00 10.00      A   
ATOM   1070  NZ  LYS A 113      -0.258  -4.123  -1.328  1.00 10.00      A   
ATOM   1071  HZ1 LYS A 113      -1.157  -3.982  -0.830  1.00 10.00      A   
ATOM   1072  HZ2 LYS A 113       0.515  -4.148  -0.628  1.00 10.00      A   
ATOM   1073  HZ3 LYS A 113      -0.291  -5.043  -1.815  1.00 10.00      A   
ATOM   1074  C   LYS A 113      -0.673  -2.434  -7.570  1.00 10.00      A   
ATOM   1075  O   LYS A 113      -1.230  -3.468  -7.946  1.00 10.00      A   
ATOM   1076  N   ARG A 114       0.622  -2.184  -7.752  1.00 10.00      A   
ATOM   1077  HN  ARG A 114       0.987  -1.334  -7.416  1.00 10.00      A   
ATOM   1078  CA  ARG A 114       1.517  -3.119  -8.435  1.00 10.00      A   
ATOM   1079  CB  ARG A 114       1.730  -4.405  -7.618  1.00 10.00      A   
ATOM   1080  CG  ARG A 114       2.505  -4.195  -6.321  1.00 10.00      A   
ATOM   1081  CD  ARG A 114       2.665  -5.494  -5.542  1.00 10.00      A   
ATOM   1082  NE  ARG A 114       3.199  -5.264  -4.197  1.00 10.00      A   
ATOM   1083  HE  ARG A 114       4.104  -4.854  -4.131  1.00 10.00      A   
ATOM   1084  CZ  ARG A 114       2.561  -5.600  -3.073  1.00 10.00      A   
ATOM   1085  NH1 ARG A 114       1.374  -6.203  -3.130  1.00 10.00      A   
ATOM   1086 HH11 ARG A 114       0.935  -6.418  -4.055  1.00 10.00      A   
ATOM   1087 HH12 ARG A 114       0.861  -6.469  -2.249  1.00 10.00      A   
ATOM   1088  NH2 ARG A 114       3.100  -5.310  -1.895  1.00 10.00      A   
ATOM   1089 HH21 ARG A 114       4.017  -4.821  -1.845  1.00 10.00      A   
ATOM   1090 HH22 ARG A 114       2.601  -5.566  -1.006  1.00 10.00      A   
ATOM   1091  C   ARG A 114       1.013  -3.421  -9.844  1.00 10.00      A   
ATOM   1092  O   ARG A 114       0.727  -4.567 -10.191  1.00 10.00      A   
ATOM   1093  N   MET A 115       0.894  -2.368 -10.644  1.00 10.00      A   
ATOM   1094  HN  MET A 115       1.147  -1.485 -10.304  1.00 10.00      A   
ATOM   1095  CA  MET A 115       0.414  -2.485 -12.019  1.00 10.00      A   
ATOM   1096  CB  MET A 115      -1.006  -1.922 -12.142  1.00 10.00      A   
ATOM   1097  CG  MET A 115      -2.090  -2.788 -11.523  1.00 10.00      A   
ATOM   1098  SD  MET A 115      -2.532  -4.208 -12.547  1.00 10.00      A   
ATOM   1099  CE  MET A 115      -3.364  -3.410 -13.918  1.00 10.00      A   
ATOM   1100  C   MET A 115       1.332  -1.728 -12.973  1.00 10.00      A   
ATOM   1101  O   MET A 115       2.078  -0.838 -12.562  1.00 10.00      A   
ATOM   1102  N   VAL A 116       1.276  -2.090 -14.245  1.00 10.00      A   
ATOM   1103  HN  VAL A 116       0.669  -2.819 -14.510  1.00 10.00      A   
ATOM   1104  CA  VAL A 116       2.081  -1.439 -15.264  1.00 10.00      A   
ATOM   1105  CB  VAL A 116       2.640  -2.447 -16.291  1.00 10.00      A   
ATOM   1106  CG1 VAL A 116       3.659  -1.774 -17.203  1.00 10.00      A   
ATOM   1107  CG2 VAL A 116       3.254  -3.650 -15.590  1.00 10.00      A   
ATOM   1108  C   VAL A 116       1.234  -0.401 -15.983  1.00 10.00      A   
ATOM   1109  O   VAL A 116       0.276  -0.741 -16.685  1.00 10.00      A   
ATOM   1110  N   VAL A 117       1.578   0.860 -15.788  1.00 10.00      A   
ATOM   1111  HN  VAL A 117       2.361   1.059 -15.227  1.00 10.00      A   
ATOM   1112  CA  VAL A 117       0.845   1.962 -16.401  1.00 10.00      A   
ATOM   1113  CB  VAL A 117       0.156   2.845 -15.332  1.00 10.00      A   
ATOM   1114  CG1 VAL A 117      -0.871   3.771 -15.967  1.00 10.00      A   
ATOM   1115  CG2 VAL A 117      -0.473   2.004 -14.231  1.00 10.00      A   
ATOM   1116  C   VAL A 117       1.787   2.837 -17.221  1.00 10.00      A   
ATOM   1117  O   VAL A 117       2.611   3.562 -16.665  1.00 10.00      A   
ATOM   1118  N   THR A 118       1.670   2.755 -18.539  1.00 10.00      A   
ATOM   1119  HN  THR A 118       1.008   2.147 -18.926  1.00 10.00      A   
ATOM   1120  CA  THR A 118       2.505   3.544 -19.432  1.00 10.00      A   
ATOM   1121  CB  THR A 118       2.524   2.937 -20.845  1.00 10.00      A   
ATOM   1122  OG1 THR A 118       1.238   2.373 -21.141  1.00 10.00      A   
ATOM   1123  HG1 THR A 118       1.291   1.875 -21.967  1.00 10.00      A   
ATOM   1124  CG2 THR A 118       3.580   1.846 -20.936  1.00 10.00      A   
ATOM   1125  C   THR A 118       2.019   4.989 -19.503  1.00 10.00      A   
ATOM   1126  O   THR A 118       0.899   5.298 -19.086  1.00 10.00      A   
ATOM   1127  N   ASP A 119       2.856   5.865 -20.051  1.00 10.00      A   
ATOM   1128  HN  ASP A 119       3.721   5.548 -20.390  1.00 10.00      A   
ATOM   1129  CA  ASP A 119       2.525   7.284 -20.173  1.00 10.00      A   
ATOM   1130  CB  ASP A 119       3.690   8.071 -20.793  1.00 10.00      A   
ATOM   1131  CG  ASP A 119       5.007   7.898 -20.056  1.00 10.00      A   
ATOM   1132  OD1 ASP A 119       5.348   8.754 -19.207  1.00 10.00      A   
ATOM   1133  OD2 ASP A 119       5.716   6.906 -20.332  1.00 10.00      A   
ATOM   1134  C   ASP A 119       1.267   7.477 -21.012  1.00 10.00      A   
ATOM   1135  O   ASP A 119       0.425   8.327 -20.704  1.00 10.00      A   
ATOM   1136  N   ASP A 120       1.138   6.661 -22.054  1.00 10.00      A   
ATOM   1137  HN  ASP A 120       1.845   6.002 -22.228  1.00 10.00      A   
ATOM   1138  CA  ASP A 120      -0.013   6.720 -22.957  1.00 10.00      A   
ATOM   1139  CB  ASP A 120       0.124   5.677 -24.072  1.00 10.00      A   
ATOM   1140  CG  ASP A 120      -0.778   5.951 -25.263  1.00 10.00      A   
ATOM   1141  OD1 ASP A 120      -0.342   6.662 -26.197  1.00 10.00      A   
ATOM   1142  OD2 ASP A 120      -1.916   5.443 -25.283  1.00 10.00      A   
ATOM   1143  C   ASP A 120      -1.319   6.503 -22.196  1.00 10.00      A   
ATOM   1144  O   ASP A 120      -2.337   7.127 -22.506  1.00 10.00      A   
ATOM   1145  N   CYS A 121      -1.278   5.634 -21.186  1.00 10.00      A   
ATOM   1146  HN  CYS A 121      -0.432   5.185 -20.975  1.00 10.00      A   
ATOM   1147  CA  CYS A 121      -2.456   5.341 -20.375  1.00 10.00      A   
ATOM   1148  CB  CYS A 121      -2.175   4.179 -19.420  1.00 10.00      A   
ATOM   1149  SG  CYS A 121      -1.568   2.679 -20.225  1.00 10.00      A   
ATOM   1150  HG  CYS A 121      -0.288   2.870 -20.541  1.00 10.00      A   
ATOM   1151  C   CYS A 121      -2.882   6.573 -19.586  1.00 10.00      A   
ATOM   1152  O   CYS A 121      -4.066   6.899 -19.522  1.00 10.00      A   
ATOM   1153  N   LEU A 122      -1.901   7.264 -19.008  1.00 10.00      A   
ATOM   1154  HN  LEU A 122      -0.974   6.959 -19.116  1.00 10.00      A   
ATOM   1155  CA  LEU A 122      -2.168   8.468 -18.225  1.00 10.00      A   
ATOM   1156  CB  LEU A 122      -0.878   8.993 -17.590  1.00 10.00      A   
ATOM   1157  CG  LEU A 122      -0.180   8.052 -16.605  1.00 10.00      A   
ATOM   1158  CD1 LEU A 122       1.152   8.638 -16.162  1.00 10.00      A   
ATOM   1159  CD2 LEU A 122      -1.070   7.775 -15.402  1.00 10.00      A   
ATOM   1160  C   LEU A 122      -2.796   9.546 -19.100  1.00 10.00      A   
ATOM   1161  O   LEU A 122      -3.765  10.200 -18.705  1.00 10.00      A   
ATOM   1162  N   GLU A 123      -2.250   9.702 -20.302  1.00 10.00      A   
ATOM   1163  HN  GLU A 123      -1.485   9.137 -20.554  1.00 10.00      A   
ATOM   1164  CA  GLU A 123      -2.749  10.686 -21.255  1.00 10.00      A   
ATOM   1165  CB  GLU A 123      -1.859  10.727 -22.498  1.00 10.00      A   
ATOM   1166  CG  GLU A 123      -0.433  11.179 -22.217  1.00 10.00      A   
ATOM   1167  CD  GLU A 123       0.457  11.134 -23.444  1.00 10.00      A   
ATOM   1168  OE1 GLU A 123      -0.052  11.335 -24.569  1.00 10.00      A   
ATOM   1169  OE2 GLU A 123       1.675  10.913 -23.293  1.00 10.00      A   
ATOM   1170  C   GLU A 123      -4.192  10.371 -21.639  1.00 10.00      A   
ATOM   1171  O   GLU A 123      -5.030  11.270 -21.744  1.00 10.00      A   
ATOM   1172  N   LEU A 124      -4.483   9.084 -21.810  1.00 10.00      A   
ATOM   1173  HN  LEU A 124      -3.772   8.416 -21.695  1.00 10.00      A   
ATOM   1174  CA  LEU A 124      -5.824   8.639 -22.170  1.00 10.00      A   
ATOM   1175  CB  LEU A 124      -5.832   7.138 -22.462  1.00 10.00      A   
ATOM   1176  CG  LEU A 124      -6.368   6.705 -23.830  1.00 10.00      A   
ATOM   1177  CD1 LEU A 124      -6.225   5.199 -24.006  1.00 10.00      A   
ATOM   1178  CD2 LEU A 124      -7.818   7.130 -24.008  1.00 10.00      A   
ATOM   1179  C   LEU A 124      -6.823   8.944 -21.054  1.00 10.00      A   
ATOM   1180  O   LEU A 124      -7.993   9.222 -21.315  1.00 10.00      A   
ATOM   1181  N   ILE A 125      -6.360   8.882 -19.813  1.00 10.00      A   
ATOM   1182  HN  ILE A 125      -5.417   8.647 -19.665  1.00 10.00      A   
ATOM   1183  CA  ILE A 125      -7.216   9.153 -18.665  1.00 10.00      A   
ATOM   1184  CB  ILE A 125      -6.529   8.758 -17.336  1.00 10.00      A   
ATOM   1185  CG1 ILE A 125      -6.232   7.256 -17.308  1.00 10.00      A   
ATOM   1186  CG2 ILE A 125      -7.392   9.151 -16.145  1.00 10.00      A   
ATOM   1187  CD1 ILE A 125      -5.356   6.824 -16.150  1.00 10.00      A   
ATOM   1188  C   ILE A 125      -7.593  10.628 -18.619  1.00 10.00      A   
ATOM   1189  O   ILE A 125      -8.773  10.977 -18.592  1.00 10.00      A   
ATOM   1190  N   ALA A 126      -6.579  11.483 -18.648  1.00 10.00      A   
ATOM   1191  HN  ALA A 126      -5.662  11.129 -18.695  1.00 10.00      A   
ATOM   1192  CA  ALA A 126      -6.777  12.926 -18.594  1.00 10.00      A   
ATOM   1193  CB  ALA A 126      -5.435  13.633 -18.519  1.00 10.00      A   
ATOM   1194  C   ALA A 126      -7.588  13.457 -19.775  1.00 10.00      A   
ATOM   1195  O   ALA A 126      -8.400  14.375 -19.620  1.00 10.00      A   
ATOM   1196  N   LYS A 127      -7.373  12.886 -20.953  1.00 10.00      A   
ATOM   1197  HN  LYS A 127      -6.720  12.153 -21.022  1.00 10.00      A   
ATOM   1198  CA  LYS A 127      -8.077  13.330 -22.150  1.00 10.00      A   
ATOM   1199  CB  LYS A 127      -7.380  12.827 -23.421  1.00 10.00      A   
ATOM   1200  CG  LYS A 127      -7.696  11.378 -23.766  1.00 10.00      A   
ATOM   1201  CD  LYS A 127      -7.298  11.029 -25.191  1.00 10.00      A   
ATOM   1202  CE  LYS A 127      -8.009  11.914 -26.200  1.00 10.00      A   
ATOM   1203  NZ  LYS A 127      -8.364  11.181 -27.443  1.00 10.00      A   
ATOM   1204  HZ1 LYS A 127      -7.575  10.576 -27.746  1.00 10.00      A   
ATOM   1205  HZ2 LYS A 127      -8.577  11.856 -28.204  1.00 10.00      A   
ATOM   1206  HZ3 LYS A 127      -9.200  10.584 -27.278  1.00 10.00      A   
ATOM   1207  C   LYS A 127      -9.540  12.895 -22.155  1.00 10.00      A   
ATOM   1208  O   LYS A 127     -10.366  13.503 -22.835  1.00 10.00      A   
ATOM   1209  N   SER A 128      -9.867  11.861 -21.391  1.00 10.00      A   
ATOM   1210  HN  SER A 128      -9.184  11.438 -20.829  1.00 10.00      A   
ATOM   1211  CA  SER A 128     -11.231  11.357 -21.361  1.00 10.00      A   
ATOM   1212  CB  SER A 128     -11.243   9.828 -21.423  1.00 10.00      A   
ATOM   1213  OG  SER A 128     -10.391   9.349 -22.454  1.00 10.00      A   
ATOM   1214  HG  SER A 128      -9.476   9.334 -22.132  1.00 10.00      A   
ATOM   1215  C   SER A 128     -12.006  11.843 -20.143  1.00 10.00      A   
ATOM   1216  O   SER A 128     -13.060  12.469 -20.279  1.00 10.00      A   
ATOM   1217  N   PHE A 129     -11.476  11.569 -18.959  1.00 10.00      A   
ATOM   1218  HN  PHE A 129     -10.605  11.110 -18.912  1.00 10.00      A   
ATOM   1219  CA  PHE A 129     -12.144  11.949 -17.724  1.00 10.00      A   
ATOM   1220  CB  PHE A 129     -11.755  11.015 -16.578  1.00 10.00      A   
ATOM   1221  CG  PHE A 129     -11.768   9.563 -16.963  1.00 10.00      A   
ATOM   1222  CD1 PHE A 129     -10.677   8.757 -16.698  1.00 10.00      A   
ATOM   1223  CD2 PHE A 129     -12.864   9.007 -17.600  1.00 10.00      A   
ATOM   1224  CE1 PHE A 129     -10.674   7.425 -17.059  1.00 10.00      A   
ATOM   1225  CE2 PHE A 129     -12.869   7.674 -17.963  1.00 10.00      A   
ATOM   1226  CZ  PHE A 129     -11.772   6.882 -17.693  1.00 10.00      A   
ATOM   1227  C   PHE A 129     -11.888  13.402 -17.352  1.00 10.00      A   
ATOM   1228  O   PHE A 129     -10.811  13.761 -16.874  1.00 10.00      A   
ATOM   1229  N   LYS A 130     -12.889  14.233 -17.578  1.00 10.00      A   
ATOM   1230  HN  LYS A 130     -13.719  13.883 -17.965  1.00 10.00      A   
ATOM   1231  CA  LYS A 130     -12.796  15.647 -17.266  1.00 10.00      A   
ATOM   1232  CB  LYS A 130     -13.730  16.452 -18.177  1.00 10.00      A   
ATOM   1233  CG  LYS A 130     -13.120  16.863 -19.508  1.00 10.00      A   
ATOM   1234  CD  LYS A 130     -13.138  15.735 -20.532  1.00 10.00      A   
ATOM   1235  CE  LYS A 130     -12.581  16.211 -21.867  1.00 10.00      A   
ATOM   1236  NZ  LYS A 130     -12.563  15.136 -22.894  1.00 10.00      A   
ATOM   1237  HZ1 LYS A 130     -11.805  14.450 -22.685  1.00 10.00      A   
ATOM   1238  HZ2 LYS A 130     -12.392  15.542 -23.833  1.00 10.00      A   
ATOM   1239  HZ3 LYS A 130     -13.475  14.635 -22.911  1.00 10.00      A   
ATOM   1240  C   LYS A 130     -13.177  15.881 -15.809  1.00 10.00      A   
ATOM   1241  O   LYS A 130     -12.858  16.920 -15.228  1.00 10.00      A   
ATOM   1242  N   ASN A 131     -13.856  14.898 -15.224  1.00 10.00      A   
ATOM   1243  HN  ASN A 131     -14.067  14.089 -15.743  1.00 10.00      A   
ATOM   1244  CA  ASN A 131     -14.306  14.984 -13.836  1.00 10.00      A   
ATOM   1245  CB  ASN A 131     -15.751  14.489 -13.704  1.00 10.00      A   
ATOM   1246  CG  ASN A 131     -16.765  15.426 -14.326  1.00 10.00      A   
ATOM   1247  OD1 ASN A 131     -17.053  16.497 -13.788  1.00 10.00      A   
ATOM   1248  ND2 ASN A 131     -17.325  15.029 -15.456  1.00 10.00      A   
ATOM   1249 HD21 ASN A 131     -17.057  14.159 -15.828  1.00 10.00      A   
ATOM   1250 HD22 ASN A 131     -17.995  15.617 -15.874  1.00 10.00      A   
ATOM   1251  C   ASN A 131     -13.410  14.188 -12.892  1.00 10.00      A   
ATOM   1252  O   ASN A 131     -13.804  13.886 -11.762  1.00 10.00      A   
ATOM   1253  N   PHE A 132     -12.209  13.863 -13.351  1.00 10.00      A   
ATOM   1254  HN  PHE A 132     -11.952  14.151 -14.250  1.00 10.00      A   
ATOM   1255  CA  PHE A 132     -11.259  13.095 -12.551  1.00 10.00      A   
ATOM   1256  CB  PHE A 132     -10.040  12.723 -13.390  1.00 10.00      A   
ATOM   1257  CG  PHE A 132      -9.346  11.483 -12.917  1.00 10.00      A   
ATOM   1258  CD1 PHE A 132      -9.992  10.259 -12.949  1.00 10.00      A   
ATOM   1259  CD2 PHE A 132      -8.049  11.540 -12.439  1.00 10.00      A   
ATOM   1260  CE1 PHE A 132      -9.357   9.117 -12.513  1.00 10.00      A   
ATOM   1261  CE2 PHE A 132      -7.409  10.401 -12.000  1.00 10.00      A   
ATOM   1262  CZ  PHE A 132      -8.063   9.187 -12.036  1.00 10.00      A   
ATOM   1263  C   PHE A 132     -10.834  13.872 -11.307  1.00 10.00      A   
ATOM   1264  O   PHE A 132     -10.640  15.087 -11.365  1.00 10.00      A   
ATOM   1265  N   LYS A 133     -10.681  13.168 -10.188  1.00 10.00      A   
ATOM   1266  HN  LYS A 133     -10.817  12.194 -10.209  1.00 10.00      A   
ATOM   1267  CA  LYS A 133     -10.313  13.812  -8.934  1.00 10.00      A   
ATOM   1268  CB  LYS A 133     -11.507  13.817  -7.978  1.00 10.00      A   
ATOM   1269  CG  LYS A 133     -12.625  14.784  -8.327  1.00 10.00      A   
ATOM   1270  CD  LYS A 133     -13.882  14.430  -7.548  1.00 10.00      A   
ATOM   1271  CE  LYS A 133     -14.926  15.531  -7.612  1.00 10.00      A   
ATOM   1272  NZ  LYS A 133     -16.228  15.082  -7.049  1.00 10.00      A   
ATOM   1273  HZ1 LYS A 133     -16.892  15.881  -7.000  1.00 10.00      A   
ATOM   1274  HZ2 LYS A 133     -16.093  14.700  -6.091  1.00 10.00      A   
ATOM   1275  HZ3 LYS A 133     -16.643  14.334  -7.651  1.00 10.00      A   
ATOM   1276  C   LYS A 133      -9.148  13.122  -8.228  1.00 10.00      A   
ATOM   1277  O   LYS A 133      -8.134  13.753  -7.932  1.00 10.00      A   
ATOM   1278  N   VAL A 134      -9.292  11.828  -7.958  1.00 10.00      A   
ATOM   1279  HN  VAL A 134     -10.092  11.354  -8.275  1.00 10.00      A   
ATOM   1280  CA  VAL A 134      -8.270  11.086  -7.226  1.00 10.00      A   
ATOM   1281  CB  VAL A 134      -8.876  10.390  -5.985  1.00 10.00      A   
ATOM   1282  CG1 VAL A 134      -7.802   9.679  -5.174  1.00 10.00      A   
ATOM   1283  CG2 VAL A 134      -9.635  11.384  -5.118  1.00 10.00      A   
ATOM   1284  C   VAL A 134      -7.558  10.040  -8.080  1.00 10.00      A   
ATOM   1285  O   VAL A 134      -8.194   9.172  -8.682  1.00 10.00      A   
ATOM   1286  N   LEU A 135      -6.234  10.134  -8.113  1.00 10.00      A   
ATOM   1287  HN  LEU A 135      -5.799  10.872  -7.629  1.00 10.00      A   
ATOM   1288  CA  LEU A 135      -5.398   9.188  -8.838  1.00 10.00      A   
ATOM   1289  CB  LEU A 135      -4.687   9.867 -10.011  1.00 10.00      A   
ATOM   1290  CG  LEU A 135      -3.750   8.971 -10.825  1.00 10.00      A   
ATOM   1291  CD1 LEU A 135      -4.531   7.885 -11.547  1.00 10.00      A   
ATOM   1292  CD2 LEU A 135      -2.935   9.796 -11.805  1.00 10.00      A   
ATOM   1293  C   LEU A 135      -4.370   8.592  -7.880  1.00 10.00      A   
ATOM   1294  O   LEU A 135      -3.510   9.301  -7.352  1.00 10.00      A   
ATOM   1295  N   VAL A 136      -4.470   7.295  -7.642  1.00 10.00      A   
ATOM   1296  HN  VAL A 136      -5.165   6.773  -8.104  1.00 10.00      A   
ATOM   1297  CA  VAL A 136      -3.556   6.620  -6.730  1.00 10.00      A   
ATOM   1298  CB  VAL A 136      -4.277   6.071  -5.476  1.00 10.00      A   
ATOM   1299  CG1 VAL A 136      -3.278   5.434  -4.516  1.00 10.00      A   
ATOM   1300  CG2 VAL A 136      -5.051   7.174  -4.773  1.00 10.00      A   
ATOM   1301  C   VAL A 136      -2.820   5.489  -7.432  1.00 10.00      A   
ATOM   1302  O   VAL A 136      -3.416   4.468  -7.788  1.00 10.00      A   
ATOM   1303  N   LEU A 137      -1.530   5.682  -7.645  1.00 10.00      A   
ATOM   1304  HN  LEU A 137      -1.111   6.525  -7.346  1.00 10.00      A   
ATOM   1305  CA  LEU A 137      -0.707   4.682  -8.297  1.00 10.00      A   
ATOM   1306  CB  LEU A 137      -0.013   5.283  -9.523  1.00 10.00      A   
ATOM   1307  CG  LEU A 137      -0.934   5.847 -10.609  1.00 10.00      A   
ATOM   1308  CD1 LEU A 137      -0.128   6.561 -11.680  1.00 10.00      A   
ATOM   1309  CD2 LEU A 137      -1.783   4.745 -11.220  1.00 10.00      A   
ATOM   1310  C   LEU A 137       0.323   4.147  -7.311  1.00 10.00      A   
ATOM   1311  O   LEU A 137       1.381   4.746  -7.114  1.00 10.00      A   
ATOM   1312  N   SER A 138      -0.001   3.036  -6.673  1.00 10.00      A   
ATOM   1313  HN  SER A 138      -0.866   2.606  -6.865  1.00 10.00      A   
ATOM   1314  CA  SER A 138       0.889   2.431  -5.697  1.00 10.00      A   
ATOM   1315  CB  SER A 138       0.074   1.830  -4.552  1.00 10.00      A   
ATOM   1316  OG  SER A 138      -0.990   2.688  -4.183  1.00 10.00      A   
ATOM   1317  HG  SER A 138      -1.824   2.215  -4.285  1.00 10.00      A   
ATOM   1318  C   SER A 138       1.743   1.348  -6.338  1.00 10.00      A   
ATOM   1319  O   SER A 138       1.214   0.371  -6.872  1.00 10.00      A   
ATOM   1320  N   SER A 139       3.058   1.541  -6.297  1.00 10.00      A   
ATOM   1321  HN  SER A 139       3.397   2.364  -5.878  1.00 10.00      A   
ATOM   1322  CA  SER A 139       4.017   0.589  -6.852  1.00 10.00      A   
ATOM   1323  CB  SER A 139       4.047  -0.698  -6.020  1.00 10.00      A   
ATOM   1324  OG  SER A 139       4.319  -0.412  -4.655  1.00 10.00      A   
ATOM   1325  HG  SER A 139       3.783   0.339  -4.372  1.00 10.00      A   
ATOM   1326  C   SER A 139       3.766   0.295  -8.333  1.00 10.00      A   
ATOM   1327  O   SER A 139       3.825  -0.855  -8.770  1.00 10.00      A   
ATOM   1328  N   CYS A 140       3.490   1.337  -9.100  1.00 10.00      A   
ATOM   1329  HN  CYS A 140       3.459   2.239  -8.698  1.00 10.00      A   
ATOM   1330  CA  CYS A 140       3.249   1.192 -10.528  1.00 10.00      A   
ATOM   1331  CB  CYS A 140       2.088   2.082 -10.967  1.00 10.00      A   
ATOM   1332  SG  CYS A 140       0.523   1.695 -10.146  1.00 10.00      A   
ATOM   1333  HG  CYS A 140       0.805   1.223  -8.938  1.00 10.00      A   
ATOM   1334  C   CYS A 140       4.520   1.528 -11.302  1.00 10.00      A   
ATOM   1335  O   CYS A 140       5.359   2.293 -10.825  1.00 10.00      A   
ATOM   1336  N   GLU A 141       4.673   0.941 -12.478  1.00 10.00      A   
ATOM   1337  HN  GLU A 141       3.976   0.333 -12.809  1.00 10.00      A   
ATOM   1338  CA  GLU A 141       5.858   1.174 -13.293  1.00 10.00      A   
ATOM   1339  CB  GLU A 141       6.832   0.008 -13.120  1.00 10.00      A   
ATOM   1340  CG  GLU A 141       6.283  -1.322 -13.616  1.00 10.00      A   
ATOM   1341  CD  GLU A 141       6.990  -2.515 -13.011  1.00 10.00      A   
ATOM   1342  OE1 GLU A 141       8.144  -2.793 -13.406  1.00 10.00      A   
ATOM   1343  OE2 GLU A 141       6.391  -3.188 -12.146  1.00 10.00      A   
ATOM   1344  C   GLU A 141       5.488   1.313 -14.765  1.00 10.00      A   
ATOM   1345  O   GLU A 141       4.334   1.102 -15.143  1.00 10.00      A   
ATOM   1346  N   GLY A 142       6.468   1.680 -15.586  1.00 10.00      A   
ATOM   1347  HN  GLY A 142       7.359   1.862 -15.217  1.00 10.00      A   
ATOM   1348  CA  GLY A 142       6.240   1.816 -17.010  1.00 10.00      A   
ATOM   1349  C   GLY A 142       5.905   3.229 -17.446  1.00 10.00      A   
ATOM   1350  O   GLY A 142       5.542   3.451 -18.601  1.00 10.00      A   
ATOM   1351  N   PHE A 143       6.038   4.187 -16.542  1.00 10.00      A   
ATOM   1352  HN  PHE A 143       6.353   3.962 -15.641  1.00 10.00      A   
ATOM   1353  CA  PHE A 143       5.736   5.577 -16.868  1.00 10.00      A   
ATOM   1354  CB  PHE A 143       4.451   6.059 -16.186  1.00 10.00      A   
ATOM   1355  CG  PHE A 143       4.522   6.185 -14.687  1.00 10.00      A   
ATOM   1356  CD1 PHE A 143       4.412   7.426 -14.081  1.00 10.00      A   
ATOM   1357  CD2 PHE A 143       4.679   5.066 -13.884  1.00 10.00      A   
ATOM   1358  CE1 PHE A 143       4.458   7.553 -12.706  1.00 10.00      A   
ATOM   1359  CE2 PHE A 143       4.728   5.185 -12.509  1.00 10.00      A   
ATOM   1360  CZ  PHE A 143       4.616   6.430 -11.919  1.00 10.00      A   
ATOM   1361  C   PHE A 143       6.899   6.503 -16.543  1.00 10.00      A   
ATOM   1362  O   PHE A 143       7.768   6.169 -15.734  1.00 10.00      A   
ATOM   1363  N   SER A 144       6.907   7.665 -17.177  1.00 10.00      A   
ATOM   1364  HN  SER A 144       6.176   7.873 -17.804  1.00 10.00      A   
ATOM   1365  CA  SER A 144       7.951   8.647 -16.975  1.00 10.00      A   
ATOM   1366  CB  SER A 144       8.725   8.845 -18.280  1.00 10.00      A   
ATOM   1367  OG  SER A 144       7.879   9.342 -19.306  1.00 10.00      A   
ATOM   1368  HG  SER A 144       6.983   8.967 -19.203  1.00 10.00      A   
ATOM   1369  C   SER A 144       7.346   9.970 -16.522  1.00 10.00      A   
ATOM   1370  O   SER A 144       6.154  10.046 -16.218  1.00 10.00      A   
ATOM   1371  N   THR A 145       8.166  11.011 -16.480  1.00 10.00      A   
ATOM   1372  HN  THR A 145       9.108  10.891 -16.721  1.00 10.00      A   
ATOM   1373  CA  THR A 145       7.703  12.327 -16.073  1.00 10.00      A   
ATOM   1374  CB  THR A 145       8.888  13.242 -15.703  1.00 10.00      A   
ATOM   1375  OG1 THR A 145       9.933  13.072 -16.669  1.00 10.00      A   
ATOM   1376  HG1 THR A 145       9.722  13.593 -17.457  1.00 10.00      A   
ATOM   1377  CG2 THR A 145       9.418  12.897 -14.321  1.00 10.00      A   
ATOM   1378  C   THR A 145       6.878  12.974 -17.182  1.00 10.00      A   
ATOM   1379  O   THR A 145       6.194  13.970 -16.961  1.00 10.00      A   
ATOM   1380  N   ASP A 146       6.933  12.382 -18.371  1.00 10.00      A   
ATOM   1381  HN  ASP A 146       7.477  11.573 -18.470  1.00 10.00      A   
ATOM   1382  CA  ASP A 146       6.201  12.895 -19.528  1.00 10.00      A   
ATOM   1383  CB  ASP A 146       6.638  12.176 -20.804  1.00 10.00      A   
ATOM   1384  CG  ASP A 146       6.655  13.090 -22.010  1.00 10.00      A   
ATOM   1385  OD1 ASP A 146       6.710  14.326 -21.824  1.00 10.00      A   
ATOM   1386  OD2 ASP A 146       6.643  12.578 -23.147  1.00 10.00      A   
ATOM   1387  C   ASP A 146       4.698  12.751 -19.327  1.00 10.00      A   
ATOM   1388  O   ASP A 146       3.941  13.703 -19.529  1.00 10.00      A   
ATOM   1389  N   GLY A 147       4.267  11.559 -18.919  1.00 10.00      A   
ATOM   1390  HN  GLY A 147       4.914  10.826 -18.799  1.00 10.00      A   
ATOM   1391  CA  GLY A 147       2.858  11.325 -18.676  1.00 10.00      A   
ATOM   1392  C   GLY A 147       2.340  12.186 -17.545  1.00 10.00      A   
ATOM   1393  O   GLY A 147       1.190  12.624 -17.562  1.00 10.00      A   
ATOM   1394  N   LEU A 148       3.204  12.444 -16.566  1.00 10.00      A   
ATOM   1395  HN  LEU A 148       4.107  12.064 -16.618  1.00 10.00      A   
ATOM   1396  CA  LEU A 148       2.846  13.272 -15.420  1.00 10.00      A   
ATOM   1397  CB  LEU A 148       3.976  13.279 -14.384  1.00 10.00      A   
ATOM   1398  CG  LEU A 148       4.429  11.913 -13.860  1.00 10.00      A   
ATOM   1399  CD1 LEU A 148       5.625  12.066 -12.933  1.00 10.00      A   
ATOM   1400  CD2 LEU A 148       3.288  11.195 -13.154  1.00 10.00      A   
ATOM   1401  C   LEU A 148       2.549  14.696 -15.876  1.00 10.00      A   
ATOM   1402  O   LEU A 148       1.652  15.359 -15.349  1.00 10.00      A   
ATOM   1403  N   ALA A 149       3.301  15.150 -16.875  1.00 10.00      A   
ATOM   1404  HN  ALA A 149       3.995  14.567 -17.247  1.00 10.00      A   
ATOM   1405  CA  ALA A 149       3.128  16.485 -17.431  1.00 10.00      A   
ATOM   1406  CB  ALA A 149       4.219  16.781 -18.448  1.00 10.00      A   
ATOM   1407  C   ALA A 149       1.754  16.610 -18.077  1.00 10.00      A   
ATOM   1408  O   ALA A 149       1.080  17.631 -17.935  1.00 10.00      A   
ATOM   1409  N   ALA A 150       1.339  15.552 -18.767  1.00 10.00      A   
ATOM   1410  HN  ALA A 150       1.921  14.765 -18.824  1.00 10.00      A   
ATOM   1411  CA  ALA A 150       0.044  15.525 -19.432  1.00 10.00      A   
ATOM   1412  CB  ALA A 150      -0.111  14.245 -20.237  1.00 10.00      A   
ATOM   1413  C   ALA A 150      -1.071  15.642 -18.404  1.00 10.00      A   
ATOM   1414  O   ALA A 150      -2.072  16.323 -18.626  1.00 10.00      A   
ATOM   1415  N   ILE A 151      -0.881  14.983 -17.271  1.00 10.00      A   
ATOM   1416  HN  ILE A 151      -0.060  14.456 -17.160  1.00 10.00      A   
ATOM   1417  CA  ILE A 151      -1.854  15.014 -16.189  1.00 10.00      A   
ATOM   1418  CB  ILE A 151      -1.429  14.071 -15.038  1.00 10.00      A   
ATOM   1419  CG1 ILE A 151      -1.372  12.615 -15.514  1.00 10.00      A   
ATOM   1420  CG2 ILE A 151      -2.352  14.213 -13.836  1.00 10.00      A   
ATOM   1421  CD1 ILE A 151      -2.673  12.104 -16.096  1.00 10.00      A   
ATOM   1422  C   ILE A 151      -1.981  16.434 -15.645  1.00 10.00      A   
ATOM   1423  O   ILE A 151      -3.085  16.959 -15.493  1.00 10.00      A   
ATOM   1424  N   ALA A 152      -0.836  17.051 -15.398  1.00 10.00      A   
ATOM   1425  HN  ALA A 152       0.003  16.572 -15.581  1.00 10.00      A   
ATOM   1426  CA  ALA A 152      -0.763  18.403 -14.856  1.00 10.00      A   
ATOM   1427  CB  ALA A 152       0.692  18.772 -14.613  1.00 10.00      A   
ATOM   1428  C   ALA A 152      -1.416  19.447 -15.760  1.00 10.00      A   
ATOM   1429  O   ALA A 152      -2.051  20.386 -15.278  1.00 10.00      A   
ATOM   1430  N   ALA A 153      -1.272  19.279 -17.064  1.00 10.00      A   
ATOM   1431  HN  ALA A 153      -0.778  18.497 -17.397  1.00 10.00      A   
ATOM   1432  CA  ALA A 153      -1.820  20.238 -18.015  1.00 10.00      A   
ATOM   1433  CB  ALA A 153      -0.915  20.350 -19.230  1.00 10.00      A   
ATOM   1434  C   ALA A 153      -3.254  19.926 -18.446  1.00 10.00      A   
ATOM   1435  O   ALA A 153      -3.837  20.671 -19.235  1.00 10.00      A   
ATOM   1436  N   THR A 154      -3.835  18.850 -17.936  1.00 10.00      A   
ATOM   1437  HN  THR A 154      -3.352  18.300 -17.282  1.00 10.00      A   
ATOM   1438  CA  THR A 154      -5.194  18.493 -18.332  1.00 10.00      A   
ATOM   1439  CB  THR A 154      -5.228  17.210 -19.190  1.00 10.00      A   
ATOM   1440  OG1 THR A 154      -4.076  17.172 -20.041  1.00 10.00      A   
ATOM   1441  HG1 THR A 154      -3.275  17.136 -19.494  1.00 10.00      A   
ATOM   1442  CG2 THR A 154      -6.471  17.184 -20.065  1.00 10.00      A   
ATOM   1443  C   THR A 154      -6.151  18.352 -17.148  1.00 10.00      A   
ATOM   1444  O   THR A 154      -7.267  18.875 -17.183  1.00 10.00      A   
ATOM   1445  N   CYS A 155      -5.715  17.663 -16.099  1.00 10.00      A   
ATOM   1446  HN  CYS A 155      -4.799  17.302 -16.103  1.00 10.00      A   
ATOM   1447  CA  CYS A 155      -6.554  17.444 -14.926  1.00 10.00      A   
ATOM   1448  CB  CYS A 155      -6.037  16.261 -14.113  1.00 10.00      A   
ATOM   1449  SG  CYS A 155      -5.878  14.734 -15.065  1.00 10.00      A   
ATOM   1450  HG  CYS A 155      -6.571  14.878 -16.185  1.00 10.00      A   
ATOM   1451  C   CYS A 155      -6.670  18.691 -14.058  1.00 10.00      A   
ATOM   1452  O   CYS A 155      -5.819  18.958 -13.211  1.00 10.00      A   
ATOM   1453  N   ARG A 156      -7.737  19.446 -14.277  1.00 10.00      A   
ATOM   1454  HN  ARG A 156      -8.376  19.173 -14.970  1.00 10.00      A   
ATOM   1455  CA  ARG A 156      -7.984  20.669 -13.528  1.00 10.00      A   
ATOM   1456  CB  ARG A 156      -8.748  21.682 -14.389  1.00 10.00      A   
ATOM   1457  CG  ARG A 156     -10.193  21.298 -14.673  1.00 10.00      A   
ATOM   1458  CD  ARG A 156     -10.620  21.694 -16.077  1.00 10.00      A   
ATOM   1459  NE  ARG A 156     -10.840  23.132 -16.222  1.00 10.00      A   
ATOM   1460  HE  ARG A 156     -10.118  23.733 -15.923  1.00 10.00      A   
ATOM   1461  CZ  ARG A 156     -11.953  23.668 -16.730  1.00 10.00      A   
ATOM   1462  NH1 ARG A 156     -12.948  22.886 -17.135  1.00 10.00      A   
ATOM   1463 HH11 ARG A 156     -12.873  21.847 -17.054  1.00 10.00      A   
ATOM   1464 HH12 ARG A 156     -13.816  23.310 -17.530  1.00 10.00      A   
ATOM   1465  NH2 ARG A 156     -12.069  24.983 -16.837  1.00 10.00      A   
ATOM   1466 HH21 ARG A 156     -11.293  25.608 -16.522  1.00 10.00      A   
ATOM   1467 HH22 ARG A 156     -12.937  25.402 -17.242  1.00 10.00      A   
ATOM   1468  C   ARG A 156      -8.752  20.371 -12.246  1.00 10.00      A   
ATOM   1469  O   ARG A 156      -8.684  21.124 -11.277  1.00 10.00      A   
ATOM   1470  N   ASN A 157      -9.481  19.266 -12.247  1.00 10.00      A   
ATOM   1471  HN  ASN A 157      -9.498  18.703 -13.051  1.00 10.00      A   
ATOM   1472  CA  ASN A 157     -10.263  18.872 -11.081  1.00 10.00      A   
ATOM   1473  CB  ASN A 157     -11.608  18.270 -11.501  1.00 10.00      A   
ATOM   1474  CG  ASN A 157     -12.703  19.311 -11.647  1.00 10.00      A   
ATOM   1475  OD1 ASN A 157     -12.702  20.335 -10.964  1.00 10.00      A   
ATOM   1476  ND2 ASN A 157     -13.640  19.059 -12.546  1.00 10.00      A   
ATOM   1477 HD21 ASN A 157     -13.576  18.227 -13.061  1.00 10.00      A   
ATOM   1478 HD22 ASN A 157     -14.371  19.705 -12.648  1.00 10.00      A   
ATOM   1479  C   ASN A 157      -9.492  17.891 -10.215  1.00 10.00      A   
ATOM   1480  O   ASN A 157     -10.024  17.359  -9.243  1.00 10.00      A   
ATOM   1481  N   LEU A 158      -8.232  17.665 -10.577  1.00 10.00      A   
ATOM   1482  HN  LEU A 158      -7.871  18.139 -11.353  1.00 10.00      A   
ATOM   1483  CA  LEU A 158      -7.366  16.747  -9.847  1.00 10.00      A   
ATOM   1484  CB  LEU A 158      -6.021  16.605 -10.563  1.00 10.00      A   
ATOM   1485  CG  LEU A 158      -5.010  15.649  -9.926  1.00 10.00      A   
ATOM   1486  CD1 LEU A 158      -5.437  14.202 -10.128  1.00 10.00      A   
ATOM   1487  CD2 LEU A 158      -3.620  15.890 -10.493  1.00 10.00      A   
ATOM   1488  C   LEU A 158      -7.138  17.241  -8.423  1.00 10.00      A   
ATOM   1489  O   LEU A 158      -6.659  18.358  -8.208  1.00 10.00      A   
ATOM   1490  N   LYS A 159      -7.474  16.404  -7.460  1.00 10.00      A   
ATOM   1491  HN  LYS A 159      -7.830  15.519  -7.699  1.00 10.00      A   
ATOM   1492  CA  LYS A 159      -7.323  16.756  -6.056  1.00 10.00      A   
ATOM   1493  CB  LYS A 159      -8.662  16.629  -5.319  1.00 10.00      A   
ATOM   1494  CG  LYS A 159      -9.704  17.659  -5.732  1.00 10.00      A   
ATOM   1495  CD  LYS A 159     -11.100  17.263  -5.270  1.00 10.00      A   
ATOM   1496  CE  LYS A 159     -11.228  17.279  -3.754  1.00 10.00      A   
ATOM   1497  NZ  LYS A 159     -11.316  18.657  -3.202  1.00 10.00      A   
ATOM   1498  HZ1 LYS A 159     -12.031  19.208  -3.715  1.00 10.00      A   
ATOM   1499  HZ2 LYS A 159     -10.400  19.139  -3.287  1.00 10.00      A   
ATOM   1500  HZ3 LYS A 159     -11.581  18.619  -2.196  1.00 10.00      A   
ATOM   1501  C   LYS A 159      -6.264  15.899  -5.377  1.00 10.00      A   
ATOM   1502  O   LYS A 159      -5.497  16.392  -4.549  1.00 10.00      A   
ATOM   1503  N   GLU A 160      -6.211  14.623  -5.737  1.00 10.00      A   
ATOM   1504  HN  GLU A 160      -6.819  14.292  -6.434  1.00 10.00      A   
ATOM   1505  CA  GLU A 160      -5.250  13.708  -5.136  1.00 10.00      A   
ATOM   1506  CB  GLU A 160      -5.958  12.634  -4.302  1.00 10.00      A   
ATOM   1507  CG  GLU A 160      -6.556  13.141  -3.002  1.00 10.00      A   
ATOM   1508  CD  GLU A 160      -7.123  12.030  -2.144  1.00 10.00      A   
ATOM   1509  OE1 GLU A 160      -8.351  12.011  -1.931  1.00 10.00      A   
ATOM   1510  OE2 GLU A 160      -6.344  11.174  -1.671  1.00 10.00      A   
ATOM   1511  C   GLU A 160      -4.365  13.045  -6.184  1.00 10.00      A   
ATOM   1512  O   GLU A 160      -4.852  12.365  -7.090  1.00 10.00      A   
ATOM   1513  N   LEU A 161      -3.068  13.258  -6.055  1.00 10.00      A   
ATOM   1514  HN  LEU A 161      -2.753  13.833  -5.320  1.00 10.00      A   
ATOM   1515  CA  LEU A 161      -2.090  12.677  -6.959  1.00 10.00      A   
ATOM   1516  CB  LEU A 161      -1.436  13.770  -7.812  1.00 10.00      A   
ATOM   1517  CG  LEU A 161      -0.507  13.301  -8.937  1.00 10.00      A   
ATOM   1518  CD1 LEU A 161      -1.268  12.455  -9.946  1.00 10.00      A   
ATOM   1519  CD2 LEU A 161       0.138  14.492  -9.624  1.00 10.00      A   
ATOM   1520  C   LEU A 161      -1.039  11.934  -6.142  1.00 10.00      A   
ATOM   1521  O   LEU A 161      -0.052  12.525  -5.699  1.00 10.00      A   
ATOM   1522  N   ASP A 162      -1.261  10.642  -5.938  1.00 10.00      A   
ATOM   1523  HN  ASP A 162      -2.050  10.218  -6.344  1.00 10.00      A   
ATOM   1524  CA  ASP A 162      -0.349   9.827  -5.149  1.00 10.00      A   
ATOM   1525  CB  ASP A 162      -1.100   9.169  -3.987  1.00 10.00      A   
ATOM   1526  CG  ASP A 162      -0.201   8.848  -2.808  1.00 10.00      A   
ATOM   1527  OD1 ASP A 162       0.880   8.262  -3.015  1.00 10.00      A   
ATOM   1528  OD2 ASP A 162      -0.579   9.182  -1.666  1.00 10.00      A   
ATOM   1529  C   ASP A 162       0.319   8.763  -6.009  1.00 10.00      A   
ATOM   1530  O   ASP A 162      -0.353   7.990  -6.696  1.00 10.00      A   
ATOM   1531  N   LEU A 163       1.644   8.749  -5.976  1.00 10.00      A   
ATOM   1532  HN  LEU A 163       2.107   9.416  -5.426  1.00 10.00      A   
ATOM   1533  CA  LEU A 163       2.438   7.786  -6.733  1.00 10.00      A   
ATOM   1534  CB  LEU A 163       3.303   8.518  -7.766  1.00 10.00      A   
ATOM   1535  CG  LEU A 163       2.608   9.592  -8.607  1.00 10.00      A   
ATOM   1536  CD1 LEU A 163       3.635  10.431  -9.351  1.00 10.00      A   
ATOM   1537  CD2 LEU A 163       1.621   8.961  -9.579  1.00 10.00      A   
ATOM   1538  C   LEU A 163       3.337   7.003  -5.779  1.00 10.00      A   
ATOM   1539  O   LEU A 163       4.470   6.655  -6.115  1.00 10.00      A   
ATOM   1540  N   ARG A 164       2.810   6.744  -4.588  1.00 10.00      A   
ATOM   1541  HN  ARG A 164       1.901   7.065  -4.399  1.00 10.00      A   
ATOM   1542  CA  ARG A 164       3.523   6.029  -3.530  1.00 10.00      A   
ATOM   1543  CB  ARG A 164       2.602   5.727  -2.348  1.00 10.00      A   
ATOM   1544  CG  ARG A 164       1.312   5.014  -2.715  1.00 10.00      A   
ATOM   1545  CD  ARG A 164       0.408   4.894  -1.505  1.00 10.00      A   
ATOM   1546  NE  ARG A 164      -0.838   4.190  -1.797  1.00 10.00      A   
ATOM   1547  HE  ARG A 164      -0.893   3.702  -2.658  1.00 10.00      A   
ATOM   1548  CZ  ARG A 164      -1.886   4.178  -0.976  1.00 10.00      A   
ATOM   1549  NH1 ARG A 164      -1.829   4.826   0.179  1.00 10.00      A   
ATOM   1550 HH11 ARG A 164      -0.968   5.348   0.442  1.00 10.00      A   
ATOM   1551 HH12 ARG A 164      -2.645   4.819   0.827  1.00 10.00      A   
ATOM   1552  NH2 ARG A 164      -2.982   3.508  -1.303  1.00 10.00      A   
ATOM   1553 HH21 ARG A 164      -3.803   3.494  -0.660  1.00 10.00      A   
ATOM   1554 HH22 ARG A 164      -3.024   2.985  -2.205  1.00 10.00      A   
ATOM   1555  C   ARG A 164       4.251   4.763  -3.973  1.00 10.00      A   
ATOM   1556  O   ARG A 164       3.672   3.861  -4.591  1.00 10.00      A   
ATOM   1557  N   GLU A 165       5.540   4.729  -3.643  1.00 10.00      A   
ATOM   1558  HN  GLU A 165       5.919   5.508  -3.184  1.00 10.00      A   
ATOM   1559  CA  GLU A 165       6.421   3.597  -3.925  1.00 10.00      A   
ATOM   1560  CB  GLU A 165       6.147   2.443  -2.956  1.00 10.00      A   
ATOM   1561  CG  GLU A 165       6.635   2.685  -1.532  1.00 10.00      A   
ATOM   1562  CD  GLU A 165       5.647   3.466  -0.684  1.00 10.00      A   
ATOM   1563  OE1 GLU A 165       4.557   2.931  -0.387  1.00 10.00      A   
ATOM   1564  OE2 GLU A 165       5.962   4.614  -0.302  1.00 10.00      A   
ATOM   1565  C   GLU A 165       6.371   3.112  -5.372  1.00 10.00      A   
ATOM   1566  O   GLU A 165       6.525   1.917  -5.638  1.00 10.00      A   
ATOM   1567  N   SER A 166       6.174   4.027  -6.305  1.00 10.00      A   
ATOM   1568  HN  SER A 166       6.052   4.965  -6.042  1.00 10.00      A   
ATOM   1569  CA  SER A 166       6.119   3.669  -7.712  1.00 10.00      A   
ATOM   1570  CB  SER A 166       5.005   4.439  -8.418  1.00 10.00      A   
ATOM   1571  OG  SER A 166       3.741   3.879  -8.105  1.00 10.00      A   
ATOM   1572  HG  SER A 166       3.208   4.526  -7.623  1.00 10.00      A   
ATOM   1573  C   SER A 166       7.454   3.892  -8.414  1.00 10.00      A   
ATOM   1574  O   SER A 166       8.250   4.738  -8.005  1.00 10.00      A   
ATOM   1575  N   ASP A 167       7.690   3.114  -9.466  1.00 10.00      A   
ATOM   1576  HN  ASP A 167       7.006   2.458  -9.737  1.00 10.00      A   
ATOM   1577  CA  ASP A 167       8.914   3.216 -10.251  1.00 10.00      A   
ATOM   1578  CB  ASP A 167       9.318   1.835 -10.773  1.00 10.00      A   
ATOM   1579  CG  ASP A 167      10.672   1.836 -11.451  1.00 10.00      A   
ATOM   1580  OD1 ASP A 167      11.665   1.457 -10.795  1.00 10.00      A   
ATOM   1581  OD2 ASP A 167      10.747   2.203 -12.640  1.00 10.00      A   
ATOM   1582  C   ASP A 167       8.670   4.156 -11.422  1.00 10.00      A   
ATOM   1583  O   ASP A 167       7.831   3.881 -12.278  1.00 10.00      A   
ATOM   1584  N   VAL A 168       9.393   5.260 -11.466  1.00 10.00      A   
ATOM   1585  HN  VAL A 168      10.079   5.416 -10.785  1.00 10.00      A   
ATOM   1586  CA  VAL A 168       9.200   6.237 -12.528  1.00 10.00      A   
ATOM   1587  CB  VAL A 168       8.695   7.589 -11.968  1.00 10.00      A   
ATOM   1588  CG1 VAL A 168       8.011   8.407 -13.055  1.00 10.00      A   
ATOM   1589  CG2 VAL A 168       7.775   7.393 -10.770  1.00 10.00      A   
ATOM   1590  C   VAL A 168      10.484   6.498 -13.302  1.00 10.00      A   
ATOM   1591  O   VAL A 168      11.580   6.494 -12.736  1.00 10.00      A   
ATOM   1592  N   ASP A 169      10.341   6.703 -14.603  1.00 10.00      A   
ATOM   1593  HN  ASP A 169       9.443   6.630 -15.004  1.00 10.00      A   
ATOM   1594  CA  ASP A 169      11.475   7.025 -15.453  1.00 10.00      A   
ATOM   1595  CB  ASP A 169      11.184   6.639 -16.906  1.00 10.00      A   
ATOM   1596  CG  ASP A 169      12.367   6.000 -17.602  1.00 10.00      A   
ATOM   1597  OD1 ASP A 169      13.246   6.735 -18.085  1.00 10.00      A   
ATOM   1598  OD2 ASP A 169      12.411   4.751 -17.682  1.00 10.00      A   
ATOM   1599  C   ASP A 169      11.702   8.529 -15.343  1.00 10.00      A   
ATOM   1600  O   ASP A 169      11.032   9.318 -16.014  1.00 10.00      A   
ATOM   1601  N   ASP A 170      12.601   8.916 -14.449  1.00 10.00      A   
ATOM   1602  HN  ASP A 170      13.078   8.232 -13.932  1.00 10.00      A   
ATOM   1603  CA  ASP A 170      12.898  10.325 -14.198  1.00 10.00      A   
ATOM   1604  CB  ASP A 170      13.755  10.484 -12.941  1.00 10.00      A   
ATOM   1605  CG  ASP A 170      12.924  10.578 -11.679  1.00 10.00      A   
ATOM   1606  OD1 ASP A 170      12.436  11.682 -11.364  1.00 10.00      A   
ATOM   1607  OD2 ASP A 170      12.772   9.558 -10.982  1.00 10.00      A   
ATOM   1608  C   ASP A 170      13.552  11.024 -15.383  1.00 10.00      A   
ATOM   1609  O   ASP A 170      14.777  11.119 -15.469  1.00 10.00      A   
ATOM   1610  N   VAL A 171      12.729  11.517 -16.293  1.00 10.00      A   
ATOM   1611  HN  VAL A 171      11.763  11.391 -16.178  1.00 10.00      A   
ATOM   1612  CA  VAL A 171      13.220  12.223 -17.468  1.00 10.00      A   
ATOM   1613  CB  VAL A 171      12.189  12.227 -18.615  1.00 10.00      A   
ATOM   1614  CG1 VAL A 171      12.757  12.908 -19.856  1.00 10.00      A   
ATOM   1615  CG2 VAL A 171      11.743  10.812 -18.934  1.00 10.00      A   
ATOM   1616  C   VAL A 171      13.585  13.659 -17.109  1.00 10.00      A   
ATOM   1617  O   VAL A 171      14.732  14.074 -17.271  1.00 10.00      A   
ATOM   1618  N   SER A 172      12.608  14.415 -16.621  1.00 10.00      A   
ATOM   1619  HN  SER A 172      11.708  14.030 -16.515  1.00 10.00      A   
ATOM   1620  CA  SER A 172      12.829  15.801 -16.236  1.00 10.00      A   
ATOM   1621  CB  SER A 172      12.875  16.713 -17.468  1.00 10.00      A   
ATOM   1622  OG  SER A 172      14.081  16.533 -18.188  1.00 10.00      A   
ATOM   1623  HG  SER A 172      14.611  15.854 -17.742  1.00 10.00      A   
ATOM   1624  C   SER A 172      11.753  16.284 -15.274  1.00 10.00      A   
ATOM   1625  O   SER A 172      10.569  15.996 -15.455  1.00 10.00      A   
ATOM   1626  N   GLY A 173      12.168  17.023 -14.252  1.00 10.00      A   
ATOM   1627  HN  GLY A 173      13.127  17.213 -14.153  1.00 10.00      A   
ATOM   1628  CA  GLY A 173      11.226  17.544 -13.276  1.00 10.00      A   
ATOM   1629  C   GLY A 173      10.579  18.837 -13.738  1.00 10.00      A   
ATOM   1630  O   GLY A 173      10.354  19.751 -12.946  1.00 10.00      A   
ATOM   1631  N   HIS A 174      10.274  18.911 -15.024  1.00 10.00      A   
ATOM   1632  HN  HIS A 174      10.462  18.143 -15.603  1.00 10.00      A   
ATOM   1633  CA  HIS A 174       9.660  20.096 -15.599  1.00 10.00      A   
ATOM   1634  CB  HIS A 174      10.275  20.378 -16.972  1.00 10.00      A   
ATOM   1635  CG  HIS A 174       9.929  21.720 -17.541  1.00 10.00      A   
ATOM   1636  ND1 HIS A 174      10.199  22.883 -16.857  1.00 10.00      A   
ATOM   1637  CD2 HIS A 174       9.356  22.023 -18.730  1.00 10.00      A   
ATOM   1638  CE1 HIS A 174       9.793  23.866 -17.642  1.00 10.00      A   
ATOM   1639  NE2 HIS A 174       9.277  23.391 -18.783  1.00 10.00      A   
ATOM   1640  HE2 HIS A 174       8.916  23.925 -19.527  1.00 10.00      A   
ATOM   1641  C   HIS A 174       8.154  19.898 -15.717  1.00 10.00      A   
ATOM   1642  O   HIS A 174       7.410  20.840 -15.971  1.00 10.00      A   
ATOM   1643  N   TRP A 175       7.715  18.662 -15.491  1.00 10.00      A   
ATOM   1644  HN  TRP A 175       8.365  17.966 -15.267  1.00 10.00      A   
ATOM   1645  CA  TRP A 175       6.302  18.304 -15.569  1.00 10.00      A   
ATOM   1646  CB  TRP A 175       6.122  16.804 -15.304  1.00 10.00      A   
ATOM   1647  CG  TRP A 175       6.473  16.392 -13.907  1.00 10.00      A   
ATOM   1648  CD1 TRP A 175       7.710  16.073 -13.434  1.00 10.00      A   
ATOM   1649  CD2 TRP A 175       5.574  16.257 -12.801  1.00 10.00      A   
ATOM   1650  NE1 TRP A 175       7.640  15.755 -12.100  1.00 10.00      A   
ATOM   1651  HE1 TRP A 175       8.402  15.492 -11.533  1.00 10.00      A   
ATOM   1652  CE2 TRP A 175       6.336  15.857 -11.689  1.00 10.00      A   
ATOM   1653  CE3 TRP A 175       4.195  16.434 -12.645  1.00 10.00      A   
ATOM   1654  CZ2 TRP A 175       5.767  15.635 -10.437  1.00 10.00      A   
ATOM   1655  CZ3 TRP A 175       3.632  16.214 -11.405  1.00 10.00      A   
ATOM   1656  CH2 TRP A 175       4.416  15.817 -10.316  1.00 10.00      A   
ATOM   1657  C   TRP A 175       5.467  19.114 -14.577  1.00 10.00      A   
ATOM   1658  O   TRP A 175       4.295  19.403 -14.819  1.00 10.00      A   
ATOM   1659  N   LEU A 176       6.087  19.482 -13.464  1.00 10.00      A   
ATOM   1660  HN  LEU A 176       7.022  19.224 -13.338  1.00 10.00      A   
ATOM   1661  CA  LEU A 176       5.421  20.249 -12.423  1.00 10.00      A   
ATOM   1662  CB  LEU A 176       6.319  20.315 -11.184  1.00 10.00      A   
ATOM   1663  CG  LEU A 176       6.001  21.400 -10.155  1.00 10.00      A   
ATOM   1664  CD1 LEU A 176       5.827  20.788  -8.773  1.00 10.00      A   
ATOM   1665  CD2 LEU A 176       7.103  22.448 -10.143  1.00 10.00      A   
ATOM   1666  C   LEU A 176       5.049  21.649 -12.909  1.00 10.00      A   
ATOM   1667  O   LEU A 176       4.083  22.250 -12.440  1.00 10.00      A   
ATOM   1668  N   SER A 177       5.802  22.156 -13.873  1.00 10.00      A   
ATOM   1669  HN  SER A 177       6.549  21.629 -14.230  1.00 10.00      A   
ATOM   1670  CA  SER A 177       5.551  23.484 -14.412  1.00 10.00      A   
ATOM   1671  CB  SER A 177       6.813  24.008 -15.091  1.00 10.00      A   
ATOM   1672  OG  SER A 177       7.964  23.665 -14.335  1.00 10.00      A   
ATOM   1673  HG  SER A 177       8.658  23.363 -14.932  1.00 10.00      A   
ATOM   1674  C   SER A 177       4.375  23.485 -15.390  1.00 10.00      A   
ATOM   1675  O   SER A 177       3.958  24.538 -15.864  1.00 10.00      A   
ATOM   1676  N   HIS A 178       3.831  22.305 -15.669  1.00 10.00      A   
ATOM   1677  HN  HIS A 178       4.190  21.502 -15.237  1.00 10.00      A   
ATOM   1678  CA  HIS A 178       2.709  22.176 -16.600  1.00 10.00      A   
ATOM   1679  CB  HIS A 178       2.638  20.767 -17.202  1.00 10.00      A   
ATOM   1680  CG  HIS A 178       3.657  20.502 -18.273  1.00 10.00      A   
ATOM   1681  ND1 HIS A 178       3.295  20.388 -19.597  1.00 10.00      A   
ATOM   1682  CD2 HIS A 178       4.998  20.326 -18.162  1.00 10.00      A   
ATOM   1683  CE1 HIS A 178       4.417  20.146 -20.258  1.00 10.00      A   
ATOM   1684  NE2 HIS A 178       5.469  20.101 -19.429  1.00 10.00      A   
ATOM   1685  HE2 HIS A 178       6.403  19.924 -19.676  1.00 10.00      A   
ATOM   1686  C   HIS A 178       1.381  22.540 -15.943  1.00 10.00      A   
ATOM   1687  O   HIS A 178       0.366  22.688 -16.623  1.00 10.00      A   
ATOM   1688  N   PHE A 179       1.392  22.679 -14.619  1.00 10.00      A   
ATOM   1689  HN  PHE A 179       2.230  22.549 -14.133  1.00 10.00      A   
ATOM   1690  CA  PHE A 179       0.191  23.030 -13.878  1.00 10.00      A   
ATOM   1691  CB  PHE A 179       0.386  22.783 -12.377  1.00 10.00      A   
ATOM   1692  CG  PHE A 179       0.153  21.362 -11.941  1.00 10.00      A   
ATOM   1693  CD1 PHE A 179       1.208  20.563 -11.532  1.00 10.00      A   
ATOM   1694  CD2 PHE A 179      -1.127  20.828 -11.935  1.00 10.00      A   
ATOM   1695  CE1 PHE A 179       0.994  19.257 -11.127  1.00 10.00      A   
ATOM   1696  CE2 PHE A 179      -1.350  19.523 -11.532  1.00 10.00      A   
ATOM   1697  CZ  PHE A 179      -0.287  18.736 -11.128  1.00 10.00      A   
ATOM   1698  C   PHE A 179      -0.180  24.490 -14.118  1.00 10.00      A   
ATOM   1699  O   PHE A 179       0.621  25.393 -13.864  1.00 10.00      A   
ATOM   1700  N   PRO A 180      -1.395  24.738 -14.624  1.00 10.00      A   
ATOM   1701  CA  PRO A 180      -1.877  26.096 -14.887  1.00 10.00      A   
ATOM   1702  CB  PRO A 180      -3.170  25.864 -15.674  1.00 10.00      A   
ATOM   1703  CG  PRO A 180      -3.636  24.517 -15.239  1.00 10.00      A   
ATOM   1704  CD  PRO A 180      -2.394  23.713 -14.975  1.00 10.00      A   
ATOM   1705  C   PRO A 180      -2.176  26.839 -13.586  1.00 10.00      A   
ATOM   1706  O   PRO A 180      -2.542  26.220 -12.583  1.00 10.00      A   
ATOM   1707  N   ASP A 181      -2.031  28.162 -13.611  1.00 10.00      A   
ATOM   1708  HN  ASP A 181      -1.747  28.592 -14.448  1.00 10.00      A   
ATOM   1709  CA  ASP A 181      -2.275  28.996 -12.427  1.00 10.00      A   
ATOM   1710  CB  ASP A 181      -1.920  30.460 -12.701  1.00 10.00      A   
ATOM   1711  CG  ASP A 181      -0.729  30.943 -11.890  1.00 10.00      A   
ATOM   1712  OD1 ASP A 181      -0.933  31.500 -10.788  1.00 10.00      A   
ATOM   1713  OD2 ASP A 181       0.417  30.781 -12.357  1.00 10.00      A   
ATOM   1714  C   ASP A 181      -3.719  28.890 -11.946  1.00 10.00      A   
ATOM   1715  O   ASP A 181      -4.030  29.217 -10.800  1.00 10.00      A   
ATOM   1716  N   THR A 182      -4.602  28.443 -12.829  1.00 10.00      A   
ATOM   1717  HN  THR A 182      -4.306  28.231 -13.737  1.00 10.00      A   
ATOM   1718  CA  THR A 182      -6.006  28.273 -12.498  1.00 10.00      A   
ATOM   1719  CB  THR A 182      -6.826  28.028 -13.779  1.00 10.00      A   
ATOM   1720  OG1 THR A 182      -5.925  27.730 -14.860  1.00 10.00      A   
ATOM   1721  HG1 THR A 182      -6.432  27.478 -15.641  1.00 10.00      A   
ATOM   1722  CG2 THR A 182      -7.652  29.255 -14.134  1.00 10.00      A   
ATOM   1723  C   THR A 182      -6.179  27.083 -11.559  1.00 10.00      A   
ATOM   1724  O   THR A 182      -7.048  27.085 -10.681  1.00 10.00      A   
ATOM   1725  N   TYR A 183      -5.328  26.073 -11.746  1.00 10.00      A   
ATOM   1726  HN  TYR A 183      -4.645  26.151 -12.448  1.00 10.00      A   
ATOM   1727  CA  TYR A 183      -5.363  24.867 -10.931  1.00 10.00      A   
ATOM   1728  CB  TYR A 183      -4.373  23.824 -11.462  1.00 10.00      A   
ATOM   1729  CG  TYR A 183      -4.283  22.572 -10.615  1.00 10.00      A   
ATOM   1730  CD1 TYR A 183      -5.169  21.521 -10.803  1.00 10.00      A   
ATOM   1731  CD2 TYR A 183      -3.315  22.444  -9.627  1.00 10.00      A   
ATOM   1732  CE1 TYR A 183      -5.094  20.380 -10.032  1.00 10.00      A   
ATOM   1733  CE2 TYR A 183      -3.232  21.307  -8.852  1.00 10.00      A   
ATOM   1734  CZ  TYR A 183      -4.122  20.277  -9.059  1.00 10.00      A   
ATOM   1735  OH  TYR A 183      -4.049  19.145  -8.285  1.00 10.00      A   
ATOM   1736  HH  TYR A 183      -4.937  18.772  -8.189  1.00 10.00      A   
ATOM   1737  C   TYR A 183      -5.060  25.198  -9.475  1.00 10.00      A   
ATOM   1738  O   TYR A 183      -3.955  25.629  -9.136  1.00 10.00      A   
ATOM   1739  N   THR A 184      -6.051  25.009  -8.623  1.00 10.00      A   
ATOM   1740  HN  THR A 184      -6.911  24.678  -8.960  1.00 10.00      A   
ATOM   1741  CA  THR A 184      -5.914  25.295  -7.206  1.00 10.00      A   
ATOM   1742  CB  THR A 184      -6.594  26.641  -6.899  1.00 10.00      A   
ATOM   1743  OG1 THR A 184      -7.706  26.805  -7.793  1.00 10.00      A   
ATOM   1744  HG1 THR A 184      -7.375  26.900  -8.697  1.00 10.00      A   
ATOM   1745  CG2 THR A 184      -5.626  27.791  -7.110  1.00 10.00      A   
ATOM   1746  C   THR A 184      -6.590  24.203  -6.382  1.00 10.00      A   
ATOM   1747  O   THR A 184      -6.726  24.314  -5.162  1.00 10.00      A   
ATOM   1748  N   SER A 185      -6.989  23.138  -7.067  1.00 10.00      A   
ATOM   1749  HN  SER A 185      -6.821  23.105  -8.031  1.00 10.00      A   
ATOM   1750  CA  SER A 185      -7.684  22.017  -6.449  1.00 10.00      A   
ATOM   1751  CB  SER A 185      -8.563  21.363  -7.513  1.00 10.00      A   
ATOM   1752  OG  SER A 185      -8.429  22.056  -8.748  1.00 10.00      A   
ATOM   1753  HG  SER A 185      -8.463  21.424  -9.478  1.00 10.00      A   
ATOM   1754  C   SER A 185      -6.731  20.985  -5.838  1.00 10.00      A   
ATOM   1755  O   SER A 185      -7.137  19.866  -5.531  1.00 10.00      A   
ATOM   1756  N   LEU A 186      -5.476  21.368  -5.641  1.00 10.00      A   
ATOM   1757  HN  LEU A 186      -5.211  22.280  -5.878  1.00 10.00      A   
ATOM   1758  CA  LEU A 186      -4.486  20.459  -5.067  1.00 10.00      A   
ATOM   1759  CB  LEU A 186      -3.075  21.029  -5.220  1.00 10.00      A   
ATOM   1760  CG  LEU A 186      -1.945  20.199  -4.607  1.00 10.00      A   
ATOM   1761  CD1 LEU A 186      -1.884  18.816  -5.242  1.00 10.00      A   
ATOM   1762  CD2 LEU A 186      -0.614  20.919  -4.750  1.00 10.00      A   
ATOM   1763  C   LEU A 186      -4.786  20.163  -3.599  1.00 10.00      A   
ATOM   1764  O   LEU A 186      -4.891  21.080  -2.778  1.00 10.00      A   
ATOM   1765  N   VAL A 187      -4.946  18.882  -3.284  1.00 10.00      A   
ATOM   1766  HN  VAL A 187      -4.876  18.204  -3.992  1.00 10.00      A   
ATOM   1767  CA  VAL A 187      -5.233  18.451  -1.923  1.00 10.00      A   
ATOM   1768  CB  VAL A 187      -6.608  17.752  -1.817  1.00 10.00      A   
ATOM   1769  CG1 VAL A 187      -6.894  17.330  -0.381  1.00 10.00      A   
ATOM   1770  CG2 VAL A 187      -7.714  18.659  -2.333  1.00 10.00      A   
ATOM   1771  C   VAL A 187      -4.145  17.507  -1.418  1.00 10.00      A   
ATOM   1772  O   VAL A 187      -3.516  17.761  -0.392  1.00 10.00      A   
ATOM   1773  N   SER A 188      -3.917  16.425  -2.143  1.00 10.00      A   
ATOM   1774  HN  SER A 188      -4.442  16.273  -2.962  1.00 10.00      A   
ATOM   1775  CA  SER A 188      -2.909  15.454  -1.754  1.00 10.00      A   
ATOM   1776  CB  SER A 188      -3.570  14.148  -1.314  1.00 10.00      A   
ATOM   1777  OG  SER A 188      -4.606  14.401  -0.376  1.00 10.00      A   
ATOM   1778  HG  SER A 188      -4.552  13.766   0.344  1.00 10.00      A   
ATOM   1779  C   SER A 188      -1.925  15.200  -2.886  1.00 10.00      A   
ATOM   1780  O   SER A 188      -2.321  14.872  -4.005  1.00 10.00      A   
ATOM   1781  N   LEU A 189      -0.646  15.368  -2.592  1.00 10.00      A   
ATOM   1782  HN  LEU A 189      -0.395  15.655  -1.681  1.00 10.00      A   
ATOM   1783  CA  LEU A 189       0.399  15.160  -3.577  1.00 10.00      A   
ATOM   1784  CB  LEU A 189       0.853  16.505  -4.148  1.00 10.00      A   
ATOM   1785  CG  LEU A 189       1.958  16.467  -5.204  1.00 10.00      A   
ATOM   1786  CD1 LEU A 189       1.518  15.676  -6.425  1.00 10.00      A   
ATOM   1787  CD2 LEU A 189       2.339  17.880  -5.601  1.00 10.00      A   
ATOM   1788  C   LEU A 189       1.583  14.413  -2.975  1.00 10.00      A   
ATOM   1789  O   LEU A 189       2.174  14.853  -1.989  1.00 10.00      A   
ATOM   1790  N   ASN A 190       1.919  13.281  -3.570  1.00 10.00      A   
ATOM   1791  HN  ASN A 190       1.402  12.975  -4.349  1.00 10.00      A   
ATOM   1792  CA  ASN A 190       3.035  12.475  -3.101  1.00 10.00      A   
ATOM   1793  CB  ASN A 190       2.526  11.211  -2.416  1.00 10.00      A   
ATOM   1794  CG  ASN A 190       3.639  10.246  -2.056  1.00 10.00      A   
ATOM   1795  OD1 ASN A 190       4.776  10.651  -1.790  1.00 10.00      A   
ATOM   1796  ND2 ASN A 190       3.322   8.967  -2.049  1.00 10.00      A   
ATOM   1797 HD21 ASN A 190       2.389   8.715  -2.281  1.00 10.00      A   
ATOM   1798 HD22 ASN A 190       4.012   8.316  -1.805  1.00 10.00      A   
ATOM   1799  C   ASN A 190       3.954  12.112  -4.260  1.00 10.00      A   
ATOM   1800  O   ASN A 190       3.595  11.308  -5.123  1.00 10.00      A   
ATOM   1801  N   ILE A 191       5.136  12.714  -4.277  1.00 10.00      A   
ATOM   1802  HN  ILE A 191       5.360  13.351  -3.561  1.00 10.00      A   
ATOM   1803  CA  ILE A 191       6.106  12.463  -5.335  1.00 10.00      A   
ATOM   1804  CB  ILE A 191       6.270  13.690  -6.261  1.00 10.00      A   
ATOM   1805  CG1 ILE A 191       6.620  14.942  -5.447  1.00 10.00      A   
ATOM   1806  CG2 ILE A 191       5.014  13.917  -7.089  1.00 10.00      A   
ATOM   1807  CD1 ILE A 191       7.608  15.859  -6.135  1.00 10.00      A   
ATOM   1808  C   ILE A 191       7.470  12.093  -4.759  1.00 10.00      A   
ATOM   1809  O   ILE A 191       8.502  12.363  -5.367  1.00 10.00      A   
ATOM   1810  N   SER A 192       7.469  11.443  -3.601  1.00 10.00      A   
ATOM   1811  HN  SER A 192       6.612  11.222  -3.176  1.00 10.00      A   
ATOM   1812  CA  SER A 192       8.709  11.043  -2.940  1.00 10.00      A   
ATOM   1813  CB  SER A 192       8.412  10.557  -1.520  1.00 10.00      A   
ATOM   1814  OG  SER A 192       7.297   9.681  -1.507  1.00 10.00      A   
ATOM   1815  HG  SER A 192       6.499  10.172  -1.264  1.00 10.00      A   
ATOM   1816  C   SER A 192       9.454   9.966  -3.732  1.00 10.00      A   
ATOM   1817  O   SER A 192      10.629   9.690  -3.480  1.00 10.00      A   
ATOM   1818  N   CYS A 193       8.766   9.370  -4.695  1.00 10.00      A   
ATOM   1819  HN  CYS A 193       7.838   9.640  -4.854  1.00 10.00      A   
ATOM   1820  CA  CYS A 193       9.345   8.328  -5.526  1.00 10.00      A   
ATOM   1821  CB  CYS A 193       8.229   7.485  -6.126  1.00 10.00      A   
ATOM   1822  SG  CYS A 193       6.766   8.451  -6.565  1.00 10.00      A   
ATOM   1823  HG  CYS A 193       5.708   7.653  -6.467  1.00 10.00      A   
ATOM   1824  C   CYS A 193      10.197   8.918  -6.643  1.00 10.00      A   
ATOM   1825  O   CYS A 193      11.098   8.264  -7.153  1.00 10.00      A   
ATOM   1826  N   LEU A 194       9.913  10.156  -7.013  1.00 10.00      A   
ATOM   1827  HN  LEU A 194       9.202  10.644  -6.549  1.00 10.00      A   
ATOM   1828  CA  LEU A 194      10.652  10.817  -8.085  1.00 10.00      A   
ATOM   1829  CB  LEU A 194       9.895  12.051  -8.587  1.00 10.00      A   
ATOM   1830  CG  LEU A 194       8.644  11.774  -9.423  1.00 10.00      A   
ATOM   1831  CD1 LEU A 194       7.850  13.051  -9.632  1.00 10.00      A   
ATOM   1832  CD2 LEU A 194       9.024  11.153 -10.759  1.00 10.00      A   
ATOM   1833  C   LEU A 194      12.064  11.190  -7.641  1.00 10.00      A   
ATOM   1834  O   LEU A 194      12.329  11.353  -6.449  1.00 10.00      A   
ATOM   1835  N   ALA A 195      12.971  11.311  -8.597  1.00 10.00      A   
ATOM   1836  HN  ALA A 195      12.706  11.154  -9.535  1.00 10.00      A   
ATOM   1837  CA  ALA A 195      14.353  11.659  -8.298  1.00 10.00      A   
ATOM   1838  CB  ALA A 195      15.285  10.535  -8.707  1.00 10.00      A   
ATOM   1839  C   ALA A 195      14.761  12.965  -8.966  1.00 10.00      A   
ATOM   1840  O   ALA A 195      15.635  13.675  -8.471  1.00 10.00      A   
ATOM   1841  N   SER A 196      14.138  13.276 -10.094  1.00 10.00      A   
ATOM   1842  HN  SER A 196      13.453  12.666 -10.455  1.00 10.00      A   
ATOM   1843  CA  SER A 196      14.441  14.505 -10.803  1.00 10.00      A   
ATOM   1844  CB  SER A 196      13.876  14.485 -12.230  1.00 10.00      A   
ATOM   1845  OG  SER A 196      12.511  14.097 -12.256  1.00 10.00      A   
ATOM   1846  HG  SER A 196      12.427  13.179 -11.941  1.00 10.00      A   
ATOM   1847  C   SER A 196      13.907  15.698 -10.023  1.00 10.00      A   
ATOM   1848  O   SER A 196      12.767  15.686  -9.551  1.00 10.00      A   
ATOM   1849  N   GLU A 197      14.738  16.713  -9.874  1.00 10.00      A   
ATOM   1850  HN  GLU A 197      15.629  16.666 -10.273  1.00 10.00      A   
ATOM   1851  CA  GLU A 197      14.353  17.903  -9.144  1.00 10.00      A   
ATOM   1852  CB  GLU A 197      15.586  18.735  -8.798  1.00 10.00      A   
ATOM   1853  CG  GLU A 197      15.276  20.010  -8.038  1.00 10.00      A   
ATOM   1854  CD  GLU A 197      15.916  21.229  -8.658  1.00 10.00      A   
ATOM   1855  OE1 GLU A 197      16.515  22.032  -7.909  1.00 10.00      A   
ATOM   1856  OE2 GLU A 197      15.825  21.395  -9.893  1.00 10.00      A   
ATOM   1857  C   GLU A 197      13.350  18.734  -9.933  1.00 10.00      A   
ATOM   1858  O   GLU A 197      13.505  18.943 -11.140  1.00 10.00      A   
ATOM   1859  N   VAL A 198      12.320  19.192  -9.245  1.00 10.00      A   
ATOM   1860  HN  VAL A 198      12.254  18.976  -8.292  1.00 10.00      A   
ATOM   1861  CA  VAL A 198      11.290  20.013  -9.860  1.00 10.00      A   
ATOM   1862  CB  VAL A 198       9.886  19.699  -9.303  1.00 10.00      A   
ATOM   1863  CG1 VAL A 198       9.446  18.304  -9.714  1.00 10.00      A   
ATOM   1864  CG2 VAL A 198       9.845  19.860  -7.788  1.00 10.00      A   
ATOM   1865  C   VAL A 198      11.594  21.489  -9.642  1.00 10.00      A   
ATOM   1866  O   VAL A 198      12.328  21.849  -8.719  1.00 10.00      A   
ATOM   1867  N   SER A 199      11.027  22.337 -10.490  1.00 10.00      A   
ATOM   1868  HN  SER A 199      10.454  21.984 -11.200  1.00 10.00      A   
ATOM   1869  CA  SER A 199      11.234  23.778 -10.399  1.00 10.00      A   
ATOM   1870  CB  SER A 199      10.623  24.467 -11.622  1.00 10.00      A   
ATOM   1871  OG  SER A 199      10.986  25.834 -11.682  1.00 10.00      A   
ATOM   1872  HG  SER A 199      11.934  25.907 -11.846  1.00 10.00      A   
ATOM   1873  C   SER A 199      10.628  24.340  -9.108  1.00 10.00      A   
ATOM   1874  O   SER A 199       9.403  24.414  -8.962  1.00 10.00      A   
ATOM   1875  N   PHE A 200      11.495  24.735  -8.177  1.00 10.00      A   
ATOM   1876  HN  PHE A 200      12.458  24.653  -8.355  1.00 10.00      A   
ATOM   1877  CA  PHE A 200      11.058  25.282  -6.896  1.00 10.00      A   
ATOM   1878  CB  PHE A 200      12.251  25.540  -5.970  1.00 10.00      A   
ATOM   1879  CG  PHE A 200      11.871  26.112  -4.633  1.00 10.00      A   
ATOM   1880  CD1 PHE A 200      11.184  25.347  -3.703  1.00 10.00      A   
ATOM   1881  CD2 PHE A 200      12.204  27.416  -4.305  1.00 10.00      A   
ATOM   1882  CE1 PHE A 200      10.836  25.872  -2.473  1.00 10.00      A   
ATOM   1883  CE2 PHE A 200      11.859  27.948  -3.078  1.00 10.00      A   
ATOM   1884  CZ  PHE A 200      11.174  27.175  -2.161  1.00 10.00      A   
ATOM   1885  C   PHE A 200      10.237  26.554  -7.079  1.00 10.00      A   
ATOM   1886  O   PHE A 200       9.334  26.833  -6.290  1.00 10.00      A   
ATOM   1887  N   SER A 201      10.541  27.314  -8.123  1.00 10.00      A   
ATOM   1888  HN  SER A 201      11.266  27.037  -8.729  1.00 10.00      A   
ATOM   1889  CA  SER A 201       9.818  28.549  -8.397  1.00 10.00      A   
ATOM   1890  CB  SER A 201      10.426  29.264  -9.602  1.00 10.00      A   
ATOM   1891  OG  SER A 201      11.196  28.365 -10.380  1.00 10.00      A   
ATOM   1892  HG  SER A 201      12.112  28.388 -10.077  1.00 10.00      A   
ATOM   1893  C   SER A 201       8.333  28.275  -8.625  1.00 10.00      A   
ATOM   1894  O   SER A 201       7.471  28.927  -8.036  1.00 10.00      A   
ATOM   1895  N   ALA A 202       8.042  27.295  -9.474  1.00 10.00      A   
ATOM   1896  HN  ALA A 202       8.775  26.813  -9.915  1.00 10.00      A   
ATOM   1897  CA  ALA A 202       6.662  26.925  -9.768  1.00 10.00      A   
ATOM   1898  CB  ALA A 202       6.600  26.100 -11.046  1.00 10.00      A   
ATOM   1899  C   ALA A 202       6.067  26.144  -8.601  1.00 10.00      A   
ATOM   1900  O   ALA A 202       4.878  26.259  -8.292  1.00 10.00      A   
ATOM   1901  N   LEU A 203       6.919  25.358  -7.955  1.00 10.00      A   
ATOM   1902  HN  LEU A 203       7.850  25.316  -8.266  1.00 10.00      A   
ATOM   1903  CA  LEU A 203       6.521  24.547  -6.809  1.00 10.00      A   
ATOM   1904  CB  LEU A 203       7.720  23.731  -6.308  1.00 10.00      A   
ATOM   1905  CG  LEU A 203       7.565  23.031  -4.957  1.00 10.00      A   
ATOM   1906  CD1 LEU A 203       6.490  21.961  -5.024  1.00 10.00      A   
ATOM   1907  CD2 LEU A 203       8.889  22.431  -4.516  1.00 10.00      A   
ATOM   1908  C   LEU A 203       5.977  25.425  -5.690  1.00 10.00      A   
ATOM   1909  O   LEU A 203       4.900  25.165  -5.151  1.00 10.00      A   
ATOM   1910  N   GLU A 204       6.728  26.471  -5.360  1.00 10.00      A   
ATOM   1911  HN  GLU A 204       7.579  26.614  -5.833  1.00 10.00      A   
ATOM   1912  CA  GLU A 204       6.341  27.403  -4.309  1.00 10.00      A   
ATOM   1913  CB  GLU A 204       7.395  28.498  -4.161  1.00 10.00      A   
ATOM   1914  CG  GLU A 204       7.495  29.081  -2.762  1.00 10.00      A   
ATOM   1915  CD  GLU A 204       7.957  30.522  -2.765  1.00 10.00      A   
ATOM   1916  OE1 GLU A 204       9.132  30.780  -3.103  1.00 10.00      A   
ATOM   1917  OE2 GLU A 204       7.144  31.405  -2.433  1.00 10.00      A   
ATOM   1918  C   GLU A 204       4.986  28.025  -4.610  1.00 10.00      A   
ATOM   1919  O   GLU A 204       4.089  28.013  -3.767  1.00 10.00      A   
ATOM   1920  N   ARG A 205       4.835  28.538  -5.829  1.00 10.00      A   
ATOM   1921  HN  ARG A 205       5.586  28.493  -6.457  1.00 10.00      A   
ATOM   1922  CA  ARG A 205       3.592  29.172  -6.258  1.00 10.00      A   
ATOM   1923  CB  ARG A 205       3.733  29.715  -7.678  1.00 10.00      A   
ATOM   1924  CG  ARG A 205       4.885  30.689  -7.852  1.00 10.00      A   
ATOM   1925  CD  ARG A 205       4.758  31.496  -9.133  1.00 10.00      A   
ATOM   1926  NE  ARG A 205       4.681  30.652 -10.329  1.00 10.00      A   
ATOM   1927  HE  ARG A 205       5.500  30.178 -10.606  1.00 10.00      A   
ATOM   1928  CZ  ARG A 205       3.574  30.493 -11.054  1.00 10.00      A   
ATOM   1929  NH1 ARG A 205       2.459  31.109 -10.699  1.00 10.00      A   
ATOM   1930 HH11 ARG A 205       1.583  30.986 -11.271  1.00 10.00      A   
ATOM   1931 HH12 ARG A 205       2.438  31.719  -9.853  1.00 10.00      A   
ATOM   1932  NH2 ARG A 205       3.590  29.726 -12.142  1.00 10.00      A   
ATOM   1933 HH21 ARG A 205       2.720  29.603 -12.706  1.00 10.00      A   
ATOM   1934 HH22 ARG A 205       4.470  29.248 -12.439  1.00 10.00      A   
ATOM   1935  C   ARG A 205       2.411  28.211  -6.181  1.00 10.00      A   
ATOM   1936  O   ARG A 205       1.325  28.590  -5.741  1.00 10.00      A   
ATOM   1937  N   LEU A 206       2.638  26.968  -6.592  1.00 10.00      A   
ATOM   1938  HN  LEU A 206       3.535  26.732  -6.921  1.00 10.00      A   
ATOM   1939  CA  LEU A 206       1.603  25.942  -6.572  1.00 10.00      A   
ATOM   1940  CB  LEU A 206       2.151  24.629  -7.137  1.00 10.00      A   
ATOM   1941  CG  LEU A 206       1.836  24.336  -8.607  1.00 10.00      A   
ATOM   1942  CD1 LEU A 206       2.934  23.486  -9.231  1.00 10.00      A   
ATOM   1943  CD2 LEU A 206       0.489  23.636  -8.730  1.00 10.00      A   
ATOM   1944  C   LEU A 206       1.062  25.723  -5.162  1.00 10.00      A   
ATOM   1945  O   LEU A 206      -0.149  25.704  -4.944  1.00 10.00      A   
ATOM   1946  N   VAL A 207       1.969  25.580  -4.210  1.00 10.00      A   
ATOM   1947  HN  VAL A 207       2.921  25.615  -4.451  1.00 10.00      A   
ATOM   1948  CA  VAL A 207       1.596  25.355  -2.818  1.00 10.00      A   
ATOM   1949  CB  VAL A 207       2.829  24.943  -1.980  1.00 10.00      A   
ATOM   1950  CG1 VAL A 207       2.461  24.705  -0.523  1.00 10.00      A   
ATOM   1951  CG2 VAL A 207       3.482  23.704  -2.576  1.00 10.00      A   
ATOM   1952  C   VAL A 207       0.945  26.594  -2.206  1.00 10.00      A   
ATOM   1953  O   VAL A 207       0.059  26.488  -1.355  1.00 10.00      A   
ATOM   1954  N   THR A 208       1.367  27.765  -2.659  1.00 10.00      A   
ATOM   1955  HN  THR A 208       2.052  27.785  -3.368  1.00 10.00      A   
ATOM   1956  CA  THR A 208       0.840  29.023  -2.137  1.00 10.00      A   
ATOM   1957  CB  THR A 208       1.706  30.218  -2.594  1.00 10.00      A   
ATOM   1958  OG1 THR A 208       3.085  29.928  -2.351  1.00 10.00      A   
ATOM   1959  HG1 THR A 208       3.330  29.120  -2.820  1.00 10.00      A   
ATOM   1960  CG2 THR A 208       1.331  31.486  -1.843  1.00 10.00      A   
ATOM   1961  C   THR A 208      -0.613  29.264  -2.558  1.00 10.00      A   
ATOM   1962  O   THR A 208      -1.426  29.758  -1.774  1.00 10.00      A   
ATOM   1963  N   ARG A 209      -0.945  28.898  -3.789  1.00 10.00      A   
ATOM   1964  HN  ARG A 209      -0.270  28.473  -4.366  1.00 10.00      A   
ATOM   1965  CA  ARG A 209      -2.292  29.122  -4.303  1.00 10.00      A   
ATOM   1966  CB  ARG A 209      -2.272  29.406  -5.808  1.00 10.00      A   
ATOM   1967  CG  ARG A 209      -1.934  28.206  -6.679  1.00 10.00      A   
ATOM   1968  CD  ARG A 209      -1.923  28.597  -8.145  1.00 10.00      A   
ATOM   1969  NE  ARG A 209      -1.801  27.437  -9.023  1.00 10.00      A   
ATOM   1970  HE  ARG A 209      -2.581  26.827  -9.081  1.00 10.00      A   
ATOM   1971  CZ  ARG A 209      -0.716  27.166  -9.740  1.00 10.00      A   
ATOM   1972  NH1 ARG A 209       0.341  27.965  -9.693  1.00 10.00      A   
ATOM   1973 HH11 ARG A 209       0.329  28.816  -9.092  1.00 10.00      A   
ATOM   1974 HH12 ARG A 209       1.187  27.745 -10.261  1.00 10.00      A   
ATOM   1975  NH2 ARG A 209      -0.694  26.100 -10.521  1.00 10.00      A   
ATOM   1976 HH21 ARG A 209      -1.526  25.474 -10.578  1.00 10.00      A   
ATOM   1977 HH22 ARG A 209       0.154  25.883 -11.086  1.00 10.00      A   
ATOM   1978  C   ARG A 209      -3.276  27.997  -3.972  1.00 10.00      A   
ATOM   1979  O   ARG A 209      -4.476  28.134  -4.214  1.00 10.00      A   
ATOM   1980  N   CYS A 210      -2.785  26.904  -3.409  1.00 10.00      A   
ATOM   1981  HN  CYS A 210      -1.826  26.852  -3.209  1.00 10.00      A   
ATOM   1982  CA  CYS A 210      -3.652  25.780  -3.076  1.00 10.00      A   
ATOM   1983  CB  CYS A 210      -3.149  24.496  -3.735  1.00 10.00      A   
ATOM   1984  SG  CYS A 210      -2.879  24.638  -5.518  1.00 10.00      A   
ATOM   1985  HG  CYS A 210      -1.643  25.092  -5.699  1.00 10.00      A   
ATOM   1986  C   CYS A 210      -3.807  25.590  -1.571  1.00 10.00      A   
ATOM   1987  O   CYS A 210      -2.974  24.948  -0.935  1.00 10.00      A   
ATOM   1988  N   PRO A 211      -4.894  26.130  -0.988  1.00 10.00      A   
ATOM   1989  CA  PRO A 211      -5.168  26.022   0.451  1.00 10.00      A   
ATOM   1990  CB  PRO A 211      -6.129  27.185   0.690  1.00 10.00      A   
ATOM   1991  CG  PRO A 211      -6.891  27.297  -0.584  1.00 10.00      A   
ATOM   1992  CD  PRO A 211      -5.941  26.903  -1.685  1.00 10.00      A   
ATOM   1993  C   PRO A 211      -5.858  24.710   0.808  1.00 10.00      A   
ATOM   1994  O   PRO A 211      -6.218  24.472   1.962  1.00 10.00      A   
ATOM   1995  N   ASN A 212      -6.045  23.864  -0.188  1.00 10.00      A   
ATOM   1996  HN  ASN A 212      -5.736  24.109  -1.086  1.00 10.00      A   
ATOM   1997  CA  ASN A 212      -6.695  22.580   0.022  1.00 10.00      A   
ATOM   1998  CB  ASN A 212      -7.556  22.191  -1.188  1.00 10.00      A   
ATOM   1999  CG  ASN A 212      -8.523  23.274  -1.623  1.00 10.00      A   
ATOM   2000  OD1 ASN A 212      -9.578  23.465  -1.017  1.00 10.00      A   
ATOM   2001  ND2 ASN A 212      -8.184  23.976  -2.700  1.00 10.00      A   
ATOM   2002 HD21 ASN A 212      -7.338  23.763  -3.149  1.00 10.00      A   
ATOM   2003 HD22 ASN A 212      -8.797  24.677  -3.007  1.00 10.00      A   
ATOM   2004  C   ASN A 212      -5.657  21.496   0.289  1.00 10.00      A   
ATOM   2005  O   ASN A 212      -6.001  20.376   0.659  1.00 10.00      A   
ATOM   2006  N   LEU A 213      -4.385  21.851   0.114  1.00 10.00      A   
ATOM   2007  HN  LEU A 213      -4.183  22.769  -0.162  1.00 10.00      A   
ATOM   2008  CA  LEU A 213      -3.279  20.920   0.314  1.00 10.00      A   
ATOM   2009  CB  LEU A 213      -1.950  21.587  -0.060  1.00 10.00      A   
ATOM   2010  CG  LEU A 213      -0.711  20.692  -0.056  1.00 10.00      A   
ATOM   2011  CD1 LEU A 213      -0.834  19.595  -1.101  1.00 10.00      A   
ATOM   2012  CD2 LEU A 213       0.536  21.522  -0.298  1.00 10.00      A   
ATOM   2013  C   LEU A 213      -3.229  20.401   1.751  1.00 10.00      A   
ATOM   2014  O   LEU A 213      -3.001  21.163   2.690  1.00 10.00      A   
ATOM   2015  N   LYS A 214      -3.458  19.102   1.902  1.00 10.00      A   
ATOM   2016  HN  LYS A 214      -3.647  18.562   1.101  1.00 10.00      A   
ATOM   2017  CA  LYS A 214      -3.448  18.450   3.203  1.00 10.00      A   
ATOM   2018  CB  LYS A 214      -4.750  17.670   3.410  1.00 10.00      A   
ATOM   2019  CG  LYS A 214      -6.002  18.526   3.452  1.00 10.00      A   
ATOM   2020  CD  LYS A 214      -6.007  19.437   4.664  1.00 10.00      A   
ATOM   2021  CE  LYS A 214      -7.353  20.115   4.836  1.00 10.00      A   
ATOM   2022  NZ  LYS A 214      -7.821  20.748   3.575  1.00 10.00      A   
ATOM   2023  HZ1 LYS A 214      -8.447  20.096   3.057  1.00 10.00      A   
ATOM   2024  HZ2 LYS A 214      -7.010  20.984   2.972  1.00 10.00      A   
ATOM   2025  HZ3 LYS A 214      -8.346  21.620   3.788  1.00 10.00      A   
ATOM   2026  C   LYS A 214      -2.279  17.481   3.303  1.00 10.00      A   
ATOM   2027  O   LYS A 214      -1.744  17.244   4.385  1.00 10.00      A   
ATOM   2028  N   SER A 215      -1.889  16.920   2.170  1.00 10.00      A   
ATOM   2029  HN  SER A 215      -2.347  17.157   1.334  1.00 10.00      A   
ATOM   2030  CA  SER A 215      -0.791  15.968   2.130  1.00 10.00      A   
ATOM   2031  CB  SER A 215      -1.328  14.559   1.842  1.00 10.00      A   
ATOM   2032  OG  SER A 215      -0.330  13.568   2.024  1.00 10.00      A   
ATOM   2033  HG  SER A 215      -0.698  12.831   2.522  1.00 10.00      A   
ATOM   2034  C   SER A 215       0.222  16.374   1.069  1.00 10.00      A   
ATOM   2035  O   SER A 215      -0.101  16.423  -0.119  1.00 10.00      A   
ATOM   2036  N   LEU A 216       1.437  16.676   1.500  1.00 10.00      A   
ATOM   2037  HN  LEU A 216       1.631  16.616   2.462  1.00 10.00      A   
ATOM   2038  CA  LEU A 216       2.497  17.077   0.585  1.00 10.00      A   
ATOM   2039  CB  LEU A 216       2.754  18.585   0.678  1.00 10.00      A   
ATOM   2040  CG  LEU A 216       3.860  19.145  -0.225  1.00 10.00      A   
ATOM   2041  CD1 LEU A 216       3.457  19.069  -1.689  1.00 10.00      A   
ATOM   2042  CD2 LEU A 216       4.215  20.572   0.167  1.00 10.00      A   
ATOM   2043  C   LEU A 216       3.775  16.314   0.890  1.00 10.00      A   
ATOM   2044  O   LEU A 216       4.371  16.491   1.951  1.00 10.00      A   
ATOM   2045  N   LYS A 217       4.176  15.454  -0.033  1.00 10.00      A   
ATOM   2046  HN  LYS A 217       3.641  15.346  -0.853  1.00 10.00      A   
ATOM   2047  CA  LYS A 217       5.385  14.664   0.135  1.00 10.00      A   
ATOM   2048  CB  LYS A 217       5.045  13.173   0.192  1.00 10.00      A   
ATOM   2049  CG  LYS A 217       4.202  12.777   1.399  1.00 10.00      A   
ATOM   2050  CD  LYS A 217       3.825  11.305   1.375  1.00 10.00      A   
ATOM   2051  CE  LYS A 217       3.109  10.899   2.657  1.00 10.00      A   
ATOM   2052  NZ  LYS A 217       2.725   9.463   2.653  1.00 10.00      A   
ATOM   2053  HZ1 LYS A 217       2.536   9.140   3.622  1.00 10.00      A   
ATOM   2054  HZ2 LYS A 217       3.491   8.886   2.254  1.00 10.00      A   
ATOM   2055  HZ3 LYS A 217       1.867   9.321   2.080  1.00 10.00      A   
ATOM   2056  C   LYS A 217       6.384  14.950  -0.982  1.00 10.00      A   
ATOM   2057  O   LYS A 217       6.122  14.662  -2.153  1.00 10.00      A   
ATOM   2058  N   LEU A 218       7.528  15.511  -0.607  1.00 10.00      A   
ATOM   2059  HN  LEU A 218       7.674  15.698   0.349  1.00 10.00      A   
ATOM   2060  CA  LEU A 218       8.578  15.853  -1.561  1.00 10.00      A   
ATOM   2061  CB  LEU A 218       9.377  17.066  -1.075  1.00 10.00      A   
ATOM   2062  CG  LEU A 218       8.606  18.385  -0.960  1.00 10.00      A   
ATOM   2063  CD1 LEU A 218       9.517  19.495  -0.464  1.00 10.00      A   
ATOM   2064  CD2 LEU A 218       7.979  18.761  -2.293  1.00 10.00      A   
ATOM   2065  C   LEU A 218       9.513  14.672  -1.822  1.00 10.00      A   
ATOM   2066  O   LEU A 218       9.381  13.610  -1.209  1.00 10.00      A   
ATOM   2067  N   ASN A 219      10.470  14.877  -2.720  1.00 10.00      A   
ATOM   2068  HN  ASN A 219      10.546  15.760  -3.141  1.00 10.00      A   
ATOM   2069  CA  ASN A 219      11.421  13.834  -3.090  1.00 10.00      A   
ATOM   2070  CB  ASN A 219      11.448  13.635  -4.609  1.00 10.00      A   
ATOM   2071  CG  ASN A 219      12.046  14.809  -5.371  1.00 10.00      A   
ATOM   2072  OD1 ASN A 219      11.960  15.961  -4.941  1.00 10.00      A   
ATOM   2073  ND2 ASN A 219      12.659  14.525  -6.511  1.00 10.00      A   
ATOM   2074 HD21 ASN A 219      12.696  13.587  -6.797  1.00 10.00      A   
ATOM   2075 HD22 ASN A 219      13.040  15.266  -7.029  1.00 10.00      A   
ATOM   2076  C   ASN A 219      12.826  14.116  -2.557  1.00 10.00      A   
ATOM   2077  O   ASN A 219      13.078  15.155  -1.946  1.00 10.00      A   
ATOM   2078  N   ARG A 220      13.742  13.189  -2.812  1.00 10.00      A   
ATOM   2079  HN  ARG A 220      13.484  12.399  -3.334  1.00 10.00      A   
ATOM   2080  CA  ARG A 220      15.121  13.300  -2.346  1.00 10.00      A   
ATOM   2081  CB  ARG A 220      15.686  11.896  -2.115  1.00 10.00      A   
ATOM   2082  CG  ARG A 220      16.939  11.832  -1.260  1.00 10.00      A   
ATOM   2083  CD  ARG A 220      17.647  10.508  -1.472  1.00 10.00      A   
ATOM   2084  NE  ARG A 220      18.639  10.227  -0.438  1.00 10.00      A   
ATOM   2085  HE  ARG A 220      18.762  10.900   0.274  1.00 10.00      A   
ATOM   2086  CZ  ARG A 220      19.388   9.126  -0.419  1.00 10.00      A   
ATOM   2087  NH1 ARG A 220      19.251   8.207  -1.370  1.00 10.00      A   
ATOM   2088 HH11 ARG A 220      19.836   7.344  -1.355  1.00 10.00      A   
ATOM   2089 HH12 ARG A 220      18.559   8.348  -2.138  1.00 10.00      A   
ATOM   2090  NH2 ARG A 220      20.266   8.940   0.553  1.00 10.00      A   
ATOM   2091 HH21 ARG A 220      20.376   9.667   1.304  1.00 10.00      A   
ATOM   2092 HH22 ARG A 220      20.854   8.077   0.579  1.00 10.00      A   
ATOM   2093  C   ARG A 220      15.999  14.064  -3.343  1.00 10.00      A   
ATOM   2094  O   ARG A 220      17.030  13.565  -3.790  1.00 10.00      A   
ATOM   2095  N   ALA A 221      15.582  15.269  -3.694  1.00 10.00      A   
ATOM   2096  HN  ALA A 221      14.737  15.609  -3.325  1.00 10.00      A   
ATOM   2097  CA  ALA A 221      16.340  16.101  -4.626  1.00 10.00      A   
ATOM   2098  CB  ALA A 221      15.850  15.873  -6.049  1.00 10.00      A   
ATOM   2099  C   ALA A 221      16.191  17.563  -4.240  1.00 10.00      A   
ATOM   2100  O   ALA A 221      16.325  18.464  -5.066  1.00 10.00      A   
ATOM   2101  N   VAL A 222      15.919  17.780  -2.966  1.00 10.00      A   
ATOM   2102  HN  VAL A 222      15.880  17.019  -2.354  1.00 10.00      A   
ATOM   2103  CA  VAL A 222      15.718  19.115  -2.432  1.00 10.00      A   
ATOM   2104  CB  VAL A 222      14.211  19.383  -2.173  1.00 10.00      A   
ATOM   2105  CG1 VAL A 222      13.974  20.790  -1.653  1.00 10.00      A   
ATOM   2106  CG2 VAL A 222      13.383  19.132  -3.424  1.00 10.00      A   
ATOM   2107  C   VAL A 222      16.462  19.243  -1.110  1.00 10.00      A   
ATOM   2108  O   VAL A 222      16.425  18.325  -0.286  1.00 10.00      A   
ATOM   2109  N   PRO A 223      17.177  20.358  -0.903  1.00 10.00      A   
ATOM   2110  CA  PRO A 223      17.904  20.605   0.344  1.00 10.00      A   
ATOM   2111  CB  PRO A 223      18.710  21.871   0.044  1.00 10.00      A   
ATOM   2112  CG  PRO A 223      17.948  22.549  -1.039  1.00 10.00      A   
ATOM   2113  CD  PRO A 223      17.356  21.450  -1.873  1.00 10.00      A   
ATOM   2114  C   PRO A 223      16.941  20.846   1.510  1.00 10.00      A   
ATOM   2115  O   PRO A 223      15.749  21.106   1.307  1.00 10.00      A   
ATOM   2116  N   LEU A 224      17.460  20.773   2.726  1.00 10.00      A   
ATOM   2117  HN  LEU A 224      18.422  20.594   2.827  1.00 10.00      A   
ATOM   2118  CA  LEU A 224      16.647  20.960   3.919  1.00 10.00      A   
ATOM   2119  CB  LEU A 224      17.378  20.402   5.142  1.00 10.00      A   
ATOM   2120  CG  LEU A 224      16.636  20.471   6.479  1.00 10.00      A   
ATOM   2121  CD1 LEU A 224      15.352  19.659   6.430  1.00 10.00      A   
ATOM   2122  CD2 LEU A 224      17.533  19.982   7.603  1.00 10.00      A   
ATOM   2123  C   LEU A 224      16.282  22.427   4.127  1.00 10.00      A   
ATOM   2124  O   LEU A 224      15.283  22.742   4.775  1.00 10.00      A   
ATOM   2125  N   GLU A 225      17.076  23.320   3.550  1.00 10.00      A   
ATOM   2126  HN  GLU A 225      17.858  23.002   3.034  1.00 10.00      A   
ATOM   2127  CA  GLU A 225      16.844  24.756   3.681  1.00 10.00      A   
ATOM   2128  CB  GLU A 225      18.128  25.544   3.403  1.00 10.00      A   
ATOM   2129  CG  GLU A 225      19.393  24.916   3.968  1.00 10.00      A   
ATOM   2130  CD  GLU A 225      20.105  24.037   2.963  1.00 10.00      A   
ATOM   2131  OE1 GLU A 225      19.752  22.846   2.857  1.00 10.00      A   
ATOM   2132  OE2 GLU A 225      21.013  24.542   2.270  1.00 10.00      A   
ATOM   2133  C   GLU A 225      15.724  25.257   2.763  1.00 10.00      A   
ATOM   2134  O   GLU A 225      15.541  26.463   2.607  1.00 10.00      A   
ATOM   2135  N   LYS A 226      14.977  24.343   2.156  1.00 10.00      A   
ATOM   2136  HN  LYS A 226      15.170  23.390   2.297  1.00 10.00      A   
ATOM   2137  CA  LYS A 226      13.887  24.727   1.262  1.00 10.00      A   
ATOM   2138  CB  LYS A 226      14.143  24.175  -0.141  1.00 10.00      A   
ATOM   2139  CG  LYS A 226      15.304  24.830  -0.871  1.00 10.00      A   
ATOM   2140  CD  LYS A 226      14.902  26.168  -1.470  1.00 10.00      A   
ATOM   2141  CE  LYS A 226      16.023  26.761  -2.310  1.00 10.00      A   
ATOM   2142  NZ  LYS A 226      16.280  25.971  -3.548  1.00 10.00      A   
ATOM   2143  HZ1 LYS A 226      16.104  24.962  -3.376  1.00 10.00      A   
ATOM   2144  HZ2 LYS A 226      17.271  26.088  -3.849  1.00 10.00      A   
ATOM   2145  HZ3 LYS A 226      15.658  26.290  -4.319  1.00 10.00      A   
ATOM   2146  C   LYS A 226      12.532  24.234   1.769  1.00 10.00      A   
ATOM   2147  O   LYS A 226      11.518  24.370   1.086  1.00 10.00      A   
ATOM   2148  N   LEU A 227      12.510  23.681   2.972  1.00 10.00      A   
ATOM   2149  HN  LEU A 227      13.338  23.633   3.494  1.00 10.00      A   
ATOM   2150  CA  LEU A 227      11.274  23.154   3.538  1.00 10.00      A   
ATOM   2151  CB  LEU A 227      11.560  21.992   4.490  1.00 10.00      A   
ATOM   2152  CG  LEU A 227      12.035  20.685   3.850  1.00 10.00      A   
ATOM   2153  CD1 LEU A 227      12.198  19.605   4.906  1.00 10.00      A   
ATOM   2154  CD2 LEU A 227      11.071  20.229   2.764  1.00 10.00      A   
ATOM   2155  C   LEU A 227      10.449  24.224   4.246  1.00 10.00      A   
ATOM   2156  O   LEU A 227       9.218  24.242   4.134  1.00 10.00      A   
ATOM   2157  N   ALA A 228      11.125  25.116   4.964  1.00 10.00      A   
ATOM   2158  HN  ALA A 228      12.105  25.057   5.001  1.00 10.00      A   
ATOM   2159  CA  ALA A 228      10.454  26.179   5.707  1.00 10.00      A   
ATOM   2160  CB  ALA A 228      11.461  27.023   6.473  1.00 10.00      A   
ATOM   2161  C   ALA A 228       9.585  27.055   4.809  1.00 10.00      A   
ATOM   2162  O   ALA A 228       8.455  27.394   5.167  1.00 10.00      A   
ATOM   2163  N   THR A 229      10.106  27.405   3.642  1.00 10.00      A   
ATOM   2164  HN  THR A 229      11.008  27.101   3.408  1.00 10.00      A   
ATOM   2165  CA  THR A 229       9.384  28.244   2.700  1.00 10.00      A   
ATOM   2166  CB  THR A 229      10.219  28.484   1.432  1.00 10.00      A   
ATOM   2167  OG1 THR A 229      11.611  28.346   1.758  1.00 10.00      A   
ATOM   2168  HG1 THR A 229      12.113  29.042   1.317  1.00 10.00      A   
ATOM   2169  CG2 THR A 229       9.958  29.877   0.874  1.00 10.00      A   
ATOM   2170  C   THR A 229       8.042  27.627   2.309  1.00 10.00      A   
ATOM   2171  O   THR A 229       7.025  28.318   2.264  1.00 10.00      A   
ATOM   2172  N   LEU A 230       8.038  26.323   2.054  1.00 10.00      A   
ATOM   2173  HN  LEU A 230       8.876  25.815   2.139  1.00 10.00      A   
ATOM   2174  CA  LEU A 230       6.812  25.627   1.658  1.00 10.00      A   
ATOM   2175  CB  LEU A 230       7.128  24.258   1.058  1.00 10.00      A   
ATOM   2176  CG  LEU A 230       7.798  24.256  -0.316  1.00 10.00      A   
ATOM   2177  CD1 LEU A 230       7.906  22.837  -0.846  1.00 10.00      A   
ATOM   2178  CD2 LEU A 230       7.030  25.132  -1.293  1.00 10.00      A   
ATOM   2179  C   LEU A 230       5.840  25.481   2.824  1.00 10.00      A   
ATOM   2180  O   LEU A 230       4.630  25.634   2.658  1.00 10.00      A   
ATOM   2181  N   LEU A 231       6.379  25.200   4.004  1.00 10.00      A   
ATOM   2182  HN  LEU A 231       7.354  25.102   4.073  1.00 10.00      A   
ATOM   2183  CA  LEU A 231       5.557  25.036   5.201  1.00 10.00      A   
ATOM   2184  CB  LEU A 231       6.404  24.564   6.385  1.00 10.00      A   
ATOM   2185  CG  LEU A 231       6.926  23.126   6.311  1.00 10.00      A   
ATOM   2186  CD1 LEU A 231       7.981  22.885   7.376  1.00 10.00      A   
ATOM   2187  CD2 LEU A 231       5.784  22.132   6.460  1.00 10.00      A   
ATOM   2188  C   LEU A 231       4.833  26.333   5.547  1.00 10.00      A   
ATOM   2189  O   LEU A 231       3.728  26.317   6.085  1.00 10.00      A   
ATOM   2190  N   GLN A 232       5.463  27.458   5.232  1.00 10.00      A   
ATOM   2191  HN  GLN A 232       6.358  27.410   4.827  1.00 10.00      A   
ATOM   2192  CA  GLN A 232       4.872  28.765   5.491  1.00 10.00      A   
ATOM   2193  CB  GLN A 232       5.930  29.864   5.388  1.00 10.00      A   
ATOM   2194  CG  GLN A 232       6.745  30.072   6.652  1.00 10.00      A   
ATOM   2195  CD  GLN A 232       5.886  30.424   7.850  1.00 10.00      A   
ATOM   2196  OE1 GLN A 232       4.790  30.975   7.713  1.00 10.00      A   
ATOM   2197  NE2 GLN A 232       6.382  30.125   9.039  1.00 10.00      A   
ATOM   2198 HE21 GLN A 232       7.270  29.704   9.078  1.00 10.00      A   
ATOM   2199 HE22 GLN A 232       5.845  30.337   9.832  1.00 10.00      A   
ATOM   2200  C   GLN A 232       3.744  29.051   4.506  1.00 10.00      A   
ATOM   2201  O   GLN A 232       2.896  29.913   4.745  1.00 10.00      A   
ATOM   2202  N   ARG A 233       3.737  28.325   3.395  1.00 10.00      A   
ATOM   2203  HN  ARG A 233       4.432  27.644   3.263  1.00 10.00      A   
ATOM   2204  CA  ARG A 233       2.720  28.508   2.374  1.00 10.00      A   
ATOM   2205  CB  ARG A 233       3.275  28.175   0.986  1.00 10.00      A   
ATOM   2206  CG  ARG A 233       4.459  29.029   0.552  1.00 10.00      A   
ATOM   2207  CD  ARG A 233       4.132  30.515   0.599  1.00 10.00      A   
ATOM   2208  NE  ARG A 233       5.094  31.310  -0.174  1.00 10.00      A   
ATOM   2209  HE  ARG A 233       5.707  30.822  -0.766  1.00 10.00      A   
ATOM   2210  CZ  ARG A 233       5.175  32.640  -0.134  1.00 10.00      A   
ATOM   2211  NH1 ARG A 233       4.360  33.339   0.649  1.00 10.00      A   
ATOM   2212 HH11 ARG A 233       4.424  34.378   0.679  1.00 10.00      A   
ATOM   2213 HH12 ARG A 233       3.650  32.851   1.234  1.00 10.00      A   
ATOM   2214  NH2 ARG A 233       6.071  33.268  -0.884  1.00 10.00      A   
ATOM   2215 HH21 ARG A 233       6.149  34.307  -0.854  1.00 10.00      A   
ATOM   2216 HH22 ARG A 233       6.703  32.715  -1.518  1.00 10.00      A   
ATOM   2217  C   ARG A 233       1.487  27.659   2.660  1.00 10.00      A   
ATOM   2218  O   ARG A 233       0.359  28.075   2.381  1.00 10.00      A   
ATOM   2219  N   ALA A 234       1.703  26.472   3.218  1.00 10.00      A   
ATOM   2220  HN  ALA A 234       2.622  26.204   3.435  1.00 10.00      A   
ATOM   2221  CA  ALA A 234       0.610  25.560   3.531  1.00 10.00      A   
ATOM   2222  CB  ALA A 234       0.639  24.348   2.607  1.00 10.00      A   
ATOM   2223  C   ALA A 234       0.656  25.116   4.989  1.00 10.00      A   
ATOM   2224  O   ALA A 234       1.218  24.069   5.307  1.00 10.00      A   
ATOM   2225  N   PRO A 235       0.059  25.904   5.896  1.00 10.00      A   
ATOM   2226  CA  PRO A 235       0.034  25.587   7.325  1.00 10.00      A   
ATOM   2227  CB  PRO A 235      -0.194  26.957   7.965  1.00 10.00      A   
ATOM   2228  CG  PRO A 235      -1.009  27.706   6.964  1.00 10.00      A   
ATOM   2229  CD  PRO A 235      -0.622  27.180   5.604  1.00 10.00      A   
ATOM   2230  C   PRO A 235      -1.106  24.630   7.690  1.00 10.00      A   
ATOM   2231  O   PRO A 235      -1.222  24.190   8.836  1.00 10.00      A   
ATOM   2232  N   GLN A 236      -1.933  24.299   6.702  1.00 10.00      A   
ATOM   2233  HN  GLN A 236      -1.766  24.660   5.807  1.00 10.00      A   
ATOM   2234  CA  GLN A 236      -3.067  23.403   6.914  1.00 10.00      A   
ATOM   2235  CB  GLN A 236      -4.283  23.852   6.093  1.00 10.00      A   
ATOM   2236  CG  GLN A 236      -4.228  23.505   4.609  1.00 10.00      A   
ATOM   2237  CD  GLN A 236      -3.469  24.523   3.774  1.00 10.00      A   
ATOM   2238  OE1 GLN A 236      -3.465  25.719   4.072  1.00 10.00      A   
ATOM   2239  NE2 GLN A 236      -2.819  24.052   2.721  1.00 10.00      A   
ATOM   2240 HE21 GLN A 236      -2.862  23.084   2.544  1.00 10.00      A   
ATOM   2241 HE22 GLN A 236      -2.322  24.687   2.158  1.00 10.00      A   
ATOM   2242  C   GLN A 236      -2.693  21.960   6.573  1.00 10.00      A   
ATOM   2243  O   GLN A 236      -3.554  21.088   6.450  1.00 10.00      A   
ATOM   2244  N   LEU A 237      -1.399  21.722   6.426  1.00 10.00      A   
ATOM   2245  HN  LEU A 237      -0.762  22.458   6.549  1.00 10.00      A   
ATOM   2246  CA  LEU A 237      -0.896  20.401   6.090  1.00 10.00      A   
ATOM   2247  CB  LEU A 237       0.583  20.485   5.709  1.00 10.00      A   
ATOM   2248  CG  LEU A 237       1.055  19.510   4.630  1.00 10.00      A   
ATOM   2249  CD1 LEU A 237       0.401  19.832   3.296  1.00 10.00      A   
ATOM   2250  CD2 LEU A 237       2.568  19.543   4.506  1.00 10.00      A   
ATOM   2251  C   LEU A 237      -1.086  19.426   7.248  1.00 10.00      A   
ATOM   2252  O   LEU A 237      -0.792  19.749   8.399  1.00 10.00      A   
ATOM   2253  N   GLU A 238      -1.588  18.239   6.929  1.00 10.00      A   
ATOM   2254  HN  GLU A 238      -1.814  18.055   5.987  1.00 10.00      A   
ATOM   2255  CA  GLU A 238      -1.815  17.199   7.926  1.00 10.00      A   
ATOM   2256  CB  GLU A 238      -3.227  16.618   7.791  1.00 10.00      A   
ATOM   2257  CG  GLU A 238      -4.328  17.668   7.824  1.00 10.00      A   
ATOM   2258  CD  GLU A 238      -5.719  17.074   7.885  1.00 10.00      A   
ATOM   2259  OE1 GLU A 238      -5.975  16.063   7.197  1.00 10.00      A   
ATOM   2260  OE2 GLU A 238      -6.572  17.623   8.616  1.00 10.00      A   
ATOM   2261  C   GLU A 238      -0.764  16.103   7.783  1.00 10.00      A   
ATOM   2262  O   GLU A 238      -0.277  15.551   8.774  1.00 10.00      A   
ATOM   2263  N   GLU A 239      -0.424  15.790   6.541  1.00 10.00      A   
ATOM   2264  HN  GLU A 239      -0.863  16.253   5.795  1.00 10.00      A   
ATOM   2265  CA  GLU A 239       0.584  14.784   6.247  1.00 10.00      A   
ATOM   2266  CB  GLU A 239       0.006  13.665   5.375  1.00 10.00      A   
ATOM   2267  CG  GLU A 239      -0.895  12.690   6.116  1.00 10.00      A   
ATOM   2268  CD  GLU A 239      -0.987  11.349   5.418  1.00 10.00      A   
ATOM   2269  OE1 GLU A 239      -0.143  10.471   5.696  1.00 10.00      A   
ATOM   2270  OE2 GLU A 239      -1.902  11.165   4.586  1.00 10.00      A   
ATOM   2271  C   GLU A 239       1.767  15.443   5.542  1.00 10.00      A   
ATOM   2272  O   GLU A 239       1.646  15.912   4.407  1.00 10.00      A   
ATOM   2273  N   LEU A 240       2.906  15.489   6.214  1.00 10.00      A   
ATOM   2274  HN  LEU A 240       2.953  15.093   7.114  1.00 10.00      A   
ATOM   2275  CA  LEU A 240       4.088  16.113   5.650  1.00 10.00      A   
ATOM   2276  CB  LEU A 240       4.676  17.124   6.638  1.00 10.00      A   
ATOM   2277  CG  LEU A 240       6.059  17.697   6.302  1.00 10.00      A   
ATOM   2278  CD1 LEU A 240       6.012  18.528   5.027  1.00 10.00      A   
ATOM   2279  CD2 LEU A 240       6.592  18.520   7.465  1.00 10.00      A   
ATOM   2280  C   LEU A 240       5.145  15.095   5.265  1.00 10.00      A   
ATOM   2281  O   LEU A 240       5.593  14.301   6.090  1.00 10.00      A   
ATOM   2282  N   GLY A 241       5.534  15.130   4.004  1.00 10.00      A   
ATOM   2283  HN  GLY A 241       5.114  15.778   3.391  1.00 10.00      A   
ATOM   2284  CA  GLY A 241       6.558  14.246   3.506  1.00 10.00      A   
ATOM   2285  C   GLY A 241       7.805  15.032   3.172  1.00 10.00      A   
ATOM   2286  O   GLY A 241       7.888  15.669   2.122  1.00 10.00      A   
ATOM   2287  N   THR A 242       8.763  15.001   4.076  1.00 10.00      A   
ATOM   2288  HN  THR A 242       8.639  14.461   4.884  1.00 10.00      A   
ATOM   2289  CA  THR A 242      10.005  15.725   3.893  1.00 10.00      A   
ATOM   2290  CB  THR A 242      10.742  15.902   5.238  1.00 10.00      A   
ATOM   2291  OG1 THR A 242      10.885  14.629   5.880  1.00 10.00      A   
ATOM   2292  HG1 THR A 242      10.020  14.314   6.166  1.00 10.00      A   
ATOM   2293  CG2 THR A 242       9.967  16.836   6.156  1.00 10.00      A   
ATOM   2294  C   THR A 242      10.914  15.002   2.904  1.00 10.00      A   
ATOM   2295  O   THR A 242      10.798  13.786   2.712  1.00 10.00      A   
ATOM   2296  N   GLY A 243      11.787  15.761   2.253  1.00 10.00      A   
ATOM   2297  HN  GLY A 243      11.799  16.729   2.414  1.00 10.00      A   
ATOM   2298  CA  GLY A 243      12.716  15.180   1.309  1.00 10.00      A   
ATOM   2299  C   GLY A 243      14.073  14.983   1.944  1.00 10.00      A   
ATOM   2300  O   GLY A 243      14.246  14.108   2.793  1.00 10.00      A   
ATOM   2301  N   GLY A 244      15.033  15.807   1.552  1.00 10.00      A   
ATOM   2302  HN  GLY A 244      14.832  16.500   0.889  1.00 10.00      A   
ATOM   2303  CA  GLY A 244      16.360  15.711   2.116  1.00 10.00      A   
ATOM   2304  C   GLY A 244      16.411  16.383   3.470  1.00 10.00      A   
ATOM   2305  O   GLY A 244      16.164  17.586   3.581  1.00 10.00      A   
ATOM   2306  N   TYR A 245      16.717  15.614   4.501  1.00 10.00      A   
ATOM   2307  HN  TYR A 245      16.917  14.660   4.349  1.00 10.00      A   
ATOM   2308  CA  TYR A 245      16.774  16.142   5.856  1.00 10.00      A   
ATOM   2309  CB  TYR A 245      16.094  15.181   6.830  1.00 10.00      A   
ATOM   2310  CG  TYR A 245      15.333  15.866   7.944  1.00 10.00      A   
ATOM   2311  CD1 TYR A 245      14.121  16.495   7.693  1.00 10.00      A   
ATOM   2312  CD2 TYR A 245      15.824  15.879   9.243  1.00 10.00      A   
ATOM   2313  CE1 TYR A 245      13.419  17.116   8.706  1.00 10.00      A   
ATOM   2314  CE2 TYR A 245      15.126  16.499  10.262  1.00 10.00      A   
ATOM   2315  CZ  TYR A 245      13.925  17.116   9.987  1.00 10.00      A   
ATOM   2316  OH  TYR A 245      13.223  17.732  10.997  1.00 10.00      A   
ATOM   2317  HH  TYR A 245      13.844  18.125  11.624  1.00 10.00      A   
ATOM   2318  C   TYR A 245      18.212  16.418   6.281  1.00 10.00      A   
ATOM   2319  O   TYR A 245      18.528  16.449   7.473  1.00 10.00      A   
ATOM   2320  N   THR A 246      19.079  16.608   5.304  1.00 10.00      A   
ATOM   2321  HN  THR A 246      18.772  16.558   4.374  1.00 10.00      A   
ATOM   2322  CA  THR A 246      20.475  16.898   5.572  1.00 10.00      A   
ATOM   2323  CB  THR A 246      21.425  15.895   4.867  1.00 10.00      A   
ATOM   2324  OG1 THR A 246      22.794  16.228   5.133  1.00 10.00      A   
ATOM   2325  HG1 THR A 246      23.008  17.067   4.698  1.00 10.00      A   
ATOM   2326  CG2 THR A 246      21.189  15.858   3.362  1.00 10.00      A   
ATOM   2327  C   THR A 246      20.794  18.334   5.157  1.00 10.00      A   
ATOM   2328  O   THR A 246      20.489  18.750   4.036  1.00 10.00      A   
ATOM   2329  N   ALA A 247      21.377  19.094   6.072  1.00 10.00      A   
ATOM   2330  HN  ALA A 247      21.582  18.715   6.953  1.00 10.00      A   
ATOM   2331  CA  ALA A 247      21.741  20.473   5.804  1.00 10.00      A   
ATOM   2332  CB  ALA A 247      20.541  21.396   5.961  1.00 10.00      A   
ATOM   2333  C   ALA A 247      22.851  20.908   6.741  1.00 10.00      A   
ATOM   2334  O   ALA A 247      23.108  20.252   7.754  1.00 10.00      A   
ATOM   2335  N   GLU A 248      23.502  22.006   6.398  1.00 10.00      A   
ATOM   2336  HN  GLU A 248      23.249  22.471   5.573  1.00 10.00      A   
ATOM   2337  CA  GLU A 248      24.572  22.547   7.215  1.00 10.00      A   
ATOM   2338  CB  GLU A 248      25.236  23.713   6.482  1.00 10.00      A   
ATOM   2339  CG  GLU A 248      26.487  24.245   7.156  1.00 10.00      A   
ATOM   2340  CD  GLU A 248      26.942  25.565   6.573  1.00 10.00      A   
ATOM   2341  OE1 GLU A 248      26.905  25.721   5.334  1.00 10.00      A   
ATOM   2342  OE2 GLU A 248      27.338  26.457   7.353  1.00 10.00      A   
ATOM   2343  C   GLU A 248      23.987  23.036   8.530  1.00 10.00      A   
ATOM   2344  O   GLU A 248      22.921  23.648   8.537  1.00 10.00      A   
ATOM   2345  N   VAL A 249      24.670  22.746   9.634  1.00 10.00      A   
ATOM   2346  HN  VAL A 249      25.508  22.241   9.559  1.00 10.00      A   
ATOM   2347  CA  VAL A 249      24.204  23.159  10.955  1.00 10.00      A   
ATOM   2348  CB  VAL A 249      25.089  22.588  12.080  1.00 10.00      A   
ATOM   2349  CG1 VAL A 249      24.477  22.869  13.444  1.00 10.00      A   
ATOM   2350  CG2 VAL A 249      25.300  21.093  11.885  1.00 10.00      A   
ATOM   2351  C   VAL A 249      24.157  24.681  11.063  1.00 10.00      A   
ATOM   2352  O   VAL A 249      25.168  25.329  11.342  1.00 10.00      A   
ATOM   2353  N   ARG A 250      22.983  25.241  10.814  1.00 10.00      A   
ATOM   2354  HN  ARG A 250      22.224  24.665  10.562  1.00 10.00      A   
ATOM   2355  CA  ARG A 250      22.786  26.676  10.870  1.00 10.00      A   
ATOM   2356  CB  ARG A 250      22.497  27.213   9.468  1.00 10.00      A   
ATOM   2357  CG  ARG A 250      23.643  27.051   8.481  1.00 10.00      A   
ATOM   2358  CD  ARG A 250      23.358  27.787   7.182  1.00 10.00      A   
ATOM   2359  NE  ARG A 250      23.078  29.206   7.408  1.00 10.00      A   
ATOM   2360  HE  ARG A 250      22.328  29.426   8.016  1.00 10.00      A   
ATOM   2361  CZ  ARG A 250      23.770  30.199   6.850  1.00 10.00      A   
ATOM   2362  NH1 ARG A 250      24.780  29.932   6.029  1.00 10.00      A   
ATOM   2363 HH11 ARG A 250      25.035  28.942   5.818  1.00 10.00      A   
ATOM   2364 HH12 ARG A 250      25.326  30.707   5.594  1.00 10.00      A   
ATOM   2365  NH2 ARG A 250      23.443  31.461   7.108  1.00 10.00      A   
ATOM   2366 HH21 ARG A 250      22.639  31.676   7.754  1.00 10.00      A   
ATOM   2367 HH22 ARG A 250      23.983  32.246   6.675  1.00 10.00      A   
ATOM   2368  C   ARG A 250      21.629  27.029  11.804  1.00 10.00      A   
ATOM   2369  O   ARG A 250      20.532  26.481  11.682  1.00 10.00      A   
ATOM   2370  N   PRO A 251      21.865  27.947  12.756  1.00 10.00      A   
ATOM   2371  CA  PRO A 251      20.846  28.380  13.720  1.00 10.00      A   
ATOM   2372  CB  PRO A 251      21.596  29.376  14.615  1.00 10.00      A   
ATOM   2373  CG  PRO A 251      23.034  29.046  14.416  1.00 10.00      A   
ATOM   2374  CD  PRO A 251      23.149  28.623  12.984  1.00 10.00      A   
ATOM   2375  C   PRO A 251      19.672  29.073  13.032  1.00 10.00      A   
ATOM   2376  O   PRO A 251      18.515  28.881  13.410  1.00 10.00      A   
ATOM   2377  N   ASP A 252      19.978  29.853  12.002  1.00 10.00      A   
ATOM   2378  HN  ASP A 252      20.914  29.934  11.727  1.00 10.00      A   
ATOM   2379  CA  ASP A 252      18.952  30.579  11.258  1.00 10.00      A   
ATOM   2380  CB  ASP A 252      19.553  31.597  10.270  1.00 10.00      A   
ATOM   2381  CG  ASP A 252      20.679  31.057   9.395  1.00 10.00      A   
ATOM   2382  OD1 ASP A 252      21.391  31.875   8.771  1.00 10.00      A   
ATOM   2383  OD2 ASP A 252      20.874  29.828   9.334  1.00 10.00      A   
ATOM   2384  C   ASP A 252      17.987  29.624  10.564  1.00 10.00      A   
ATOM   2385  O   ASP A 252      16.770  29.829  10.580  1.00 10.00      A   
ATOM   2386  N   VAL A 253      18.534  28.579   9.961  1.00 10.00      A   
ATOM   2387  HN  VAL A 253      19.515  28.488   9.958  1.00 10.00      A   
ATOM   2388  CA  VAL A 253      17.726  27.580   9.278  1.00 10.00      A   
ATOM   2389  CB  VAL A 253      18.603  26.644   8.417  1.00 10.00      A   
ATOM   2390  CG1 VAL A 253      17.750  25.611   7.691  1.00 10.00      A   
ATOM   2391  CG2 VAL A 253      19.421  27.451   7.418  1.00 10.00      A   
ATOM   2392  C   VAL A 253      16.933  26.757  10.293  1.00 10.00      A   
ATOM   2393  O   VAL A 253      15.760  26.453  10.078  1.00 10.00      A   
ATOM   2394  N   TYR A 254      17.573  26.433  11.414  1.00 10.00      A   
ATOM   2395  HN  TYR A 254      18.498  26.735  11.539  1.00 10.00      A   
ATOM   2396  CA  TYR A 254      16.940  25.646  12.469  1.00 10.00      A   
ATOM   2397  CB  TYR A 254      17.931  25.375  13.608  1.00 10.00      A   
ATOM   2398  CG  TYR A 254      17.390  24.491  14.712  1.00 10.00      A   
ATOM   2399  CD1 TYR A 254      17.363  23.111  14.569  1.00 10.00      A   
ATOM   2400  CD2 TYR A 254      16.902  25.037  15.893  1.00 10.00      A   
ATOM   2401  CE1 TYR A 254      16.866  22.298  15.568  1.00 10.00      A   
ATOM   2402  CE2 TYR A 254      16.402  24.232  16.899  1.00 10.00      A   
ATOM   2403  CZ  TYR A 254      16.387  22.863  16.731  1.00 10.00      A   
ATOM   2404  OH  TYR A 254      15.890  22.057  17.728  1.00 10.00      A   
ATOM   2405  HH  TYR A 254      16.618  21.584  18.147  1.00 10.00      A   
ATOM   2406  C   TYR A 254      15.704  26.352  13.007  1.00 10.00      A   
ATOM   2407  O   TYR A 254      14.619  25.770  13.067  1.00 10.00      A   
ATOM   2408  N   SER A 255      15.873  27.609  13.393  1.00 10.00      A   
ATOM   2409  HN  SER A 255      16.769  28.014  13.331  1.00 10.00      A   
ATOM   2410  CA  SER A 255      14.770  28.398  13.924  1.00 10.00      A   
ATOM   2411  CB  SER A 255      15.271  29.759  14.397  1.00 10.00      A   
ATOM   2412  OG  SER A 255      16.501  29.630  15.085  1.00 10.00      A   
ATOM   2413  HG  SER A 255      17.228  29.687  14.453  1.00 10.00      A   
ATOM   2414  C   SER A 255      13.675  28.570  12.872  1.00 10.00      A   
ATOM   2415  O   SER A 255      12.487  28.464  13.176  1.00 10.00      A   
ATOM   2416  N   GLY A 256      14.090  28.809  11.628  1.00 10.00      A   
ATOM   2417  HN  GLY A 256      15.054  28.874  11.448  1.00 10.00      A   
ATOM   2418  CA  GLY A 256      13.139  28.979  10.543  1.00 10.00      A   
ATOM   2419  C   GLY A 256      12.280  27.746  10.347  1.00 10.00      A   
ATOM   2420  O   GLY A 256      11.063  27.843  10.176  1.00 10.00      A   
ATOM   2421  N   LEU A 257      12.920  26.586  10.373  1.00 10.00      A   
ATOM   2422  HN  LEU A 257      13.896  26.581  10.500  1.00 10.00      A   
ATOM   2423  CA  LEU A 257      12.224  25.321  10.215  1.00 10.00      A   
ATOM   2424  CB  LEU A 257      13.229  24.171  10.146  1.00 10.00      A   
ATOM   2425  CG  LEU A 257      13.800  23.852   8.768  1.00 10.00      A   
ATOM   2426  CD1 LEU A 257      15.040  22.986   8.908  1.00 10.00      A   
ATOM   2427  CD2 LEU A 257      12.755  23.145   7.921  1.00 10.00      A   
ATOM   2428  C   LEU A 257      11.264  25.100  11.374  1.00 10.00      A   
ATOM   2429  O   LEU A 257      10.106  24.746  11.168  1.00 10.00      A   
ATOM   2430  N   SER A 258      11.749  25.342  12.587  1.00 10.00      A   
ATOM   2431  HN  SER A 258      12.678  25.653  12.675  1.00 10.00      A   
ATOM   2432  CA  SER A 258      10.949  25.166  13.792  1.00 10.00      A   
ATOM   2433  CB  SER A 258      11.769  25.538  15.033  1.00 10.00      A   
ATOM   2434  OG  SER A 258      11.105  25.161  16.230  1.00 10.00      A   
ATOM   2435  HG  SER A 258      11.664  25.376  16.988  1.00 10.00      A   
ATOM   2436  C   SER A 258       9.658  25.985  13.729  1.00 10.00      A   
ATOM   2437  O   SER A 258       8.571  25.458  13.969  1.00 10.00      A   
ATOM   2438  N   VAL A 259       9.782  27.266  13.382  1.00 10.00      A   
ATOM   2439  HN  VAL A 259      10.677  27.626  13.188  1.00 10.00      A   
ATOM   2440  CA  VAL A 259       8.625  28.155  13.291  1.00 10.00      A   
ATOM   2441  CB  VAL A 259       9.031  29.611  12.971  1.00 10.00      A   
ATOM   2442  CG1 VAL A 259       7.802  30.495  12.836  1.00 10.00      A   
ATOM   2443  CG2 VAL A 259       9.949  30.159  14.052  1.00 10.00      A   
ATOM   2444  C   VAL A 259       7.627  27.654  12.250  1.00 10.00      A   
ATOM   2445  O   VAL A 259       6.429  27.547  12.524  1.00 10.00      A   
ATOM   2446  N   ALA A 260       8.136  27.317  11.070  1.00 10.00      A   
ATOM   2447  HN  ALA A 260       9.106  27.396  10.929  1.00 10.00      A   
ATOM   2448  CA  ALA A 260       7.301  26.827   9.983  1.00 10.00      A   
ATOM   2449  CB  ALA A 260       8.138  26.618   8.732  1.00 10.00      A   
ATOM   2450  C   ALA A 260       6.577  25.538  10.372  1.00 10.00      A   
ATOM   2451  O   ALA A 260       5.406  25.344  10.034  1.00 10.00      A   
ATOM   2452  N   LEU A 261       7.278  24.666  11.089  1.00 10.00      A   
ATOM   2453  HN  LEU A 261       8.212  24.875  11.315  1.00 10.00      A   
ATOM   2454  CA  LEU A 261       6.707  23.402  11.538  1.00 10.00      A   
ATOM   2455  CB  LEU A 261       7.795  22.481  12.093  1.00 10.00      A   
ATOM   2456  CG  LEU A 261       8.626  21.736  11.047  1.00 10.00      A   
ATOM   2457  CD1 LEU A 261       9.937  21.255  11.647  1.00 10.00      A   
ATOM   2458  CD2 LEU A 261       7.835  20.567  10.479  1.00 10.00      A   
ATOM   2459  C   LEU A 261       5.607  23.627  12.572  1.00 10.00      A   
ATOM   2460  O   LEU A 261       4.534  23.031  12.478  1.00 10.00      A   
ATOM   2461  N   SER A 262       5.866  24.498  13.546  1.00 10.00      A   
ATOM   2462  HN  SER A 262       6.744  24.939  13.579  1.00 10.00      A   
ATOM   2463  CA  SER A 262       4.879  24.797  14.579  1.00 10.00      A   
ATOM   2464  CB  SER A 262       5.483  25.647  15.701  1.00 10.00      A   
ATOM   2465  OG  SER A 262       6.357  26.640  15.190  1.00 10.00      A   
ATOM   2466  HG  SER A 262       6.092  26.868  14.292  1.00 10.00      A   
ATOM   2467  C   SER A 262       3.645  25.473  13.984  1.00 10.00      A   
ATOM   2468  O   SER A 262       2.559  25.430  14.563  1.00 10.00      A   
ATOM   2469  N   GLY A 263       3.822  26.091  12.819  1.00 10.00      A   
ATOM   2470  HN  GLY A 263       4.714  26.099  12.410  1.00 10.00      A   
ATOM   2471  CA  GLY A 263       2.721  26.760  12.154  1.00 10.00      A   
ATOM   2472  C   GLY A 263       1.667  25.777  11.682  1.00 10.00      A   
ATOM   2473  O   GLY A 263       0.490  26.120  11.565  1.00 10.00      A   
ATOM   2474  N   CYS A 264       2.086  24.550  11.419  1.00 10.00      A   
ATOM   2475  HN  CYS A 264       3.032  24.332  11.538  1.00 10.00      A   
ATOM   2476  CA  CYS A 264       1.175  23.514  10.965  1.00 10.00      A   
ATOM   2477  CB  CYS A 264       1.891  22.553  10.018  1.00 10.00      A   
ATOM   2478  SG  CYS A 264       2.886  23.368   8.745  1.00 10.00      A   
ATOM   2479  HG  CYS A 264       3.765  24.159   9.351  1.00 10.00      A   
ATOM   2480  C   CYS A 264       0.594  22.765  12.162  1.00 10.00      A   
ATOM   2481  O   CYS A 264       1.197  21.823  12.686  1.00 10.00      A   
ATOM   2482  N   LYS A 265      -0.571  23.208  12.609  1.00 10.00      A   
ATOM   2483  HN  LYS A 265      -0.996  23.970  12.159  1.00 10.00      A   
ATOM   2484  CA  LYS A 265      -1.235  22.598  13.753  1.00 10.00      A   
ATOM   2485  CB  LYS A 265      -2.178  23.599  14.423  1.00 10.00      A   
ATOM   2486  CG  LYS A 265      -1.540  24.427  15.527  1.00 10.00      A   
ATOM   2487  CD  LYS A 265      -0.666  25.537  14.967  1.00 10.00      A   
ATOM   2488  CE  LYS A 265      -0.114  26.417  16.079  1.00 10.00      A   
ATOM   2489  NZ  LYS A 265       0.836  27.438  15.562  1.00 10.00      A   
ATOM   2490  HZ1 LYS A 265       1.687  26.976  15.174  1.00 10.00      A   
ATOM   2491  HZ2 LYS A 265       1.129  28.078  16.327  1.00 10.00      A   
ATOM   2492  HZ3 LYS A 265       0.385  27.999  14.810  1.00 10.00      A   
ATOM   2493  C   LYS A 265      -2.004  21.346  13.348  1.00 10.00      A   
ATOM   2494  O   LYS A 265      -2.352  20.521  14.190  1.00 10.00      A   
ATOM   2495  N   GLU A 266      -2.245  21.197  12.055  1.00 10.00      A   
ATOM   2496  HN  GLU A 266      -1.922  21.874  11.425  1.00 10.00      A   
ATOM   2497  CA  GLU A 266      -2.987  20.055  11.549  1.00 10.00      A   
ATOM   2498  CB  GLU A 266      -3.770  20.445  10.296  1.00 10.00      A   
ATOM   2499  CG  GLU A 266      -4.768  21.568  10.532  1.00 10.00      A   
ATOM   2500  CD  GLU A 266      -5.827  21.196  11.549  1.00 10.00      A   
ATOM   2501  OE1 GLU A 266      -6.942  20.817  11.138  1.00 10.00      A   
ATOM   2502  OE2 GLU A 266      -5.558  21.284  12.765  1.00 10.00      A   
ATOM   2503  C   GLU A 266      -2.087  18.853  11.282  1.00 10.00      A   
ATOM   2504  O   GLU A 266      -2.572  17.774  10.947  1.00 10.00      A   
ATOM   2505  N   LEU A 267      -0.779  19.034  11.452  1.00 10.00      A   
ATOM   2506  HN  LEU A 267      -0.448  19.910  11.736  1.00 10.00      A   
ATOM   2507  CA  LEU A 267       0.169  17.953  11.224  1.00 10.00      A   
ATOM   2508  CB  LEU A 267       1.608  18.438  11.380  1.00 10.00      A   
ATOM   2509  CG  LEU A 267       2.231  19.109  10.156  1.00 10.00      A   
ATOM   2510  CD1 LEU A 267       3.677  19.481  10.437  1.00 10.00      A   
ATOM   2511  CD2 LEU A 267       2.139  18.201   8.938  1.00 10.00      A   
ATOM   2512  C   LEU A 267      -0.097  16.783  12.157  1.00 10.00      A   
ATOM   2513  O   LEU A 267      -0.109  16.938  13.380  1.00 10.00      A   
ATOM   2514  N   ARG A 268      -0.355  15.629  11.565  1.00 10.00      A   
ATOM   2515  HN  ARG A 268      -0.380  15.596  10.581  1.00 10.00      A   
ATOM   2516  CA  ARG A 268      -0.624  14.413  12.321  1.00 10.00      A   
ATOM   2517  CB  ARG A 268      -2.070  13.958  12.097  1.00 10.00      A   
ATOM   2518  CG  ARG A 268      -3.136  14.938  12.556  1.00 10.00      A   
ATOM   2519  CD  ARG A 268      -3.058  15.188  14.051  1.00 10.00      A   
ATOM   2520  NE  ARG A 268      -4.272  15.828  14.559  1.00 10.00      A   
ATOM   2521  HE  ARG A 268      -5.036  15.239  14.758  1.00 10.00      A   
ATOM   2522  CZ  ARG A 268      -4.404  17.140  14.742  1.00 10.00      A   
ATOM   2523  NH1 ARG A 268      -3.397  17.960  14.461  1.00 10.00      A   
ATOM   2524 HH11 ARG A 268      -3.501  18.996  14.606  1.00 10.00      A   
ATOM   2525 HH12 ARG A 268      -2.501  17.580  14.088  1.00 10.00      A   
ATOM   2526  NH2 ARG A 268      -5.544  17.631  15.208  1.00 10.00      A   
ATOM   2527 HH21 ARG A 268      -6.341  16.994  15.429  1.00 10.00      A   
ATOM   2528 HH22 ARG A 268      -5.653  18.659  15.351  1.00 10.00      A   
ATOM   2529  C   ARG A 268       0.312  13.293  11.883  1.00 10.00      A   
ATOM   2530  O   ARG A 268       0.593  12.364  12.644  1.00 10.00      A   
ATOM   2531  N   CYS A 269       0.798  13.392  10.654  1.00 10.00      A   
ATOM   2532  HN  CYS A 269       0.568  14.171  10.110  1.00 10.00      A   
ATOM   2533  CA  CYS A 269       1.679  12.384  10.094  1.00 10.00      A   
ATOM   2534  CB  CYS A 269       0.918  11.575   9.037  1.00 10.00      A   
ATOM   2535  SG  CYS A 269       1.949  10.631   7.891  1.00 10.00      A   
ATOM   2536  HG  CYS A 269       1.245  10.438   6.776  1.00 10.00      A   
ATOM   2537  C   CYS A 269       2.919  13.026   9.483  1.00 10.00      A   
ATOM   2538  O   CYS A 269       2.821  13.962   8.686  1.00 10.00      A   
ATOM   2539  N   LEU A 270       4.084  12.529   9.879  1.00 10.00      A   
ATOM   2540  HN  LEU A 270       4.092  11.796  10.530  1.00 10.00      A   
ATOM   2541  CA  LEU A 270       5.348  13.033   9.372  1.00 10.00      A   
ATOM   2542  CB  LEU A 270       6.163  13.687  10.488  1.00 10.00      A   
ATOM   2543  CG  LEU A 270       5.582  14.964  11.101  1.00 10.00      A   
ATOM   2544  CD1 LEU A 270       6.535  15.529  12.140  1.00 10.00      A   
ATOM   2545  CD2 LEU A 270       5.290  16.002  10.027  1.00 10.00      A   
ATOM   2546  C   LEU A 270       6.143  11.901   8.734  1.00 10.00      A   
ATOM   2547  O   LEU A 270       6.363  10.856   9.352  1.00 10.00      A   
ATOM   2548  N   SER A 271       6.565  12.105   7.498  1.00 10.00      A   
ATOM   2549  HN  SER A 271       6.375  12.968   7.063  1.00 10.00      A   
ATOM   2550  CA  SER A 271       7.324  11.101   6.773  1.00 10.00      A   
ATOM   2551  CB  SER A 271       6.419  10.382   5.767  1.00 10.00      A   
ATOM   2552  OG  SER A 271       5.209   9.959   6.376  1.00 10.00      A   
ATOM   2553  HG  SER A 271       5.071  10.456   7.190  1.00 10.00      A   
ATOM   2554  C   SER A 271       8.512  11.734   6.051  1.00 10.00      A   
ATOM   2555  O   SER A 271       8.639  12.962   6.000  1.00 10.00      A   
ATOM   2556  N   GLY A 272       9.376  10.892   5.496  1.00 10.00      A   
ATOM   2557  HN  GLY A 272       9.224   9.930   5.574  1.00 10.00      A   
ATOM   2558  CA  GLY A 272      10.545  11.372   4.790  1.00 10.00      A   
ATOM   2559  C   GLY A 272      11.803  11.176   5.604  1.00 10.00      A   
ATOM   2560  O   GLY A 272      12.210  10.041   5.860  1.00 10.00      A   
ATOM   2561  N   PHE A 273      12.411  12.286   6.014  1.00 10.00      A   
ATOM   2562  HN  PHE A 273      12.019  13.157   5.771  1.00 10.00      A   
ATOM   2563  CA  PHE A 273      13.626  12.263   6.825  1.00 10.00      A   
ATOM   2564  CB  PHE A 273      13.362  11.627   8.198  1.00 10.00      A   
ATOM   2565  CG  PHE A 273      12.406  12.404   9.062  1.00 10.00      A   
ATOM   2566  CD1 PHE A 273      11.035  12.253   8.913  1.00 10.00      A   
ATOM   2567  CD2 PHE A 273      12.878  13.283  10.022  1.00 10.00      A   
ATOM   2568  CE1 PHE A 273      10.153  12.966   9.702  1.00 10.00      A   
ATOM   2569  CE2 PHE A 273      12.002  13.999  10.815  1.00 10.00      A   
ATOM   2570  CZ  PHE A 273      10.638  13.841  10.654  1.00 10.00      A   
ATOM   2571  C   PHE A 273      14.785  11.563   6.118  1.00 10.00      A   
ATOM   2572  O   PHE A 273      15.598  10.894   6.760  1.00 10.00      A   
ATOM   2573  N   TRP A 274      14.865  11.730   4.799  1.00 10.00      A   
ATOM   2574  HN  TRP A 274      14.194  12.281   4.346  1.00 10.00      A   
ATOM   2575  CA  TRP A 274      15.937  11.126   4.016  1.00 10.00      A   
ATOM   2576  CB  TRP A 274      15.689  11.317   2.517  1.00 10.00      A   
ATOM   2577  CG  TRP A 274      15.165  10.099   1.821  1.00 10.00      A   
ATOM   2578  CD1 TRP A 274      15.859   8.962   1.526  1.00 10.00      A   
ATOM   2579  CD2 TRP A 274      13.838   9.899   1.326  1.00 10.00      A   
ATOM   2580  NE1 TRP A 274      15.045   8.067   0.875  1.00 10.00      A   
ATOM   2581  HE1 TRP A 274      15.314   7.174   0.557  1.00 10.00      A   
ATOM   2582  CE2 TRP A 274      13.798   8.619   0.741  1.00 10.00      A   
ATOM   2583  CE3 TRP A 274      12.679  10.679   1.320  1.00 10.00      A   
ATOM   2584  CZ2 TRP A 274      12.644   8.101   0.156  1.00 10.00      A   
ATOM   2585  CZ3 TRP A 274      11.535  10.167   0.740  1.00 10.00      A   
ATOM   2586  CH2 TRP A 274      11.528   8.890   0.167  1.00 10.00      A   
ATOM   2587  C   TRP A 274      17.271  11.755   4.397  1.00 10.00      A   
ATOM   2588  O   TRP A 274      17.460  12.962   4.226  1.00 10.00      A   
ATOM   2589  N   ASP A 275      18.179  10.936   4.929  1.00 10.00      A   
ATOM   2590  HN  ASP A 275      17.948   9.993   5.052  1.00 10.00      A   
ATOM   2591  CA  ASP A 275      19.504  11.404   5.354  1.00 10.00      A   
ATOM   2592  CB  ASP A 275      20.308  11.991   4.179  1.00 10.00      A   
ATOM   2593  CG  ASP A 275      20.523  11.005   3.047  1.00 10.00      A   
ATOM   2594  OD1 ASP A 275      21.204   9.980   3.261  1.00 10.00      A   
ATOM   2595  OD2 ASP A 275      20.022  11.258   1.925  1.00 10.00      A   
ATOM   2596  C   ASP A 275      19.351  12.431   6.474  1.00 10.00      A   
ATOM   2597  O   ASP A 275      20.028  13.461   6.500  1.00 10.00      A   
ATOM   2598  N   ALA A 276      18.436  12.131   7.389  1.00 10.00      A   
ATOM   2599  HN  ALA A 276      17.934  11.294   7.292  1.00 10.00      A   
ATOM   2600  CA  ALA A 276      18.133  13.002   8.517  1.00 10.00      A   
ATOM   2601  CB  ALA A 276      16.961  12.450   9.310  1.00 10.00      A   
ATOM   2602  C   ALA A 276      19.321  13.240   9.439  1.00 10.00      A   
ATOM   2603  O   ALA A 276      19.886  12.304  10.012  1.00 10.00      A   
ATOM   2604  N   VAL A 277      19.695  14.504   9.570  1.00 10.00      A   
ATOM   2605  HN  VAL A 277      19.223  15.197   9.057  1.00 10.00      A   
ATOM   2606  CA  VAL A 277      20.787  14.897  10.445  1.00 10.00      A   
ATOM   2607  CB  VAL A 277      21.548  16.118   9.879  1.00 10.00      A   
ATOM   2608  CG1 VAL A 277      22.673  16.541  10.808  1.00 10.00      A   
ATOM   2609  CG2 VAL A 277      22.098  15.807   8.498  1.00 10.00      A   
ATOM   2610  C   VAL A 277      20.209  15.239  11.821  1.00 10.00      A   
ATOM   2611  O   VAL A 277      19.261  16.021  11.917  1.00 10.00      A   
ATOM   2612  N   PRO A 278      20.774  14.652  12.894  1.00 10.00      A   
ATOM   2613  CA  PRO A 278      20.311  14.875  14.275  1.00 10.00      A   
ATOM   2614  CB  PRO A 278      21.353  14.149  15.125  1.00 10.00      A   
ATOM   2615  CG  PRO A 278      21.926  13.116  14.222  1.00 10.00      A   
ATOM   2616  CD  PRO A 278      21.911  13.713  12.846  1.00 10.00      A   
ATOM   2617  C   PRO A 278      20.253  16.350  14.668  1.00 10.00      A   
ATOM   2618  O   PRO A 278      19.477  16.735  15.539  1.00 10.00      A   
ATOM   2619  N   ALA A 279      21.059  17.171  14.006  1.00 10.00      A   
ATOM   2620  HN  ALA A 279      21.647  16.800  13.316  1.00 10.00      A   
ATOM   2621  CA  ALA A 279      21.110  18.608  14.284  1.00 10.00      A   
ATOM   2622  CB  ALA A 279      22.258  19.250  13.520  1.00 10.00      A   
ATOM   2623  C   ALA A 279      19.794  19.320  13.952  1.00 10.00      A   
ATOM   2624  O   ALA A 279      19.601  20.477  14.323  1.00 10.00      A   
ATOM   2625  N   TYR A 280      18.899  18.638  13.245  1.00 10.00      A   
ATOM   2626  HN  TYR A 280      19.107  17.721  12.959  1.00 10.00      A   
ATOM   2627  CA  TYR A 280      17.619  19.230  12.871  1.00 10.00      A   
ATOM   2628  CB  TYR A 280      17.598  19.539  11.373  1.00 10.00      A   
ATOM   2629  CG  TYR A 280      18.366  20.792  11.020  1.00 10.00      A   
ATOM   2630  CD1 TYR A 280      19.698  20.736  10.627  1.00 10.00      A   
ATOM   2631  CD2 TYR A 280      17.760  22.035  11.103  1.00 10.00      A   
ATOM   2632  CE1 TYR A 280      20.400  21.889  10.329  1.00 10.00      A   
ATOM   2633  CE2 TYR A 280      18.451  23.189  10.801  1.00 10.00      A   
ATOM   2634  CZ  TYR A 280      19.770  23.111  10.419  1.00 10.00      A   
ATOM   2635  OH  TYR A 280      20.464  24.261  10.135  1.00 10.00      A   
ATOM   2636  HH  TYR A 280      20.204  24.955  10.756  1.00 10.00      A   
ATOM   2637  C   TYR A 280      16.439  18.346  13.265  1.00 10.00      A   
ATOM   2638  O   TYR A 280      15.324  18.518  12.774  1.00 10.00      A   
ATOM   2639  N   LEU A 281      16.687  17.420  14.175  1.00 10.00      A   
ATOM   2640  HN  LEU A 281      17.591  17.346  14.546  1.00 10.00      A   
ATOM   2641  CA  LEU A 281      15.646  16.508  14.647  1.00 10.00      A   
ATOM   2642  CB  LEU A 281      16.244  15.229  15.239  1.00 10.00      A   
ATOM   2643  CG  LEU A 281      16.987  14.311  14.267  1.00 10.00      A   
ATOM   2644  CD1 LEU A 281      17.345  13.002  14.950  1.00 10.00      A   
ATOM   2645  CD2 LEU A 281      16.163  14.058  13.013  1.00 10.00      A   
ATOM   2646  C   LEU A 281      14.677  17.160  15.643  1.00 10.00      A   
ATOM   2647  O   LEU A 281      13.462  17.053  15.478  1.00 10.00      A   
ATOM   2648  N   PRO A 282      15.187  17.865  16.684  1.00 10.00      A   
ATOM   2649  CA  PRO A 282      14.338  18.511  17.708  1.00 10.00      A   
ATOM   2650  CB  PRO A 282      15.341  19.092  18.717  1.00 10.00      A   
ATOM   2651  CG  PRO A 282      16.630  18.393  18.438  1.00 10.00      A   
ATOM   2652  CD  PRO A 282      16.621  18.077  16.972  1.00 10.00      A   
ATOM   2653  C   PRO A 282      13.415  19.614  17.167  1.00 10.00      A   
ATOM   2654  O   PRO A 282      12.677  20.237  17.929  1.00 10.00      A   
ATOM   2655  N   ALA A 283      13.440  19.836  15.861  1.00 10.00      A   
ATOM   2656  HN  ALA A 283      14.036  19.298  15.300  1.00 10.00      A   
ATOM   2657  CA  ALA A 283      12.602  20.856  15.238  1.00 10.00      A   
ATOM   2658  CB  ALA A 283      13.122  21.178  13.846  1.00 10.00      A   
ATOM   2659  C   ALA A 283      11.141  20.407  15.179  1.00 10.00      A   
ATOM   2660  O   ALA A 283      10.229  21.228  15.156  1.00 10.00      A   
ATOM   2661  N   VAL A 284      10.922  19.096  15.180  1.00 10.00      A   
ATOM   2662  HN  VAL A 284      11.687  18.481  15.218  1.00 10.00      A   
ATOM   2663  CA  VAL A 284       9.566  18.551  15.121  1.00 10.00      A   
ATOM   2664  CB  VAL A 284       9.482  17.277  14.249  1.00 10.00      A   
ATOM   2665  CG1 VAL A 284       9.814  17.600  12.800  1.00 10.00      A   
ATOM   2666  CG2 VAL A 284      10.405  16.185  14.781  1.00 10.00      A   
ATOM   2667  C   VAL A 284       9.007  18.254  16.514  1.00 10.00      A   
ATOM   2668  O   VAL A 284       7.956  17.623  16.657  1.00 10.00      A   
ATOM   2669  N   TYR A 285       9.698  18.739  17.537  1.00 10.00      A   
ATOM   2670  HN  TYR A 285      10.505  19.266  17.356  1.00 10.00      A   
ATOM   2671  CA  TYR A 285       9.280  18.521  18.918  1.00 10.00      A   
ATOM   2672  CB  TYR A 285      10.355  18.999  19.896  1.00 10.00      A   
ATOM   2673  CG  TYR A 285      11.406  17.964  20.224  1.00 10.00      A   
ATOM   2674  CD1 TYR A 285      11.293  16.654  19.773  1.00 10.00      A   
ATOM   2675  CD2 TYR A 285      12.513  18.298  20.990  1.00 10.00      A   
ATOM   2676  CE1 TYR A 285      12.252  15.710  20.076  1.00 10.00      A   
ATOM   2677  CE2 TYR A 285      13.479  17.361  21.296  1.00 10.00      A   
ATOM   2678  CZ  TYR A 285      13.343  16.069  20.836  1.00 10.00      A   
ATOM   2679  OH  TYR A 285      14.301  15.132  21.141  1.00 10.00      A   
ATOM   2680  HH  TYR A 285      14.564  15.234  22.062  1.00 10.00      A   
ATOM   2681  C   TYR A 285       7.956  19.214  19.220  1.00 10.00      A   
ATOM   2682  O   TYR A 285       7.252  18.840  20.154  1.00 10.00      A   
ATOM   2683  N   SER A 286       7.619  20.220  18.427  1.00 10.00      A   
ATOM   2684  HN  SER A 286       8.228  20.492  17.706  1.00 10.00      A   
ATOM   2685  CA  SER A 286       6.382  20.960  18.609  1.00 10.00      A   
ATOM   2686  CB  SER A 286       6.578  22.369  18.052  1.00 10.00      A   
ATOM   2687  OG  SER A 286       7.700  22.403  17.183  1.00 10.00      A   
ATOM   2688  HG  SER A 286       7.930  23.320  16.989  1.00 10.00      A   
ATOM   2689  C   SER A 286       5.213  20.274  17.896  1.00 10.00      A   
ATOM   2690  O   SER A 286       4.075  20.745  17.952  1.00 10.00      A   
ATOM   2691  N   VAL A 287       5.494  19.160  17.226  1.00 10.00      A   
ATOM   2692  HN  VAL A 287       6.415  18.825  17.214  1.00 10.00      A   
ATOM   2693  CA  VAL A 287       4.463  18.437  16.493  1.00 10.00      A   
ATOM   2694  CB  VAL A 287       4.819  18.335  14.994  1.00 10.00      A   
ATOM   2695  CG1 VAL A 287       3.597  17.954  14.173  1.00 10.00      A   
ATOM   2696  CG2 VAL A 287       5.423  19.637  14.485  1.00 10.00      A   
ATOM   2697  C   VAL A 287       4.233  17.027  17.045  1.00 10.00      A   
ATOM   2698  O   VAL A 287       3.160  16.450  16.854  1.00 10.00      A   
ATOM   2699  N   CYS A 288       5.227  16.481  17.744  1.00 10.00      A   
ATOM   2700  HN  CYS A 288       6.048  16.997  17.891  1.00 10.00      A   
ATOM   2701  CA  CYS A 288       5.133  15.125  18.293  1.00 10.00      A   
ATOM   2702  CB  CYS A 288       6.461  14.701  18.921  1.00 10.00      A   
ATOM   2703  SG  CYS A 288       6.986  15.717  20.317  1.00 10.00      A   
ATOM   2704  HG  CYS A 288       6.562  15.119  21.424  1.00 10.00      A   
ATOM   2705  C   CYS A 288       3.976  14.951  19.284  1.00 10.00      A   
ATOM   2706  O   CYS A 288       3.531  13.832  19.543  1.00 10.00      A   
ATOM   2707  N   SER A 289       3.481  16.062  19.811  1.00 10.00      A   
ATOM   2708  HN  SER A 289       3.868  16.926  19.553  1.00 10.00      A   
ATOM   2709  CA  SER A 289       2.385  16.044  20.769  1.00 10.00      A   
ATOM   2710  CB  SER A 289       2.244  17.433  21.386  1.00 10.00      A   
ATOM   2711  OG  SER A 289       3.184  18.328  20.810  1.00 10.00      A   
ATOM   2712  HG  SER A 289       3.637  18.805  21.514  1.00 10.00      A   
ATOM   2713  C   SER A 289       1.065  15.627  20.111  1.00 10.00      A   
ATOM   2714  O   SER A 289       0.092  15.308  20.796  1.00 10.00      A   
ATOM   2715  N   ARG A 290       1.040  15.623  18.783  1.00 10.00      A   
ATOM   2716  HN  ARG A 290       1.853  15.874  18.289  1.00 10.00      A   
ATOM   2717  CA  ARG A 290      -0.158  15.252  18.041  1.00 10.00      A   
ATOM   2718  CB  ARG A 290      -0.875  16.507  17.529  1.00 10.00      A   
ATOM   2719  CG  ARG A 290       0.009  17.440  16.718  1.00 10.00      A   
ATOM   2720  CD  ARG A 290      -0.626  18.811  16.569  1.00 10.00      A   
ATOM   2721  NE  ARG A 290       0.244  19.745  15.856  1.00 10.00      A   
ATOM   2722  HE  ARG A 290       0.557  19.473  14.964  1.00 10.00      A   
ATOM   2723  CZ  ARG A 290       0.628  20.927  16.348  1.00 10.00      A   
ATOM   2724  NH1 ARG A 290       0.222  21.310  17.551  1.00 10.00      A   
ATOM   2725 HH11 ARG A 290      -0.398  20.690  18.118  1.00 10.00      A   
ATOM   2726 HH12 ARG A 290       0.518  22.234  17.937  1.00 10.00      A   
ATOM   2727  NH2 ARG A 290       1.411  21.728  15.635  1.00 10.00      A   
ATOM   2728 HH21 ARG A 290       1.730  21.445  14.682  1.00 10.00      A   
ATOM   2729 HH22 ARG A 290       1.714  22.649  16.029  1.00 10.00      A   
ATOM   2730  C   ARG A 290       0.179  14.321  16.880  1.00 10.00      A   
ATOM   2731  O   ARG A 290      -0.589  14.196  15.925  1.00 10.00      A   
ATOM   2732  N   LEU A 291       1.324  13.660  16.973  1.00 10.00      A   
ATOM   2733  HN  LEU A 291       1.886  13.782  17.766  1.00 10.00      A   
ATOM   2734  CA  LEU A 291       1.760  12.746  15.930  1.00 10.00      A   
ATOM   2735  CB  LEU A 291       3.287  12.666  15.870  1.00 10.00      A   
ATOM   2736  CG  LEU A 291       3.998  13.844  15.203  1.00 10.00      A   
ATOM   2737  CD1 LEU A 291       5.484  13.555  15.066  1.00 10.00      A   
ATOM   2738  CD2 LEU A 291       3.376  14.147  13.848  1.00 10.00      A   
ATOM   2739  C   LEU A 291       1.172  11.356  16.126  1.00 10.00      A   
ATOM   2740  O   LEU A 291       1.520  10.651  17.071  1.00 10.00      A   
ATOM   2741  N   THR A 292       0.274  10.976  15.235  1.00 10.00      A   
ATOM   2742  HN  THR A 292       0.013  11.599  14.521  1.00 10.00      A   
ATOM   2743  CA  THR A 292      -0.354   9.669  15.292  1.00 10.00      A   
ATOM   2744  CB  THR A 292      -1.807   9.750  14.794  1.00 10.00      A   
ATOM   2745  OG1 THR A 292      -1.884  10.714  13.731  1.00 10.00      A   
ATOM   2746  HG1 THR A 292      -2.800  10.801  13.441  1.00 10.00      A   
ATOM   2747  CG2 THR A 292      -2.725  10.179  15.929  1.00 10.00      A   
ATOM   2748  C   THR A 292       0.419   8.676  14.432  1.00 10.00      A   
ATOM   2749  O   THR A 292       0.517   7.490  14.760  1.00 10.00      A   
ATOM   2750  N   THR A 293       0.977   9.180  13.336  1.00 10.00      A   
ATOM   2751  HN  THR A 293       0.873  10.137  13.146  1.00 10.00      A   
ATOM   2752  CA  THR A 293       1.737   8.366  12.406  1.00 10.00      A   
ATOM   2753  CB  THR A 293       0.977   8.252  11.072  1.00 10.00      A   
ATOM   2754  OG1 THR A 293      -0.419   8.066  11.343  1.00 10.00      A   
ATOM   2755  HG1 THR A 293      -0.706   8.727  11.978  1.00 10.00      A   
ATOM   2756  CG2 THR A 293       1.490   7.080  10.248  1.00 10.00      A   
ATOM   2757  C   THR A 293       3.113   8.986  12.151  1.00 10.00      A   
ATOM   2758  O   THR A 293       3.220  10.155  11.768  1.00 10.00      A   
ATOM   2759  N   LEU A 294       4.164   8.208  12.384  1.00 10.00      A   
ATOM   2760  HN  LEU A 294       4.025   7.290  12.704  1.00 10.00      A   
ATOM   2761  CA  LEU A 294       5.521   8.690  12.179  1.00 10.00      A   
ATOM   2762  CB  LEU A 294       6.183   9.003  13.521  1.00 10.00      A   
ATOM   2763  CG  LEU A 294       7.537   9.711  13.470  1.00 10.00      A   
ATOM   2764  CD1 LEU A 294       7.430  11.030  12.723  1.00 10.00      A   
ATOM   2765  CD2 LEU A 294       8.060   9.941  14.877  1.00 10.00      A   
ATOM   2766  C   LEU A 294       6.352   7.682  11.393  1.00 10.00      A   
ATOM   2767  O   LEU A 294       6.377   6.491  11.717  1.00 10.00      A   
ATOM   2768  N   ASN A 295       7.018   8.166  10.353  1.00 10.00      A   
ATOM   2769  HN  ASN A 295       6.944   9.125  10.145  1.00 10.00      A   
ATOM   2770  CA  ASN A 295       7.852   7.327   9.504  1.00 10.00      A   
ATOM   2771  CB  ASN A 295       7.315   7.351   8.067  1.00 10.00      A   
ATOM   2772  CG  ASN A 295       7.896   6.267   7.175  1.00 10.00      A   
ATOM   2773  OD1 ASN A 295       9.024   5.807   7.374  1.00 10.00      A   
ATOM   2774  ND2 ASN A 295       7.126   5.856   6.177  1.00 10.00      A   
ATOM   2775 HD21 ASN A 295       6.239   6.270   6.073  1.00 10.00      A   
ATOM   2776 HD22 ASN A 295       7.470   5.157   5.579  1.00 10.00      A   
ATOM   2777  C   ASN A 295       9.297   7.825   9.532  1.00 10.00      A   
ATOM   2778  O   ASN A 295       9.605   8.895   9.009  1.00 10.00      A   
ATOM   2779  N   LEU A 296      10.175   7.045  10.145  1.00 10.00      A   
ATOM   2780  HN  LEU A 296       9.869   6.189  10.530  1.00 10.00      A   
ATOM   2781  CA  LEU A 296      11.585   7.405  10.255  1.00 10.00      A   
ATOM   2782  CB  LEU A 296      11.961   7.645  11.721  1.00 10.00      A   
ATOM   2783  CG  LEU A 296      11.204   8.757  12.451  1.00 10.00      A   
ATOM   2784  CD1 LEU A 296      11.450   8.669  13.949  1.00 10.00      A   
ATOM   2785  CD2 LEU A 296      11.616  10.124  11.923  1.00 10.00      A   
ATOM   2786  C   LEU A 296      12.458   6.295   9.685  1.00 10.00      A   
ATOM   2787  O   LEU A 296      13.616   6.141  10.072  1.00 10.00      A   
ATOM   2788  N   SER A 297      11.900   5.545   8.744  1.00 10.00      A   
ATOM   2789  HN  SER A 297      10.982   5.739   8.466  1.00 10.00      A   
ATOM   2790  CA  SER A 297      12.607   4.429   8.119  1.00 10.00      A   
ATOM   2791  CB  SER A 297      11.621   3.559   7.333  1.00 10.00      A   
ATOM   2792  OG  SER A 297      10.364   3.499   7.991  1.00 10.00      A   
ATOM   2793  HG  SER A 297       9.774   4.170   7.622  1.00 10.00      A   
ATOM   2794  C   SER A 297      13.750   4.896   7.207  1.00 10.00      A   
ATOM   2795  O   SER A 297      14.560   4.088   6.751  1.00 10.00      A   
ATOM   2796  N   TYR A 298      13.816   6.196   6.949  1.00 10.00      A   
ATOM   2797  HN  TYR A 298      13.158   6.796   7.347  1.00 10.00      A   
ATOM   2798  CA  TYR A 298      14.858   6.750   6.091  1.00 10.00      A   
ATOM   2799  CB  TYR A 298      14.247   7.597   4.970  1.00 10.00      A   
ATOM   2800  CG  TYR A 298      13.268   6.836   4.105  1.00 10.00      A   
ATOM   2801  CD1 TYR A 298      11.909   7.129   4.136  1.00 10.00      A   
ATOM   2802  CD2 TYR A 298      13.700   5.817   3.265  1.00 10.00      A   
ATOM   2803  CE1 TYR A 298      11.010   6.428   3.354  1.00 10.00      A   
ATOM   2804  CE2 TYR A 298      12.808   5.114   2.479  1.00 10.00      A   
ATOM   2805  CZ  TYR A 298      11.464   5.423   2.528  1.00 10.00      A   
ATOM   2806  OH  TYR A 298      10.572   4.723   1.746  1.00 10.00      A   
ATOM   2807  HH  TYR A 298       9.884   5.323   1.419  1.00 10.00      A   
ATOM   2808  C   TYR A 298      15.855   7.572   6.900  1.00 10.00      A   
ATOM   2809  O   TYR A 298      16.780   8.175   6.348  1.00 10.00      A   
ATOM   2810  N   ALA A 299      15.680   7.571   8.216  1.00 10.00      A   
ATOM   2811  HN  ALA A 299      14.947   7.043   8.601  1.00 10.00      A   
ATOM   2812  CA  ALA A 299      16.562   8.320   9.106  1.00 10.00      A   
ATOM   2813  CB  ALA A 299      15.788   8.832  10.312  1.00 10.00      A   
ATOM   2814  C   ALA A 299      17.739   7.459   9.553  1.00 10.00      A   
ATOM   2815  O   ALA A 299      17.557   6.446  10.227  1.00 10.00      A   
ATOM   2816  N   THR A 300      18.945   7.869   9.193  1.00 10.00      A   
ATOM   2817  HN  THR A 300      19.038   8.692   8.666  1.00 10.00      A   
ATOM   2818  CA  THR A 300      20.145   7.120   9.546  1.00 10.00      A   
ATOM   2819  CB  THR A 300      21.226   7.294   8.465  1.00 10.00      A   
ATOM   2820  OG1 THR A 300      21.054   8.574   7.833  1.00 10.00      A   
ATOM   2821  HG1 THR A 300      21.780   9.167   8.109  1.00 10.00      A   
ATOM   2822  CG2 THR A 300      21.112   6.196   7.418  1.00 10.00      A   
ATOM   2823  C   THR A 300      20.705   7.522  10.914  1.00 10.00      A   
ATOM   2824  O   THR A 300      21.913   7.450  11.149  1.00 10.00      A   
ATOM   2825  N   VAL A 301      19.820   7.917  11.821  1.00 10.00      A   
ATOM   2826  HN  VAL A 301      18.871   7.924  11.586  1.00 10.00      A   
ATOM   2827  CA  VAL A 301      20.226   8.330  13.164  1.00 10.00      A   
ATOM   2828  CB  VAL A 301      19.190   9.272  13.810  1.00 10.00      A   
ATOM   2829  CG1 VAL A 301      19.072  10.557  13.008  1.00 10.00      A   
ATOM   2830  CG2 VAL A 301      17.836   8.590  13.923  1.00 10.00      A   
ATOM   2831  C   VAL A 301      20.463   7.118  14.066  1.00 10.00      A   
ATOM   2832  O   VAL A 301      20.250   5.978  13.651  1.00 10.00      A   
ATOM   2833  N   GLN A 302      20.908   7.368  15.294  1.00 10.00      A   
ATOM   2834  HN  GLN A 302      21.046   8.302  15.574  1.00 10.00      A   
ATOM   2835  CA  GLN A 302      21.180   6.296  16.248  1.00 10.00      A   
ATOM   2836  CB  GLN A 302      22.415   6.629  17.091  1.00 10.00      A   
ATOM   2837  CG  GLN A 302      23.715   6.722  16.310  1.00 10.00      A   
ATOM   2838  CD  GLN A 302      24.227   5.372  15.859  1.00 10.00      A   
ATOM   2839  OE1 GLN A 302      24.962   4.701  16.586  1.00 10.00      A   
ATOM   2840  NE2 GLN A 302      23.846   4.967  14.658  1.00 10.00      A   
ATOM   2841 HE21 GLN A 302      23.259   5.554  14.135  1.00 10.00      A   
ATOM   2842 HE22 GLN A 302      24.170   4.097  14.335  1.00 10.00      A   
ATOM   2843  C   GLN A 302      19.982   6.055  17.167  1.00 10.00      A   
ATOM   2844  O   GLN A 302      18.965   6.754  17.082  1.00 10.00      A   
ATOM   2845  N   SER A 303      20.121   5.075  18.052  1.00 10.00      A   
ATOM   2846  HN  SER A 303      20.963   4.565  18.070  1.00 10.00      A   
ATOM   2847  CA  SER A 303      19.076   4.720  18.998  1.00 10.00      A   
ATOM   2848  CB  SER A 303      19.512   3.497  19.812  1.00 10.00      A   
ATOM   2849  OG  SER A 303      18.530   3.118  20.760  1.00 10.00      A   
ATOM   2850  HG  SER A 303      17.977   2.421  20.384  1.00 10.00      A   
ATOM   2851  C   SER A 303      18.759   5.884  19.935  1.00 10.00      A   
ATOM   2852  O   SER A 303      17.602   6.285  20.067  1.00 10.00      A   
ATOM   2853  N   TYR A 304      19.797   6.440  20.558  1.00 10.00      A   
ATOM   2854  HN  TYR A 304      20.699   6.089  20.384  1.00 10.00      A   
ATOM   2855  CA  TYR A 304      19.636   7.546  21.493  1.00 10.00      A   
ATOM   2856  CB  TYR A 304      20.992   7.986  22.049  1.00 10.00      A   
ATOM   2857  CG  TYR A 304      20.895   8.706  23.374  1.00 10.00      A   
ATOM   2858  CD1 TYR A 304      20.837   7.992  24.566  1.00 10.00      A   
ATOM   2859  CD2 TYR A 304      20.856  10.092  23.439  1.00 10.00      A   
ATOM   2860  CE1 TYR A 304      20.743   8.639  25.782  1.00 10.00      A   
ATOM   2861  CE2 TYR A 304      20.765  10.747  24.654  1.00 10.00      A   
ATOM   2862  CZ  TYR A 304      20.707  10.014  25.822  1.00 10.00      A   
ATOM   2863  OH  TYR A 304      20.608  10.660  27.032  1.00 10.00      A   
ATOM   2864  HH  TYR A 304      19.836  11.240  27.018  1.00 10.00      A   
ATOM   2865  C   TYR A 304      18.907   8.731  20.858  1.00 10.00      A   
ATOM   2866  O   TYR A 304      18.091   9.388  21.508  1.00 10.00      A   
ATOM   2867  N   ASP A 305      19.193   8.988  19.588  1.00 10.00      A   
ATOM   2868  HN  ASP A 305      19.829   8.411  19.116  1.00 10.00      A   
ATOM   2869  CA  ASP A 305      18.568  10.094  18.871  1.00 10.00      A   
ATOM   2870  CB  ASP A 305      19.185  10.265  17.480  1.00 10.00      A   
ATOM   2871  CG  ASP A 305      20.665  10.593  17.531  1.00 10.00      A   
ATOM   2872  OD1 ASP A 305      21.022  11.693  18.004  1.00 10.00      A   
ATOM   2873  OD2 ASP A 305      21.478   9.748  17.104  1.00 10.00      A   
ATOM   2874  C   ASP A 305      17.067   9.869  18.762  1.00 10.00      A   
ATOM   2875  O   ASP A 305      16.275  10.803  18.894  1.00 10.00      A   
ATOM   2876  N   LEU A 306      16.685   8.616  18.542  1.00 10.00      A   
ATOM   2877  HN  LEU A 306      17.372   7.918  18.452  1.00 10.00      A   
ATOM   2878  CA  LEU A 306      15.279   8.246  18.424  1.00 10.00      A   
ATOM   2879  CB  LEU A 306      15.147   6.848  17.808  1.00 10.00      A   
ATOM   2880  CG  LEU A 306      15.596   6.696  16.352  1.00 10.00      A   
ATOM   2881  CD1 LEU A 306      15.725   5.225  15.982  1.00 10.00      A   
ATOM   2882  CD2 LEU A 306      14.619   7.395  15.419  1.00 10.00      A   
ATOM   2883  C   LEU A 306      14.595   8.274  19.787  1.00 10.00      A   
ATOM   2884  O   LEU A 306      13.479   8.778  19.922  1.00 10.00      A   
ATOM   2885  N   VAL A 307      15.283   7.737  20.794  1.00 10.00      A   
ATOM   2886  HN  VAL A 307      16.173   7.351  20.609  1.00 10.00      A   
ATOM   2887  CA  VAL A 307      14.761   7.682  22.162  1.00 10.00      A   
ATOM   2888  CB  VAL A 307      15.800   7.071  23.136  1.00 10.00      A   
ATOM   2889  CG1 VAL A 307      15.324   7.138  24.582  1.00 10.00      A   
ATOM   2890  CG2 VAL A 307      16.113   5.634  22.751  1.00 10.00      A   
ATOM   2891  C   VAL A 307      14.324   9.057  22.665  1.00 10.00      A   
ATOM   2892  O   VAL A 307      13.263   9.189  23.277  1.00 10.00      A   
ATOM   2893  N   LYS A 308      15.127  10.079  22.384  1.00 10.00      A   
ATOM   2894  HN  LYS A 308      15.947   9.917  21.869  1.00 10.00      A   
ATOM   2895  CA  LYS A 308      14.816  11.437  22.823  1.00 10.00      A   
ATOM   2896  CB  LYS A 308      15.934  12.403  22.432  1.00 10.00      A   
ATOM   2897  CG  LYS A 308      17.238  12.191  23.179  1.00 10.00      A   
ATOM   2898  CD  LYS A 308      18.211  13.335  22.934  1.00 10.00      A   
ATOM   2899  CE  LYS A 308      18.619  13.416  21.473  1.00 10.00      A   
ATOM   2900  NZ  LYS A 308      19.568  14.534  21.230  1.00 10.00      A   
ATOM   2901  HZ1 LYS A 308      19.207  15.414  21.652  1.00 10.00      A   
ATOM   2902  HZ2 LYS A 308      19.696  14.681  20.210  1.00 10.00      A   
ATOM   2903  HZ3 LYS A 308      20.491  14.313  21.655  1.00 10.00      A   
ATOM   2904  C   LYS A 308      13.478  11.923  22.262  1.00 10.00      A   
ATOM   2905  O   LYS A 308      12.711  12.600  22.949  1.00 10.00      A   
ATOM   2906  N   LEU A 309      13.198  11.555  21.022  1.00 10.00      A   
ATOM   2907  HN  LEU A 309      13.838  10.992  20.538  1.00 10.00      A   
ATOM   2908  CA  LEU A 309      11.962  11.955  20.362  1.00 10.00      A   
ATOM   2909  CB  LEU A 309      12.115  11.861  18.836  1.00 10.00      A   
ATOM   2910  CG  LEU A 309      10.833  12.028  18.011  1.00 10.00      A   
ATOM   2911  CD1 LEU A 309      10.338  13.468  18.051  1.00 10.00      A   
ATOM   2912  CD2 LEU A 309      11.049  11.567  16.579  1.00 10.00      A   
ATOM   2913  C   LEU A 309      10.790  11.099  20.829  1.00 10.00      A   
ATOM   2914  O   LEU A 309       9.691  11.606  21.058  1.00 10.00      A   
ATOM   2915  N   LEU A 310      11.041   9.804  20.997  1.00 10.00      A   
ATOM   2916  HN  LEU A 310      11.951   9.467  20.825  1.00 10.00      A   
ATOM   2917  CA  LEU A 310      10.009   8.864  21.417  1.00 10.00      A   
ATOM   2918  CB  LEU A 310      10.553   7.437  21.452  1.00 10.00      A   
ATOM   2919  CG  LEU A 310      11.040   6.866  20.120  1.00 10.00      A   
ATOM   2920  CD1 LEU A 310      11.438   5.410  20.291  1.00 10.00      A   
ATOM   2921  CD2 LEU A 310       9.976   7.014  19.041  1.00 10.00      A   
ATOM   2922  C   LEU A 310       9.394   9.226  22.765  1.00 10.00      A   
ATOM   2923  O   LEU A 310       8.195   9.034  22.975  1.00 10.00      A   
ATOM   2924  N   CYS A 311      10.207   9.759  23.669  1.00 10.00      A   
ATOM   2925  HN  CYS A 311      11.152   9.887  23.441  1.00 10.00      A   
ATOM   2926  CA  CYS A 311       9.737  10.147  24.998  1.00 10.00      A   
ATOM   2927  CB  CYS A 311      10.923  10.476  25.914  1.00 10.00      A   
ATOM   2928  SG  CYS A 311      12.031   9.084  26.230  1.00 10.00      A   
ATOM   2929  HG  CYS A 311      11.492   8.335  27.185  1.00 10.00      A   
ATOM   2930  C   CYS A 311       8.765  11.330  24.943  1.00 10.00      A   
ATOM   2931  O   CYS A 311       8.110  11.655  25.936  1.00 10.00      A   
ATOM   2932  N   GLN A 312       8.663  11.970  23.785  1.00 10.00      A   
ATOM   2933  HN  GLN A 312       9.192  11.664  23.015  1.00 10.00      A   
ATOM   2934  CA  GLN A 312       7.772  13.110  23.629  1.00 10.00      A   
ATOM   2935  CB  GLN A 312       8.536  14.324  23.093  1.00 10.00      A   
ATOM   2936  CG  GLN A 312       9.667  14.803  23.987  1.00 10.00      A   
ATOM   2937  CD  GLN A 312      10.106  16.217  23.657  1.00 10.00      A   
ATOM   2938  OE1 GLN A 312      11.277  16.561  23.785  1.00 10.00      A   
ATOM   2939  NE2 GLN A 312       9.163  17.048  23.232  1.00 10.00      A   
ATOM   2940 HE21 GLN A 312       8.249  16.709  23.159  1.00 10.00      A   
ATOM   2941 HE22 GLN A 312       9.419  17.963  23.010  1.00 10.00      A   
ATOM   2942  C   GLN A 312       6.602  12.781  22.706  1.00 10.00      A   
ATOM   2943  O   GLN A 312       5.865  13.674  22.289  1.00 10.00      A   
ATOM   2944  N   CYS A 313       6.425  11.501  22.394  1.00 10.00      A   
ATOM   2945  HN  CYS A 313       7.031  10.823  22.766  1.00 10.00      A   
ATOM   2946  CA  CYS A 313       5.341  11.081  21.510  1.00 10.00      A   
ATOM   2947  CB  CYS A 313       5.904  10.411  20.255  1.00 10.00      A   
ATOM   2948  SG  CYS A 313       7.167  11.380  19.401  1.00 10.00      A   
ATOM   2949  HG  CYS A 313       8.223  11.471  20.202  1.00 10.00      A   
ATOM   2950  C   CYS A 313       4.373  10.135  22.218  1.00 10.00      A   
ATOM   2951  O   CYS A 313       4.517   8.917  22.131  1.00 10.00      A   
ATOM   2952  N   PRO A 314       3.382  10.679  22.943  1.00 10.00      A   
ATOM   2953  CA  PRO A 314       2.396   9.879  23.664  1.00 10.00      A   
ATOM   2954  CB  PRO A 314       1.960  10.804  24.813  1.00 10.00      A   
ATOM   2955  CG  PRO A 314       2.618  12.132  24.563  1.00 10.00      A   
ATOM   2956  CD  PRO A 314       3.157  12.108  23.160  1.00 10.00      A   
ATOM   2957  C   PRO A 314       1.182   9.510  22.803  1.00 10.00      A   
ATOM   2958  O   PRO A 314       0.428   8.597  23.142  1.00 10.00      A   
ATOM   2959  N   LYS A 315       1.002  10.217  21.689  1.00 10.00      A   
ATOM   2960  HN  LYS A 315       1.646  10.922  21.463  1.00 10.00      A   
ATOM   2961  CA  LYS A 315      -0.132   9.971  20.796  1.00 10.00      A   
ATOM   2962  CB  LYS A 315      -0.733  11.291  20.315  1.00 10.00      A   
ATOM   2963  CG  LYS A 315      -1.856  11.806  21.196  1.00 10.00      A   
ATOM   2964  CD  LYS A 315      -2.558  12.997  20.563  1.00 10.00      A   
ATOM   2965  CE  LYS A 315      -3.835  13.345  21.309  1.00 10.00      A   
ATOM   2966  NZ  LYS A 315      -3.565  13.746  22.715  1.00 10.00      A   
ATOM   2967  HZ1 LYS A 315      -2.975  14.601  22.736  1.00 10.00      A   
ATOM   2968  HZ2 LYS A 315      -3.068  12.985  23.222  1.00 10.00      A   
ATOM   2969  HZ3 LYS A 315      -4.458  13.942  23.208  1.00 10.00      A   
ATOM   2970  C   LYS A 315       0.256   9.115  19.600  1.00 10.00      A   
ATOM   2971  O   LYS A 315      -0.538   8.917  18.682  1.00 10.00      A   
ATOM   2972  N   LEU A 316       1.474   8.609  19.620  1.00 10.00      A   
ATOM   2973  HN  LEU A 316       2.052   8.796  20.384  1.00 10.00      A   
ATOM   2974  CA  LEU A 316       1.973   7.778  18.536  1.00 10.00      A   
ATOM   2975  CB  LEU A 316       3.473   7.541  18.709  1.00 10.00      A   
ATOM   2976  CG  LEU A 316       4.240   7.089  17.467  1.00 10.00      A   
ATOM   2977  CD1 LEU A 316       3.994   8.044  16.307  1.00 10.00      A   
ATOM   2978  CD2 LEU A 316       5.724   6.997  17.778  1.00 10.00      A   
ATOM   2979  C   LEU A 316       1.215   6.453  18.474  1.00 10.00      A   
ATOM   2980  O   LEU A 316       1.183   5.701  19.449  1.00 10.00      A   
ATOM   2981  N   GLN A 317       0.584   6.187  17.338  1.00 10.00      A   
ATOM   2982  HN  GLN A 317       0.617   6.839  16.604  1.00 10.00      A   
ATOM   2983  CA  GLN A 317      -0.172   4.956  17.158  1.00 10.00      A   
ATOM   2984  CB  GLN A 317      -1.606   5.261  16.733  1.00 10.00      A   
ATOM   2985  CG  GLN A 317      -2.443   5.908  17.823  1.00 10.00      A   
ATOM   2986  CD  GLN A 317      -3.875   6.142  17.395  1.00 10.00      A   
ATOM   2987  OE1 GLN A 317      -4.155   6.369  16.219  1.00 10.00      A   
ATOM   2988  NE2 GLN A 317      -4.789   6.088  18.345  1.00 10.00      A   
ATOM   2989 HE21 GLN A 317      -4.490   5.903  19.270  1.00 10.00      A   
ATOM   2990 HE22 GLN A 317      -5.727   6.229  18.098  1.00 10.00      A   
ATOM   2991  C   GLN A 317       0.493   4.041  16.141  1.00 10.00      A   
ATOM   2992  O   GLN A 317       0.384   2.819  16.224  1.00 10.00      A   
ATOM   2993  N   ARG A 318       1.169   4.634  15.172  1.00 10.00      A   
ATOM   2994  HN  ARG A 318       1.207   5.615  15.139  1.00 10.00      A   
ATOM   2995  CA  ARG A 318       1.860   3.866  14.150  1.00 10.00      A   
ATOM   2996  CB  ARG A 318       1.127   3.940  12.808  1.00 10.00      A   
ATOM   2997  CG  ARG A 318       1.544   2.856  11.827  1.00 10.00      A   
ATOM   2998  CD  ARG A 318       1.182   3.218  10.395  1.00 10.00      A   
ATOM   2999  NE  ARG A 318      -0.266   3.283  10.177  1.00 10.00      A   
ATOM   3000  HE  ARG A 318      -0.709   4.143  10.358  1.00 10.00      A   
ATOM   3001  CZ  ARG A 318      -1.003   2.258   9.750  1.00 10.00      A   
ATOM   3002  NH1 ARG A 318      -0.437   1.083   9.512  1.00 10.00      A   
ATOM   3003 HH11 ARG A 318      -1.010   0.283   9.174  1.00 10.00      A   
ATOM   3004 HH12 ARG A 318       0.593   0.945   9.666  1.00 10.00      A   
ATOM   3005  NH2 ARG A 318      -2.311   2.412   9.562  1.00 10.00      A   
ATOM   3006 HH21 ARG A 318      -2.764   3.335   9.742  1.00 10.00      A   
ATOM   3007 HH22 ARG A 318      -2.890   1.610   9.233  1.00 10.00      A   
ATOM   3008  C   ARG A 318       3.283   4.377  13.998  1.00 10.00      A   
ATOM   3009  O   ARG A 318       3.502   5.547  13.675  1.00 10.00      A   
ATOM   3010  N   LEU A 319       4.250   3.513  14.242  1.00 10.00      A   
ATOM   3011  HN  LEU A 319       4.025   2.589  14.497  1.00 10.00      A   
ATOM   3012  CA  LEU A 319       5.640   3.911  14.137  1.00 10.00      A   
ATOM   3013  CB  LEU A 319       6.302   3.956  15.516  1.00 10.00      A   
ATOM   3014  CG  LEU A 319       7.765   4.405  15.536  1.00 10.00      A   
ATOM   3015  CD1 LEU A 319       7.900   5.837  15.037  1.00 10.00      A   
ATOM   3016  CD2 LEU A 319       8.358   4.253  16.926  1.00 10.00      A   
ATOM   3017  C   LEU A 319       6.422   2.999  13.208  1.00 10.00      A   
ATOM   3018  O   LEU A 319       6.433   1.777  13.377  1.00 10.00      A   
ATOM   3019  N   TRP A 320       7.056   3.606  12.216  1.00 10.00      A   
ATOM   3020  HN  TRP A 320       6.980   4.581  12.129  1.00 10.00      A   
ATOM   3021  CA  TRP A 320       7.873   2.883  11.254  1.00 10.00      A   
ATOM   3022  CB  TRP A 320       7.390   3.156   9.823  1.00 10.00      A   
ATOM   3023  CG  TRP A 320       6.070   2.532   9.468  1.00 10.00      A   
ATOM   3024  CD1 TRP A 320       5.180   1.930  10.312  1.00 10.00      A   
ATOM   3025  CD2 TRP A 320       5.492   2.450   8.162  1.00 10.00      A   
ATOM   3026  NE1 TRP A 320       4.086   1.484   9.612  1.00 10.00      A   
ATOM   3027  HE1 TRP A 320       3.305   1.013   9.998  1.00 10.00      A   
ATOM   3028  CE2 TRP A 320       4.255   1.789   8.289  1.00 10.00      A   
ATOM   3029  CE3 TRP A 320       5.901   2.870   6.895  1.00 10.00      A   
ATOM   3030  CZ2 TRP A 320       3.424   1.541   7.198  1.00 10.00      A   
ATOM   3031  CZ3 TRP A 320       5.075   2.622   5.815  1.00 10.00      A   
ATOM   3032  CH2 TRP A 320       3.851   1.964   5.971  1.00 10.00      A   
ATOM   3033  C   TRP A 320       9.312   3.360  11.410  1.00 10.00      A   
ATOM   3034  O   TRP A 320       9.633   4.498  11.060  1.00 10.00      A   
ATOM   3035  N   VAL A 321      10.167   2.511  11.962  1.00 10.00      A   
ATOM   3036  HN  VAL A 321       9.862   1.609  12.203  1.00 10.00      A   
ATOM   3037  CA  VAL A 321      11.562   2.873  12.189  1.00 10.00      A   
ATOM   3038  CB  VAL A 321      11.828   3.249  13.667  1.00 10.00      A   
ATOM   3039  CG1 VAL A 321      11.269   4.625  13.993  1.00 10.00      A   
ATOM   3040  CG2 VAL A 321      11.257   2.197  14.608  1.00 10.00      A   
ATOM   3041  C   VAL A 321      12.504   1.741  11.802  1.00 10.00      A   
ATOM   3042  O   VAL A 321      12.068   0.654  11.422  1.00 10.00      A   
ATOM   3043  N   LEU A 322      13.798   2.006  11.907  1.00 10.00      A   
ATOM   3044  HN  LEU A 322      14.079   2.894  12.213  1.00 10.00      A   
ATOM   3045  CA  LEU A 322      14.814   1.019  11.586  1.00 10.00      A   
ATOM   3046  CB  LEU A 322      16.069   1.706  11.029  1.00 10.00      A   
ATOM   3047  CG  LEU A 322      15.918   2.414   9.681  1.00 10.00      A   
ATOM   3048  CD1 LEU A 322      17.142   3.267   9.390  1.00 10.00      A   
ATOM   3049  CD2 LEU A 322      15.701   1.402   8.567  1.00 10.00      A   
ATOM   3050  C   LEU A 322      15.172   0.212  12.829  1.00 10.00      A   
ATOM   3051  O   LEU A 322      14.706   0.507  13.928  1.00 10.00      A   
ATOM   3052  N   ASP A 323      16.016  -0.797  12.654  1.00 10.00      A   
ATOM   3053  HN  ASP A 323      16.359  -0.984  11.753  1.00 10.00      A   
ATOM   3054  CA  ASP A 323      16.444  -1.642  13.764  1.00 10.00      A   
ATOM   3055  CB  ASP A 323      16.963  -3.003  13.276  1.00 10.00      A   
ATOM   3056  CG  ASP A 323      18.182  -2.928  12.370  1.00 10.00      A   
ATOM   3057  OD1 ASP A 323      18.390  -1.886  11.713  1.00 10.00      A   
ATOM   3058  OD2 ASP A 323      18.923  -3.929  12.289  1.00 10.00      A   
ATOM   3059  C   ASP A 323      17.473  -0.928  14.633  1.00 10.00      A   
ATOM   3060  O   ASP A 323      17.942  -1.464  15.637  1.00 10.00      A   
ATOM   3061  N   TYR A 324      17.795   0.305  14.240  1.00 10.00      A   
ATOM   3062  HN  TYR A 324      17.384   0.657  13.426  1.00 10.00      A   
ATOM   3063  CA  TYR A 324      18.744   1.143  14.968  1.00 10.00      A   
ATOM   3064  CB  TYR A 324      19.013   2.434  14.186  1.00 10.00      A   
ATOM   3065  CG  TYR A 324      20.256   2.400  13.328  1.00 10.00      A   
ATOM   3066  CD1 TYR A 324      20.173   2.511  11.947  1.00 10.00      A   
ATOM   3067  CD2 TYR A 324      21.513   2.260  13.900  1.00 10.00      A   
ATOM   3068  CE1 TYR A 324      21.306   2.480  11.160  1.00 10.00      A   
ATOM   3069  CE2 TYR A 324      22.651   2.229  13.120  1.00 10.00      A   
ATOM   3070  CZ  TYR A 324      22.542   2.339  11.753  1.00 10.00      A   
ATOM   3071  OH  TYR A 324      23.673   2.306  10.974  1.00 10.00      A   
ATOM   3072  HH  TYR A 324      23.776   3.158  10.530  1.00 10.00      A   
ATOM   3073  C   TYR A 324      18.200   1.503  16.345  1.00 10.00      A   
ATOM   3074  O   TYR A 324      18.943   1.937  17.222  1.00 10.00      A   
ATOM   3075  N   ILE A 325      16.895   1.332  16.518  1.00 10.00      A   
ATOM   3076  HN  ILE A 325      16.357   0.997  15.769  1.00 10.00      A   
ATOM   3077  CA  ILE A 325      16.240   1.634  17.785  1.00 10.00      A   
ATOM   3078  CB  ILE A 325      14.702   1.519  17.674  1.00 10.00      A   
ATOM   3079  CG1 ILE A 325      14.022   2.008  18.952  1.00 10.00      A   
ATOM   3080  CG2 ILE A 325      14.267   0.099  17.329  1.00 10.00      A   
ATOM   3081  CD1 ILE A 325      14.267   3.471  19.247  1.00 10.00      A   
ATOM   3082  C   ILE A 325      16.768   0.735  18.908  1.00 10.00      A   
ATOM   3083  O   ILE A 325      16.841   1.150  20.069  1.00 10.00      A   
ATOM   3084  N   GLU A 326      17.160  -0.483  18.543  1.00 10.00      A   
ATOM   3085  HN  GLU A 326      17.097  -0.733  17.597  1.00 10.00      A   
ATOM   3086  CA  GLU A 326      17.694  -1.461  19.493  1.00 10.00      A   
ATOM   3087  CB  GLU A 326      18.987  -0.961  20.149  1.00 10.00      A   
ATOM   3088  CG  GLU A 326      20.066  -0.562  19.153  1.00 10.00      A   
ATOM   3089  CD  GLU A 326      21.419  -0.362  19.798  1.00 10.00      A   
ATOM   3090  OE1 GLU A 326      21.501   0.366  20.816  1.00 10.00      A   
ATOM   3091  OE2 GLU A 326      22.408  -0.930  19.290  1.00 10.00      A   
ATOM   3092  C   GLU A 326      16.669  -1.898  20.547  1.00 10.00      A   
ATOM   3093  O   GLU A 326      15.574  -1.337  20.652  1.00 10.00      A   
ATOM   3094  N   ASP A 327      17.042  -2.909  21.328  1.00 10.00      A   
ATOM   3095  HN  ASP A 327      17.923  -3.320  21.181  1.00 10.00      A   
ATOM   3096  CA  ASP A 327      16.178  -3.447  22.379  1.00 10.00      A   
ATOM   3097  CB  ASP A 327      16.861  -4.622  23.089  1.00 10.00      A   
ATOM   3098  CG  ASP A 327      17.027  -5.853  22.221  1.00 10.00      A   
ATOM   3099  OD1 ASP A 327      16.103  -6.183  21.454  1.00 10.00      A   
ATOM   3100  OD2 ASP A 327      18.085  -6.511  22.318  1.00 10.00      A   
ATOM   3101  C   ASP A 327      15.829  -2.381  23.414  1.00 10.00      A   
ATOM   3102  O   ASP A 327      14.686  -2.276  23.858  1.00 10.00      A   
ATOM   3103  N   ALA A 328      16.827  -1.587  23.788  1.00 10.00      A   
ATOM   3104  HN  ALA A 328      17.706  -1.711  23.383  1.00 10.00      A   
ATOM   3105  CA  ALA A 328      16.644  -0.533  24.779  1.00 10.00      A   
ATOM   3106  CB  ALA A 328      17.978   0.119  25.113  1.00 10.00      A   
ATOM   3107  C   ALA A 328      15.634   0.510  24.306  1.00 10.00      A   
ATOM   3108  O   ALA A 328      14.720   0.875  25.043  1.00 10.00      A   
ATOM   3109  N   GLY A 329      15.792   0.962  23.066  1.00 10.00      A   
ATOM   3110  HN  GLY A 329      16.522   0.611  22.516  1.00 10.00      A   
ATOM   3111  CA  GLY A 329      14.893   1.961  22.518  1.00 10.00      A   
ATOM   3112  C   GLY A 329      13.457   1.483  22.475  1.00 10.00      A   
ATOM   3113  O   GLY A 329      12.535   2.227  22.817  1.00 10.00      A   
ATOM   3114  N   LEU A 330      13.271   0.234  22.067  1.00 10.00      A   
ATOM   3115  HN  LEU A 330      14.048  -0.308  21.806  1.00 10.00      A   
ATOM   3116  CA  LEU A 330      11.943  -0.352  21.985  1.00 10.00      A   
ATOM   3117  CB  LEU A 330      12.006  -1.747  21.366  1.00 10.00      A   
ATOM   3118  CG  LEU A 330      12.242  -1.802  19.857  1.00 10.00      A   
ATOM   3119  CD1 LEU A 330      12.349  -3.244  19.389  1.00 10.00      A   
ATOM   3120  CD2 LEU A 330      11.126  -1.083  19.118  1.00 10.00      A   
ATOM   3121  C   LEU A 330      11.285  -0.403  23.356  1.00 10.00      A   
ATOM   3122  O   LEU A 330      10.084  -0.176  23.485  1.00 10.00      A   
ATOM   3123  N   GLU A 331      12.080  -0.681  24.381  1.00 10.00      A   
ATOM   3124  HN  GLU A 331      13.036  -0.850  24.217  1.00 10.00      A   
ATOM   3125  CA  GLU A 331      11.561  -0.747  25.743  1.00 10.00      A   
ATOM   3126  CB  GLU A 331      12.612  -1.308  26.699  1.00 10.00      A   
ATOM   3127  CG  GLU A 331      12.046  -1.823  28.011  1.00 10.00      A   
ATOM   3128  CD  GLU A 331      12.917  -2.889  28.635  1.00 10.00      A   
ATOM   3129  OE1 GLU A 331      13.916  -2.534  29.291  1.00 10.00      A   
ATOM   3130  OE2 GLU A 331      12.612  -4.088  28.466  1.00 10.00      A   
ATOM   3131  C   GLU A 331      11.081   0.629  26.201  1.00 10.00      A   
ATOM   3132  O   GLU A 331      10.035   0.751  26.842  1.00 10.00      A   
ATOM   3133  N   VAL A 332      11.843   1.661  25.846  1.00 10.00      A   
ATOM   3134  HN  VAL A 332      12.666   1.495  25.336  1.00 10.00      A   
ATOM   3135  CA  VAL A 332      11.489   3.032  26.196  1.00 10.00      A   
ATOM   3136  CB  VAL A 332      12.618   4.022  25.833  1.00 10.00      A   
ATOM   3137  CG1 VAL A 332      12.218   5.445  26.189  1.00 10.00      A   
ATOM   3138  CG2 VAL A 332      13.903   3.647  26.552  1.00 10.00      A   
ATOM   3139  C   VAL A 332      10.211   3.432  25.467  1.00 10.00      A   
ATOM   3140  O   VAL A 332       9.342   4.106  26.029  1.00 10.00      A   
ATOM   3141  N   LEU A 333      10.103   2.990  24.219  1.00 10.00      A   
ATOM   3142  HN  LEU A 333      10.840   2.464  23.839  1.00 10.00      A   
ATOM   3143  CA  LEU A 333       8.940   3.274  23.389  1.00 10.00      A   
ATOM   3144  CB  LEU A 333       9.137   2.661  22.001  1.00 10.00      A   
ATOM   3145  CG  LEU A 333       7.949   2.747  21.042  1.00 10.00      A   
ATOM   3146  CD1 LEU A 333       7.821   4.145  20.458  1.00 10.00      A   
ATOM   3147  CD2 LEU A 333       8.068   1.703  19.941  1.00 10.00      A   
ATOM   3148  C   LEU A 333       7.675   2.710  24.032  1.00 10.00      A   
ATOM   3149  O   LEU A 333       6.673   3.410  24.188  1.00 10.00      A   
ATOM   3150  N   ALA A 334       7.749   1.449  24.439  1.00 10.00      A   
ATOM   3151  HN  ALA A 334       8.588   0.956  24.303  1.00 10.00      A   
ATOM   3152  CA  ALA A 334       6.622   0.765  25.067  1.00 10.00      A   
ATOM   3153  CB  ALA A 334       6.910  -0.722  25.159  1.00 10.00      A   
ATOM   3154  C   ALA A 334       6.320   1.325  26.454  1.00 10.00      A   
ATOM   3155  O   ALA A 334       5.312   0.982  27.071  1.00 10.00      A   
ATOM   3156  N   SER A 335       7.203   2.178  26.941  1.00 10.00      A   
ATOM   3157  HN  SER A 335       7.996   2.400  26.408  1.00 10.00      A   
ATOM   3158  CA  SER A 335       7.037   2.787  28.243  1.00 10.00      A   
ATOM   3159  CB  SER A 335       8.379   2.835  28.969  1.00 10.00      A   
ATOM   3160  OG  SER A 335       8.901   1.527  29.145  1.00 10.00      A   
ATOM   3161  HG  SER A 335       9.292   1.226  28.312  1.00 10.00      A   
ATOM   3162  C   SER A 335       6.429   4.184  28.128  1.00 10.00      A   
ATOM   3163  O   SER A 335       6.181   4.849  29.135  1.00 10.00      A   
ATOM   3164  N   THR A 336       6.173   4.614  26.898  1.00 10.00      A   
ATOM   3165  HN  THR A 336       6.387   4.036  26.129  1.00 10.00      A   
ATOM   3166  CA  THR A 336       5.587   5.926  26.659  1.00 10.00      A   
ATOM   3167  CB  THR A 336       6.622   6.897  26.064  1.00 10.00      A   
ATOM   3168  OG1 THR A 336       7.859   6.777  26.783  1.00 10.00      A   
ATOM   3169  HG1 THR A 336       8.368   6.036  26.423  1.00 10.00      A   
ATOM   3170  CG2 THR A 336       6.129   8.332  26.159  1.00 10.00      A   
ATOM   3171  C   THR A 336       4.375   5.831  25.730  1.00 10.00      A   
ATOM   3172  O   THR A 336       3.283   6.294  26.067  1.00 10.00      A   
ATOM   3173  N   CYS A 337       4.564   5.218  24.566  1.00 10.00      A   
ATOM   3174  HN  CYS A 337       5.449   4.839  24.356  1.00 10.00      A   
ATOM   3175  CA  CYS A 337       3.486   5.071  23.598  1.00 10.00      A   
ATOM   3176  CB  CYS A 337       4.055   4.931  22.183  1.00 10.00      A   
ATOM   3177  SG  CYS A 337       5.346   6.132  21.784  1.00 10.00      A   
ATOM   3178  HG  CYS A 337       4.863   7.347  22.025  1.00 10.00      A   
ATOM   3179  C   CYS A 337       2.619   3.865  23.946  1.00 10.00      A   
ATOM   3180  O   CYS A 337       2.779   2.787  23.378  1.00 10.00      A   
ATOM   3181  N   LYS A 338       1.699   4.056  24.882  1.00 10.00      A   
ATOM   3182  HN  LYS A 338       1.611   4.945  25.289  1.00 10.00      A   
ATOM   3183  CA  LYS A 338       0.817   2.983  25.323  1.00 10.00      A   
ATOM   3184  CB  LYS A 338       0.338   3.235  26.757  1.00 10.00      A   
ATOM   3185  CG  LYS A 338       1.456   3.402  27.776  1.00 10.00      A   
ATOM   3186  CD  LYS A 338       2.208   2.100  28.003  1.00 10.00      A   
ATOM   3187  CE  LYS A 338       3.175   2.216  29.169  1.00 10.00      A   
ATOM   3188  NZ  LYS A 338       3.900   0.944  29.412  1.00 10.00      A   
ATOM   3189  HZ1 LYS A 338       4.529   1.041  30.238  1.00 10.00      A   
ATOM   3190  HZ2 LYS A 338       4.477   0.695  28.579  1.00 10.00      A   
ATOM   3191  HZ3 LYS A 338       3.229   0.174  29.593  1.00 10.00      A   
ATOM   3192  C   LYS A 338      -0.385   2.810  24.399  1.00 10.00      A   
ATOM   3193  O   LYS A 338      -1.179   1.883  24.573  1.00 10.00      A   
ATOM   3194  N   ASP A 339      -0.522   3.696  23.425  1.00 10.00      A   
ATOM   3195  HN  ASP A 339       0.137   4.418  23.331  1.00 10.00      A   
ATOM   3196  CA  ASP A 339      -1.640   3.619  22.494  1.00 10.00      A   
ATOM   3197  CB  ASP A 339      -2.396   4.949  22.421  1.00 10.00      A   
ATOM   3198  CG  ASP A 339      -3.846   4.770  22.016  1.00 10.00      A   
ATOM   3199  OD1 ASP A 339      -4.598   4.119  22.768  1.00 10.00      A   
ATOM   3200  OD2 ASP A 339      -4.251   5.287  20.952  1.00 10.00      A   
ATOM   3201  C   ASP A 339      -1.183   3.192  21.104  1.00 10.00      A   
ATOM   3202  O   ASP A 339      -1.942   3.277  20.138  1.00 10.00      A   
ATOM   3203  N   LEU A 340       0.060   2.729  21.007  1.00 10.00      A   
ATOM   3204  HN  LEU A 340       0.616   2.681  21.812  1.00 10.00      A   
ATOM   3205  CA  LEU A 340       0.613   2.286  19.730  1.00 10.00      A   
ATOM   3206  CB  LEU A 340       2.122   2.056  19.834  1.00 10.00      A   
ATOM   3207  CG  LEU A 340       2.911   2.178  18.526  1.00 10.00      A   
ATOM   3208  CD1 LEU A 340       3.537   3.559  18.400  1.00 10.00      A   
ATOM   3209  CD2 LEU A 340       3.972   1.094  18.428  1.00 10.00      A   
ATOM   3210  C   LEU A 340      -0.090   1.015  19.263  1.00 10.00      A   
ATOM   3211  O   LEU A 340      -0.243   0.062  20.027  1.00 10.00      A   
ATOM   3212  N   ARG A 341      -0.510   1.005  18.008  1.00 10.00      A   
ATOM   3213  HN  ARG A 341      -0.320   1.782  17.435  1.00 10.00      A   
ATOM   3214  CA  ARG A 341      -1.220  -0.133  17.444  1.00 10.00      A   
ATOM   3215  CB  ARG A 341      -2.459   0.339  16.673  1.00 10.00      A   
ATOM   3216  CG  ARG A 341      -3.204   1.497  17.317  1.00 10.00      A   
ATOM   3217  CD  ARG A 341      -3.878   1.080  18.613  1.00 10.00      A   
ATOM   3218  NE  ARG A 341      -4.446   2.227  19.317  1.00 10.00      A   
ATOM   3219  HE  ARG A 341      -3.811   2.916  19.636  1.00 10.00      A   
ATOM   3220  CZ  ARG A 341      -5.747   2.392  19.552  1.00 10.00      A   
ATOM   3221  NH1 ARG A 341      -6.623   1.476  19.145  1.00 10.00      A   
ATOM   3222 HH11 ARG A 341      -7.644   1.609  19.325  1.00 10.00      A   
ATOM   3223 HH12 ARG A 341      -6.295   0.619  18.647  1.00 10.00      A   
ATOM   3224  NH2 ARG A 341      -6.167   3.468  20.207  1.00 10.00      A   
ATOM   3225 HH21 ARG A 341      -5.473   4.186  20.542  1.00 10.00      A   
ATOM   3226 HH22 ARG A 341      -7.185   3.612  20.392  1.00 10.00      A   
ATOM   3227  C   ARG A 341      -0.323  -0.924  16.509  1.00 10.00      A   
ATOM   3228  O   ARG A 341      -0.364  -2.159  16.489  1.00 10.00      A   
ATOM   3229  N   GLU A 342       0.494  -0.214  15.740  1.00 10.00      A   
ATOM   3230  HN  GLU A 342       0.509   0.764  15.825  1.00 10.00      A   
ATOM   3231  CA  GLU A 342       1.376  -0.856  14.782  1.00 10.00      A   
ATOM   3232  CB  GLU A 342       0.872  -0.637  13.353  1.00 10.00      A   
ATOM   3233  CG  GLU A 342       1.717  -1.343  12.302  1.00 10.00      A   
ATOM   3234  CD  GLU A 342       1.316  -1.010  10.890  1.00 10.00      A   
ATOM   3235  OE1 GLU A 342       0.443  -1.707  10.341  1.00 10.00      A   
ATOM   3236  OE2 GLU A 342       1.895  -0.064  10.311  1.00 10.00      A   
ATOM   3237  C   GLU A 342       2.823  -0.384  14.898  1.00 10.00      A   
ATOM   3238  O   GLU A 342       3.095   0.803  15.096  1.00 10.00      A   
ATOM   3239  N   LEU A 343       3.742  -1.329  14.758  1.00 10.00      A   
ATOM   3240  HN  LEU A 343       3.450  -2.257  14.612  1.00 10.00      A   
ATOM   3241  CA  LEU A 343       5.164  -1.048  14.816  1.00 10.00      A   
ATOM   3242  CB  LEU A 343       5.715  -1.379  16.206  1.00 10.00      A   
ATOM   3243  CG  LEU A 343       7.218  -1.190  16.404  1.00 10.00      A   
ATOM   3244  CD1 LEU A 343       7.602   0.276  16.266  1.00 10.00      A   
ATOM   3245  CD2 LEU A 343       7.649  -1.737  17.754  1.00 10.00      A   
ATOM   3246  C   LEU A 343       5.887  -1.866  13.745  1.00 10.00      A   
ATOM   3247  O   LEU A 343       5.820  -3.099  13.739  1.00 10.00      A   
ATOM   3248  N   ARG A 344       6.545  -1.181  12.821  1.00 10.00      A   
ATOM   3249  HN  ARG A 344       6.553  -0.198  12.866  1.00 10.00      A   
ATOM   3250  CA  ARG A 344       7.273  -1.852  11.751  1.00 10.00      A   
ATOM   3251  CB  ARG A 344       6.697  -1.485  10.373  1.00 10.00      A   
ATOM   3252  CG  ARG A 344       5.236  -1.882  10.182  1.00 10.00      A   
ATOM   3253  CD  ARG A 344       4.773  -1.712   8.739  1.00 10.00      A   
ATOM   3254  NE  ARG A 344       3.315  -1.720   8.641  1.00 10.00      A   
ATOM   3255  HE  ARG A 344       2.813  -1.337   9.402  1.00 10.00      A   
ATOM   3256  CZ  ARG A 344       2.620  -2.179   7.600  1.00 10.00      A   
ATOM   3257  NH1 ARG A 344       3.240  -2.667   6.533  1.00 10.00      A   
ATOM   3258 HH11 ARG A 344       2.683  -3.022   5.724  1.00 10.00      A   
ATOM   3259 HH12 ARG A 344       4.279  -2.694   6.489  1.00 10.00      A   
ATOM   3260  NH2 ARG A 344       1.293  -2.170   7.646  1.00 10.00      A   
ATOM   3261 HH21 ARG A 344       0.793  -1.812   8.497  1.00 10.00      A   
ATOM   3262 HH22 ARG A 344       0.732  -2.523   6.832  1.00 10.00      A   
ATOM   3263  C   ARG A 344       8.757  -1.515  11.826  1.00 10.00      A   
ATOM   3264  O   ARG A 344       9.144  -0.358  11.680  1.00 10.00      A   
ATOM   3265  N   VAL A 345       9.574  -2.531  12.071  1.00 10.00      A   
ATOM   3266  HN  VAL A 345       9.197  -3.434  12.183  1.00 10.00      A   
ATOM   3267  CA  VAL A 345      11.014  -2.354  12.175  1.00 10.00      A   
ATOM   3268  CB  VAL A 345      11.591  -3.176  13.347  1.00 10.00      A   
ATOM   3269  CG1 VAL A 345      13.093  -2.973  13.463  1.00 10.00      A   
ATOM   3270  CG2 VAL A 345      10.898  -2.810  14.649  1.00 10.00      A   
ATOM   3271  C   VAL A 345      11.702  -2.778  10.879  1.00 10.00      A   
ATOM   3272  O   VAL A 345      11.496  -3.892  10.395  1.00 10.00      A   
ATOM   3273  N   PHE A 346      12.502  -1.883  10.319  1.00 10.00      A   
ATOM   3274  HN  PHE A 346      12.605  -1.000  10.747  1.00 10.00      A   
ATOM   3275  CA  PHE A 346      13.223  -2.159   9.078  1.00 10.00      A   
ATOM   3276  CB  PHE A 346      13.034  -1.005   8.085  1.00 10.00      A   
ATOM   3277  CG  PHE A 346      11.600  -0.722   7.723  1.00 10.00      A   
ATOM   3278  CD1 PHE A 346      10.805   0.060   8.548  1.00 10.00      A   
ATOM   3279  CD2 PHE A 346      11.047  -1.234   6.564  1.00 10.00      A   
ATOM   3280  CE1 PHE A 346       9.488   0.323   8.225  1.00 10.00      A   
ATOM   3281  CE2 PHE A 346       9.730  -0.974   6.231  1.00 10.00      A   
ATOM   3282  CZ  PHE A 346       8.950  -0.194   7.065  1.00 10.00      A   
ATOM   3283  C   PHE A 346      14.714  -2.372   9.356  1.00 10.00      A   
ATOM   3284  O   PHE A 346      15.313  -1.629  10.127  1.00 10.00      A   
ATOM   3285  N   PRO A 347      15.334  -3.385   8.729  1.00 10.00      A   
ATOM   3286  CA  PRO A 347      16.757  -3.680   8.928  1.00 10.00      A   
ATOM   3287  CB  PRO A 347      16.913  -5.073   8.315  1.00 10.00      A   
ATOM   3288  CG  PRO A 347      15.855  -5.137   7.266  1.00 10.00      A   
ATOM   3289  CD  PRO A 347      14.700  -4.323   7.782  1.00 10.00      A   
ATOM   3290  C   PRO A 347      17.672  -2.681   8.216  1.00 10.00      A   
ATOM   3291  O   PRO A 347      17.532  -2.443   7.013  1.00 10.00      A   
ATOM   3292  N   SER A 348      18.606  -2.108   8.968  1.00 10.00      A   
ATOM   3293  HN  SER A 348      18.652  -2.336   9.928  1.00 10.00      A   
ATOM   3294  CA  SER A 348      19.555  -1.140   8.424  1.00 10.00      A   
ATOM   3295  CB  SER A 348      20.404  -0.533   9.549  1.00 10.00      A   
ATOM   3296  OG  SER A 348      20.690  -1.494  10.557  1.00 10.00      A   
ATOM   3297  HG  SER A 348      19.893  -1.632  11.105  1.00 10.00      A   
ATOM   3298  C   SER A 348      20.454  -1.776   7.367  1.00 10.00      A   
ATOM   3299  O   SER A 348      20.441  -1.379   6.197  1.00 10.00      A   
ATOM   3300  N   GLU A 349      21.224  -2.770   7.782  1.00 10.00      A   
ATOM   3301  HN  GLU A 349      21.176  -3.049   8.723  1.00 10.00      A   
ATOM   3302  CA  GLU A 349      22.128  -3.468   6.880  1.00 10.00      A   
ATOM   3303  CB  GLU A 349      23.578  -3.326   7.354  1.00 10.00      A   
ATOM   3304  CG  GLU A 349      24.072  -1.887   7.462  1.00 10.00      A   
ATOM   3305  CD  GLU A 349      24.110  -1.163   6.128  1.00 10.00      A   
ATOM   3306  OE1 GLU A 349      24.449  -1.793   5.109  1.00 10.00      A   
ATOM   3307  OE2 GLU A 349      23.815   0.053   6.093  1.00 10.00      A   
ATOM   3308  C   GLU A 349      21.742  -4.941   6.794  1.00 10.00      A   
ATOM   3309  O   GLU A 349      22.233  -5.766   7.563  1.00 10.00      A   
ATOM   3310  N   PRO A 350      20.836  -5.287   5.865  1.00 10.00      A   
ATOM   3311  CA  PRO A 350      20.375  -6.667   5.686  1.00 10.00      A   
ATOM   3312  CB  PRO A 350      19.086  -6.495   4.887  1.00 10.00      A   
ATOM   3313  CG  PRO A 350      19.299  -5.253   4.093  1.00 10.00      A   
ATOM   3314  CD  PRO A 350      20.174  -4.357   4.928  1.00 10.00      A   
ATOM   3315  C   PRO A 350      21.372  -7.520   4.908  1.00 10.00      A   
ATOM   3316  O   PRO A 350      21.100  -8.678   4.592  1.00 10.00      A   
ATOM   3317  N   PHE A 351      22.525  -6.938   4.600  1.00 10.00      A   
ATOM   3318  HN  PHE A 351      22.681  -6.010   4.872  1.00 10.00      A   
ATOM   3319  CA  PHE A 351      23.564  -7.645   3.870  1.00 10.00      A   
ATOM   3320  CB  PHE A 351      24.066  -6.809   2.693  1.00 10.00      A   
ATOM   3321  CG  PHE A 351      23.041  -6.653   1.605  1.00 10.00      A   
ATOM   3322  CD1 PHE A 351      22.081  -5.660   1.678  1.00 10.00      A   
ATOM   3323  CD2 PHE A 351      23.033  -7.508   0.516  1.00 10.00      A   
ATOM   3324  CE1 PHE A 351      21.131  -5.520   0.687  1.00 10.00      A   
ATOM   3325  CE2 PHE A 351      22.087  -7.373  -0.481  1.00 10.00      A   
ATOM   3326  CZ  PHE A 351      21.134  -6.379  -0.396  1.00 10.00      A   
ATOM   3327  C   PHE A 351      24.701  -8.032   4.806  1.00 10.00      A   
ATOM   3328  O   PHE A 351      25.797  -8.387   4.373  1.00 10.00      A   
ATOM   3329  N   VAL A 352      24.417  -7.966   6.100  1.00 10.00      A   
ATOM   3330  HN  VAL A 352      23.526  -7.670   6.373  1.00 10.00      A   
ATOM   3331  CA  VAL A 352      25.386  -8.324   7.124  1.00 10.00      A   
ATOM   3332  CB  VAL A 352      25.739  -7.124   8.028  1.00 10.00      A   
ATOM   3333  CG1 VAL A 352      26.886  -7.481   8.963  1.00 10.00      A   
ATOM   3334  CG2 VAL A 352      26.093  -5.904   7.194  1.00 10.00      A   
ATOM   3335  C   VAL A 352      24.836  -9.459   7.984  1.00 10.00      A   
ATOM   3336  O   VAL A 352      23.785  -9.317   8.617  1.00 10.00      A   
ATOM   3337  N   MET A 353      25.547 -10.579   7.993  1.00 10.00      A   
ATOM   3338  HN  MET A 353      26.373 -10.619   7.462  1.00 10.00      A   
ATOM   3339  CA  MET A 353      25.141 -11.752   8.760  1.00 10.00      A   
ATOM   3340  CB  MET A 353      26.030 -12.948   8.406  1.00 10.00      A   
ATOM   3341  CG  MET A 353      25.732 -14.204   9.210  1.00 10.00      A   
ATOM   3342  SD  MET A 353      26.910 -15.532   8.890  1.00 10.00      A   
ATOM   3343  CE  MET A 353      26.393 -16.734  10.113  1.00 10.00      A   
ATOM   3344  C   MET A 353      25.187 -11.487  10.265  1.00 10.00      A   
ATOM   3345  O   MET A 353      24.299 -11.899  11.011  1.00 10.00      A   
ATOM   3346  N   GLU A 354      26.229 -10.802  10.701  1.00 10.00      A   
ATOM   3347  HN  GLU A 354      26.904 -10.502  10.060  1.00 10.00      A   
ATOM   3348  CA  GLU A 354      26.391 -10.478  12.109  1.00 10.00      A   
ATOM   3349  CB  GLU A 354      27.866 -10.218  12.423  1.00 10.00      A   
ATOM   3350  CG  GLU A 354      28.729 -11.469  12.397  1.00 10.00      A   
ATOM   3351  CD  GLU A 354      28.425 -12.414  13.544  1.00 10.00      A   
ATOM   3352  OE1 GLU A 354      29.097 -12.321  14.591  1.00 10.00      A   
ATOM   3353  OE2 GLU A 354      27.513 -13.256  13.412  1.00 10.00      A   
ATOM   3354  C   GLU A 354      25.538  -9.269  12.486  1.00 10.00      A   
ATOM   3355  O   GLU A 354      25.316  -8.382  11.665  1.00 10.00      A   
ATOM   3356  N   PRO A 355      25.026  -9.229  13.726  1.00 10.00      A   
ATOM   3357  CA  PRO A 355      24.198  -8.115  14.204  1.00 10.00      A   
ATOM   3358  CB  PRO A 355      23.724  -8.573  15.593  1.00 10.00      A   
ATOM   3359  CG  PRO A 355      24.013 -10.037  15.650  1.00 10.00      A   
ATOM   3360  CD  PRO A 355      25.196 -10.264  14.755  1.00 10.00      A   
ATOM   3361  C   PRO A 355      25.001  -6.817  14.322  1.00 10.00      A   
ATOM   3362  O   PRO A 355      25.972  -6.741  15.078  1.00 10.00      A   
ATOM   3363  N   ASN A 356      24.600  -5.803  13.566  1.00 10.00      A   
ATOM   3364  HN  ASN A 356      23.830  -5.924  12.971  1.00 10.00      A   
ATOM   3365  CA  ASN A 356      25.284  -4.514  13.596  1.00 10.00      A   
ATOM   3366  CB  ASN A 356      25.096  -3.744  12.280  1.00 10.00      A   
ATOM   3367  CG  ASN A 356      23.645  -3.431  11.961  1.00 10.00      A   
ATOM   3368  OD1 ASN A 356      22.759  -4.262  12.157  1.00 10.00      A   
ATOM   3369  ND2 ASN A 356      23.391  -2.225  11.479  1.00 10.00      A   
ATOM   3370 HD21 ASN A 356      24.145  -1.606  11.356  1.00 10.00      A   
ATOM   3371 HD22 ASN A 356      22.458  -1.998  11.261  1.00 10.00      A   
ATOM   3372  C   ASN A 356      24.820  -3.678  14.784  1.00 10.00      A   
ATOM   3373  O   ASN A 356      25.593  -2.903  15.353  1.00 10.00      A   
ATOM   3374  N   VAL A 357      23.559  -3.848  15.156  1.00 10.00      A   
ATOM   3375  HN  VAL A 357      23.000  -4.481  14.661  1.00 10.00      A   
ATOM   3376  CA  VAL A 357      22.976  -3.125  16.281  1.00 10.00      A   
ATOM   3377  CB  VAL A 357      21.812  -2.213  15.839  1.00 10.00      A   
ATOM   3378  CG1 VAL A 357      22.332  -1.041  15.024  1.00 10.00      A   
ATOM   3379  CG2 VAL A 357      20.779  -2.999  15.046  1.00 10.00      A   
ATOM   3380  C   VAL A 357      22.480  -4.103  17.339  1.00 10.00      A   
ATOM   3381  O   VAL A 357      22.359  -5.303  17.076  1.00 10.00      A   
ATOM   3382  N   ALA A 358      22.192  -3.596  18.528  1.00 10.00      A   
ATOM   3383  HN  ALA A 358      22.297  -2.624  18.680  1.00 10.00      A   
ATOM   3384  CA  ALA A 358      21.722  -4.437  19.618  1.00 10.00      A   
ATOM   3385  CB  ALA A 358      22.165  -3.873  20.962  1.00 10.00      A   
ATOM   3386  C   ALA A 358      20.205  -4.629  19.572  1.00 10.00      A   
ATOM   3387  O   ALA A 358      19.476  -4.105  20.416  1.00 10.00      A   
ATOM   3388  N   LEU A 359      19.732  -5.377  18.579  1.00 10.00      A   
ATOM   3389  HN  LEU A 359      20.359  -5.762  17.929  1.00 10.00      A   
ATOM   3390  CA  LEU A 359      18.308  -5.648  18.436  1.00 10.00      A   
ATOM   3391  CB  LEU A 359      17.759  -5.036  17.145  1.00 10.00      A   
ATOM   3392  CG  LEU A 359      16.240  -5.119  16.963  1.00 10.00      A   
ATOM   3393  CD1 LEU A 359      15.579  -3.788  17.292  1.00 10.00      A   
ATOM   3394  CD2 LEU A 359      15.882  -5.578  15.558  1.00 10.00      A   
ATOM   3395  C   LEU A 359      18.065  -7.149  18.437  1.00 10.00      A   
ATOM   3396  O   LEU A 359      18.550  -7.865  17.557  1.00 10.00      A   
ATOM   3397  N   THR A 360      17.336  -7.622  19.431  1.00 10.00      A   
ATOM   3398  HN  THR A 360      16.976  -6.997  20.108  1.00 10.00      A   
ATOM   3399  CA  THR A 360      17.037  -9.038  19.550  1.00 10.00      A   
ATOM   3400  CB  THR A 360      17.732  -9.645  20.790  1.00 10.00      A   
ATOM   3401  OG1 THR A 360      17.253  -9.012  21.985  1.00 10.00      A   
ATOM   3402  HG1 THR A 360      17.492  -8.068  21.975  1.00 10.00      A   
ATOM   3403  CG2 THR A 360      19.243  -9.491  20.704  1.00 10.00      A   
ATOM   3404  C   THR A 360      15.534  -9.246  19.675  1.00 10.00      A   
ATOM   3405  O   THR A 360      14.744  -8.433  19.193  1.00 10.00      A   
ATOM   3406  N   GLU A 361      15.149 -10.339  20.314  1.00 10.00      A   
ATOM   3407  HN  GLU A 361      15.834 -10.966  20.655  1.00 10.00      A   
ATOM   3408  CA  GLU A 361      13.751 -10.650  20.531  1.00 10.00      A   
ATOM   3409  CB  GLU A 361      13.565 -12.167  20.663  1.00 10.00      A   
ATOM   3410  CG  GLU A 361      14.088 -12.753  21.967  1.00 10.00      A   
ATOM   3411  CD  GLU A 361      15.539 -13.184  21.907  1.00 10.00      A   
ATOM   3412  OE1 GLU A 361      15.849 -14.291  22.395  1.00 10.00      A   
ATOM   3413  OE2 GLU A 361      16.379 -12.416  21.393  1.00 10.00      A   
ATOM   3414  C   GLU A 361      13.264  -9.953  21.798  1.00 10.00      A   
ATOM   3415  O   GLU A 361      12.059  -9.848  22.046  1.00 10.00      A   
ATOM   3416  N   GLN A 362      14.221  -9.463  22.584  1.00 10.00      A   
ATOM   3417  HN  GLN A 362      15.157  -9.559  22.308  1.00 10.00      A   
ATOM   3418  CA  GLN A 362      13.929  -8.778  23.833  1.00 10.00      A   
ATOM   3419  CB  GLN A 362      15.229  -8.312  24.492  1.00 10.00      A   
ATOM   3420  CG  GLN A 362      15.063  -7.717  25.882  1.00 10.00      A   
ATOM   3421  CD  GLN A 362      14.437  -8.688  26.862  1.00 10.00      A   
ATOM   3422  OE1 GLN A 362      15.127  -9.506  27.470  1.00 10.00      A   
ATOM   3423  NE2 GLN A 362      13.127  -8.601  27.030  1.00 10.00      A   
ATOM   3424 HE21 GLN A 362      12.635  -7.921  26.517  1.00 10.00      A   
ATOM   3425 HE22 GLN A 362      12.699  -9.219  27.658  1.00 10.00      A   
ATOM   3426  C   GLN A 362      13.000  -7.594  23.598  1.00 10.00      A   
ATOM   3427  O   GLN A 362      11.997  -7.436  24.300  1.00 10.00      A   
ATOM   3428  N   GLY A 363      13.338  -6.776  22.602  1.00 10.00      A   
ATOM   3429  HN  GLY A 363      14.159  -6.953  22.091  1.00 10.00      A   
ATOM   3430  CA  GLY A 363      12.528  -5.619  22.273  1.00 10.00      A   
ATOM   3431  C   GLY A 363      11.087  -5.992  21.990  1.00 10.00      A   
ATOM   3432  O   GLY A 363      10.164  -5.342  22.480  1.00 10.00      A   
ATOM   3433  N   LEU A 364      10.899  -7.059  21.224  1.00 10.00      A   
ATOM   3434  HN  LEU A 364      11.682  -7.545  20.892  1.00 10.00      A   
ATOM   3435  CA  LEU A 364       9.568  -7.536  20.874  1.00 10.00      A   
ATOM   3436  CB  LEU A 364       9.670  -8.788  19.998  1.00 10.00      A   
ATOM   3437  CG  LEU A 364       8.932  -8.759  18.658  1.00 10.00      A   
ATOM   3438  CD1 LEU A 364       9.068 -10.099  17.956  1.00 10.00      A   
ATOM   3439  CD2 LEU A 364       7.467  -8.411  18.850  1.00 10.00      A   
ATOM   3440  C   LEU A 364       8.750  -7.839  22.137  1.00 10.00      A   
ATOM   3441  O   LEU A 364       7.575  -7.472  22.236  1.00 10.00      A   
ATOM   3442  N   VAL A 365       9.381  -8.498  23.108  1.00 10.00      A   
ATOM   3443  HN  VAL A 365      10.325  -8.748  22.985  1.00 10.00      A   
ATOM   3444  CA  VAL A 365       8.710  -8.849  24.354  1.00 10.00      A   
ATOM   3445  CB  VAL A 365       9.588  -9.765  25.234  1.00 10.00      A   
ATOM   3446  CG1 VAL A 365       8.828 -10.218  26.472  1.00 10.00      A   
ATOM   3447  CG2 VAL A 365      10.082 -10.964  24.443  1.00 10.00      A   
ATOM   3448  C   VAL A 365       8.339  -7.600  25.149  1.00 10.00      A   
ATOM   3449  O   VAL A 365       7.191  -7.442  25.580  1.00 10.00      A   
ATOM   3450  N   SER A 366       9.310  -6.711  25.316  1.00 10.00      A   
ATOM   3451  HN  SER A 366      10.197  -6.894  24.927  1.00 10.00      A   
ATOM   3452  CA  SER A 366       9.114  -5.475  26.065  1.00 10.00      A   
ATOM   3453  CB  SER A 366      10.403  -4.656  26.061  1.00 10.00      A   
ATOM   3454  OG  SER A 366      11.502  -5.448  26.476  1.00 10.00      A   
ATOM   3455  HG  SER A 366      11.967  -4.992  27.198  1.00 10.00      A   
ATOM   3456  C   SER A 366       7.950  -4.639  25.530  1.00 10.00      A   
ATOM   3457  O   SER A 366       7.119  -4.152  26.302  1.00 10.00      A   
ATOM   3458  N   VAL A 367       7.875  -4.491  24.213  1.00 10.00      A   
ATOM   3459  HN  VAL A 367       8.548  -4.920  23.639  1.00 10.00      A   
ATOM   3460  CA  VAL A 367       6.815  -3.700  23.601  1.00 10.00      A   
ATOM   3461  CB  VAL A 367       7.102  -3.379  22.117  1.00 10.00      A   
ATOM   3462  CG1 VAL A 367       6.130  -2.337  21.594  1.00 10.00      A   
ATOM   3463  CG2 VAL A 367       8.527  -2.880  21.947  1.00 10.00      A   
ATOM   3464  C   VAL A 367       5.451  -4.374  23.753  1.00 10.00      A   
ATOM   3465  O   VAL A 367       4.448  -3.713  24.026  1.00 10.00      A   
ATOM   3466  N   SER A 368       5.427  -5.694  23.616  1.00 10.00      A   
ATOM   3467  HN  SER A 368       6.266  -6.168  23.429  1.00 10.00      A   
ATOM   3468  CA  SER A 368       4.189  -6.456  23.729  1.00 10.00      A   
ATOM   3469  CB  SER A 368       4.412  -7.909  23.313  1.00 10.00      A   
ATOM   3470  OG  SER A 368       4.956  -7.979  22.007  1.00 10.00      A   
ATOM   3471  HG  SER A 368       5.922  -7.898  22.053  1.00 10.00      A   
ATOM   3472  C   SER A 368       3.599  -6.389  25.137  1.00 10.00      A   
ATOM   3473  O   SER A 368       2.377  -6.365  25.308  1.00 10.00      A   
ATOM   3474  N   MET A 369       4.470  -6.349  26.139  1.00 10.00      A   
ATOM   3475  HN  MET A 369       5.432  -6.366  25.939  1.00 10.00      A   
ATOM   3476  CA  MET A 369       4.031  -6.286  27.527  1.00 10.00      A   
ATOM   3477  CB  MET A 369       5.065  -6.932  28.452  1.00 10.00      A   
ATOM   3478  CG  MET A 369       5.244  -8.427  28.252  1.00 10.00      A   
ATOM   3479  SD  MET A 369       6.121  -9.217  29.617  1.00 10.00      A   
ATOM   3480  CE  MET A 369       4.941  -9.000  30.946  1.00 10.00      A   
ATOM   3481  C   MET A 369       3.801  -4.845  27.958  1.00 10.00      A   
ATOM   3482  O   MET A 369       3.207  -4.590  29.005  1.00 10.00      A   
ATOM   3483  N   GLY A 370       4.273  -3.908  27.148  1.00 10.00      A   
ATOM   3484  HN  GLY A 370       4.724  -4.174  26.320  1.00 10.00      A   
ATOM   3485  CA  GLY A 370       4.126  -2.507  27.471  1.00 10.00      A   
ATOM   3486  C   GLY A 370       2.863  -1.896  26.909  1.00 10.00      A   
ATOM   3487  O   GLY A 370       2.166  -1.151  27.601  1.00 10.00      A   
ATOM   3488  N   CYS A 371       2.553  -2.213  25.662  1.00 10.00      A   
ATOM   3489  HN  CYS A 371       3.132  -2.831  25.162  1.00 10.00      A   
ATOM   3490  CA  CYS A 371       1.373  -1.662  25.016  1.00 10.00      A   
ATOM   3491  CB  CYS A 371       1.790  -0.841  23.801  1.00 10.00      A   
ATOM   3492  SG  CYS A 371       3.365   0.014  24.020  1.00 10.00      A   
ATOM   3493  HG  CYS A 371       3.161   1.310  23.819  1.00 10.00      A   
ATOM   3494  C   CYS A 371       0.384  -2.748  24.614  1.00 10.00      A   
ATOM   3495  O   CYS A 371       0.689  -3.617  23.793  1.00 10.00      A   
ATOM   3496  N   PRO A 372      -0.823  -2.709  25.193  1.00 10.00      A   
ATOM   3497  CA  PRO A 372      -1.870  -3.685  24.911  1.00 10.00      A   
ATOM   3498  CB  PRO A 372      -2.750  -3.597  26.159  1.00 10.00      A   
ATOM   3499  CG  PRO A 372      -2.634  -2.175  26.596  1.00 10.00      A   
ATOM   3500  CD  PRO A 372      -1.256  -1.714  26.197  1.00 10.00      A   
ATOM   3501  C   PRO A 372      -2.677  -3.341  23.662  1.00 10.00      A   
ATOM   3502  O   PRO A 372      -3.627  -4.040  23.315  1.00 10.00      A   
ATOM   3503  N   LYS A 373      -2.286  -2.268  22.983  1.00 10.00      A   
ATOM   3504  HN  LYS A 373      -1.511  -1.762  23.301  1.00 10.00      A   
ATOM   3505  CA  LYS A 373      -2.978  -1.822  21.780  1.00 10.00      A   
ATOM   3506  CB  LYS A 373      -3.020  -0.292  21.727  1.00 10.00      A   
ATOM   3507  CG  LYS A 373      -3.813   0.366  22.847  1.00 10.00      A   
ATOM   3508  CD  LYS A 373      -5.301   0.074  22.720  1.00 10.00      A   
ATOM   3509  CE  LYS A 373      -6.109   0.794  23.791  1.00 10.00      A   
ATOM   3510  NZ  LYS A 373      -6.284   2.242  23.490  1.00 10.00      A   
ATOM   3511  HZ1 LYS A 373      -5.357   2.712  23.386  1.00 10.00      A   
ATOM   3512  HZ2 LYS A 373      -6.807   2.708  24.258  1.00 10.00      A   
ATOM   3513  HZ3 LYS A 373      -6.816   2.362  22.607  1.00 10.00      A   
ATOM   3514  C   LYS A 373      -2.316  -2.371  20.518  1.00 10.00      A   
ATOM   3515  O   LYS A 373      -2.803  -2.157  19.406  1.00 10.00      A   
ATOM   3516  N   LEU A 374      -1.214  -3.087  20.695  1.00 10.00      A   
ATOM   3517  HN  LEU A 374      -0.885  -3.241  21.607  1.00 10.00      A   
ATOM   3518  CA  LEU A 374      -0.486  -3.658  19.564  1.00 10.00      A   
ATOM   3519  CB  LEU A 374       0.856  -4.220  20.016  1.00 10.00      A   
ATOM   3520  CG  LEU A 374       1.978  -3.215  20.238  1.00 10.00      A   
ATOM   3521  CD1 LEU A 374       3.194  -3.922  20.806  1.00 10.00      A   
ATOM   3522  CD2 LEU A 374       2.329  -2.508  18.936  1.00 10.00      A   
ATOM   3523  C   LEU A 374      -1.275  -4.767  18.882  1.00 10.00      A   
ATOM   3524  O   LEU A 374      -1.749  -5.694  19.539  1.00 10.00      A   
ATOM   3525  N   GLU A 375      -1.407  -4.666  17.566  1.00 10.00      A   
ATOM   3526  HN  GLU A 375      -1.023  -3.886  17.105  1.00 10.00      A   
ATOM   3527  CA  GLU A 375      -2.124  -5.673  16.792  1.00 10.00      A   
ATOM   3528  CB  GLU A 375      -3.594  -5.292  16.627  1.00 10.00      A   
ATOM   3529  CG  GLU A 375      -3.824  -3.995  15.877  1.00 10.00      A   
ATOM   3530  CD  GLU A 375      -5.266  -3.837  15.465  1.00 10.00      A   
ATOM   3531  OE1 GLU A 375      -5.780  -4.724  14.749  1.00 10.00      A   
ATOM   3532  OE2 GLU A 375      -5.889  -2.831  15.855  1.00 10.00      A   
ATOM   3533  C   GLU A 375      -1.467  -5.896  15.430  1.00 10.00      A   
ATOM   3534  O   GLU A 375      -1.771  -6.862  14.734  1.00 10.00      A   
ATOM   3535  N   SER A 376      -0.577  -4.995  15.055  1.00 10.00      A   
ATOM   3536  HN  SER A 376      -0.387  -4.239  15.643  1.00 10.00      A   
ATOM   3537  CA  SER A 376       0.132  -5.094  13.790  1.00 10.00      A   
ATOM   3538  CB  SER A 376      -0.429  -4.075  12.790  1.00 10.00      A   
ATOM   3539  OG  SER A 376       0.108  -4.258  11.490  1.00 10.00      A   
ATOM   3540  HG  SER A 376       0.171  -3.395  11.048  1.00 10.00      A   
ATOM   3541  C   SER A 376       1.619  -4.859  14.035  1.00 10.00      A   
ATOM   3542  O   SER A 376       2.046  -3.735  14.310  1.00 10.00      A   
ATOM   3543  N   VAL A 377       2.406  -5.925  13.977  1.00 10.00      A   
ATOM   3544  HN  VAL A 377       2.020  -6.804  13.759  1.00 10.00      A   
ATOM   3545  CA  VAL A 377       3.836  -5.813  14.224  1.00 10.00      A   
ATOM   3546  CB  VAL A 377       4.227  -6.423  15.590  1.00 10.00      A   
ATOM   3547  CG1 VAL A 377       5.730  -6.327  15.817  1.00 10.00      A   
ATOM   3548  CG2 VAL A 377       3.478  -5.737  16.722  1.00 10.00      A   
ATOM   3549  C   VAL A 377       4.664  -6.466  13.126  1.00 10.00      A   
ATOM   3550  O   VAL A 377       4.409  -7.604  12.729  1.00 10.00      A   
ATOM   3551  N   LEU A 378       5.651  -5.728  12.641  1.00 10.00      A   
ATOM   3552  HN  LEU A 378       5.780  -4.819  13.002  1.00 10.00      A   
ATOM   3553  CA  LEU A 378       6.564  -6.214  11.613  1.00 10.00      A   
ATOM   3554  CB  LEU A 378       6.460  -5.357  10.344  1.00 10.00      A   
ATOM   3555  CG  LEU A 378       7.552  -5.552   9.282  1.00 10.00      A   
ATOM   3556  CD1 LEU A 378       7.465  -6.931   8.647  1.00 10.00      A   
ATOM   3557  CD2 LEU A 378       7.471  -4.467   8.219  1.00 10.00      A   
ATOM   3558  C   LEU A 378       7.978  -6.174  12.175  1.00 10.00      A   
ATOM   3559  O   LEU A 378       8.547  -5.097  12.367  1.00 10.00      A   
ATOM   3560  N   TYR A 379       8.536  -7.344  12.442  1.00 10.00      A   
ATOM   3561  HN  TYR A 379       8.050  -8.168  12.226  1.00 10.00      A   
ATOM   3562  CA  TYR A 379       9.864  -7.434  13.022  1.00 10.00      A   
ATOM   3563  CB  TYR A 379       9.826  -8.275  14.300  1.00 10.00      A   
ATOM   3564  CG  TYR A 379      10.732  -7.762  15.399  1.00 10.00      A   
ATOM   3565  CD1 TYR A 379      10.697  -6.428  15.792  1.00 10.00      A   
ATOM   3566  CD2 TYR A 379      11.612  -8.613  16.054  1.00 10.00      A   
ATOM   3567  CE1 TYR A 379      11.516  -5.960  16.801  1.00 10.00      A   
ATOM   3568  CE2 TYR A 379      12.435  -8.151  17.062  1.00 10.00      A   
ATOM   3569  CZ  TYR A 379      12.384  -6.827  17.432  1.00 10.00      A   
ATOM   3570  OH  TYR A 379      13.201  -6.373  18.441  1.00 10.00      A   
ATOM   3571  HH  TYR A 379      13.893  -7.029  18.622  1.00 10.00      A   
ATOM   3572  C   TYR A 379      10.881  -8.011  12.048  1.00 10.00      A   
ATOM   3573  O   TYR A 379      10.551  -8.840  11.199  1.00 10.00      A   
ATOM   3574  N   PHE A 380      12.123  -7.562  12.186  1.00 10.00      A   
ATOM   3575  HN  PHE A 380      12.312  -6.894  12.879  1.00 10.00      A   
ATOM   3576  CA  PHE A 380      13.213  -8.027  11.339  1.00 10.00      A   
ATOM   3577  CB  PHE A 380      13.449  -7.053  10.183  1.00 10.00      A   
ATOM   3578  CG  PHE A 380      13.159  -7.627   8.823  1.00 10.00      A   
ATOM   3579  CD1 PHE A 380      11.927  -7.423   8.219  1.00 10.00      A   
ATOM   3580  CD2 PHE A 380      14.118  -8.362   8.146  1.00 10.00      A   
ATOM   3581  CE1 PHE A 380      11.658  -7.939   6.967  1.00 10.00      A   
ATOM   3582  CE2 PHE A 380      13.855  -8.883   6.894  1.00 10.00      A   
ATOM   3583  CZ  PHE A 380      12.623  -8.671   6.304  1.00 10.00      A   
ATOM   3584  C   PHE A 380      14.491  -8.191  12.160  1.00 10.00      A   
ATOM   3585  O   PHE A 380      15.387  -7.347  12.115  1.00 10.00      A   
ATOM   3586  N   CYS A 381      14.553  -9.265  12.933  1.00 10.00      A   
ATOM   3587  HN  CYS A 381      13.797  -9.890  12.946  1.00 10.00      A   
ATOM   3588  CA  CYS A 381      15.717  -9.545  13.765  1.00 10.00      A   
ATOM   3589  CB  CYS A 381      15.286  -9.851  15.201  1.00 10.00      A   
ATOM   3590  SG  CYS A 381      14.109 -11.219  15.351  1.00 10.00      A   
ATOM   3591  HG  CYS A 381      14.667 -12.158  16.114  1.00 10.00      A   
ATOM   3592  C   CYS A 381      16.522 -10.713  13.202  1.00 10.00      A   
ATOM   3593  O   CYS A 381      16.102 -11.370  12.245  1.00 10.00      A   
ATOM   3594  N   ARG A 382      17.676 -10.972  13.804  1.00 10.00      A   
ATOM   3595  HN  ARG A 382      17.955 -10.419  14.566  1.00 10.00      A   
ATOM   3596  CA  ARG A 382      18.541 -12.056  13.364  1.00 10.00      A   
ATOM   3597  CB  ARG A 382      20.007 -11.622  13.407  1.00 10.00      A   
ATOM   3598  CG  ARG A 382      20.395 -10.690  12.275  1.00 10.00      A   
ATOM   3599  CD  ARG A 382      21.741 -10.032  12.523  1.00 10.00      A   
ATOM   3600  NE  ARG A 382      22.177  -9.247  11.362  1.00 10.00      A   
ATOM   3601  HE  ARG A 382      22.782  -9.689  10.727  1.00 10.00      A   
ATOM   3602  CZ  ARG A 382      21.814  -7.983  11.130  1.00 10.00      A   
ATOM   3603  NH1 ARG A 382      21.002  -7.356  11.971  1.00 10.00      A   
ATOM   3604 HH11 ARG A 382      20.647  -7.844  12.823  1.00 10.00      A   
ATOM   3605 HH12 ARG A 382      20.714  -6.368  11.787  1.00 10.00      A   
ATOM   3606  NH2 ARG A 382      22.246  -7.364  10.035  1.00 10.00      A   
ATOM   3607 HH21 ARG A 382      21.962  -6.373   9.839  1.00 10.00      A   
ATOM   3608 HH22 ARG A 382      22.869  -7.865   9.363  1.00 10.00      A   
ATOM   3609  C   ARG A 382      18.336 -13.309  14.202  1.00 10.00      A   
ATOM   3610  O   ARG A 382      18.456 -14.426  13.707  1.00 10.00      A   
ATOM   3611  N   GLN A 383      18.019 -13.125  15.471  1.00 10.00      A   
ATOM   3612  HN  GLN A 383      17.929 -12.211  15.820  1.00 10.00      A   
ATOM   3613  CA  GLN A 383      17.802 -14.253  16.362  1.00 10.00      A   
ATOM   3614  CB  GLN A 383      18.815 -14.241  17.508  1.00 10.00      A   
ATOM   3615  CG  GLN A 383      18.622 -13.112  18.505  1.00 10.00      A   
ATOM   3616  CD  GLN A 383      19.693 -13.091  19.575  1.00 10.00      A   
ATOM   3617  OE1 GLN A 383      20.853 -13.426  19.326  1.00 10.00      A   
ATOM   3618  NE2 GLN A 383      19.306 -12.724  20.783  1.00 10.00      A   
ATOM   3619 HE21 GLN A 383      18.355 -12.495  20.917  1.00 10.00      A   
ATOM   3620 HE22 GLN A 383      19.979 -12.690  21.496  1.00 10.00      A   
ATOM   3621  C   GLN A 383      16.382 -14.253  16.909  1.00 10.00      A   
ATOM   3622  O   GLN A 383      15.703 -13.221  16.889  1.00 10.00      A   
ATOM   3623  N   MET A 384      15.938 -15.408  17.386  1.00 10.00      A   
ATOM   3624  HN  MET A 384      16.523 -16.196  17.359  1.00 10.00      A   
ATOM   3625  CA  MET A 384      14.604 -15.548  17.943  1.00 10.00      A   
ATOM   3626  CB  MET A 384      13.566 -15.648  16.818  1.00 10.00      A   
ATOM   3627  CG  MET A 384      12.125 -15.752  17.293  1.00 10.00      A   
ATOM   3628  SD  MET A 384      11.663 -14.425  18.421  1.00 10.00      A   
ATOM   3629  CE  MET A 384      11.820 -13.000  17.352  1.00 10.00      A   
ATOM   3630  C   MET A 384      14.539 -16.779  18.833  1.00 10.00      A   
ATOM   3631  O   MET A 384      15.204 -17.779  18.564  1.00 10.00      A   
ATOM   3632  N   THR A 385      13.761 -16.694  19.901  1.00 10.00      A   
ATOM   3633  HN  THR A 385      13.275 -15.862  20.075  1.00 10.00      A   
ATOM   3634  CA  THR A 385      13.614 -17.801  20.828  1.00 10.00      A   
ATOM   3635  CB  THR A 385      14.026 -17.381  22.248  1.00 10.00      A   
ATOM   3636  OG1 THR A 385      13.793 -15.976  22.420  1.00 10.00      A   
ATOM   3637  HG1 THR A 385      14.639 -15.495  22.387  1.00 10.00      A   
ATOM   3638  CG2 THR A 385      15.490 -17.694  22.501  1.00 10.00      A   
ATOM   3639  C   THR A 385      12.173 -18.291  20.869  1.00 10.00      A   
ATOM   3640  O   THR A 385      11.232 -17.521  20.654  1.00 10.00      A   
ATOM   3641  N   ASN A 386      12.010 -19.576  21.146  1.00 10.00      A   
ATOM   3642  HN  ASN A 386      12.811 -20.141  21.275  1.00 10.00      A   
ATOM   3643  CA  ASN A 386      10.691 -20.186  21.241  1.00 10.00      A   
ATOM   3644  CB  ASN A 386      10.823 -21.693  21.461  1.00 10.00      A   
ATOM   3645  CG  ASN A 386      10.538 -22.492  20.210  1.00 10.00      A   
ATOM   3646  OD1 ASN A 386       9.646 -22.156  19.431  1.00 10.00      A   
ATOM   3647  ND2 ASN A 386      11.299 -23.554  20.005  1.00 10.00      A   
ATOM   3648 HD21 ASN A 386      11.994 -23.763  20.666  1.00 10.00      A   
ATOM   3649 HD22 ASN A 386      11.146 -24.085  19.190  1.00 10.00      A   
ATOM   3650  C   ASN A 386       9.917 -19.582  22.399  1.00 10.00      A   
ATOM   3651  O   ASN A 386       8.733 -19.267  22.274  1.00 10.00      A   
ATOM   3652  N   ALA A 387      10.610 -19.413  23.519  1.00 10.00      A   
ATOM   3653  HN  ALA A 387      11.556 -19.670  23.531  1.00 10.00      A   
ATOM   3654  CA  ALA A 387      10.013 -18.860  24.727  1.00 10.00      A   
ATOM   3655  CB  ALA A 387      11.029 -18.826  25.859  1.00 10.00      A   
ATOM   3656  C   ALA A 387       9.429 -17.471  24.483  1.00 10.00      A   
ATOM   3657  O   ALA A 387       8.287 -17.203  24.854  1.00 10.00      A   
ATOM   3658  N   ALA A 388      10.213 -16.601  23.849  1.00 10.00      A   
ATOM   3659  HN  ALA A 388      11.112 -16.878  23.582  1.00 10.00      A   
ATOM   3660  CA  ALA A 388       9.779 -15.240  23.552  1.00 10.00      A   
ATOM   3661  CB  ALA A 388      10.874 -14.484  22.815  1.00 10.00      A   
ATOM   3662  C   ALA A 388       8.490 -15.232  22.742  1.00 10.00      A   
ATOM   3663  O   ALA A 388       7.568 -14.474  23.038  1.00 10.00      A   
ATOM   3664  N   LEU A 389       8.426 -16.091  21.732  1.00 10.00      A   
ATOM   3665  HN  LEU A 389       9.191 -16.678  21.555  1.00 10.00      A   
ATOM   3666  CA  LEU A 389       7.250 -16.186  20.879  1.00 10.00      A   
ATOM   3667  CB  LEU A 389       7.481 -17.223  19.780  1.00 10.00      A   
ATOM   3668  CG  LEU A 389       8.470 -16.844  18.675  1.00 10.00      A   
ATOM   3669  CD1 LEU A 389       8.958 -18.088  17.949  1.00 10.00      A   
ATOM   3670  CD2 LEU A 389       7.823 -15.881  17.693  1.00 10.00      A   
ATOM   3671  C   LEU A 389       6.011 -16.562  21.690  1.00 10.00      A   
ATOM   3672  O   LEU A 389       4.952 -15.941  21.559  1.00 10.00      A   
ATOM   3673  N   ILE A 390       6.156 -17.577  22.537  1.00 10.00      A   
ATOM   3674  HN  ILE A 390       7.029 -18.024  22.601  1.00 10.00      A   
ATOM   3675  CA  ILE A 390       5.054 -18.041  23.372  1.00 10.00      A   
ATOM   3676  CB  ILE A 390       5.442 -19.284  24.203  1.00 10.00      A   
ATOM   3677  CG1 ILE A 390       6.001 -20.384  23.293  1.00 10.00      A   
ATOM   3678  CG2 ILE A 390       4.236 -19.800  24.980  1.00 10.00      A   
ATOM   3679  CD1 ILE A 390       6.734 -21.483  24.033  1.00 10.00      A   
ATOM   3680  C   ILE A 390       4.583 -16.931  24.308  1.00 10.00      A   
ATOM   3681  O   ILE A 390       3.384 -16.660  24.414  1.00 10.00      A   
ATOM   3682  N   THR A 391       5.534 -16.285  24.970  1.00 10.00      A   
ATOM   3683  HN  THR A 391       6.474 -16.549  24.839  1.00 10.00      A   
ATOM   3684  CA  THR A 391       5.229 -15.201  25.897  1.00 10.00      A   
ATOM   3685  CB  THR A 391       6.510 -14.657  26.564  1.00 10.00      A   
ATOM   3686  OG1 THR A 391       7.305 -15.757  27.039  1.00 10.00      A   
ATOM   3687  HG1 THR A 391       8.213 -15.664  26.716  1.00 10.00      A   
ATOM   3688  CG2 THR A 391       6.164 -13.751  27.738  1.00 10.00      A   
ATOM   3689  C   THR A 391       4.483 -14.062  25.195  1.00 10.00      A   
ATOM   3690  O   THR A 391       3.434 -13.613  25.662  1.00 10.00      A   
ATOM   3691  N   ILE A 392       5.009 -13.619  24.059  1.00 10.00      A   
ATOM   3692  HN  ILE A 392       5.836 -14.034  23.719  1.00 10.00      A   
ATOM   3693  CA  ILE A 392       4.394 -12.532  23.300  1.00 10.00      A   
ATOM   3694  CB  ILE A 392       5.268 -12.115  22.097  1.00 10.00      A   
ATOM   3695  CG1 ILE A 392       6.573 -11.493  22.598  1.00 10.00      A   
ATOM   3696  CG2 ILE A 392       4.536 -11.142  21.180  1.00 10.00      A   
ATOM   3697  CD1 ILE A 392       7.585 -11.232  21.505  1.00 10.00      A   
ATOM   3698  C   ILE A 392       2.987 -12.903  22.835  1.00 10.00      A   
ATOM   3699  O   ILE A 392       2.084 -12.063  22.823  1.00 10.00      A   
ATOM   3700  N   ALA A 393       2.798 -14.161  22.467  1.00 10.00      A   
ATOM   3701  HN  ALA A 393       3.557 -14.784  22.482  1.00 10.00      A   
ATOM   3702  CA  ALA A 393       1.496 -14.638  22.021  1.00 10.00      A   
ATOM   3703  CB  ALA A 393       1.597 -16.075  21.542  1.00 10.00      A   
ATOM   3704  C   ALA A 393       0.470 -14.530  23.141  1.00 10.00      A   
ATOM   3705  O   ALA A 393      -0.667 -14.115  22.921  1.00 10.00      A   
ATOM   3706  N   ARG A 394       0.888 -14.888  24.348  1.00 10.00      A   
ATOM   3707  HN  ARG A 394       1.817 -15.189  24.462  1.00 10.00      A   
ATOM   3708  CA  ARG A 394       0.008 -14.830  25.507  1.00 10.00      A   
ATOM   3709  CB  ARG A 394       0.574 -15.662  26.661  1.00 10.00      A   
ATOM   3710  CG  ARG A 394       0.944 -17.085  26.278  1.00 10.00      A   
ATOM   3711  CD  ARG A 394       1.267 -17.925  27.503  1.00 10.00      A   
ATOM   3712  NE  ARG A 394       0.057 -18.379  28.193  1.00 10.00      A   
ATOM   3713  HE  ARG A 394      -0.714 -17.768  28.197  1.00 10.00      A   
ATOM   3714  CZ  ARG A 394      -0.045 -19.545  28.829  1.00 10.00      A   
ATOM   3715  NH1 ARG A 394       0.995 -20.370  28.876  1.00 10.00      A   
ATOM   3716 HH11 ARG A 394       1.896 -20.106  28.423  1.00 10.00      A   
ATOM   3717 HH12 ARG A 394       0.915 -21.288  29.367  1.00 10.00      A   
ATOM   3718  NH2 ARG A 394      -1.188 -19.886  29.409  1.00 10.00      A   
ATOM   3719 HH21 ARG A 394      -2.016 -19.247  29.368  1.00 10.00      A   
ATOM   3720 HH22 ARG A 394      -1.268 -20.796  29.912  1.00 10.00      A   
ATOM   3721  C   ARG A 394      -0.187 -13.384  25.954  1.00 10.00      A   
ATOM   3722  O   ARG A 394      -1.196 -13.042  26.574  1.00 10.00      A   
ATOM   3723  N   ASN A 395       0.794 -12.542  25.641  1.00 10.00      A   
ATOM   3724  HN  ASN A 395       1.578 -12.882  25.156  1.00 10.00      A   
ATOM   3725  CA  ASN A 395       0.748 -11.134  26.001  1.00 10.00      A   
ATOM   3726  CB  ASN A 395       2.145 -10.510  25.956  1.00 10.00      A   
ATOM   3727  CG  ASN A 395       2.982 -10.844  27.171  1.00 10.00      A   
ATOM   3728  OD1 ASN A 395       4.168 -11.143  27.054  1.00 10.00      A   
ATOM   3729  ND2 ASN A 395       2.380 -10.766  28.351  1.00 10.00      A   
ATOM   3730 HD21 ASN A 395       1.439 -10.494  28.374  1.00 10.00      A   
ATOM   3731 HD22 ASN A 395       2.902 -10.986  29.150  1.00 10.00      A   
ATOM   3732  C   ASN A 395      -0.187 -10.368  25.084  1.00 10.00      A   
ATOM   3733  O   ASN A 395      -1.069  -9.652  25.556  1.00 10.00      A   
ATOM   3734  N   ARG A 396      -0.001 -10.534  23.775  1.00 10.00      A   
ATOM   3735  HN  ARG A 396       0.707 -11.145  23.463  1.00 10.00      A   
ATOM   3736  CA  ARG A 396      -0.826  -9.847  22.789  1.00 10.00      A   
ATOM   3737  CB  ARG A 396       0.048  -9.025  21.833  1.00 10.00      A   
ATOM   3738  CG  ARG A 396       0.786  -7.865  22.480  1.00 10.00      A   
ATOM   3739  CD  ARG A 396      -0.064  -6.604  22.509  1.00 10.00      A   
ATOM   3740  NE  ARG A 396      -1.363  -6.821  23.149  1.00 10.00      A   
ATOM   3741  HE  ARG A 396      -2.144  -6.946  22.553  1.00 10.00      A   
ATOM   3742  CZ  ARG A 396      -1.548  -6.852  24.471  1.00 10.00      A   
ATOM   3743  NH1 ARG A 396      -0.525  -6.681  25.299  1.00 10.00      A   
ATOM   3744 HH11 ARG A 396      -0.678  -6.709  26.330  1.00 10.00      A   
ATOM   3745 HH12 ARG A 396       0.439  -6.518  24.928  1.00 10.00      A   
ATOM   3746  NH2 ARG A 396      -2.763  -7.064  24.965  1.00 10.00      A   
ATOM   3747 HH21 ARG A 396      -3.574  -7.208  24.326  1.00 10.00      A   
ATOM   3748 HH22 ARG A 396      -2.909  -7.091  26.000  1.00 10.00      A   
ATOM   3749  C   ARG A 396      -1.669 -10.831  21.984  1.00 10.00      A   
ATOM   3750  O   ARG A 396      -1.325 -11.160  20.850  1.00 10.00      A   
ATOM   3751  N   PRO A 397      -2.788 -11.310  22.549  1.00 10.00      A   
ATOM   3752  CA  PRO A 397      -3.675 -12.255  21.871  1.00 10.00      A   
ATOM   3753  CB  PRO A 397      -4.490 -12.874  23.019  1.00 10.00      A   
ATOM   3754  CG  PRO A 397      -3.942 -12.282  24.279  1.00 10.00      A   
ATOM   3755  CD  PRO A 397      -3.287 -10.994  23.887  1.00 10.00      A   
ATOM   3756  C   PRO A 397      -4.609 -11.536  20.906  1.00 10.00      A   
ATOM   3757  O   PRO A 397      -5.402 -12.160  20.200  1.00 10.00      A   
ATOM   3758  N   ASN A 398      -4.509 -10.216  20.888  1.00 10.00      A   
ATOM   3759  HN  ASN A 398      -3.855  -9.784  21.478  1.00 10.00      A   
ATOM   3760  CA  ASN A 398      -5.339  -9.386  20.021  1.00 10.00      A   
ATOM   3761  CB  ASN A 398      -5.762  -8.107  20.754  1.00 10.00      A   
ATOM   3762  CG  ASN A 398      -4.600  -7.164  21.019  1.00 10.00      A   
ATOM   3763  OD1 ASN A 398      -3.779  -7.404  21.911  1.00 10.00      A   
ATOM   3764  ND2 ASN A 398      -4.528  -6.080  20.260  1.00 10.00      A   
ATOM   3765 HD21 ASN A 398      -5.219  -5.941  19.576  1.00 10.00      A   
ATOM   3766 HD22 ASN A 398      -3.780  -5.464  20.405  1.00 10.00      A   
ATOM   3767  C   ASN A 398      -4.598  -9.044  18.732  1.00 10.00      A   
ATOM   3768  O   ASN A 398      -5.042  -8.206  17.946  1.00 10.00      A   
ATOM   3769  N   MET A 399      -3.469  -9.710  18.529  1.00 10.00      A   
ATOM   3770  HN  MET A 399      -3.184 -10.370  19.194  1.00 10.00      A   
ATOM   3771  CA  MET A 399      -2.643  -9.505  17.342  1.00 10.00      A   
ATOM   3772  CB  MET A 399      -1.354 -10.325  17.465  1.00 10.00      A   
ATOM   3773  CG  MET A 399      -0.335 -10.085  16.362  1.00 10.00      A   
ATOM   3774  SD  MET A 399       0.452  -8.467  16.481  1.00 10.00      A   
ATOM   3775  CE  MET A 399       1.244  -8.599  18.080  1.00 10.00      A   
ATOM   3776  C   MET A 399      -3.402  -9.925  16.089  1.00 10.00      A   
ATOM   3777  O   MET A 399      -3.833 -11.072  15.967  1.00 10.00      A   
ATOM   3778  N   THR A 400      -3.567  -8.990  15.167  1.00 10.00      A   
ATOM   3779  HN  THR A 400      -3.197  -8.097  15.322  1.00 10.00      A   
ATOM   3780  CA  THR A 400      -4.278  -9.254  13.930  1.00 10.00      A   
ATOM   3781  CB  THR A 400      -5.231  -8.096  13.579  1.00 10.00      A   
ATOM   3782  OG1 THR A 400      -4.547  -6.839  13.707  1.00 10.00      A   
ATOM   3783  HG1 THR A 400      -5.092  -6.233  14.244  1.00 10.00      A   
ATOM   3784  CG2 THR A 400      -6.435  -8.097  14.506  1.00 10.00      A   
ATOM   3785  C   THR A 400      -3.309  -9.472  12.772  1.00 10.00      A   
ATOM   3786  O   THR A 400      -3.621 -10.176  11.811  1.00 10.00      A   
ATOM   3787  N   ARG A 401      -2.132  -8.865  12.863  1.00 10.00      A   
ATOM   3788  HN  ARG A 401      -1.936  -8.312  13.653  1.00 10.00      A   
ATOM   3789  CA  ARG A 401      -1.122  -8.985  11.822  1.00 10.00      A   
ATOM   3790  CB  ARG A 401      -1.102  -7.715  10.968  1.00 10.00      A   
ATOM   3791  CG  ARG A 401      -2.360  -7.511  10.139  1.00 10.00      A   
ATOM   3792  CD  ARG A 401      -2.726  -6.041  10.025  1.00 10.00      A   
ATOM   3793  NE  ARG A 401      -3.478  -5.551  11.186  1.00 10.00      A   
ATOM   3794  HE  ARG A 401      -3.432  -6.081  12.014  1.00 10.00      A   
ATOM   3795  CZ  ARG A 401      -4.210  -4.436  11.173  1.00 10.00      A   
ATOM   3796  NH1 ARG A 401      -4.288  -3.703  10.073  1.00 10.00      A   
ATOM   3797 HH11 ARG A 401      -4.860  -2.830  10.063  1.00 10.00      A   
ATOM   3798 HH12 ARG A 401      -3.780  -3.996   9.199  1.00 10.00      A   
ATOM   3799  NH2 ARG A 401      -4.875  -4.061  12.254  1.00 10.00      A   
ATOM   3800 HH21 ARG A 401      -4.837  -4.636  13.127  1.00 10.00      A   
ATOM   3801 HH22 ARG A 401      -5.446  -3.185  12.238  1.00 10.00      A   
ATOM   3802  C   ARG A 401       0.256  -9.223  12.431  1.00 10.00      A   
ATOM   3803  O   ARG A 401       0.866  -8.308  12.988  1.00 10.00      A   
ATOM   3804  N   PHE A 402       0.741 -10.453  12.325  1.00 10.00      A   
ATOM   3805  HN  PHE A 402       0.212 -11.139  11.863  1.00 10.00      A   
ATOM   3806  CA  PHE A 402       2.045 -10.812  12.866  1.00 10.00      A   
ATOM   3807  CB  PHE A 402       1.932 -12.002  13.819  1.00 10.00      A   
ATOM   3808  CG  PHE A 402       3.157 -12.232  14.659  1.00 10.00      A   
ATOM   3809  CD1 PHE A 402       3.352 -11.520  15.830  1.00 10.00      A   
ATOM   3810  CD2 PHE A 402       4.110 -13.165  14.280  1.00 10.00      A   
ATOM   3811  CE1 PHE A 402       4.474 -11.733  16.609  1.00 10.00      A   
ATOM   3812  CE2 PHE A 402       5.235 -13.384  15.052  1.00 10.00      A   
ATOM   3813  CZ  PHE A 402       5.416 -12.667  16.218  1.00 10.00      A   
ATOM   3814  C   PHE A 402       3.023 -11.123  11.742  1.00 10.00      A   
ATOM   3815  O   PHE A 402       3.007 -12.214  11.167  1.00 10.00      A   
ATOM   3816  N   ARG A 403       3.863 -10.152  11.429  1.00 10.00      A   
ATOM   3817  HN  ARG A 403       3.822  -9.307  11.929  1.00 10.00      A   
ATOM   3818  CA  ARG A 403       4.852 -10.297  10.373  1.00 10.00      A   
ATOM   3819  CB  ARG A 403       4.762  -9.111   9.405  1.00 10.00      A   
ATOM   3820  CG  ARG A 403       3.353  -8.807   8.917  1.00 10.00      A   
ATOM   3821  CD  ARG A 403       3.273  -7.440   8.254  1.00 10.00      A   
ATOM   3822  NE  ARG A 403       3.621  -7.480   6.834  1.00 10.00      A   
ATOM   3823  HE  ARG A 403       4.331  -8.122   6.555  1.00 10.00      A   
ATOM   3824  CZ  ARG A 403       3.044  -6.714   5.898  1.00 10.00      A   
ATOM   3825  NH1 ARG A 403       2.092  -5.841   6.232  1.00 10.00      A   
ATOM   3826 HH11 ARG A 403       1.784  -5.756   7.222  1.00 10.00      A   
ATOM   3827 HH12 ARG A 403       1.650  -5.237   5.503  1.00 10.00      A   
ATOM   3828  NH2 ARG A 403       3.422  -6.820   4.633  1.00 10.00      A   
ATOM   3829 HH21 ARG A 403       4.175  -7.498   4.369  1.00 10.00      A   
ATOM   3830 HH22 ARG A 403       2.966  -6.235   3.893  1.00 10.00      A   
ATOM   3831  C   ARG A 403       6.253 -10.386  10.971  1.00 10.00      A   
ATOM   3832  O   ARG A 403       6.804  -9.389  11.441  1.00 10.00      A   
ATOM   3833  N   LEU A 404       6.815 -11.580  10.982  1.00 10.00      A   
ATOM   3834  HN  LEU A 404       6.328 -12.348  10.612  1.00 10.00      A   
ATOM   3835  CA  LEU A 404       8.146 -11.783  11.525  1.00 10.00      A   
ATOM   3836  CB  LEU A 404       8.090 -12.703  12.748  1.00 10.00      A   
ATOM   3837  CG  LEU A 404       9.357 -12.764  13.605  1.00 10.00      A   
ATOM   3838  CD1 LEU A 404       9.017 -12.558  15.071  1.00 10.00      A   
ATOM   3839  CD2 LEU A 404      10.081 -14.086  13.404  1.00 10.00      A   
ATOM   3840  C   LEU A 404       9.064 -12.366  10.464  1.00 10.00      A   
ATOM   3841  O   LEU A 404       8.698 -13.320   9.771  1.00 10.00      A   
ATOM   3842  N   CYS A 405      10.249 -11.791  10.325  1.00 10.00      A   
ATOM   3843  HN  CYS A 405      10.489 -11.029  10.899  1.00 10.00      A   
ATOM   3844  CA  CYS A 405      11.202 -12.269   9.342  1.00 10.00      A   
ATOM   3845  CB  CYS A 405      11.142 -11.428   8.068  1.00 10.00      A   
ATOM   3846  SG  CYS A 405      12.039 -12.144   6.673  1.00 10.00      A   
ATOM   3847  HG  CYS A 405      13.195 -12.612   7.127  1.00 10.00      A   
ATOM   3848  C   CYS A 405      12.622 -12.299   9.895  1.00 10.00      A   
ATOM   3849  O   CYS A 405      13.206 -11.260  10.199  1.00 10.00      A   
ATOM   3850  N   ILE A 406      13.153 -13.499  10.060  1.00 10.00      A   
ATOM   3851  HN  ILE A 406      12.608 -14.292   9.865  1.00 10.00      A   
ATOM   3852  CA  ILE A 406      14.515 -13.675  10.542  1.00 10.00      A   
ATOM   3853  CB  ILE A 406      14.682 -15.054  11.217  1.00 10.00      A   
ATOM   3854  CG1 ILE A 406      13.711 -15.181  12.398  1.00 10.00      A   
ATOM   3855  CG2 ILE A 406      16.119 -15.268  11.675  1.00 10.00      A   
ATOM   3856  CD1 ILE A 406      13.546 -16.594  12.912  1.00 10.00      A   
ATOM   3857  C   ILE A 406      15.478 -13.555   9.363  1.00 10.00      A   
ATOM   3858  O   ILE A 406      15.198 -14.073   8.280  1.00 10.00      A   
ATOM   3859  N   ILE A 407      16.590 -12.853   9.563  1.00 10.00      A   
ATOM   3860  HN  ILE A 407      16.750 -12.450  10.444  1.00 10.00      A   
ATOM   3861  CA  ILE A 407      17.576 -12.665   8.506  1.00 10.00      A   
ATOM   3862  CB  ILE A 407      18.742 -11.765   8.964  1.00 10.00      A   
ATOM   3863  CG1 ILE A 407      18.217 -10.372   9.333  1.00 10.00      A   
ATOM   3864  CG2 ILE A 407      19.805 -11.667   7.876  1.00 10.00      A   
ATOM   3865  CD1 ILE A 407      17.563  -9.633   8.182  1.00 10.00      A   
ATOM   3866  C   ILE A 407      18.118 -14.001   8.000  1.00 10.00      A   
ATOM   3867  O   ILE A 407      17.927 -14.350   6.837  1.00 10.00      A   
ATOM   3868  N   GLU A 408      18.788 -14.737   8.876  1.00 10.00      A   
ATOM   3869  HN  GLU A 408      18.915 -14.396   9.784  1.00 10.00      A   
ATOM   3870  CA  GLU A 408      19.353 -16.037   8.512  1.00 10.00      A   
ATOM   3871  CB  GLU A 408      20.282 -16.568   9.614  1.00 10.00      A   
ATOM   3872  CG  GLU A 408      21.618 -17.099   9.109  1.00 10.00      A   
ATOM   3873  CD  GLU A 408      22.310 -16.137   8.159  1.00 10.00      A   
ATOM   3874  OE1 GLU A 408      22.236 -14.910   8.386  1.00 10.00      A   
ATOM   3875  OE2 GLU A 408      22.925 -16.605   7.174  1.00 10.00      A   
ATOM   3876  C   GLU A 408      18.244 -17.046   8.213  1.00 10.00      A   
ATOM   3877  O   GLU A 408      17.376 -17.303   9.053  1.00 10.00      A   
ATOM   3878  N   PRO A 409      18.248 -17.621   7.004  1.00 10.00      A   
ATOM   3879  CA  PRO A 409      17.237 -18.601   6.598  1.00 10.00      A   
ATOM   3880  CB  PRO A 409      17.527 -18.813   5.108  1.00 10.00      A   
ATOM   3881  CG  PRO A 409      18.966 -18.463   4.950  1.00 10.00      A   
ATOM   3882  CD  PRO A 409      19.234 -17.366   5.940  1.00 10.00      A   
ATOM   3883  C   PRO A 409      17.376 -19.918   7.364  1.00 10.00      A   
ATOM   3884  O   PRO A 409      18.489 -20.387   7.616  1.00 10.00      A   
ATOM   3885  N   LYS A 410      16.234 -20.487   7.751  1.00 10.00      A   
ATOM   3886  HN  LYS A 410      15.387 -20.039   7.535  1.00 10.00      A   
ATOM   3887  CA  LYS A 410      16.192 -21.754   8.484  1.00 10.00      A   
ATOM   3888  CB  LYS A 410      16.664 -22.926   7.611  1.00 10.00      A   
ATOM   3889  CG  LYS A 410      15.751 -23.219   6.427  1.00 10.00      A   
ATOM   3890  CD  LYS A 410      16.205 -24.448   5.655  1.00 10.00      A   
ATOM   3891  CE  LYS A 410      15.262 -24.750   4.499  1.00 10.00      A   
ATOM   3892  NZ  LYS A 410      15.688 -25.944   3.725  1.00 10.00      A   
ATOM   3893  HZ1 LYS A 410      15.739 -26.773   4.349  1.00 10.00      A   
ATOM   3894  HZ2 LYS A 410      16.623 -25.782   3.305  1.00 10.00      A   
ATOM   3895  HZ3 LYS A 410      15.009 -26.140   2.962  1.00 10.00      A   
ATOM   3896  C   LYS A 410      16.958 -21.701   9.809  1.00 10.00      A   
ATOM   3897  O   LYS A 410      17.525 -22.699  10.248  1.00 10.00      A   
ATOM   3898  N   ALA A 411      16.963 -20.534  10.450  1.00 10.00      A   
ATOM   3899  HN  ALA A 411      16.495 -19.771  10.057  1.00 10.00      A   
ATOM   3900  CA  ALA A 411      17.651 -20.370  11.727  1.00 10.00      A   
ATOM   3901  CB  ALA A 411      18.138 -18.936  11.893  1.00 10.00      A   
ATOM   3902  C   ALA A 411      16.726 -20.755  12.880  1.00 10.00      A   
ATOM   3903  O   ALA A 411      15.646 -20.181  13.032  1.00 10.00      A   
ATOM   3904  N   PRO A 412      17.128 -21.742  13.695  1.00 10.00      A   
ATOM   3905  CA  PRO A 412      16.329 -22.202  14.830  1.00 10.00      A   
ATOM   3906  CB  PRO A 412      16.799 -23.645  14.979  1.00 10.00      A   
ATOM   3907  CG  PRO A 412      18.238 -23.616  14.576  1.00 10.00      A   
ATOM   3908  CD  PRO A 412      18.383 -22.503  13.566  1.00 10.00      A   
ATOM   3909  C   PRO A 412      16.627 -21.433  16.118  1.00 10.00      A   
ATOM   3910  O   PRO A 412      17.418 -20.483  16.126  1.00 10.00      A   
ATOM   3911  N   ASP A 413      15.983 -21.854  17.206  1.00 10.00      A   
ATOM   3912  HN  ASP A 413      15.352 -22.605  17.122  1.00 10.00      A   
ATOM   3913  CA  ASP A 413      16.172 -21.242  18.519  1.00 10.00      A   
ATOM   3914  CB  ASP A 413      15.333 -21.997  19.559  1.00 10.00      A   
ATOM   3915  CG  ASP A 413      15.392 -21.403  20.950  1.00 10.00      A   
ATOM   3916  OD1 ASP A 413      16.384 -21.651  21.659  1.00 10.00      A   
ATOM   3917  OD2 ASP A 413      14.437 -20.707  21.346  1.00 10.00      A   
ATOM   3918  C   ASP A 413      17.648 -21.295  18.890  1.00 10.00      A   
ATOM   3919  O   ASP A 413      18.259 -22.360  18.860  1.00 10.00      A   
ATOM   3920  N   TYR A 414      18.220 -20.148  19.232  1.00 10.00      A   
ATOM   3921  HN  TYR A 414      17.678 -19.331  19.257  1.00 10.00      A   
ATOM   3922  CA  TYR A 414      19.644 -20.074  19.564  1.00 10.00      A   
ATOM   3923  CB  TYR A 414      20.197 -18.673  19.272  1.00 10.00      A   
ATOM   3924  CG  TYR A 414      19.715 -17.606  20.235  1.00 10.00      A   
ATOM   3925  CD1 TYR A 414      20.489 -17.221  21.321  1.00 10.00      A   
ATOM   3926  CD2 TYR A 414      18.475 -17.000  20.069  1.00 10.00      A   
ATOM   3927  CE1 TYR A 414      20.046 -16.267  22.215  1.00 10.00      A   
ATOM   3928  CE2 TYR A 414      18.028 -16.040  20.954  1.00 10.00      A   
ATOM   3929  CZ  TYR A 414      18.816 -15.681  22.028  1.00 10.00      A   
ATOM   3930  OH  TYR A 414      18.367 -14.737  22.923  1.00 10.00      A   
ATOM   3931  HH  TYR A 414      17.422 -14.557  22.745  1.00 10.00      A   
ATOM   3932  C   TYR A 414      19.963 -20.479  21.004  1.00 10.00      A   
ATOM   3933  O   TYR A 414      21.133 -20.525  21.393  1.00 10.00      A   
ATOM   3934  N   LEU A 415      18.943 -20.764  21.800  1.00 10.00      A   
ATOM   3935  HN  LEU A 415      18.026 -20.725  21.450  1.00 10.00      A   
ATOM   3936  CA  LEU A 415      19.163 -21.151  23.189  1.00 10.00      A   
ATOM   3937  CB  LEU A 415      18.178 -20.444  24.123  1.00 10.00      A   
ATOM   3938  CG  LEU A 415      18.435 -18.958  24.373  1.00 10.00      A   
ATOM   3939  CD1 LEU A 415      17.467 -18.418  25.413  1.00 10.00      A   
ATOM   3940  CD2 LEU A 415      19.872 -18.731  24.812  1.00 10.00      A   
ATOM   3941  C   LEU A 415      19.070 -22.659  23.379  1.00 10.00      A   
ATOM   3942  O   LEU A 415      19.883 -23.251  24.087  1.00 10.00      A   
ATOM   3943  N   THR A 416      18.092 -23.276  22.737  1.00 10.00      A   
ATOM   3944  HN  THR A 416      17.489 -22.751  22.158  1.00 10.00      A   
ATOM   3945  CA  THR A 416      17.886 -24.711  22.868  1.00 10.00      A   
ATOM   3946  CB  THR A 416      16.461 -25.028  23.365  1.00 10.00      A   
ATOM   3947  OG1 THR A 416      15.532 -24.067  22.832  1.00 10.00      A   
ATOM   3948  HG1 THR A 416      15.981 -23.223  22.689  1.00 10.00      A   
ATOM   3949  CG2 THR A 416      16.407 -24.995  24.886  1.00 10.00      A   
ATOM   3950  C   THR A 416      18.173 -25.467  21.570  1.00 10.00      A   
ATOM   3951  O   THR A 416      18.144 -26.698  21.546  1.00 10.00      A   
ATOM   3952  N   LEU A 417      18.448 -24.723  20.497  1.00 10.00      A   
ATOM   3953  HN  LEU A 417      18.443 -23.747  20.584  1.00 10.00      A   
ATOM   3954  CA  LEU A 417      18.752 -25.313  19.188  1.00 10.00      A   
ATOM   3955  CB  LEU A 417      20.048 -26.128  19.234  1.00 10.00      A   
ATOM   3956  CG  LEU A 417      21.332 -25.336  19.494  1.00 10.00      A   
ATOM   3957  CD1 LEU A 417      22.493 -26.277  19.770  1.00 10.00      A   
ATOM   3958  CD2 LEU A 417      21.648 -24.424  18.318  1.00 10.00      A   
ATOM   3959  C   LEU A 417      17.588 -26.154  18.666  1.00 10.00      A   
ATOM   3960  O   LEU A 417      17.777 -27.253  18.137  1.00 10.00      A   
ATOM   3961  N   GLU A 418      16.388 -25.622  18.821  1.00 10.00      A   
ATOM   3962  HN  GLU A 418      16.311 -24.742  19.245  1.00 10.00      A   
ATOM   3963  CA  GLU A 418      15.176 -26.297  18.381  1.00 10.00      A   
ATOM   3964  CB  GLU A 418      14.326 -26.682  19.594  1.00 10.00      A   
ATOM   3965  CG  GLU A 418      14.899 -27.822  20.415  1.00 10.00      A   
ATOM   3966  CD  GLU A 418      14.005 -28.208  21.572  1.00 10.00      A   
ATOM   3967  OE1 GLU A 418      14.325 -27.846  22.723  1.00 10.00      A   
ATOM   3968  OE2 GLU A 418      12.982 -28.888  21.338  1.00 10.00      A   
ATOM   3969  C   GLU A 418      14.378 -25.386  17.454  1.00 10.00      A   
ATOM   3970  O   GLU A 418      14.534 -24.167  17.497  1.00 10.00      A   
ATOM   3971  N   PRO A 419      13.540 -25.960  16.579  1.00 10.00      A   
ATOM   3972  CA  PRO A 419      12.718 -25.176  15.654  1.00 10.00      A   
ATOM   3973  CB  PRO A 419      12.048 -26.236  14.766  1.00 10.00      A   
ATOM   3974  CG  PRO A 419      12.825 -27.489  14.992  1.00 10.00      A   
ATOM   3975  CD  PRO A 419      13.335 -27.406  16.401  1.00 10.00      A   
ATOM   3976  C   PRO A 419      11.667 -24.355  16.402  1.00 10.00      A   
ATOM   3977  O   PRO A 419      11.225 -24.736  17.489  1.00 10.00      A   
ATOM   3978  N   LEU A 420      11.265 -23.234  15.817  1.00 10.00      A   
ATOM   3979  HN  LEU A 420      11.638 -22.991  14.943  1.00 10.00      A   
ATOM   3980  CA  LEU A 420      10.282 -22.354  16.441  1.00 10.00      A   
ATOM   3981  CB  LEU A 420      10.519 -20.898  16.025  1.00 10.00      A   
ATOM   3982  CG  LEU A 420      11.916 -20.340  16.294  1.00 10.00      A   
ATOM   3983  CD1 LEU A 420      12.074 -18.959  15.682  1.00 10.00      A   
ATOM   3984  CD2 LEU A 420      12.204 -20.306  17.784  1.00 10.00      A   
ATOM   3985  C   LEU A 420       8.853 -22.765  16.104  1.00 10.00      A   
ATOM   3986  O   LEU A 420       7.955 -21.920  16.060  1.00 10.00      A   
ATOM   3987  N   ASP A 421       8.643 -24.064  15.889  1.00 10.00      A   
ATOM   3988  HN  ASP A 421       9.395 -24.690  15.975  1.00 10.00      A   
ATOM   3989  CA  ASP A 421       7.319 -24.586  15.546  1.00 10.00      A   
ATOM   3990  CB  ASP A 421       7.358 -26.098  15.296  1.00 10.00      A   
ATOM   3991  CG  ASP A 421       8.135 -26.496  14.058  1.00 10.00      A   
ATOM   3992  OD1 ASP A 421       7.694 -26.185  12.934  1.00 10.00      A   
ATOM   3993  OD2 ASP A 421       9.181 -27.155  14.205  1.00 10.00      A   
ATOM   3994  C   ASP A 421       6.318 -24.289  16.653  1.00 10.00      A   
ATOM   3995  O   ASP A 421       5.260 -23.707  16.409  1.00 10.00      A   
ATOM   3996  N   ILE A 422       6.663 -24.691  17.873  1.00 10.00      A   
ATOM   3997  HN  ILE A 422       7.520 -25.158  17.997  1.00 10.00      A   
ATOM   3998  CA  ILE A 422       5.797 -24.469  19.027  1.00 10.00      A   
ATOM   3999  CB  ILE A 422       6.302 -25.200  20.289  1.00 10.00      A   
ATOM   4000  CG1 ILE A 422       7.773 -24.867  20.561  1.00 10.00      A   
ATOM   4001  CG2 ILE A 422       6.109 -26.703  20.143  1.00 10.00      A   
ATOM   4002  CD1 ILE A 422       8.300 -25.418  21.868  1.00 10.00      A   
ATOM   4003  C   ILE A 422       5.621 -22.980  19.319  1.00 10.00      A   
ATOM   4004  O   ILE A 422       4.545 -22.543  19.731  1.00 10.00      A   
ATOM   4005  N   GLY A 423       6.678 -22.205  19.092  1.00 10.00      A   
ATOM   4006  HN  GLY A 423       7.512 -22.610  18.770  1.00 10.00      A   
ATOM   4007  CA  GLY A 423       6.615 -20.776  19.328  1.00 10.00      A   
ATOM   4008  C   GLY A 423       5.609 -20.105  18.418  1.00 10.00      A   
ATOM   4009  O   GLY A 423       4.749 -19.350  18.875  1.00 10.00      A   
ATOM   4010  N   PHE A 424       5.705 -20.391  17.126  1.00 10.00      A   
ATOM   4011  HN  PHE A 424       6.416 -21.000  16.816  1.00 10.00      A   
ATOM   4012  CA  PHE A 424       4.784 -19.816  16.158  1.00 10.00      A   
ATOM   4013  CB  PHE A 424       5.294 -20.003  14.730  1.00 10.00      A   
ATOM   4014  CG  PHE A 424       6.366 -19.028  14.336  1.00 10.00      A   
ATOM   4015  CD1 PHE A 424       7.591 -19.477  13.883  1.00 10.00      A   
ATOM   4016  CD2 PHE A 424       6.143 -17.661  14.411  1.00 10.00      A   
ATOM   4017  CE1 PHE A 424       8.575 -18.581  13.510  1.00 10.00      A   
ATOM   4018  CE2 PHE A 424       7.122 -16.759  14.042  1.00 10.00      A   
ATOM   4019  CZ  PHE A 424       8.342 -17.220  13.590  1.00 10.00      A   
ATOM   4020  C   PHE A 424       3.399 -20.424  16.317  1.00 10.00      A   
ATOM   4021  O   PHE A 424       2.391 -19.802  15.976  1.00 10.00      A   
ATOM   4022  N   GLY A 425       3.359 -21.641  16.844  1.00 10.00      A   
ATOM   4023  HN  GLY A 425       4.199 -22.092  17.072  1.00 10.00      A   
ATOM   4024  CA  GLY A 425       2.101 -22.315  17.069  1.00 10.00      A   
ATOM   4025  C   GLY A 425       1.310 -21.640  18.168  1.00 10.00      A   
ATOM   4026  O   GLY A 425       0.083 -21.592  18.120  1.00 10.00      A   
ATOM   4027  N   ALA A 426       2.018 -21.112  19.159  1.00 10.00      A   
ATOM   4028  HN  ALA A 426       2.998 -21.198  19.145  1.00 10.00      A   
ATOM   4029  CA  ALA A 426       1.380 -20.417  20.270  1.00 10.00      A   
ATOM   4030  CB  ALA A 426       2.387 -20.150  21.379  1.00 10.00      A   
ATOM   4031  C   ALA A 426       0.771 -19.109  19.780  1.00 10.00      A   
ATOM   4032  O   ALA A 426      -0.222 -18.628  20.327  1.00 10.00      A   
ATOM   4033  N   ILE A 427       1.371 -18.553  18.733  1.00 10.00      A   
ATOM   4034  HN  ILE A 427       2.150 -19.000  18.344  1.00 10.00      A   
ATOM   4035  CA  ILE A 427       0.903 -17.305  18.142  1.00 10.00      A   
ATOM   4036  CB  ILE A 427       1.806 -16.849  16.968  1.00 10.00      A   
ATOM   4037  CG1 ILE A 427       3.262 -16.668  17.421  1.00 10.00      A   
ATOM   4038  CG2 ILE A 427       1.272 -15.574  16.326  1.00 10.00      A   
ATOM   4039  CD1 ILE A 427       3.467 -15.555  18.426  1.00 10.00      A   
ATOM   4040  C   ILE A 427      -0.527 -17.479  17.642  1.00 10.00      A   
ATOM   4041  O   ILE A 427      -1.410 -16.699  17.984  1.00 10.00      A   
ATOM   4042  N   VAL A 428      -0.759 -18.534  16.863  1.00 10.00      A   
ATOM   4043  HN  VAL A 428      -0.019 -19.141  16.641  1.00 10.00      A   
ATOM   4044  CA  VAL A 428      -2.088 -18.804  16.325  1.00 10.00      A   
ATOM   4045  CB  VAL A 428      -2.054 -19.738  15.098  1.00 10.00      A   
ATOM   4046  CG1 VAL A 428      -1.354 -19.068  13.931  1.00 10.00      A   
ATOM   4047  CG2 VAL A 428      -1.382 -21.056  15.431  1.00 10.00      A   
ATOM   4048  C   VAL A 428      -3.025 -19.382  17.380  1.00 10.00      A   
ATOM   4049  O   VAL A 428      -4.244 -19.333  17.226  1.00 10.00      A   
ATOM   4050  N   GLU A 429      -2.448 -19.918  18.448  1.00 10.00      A   
ATOM   4051  HN  GLU A 429      -1.470 -19.926  18.506  1.00 10.00      A   
ATOM   4052  CA  GLU A 429      -3.228 -20.505  19.530  1.00 10.00      A   
ATOM   4053  CB  GLU A 429      -2.348 -21.410  20.399  1.00 10.00      A   
ATOM   4054  CG  GLU A 429      -3.129 -22.332  21.324  1.00 10.00      A   
ATOM   4055  CD  GLU A 429      -2.401 -22.638  22.618  1.00 10.00      A   
ATOM   4056  OE1 GLU A 429      -1.220 -23.035  22.568  1.00 10.00      A   
ATOM   4057  OE2 GLU A 429      -3.015 -22.492  23.696  1.00 10.00      A   
ATOM   4058  C   GLU A 429      -3.864 -19.420  20.396  1.00 10.00      A   
ATOM   4059  O   GLU A 429      -4.962 -19.600  20.920  1.00 10.00      A   
ATOM   4060  N   HIS A 430      -3.169 -18.298  20.547  1.00 10.00      A   
ATOM   4061  HN  HIS A 430      -2.290 -18.213  20.113  1.00 10.00      A   
ATOM   4062  CA  HIS A 430      -3.673 -17.199  21.363  1.00 10.00      A   
ATOM   4063  CB  HIS A 430      -2.575 -16.639  22.268  1.00 10.00      A   
ATOM   4064  CG  HIS A 430      -2.194 -17.563  23.386  1.00 10.00      A   
ATOM   4065  ND1 HIS A 430      -2.695 -17.398  24.659  1.00 10.00      A   
ATOM   4066  CD2 HIS A 430      -1.374 -18.642  23.365  1.00 10.00      A   
ATOM   4067  CE1 HIS A 430      -2.171 -18.375  25.380  1.00 10.00      A   
ATOM   4068  NE2 HIS A 430      -1.367 -19.150  24.635  1.00 10.00      A   
ATOM   4069  HE2 HIS A 430      -0.872 -19.941  24.940  1.00 10.00      A   
ATOM   4070  C   HIS A 430      -4.310 -16.097  20.520  1.00 10.00      A   
ATOM   4071  O   HIS A 430      -5.373 -15.576  20.867  1.00 10.00      A   
ATOM   4072  N   CYS A 431      -3.679 -15.756  19.408  1.00 10.00      A   
ATOM   4073  HN  CYS A 431      -2.847 -16.217  19.162  1.00 10.00      A   
ATOM   4074  CA  CYS A 431      -4.201 -14.713  18.533  1.00 10.00      A   
ATOM   4075  CB  CYS A 431      -3.075 -14.088  17.712  1.00 10.00      A   
ATOM   4076  SG  CYS A 431      -1.604 -13.682  18.678  1.00 10.00      A   
ATOM   4077  HG  CYS A 431      -0.898 -14.797  18.819  1.00 10.00      A   
ATOM   4078  C   CYS A 431      -5.288 -15.266  17.617  1.00 10.00      A   
ATOM   4079  O   CYS A 431      -5.005 -15.869  16.582  1.00 10.00      A   
ATOM   4080  N   LYS A 432      -6.538 -15.063  18.009  1.00 10.00      A   
ATOM   4081  HN  LYS A 432      -6.700 -14.575  18.844  1.00 10.00      A   
ATOM   4082  CA  LYS A 432      -7.675 -15.547  17.234  1.00 10.00      A   
ATOM   4083  CB  LYS A 432      -8.898 -15.738  18.142  1.00 10.00      A   
ATOM   4084  CG  LYS A 432      -8.578 -16.270  19.530  1.00 10.00      A   
ATOM   4085  CD  LYS A 432      -8.278 -17.758  19.509  1.00 10.00      A   
ATOM   4086  CE  LYS A 432      -7.778 -18.238  20.863  1.00 10.00      A   
ATOM   4087  NZ  LYS A 432      -8.733 -17.930  21.961  1.00 10.00      A   
ATOM   4088  HZ1 LYS A 432      -9.668 -18.326  21.743  1.00 10.00      A   
ATOM   4089  HZ2 LYS A 432      -8.829 -16.903  22.079  1.00 10.00      A   
ATOM   4090  HZ3 LYS A 432      -8.396 -18.344  22.859  1.00 10.00      A   
ATOM   4091  C   LYS A 432      -8.020 -14.570  16.114  1.00 10.00      A   
ATOM   4092  O   LYS A 432      -8.663 -14.937  15.127  1.00 10.00      A   
ATOM   4093  N   ASP A 433      -7.571 -13.332  16.268  1.00 10.00      A   
ATOM   4094  HN  ASP A 433      -7.042 -13.115  17.063  1.00 10.00      A   
ATOM   4095  CA  ASP A 433      -7.841 -12.279  15.291  1.00 10.00      A   
ATOM   4096  CB  ASP A 433      -8.032 -10.932  15.998  1.00 10.00      A   
ATOM   4097  CG  ASP A 433      -9.210 -10.925  16.949  1.00 10.00      A   
ATOM   4098  OD1 ASP A 433      -9.007 -11.167  18.157  1.00 10.00      A   
ATOM   4099  OD2 ASP A 433     -10.349 -10.674  16.496  1.00 10.00      A   
ATOM   4100  C   ASP A 433      -6.721 -12.165  14.260  1.00 10.00      A   
ATOM   4101  O   ASP A 433      -6.644 -11.189  13.516  1.00 10.00      A   
ATOM   4102  N   LEU A 434      -5.863 -13.168  14.215  1.00 10.00      A   
ATOM   4103  HN  LEU A 434      -5.983 -13.927  14.820  1.00 10.00      A   
ATOM   4104  CA  LEU A 434      -4.747 -13.176  13.284  1.00 10.00      A   
ATOM   4105  CB  LEU A 434      -3.772 -14.295  13.656  1.00 10.00      A   
ATOM   4106  CG  LEU A 434      -2.367 -14.193  13.063  1.00 10.00      A   
ATOM   4107  CD1 LEU A 434      -1.671 -12.928  13.543  1.00 10.00      A   
ATOM   4108  CD2 LEU A 434      -1.550 -15.425  13.414  1.00 10.00      A   
ATOM   4109  C   LEU A 434      -5.235 -13.343  11.843  1.00 10.00      A   
ATOM   4110  O   LEU A 434      -5.671 -14.424  11.446  1.00 10.00      A   
ATOM   4111  N   ARG A 435      -5.179 -12.260  11.076  1.00 10.00      A   
ATOM   4112  HN  ARG A 435      -4.833 -11.422  11.460  1.00 10.00      A   
ATOM   4113  CA  ARG A 435      -5.611 -12.285   9.683  1.00 10.00      A   
ATOM   4114  CB  ARG A 435      -6.263 -10.959   9.276  1.00 10.00      A   
ATOM   4115  CG  ARG A 435      -7.046 -10.262  10.374  1.00 10.00      A   
ATOM   4116  CD  ARG A 435      -7.697  -8.983   9.862  1.00 10.00      A   
ATOM   4117  NE  ARG A 435      -6.754  -8.123   9.136  1.00 10.00      A   
ATOM   4118  HE  ARG A 435      -6.225  -8.539   8.417  1.00 10.00      A   
ATOM   4119  CZ  ARG A 435      -6.590  -6.820   9.376  1.00 10.00      A   
ATOM   4120  NH1 ARG A 435      -7.304  -6.213  10.320  1.00 10.00      A   
ATOM   4121 HH11 ARG A 435      -8.002  -6.751  10.878  1.00 10.00      A   
ATOM   4122 HH12 ARG A 435      -7.174  -5.191  10.506  1.00 10.00      A   
ATOM   4123  NH2 ARG A 435      -5.726  -6.116   8.661  1.00 10.00      A   
ATOM   4124 HH21 ARG A 435      -5.593  -5.096   8.846  1.00 10.00      A   
ATOM   4125 HH22 ARG A 435      -5.166  -6.574   7.898  1.00 10.00      A   
ATOM   4126  C   ARG A 435      -4.422 -12.540   8.775  1.00 10.00      A   
ATOM   4127  O   ARG A 435      -4.518 -13.288   7.802  1.00 10.00      A   
ATOM   4128  N   ARG A 436      -3.298 -11.912   9.096  1.00 10.00      A   
ATOM   4129  HN  ARG A 436      -3.276 -11.340   9.896  1.00 10.00      A   
ATOM   4130  CA  ARG A 436      -2.091 -12.064   8.300  1.00 10.00      A   
ATOM   4131  CB  ARG A 436      -1.717 -10.729   7.654  1.00 10.00      A   
ATOM   4132  CG  ARG A 436      -0.580 -10.809   6.647  1.00 10.00      A   
ATOM   4133  CD  ARG A 436      -0.381  -9.475   5.948  1.00 10.00      A   
ATOM   4134  NE  ARG A 436       0.458  -9.597   4.758  1.00 10.00      A   
ATOM   4135  HE  ARG A 436       0.849 -10.481   4.571  1.00 10.00      A   
ATOM   4136  CZ  ARG A 436       0.733  -8.583   3.936  1.00 10.00      A   
ATOM   4137  NH1 ARG A 436       0.233  -7.370   4.163  1.00 10.00      A   
ATOM   4138 HH11 ARG A 436       0.462  -6.582   3.510  1.00 10.00      A   
ATOM   4139 HH12 ARG A 436      -0.377  -7.190   4.993  1.00 10.00      A   
ATOM   4140  NH2 ARG A 436       1.508  -8.784   2.871  1.00 10.00      A   
ATOM   4141 HH21 ARG A 436       1.915  -9.719   2.679  1.00 10.00      A   
ATOM   4142 HH22 ARG A 436       1.711  -7.985   2.216  1.00 10.00      A   
ATOM   4143  C   ARG A 436      -0.944 -12.579   9.159  1.00 10.00      A   
ATOM   4144  O   ARG A 436      -0.711 -12.084  10.262  1.00 10.00      A   
ATOM   4145  N   LEU A 437      -0.231 -13.569   8.649  1.00 10.00      A   
ATOM   4146  HN  LEU A 437      -0.454 -13.914   7.754  1.00 10.00      A   
ATOM   4147  CA  LEU A 437       0.879 -14.159   9.376  1.00 10.00      A   
ATOM   4148  CB  LEU A 437       0.417 -15.435  10.085  1.00 10.00      A   
ATOM   4149  CG  LEU A 437       1.495 -16.239  10.809  1.00 10.00      A   
ATOM   4150  CD1 LEU A 437       2.009 -15.486  12.025  1.00 10.00      A   
ATOM   4151  CD2 LEU A 437       0.963 -17.606  11.199  1.00 10.00      A   
ATOM   4152  C   LEU A 437       2.051 -14.466   8.449  1.00 10.00      A   
ATOM   4153  O   LEU A 437       1.876 -15.020   7.361  1.00 10.00      A   
ATOM   4154  N   SER A 438       3.238 -14.081   8.880  1.00 10.00      A   
ATOM   4155  HN  SER A 438       3.304 -13.614   9.743  1.00 10.00      A   
ATOM   4156  CA  SER A 438       4.449 -14.323   8.118  1.00 10.00      A   
ATOM   4157  CB  SER A 438       5.099 -12.991   7.751  1.00 10.00      A   
ATOM   4158  OG  SER A 438       4.120 -12.060   7.318  1.00 10.00      A   
ATOM   4159  HG  SER A 438       4.559 -11.307   6.892  1.00 10.00      A   
ATOM   4160  C   SER A 438       5.401 -15.172   8.953  1.00 10.00      A   
ATOM   4161  O   SER A 438       5.742 -14.809  10.081  1.00 10.00      A   
ATOM   4162  N   LEU A 439       5.825 -16.299   8.405  1.00 10.00      A   
ATOM   4163  HN  LEU A 439       5.539 -16.526   7.488  1.00 10.00      A   
ATOM   4164  CA  LEU A 439       6.713 -17.205   9.123  1.00 10.00      A   
ATOM   4165  CB  LEU A 439       6.123 -18.614   9.126  1.00 10.00      A   
ATOM   4166  CG  LEU A 439       4.727 -18.776   9.734  1.00 10.00      A   
ATOM   4167  CD1 LEU A 439       4.266 -20.224   9.627  1.00 10.00      A   
ATOM   4168  CD2 LEU A 439       4.704 -18.304  11.182  1.00 10.00      A   
ATOM   4169  C   LEU A 439       8.108 -17.242   8.513  1.00 10.00      A   
ATOM   4170  O   LEU A 439       8.272 -17.112   7.300  1.00 10.00      A   
ATOM   4171  N   SER A 440       9.104 -17.421   9.369  1.00 10.00      A   
ATOM   4172  HN  SER A 440       8.901 -17.503  10.325  1.00 10.00      A   
ATOM   4173  CA  SER A 440      10.490 -17.498   8.940  1.00 10.00      A   
ATOM   4174  CB  SER A 440      11.082 -16.092   8.805  1.00 10.00      A   
ATOM   4175  OG  SER A 440      10.735 -15.276   9.917  1.00 10.00      A   
ATOM   4176  HG  SER A 440       9.860 -14.887   9.772  1.00 10.00      A   
ATOM   4177  C   SER A 440      11.299 -18.334   9.930  1.00 10.00      A   
ATOM   4178  O   SER A 440      10.784 -18.716  10.985  1.00 10.00      A   
ATOM   4179  N   GLY A 441      12.553 -18.613   9.599  1.00 10.00      A   
ATOM   4180  HN  GLY A 441      12.914 -18.280   8.748  1.00 10.00      A   
ATOM   4181  CA  GLY A 441      13.393 -19.405  10.475  1.00 10.00      A   
ATOM   4182  C   GLY A 441      13.251 -20.888  10.196  1.00 10.00      A   
ATOM   4183  O   GLY A 441      12.689 -21.279   9.172  1.00 10.00      A   
ATOM   4184  N   LEU A 442      13.752 -21.716  11.102  1.00 10.00      A   
ATOM   4185  HN  LEU A 442      14.168 -21.347  11.913  1.00 10.00      A   
ATOM   4186  CA  LEU A 442      13.674 -23.161  10.933  1.00 10.00      A   
ATOM   4187  CB  LEU A 442      14.799 -23.867  11.694  1.00 10.00      A   
ATOM   4188  CG  LEU A 442      14.892 -25.380  11.486  1.00 10.00      A   
ATOM   4189  CD1 LEU A 442      15.215 -25.702  10.037  1.00 10.00      A   
ATOM   4190  CD2 LEU A 442      15.927 -25.987  12.415  1.00 10.00      A   
ATOM   4191  C   LEU A 442      12.318 -23.689  11.390  1.00 10.00      A   
ATOM   4192  O   LEU A 442      12.029 -23.739  12.584  1.00 10.00      A   
ATOM   4193  N   LEU A 443      11.486 -24.061  10.432  1.00 10.00      A   
ATOM   4194  HN  LEU A 443      11.765 -23.982   9.500  1.00 10.00      A   
ATOM   4195  CA  LEU A 443      10.166 -24.585  10.731  1.00 10.00      A   
ATOM   4196  CB  LEU A 443       9.084 -23.610  10.259  1.00 10.00      A   
ATOM   4197  CG  LEU A 443       8.993 -22.290  11.027  1.00 10.00      A   
ATOM   4198  CD1 LEU A 443       8.020 -21.338  10.355  1.00 10.00      A   
ATOM   4199  CD2 LEU A 443       8.583 -22.544  12.466  1.00 10.00      A   
ATOM   4200  C   LEU A 443       9.981 -25.935  10.068  1.00 10.00      A   
ATOM   4201  O   LEU A 443      10.460 -26.157   8.949  1.00 10.00      A   
ATOM   4202  N   THR A 444       9.298 -26.829  10.761  1.00 10.00      A   
ATOM   4203  HN  THR A 444       8.938 -26.581  11.649  1.00 10.00      A   
ATOM   4204  CA  THR A 444       9.042 -28.158  10.250  1.00 10.00      A   
ATOM   4205  CB  THR A 444       9.435 -29.232  11.287  1.00 10.00      A   
ATOM   4206  OG1 THR A 444       8.668 -29.073  12.491  1.00 10.00      A   
ATOM   4207  HG1 THR A 444       8.919 -28.238  12.934  1.00 10.00      A   
ATOM   4208  CG2 THR A 444      10.919 -29.144  11.613  1.00 10.00      A   
ATOM   4209  C   THR A 444       7.564 -28.294   9.905  1.00 10.00      A   
ATOM   4210  O   THR A 444       6.835 -27.301   9.886  1.00 10.00      A   
ATOM   4211  N   ASP A 445       7.118 -29.512   9.644  1.00 10.00      A   
ATOM   4212  HN  ASP A 445       7.748 -30.270   9.666  1.00 10.00      A   
ATOM   4213  CA  ASP A 445       5.714 -29.753   9.312  1.00 10.00      A   
ATOM   4214  CB  ASP A 445       5.521 -31.171   8.764  1.00 10.00      A   
ATOM   4215  CG  ASP A 445       5.704 -31.282   7.261  1.00 10.00      A   
ATOM   4216  OD1 ASP A 445       5.496 -32.390   6.718  1.00 10.00      A   
ATOM   4217  OD2 ASP A 445       6.070 -30.279   6.616  1.00 10.00      A   
ATOM   4218  C   ASP A 445       4.827 -29.557  10.543  1.00 10.00      A   
ATOM   4219  O   ASP A 445       3.600 -29.490  10.436  1.00 10.00      A   
ATOM   4220  N   LYS A 446       5.458 -29.447  11.712  1.00 10.00      A   
ATOM   4221  HN  LYS A 446       6.440 -29.478  11.727  1.00 10.00      A   
ATOM   4222  CA  LYS A 446       4.735 -29.273  12.966  1.00 10.00      A   
ATOM   4223  CB  LYS A 446       5.664 -29.488  14.164  1.00 10.00      A   
ATOM   4224  CG  LYS A 446       4.960 -29.461  15.513  1.00 10.00      A   
ATOM   4225  CD  LYS A 446       3.947 -30.589  15.632  1.00 10.00      A   
ATOM   4226  CE  LYS A 446       3.035 -30.395  16.833  1.00 10.00      A   
ATOM   4227  NZ  LYS A 446       2.016 -31.472  16.934  1.00 10.00      A   
ATOM   4228  HZ1 LYS A 446       1.582 -31.645  15.996  1.00 10.00      A   
ATOM   4229  HZ2 LYS A 446       1.266 -31.201  17.603  1.00 10.00      A   
ATOM   4230  HZ3 LYS A 446       2.459 -32.351  17.266  1.00 10.00      A   
ATOM   4231  C   LYS A 446       4.056 -27.908  13.058  1.00 10.00      A   
ATOM   4232  O   LYS A 446       2.907 -27.813  13.495  1.00 10.00      A   
ATOM   4233  N   VAL A 447       4.759 -26.854  12.649  1.00 10.00      A   
ATOM   4234  HN  VAL A 447       5.675 -26.985  12.317  1.00 10.00      A   
ATOM   4235  CA  VAL A 447       4.206 -25.503  12.699  1.00 10.00      A   
ATOM   4236  CB  VAL A 447       5.245 -24.420  12.317  1.00 10.00      A   
ATOM   4237  CG1 VAL A 447       5.578 -24.456  10.832  1.00 10.00      A   
ATOM   4238  CG2 VAL A 447       4.758 -23.040  12.727  1.00 10.00      A   
ATOM   4239  C   VAL A 447       2.962 -25.381  11.820  1.00 10.00      A   
ATOM   4240  O   VAL A 447       2.020 -24.658  12.145  1.00 10.00      A   
ATOM   4241  N   PHE A 448       2.947 -26.129  10.727  1.00 10.00      A   
ATOM   4242  HN  PHE A 448       3.711 -26.718  10.540  1.00 10.00      A   
ATOM   4243  CA  PHE A 448       1.826 -26.101   9.802  1.00 10.00      A   
ATOM   4244  CB  PHE A 448       2.222 -26.730   8.471  1.00 10.00      A   
ATOM   4245  CG  PHE A 448       3.361 -26.019   7.799  1.00 10.00      A   
ATOM   4246  CD1 PHE A 448       4.612 -26.607   7.721  1.00 10.00      A   
ATOM   4247  CD2 PHE A 448       3.181 -24.760   7.252  1.00 10.00      A   
ATOM   4248  CE1 PHE A 448       5.663 -25.955   7.112  1.00 10.00      A   
ATOM   4249  CE2 PHE A 448       4.228 -24.102   6.641  1.00 10.00      A   
ATOM   4250  CZ  PHE A 448       5.470 -24.701   6.572  1.00 10.00      A   
ATOM   4251  C   PHE A 448       0.615 -26.799  10.400  1.00 10.00      A   
ATOM   4252  O   PHE A 448      -0.530 -26.465  10.084  1.00 10.00      A   
ATOM   4253  N   GLU A 449       0.876 -27.762  11.275  1.00 10.00      A   
ATOM   4254  HN  GLU A 449       1.808 -27.986  11.475  1.00 10.00      A   
ATOM   4255  CA  GLU A 449      -0.188 -28.494  11.941  1.00 10.00      A   
ATOM   4256  CB  GLU A 449       0.390 -29.628  12.790  1.00 10.00      A   
ATOM   4257  CG  GLU A 449      -0.617 -30.714  13.129  1.00 10.00      A   
ATOM   4258  CD  GLU A 449      -0.245 -31.501  14.366  1.00 10.00      A   
ATOM   4259  OE1 GLU A 449       0.946 -31.850  14.526  1.00 10.00      A   
ATOM   4260  OE2 GLU A 449      -1.145 -31.778  15.186  1.00 10.00      A   
ATOM   4261  C   GLU A 449      -0.974 -27.528  12.821  1.00 10.00      A   
ATOM   4262  O   GLU A 449      -2.203 -27.570  12.875  1.00 10.00      A   
ATOM   4263  N   TYR A 450      -0.243 -26.641  13.492  1.00 10.00      A   
ATOM   4264  HN  TYR A 450       0.736 -26.663  13.398  1.00 10.00      A   
ATOM   4265  CA  TYR A 450      -0.853 -25.636  14.356  1.00 10.00      A   
ATOM   4266  CB  TYR A 450       0.218 -24.856  15.120  1.00 10.00      A   
ATOM   4267  CG  TYR A 450       0.900 -25.634  16.222  1.00 10.00      A   
ATOM   4268  CD1 TYR A 450       2.235 -26.005  16.119  1.00 10.00      A   
ATOM   4269  CD2 TYR A 450       0.210 -25.985  17.372  1.00 10.00      A   
ATOM   4270  CE1 TYR A 450       2.861 -26.706  17.131  1.00 10.00      A   
ATOM   4271  CE2 TYR A 450       0.826 -26.687  18.387  1.00 10.00      A   
ATOM   4272  CZ  TYR A 450       2.152 -27.044  18.264  1.00 10.00      A   
ATOM   4273  OH  TYR A 450       2.764 -27.746  19.277  1.00 10.00      A   
ATOM   4274  HH  TYR A 450       2.187 -28.468  19.560  1.00 10.00      A   
ATOM   4275  C   TYR A 450      -1.690 -24.675  13.520  1.00 10.00      A   
ATOM   4276  O   TYR A 450      -2.791 -24.289  13.912  1.00 10.00      A   
ATOM   4277  N   ILE A 451      -1.159 -24.308  12.357  1.00 10.00      A   
ATOM   4278  HN  ILE A 451      -0.273 -24.646  12.111  1.00 10.00      A   
ATOM   4279  CA  ILE A 451      -1.845 -23.406  11.445  1.00 10.00      A   
ATOM   4280  CB  ILE A 451      -0.994 -23.128  10.187  1.00 10.00      A   
ATOM   4281  CG1 ILE A 451       0.289 -22.382  10.556  1.00 10.00      A   
ATOM   4282  CG2 ILE A 451      -1.789 -22.334   9.160  1.00 10.00      A   
ATOM   4283  CD1 ILE A 451       1.296 -22.301   9.427  1.00 10.00      A   
ATOM   4284  C   ILE A 451      -3.192 -23.989  11.026  1.00 10.00      A   
ATOM   4285  O   ILE A 451      -4.217 -23.318  11.107  1.00 10.00      A   
ATOM   4286  N   GLY A 452      -3.187 -25.252  10.630  1.00 10.00      A   
ATOM   4287  HN  GLY A 452      -2.343 -25.753  10.637  1.00 10.00      A   
ATOM   4288  CA  GLY A 452      -4.409 -25.902  10.194  1.00 10.00      A   
ATOM   4289  C   GLY A 452      -5.344 -26.271  11.334  1.00 10.00      A   
ATOM   4290  O   GLY A 452      -6.423 -26.814  11.107  1.00 10.00      A   
ATOM   4291  N   THR A 453      -4.946 -25.974  12.561  1.00 10.00      A   
ATOM   4292  HN  THR A 453      -4.076 -25.539  12.696  1.00 10.00      A   
ATOM   4293  CA  THR A 453      -5.773 -26.295  13.713  1.00 10.00      A   
ATOM   4294  CB  THR A 453      -5.019 -27.204  14.711  1.00 10.00      A   
ATOM   4295  OG1 THR A 453      -4.460 -28.321  14.005  1.00 10.00      A   
ATOM   4296  HG1 THR A 453      -3.698 -28.026  13.485  1.00 10.00      A   
ATOM   4297  CG2 THR A 453      -5.957 -27.718  15.794  1.00 10.00      A   
ATOM   4298  C   THR A 453      -6.288 -25.041  14.430  1.00 10.00      A   
ATOM   4299  O   THR A 453      -7.420 -25.016  14.915  1.00 10.00      A   
ATOM   4300  N   TYR A 454      -5.478 -23.992  14.473  1.00 10.00      A   
ATOM   4301  HN  TYR A 454      -4.598 -24.042  14.038  1.00 10.00      A   
ATOM   4302  CA  TYR A 454      -5.869 -22.768  15.166  1.00 10.00      A   
ATOM   4303  CB  TYR A 454      -4.782 -22.338  16.152  1.00 10.00      A   
ATOM   4304  CG  TYR A 454      -4.447 -23.372  17.203  1.00 10.00      A   
ATOM   4305  CD1 TYR A 454      -3.287 -24.125  17.110  1.00 10.00      A   
ATOM   4306  CD2 TYR A 454      -5.281 -23.587  18.294  1.00 10.00      A   
ATOM   4307  CE1 TYR A 454      -2.962 -25.064  18.068  1.00 10.00      A   
ATOM   4308  CE2 TYR A 454      -4.966 -24.528  19.258  1.00 10.00      A   
ATOM   4309  CZ  TYR A 454      -3.804 -25.264  19.140  1.00 10.00      A   
ATOM   4310  OH  TYR A 454      -3.475 -26.194  20.104  1.00 10.00      A   
ATOM   4311  HH  TYR A 454      -4.214 -26.290  20.723  1.00 10.00      A   
ATOM   4312  C   TYR A 454      -6.201 -21.607  14.225  1.00 10.00      A   
ATOM   4313  O   TYR A 454      -7.225 -20.943  14.399  1.00 10.00      A   
ATOM   4314  N   ALA A 455      -5.344 -21.368  13.235  1.00 10.00      A   
ATOM   4315  HN  ALA A 455      -4.569 -21.957  13.121  1.00 10.00      A   
ATOM   4316  CA  ALA A 455      -5.539 -20.259  12.297  1.00 10.00      A   
ATOM   4317  CB  ALA A 455      -4.280 -20.010  11.480  1.00 10.00      A   
ATOM   4318  C   ALA A 455      -6.749 -20.468  11.387  1.00 10.00      A   
ATOM   4319  O   ALA A 455      -6.637 -21.041  10.305  1.00 10.00      A   
ATOM   4320  N   LYS A 456      -7.905 -20.000  11.831  1.00 10.00      A   
ATOM   4321  HN  LYS A 456      -7.938 -19.556  12.707  1.00 10.00      A   
ATOM   4322  CA  LYS A 456      -9.127 -20.139  11.056  1.00 10.00      A   
ATOM   4323  CB  LYS A 456     -10.292 -20.573  11.953  1.00 10.00      A   
ATOM   4324  CG  LYS A 456     -10.087 -21.914  12.645  1.00 10.00      A   
ATOM   4325  CD  LYS A 456      -9.960 -23.043  11.637  1.00 10.00      A   
ATOM   4326  CE  LYS A 456      -9.567 -24.346  12.314  1.00 10.00      A   
ATOM   4327  NZ  LYS A 456      -9.182 -25.391  11.332  1.00 10.00      A   
ATOM   4328  HZ1 LYS A 456      -8.785 -26.218  11.823  1.00 10.00      A   
ATOM   4329  HZ2 LYS A 456      -8.466 -25.020  10.669  1.00 10.00      A   
ATOM   4330  HZ3 LYS A 456     -10.013 -25.694  10.787  1.00 10.00      A   
ATOM   4331  C   LYS A 456      -9.474 -18.841  10.339  1.00 10.00      A   
ATOM   4332  O   LYS A 456      -9.953 -18.859   9.205  1.00 10.00      A   
ATOM   4333  N   LYS A 457      -9.205 -17.717  11.001  1.00 10.00      A   
ATOM   4334  HN  LYS A 457      -8.800 -17.775  11.891  1.00 10.00      A   
ATOM   4335  CA  LYS A 457      -9.495 -16.398  10.447  1.00 10.00      A   
ATOM   4336  CB  LYS A 457      -9.856 -15.419  11.566  1.00 10.00      A   
ATOM   4337  CG  LYS A 457     -11.325 -15.423  11.961  1.00 10.00      A   
ATOM   4338  CD  LYS A 457     -12.202 -14.995  10.798  1.00 10.00      A   
ATOM   4339  CE  LYS A 457     -13.522 -14.410  11.278  1.00 10.00      A   
ATOM   4340  NZ  LYS A 457     -14.406 -15.436  11.890  1.00 10.00      A   
ATOM   4341  HZ1 LYS A 457     -14.013 -15.749  12.799  1.00 10.00      A   
ATOM   4342  HZ2 LYS A 457     -14.491 -16.260  11.260  1.00 10.00      A   
ATOM   4343  HZ3 LYS A 457     -15.356 -15.042  12.052  1.00 10.00      A   
ATOM   4344  C   LYS A 457      -8.320 -15.848   9.646  1.00 10.00      A   
ATOM   4345  O   LYS A 457      -8.372 -14.720   9.154  1.00 10.00      A   
ATOM   4346  N   MET A 458      -7.264 -16.642   9.523  1.00 10.00      A   
ATOM   4347  HN  MET A 458      -7.283 -17.526   9.939  1.00 10.00      A   
ATOM   4348  CA  MET A 458      -6.082 -16.231   8.778  1.00 10.00      A   
ATOM   4349  CB  MET A 458      -4.898 -17.140   9.107  1.00 10.00      A   
ATOM   4350  CG  MET A 458      -3.556 -16.610   8.631  1.00 10.00      A   
ATOM   4351  SD  MET A 458      -2.227 -17.808   8.842  1.00 10.00      A   
ATOM   4352  CE  MET A 458      -2.833 -19.151   7.822  1.00 10.00      A   
ATOM   4353  C   MET A 458      -6.368 -16.254   7.279  1.00 10.00      A   
ATOM   4354  O   MET A 458      -6.719 -17.295   6.719  1.00 10.00      A   
ATOM   4355  N   GLU A 459      -6.222 -15.104   6.641  1.00 10.00      A   
ATOM   4356  HN  GLU A 459      -5.929 -14.314   7.145  1.00 10.00      A   
ATOM   4357  CA  GLU A 459      -6.486 -14.980   5.217  1.00 10.00      A   
ATOM   4358  CB  GLU A 459      -7.384 -13.770   4.947  1.00 10.00      A   
ATOM   4359  CG  GLU A 459      -8.609 -13.683   5.844  1.00 10.00      A   
ATOM   4360  CD  GLU A 459      -9.726 -12.854   5.240  1.00 10.00      A   
ATOM   4361  OE1 GLU A 459      -9.473 -11.699   4.847  1.00 10.00      A   
ATOM   4362  OE2 GLU A 459     -10.870 -13.352   5.162  1.00 10.00      A   
ATOM   4363  C   GLU A 459      -5.199 -14.859   4.405  1.00 10.00      A   
ATOM   4364  O   GLU A 459      -5.153 -15.262   3.242  1.00 10.00      A   
ATOM   4365  N   MET A 460      -4.158 -14.310   5.015  1.00 10.00      A   
ATOM   4366  HN  MET A 460      -4.238 -14.034   5.955  1.00 10.00      A   
ATOM   4367  CA  MET A 460      -2.887 -14.123   4.323  1.00 10.00      A   
ATOM   4368  CB  MET A 460      -2.610 -12.625   4.134  1.00 10.00      A   
ATOM   4369  CG  MET A 460      -1.804 -12.273   2.892  1.00 10.00      A   
ATOM   4370  SD  MET A 460      -0.046 -12.633   3.060  1.00 10.00      A   
ATOM   4371  CE  MET A 460       0.562 -12.111   1.456  1.00 10.00      A   
ATOM   4372  C   MET A 460      -1.745 -14.788   5.082  1.00 10.00      A   
ATOM   4373  O   MET A 460      -1.520 -14.500   6.260  1.00 10.00      A   
ATOM   4374  N   LEU A 461      -1.037 -15.684   4.405  1.00 10.00      A   
ATOM   4375  HN  LEU A 461      -1.277 -15.880   3.471  1.00 10.00      A   
ATOM   4376  CA  LEU A 461       0.082 -16.394   5.008  1.00 10.00      A   
ATOM   4377  CB  LEU A 461      -0.339 -17.815   5.400  1.00 10.00      A   
ATOM   4378  CG  LEU A 461       0.759 -18.720   5.971  1.00 10.00      A   
ATOM   4379  CD1 LEU A 461       1.230 -18.221   7.328  1.00 10.00      A   
ATOM   4380  CD2 LEU A 461       0.280 -20.160   6.065  1.00 10.00      A   
ATOM   4381  C   LEU A 461       1.282 -16.443   4.065  1.00 10.00      A   
ATOM   4382  O   LEU A 461       1.168 -16.861   2.908  1.00 10.00      A   
ATOM   4383  N   SER A 462       2.426 -16.002   4.563  1.00 10.00      A   
ATOM   4384  HN  SER A 462       2.442 -15.660   5.482  1.00 10.00      A   
ATOM   4385  CA  SER A 462       3.656 -16.001   3.792  1.00 10.00      A   
ATOM   4386  CB  SER A 462       4.172 -14.567   3.636  1.00 10.00      A   
ATOM   4387  OG  SER A 462       3.155 -13.705   3.149  1.00 10.00      A   
ATOM   4388  HG  SER A 462       2.544 -14.206   2.602  1.00 10.00      A   
ATOM   4389  C   SER A 462       4.705 -16.862   4.497  1.00 10.00      A   
ATOM   4390  O   SER A 462       5.062 -16.601   5.650  1.00 10.00      A   
ATOM   4391  N   VAL A 463       5.186 -17.897   3.813  1.00 10.00      A   
ATOM   4392  HN  VAL A 463       4.868 -18.062   2.895  1.00 10.00      A   
ATOM   4393  CA  VAL A 463       6.186 -18.789   4.390  1.00 10.00      A   
ATOM   4394  CB  VAL A 463       5.599 -20.172   4.769  1.00 10.00      A   
ATOM   4395  CG1 VAL A 463       6.268 -20.701   6.026  1.00 10.00      A   
ATOM   4396  CG2 VAL A 463       4.087 -20.119   4.947  1.00 10.00      A   
ATOM   4397  C   VAL A 463       7.355 -18.995   3.429  1.00 10.00      A   
ATOM   4398  O   VAL A 463       7.165 -19.071   2.211  1.00 10.00      A   
ATOM   4399  N   ALA A 464       8.563 -19.074   3.975  1.00 10.00      A   
ATOM   4400  HN  ALA A 464       8.658 -19.001   4.946  1.00 10.00      A   
ATOM   4401  CA  ALA A 464       9.754 -19.268   3.168  1.00 10.00      A   
ATOM   4402  CB  ALA A 464      10.373 -17.928   2.806  1.00 10.00      A   
ATOM   4403  C   ALA A 464      10.770 -20.138   3.900  1.00 10.00      A   
ATOM   4404  O   ALA A 464      11.023 -19.942   5.093  1.00 10.00      A   
ATOM   4405  N   PHE A 465      11.337 -21.103   3.173  1.00 10.00      A   
ATOM   4406  HN  PHE A 465      11.073 -21.201   2.232  1.00 10.00      A   
ATOM   4407  CA  PHE A 465      12.342 -22.021   3.719  1.00 10.00      A   
ATOM   4408  CB  PHE A 465      13.628 -21.271   4.100  1.00 10.00      A   
ATOM   4409  CG  PHE A 465      14.267 -20.501   2.980  1.00 10.00      A   
ATOM   4410  CD1 PHE A 465      13.961 -19.164   2.778  1.00 10.00      A   
ATOM   4411  CD2 PHE A 465      15.179 -21.108   2.137  1.00 10.00      A   
ATOM   4412  CE1 PHE A 465      14.556 -18.453   1.753  1.00 10.00      A   
ATOM   4413  CE2 PHE A 465      15.777 -20.404   1.111  1.00 10.00      A   
ATOM   4414  CZ  PHE A 465      15.465 -19.073   0.918  1.00 10.00      A   
ATOM   4415  C   PHE A 465      11.810 -22.792   4.928  1.00 10.00      A   
ATOM   4416  O   PHE A 465      12.525 -22.995   5.909  1.00 10.00      A   
ATOM   4417  N   ALA A 466      10.564 -23.233   4.854  1.00 10.00      A   
ATOM   4418  HN  ALA A 466      10.045 -23.066   4.044  1.00 10.00      A   
ATOM   4419  CA  ALA A 466       9.959 -23.965   5.955  1.00 10.00      A   
ATOM   4420  CB  ALA A 466       9.076 -23.038   6.776  1.00 10.00      A   
ATOM   4421  C   ALA A 466       9.162 -25.166   5.462  1.00 10.00      A   
ATOM   4422  O   ALA A 466       8.640 -25.161   4.345  1.00 10.00      A   
ATOM   4423  N   GLY A 467       9.078 -26.192   6.304  1.00 10.00      A   
ATOM   4424  HN  GLY A 467       9.529 -26.138   7.177  1.00 10.00      A   
ATOM   4425  CA  GLY A 467       8.335 -27.387   5.953  1.00 10.00      A   
ATOM   4426  C   GLY A 467       9.222 -28.604   5.805  1.00 10.00      A   
ATOM   4427  O   GLY A 467      10.431 -28.477   5.599  1.00 10.00      A   
ATOM   4428  N   ASP A 468       8.627 -29.781   5.924  1.00 10.00      A   
ATOM   4429  HN  ASP A 468       7.658 -29.814   6.121  1.00 10.00      A   
ATOM   4430  CA  ASP A 468       9.362 -31.033   5.784  1.00 10.00      A   
ATOM   4431  CB  ASP A 468       9.231 -31.901   7.036  1.00 10.00      A   
ATOM   4432  CG  ASP A 468       9.918 -31.324   8.251  1.00 10.00      A   
ATOM   4433  OD1 ASP A 468      11.084 -30.884   8.135  1.00 10.00      A   
ATOM   4434  OD2 ASP A 468       9.298 -31.326   9.335  1.00 10.00      A   
ATOM   4435  C   ASP A 468       8.827 -31.815   4.601  1.00 10.00      A   
ATOM   4436  O   ASP A 468       9.592 -32.349   3.795  1.00 10.00      A   
ATOM   4437  N   SER A 469       7.508 -31.880   4.499  1.00 10.00      A   
ATOM   4438  HN  SER A 469       6.948 -31.412   5.166  1.00 10.00      A   
ATOM   4439  CA  SER A 469       6.862 -32.614   3.423  1.00 10.00      A   
ATOM   4440  CB  SER A 469       6.608 -34.061   3.865  1.00 10.00      A   
ATOM   4441  OG  SER A 469       6.718 -34.199   5.276  1.00 10.00      A   
ATOM   4442  HG  SER A 469       6.307 -33.429   5.715  1.00 10.00      A   
ATOM   4443  C   SER A 469       5.557 -31.943   2.996  1.00 10.00      A   
ATOM   4444  O   SER A 469       5.254 -30.827   3.423  1.00 10.00      A   
ATOM   4445  N   ASP A 470       4.785 -32.637   2.161  1.00 10.00      A   
ATOM   4446  HN  ASP A 470       5.083 -33.525   1.863  1.00 10.00      A   
ATOM   4447  CA  ASP A 470       3.512 -32.122   1.668  1.00 10.00      A   
ATOM   4448  CB  ASP A 470       2.931 -33.064   0.613  1.00 10.00      A   
ATOM   4449  CG  ASP A 470       3.323 -32.682  -0.794  1.00 10.00      A   
ATOM   4450  OD1 ASP A 470       2.507 -32.038  -1.478  1.00 10.00      A   
ATOM   4451  OD2 ASP A 470       4.444 -33.032  -1.225  1.00 10.00      A   
ATOM   4452  C   ASP A 470       2.513 -31.955   2.800  1.00 10.00      A   
ATOM   4453  O   ASP A 470       1.582 -31.156   2.700  1.00 10.00      A   
ATOM   4454  N   LEU A 471       2.718 -32.707   3.876  1.00 10.00      A   
ATOM   4455  HN  LEU A 471       3.485 -33.315   3.890  1.00 10.00      A   
ATOM   4456  CA  LEU A 471       1.841 -32.653   5.038  1.00 10.00      A   
ATOM   4457  CB  LEU A 471       2.338 -33.586   6.140  1.00 10.00      A   
ATOM   4458  CG  LEU A 471       1.932 -35.052   6.006  1.00 10.00      A   
ATOM   4459  CD1 LEU A 471       2.530 -35.872   7.136  1.00 10.00      A   
ATOM   4460  CD2 LEU A 471       0.417 -35.184   5.992  1.00 10.00      A   
ATOM   4461  C   LEU A 471       1.702 -31.233   5.568  1.00 10.00      A   
ATOM   4462  O   LEU A 471       0.622 -30.831   5.997  1.00 10.00      A   
ATOM   4463  N   GLY A 472       2.793 -30.475   5.525  1.00 10.00      A   
ATOM   4464  HN  GLY A 472       3.633 -30.852   5.178  1.00 10.00      A   
ATOM   4465  CA  GLY A 472       2.758 -29.107   5.992  1.00 10.00      A   
ATOM   4466  C   GLY A 472       1.758 -28.268   5.215  1.00 10.00      A   
ATOM   4467  O   GLY A 472       0.869 -27.646   5.797  1.00 10.00      A   
ATOM   4468  N   MET A 473       1.890 -28.269   3.894  1.00 10.00      A   
ATOM   4469  HN  MET A 473       2.612 -28.792   3.487  1.00 10.00      A   
ATOM   4470  CA  MET A 473       0.985 -27.508   3.036  1.00 10.00      A   
ATOM   4471  CB  MET A 473       1.468 -27.527   1.585  1.00 10.00      A   
ATOM   4472  CG  MET A 473       0.607 -26.707   0.634  1.00 10.00      A   
ATOM   4473  SD  MET A 473       1.297 -26.610  -1.032  1.00 10.00      A   
ATOM   4474  CE  MET A 473       1.364 -28.346  -1.476  1.00 10.00      A   
ATOM   4475  C   MET A 473      -0.433 -28.058   3.123  1.00 10.00      A   
ATOM   4476  O   MET A 473      -1.410 -27.305   3.082  1.00 10.00      A   
ATOM   4477  N   HIS A 474      -0.536 -29.372   3.252  1.00 10.00      A   
ATOM   4478  HN  HIS A 474       0.285 -29.915   3.279  1.00 10.00      A   
ATOM   4479  CA  HIS A 474      -1.827 -30.034   3.351  1.00 10.00      A   
ATOM   4480  CB  HIS A 474      -1.636 -31.554   3.401  1.00 10.00      A   
ATOM   4481  CG  HIS A 474      -2.884 -32.340   3.134  1.00 10.00      A   
ATOM   4482  ND1 HIS A 474      -3.115 -32.928   1.913  1.00 10.00      A   
ATOM   4483  CD2 HIS A 474      -3.927 -32.603   3.962  1.00 10.00      A   
ATOM   4484  CE1 HIS A 474      -4.285 -33.532   2.023  1.00 10.00      A   
ATOM   4485  NE2 HIS A 474      -4.808 -33.363   3.240  1.00 10.00      A   
ATOM   4486  HE2 HIS A 474      -5.664 -33.721   3.561  1.00 10.00      A   
ATOM   4487  C   HIS A 474      -2.572 -29.559   4.592  1.00 10.00      A   
ATOM   4488  O   HIS A 474      -3.738 -29.182   4.518  1.00 10.00      A   
ATOM   4489  N   HIS A 475      -1.878 -29.560   5.725  1.00 10.00      A   
ATOM   4490  HN  HIS A 475      -0.940 -29.853   5.710  1.00 10.00      A   
ATOM   4491  CA  HIS A 475      -2.469 -29.140   6.991  1.00 10.00      A   
ATOM   4492  CB  HIS A 475      -1.482 -29.321   8.151  1.00 10.00      A   
ATOM   4493  CG  HIS A 475      -1.273 -30.745   8.565  1.00 10.00      A   
ATOM   4494  ND1 HIS A 475      -2.072 -31.794   8.161  1.00 10.00      A   
ATOM   4495  HD1 HIS A 475      -2.855 -31.732   7.570  1.00 10.00      A   
ATOM   4496  CD2 HIS A 475      -0.327 -31.289   9.368  1.00 10.00      A   
ATOM   4497  CE1 HIS A 475      -1.597 -32.914   8.718  1.00 10.00      A   
ATOM   4498  NE2 HIS A 475      -0.538 -32.662   9.462  1.00 10.00      A   
ATOM   4499  C   HIS A 475      -2.958 -27.699   6.930  1.00 10.00      A   
ATOM   4500  O   HIS A 475      -3.971 -27.357   7.535  1.00 10.00      A   
ATOM   4501  N   VAL A 476      -2.234 -26.863   6.199  1.00 10.00      A   
ATOM   4502  HN  VAL A 476      -1.421 -27.195   5.756  1.00 10.00      A   
ATOM   4503  CA  VAL A 476      -2.605 -25.460   6.050  1.00 10.00      A   
ATOM   4504  CB  VAL A 476      -1.466 -24.632   5.415  1.00 10.00      A   
ATOM   4505  CG1 VAL A 476      -1.912 -23.200   5.164  1.00 10.00      A   
ATOM   4506  CG2 VAL A 476      -0.236 -24.654   6.304  1.00 10.00      A   
ATOM   4507  C   VAL A 476      -3.864 -25.317   5.198  1.00 10.00      A   
ATOM   4508  O   VAL A 476      -4.854 -24.727   5.634  1.00 10.00      A   
ATOM   4509  N   LEU A 477      -3.821 -25.876   3.994  1.00 10.00      A   
ATOM   4510  HN  LEU A 477      -3.006 -26.354   3.721  1.00 10.00      A   
ATOM   4511  CA  LEU A 477      -4.945 -25.802   3.063  1.00 10.00      A   
ATOM   4512  CB  LEU A 477      -4.545 -26.369   1.700  1.00 10.00      A   
ATOM   4513  CG  LEU A 477      -3.422 -25.626   0.974  1.00 10.00      A   
ATOM   4514  CD1 LEU A 477      -2.981 -26.395  -0.262  1.00 10.00      A   
ATOM   4515  CD2 LEU A 477      -3.869 -24.224   0.599  1.00 10.00      A   
ATOM   4516  C   LEU A 477      -6.190 -26.510   3.599  1.00 10.00      A   
ATOM   4517  O   LEU A 477      -7.297 -25.987   3.504  1.00 10.00      A   
ATOM   4518  N   SER A 478      -6.006 -27.688   4.179  1.00 10.00      A   
ATOM   4519  HN  SER A 478      -5.095 -28.056   4.252  1.00 10.00      A   
ATOM   4520  CA  SER A 478      -7.122 -28.452   4.720  1.00 10.00      A   
ATOM   4521  CB  SER A 478      -6.818 -29.952   4.669  1.00 10.00      A   
ATOM   4522  OG  SER A 478      -6.542 -30.380   3.342  1.00 10.00      A   
ATOM   4523  HG  SER A 478      -6.449 -29.608   2.763  1.00 10.00      A   
ATOM   4524  C   SER A 478      -7.431 -28.028   6.155  1.00 10.00      A   
ATOM   4525  O   SER A 478      -8.205 -28.687   6.851  1.00 10.00      A   
ATOM   4526  N   GLY A 479      -6.839 -26.923   6.589  1.00 10.00      A   
ATOM   4527  HN  GLY A 479      -6.242 -26.428   5.989  1.00 10.00      A   
ATOM   4528  CA  GLY A 479      -7.065 -26.449   7.936  1.00 10.00      A   
ATOM   4529  C   GLY A 479      -7.692 -25.073   7.983  1.00 10.00      A   
ATOM   4530  O   GLY A 479      -8.657 -24.853   8.712  1.00 10.00      A   
ATOM   4531  N   CYS A 480      -7.148 -24.143   7.214  1.00 10.00      A   
ATOM   4532  HN  CYS A 480      -6.377 -24.372   6.648  1.00 10.00      A   
ATOM   4533  CA  CYS A 480      -7.669 -22.785   7.189  1.00 10.00      A   
ATOM   4534  CB  CYS A 480      -6.666 -21.845   6.536  1.00 10.00      A   
ATOM   4535  SG  CYS A 480      -4.983 -22.038   7.155  1.00 10.00      A   
ATOM   4536  HG  CYS A 480      -4.494 -23.166   6.655  1.00 10.00      A   
ATOM   4537  C   CYS A 480      -9.014 -22.708   6.477  1.00 10.00      A   
ATOM   4538  O   CYS A 480      -9.295 -23.474   5.550  1.00 10.00      A   
ATOM   4539  N   ASP A 481      -9.840 -21.772   6.910  1.00 10.00      A   
ATOM   4540  HN  ASP A 481      -9.555 -21.182   7.639  1.00 10.00      A   
ATOM   4541  CA  ASP A 481     -11.162 -21.595   6.329  1.00 10.00      A   
ATOM   4542  CB  ASP A 481     -12.228 -21.607   7.427  1.00 10.00      A   
ATOM   4543  CG  ASP A 481     -13.222 -22.742   7.279  1.00 10.00      A   
ATOM   4544  OD1 ASP A 481     -13.376 -23.269   6.156  1.00 10.00      A   
ATOM   4545  OD2 ASP A 481     -13.864 -23.111   8.288  1.00 10.00      A   
ATOM   4546  C   ASP A 481     -11.245 -20.296   5.532  1.00 10.00      A   
ATOM   4547  O   ASP A 481     -11.695 -20.280   4.387  1.00 10.00      A   
ATOM   4548  N   SER A 482     -10.774 -19.212   6.131  1.00 10.00      A   
ATOM   4549  HN  SER A 482     -10.397 -19.288   7.032  1.00 10.00      A   
ATOM   4550  CA  SER A 482     -10.817 -17.902   5.498  1.00 10.00      A   
ATOM   4551  CB  SER A 482     -10.968 -16.823   6.571  1.00 10.00      A   
ATOM   4552  OG  SER A 482     -12.066 -17.110   7.422  1.00 10.00      A   
ATOM   4553  HG  SER A 482     -12.730 -16.417   7.316  1.00 10.00      A   
ATOM   4554  C   SER A 482      -9.576 -17.622   4.645  1.00 10.00      A   
ATOM   4555  O   SER A 482      -9.228 -16.466   4.416  1.00 10.00      A   
ATOM   4556  N   LEU A 483      -8.930 -18.679   4.158  1.00 10.00      A   
ATOM   4557  HN  LEU A 483      -9.269 -19.575   4.353  1.00 10.00      A   
ATOM   4558  CA  LEU A 483      -7.734 -18.533   3.334  1.00 10.00      A   
ATOM   4559  CB  LEU A 483      -7.171 -19.899   2.944  1.00 10.00      A   
ATOM   4560  CG  LEU A 483      -5.806 -20.272   3.533  1.00 10.00      A   
ATOM   4561  CD1 LEU A 483      -5.363 -21.632   3.018  1.00 10.00      A   
ATOM   4562  CD2 LEU A 483      -4.762 -19.215   3.202  1.00 10.00      A   
ATOM   4563  C   LEU A 483      -8.023 -17.708   2.085  1.00 10.00      A   
ATOM   4564  O   LEU A 483      -9.011 -17.949   1.387  1.00 10.00      A   
ATOM   4565  N   ARG A 484      -7.155 -16.739   1.815  1.00 10.00      A   
ATOM   4566  HN  ARG A 484      -6.382 -16.611   2.410  1.00 10.00      A   
ATOM   4567  CA  ARG A 484      -7.312 -15.863   0.661  1.00 10.00      A   
ATOM   4568  CB  ARG A 484      -7.724 -14.458   1.116  1.00 10.00      A   
ATOM   4569  CG  ARG A 484      -9.212 -14.285   1.383  1.00 10.00      A   
ATOM   4570  CD  ARG A 484      -9.528 -12.857   1.794  1.00 10.00      A   
ATOM   4571  NE  ARG A 484      -8.744 -11.891   1.028  1.00 10.00      A   
ATOM   4572  HE  ARG A 484      -8.843 -11.907   0.050  1.00 10.00      A   
ATOM   4573  CZ  ARG A 484      -7.931 -10.986   1.580  1.00 10.00      A   
ATOM   4574  NH1 ARG A 484      -7.806 -10.921   2.901  1.00 10.00      A   
ATOM   4575 HH11 ARG A 484      -7.172 -10.211   3.332  1.00 10.00      A   
ATOM   4576 HH12 ARG A 484      -8.352 -11.571   3.520  1.00 10.00      A   
ATOM   4577  NH2 ARG A 484      -7.232 -10.164   0.818  1.00 10.00      A   
ATOM   4578 HH21 ARG A 484      -6.591  -9.460   1.260  1.00 10.00      A   
ATOM   4579 HH22 ARG A 484      -7.315 -10.199  -0.218  1.00 10.00      A   
ATOM   4580  C   ARG A 484      -6.031 -15.781  -0.167  1.00 10.00      A   
ATOM   4581  O   ARG A 484      -6.058 -15.971  -1.386  1.00 10.00      A   
ATOM   4582  N   LYS A 485      -4.913 -15.487   0.498  1.00 10.00      A   
ATOM   4583  HN  LYS A 485      -4.952 -15.364   1.474  1.00 10.00      A   
ATOM   4584  CA  LYS A 485      -3.625 -15.365  -0.175  1.00 10.00      A   
ATOM   4585  CB  LYS A 485      -3.162 -13.900  -0.223  1.00 10.00      A   
ATOM   4586  CG  LYS A 485      -3.908 -13.023  -1.218  1.00 10.00      A   
ATOM   4587  CD  LYS A 485      -3.316 -11.616  -1.283  1.00 10.00      A   
ATOM   4588  CE  LYS A 485      -3.859 -10.730  -0.170  1.00 10.00      A   
ATOM   4589  NZ  LYS A 485      -3.450  -9.305  -0.309  1.00 10.00      A   
ATOM   4590  HZ1 LYS A 485      -3.600  -8.810   0.590  1.00 10.00      A   
ATOM   4591  HZ2 LYS A 485      -4.023  -8.826  -1.039  1.00 10.00      A   
ATOM   4592  HZ3 LYS A 485      -2.448  -9.233  -0.570  1.00 10.00      A   
ATOM   4593  C   LYS A 485      -2.561 -16.212   0.516  1.00 10.00      A   
ATOM   4594  O   LYS A 485      -2.299 -16.050   1.709  1.00 10.00      A   
ATOM   4595  N   LEU A 486      -1.954 -17.111  -0.242  1.00 10.00      A   
ATOM   4596  HN  LEU A 486      -2.209 -17.189  -1.186  1.00 10.00      A   
ATOM   4597  CA  LEU A 486      -0.910 -17.980   0.280  1.00 10.00      A   
ATOM   4598  CB  LEU A 486      -1.437 -19.406   0.466  1.00 10.00      A   
ATOM   4599  CG  LEU A 486      -0.429 -20.441   0.969  1.00 10.00      A   
ATOM   4600  CD1 LEU A 486       0.018 -20.109   2.381  1.00 10.00      A   
ATOM   4601  CD2 LEU A 486      -1.022 -21.838   0.907  1.00 10.00      A   
ATOM   4602  C   LEU A 486       0.294 -17.979  -0.658  1.00 10.00      A   
ATOM   4603  O   LEU A 486       0.178 -18.329  -1.835  1.00 10.00      A   
ATOM   4604  N   GLU A 487       1.438 -17.565  -0.136  1.00 10.00      A   
ATOM   4605  HN  GLU A 487       1.460 -17.283   0.806  1.00 10.00      A   
ATOM   4606  CA  GLU A 487       2.664 -17.516  -0.915  1.00 10.00      A   
ATOM   4607  CB  GLU A 487       3.104 -16.068  -1.117  1.00 10.00      A   
ATOM   4608  CG  GLU A 487       2.111 -15.224  -1.899  1.00 10.00      A   
ATOM   4609  CD  GLU A 487       2.504 -13.766  -1.952  1.00 10.00      A   
ATOM   4610  OE1 GLU A 487       2.716 -13.171  -0.877  1.00 10.00      A   
ATOM   4611  OE2 GLU A 487       2.592 -13.207  -3.068  1.00 10.00      A   
ATOM   4612  C   GLU A 487       3.765 -18.308  -0.222  1.00 10.00      A   
ATOM   4613  O   GLU A 487       4.086 -18.056   0.942  1.00 10.00      A   
ATOM   4614  N   ILE A 488       4.333 -19.268  -0.933  1.00 10.00      A   
ATOM   4615  HN  ILE A 488       4.035 -19.420  -1.859  1.00 10.00      A   
ATOM   4616  CA  ILE A 488       5.395 -20.099  -0.387  1.00 10.00      A   
ATOM   4617  CB  ILE A 488       4.899 -21.535  -0.089  1.00 10.00      A   
ATOM   4618  CG1 ILE A 488       3.963 -22.022  -1.201  1.00 10.00      A   
ATOM   4619  CG2 ILE A 488       4.214 -21.597   1.271  1.00 10.00      A   
ATOM   4620  CD1 ILE A 488       3.483 -23.444  -1.032  1.00 10.00      A   
ATOM   4621  C   ILE A 488       6.577 -20.160  -1.343  1.00 10.00      A   
ATOM   4622  O   ILE A 488       6.405 -20.365  -2.542  1.00 10.00      A   
ATOM   4623  N   ARG A 489       7.776 -19.962  -0.819  1.00 10.00      A   
ATOM   4624  HN  ARG A 489       7.859 -19.780   0.145  1.00 10.00      A   
ATOM   4625  CA  ARG A 489       8.972 -20.012  -1.646  1.00 10.00      A   
ATOM   4626  CB  ARG A 489       9.521 -18.610  -1.932  1.00 10.00      A   
ATOM   4627  CG  ARG A 489      10.117 -17.896  -0.728  1.00 10.00      A   
ATOM   4628  CD  ARG A 489      11.151 -16.865  -1.154  1.00 10.00      A   
ATOM   4629  NE  ARG A 489      12.296 -17.490  -1.815  1.00 10.00      A   
ATOM   4630  HE  ARG A 489      12.345 -18.479  -1.798  1.00 10.00      A   
ATOM   4631  CZ  ARG A 489      13.264 -16.825  -2.430  1.00 10.00      A   
ATOM   4632  NH1 ARG A 489      13.248 -15.504  -2.477  1.00 10.00      A   
ATOM   4633 HH11 ARG A 489      12.473 -14.974  -2.028  1.00 10.00      A   
ATOM   4634 HH12 ARG A 489      14.017 -14.988  -2.966  1.00 10.00      A   
ATOM   4635  NH2 ARG A 489      14.252 -17.498  -2.993  1.00 10.00      A   
ATOM   4636 HH21 ARG A 489      15.020 -16.995  -3.481  1.00 10.00      A   
ATOM   4637 HH22 ARG A 489      14.265 -18.551  -2.947  1.00 10.00      A   
ATOM   4638  C   ARG A 489      10.046 -20.881  -1.011  1.00 10.00      A   
ATOM   4639  O   ARG A 489      10.219 -20.869   0.214  1.00 10.00      A   
ATOM   4640  N   ASP A 490      10.746 -21.646  -1.846  1.00 10.00      A   
ATOM   4641  HN  ASP A 490      10.530 -21.624  -2.806  1.00 10.00      A   
ATOM   4642  CA  ASP A 490      11.819 -22.525  -1.387  1.00 10.00      A   
ATOM   4643  CB  ASP A 490      12.996 -21.710  -0.839  1.00 10.00      A   
ATOM   4644  CG  ASP A 490      13.809 -21.041  -1.927  1.00 10.00      A   
ATOM   4645  OD1 ASP A 490      14.906 -21.544  -2.248  1.00 10.00      A   
ATOM   4646  OD2 ASP A 490      13.360 -20.003  -2.461  1.00 10.00      A   
ATOM   4647  C   ASP A 490      11.316 -23.510  -0.342  1.00 10.00      A   
ATOM   4648  O   ASP A 490      11.958 -23.728   0.685  1.00 10.00      A   
ATOM   4649  N   CYS A 491      10.165 -24.104  -0.609  1.00 10.00      A   
ATOM   4650  HN  CYS A 491       9.707 -23.905  -1.455  1.00 10.00      A   
ATOM   4651  CA  CYS A 491       9.567 -25.055   0.318  1.00 10.00      A   
ATOM   4652  CB  CYS A 491       8.198 -24.549   0.768  1.00 10.00      A   
ATOM   4653  SG  CYS A 491       8.207 -22.853   1.401  1.00 10.00      A   
ATOM   4654  HG  CYS A 491       9.174 -22.189   0.777  1.00 10.00      A   
ATOM   4655  C   CYS A 491       9.446 -26.432  -0.326  1.00 10.00      A   
ATOM   4656  O   CYS A 491       9.178 -26.539  -1.521  1.00 10.00      A   
ATOM   4657  N   PRO A 492       9.634 -27.502   0.457  1.00 10.00      A   
ATOM   4658  CA  PRO A 492       9.560 -28.882  -0.045  1.00 10.00      A   
ATOM   4659  CB  PRO A 492      10.249 -29.680   1.060  1.00 10.00      A   
ATOM   4660  CG  PRO A 492       9.972 -28.905   2.303  1.00 10.00      A   
ATOM   4661  CD  PRO A 492       9.936 -27.455   1.902  1.00 10.00      A   
ATOM   4662  C   PRO A 492       8.120 -29.373  -0.231  1.00 10.00      A   
ATOM   4663  O   PRO A 492       7.800 -30.523   0.076  1.00 10.00      A   
ATOM   4664  N   PHE A 493       7.257 -28.506  -0.732  1.00 10.00      A   
ATOM   4665  HN  PHE A 493       7.566 -27.608  -0.974  1.00 10.00      A   
ATOM   4666  CA  PHE A 493       5.868 -28.865  -0.965  1.00 10.00      A   
ATOM   4667  CB  PHE A 493       4.950 -27.678  -0.672  1.00 10.00      A   
ATOM   4668  CG  PHE A 493       5.003 -27.201   0.753  1.00 10.00      A   
ATOM   4669  CD1 PHE A 493       4.874 -25.855   1.048  1.00 10.00      A   
ATOM   4670  CD2 PHE A 493       5.180 -28.096   1.799  1.00 10.00      A   
ATOM   4671  CE1 PHE A 493       4.920 -25.407   2.353  1.00 10.00      A   
ATOM   4672  CE2 PHE A 493       5.227 -27.654   3.107  1.00 10.00      A   
ATOM   4673  CZ  PHE A 493       5.097 -26.307   3.384  1.00 10.00      A   
ATOM   4674  C   PHE A 493       5.710 -29.312  -2.406  1.00 10.00      A   
ATOM   4675  O   PHE A 493       6.261 -28.681  -3.311  1.00 10.00      A   
ATOM   4676  N   GLY A 494       4.974 -30.392  -2.622  1.00 10.00      A   
ATOM   4677  HN  GLY A 494       4.537 -30.846  -1.870  1.00 10.00      A   
ATOM   4678  CA  GLY A 494       4.800 -30.902  -3.961  1.00 10.00      A   
ATOM   4679  C   GLY A 494       3.370 -30.844  -4.450  1.00 10.00      A   
ATOM   4680  O   GLY A 494       2.593 -29.978  -4.049  1.00 10.00      A   
ATOM   4681  N   ASP A 495       3.030 -31.782  -5.319  1.00 10.00      A   
ATOM   4682  HN  ASP A 495       3.700 -32.450  -5.577  1.00 10.00      A   
ATOM   4683  CA  ASP A 495       1.701 -31.860  -5.907  1.00 10.00      A   
ATOM   4684  CB  ASP A 495       1.796 -32.324  -7.366  1.00 10.00      A   
ATOM   4685  CG  ASP A 495       2.270 -33.763  -7.508  1.00 10.00      A   
ATOM   4686  OD1 ASP A 495       3.458 -34.033  -7.233  1.00 10.00      A   
ATOM   4687  OD2 ASP A 495       1.464 -34.631  -7.910  1.00 10.00      A   
ATOM   4688  C   ASP A 495       0.789 -32.799  -5.130  1.00 10.00      A   
ATOM   4689  O   ASP A 495      -0.411 -32.870  -5.399  1.00 10.00      A   
ATOM   4690  N   LYS A 496       1.353 -33.505  -4.157  1.00 10.00      A   
ATOM   4691  HN  LYS A 496       2.307 -33.377  -3.964  1.00 10.00      A   
ATOM   4692  CA  LYS A 496       0.582 -34.450  -3.355  1.00 10.00      A   
ATOM   4693  CB  LYS A 496       1.477 -35.199  -2.365  1.00 10.00      A   
ATOM   4694  CG  LYS A 496       2.786 -35.706  -2.945  1.00 10.00      A   
ATOM   4695  CD  LYS A 496       3.613 -36.406  -1.879  1.00 10.00      A   
ATOM   4696  CE  LYS A 496       5.080 -36.488  -2.271  1.00 10.00      A   
ATOM   4697  NZ  LYS A 496       5.721 -35.151  -2.327  1.00 10.00      A   
ATOM   4698  HZ1 LYS A 496       5.171 -34.460  -1.771  1.00 10.00      A   
ATOM   4699  HZ2 LYS A 496       5.771 -34.819  -3.309  1.00 10.00      A   
ATOM   4700  HZ3 LYS A 496       6.686 -35.201  -1.942  1.00 10.00      A   
ATOM   4701  C   LYS A 496      -0.532 -33.735  -2.603  1.00 10.00      A   
ATOM   4702  O   LYS A 496      -1.712 -34.065  -2.753  1.00 10.00      A   
ATOM   4703  N   ALA A 497      -0.152 -32.732  -1.824  1.00 10.00      A   
ATOM   4704  HN  ALA A 497       0.807 -32.494  -1.778  1.00 10.00      A   
ATOM   4705  CA  ALA A 497      -1.107 -31.968  -1.041  1.00 10.00      A   
ATOM   4706  CB  ALA A 497      -0.407 -31.278   0.116  1.00 10.00      A   
ATOM   4707  C   ALA A 497      -1.828 -30.942  -1.907  1.00 10.00      A   
ATOM   4708  O   ALA A 497      -2.987 -30.608  -1.655  1.00 10.00      A   
ATOM   4709  N   LEU A 498      -1.136 -30.456  -2.933  1.00 10.00      A   
ATOM   4710  HN  LEU A 498      -0.220 -30.769  -3.077  1.00 10.00      A   
ATOM   4711  CA  LEU A 498      -1.694 -29.461  -3.839  1.00 10.00      A   
ATOM   4712  CB  LEU A 498      -0.626 -28.992  -4.826  1.00 10.00      A   
ATOM   4713  CG  LEU A 498      -1.042 -27.908  -5.817  1.00 10.00      A   
ATOM   4714  CD1 LEU A 498      -1.360 -26.609  -5.095  1.00 10.00      A   
ATOM   4715  CD2 LEU A 498       0.047 -27.700  -6.851  1.00 10.00      A   
ATOM   4716  C   LEU A 498      -2.910 -29.999  -4.587  1.00 10.00      A   
ATOM   4717  O   LEU A 498      -3.972 -29.377  -4.586  1.00 10.00      A   
ATOM   4718  N   LEU A 499      -2.759 -31.167  -5.202  1.00 10.00      A   
ATOM   4719  HN  LEU A 499      -1.893 -31.633  -5.146  1.00 10.00      A   
ATOM   4720  CA  LEU A 499      -3.852 -31.779  -5.954  1.00 10.00      A   
ATOM   4721  CB  LEU A 499      -3.342 -32.924  -6.832  1.00 10.00      A   
ATOM   4722  CG  LEU A 499      -2.529 -32.514  -8.065  1.00 10.00      A   
ATOM   4723  CD1 LEU A 499      -1.856 -33.726  -8.694  1.00 10.00      A   
ATOM   4724  CD2 LEU A 499      -3.414 -31.804  -9.080  1.00 10.00      A   
ATOM   4725  C   LEU A 499      -4.964 -32.259  -5.027  1.00 10.00      A   
ATOM   4726  O   LEU A 499      -6.133 -32.299  -5.409  1.00 10.00      A   
ATOM   4727  N   ALA A 500      -4.599 -32.608  -3.800  1.00 10.00      A   
ATOM   4728  HN  ALA A 500      -3.652 -32.558  -3.549  1.00 10.00      A   
ATOM   4729  CA  ALA A 500      -5.569 -33.068  -2.819  1.00 10.00      A   
ATOM   4730  CB  ALA A 500      -4.867 -33.763  -1.665  1.00 10.00      A   
ATOM   4731  C   ALA A 500      -6.404 -31.897  -2.311  1.00 10.00      A   
ATOM   4732  O   ALA A 500      -7.479 -32.081  -1.742  1.00 10.00      A   
ATOM   4733  N   ASN A 501      -5.905 -30.690  -2.532  1.00 10.00      A   
ATOM   4734  HN  ASN A 501      -5.047 -30.608  -2.998  1.00 10.00      A   
ATOM   4735  CA  ASN A 501      -6.593 -29.482  -2.101  1.00 10.00      A   
ATOM   4736  CB  ASN A 501      -5.723 -28.690  -1.125  1.00 10.00      A   
ATOM   4737  CG  ASN A 501      -5.711 -29.278   0.272  1.00 10.00      A   
ATOM   4738  OD1 ASN A 501      -6.533 -28.921   1.117  1.00 10.00      A   
ATOM   4739  ND2 ASN A 501      -4.767 -30.172   0.531  1.00 10.00      A   
ATOM   4740 HD21 ASN A 501      -4.131 -30.400  -0.189  1.00 10.00      A   
ATOM   4741 HD22 ASN A 501      -4.743 -30.576   1.422  1.00 10.00      A   
ATOM   4742  C   ASN A 501      -6.951 -28.615  -3.295  1.00 10.00      A   
ATOM   4743  O   ASN A 501      -6.994 -27.390  -3.197  1.00 10.00      A   
ATOM   4744  N   ALA A 502      -7.215 -29.257  -4.424  1.00 10.00      A   
ATOM   4745  HN  ALA A 502      -7.164 -30.236  -4.438  1.00 10.00      A   
ATOM   4746  CA  ALA A 502      -7.568 -28.541  -5.646  1.00 10.00      A   
ATOM   4747  CB  ALA A 502      -7.649 -29.507  -6.817  1.00 10.00      A   
ATOM   4748  C   ALA A 502      -8.886 -27.787  -5.484  1.00 10.00      A   
ATOM   4749  O   ALA A 502      -9.068 -26.708  -6.043  1.00 10.00      A   
ATOM   4750  N   SER A 503      -9.787 -28.356  -4.694  1.00 10.00      A   
ATOM   4751  HN  SER A 503      -9.569 -29.207  -4.257  1.00 10.00      A   
ATOM   4752  CA  SER A 503     -11.093 -27.763  -4.447  1.00 10.00      A   
ATOM   4753  CB  SER A 503     -12.028 -28.845  -3.900  1.00 10.00      A   
ATOM   4754  OG  SER A 503     -11.277 -29.870  -3.255  1.00 10.00      A   
ATOM   4755  HG  SER A 503     -11.878 -30.559  -2.942  1.00 10.00      A   
ATOM   4756  C   SER A 503     -11.004 -26.588  -3.472  1.00 10.00      A   
ATOM   4757  O   SER A 503     -11.967 -25.842  -3.289  1.00 10.00      A   
ATOM   4758  N   LYS A 504      -9.844 -26.416  -2.855  1.00 10.00      A   
ATOM   4759  HN  LYS A 504      -9.099 -27.028  -3.051  1.00 10.00      A   
ATOM   4760  CA  LYS A 504      -9.643 -25.334  -1.901  1.00 10.00      A   
ATOM   4761  CB  LYS A 504      -8.597 -25.733  -0.856  1.00 10.00      A   
ATOM   4762  CG  LYS A 504      -8.615 -24.889   0.405  1.00 10.00      A   
ATOM   4763  CD  LYS A 504      -9.852 -25.180   1.234  1.00 10.00      A   
ATOM   4764  CE  LYS A 504      -9.815 -24.443   2.559  1.00 10.00      A   
ATOM   4765  NZ  LYS A 504     -10.702 -25.080   3.564  1.00 10.00      A   
ATOM   4766  HZ1 LYS A 504     -10.525 -24.670   4.503  1.00 10.00      A   
ATOM   4767  HZ2 LYS A 504     -10.520 -26.104   3.606  1.00 10.00      A   
ATOM   4768  HZ3 LYS A 504     -11.701 -24.927   3.311  1.00 10.00      A   
ATOM   4769  C   LYS A 504      -9.211 -24.055  -2.615  1.00 10.00      A   
ATOM   4770  O   LYS A 504      -9.436 -22.947  -2.123  1.00 10.00      A   
ATOM   4771  N   LEU A 505      -8.613 -24.218  -3.787  1.00 10.00      A   
ATOM   4772  HN  LEU A 505      -8.476 -25.127  -4.128  1.00 10.00      A   
ATOM   4773  CA  LEU A 505      -8.136 -23.087  -4.573  1.00 10.00      A   
ATOM   4774  CB  LEU A 505      -7.320 -23.559  -5.775  1.00 10.00      A   
ATOM   4775  CG  LEU A 505      -5.906 -24.054  -5.474  1.00 10.00      A   
ATOM   4776  CD1 LEU A 505      -5.315 -24.757  -6.685  1.00 10.00      A   
ATOM   4777  CD2 LEU A 505      -5.021 -22.897  -5.039  1.00 10.00      A   
ATOM   4778  C   LEU A 505      -9.269 -22.177  -5.028  1.00 10.00      A   
ATOM   4779  O   LEU A 505      -9.062 -20.990  -5.264  1.00 10.00      A   
ATOM   4780  N   GLU A 506     -10.472 -22.734  -5.136  1.00 10.00      A   
ATOM   4781  HN  GLU A 506     -10.578 -23.686  -4.926  1.00 10.00      A   
ATOM   4782  CA  GLU A 506     -11.636 -21.962  -5.556  1.00 10.00      A   
ATOM   4783  CB  GLU A 506     -12.836 -22.881  -5.780  1.00 10.00      A   
ATOM   4784  CG  GLU A 506     -12.695 -23.807  -6.975  1.00 10.00      A   
ATOM   4785  CD  GLU A 506     -13.989 -24.521  -7.300  1.00 10.00      A   
ATOM   4786  OE1 GLU A 506     -14.148 -25.692  -6.902  1.00 10.00      A   
ATOM   4787  OE2 GLU A 506     -14.860 -23.911  -7.954  1.00 10.00      A   
ATOM   4788  C   GLU A 506     -11.981 -20.896  -4.520  1.00 10.00      A   
ATOM   4789  O   GLU A 506     -12.515 -19.839  -4.852  1.00 10.00      A   
ATOM   4790  N   THR A 507     -11.662 -21.172  -3.264  1.00 10.00      A   
ATOM   4791  HN  THR A 507     -11.234 -22.029  -3.055  1.00 10.00      A   
ATOM   4792  CA  THR A 507     -11.942 -20.238  -2.186  1.00 10.00      A   
ATOM   4793  CB  THR A 507     -12.325 -20.983  -0.895  1.00 10.00      A   
ATOM   4794  OG1 THR A 507     -11.798 -22.318  -0.931  1.00 10.00      A   
ATOM   4795  HG1 THR A 507     -10.859 -22.289  -1.157  1.00 10.00      A   
ATOM   4796  CG2 THR A 507     -13.836 -21.045  -0.742  1.00 10.00      A   
ATOM   4797  C   THR A 507     -10.752 -19.321  -1.905  1.00 10.00      A   
ATOM   4798  O   THR A 507     -10.753 -18.573  -0.926  1.00 10.00      A   
ATOM   4799  N   MET A 508      -9.744 -19.378  -2.768  1.00 10.00      A   
ATOM   4800  HN  MET A 508      -9.812 -19.979  -3.544  1.00 10.00      A   
ATOM   4801  CA  MET A 508      -8.546 -18.559  -2.615  1.00 10.00      A   
ATOM   4802  CB  MET A 508      -7.302 -19.441  -2.494  1.00 10.00      A   
ATOM   4803  CG  MET A 508      -7.088 -20.022  -1.105  1.00 10.00      A   
ATOM   4804  SD  MET A 508      -5.564 -20.978  -0.972  1.00 10.00      A   
ATOM   4805  CE  MET A 508      -4.373 -19.796  -1.607  1.00 10.00      A   
ATOM   4806  C   MET A 508      -8.391 -17.615  -3.799  1.00 10.00      A   
ATOM   4807  O   MET A 508      -8.711 -17.978  -4.930  1.00 10.00      A   
ATOM   4808  N   ARG A 509      -7.903 -16.409  -3.538  1.00 10.00      A   
ATOM   4809  HN  ARG A 509      -7.661 -16.180  -2.614  1.00 10.00      A   
ATOM   4810  CA  ARG A 509      -7.711 -15.420  -4.592  1.00 10.00      A   
ATOM   4811  CB  ARG A 509      -7.453 -14.024  -4.003  1.00 10.00      A   
ATOM   4812  CG  ARG A 509      -7.329 -12.929  -5.059  1.00 10.00      A   
ATOM   4813  CD  ARG A 509      -6.531 -11.731  -4.562  1.00 10.00      A   
ATOM   4814  NE  ARG A 509      -7.299 -10.879  -3.653  1.00 10.00      A   
ATOM   4815  HE  ARG A 509      -8.268 -11.050  -3.588  1.00 10.00      A   
ATOM   4816  CZ  ARG A 509      -6.775  -9.873  -2.941  1.00 10.00      A   
ATOM   4817  NH1 ARG A 509      -5.489  -9.579  -3.029  1.00 10.00      A   
ATOM   4818 HH11 ARG A 509      -4.860 -10.118  -3.661  1.00 10.00      A   
ATOM   4819 HH12 ARG A 509      -5.098  -8.784  -2.456  1.00 10.00      A   
ATOM   4820  NH2 ARG A 509      -7.538  -9.164  -2.131  1.00 10.00      A   
ATOM   4821 HH21 ARG A 509      -8.556  -9.368  -2.046  1.00 10.00      A   
ATOM   4822 HH22 ARG A 509      -7.111  -8.382  -1.563  1.00 10.00      A   
ATOM   4823  C   ARG A 509      -6.555 -15.821  -5.496  1.00 10.00      A   
ATOM   4824  O   ARG A 509      -6.713 -15.932  -6.714  1.00 10.00      A   
ATOM   4825  N   SER A 510      -5.396 -16.045  -4.890  1.00 10.00      A   
ATOM   4826  HN  SER A 510      -5.333 -15.942  -3.918  1.00 10.00      A   
ATOM   4827  CA  SER A 510      -4.211 -16.424  -5.637  1.00 10.00      A   
ATOM   4828  CB  SER A 510      -3.546 -15.178  -6.222  1.00 10.00      A   
ATOM   4829  OG  SER A 510      -3.890 -14.020  -5.475  1.00 10.00      A   
ATOM   4830  HG  SER A 510      -3.143 -13.413  -5.467  1.00 10.00      A   
ATOM   4831  C   SER A 510      -3.221 -17.212  -4.777  1.00 10.00      A   
ATOM   4832  O   SER A 510      -3.082 -16.967  -3.574  1.00 10.00      A   
ATOM   4833  N   LEU A 511      -2.553 -18.165  -5.409  1.00 10.00      A   
ATOM   4834  HN  LEU A 511      -2.731 -18.313  -6.368  1.00 10.00      A   
ATOM   4835  CA  LEU A 511      -1.560 -18.999  -4.750  1.00 10.00      A   
ATOM   4836  CB  LEU A 511      -2.023 -20.463  -4.719  1.00 10.00      A   
ATOM   4837  CG  LEU A 511      -0.989 -21.494  -4.249  1.00 10.00      A   
ATOM   4838  CD1 LEU A 511      -0.742 -21.375  -2.755  1.00 10.00      A   
ATOM   4839  CD2 LEU A 511      -1.429 -22.903  -4.607  1.00 10.00      A   
ATOM   4840  C   LEU A 511      -0.242 -18.898  -5.499  1.00 10.00      A   
ATOM   4841  O   LEU A 511      -0.202 -19.079  -6.720  1.00 10.00      A   
ATOM   4842  N   TRP A 512       0.824 -18.606  -4.770  1.00 10.00      A   
ATOM   4843  HN  TRP A 512       0.722 -18.480  -3.799  1.00 10.00      A   
ATOM   4844  CA  TRP A 512       2.145 -18.478  -5.364  1.00 10.00      A   
ATOM   4845  CB  TRP A 512       2.715 -17.074  -5.128  1.00 10.00      A   
ATOM   4846  CG  TRP A 512       4.159 -16.937  -5.515  1.00 10.00      A   
ATOM   4847  CD1 TRP A 512       5.244 -17.195  -4.729  1.00 10.00      A   
ATOM   4848  CD2 TRP A 512       4.676 -16.511  -6.782  1.00 10.00      A   
ATOM   4849  NE1 TRP A 512       6.401 -16.964  -5.424  1.00 10.00      A   
ATOM   4850  HE1 TRP A 512       7.311 -17.084  -5.072  1.00 10.00      A   
ATOM   4851  CE2 TRP A 512       6.082 -16.541  -6.687  1.00 10.00      A   
ATOM   4852  CE3 TRP A 512       4.090 -16.108  -7.986  1.00 10.00      A   
ATOM   4853  CZ2 TRP A 512       6.908 -16.185  -7.748  1.00 10.00      A   
ATOM   4854  CZ3 TRP A 512       4.913 -15.755  -9.038  1.00 10.00      A   
ATOM   4855  CH2 TRP A 512       6.308 -15.796  -8.913  1.00 10.00      A   
ATOM   4856  C   TRP A 512       3.095 -19.530  -4.807  1.00 10.00      A   
ATOM   4857  O   TRP A 512       3.225 -19.685  -3.591  1.00 10.00      A   
ATOM   4858  N   MET A 513       3.750 -20.253  -5.704  1.00 10.00      A   
ATOM   4859  HN  MET A 513       3.582 -20.093  -6.659  1.00 10.00      A   
ATOM   4860  CA  MET A 513       4.706 -21.284  -5.316  1.00 10.00      A   
ATOM   4861  CB  MET A 513       4.104 -22.685  -5.485  1.00 10.00      A   
ATOM   4862  CG  MET A 513       2.683 -22.841  -4.968  1.00 10.00      A   
ATOM   4863  SD  MET A 513       1.937 -24.413  -5.450  1.00 10.00      A   
ATOM   4864  CE  MET A 513       2.675 -25.522  -4.255  1.00 10.00      A   
ATOM   4865  C   MET A 513       5.967 -21.172  -6.172  1.00 10.00      A   
ATOM   4866  O   MET A 513       5.922 -21.383  -7.386  1.00 10.00      A   
ATOM   4867  N   SER A 514       7.081 -20.822  -5.551  1.00 10.00      A   
ATOM   4868  HN  SER A 514       7.060 -20.646  -4.585  1.00 10.00      A   
ATOM   4869  CA  SER A 514       8.338 -20.699  -6.272  1.00 10.00      A   
ATOM   4870  CB  SER A 514       8.799 -19.238  -6.338  1.00 10.00      A   
ATOM   4871  OG  SER A 514       8.788 -18.636  -5.056  1.00 10.00      A   
ATOM   4872  HG  SER A 514       9.660 -18.734  -4.651  1.00 10.00      A   
ATOM   4873  C   SER A 514       9.408 -21.588  -5.648  1.00 10.00      A   
ATOM   4874  O   SER A 514       9.529 -21.650  -4.423  1.00 10.00      A   
ATOM   4875  N   SER A 515      10.157 -22.291  -6.496  1.00 10.00      A   
ATOM   4876  HN  SER A 515       9.983 -22.210  -7.459  1.00 10.00      A   
ATOM   4877  CA  SER A 515      11.219 -23.187  -6.042  1.00 10.00      A   
ATOM   4878  CB  SER A 515      12.367 -22.396  -5.404  1.00 10.00      A   
ATOM   4879  OG  SER A 515      12.759 -21.307  -6.231  1.00 10.00      A   
ATOM   4880  HG  SER A 515      13.699 -21.395  -6.447  1.00 10.00      A   
ATOM   4881  C   SER A 515      10.677 -24.239  -5.078  1.00 10.00      A   
ATOM   4882  O   SER A 515      11.038 -24.276  -3.901  1.00 10.00      A   
ATOM   4883  N   CYS A 516       9.795 -25.083  -5.587  1.00 10.00      A   
ATOM   4884  HN  CYS A 516       9.560 -25.014  -6.537  1.00 10.00      A   
ATOM   4885  CA  CYS A 516       9.186 -26.128  -4.785  1.00 10.00      A   
ATOM   4886  CB  CYS A 516       7.739 -25.754  -4.443  1.00 10.00      A   
ATOM   4887  SG  CYS A 516       7.562 -24.154  -3.610  1.00 10.00      A   
ATOM   4888  HG  CYS A 516       8.534 -23.352  -4.043  1.00 10.00      A   
ATOM   4889  C   CYS A 516       9.247 -27.466  -5.520  1.00 10.00      A   
ATOM   4890  O   CYS A 516       9.896 -27.579  -6.561  1.00 10.00      A   
ATOM   4891  N   SER A 517       8.567 -28.469  -4.987  1.00 10.00      A   
ATOM   4892  HN  SER A 517       8.059 -28.319  -4.161  1.00 10.00      A   
ATOM   4893  CA  SER A 517       8.552 -29.799  -5.580  1.00 10.00      A   
ATOM   4894  CB  SER A 517       8.574 -30.845  -4.459  1.00 10.00      A   
ATOM   4895  OG  SER A 517       9.433 -30.429  -3.404  1.00 10.00      A   
ATOM   4896  HG  SER A 517      10.308 -30.800  -3.542  1.00 10.00      A   
ATOM   4897  C   SER A 517       7.329 -29.987  -6.481  1.00 10.00      A   
ATOM   4898  O   SER A 517       6.747 -31.071  -6.555  1.00 10.00      A   
ATOM   4899  N   VAL A 518       6.958 -28.923  -7.180  1.00 10.00      A   
ATOM   4900  HN  VAL A 518       7.477 -28.098  -7.100  1.00 10.00      A   
ATOM   4901  CA  VAL A 518       5.811 -28.957  -8.078  1.00 10.00      A   
ATOM   4902  CB  VAL A 518       5.093 -27.592  -8.134  1.00 10.00      A   
ATOM   4903  CG1 VAL A 518       3.774 -27.711  -8.884  1.00 10.00      A   
ATOM   4904  CG2 VAL A 518       4.865 -27.048  -6.729  1.00 10.00      A   
ATOM   4905  C   VAL A 518       6.251 -29.360  -9.482  1.00 10.00      A   
ATOM   4906  O   VAL A 518       6.807 -28.549 -10.226  1.00 10.00      A   
ATOM   4907  N   SER A 519       6.023 -30.615  -9.830  1.00 10.00      A   
ATOM   4908  HN  SER A 519       5.592 -31.221  -9.190  1.00 10.00      A   
ATOM   4909  CA  SER A 519       6.397 -31.123 -11.139  1.00 10.00      A   
ATOM   4910  CB  SER A 519       6.408 -32.653 -11.123  1.00 10.00      A   
ATOM   4911  OG  SER A 519       5.699 -33.155  -9.999  1.00 10.00      A   
ATOM   4912  HG  SER A 519       5.260 -33.979 -10.241  1.00 10.00      A   
ATOM   4913  C   SER A 519       5.469 -30.593 -12.233  1.00 10.00      A   
ATOM   4914  O   SER A 519       4.267 -30.421 -12.011  1.00 10.00      A   
ATOM   4915  N   PHE A 520       6.044 -30.343 -13.412  1.00 10.00      A   
ATOM   4916  HN  PHE A 520       7.011 -30.508 -13.509  1.00 10.00      A   
ATOM   4917  CA  PHE A 520       5.302 -29.824 -14.564  1.00 10.00      A   
ATOM   4918  CB  PHE A 520       6.238 -29.703 -15.773  1.00 10.00      A   
ATOM   4919  CG  PHE A 520       5.553 -29.350 -17.062  1.00 10.00      A   
ATOM   4920  CD1 PHE A 520       4.881 -28.147 -17.202  1.00 10.00      A   
ATOM   4921  CD2 PHE A 520       5.585 -30.222 -18.135  1.00 10.00      A   
ATOM   4922  CE1 PHE A 520       4.254 -27.820 -18.388  1.00 10.00      A   
ATOM   4923  CE2 PHE A 520       4.960 -29.904 -19.324  1.00 10.00      A   
ATOM   4924  CZ  PHE A 520       4.294 -28.701 -19.451  1.00 10.00      A   
ATOM   4925  C   PHE A 520       4.091 -30.694 -14.915  1.00 10.00      A   
ATOM   4926  O   PHE A 520       3.036 -30.182 -15.298  1.00 10.00      A   
ATOM   4927  N   GLY A 521       4.241 -32.006 -14.773  1.00 10.00      A   
ATOM   4928  HN  GLY A 521       5.102 -32.359 -14.449  1.00 10.00      A   
ATOM   4929  CA  GLY A 521       3.153 -32.922 -15.085  1.00 10.00      A   
ATOM   4930  C   GLY A 521       1.936 -32.713 -14.201  1.00 10.00      A   
ATOM   4931  O   GLY A 521       0.808 -32.964 -14.619  1.00 10.00      A   
ATOM   4932  N   ALA A 522       2.164 -32.221 -12.991  1.00 10.00      A   
ATOM   4933  HN  ALA A 522       3.083 -31.990 -12.732  1.00 10.00      A   
ATOM   4934  CA  ALA A 522       1.084 -31.982 -12.047  1.00 10.00      A   
ATOM   4935  CB  ALA A 522       1.638 -31.911 -10.638  1.00 10.00      A   
ATOM   4936  C   ALA A 522       0.341 -30.695 -12.387  1.00 10.00      A   
ATOM   4937  O   ALA A 522      -0.867 -30.585 -12.160  1.00 10.00      A   
ATOM   4938  N   CYS A 523       1.068 -29.724 -12.925  1.00 10.00      A   
ATOM   4939  HN  CYS A 523       2.030 -29.866 -13.069  1.00 10.00      A   
ATOM   4940  CA  CYS A 523       0.480 -28.446 -13.301  1.00 10.00      A   
ATOM   4941  CB  CYS A 523       1.575 -27.492 -13.777  1.00 10.00      A   
ATOM   4942  SG  CYS A 523       2.964 -27.351 -12.630  1.00 10.00      A   
ATOM   4943  HG  CYS A 523       2.475 -27.398 -11.396  1.00 10.00      A   
ATOM   4944  C   CYS A 523      -0.567 -28.644 -14.391  1.00 10.00      A   
ATOM   4945  O   CYS A 523      -1.656 -28.071 -14.338  1.00 10.00      A   
ATOM   4946  N   LYS A 524      -0.235 -29.484 -15.365  1.00 10.00      A   
ATOM   4947  HN  LYS A 524       0.645 -29.911 -15.343  1.00 10.00      A   
ATOM   4948  CA  LYS A 524      -1.141 -29.776 -16.467  1.00 10.00      A   
ATOM   4949  CB  LYS A 524      -0.481 -30.717 -17.476  1.00 10.00      A   
ATOM   4950  CG  LYS A 524       0.739 -30.134 -18.171  1.00 10.00      A   
ATOM   4951  CD  LYS A 524       1.117 -30.945 -19.401  1.00 10.00      A   
ATOM   4952  CE  LYS A 524       1.545 -32.355 -19.031  1.00 10.00      A   
ATOM   4953  NZ  LYS A 524       1.796 -33.190 -20.234  1.00 10.00      A   
ATOM   4954  HZ1 LYS A 524       0.904 -33.389 -20.725  1.00 10.00      A   
ATOM   4955  HZ2 LYS A 524       2.237 -34.096 -19.958  1.00 10.00      A   
ATOM   4956  HZ3 LYS A 524       2.437 -32.694 -20.890  1.00 10.00      A   
ATOM   4957  C   LYS A 524      -2.426 -30.403 -15.952  1.00 10.00      A   
ATOM   4958  O   LYS A 524      -3.525 -29.992 -16.328  1.00 10.00      A   
ATOM   4959  N   LEU A 525      -2.269 -31.389 -15.073  1.00 10.00      A   
ATOM   4960  HN  LEU A 525      -1.359 -31.654 -14.815  1.00 10.00      A   
ATOM   4961  CA  LEU A 525      -3.399 -32.092 -14.485  1.00 10.00      A   
ATOM   4962  CB  LEU A 525      -2.903 -33.181 -13.528  1.00 10.00      A   
ATOM   4963  CG  LEU A 525      -3.982 -34.028 -12.845  1.00 10.00      A   
ATOM   4964  CD1 LEU A 525      -4.794 -34.798 -13.876  1.00 10.00      A   
ATOM   4965  CD2 LEU A 525      -3.360 -34.979 -11.831  1.00 10.00      A   
ATOM   4966  C   LEU A 525      -4.325 -31.125 -13.754  1.00 10.00      A   
ATOM   4967  O   LEU A 525      -5.542 -31.173 -13.918  1.00 10.00      A   
ATOM   4968  N   LEU A 526      -3.734 -30.242 -12.956  1.00 10.00      A   
ATOM   4969  HN  LEU A 526      -2.753 -30.254 -12.872  1.00 10.00      A   
ATOM   4970  CA  LEU A 526      -4.499 -29.259 -12.197  1.00 10.00      A   
ATOM   4971  CB  LEU A 526      -3.577 -28.463 -11.271  1.00 10.00      A   
ATOM   4972  CG  LEU A 526      -4.260 -27.491 -10.304  1.00 10.00      A   
ATOM   4973  CD1 LEU A 526      -5.179 -28.236  -9.346  1.00 10.00      A   
ATOM   4974  CD2 LEU A 526      -3.221 -26.693  -9.534  1.00 10.00      A   
ATOM   4975  C   LEU A 526      -5.263 -28.320 -13.129  1.00 10.00      A   
ATOM   4976  O   LEU A 526      -6.424 -27.999 -12.879  1.00 10.00      A   
ATOM   4977  N   GLY A 527      -4.609 -27.900 -14.207  1.00 10.00      A   
ATOM   4978  HN  GLY A 527      -3.684 -28.200 -14.356  1.00 10.00      A   
ATOM   4979  CA  GLY A 527      -5.237 -27.004 -15.162  1.00 10.00      A   
ATOM   4980  C   GLY A 527      -6.402 -27.643 -15.890  1.00 10.00      A   
ATOM   4981  O   GLY A 527      -7.451 -27.023 -16.061  1.00 10.00      A   
ATOM   4982  N   GLN A 528      -6.225 -28.889 -16.314  1.00 10.00      A   
ATOM   4983  HN  GLN A 528      -5.369 -29.338 -16.144  1.00 10.00      A   
ATOM   4984  CA  GLN A 528      -7.279 -29.599 -17.030  1.00 10.00      A   
ATOM   4985  CB  GLN A 528      -6.742 -30.874 -17.686  1.00 10.00      A   
ATOM   4986  CG  GLN A 528      -5.730 -30.629 -18.795  1.00 10.00      A   
ATOM   4987  CD  GLN A 528      -6.298 -29.824 -19.951  1.00 10.00      A   
ATOM   4988  OE1 GLN A 528      -7.491 -29.897 -20.252  1.00 10.00      A   
ATOM   4989  NE2 GLN A 528      -5.446 -29.051 -20.604  1.00 10.00      A   
ATOM   4990 HE21 GLN A 528      -4.510 -29.040 -20.310  1.00 10.00      A   
ATOM   4991 HE22 GLN A 528      -5.778 -28.519 -21.361  1.00 10.00      A   
ATOM   4992  C   GLN A 528      -8.446 -29.930 -16.108  1.00 10.00      A   
ATOM   4993  O   GLN A 528      -9.608 -29.814 -16.499  1.00 10.00      A   
ATOM   4994  N   LYS A 529      -8.133 -30.331 -14.882  1.00 10.00      A   
ATOM   4995  HN  LYS A 529      -7.188 -30.392 -14.625  1.00 10.00      A   
ATOM   4996  CA  LYS A 529      -9.157 -30.680 -13.907  1.00 10.00      A   
ATOM   4997  CB  LYS A 529      -8.528 -31.363 -12.689  1.00 10.00      A   
ATOM   4998  CG  LYS A 529      -9.503 -31.607 -11.546  1.00 10.00      A   
ATOM   4999  CD  LYS A 529      -8.799 -32.108 -10.297  1.00 10.00      A   
ATOM   5000  CE  LYS A 529      -9.751 -32.136  -9.111  1.00 10.00      A   
ATOM   5001  NZ  LYS A 529     -10.901 -33.056  -9.336  1.00 10.00      A   
ATOM   5002  HZ1 LYS A 529     -11.405 -32.802 -10.210  1.00 10.00      A   
ATOM   5003  HZ2 LYS A 529     -11.566 -32.999  -8.538  1.00 10.00      A   
ATOM   5004  HZ3 LYS A 529     -10.563 -34.038  -9.419  1.00 10.00      A   
ATOM   5005  C   LYS A 529      -9.951 -29.454 -13.463  1.00 10.00      A   
ATOM   5006  O   LYS A 529     -11.169 -29.523 -13.304  1.00 10.00      A   
ATOM   5007  N   MET A 530      -9.257 -28.338 -13.268  1.00 10.00      A   
ATOM   5008  HN  MET A 530      -8.289 -28.338 -13.434  1.00 10.00      A   
ATOM   5009  CA  MET A 530      -9.899 -27.107 -12.829  1.00 10.00      A   
ATOM   5010  CB  MET A 530      -9.283 -26.623 -11.509  1.00 10.00      A   
ATOM   5011  CG  MET A 530      -9.140 -27.696 -10.437  1.00 10.00      A   
ATOM   5012  SD  MET A 530     -10.721 -28.346  -9.858  1.00 10.00      A   
ATOM   5013  CE  MET A 530     -11.443 -26.882  -9.119  1.00 10.00      A   
ATOM   5014  C   MET A 530      -9.785 -26.014 -13.895  1.00 10.00      A   
ATOM   5015  O   MET A 530      -8.842 -25.225 -13.889  1.00 10.00      A   
ATOM   5016  N   PRO A 531     -10.748 -25.955 -14.828  1.00 10.00      A   
ATOM   5017  CA  PRO A 531     -10.756 -24.958 -15.902  1.00 10.00      A   
ATOM   5018  CB  PRO A 531     -11.942 -25.380 -16.784  1.00 10.00      A   
ATOM   5019  CG  PRO A 531     -12.259 -26.778 -16.376  1.00 10.00      A   
ATOM   5020  CD  PRO A 531     -11.894 -26.870 -14.929  1.00 10.00      A   
ATOM   5021  C   PRO A 531     -10.966 -23.528 -15.392  1.00 10.00      A   
ATOM   5022  O   PRO A 531     -10.599 -22.562 -16.065  1.00 10.00      A   
ATOM   5023  N   LYS A 532     -11.544 -23.392 -14.204  1.00 10.00      A   
ATOM   5024  HN  LYS A 532     -11.798 -24.195 -13.696  1.00 10.00      A   
ATOM   5025  CA  LYS A 532     -11.804 -22.076 -13.632  1.00 10.00      A   
ATOM   5026  CB  LYS A 532     -13.007 -22.111 -12.693  1.00 10.00      A   
ATOM   5027  CG  LYS A 532     -14.328 -22.382 -13.393  1.00 10.00      A   
ATOM   5028  CD  LYS A 532     -15.494 -22.286 -12.425  1.00 10.00      A   
ATOM   5029  CE  LYS A 532     -16.820 -22.562 -13.119  1.00 10.00      A   
ATOM   5030  NZ  LYS A 532     -16.893 -23.941 -13.668  1.00 10.00      A   
ATOM   5031  HZ1 LYS A 532     -16.194 -24.065 -14.433  1.00 10.00      A   
ATOM   5032  HZ2 LYS A 532     -17.842 -24.126 -14.051  1.00 10.00      A   
ATOM   5033  HZ3 LYS A 532     -16.695 -24.633 -12.923  1.00 10.00      A   
ATOM   5034  C   LYS A 532     -10.580 -21.525 -12.910  1.00 10.00      A   
ATOM   5035  O   LYS A 532     -10.539 -20.351 -12.535  1.00 10.00      A   
ATOM   5036  N   LEU A 533      -9.586 -22.373 -12.713  1.00 10.00      A   
ATOM   5037  HN  LEU A 533      -9.669 -23.297 -13.036  1.00 10.00      A   
ATOM   5038  CA  LEU A 533      -8.368 -21.959 -12.039  1.00 10.00      A   
ATOM   5039  CB  LEU A 533      -7.959 -22.978 -10.976  1.00 10.00      A   
ATOM   5040  CG  LEU A 533      -8.971 -23.227  -9.854  1.00 10.00      A   
ATOM   5041  CD1 LEU A 533      -8.463 -24.314  -8.920  1.00 10.00      A   
ATOM   5042  CD2 LEU A 533      -9.250 -21.945  -9.082  1.00 10.00      A   
ATOM   5043  C   LEU A 533      -7.252 -21.756 -13.051  1.00 10.00      A   
ATOM   5044  O   LEU A 533      -6.839 -22.697 -13.726  1.00 10.00      A   
ATOM   5045  N   ASN A 534      -6.782 -20.526 -13.162  1.00 10.00      A   
ATOM   5046  HN  ASN A 534      -7.140 -19.821 -12.579  1.00 10.00      A   
ATOM   5047  CA  ASN A 534      -5.730 -20.192 -14.102  1.00 10.00      A   
ATOM   5048  CB  ASN A 534      -5.801 -18.713 -14.482  1.00 10.00      A   
ATOM   5049  CG  ASN A 534      -6.172 -18.501 -15.938  1.00 10.00      A   
ATOM   5050  OD1 ASN A 534      -6.637 -19.421 -16.618  1.00 10.00      A   
ATOM   5051  ND2 ASN A 534      -5.970 -17.288 -16.429  1.00 10.00      A   
ATOM   5052 HD21 ASN A 534      -5.590 -16.599 -15.837  1.00 10.00      A   
ATOM   5053 HD22 ASN A 534      -6.218 -17.122 -17.359  1.00 10.00      A   
ATOM   5054  C   ASN A 534      -4.366 -20.524 -13.527  1.00 10.00      A   
ATOM   5055  O   ASN A 534      -3.853 -19.802 -12.675  1.00 10.00      A   
ATOM   5056  N   VAL A 535      -3.806 -21.640 -13.965  1.00 10.00      A   
ATOM   5057  HN  VAL A 535      -4.293 -22.201 -14.605  1.00 10.00      A   
ATOM   5058  CA  VAL A 535      -2.493 -22.069 -13.511  1.00 10.00      A   
ATOM   5059  CB  VAL A 535      -2.422 -23.608 -13.389  1.00 10.00      A   
ATOM   5060  CG1 VAL A 535      -1.124 -24.039 -12.721  1.00 10.00      A   
ATOM   5061  CG2 VAL A 535      -3.626 -24.143 -12.625  1.00 10.00      A   
ATOM   5062  C   VAL A 535      -1.431 -21.594 -14.497  1.00 10.00      A   
ATOM   5063  O   VAL A 535      -1.264 -22.179 -15.571  1.00 10.00      A   
ATOM   5064  N   GLU A 536      -0.743 -20.520 -14.144  1.00 10.00      A   
ATOM   5065  HN  GLU A 536      -0.933 -20.087 -13.279  1.00 10.00      A   
ATOM   5066  CA  GLU A 536       0.294 -19.962 -14.992  1.00 10.00      A   
ATOM   5067  CB  GLU A 536       0.253 -18.434 -14.965  1.00 10.00      A   
ATOM   5068  CG  GLU A 536      -1.028 -17.852 -15.534  1.00 10.00      A   
ATOM   5069  CD  GLU A 536      -0.952 -16.360 -15.789  1.00 10.00      A   
ATOM   5070  OE1 GLU A 536       0.145 -15.773 -15.669  1.00 10.00      A   
ATOM   5071  OE2 GLU A 536      -1.999 -15.770 -16.130  1.00 10.00      A   
ATOM   5072  C   GLU A 536       1.672 -20.458 -14.579  1.00 10.00      A   
ATOM   5073  O   GLU A 536       2.104 -20.260 -13.443  1.00 10.00      A   
ATOM   5074  N   VAL A 537       2.346 -21.125 -15.498  1.00 10.00      A   
ATOM   5075  HN  VAL A 537       1.933 -21.276 -16.375  1.00 10.00      A   
ATOM   5076  CA  VAL A 537       3.680 -21.639 -15.245  1.00 10.00      A   
ATOM   5077  CB  VAL A 537       3.886 -23.019 -15.902  1.00 10.00      A   
ATOM   5078  CG1 VAL A 537       5.346 -23.449 -15.828  1.00 10.00      A   
ATOM   5079  CG2 VAL A 537       2.989 -24.057 -15.247  1.00 10.00      A   
ATOM   5080  C   VAL A 537       4.723 -20.664 -15.771  1.00 10.00      A   
ATOM   5081  O   VAL A 537       4.770 -20.379 -16.970  1.00 10.00      A   
ATOM   5082  N   ILE A 538       5.536 -20.143 -14.865  1.00 10.00      A   
ATOM   5083  HN  ILE A 538       5.429 -20.398 -13.922  1.00 10.00      A   
ATOM   5084  CA  ILE A 538       6.592 -19.209 -15.222  1.00 10.00      A   
ATOM   5085  CB  ILE A 538       6.598 -17.951 -14.320  1.00 10.00      A   
ATOM   5086  CG1 ILE A 538       5.219 -17.286 -14.307  1.00 10.00      A   
ATOM   5087  CG2 ILE A 538       7.656 -16.963 -14.791  1.00 10.00      A   
ATOM   5088  CD1 ILE A 538       4.392 -17.609 -13.085  1.00 10.00      A   
ATOM   5089  C   ILE A 538       7.943 -19.908 -15.137  1.00 10.00      A   
ATOM   5090  O   ILE A 538       8.465 -20.157 -14.043  1.00 10.00      A   
ATOM   5091  N   ASP A 539       8.495 -20.230 -16.294  1.00 10.00      A   
ATOM   5092  HN  ASP A 539       8.035 -19.985 -17.129  1.00 10.00      A   
ATOM   5093  CA  ASP A 539       9.774 -20.922 -16.369  1.00 10.00      A   
ATOM   5094  CB  ASP A 539       9.558 -22.370 -16.818  1.00 10.00      A   
ATOM   5095  CG  ASP A 539      10.717 -23.278 -16.456  1.00 10.00      A   
ATOM   5096  OD1 ASP A 539      10.603 -24.040 -15.468  1.00 10.00      A   
ATOM   5097  OD2 ASP A 539      11.741 -23.248 -17.162  1.00 10.00      A   
ATOM   5098  C   ASP A 539      10.708 -20.199 -17.336  1.00 10.00      A   
ATOM   5099  O   ASP A 539      10.362 -19.976 -18.495  1.00 10.00      A   
ATOM   5100  N   GLU A 540      11.885 -19.825 -16.856  1.00 10.00      A   
ATOM   5101  HN  GLU A 540      12.111 -20.026 -15.916  1.00 10.00      A   
ATOM   5102  CA  GLU A 540      12.850 -19.110 -17.678  1.00 10.00      A   
ATOM   5103  CB  GLU A 540      13.529 -18.000 -16.871  1.00 10.00      A   
ATOM   5104  CG  GLU A 540      12.572 -16.947 -16.329  1.00 10.00      A   
ATOM   5105  CD  GLU A 540      13.298 -15.736 -15.777  1.00 10.00      A   
ATOM   5106  OE1 GLU A 540      13.342 -15.570 -14.540  1.00 10.00      A   
ATOM   5107  OE2 GLU A 540      13.844 -14.948 -16.584  1.00 10.00      A   
ATOM   5108  C   GLU A 540      13.890 -20.040 -18.302  1.00 10.00      A   
ATOM   5109  O   GLU A 540      14.825 -19.579 -18.961  1.00 10.00      A   
ATOM   5110  N   ARG A 541      13.722 -21.344 -18.117  1.00 10.00      A   
ATOM   5111  HN  ARG A 541      12.942 -21.667 -17.606  1.00 10.00      A   
ATOM   5112  CA  ARG A 541      14.661 -22.311 -18.679  1.00 10.00      A   
ATOM   5113  CB  ARG A 541      14.791 -23.553 -17.789  1.00 10.00      A   
ATOM   5114  CG  ARG A 541      15.197 -23.259 -16.355  1.00 10.00      A   
ATOM   5115  CD  ARG A 541      14.156 -23.775 -15.377  1.00 10.00      A   
ATOM   5116  NE  ARG A 541      14.515 -25.068 -14.798  1.00 10.00      A   
ATOM   5117  HE  ARG A 541      15.445 -25.372 -14.914  1.00 10.00      A   
ATOM   5118  CZ  ARG A 541      13.659 -25.853 -14.140  1.00 10.00      A   
ATOM   5119  NH1 ARG A 541      12.391 -25.491 -13.991  1.00 10.00      A   
ATOM   5120 HH11 ARG A 541      12.048 -24.591 -14.402  1.00 10.00      A   
ATOM   5121 HH12 ARG A 541      11.727 -26.106 -13.468  1.00 10.00      A   
ATOM   5122  NH2 ARG A 541      14.073 -27.006 -13.638  1.00 10.00      A   
ATOM   5123 HH21 ARG A 541      13.415 -27.621 -13.121  1.00 10.00      A   
ATOM   5124 HH22 ARG A 541      15.066 -27.301 -13.767  1.00 10.00      A   
ATOM   5125  C   ARG A 541      14.224 -22.717 -20.081  1.00 10.00      A   
ATOM   5126  O   ARG A 541      14.946 -23.411 -20.799  1.00 10.00      A   
ATOM   5127  N   GLY A 542      13.039 -22.274 -20.467  1.00 10.00      A   
ATOM   5128  HN  GLY A 542      12.508 -21.720 -19.853  1.00 10.00      A   
ATOM   5129  CA  GLY A 542      12.512 -22.603 -21.772  1.00 10.00      A   
ATOM   5130  C   GLY A 542      11.214 -23.362 -21.650  1.00 10.00      A   
ATOM   5131  O   GLY A 542      10.652 -23.445 -20.559  1.00 10.00      A   
ATOM   5132  N   ALA A 543      10.737 -23.916 -22.760  1.00 10.00      A   
ATOM   5133  HN  ALA A 543      11.234 -23.813 -23.598  1.00 10.00      A   
ATOM   5134  CA  ALA A 543       9.492 -24.673 -22.758  1.00 10.00      A   
ATOM   5135  CB  ALA A 543       9.093 -25.057 -24.174  1.00 10.00      A   
ATOM   5136  C   ALA A 543       9.615 -25.915 -21.887  1.00 10.00      A   
ATOM   5137  O   ALA A 543      10.394 -26.823 -22.191  1.00 10.00      A   
ATOM   5138  N   PRO A 544       8.835 -25.980 -20.795  1.00 10.00      A   
ATOM   5139  CA  PRO A 544       8.856 -27.113 -19.864  1.00 10.00      A   
ATOM   5140  CB  PRO A 544       7.887 -26.692 -18.750  1.00 10.00      A   
ATOM   5141  CG  PRO A 544       7.725 -25.221 -18.910  1.00 10.00      A   
ATOM   5142  CD  PRO A 544       7.872 -24.950 -20.375  1.00 10.00      A   
ATOM   5143  C   PRO A 544       8.367 -28.396 -20.524  1.00 10.00      A   
ATOM   5144  O   PRO A 544       8.607 -29.494 -20.021  1.00 10.00      A   
ATOM   5145  N   ASP A 545       7.678 -28.242 -21.655  1.00 10.00      A   
ATOM   5146  HN  ASP A 545       7.515 -27.335 -21.989  1.00 10.00      A   
ATOM   5147  CA  ASP A 545       7.149 -29.378 -22.409  1.00 10.00      A   
ATOM   5148  CB  ASP A 545       6.213 -28.886 -23.516  1.00 10.00      A   
ATOM   5149  CG  ASP A 545       5.440 -30.012 -24.177  1.00 10.00      A   
ATOM   5150  OD1 ASP A 545       4.556 -30.600 -23.516  1.00 10.00      A   
ATOM   5151  OD2 ASP A 545       5.702 -30.306 -25.363  1.00 10.00      A   
ATOM   5152  C   ASP A 545       8.287 -30.197 -23.016  1.00 10.00      A   
ATOM   5153  O   ASP A 545       8.142 -31.393 -23.276  1.00 10.00      A   
ATOM   5154  N   SER A 546       9.430 -29.542 -23.216  1.00 10.00      A   
ATOM   5155  HN  SER A 546       9.482 -28.596 -22.971  1.00 10.00      A   
ATOM   5156  CA  SER A 546      10.605 -30.185 -23.786  1.00 10.00      A   
ATOM   5157  CB  SER A 546      11.526 -29.129 -24.399  1.00 10.00      A   
ATOM   5158  OG  SER A 546      10.823 -27.919 -24.628  1.00 10.00      A   
ATOM   5159  HG  SER A 546      10.843 -27.381 -23.823  1.00 10.00      A   
ATOM   5160  C   SER A 546      11.365 -30.968 -22.721  1.00 10.00      A   
ATOM   5161  O   SER A 546      12.323 -31.678 -23.020  1.00 10.00      A   
ATOM   5162  N   ARG A 547      10.933 -30.833 -21.476  1.00 10.00      A   
ATOM   5163  HN  ARG A 547      10.149 -30.269 -21.298  1.00 10.00      A   
ATOM   5164  CA  ARG A 547      11.568 -31.523 -20.368  1.00 10.00      A   
ATOM   5165  CB  ARG A 547      11.992 -30.514 -19.299  1.00 10.00      A   
ATOM   5166  CG  ARG A 547      12.699 -29.282 -19.833  1.00 10.00      A   
ATOM   5167  CD  ARG A 547      13.146 -28.373 -18.702  1.00 10.00      A
[truncated: 221,457 more chars]
