# Supplementary material for: Flexibility of intrinsically disordered degrons in AUX/IAA proteins reinforces auxin co-receptor assemblies
Source: Nat Commun. 2020 May 8;11:2277. doi: 10.1038/s41467-020-16147-2 (PMC7210949; doi:10.1038/s41467-020-16147-2)
Supplement: Supplementary file 11 — Supplementary Data 8 [file 41467_2020_16147_MOESM11_ESM.gz › disvis_haddock_files/IAA07/cluster9_1.pdb]

REMARK FILENAME="complex_20w.pdb0"
REMARK ===============================================================
REMARK HADDOCK run for complex
REMARK initial structure: complex_20.pdb
REMARK final NOE weights: unambig 50 amb: 50
REMARK ===============================================================
REMARK            total,bonds,angles,improper,dihe,vdw,elec,air,cdih,coup,rdcs,vean,dani,xpcs,rg
REMARK energies: -73.0625, 0, 0, 0, 0, -61.7195, -395.074, 383.731, 0, 0, 0, 0, 0, 0, 0
REMARK ===============================================================
REMARK            bonds,angles,impropers,dihe,air,cdih,coup,rdcs,vean,dani,xpcs
REMARK rms-dev.: 0,0,0,0,0.840241,0,0, 0, 0, 0, 0
REMARK ===============================================================
REMARK               air,cdih,coup,rdcs,vean,dani,xpcs
REMARK               >0.3,>5,>1,>0,>5,>0.2,>0.2
REMARK violations.: 11, 0, 0, 0, 0, 0, 0
REMARK ===============================================================
REMARK                        CVpartition#,violations,rms
REMARK AIRs cross-validation: 1, 24, 2.02126
REMARK ===============================================================
REMARK NCS energy: 0
REMARK ===============================================================
REMARK Symmetry energy: 0
REMARK ===============================================================
REMARK Desolvation energy: 25.0866
REMARK Internal energy free molecules: -17527.2
REMARK Internal energy complex: -33682.5
REMARK Binding energy: -16586.9
REMARK ===============================================================
REMARK buried surface area: 2300.07
REMARK ===============================================================
REMARK water - chain1: 0 0 0
REMARK water - chain2: 0 0 0
REMARK water - chain3: 0 0 0
REMARK water - chain4: 0 0 0
REMARK water - chain5: 0 0 0
REMARK water - chain6: 0 0 0
REMARK ===============================================================
REMARK water - water: 0 0 0
REMARK ===============================================================
REMARK DATE:10-Dec-2019  16:02:23       created by user: enmr049
REMARK VERSION:1.3U
ATOM      1  N   PHE A   9     -40.953   3.555  -5.126  1.00 10.00      A   
ATOM      2  HN  PHE A   9     -41.049   3.352  -6.084  1.00 10.00      A   
ATOM      3  CA  PHE A   9     -40.029   4.607  -4.723  1.00 10.00      A   
ATOM      4  CB  PHE A   9     -39.059   4.100  -3.657  1.00 10.00      A   
ATOM      5  CG  PHE A   9     -39.730   3.767  -2.361  1.00 10.00      A   
ATOM      6  CD1 PHE A   9     -39.931   2.450  -1.986  1.00 10.00      A   
ATOM      7  CD2 PHE A   9     -40.168   4.776  -1.519  1.00 10.00      A   
ATOM      8  CE1 PHE A   9     -40.556   2.146  -0.794  1.00 10.00      A   
ATOM      9  CE2 PHE A   9     -40.793   4.481  -0.326  1.00 10.00      A   
ATOM     10  CZ  PHE A   9     -40.988   3.164   0.034  1.00 10.00      A   
ATOM     11  C   PHE A   9     -39.264   5.160  -5.921  1.00 10.00      A   
ATOM     12  O   PHE A   9     -38.600   4.416  -6.643  1.00 10.00      A   
ATOM     13  N   PRO A  10     -39.364   6.474  -6.149  1.00 10.00      A   
ATOM     14  CA  PRO A  10     -38.677   7.141  -7.260  1.00 10.00      A   
ATOM     15  CB  PRO A  10     -39.130   8.601  -7.145  1.00 10.00      A   
ATOM     16  CG  PRO A  10     -40.360   8.555  -6.307  1.00 10.00      A   
ATOM     17  CD  PRO A  10     -40.166   7.413  -5.357  1.00 10.00      A   
ATOM     18  C   PRO A  10     -37.156   7.047  -7.144  1.00 10.00      A   
ATOM     19  O   PRO A  10     -36.594   7.118  -6.045  1.00 10.00      A   
ATOM     20  N   GLU A  11     -36.503   6.901  -8.292  1.00 10.00      A   
ATOM     21  HN  GLU A  11     -37.024   6.861  -9.132  1.00 10.00      A   
ATOM     22  CA  GLU A  11     -35.049   6.784  -8.365  1.00 10.00      A   
ATOM     23  CB  GLU A  11     -34.580   6.565  -9.810  1.00 10.00      A   
ATOM     24  CG  GLU A  11     -35.413   7.277 -10.868  1.00 10.00      A   
ATOM     25  CD  GLU A  11     -36.635   6.480 -11.278  1.00 10.00      A   
ATOM     26  OE1 GLU A  11     -36.526   5.653 -12.201  1.00 10.00      A   
ATOM     27  OE2 GLU A  11     -37.709   6.675 -10.670  1.00 10.00      A   
ATOM     28  C   GLU A  11     -34.340   7.983  -7.746  1.00 10.00      A   
ATOM     29  O   GLU A  11     -33.233   7.854  -7.227  1.00 10.00      A   
ATOM     30  N   GLU A  12     -34.989   9.142  -7.793  1.00 10.00      A   
ATOM     31  HN  GLU A  12     -35.867   9.177  -8.225  1.00 10.00      A   
ATOM     32  CA  GLU A  12     -34.429  10.364  -7.230  1.00 10.00      A   
ATOM     33  CB  GLU A  12     -35.368  11.549  -7.475  1.00 10.00      A   
ATOM     34  CG  GLU A  12     -36.805  11.309  -7.039  1.00 10.00      A   
ATOM     35  CD  GLU A  12     -37.766  12.350  -7.570  1.00 10.00      A   
ATOM     36  OE1 GLU A  12     -38.041  12.344  -8.787  1.00 10.00      A   
ATOM     37  OE2 GLU A  12     -38.275  13.158  -6.767  1.00 10.00      A   
ATOM     38  C   GLU A  12     -34.147  10.204  -5.737  1.00 10.00      A   
ATOM     39  O   GLU A  12     -33.164  10.732  -5.221  1.00 10.00      A   
ATOM     40  N   VAL A  13     -35.002   9.455  -5.052  1.00 10.00      A   
ATOM     41  HN  VAL A  13     -35.765   9.049  -5.516  1.00 10.00      A   
ATOM     42  CA  VAL A  13     -34.835   9.227  -3.621  1.00 10.00      A   
ATOM     43  CB  VAL A  13     -36.167   8.869  -2.929  1.00 10.00      A   
ATOM     44  CG1 VAL A  13     -36.052   9.056  -1.421  1.00 10.00      A   
ATOM     45  CG2 VAL A  13     -37.315   9.694  -3.488  1.00 10.00      A   
ATOM     46  C   VAL A  13     -33.832   8.097  -3.382  1.00 10.00      A   
ATOM     47  O   VAL A  13     -32.943   8.211  -2.538  1.00 10.00      A   
ATOM     48  N   LEU A  14     -33.966   7.022  -4.160  1.00 10.00      A   
ATOM     49  HN  LEU A  14     -34.676   7.014  -4.838  1.00 10.00      A   
ATOM     50  CA  LEU A  14     -33.091   5.853  -4.037  1.00 10.00      A   
ATOM     51  CB  LEU A  14     -33.525   4.743  -4.995  1.00 10.00      A   
ATOM     52  CG  LEU A  14     -34.904   4.137  -4.728  1.00 10.00      A   
ATOM     53  CD1 LEU A  14     -35.274   3.149  -5.823  1.00 10.00      A   
ATOM     54  CD2 LEU A  14     -34.938   3.461  -3.366  1.00 10.00      A   
ATOM     55  C   LEU A  14     -31.621   6.202  -4.242  1.00 10.00      A   
ATOM     56  O   LEU A  14     -30.752   5.680  -3.542  1.00 10.00      A   
ATOM     57  N   GLU A  15     -31.345   7.086  -5.198  1.00 10.00      A   
ATOM     58  HN  GLU A  15     -32.082   7.468  -5.724  1.00 10.00      A   
ATOM     59  CA  GLU A  15     -29.973   7.498  -5.484  1.00 10.00      A   
ATOM     60  CB  GLU A  15     -29.924   8.482  -6.659  1.00 10.00      A   
ATOM     61  CG  GLU A  15     -28.510   8.830  -7.098  1.00 10.00      A   
ATOM     62  CD  GLU A  15     -28.422  10.128  -7.868  1.00 10.00      A   
ATOM     63  OE1 GLU A  15     -29.011  11.137  -7.419  1.00 10.00      A   
ATOM     64  OE2 GLU A  15     -27.738  10.151  -8.912  1.00 10.00      A   
ATOM     65  C   GLU A  15     -29.322   8.117  -4.251  1.00 10.00      A   
ATOM     66  O   GLU A  15     -28.148   7.862  -3.958  1.00 10.00      A   
ATOM     67  N   HIS A  16     -30.099   8.907  -3.515  1.00 10.00      A   
ATOM     68  HN  HIS A  16     -31.031   9.048  -3.783  1.00 10.00      A   
ATOM     69  CA  HIS A  16     -29.602   9.557  -2.312  1.00 10.00      A   
ATOM     70  CB  HIS A  16     -30.594  10.608  -1.801  1.00 10.00      A   
ATOM     71  CG  HIS A  16     -29.980  11.617  -0.875  1.00 10.00      A   
ATOM     72  ND1 HIS A  16     -28.977  12.460  -1.295  1.00 10.00      A   
ATOM     73  CD2 HIS A  16     -30.257  11.868   0.428  1.00 10.00      A   
ATOM     74  CE1 HIS A  16     -28.668  13.203  -0.247  1.00 10.00      A   
ATOM     75  NE2 HIS A  16     -29.413  12.879   0.816  1.00 10.00      A   
ATOM     76  HE2 HIS A  16     -29.364  13.288   1.717  1.00 10.00      A   
ATOM     77  C   HIS A  16     -29.318   8.521  -1.234  1.00 10.00      A   
ATOM     78  O   HIS A  16     -28.333   8.623  -0.510  1.00 10.00      A   
ATOM     79  N   VAL A  17     -30.176   7.509  -1.153  1.00 10.00      A   
ATOM     80  HN  VAL A  17     -30.943   7.486  -1.762  1.00 10.00      A   
ATOM     81  CA  VAL A  17     -30.017   6.440  -0.171  1.00 10.00      A   
ATOM     82  CB  VAL A  17     -31.200   5.439  -0.215  1.00 10.00      A   
ATOM     83  CG1 VAL A  17     -31.064   4.378   0.867  1.00 10.00      A   
ATOM     84  CG2 VAL A  17     -32.536   6.157  -0.088  1.00 10.00      A   
ATOM     85  C   VAL A  17     -28.711   5.681  -0.414  1.00 10.00      A   
ATOM     86  O   VAL A  17     -27.950   5.414   0.515  1.00 10.00      A   
ATOM     87  N   PHE A  18     -28.442   5.377  -1.678  1.00 10.00      A   
ATOM     88  HN  PHE A  18     -29.070   5.657  -2.378  1.00 10.00      A   
ATOM     89  CA  PHE A  18     -27.243   4.634  -2.055  1.00 10.00      A   
ATOM     90  CB  PHE A  18     -27.307   4.211  -3.524  1.00 10.00      A   
ATOM     91  CG  PHE A  18     -28.422   3.251  -3.844  1.00 10.00      A   
ATOM     92  CD1 PHE A  18     -29.143   3.377  -5.019  1.00 10.00      A   
ATOM     93  CD2 PHE A  18     -28.746   2.224  -2.973  1.00 10.00      A   
ATOM     94  CE1 PHE A  18     -30.168   2.501  -5.321  1.00 10.00      A   
ATOM     95  CE2 PHE A  18     -29.771   1.343  -3.269  1.00 10.00      A   
ATOM     96  CZ  PHE A  18     -30.482   1.482  -4.445  1.00 10.00      A   
ATOM     97  C   PHE A  18     -25.955   5.415  -1.785  1.00 10.00      A   
ATOM     98  O   PHE A  18     -24.882   4.827  -1.653  1.00 10.00      A   
ATOM     99  N   SER A  19     -26.055   6.734  -1.701  1.00 10.00      A   
ATOM    100  HN  SER A  19     -26.932   7.155  -1.808  1.00 10.00      A   
ATOM    101  CA  SER A  19     -24.877   7.567  -1.456  1.00 10.00      A   
ATOM    102  CB  SER A  19     -25.138   9.038  -1.802  1.00 10.00      A   
ATOM    103  OG  SER A  19     -25.987   9.661  -0.848  1.00 10.00      A   
ATOM    104  HG  SER A  19     -26.854   9.223  -0.840  1.00 10.00      A   
ATOM    105  C   SER A  19     -24.360   7.420  -0.025  1.00 10.00      A   
ATOM    106  O   SER A  19     -23.249   7.850   0.292  1.00 10.00      A   
ATOM    107  N   PHE A  20     -25.161   6.797   0.832  1.00 10.00      A   
ATOM    108  HN  PHE A  20     -26.029   6.465   0.523  1.00 10.00      A   
ATOM    109  CA  PHE A  20     -24.778   6.595   2.221  1.00 10.00      A   
ATOM    110  CB  PHE A  20     -26.013   6.584   3.130  1.00 10.00      A   
ATOM    111  CG  PHE A  20     -26.706   7.917   3.220  1.00 10.00      A   
ATOM    112  CD1 PHE A  20     -27.991   8.080   2.732  1.00 10.00      A   
ATOM    113  CD2 PHE A  20     -26.066   9.007   3.785  1.00 10.00      A   
ATOM    114  CE1 PHE A  20     -28.619   9.307   2.811  1.00 10.00      A   
ATOM    115  CE2 PHE A  20     -26.689  10.235   3.868  1.00 10.00      A   
ATOM    116  CZ  PHE A  20     -27.968  10.383   3.380  1.00 10.00      A   
ATOM    117  C   PHE A  20     -23.966   5.315   2.397  1.00 10.00      A   
ATOM    118  O   PHE A  20     -23.391   5.079   3.459  1.00 10.00      A   
ATOM    119  N   ILE A  21     -23.921   4.495   1.353  1.00 10.00      A   
ATOM    120  HN  ILE A  21     -24.397   4.739   0.532  1.00 10.00      A   
ATOM    121  CA  ILE A  21     -23.174   3.247   1.394  1.00 10.00      A   
ATOM    122  CB  ILE A  21     -24.071   2.012   1.169  1.00 10.00      A   
ATOM    123  CG1 ILE A  21     -25.370   2.110   1.968  1.00 10.00      A   
ATOM    124  CG2 ILE A  21     -23.320   0.743   1.532  1.00 10.00      A   
ATOM    125  CD1 ILE A  21     -26.555   2.536   1.130  1.00 10.00      A   
ATOM    126  C   ILE A  21     -22.078   3.254   0.337  1.00 10.00      A   
ATOM    127  O   ILE A  21     -22.357   3.191  -0.859  1.00 10.00      A   
ATOM    128  N   GLN A  22     -20.836   3.327   0.786  1.00 10.00      A   
ATOM    129  HN  GLN A  22     -20.681   3.369   1.756  1.00 10.00      A   
ATOM    130  CA  GLN A  22     -19.693   3.345  -0.116  1.00 10.00      A   
ATOM    131  CB  GLN A  22     -18.780   4.525   0.216  1.00 10.00      A   
ATOM    132  CG  GLN A  22     -19.285   5.861  -0.305  1.00 10.00      A   
ATOM    133  CD  GLN A  22     -18.860   6.118  -1.739  1.00 10.00      A   
ATOM    134  OE1 GLN A  22     -19.569   5.780  -2.687  1.00 10.00      A   
ATOM    135  NE2 GLN A  22     -17.691   6.714  -1.902  1.00 10.00      A   
ATOM    136 HE21 GLN A  22     -17.180   6.949  -1.098  1.00 10.00      A   
ATOM    137 HE22 GLN A  22     -17.382   6.893  -2.816  1.00 10.00      A   
ATOM    138  C   GLN A  22     -18.917   2.034  -0.038  1.00 10.00      A   
ATOM    139  O   GLN A  22     -17.858   1.886  -0.648  1.00 10.00      A   
ATOM    140  N   LEU A  23     -19.451   1.086   0.720  1.00 10.00      A   
ATOM    141  HN  LEU A  23     -20.298   1.265   1.176  1.00 10.00      A   
ATOM    142  CA  LEU A  23     -18.816  -0.213   0.882  1.00 10.00      A   
ATOM    143  CB  LEU A  23     -19.403  -0.948   2.090  1.00 10.00      A   
ATOM    144  CG  LEU A  23     -18.426  -1.791   2.918  1.00 10.00      A   
ATOM    145  CD1 LEU A  23     -18.995  -2.071   4.300  1.00 10.00      A   
ATOM    146  CD2 LEU A  23     -18.092  -3.092   2.206  1.00 10.00      A   
ATOM    147  C   LEU A  23     -18.983  -1.037  -0.390  1.00 10.00      A   
ATOM    148  O   LEU A  23     -20.100  -1.279  -0.844  1.00 10.00      A   
ATOM    149  N   ASP A  24     -17.859  -1.448  -0.961  1.00 10.00      A   
ATOM    150  HN  ASP A  24     -17.005  -1.210  -0.538  1.00 10.00      A   
ATOM    151  CA  ASP A  24     -17.835  -2.228  -2.201  1.00 10.00      A   
ATOM    152  CB  ASP A  24     -16.391  -2.592  -2.565  1.00 10.00      A   
ATOM    153  CG  ASP A  24     -15.517  -1.373  -2.783  1.00 10.00      A   
ATOM    154  OD1 ASP A  24     -15.293  -0.998  -3.950  1.00 10.00      A   
ATOM    155  OD2 ASP A  24     -15.059  -0.776  -1.784  1.00 10.00      A   
ATOM    156  C   ASP A  24     -18.689  -3.493  -2.118  1.00 10.00      A   
ATOM    157  O   ASP A  24     -19.577  -3.709  -2.946  1.00 10.00      A   
ATOM    158  N   LYS A  25     -18.420  -4.322  -1.113  1.00 10.00      A   
ATOM    159  HN  LYS A  25     -17.701  -4.095  -0.491  1.00 10.00      A   
ATOM    160  CA  LYS A  25     -19.159  -5.571  -0.920  1.00 10.00      A   
ATOM    161  CB  LYS A  25     -18.617  -6.330   0.297  1.00 10.00      A   
ATOM    162  CG  LYS A  25     -17.182  -6.812   0.152  1.00 10.00      A   
ATOM    163  CD  LYS A  25     -16.600  -7.215   1.499  1.00 10.00      A   
ATOM    164  CE  LYS A  25     -15.227  -7.858   1.359  1.00 10.00      A   
ATOM    165  NZ  LYS A  25     -15.314  -9.301   1.008  1.00 10.00      A   
ATOM    166  HZ1 LYS A  25     -14.449  -9.793   1.311  1.00 10.00      A   
ATOM    167  HZ2 LYS A  25     -15.420  -9.418  -0.025  1.00 10.00      A   
ATOM    168  HZ3 LYS A  25     -16.132  -9.740   1.480  1.00 10.00      A   
ATOM    169  C   LYS A  25     -20.657  -5.314  -0.749  1.00 10.00      A   
ATOM    170  O   LYS A  25     -21.491  -6.023  -1.319  1.00 10.00      A   
ATOM    171  N   ASP A  26     -20.988  -4.286   0.025  1.00 10.00      A   
ATOM    172  HN  ASP A  26     -20.278  -3.746   0.424  1.00 10.00      A   
ATOM    173  CA  ASP A  26     -22.377  -3.930   0.290  1.00 10.00      A   
ATOM    174  CB  ASP A  26     -22.449  -2.853   1.377  1.00 10.00      A   
ATOM    175  CG  ASP A  26     -22.987  -3.377   2.694  1.00 10.00      A   
ATOM    176  OD1 ASP A  26     -24.201  -3.237   2.937  1.00 10.00      A   
ATOM    177  OD2 ASP A  26     -22.201  -3.934   3.488  1.00 10.00      A   
ATOM    178  C   ASP A  26     -23.073  -3.441  -0.976  1.00 10.00      A   
ATOM    179  O   ASP A  26     -24.247  -3.721  -1.200  1.00 10.00      A   
ATOM    180  N   ARG A  27     -22.340  -2.708  -1.800  1.00 10.00      A   
ATOM    181  HN  ARG A  27     -21.408  -2.508  -1.561  1.00 10.00      A   
ATOM    182  CA  ARG A  27     -22.883  -2.181  -3.047  1.00 10.00      A   
ATOM    183  CB  ARG A  27     -21.933  -1.147  -3.659  1.00 10.00      A   
ATOM    184  CG  ARG A  27     -22.115   0.265  -3.128  1.00 10.00      A   
ATOM    185  CD  ARG A  27     -23.470   0.831  -3.519  1.00 10.00      A   
ATOM    186  NE  ARG A  27     -23.514   2.288  -3.394  1.00 10.00      A   
ATOM    187  HE  ARG A  27     -23.416   2.666  -2.490  1.00 10.00      A   
ATOM    188  CZ  ARG A  27     -23.664   3.117  -4.425  1.00 10.00      A   
ATOM    189  NH1 ARG A  27     -23.780   2.643  -5.662  1.00 10.00      A   
ATOM    190 HH11 ARG A  27     -23.749   1.607  -5.840  1.00 10.00      A   
ATOM    191 HH12 ARG A  27     -23.901   3.294  -6.468  1.00 10.00      A   
ATOM    192  NH2 ARG A  27     -23.693   4.427  -4.217  1.00 10.00      A   
ATOM    193 HH21 ARG A  27     -23.602   4.805  -3.249  1.00 10.00      A   
ATOM    194 HH22 ARG A  27     -23.809   5.086  -5.021  1.00 10.00      A   
ATOM    195  C   ARG A  27     -23.152  -3.297  -4.049  1.00 10.00      A   
ATOM    196  O   ARG A  27     -24.182  -3.297  -4.724  1.00 10.00      A   
ATOM    197  N   ASN A  28     -22.221  -4.246  -4.136  1.00 10.00      A   
ATOM    198  HN  ASN A  28     -21.420  -4.180  -3.571  1.00 10.00      A   
ATOM    199  CA  ASN A  28     -22.349  -5.374  -5.059  1.00 10.00      A   
ATOM    200  CB  ASN A  28     -21.141  -6.314  -4.945  1.00 10.00      A   
ATOM    201  CG  ASN A  28     -19.836  -5.696  -5.415  1.00 10.00      A   
ATOM    202  OD1 ASN A  28     -19.826  -4.748  -6.201  1.00 10.00      A   
ATOM    203  ND2 ASN A  28     -18.727  -6.246  -4.953  1.00 10.00      A   
ATOM    204 HD21 ASN A  28     -18.807  -7.009  -4.345  1.00 10.00      A   
ATOM    205 HD22 ASN A  28     -17.864  -5.861  -5.231  1.00 10.00      A   
ATOM    206  C   ASN A  28     -23.629  -6.168  -4.806  1.00 10.00      A   
ATOM    207  O   ASN A  28     -24.380  -6.481  -5.731  1.00 10.00      A   
ATOM    208  N   SER A  29     -23.880  -6.473  -3.545  1.00 10.00      A   
ATOM    209  HN  SER A  29     -23.262  -6.170  -2.851  1.00 10.00      A   
ATOM    210  CA  SER A  29     -25.048  -7.248  -3.158  1.00 10.00      A   
ATOM    211  CB  SER A  29     -24.958  -7.630  -1.679  1.00 10.00      A   
ATOM    212  OG  SER A  29     -23.633  -8.020  -1.333  1.00 10.00      A   
ATOM    213  HG  SER A  29     -23.096  -7.234  -1.174  1.00 10.00      A   
ATOM    214  C   SER A  29     -26.363  -6.525  -3.475  1.00 10.00      A   
ATOM    215  O   SER A  29     -27.380  -7.167  -3.745  1.00 10.00      A   
ATOM    216  N   VAL A  30     -26.335  -5.193  -3.474  1.00 10.00      A   
ATOM    217  HN  VAL A  30     -25.496  -4.731  -3.269  1.00 10.00      A   
ATOM    218  CA  VAL A  30     -27.527  -4.404  -3.763  1.00 10.00      A   
ATOM    219  CB  VAL A  30     -27.339  -2.920  -3.382  1.00 10.00      A   
ATOM    220  CG1 VAL A  30     -28.446  -2.058  -3.973  1.00 10.00      A   
ATOM    221  CG2 VAL A  30     -27.316  -2.773  -1.871  1.00 10.00      A   
ATOM    222  C   VAL A  30     -27.949  -4.533  -5.228  1.00 10.00      A   
ATOM    223  O   VAL A  30     -29.138  -4.619  -5.539  1.00 10.00      A   
ATOM    224  N   SER A  31     -26.975  -4.590  -6.128  1.00 10.00      A   
ATOM    225  HN  SER A  31     -26.038  -4.547  -5.832  1.00 10.00      A   
ATOM    226  CA  SER A  31     -27.265  -4.711  -7.551  1.00 10.00      A   
ATOM    227  CB  SER A  31     -26.048  -4.288  -8.382  1.00 10.00      A   
ATOM    228  OG  SER A  31     -24.883  -4.187  -7.575  1.00 10.00      A   
ATOM    229  HG  SER A  31     -24.662  -3.250  -7.440  1.00 10.00      A   
ATOM    230  C   SER A  31     -27.719  -6.127  -7.927  1.00 10.00      A   
ATOM    231  O   SER A  31     -27.888  -6.442  -9.104  1.00 10.00      A   
ATOM    232  N   LEU A  32     -27.926  -6.974  -6.925  1.00 10.00      A   
ATOM    233  HN  LEU A  32     -27.771  -6.674  -6.006  1.00 10.00      A   
ATOM    234  CA  LEU A  32     -28.353  -8.347  -7.156  1.00 10.00      A   
ATOM    235  CB  LEU A  32     -27.408  -9.314  -6.436  1.00 10.00      A   
ATOM    236  CG  LEU A  32     -25.940  -9.280  -6.862  1.00 10.00      A   
ATOM    237  CD1 LEU A  32     -25.091 -10.105  -5.909  1.00 10.00      A   
ATOM    238  CD2 LEU A  32     -25.786  -9.786  -8.285  1.00 10.00      A   
ATOM    239  C   LEU A  32     -29.787  -8.585  -6.686  1.00 10.00      A   
ATOM    240  O   LEU A  32     -30.282  -9.713  -6.724  1.00 10.00      A   
ATOM    241  N   VAL A  33     -30.461  -7.530  -6.244  1.00 10.00      A   
ATOM    242  HN  VAL A  33     -30.032  -6.647  -6.242  1.00 10.00      A   
ATOM    243  CA  VAL A  33     -31.833  -7.670  -5.761  1.00 10.00      A   
ATOM    244  CB  VAL A  33     -32.195  -6.661  -4.646  1.00 10.00      A   
ATOM    245  CG1 VAL A  33     -31.241  -6.797  -3.474  1.00 10.00      A   
ATOM    246  CG2 VAL A  33     -32.212  -5.230  -5.162  1.00 10.00      A   
ATOM    247  C   VAL A  33     -32.861  -7.621  -6.894  1.00 10.00      A   
ATOM    248  O   VAL A  33     -33.815  -8.405  -6.906  1.00 10.00      A   
ATOM    249  N   CYS A  34     -32.657  -6.710  -7.841  1.00 10.00      A   
ATOM    250  HN  CYS A  34     -31.874  -6.126  -7.778  1.00 10.00      A   
ATOM    251  CA  CYS A  34     -33.554  -6.546  -8.976  1.00 10.00      A   
ATOM    252  CB  CYS A  34     -34.875  -5.913  -8.523  1.00 10.00      A   
ATOM    253  SG  CYS A  34     -34.683  -4.348  -7.638  1.00 10.00      A   
ATOM    254  HG  CYS A  34     -35.487  -4.370  -6.582  1.00 10.00      A   
ATOM    255  C   CYS A  34     -32.879  -5.673 -10.028  1.00 10.00      A   
ATOM    256  O   CYS A  34     -31.885  -4.999  -9.734  1.00 10.00      A   
ATOM    257  N   LYS A  35     -33.412  -5.678 -11.243  1.00 10.00      A   
ATOM    258  HN  LYS A  35     -34.220  -6.231 -11.417  1.00 10.00      A   
ATOM    259  CA  LYS A  35     -32.837  -4.890 -12.325  1.00 10.00      A   
ATOM    260  CB  LYS A  35     -33.413  -5.304 -13.681  1.00 10.00      A   
ATOM    261  CG  LYS A  35     -32.422  -5.204 -14.831  1.00 10.00      A   
ATOM    262  CD  LYS A  35     -33.002  -5.784 -16.111  1.00 10.00      A   
ATOM    263  CE  LYS A  35     -31.988  -5.790 -17.244  1.00 10.00      A   
ATOM    264  NZ  LYS A  35     -31.031  -6.926 -17.146  1.00 10.00      A   
ATOM    265  HZ1 LYS A  35     -30.422  -6.814 -16.312  1.00 10.00      A   
ATOM    266  HZ2 LYS A  35     -30.428  -6.958 -17.991  1.00 10.00      A   
ATOM    267  HZ3 LYS A  35     -31.547  -7.834 -17.067  1.00 10.00      A   
ATOM    268  C   LYS A  35     -33.020  -3.395 -12.091  1.00 10.00      A   
ATOM    269  O   LYS A  35     -32.158  -2.601 -12.453  1.00 10.00      A   
ATOM    270  N   SER A  36     -34.129  -3.024 -11.461  1.00 10.00      A   
ATOM    271  HN  SER A  36     -34.765  -3.711 -11.168  1.00 10.00      A   
ATOM    272  CA  SER A  36     -34.419  -1.620 -11.184  1.00 10.00      A   
ATOM    273  CB  SER A  36     -35.813  -1.464 -10.571  1.00 10.00      A   
ATOM    274  OG  SER A  36     -36.820  -1.920 -11.464  1.00 10.00      A   
ATOM    275  HG  SER A  36     -36.707  -2.870 -11.618  1.00 10.00      A   
ATOM    276  C   SER A  36     -33.357  -1.001 -10.272  1.00 10.00      A   
ATOM    277  O   SER A  36     -32.801   0.057 -10.574  1.00 10.00      A   
ATOM    278  N   TRP A  37     -33.064  -1.674  -9.166  1.00 10.00      A   
ATOM    279  HN  TRP A  37     -33.525  -2.520  -8.981  1.00 10.00      A   
ATOM    280  CA  TRP A  37     -32.069  -1.181  -8.219  1.00 10.00      A   
ATOM    281  CB  TRP A  37     -32.149  -1.937  -6.889  1.00 10.00      A   
ATOM    282  CG  TRP A  37     -33.282  -1.493  -6.009  1.00 10.00      A   
ATOM    283  CD1 TRP A  37     -34.543  -1.162  -6.408  1.00 10.00      A   
ATOM    284  CD2 TRP A  37     -33.263  -1.340  -4.583  1.00 10.00      A   
ATOM    285  NE1 TRP A  37     -35.307  -0.807  -5.327  1.00 10.00      A   
ATOM    286  HE1 TRP A  37     -36.250  -0.526  -5.365  1.00 10.00      A   
ATOM    287  CE2 TRP A  37     -34.545  -0.908  -4.192  1.00 10.00      A   
ATOM    288  CE3 TRP A  37     -32.287  -1.526  -3.598  1.00 10.00      A   
ATOM    289  CZ2 TRP A  37     -34.875  -0.657  -2.862  1.00 10.00      A   
ATOM    290  CZ3 TRP A  37     -32.617  -1.278  -2.278  1.00 10.00      A   
ATOM    291  CH2 TRP A  37     -33.900  -0.848  -1.922  1.00 10.00      A   
ATOM    292  C   TRP A  37     -30.668  -1.273  -8.806  1.00 10.00      A   
ATOM    293  O   TRP A  37     -29.822  -0.415  -8.555  1.00 10.00      A   
ATOM    294  N   TYR A  38     -30.440  -2.313  -9.601  1.00 10.00      A   
ATOM    295  HN  TYR A  38     -31.161  -2.960  -9.757  1.00 10.00      A   
ATOM    296  CA  TYR A  38     -29.150  -2.526 -10.242  1.00 10.00      A   
ATOM    297  CB  TYR A  38     -29.149  -3.866 -10.992  1.00 10.00      A   
ATOM    298  CG  TYR A  38     -28.227  -3.932 -12.189  1.00 10.00      A   
ATOM    299  CD1 TYR A  38     -28.743  -3.983 -13.477  1.00 10.00      A   
ATOM    300  CD2 TYR A  38     -26.844  -3.946 -12.037  1.00 10.00      A   
ATOM    301  CE1 TYR A  38     -27.914  -4.048 -14.578  1.00 10.00      A   
ATOM    302  CE2 TYR A  38     -26.006  -4.008 -13.135  1.00 10.00      A   
ATOM    303  CZ  TYR A  38     -26.547  -4.059 -14.403  1.00 10.00      A   
ATOM    304  OH  TYR A  38     -25.720  -4.120 -15.501  1.00 10.00      A   
ATOM    305  HH  TYR A  38     -26.097  -3.585 -16.212  1.00 10.00      A   
ATOM    306  C   TYR A  38     -28.816  -1.367 -11.176  1.00 10.00      A   
ATOM    307  O   TYR A  38     -27.690  -0.861 -11.173  1.00 10.00      A   
ATOM    308  N   GLU A  39     -29.804  -0.941 -11.956  1.00 10.00      A   
ATOM    309  HN  GLU A  39     -30.680  -1.390 -11.906  1.00 10.00      A   
ATOM    310  CA  GLU A  39     -29.622   0.161 -12.893  1.00 10.00      A   
ATOM    311  CB  GLU A  39     -30.864   0.357 -13.760  1.00 10.00      A   
ATOM    312  CG  GLU A  39     -30.859  -0.465 -15.035  1.00 10.00      A   
ATOM    313  CD  GLU A  39     -29.735  -0.076 -15.974  1.00 10.00      A   
ATOM    314  OE1 GLU A  39     -28.686  -0.750 -15.961  1.00 10.00      A   
ATOM    315  OE2 GLU A  39     -29.894   0.908 -16.729  1.00 10.00      A   
ATOM    316  C   GLU A  39     -29.270   1.458 -12.174  1.00 10.00      A   
ATOM    317  O   GLU A  39     -28.429   2.225 -12.636  1.00 10.00      A   
ATOM    318  N   ILE A  40     -29.912   1.697 -11.039  1.00 10.00      A   
ATOM    319  HN  ILE A  40     -30.582   1.055 -10.719  1.00 10.00      A   
ATOM    320  CA  ILE A  40     -29.650   2.900 -10.264  1.00 10.00      A   
ATOM    321  CB  ILE A  40     -30.764   3.167  -9.228  1.00 10.00      A   
ATOM    322  CG1 ILE A  40     -32.130   3.184  -9.920  1.00 10.00      A   
ATOM    323  CG2 ILE A  40     -30.522   4.493  -8.519  1.00 10.00      A   
ATOM    324  CD1 ILE A  40     -33.300   3.084  -8.966  1.00 10.00      A   
ATOM    325  C   ILE A  40     -28.301   2.798  -9.554  1.00 10.00      A   
ATOM    326  O   ILE A  40     -27.538   3.762  -9.500  1.00 10.00      A   
ATOM    327  N   GLU A  41     -28.007   1.614  -9.034  1.00 10.00      A   
ATOM    328  HN  GLU A  41     -28.656   0.881  -9.125  1.00 10.00      A   
ATOM    329  CA  GLU A  41     -26.759   1.362  -8.320  1.00 10.00      A   
ATOM    330  CB  GLU A  41     -26.732  -0.083  -7.811  1.00 10.00      A   
ATOM    331  CG  GLU A  41     -25.797  -0.331  -6.636  1.00 10.00      A   
ATOM    332  CD  GLU A  41     -24.369  -0.601  -7.061  1.00 10.00      A   
ATOM    333  OE1 GLU A  41     -24.124  -1.625  -7.734  1.00 10.00      A   
ATOM    334  OE2 GLU A  41     -23.483   0.208  -6.723  1.00 10.00      A   
ATOM    335  C   GLU A  41     -25.538   1.640  -9.195  1.00 10.00      A   
ATOM    336  O   GLU A  41     -24.598   2.314  -8.769  1.00 10.00      A   
ATOM    337  N   ARG A  42     -25.574   1.159 -10.432  1.00 10.00      A   
ATOM    338  HN  ARG A  42     -26.376   0.677 -10.734  1.00 10.00      A   
ATOM    339  CA  ARG A  42     -24.456   1.339 -11.356  1.00 10.00      A   
ATOM    340  CB  ARG A  42     -24.587   0.413 -12.567  1.00 10.00      A   
ATOM    341  CG  ARG A  42     -25.888   0.575 -13.332  1.00 10.00      A   
ATOM    342  CD  ARG A  42     -25.871  -0.200 -14.639  1.00 10.00      A   
ATOM    343  NE  ARG A  42     -25.036   0.452 -15.651  1.00 10.00      A   
ATOM    344  HE  ARG A  42     -24.096   0.642 -15.405  1.00 10.00      A   
ATOM    345  CZ  ARG A  42     -25.474   0.803 -16.862  1.00 10.00      A   
ATOM    346  NH1 ARG A  42     -26.730   0.570 -17.211  1.00 10.00      A   
ATOM    347 HH11 ARG A  42     -27.393   0.102 -16.535  1.00 10.00      A   
ATOM    348 HH12 ARG A  42     -27.076   0.841 -18.157  1.00 10.00      A   
ATOM    349  NH2 ARG A  42     -24.649   1.389 -17.724  1.00 10.00      A   
ATOM    350 HH21 ARG A  42     -23.659   1.573 -17.458  1.00 10.00      A   
ATOM    351 HH22 ARG A  42     -24.988   1.667 -18.674  1.00 10.00      A   
ATOM    352  C   ARG A  42     -24.300   2.789 -11.808  1.00 10.00      A   
ATOM    353  O   ARG A  42     -23.285   3.150 -12.398  1.00 10.00      A   
ATOM    354  N   TRP A  43     -25.305   3.615 -11.540  1.00 10.00      A   
ATOM    355  HN  TRP A  43     -26.098   3.271 -11.077  1.00 10.00      A   
ATOM    356  CA  TRP A  43     -25.263   5.018 -11.925  1.00 10.00      A   
ATOM    357  CB  TRP A  43     -26.549   5.424 -12.657  1.00 10.00      A   
ATOM    358  CG  TRP A  43     -26.568   5.075 -14.115  1.00 10.00      A   
ATOM    359  CD1 TRP A  43     -26.783   3.844 -14.662  1.00 10.00      A   
ATOM    360  CD2 TRP A  43     -26.372   5.974 -15.213  1.00 10.00      A   
ATOM    361  NE1 TRP A  43     -26.734   3.921 -16.032  1.00 10.00      A   
ATOM    362  HE1 TRP A  43     -26.861   3.169 -16.648  1.00 10.00      A   
ATOM    363  CE2 TRP A  43     -26.482   5.217 -16.395  1.00 10.00      A   
ATOM    364  CE3 TRP A  43     -26.113   7.345 -15.311  1.00 10.00      A   
ATOM    365  CZ2 TRP A  43     -26.343   5.782 -17.659  1.00 10.00      A   
ATOM    366  CZ3 TRP A  43     -25.976   7.904 -16.565  1.00 10.00      A   
ATOM    367  CH2 TRP A  43     -26.091   7.125 -17.723  1.00 10.00      A   
ATOM    368  C   TRP A  43     -25.042   5.928 -10.720  1.00 10.00      A   
ATOM    369  O   TRP A  43     -25.081   7.154 -10.843  1.00 10.00      A   
ATOM    370  N   CYS A  44     -24.811   5.336  -9.555  1.00 10.00      A   
ATOM    371  HN  CYS A  44     -24.798   4.355  -9.501  1.00 10.00      A   
ATOM    372  CA  CYS A  44     -24.593   6.128  -8.354  1.00 10.00      A   
ATOM    373  CB  CYS A  44     -25.836   6.135  -7.464  1.00 10.00      A   
ATOM    374  SG  CYS A  44     -26.368   4.500  -6.915  1.00 10.00      A   
ATOM    375  HG  CYS A  44     -27.157   3.999  -7.859  1.00 10.00      A   
ATOM    376  C   CYS A  44     -23.363   5.678  -7.567  1.00 10.00      A   
ATOM    377  O   CYS A  44     -23.105   6.179  -6.471  1.00 10.00      A   
ATOM    378  N   ARG A  45     -22.615   4.718  -8.103  1.00 10.00      A   
ATOM    379  HN  ARG A  45     -22.875   4.324  -8.964  1.00 10.00      A   
ATOM    380  CA  ARG A  45     -21.403   4.253  -7.429  1.00 10.00      A   
ATOM    381  CB  ARG A  45     -21.012   2.844  -7.883  1.00 10.00      A   
ATOM    382  CG  ARG A  45     -20.232   2.070  -6.831  1.00 10.00      A   
ATOM    383  CD  ARG A  45     -19.779   0.712  -7.334  1.00 10.00      A   
ATOM    384  NE  ARG A  45     -20.842  -0.293  -7.279  1.00 10.00      A   
ATOM    385  HE  ARG A  45     -21.777   0.024  -7.371  1.00 10.00      A   
ATOM    386  CZ  ARG A  45     -20.622  -1.593  -7.091  1.00 10.00      A   
ATOM    387  NH1 ARG A  45     -19.387  -2.054  -6.926  1.00 10.00      A   
ATOM    388 HH11 ARG A  45     -19.225  -3.075  -6.778  1.00 10.00      A   
ATOM    389 HH12 ARG A  45     -18.575  -1.400  -6.937  1.00 10.00      A   
ATOM    390  NH2 ARG A  45     -21.642  -2.439  -7.079  1.00 10.00      A   
ATOM    391 HH21 ARG A  45     -22.624  -2.086  -7.217  1.00 10.00      A   
ATOM    392 HH22 ARG A  45     -21.473  -3.456  -6.941  1.00 10.00      A   
ATOM    393  C   ARG A  45     -20.280   5.247  -7.700  1.00 10.00      A   
ATOM    394  O   ARG A  45     -20.248   5.859  -8.768  1.00 10.00      A   
ATOM    395  N   ARG A  46     -19.369   5.420  -6.751  1.00 10.00      A   
ATOM    396  HN  ARG A  46     -19.423   4.891  -5.924  1.00 10.00      A   
ATOM    397  CA  ARG A  46     -18.291   6.389  -6.918  1.00 10.00      A   
ATOM    398  CB  ARG A  46     -18.398   7.493  -5.863  1.00 10.00      A   
ATOM    399  CG  ARG A  46     -19.718   8.246  -5.917  1.00 10.00      A   
ATOM    400  CD  ARG A  46     -19.836   9.270  -4.803  1.00 10.00      A   
ATOM    401  NE  ARG A  46     -21.163   9.886  -4.777  1.00 10.00      A   
ATOM    402  HE  ARG A  46     -21.707   9.821  -5.599  1.00 10.00      A   
ATOM    403  CZ  ARG A  46     -21.676  10.507  -3.713  1.00 10.00      A   
ATOM    404  NH1 ARG A  46     -20.976  10.591  -2.586  1.00 10.00      A   
ATOM    405 HH11 ARG A  46     -20.023  10.173  -2.526  1.00 10.00      A   
ATOM    406 HH12 ARG A  46     -21.379  11.075  -1.753  1.00 10.00      A   
ATOM    407  NH2 ARG A  46     -22.895  11.036  -3.779  1.00 10.00      A   
ATOM    408 HH21 ARG A  46     -23.452  10.964  -4.660  1.00 10.00      A   
ATOM    409 HH22 ARG A  46     -23.303  11.527  -2.953  1.00 10.00      A   
ATOM    410  C   ARG A  46     -16.897   5.768  -6.926  1.00 10.00      A   
ATOM    411  O   ARG A  46     -15.970   6.337  -7.504  1.00 10.00      A   
ATOM    412  N   LYS A  47     -16.740   4.610  -6.305  1.00 10.00      A   
ATOM    413  HN  LYS A  47     -17.508   4.182  -5.871  1.00 10.00      A   
ATOM    414  CA  LYS A  47     -15.439   3.961  -6.259  1.00 10.00      A   
ATOM    415  CB  LYS A  47     -14.900   3.907  -4.821  1.00 10.00      A   
ATOM    416  CG  LYS A  47     -15.588   2.889  -3.920  1.00 10.00      A   
ATOM    417  CD  LYS A  47     -15.137   3.022  -2.473  1.00 10.00      A   
ATOM    418  CE  LYS A  47     -13.672   2.645  -2.298  1.00 10.00      A   
ATOM    419  NZ  LYS A  47     -13.421   1.205  -2.587  1.00 10.00      A   
ATOM    420  HZ1 LYS A  47     -14.252   0.628  -2.322  1.00 10.00      A   
ATOM    421  HZ2 LYS A  47     -12.600   0.870  -2.047  1.00 10.00      A   
ATOM    422  HZ3 LYS A  47     -13.229   1.069  -3.600  1.00 10.00      A   
ATOM    423  C   LYS A  47     -15.475   2.561  -6.863  1.00 10.00      A   
ATOM    424  O   LYS A  47     -16.511   1.894  -6.857  1.00 10.00      A   
ATOM    425  N   VAL A  48     -14.349   2.154  -7.426  1.00 10.00      A   
ATOM    426  HN  VAL A  48     -13.589   2.779  -7.472  1.00 10.00      A   
ATOM    427  CA  VAL A  48     -14.198   0.822  -8.003  1.00 10.00      A   
ATOM    428  CB  VAL A  48     -14.126   0.822  -9.548  1.00 10.00      A   
ATOM    429  CG1 VAL A  48     -15.513   0.990 -10.149  1.00 10.00      A   
ATOM    430  CG2 VAL A  48     -13.181   1.897 -10.062  1.00 10.00      A   
ATOM    431  C   VAL A  48     -12.951   0.161  -7.425  1.00 10.00      A   
ATOM    432  O   VAL A  48     -11.893   0.792  -7.326  1.00 10.00      A   
ATOM    433  N   PHE A  49     -13.076  -1.092  -7.024  1.00 10.00      A   
ATOM    434  HN  PHE A  49     -13.936  -1.553  -7.137  1.00 10.00      A   
ATOM    435  CA  PHE A  49     -11.960  -1.807  -6.435  1.00 10.00      A   
ATOM    436  CB  PHE A  49     -12.158  -1.946  -4.923  1.00 10.00      A   
ATOM    437  CG  PHE A  49     -11.084  -2.736  -4.232  1.00 10.00      A   
ATOM    438  CD1 PHE A  49      -9.796  -2.244  -4.141  1.00 10.00      A   
ATOM    439  CD2 PHE A  49     -11.369  -3.970  -3.674  1.00 10.00      A   
ATOM    440  CE1 PHE A  49      -8.808  -2.970  -3.506  1.00 10.00      A   
ATOM    441  CE2 PHE A  49     -10.386  -4.702  -3.038  1.00 10.00      A   
ATOM    442  CZ  PHE A  49      -9.103  -4.201  -2.954  1.00 10.00      A   
ATOM    443  C   PHE A  49     -11.775  -3.169  -7.082  1.00 10.00      A   
ATOM    444  O   PHE A  49     -12.571  -4.085  -6.876  1.00 10.00      A   
ATOM    445  N   ILE A  50     -10.718  -3.295  -7.870  1.00 10.00      A   
ATOM    446  HN  ILE A  50     -10.114  -2.525  -7.986  1.00 10.00      A   
ATOM    447  CA  ILE A  50     -10.416  -4.544  -8.550  1.00 10.00      A   
ATOM    448  CB  ILE A  50     -10.370  -4.383 -10.087  1.00 10.00      A   
ATOM    449  CG1 ILE A  50     -11.460  -3.426 -10.593  1.00 10.00      A   
ATOM    450  CG2 ILE A  50     -10.483  -5.739 -10.766  1.00 10.00      A   
ATOM    451  CD1 ILE A  50     -12.873  -3.947 -10.447  1.00 10.00      A   
ATOM    452  C   ILE A  50      -9.072  -5.083  -8.068  1.00 10.00      A   
ATOM    453  O   ILE A  50      -8.026  -4.476  -8.312  1.00 10.00      A   
ATOM    454  N   GLY A  51      -9.109  -6.217  -7.377  1.00 10.00      A   
ATOM    455  HN  GLY A  51      -9.977  -6.643  -7.203  1.00 10.00      A   
ATOM    456  CA  GLY A  51      -7.894  -6.824  -6.859  1.00 10.00      A   
ATOM    457  C   GLY A  51      -6.988  -7.382  -7.941  1.00 10.00      A   
ATOM    458  O   GLY A  51      -5.802  -7.602  -7.708  1.00 10.00      A   
ATOM    459  N   ASN A  52      -7.545  -7.620  -9.120  1.00 10.00      A   
ATOM    460  HN  ASN A  52      -8.497  -7.434  -9.243  1.00 10.00      A   
ATOM    461  CA  ASN A  52      -6.775  -8.153 -10.239  1.00 10.00      A   
ATOM    462  CB  ASN A  52      -7.031  -9.653 -10.399  1.00 10.00      A   
ATOM    463  CG  ASN A  52      -6.033 -10.315 -11.326  1.00 10.00      A   
ATOM    464  OD1 ASN A  52      -6.182 -10.276 -12.546  1.00 10.00      A   
ATOM    465  ND2 ASN A  52      -5.009 -10.928 -10.755  1.00 10.00      A   
ATOM    466 HD21 ASN A  52      -4.953 -10.922  -9.772  1.00 10.00      A   
ATOM    467 HD22 ASN A  52      -4.341 -11.358 -11.333  1.00 10.00      A   
ATOM    468  C   ASN A  52      -7.137  -7.419 -11.526  1.00 10.00      A   
ATOM    469  O   ASN A  52      -8.260  -7.526 -12.015  1.00 10.00      A   
ATOM    470  N   CYS A  53      -6.180  -6.685 -12.075  1.00 10.00      A   
ATOM    471  HN  CYS A  53      -5.298  -6.648 -11.643  1.00 10.00      A   
ATOM    472  CA  CYS A  53      -6.393  -5.910 -13.294  1.00 10.00      A   
ATOM    473  CB  CYS A  53      -5.188  -5.005 -13.564  1.00 10.00      A   
ATOM    474  SG  CYS A  53      -3.591  -5.856 -13.510  1.00 10.00      A   
ATOM    475  HG  CYS A  53      -2.739  -5.084 -12.846  1.00 10.00      A   
ATOM    476  C   CYS A  53      -6.698  -6.770 -14.526  1.00 10.00      A   
ATOM    477  O   CYS A  53      -7.031  -6.236 -15.583  1.00 10.00      A   
ATOM    478  N   TYR A  54      -6.583  -8.087 -14.404  1.00 10.00      A   
ATOM    479  HN  TYR A  54      -6.303  -8.473 -13.545  1.00 10.00      A   
ATOM    480  CA  TYR A  54      -6.856  -8.974 -15.528  1.00 10.00      A   
ATOM    481  CB  TYR A  54      -5.623  -9.808 -15.876  1.00 10.00      A   
ATOM    482  CG  TYR A  54      -4.461  -8.982 -16.381  1.00 10.00      A   
ATOM    483  CD1 TYR A  54      -3.178  -9.174 -15.888  1.00 10.00      A   
ATOM    484  CD2 TYR A  54      -4.653  -8.005 -17.349  1.00 10.00      A   
ATOM    485  CE1 TYR A  54      -2.117  -8.419 -16.348  1.00 10.00      A   
ATOM    486  CE2 TYR A  54      -3.600  -7.244 -17.814  1.00 10.00      A   
ATOM    487  CZ  TYR A  54      -2.336  -7.455 -17.313  1.00 10.00      A   
ATOM    488  OH  TYR A  54      -1.279  -6.705 -17.784  1.00 10.00      A   
ATOM    489  HH  TYR A  54      -0.983  -7.074 -18.641  1.00 10.00      A   
ATOM    490  C   TYR A  54      -8.069  -9.862 -15.262  1.00 10.00      A   
ATOM    491  O   TYR A  54      -8.392 -10.751 -16.054  1.00 10.00      A   
ATOM    492  N   ALA A  55      -8.745  -9.610 -14.148  1.00 10.00      A   
ATOM    493  HN  ALA A  55      -8.434  -8.895 -13.550  1.00 10.00      A   
ATOM    494  CA  ALA A  55      -9.932 -10.374 -13.785  1.00 10.00      A   
ATOM    495  CB  ALA A  55     -10.169 -10.310 -12.284  1.00 10.00      A   
ATOM    496  C   ALA A  55     -11.142  -9.841 -14.539  1.00 10.00      A   
ATOM    497  O   ALA A  55     -12.169 -10.510 -14.655  1.00 10.00      A   
ATOM    498  N   VAL A  56     -10.999  -8.631 -15.059  1.00 10.00      A   
ATOM    499  HN  VAL A  56     -10.146  -8.162 -14.937  1.00 10.00      A   
ATOM    500  CA  VAL A  56     -12.057  -7.977 -15.813  1.00 10.00      A   
ATOM    501  CB  VAL A  56     -13.035  -7.227 -14.871  1.00 10.00      A   
ATOM    502  CG1 VAL A  56     -12.342  -6.080 -14.147  1.00 10.00      A   
ATOM    503  CG2 VAL A  56     -14.264  -6.738 -15.622  1.00 10.00      A   
ATOM    504  C   VAL A  56     -11.446  -7.004 -16.824  1.00 10.00      A   
ATOM    505  O   VAL A  56     -10.369  -6.453 -16.590  1.00 10.00      A   
ATOM    506  N   SER A  57     -12.112  -6.829 -17.957  1.00 10.00      A   
ATOM    507  HN  SER A  57     -12.940  -7.330 -18.112  1.00 10.00      A   
ATOM    508  CA  SER A  57     -11.640  -5.920 -18.985  1.00 10.00      A   
ATOM    509  CB  SER A  57     -12.127  -6.396 -20.357  1.00 10.00      A   
ATOM    510  OG  SER A  57     -13.192  -7.326 -20.217  1.00 10.00      A   
ATOM    511  HG  SER A  57     -14.034  -6.869 -20.345  1.00 10.00      A   
ATOM    512  C   SER A  57     -12.119  -4.495 -18.699  1.00 10.00      A   
ATOM    513  O   SER A  57     -13.225  -4.300 -18.187  1.00 10.00      A   
ATOM    514  N   PRO A  58     -11.288  -3.487 -19.018  1.00 10.00      A   
ATOM    515  CA  PRO A  58     -11.616  -2.070 -18.794  1.00 10.00      A   
ATOM    516  CB  PRO A  58     -10.472  -1.320 -19.486  1.00 10.00      A   
ATOM    517  CG  PRO A  58      -9.339  -2.286 -19.498  1.00 10.00      A   
ATOM    518  CD  PRO A  58      -9.953  -3.651 -19.623  1.00 10.00      A   
ATOM    519  C   PRO A  58     -12.955  -1.671 -19.414  1.00 10.00      A   
ATOM    520  O   PRO A  58     -13.752  -0.972 -18.788  1.00 10.00      A   
ATOM    521  N   ALA A  59     -13.207  -2.142 -20.633  1.00 10.00      A   
ATOM    522  HN  ALA A  59     -12.538  -2.714 -21.069  1.00 10.00      A   
ATOM    523  CA  ALA A  59     -14.443  -1.827 -21.345  1.00 10.00      A   
ATOM    524  CB  ALA A  59     -14.429  -2.438 -22.737  1.00 10.00      A   
ATOM    525  C   ALA A  59     -15.681  -2.278 -20.575  1.00 10.00      A   
ATOM    526  O   ALA A  59     -16.711  -1.608 -20.603  1.00 10.00      A   
ATOM    527  N   THR A  60     -15.572  -3.404 -19.884  1.00 10.00      A   
ATOM    528  HN  THR A  60     -14.721  -3.890 -19.887  1.00 10.00      A   
ATOM    529  CA  THR A  60     -16.684  -3.935 -19.118  1.00 10.00      A   
ATOM    530  CB  THR A  60     -16.378  -5.352 -18.609  1.00 10.00      A   
ATOM    531  OG1 THR A  60     -15.656  -6.082 -19.614  1.00 10.00      A   
ATOM    532  HG1 THR A  60     -15.781  -7.028 -19.458  1.00 10.00      A   
ATOM    533  CG2 THR A  60     -17.668  -6.085 -18.283  1.00 10.00      A   
ATOM    534  C   THR A  60     -17.016  -3.036 -17.928  1.00 10.00      A   
ATOM    535  O   THR A  60     -18.182  -2.726 -17.678  1.00 10.00      A   
ATOM    536  N   VAL A  61     -15.982  -2.604 -17.215  1.00 10.00      A   
ATOM    537  HN  VAL A  61     -15.075  -2.866 -17.479  1.00 10.00      A   
ATOM    538  CA  VAL A  61     -16.162  -1.742 -16.053  1.00 10.00      A   
ATOM    539  CB  VAL A  61     -14.827  -1.483 -15.322  1.00 10.00      A   
ATOM    540  CG1 VAL A  61     -15.063  -0.721 -14.025  1.00 10.00      A   
ATOM    541  CG2 VAL A  61     -14.102  -2.792 -15.050  1.00 10.00      A   
ATOM    542  C   VAL A  61     -16.789  -0.411 -16.459  1.00 10.00      A   
ATOM    543  O   VAL A  61     -17.753   0.045 -15.843  1.00 10.00      A   
ATOM    544  N   ILE A  62     -16.244   0.189 -17.508  1.00 10.00      A   
ATOM    545  HN  ILE A  62     -15.476  -0.235 -17.953  1.00 10.00      A   
ATOM    546  CA  ILE A  62     -16.735   1.468 -18.015  1.00 10.00      A   
ATOM    547  CB  ILE A  62     -15.825   2.005 -19.140  1.00 10.00      A   
ATOM    548  CG1 ILE A  62     -14.423   2.285 -18.593  1.00 10.00      A   
ATOM    549  CG2 ILE A  62     -16.415   3.259 -19.767  1.00 10.00      A   
ATOM    550  CD1 ILE A  62     -13.379   2.500 -19.665  1.00 10.00      A   
ATOM    551  C   ILE A  62     -18.175   1.353 -18.526  1.00 10.00      A   
ATOM    552  O   ILE A  62     -18.991   2.259 -18.341  1.00 10.00      A   
ATOM    553  N   ARG A  63     -18.482   0.229 -19.159  1.00 10.00      A   
ATOM    554  HN  ARG A  63     -17.790  -0.461 -19.274  1.00 10.00      A   
ATOM    555  CA  ARG A  63     -19.815  -0.008 -19.693  1.00 10.00      A   
ATOM    556  CB  ARG A  63     -19.843  -1.319 -20.483  1.00 10.00      A   
ATOM    557  CG  ARG A  63     -21.101  -1.526 -21.310  1.00 10.00      A   
ATOM    558  CD  ARG A  63     -21.018  -0.796 -22.642  1.00 10.00      A   
ATOM    559  NE  ARG A  63     -20.086  -1.442 -23.565  1.00 10.00      A   
ATOM    560  HE  ARG A  63     -19.966  -2.415 -23.468  1.00 10.00      A   
ATOM    561  CZ  ARG A  63     -19.400  -0.797 -24.514  1.00 10.00      A   
ATOM    562  NH1 ARG A  63     -19.539   0.516 -24.670  1.00 10.00      A   
ATOM    563 HH11 ARG A  63     -19.001   1.017 -25.412  1.00 10.00      A   
ATOM    564 HH12 ARG A  63     -20.189   1.051 -24.056  1.00 10.00      A   
ATOM    565  NH2 ARG A  63     -18.587  -1.469 -25.317  1.00 10.00      A   
ATOM    566 HH21 ARG A  63     -18.481  -2.501 -25.215  1.00 10.00      A   
ATOM    567 HH22 ARG A  63     -18.045  -0.964 -26.058  1.00 10.00      A   
ATOM    568  C   ARG A  63     -20.846  -0.058 -18.570  1.00 10.00      A   
ATOM    569  O   ARG A  63     -21.964   0.441 -18.711  1.00 10.00      A   
ATOM    570  N   ARG A  64     -20.458  -0.645 -17.449  1.00 10.00      A   
ATOM    571  HN  ARG A  64     -19.544  -0.999 -17.383  1.00 10.00      A   
ATOM    572  CA  ARG A  64     -21.355  -0.771 -16.313  1.00 10.00      A   
ATOM    573  CB  ARG A  64     -20.978  -1.984 -15.457  1.00 10.00      A   
ATOM    574  CG  ARG A  64     -21.941  -2.261 -14.312  1.00 10.00      A   
ATOM    575  CD  ARG A  64     -21.597  -3.563 -13.611  1.00 10.00      A   
ATOM    576  NE  ARG A  64     -22.318  -3.718 -12.351  1.00 10.00      A   
ATOM    577  HE  ARG A  64     -22.784  -2.924 -11.995  1.00 10.00      A   
ATOM    578  CZ  ARG A  64     -22.370  -4.855 -11.656  1.00 10.00      A   
ATOM    579  NH1 ARG A  64     -21.745  -5.947 -12.090  1.00 10.00      A   
ATOM    580 HH11 ARG A  64     -21.797  -6.831 -11.537  1.00 10.00      A   
ATOM    581 HH12 ARG A  64     -21.191  -5.927 -12.987  1.00 10.00      A   
ATOM    582  NH2 ARG A  64     -23.040  -4.893 -10.516  1.00 10.00      A   
ATOM    583 HH21 ARG A  64     -23.523  -4.036 -10.162  1.00 10.00      A   
ATOM    584 HH22 ARG A  64     -23.081  -5.775  -9.961  1.00 10.00      A   
ATOM    585  C   ARG A  64     -21.387   0.502 -15.470  1.00 10.00      A   
ATOM    586  O   ARG A  64     -22.459   0.980 -15.105  1.00 10.00      A   
ATOM    587  N   PHE A  65     -20.217   1.058 -15.185  1.00 10.00      A   
ATOM    588  HN  PHE A  65     -19.395   0.657 -15.543  1.00 10.00      A   
ATOM    589  CA  PHE A  65     -20.114   2.265 -14.372  1.00 10.00      A   
ATOM    590  CB  PHE A  65     -19.209   2.014 -13.161  1.00 10.00      A   
ATOM    591  CG  PHE A  65     -19.680   0.894 -12.272  1.00 10.00      A   
ATOM    592  CD1 PHE A  65     -18.984  -0.302 -12.210  1.00 10.00      A   
ATOM    593  CD2 PHE A  65     -20.824   1.039 -11.503  1.00 10.00      A   
ATOM    594  CE1 PHE A  65     -19.424  -1.329 -11.398  1.00 10.00      A   
ATOM    595  CE2 PHE A  65     -21.269   0.015 -10.692  1.00 10.00      A   
ATOM    596  CZ  PHE A  65     -20.568  -1.171 -10.639  1.00 10.00      A   
ATOM    597  C   PHE A  65     -19.585   3.441 -15.194  1.00 10.00      A   
ATOM    598  O   PHE A  65     -18.388   3.526 -15.475  1.00 10.00      A   
ATOM    599  N   PRO A  66     -20.480   4.359 -15.592  1.00 10.00      A   
ATOM    600  CA  PRO A  66     -20.123   5.531 -16.393  1.00 10.00      A   
ATOM    601  CB  PRO A  66     -21.462   5.953 -17.028  1.00 10.00      A   
ATOM    602  CG  PRO A  66     -22.470   4.936 -16.583  1.00 10.00      A   
ATOM    603  CD  PRO A  66     -21.919   4.317 -15.334  1.00 10.00      A   
ATOM    604  C   PRO A  66     -19.549   6.689 -15.568  1.00 10.00      A   
ATOM    605  O   PRO A  66     -18.751   7.482 -16.079  1.00 10.00      A   
ATOM    606  N   LYS A  67     -19.952   6.802 -14.304  1.00 10.00      A   
ATOM    607  HN  LYS A  67     -20.576   6.140 -13.936  1.00 10.00      A   
ATOM    608  CA  LYS A  67     -19.472   7.887 -13.451  1.00 10.00      A   
ATOM    609  CB  LYS A  67     -20.627   8.776 -12.966  1.00 10.00      A   
ATOM    610  CG  LYS A  67     -21.227   9.685 -14.031  1.00 10.00      A   
ATOM    611  CD  LYS A  67     -22.185  10.701 -13.422  1.00 10.00      A   
ATOM    612  CE  LYS A  67     -23.450  10.042 -12.884  1.00 10.00      A   
ATOM    613  NZ  LYS A  67     -24.426  11.044 -12.370  1.00 10.00      A   
ATOM    614  HZ1 LYS A  67     -24.676  11.717 -13.123  1.00 10.00      A   
ATOM    615  HZ2 LYS A  67     -24.018  11.570 -11.570  1.00 10.00      A   
ATOM    616  HZ3 LYS A  67     -25.294  10.570 -12.050  1.00 10.00      A   
ATOM    617  C   LYS A  67     -18.675   7.373 -12.257  1.00 10.00      A   
ATOM    618  O   LYS A  67     -19.226   7.157 -11.177  1.00 10.00      A   
ATOM    619  N   VAL A  68     -17.381   7.178 -12.453  1.00 10.00      A   
ATOM    620  HN  VAL A  68     -16.999   7.359 -13.337  1.00 10.00      A   
ATOM    621  CA  VAL A  68     -16.509   6.712 -11.384  1.00 10.00      A   
ATOM    622  CB  VAL A  68     -15.676   5.483 -11.818  1.00 10.00      A   
ATOM    623  CG1 VAL A  68     -14.689   5.073 -10.737  1.00 10.00      A   
ATOM    624  CG2 VAL A  68     -16.593   4.317 -12.156  1.00 10.00      A   
ATOM    625  C   VAL A  68     -15.590   7.853 -10.952  1.00 10.00      A   
ATOM    626  O   VAL A  68     -15.165   8.658 -11.784  1.00 10.00      A   
ATOM    627  N   ARG A  69     -15.303   7.930  -9.656  1.00 10.00      A   
ATOM    628  HN  ARG A  69     -15.666   7.251  -9.042  1.00 10.00      A   
ATOM    629  CA  ARG A  69     -14.457   8.987  -9.119  1.00 10.00      A   
ATOM    630  CB  ARG A  69     -15.229   9.791  -8.069  1.00 10.00      A   
ATOM    631  CG  ARG A  69     -16.402  10.592  -8.620  1.00 10.00      A   
ATOM    632  CD  ARG A  69     -15.927  11.876  -9.280  1.00 10.00      A   
ATOM    633  NE  ARG A  69     -17.031  12.777  -9.621  1.00 10.00      A   
ATOM    634  HE  ARG A  69     -17.594  12.525 -10.384  1.00 10.00      A   
ATOM    635  CZ  ARG A  69     -17.304  13.914  -8.970  1.00 10.00      A   
ATOM    636  NH1 ARG A  69     -16.557  14.297  -7.937  1.00 10.00      A   
ATOM    637 HH11 ARG A  69     -16.773  15.186  -7.432  1.00 10.00      A   
ATOM    638 HH12 ARG A  69     -15.746  13.707  -7.621  1.00 10.00      A   
ATOM    639  NH2 ARG A  69     -18.316  14.675  -9.363  1.00 10.00      A   
ATOM    640 HH21 ARG A  69     -18.531  15.564  -8.860  1.00 10.00      A   
ATOM    641 HH22 ARG A  69     -18.902  14.386 -10.177  1.00 10.00      A   
ATOM    642  C   ARG A  69     -13.162   8.435  -8.521  1.00 10.00      A   
ATOM    643  O   ARG A  69     -12.119   9.083  -8.588  1.00 10.00      A   
ATOM    644  N   SER A  70     -13.229   7.245  -7.932  1.00 10.00      A   
ATOM    645  HN  SER A  70     -14.090   6.774  -7.895  1.00 10.00      A   
ATOM    646  CA  SER A  70     -12.051   6.626  -7.327  1.00 10.00      A   
ATOM    647  CB  SER A  70     -12.221   6.519  -5.805  1.00 10.00      A   
ATOM    648  OG  SER A  70     -10.998   6.180  -5.165  1.00 10.00      A   
ATOM    649  HG  SER A  70     -10.747   6.888  -4.549  1.00 10.00      A   
ATOM    650  C   SER A  70     -11.784   5.251  -7.932  1.00 10.00      A   
ATOM    651  O   SER A  70     -12.637   4.363  -7.877  1.00 10.00      A   
ATOM    652  N   VAL A  71     -10.600   5.084  -8.514  1.00 10.00      A   
ATOM    653  HN  VAL A  71      -9.962   5.836  -8.525  1.00 10.00      A   
ATOM    654  CA  VAL A  71     -10.214   3.819  -9.136  1.00 10.00      A   
ATOM    655  CB  VAL A  71      -9.775   4.027 -10.604  1.00 10.00      A   
ATOM    656  CG1 VAL A  71      -9.506   2.693 -11.285  1.00 10.00      A   
ATOM    657  CG2 VAL A  71     -10.824   4.809 -11.376  1.00 10.00      A   
ATOM    658  C   VAL A  71      -9.069   3.164  -8.367  1.00 10.00      A   
ATOM    659  O   VAL A  71      -8.005   3.764  -8.189  1.00 10.00      A   
ATOM    660  N   GLU A  72      -9.291   1.935  -7.919  1.00 10.00      A   
ATOM    661  HN  GLU A  72     -10.164   1.510  -8.098  1.00 10.00      A   
ATOM    662  CA  GLU A  72      -8.288   1.185  -7.170  1.00 10.00      A   
ATOM    663  CB  GLU A  72      -8.822   0.908  -5.762  1.00 10.00      A   
ATOM    664  CG  GLU A  72      -7.764   0.861  -4.675  1.00 10.00      A   
ATOM    665  CD  GLU A  72      -8.353   1.060  -3.289  1.00 10.00      A   
ATOM    666  OE1 GLU A  72      -9.597   1.020  -3.147  1.00 10.00      A   
ATOM    667  OE2 GLU A  72      -7.575   1.270  -2.337  1.00 10.00      A   
ATOM    668  C   GLU A  72      -7.994  -0.128  -7.896  1.00 10.00      A   
ATOM    669  O   GLU A  72      -8.890  -0.955  -8.083  1.00 10.00      A   
ATOM    670  N   LEU A  73      -6.749  -0.311  -8.323  1.00 10.00      A   
ATOM    671  HN  LEU A  73      -6.070   0.375  -8.139  1.00 10.00      A   
ATOM    672  CA  LEU A  73      -6.363  -1.517  -9.052  1.00 10.00      A   
ATOM    673  CB  LEU A  73      -6.246  -1.219 -10.553  1.00 10.00      A   
ATOM    674  CG  LEU A  73      -7.554  -1.105 -11.337  1.00 10.00      A   
ATOM    675  CD1 LEU A  73      -7.378  -0.171 -12.523  1.00 10.00      A   
ATOM    676  CD2 LEU A  73      -8.012  -2.478 -11.806  1.00 10.00      A   
ATOM    677  C   LEU A  73      -5.048  -2.105  -8.555  1.00 10.00      A   
ATOM    678  O   LEU A  73      -4.150  -1.382  -8.121  1.00 10.00      A   
ATOM    679  N   LYS A  74      -4.957  -3.426  -8.628  1.00 10.00      A   
ATOM    680  HN  LYS A  74      -5.725  -3.935  -8.962  1.00 10.00      A   
ATOM    681  CA  LYS A  74      -3.760  -4.157  -8.238  1.00 10.00      A   
ATOM    682  CB  LYS A  74      -4.032  -5.053  -7.026  1.00 10.00      A   
ATOM    683  CG  LYS A  74      -4.680  -4.340  -5.849  1.00 10.00      A   
ATOM    684  CD  LYS A  74      -4.879  -5.288  -4.675  1.00 10.00      A   
ATOM    685  CE  LYS A  74      -5.686  -4.640  -3.565  1.00 10.00      A   
ATOM    686  NZ  LYS A  74      -5.718  -5.479  -2.341  1.00 10.00      A   
ATOM    687  HZ1 LYS A  74      -6.577  -5.289  -1.788  1.00 10.00      A   
ATOM    688  HZ2 LYS A  74      -4.890  -5.267  -1.745  1.00 10.00      A   
ATOM    689  HZ3 LYS A  74      -5.690  -6.489  -2.591  1.00 10.00      A   
ATOM    690  C   LYS A  74      -3.311  -5.003  -9.430  1.00 10.00      A   
ATOM    691  O   LYS A  74      -4.130  -5.348 -10.291  1.00 10.00      A   
ATOM    692  N   GLY A  75      -2.030  -5.337  -9.486  1.00 10.00      A   
ATOM    693  HN  GLY A  75      -1.422  -5.059  -8.766  1.00 10.00      A   
ATOM    694  CA  GLY A  75      -1.533  -6.114 -10.607  1.00 10.00      A   
ATOM    695  C   GLY A  75      -0.717  -7.332 -10.221  1.00 10.00      A   
ATOM    696  O   GLY A  75      -1.255  -8.430 -10.085  1.00 10.00      A   
ATOM    697  N   LYS A  76       0.585  -7.140 -10.069  1.00 10.00      A   
ATOM    698  HN  LYS A  76       0.946  -6.233 -10.184  1.00 10.00      A   
ATOM    699  CA  LYS A  76       1.498  -8.225  -9.724  1.00 10.00      A   
ATOM    700  CB  LYS A  76       2.933  -7.709  -9.596  1.00 10.00      A   
ATOM    701  CG  LYS A  76       3.551  -7.174 -10.875  1.00 10.00      A   
ATOM    702  CD  LYS A  76       5.007  -6.826 -10.632  1.00 10.00      A   
ATOM    703  CE  LYS A  76       5.615  -6.056 -11.791  1.00 10.00      A   
ATOM    704  NZ  LYS A  76       6.992  -5.593 -11.471  1.00 10.00      A   
ATOM    705  HZ1 LYS A  76       7.335  -4.936 -12.210  1.00 10.00      A   
ATOM    706  HZ2 LYS A  76       7.644  -6.400 -11.412  1.00 10.00      A   
ATOM    707  HZ3 LYS A  76       6.995  -5.094 -10.558  1.00 10.00      A   
ATOM    708  C   LYS A  76       1.107  -8.908  -8.418  1.00 10.00      A   
ATOM    709  O   LYS A  76       0.546  -8.281  -7.520  1.00 10.00      A   
ATOM    710  N   PRO A  77       1.401 -10.213  -8.304  1.00 10.00      A   
ATOM    711  CA  PRO A  77       1.105 -10.988  -7.096  1.00 10.00      A   
ATOM    712  CB  PRO A  77       1.301 -12.435  -7.555  1.00 10.00      A   
ATOM    713  CG  PRO A  77       2.295 -12.344  -8.661  1.00 10.00      A   
ATOM    714  CD  PRO A  77       2.034 -11.035  -9.350  1.00 10.00      A   
ATOM    715  C   PRO A  77       2.084 -10.655  -5.970  1.00 10.00      A   
ATOM    716  O   PRO A  77       3.089  -9.976  -6.189  1.00 10.00      A   
ATOM    717  N   HIS A  78       1.799 -11.157  -4.778  1.00 10.00      A   
ATOM    718  HN  HIS A  78       1.000 -11.716  -4.679  1.00 10.00      A   
ATOM    719  CA  HIS A  78       2.629 -10.909  -3.605  1.00 10.00      A   
ATOM    720  CB  HIS A  78       1.991 -11.565  -2.369  1.00 10.00      A   
ATOM    721  CG  HIS A  78       2.824 -11.532  -1.121  1.00 10.00      A   
ATOM    722  ND1 HIS A  78       3.108 -12.644  -0.362  1.00 10.00      A   
ATOM    723  HD1 HIS A  78       2.768 -13.566  -0.522  1.00 10.00      A   
ATOM    724  CD2 HIS A  78       3.457 -10.497  -0.511  1.00 10.00      A   
ATOM    725  CE1 HIS A  78       3.877 -12.263   0.661  1.00 10.00      A   
ATOM    726  NE2 HIS A  78       4.123 -10.969   0.617  1.00 10.00      A   
ATOM    727  C   HIS A  78       4.066 -11.401  -3.802  1.00 10.00      A   
ATOM    728  O   HIS A  78       5.022 -10.739  -3.389  1.00 10.00      A   
ATOM    729  N   PHE A  79       4.221 -12.543  -4.462  1.00 10.00      A   
ATOM    730  HN  PHE A  79       3.429 -13.011  -4.806  1.00 10.00      A   
ATOM    731  CA  PHE A  79       5.542 -13.124  -4.682  1.00 10.00      A   
ATOM    732  CB  PHE A  79       5.460 -14.617  -5.015  1.00 10.00      A   
ATOM    733  CG  PHE A  79       5.424 -15.509  -3.797  1.00 10.00      A   
ATOM    734  CD1 PHE A  79       5.361 -14.969  -2.521  1.00 10.00      A   
ATOM    735  CD2 PHE A  79       5.455 -16.887  -3.931  1.00 10.00      A   
ATOM    736  CE1 PHE A  79       5.331 -15.788  -1.406  1.00 10.00      A   
ATOM    737  CE2 PHE A  79       5.423 -17.709  -2.822  1.00 10.00      A   
ATOM    738  CZ  PHE A  79       5.362 -17.161  -1.556  1.00 10.00      A   
ATOM    739  C   PHE A  79       6.380 -12.361  -5.704  1.00 10.00      A   
ATOM    740  O   PHE A  79       7.536 -12.709  -5.943  1.00 10.00      A   
ATOM    741  N   ALA A  80       5.815 -11.314  -6.287  1.00 10.00      A   
ATOM    742  HN  ALA A  80       4.894 -11.066  -6.050  1.00 10.00      A   
ATOM    743  CA  ALA A  80       6.538 -10.512  -7.259  1.00 10.00      A   
ATOM    744  CB  ALA A  80       5.567  -9.726  -8.127  1.00 10.00      A   
ATOM    745  C   ALA A  80       7.500  -9.574  -6.542  1.00 10.00      A   
ATOM    746  O   ALA A  80       8.507  -9.142  -7.102  1.00 10.00      A   
ATOM    747  N   ASP A  81       7.198  -9.291  -5.278  1.00 10.00      A   
ATOM    748  HN  ASP A  81       6.382  -9.672  -4.884  1.00 10.00      A   
ATOM    749  CA  ASP A  81       8.029  -8.410  -4.466  1.00 10.00      A   
ATOM    750  CB  ASP A  81       7.307  -8.053  -3.163  1.00 10.00      A   
ATOM    751  CG  ASP A  81       6.046  -7.243  -3.371  1.00 10.00      A   
ATOM    752  OD1 ASP A  81       5.725  -6.908  -4.529  1.00 10.00      A   
ATOM    753  OD2 ASP A  81       5.368  -6.925  -2.366  1.00 10.00      A   
ATOM    754  C   ASP A  81       9.359  -9.071  -4.132  1.00 10.00      A   
ATOM    755  O   ASP A  81      10.313  -8.407  -3.729  1.00 10.00      A   
ATOM    756  N   PHE A  82       9.424 -10.381  -4.320  1.00 10.00      A   
ATOM    757  HN  PHE A  82       8.644 -10.850  -4.680  1.00 10.00      A   
ATOM    758  CA  PHE A  82      10.627 -11.138  -4.013  1.00 10.00      A   
ATOM    759  CB  PHE A  82      10.272 -12.368  -3.178  1.00 10.00      A   
ATOM    760  CG  PHE A  82       9.316 -12.050  -2.062  1.00 10.00      A   
ATOM    761  CD1 PHE A  82       9.574 -11.000  -1.195  1.00 10.00      A   
ATOM    762  CD2 PHE A  82       8.153 -12.786  -1.892  1.00 10.00      A   
ATOM    763  CE1 PHE A  82       8.693 -10.690  -0.178  1.00 10.00      A   
ATOM    764  CE2 PHE A  82       7.268 -12.484  -0.874  1.00 10.00      A   
ATOM    765  CZ  PHE A  82       7.537 -11.433  -0.016  1.00 10.00      A   
ATOM    766  C   PHE A  82      11.379 -11.519  -5.281  1.00 10.00      A   
ATOM    767  O   PHE A  82      12.271 -12.370  -5.256  1.00 10.00      A   
ATOM    768  N   ASN A  83      10.994 -10.880  -6.386  1.00 10.00      A   
ATOM    769  HN  ASN A  83      10.256 -10.235  -6.323  1.00 10.00      A   
ATOM    770  CA  ASN A  83      11.625 -11.098  -7.686  1.00 10.00      A   
ATOM    771  CB  ASN A  83      13.099 -10.679  -7.662  1.00 10.00      A   
ATOM    772  CG  ASN A  83      13.366  -9.442  -8.497  1.00 10.00      A   
ATOM    773  OD1 ASN A  83      12.464  -8.643  -8.760  1.00 10.00      A   
ATOM    774  ND2 ASN A  83      14.613  -9.267  -8.908  1.00 10.00      A   
ATOM    775 HD21 ASN A  83      15.282  -9.936  -8.653  1.00 10.00      A   
ATOM    776 HD22 ASN A  83      14.814  -8.477  -9.452  1.00 10.00      A   
ATOM    777  C   ASN A  83      11.464 -12.529  -8.189  1.00 10.00      A   
ATOM    778  O   ASN A  83      12.389 -13.111  -8.762  1.00 10.00      A   
ATOM    779  N   LEU A  84      10.276 -13.084  -7.987  1.00 10.00      A   
ATOM    780  HN  LEU A  84       9.577 -12.567  -7.534  1.00 10.00      A   
ATOM    781  CA  LEU A  84       9.986 -14.442  -8.425  1.00 10.00      A   
ATOM    782  CB  LEU A  84       9.213 -15.209  -7.349  1.00 10.00      A   
ATOM    783  CG  LEU A  84       9.971 -15.507  -6.053  1.00 10.00      A   
ATOM    784  CD1 LEU A  84       9.047 -16.144  -5.029  1.00 10.00      A   
ATOM    785  CD2 LEU A  84      11.167 -16.406  -6.325  1.00 10.00      A   
ATOM    786  C   LEU A  84       9.198 -14.428  -9.731  1.00 10.00      A   
ATOM    787  O   LEU A  84       8.954 -15.473 -10.339  1.00 10.00      A   
ATOM    788  N   VAL A  85       8.800 -13.237 -10.153  1.00 10.00      A   
ATOM    789  HN  VAL A  85       9.034 -12.441  -9.628  1.00 10.00      A   
ATOM    790  CA  VAL A  85       8.040 -13.071 -11.381  1.00 10.00      A   
ATOM    791  CB  VAL A  85       6.744 -12.267 -11.131  1.00 10.00      A   
ATOM    792  CG1 VAL A  85       5.942 -12.117 -12.414  1.00 10.00      A   
ATOM    793  CG2 VAL A  85       5.904 -12.933 -10.052  1.00 10.00      A   
ATOM    794  C   VAL A  85       8.888 -12.356 -12.427  1.00 10.00      A   
ATOM    795  O   VAL A  85       9.299 -11.214 -12.226  1.00 10.00      A   
ATOM    796  N   PRO A  86       9.175 -13.028 -13.551  1.00 10.00      A   
ATOM    797  CA  PRO A  86       9.979 -12.454 -14.635  1.00 10.00      A   
ATOM    798  CB  PRO A  86       9.823 -13.474 -15.763  1.00 10.00      A   
ATOM    799  CG  PRO A  86       9.570 -14.758 -15.058  1.00 10.00      A   
ATOM    800  CD  PRO A  86       8.743 -14.402 -13.856  1.00 10.00      A   
ATOM    801  C   PRO A  86       9.450 -11.096 -15.080  1.00 10.00      A   
ATOM    802  O   PRO A  86       8.260 -10.942 -15.356  1.00 10.00      A   
ATOM    803  N   ASP A  87      10.344 -10.117 -15.126  1.00 10.00      A   
ATOM    804  HN  ASP A  87      11.270 -10.312 -14.879  1.00 10.00      A   
ATOM    805  CA  ASP A  87       9.991  -8.762 -15.535  1.00 10.00      A   
ATOM    806  CB  ASP A  87      11.221  -7.846 -15.496  1.00 10.00      A   
ATOM    807  CG  ASP A  87      11.724  -7.574 -14.090  1.00 10.00      A   
ATOM    808  OD1 ASP A  87      12.818  -8.070 -13.740  1.00 10.00      A   
ATOM    809  OD2 ASP A  87      11.036  -6.862 -13.326  1.00 10.00      A   
ATOM    810  C   ASP A  87       9.384  -8.760 -16.934  1.00 10.00      A   
ATOM    811  O   ASP A  87       9.947  -9.336 -17.869  1.00 10.00      A   
ATOM    812  N   GLY A  88       8.237  -8.115 -17.067  1.00 10.00      A   
ATOM    813  HN  GLY A  88       7.849  -7.659 -16.292  1.00 10.00      A   
ATOM    814  CA  GLY A  88       7.560  -8.057 -18.343  1.00 10.00      A   
ATOM    815  C   GLY A  88       6.398  -9.023 -18.406  1.00 10.00      A   
ATOM    816  O   GLY A  88       5.832  -9.256 -19.475  1.00 10.00      A   
ATOM    817  N   TRP A  89       6.057  -9.596 -17.261  1.00 10.00      A   
ATOM    818  HN  TRP A  89       6.568  -9.382 -16.451  1.00 10.00      A   
ATOM    819  CA  TRP A  89       4.954 -10.540 -17.176  1.00 10.00      A   
ATOM    820  CB  TRP A  89       4.920 -11.218 -15.800  1.00 10.00      A   
ATOM    821  CG  TRP A  89       3.643 -11.955 -15.514  1.00 10.00      A   
ATOM    822  CD1 TRP A  89       3.225 -13.134 -16.065  1.00 10.00      A   
ATOM    823  CD2 TRP A  89       2.617 -11.554 -14.600  1.00 10.00      A   
ATOM    824  NE1 TRP A  89       1.996 -13.483 -15.562  1.00 10.00      A   
ATOM    825  HE1 TRP A  89       1.483 -14.285 -15.806  1.00 10.00      A   
ATOM    826  CE2 TRP A  89       1.602 -12.532 -14.656  1.00 10.00      A   
ATOM    827  CE3 TRP A  89       2.459 -10.460 -13.744  1.00 10.00      A   
ATOM    828  CZ2 TRP A  89       0.445 -12.449 -13.885  1.00 10.00      A   
ATOM    829  CZ3 TRP A  89       1.310 -10.378 -12.980  1.00 10.00      A   
ATOM    830  CH2 TRP A  89       0.320 -11.367 -13.055  1.00 10.00      A   
ATOM    831  C   TRP A  89       3.624  -9.857 -17.474  1.00 10.00      A   
ATOM    832  O   TRP A  89       2.850 -10.331 -18.308  1.00 10.00      A   
ATOM    833  N   GLY A  90       3.364  -8.746 -16.799  1.00 10.00      A   
ATOM    834  HN  GLY A  90       4.021  -8.403 -16.150  1.00 10.00      A   
ATOM    835  CA  GLY A  90       2.124  -8.034 -17.008  1.00 10.00      A   
ATOM    836  C   GLY A  90       1.898  -6.973 -15.954  1.00 10.00      A   
ATOM    837  O   GLY A  90       2.824  -6.606 -15.224  1.00 10.00      A   
ATOM    838  N   GLY A  91       0.665  -6.494 -15.868  1.00 10.00      A   
ATOM    839  HN  GLY A  91      -0.029  -6.839 -16.480  1.00 10.00      A   
ATOM    840  CA  GLY A  91       0.323  -5.467 -14.904  1.00 10.00      A   
ATOM    841  C   GLY A  91       0.369  -4.091 -15.536  1.00 10.00      A   
ATOM    842  O   GLY A  91       0.696  -3.102 -14.882  1.00 10.00      A   
ATOM    843  N   TYR A  92       0.029  -4.032 -16.816  1.00 10.00      A   
ATOM    844  HN  TYR A  92      -0.267  -4.852 -17.268  1.00 10.00      A   
ATOM    845  CA  TYR A  92       0.045  -2.781 -17.556  1.00 10.00      A   
ATOM    846  CB  TYR A  92       0.208  -3.044 -19.057  1.00 10.00      A   
ATOM    847  CG  TYR A  92       1.507  -3.730 -19.421  1.00 10.00      A   
ATOM    848  CD1 TYR A  92       1.545  -5.088 -19.705  1.00 10.00      A   
ATOM    849  CD2 TYR A  92       2.700  -3.017 -19.470  1.00 10.00      A   
ATOM    850  CE1 TYR A  92       2.733  -5.717 -20.030  1.00 10.00      A   
ATOM    851  CE2 TYR A  92       3.890  -3.636 -19.797  1.00 10.00      A   
ATOM    852  CZ  TYR A  92       3.902  -4.985 -20.073  1.00 10.00      A   
ATOM    853  OH  TYR A  92       5.089  -5.605 -20.392  1.00 10.00      A   
ATOM    854  HH  TYR A  92       5.765  -5.347 -19.749  1.00 10.00      A   
ATOM    855  C   TYR A  92      -1.217  -1.973 -17.291  1.00 10.00      A   
ATOM    856  O   TYR A  92      -2.330  -2.492 -17.384  1.00 10.00      A   
ATOM    857  N   VAL A  93      -1.039  -0.699 -16.967  1.00 10.00      A   
ATOM    858  HN  VAL A  93      -0.124  -0.339 -16.923  1.00 10.00      A   
ATOM    859  CA  VAL A  93      -2.168   0.180 -16.681  1.00 10.00      A   
ATOM    860  CB  VAL A  93      -1.912   1.056 -15.431  1.00 10.00      A   
ATOM    861  CG1 VAL A  93      -0.921   2.175 -15.726  1.00 10.00      A   
ATOM    862  CG2 VAL A  93      -3.219   1.603 -14.874  1.00 10.00      A   
ATOM    863  C   VAL A  93      -2.504   1.064 -17.880  1.00 10.00      A   
ATOM    864  O   VAL A  93      -3.529   1.745 -17.892  1.00 10.00      A   
ATOM    865  N   TYR A  94      -1.637   1.040 -18.892  1.00 10.00      A   
ATOM    866  HN  TYR A  94      -0.842   0.466 -18.826  1.00 10.00      A   
ATOM    867  CA  TYR A  94      -1.833   1.848 -20.093  1.00 10.00      A   
ATOM    868  CB  TYR A  94      -0.732   1.609 -21.133  1.00 10.00      A   
ATOM    869  CG  TYR A  94      -0.809   2.538 -22.328  1.00 10.00      A   
ATOM    870  CD1 TYR A  94      -0.331   3.842 -22.255  1.00 10.00      A   
ATOM    871  CD2 TYR A  94      -1.361   2.112 -23.528  1.00 10.00      A   
ATOM    872  CE1 TYR A  94      -0.405   4.694 -23.342  1.00 10.00      A   
ATOM    873  CE2 TYR A  94      -1.439   2.957 -24.620  1.00 10.00      A   
ATOM    874  CZ  TYR A  94      -0.961   4.247 -24.522  1.00 10.00      A   
ATOM    875  OH  TYR A  94      -1.040   5.093 -25.608  1.00 10.00      A   
ATOM    876  HH  TYR A  94      -0.239   5.634 -25.649  1.00 10.00      A   
ATOM    877  C   TYR A  94      -3.231   1.688 -20.699  1.00 10.00      A   
ATOM    878  O   TYR A  94      -3.924   2.686 -20.896  1.00 10.00      A   
ATOM    879  N   PRO A  95      -3.680   0.445 -21.004  1.00 10.00      A   
ATOM    880  CA  PRO A  95      -5.017   0.218 -21.579  1.00 10.00      A   
ATOM    881  CB  PRO A  95      -5.135  -1.308 -21.637  1.00 10.00      A   
ATOM    882  CG  PRO A  95      -3.727  -1.786 -21.685  1.00 10.00      A   
ATOM    883  CD  PRO A  95      -2.937  -0.823 -20.846  1.00 10.00      A   
ATOM    884  C   PRO A  95      -6.117   0.794 -20.689  1.00 10.00      A   
ATOM    885  O   PRO A  95      -7.111   1.332 -21.179  1.00 10.00      A   
ATOM    886  N   TRP A  96      -5.922   0.685 -19.380  1.00 10.00      A   
ATOM    887  HN  TRP A  96      -5.102   0.259 -19.056  1.00 10.00      A   
ATOM    888  CA  TRP A  96      -6.885   1.195 -18.417  1.00 10.00      A   
ATOM    889  CB  TRP A  96      -6.522   0.751 -16.997  1.00 10.00      A   
ATOM    890  CG  TRP A  96      -6.765  -0.706 -16.742  1.00 10.00      A   
ATOM    891  CD1 TRP A  96      -5.895  -1.732 -16.960  1.00 10.00      A   
ATOM    892  CD2 TRP A  96      -7.961  -1.295 -16.215  1.00 10.00      A   
ATOM    893  NE1 TRP A  96      -6.473  -2.927 -16.608  1.00 10.00      A   
ATOM    894  HE1 TRP A  96      -6.048  -3.809 -16.675  1.00 10.00      A   
ATOM    895  CE2 TRP A  96      -7.744  -2.685 -16.146  1.00 10.00      A   
ATOM    896  CE3 TRP A  96      -9.193  -0.782 -15.796  1.00 10.00      A   
ATOM    897  CZ2 TRP A  96      -8.714  -3.569 -15.673  1.00 10.00      A   
ATOM    898  CZ3 TRP A  96     -10.154  -1.660 -15.328  1.00 10.00      A   
ATOM    899  CH2 TRP A  96      -9.910  -3.036 -15.271  1.00 10.00      A   
ATOM    900  C   TRP A  96      -6.951   2.715 -18.492  1.00 10.00      A   
ATOM    901  O   TRP A  96      -8.029   3.296 -18.588  1.00 10.00      A   
ATOM    902  N   ILE A  97      -5.787   3.351 -18.477  1.00 10.00      A   
ATOM    903  HN  ILE A  97      -4.958   2.828 -18.418  1.00 10.00      A   
ATOM    904  CA  ILE A  97      -5.699   4.802 -18.551  1.00 10.00      A   
ATOM    905  CB  ILE A  97      -4.234   5.280 -18.422  1.00 10.00      A   
ATOM    906  CG1 ILE A  97      -3.671   4.927 -17.044  1.00 10.00      A   
ATOM    907  CG2 ILE A  97      -4.108   6.776 -18.688  1.00 10.00      A   
ATOM    908  CD1 ILE A  97      -4.516   5.424 -15.891  1.00 10.00      A   
ATOM    909  C   ILE A  97      -6.284   5.299 -19.872  1.00 10.00      A   
ATOM    910  O   ILE A  97      -7.079   6.241 -19.893  1.00 10.00      A   
ATOM    911  N   GLU A  98      -5.910   4.629 -20.959  1.00 10.00      A   
ATOM    912  HN  GLU A  98      -5.300   3.865 -20.857  1.00 10.00      A   
ATOM    913  CA  GLU A  98      -6.370   4.977 -22.298  1.00 10.00      A   
ATOM    914  CB  GLU A  98      -5.763   4.006 -23.319  1.00 10.00      A   
ATOM    915  CG  GLU A  98      -6.134   4.289 -24.768  1.00 10.00      A   
ATOM    916  CD  GLU A  98      -5.726   3.168 -25.711  1.00 10.00      A   
ATOM    917  OE1 GLU A  98      -5.895   3.338 -26.938  1.00 10.00      A   
ATOM    918  OE2 GLU A  98      -5.254   2.111 -25.238  1.00 10.00      A   
ATOM    919  C   GLU A  98      -7.894   4.946 -22.388  1.00 10.00      A   
ATOM    920  O   GLU A  98      -8.514   5.855 -22.946  1.00 10.00      A   
ATOM    921  N   ALA A  99      -8.495   3.908 -21.828  1.00 10.00      A   
ATOM    922  HN  ALA A  99      -7.951   3.214 -21.386  1.00 10.00      A   
ATOM    923  CA  ALA A  99      -9.942   3.763 -21.866  1.00 10.00      A   
ATOM    924  CB  ALA A  99     -10.334   2.316 -21.612  1.00 10.00      A   
ATOM    925  C   ALA A  99     -10.644   4.694 -20.878  1.00 10.00      A   
ATOM    926  O   ALA A  99     -11.767   5.138 -21.120  1.00 10.00      A   
ATOM    927  N   MET A 100      -9.977   5.004 -19.778  1.00 10.00      A   
ATOM    928  HN  MET A 100      -9.070   4.645 -19.647  1.00 10.00      A   
ATOM    929  CA  MET A 100     -10.560   5.862 -18.754  1.00 10.00      A   
ATOM    930  CB  MET A 100      -9.852   5.692 -17.409  1.00 10.00      A   
ATOM    931  CG  MET A 100     -10.189   4.391 -16.695  1.00 10.00      A   
ATOM    932  SD  MET A 100      -9.835   4.450 -14.929  1.00 10.00      A   
ATOM    933  CE  MET A 100      -8.060   4.689 -14.940  1.00 10.00      A   
ATOM    934  C   MET A 100     -10.615   7.329 -19.166  1.00 10.00      A   
ATOM    935  O   MET A 100     -11.563   8.031 -18.815  1.00 10.00      A   
ATOM    936  N   SER A 101      -9.618   7.791 -19.918  1.00 10.00      A   
ATOM    937  HN  SER A 101      -8.881   7.188 -20.170  1.00 10.00      A   
ATOM    938  CA  SER A 101      -9.576   9.187 -20.364  1.00 10.00      A   
ATOM    939  CB  SER A 101      -8.331   9.445 -21.215  1.00 10.00      A   
ATOM    940  OG  SER A 101      -7.785   8.232 -21.704  1.00 10.00      A   
ATOM    941  HG  SER A 101      -8.430   7.789 -22.270  1.00 10.00      A   
ATOM    942  C   SER A 101     -10.831   9.578 -21.143  1.00 10.00      A   
ATOM    943  O   SER A 101     -11.347  10.684 -20.989  1.00 10.00      A   
ATOM    944  N   SER A 102     -11.330   8.660 -21.960  1.00 10.00      A   
ATOM    945  HN  SER A 102     -10.894   7.781 -22.024  1.00 10.00      A   
ATOM    946  CA  SER A 102     -12.510   8.915 -22.773  1.00 10.00      A   
ATOM    947  CB  SER A 102     -12.367   8.160 -24.096  1.00 10.00      A   
ATOM    948  OG  SER A 102     -11.639   6.953 -23.904  1.00 10.00      A   
ATOM    949  HG  SER A 102     -12.262   6.227 -23.761  1.00 10.00      A   
ATOM    950  C   SER A 102     -13.793   8.490 -22.057  1.00 10.00      A   
ATOM    951  O   SER A 102     -14.838   8.320 -22.686  1.00 10.00      A   
ATOM    952  N   SER A 103     -13.720   8.328 -20.741  1.00 10.00      A   
ATOM    953  HN  SER A 103     -12.868   8.490 -20.278  1.00 10.00      A   
ATOM    954  CA  SER A 103     -14.884   7.913 -19.974  1.00 10.00      A   
ATOM    955  CB  SER A 103     -14.811   6.411 -19.694  1.00 10.00      A   
ATOM    956  OG  SER A 103     -14.442   5.697 -20.864  1.00 10.00      A   
ATOM    957  HG  SER A 103     -13.484   5.555 -20.863  1.00 10.00      A   
ATOM    958  C   SER A 103     -15.027   8.688 -18.665  1.00 10.00      A   
ATOM    959  O   SER A 103     -15.980   9.446 -18.478  1.00 10.00      A   
ATOM    960  N   TYR A 104     -14.068   8.515 -17.766  1.00 10.00      A   
ATOM    961  HN  TYR A 104     -13.291   7.955 -17.989  1.00 10.00      A   
ATOM    962  CA  TYR A 104     -14.119   9.176 -16.470  1.00 10.00      A   
ATOM    963  CB  TYR A 104     -13.527   8.286 -15.375  1.00 10.00      A   
ATOM    964  CG  TYR A 104     -14.075   6.881 -15.345  1.00 10.00      A   
ATOM    965  CD1 TYR A 104     -13.232   5.797 -15.162  1.00 10.00      A   
ATOM    966  CD2 TYR A 104     -15.434   6.637 -15.497  1.00 10.00      A   
ATOM    967  CE1 TYR A 104     -13.722   4.508 -15.132  1.00 10.00      A   
ATOM    968  CE2 TYR A 104     -15.933   5.351 -15.470  1.00 10.00      A   
ATOM    969  CZ  TYR A 104     -15.072   4.289 -15.286  1.00 10.00      A   
ATOM    970  OH  TYR A 104     -15.561   3.004 -15.250  1.00 10.00      A   
ATOM    971  HH  TYR A 104     -16.506   3.011 -15.455  1.00 10.00      A   
ATOM    972  C   TYR A 104     -13.389  10.507 -16.507  1.00 10.00      A   
ATOM    973  O   TYR A 104     -12.334  10.662 -15.898  1.00 10.00      A   
ATOM    974  N   THR A 105     -13.950  11.462 -17.234  1.00 10.00      A   
ATOM    975  HN  THR A 105     -14.782  11.270 -17.721  1.00 10.00      A   
ATOM    976  CA  THR A 105     -13.359  12.788 -17.346  1.00 10.00      A   
ATOM    977  CB  THR A 105     -14.091  13.616 -18.407  1.00 10.00      A   
ATOM    978  OG1 THR A 105     -15.292  12.925 -18.783  1.00 10.00      A   
ATOM    979  HG1 THR A 105     -15.258  12.712 -19.725  1.00 10.00      A   
ATOM    980  CG2 THR A 105     -13.207  13.791 -19.628  1.00 10.00      A   
ATOM    981  C   THR A 105     -13.397  13.522 -16.005  1.00 10.00      A   
ATOM    982  O   THR A 105     -12.683  14.499 -15.791  1.00 10.00      A   
ATOM    983  N   TRP A 106     -14.227  13.031 -15.102  1.00 10.00      A   
ATOM    984  HN  TRP A 106     -14.772  12.253 -15.336  1.00 10.00      A   
ATOM    985  CA  TRP A 106     -14.359  13.616 -13.777  1.00 10.00      A   
ATOM    986  CB  TRP A 106     -15.836  13.805 -13.434  1.00 10.00      A   
ATOM    987  CG  TRP A 106     -16.338  15.188 -13.701  1.00 10.00      A   
ATOM    988  CD1 TRP A 106     -16.764  15.694 -14.894  1.00 10.00      A   
ATOM    989  CD2 TRP A 106     -16.473  16.246 -12.745  1.00 10.00      A   
ATOM    990  NE1 TRP A 106     -17.144  17.006 -14.741  1.00 10.00      A   
ATOM    991  HE1 TRP A 106     -17.485  17.590 -15.457  1.00 10.00      A   
ATOM    992  CE2 TRP A 106     -16.979  17.366 -13.429  1.00 10.00      A   
ATOM    993  CE3 TRP A 106     -16.213  16.352 -11.376  1.00 10.00      A   
ATOM    994  CZ2 TRP A 106     -17.231  18.578 -12.791  1.00 10.00      A   
ATOM    995  CZ3 TRP A 106     -16.463  17.555 -10.745  1.00 10.00      A   
ATOM    996  CH2 TRP A 106     -16.969  18.652 -11.452  1.00 10.00      A   
ATOM    997  C   TRP A 106     -13.683  12.744 -12.723  1.00 10.00      A   
ATOM    998  O   TRP A 106     -14.099  12.720 -11.568  1.00 10.00      A   
ATOM    999  N   LEU A 107     -12.648  12.022 -13.131  1.00 10.00      A   
ATOM   1000  HN  LEU A 107     -12.371  12.070 -14.070  1.00 10.00      A   
ATOM   1001  CA  LEU A 107     -11.915  11.150 -12.220  1.00 10.00      A   
ATOM   1002  CB  LEU A 107     -10.956  10.258 -13.007  1.00 10.00      A   
ATOM   1003  CG  LEU A 107     -10.580   8.924 -12.360  1.00 10.00      A   
ATOM   1004  CD1 LEU A 107     -11.827   8.155 -11.956  1.00 10.00      A   
ATOM   1005  CD2 LEU A 107      -9.742   8.102 -13.323  1.00 10.00      A   
ATOM   1006  C   LEU A 107     -11.152  11.969 -11.186  1.00 10.00      A   
ATOM   1007  O   LEU A 107     -10.608  13.025 -11.508  1.00 10.00      A   
ATOM   1008  N   GLU A 108     -11.110  11.476  -9.950  1.00 10.00      A   
ATOM   1009  HN  GLU A 108     -11.555  10.622  -9.758  1.00 10.00      A   
ATOM   1010  CA  GLU A 108     -10.430  12.184  -8.871  1.00 10.00      A   
ATOM   1011  CB  GLU A 108     -11.427  12.568  -7.775  1.00 10.00      A   
ATOM   1012  CG  GLU A 108     -12.542  13.494  -8.227  1.00 10.00      A   
ATOM   1013  CD  GLU A 108     -13.517  13.801  -7.109  1.00 10.00      A   
ATOM   1014  OE1 GLU A 108     -13.381  14.862  -6.471  1.00 10.00      A   
ATOM   1015  OE2 GLU A 108     -14.427  12.981  -6.858  1.00 10.00      A   
ATOM   1016  C   GLU A 108      -9.292  11.376  -8.248  1.00 10.00      A   
ATOM   1017  O   GLU A 108      -8.168  11.871  -8.120  1.00 10.00      A   
ATOM   1018  N   GLU A 109      -9.582  10.140  -7.854  1.00 10.00      A   
ATOM   1019  HN  GLU A 109     -10.486   9.784  -8.010  1.00 10.00      A   
ATOM   1020  CA  GLU A 109      -8.582   9.296  -7.206  1.00 10.00      A   
ATOM   1021  CB  GLU A 109      -9.123   8.754  -5.881  1.00 10.00      A   
ATOM   1022  CG  GLU A 109      -9.564   9.810  -4.878  1.00 10.00      A   
ATOM   1023  CD  GLU A 109      -9.972   9.199  -3.547  1.00 10.00      A   
ATOM   1024  OE1 GLU A 109      -9.902   7.959  -3.411  1.00 10.00      A   
ATOM   1025  OE2 GLU A 109     -10.360   9.953  -2.629  1.00 10.00      A   
ATOM   1026  C   GLU A 109      -8.138   8.126  -8.080  1.00 10.00      A   
ATOM   1027  O   GLU A 109      -8.963   7.409  -8.648  1.00 10.00      A   
ATOM   1028  N   ILE A 110      -6.827   7.944  -8.173  1.00 10.00      A   
ATOM   1029  HN  ILE A 110      -6.223   8.575  -7.711  1.00 10.00      A   
ATOM   1030  CA  ILE A 110      -6.240   6.852  -8.935  1.00 10.00      A   
ATOM   1031  CB  ILE A 110      -5.576   7.343 -10.239  1.00 10.00      A   
ATOM   1032  CG1 ILE A 110      -6.649   7.751 -11.252  1.00 10.00      A   
ATOM   1033  CG2 ILE A 110      -4.679   6.261 -10.825  1.00 10.00      A   
ATOM   1034  CD1 ILE A 110      -6.091   8.215 -12.580  1.00 10.00      A   
ATOM   1035  C   ILE A 110      -5.212   6.129  -8.064  1.00 10.00      A   
ATOM   1036  O   ILE A 110      -4.185   6.700  -7.692  1.00 10.00      A   
ATOM   1037  N   ARG A 111      -5.513   4.884  -7.712  1.00 10.00      A   
ATOM   1038  HN  ARG A 111      -6.355   4.488  -8.032  1.00 10.00      A   
ATOM   1039  CA  ARG A 111      -4.634   4.085  -6.865  1.00 10.00      A   
ATOM   1040  CB  ARG A 111      -5.353   3.743  -5.557  1.00 10.00      A   
ATOM   1041  CG  ARG A 111      -6.003   4.940  -4.880  1.00 10.00      A   
ATOM   1042  CD  ARG A 111      -7.076   4.513  -3.893  1.00 10.00      A   
ATOM   1043  NE  ARG A 111      -7.716   5.664  -3.258  1.00 10.00      A   
ATOM   1044  HE  ARG A 111      -8.417   6.129  -3.769  1.00 10.00      A   
ATOM   1045  CZ  ARG A 111      -7.415   6.108  -2.043  1.00 10.00      A   
ATOM   1046  NH1 ARG A 111      -6.490   5.498  -1.308  1.00 10.00      A   
ATOM   1047 HH11 ARG A 111      -5.988   4.659  -1.677  1.00 10.00      A   
ATOM   1048 HH12 ARG A 111      -6.260   5.853  -0.355  1.00 10.00      A   
ATOM   1049  NH2 ARG A 111      -8.038   7.177  -1.567  1.00 10.00      A   
ATOM   1050 HH21 ARG A 111      -8.767   7.664  -2.150  1.00 10.00      A   
ATOM   1051 HH22 ARG A 111      -7.810   7.540  -0.615  1.00 10.00      A   
ATOM   1052  C   ARG A 111      -4.217   2.792  -7.566  1.00 10.00      A   
ATOM   1053  O   ARG A 111      -5.057   2.083  -8.128  1.00 10.00      A   
ATOM   1054  N   LEU A 112      -2.923   2.490  -7.524  1.00 10.00      A   
ATOM   1055  HN  LEU A 112      -2.302   3.098  -7.062  1.00 10.00      A   
ATOM   1056  CA  LEU A 112      -2.389   1.288  -8.149  1.00 10.00      A   
ATOM   1057  CB  LEU A 112      -1.707   1.635  -9.474  1.00 10.00      A   
ATOM   1058  CG  LEU A 112      -2.612   2.117 -10.606  1.00 10.00      A   
ATOM   1059  CD1 LEU A 112      -1.777   2.619 -11.768  1.00 10.00      A   
ATOM   1060  CD2 LEU A 112      -3.535   1.000 -11.064  1.00 10.00      A   
ATOM   1061  C   LEU A 112      -1.383   0.602  -7.236  1.00 10.00      A   
ATOM   1062  O   LEU A 112      -0.566   1.261  -6.587  1.00 10.00      A   
ATOM   1063  N   LYS A 113      -1.459  -0.718  -7.179  1.00 10.00      A   
ATOM   1064  HN  LYS A 113      -2.163  -1.180  -7.689  1.00 10.00      A   
ATOM   1065  CA  LYS A 113      -0.542  -1.507  -6.368  1.00 10.00      A   
ATOM   1066  CB  LYS A 113      -1.260  -2.127  -5.167  1.00 10.00      A   
ATOM   1067  CG  LYS A 113      -0.329  -2.812  -4.175  1.00 10.00      A   
ATOM   1068  CD  LYS A 113      -1.067  -3.851  -3.346  1.00 10.00      A   
ATOM   1069  CE  LYS A 113      -0.121  -4.566  -2.392  1.00 10.00      A   
ATOM   1070  NZ  LYS A 113      -0.764  -5.743  -1.755  1.00 10.00      A   
ATOM   1071  HZ1 LYS A 113      -1.050  -6.432  -2.483  1.00 10.00      A   
ATOM   1072  HZ2 LYS A 113      -1.611  -5.446  -1.232  1.00 10.00      A   
ATOM   1073  HZ3 LYS A 113      -0.103  -6.211  -1.097  1.00 10.00      A   
ATOM   1074  C   LYS A 113       0.089  -2.602  -7.216  1.00 10.00      A   
ATOM   1075  O   LYS A 113      -0.618  -3.432  -7.790  1.00 10.00      A   
ATOM   1076  N   ARG A 114       1.419  -2.583  -7.300  1.00 10.00      A   
ATOM   1077  HN  ARG A 114       1.913  -1.876  -6.824  1.00 10.00      A   
ATOM   1078  CA  ARG A 114       2.168  -3.572  -8.079  1.00 10.00      A   
ATOM   1079  CB  ARG A 114       1.968  -4.988  -7.520  1.00 10.00      A   
ATOM   1080  CG  ARG A 114       2.603  -5.242  -6.162  1.00 10.00      A   
ATOM   1081  CD  ARG A 114       2.334  -6.662  -5.690  1.00 10.00      A   
ATOM   1082  NE  ARG A 114       2.915  -6.933  -4.378  1.00 10.00      A   
ATOM   1083  HE  ARG A 114       3.888  -6.776  -4.277  1.00 10.00      A   
ATOM   1084  CZ  ARG A 114       2.223  -7.396  -3.335  1.00 10.00      A   
ATOM   1085  NH1 ARG A 114       0.929  -7.653  -3.438  1.00 10.00      A   
ATOM   1086 HH11 ARG A 114       0.428  -7.502  -4.340  1.00 10.00      A   
ATOM   1087 HH12 ARG A 114       0.404  -8.015  -2.599  1.00 10.00      A   
ATOM   1088  NH2 ARG A 114       2.823  -7.601  -2.180  1.00 10.00      A   
ATOM   1089 HH21 ARG A 114       3.848  -7.400  -2.075  1.00 10.00      A   
ATOM   1090 HH22 ARG A 114       2.272  -7.960  -1.364  1.00 10.00      A   
ATOM   1091  C   ARG A 114       1.777  -3.521  -9.555  1.00 10.00      A   
ATOM   1092  O   ARG A 114       1.422  -4.538 -10.152  1.00 10.00      A   
ATOM   1093  N   MET A 115       1.844  -2.336 -10.138  1.00 10.00      A   
ATOM   1094  HN  MET A 115       2.148  -1.561  -9.619  1.00 10.00      A   
ATOM   1095  CA  MET A 115       1.488  -2.159 -11.539  1.00 10.00      A   
ATOM   1096  CB  MET A 115       0.203  -1.334 -11.670  1.00 10.00      A   
ATOM   1097  CG  MET A 115      -1.054  -2.043 -11.188  1.00 10.00      A   
ATOM   1098  SD  MET A 115      -1.730  -3.191 -12.403  1.00 10.00      A   
ATOM   1099  CE  MET A 115      -2.363  -2.057 -13.635  1.00 10.00      A   
ATOM   1100  C   MET A 115       2.611  -1.483 -12.310  1.00 10.00      A   
ATOM   1101  O   MET A 115       3.483  -0.840 -11.725  1.00 10.00      A   
ATOM   1102  N   VAL A 116       2.584  -1.637 -13.623  1.00 10.00      A   
ATOM   1103  HN  VAL A 116       1.865  -2.180 -14.028  1.00 10.00      A   
ATOM   1104  CA  VAL A 116       3.582  -1.030 -14.488  1.00 10.00      A   
ATOM   1105  CB  VAL A 116       3.986  -1.983 -15.631  1.00 10.00      A   
ATOM   1106  CG1 VAL A 116       5.109  -1.383 -16.466  1.00 10.00      A   
ATOM   1107  CG2 VAL A 116       4.393  -3.342 -15.076  1.00 10.00      A   
ATOM   1108  C   VAL A 116       3.023   0.260 -15.078  1.00 10.00      A   
ATOM   1109  O   VAL A 116       2.165   0.233 -15.965  1.00 10.00      A   
ATOM   1110  N   VAL A 117       3.502   1.384 -14.575  1.00 10.00      A   
ATOM   1111  HN  VAL A 117       4.200   1.341 -13.889  1.00 10.00      A   
ATOM   1112  CA  VAL A 117       3.040   2.685 -15.033  1.00 10.00      A   
ATOM   1113  CB  VAL A 117       2.567   3.561 -13.850  1.00 10.00      A   
ATOM   1114  CG1 VAL A 117       1.854   4.810 -14.354  1.00 10.00      A   
ATOM   1115  CG2 VAL A 117       1.672   2.768 -12.912  1.00 10.00      A   
ATOM   1116  C   VAL A 117       4.153   3.419 -15.759  1.00 10.00      A   
ATOM   1117  O   VAL A 117       5.232   3.617 -15.209  1.00 10.00      A   
ATOM   1118  N   THR A 118       3.891   3.807 -16.994  1.00 10.00      A   
ATOM   1119  HN  THR A 118       3.017   3.611 -17.382  1.00 10.00      A   
ATOM   1120  CA  THR A 118       4.870   4.523 -17.795  1.00 10.00      A   
ATOM   1121  CB  THR A 118       4.795   4.067 -19.262  1.00 10.00      A   
ATOM   1122  OG1 THR A 118       3.427   3.783 -19.595  1.00 10.00      A   
ATOM   1123  HG1 THR A 118       3.381   2.934 -20.054  1.00 10.00      A   
ATOM   1124  CG2 THR A 118       5.642   2.821 -19.481  1.00 10.00      A   
ATOM   1125  C   THR A 118       4.613   6.026 -17.730  1.00 10.00      A   
ATOM   1126  O   THR A 118       3.533   6.460 -17.318  1.00 10.00      A   
ATOM   1127  N   ASP A 119       5.599   6.818 -18.144  1.00 10.00      A   
ATOM   1128  HN  ASP A 119       6.438   6.416 -18.462  1.00 10.00      A   
ATOM   1129  CA  ASP A 119       5.469   8.275 -18.137  1.00 10.00      A   
ATOM   1130  CB  ASP A 119       6.761   8.953 -18.605  1.00 10.00      A   
ATOM   1131  CG  ASP A 119       7.982   8.550 -17.807  1.00 10.00      A   
ATOM   1132  OD1 ASP A 119       8.342   9.263 -16.850  1.00 10.00      A   
ATOM   1133  OD2 ASP A 119       8.603   7.522 -18.147  1.00 10.00      A   
ATOM   1134  C   ASP A 119       4.322   8.702 -19.039  1.00 10.00      A   
ATOM   1135  O   ASP A 119       3.645   9.694 -18.770  1.00 10.00      A   
ATOM   1136  N   ASP A 120       4.102   7.932 -20.107  1.00 10.00      A   
ATOM   1137  HN  ASP A 120       4.683   7.159 -20.262  1.00 10.00      A   
ATOM   1138  CA  ASP A 120       3.026   8.216 -21.055  1.00 10.00      A   
ATOM   1139  CB  ASP A 120       2.989   7.170 -22.172  1.00 10.00      A   
ATOM   1140  CG  ASP A 120       4.131   7.300 -23.154  1.00 10.00      A   
ATOM   1141  OD1 ASP A 120       4.587   8.434 -23.404  1.00 10.00      A   
ATOM   1142  OD2 ASP A 120       4.579   6.260 -23.682  1.00 10.00      A   
ATOM   1143  C   ASP A 120       1.681   8.232 -20.347  1.00 10.00      A   
ATOM   1144  O   ASP A 120       0.855   9.114 -20.579  1.00 10.00      A   
ATOM   1145  N   CYS A 121       1.478   7.256 -19.468  1.00 10.00      A   
ATOM   1146  HN  CYS A 121       2.186   6.597 -19.317  1.00 10.00      A   
ATOM   1147  CA  CYS A 121       0.237   7.150 -18.713  1.00 10.00      A   
ATOM   1148  CB  CYS A 121       0.246   5.890 -17.842  1.00 10.00      A   
ATOM   1149  SG  CYS A 121       0.604   4.360 -18.740  1.00 10.00      A   
ATOM   1150  HG  CYS A 121       1.854   4.427 -19.192  1.00 10.00      A   
ATOM   1151  C   CYS A 121       0.038   8.386 -17.844  1.00 10.00      A   
ATOM   1152  O   CYS A 121      -1.060   8.938 -17.778  1.00 10.00      A   
ATOM   1153  N   LEU A 122       1.114   8.832 -17.208  1.00 10.00      A   
ATOM   1154  HN  LEU A 122       1.967   8.362 -17.325  1.00 10.00      A   
ATOM   1155  CA  LEU A 122       1.062  10.006 -16.342  1.00 10.00      A   
ATOM   1156  CB  LEU A 122       2.381  10.192 -15.592  1.00 10.00      A   
ATOM   1157  CG  LEU A 122       2.759   9.074 -14.618  1.00 10.00      A   
ATOM   1158  CD1 LEU A 122       4.139   9.321 -14.034  1.00 10.00      A   
ATOM   1159  CD2 LEU A 122       1.722   8.950 -13.512  1.00 10.00      A   
ATOM   1160  C   LEU A 122       0.709  11.260 -17.134  1.00 10.00      A   
ATOM   1161  O   LEU A 122      -0.119  12.064 -16.700  1.00 10.00      A   
ATOM   1162  N   GLU A 123       1.332  11.416 -18.301  1.00 10.00      A   
ATOM   1163  HN  GLU A 123       1.996  10.747 -18.584  1.00 10.00      A   
ATOM   1164  CA  GLU A 123       1.065  12.564 -19.160  1.00 10.00      A   
ATOM   1165  CB  GLU A 123       1.953  12.537 -20.407  1.00 10.00      A   
ATOM   1166  CG  GLU A 123       3.442  12.659 -20.131  1.00 10.00      A   
ATOM   1167  CD  GLU A 123       4.237  12.928 -21.391  1.00 10.00      A   
ATOM   1168  OE1 GLU A 123       4.081  12.176 -22.376  1.00 10.00      A   
ATOM   1169  OE2 GLU A 123       5.026  13.897 -21.404  1.00 10.00      A   
ATOM   1170  C   GLU A 123      -0.402  12.589 -19.573  1.00 10.00      A   
ATOM   1171  O   GLU A 123      -1.045  13.638 -19.552  1.00 10.00      A   
ATOM   1172  N   LEU A 124      -0.924  11.424 -19.941  1.00 10.00      A   
ATOM   1173  HN  LEU A 124      -0.349  10.629 -19.953  1.00 10.00      A   
ATOM   1174  CA  LEU A 124      -2.317  11.300 -20.349  1.00 10.00      A   
ATOM   1175  CB  LEU A 124      -2.605   9.884 -20.852  1.00 10.00      A   
ATOM   1176  CG  LEU A 124      -1.984   9.505 -22.196  1.00 10.00      A   
ATOM   1177  CD1 LEU A 124      -2.204   8.028 -22.484  1.00 10.00      A   
ATOM   1178  CD2 LEU A 124      -2.567  10.358 -23.312  1.00 10.00      A   
ATOM   1179  C   LEU A 124      -3.264  11.662 -19.209  1.00 10.00      A   
ATOM   1180  O   LEU A 124      -4.225  12.408 -19.404  1.00 10.00      A   
ATOM   1181  N   ILE A 125      -2.972  11.151 -18.020  1.00 10.00      A   
ATOM   1182  HN  ILE A 125      -2.182  10.573 -17.929  1.00 10.00      A   
ATOM   1183  CA  ILE A 125      -3.792  11.410 -16.840  1.00 10.00      A   
ATOM   1184  CB  ILE A 125      -3.202  10.707 -15.592  1.00 10.00      A   
ATOM   1185  CG1 ILE A 125      -3.351   9.189 -15.707  1.00 10.00      A   
ATOM   1186  CG2 ILE A 125      -3.861  11.208 -14.311  1.00 10.00      A   
ATOM   1187  CD1 ILE A 125      -2.625   8.415 -14.626  1.00 10.00      A   
ATOM   1188  C   ILE A 125      -3.916  12.907 -16.555  1.00 10.00      A   
ATOM   1189  O   ILE A 125      -5.020  13.435 -16.401  1.00 10.00      A   
ATOM   1190  N   ALA A 126      -2.778  13.583 -16.522  1.00 10.00      A   
ATOM   1191  HN  ALA A 126      -1.936  13.109 -16.708  1.00 10.00      A   
ATOM   1192  CA  ALA A 126      -2.730  15.006 -16.222  1.00 10.00      A   
ATOM   1193  CB  ALA A 126      -1.286  15.474 -16.161  1.00 10.00      A   
ATOM   1194  C   ALA A 126      -3.533  15.866 -17.198  1.00 10.00      A   
ATOM   1195  O   ALA A 126      -4.122  16.872 -16.799  1.00 10.00      A   
ATOM   1196  N   LYS A 127      -3.565  15.476 -18.466  1.00 10.00      A   
ATOM   1197  HN  LYS A 127      -3.098  14.653 -18.728  1.00 10.00      A   
ATOM   1198  CA  LYS A 127      -4.276  16.252 -19.475  1.00 10.00      A   
ATOM   1199  CB  LYS A 127      -3.519  16.242 -20.808  1.00 10.00      A   
ATOM   1200  CG  LYS A 127      -3.383  14.865 -21.438  1.00 10.00      A   
ATOM   1201  CD  LYS A 127      -2.363  14.859 -22.568  1.00 10.00      A   
ATOM   1202  CE  LYS A 127      -2.855  15.635 -23.778  1.00 10.00      A   
ATOM   1203  NZ  LYS A 127      -4.047  15.005 -24.399  1.00 10.00      A   
ATOM   1204  HZ1 LYS A 127      -3.858  14.003 -24.603  1.00 10.00      A   
ATOM   1205  HZ2 LYS A 127      -4.285  15.486 -25.286  1.00 10.00      A   
ATOM   1206  HZ3 LYS A 127      -4.860  15.066 -23.755  1.00 10.00      A   
ATOM   1207  C   LYS A 127      -5.729  15.818 -19.672  1.00 10.00      A   
ATOM   1208  O   LYS A 127      -6.521  16.552 -20.261  1.00 10.00      A   
ATOM   1209  N   SER A 128      -6.087  14.641 -19.181  1.00 10.00      A   
ATOM   1210  HN  SER A 128      -5.423  14.091 -18.717  1.00 10.00      A   
ATOM   1211  CA  SER A 128      -7.451  14.146 -19.334  1.00 10.00      A   
ATOM   1212  CB  SER A 128      -7.447  12.662 -19.707  1.00 10.00      A   
ATOM   1213  OG  SER A 128      -6.510  12.406 -20.743  1.00 10.00      A   
ATOM   1214  HG  SER A 128      -5.627  12.311 -20.353  1.00 10.00      A   
ATOM   1215  C   SER A 128      -8.293  14.378 -18.084  1.00 10.00      A   
ATOM   1216  O   SER A 128      -9.476  14.715 -18.173  1.00 10.00      A   
ATOM   1217  N   PHE A 129      -7.684  14.214 -16.922  1.00 10.00      A   
ATOM   1218  HN  PHE A 129      -6.725  13.983 -16.900  1.00 10.00      A   
ATOM   1219  CA  PHE A 129      -8.404  14.387 -15.672  1.00 10.00      A   
ATOM   1220  CB  PHE A 129      -8.156  13.201 -14.735  1.00 10.00      A   
ATOM   1221  CG  PHE A 129      -8.224  11.862 -15.414  1.00 10.00      A   
ATOM   1222  CD1 PHE A 129      -7.180  10.962 -15.299  1.00 10.00      A   
ATOM   1223  CD2 PHE A 129      -9.328  11.506 -16.171  1.00 10.00      A   
ATOM   1224  CE1 PHE A 129      -7.231   9.732 -15.925  1.00 10.00      A   
ATOM   1225  CE2 PHE A 129      -9.386  10.276 -16.800  1.00 10.00      A   
ATOM   1226  CZ  PHE A 129      -8.336   9.387 -16.677  1.00 10.00      A   
ATOM   1227  C   PHE A 129      -8.024  15.699 -14.998  1.00 10.00      A   
ATOM   1228  O   PHE A 129      -7.006  15.787 -14.314  1.00 10.00      A   
ATOM   1229  N   LYS A 130      -8.843  16.725 -15.204  1.00 10.00      A   
ATOM   1230  HN  LYS A 130      -9.633  16.603 -15.778  1.00 10.00      A   
ATOM   1231  CA  LYS A 130      -8.594  18.035 -14.606  1.00 10.00      A   
ATOM   1232  CB  LYS A 130      -9.293  19.148 -15.397  1.00 10.00      A   
ATOM   1233  CG  LYS A 130      -8.583  19.558 -16.681  1.00 10.00      A   
ATOM   1234  CD  LYS A 130      -8.838  18.575 -17.815  1.00 10.00      A   
ATOM   1235  CE  LYS A 130      -8.436  19.167 -19.157  1.00 10.00      A   
ATOM   1236  NZ  LYS A 130      -8.704  18.234 -20.283  1.00 10.00      A   
ATOM   1237  HZ1 LYS A 130      -8.028  17.442 -20.264  1.00 10.00      A   
ATOM   1238  HZ2 LYS A 130      -8.611  18.727 -21.193  1.00 10.00      A   
ATOM   1239  HZ3 LYS A 130      -9.670  17.854 -20.207  1.00 10.00      A   
ATOM   1240  C   LYS A 130      -9.047  18.055 -13.151  1.00 10.00      A   
ATOM   1241  O   LYS A 130      -8.749  18.989 -12.402  1.00 10.00      A   
ATOM   1242  N   ASN A 131      -9.773  17.014 -12.759  1.00 10.00      A   
ATOM   1243  HN  ASN A 131      -9.980  16.309 -13.407  1.00 10.00      A   
ATOM   1244  CA  ASN A 131     -10.269  16.888 -11.395  1.00 10.00      A   
ATOM   1245  CB  ASN A 131     -11.728  16.429 -11.391  1.00 10.00      A   
ATOM   1246  CG  ASN A 131     -12.626  17.358 -10.597  1.00 10.00      A   
ATOM   1247  OD1 ASN A 131     -12.813  17.187  -9.391  1.00 10.00      A   
ATOM   1248  ND2 ASN A 131     -13.196  18.347 -11.269  1.00 10.00      A   
ATOM   1249 HD21 ASN A 131     -13.007  18.421 -12.233  1.00 10.00      A   
ATOM   1250 HD22 ASN A 131     -13.789  18.962 -10.784  1.00 10.00      A   
ATOM   1251  C   ASN A 131      -9.412  15.906 -10.609  1.00 10.00      A   
ATOM   1252  O   ASN A 131      -9.767  15.499  -9.506  1.00 10.00      A   
ATOM   1253  N   PHE A 132      -8.277  15.533 -11.192  1.00 10.00      A   
ATOM   1254  HN  PHE A 132      -8.055  15.900 -12.069  1.00 10.00      A   
ATOM   1255  CA  PHE A 132      -7.350  14.601 -10.566  1.00 10.00      A   
ATOM   1256  CB  PHE A 132      -6.184  14.321 -11.515  1.00 10.00      A   
ATOM   1257  CG  PHE A 132      -5.334  13.160 -11.103  1.00 10.00      A   
ATOM   1258  CD1 PHE A 132      -5.913  11.935 -10.834  1.00 10.00      A   
ATOM   1259  CD2 PHE A 132      -3.961  13.289 -10.990  1.00 10.00      A   
ATOM   1260  CE1 PHE A 132      -5.141  10.858 -10.457  1.00 10.00      A   
ATOM   1261  CE2 PHE A 132      -3.181  12.214 -10.613  1.00 10.00      A   
ATOM   1262  CZ  PHE A 132      -3.774  10.996 -10.347  1.00 10.00      A   
ATOM   1263  C   PHE A 132      -6.829  15.183  -9.257  1.00 10.00      A   
ATOM   1264  O   PHE A 132      -6.260  16.273  -9.241  1.00 10.00      A   
ATOM   1265  N   LYS A 133      -7.016  14.456  -8.163  1.00 10.00      A   
ATOM   1266  HN  LYS A 133      -7.457  13.583  -8.236  1.00 10.00      A   
ATOM   1267  CA  LYS A 133      -6.588  14.938  -6.861  1.00 10.00      A   
ATOM   1268  CB  LYS A 133      -7.813  15.284  -6.011  1.00 10.00      A   
ATOM   1269  CG  LYS A 133      -8.685  16.385  -6.599  1.00 10.00      A   
ATOM   1270  CD  LYS A 133     -10.081  16.373  -6.002  1.00 10.00      A   
ATOM   1271  CE  LYS A 133     -10.991  17.364  -6.716  1.00 10.00      A   
ATOM   1272  NZ  LYS A 133     -12.398  17.275  -6.243  1.00 10.00      A   
ATOM   1273  HZ1 LYS A 133     -12.985  17.981  -6.730  1.00 10.00      A   
ATOM   1274  HZ2 LYS A 133     -12.448  17.448  -5.220  1.00 10.00      A   
ATOM   1275  HZ3 LYS A 133     -12.786  16.322  -6.440  1.00 10.00      A   
ATOM   1276  C   LYS A 133      -5.695  13.955  -6.108  1.00 10.00      A   
ATOM   1277  O   LYS A 133      -4.772  14.367  -5.400  1.00 10.00      A   
ATOM   1278  N   VAL A 134      -5.960  12.662  -6.248  1.00 10.00      A   
ATOM   1279  HN  VAL A 134      -6.687  12.376  -6.841  1.00 10.00      A   
ATOM   1280  CA  VAL A 134      -5.181  11.656  -5.530  1.00 10.00      A   
ATOM   1281  CB  VAL A 134      -6.058  10.890  -4.516  1.00 10.00      A   
ATOM   1282  CG1 VAL A 134      -5.234   9.878  -3.736  1.00 10.00      A   
ATOM   1283  CG2 VAL A 134      -6.745  11.858  -3.569  1.00 10.00      A   
ATOM   1284  C   VAL A 134      -4.490  10.652  -6.454  1.00 10.00      A   
ATOM   1285  O   VAL A 134      -5.140   9.949  -7.231  1.00 10.00      A   
ATOM   1286  N   LEU A 135      -3.170  10.587  -6.346  1.00 10.00      A   
ATOM   1287  HN  LEU A 135      -2.715  11.184  -5.707  1.00 10.00      A   
ATOM   1288  CA  LEU A 135      -2.365   9.658  -7.130  1.00 10.00      A   
ATOM   1289  CB  LEU A 135      -1.403  10.410  -8.057  1.00 10.00      A   
ATOM   1290  CG  LEU A 135      -0.464   9.547  -8.911  1.00 10.00      A   
ATOM   1291  CD1 LEU A 135      -1.249   8.574  -9.778  1.00 10.00      A   
ATOM   1292  CD2 LEU A 135       0.428  10.429  -9.772  1.00 10.00      A   
ATOM   1293  C   LEU A 135      -1.577   8.759  -6.187  1.00 10.00      A   
ATOM   1294  O   LEU A 135      -0.683   9.223  -5.476  1.00 10.00      A   
ATOM   1295  N   VAL A 136      -1.938   7.485  -6.151  1.00 10.00      A   
ATOM   1296  HN  VAL A 136      -2.682   7.175  -6.719  1.00 10.00      A   
ATOM   1297  CA  VAL A 136      -1.261   6.531  -5.284  1.00 10.00      A   
ATOM   1298  CB  VAL A 136      -2.215   5.930  -4.227  1.00 10.00      A   
ATOM   1299  CG1 VAL A 136      -1.482   4.935  -3.336  1.00 10.00      A   
ATOM   1300  CG2 VAL A 136      -2.850   7.026  -3.386  1.00 10.00      A   
ATOM   1301  C   VAL A 136      -0.625   5.405  -6.090  1.00 10.00      A   
ATOM   1302  O   VAL A 136      -1.317   4.544  -6.636  1.00 10.00      A   
ATOM   1303  N   LEU A 137       0.694   5.430  -6.178  1.00 10.00      A   
ATOM   1304  HN  LEU A 137       1.189   6.161  -5.742  1.00 10.00      A   
ATOM   1305  CA  LEU A 137       1.435   4.410  -6.899  1.00 10.00      A   
ATOM   1306  CB  LEU A 137       2.333   5.038  -7.965  1.00 10.00      A   
ATOM   1307  CG  LEU A 137       1.618   5.739  -9.119  1.00 10.00      A   
ATOM   1308  CD1 LEU A 137       2.623   6.314 -10.105  1.00 10.00      A   
ATOM   1309  CD2 LEU A 137       0.665   4.780  -9.815  1.00 10.00      A   
ATOM   1310  C   LEU A 137       2.268   3.600  -5.921  1.00 10.00      A   
ATOM   1311  O   LEU A 137       3.344   4.026  -5.510  1.00 10.00      A   
ATOM   1312  N   SER A 138       1.752   2.448  -5.532  1.00 10.00      A   
ATOM   1313  HN  SER A 138       0.880   2.164  -5.893  1.00 10.00      A   
ATOM   1314  CA  SER A 138       2.443   1.583  -4.598  1.00 10.00      A   
ATOM   1315  CB  SER A 138       1.472   1.068  -3.530  1.00 10.00      A   
ATOM   1316  OG  SER A 138       2.136   0.274  -2.560  1.00 10.00      A   
ATOM   1317  HG  SER A 138       2.796   0.810  -2.091  1.00 10.00      A   
ATOM   1318  C   SER A 138       3.105   0.426  -5.337  1.00 10.00      A   
ATOM   1319  O   SER A 138       2.435  -0.353  -6.018  1.00 10.00      A   
ATOM   1320  N   SER A 139       4.423   0.334  -5.210  1.00 10.00      A   
ATOM   1321  HN  SER A 139       4.892   0.999  -4.657  1.00 10.00      A   
ATOM   1322  CA  SER A 139       5.197  -0.720  -5.860  1.00 10.00      A   
ATOM   1323  CB  SER A 139       4.848  -2.091  -5.265  1.00 10.00      A   
ATOM   1324  OG  SER A 139       4.985  -2.090  -3.853  1.00 10.00      A   
ATOM   1325  HG  SER A 139       4.276  -1.568  -3.458  1.00 10.00      A   
ATOM   1326  C   SER A 139       4.999  -0.720  -7.376  1.00 10.00      A   
ATOM   1327  O   SER A 139       4.635  -1.738  -7.970  1.00 10.00      A   
ATOM   1328  N   CYS A 140       5.233   0.427  -7.995  1.00 10.00      A   
ATOM   1329  HN  CYS A 140       5.509   1.211  -7.471  1.00 10.00      A   
ATOM   1330  CA  CYS A 140       5.084   0.561  -9.432  1.00 10.00      A   
ATOM   1331  CB  CYS A 140       3.976   1.571  -9.744  1.00 10.00      A   
ATOM   1332  SG  CYS A 140       2.394   1.184  -8.954  1.00 10.00      A   
ATOM   1333  HG  CYS A 140       2.657   0.639  -7.771  1.00 10.00      A   
ATOM   1334  C   CYS A 140       6.398   0.993 -10.070  1.00 10.00      A   
ATOM   1335  O   CYS A 140       7.209   1.663  -9.432  1.00 10.00      A   
ATOM   1336  N   GLU A 141       6.611   0.582 -11.313  1.00 10.00      A   
ATOM   1337  HN  GLU A 141       5.937   0.024 -11.754  1.00 10.00      A   
ATOM   1338  CA  GLU A 141       7.824   0.930 -12.046  1.00 10.00      A   
ATOM   1339  CB  GLU A 141       8.877  -0.188 -11.941  1.00 10.00      A   
ATOM   1340  CG  GLU A 141       8.692  -1.340 -12.923  1.00 10.00      A   
ATOM   1341  CD  GLU A 141       8.059  -2.569 -12.301  1.00 10.00      A   
ATOM   1342  OE1 GLU A 141       8.216  -3.673 -12.865  1.00 10.00      A   
ATOM   1343  OE2 GLU A 141       7.409  -2.445 -11.242  1.00 10.00      A   
ATOM   1344  C   GLU A 141       7.494   1.205 -13.510  1.00 10.00      A   
ATOM   1345  O   GLU A 141       6.389   0.908 -13.968  1.00 10.00      A   
ATOM   1346  N   GLY A 142       8.443   1.790 -14.230  1.00 10.00      A   
ATOM   1347  HN  GLY A 142       9.293   2.035 -13.803  1.00 10.00      A   
ATOM   1348  CA  GLY A 142       8.232   2.072 -15.637  1.00 10.00      A   
ATOM   1349  C   GLY A 142       8.208   3.552 -15.950  1.00 10.00      A   
ATOM   1350  O   GLY A 142       8.217   3.942 -17.117  1.00 10.00      A   
ATOM   1351  N   PHE A 143       8.176   4.382 -14.916  1.00 10.00      A   
ATOM   1352  HN  PHE A 143       8.166   4.018 -14.010  1.00 10.00      A   
ATOM   1353  CA  PHE A 143       8.145   5.826 -15.109  1.00 10.00      A   
ATOM   1354  CB  PHE A 143       6.905   6.455 -14.453  1.00 10.00      A   
ATOM   1355  CG  PHE A 143       6.799   6.258 -12.961  1.00 10.00      A   
ATOM   1356  CD1 PHE A 143       7.113   7.286 -12.085  1.00 10.00      A   
ATOM   1357  CD2 PHE A 143       6.370   5.047 -12.433  1.00 10.00      A   
ATOM   1358  CE1 PHE A 143       7.002   7.109 -10.717  1.00 10.00      A   
ATOM   1359  CE2 PHE A 143       6.261   4.864 -11.068  1.00 10.00      A   
ATOM   1360  CZ  PHE A 143       6.576   5.897 -10.208  1.00 10.00      A   
ATOM   1361  C   PHE A 143       9.420   6.491 -14.608  1.00 10.00      A   
ATOM   1362  O   PHE A 143      10.164   5.914 -13.811  1.00 10.00      A   
ATOM   1363  N   SER A 144       9.664   7.703 -15.078  1.00 10.00      A   
ATOM   1364  HN  SER A 144       9.022   8.114 -15.705  1.00 10.00      A   
ATOM   1365  CA  SER A 144      10.838   8.461 -14.684  1.00 10.00      A   
ATOM   1366  CB  SER A 144      11.716   8.758 -15.908  1.00 10.00      A   
ATOM   1367  OG  SER A 144      11.109   8.310 -17.109  1.00 10.00      A   
ATOM   1368  HG  SER A 144      10.145   8.418 -17.045  1.00 10.00      A   
ATOM   1369  C   SER A 144      10.410   9.765 -14.018  1.00 10.00      A   
ATOM   1370  O   SER A 144       9.219   9.991 -13.790  1.00 10.00      A   
ATOM   1371  N   THR A 145      11.378  10.619 -13.710  1.00 10.00      A   
ATOM   1372  HN  THR A 145      12.313  10.379 -13.895  1.00 10.00      A   
ATOM   1373  CA  THR A 145      11.095  11.901 -13.087  1.00 10.00      A   
ATOM   1374  CB  THR A 145      12.397  12.570 -12.610  1.00 10.00      A   
ATOM   1375  OG1 THR A 145      13.494  12.093 -13.408  1.00 10.00      A   
ATOM   1376  HG1 THR A 145      13.670  12.724 -14.118  1.00 10.00      A   
ATOM   1377  CG2 THR A 145      12.660  12.202 -11.160  1.00 10.00      A   
ATOM   1378  C   THR A 145      10.344  12.824 -14.049  1.00 10.00      A   
ATOM   1379  O   THR A 145       9.676  13.768 -13.629  1.00 10.00      A   
ATOM   1380  N   ASP A 146      10.449  12.527 -15.344  1.00 10.00      A   
ATOM   1381  HN  ASP A 146      11.000  11.762 -15.613  1.00 10.00      A   
ATOM   1382  CA  ASP A 146       9.780  13.313 -16.376  1.00 10.00      A   
ATOM   1383  CB  ASP A 146      10.179  12.833 -17.775  1.00 10.00      A   
ATOM   1384  CG  ASP A 146      11.668  12.932 -18.032  1.00 10.00      A   
ATOM   1385  OD1 ASP A 146      12.091  13.817 -18.808  1.00 10.00      A   
ATOM   1386  OD2 ASP A 146      12.431  12.123 -17.461  1.00 10.00      A   
ATOM   1387  C   ASP A 146       8.268  13.242 -16.212  1.00 10.00      A   
ATOM   1388  O   ASP A 146       7.581  14.263 -16.252  1.00 10.00      A   
ATOM   1389  N   GLY A 147       7.757  12.031 -16.015  1.00 10.00      A   
ATOM   1390  HN  GLY A 147       8.356  11.247 -16.002  1.00 10.00      A   
ATOM   1391  CA  GLY A 147       6.328  11.849 -15.833  1.00 10.00      A   
ATOM   1392  C   GLY A 147       5.819  12.572 -14.602  1.00 10.00      A   
ATOM   1393  O   GLY A 147       4.715  13.117 -14.600  1.00 10.00      A   
ATOM   1394  N   LEU A 148       6.634  12.584 -13.554  1.00 10.00      A   
ATOM   1395  HN  LEU A 148       7.501  12.129 -13.620  1.00 10.00      A   
ATOM   1396  CA  LEU A 148       6.274  13.252 -12.309  1.00 10.00      A   
ATOM   1397  CB  LEU A 148       7.317  12.971 -11.225  1.00 10.00      A   
ATOM   1398  CG  LEU A 148       7.480  11.507 -10.799  1.00 10.00      A   
ATOM   1399  CD1 LEU A 148       8.561  11.370  -9.739  1.00 10.00      A   
ATOM   1400  CD2 LEU A 148       6.159  10.940 -10.298  1.00 10.00      A   
ATOM   1401  C   LEU A 148       6.143  14.756 -12.531  1.00 10.00      A   
ATOM   1402  O   LEU A 148       5.243  15.403 -11.989  1.00 10.00      A   
ATOM   1403  N   ALA A 149       7.035  15.304 -13.347  1.00 10.00      A   
ATOM   1404  HN  ALA A 149       7.723  14.734 -13.754  1.00 10.00      A   
ATOM   1405  CA  ALA A 149       7.022  16.728 -13.657  1.00 10.00      A   
ATOM   1406  CB  ALA A 149       8.276  17.116 -14.428  1.00 10.00      A   
ATOM   1407  C   ALA A 149       5.770  17.088 -14.452  1.00 10.00      A   
ATOM   1408  O   ALA A 149       5.189  18.156 -14.261  1.00 10.00      A   
ATOM   1409  N   ALA A 150       5.356  16.179 -15.337  1.00 10.00      A   
ATOM   1410  HN  ALA A 150       5.871  15.348 -15.447  1.00 10.00      A   
ATOM   1411  CA  ALA A 150       4.167  16.389 -16.152  1.00 10.00      A   
ATOM   1412  CB  ALA A 150       4.008  15.255 -17.152  1.00 10.00      A   
ATOM   1413  C   ALA A 150       2.927  16.499 -15.268  1.00 10.00      A   
ATOM   1414  O   ALA A 150       2.060  17.344 -15.489  1.00 10.00      A   
ATOM   1415  N   ILE A 151       2.863  15.646 -14.257  1.00 10.00      A   
ATOM   1416  HN  ILE A 151       3.592  14.997 -14.135  1.00 10.00      A   
ATOM   1417  CA  ILE A 151       1.745  15.643 -13.323  1.00 10.00      A   
ATOM   1418  CB  ILE A 151       1.831  14.432 -12.363  1.00 10.00      A   
ATOM   1419  CG1 ILE A 151       1.561  13.126 -13.117  1.00 10.00      A   
ATOM   1420  CG2 ILE A 151       0.870  14.587 -11.189  1.00 10.00      A   
ATOM   1421  CD1 ILE A 151       0.121  12.954 -13.556  1.00 10.00      A   
ATOM   1422  C   ILE A 151       1.732  16.938 -12.515  1.00 10.00      A   
ATOM   1423  O   ILE A 151       0.703  17.596 -12.386  1.00 10.00      A   
ATOM   1424  N   ALA A 152       2.899  17.318 -12.020  1.00 10.00      A   
ATOM   1425  HN  ALA A 152       3.694  16.770 -12.206  1.00 10.00      A   
ATOM   1426  CA  ALA A 152       3.043  18.520 -11.207  1.00 10.00      A   
ATOM   1427  CB  ALA A 152       4.468  18.613 -10.683  1.00 10.00      A   
ATOM   1428  C   ALA A 152       2.672  19.801 -11.963  1.00 10.00      A   
ATOM   1429  O   ALA A 152       2.073  20.719 -11.396  1.00 10.00      A   
ATOM   1430  N   ALA A 153       3.023  19.857 -13.239  1.00 10.00      A   
ATOM   1431  HN  ALA A 153       3.487  19.092 -13.641  1.00 10.00      A   
ATOM   1432  CA  ALA A 153       2.754  21.037 -14.056  1.00 10.00      A   
ATOM   1433  CB  ALA A 153       3.751  21.114 -15.199  1.00 10.00      A   
ATOM   1434  C   ALA A 153       1.326  21.094 -14.601  1.00 10.00      A   
ATOM   1435  O   ALA A 153       0.768  22.181 -14.776  1.00 10.00      A   
ATOM   1436  N   THR A 154       0.729  19.943 -14.865  1.00 10.00      A   
ATOM   1437  HN  THR A 154       1.195  19.101 -14.674  1.00 10.00      A   
ATOM   1438  CA  THR A 154      -0.617  19.915 -15.428  1.00 10.00      A   
ATOM   1439  CB  THR A 154      -0.753  18.849 -16.531  1.00 10.00      A   
ATOM   1440  OG1 THR A 154       0.520  18.674 -17.168  1.00 10.00      A   
ATOM   1441  HG1 THR A 154       1.124  18.223 -16.557  1.00 10.00      A   
ATOM   1442  CG2 THR A 154      -1.767  19.291 -17.579  1.00 10.00      A   
ATOM   1443  C   THR A 154      -1.716  19.736 -14.379  1.00 10.00      A   
ATOM   1444  O   THR A 154      -2.795  20.317 -14.511  1.00 10.00      A   
ATOM   1445  N   CYS A 155      -1.459  18.945 -13.341  1.00 10.00      A   
ATOM   1446  HN  CYS A 155      -0.580  18.515 -13.258  1.00 10.00      A   
ATOM   1447  CA  CYS A 155      -2.456  18.717 -12.307  1.00 10.00      A   
ATOM   1448  CB  CYS A 155      -2.275  17.348 -11.645  1.00 10.00      A   
ATOM   1449  SG  CYS A 155      -2.510  15.948 -12.762  1.00 10.00      A   
ATOM   1450  HG  CYS A 155      -3.812  15.800 -12.959  1.00 10.00      A   
ATOM   1451  C   CYS A 155      -2.437  19.825 -11.265  1.00 10.00      A   
ATOM   1452  O   CYS A 155      -1.616  19.826 -10.349  1.00 10.00      A   
ATOM   1453  N   ARG A 156      -3.354  20.768 -11.417  1.00 10.00      A   
ATOM   1454  HN  ARG A 156      -3.980  20.704 -12.169  1.00 10.00      A   
ATOM   1455  CA  ARG A 156      -3.468  21.892 -10.498  1.00 10.00      A   
ATOM   1456  CB  ARG A 156      -3.831  23.173 -11.256  1.00 10.00      A   
ATOM   1457  CG  ARG A 156      -5.099  23.077 -12.088  1.00 10.00      A   
ATOM   1458  CD  ARG A 156      -5.357  24.368 -12.849  1.00 10.00      A   
ATOM   1459  NE  ARG A 156      -5.637  25.499 -11.966  1.00 10.00      A   
ATOM   1460  HE  ARG A 156      -5.217  25.492 -11.073  1.00 10.00      A   
ATOM   1461  CZ  ARG A 156      -6.423  26.526 -12.300  1.00 10.00      A   
ATOM   1462  NH1 ARG A 156      -7.004  26.569 -13.493  1.00 10.00      A   
ATOM   1463 HH11 ARG A 156      -6.853  25.799 -14.181  1.00 10.00      A   
ATOM   1464 HH12 ARG A 156      -7.622  27.374 -13.751  1.00 10.00      A   
ATOM   1465  NH2 ARG A 156      -6.611  27.515 -11.444  1.00 10.00      A   
ATOM   1466 HH21 ARG A 156      -6.148  27.499 -10.509  1.00 10.00      A   
ATOM   1467 HH22 ARG A 156      -7.228  28.317 -11.698  1.00 10.00      A   
ATOM   1468  C   ARG A 156      -4.508  21.602  -9.428  1.00 10.00      A   
ATOM   1469  O   ARG A 156      -4.823  22.452  -8.596  1.00 10.00      A   
ATOM   1470  N   ASN A 157      -5.059  20.400  -9.476  1.00 10.00      A   
ATOM   1471  HN  ASN A 157      -4.794  19.783 -10.188  1.00 10.00      A   
ATOM   1472  CA  ASN A 157      -6.060  19.976  -8.507  1.00 10.00      A   
ATOM   1473  CB  ASN A 157      -7.307  19.455  -9.231  1.00 10.00      A   
ATOM   1474  CG  ASN A 157      -8.608  19.874  -8.570  1.00 10.00      A   
ATOM   1475  OD1 ASN A 157      -8.678  20.074  -7.357  1.00 10.00      A   
ATOM   1476  ND2 ASN A 157      -9.654  20.007  -9.372  1.00 10.00      A   
ATOM   1477 HD21 ASN A 157      -9.529  19.832 -10.330  1.00 10.00      A   
ATOM   1478 HD22 ASN A 157     -10.510  20.280  -8.979  1.00 10.00      A   
ATOM   1479  C   ASN A 157      -5.480  18.884  -7.614  1.00 10.00      A   
ATOM   1480  O   ASN A 157      -6.147  18.388  -6.704  1.00 10.00      A   
ATOM   1481  N   LEU A 158      -4.224  18.534  -7.877  1.00 10.00      A   
ATOM   1482  HN  LEU A 158      -3.749  18.995  -8.594  1.00 10.00      A   
ATOM   1483  CA  LEU A 158      -3.528  17.493  -7.127  1.00 10.00      A   
ATOM   1484  CB  LEU A 158      -2.126  17.268  -7.701  1.00 10.00      A   
ATOM   1485  CG  LEU A 158      -1.311  16.123  -7.090  1.00 10.00      A   
ATOM   1486  CD1 LEU A 158      -1.898  14.774  -7.477  1.00 10.00      A   
ATOM   1487  CD2 LEU A 158       0.146  16.217  -7.517  1.00 10.00      A   
ATOM   1488  C   LEU A 158      -3.446  17.833  -5.645  1.00 10.00      A   
ATOM   1489  O   LEU A 158      -3.159  18.974  -5.267  1.00 10.00      A   
ATOM   1490  N   LYS A 159      -3.717  16.837  -4.812  1.00 10.00      A   
ATOM   1491  HN  LYS A 159      -3.955  15.956  -5.182  1.00 10.00      A   
ATOM   1492  CA  LYS A 159      -3.680  17.009  -3.370  1.00 10.00      A   
ATOM   1493  CB  LYS A 159      -5.088  16.928  -2.780  1.00 10.00      A   
ATOM   1494  CG  LYS A 159      -6.019  18.052  -3.207  1.00 10.00      A   
ATOM   1495  CD  LYS A 159      -7.411  17.863  -2.625  1.00 10.00      A   
ATOM   1496  CE  LYS A 159      -7.382  17.879  -1.106  1.00 10.00      A   
ATOM   1497  NZ  LYS A 159      -8.591  17.256  -0.512  1.00 10.00      A   
ATOM   1498  HZ1 LYS A 159      -8.866  16.418  -1.062  1.00 10.00      A   
ATOM   1499  HZ2 LYS A 159      -9.381  17.933  -0.503  1.00 10.00      A   
ATOM   1500  HZ3 LYS A 159      -8.391  16.961   0.466  1.00 10.00      A   
ATOM   1501  C   LYS A 159      -2.799  15.951  -2.718  1.00 10.00      A   
ATOM   1502  O   LYS A 159      -1.998  16.254  -1.835  1.00 10.00      A   
ATOM   1503  N   GLU A 160      -2.955  14.709  -3.156  1.00 10.00      A   
ATOM   1504  HN  GLU A 160      -3.601  14.528  -3.875  1.00 10.00      A   
ATOM   1505  CA  GLU A 160      -2.188  13.604  -2.598  1.00 10.00      A   
ATOM   1506  CB  GLU A 160      -3.127  12.616  -1.904  1.00 10.00      A   
ATOM   1507  CG  GLU A 160      -3.737  13.154  -0.620  1.00 10.00      A   
ATOM   1508  CD  GLU A 160      -5.101  12.573  -0.333  1.00 10.00      A   
ATOM   1509  OE1 GLU A 160      -6.100  13.311  -0.470  1.00 10.00      A   
ATOM   1510  OE2 GLU A 160      -5.184  11.383   0.035  1.00 10.00      A   
ATOM   1511  C   GLU A 160      -1.347  12.897  -3.658  1.00 10.00      A   
ATOM   1512  O   GLU A 160      -1.873  12.350  -4.630  1.00 10.00      A   
ATOM   1513  N   LEU A 161      -0.040  12.931  -3.459  1.00 10.00      A   
ATOM   1514  HN  LEU A 161       0.306  13.401  -2.664  1.00 10.00      A   
ATOM   1515  CA  LEU A 161       0.909  12.302  -4.364  1.00 10.00      A   
ATOM   1516  CB  LEU A 161       1.834  13.365  -4.970  1.00 10.00      A   
ATOM   1517  CG  LEU A 161       2.805  12.891  -6.055  1.00 10.00      A   
ATOM   1518  CD1 LEU A 161       2.062  12.593  -7.348  1.00 10.00      A   
ATOM   1519  CD2 LEU A 161       3.902  13.920  -6.283  1.00 10.00      A   
ATOM   1520  C   LEU A 161       1.729  11.274  -3.592  1.00 10.00      A   
ATOM   1521  O   LEU A 161       2.723  11.615  -2.948  1.00 10.00      A   
ATOM   1522  N   ASP A 162       1.299  10.024  -3.644  1.00 10.00      A   
ATOM   1523  HN  ASP A 162       0.502   9.817  -4.183  1.00 10.00      A   
ATOM   1524  CA  ASP A 162       1.981   8.946  -2.937  1.00 10.00      A   
ATOM   1525  CB  ASP A 162       0.992   8.206  -2.031  1.00 10.00      A   
ATOM   1526  CG  ASP A 162       1.668   7.415  -0.927  1.00 10.00      A   
ATOM   1527  OD1 ASP A 162       2.825   6.980  -1.114  1.00 10.00      A   
ATOM   1528  OD2 ASP A 162       1.038   7.220   0.137  1.00 10.00      A   
ATOM   1529  C   ASP A 162       2.629   7.970  -3.916  1.00 10.00      A   
ATOM   1530  O   ASP A 162       1.967   7.435  -4.806  1.00 10.00      A   
ATOM   1531  N   LEU A 163       3.925   7.741  -3.741  1.00 10.00      A   
ATOM   1532  HN  LEU A 163       4.391   8.192  -3.005  1.00 10.00      A   
ATOM   1533  CA  LEU A 163       4.675   6.834  -4.602  1.00 10.00      A   
ATOM   1534  CB  LEU A 163       5.695   7.619  -5.433  1.00 10.00      A   
ATOM   1535  CG  LEU A 163       5.166   8.840  -6.185  1.00 10.00      A   
ATOM   1536  CD1 LEU A 163       6.317   9.709  -6.656  1.00 10.00      A   
ATOM   1537  CD2 LEU A 163       4.298   8.415  -7.359  1.00 10.00      A   
ATOM   1538  C   LEU A 163       5.396   5.790  -3.755  1.00 10.00      A   
ATOM   1539  O   LEU A 163       6.492   5.336  -4.099  1.00 10.00      A   
ATOM   1540  N   ARG A 164       4.772   5.421  -2.642  1.00 10.00      A   
ATOM   1541  HN  ARG A 164       3.904   5.832  -2.425  1.00 10.00      A   
ATOM   1542  CA  ARG A 164       5.336   4.441  -1.719  1.00 10.00      A   
ATOM   1543  CB  ARG A 164       4.387   4.174  -0.547  1.00 10.00      A   
ATOM   1544  CG  ARG A 164       2.982   3.752  -0.956  1.00 10.00      A   
ATOM   1545  CD  ARG A 164       2.121   3.417   0.255  1.00 10.00      A   
ATOM   1546  NE  ARG A 164       2.084   1.979   0.536  1.00 10.00      A   
ATOM   1547  HE  ARG A 164       2.888   1.450   0.290  1.00 10.00      A   
ATOM   1548  CZ  ARG A 164       1.048   1.355   1.107  1.00 10.00      A   
ATOM   1549  NH1 ARG A 164      -0.036   2.049   1.461  1.00 10.00      A   
ATOM   1550 HH11 ARG A 164      -0.078   3.079   1.294  1.00 10.00      A   
ATOM   1551 HH12 ARG A 164      -0.848   1.567   1.911  1.00 10.00      A   
ATOM   1552  NH2 ARG A 164       1.089   0.038   1.311  1.00 10.00      A   
ATOM   1553 HH21 ARG A 164       0.284  -0.456   1.758  1.00 10.00      A   
ATOM   1554 HH22 ARG A 164       1.930  -0.506   1.023  1.00 10.00      A   
ATOM   1555  C   ARG A 164       5.724   3.124  -2.388  1.00 10.00      A   
ATOM   1556  O   ARG A 164       4.969   2.559  -3.184  1.00 10.00      A   
ATOM   1557  N   GLU A 165       6.928   2.662  -2.060  1.00 10.00      A   
ATOM   1558  HN  GLU A 165       7.482   3.193  -1.451  1.00 10.00      A   
ATOM   1559  CA  GLU A 165       7.459   1.396  -2.561  1.00 10.00      A   
ATOM   1560  CB  GLU A 165       6.599   0.221  -2.074  1.00 10.00      A   
ATOM   1561  CG  GLU A 165       6.534   0.063  -0.562  1.00 10.00      A   
ATOM   1562  CD  GLU A 165       5.253   0.613   0.034  1.00 10.00      A   
ATOM   1563  OE1 GLU A 165       4.202   0.569  -0.645  1.00 10.00      A   
ATOM   1564  OE2 GLU A 165       5.287   1.085   1.185  1.00 10.00      A   
ATOM   1565  C   GLU A 165       7.604   1.340  -4.084  1.00 10.00      A   
ATOM   1566  O   GLU A 165       7.730   0.259  -4.650  1.00 10.00      A   
ATOM   1567  N   SER A 166       7.600   2.487  -4.749  1.00 10.00      A   
ATOM   1568  HN  SER A 166       7.507   3.332  -4.261  1.00 10.00      A   
ATOM   1569  CA  SER A 166       7.719   2.512  -6.201  1.00 10.00      A   
ATOM   1570  CB  SER A 166       6.750   3.523  -6.810  1.00 10.00      A   
ATOM   1571  OG  SER A 166       5.427   3.014  -6.775  1.00 10.00      A   
ATOM   1572  HG  SER A 166       4.890   3.538  -6.159  1.00 10.00      A   
ATOM   1573  C   SER A 166       9.151   2.740  -6.678  1.00 10.00      A   
ATOM   1574  O   SER A 166       9.968   3.348  -5.983  1.00 10.00      A   
ATOM   1575  N   ASP A 167       9.447   2.233  -7.867  1.00 10.00      A   
ATOM   1576  HN  ASP A 167       8.746   1.766  -8.377  1.00 10.00      A   
ATOM   1577  CA  ASP A 167      10.767   2.371  -8.458  1.00 10.00      A   
ATOM   1578  CB  ASP A 167      11.233   1.033  -9.036  1.00 10.00      A   
ATOM   1579  CG  ASP A 167      12.647   1.092  -9.579  1.00 10.00      A   
ATOM   1580  OD1 ASP A 167      13.535   1.614  -8.875  1.00 10.00      A   
ATOM   1581  OD2 ASP A 167      12.879   0.594 -10.702  1.00 10.00      A   
ATOM   1582  C   ASP A 167      10.727   3.431  -9.548  1.00 10.00      A   
ATOM   1583  O   ASP A 167      10.198   3.204 -10.638  1.00 10.00      A   
ATOM   1584  N   VAL A 168      11.276   4.593  -9.243  1.00 10.00      A   
ATOM   1585  HN  VAL A 168      11.707   4.704  -8.370  1.00 10.00      A   
ATOM   1586  CA  VAL A 168      11.280   5.701 -10.184  1.00 10.00      A   
ATOM   1587  CB  VAL A 168      10.999   7.038  -9.467  1.00 10.00      A   
ATOM   1588  CG1 VAL A 168      10.695   8.134 -10.476  1.00 10.00      A   
ATOM   1589  CG2 VAL A 168       9.864   6.893  -8.466  1.00 10.00      A   
ATOM   1590  C   VAL A 168      12.620   5.806 -10.896  1.00 10.00      A   
ATOM   1591  O   VAL A 168      13.673   5.728 -10.262  1.00 10.00      A   
ATOM   1592  N   ASP A 169      12.573   5.983 -12.213  1.00 10.00      A   
ATOM   1593  HN  ASP A 169      11.698   6.025 -12.658  1.00 10.00      A   
ATOM   1594  CA  ASP A 169      13.787   6.117 -13.011  1.00 10.00      A   
ATOM   1595  CB  ASP A 169      13.476   5.993 -14.506  1.00 10.00      A   
ATOM   1596  CG  ASP A 169      14.440   5.080 -15.237  1.00 10.00      A   
ATOM   1597  OD1 ASP A 169      15.418   5.587 -15.829  1.00 10.00      A   
ATOM   1598  OD2 ASP A 169      14.215   3.850 -15.227  1.00 10.00      A   
ATOM   1599  C   ASP A 169      14.430   7.463 -12.716  1.00 10.00      A   
ATOM   1600  O   ASP A 169      13.962   8.502 -13.189  1.00 10.00      A   
ATOM   1601  N   ASP A 170      15.477   7.428 -11.904  1.00 10.00      A   
ATOM   1602  HN  ASP A 170      15.782   6.558 -11.573  1.00 10.00      A   
ATOM   1603  CA  ASP A 170      16.196   8.631 -11.493  1.00 10.00      A   
ATOM   1604  CB  ASP A 170      17.165   8.306 -10.349  1.00 10.00      A   
ATOM   1605  CG  ASP A 170      17.490   9.506  -9.478  1.00 10.00      A   
ATOM   1606  OD1 ASP A 170      18.425  10.262  -9.817  1.00 10.00      A   
ATOM   1607  OD2 ASP A 170      16.824   9.687  -8.436  1.00 10.00      A   
ATOM   1608  C   ASP A 170      16.956   9.255 -12.658  1.00 10.00      A   
ATOM   1609  O   ASP A 170      17.924   8.678 -13.166  1.00 10.00      A   
ATOM   1610  N   VAL A 171      16.489  10.417 -13.100  1.00 10.00      A   
ATOM   1611  HN  VAL A 171      15.688  10.794 -12.683  1.00 10.00      A   
ATOM   1612  CA  VAL A 171      17.125  11.139 -14.196  1.00 10.00      A   
ATOM   1613  CB  VAL A 171      16.190  11.269 -15.421  1.00 10.00      A   
ATOM   1614  CG1 VAL A 171      16.909  11.943 -16.583  1.00 10.00      A   
ATOM   1615  CG2 VAL A 171      15.664   9.905 -15.841  1.00 10.00      A   
ATOM   1616  C   VAL A 171      17.551  12.531 -13.741  1.00 10.00      A   
ATOM   1617  O   VAL A 171      18.660  12.977 -14.031  1.00 10.00      A   
ATOM   1618  N   SER A 172      16.666  13.208 -13.021  1.00 10.00      A   
ATOM   1619  HN  SER A 172      15.800  12.797 -12.816  1.00 10.00      A   
ATOM   1620  CA  SER A 172      16.945  14.551 -12.531  1.00 10.00      A   
ATOM   1621  CB  SER A 172      16.783  15.562 -13.672  1.00 10.00      A   
ATOM   1622  OG  SER A 172      16.856  16.896 -13.204  1.00 10.00      A   
ATOM   1623  HG  SER A 172      17.626  17.334 -13.599  1.00 10.00      A   
ATOM   1624  C   SER A 172      16.007  14.914 -11.386  1.00 10.00      A   
ATOM   1625  O   SER A 172      14.843  14.516 -11.376  1.00 10.00      A   
ATOM   1626  N   GLY A 173      16.519  15.662 -10.418  1.00 10.00      A   
ATOM   1627  HN  GLY A 173      17.465  15.932 -10.465  1.00 10.00      A   
ATOM   1628  CA  GLY A 173      15.705  16.083  -9.296  1.00 10.00      A   
ATOM   1629  C   GLY A 173      15.116  17.460  -9.533  1.00 10.00      A   
ATOM   1630  O   GLY A 173      14.424  18.013  -8.674  1.00 10.00      A   
ATOM   1631  N   HIS A 174      15.366  17.998 -10.726  1.00 10.00      A   
ATOM   1632  HN  HIS A 174      15.900  17.483 -11.375  1.00 10.00      A   
ATOM   1633  CA  HIS A 174      14.884  19.325 -11.108  1.00 10.00      A   
ATOM   1634  CB  HIS A 174      15.742  19.867 -12.258  1.00 10.00      A   
ATOM   1635  CG  HIS A 174      16.019  21.339 -12.193  1.00 10.00      A   
ATOM   1636  ND1 HIS A 174      16.750  21.889 -11.166  1.00 10.00      A   
ATOM   1637  CD2 HIS A 174      15.656  22.320 -13.054  1.00 10.00      A   
ATOM   1638  CE1 HIS A 174      16.819  23.183 -11.422  1.00 10.00      A   
ATOM   1639  NE2 HIS A 174      16.172  23.489 -12.551  1.00 10.00      A   
ATOM   1640  HE2 HIS A 174      16.083  24.384 -12.954  1.00 10.00      A   
ATOM   1641  C   HIS A 174      13.405  19.299 -11.516  1.00 10.00      A   
ATOM   1642  O   HIS A 174      12.884  20.264 -12.076  1.00 10.00      A   
ATOM   1643  N   TRP A 175      12.727  18.196 -11.217  1.00 10.00      A   
ATOM   1644  HN  TRP A 175      13.192  17.464 -10.766  1.00 10.00      A   
ATOM   1645  CA  TRP A 175      11.313  18.047 -11.551  1.00 10.00      A   
ATOM   1646  CB  TRP A 175      10.901  16.568 -11.555  1.00 10.00      A   
ATOM   1647  CG  TRP A 175      10.945  15.920 -10.203  1.00 10.00      A   
ATOM   1648  CD1 TRP A 175      12.038  15.391  -9.585  1.00 10.00      A   
ATOM   1649  CD2 TRP A 175       9.848  15.738  -9.298  1.00 10.00      A   
ATOM   1650  NE1 TRP A 175      11.695  14.893  -8.356  1.00 10.00      A   
ATOM   1651  HE1 TRP A 175      12.317  14.458  -7.723  1.00 10.00      A   
ATOM   1652  CE2 TRP A 175      10.356  15.092  -8.153  1.00 10.00      A   
ATOM   1653  CE3 TRP A 175       8.490  16.059  -9.344  1.00 10.00      A   
ATOM   1654  CZ2 TRP A 175       9.552  14.762  -7.066  1.00 10.00      A   
ATOM   1655  CZ3 TRP A 175       7.694  15.731  -8.263  1.00 10.00      A   
ATOM   1656  CH2 TRP A 175       8.227  15.091  -7.139  1.00 10.00      A   
ATOM   1657  C   TRP A 175      10.428  18.849 -10.598  1.00 10.00      A   
ATOM   1658  O   TRP A 175       9.364  19.332 -10.983  1.00 10.00      A   
ATOM   1659  N   LEU A 176      10.887  19.014  -9.360  1.00 10.00      A   
ATOM   1660  HN  LEU A 176      11.755  18.623  -9.118  1.00 10.00      A   
ATOM   1661  CA  LEU A 176      10.130  19.755  -8.352  1.00 10.00      A   
ATOM   1662  CB  LEU A 176      10.732  19.550  -6.963  1.00 10.00      A   
ATOM   1663  CG  LEU A 176       9.790  19.793  -5.780  1.00 10.00      A   
ATOM   1664  CD1 LEU A 176       8.906  18.579  -5.540  1.00 10.00      A   
ATOM   1665  CD2 LEU A 176      10.571  20.156  -4.527  1.00 10.00      A   
ATOM   1666  C   LEU A 176      10.094  21.240  -8.688  1.00 10.00      A   
ATOM   1667  O   LEU A 176       9.262  21.992  -8.173  1.00 10.00      A   
ATOM   1668  N   SER A 177      10.994  21.647  -9.568  1.00 10.00      A   
ATOM   1669  HN  SER A 177      11.623  20.995  -9.944  1.00 10.00      A   
ATOM   1670  CA  SER A 177      11.086  23.030  -9.996  1.00 10.00      A   
ATOM   1671  CB  SER A 177      12.488  23.298 -10.543  1.00 10.00      A   
ATOM   1672  OG  SER A 177      13.460  22.545  -9.831  1.00 10.00      A   
ATOM   1673  HG  SER A 177      14.315  22.636 -10.266  1.00 10.00      A   
ATOM   1674  C   SER A 177      10.030  23.339 -11.060  1.00 10.00      A   
ATOM   1675  O   SER A 177       9.901  24.477 -11.513  1.00 10.00      A   
ATOM   1676  N   HIS A 178       9.279  22.316 -11.460  1.00 10.00      A   
ATOM   1677  HN  HIS A 178       9.440  21.425 -11.080  1.00 10.00      A   
ATOM   1678  CA  HIS A 178       8.228  22.479 -12.454  1.00 10.00      A   
ATOM   1679  CB  HIS A 178       8.068  21.205 -13.286  1.00 10.00      A   
ATOM   1680  CG  HIS A 178       8.816  21.236 -14.582  1.00 10.00      A   
ATOM   1681  ND1 HIS A 178       8.163  21.135 -15.789  1.00 10.00      A   
ATOM   1682  CD2 HIS A 178      10.146  21.371 -14.804  1.00 10.00      A   
ATOM   1683  CE1 HIS A 178       9.103  21.210 -16.714  1.00 10.00      A   
ATOM   1684  NE2 HIS A 178      10.316  21.355 -16.164  1.00 10.00      A   
ATOM   1685  HE2 HIS A 178      11.167  21.436 -16.646  1.00 10.00      A   
ATOM   1686  C   HIS A 178       6.908  22.842 -11.781  1.00 10.00      A   
ATOM   1687  O   HIS A 178       5.960  23.273 -12.439  1.00 10.00      A   
ATOM   1688  N   PHE A 179       6.863  22.669 -10.464  1.00 10.00      A   
ATOM   1689  HN  PHE A 179       7.659  22.333 -10.005  1.00 10.00      A   
ATOM   1690  CA  PHE A 179       5.674  22.975  -9.677  1.00 10.00      A   
ATOM   1691  CB  PHE A 179       5.896  22.576  -8.215  1.00 10.00      A   
ATOM   1692  CG  PHE A 179       5.329  21.238  -7.836  1.00 10.00      A   
ATOM   1693  CD1 PHE A 179       6.155  20.136  -7.679  1.00 10.00      A   
ATOM   1694  CD2 PHE A 179       3.969  21.083  -7.630  1.00 10.00      A   
ATOM   1695  CE1 PHE A 179       5.637  18.906  -7.322  1.00 10.00      A   
ATOM   1696  CE2 PHE A 179       3.444  19.856  -7.275  1.00 10.00      A   
ATOM   1697  CZ  PHE A 179       4.278  18.765  -7.119  1.00 10.00      A   
ATOM   1698  C   PHE A 179       5.358  24.464  -9.738  1.00 10.00      A   
ATOM   1699  O   PHE A 179       6.186  25.291  -9.358  1.00 10.00      A   
ATOM   1700  N   PRO A 180       4.162  24.825 -10.220  1.00 10.00      A   
ATOM   1701  CA  PRO A 180       3.744  26.224 -10.309  1.00 10.00      A   
ATOM   1702  CB  PRO A 180       2.366  26.151 -10.981  1.00 10.00      A   
ATOM   1703  CG  PRO A 180       1.899  24.749 -10.772  1.00 10.00      A   
ATOM   1704  CD  PRO A 180       3.130  23.897 -10.709  1.00 10.00      A   
ATOM   1705  C   PRO A 180       3.627  26.846  -8.919  1.00 10.00      A   
ATOM   1706  O   PRO A 180       3.187  26.191  -7.971  1.00 10.00      A   
ATOM   1707  N   ASP A 181       4.030  28.105  -8.795  1.00 10.00      A   
ATOM   1708  HN  ASP A 181       4.384  28.573  -9.583  1.00 10.00      A   
ATOM   1709  CA  ASP A 181       3.969  28.806  -7.514  1.00 10.00      A   
ATOM   1710  CB  ASP A 181       4.713  30.142  -7.568  1.00 10.00      A   
ATOM   1711  CG  ASP A 181       6.219  29.977  -7.529  1.00 10.00      A   
ATOM   1712  OD1 ASP A 181       6.749  29.497  -6.507  1.00 10.00      A   
ATOM   1713  OD2 ASP A 181       6.886  30.329  -8.526  1.00 10.00      A   
ATOM   1714  C   ASP A 181       2.528  29.013  -7.066  1.00 10.00      A   
ATOM   1715  O   ASP A 181       2.264  29.322  -5.906  1.00 10.00      A   
ATOM   1716  N   THR A 182       1.601  28.840  -7.998  1.00 10.00      A   
ATOM   1717  HN  THR A 182       1.878  28.617  -8.912  1.00 10.00      A   
ATOM   1718  CA  THR A 182       0.184  28.987  -7.718  1.00 10.00      A   
ATOM   1719  CB  THR A 182      -0.590  29.206  -9.031  1.00 10.00      A   
ATOM   1720  OG1 THR A 182       0.087  28.507 -10.092  1.00 10.00      A   
ATOM   1721  HG1 THR A 182      -0.562  28.126 -10.697  1.00 10.00      A   
ATOM   1722  CG2 THR A 182      -0.651  30.691  -9.366  1.00 10.00      A   
ATOM   1723  C   THR A 182      -0.347  27.737  -7.017  1.00 10.00      A   
ATOM   1724  O   THR A 182      -1.311  27.802  -6.249  1.00 10.00      A   
ATOM   1725  N   TYR A 183       0.302  26.605  -7.285  1.00 10.00      A   
ATOM   1726  HN  TYR A 183       1.071  26.634  -7.894  1.00 10.00      A   
ATOM   1727  CA  TYR A 183      -0.084  25.328  -6.694  1.00 10.00      A   
ATOM   1728  CB  TYR A 183       0.738  24.182  -7.299  1.00 10.00      A   
ATOM   1729  CG  TYR A 183       0.444  22.821  -6.708  1.00 10.00      A   
ATOM   1730  CD1 TYR A 183      -0.543  22.004  -7.244  1.00 10.00      A   
ATOM   1731  CD2 TYR A 183       1.155  22.351  -5.609  1.00 10.00      A   
ATOM   1732  CE1 TYR A 183      -0.812  20.762  -6.706  1.00 10.00      A   
ATOM   1733  CE2 TYR A 183       0.891  21.111  -5.063  1.00 10.00      A   
ATOM   1734  CZ  TYR A 183      -0.093  20.319  -5.615  1.00 10.00      A   
ATOM   1735  OH  TYR A 183      -0.361  19.083  -5.070  1.00 10.00      A   
ATOM   1736  HH  TYR A 183      -1.225  19.098  -4.640  1.00 10.00      A   
ATOM   1737  C   TYR A 183       0.099  25.369  -5.182  1.00 10.00      A   
ATOM   1738  O   TYR A 183       1.220  25.506  -4.680  1.00 10.00      A   
ATOM   1739  N   THR A 184      -1.003  25.256  -4.466  1.00 10.00      A   
ATOM   1740  HN  THR A 184      -1.863  25.162  -4.931  1.00 10.00      A   
ATOM   1741  CA  THR A 184      -0.984  25.292  -3.017  1.00 10.00      A   
ATOM   1742  CB  THR A 184      -1.389  26.691  -2.520  1.00 10.00      A   
ATOM   1743  OG1 THR A 184      -2.316  27.281  -3.449  1.00 10.00      A   
ATOM   1744  HG1 THR A 184      -1.853  27.505  -4.272  1.00 10.00      A   
ATOM   1745  CG2 THR A 184      -0.170  27.588  -2.395  1.00 10.00      A   
ATOM   1746  C   THR A 184      -1.939  24.257  -2.427  1.00 10.00      A   
ATOM   1747  O   THR A 184      -2.291  24.323  -1.248  1.00 10.00      A   
ATOM   1748  N   SER A 185      -2.336  23.289  -3.248  1.00 10.00      A   
ATOM   1749  HN  SER A 185      -1.995  23.272  -4.167  1.00 10.00      A   
ATOM   1750  CA  SER A 185      -3.267  22.250  -2.824  1.00 10.00      A   
ATOM   1751  CB  SER A 185      -4.212  21.907  -3.979  1.00 10.00      A   
ATOM   1752  OG  SER A 185      -3.501  21.800  -5.205  1.00 10.00      A   
ATOM   1753  HG  SER A 185      -3.380  20.863  -5.420  1.00 10.00      A   
ATOM   1754  C   SER A 185      -2.548  20.990  -2.335  1.00 10.00      A   
ATOM   1755  O   SER A 185      -3.150  19.922  -2.232  1.00 10.00      A   
ATOM   1756  N   LEU A 186      -1.265  21.115  -2.027  1.00 10.00      A   
ATOM   1757  HN  LEU A 186      -0.838  21.991  -2.099  1.00 10.00      A   
ATOM   1758  CA  LEU A 186      -0.485  19.977  -1.560  1.00 10.00      A   
ATOM   1759  CB  LEU A 186       1.012  20.295  -1.595  1.00 10.00      A   
ATOM   1760  CG  LEU A 186       1.950  19.109  -1.386  1.00 10.00      A   
ATOM   1761  CD1 LEU A 186       1.769  18.082  -2.491  1.00 10.00      A   
ATOM   1762  CD2 LEU A 186       3.395  19.572  -1.308  1.00 10.00      A   
ATOM   1763  C   LEU A 186      -0.916  19.555  -0.155  1.00 10.00      A   
ATOM   1764  O   LEU A 186      -0.797  20.325   0.800  1.00 10.00      A   
ATOM   1765  N   VAL A 187      -1.428  18.333  -0.039  1.00 10.00      A   
ATOM   1766  HN  VAL A 187      -1.502  17.764  -0.839  1.00 10.00      A   
ATOM   1767  CA  VAL A 187      -1.883  17.810   1.241  1.00 10.00      A   
ATOM   1768  CB  VAL A 187      -3.354  17.342   1.172  1.00 10.00      A   
ATOM   1769  CG1 VAL A 187      -3.794  16.765   2.508  1.00 10.00      A   
ATOM   1770  CG2 VAL A 187      -4.269  18.492   0.775  1.00 10.00      A   
ATOM   1771  C   VAL A 187      -1.000  16.648   1.696  1.00 10.00      A   
ATOM   1772  O   VAL A 187      -0.507  16.623   2.824  1.00 10.00      A   
ATOM   1773  N   SER A 188      -0.799  15.683   0.818  1.00 10.00      A   
ATOM   1774  HN  SER A 188      -1.218  15.745  -0.069  1.00 10.00      A   
ATOM   1775  CA  SER A 188       0.028  14.526   1.136  1.00 10.00      A   
ATOM   1776  CB  SER A 188      -0.853  13.296   1.377  1.00 10.00      A   
ATOM   1777  OG  SER A 188      -1.828  13.550   2.380  1.00 10.00      A   
ATOM   1778  HG  SER A 188      -1.473  14.183   3.015  1.00 10.00      A   
ATOM   1779  C   SER A 188       1.026  14.250   0.013  1.00 10.00      A   
ATOM   1780  O   SER A 188       0.640  14.089  -1.142  1.00 10.00      A   
ATOM   1781  N   LEU A 189       2.309  14.214   0.350  1.00 10.00      A   
ATOM   1782  HN  LEU A 189       2.573  14.373   1.285  1.00 10.00      A   
ATOM   1783  CA  LEU A 189       3.344  13.954  -0.632  1.00 10.00      A   
ATOM   1784  CB  LEU A 189       4.045  15.257  -1.028  1.00 10.00      A   
ATOM   1785  CG  LEU A 189       5.156  15.140  -2.077  1.00 10.00      A   
ATOM   1786  CD1 LEU A 189       5.048  16.262  -3.097  1.00 10.00      A   
ATOM   1787  CD2 LEU A 189       6.527  15.149  -1.414  1.00 10.00      A   
ATOM   1788  C   LEU A 189       4.357  12.956  -0.091  1.00 10.00      A   
ATOM   1789  O   LEU A 189       4.873  13.119   1.017  1.00 10.00      A   
ATOM   1790  N   ASN A 190       4.619  11.919  -0.868  1.00 10.00      A   
ATOM   1791  HN  ASN A 190       4.143  11.835  -1.725  1.00 10.00      A   
ATOM   1792  CA  ASN A 190       5.575  10.890  -0.490  1.00 10.00      A   
ATOM   1793  CB  ASN A 190       4.843   9.603  -0.097  1.00 10.00      A   
ATOM   1794  CG  ASN A 190       5.785   8.450   0.184  1.00 10.00      A   
ATOM   1795  OD1 ASN A 190       6.921   8.644   0.613  1.00 10.00      A   
ATOM   1796  ND2 ASN A 190       5.318   7.236  -0.051  1.00 10.00      A   
ATOM   1797 HD21 ASN A 190       4.390   7.149  -0.394  1.00 10.00      A   
ATOM   1798 HD22 ASN A 190       5.906   6.471   0.125  1.00 10.00      A   
ATOM   1799  C   ASN A 190       6.540  10.613  -1.637  1.00 10.00      A   
ATOM   1800  O   ASN A 190       6.165  10.019  -2.649  1.00 10.00      A   
ATOM   1801  N   ILE A 191       7.782  11.054  -1.472  1.00 10.00      A   
ATOM   1802  HN  ILE A 191       8.018  11.518  -0.638  1.00 10.00      A   
ATOM   1803  CA  ILE A 191       8.810  10.865  -2.490  1.00 10.00      A   
ATOM   1804  CB  ILE A 191       9.180  12.196  -3.188  1.00 10.00      A   
ATOM   1805  CG1 ILE A 191       9.554  13.269  -2.157  1.00 10.00      A   
ATOM   1806  CG2 ILE A 191       8.042  12.669  -4.081  1.00 10.00      A   
ATOM   1807  CD1 ILE A 191      10.241  14.481  -2.751  1.00 10.00      A   
ATOM   1808  C   ILE A 191      10.066  10.250  -1.886  1.00 10.00      A   
ATOM   1809  O   ILE A 191      11.183  10.609  -2.255  1.00 10.00      A   
ATOM   1810  N   SER A 192       9.881   9.301  -0.977  1.00 10.00      A   
ATOM   1811  HN  SER A 192       8.966   9.036  -0.740  1.00 10.00      A   
ATOM   1812  CA  SER A 192      11.004   8.636  -0.318  1.00 10.00      A   
ATOM   1813  CB  SER A 192      10.525   7.992   0.985  1.00 10.00      A   
ATOM   1814  OG  SER A 192       9.232   7.428   0.823  1.00 10.00      A   
ATOM   1815  HG  SER A 192       8.561   8.089   1.053  1.00 10.00      A   
ATOM   1816  C   SER A 192      11.664   7.590  -1.227  1.00 10.00      A   
ATOM   1817  O   SER A 192      12.624   6.926  -0.838  1.00 10.00      A   
ATOM   1818  N   CYS A 193      11.155   7.466  -2.447  1.00 10.00      A   
ATOM   1819  HN  CYS A 193      10.405   8.038  -2.711  1.00 10.00      A   
ATOM   1820  CA  CYS A 193      11.672   6.503  -3.406  1.00 10.00      A   
ATOM   1821  CB  CYS A 193      10.495   5.834  -4.114  1.00 10.00      A   
ATOM   1822  SG  CYS A 193       9.060   6.917  -4.322  1.00 10.00      A   
ATOM   1823  HG  CYS A 193       7.969   6.159  -4.280  1.00 10.00      A   
ATOM   1824  C   CYS A 193      12.598   7.162  -4.432  1.00 10.00      A   
ATOM   1825  O   CYS A 193      12.829   6.617  -5.510  1.00 10.00      A   
ATOM   1826  N   LEU A 194      13.131   8.332  -4.094  1.00 10.00      A   
ATOM   1827  HN  LEU A 194      12.924   8.718  -3.216  1.00 10.00      A   
ATOM   1828  CA  LEU A 194      14.028   9.052  -4.997  1.00 10.00      A   
ATOM   1829  CB  LEU A 194      13.588  10.513  -5.134  1.00 10.00      A   
ATOM   1830  CG  LEU A 194      12.200  10.751  -5.735  1.00 10.00      A   
ATOM   1831  CD1 LEU A 194      11.861  12.231  -5.702  1.00 10.00      A   
ATOM   1832  CD2 LEU A 194      12.140  10.222  -7.162  1.00 10.00      A   
ATOM   1833  C   LEU A 194      15.470   8.982  -4.503  1.00 10.00      A   
ATOM   1834  O   LEU A 194      15.711   8.745  -3.317  1.00 10.00      A   
ATOM   1835  N   ALA A 195      16.423   9.174  -5.415  1.00 10.00      A   
ATOM   1836  HN  ALA A 195      16.168   9.334  -6.352  1.00 10.00      A   
ATOM   1837  CA  ALA A 195      17.842   9.141  -5.071  1.00 10.00      A   
ATOM   1838  CB  ALA A 195      18.488   7.870  -5.612  1.00 10.00      A   
ATOM   1839  C   ALA A 195      18.556  10.377  -5.617  1.00 10.00      A   
ATOM   1840  O   ALA A 195      19.780  10.384  -5.785  1.00 10.00      A   
ATOM   1841  N   SER A 196      17.781  11.418  -5.898  1.00 10.00      A   
ATOM   1842  HN  SER A 196      16.817  11.348  -5.746  1.00 10.00      A   
ATOM   1843  CA  SER A 196      18.316  12.664  -6.433  1.00 10.00      A   
ATOM   1844  CB  SER A 196      17.651  12.962  -7.777  1.00 10.00      A   
ATOM   1845  OG  SER A 196      16.460  12.204  -7.925  1.00 10.00      A   
ATOM   1846  HG  SER A 196      16.689  11.286  -8.174  1.00 10.00      A   
ATOM   1847  C   SER A 196      18.093  13.815  -5.448  1.00 10.00      A   
ATOM   1848  O   SER A 196      17.788  13.580  -4.281  1.00 10.00      A   
ATOM   1849  N   GLU A 197      18.267  15.048  -5.908  1.00 10.00      A   
ATOM   1850  HN  GLU A 197      18.526  15.179  -6.846  1.00 10.00      A   
ATOM   1851  CA  GLU A 197      18.078  16.221  -5.058  1.00 10.00      A   
ATOM   1852  CB  GLU A 197      19.416  16.923  -4.781  1.00 10.00      A   
ATOM   1853  CG  GLU A 197      19.291  18.355  -4.269  1.00 10.00      A   
ATOM   1854  CD  GLU A 197      20.619  19.084  -4.195  1.00 10.00      A   
ATOM   1855  OE1 GLU A 197      21.407  18.814  -3.257  1.00 10.00      A   
ATOM   1856  OE2 GLU A 197      20.881  19.933  -5.071  1.00 10.00      A   
ATOM   1857  C   GLU A 197      17.111  17.197  -5.709  1.00 10.00      A   
ATOM   1858  O   GLU A 197      17.208  17.474  -6.908  1.00 10.00      A   
ATOM   1859  N   VAL A 198      16.190  17.713  -4.919  1.00 10.00      A   
ATOM   1860  HN  VAL A 198      16.181  17.460  -3.965  1.00 10.00      A   
ATOM   1861  CA  VAL A 198      15.218  18.671  -5.405  1.00 10.00      A   
ATOM   1862  CB  VAL A 198      13.808  18.400  -4.834  1.00 10.00      A   
ATOM   1863  CG1 VAL A 198      13.272  17.074  -5.353  1.00 10.00      A   
ATOM   1864  CG2 VAL A 198      13.832  18.410  -3.311  1.00 10.00      A   
ATOM   1865  C   VAL A 198      15.662  20.078  -5.027  1.00 10.00      A   
ATOM   1866  O   VAL A 198      16.397  20.260  -4.055  1.00 10.00      A   
ATOM   1867  N   SER A 199      15.241  21.067  -5.808  1.00 10.00      A   
ATOM   1868  HN  SER A 199      14.679  20.860  -6.582  1.00 10.00      A   
ATOM   1869  CA  SER A 199      15.601  22.451  -5.536  1.00 10.00      A   
ATOM   1870  CB  SER A 199      14.967  23.385  -6.576  1.00 10.00      A   
ATOM   1871  OG  SER A 199      15.470  24.706  -6.452  1.00 10.00      A   
ATOM   1872  HG  SER A 199      15.668  25.058  -7.329  1.00 10.00      A   
ATOM   1873  C   SER A 199      15.160  22.836  -4.125  1.00 10.00      A   
ATOM   1874  O   SER A 199      13.965  22.866  -3.831  1.00 10.00      A   
ATOM   1875  N   PHE A 200      16.132  23.111  -3.257  1.00 10.00      A   
ATOM   1876  HN  PHE A 200      17.064  23.059  -3.559  1.00 10.00      A   
ATOM   1877  CA  PHE A 200      15.859  23.473  -1.869  1.00 10.00      A   
ATOM   1878  CB  PHE A 200      17.163  23.733  -1.113  1.00 10.00      A   
ATOM   1879  CG  PHE A 200      16.989  23.878   0.371  1.00 10.00      A   
ATOM   1880  CD1 PHE A 200      16.799  22.766   1.171  1.00 10.00      A   
ATOM   1881  CD2 PHE A 200      17.005  25.130   0.966  1.00 10.00      A   
ATOM   1882  CE1 PHE A 200      16.628  22.901   2.536  1.00 10.00      A   
ATOM   1883  CE2 PHE A 200      16.836  25.274   2.329  1.00 10.00      A   
ATOM   1884  CZ  PHE A 200      16.646  24.157   3.117  1.00 10.00      A   
ATOM   1885  C   PHE A 200      14.927  24.680  -1.758  1.00 10.00      A   
ATOM   1886  O   PHE A 200      14.037  24.711  -0.905  1.00 10.00      A   
ATOM   1887  N   SER A 201      15.123  25.663  -2.629  1.00 10.00      A   
ATOM   1888  HN  SER A 201      15.834  25.578  -3.302  1.00 10.00      A   
ATOM   1889  CA  SER A 201      14.296  26.859  -2.615  1.00 10.00      A   
ATOM   1890  CB  SER A 201      14.848  27.910  -3.583  1.00 10.00      A   
ATOM   1891  OG  SER A 201      15.024  27.372  -4.883  1.00 10.00      A   
ATOM   1892  HG  SER A 201      15.796  27.778  -5.294  1.00 10.00      A   
ATOM   1893  C   SER A 201      12.853  26.504  -2.957  1.00 10.00      A   
ATOM   1894  O   SER A 201      11.917  26.962  -2.301  1.00 10.00      A   
ATOM   1895  N   ALA A 202      12.685  25.650  -3.962  1.00 10.00      A   
ATOM   1896  HN  ALA A 202      13.478  25.293  -4.422  1.00 10.00      A   
ATOM   1897  CA  ALA A 202      11.361  25.218  -4.386  1.00 10.00      A   
ATOM   1898  CB  ALA A 202      11.436  24.505  -5.729  1.00 10.00      A   
ATOM   1899  C   ALA A 202      10.741  24.315  -3.327  1.00 10.00      A   
ATOM   1900  O   ALA A 202       9.533  24.362  -3.086  1.00 10.00      A   
ATOM   1901  N   LEU A 203      11.588  23.495  -2.708  1.00 10.00      A   
ATOM   1902  HN  LEU A 203      12.533  23.499  -2.983  1.00 10.00      A   
ATOM   1903  CA  LEU A 203      11.171  22.577  -1.655  1.00 10.00      A   
ATOM   1904  CB  LEU A 203      12.375  21.740  -1.192  1.00 10.00      A   
ATOM   1905  CG  LEU A 203      12.164  20.781  -0.012  1.00 10.00      A   
ATOM   1906  CD1 LEU A 203      11.324  19.582  -0.427  1.00 10.00      A   
ATOM   1907  CD2 LEU A 203      13.506  20.327   0.543  1.00 10.00      A   
ATOM   1908  C   LEU A 203      10.594  23.362  -0.487  1.00 10.00      A   
ATOM   1909  O   LEU A 203       9.475  23.104  -0.040  1.00 10.00      A   
ATOM   1910  N   GLU A 204      11.361  24.336  -0.011  1.00 10.00      A   
ATOM   1911  HN  GLU A 204      12.247  24.487  -0.413  1.00 10.00      A   
ATOM   1912  CA  GLU A 204      10.931  25.176   1.093  1.00 10.00      A   
ATOM   1913  CB  GLU A 204      12.062  26.116   1.525  1.00 10.00      A   
ATOM   1914  CG  GLU A 204      11.643  27.171   2.538  1.00 10.00      A   
ATOM   1915  CD  GLU A 204      12.807  27.984   3.068  1.00 10.00      A   
ATOM   1916  OE1 GLU A 204      13.422  28.739   2.290  1.00 10.00      A   
ATOM   1917  OE2 GLU A 204      13.097  27.888   4.280  1.00 10.00      A   
ATOM   1918  C   GLU A 204       9.691  25.975   0.708  1.00 10.00      A   
ATOM   1919  O   GLU A 204       8.712  26.004   1.450  1.00 10.00      A   
ATOM   1920  N   ARG A 205       9.732  26.598  -0.469  1.00 10.00      A   
ATOM   1921  HN  ARG A 205      10.539  26.518  -1.025  1.00 10.00      A   
ATOM   1922  CA  ARG A 205       8.615  27.402  -0.955  1.00 10.00      A   
ATOM   1923  CB  ARG A 205       8.925  27.998  -2.331  1.00 10.00      A   
ATOM   1924  CG  ARG A 205       9.403  29.441  -2.287  1.00 10.00      A   
ATOM   1925  CD  ARG A 205       9.651  29.982  -3.685  1.00 10.00      A   
ATOM   1926  NE  ARG A 205      10.829  29.372  -4.296  1.00 10.00      A   
ATOM   1927  HE  ARG A 205      11.656  29.362  -3.758  1.00 10.00      A   
ATOM   1928  CZ  ARG A 205      10.853  28.845  -5.525  1.00 10.00      A   
ATOM   1929  NH1 ARG A 205       9.761  28.858  -6.285  1.00 10.00      A   
ATOM   1930 HH11 ARG A 205       9.786  28.446  -7.244  1.00 10.00      A   
ATOM   1931 HH12 ARG A 205       8.873  29.282  -5.932  1.00 10.00      A   
ATOM   1932  NH2 ARG A 205      11.972  28.308  -5.994  1.00 10.00      A   
ATOM   1933 HH21 ARG A 205      11.993  27.895  -6.952  1.00 10.00      A   
ATOM   1934 HH22 ARG A 205      12.834  28.296  -5.410  1.00 10.00      A   
ATOM   1935  C   ARG A 205       7.320  26.601  -1.009  1.00 10.00      A   
ATOM   1936  O   ARG A 205       6.273  27.080  -0.578  1.00 10.00      A   
ATOM   1937  N   LEU A 206       7.405  25.377  -1.518  1.00 10.00      A   
ATOM   1938  HN  LEU A 206       8.280  25.044  -1.813  1.00 10.00      A   
ATOM   1939  CA  LEU A 206       6.237  24.511  -1.644  1.00 10.00      A   
ATOM   1940  CB  LEU A 206       6.614  23.199  -2.332  1.00 10.00      A   
ATOM   1941  CG  LEU A 206       5.827  22.830  -3.596  1.00 10.00      A   
ATOM   1942  CD1 LEU A 206       6.357  21.529  -4.181  1.00 10.00      A   
ATOM   1943  CD2 LEU A 206       4.340  22.707  -3.296  1.00 10.00      A   
ATOM   1944  C   LEU A 206       5.610  24.218  -0.287  1.00 10.00      A   
ATOM   1945  O   LEU A 206       4.406  24.400  -0.097  1.00 10.00      A   
ATOM   1946  N   VAL A 207       6.433  23.785   0.657  1.00 10.00      A   
ATOM   1947  HN  VAL A 207       7.387  23.675   0.445  1.00 10.00      A   
ATOM   1948  CA  VAL A 207       5.962  23.456   2.000  1.00 10.00      A   
ATOM   1949  CB  VAL A 207       7.077  22.792   2.833  1.00 10.00      A   
ATOM   1950  CG1 VAL A 207       6.560  22.397   4.207  1.00 10.00      A   
ATOM   1951  CG2 VAL A 207       7.631  21.574   2.107  1.00 10.00      A   
ATOM   1952  C   VAL A 207       5.440  24.694   2.737  1.00 10.00      A   
ATOM   1953  O   VAL A 207       4.476  24.614   3.497  1.00 10.00      A   
ATOM   1954  N   THR A 208       6.072  25.837   2.501  1.00 10.00      A   
ATOM   1955  HN  THR A 208       6.835  25.846   1.881  1.00 10.00      A   
ATOM   1956  CA  THR A 208       5.670  27.079   3.155  1.00 10.00      A   
ATOM   1957  CB  THR A 208       6.794  28.133   3.092  1.00 10.00      A   
ATOM   1958  OG1 THR A 208       8.032  27.526   3.483  1.00 10.00      A   
ATOM   1959  HG1 THR A 208       8.348  26.954   2.776  1.00 10.00      A   
ATOM   1960  CG2 THR A 208       6.500  29.296   4.029  1.00 10.00      A   
ATOM   1961  C   THR A 208       4.377  27.656   2.567  1.00 10.00      A   
ATOM   1962  O   THR A 208       3.550  28.213   3.292  1.00 10.00      A   
ATOM   1963  N   ARG A 209       4.190  27.525   1.261  1.00 10.00      A   
ATOM   1964  HN  ARG A 209       4.869  27.074   0.713  1.00 10.00      A   
ATOM   1965  CA  ARG A 209       2.994  28.060   0.626  1.00 10.00      A   
ATOM   1966  CB  ARG A 209       3.238  28.435  -0.842  1.00 10.00      A   
ATOM   1967  CG  ARG A 209       3.367  27.262  -1.798  1.00 10.00      A   
ATOM   1968  CD  ARG A 209       3.681  27.746  -3.204  1.00 10.00      A   
ATOM   1969  NE  ARG A 209       3.743  26.647  -4.162  1.00 10.00      A   
ATOM   1970  HE  ARG A 209       2.915  26.132  -4.313  1.00 10.00      A   
ATOM   1971  CZ  ARG A 209       4.837  26.318  -4.843  1.00 10.00      A   
ATOM   1972  NH1 ARG A 209       5.963  27.004  -4.680  1.00 10.00      A   
ATOM   1973 HH11 ARG A 209       5.998  27.812  -4.016  1.00 10.00      A   
ATOM   1974 HH12 ARG A 209       6.815  26.743  -5.223  1.00 10.00      A   
ATOM   1975  NH2 ARG A 209       4.803  25.310  -5.704  1.00 10.00      A   
ATOM   1976 HH21 ARG A 209       3.917  24.779  -5.855  1.00 10.00      A   
ATOM   1977 HH22 ARG A 209       5.663  25.045  -6.232  1.00 10.00      A   
ATOM   1978  C   ARG A 209       1.780  27.149   0.790  1.00 10.00      A   
ATOM   1979  O   ARG A 209       0.643  27.605   0.684  1.00 10.00      A   
ATOM   1980  N   CYS A 210       2.017  25.868   1.042  1.00 10.00      A   
ATOM   1981  HN  CYS A 210       2.945  25.553   1.105  1.00 10.00      A   
ATOM   1982  CA  CYS A 210       0.928  24.915   1.225  1.00 10.00      A   
ATOM   1983  CB  CYS A 210       1.180  23.646   0.412  1.00 10.00      A   
ATOM   1984  SG  CYS A 210       1.672  23.944  -1.300  1.00 10.00      A   
ATOM   1985  HG  CYS A 210       2.994  24.061  -1.321  1.00 10.00      A   
ATOM   1986  C   CYS A 210       0.750  24.571   2.702  1.00 10.00      A   
ATOM   1987  O   CYS A 210       1.455  23.715   3.240  1.00 10.00      A   
ATOM   1988  N   PRO A 211      -0.205  25.231   3.378  1.00 10.00      A   
ATOM   1989  CA  PRO A 211      -0.471  25.003   4.793  1.00 10.00      A   
ATOM   1990  CB  PRO A 211      -1.156  26.302   5.245  1.00 10.00      A   
ATOM   1991  CG  PRO A 211      -1.319  27.147   4.016  1.00 10.00      A   
ATOM   1992  CD  PRO A 211      -1.100  26.252   2.832  1.00 10.00      A   
ATOM   1993  C   PRO A 211      -1.397  23.812   5.001  1.00 10.00      A   
ATOM   1994  O   PRO A 211      -1.684  23.415   6.129  1.00 10.00      A   
ATOM   1995  N   ASN A 212      -1.857  23.241   3.899  1.00 10.00      A   
ATOM   1996  HN  ASN A 212      -1.584  23.597   3.032  1.00 10.00      A   
ATOM   1997  CA  ASN A 212      -2.750  22.095   3.949  1.00 10.00      A   
ATOM   1998  CB  ASN A 212      -3.792  22.156   2.828  1.00 10.00      A   
ATOM   1999  CG  ASN A 212      -5.080  22.831   3.269  1.00 10.00      A   
ATOM   2000  OD1 ASN A 212      -5.542  22.647   4.398  1.00 10.00      A   
ATOM   2001  ND2 ASN A 212      -5.668  23.625   2.389  1.00 10.00      A   
ATOM   2002 HD21 ASN A 212      -5.250  23.737   1.508  1.00 10.00      A   
ATOM   2003 HD22 ASN A 212      -6.493  24.081   2.656  1.00 10.00      A   
ATOM   2004  C   ASN A 212      -1.961  20.797   3.883  1.00 10.00      A   
ATOM   2005  O   ASN A 212      -2.536  19.711   3.808  1.00 10.00      A   
ATOM   2006  N   LEU A 213      -0.640  20.920   3.911  1.00 10.00      A   
ATOM   2007  HN  LEU A 213      -0.246  21.812   3.969  1.00 10.00      A   
ATOM   2008  CA  LEU A 213       0.238  19.764   3.866  1.00 10.00      A   
ATOM   2009  CB  LEU A 213       1.671  20.201   3.539  1.00 10.00      A   
ATOM   2010  CG  LEU A 213       2.697  19.079   3.362  1.00 10.00      A   
ATOM   2011  CD1 LEU A 213       2.361  18.230   2.146  1.00 10.00      A   
ATOM   2012  CD2 LEU A 213       4.103  19.644   3.251  1.00 10.00      A   
ATOM   2013  C   LEU A 213       0.195  19.047   5.209  1.00 10.00      A   
ATOM   2014  O   LEU A 213       0.644  19.587   6.221  1.00 10.00      A   
ATOM   2015  N   LYS A 214      -0.365  17.845   5.215  1.00 10.00      A   
ATOM   2016  HN  LYS A 214      -0.709  17.475   4.371  1.00 10.00      A   
ATOM   2017  CA  LYS A 214      -0.491  17.061   6.432  1.00 10.00      A   
ATOM   2018  CB  LYS A 214      -1.949  16.620   6.625  1.00 10.00      A   
ATOM   2019  CG  LYS A 214      -2.970  17.750   6.554  1.00 10.00      A   
ATOM   2020  CD  LYS A 214      -2.786  18.743   7.691  1.00 10.00      A   
ATOM   2021  CE  LYS A 214      -3.506  18.287   8.950  1.00 10.00      A   
ATOM   2022  NZ  LYS A 214      -4.975  18.490   8.861  1.00 10.00      A   
ATOM   2023  HZ1 LYS A 214      -5.456  17.950   9.609  1.00 10.00      A   
ATOM   2024  HZ2 LYS A 214      -5.329  18.174   7.936  1.00 10.00      A   
ATOM   2025  HZ3 LYS A 214      -5.202  19.499   8.979  1.00 10.00      A   
ATOM   2026  C   LYS A 214       0.429  15.843   6.408  1.00 10.00      A   
ATOM   2027  O   LYS A 214       0.673  15.222   7.441  1.00 10.00      A   
ATOM   2028  N   SER A 215       0.934  15.500   5.232  1.00 10.00      A   
ATOM   2029  HN  SER A 215       0.706  16.027   4.438  1.00 10.00      A   
ATOM   2030  CA  SER A 215       1.820  14.352   5.094  1.00 10.00      A   
ATOM   2031  CB  SER A 215       1.046  13.149   4.552  1.00 10.00      A   
ATOM   2032  OG  SER A 215      -0.281  13.135   5.056  1.00 10.00      A   
ATOM   2033  HG  SER A 215      -0.623  12.234   5.032  1.00 10.00      A   
ATOM   2034  C   SER A 215       2.994  14.676   4.181  1.00 10.00      A   
ATOM   2035  O   SER A 215       2.810  14.991   3.004  1.00 10.00      A   
ATOM   2036  N   LEU A 216       4.198  14.602   4.728  1.00 10.00      A   
ATOM   2037  HN  LEU A 216       4.284  14.340   5.673  1.00 10.00      A   
ATOM   2038  CA  LEU A 216       5.396  14.886   3.960  1.00 10.00      A   
ATOM   2039  CB  LEU A 216       5.928  16.286   4.277  1.00 10.00      A   
ATOM   2040  CG  LEU A 216       7.206  16.711   3.548  1.00 10.00      A   
ATOM   2041  CD1 LEU A 216       6.957  16.862   2.056  1.00 10.00      A   
ATOM   2042  CD2 LEU A 216       7.749  18.002   4.137  1.00 10.00      A   
ATOM   2043  C   LEU A 216       6.468  13.836   4.216  1.00 10.00      A   
ATOM   2044  O   LEU A 216       7.140  13.853   5.248  1.00 10.00      A   
ATOM   2045  N   LYS A 217       6.608  12.911   3.282  1.00 10.00      A   
ATOM   2046  HN  LYS A 217       6.025  12.934   2.486  1.00 10.00      A   
ATOM   2047  CA  LYS A 217       7.610  11.867   3.400  1.00 10.00      A   
ATOM   2048  CB  LYS A 217       7.000  10.486   3.164  1.00 10.00      A   
ATOM   2049  CG  LYS A 217       6.181   9.968   4.337  1.00 10.00      A   
ATOM   2050  CD  LYS A 217       5.476   8.667   3.992  1.00 10.00      A   
ATOM   2051  CE  LYS A 217       4.850   8.032   5.224  1.00 10.00      A   
ATOM   2052  NZ  LYS A 217       3.881   6.963   4.857  1.00 10.00      A   
ATOM   2053  HZ1 LYS A 217       3.567   6.450   5.707  1.00 10.00      A   
ATOM   2054  HZ2 LYS A 217       4.318   6.291   4.200  1.00 10.00      A   
ATOM   2055  HZ3 LYS A 217       3.046   7.381   4.396  1.00 10.00      A   
ATOM   2056  C   LYS A 217       8.757  12.138   2.440  1.00 10.00      A   
ATOM   2057  O   LYS A 217       8.648  11.905   1.235  1.00 10.00      A   
ATOM   2058  N   LEU A 218       9.844  12.659   2.985  1.00 10.00      A   
ATOM   2059  HN  LEU A 218       9.864  12.816   3.954  1.00 10.00      A   
ATOM   2060  CA  LEU A 218      11.018  12.993   2.201  1.00 10.00      A   
ATOM   2061  CB  LEU A 218      11.850  14.031   2.950  1.00 10.00      A   
ATOM   2062  CG  LEU A 218      11.137  15.338   3.304  1.00 10.00      A   
ATOM   2063  CD1 LEU A 218      11.849  16.037   4.450  1.00 10.00      A   
ATOM   2064  CD2 LEU A 218      11.055  16.249   2.089  1.00 10.00      A   
ATOM   2065  C   LEU A 218      11.854  11.749   1.925  1.00 10.00      A   
ATOM   2066  O   LEU A 218      11.574  10.676   2.455  1.00 10.00      A   
ATOM   2067  N   ASN A 219      12.880  11.896   1.097  1.00 10.00      A   
ATOM   2068  HN  ASN A 219      13.072  12.780   0.723  1.00 10.00      A   
ATOM   2069  CA  ASN A 219      13.746  10.774   0.752  1.00 10.00      A   
ATOM   2070  CB  ASN A 219      13.934  10.634  -0.764  1.00 10.00      A   
ATOM   2071  CG  ASN A 219      14.627  11.819  -1.399  1.00 10.00      A   
ATOM   2072  OD1 ASN A 219      15.848  11.907  -1.397  1.00 10.00      A   
ATOM   2073  ND2 ASN A 219      13.848  12.731  -1.960  1.00 10.00      A   
ATOM   2074 HD21 ASN A 219      12.879  12.591  -1.939  1.00 10.00      A   
ATOM   2075 HD22 ASN A 219      14.276  13.514  -2.375  1.00 10.00      A   
ATOM   2076  C   ASN A 219      15.087  10.848   1.473  1.00 10.00      A   
ATOM   2077  O   ASN A 219      15.365  11.811   2.188  1.00 10.00      A   
ATOM   2078  N   ARG A 220      15.914   9.829   1.261  1.00 10.00      A   
ATOM   2079  HN  ARG A 220      15.635   9.118   0.642  1.00 10.00      A   
ATOM   2080  CA  ARG A 220      17.221   9.708   1.905  1.00 10.00      A   
ATOM   2081  CB  ARG A 220      17.880   8.399   1.473  1.00 10.00      A   
ATOM   2082  CG  ARG A 220      18.911   7.849   2.444  1.00 10.00      A   
ATOM   2083  CD  ARG A 220      19.557   6.599   1.875  1.00 10.00      A   
ATOM   2084  NE  ARG A 220      20.311   5.847   2.874  1.00 10.00      A   
ATOM   2085  HE  ARG A 220      20.308   6.186   3.806  1.00 10.00      A   
ATOM   2086  CZ  ARG A 220      21.006   4.747   2.602  1.00 10.00      A   
ATOM   2087  NH1 ARG A 220      21.047   4.272   1.361  1.00 10.00      A   
ATOM   2088 HH11 ARG A 220      21.594   3.406   1.148  1.00 10.00      A   
ATOM   2089 HH12 ARG A 220      20.533   4.758   0.596  1.00 10.00      A   
ATOM   2090  NH2 ARG A 220      21.624   4.107   3.577  1.00 10.00      A   
ATOM   2091 HH21 ARG A 220      21.558   4.463   4.567  1.00 10.00      A   
ATOM   2092 HH22 ARG A 220      22.188   3.246   3.379  1.00 10.00      A   
ATOM   2093  C   ARG A 220      18.168  10.876   1.628  1.00 10.00      A   
ATOM   2094  O   ARG A 220      19.057  11.147   2.430  1.00 10.00      A   
ATOM   2095  N   ALA A 221      17.982  11.566   0.512  1.00 10.00      A   
ATOM   2096  HN  ALA A 221      17.235  11.336  -0.080  1.00 10.00      A   
ATOM   2097  CA  ALA A 221      18.861  12.677   0.152  1.00 10.00      A   
ATOM   2098  CB  ALA A 221      18.610  13.129  -1.273  1.00 10.00      A   
ATOM   2099  C   ALA A 221      18.750  13.859   1.112  1.00 10.00      A   
ATOM   2100  O   ALA A 221      19.741  14.552   1.351  1.00 10.00      A   
ATOM   2101  N   VAL A 222      17.556  14.071   1.663  1.00 10.00      A   
ATOM   2102  HN  VAL A 222      16.822  13.456   1.455  1.00 10.00      A   
ATOM   2103  CA  VAL A 222      17.311  15.185   2.578  1.00 10.00      A   
ATOM   2104  CB  VAL A 222      15.885  15.151   3.156  1.00 10.00      A   
ATOM   2105  CG1 VAL A 222      15.627  16.380   4.014  1.00 10.00      A   
ATOM   2106  CG2 VAL A 222      14.875  15.069   2.026  1.00 10.00      A   
ATOM   2107  C   VAL A 222      18.332  15.216   3.712  1.00 10.00      A   
ATOM   2108  O   VAL A 222      18.431  14.274   4.499  1.00 10.00      A   
ATOM   2109  N   PRO A 223      19.105  16.311   3.798  1.00 10.00      A   
ATOM   2110  CA  PRO A 223      20.143  16.475   4.817  1.00 10.00      A   
ATOM   2111  CB  PRO A 223      20.924  17.690   4.314  1.00 10.00      A   
ATOM   2112  CG  PRO A 223      19.920  18.483   3.559  1.00 10.00      A   
ATOM   2113  CD  PRO A 223      19.017  17.479   2.903  1.00 10.00      A   
ATOM   2114  C   PRO A 223      19.573  16.752   6.206  1.00 10.00      A   
ATOM   2115  O   PRO A 223      18.595  17.486   6.360  1.00 10.00      A   
ATOM   2116  N   LEU A 224      20.212  16.182   7.218  1.00 10.00      A   
ATOM   2117  HN  LEU A 224      20.997  15.623   7.030  1.00 10.00      A   
ATOM   2118  CA  LEU A 224      19.776  16.356   8.599  1.00 10.00      A   
ATOM   2119  CB  LEU A 224      20.455  15.329   9.509  1.00 10.00      A   
ATOM   2120  CG  LEU A 224      19.901  15.221  10.932  1.00 10.00      A   
ATOM   2121  CD1 LEU A 224      18.453  14.762  10.907  1.00 10.00      A   
ATOM   2122  CD2 LEU A 224      20.751  14.285  11.777  1.00 10.00      A   
ATOM   2123  C   LEU A 224      20.065  17.771   9.097  1.00 10.00      A   
ATOM   2124  O   LEU A 224      19.522  18.208  10.114  1.00 10.00      A   
ATOM   2125  N   GLU A 225      20.918  18.489   8.371  1.00 10.00      A   
ATOM   2126  HN  GLU A 225      21.323  18.088   7.572  1.00 10.00      A   
ATOM   2127  CA  GLU A 225      21.270  19.853   8.746  1.00 10.00      A   
ATOM   2128  CB  GLU A 225      22.634  20.270   8.181  1.00 10.00      A   
ATOM   2129  CG  GLU A 225      23.594  19.129   7.904  1.00 10.00      A   
ATOM   2130  CD  GLU A 225      23.502  18.642   6.476  1.00 10.00      A   
ATOM   2131  OE1 GLU A 225      23.258  17.436   6.276  1.00 10.00      A   
ATOM   2132  OE2 GLU A 225      23.673  19.464   5.552  1.00 10.00      A   
ATOM   2133  C   GLU A 225      20.205  20.848   8.299  1.00 10.00      A   
ATOM   2134  O   GLU A 225      20.191  21.994   8.754  1.00 10.00      A   
ATOM   2135  N   LYS A 226      19.320  20.419   7.407  1.00 10.00      A   
ATOM   2136  HN  LYS A 226      19.378  19.494   7.078  1.00 10.00      A   
ATOM   2137  CA  LYS A 226      18.261  21.291   6.904  1.00 10.00      A   
ATOM   2138  CB  LYS A 226      18.587  21.768   5.484  1.00 10.00      A   
ATOM   2139  CG  LYS A 226      19.688  22.818   5.432  1.00 10.00      A   
ATOM   2140  CD  LYS A 226      20.400  22.826   4.092  1.00 10.00      A   
ATOM   2141  CE  LYS A 226      21.651  23.687   4.154  1.00 10.00      A   
ATOM   2142  NZ  LYS A 226      22.456  23.603   2.905  1.00 10.00      A   
ATOM   2143  HZ1 LYS A 226      22.684  22.609   2.688  1.00 10.00      A   
ATOM   2144  HZ2 LYS A 226      23.346  24.130   3.017  1.00 10.00      A   
ATOM   2145  HZ3 LYS A 226      21.924  24.010   2.107  1.00 10.00      A   
ATOM   2146  C   LYS A 226      16.897  20.612   6.954  1.00 10.00      A   
ATOM   2147  O   LYS A 226      16.054  20.823   6.085  1.00 10.00      A   
ATOM   2148  N   LEU A 227      16.686  19.810   7.992  1.00 10.00      A   
ATOM   2149  HN  LEU A 227      17.398  19.696   8.659  1.00 10.00      A   
ATOM   2150  CA  LEU A 227      15.425  19.102   8.171  1.00 10.00      A   
ATOM   2151  CB  LEU A 227      15.675  17.719   8.781  1.00 10.00      A   
ATOM   2152  CG  LEU A 227      14.439  16.833   8.941  1.00 10.00      A   
ATOM   2153  CD1 LEU A 227      14.105  16.133   7.634  1.00 10.00      A   
ATOM   2154  CD2 LEU A 227      14.638  15.827  10.062  1.00 10.00      A   
ATOM   2155  C   LEU A 227      14.485  19.903   9.070  1.00 10.00      A   
ATOM   2156  O   LEU A 227      13.273  19.959   8.840  1.00 10.00      A   
ATOM   2157  N   ALA A 228      15.061  20.546  10.081  1.00 10.00      A   
ATOM   2158  HN  ALA A 228      16.033  20.484  10.189  1.00 10.00      A   
ATOM   2159  CA  ALA A 228      14.292  21.343  11.031  1.00 10.00      A   
ATOM   2160  CB  ALA A 228      15.179  21.795  12.182  1.00 10.00      A   
ATOM   2161  C   ALA A 228      13.655  22.548  10.346  1.00 10.00      A   
ATOM   2162  O   ALA A 228      12.579  23.004  10.738  1.00 10.00      A   
ATOM   2163  N   THR A 229      14.328  23.055   9.324  1.00 10.00      A   
ATOM   2164  HN  THR A 229      15.189  22.660   9.074  1.00 10.00      A   
ATOM   2165  CA  THR A 229      13.841  24.194   8.569  1.00 10.00      A   
ATOM   2166  CB  THR A 229      14.856  24.554   7.471  1.00 10.00      A   
ATOM   2167  OG1 THR A 229      16.113  23.932   7.781  1.00 10.00      A   
ATOM   2168  HG1 THR A 229      16.830  24.515   7.511  1.00 10.00      A   
ATOM   2169  CG2 THR A 229      15.054  26.061   7.402  1.00 10.00      A   
ATOM   2170  C   THR A 229      12.480  23.883   7.942  1.00 10.00      A   
ATOM   2171  O   THR A 229      11.554  24.697   7.995  1.00 10.00      A   
ATOM   2172  N   LEU A 230      12.353  22.680   7.387  1.00 10.00      A   
ATOM   2173  HN  LEU A 230      13.114  22.063   7.407  1.00 10.00      A   
ATOM   2174  CA  LEU A 230      11.111  22.255   6.754  1.00 10.00      A   
ATOM   2175  CB  LEU A 230      11.335  20.986   5.932  1.00 10.00      A   
ATOM   2176  CG  LEU A 230      12.198  21.141   4.679  1.00 10.00      A   
ATOM   2177  CD1 LEU A 230      12.516  19.778   4.083  1.00 10.00      A   
ATOM   2178  CD2 LEU A 230      11.505  22.029   3.656  1.00 10.00      A   
ATOM   2179  C   LEU A 230      10.022  22.022   7.797  1.00 10.00      A   
ATOM   2180  O   LEU A 230       8.846  22.288   7.551  1.00 10.00      A   
ATOM   2181  N   LEU A 231      10.422  21.541   8.970  1.00 10.00      A   
ATOM   2182  HN  LEU A 231      11.375  21.358   9.111  1.00 10.00      A   
ATOM   2183  CA  LEU A 231       9.481  21.276  10.054  1.00 10.00      A   
ATOM   2184  CB  LEU A 231      10.175  20.526  11.192  1.00 10.00      A   
ATOM   2185  CG  LEU A 231      10.636  19.101  10.879  1.00 10.00      A   
ATOM   2186  CD1 LEU A 231      11.658  18.619  11.896  1.00 10.00      A   
ATOM   2187  CD2 LEU A 231       9.448  18.156  10.822  1.00 10.00      A   
ATOM   2188  C   LEU A 231       8.864  22.570  10.569  1.00 10.00      A   
ATOM   2189  O   LEU A 231       7.735  22.584  11.055  1.00 10.00      A   
ATOM   2190  N   GLN A 232       9.614  23.655  10.451  1.00 10.00      A   
ATOM   2191  HN  GLN A 232      10.514  23.573  10.063  1.00 10.00      A   
ATOM   2192  CA  GLN A 232       9.143  24.963  10.887  1.00 10.00      A   
ATOM   2193  CB  GLN A 232      10.315  25.938  11.022  1.00 10.00      A   
ATOM   2194  CG  GLN A 232      11.144  25.761  12.281  1.00 10.00      A   
ATOM   2195  CD  GLN A 232      10.339  25.955  13.551  1.00 10.00      A   
ATOM   2196  OE1 GLN A 232       9.339  26.676  13.576  1.00 10.00      A   
ATOM   2197  NE2 GLN A 232      10.782  25.324  14.623  1.00 10.00      A   
ATOM   2198 HE21 GLN A 232      11.593  24.782  14.535  1.00 10.00      A   
ATOM   2199 HE22 GLN A 232      10.283  25.423  15.461  1.00 10.00      A   
ATOM   2200  C   GLN A 232       8.142  25.530   9.888  1.00 10.00      A   
ATOM   2201  O   GLN A 232       7.412  26.474  10.192  1.00 10.00      A   
ATOM   2202  N   ARG A 233       8.117  24.951   8.693  1.00 10.00      A   
ATOM   2203  HN  ARG A 233       8.712  24.190   8.518  1.00 10.00      A   
ATOM   2204  CA  ARG A 233       7.218  25.405   7.642  1.00 10.00      A   
ATOM   2205  CB  ARG A 233       7.841  25.191   6.257  1.00 10.00      A   
ATOM   2206  CG  ARG A 233       9.217  25.818   6.072  1.00 10.00      A   
ATOM   2207  CD  ARG A 233       9.214  27.295   6.432  1.00 10.00      A   
ATOM   2208  NE  ARG A 233      10.406  27.981   5.941  1.00 10.00      A   
ATOM   2209  HE  ARG A 233      11.069  27.441   5.450  1.00 10.00      A   
ATOM   2210  CZ  ARG A 233      10.640  29.276   6.116  1.00 10.00      A   
ATOM   2211  NH1 ARG A 233       9.773  30.035   6.775  1.00 10.00      A   
ATOM   2212 HH11 ARG A 233       9.961  31.053   6.907  1.00 10.00      A   
ATOM   2213 HH12 ARG A 233       8.901  29.616   7.165  1.00 10.00      A   
ATOM   2214  NH2 ARG A 233      11.746  29.812   5.627  1.00 10.00      A   
ATOM   2215 HH21 ARG A 233      11.941  30.828   5.757  1.00 10.00      A   
ATOM   2216 HH22 ARG A 233      12.431  29.212   5.101  1.00 10.00      A   
ATOM   2217  C   ARG A 233       5.865  24.709   7.720  1.00 10.00      A   
ATOM   2218  O   ARG A 233       4.838  25.303   7.391  1.00 10.00      A   
ATOM   2219  N   ALA A 234       5.861  23.454   8.160  1.00 10.00      A   
ATOM   2220  HN  ALA A 234       6.708  23.032   8.422  1.00 10.00      A   
ATOM   2221  CA  ALA A 234       4.624  22.690   8.268  1.00 10.00      A   
ATOM   2222  CB  ALA A 234       4.547  21.634   7.173  1.00 10.00      A   
ATOM   2223  C   ALA A 234       4.472  22.052   9.647  1.00 10.00      A   
ATOM   2224  O   ALA A 234       4.785  20.876   9.834  1.00 10.00      A   
ATOM   2225  N   PRO A 235       3.994  22.823  10.637  1.00 10.00      A   
ATOM   2226  CA  PRO A 235       3.792  22.323  12.002  1.00 10.00      A   
ATOM   2227  CB  PRO A 235       3.652  23.607  12.818  1.00 10.00      A   
ATOM   2228  CG  PRO A 235       3.074  24.593  11.863  1.00 10.00      A   
ATOM   2229  CD  PRO A 235       3.637  24.250  10.513  1.00 10.00      A   
ATOM   2230  C   PRO A 235       2.521  21.477  12.120  1.00 10.00      A   
ATOM   2231  O   PRO A 235       2.286  20.812  13.134  1.00 10.00      A   
ATOM   2232  N   GLN A 236       1.705  21.507  11.070  1.00 10.00      A   
ATOM   2233  HN  GLN A 236       1.950  22.056  10.294  1.00 10.00      A   
ATOM   2234  CA  GLN A 236       0.458  20.752  11.042  1.00 10.00      A   
ATOM   2235  CB  GLN A 236      -0.649  21.537  10.319  1.00 10.00      A   
ATOM   2236  CG  GLN A 236      -0.523  21.599   8.802  1.00 10.00      A   
ATOM   2237  CD  GLN A 236       0.554  22.553   8.325  1.00 10.00      A   
ATOM   2238  OE1 GLN A 236       0.846  23.555   8.978  1.00 10.00      A   
ATOM   2239  NE2 GLN A 236       1.160  22.240   7.190  1.00 10.00      A   
ATOM   2240 HE21 GLN A 236       0.885  21.411   6.731  1.00 10.00      A   
ATOM   2241 HE22 GLN A 236       1.842  22.851   6.844  1.00 10.00      A   
ATOM   2242  C   GLN A 236       0.660  19.381  10.402  1.00 10.00      A   
ATOM   2243  O   GLN A 236      -0.303  18.684  10.084  1.00 10.00      A   
ATOM   2244  N   LEU A 237       1.918  19.007  10.215  1.00 10.00      A   
ATOM   2245  HN  LEU A 237       2.643  19.607  10.488  1.00 10.00      A   
ATOM   2246  CA  LEU A 237       2.250  17.726   9.619  1.00 10.00      A   
ATOM   2247  CB  LEU A 237       3.744  17.663   9.299  1.00 10.00      A   
ATOM   2248  CG  LEU A 237       4.126  16.873   8.047  1.00 10.00      A   
ATOM   2249  CD1 LEU A 237       3.609  17.569   6.799  1.00 10.00      A   
ATOM   2250  CD2 LEU A 237       5.629  16.674   7.971  1.00 10.00      A   
ATOM   2251  C   LEU A 237       1.872  16.579  10.551  1.00 10.00      A   
ATOM   2252  O   LEU A 237       2.303  16.531  11.704  1.00 10.00      A   
ATOM   2253  N   GLU A 238       1.059  15.665  10.043  1.00 10.00      A   
ATOM   2254  HN  GLU A 238       0.751  15.764   9.114  1.00 10.00      A   
ATOM   2255  CA  GLU A 238       0.618  14.511  10.813  1.00 10.00      A   
ATOM   2256  CB  GLU A 238      -0.825  14.149  10.454  1.00 10.00      A   
ATOM   2257  CG  GLU A 238      -1.798  15.313  10.556  1.00 10.00      A   
ATOM   2258  CD  GLU A 238      -3.235  14.879  10.372  1.00 10.00      A   
ATOM   2259  OE1 GLU A 238      -3.664  14.708   9.213  1.00 10.00      A   
ATOM   2260  OE2 GLU A 238      -3.945  14.713  11.386  1.00 10.00      A   
ATOM   2261  C   GLU A 238       1.535  13.321  10.549  1.00 10.00      A   
ATOM   2262  O   GLU A 238       1.869  12.561  11.461  1.00 10.00      A   
ATOM   2263  N   GLU A 239       1.925  13.159   9.291  1.00 10.00      A   
ATOM   2264  HN  GLU A 239       1.609  13.790   8.607  1.00 10.00      A   
ATOM   2265  CA  GLU A 239       2.814  12.076   8.897  1.00 10.00      A   
ATOM   2266  CB  GLU A 239       2.167  11.196   7.826  1.00 10.00      A   
ATOM   2267  CG  GLU A 239       0.899  10.499   8.291  1.00 10.00      A   
ATOM   2268  CD  GLU A 239       0.554   9.291   7.443  1.00 10.00      A   
ATOM   2269  OE1 GLU A 239       0.852   8.155   7.866  1.00 10.00      A   
ATOM   2270  OE2 GLU A 239      -0.033   9.468   6.353  1.00 10.00      A   
ATOM   2271  C   GLU A 239       4.131  12.644   8.397  1.00 10.00      A   
ATOM   2272  O   GLU A 239       4.174  13.317   7.363  1.00 10.00      A   
ATOM   2273  N   LEU A 240       5.196  12.377   9.136  1.00 10.00      A   
ATOM   2274  HN  LEU A 240       5.094  11.815   9.938  1.00 10.00      A   
ATOM   2275  CA  LEU A 240       6.512  12.883   8.789  1.00 10.00      A   
ATOM   2276  CB  LEU A 240       7.120  13.645   9.973  1.00 10.00      A   
ATOM   2277  CG  LEU A 240       8.605  14.009   9.857  1.00 10.00      A   
ATOM   2278  CD1 LEU A 240       8.834  15.039   8.762  1.00 10.00      A   
ATOM   2279  CD2 LEU A 240       9.149  14.503  11.189  1.00 10.00      A   
ATOM   2280  C   LEU A 240       7.455  11.773   8.346  1.00 10.00      A   
ATOM   2281  O   LEU A 240       7.617  10.760   9.030  1.00 10.00      A   
ATOM   2282  N   GLY A 241       8.067  11.975   7.194  1.00 10.00      A   
ATOM   2283  HN  GLY A 241       7.869  12.794   6.686  1.00 10.00      A   
ATOM   2284  CA  GLY A 241       9.020  11.026   6.669  1.00 10.00      A   
ATOM   2285  C   GLY A 241      10.397  11.650   6.643  1.00 10.00      A   
ATOM   2286  O   GLY A 241      10.683  12.498   5.798  1.00 10.00      A   
ATOM   2287  N   THR A 242      11.242  11.252   7.579  1.00 10.00      A   
ATOM   2288  HN  THR A 242      10.962  10.551   8.208  1.00 10.00      A   
ATOM   2289  CA  THR A 242      12.586  11.802   7.681  1.00 10.00      A   
ATOM   2290  CB  THR A 242      13.139  11.648   9.111  1.00 10.00      A   
ATOM   2291  OG1 THR A 242      12.809  10.348   9.626  1.00 10.00      A   
ATOM   2292  HG1 THR A 242      11.862  10.297   9.797  1.00 10.00      A   
ATOM   2293  CG2 THR A 242      12.548  12.709  10.024  1.00 10.00      A   
ATOM   2294  C   THR A 242      13.540  11.155   6.679  1.00 10.00      A   
ATOM   2295  O   THR A 242      13.454   9.954   6.416  1.00 10.00      A   
ATOM   2296  N   GLY A 243      14.441  11.959   6.126  1.00 10.00      A   
ATOM   2297  HN  GLY A 243      14.458  12.903   6.375  1.00 10.00      A   
ATOM   2298  CA  GLY A 243      15.397  11.454   5.161  1.00 10.00      A   
ATOM   2299  C   GLY A 243      16.685  10.987   5.811  1.00 10.00      A   
ATOM   2300  O   GLY A 243      16.663  10.124   6.694  1.00 10.00      A   
ATOM   2301  N   GLY A 244      17.806  11.564   5.382  1.00 10.00      A   
ATOM   2302  HN  GLY A 244      17.754  12.262   4.692  1.00 10.00      A   
ATOM   2303  CA  GLY A 244      19.097  11.195   5.933  1.00 10.00      A   
ATOM   2304  C   GLY A 244      19.247  11.658   7.368  1.00 10.00      A   
ATOM   2305  O   GLY A 244      19.597  12.813   7.622  1.00 10.00      A   
ATOM   2306  N   TYR A 245      18.988  10.756   8.307  1.00 10.00      A   
ATOM   2307  HN  TYR A 245      18.734   9.840   8.036  1.00 10.00      A   
ATOM   2308  CA  TYR A 245      19.071  11.070   9.725  1.00 10.00      A   
ATOM   2309  CB  TYR A 245      18.055  10.226  10.503  1.00 10.00      A   
ATOM   2310  CG  TYR A 245      17.379  10.954  11.645  1.00 10.00      A   
ATOM   2311  CD1 TYR A 245      16.322  11.827  11.413  1.00 10.00      A   
ATOM   2312  CD2 TYR A 245      17.790  10.761  12.957  1.00 10.00      A   
ATOM   2313  CE1 TYR A 245      15.698  12.484  12.456  1.00 10.00      A   
ATOM   2314  CE2 TYR A 245      17.174  11.416  14.004  1.00 10.00      A   
ATOM   2315  CZ  TYR A 245      16.129  12.276  13.748  1.00 10.00      A   
ATOM   2316  OH  TYR A 245      15.507  12.924  14.787  1.00 10.00      A   
ATOM   2317  HH  TYR A 245      16.132  13.050  15.508  1.00 10.00      A   
ATOM   2318  C   TYR A 245      20.487  10.840  10.256  1.00 10.00      A   
ATOM   2319  O   TYR A 245      20.681  10.494  11.424  1.00 10.00      A   
ATOM   2320  N   THR A 246      21.475  11.063   9.396  1.00 10.00      A   
ATOM   2321  HN  THR A 246      21.260  11.378   8.490  1.00 10.00      A   
ATOM   2322  CA  THR A 246      22.867  10.880   9.765  1.00 10.00      A   
ATOM   2323  CB  THR A 246      23.481   9.628   9.096  1.00 10.00      A   
ATOM   2324  OG1 THR A 246      24.897   9.588   9.309  1.00 10.00      A   
ATOM   2325  HG1 THR A 246      25.191   8.672   9.320  1.00 10.00      A   
ATOM   2326  CG2 THR A 246      23.189   9.592   7.605  1.00 10.00      A   
ATOM   2327  C   THR A 246      23.684  12.132   9.434  1.00 10.00      A   
ATOM   2328  O   THR A 246      23.796  12.539   8.274  1.00 10.00      A   
ATOM   2329  N   ALA A 247      24.228  12.757  10.467  1.00 10.00      A   
ATOM   2330  HN  ALA A 247      24.091  12.397  11.368  1.00 10.00      A   
ATOM   2331  CA  ALA A 247      25.029  13.958  10.306  1.00 10.00      A   
ATOM   2332  CB  ALA A 247      24.137  15.188  10.193  1.00 10.00      A   
ATOM   2333  C   ALA A 247      25.993  14.109  11.474  1.00 10.00      A   
ATOM   2334  O   ALA A 247      26.042  13.249  12.357  1.00 10.00      A   
ATOM   2335  N   GLU A 248      26.755  15.194  11.466  1.00 10.00      A   
ATOM   2336  HN  GLU A 248      26.658  15.838  10.733  1.00 10.00      A   
ATOM   2337  CA  GLU A 248      27.717  15.468  12.523  1.00 10.00      A   
ATOM   2338  CB  GLU A 248      28.585  16.676  12.135  1.00 10.00      A   
ATOM   2339  CG  GLU A 248      29.692  17.014  13.122  1.00 10.00      A   
ATOM   2340  CD  GLU A 248      30.487  18.238  12.709  1.00 10.00      A   
ATOM   2341  OE1 GLU A 248      31.069  18.228  11.604  1.00 10.00      A   
ATOM   2342  OE2 GLU A 248      30.537  19.219  13.485  1.00 10.00      A   
ATOM   2343  C   GLU A 248      26.981  15.747  13.832  1.00 10.00      A   
ATOM   2344  O   GLU A 248      26.024  16.522  13.853  1.00 10.00      A   
ATOM   2345  N   VAL A 249      27.411  15.092  14.907  1.00 10.00      A   
ATOM   2346  HN  VAL A 249      28.163  14.470  14.817  1.00 10.00      A   
ATOM   2347  CA  VAL A 249      26.797  15.273  16.217  1.00 10.00      A   
ATOM   2348  CB  VAL A 249      27.280  14.220  17.235  1.00 10.00      A   
ATOM   2349  CG1 VAL A 249      26.497  14.333  18.536  1.00 10.00      A   
ATOM   2350  CG2 VAL A 249      27.143  12.819  16.657  1.00 10.00      A   
ATOM   2351  C   VAL A 249      27.080  16.672  16.749  1.00 10.00      A   
ATOM   2352  O   VAL A 249      28.121  16.923  17.365  1.00 10.00      A   
ATOM   2353  N   ARG A 250      26.154  17.577  16.489  1.00 10.00      A   
ATOM   2354  HN  ARG A 250      25.350  17.307  15.981  1.00 10.00      A   
ATOM   2355  CA  ARG A 250      26.280  18.956  16.919  1.00 10.00      A   
ATOM   2356  CB  ARG A 250      26.329  19.873  15.698  1.00 10.00      A   
ATOM   2357  CG  ARG A 250      27.501  19.619  14.769  1.00 10.00      A   
ATOM   2358  CD  ARG A 250      27.833  20.862  13.969  1.00 10.00      A   
ATOM   2359  NE  ARG A 250      28.070  22.006  14.842  1.00 10.00      A   
ATOM   2360  HE  ARG A 250      27.274  22.500  15.174  1.00 10.00      A   
ATOM   2361  CZ  ARG A 250      29.277  22.392  15.241  1.00 10.00      A   
ATOM   2362  NH1 ARG A 250      30.361  21.719  14.853  1.00 10.00      A   
ATOM   2363 HH11 ARG A 250      30.269  20.879  14.230  1.00 10.00      A   
ATOM   2364 HH12 ARG A 250      31.310  22.023  15.171  1.00 10.00      A   
ATOM   2365  NH2 ARG A 250      29.400  23.451  16.035  1.00 10.00      A   
ATOM   2366 HH21 ARG A 250      28.553  23.976  16.343  1.00 10.00      A   
ATOM   2367 HH22 ARG A 250      30.346  23.764  16.358  1.00 10.00      A   
ATOM   2368  C   ARG A 250      25.105  19.359  17.800  1.00 10.00      A   
ATOM   2369  O   ARG A 250      23.946  19.136  17.437  1.00 10.00      A   
ATOM   2370  N   PRO A 251      25.391  19.958  18.969  1.00 10.00      A   
ATOM   2371  CA  PRO A 251      24.357  20.408  19.909  1.00 10.00      A   
ATOM   2372  CB  PRO A 251      25.161  20.980  21.084  1.00 10.00      A   
ATOM   2373  CG  PRO A 251      26.511  20.371  20.951  1.00 10.00      A   
ATOM   2374  CD  PRO A 251      26.745  20.223  19.479  1.00 10.00      A   
ATOM   2375  C   PRO A 251      23.472  21.491  19.298  1.00 10.00      A   
ATOM   2376  O   PRO A 251      22.264  21.517  19.529  1.00 10.00      A   
ATOM   2377  N   ASP A 252      24.078  22.372  18.505  1.00 10.00      A   
ATOM   2378  HN  ASP A 252      25.042  22.292  18.350  1.00 10.00      A   
ATOM   2379  CA  ASP A 252      23.344  23.455  17.858  1.00 10.00      A   
ATOM   2380  CB  ASP A 252      24.291  24.443  17.162  1.00 10.00      A   
ATOM   2381  CG  ASP A 252      25.047  23.852  15.984  1.00 10.00      A   
ATOM   2382  OD1 ASP A 252      24.791  24.274  14.835  1.00 10.00      A   
ATOM   2383  OD2 ASP A 252      25.907  22.977  16.201  1.00 10.00      A   
ATOM   2384  C   ASP A 252      22.310  22.905  16.881  1.00 10.00      A   
ATOM   2385  O   ASP A 252      21.190  23.415  16.794  1.00 10.00      A   
ATOM   2386  N   VAL A 253      22.679  21.848  16.163  1.00 10.00      A   
ATOM   2387  HN  VAL A 253      23.588  21.493  16.266  1.00 10.00      A   
ATOM   2388  CA  VAL A 253      21.774  21.217  15.210  1.00 10.00      A   
ATOM   2389  CB  VAL A 253      22.527  20.277  14.241  1.00 10.00      A   
ATOM   2390  CG1 VAL A 253      21.572  19.638  13.239  1.00 10.00      A   
ATOM   2391  CG2 VAL A 253      23.625  21.038  13.511  1.00 10.00      A   
ATOM   2392  C   VAL A 253      20.696  20.436  15.956  1.00 10.00      A   
ATOM   2393  O   VAL A 253      19.519  20.473  15.590  1.00 10.00      A   
ATOM   2394  N   TYR A 254      21.106  19.751  17.022  1.00 10.00      A   
ATOM   2395  HN  TYR A 254      22.058  19.770  17.261  1.00 10.00      A   
ATOM   2396  CA  TYR A 254      20.190  18.965  17.840  1.00 10.00      A   
ATOM   2397  CB  TYR A 254      20.977  18.247  18.942  1.00 10.00      A   
ATOM   2398  CG  TYR A 254      20.170  17.261  19.757  1.00 10.00      A   
ATOM   2399  CD1 TYR A 254      19.904  15.987  19.276  1.00 10.00      A   
ATOM   2400  CD2 TYR A 254      19.679  17.608  21.006  1.00 10.00      A   
ATOM   2401  CE1 TYR A 254      19.164  15.089  20.017  1.00 10.00      A   
ATOM   2402  CE2 TYR A 254      18.941  16.717  21.755  1.00 10.00      A   
ATOM   2403  CZ  TYR A 254      18.686  15.461  21.256  1.00 10.00      A   
ATOM   2404  OH  TYR A 254      17.948  14.572  22.001  1.00 10.00      A   
ATOM   2405  HH  TYR A 254      18.510  13.835  22.265  1.00 10.00      A   
ATOM   2406  C   TYR A 254      19.115  19.859  18.459  1.00 10.00      A   
ATOM   2407  O   TYR A 254      17.939  19.485  18.524  1.00 10.00      A   
ATOM   2408  N   SER A 255      19.522  21.042  18.901  1.00 10.00      A   
ATOM   2409  HN  SER A 255      20.472  21.281  18.825  1.00 10.00      A   
ATOM   2410  CA  SER A 255      18.597  21.990  19.506  1.00 10.00      A   
ATOM   2411  CB  SER A 255      19.348  23.231  19.996  1.00 10.00      A   
ATOM   2412  OG  SER A 255      20.427  22.873  20.846  1.00 10.00      A   
ATOM   2413  HG  SER A 255      21.094  22.396  20.333  1.00 10.00      A   
ATOM   2414  C   SER A 255      17.510  22.391  18.513  1.00 10.00      A   
ATOM   2415  O   SER A 255      16.318  22.359  18.829  1.00 10.00      A   
ATOM   2416  N   GLY A 256      17.933  22.731  17.299  1.00 10.00      A   
ATOM   2417  HN  GLY A 256      18.893  22.697  17.100  1.00 10.00      A   
ATOM   2418  CA  GLY A 256      16.999  23.142  16.267  1.00 10.00      A   
ATOM   2419  C   GLY A 256      16.005  22.056  15.916  1.00 10.00      A   
ATOM   2420  O   GLY A 256      14.814  22.326  15.751  1.00 10.00      A   
ATOM   2421  N   LEU A 257      16.490  20.824  15.818  1.00 10.00      A   
ATOM   2422  HN  LEU A 257      17.452  20.674  15.970  1.00 10.00      A   
ATOM   2423  CA  LEU A 257      15.634  19.691  15.487  1.00 10.00      A   
ATOM   2424  CB  LEU A 257      16.460  18.415  15.331  1.00 10.00      A   
ATOM   2425  CG  LEU A 257      17.082  18.181  13.952  1.00 10.00      A   
ATOM   2426  CD1 LEU A 257      18.059  17.017  14.001  1.00 10.00      A   
ATOM   2427  CD2 LEU A 257      15.997  17.923  12.916  1.00 10.00      A   
ATOM   2428  C   LEU A 257      14.545  19.495  16.534  1.00 10.00      A   
ATOM   2429  O   LEU A 257      13.369  19.365  16.198  1.00 10.00      A   
ATOM   2430  N   SER A 258      14.945  19.506  17.805  1.00 10.00      A   
ATOM   2431  HN  SER A 258      15.894  19.632  18.002  1.00 10.00      A   
ATOM   2432  CA  SER A 258      14.012  19.331  18.910  1.00 10.00      A   
ATOM   2433  CB  SER A 258      14.763  19.280  20.249  1.00 10.00      A   
ATOM   2434  OG  SER A 258      15.801  18.309  20.216  1.00 10.00      A   
ATOM   2435  HG  SER A 258      16.608  18.714  19.876  1.00 10.00      A   
ATOM   2436  C   SER A 258      12.942  20.428  18.920  1.00 10.00      A   
ATOM   2437  O   SER A 258      11.769  20.159  19.188  1.00 10.00      A   
ATOM   2438  N   VAL A 259      13.345  21.658  18.602  1.00 10.00      A   
ATOM   2439  HN  VAL A 259      14.291  21.813  18.388  1.00 10.00      A   
ATOM   2440  CA  VAL A 259      12.418  22.787  18.573  1.00 10.00      A   
ATOM   2441  CB  VAL A 259      13.166  24.127  18.390  1.00 10.00      A   
ATOM   2442  CG1 VAL A 259      12.194  25.276  18.165  1.00 10.00      A   
ATOM   2443  CG2 VAL A 259      14.053  24.414  19.588  1.00 10.00      A   
ATOM   2444  C   VAL A 259      11.398  22.619  17.450  1.00 10.00      A   
ATOM   2445  O   VAL A 259      10.199  22.826  17.638  1.00 10.00      A   
ATOM   2446  N   ALA A 260      11.880  22.230  16.289  1.00 10.00      A   
ATOM   2447  HN  ALA A 260      12.842  22.056  16.206  1.00 10.00      A   
ATOM   2448  CA  ALA A 260      11.022  22.041  15.132  1.00 10.00      A   
ATOM   2449  CB  ALA A 260      11.867  21.850  13.886  1.00 10.00      A   
ATOM   2450  C   ALA A 260      10.073  20.863  15.337  1.00 10.00      A   
ATOM   2451  O   ALA A 260       8.898  20.930  14.971  1.00 10.00      A   
ATOM   2452  N   LEU A 261      10.582  19.796  15.940  1.00 10.00      A   
ATOM   2453  HN  LEU A 261      11.525  19.805  16.217  1.00 10.00      A   
ATOM   2454  CA  LEU A 261       9.780  18.604  16.187  1.00 10.00      A   
ATOM   2455  CB  LEU A 261      10.660  17.426  16.610  1.00 10.00      A   
ATOM   2456  CG  LEU A 261      11.525  16.819  15.503  1.00 10.00      A   
ATOM   2457  CD1 LEU A 261      12.534  15.844  16.080  1.00 10.00      A   
ATOM   2458  CD2 LEU A 261      10.655  16.133  14.461  1.00 10.00      A   
ATOM   2459  C   LEU A 261       8.665  18.860  17.197  1.00 10.00      A   
ATOM   2460  O   LEU A 261       7.551  18.363  17.038  1.00 10.00      A   
ATOM   2461  N   SER A 262       8.954  19.649  18.224  1.00 10.00      A   
ATOM   2462  HN  SER A 262       9.858  20.028  18.306  1.00 10.00      A   
ATOM   2463  CA  SER A 262       7.952  19.963  19.238  1.00 10.00      A   
ATOM   2464  CB  SER A 262       8.601  20.589  20.475  1.00 10.00      A   
ATOM   2465  OG  SER A 262       9.602  21.519  20.110  1.00 10.00      A   
ATOM   2466  HG  SER A 262      10.471  21.116  20.228  1.00 10.00      A   
ATOM   2467  C   SER A 262       6.866  20.876  18.665  1.00 10.00      A   
ATOM   2468  O   SER A 262       5.778  20.997  19.228  1.00 10.00      A   
ATOM   2469  N   GLY A 263       7.169  21.511  17.535  1.00 10.00      A   
ATOM   2470  HN  GLY A 263       8.057  21.383  17.136  1.00 10.00      A   
ATOM   2471  CA  GLY A 263       6.210  22.389  16.892  1.00 10.00      A   
ATOM   2472  C   GLY A 263       5.136  21.600  16.169  1.00 10.00      A   
ATOM   2473  O   GLY A 263       4.022  22.087  15.965  1.00 10.00      A   
ATOM   2474  N   CYS A 264       5.471  20.370  15.797  1.00 10.00      A   
ATOM   2475  HN  CYS A 264       6.372  20.038  16.000  1.00 10.00      A   
ATOM   2476  CA  CYS A 264       4.539  19.497  15.102  1.00 10.00      A   
ATOM   2477  CB  CYS A 264       5.298  18.501  14.223  1.00 10.00      A   
ATOM   2478  SG  CYS A 264       6.563  19.254  13.171  1.00 10.00      A   
ATOM   2479  HG  CYS A 264       7.263  20.101  13.914  1.00 10.00      A   
ATOM   2480  C   CYS A 264       3.653  18.760  16.100  1.00 10.00      A   
ATOM   2481  O   CYS A 264       4.023  17.710  16.628  1.00 10.00      A   
ATOM   2482  N   LYS A 265       2.485  19.323  16.363  1.00 10.00      A   
ATOM   2483  HN  LYS A 265       2.250  20.161  15.910  1.00 10.00      A   
ATOM   2484  CA  LYS A 265       1.543  18.732  17.305  1.00 10.00      A   
ATOM   2485  CB  LYS A 265       0.664  19.812  17.941  1.00 10.00      A   
ATOM   2486  CG  LYS A 265       1.199  20.369  19.254  1.00 10.00      A   
ATOM   2487  CD  LYS A 265       2.355  21.321  19.029  1.00 10.00      A   
ATOM   2488  CE  LYS A 265       2.808  21.954  20.332  1.00 10.00      A   
ATOM   2489  NZ  LYS A 265       3.938  22.892  20.125  1.00 10.00      A   
ATOM   2490  HZ1 LYS A 265       4.756  22.383  19.734  1.00 10.00      A   
ATOM   2491  HZ2 LYS A 265       4.215  23.324  21.030  1.00 10.00      A   
ATOM   2492  HZ3 LYS A 265       3.663  23.647  19.463  1.00 10.00      A   
ATOM   2493  C   LYS A 265       0.671  17.682  16.636  1.00 10.00      A   
ATOM   2494  O   LYS A 265       0.357  16.652  17.232  1.00 10.00      A   
ATOM   2495  N   GLU A 266       0.310  17.933  15.381  1.00 10.00      A   
ATOM   2496  HN  GLU A 266       0.620  18.757  14.952  1.00 10.00      A   
ATOM   2497  CA  GLU A 266      -0.542  17.018  14.623  1.00 10.00      A   
ATOM   2498  CB  GLU A 266      -1.057  17.693  13.352  1.00 10.00      A   
ATOM   2499  CG  GLU A 266      -1.762  19.018  13.590  1.00 10.00      A   
ATOM   2500  CD  GLU A 266      -3.031  18.864  14.401  1.00 10.00      A   
ATOM   2501  OE1 GLU A 266      -3.063  19.347  15.552  1.00 10.00      A   
ATOM   2502  OE2 GLU A 266      -4.004  18.267  13.890  1.00 10.00      A   
ATOM   2503  C   GLU A 266       0.180  15.724  14.260  1.00 10.00      A   
ATOM   2504  O   GLU A 266      -0.446  14.775  13.794  1.00 10.00      A   
ATOM   2505  N   LEU A 267       1.489  15.693  14.472  1.00 10.00      A   
ATOM   2506  HN  LEU A 267       1.926  16.485  14.839  1.00 10.00      A   
ATOM   2507  CA  LEU A 267       2.297  14.523  14.159  1.00 10.00      A   
ATOM   2508  CB  LEU A 267       3.766  14.795  14.490  1.00 10.00      A   
ATOM   2509  CG  LEU A 267       4.802  14.277  13.487  1.00 10.00      A   
ATOM   2510  CD1 LEU A 267       6.144  14.960  13.707  1.00 10.00      A   
ATOM   2511  CD2 LEU A 267       4.951  12.766  13.590  1.00 10.00      A   
ATOM   2512  C   LEU A 267       1.796  13.278  14.891  1.00 10.00      A   
ATOM   2513  O   LEU A 267       1.711  13.258  16.118  1.00 10.00      A   
ATOM   2514  N   ARG A 268       1.448  12.258  14.123  1.00 10.00      A   
ATOM   2515  HN  ARG A 268       1.532  12.352  13.147  1.00 10.00      A   
ATOM   2516  CA  ARG A 268       0.947  11.002  14.674  1.00 10.00      A   
ATOM   2517  CB  ARG A 268      -0.539  10.837  14.341  1.00 10.00      A   
ATOM   2518  CG  ARG A 268      -1.472  11.754  15.112  1.00 10.00      A   
ATOM   2519  CD  ARG A 268      -1.405  11.479  16.604  1.00 10.00      A   
ATOM   2520  NE  ARG A 268      -2.224  12.412  17.374  1.00 10.00      A   
ATOM   2521  HE  ARG A 268      -3.102  12.090  17.682  1.00 10.00      A   
ATOM   2522  CZ  ARG A 268      -1.857  13.659  17.675  1.00 10.00      A   
ATOM   2523  NH1 ARG A 268      -0.682  14.135  17.276  1.00 10.00      A   
ATOM   2524 HH11 ARG A 268      -0.401  15.117  17.512  1.00 10.00      A   
ATOM   2525 HH12 ARG A 268      -0.027  13.530  16.727  1.00 10.00      A   
ATOM   2526  NH2 ARG A 268      -2.663  14.425  18.394  1.00 10.00      A   
ATOM   2527 HH21 ARG A 268      -3.577  14.053  18.724  1.00 10.00      A   
ATOM   2528 HH22 ARG A 268      -2.386  15.402  18.635  1.00 10.00      A   
ATOM   2529  C   ARG A 268       1.709   9.816  14.093  1.00 10.00      A   
ATOM   2530  O   ARG A 268       1.830   8.762  14.724  1.00 10.00      A   
ATOM   2531  N   CYS A 269       2.220   9.996  12.887  1.00 10.00      A   
ATOM   2532  HN  CYS A 269       2.111  10.863  12.441  1.00 10.00      A   
ATOM   2533  CA  CYS A 269       2.946   8.940  12.207  1.00 10.00      A   
ATOM   2534  CB  CYS A 269       2.179   8.528  10.953  1.00 10.00      A   
ATOM   2535  SG  CYS A 269       2.976   7.270   9.937  1.00 10.00      A   
ATOM   2536  HG  CYS A 269       2.412   7.324   8.735  1.00 10.00      A   
ATOM   2537  C   CYS A 269       4.361   9.381  11.850  1.00 10.00      A   
ATOM   2538  O   CYS A 269       4.561  10.421  11.222  1.00 10.00      A   
ATOM   2539  N   LEU A 270       5.338   8.585  12.265  1.00 10.00      A   
ATOM   2540  HN  LEU A 270       5.110   7.776  12.773  1.00 10.00      A   
ATOM   2541  CA  LEU A 270       6.734   8.876  11.994  1.00 10.00      A   
ATOM   2542  CB  LEU A 270       7.513   9.049  13.301  1.00 10.00      A   
ATOM   2543  CG  LEU A 270       8.012  10.465  13.605  1.00 10.00      A   
ATOM   2544  CD1 LEU A 270       8.780  10.500  14.920  1.00 10.00      A   
ATOM   2545  CD2 LEU A 270       8.870  10.990  12.465  1.00 10.00      A   
ATOM   2546  C   LEU A 270       7.366   7.777  11.154  1.00 10.00      A   
ATOM   2547  O   LEU A 270       7.208   6.589  11.439  1.00 10.00      A   
ATOM   2548  N   SER A 271       8.080   8.180  10.121  1.00 10.00      A   
ATOM   2549  HN  SER A 271       8.173   9.146   9.947  1.00 10.00      A   
ATOM   2550  CA  SER A 271       8.743   7.238   9.240  1.00 10.00      A   
ATOM   2551  CB  SER A 271       7.840   6.911   8.050  1.00 10.00      A   
ATOM   2552  OG  SER A 271       7.070   8.041   7.669  1.00 10.00      A   
ATOM   2553  HG  SER A 271       7.009   8.655   8.409  1.00 10.00      A   
ATOM   2554  C   SER A 271      10.077   7.802   8.767  1.00 10.00      A   
ATOM   2555  O   SER A 271      10.398   8.963   9.040  1.00 10.00      A   
ATOM   2556  N   GLY A 272      10.847   6.982   8.064  1.00 10.00      A   
ATOM   2557  HN  GLY A 272      10.545   6.069   7.891  1.00 10.00      A   
ATOM   2558  CA  GLY A 272      12.132   7.417   7.568  1.00 10.00      A   
ATOM   2559  C   GLY A 272      13.258   6.943   8.455  1.00 10.00      A   
ATOM   2560  O   GLY A 272      13.535   5.748   8.514  1.00 10.00      A   
ATOM   2561  N   PHE A 273      13.892   7.881   9.153  1.00 10.00      A   
ATOM   2562  HN  PHE A 273      13.606   8.816   9.054  1.00 10.00      A   
ATOM   2563  CA  PHE A 273      14.997   7.578  10.058  1.00 10.00      A   
ATOM   2564  CB  PHE A 273      14.508   6.816  11.294  1.00 10.00      A   
ATOM   2565  CG  PHE A 273      13.632   7.631  12.203  1.00 10.00      A   
ATOM   2566  CD1 PHE A 273      12.264   7.431  12.225  1.00 10.00      A   
ATOM   2567  CD2 PHE A 273      14.179   8.594  13.037  1.00 10.00      A   
ATOM   2568  CE1 PHE A 273      11.454   8.174  13.060  1.00 10.00      A   
ATOM   2569  CE2 PHE A 273      13.374   9.342  13.874  1.00 10.00      A   
ATOM   2570  CZ  PHE A 273      12.009   9.131  13.887  1.00 10.00      A   
ATOM   2571  C   PHE A 273      16.100   6.803   9.350  1.00 10.00      A   
ATOM   2572  O   PHE A 273      16.752   5.946   9.950  1.00 10.00      A   
ATOM   2573  N   TRP A 274      16.311   7.122   8.078  1.00 10.00      A   
ATOM   2574  HN  TRP A 274      15.776   7.835   7.666  1.00 10.00      A   
ATOM   2575  CA  TRP A 274      17.326   6.455   7.286  1.00 10.00      A   
ATOM   2576  CB  TRP A 274      17.279   6.946   5.838  1.00 10.00      A   
ATOM   2577  CG  TRP A 274      16.606   5.997   4.898  1.00 10.00      A   
ATOM   2578  CD1 TRP A 274      17.102   4.809   4.441  1.00 10.00      A   
ATOM   2579  CD2 TRP A 274      15.321   6.157   4.290  1.00 10.00      A   
ATOM   2580  NE1 TRP A 274      16.205   4.221   3.585  1.00 10.00      A   
ATOM   2581  HE1 TRP A 274      16.337   3.358   3.126  1.00 10.00      A   
ATOM   2582  CE2 TRP A 274      15.100   5.027   3.479  1.00 10.00      A   
ATOM   2583  CE3 TRP A 274      14.330   7.144   4.356  1.00 10.00      A   
ATOM   2584  CZ2 TRP A 274      13.934   4.860   2.736  1.00 10.00      A   
ATOM   2585  CZ3 TRP A 274      13.173   6.975   3.618  1.00 10.00      A   
ATOM   2586  CH2 TRP A 274      12.985   5.840   2.821  1.00 10.00      A   
ATOM   2587  C   TRP A 274      18.704   6.714   7.862  1.00 10.00      A   
ATOM   2588  O   TRP A 274      19.142   7.865   7.932  1.00 10.00      A   
ATOM   2589  N   ASP A 275      19.367   5.637   8.289  1.00 10.00      A   
ATOM   2590  HN  ASP A 275      18.938   4.754   8.213  1.00 10.00      A   
ATOM   2591  CA  ASP A 275      20.711   5.718   8.855  1.00 10.00      A   
ATOM   2592  CB  ASP A 275      21.708   6.202   7.795  1.00 10.00      A   
ATOM   2593  CG  ASP A 275      21.382   5.686   6.403  1.00 10.00      A   
ATOM   2594  OD1 ASP A 275      21.246   4.454   6.239  1.00 10.00      A   
ATOM   2595  OD2 ASP A 275      21.261   6.505   5.467  1.00 10.00      A   
ATOM   2596  C   ASP A 275      20.732   6.640  10.069  1.00 10.00      A   
ATOM   2597  O   ASP A 275      21.719   7.334  10.323  1.00 10.00      A   
ATOM   2598  N   ALA A 276      19.636   6.624  10.817  1.00 10.00      A   
ATOM   2599  HN  ALA A 276      18.900   6.028  10.560  1.00 10.00      A   
ATOM   2600  CA  ALA A 276      19.481   7.460  11.999  1.00 10.00      A   
ATOM   2601  CB  ALA A 276      18.122   7.215  12.634  1.00 10.00      A   
ATOM   2602  C   ALA A 276      20.585   7.244  13.029  1.00 10.00      A   
ATOM   2603  O   ALA A 276      20.866   6.117  13.438  1.00 10.00      A   
ATOM   2604  N   VAL A 277      21.223   8.333  13.430  1.00 10.00      A   
ATOM   2605  HN  VAL A 277      20.994   9.199  13.025  1.00 10.00      A   
ATOM   2606  CA  VAL A 277      22.270   8.275  14.439  1.00 10.00      A   
ATOM   2607  CB  VAL A 277      23.243   9.469  14.307  1.00 10.00      A   
ATOM   2608  CG1 VAL A 277      24.339   9.413  15.366  1.00 10.00      A   
ATOM   2609  CG2 VAL A 277      23.851   9.505  12.912  1.00 10.00      A   
ATOM   2610  C   VAL A 277      21.625   8.280  15.824  1.00 10.00      A   
ATOM   2611  O   VAL A 277      20.804   9.149  16.126  1.00 10.00      A   
ATOM   2612  N   PRO A 278      21.987   7.307  16.679  1.00 10.00      A   
ATOM   2613  CA  PRO A 278      21.430   7.177  18.036  1.00 10.00      A   
ATOM   2614  CB  PRO A 278      22.350   6.145  18.691  1.00 10.00      A   
ATOM   2615  CG  PRO A 278      22.829   5.309  17.558  1.00 10.00      A   
ATOM   2616  CD  PRO A 278      22.966   6.241  16.386  1.00 10.00      A   
ATOM   2617  C   PRO A 278      21.453   8.480  18.836  1.00 10.00      A   
ATOM   2618  O   PRO A 278      20.550   8.745  19.631  1.00 10.00      A   
ATOM   2619  N   ALA A 279      22.468   9.301  18.599  1.00 10.00      A   
ATOM   2620  HN  ALA A 279      23.139   9.047  17.930  1.00 10.00      A   
ATOM   2621  CA  ALA A 279      22.618  10.566  19.309  1.00 10.00      A   
ATOM   2622  CB  ALA A 279      24.011  11.135  19.088  1.00 10.00      A   
ATOM   2623  C   ALA A 279      21.550  11.598  18.937  1.00 10.00      A   
ATOM   2624  O   ALA A 279      21.413  12.614  19.618  1.00 10.00      A   
ATOM   2625  N   TYR A 280      20.799  11.347  17.867  1.00 10.00      A   
ATOM   2626  HN  TYR A 280      20.943  10.514  17.359  1.00 10.00      A   
ATOM   2627  CA  TYR A 280      19.762  12.282  17.429  1.00 10.00      A   
ATOM   2628  CB  TYR A 280      20.022  12.755  15.997  1.00 10.00      A   
ATOM   2629  CG  TYR A 280      20.993  13.906  15.897  1.00 10.00      A   
ATOM   2630  CD1 TYR A 280      22.364  13.690  15.881  1.00 10.00      A   
ATOM   2631  CD2 TYR A 280      20.533  15.211  15.821  1.00 10.00      A   
ATOM   2632  CE1 TYR A 280      23.247  14.746  15.787  1.00 10.00      A   
ATOM   2633  CE2 TYR A 280      21.407  16.273  15.730  1.00 10.00      A   
ATOM   2634  CZ  TYR A 280      22.763  16.035  15.711  1.00 10.00      A   
ATOM   2635  OH  TYR A 280      23.634  17.090  15.627  1.00 10.00      A   
ATOM   2636  HH  TYR A 280      23.392  17.756  16.280  1.00 10.00      A   
ATOM   2637  C   TYR A 280      18.366  11.679  17.544  1.00 10.00      A   
ATOM   2638  O   TYR A 280      17.382  12.290  17.131  1.00 10.00      A   
ATOM   2639  N   LEU A 281      18.292  10.483  18.111  1.00 10.00      A   
ATOM   2640  HN  LEU A 281      19.117  10.048  18.417  1.00 10.00      A   
ATOM   2641  CA  LEU A 281      17.019   9.786  18.286  1.00 10.00      A   
ATOM   2642  CB  LEU A 281      17.231   8.301  18.600  1.00 10.00      A   
ATOM   2643  CG  LEU A 281      17.940   7.477  17.523  1.00 10.00      A   
ATOM   2644  CD1 LEU A 281      18.035   6.018  17.942  1.00 10.00      A   
ATOM   2645  CD2 LEU A 281      17.235   7.612  16.182  1.00 10.00      A   
ATOM   2646  C   LEU A 281      16.100  10.438  19.337  1.00 10.00      A   
ATOM   2647  O   LEU A 281      14.915  10.628  19.071  1.00 10.00      A   
ATOM   2648  N   PRO A 282      16.618  10.792  20.542  1.00 10.00      A   
ATOM   2649  CA  PRO A 282      15.802  11.408  21.610  1.00 10.00      A   
ATOM   2650  CB  PRO A 282      16.797  11.622  22.759  1.00 10.00      A   
ATOM   2651  CG  PRO A 282      17.908  10.673  22.480  1.00 10.00      A   
ATOM   2652  CD  PRO A 282      18.012  10.599  20.986  1.00 10.00      A   
ATOM   2653  C   PRO A 282      15.153  12.742  21.213  1.00 10.00      A   
ATOM   2654  O   PRO A 282      14.373  13.304  21.977  1.00 10.00      A   
ATOM   2655  N   ALA A 283      15.463  13.235  20.018  1.00 10.00      A   
ATOM   2656  HN  ALA A 283      16.072  12.734  19.436  1.00 10.00      A   
ATOM   2657  CA  ALA A 283      14.903  14.498  19.545  1.00 10.00      A   
ATOM   2658  CB  ALA A 283      15.642  14.981  18.303  1.00 10.00      A   
ATOM   2659  C   ALA A 283      13.403  14.373  19.276  1.00 10.00      A   
ATOM   2660  O   ALA A 283      12.658  15.342  19.406  1.00 10.00      A   
ATOM   2661  N   VAL A 284      12.958  13.165  18.940  1.00 10.00      A   
ATOM   2662  HN  VAL A 284      13.592  12.413  18.895  1.00 10.00      A   
ATOM   2663  CA  VAL A 284      11.544  12.926  18.642  1.00 10.00      A   
ATOM   2664  CB  VAL A 284      11.354  11.775  17.627  1.00 10.00      A   
ATOM   2665  CG1 VAL A 284      12.069  12.084  16.319  1.00 10.00      A   
ATOM   2666  CG2 VAL A 284      11.833  10.451  18.205  1.00 10.00      A   
ATOM   2667  C   VAL A 284      10.740  12.633  19.912  1.00 10.00      A   
ATOM   2668  O   VAL A 284       9.558  12.289  19.848  1.00 10.00      A   
ATOM   2669  N   TYR A 285      11.380  12.790  21.067  1.00 10.00      A   
ATOM   2670  HN  TYR A 285      12.316  13.089  21.055  1.00 10.00      A   
ATOM   2671  CA  TYR A 285      10.730  12.533  22.352  1.00 10.00      A   
ATOM   2672  CB  TYR A 285      11.726  12.686  23.504  1.00 10.00      A   
ATOM   2673  CG  TYR A 285      12.428  11.408  23.915  1.00 10.00      A   
ATOM   2674  CD1 TYR A 285      11.911  10.161  23.585  1.00 10.00      A   
ATOM   2675  CD2 TYR A 285      13.608  11.456  24.643  1.00 10.00      A   
ATOM   2676  CE1 TYR A 285      12.551   8.997  23.970  1.00 10.00      A   
ATOM   2677  CE2 TYR A 285      14.254  10.301  25.030  1.00 10.00      A   
ATOM   2678  CZ  TYR A 285      13.723   9.077  24.693  1.00 10.00      A   
ATOM   2679  OH  TYR A 285      14.368   7.929  25.086  1.00 10.00      A   
ATOM   2680  HH  TYR A 285      13.729   7.203  25.120  1.00 10.00      A   
ATOM   2681  C   TYR A 285       9.534  13.454  22.587  1.00 10.00      A   
ATOM   2682  O   TYR A 285       8.628  13.127  23.350  1.00 10.00      A   
ATOM   2683  N   SER A 286       9.533  14.603  21.931  1.00 10.00      A   
ATOM   2684  HN  SER A 286      10.289  14.823  21.341  1.00 10.00      A   
ATOM   2685  CA  SER A 286       8.448  15.562  22.083  1.00 10.00      A   
ATOM   2686  CB  SER A 286       8.909  16.936  21.604  1.00 10.00      A   
ATOM   2687  OG  SER A 286      10.257  17.166  21.982  1.00 10.00      A   
ATOM   2688  HG  SER A 286      10.441  18.116  21.952  1.00 10.00      A   
ATOM   2689  C   SER A 286       7.186  15.131  21.329  1.00 10.00      A   
ATOM   2690  O   SER A 286       6.115  15.711  21.518  1.00 10.00      A   
ATOM   2691  N   VAL A 287       7.307  14.114  20.482  1.00 10.00      A   
ATOM   2692  HN  VAL A 287       8.179  13.678  20.369  1.00 10.00      A   
ATOM   2693  CA  VAL A 287       6.170  13.642  19.702  1.00 10.00      A   
ATOM   2694  CB  VAL A 287       6.420  13.829  18.189  1.00 10.00      A   
ATOM   2695  CG1 VAL A 287       5.175  13.494  17.383  1.00 10.00      A   
ATOM   2696  CG2 VAL A 287       6.866  15.252  17.896  1.00 10.00      A   
ATOM   2697  C   VAL A 287       5.846  12.175  19.997  1.00 10.00      A   
ATOM   2698  O   VAL A 287       4.743  11.704  19.714  1.00 10.00      A   
ATOM   2699  N   CYS A 288       6.787  11.462  20.599  1.00 10.00      A   
ATOM   2700  HN  CYS A 288       7.638  11.891  20.834  1.00 10.00      A   
ATOM   2701  CA  CYS A 288       6.595  10.049  20.910  1.00 10.00      A   
ATOM   2702  CB  CYS A 288       7.868   9.433  21.495  1.00 10.00      A   
ATOM   2703  SG  CYS A 288       8.296  10.013  23.150  1.00 10.00      A   
ATOM   2704  HG  CYS A 288       7.775   9.160  24.020  1.00 10.00      A   
ATOM   2705  C   CYS A 288       5.398   9.813  21.827  1.00 10.00      A   
ATOM   2706  O   CYS A 288       4.826   8.721  21.845  1.00 10.00      A   
ATOM   2707  N   SER A 289       5.004  10.850  22.555  1.00 10.00      A   
ATOM   2708  HN  SER A 289       5.492  11.697  22.479  1.00 10.00      A   
ATOM   2709  CA  SER A 289       3.878  10.770  23.472  1.00 10.00      A   
ATOM   2710  CB  SER A 289       3.917  11.954  24.436  1.00 10.00      A   
ATOM   2711  OG  SER A 289       5.258  12.329  24.710  1.00 10.00      A   
ATOM   2712  HG  SER A 289       5.737  11.566  25.062  1.00 10.00      A   
ATOM   2713  C   SER A 289       2.541  10.732  22.725  1.00 10.00      A   
ATOM   2714  O   SER A 289       1.481  10.581  23.337  1.00 10.00      A   
ATOM   2715  N   ARG A 290       2.591  10.882  21.407  1.00 10.00      A   
ATOM   2716  HN  ARG A 290       3.462  11.026  20.971  1.00 10.00      A   
ATOM   2717  CA  ARG A 290       1.385  10.844  20.592  1.00 10.00      A   
ATOM   2718  CB  ARG A 290       0.878  12.258  20.291  1.00 10.00      A   
ATOM   2719  CG  ARG A 290       1.920  13.185  19.697  1.00 10.00      A   
ATOM   2720  CD  ARG A 290       1.513  14.639  19.849  1.00 10.00      A   
ATOM   2721  NE  ARG A 290       2.513  15.541  19.277  1.00 10.00      A   
ATOM   2722  HE  ARG A 290       2.656  15.490  18.306  1.00 10.00      A   
ATOM   2723  CZ  ARG A 290       3.236  16.406  19.988  1.00 10.00      A   
ATOM   2724  NH1 ARG A 290       3.082  16.493  21.304  1.00 10.00      A   
ATOM   2725 HH11 ARG A 290       2.391  15.883  21.797  1.00 10.00      A   
ATOM   2726 HH12 ARG A 290       3.651  17.172  21.854  1.00 10.00      A   
ATOM   2727  NH2 ARG A 290       4.107  17.201  19.377  1.00 10.00      A   
ATOM   2728 HH21 ARG A 290       4.227  17.155  18.338  1.00 10.00      A   
ATOM   2729 HH22 ARG A 290       4.676  17.877  19.932  1.00 10.00      A   
ATOM   2730  C   ARG A 290       1.618  10.054  19.307  1.00 10.00      A   
ATOM   2731  O   ARG A 290       0.861  10.172  18.345  1.00 10.00      A   
ATOM   2732  N   LEU A 291       2.666   9.237  19.308  1.00 10.00      A   
ATOM   2733  HN  LEU A 291       3.216   9.169  20.115  1.00 10.00      A   
ATOM   2734  CA  LEU A 291       3.007   8.422  18.150  1.00 10.00      A   
ATOM   2735  CB  LEU A 291       4.514   8.152  18.094  1.00 10.00      A   
ATOM   2736  CG  LEU A 291       5.385   9.271  17.524  1.00 10.00      A   
ATOM   2737  CD1 LEU A 291       6.848   8.861  17.555  1.00 10.00      A   
ATOM   2738  CD2 LEU A 291       4.953   9.616  16.104  1.00 10.00      A   
ATOM   2739  C   LEU A 291       2.245   7.106  18.162  1.00 10.00      A   
ATOM   2740  O   LEU A 291       2.464   6.255  19.026  1.00 10.00      A   
ATOM   2741  N   THR A 292       1.340   6.954  17.214  1.00 10.00      A   
ATOM   2742  HN  THR A 292       1.184   7.684  16.576  1.00 10.00      A   
ATOM   2743  CA  THR A 292       0.556   5.740  17.097  1.00 10.00      A   
ATOM   2744  CB  THR A 292      -0.854   6.066  16.584  1.00 10.00      A   
ATOM   2745  OG1 THR A 292      -0.785   7.244  15.769  1.00 10.00      A   
ATOM   2746  HG1 THR A 292      -1.668   7.457  15.439  1.00 10.00      A   
ATOM   2747  CG2 THR A 292      -1.797   6.314  17.748  1.00 10.00      A   
ATOM   2748  C   THR A 292       1.228   4.778  16.125  1.00 10.00      A   
ATOM   2749  O   THR A 292       1.192   3.560  16.307  1.00 10.00      A   
ATOM   2750  N   THR A 293       1.847   5.340  15.097  1.00 10.00      A   
ATOM   2751  HN  THR A 293       1.848   6.319  15.020  1.00 10.00      A   
ATOM   2752  CA  THR A 293       2.536   4.553  14.084  1.00 10.00      A   
ATOM   2753  CB  THR A 293       1.843   4.701  12.716  1.00 10.00      A   
ATOM   2754  OG1 THR A 293       0.456   4.353  12.853  1.00 10.00      A   
ATOM   2755  HG1 THR A 293       0.113   4.732  13.668  1.00 10.00      A   
ATOM   2756  CG2 THR A 293       2.491   3.798  11.678  1.00 10.00      A   
ATOM   2757  C   THR A 293       3.998   4.986  13.981  1.00 10.00      A   
ATOM   2758  O   THR A 293       4.292   6.159  13.739  1.00 10.00      A   
ATOM   2759  N   LEU A 294       4.907   4.038  14.169  1.00 10.00      A   
ATOM   2760  HN  LEU A 294       4.613   3.114  14.336  1.00 10.00      A   
ATOM   2761  CA  LEU A 294       6.334   4.325  14.120  1.00 10.00      A   
ATOM   2762  CB  LEU A 294       6.915   4.335  15.538  1.00 10.00      A   
ATOM   2763  CG  LEU A 294       8.389   4.721  15.680  1.00 10.00      A   
ATOM   2764  CD1 LEU A 294       8.642   6.107  15.109  1.00 10.00      A   
ATOM   2765  CD2 LEU A 294       8.811   4.660  17.141  1.00 10.00      A   
ATOM   2766  C   LEU A 294       7.080   3.319  13.242  1.00 10.00      A   
ATOM   2767  O   LEU A 294       6.929   2.104  13.393  1.00 10.00      A   
ATOM   2768  N   ASN A 295       7.880   3.842  12.324  1.00 10.00      A   
ATOM   2769  HN  ASN A 295       7.949   4.820  12.253  1.00 10.00      A   
ATOM   2770  CA  ASN A 295       8.661   3.013  11.415  1.00 10.00      A   
ATOM   2771  CB  ASN A 295       8.342   3.383   9.961  1.00 10.00      A   
ATOM   2772  CG  ASN A 295       9.008   2.472   8.938  1.00 10.00      A   
ATOM   2773  OD1 ASN A 295      10.095   1.937   9.159  1.00 10.00      A   
ATOM   2774  ND2 ASN A 295       8.362   2.299   7.800  1.00 10.00      A   
ATOM   2775 HD21 ASN A 295       7.506   2.760   7.675  1.00 10.00      A   
ATOM   2776 HD22 ASN A 295       8.762   1.710   7.128  1.00 10.00      A   
ATOM   2777  C   ASN A 295      10.151   3.185  11.686  1.00 10.00      A   
ATOM   2778  O   ASN A 295      10.721   4.248  11.428  1.00 10.00      A   
ATOM   2779  N   LEU A 296      10.777   2.133  12.201  1.00 10.00      A   
ATOM   2780  HN  LEU A 296      10.267   1.306  12.373  1.00 10.00      A   
ATOM   2781  CA  LEU A 296      12.201   2.155  12.511  1.00 10.00      A   
ATOM   2782  CB  LEU A 296      12.409   2.065  14.024  1.00 10.00      A   
ATOM   2783  CG  LEU A 296      11.770   3.169  14.869  1.00 10.00      A   
ATOM   2784  CD1 LEU A 296      11.954   2.882  16.350  1.00 10.00      A   
ATOM   2785  CD2 LEU A 296      12.345   4.529  14.509  1.00 10.00      A   
ATOM   2786  C   LEU A 296      12.912   0.989  11.820  1.00 10.00      A   
ATOM   2787  O   LEU A 296      13.819   0.372  12.383  1.00 10.00      A   
ATOM   2788  N   SER A 297      12.503   0.699  10.589  1.00 10.00      A   
ATOM   2789  HN  SER A 297      11.792   1.241  10.181  1.00 10.00      A   
ATOM   2790  CA  SER A 297      13.085  -0.399   9.825  1.00 10.00      A   
ATOM   2791  CB  SER A 297      12.003  -1.070   8.971  1.00 10.00      A   
ATOM   2792  OG  SER A 297      10.819  -1.280   9.726  1.00 10.00      A   
ATOM   2793  HG  SER A 297      10.890  -0.822  10.574  1.00 10.00      A   
ATOM   2794  C   SER A 297      14.255   0.061   8.945  1.00 10.00      A   
ATOM   2795  O   SER A 297      14.833  -0.736   8.205  1.00 10.00      A   
ATOM   2796  N   TYR A 298      14.606   1.341   9.025  1.00 10.00      A   
ATOM   2797  HN  TYR A 298      14.112   1.940   9.628  1.00 10.00      A   
ATOM   2798  CA  TYR A 298      15.703   1.882   8.223  1.00 10.00      A   
ATOM   2799  CB  TYR A 298      15.197   3.002   7.303  1.00 10.00      A   
ATOM   2800  CG  TYR A 298      13.965   2.649   6.496  1.00 10.00      A   
ATOM   2801  CD1 TYR A 298      12.708   3.095   6.883  1.00 10.00      A   
ATOM   2802  CD2 TYR A 298      14.057   1.870   5.351  1.00 10.00      A   
ATOM   2803  CE1 TYR A 298      11.580   2.776   6.158  1.00 10.00      A   
ATOM   2804  CE2 TYR A 298      12.932   1.545   4.617  1.00 10.00      A   
ATOM   2805  CZ  TYR A 298      11.695   2.000   5.027  1.00 10.00      A   
ATOM   2806  OH  TYR A 298      10.569   1.683   4.302  1.00 10.00      A   
ATOM   2807  HH  TYR A 298      10.745   0.903   3.761  1.00 10.00      A   
ATOM   2808  C   TYR A 298      16.834   2.415   9.106  1.00 10.00      A   
ATOM   2809  O   TYR A 298      17.779   3.039   8.619  1.00 10.00      A   
ATOM   2810  N   ALA A 299      16.739   2.167  10.405  1.00 10.00      A   
ATOM   2811  HN  ALA A 299      15.980   1.648  10.739  1.00 10.00      A   
ATOM   2812  CA  ALA A 299      17.753   2.636  11.341  1.00 10.00      A   
ATOM   2813  CB  ALA A 299      17.106   3.343  12.524  1.00 10.00      A   
ATOM   2814  C   ALA A 299      18.640   1.494  11.823  1.00 10.00      A   
ATOM   2815  O   ALA A 299      18.189   0.618  12.563  1.00 10.00      A   
ATOM   2816  N   THR A 300      19.901   1.503  11.399  1.00 10.00      A   
ATOM   2817  HN  THR A 300      20.201   2.217  10.797  1.00 10.00      A   
ATOM   2818  CA  THR A 300      20.851   0.476  11.803  1.00 10.00      A   
ATOM   2819  CB  THR A 300      21.999   0.333  10.775  1.00 10.00      A   
ATOM   2820  OG1 THR A 300      22.109   1.533   9.980  1.00 10.00      A   
ATOM   2821  HG1 THR A 300      22.971   1.546   9.530  1.00 10.00      A   
ATOM   2822  CG2 THR A 300      21.737  -0.852   9.857  1.00 10.00      A   
ATOM   2823  C   THR A 300      21.417   0.792  13.189  1.00 10.00      A   
ATOM   2824  O   THR A 300      22.610   1.053  13.345  1.00 10.00      A   
ATOM   2825  N   VAL A 301      20.542   0.772  14.189  1.00 10.00      A   
ATOM   2826  HN  VAL A 301      19.604   0.542  13.996  1.00 10.00      A   
ATOM   2827  CA  VAL A 301      20.926   1.080  15.565  1.00 10.00      A   
ATOM   2828  CB  VAL A 301      19.931   2.058  16.225  1.00 10.00      A   
ATOM   2829  CG1 VAL A 301      20.092   3.452  15.644  1.00 10.00      A   
ATOM   2830  CG2 VAL A 301      18.499   1.571  16.050  1.00 10.00      A   
ATOM   2831  C   VAL A 301      21.063  -0.173  16.431  1.00 10.00      A   
ATOM   2832  O   VAL A 301      21.256  -1.277  15.925  1.00 10.00      A   
ATOM   2833  N   GLN A 302      20.966   0.013  17.745  1.00 10.00      A   
ATOM   2834  HN  GLN A 302      20.795   0.915  18.083  1.00 10.00      A   
ATOM   2835  CA  GLN A 302      21.091  -1.084  18.697  1.00 10.00      A   
ATOM   2836  CB  GLN A 302      22.221  -0.792  19.684  1.00 10.00      A   
ATOM   2837  CG  GLN A 302      23.603  -0.731  19.053  1.00 10.00      A   
ATOM   2838  CD  GLN A 302      24.156  -2.100  18.708  1.00 10.00      A   
ATOM   2839  OE1 GLN A 302      24.842  -2.730  19.516  1.00 10.00      A   
ATOM   2840  NE2 GLN A 302      23.863  -2.569  17.504  1.00 10.00      A   
ATOM   2841 HE21 GLN A 302      23.311  -2.013  16.910  1.00 10.00      A   
ATOM   2842 HE22 GLN A 302      24.207  -3.456  17.258  1.00 10.00      A   
ATOM   2843  C   GLN A 302      19.787  -1.322  19.457  1.00 10.00      A   
ATOM   2844  O   GLN A 302      18.816  -0.585  19.287  1.00 10.00      A   
ATOM   2845  N   SER A 303      19.787  -2.338  20.314  1.00 10.00      A   
ATOM   2846  HN  SER A 303      20.608  -2.866  20.425  1.00 10.00      A   
ATOM   2847  CA  SER A 303      18.611  -2.695  21.097  1.00 10.00      A   
ATOM   2848  CB  SER A 303      18.818  -4.060  21.766  1.00 10.00      A   
ATOM   2849  OG  SER A 303      17.737  -4.379  22.629  1.00 10.00      A   
ATOM   2850  HG  SER A 303      17.108  -4.947  22.159  1.00 10.00      A   
ATOM   2851  C   SER A 303      18.292  -1.639  22.153  1.00 10.00      A   
ATOM   2852  O   SER A 303      17.225  -1.026  22.125  1.00 10.00      A   
ATOM   2853  N   TYR A 304      19.230  -1.426  23.070  1.00 10.00      A   
ATOM   2854  HN  TYR A 304      20.065  -1.939  23.019  1.00 10.00      A   
ATOM   2855  CA  TYR A 304      19.063  -0.464  24.155  1.00 10.00      A   
ATOM   2856  CB  TYR A 304      20.336  -0.396  25.008  1.00 10.00      A   
ATOM   2857  CG  TYR A 304      20.289   0.628  26.120  1.00 10.00      A   
ATOM   2858  CD1 TYR A 304      19.329   0.557  27.122  1.00 10.00      A   
ATOM   2859  CD2 TYR A 304      21.206   1.668  26.161  1.00 10.00      A   
ATOM   2860  CE1 TYR A 304      19.288   1.497  28.132  1.00 10.00      A   
ATOM   2861  CE2 TYR A 304      21.172   2.608  27.166  1.00 10.00      A   
ATOM   2862  CZ  TYR A 304      20.213   2.518  28.148  1.00 10.00      A   
ATOM   2863  OH  TYR A 304      20.175   3.456  29.150  1.00 10.00      A   
ATOM   2864  HH  TYR A 304      20.391   4.323  28.782  1.00 10.00      A   
ATOM   2865  C   TYR A 304      18.674   0.923  23.644  1.00 10.00      A   
ATOM   2866  O   TYR A 304      17.855   1.618  24.253  1.00 10.00      A   
ATOM   2867  N   ASP A 305      19.249   1.320  22.519  1.00 10.00      A   
ATOM   2868  HN  ASP A 305      19.888   0.724  22.075  1.00 10.00      A   
ATOM   2869  CA  ASP A 305      18.954   2.624  21.932  1.00 10.00      A   
ATOM   2870  CB  ASP A 305      19.908   2.953  20.785  1.00 10.00      A   
ATOM   2871  CG  ASP A 305      21.259   3.424  21.284  1.00 10.00      A   
ATOM   2872  OD1 ASP A 305      21.348   4.556  21.811  1.00 10.00      A   
ATOM   2873  OD2 ASP A 305      22.235   2.655  21.167  1.00 10.00      A   
ATOM   2874  C   ASP A 305      17.502   2.715  21.481  1.00 10.00      A   
ATOM   2875  O   ASP A 305      16.894   3.784  21.532  1.00 10.00      A   
ATOM   2876  N   LEU A 306      16.947   1.582  21.062  1.00 10.00      A   
ATOM   2877  HN  LEU A 306      17.484   0.760  21.058  1.00 10.00      A   
ATOM   2878  CA  LEU A 306      15.558   1.525  20.620  1.00 10.00      A   
ATOM   2879  CB  LEU A 306      15.331   0.326  19.697  1.00 10.00      A   
ATOM   2880  CG  LEU A 306      15.859   0.453  18.266  1.00 10.00      A   
ATOM   2881  CD1 LEU A 306      15.731  -0.872  17.529  1.00 10.00      A   
ATOM   2882  CD2 LEU A 306      15.115   1.546  17.518  1.00 10.00      A   
ATOM   2883  C   LEU A 306      14.623   1.441  21.822  1.00 10.00      A   
ATOM   2884  O   LEU A 306      13.572   2.080  21.847  1.00 10.00      A   
ATOM   2885  N   VAL A 307      15.026   0.662  22.823  1.00 10.00      A   
ATOM   2886  HN  VAL A 307      15.877   0.178  22.734  1.00 10.00      A   
ATOM   2887  CA  VAL A 307      14.240   0.492  24.045  1.00 10.00      A   
ATOM   2888  CB  VAL A 307      14.940  -0.445  25.056  1.00 10.00      A   
ATOM   2889  CG1 VAL A 307      14.103  -0.605  26.317  1.00 10.00      A   
ATOM   2890  CG2 VAL A 307      15.208  -1.801  24.424  1.00 10.00      A   
ATOM   2891  C   VAL A 307      13.963   1.840  24.705  1.00 10.00      A   
ATOM   2892  O   VAL A 307      12.847   2.104  25.140  1.00 10.00      A   
ATOM   2893  N   LYS A 308      14.979   2.700  24.739  1.00 10.00      A   
ATOM   2894  HN  LYS A 308      15.844   2.428  24.360  1.00 10.00      A   
ATOM   2895  CA  LYS A 308      14.852   4.027  25.336  1.00 10.00      A   
ATOM   2896  CB  LYS A 308      16.154   4.814  25.178  1.00 10.00      A   
ATOM   2897  CG  LYS A 308      17.264   4.393  26.128  1.00 10.00      A   
ATOM   2898  CD  LYS A 308      18.533   5.192  25.875  1.00 10.00      A   
ATOM   2899  CE  LYS A 308      19.196   4.776  24.571  1.00 10.00      A   
ATOM   2900  NZ  LYS A 308      20.281   5.707  24.169  1.00 10.00      A   
ATOM   2901  HZ1 LYS A 308      20.986   5.791  24.930  1.00 10.00      A   
ATOM   2902  HZ2 LYS A 308      19.889   6.647  23.972  1.00 10.00      A   
ATOM   2903  HZ3 LYS A 308      20.756   5.356  23.309  1.00 10.00      A   
ATOM   2904  C   LYS A 308      13.698   4.816  24.713  1.00 10.00      A   
ATOM   2905  O   LYS A 308      13.004   5.563  25.402  1.00 10.00      A   
ATOM   2906  N   LEU A 309      13.500   4.638  23.411  1.00 10.00      A   
ATOM   2907  HN  LEU A 309      14.079   4.016  22.921  1.00 10.00      A   
ATOM   2908  CA  LEU A 309      12.440   5.332  22.691  1.00 10.00      A   
ATOM   2909  CB  LEU A 309      12.729   5.317  21.188  1.00 10.00      A   
ATOM   2910  CG  LEU A 309      14.109   5.823  20.761  1.00 10.00      A   
ATOM   2911  CD1 LEU A 309      14.446   5.338  19.362  1.00 10.00      A   
ATOM   2912  CD2 LEU A 309      14.171   7.339  20.838  1.00 10.00      A   
ATOM   2913  C   LEU A 309      11.096   4.673  22.973  1.00 10.00      A   
ATOM   2914  O   LEU A 309      10.085   5.348  23.167  1.00 10.00      A   
ATOM   2915  N   LEU A 310      11.109   3.348  23.032  1.00 10.00      A   
ATOM   2916  HN  LEU A 310      11.961   2.878  22.901  1.00 10.00      A   
ATOM   2917  CA  LEU A 310       9.907   2.567  23.283  1.00 10.00      A   
ATOM   2918  CB  LEU A 310      10.204   1.076  23.115  1.00 10.00      A   
ATOM   2919  CG  LEU A 310      10.686   0.622  21.737  1.00 10.00      A   
ATOM   2920  CD1 LEU A 310      10.974  -0.871  21.753  1.00 10.00      A   
ATOM   2921  CD2 LEU A 310       9.660   0.963  20.663  1.00 10.00      A   
ATOM   2922  C   LEU A 310       9.351   2.819  24.682  1.00 10.00      A   
ATOM   2923  O   LEU A 310       8.135   2.775  24.893  1.00 10.00      A   
ATOM   2924  N   CYS A 311      10.245   3.080  25.632  1.00 10.00      A   
ATOM   2925  HN  CYS A 311      11.202   3.085  25.397  1.00 10.00      A   
ATOM   2926  CA  CYS A 311       9.853   3.335  27.019  1.00 10.00      A   
ATOM   2927  CB  CYS A 311      11.087   3.480  27.913  1.00 10.00      A   
ATOM   2928  SG  CYS A 311      12.029   1.954  28.131  1.00 10.00      A   
ATOM   2929  HG  CYS A 311      11.399   0.992  27.467  1.00 10.00      A   
ATOM   2930  C   CYS A 311       8.961   4.566  27.149  1.00 10.00      A   
ATOM   2931  O   CYS A 311       8.285   4.754  28.164  1.00 10.00      A   
ATOM   2932  N   GLN A 312       8.961   5.405  26.123  1.00 10.00      A   
ATOM   2933  HN  GLN A 312       9.520   5.205  25.342  1.00 10.00      A   
ATOM   2934  CA  GLN A 312       8.149   6.610  26.128  1.00 10.00      A   
ATOM   2935  CB  GLN A 312       9.024   7.861  26.003  1.00 10.00      A   
ATOM   2936  CG  GLN A 312       9.536   8.381  27.340  1.00 10.00      A   
ATOM   2937  CD  GLN A 312      10.621   9.431  27.197  1.00 10.00      A   
ATOM   2938  OE1 GLN A 312      11.806   9.111  27.177  1.00 10.00      A   
ATOM   2939  NE2 GLN A 312      10.226  10.693  27.103  1.00 10.00      A   
ATOM   2940 HE21 GLN A 312       9.264  10.883  27.128  1.00 10.00      A   
ATOM   2941 HE22 GLN A 312      10.908  11.387  27.027  1.00 10.00      A   
ATOM   2942  C   GLN A 312       7.081   6.562  25.037  1.00 10.00      A   
ATOM   2943  O   GLN A 312       6.593   7.602  24.591  1.00 10.00      A   
ATOM   2944  N   CYS A 313       6.710   5.351  24.622  1.00 10.00      A   
ATOM   2945  HN  CYS A 313       7.132   4.557  25.012  1.00 10.00      A   
ATOM   2946  CA  CYS A 313       5.695   5.177  23.591  1.00 10.00      A   
ATOM   2947  CB  CYS A 313       6.344   4.757  22.270  1.00 10.00      A   
ATOM   2948  SG  CYS A 313       7.508   5.960  21.589  1.00 10.00      A   
ATOM   2949  HG  CYS A 313       8.694   5.744  22.151  1.00 10.00      A   
ATOM   2950  C   CYS A 313       4.627   4.154  24.005  1.00 10.00      A   
ATOM   2951  O   CYS A 313       4.524   3.082  23.407  1.00 10.00      A   
ATOM   2952  N   PRO A 314       3.818   4.458  25.038  1.00 10.00      A   
ATOM   2953  CA  PRO A 314       2.764   3.549  25.496  1.00 10.00      A   
ATOM   2954  CB  PRO A 314       2.447   4.064  26.897  1.00 10.00      A   
ATOM   2955  CG  PRO A 314       2.742   5.522  26.834  1.00 10.00      A   
ATOM   2956  CD  PRO A 314       3.883   5.683  25.862  1.00 10.00      A   
ATOM   2957  C   PRO A 314       1.517   3.608  24.611  1.00 10.00      A   
ATOM   2958  O   PRO A 314       0.663   2.722  24.668  1.00 10.00      A   
ATOM   2959  N   LYS A 315       1.420   4.645  23.782  1.00 10.00      A   
ATOM   2960  HN  LYS A 315       2.138   5.316  23.766  1.00 10.00      A   
ATOM   2961  CA  LYS A 315       0.274   4.808  22.893  1.00 10.00      A   
ATOM   2962  CB  LYS A 315      -0.117   6.283  22.780  1.00 10.00      A   
ATOM   2963  CG  LYS A 315      -0.608   6.904  24.076  1.00 10.00      A   
ATOM   2964  CD  LYS A 315      -1.048   8.342  23.863  1.00 10.00      A   
ATOM   2965  CE  LYS A 315      -2.377   8.423  23.127  1.00 10.00      A   
ATOM   2966  NZ  LYS A 315      -3.530   8.129  24.020  1.00 10.00      A   
ATOM   2967  HZ1 LYS A 315      -3.525   8.773  24.837  1.00 10.00      A   
ATOM   2968  HZ2 LYS A 315      -3.481   7.150  24.365  1.00 10.00      A   
ATOM   2969  HZ3 LYS A 315      -4.423   8.258  23.501  1.00 10.00      A   
ATOM   2970  C   LYS A 315       0.574   4.250  21.507  1.00 10.00      A   
ATOM   2971  O   LYS A 315      -0.181   4.466  20.557  1.00 10.00      A   
ATOM   2972  N   LEU A 316       1.678   3.530  21.404  1.00 10.00      A   
ATOM   2973  HN  LEU A 316       2.226   3.388  22.203  1.00 10.00      A   
ATOM   2974  CA  LEU A 316       2.100   2.938  20.144  1.00 10.00      A   
ATOM   2975  CB  LEU A 316       3.555   2.478  20.257  1.00 10.00      A   
ATOM   2976  CG  LEU A 316       4.256   2.076  18.964  1.00 10.00      A   
ATOM   2977  CD1 LEU A 316       4.262   3.224  17.969  1.00 10.00      A   
ATOM   2978  CD2 LEU A 316       5.672   1.622  19.265  1.00 10.00      A   
ATOM   2979  C   LEU A 316       1.189   1.771  19.763  1.00 10.00      A   
ATOM   2980  O   LEU A 316       1.011   0.826  20.537  1.00 10.00      A   
ATOM   2981  N   GLN A 317       0.608   1.852  18.571  1.00 10.00      A   
ATOM   2982  HN  GLN A 317       0.787   2.634  18.004  1.00 10.00      A   
ATOM   2983  CA  GLN A 317      -0.290   0.811  18.083  1.00 10.00      A   
ATOM   2984  CB  GLN A 317      -1.620   1.407  17.627  1.00 10.00      A   
ATOM   2985  CG  GLN A 317      -2.412   2.074  18.737  1.00 10.00      A   
ATOM   2986  CD  GLN A 317      -3.776   2.544  18.283  1.00 10.00      A   
ATOM   2987  OE1 GLN A 317      -3.969   2.911  17.124  1.00 10.00      A   
ATOM   2988  NE2 GLN A 317      -4.732   2.533  19.194  1.00 10.00      A   
ATOM   2989 HE21 GLN A 317      -4.505   2.223  20.104  1.00 10.00      A   
ATOM   2990 HE22 GLN A 317      -5.629   2.826  18.932  1.00 10.00      A   
ATOM   2991  C   GLN A 317       0.341   0.010  16.950  1.00 10.00      A   
ATOM   2992  O   GLN A 317       0.197  -1.211  16.890  1.00 10.00      A   
ATOM   2993  N   ARG A 318       1.032   0.696  16.051  1.00 10.00      A   
ATOM   2994  HN  ARG A 318       1.105   1.673  16.139  1.00 10.00      A   
ATOM   2995  CA  ARG A 318       1.687   0.039  14.929  1.00 10.00      A   
ATOM   2996  CB  ARG A 318       1.104   0.530  13.597  1.00 10.00      A   
ATOM   2997  CG  ARG A 318       1.881   0.076  12.370  1.00 10.00      A   
ATOM   2998  CD  ARG A 318       1.193   0.506  11.084  1.00 10.00      A   
ATOM   2999  NE  ARG A 318       0.601  -0.631  10.385  1.00 10.00      A   
ATOM   3000  HE  ARG A 318       0.875  -1.533  10.682  1.00 10.00      A   
ATOM   3001  CZ  ARG A 318      -0.258  -0.528   9.373  1.00 10.00      A   
ATOM   3002  NH1 ARG A 318      -0.624   0.669   8.930  1.00 10.00      A   
ATOM   3003 HH11 ARG A 318      -1.299   0.753   8.138  1.00 10.00      A   
ATOM   3004 HH12 ARG A 318      -0.238   1.531   9.367  1.00 10.00      A   
ATOM   3005  NH2 ARG A 318      -0.761  -1.625   8.824  1.00 10.00      A   
ATOM   3006 HH21 ARG A 318      -0.480  -2.568   9.188  1.00 10.00      A   
ATOM   3007 HH22 ARG A 318      -1.443  -1.561   8.031  1.00 10.00      A   
ATOM   3008  C   ARG A 318       3.185   0.303  14.975  1.00 10.00      A   
ATOM   3009  O   ARG A 318       3.624   1.456  14.882  1.00 10.00      A   
ATOM   3010  N   LEU A 319       3.968  -0.757  15.122  1.00 10.00      A   
ATOM   3011  HN  LEU A 319       3.566  -1.655  15.179  1.00 10.00      A   
ATOM   3012  CA  LEU A 319       5.412  -0.620  15.192  1.00 10.00      A   
ATOM   3013  CB  LEU A 319       5.917  -0.927  16.602  1.00 10.00      A   
ATOM   3014  CG  LEU A 319       7.426  -0.793  16.820  1.00 10.00      A   
ATOM   3015  CD1 LEU A 319       7.866   0.654  16.669  1.00 10.00      A   
ATOM   3016  CD2 LEU A 319       7.821  -1.339  18.182  1.00 10.00      A   
ATOM   3017  C   LEU A 319       6.124  -1.507  14.179  1.00 10.00      A   
ATOM   3018  O   LEU A 319       5.937  -2.726  14.155  1.00 10.00      A   
ATOM   3019  N   TRP A 320       6.932  -0.875  13.340  1.00 10.00      A   
ATOM   3020  HN  TRP A 320       7.011   0.103  13.403  1.00 10.00      A   
ATOM   3021  CA  TRP A 320       7.715  -1.574  12.327  1.00 10.00      A   
ATOM   3022  CB  TRP A 320       7.430  -1.002  10.934  1.00 10.00      A   
ATOM   3023  CG  TRP A 320       6.030  -1.207  10.439  1.00 10.00      A   
ATOM   3024  CD1 TRP A 320       5.047  -1.951  11.022  1.00 10.00      A   
ATOM   3025  CD2 TRP A 320       5.463  -0.661   9.241  1.00 10.00      A   
ATOM   3026  NE1 TRP A 320       3.902  -1.893  10.270  1.00 10.00      A   
ATOM   3027  HE1 TRP A 320       3.046  -2.347  10.488  1.00 10.00      A   
ATOM   3028  CE2 TRP A 320       4.132  -1.109   9.170  1.00 10.00      A   
ATOM   3029  CE3 TRP A 320       5.953   0.164   8.225  1.00 10.00      A   
ATOM   3030  CZ2 TRP A 320       3.283  -0.759   8.123  1.00 10.00      A   
ATOM   3031  CZ3 TRP A 320       5.108   0.510   7.189  1.00 10.00      A   
ATOM   3032  CH2 TRP A 320       3.788   0.050   7.145  1.00 10.00      A   
ATOM   3033  C   TRP A 320       9.189  -1.387  12.661  1.00 10.00      A   
ATOM   3034  O   TRP A 320       9.760  -0.326  12.402  1.00 10.00      A   
ATOM   3035  N   VAL A 321       9.804  -2.406  13.240  1.00 10.00      A   
ATOM   3036  HN  VAL A 321       9.318  -3.252  13.365  1.00 10.00      A   
ATOM   3037  CA  VAL A 321      11.199  -2.315  13.649  1.00 10.00      A   
ATOM   3038  CB  VAL A 321      11.344  -2.301  15.183  1.00 10.00      A   
ATOM   3039  CG1 VAL A 321      10.948  -0.949  15.747  1.00 10.00      A   
ATOM   3040  CG2 VAL A 321      10.516  -3.413  15.809  1.00 10.00      A   
ATOM   3041  C   VAL A 321      12.042  -3.448  13.095  1.00 10.00      A   
ATOM   3042  O   VAL A 321      11.553  -4.312  12.373  1.00 10.00      A   
ATOM   3043  N   LEU A 322      13.314  -3.431  13.451  1.00 10.00      A   
ATOM   3044  HN  LEU A 322      13.631  -2.716  14.039  1.00 10.00      A   
ATOM   3045  CA  LEU A 322      14.248  -4.445  13.007  1.00 10.00      A   
ATOM   3046  CB  LEU A 322      15.566  -3.795  12.574  1.00 10.00      A   
ATOM   3047  CG  LEU A 322      15.500  -2.886  11.345  1.00 10.00      A   
ATOM   3048  CD1 LEU A 322      16.807  -2.126  11.169  1.00 10.00      A   
ATOM   3049  CD2 LEU A 322      15.177  -3.693  10.098  1.00 10.00      A   
ATOM   3050  C   LEU A 322      14.511  -5.457  14.116  1.00 10.00      A   
ATOM   3051  O   LEU A 322      14.136  -5.239  15.272  1.00 10.00      A   
ATOM   3052  N   ASP A 323      15.168  -6.555  13.760  1.00 10.00      A   
ATOM   3053  HN  ASP A 323      15.430  -6.668  12.817  1.00 10.00      A   
ATOM   3054  CA  ASP A 323      15.497  -7.611  14.714  1.00 10.00      A   
ATOM   3055  CB  ASP A 323      15.966  -8.883  13.992  1.00 10.00      A   
ATOM   3056  CG  ASP A 323      17.366  -8.779  13.417  1.00 10.00      A   
ATOM   3057  OD1 ASP A 323      17.634  -7.817  12.670  1.00 10.00      A   
ATOM   3058  OD2 ASP A 323      18.200  -9.674  13.695  1.00 10.00      A   
ATOM   3059  C   ASP A 323      16.547  -7.144  15.721  1.00 10.00      A   
ATOM   3060  O   ASP A 323      16.816  -7.818  16.714  1.00 10.00      A   
ATOM   3061  N   TYR A 324      17.115  -5.970  15.461  1.00 10.00      A   
ATOM   3062  HN  TYR A 324      16.851  -5.492  14.649  1.00 10.00      A   
ATOM   3063  CA  TYR A 324      18.128  -5.377  16.329  1.00 10.00      A   
ATOM   3064  CB  TYR A 324      18.651  -4.069  15.723  1.00 10.00      A   
ATOM   3065  CG  TYR A 324      19.835  -4.234  14.794  1.00 10.00      A   
ATOM   3066  CD1 TYR A 324      19.950  -3.468  13.642  1.00 10.00      A   
ATOM   3067  CD2 TYR A 324      20.844  -5.148  15.076  1.00 10.00      A   
ATOM   3068  CE1 TYR A 324      21.033  -3.609  12.795  1.00 10.00      A   
ATOM   3069  CE2 TYR A 324      21.930  -5.297  14.233  1.00 10.00      A   
ATOM   3070  CZ  TYR A 324      22.019  -4.524  13.096  1.00 10.00      A   
ATOM   3071  OH  TYR A 324      23.097  -4.667  12.253  1.00 10.00      A   
ATOM   3072  HH  TYR A 324      23.229  -5.603  12.063  1.00 10.00      A   
ATOM   3073  C   TYR A 324      17.584  -5.106  17.729  1.00 10.00      A   
ATOM   3074  O   TYR A 324      18.353  -4.883  18.662  1.00 10.00      A   
ATOM   3075  N   ILE A 325      16.262  -5.121  17.869  1.00 10.00      A   
ATOM   3076  HN  ILE A 325      15.701  -5.299  17.082  1.00 10.00      A   
ATOM   3077  CA  ILE A 325      15.623  -4.878  19.157  1.00 10.00      A   
ATOM   3078  CB  ILE A 325      14.101  -4.637  19.003  1.00 10.00      A   
ATOM   3079  CG1 ILE A 325      13.473  -4.199  20.328  1.00 10.00      A   
ATOM   3080  CG2 ILE A 325      13.400  -5.867  18.448  1.00 10.00      A   
ATOM   3081  CD1 ILE A 325      14.028  -2.899  20.864  1.00 10.00      A   
ATOM   3082  C   ILE A 325      15.888  -6.022  20.140  1.00 10.00      A   
ATOM   3083  O   ILE A 325      15.879  -5.816  21.357  1.00 10.00      A   
ATOM   3084  N   GLU A 326      16.148  -7.217  19.601  1.00 10.00      A   
ATOM   3085  HN  GLU A 326      16.166  -7.297  18.624  1.00 10.00      A   
ATOM   3086  CA  GLU A 326      16.424  -8.409  20.409  1.00 10.00      A   
ATOM   3087  CB  GLU A 326      17.657  -8.210  21.301  1.00 10.00      A   
ATOM   3088  CG  GLU A 326      18.945  -7.931  20.544  1.00 10.00      A   
ATOM   3089  CD  GLU A 326      20.174  -8.069  21.418  1.00 10.00      A   
ATOM   3090  OE1 GLU A 326      20.295  -7.324  22.418  1.00 10.00      A   
ATOM   3091  OE2 GLU A 326      21.032  -8.923  21.108  1.00 10.00      A   
ATOM   3092  C   GLU A 326      15.222  -8.834  21.255  1.00 10.00      A   
ATOM   3093  O   GLU A 326      14.217  -8.121  21.345  1.00 10.00      A   
ATOM   3094  N   ASP A 327      15.333 -10.011  21.864  1.00 10.00      A   
ATOM   3095  HN  ASP A 327      16.146 -10.544  21.724  1.00 10.00      A   
ATOM   3096  CA  ASP A 327      14.274 -10.542  22.719  1.00 10.00      A   
ATOM   3097  CB  ASP A 327      14.613 -11.956  23.211  1.00 10.00      A   
ATOM   3098  CG  ASP A 327      14.656 -13.001  22.114  1.00 10.00      A   
ATOM   3099  OD1 ASP A 327      13.607 -13.267  21.491  1.00 10.00      A   
ATOM   3100  OD2 ASP A 327      15.738 -13.578  21.888  1.00 10.00      A   
ATOM   3101  C   ASP A 327      14.065  -9.628  23.924  1.00 10.00      A   
ATOM   3102  O   ASP A 327      12.936  -9.429  24.384  1.00 10.00      A   
ATOM   3103  N   ALA A 328      15.166  -9.063  24.419  1.00 10.00      A   
ATOM   3104  HN  ALA A 328      16.032  -9.261  23.996  1.00 10.00      A   
ATOM   3105  CA  ALA A 328      15.134  -8.168  25.573  1.00 10.00      A   
ATOM   3106  CB  ALA A 328      16.545  -7.756  25.961  1.00 10.00      A   
ATOM   3107  C   ALA A 328      14.280  -6.934  25.310  1.00 10.00      A   
ATOM   3108  O   ALA A 328      13.425  -6.579  26.124  1.00 10.00      A   
ATOM   3109  N   GLY A 329      14.503  -6.294  24.166  1.00 10.00      A   
ATOM   3110  HN  GLY A 329      15.183  -6.639  23.547  1.00 10.00      A   
ATOM   3111  CA  GLY A 329      13.754  -5.101  23.821  1.00 10.00      A   
ATOM   3112  C   GLY A 329      12.270  -5.363  23.705  1.00 10.00      A   
ATOM   3113  O   GLY A 329      11.452  -4.556  24.148  1.00 10.00      A   
ATOM   3114  N   LEU A 330      11.922  -6.505  23.125  1.00 10.00      A   
ATOM   3115  HN  LEU A 330      12.625  -7.117  22.807  1.00 10.00      A   
ATOM   3116  CA  LEU A 330      10.526  -6.877  22.953  1.00 10.00      A   
ATOM   3117  CB  LEU A 330      10.404  -8.098  22.040  1.00 10.00      A   
ATOM   3118  CG  LEU A 330      10.808  -7.888  20.577  1.00 10.00      A   
ATOM   3119  CD1 LEU A 330      10.728  -9.193  19.804  1.00 10.00      A   
ATOM   3120  CD2 LEU A 330       9.942  -6.823  19.924  1.00 10.00      A   
ATOM   3121  C   LEU A 330       9.858  -7.139  24.303  1.00 10.00      A   
ATOM   3122  O   LEU A 330       8.659  -6.915  24.464  1.00 10.00      A   
ATOM   3123  N   GLU A 331      10.643  -7.607  25.270  1.00 10.00      A   
ATOM   3124  HN  GLU A 331      11.592  -7.779  25.075  1.00 10.00      A   
ATOM   3125  CA  GLU A 331      10.130  -7.880  26.609  1.00 10.00      A   
ATOM   3126  CB  GLU A 331      11.186  -8.588  27.466  1.00 10.00      A   
ATOM   3127  CG  GLU A 331      10.632  -9.722  28.316  1.00 10.00      A   
ATOM   3128  CD  GLU A 331      11.477 -10.016  29.541  1.00 10.00      A   
ATOM   3129  OE1 GLU A 331      11.180  -9.455  30.619  1.00 10.00      A   
ATOM   3130  OE2 GLU A 331      12.437 -10.813  29.439  1.00 10.00      A   
ATOM   3131  C   GLU A 331       9.688  -6.582  27.282  1.00 10.00      A   
ATOM   3132  O   GLU A 331       8.621  -6.514  27.888  1.00 10.00      A   
ATOM   3133  N   VAL A 332      10.512  -5.545  27.152  1.00 10.00      A   
ATOM   3134  HN  VAL A 332      11.344  -5.659  26.643  1.00 10.00      A   
ATOM   3135  CA  VAL A 332      10.208  -4.243  27.744  1.00 10.00      A   
ATOM   3136  CB  VAL A 332      11.448  -3.319  27.773  1.00 10.00      A   
ATOM   3137  CG1 VAL A 332      11.189  -2.102  28.652  1.00 10.00      A   
ATOM   3138  CG2 VAL A 332      12.669  -4.080  28.269  1.00 10.00      A   
ATOM   3139  C   VAL A 332       9.073  -3.565  26.975  1.00 10.00      A   
ATOM   3140  O   VAL A 332       8.268  -2.825  27.551  1.00 10.00      A   
ATOM   3141  N   LEU A 333       9.011  -3.842  25.674  1.00 10.00      A   
ATOM   3142  HN  LEU A 333       9.689  -4.436  25.283  1.00 10.00      A   
ATOM   3143  CA  LEU A 333       7.978  -3.288  24.805  1.00 10.00      A   
ATOM   3144  CB  LEU A 333       8.184  -3.786  23.369  1.00 10.00      A   
ATOM   3145  CG  LEU A 333       7.105  -3.419  22.351  1.00 10.00      A   
ATOM   3146  CD1 LEU A 333       7.251  -1.972  21.913  1.00 10.00      A   
ATOM   3147  CD2 LEU A 333       7.166  -4.355  21.155  1.00 10.00      A   
ATOM   3148  C   LEU A 333       6.593  -3.694  25.303  1.00 10.00      A   
ATOM   3149  O   LEU A 333       5.687  -2.863  25.408  1.00 10.00      A   
ATOM   3150  N   ALA A 334       6.460  -4.969  25.657  1.00 10.00      A   
ATOM   3151  HN  ALA A 334       7.238  -5.565  25.586  1.00 10.00      A   
ATOM   3152  CA  ALA A 334       5.198  -5.511  26.146  1.00 10.00      A   
ATOM   3153  CB  ALA A 334       5.275  -7.027  26.234  1.00 10.00      A   
ATOM   3154  C   ALA A 334       4.807  -4.913  27.498  1.00 10.00      A   
ATOM   3155  O   ALA A 334       3.645  -4.981  27.904  1.00 10.00      A   
ATOM   3156  N   SER A 335       5.776  -4.325  28.189  1.00 10.00      A   
ATOM   3157  HN  SER A 335       6.684  -4.306  27.817  1.00 10.00      A   
ATOM   3158  CA  SER A 335       5.529  -3.711  29.486  1.00 10.00      A   
ATOM   3159  CB  SER A 335       6.701  -3.974  30.437  1.00 10.00      A   
ATOM   3160  OG  SER A 335       6.339  -4.895  31.451  1.00 10.00      A   
ATOM   3161  HG  SER A 335       6.445  -4.475  32.313  1.00 10.00      A   
ATOM   3162  C   SER A 335       5.290  -2.210  29.341  1.00 10.00      A   
ATOM   3163  O   SER A 335       5.251  -1.472  30.327  1.00 10.00      A   
ATOM   3164  N   THR A 336       5.144  -1.760  28.107  1.00 10.00      A   
ATOM   3165  HN  THR A 336       5.201  -2.391  27.353  1.00 10.00      A   
ATOM   3166  CA  THR A 336       4.911  -0.350  27.846  1.00 10.00      A   
ATOM   3167  CB  THR A 336       6.176   0.331  27.290  1.00 10.00      A   
ATOM   3168  OG1 THR A 336       7.332  -0.135  28.010  1.00 10.00      A   
ATOM   3169  HG1 THR A 336       7.514  -1.055  27.766  1.00 10.00      A   
ATOM   3170  CG2 THR A 336       6.074   1.838  27.444  1.00 10.00      A   
ATOM   3171  C   THR A 336       3.741  -0.142  26.882  1.00 10.00      A   
ATOM   3172  O   THR A 336       2.811   0.610  27.176  1.00 10.00      A   
ATOM   3173  N   CYS A 337       3.785  -0.818  25.741  1.00 10.00      A   
ATOM   3174  HN  CYS A 337       4.546  -1.416  25.563  1.00 10.00      A   
ATOM   3175  CA  CYS A 337       2.734  -0.704  24.740  1.00 10.00      A   
ATOM   3176  CB  CYS A 337       3.333  -0.787  23.334  1.00 10.00      A   
ATOM   3177  SG  CYS A 337       4.854   0.169  23.123  1.00 10.00      A   
ATOM   3178  HG  CYS A 337       4.536   1.459  23.159  1.00 10.00      A   
ATOM   3179  C   CYS A 337       1.683  -1.793  24.938  1.00 10.00      A   
ATOM   3180  O   CYS A 337       1.804  -2.894  24.405  1.00 10.00      A   
ATOM   3181  N   LYS A 338       0.665  -1.486  25.731  1.00 10.00      A   
ATOM   3182  HN  LYS A 338       0.634  -0.597  26.150  1.00 10.00      A   
ATOM   3183  CA  LYS A 338      -0.403  -2.441  25.999  1.00 10.00      A   
ATOM   3184  CB  LYS A 338      -1.039  -2.177  27.363  1.00 10.00      A   
ATOM   3185  CG  LYS A 338      -0.274  -2.777  28.530  1.00 10.00      A   
ATOM   3186  CD  LYS A 338      -0.412  -4.290  28.566  1.00 10.00      A   
ATOM   3187  CE  LYS A 338       0.395  -4.885  29.706  1.00 10.00      A   
ATOM   3188  NZ  LYS A 338       0.135  -6.336  29.862  1.00 10.00      A   
ATOM   3189  HZ1 LYS A 338       0.895  -6.782  30.414  1.00 10.00      A   
ATOM   3190  HZ2 LYS A 338       0.087  -6.797  28.926  1.00 10.00      A   
ATOM   3191  HZ3 LYS A 338      -0.769  -6.486  30.353  1.00 10.00      A   
ATOM   3192  C   LYS A 338      -1.463  -2.408  24.908  1.00 10.00      A   
ATOM   3193  O   LYS A 338      -2.173  -3.389  24.689  1.00 10.00      A   
ATOM   3194  N   ASP A 339      -1.548  -1.281  24.215  1.00 10.00      A   
ATOM   3195  HN  ASP A 339      -0.943  -0.540  24.435  1.00 10.00      A   
ATOM   3196  CA  ASP A 339      -2.523  -1.111  23.143  1.00 10.00      A   
ATOM   3197  CB  ASP A 339      -3.130   0.294  23.203  1.00 10.00      A   
ATOM   3198  CG  ASP A 339      -4.380   0.443  22.362  1.00 10.00      A   
ATOM   3199  OD1 ASP A 339      -5.161  -0.526  22.262  1.00 10.00      A   
ATOM   3200  OD2 ASP A 339      -4.592   1.539  21.801  1.00 10.00      A   
ATOM   3201  C   ASP A 339      -1.888  -1.375  21.778  1.00 10.00      A   
ATOM   3202  O   ASP A 339      -2.401  -0.945  20.746  1.00 10.00      A   
ATOM   3203  N   LEU A 340      -0.764  -2.082  21.782  1.00 10.00      A   
ATOM   3204  HN  LEU A 340      -0.399  -2.394  22.636  1.00 10.00      A   
ATOM   3205  CA  LEU A 340      -0.070  -2.417  20.545  1.00 10.00      A   
ATOM   3206  CB  LEU A 340       1.292  -3.040  20.855  1.00 10.00      A   
ATOM   3207  CG  LEU A 340       2.234  -3.243  19.669  1.00 10.00      A   
ATOM   3208  CD1 LEU A 340       2.702  -1.905  19.118  1.00 10.00      A   
ATOM   3209  CD2 LEU A 340       3.422  -4.094  20.083  1.00 10.00      A   
ATOM   3210  C   LEU A 340      -0.922  -3.388  19.738  1.00 10.00      A   
ATOM   3211  O   LEU A 340      -1.306  -4.444  20.238  1.00 10.00      A   
ATOM   3212  N   ARG A 341      -1.226  -3.028  18.500  1.00 10.00      A   
ATOM   3213  HN  ARG A 341      -0.864  -2.189  18.142  1.00 10.00      A   
ATOM   3214  CA  ARG A 341      -2.064  -3.859  17.649  1.00 10.00      A   
ATOM   3215  CB  ARG A 341      -3.088  -2.993  16.908  1.00 10.00      A   
ATOM   3216  CG  ARG A 341      -3.676  -1.864  17.732  1.00 10.00      A   
ATOM   3217  CD  ARG A 341      -4.708  -2.373  18.722  1.00 10.00      A   
ATOM   3218  NE  ARG A 341      -5.238  -1.293  19.547  1.00 10.00      A   
ATOM   3219  HE  ARG A 341      -4.775  -1.107  20.401  1.00 10.00      A   
ATOM   3220  CZ  ARG A 341      -6.291  -0.550  19.217  1.00 10.00      A   
ATOM   3221  NH1 ARG A 341      -6.933  -0.767  18.075  1.00 10.00      A   
ATOM   3222 HH11 ARG A 341      -7.759  -0.182  17.816  1.00 10.00      A   
ATOM   3223 HH12 ARG A 341      -6.616  -1.523  17.431  1.00 10.00      A   
ATOM   3224  NH2 ARG A 341      -6.695   0.415  20.030  1.00 10.00      A   
ATOM   3225 HH21 ARG A 341      -6.182   0.594  20.930  1.00 10.00      A   
ATOM   3226 HH22 ARG A 341      -7.518   1.004  19.777  1.00 10.00      A   
ATOM   3227  C   ARG A 341      -1.241  -4.625  16.626  1.00 10.00      A   
ATOM   3228  O   ARG A 341      -1.386  -5.844  16.478  1.00 10.00      A   
ATOM   3229  N   GLU A 342      -0.381  -3.909  15.915  1.00 10.00      A   
ATOM   3230  HN  GLU A 342      -0.291  -2.943  16.093  1.00 10.00      A   
ATOM   3231  CA  GLU A 342       0.438  -4.521  14.879  1.00 10.00      A   
ATOM   3232  CB  GLU A 342       0.102  -3.902  13.524  1.00 10.00      A   
ATOM   3233  CG  GLU A 342       0.640  -4.683  12.338  1.00 10.00      A   
ATOM   3234  CD  GLU A 342       0.653  -3.867  11.064  1.00 10.00      A   
ATOM   3235  OE1 GLU A 342      -0.320  -3.938  10.288  1.00 10.00      A   
ATOM   3236  OE2 GLU A 342       1.646  -3.154  10.822  1.00 10.00      A   
ATOM   3237  C   GLU A 342       1.930  -4.372  15.160  1.00 10.00      A   
ATOM   3238  O   GLU A 342       2.414  -3.279  15.464  1.00 10.00      A   
ATOM   3239  N   LEU A 343       2.653  -5.476  15.041  1.00 10.00      A   
ATOM   3240  HN  LEU A 343       2.206  -6.314  14.783  1.00 10.00      A   
ATOM   3241  CA  LEU A 343       4.085  -5.487  15.268  1.00 10.00      A   
ATOM   3242  CB  LEU A 343       4.421  -6.139  16.613  1.00 10.00      A   
ATOM   3243  CG  LEU A 343       5.911  -6.267  16.938  1.00 10.00      A   
ATOM   3244  CD1 LEU A 343       6.541  -4.898  17.140  1.00 10.00      A   
ATOM   3245  CD2 LEU A 343       6.125  -7.146  18.157  1.00 10.00      A   
ATOM   3246  C   LEU A 343       4.788  -6.224  14.137  1.00 10.00      A   
ATOM   3247  O   LEU A 343       4.520  -7.397  13.886  1.00 10.00      A   
ATOM   3248  N   ARG A 344       5.664  -5.527  13.435  1.00 10.00      A   
ATOM   3249  HN  ARG A 344       5.823  -4.581  13.664  1.00 10.00      A   
ATOM   3250  CA  ARG A 344       6.404  -6.131  12.336  1.00 10.00      A   
ATOM   3251  CB  ARG A 344       6.012  -5.492  11.000  1.00 10.00      A   
ATOM   3252  CG  ARG A 344       4.537  -5.648  10.666  1.00 10.00      A   
ATOM   3253  CD  ARG A 344       4.205  -5.156   9.266  1.00 10.00      A   
ATOM   3254  NE  ARG A 344       2.762  -5.011   9.095  1.00 10.00      A   
ATOM   3255  HE  ARG A 344       2.287  -4.448   9.757  1.00 10.00      A   
ATOM   3256  CZ  ARG A 344       2.055  -5.566   8.109  1.00 10.00      A   
ATOM   3257  NH1 ARG A 344       2.651  -6.304   7.176  1.00 10.00      A   
ATOM   3258 HH11 ARG A 344       2.086  -6.732   6.408  1.00 10.00      A   
ATOM   3259 HH12 ARG A 344       3.682  -6.455   7.201  1.00 10.00      A   
ATOM   3260  NH2 ARG A 344       0.735  -5.415   8.083  1.00 10.00      A   
ATOM   3261 HH21 ARG A 344       0.248  -4.864   8.833  1.00 10.00      A   
ATOM   3262 HH22 ARG A 344       0.169  -5.845   7.307  1.00 10.00      A   
ATOM   3263  C   ARG A 344       7.904  -6.022  12.576  1.00 10.00      A   
ATOM   3264  O   ARG A 344       8.444  -4.921  12.682  1.00 10.00      A   
ATOM   3265  N   VAL A 345       8.563  -7.169  12.681  1.00 10.00      A   
ATOM   3266  HN  VAL A 345       8.072  -8.018  12.588  1.00 10.00      A   
ATOM   3267  CA  VAL A 345       9.999  -7.211  12.919  1.00 10.00      A   
ATOM   3268  CB  VAL A 345      10.347  -8.151  14.096  1.00 10.00      A   
ATOM   3269  CG1 VAL A 345      11.839  -8.132  14.384  1.00 10.00      A   
ATOM   3270  CG2 VAL A 345       9.559  -7.774  15.339  1.00 10.00      A   
ATOM   3271  C   VAL A 345      10.735  -7.672  11.664  1.00 10.00      A   
ATOM   3272  O   VAL A 345      10.572  -8.811  11.223  1.00 10.00      A   
ATOM   3273  N   PHE A 346      11.532  -6.774  11.097  1.00 10.00      A   
ATOM   3274  HN  PHE A 346      11.609  -5.878  11.505  1.00 10.00      A   
ATOM   3275  CA  PHE A 346      12.302  -7.067   9.895  1.00 10.00      A   
ATOM   3276  CB  PHE A 346      12.274  -5.866   8.940  1.00 10.00      A   
ATOM   3277  CG  PHE A 346      10.896  -5.490   8.465  1.00 10.00      A   
ATOM   3278  CD1 PHE A 346      10.136  -4.565   9.164  1.00 10.00      A   
ATOM   3279  CD2 PHE A 346      10.363  -6.060   7.322  1.00 10.00      A   
ATOM   3280  CE1 PHE A 346       8.871  -4.215   8.735  1.00 10.00      A   
ATOM   3281  CE2 PHE A 346       9.098  -5.715   6.886  1.00 10.00      A   
ATOM   3282  CZ  PHE A 346       8.351  -4.791   7.594  1.00 10.00      A   
ATOM   3283  C   PHE A 346      13.741  -7.417  10.265  1.00 10.00      A   
ATOM   3284  O   PHE A 346      14.324  -6.802  11.156  1.00 10.00      A   
ATOM   3285  N   PRO A 347      14.331  -8.418   9.598  1.00 10.00      A   
ATOM   3286  CA  PRO A 347      15.702  -8.841   9.873  1.00 10.00      A   
ATOM   3287  CB  PRO A 347      15.751 -10.247   9.274  1.00 10.00      A   
ATOM   3288  CG  PRO A 347      14.773 -10.210   8.149  1.00 10.00      A   
ATOM   3289  CD  PRO A 347      13.708  -9.211   8.525  1.00 10.00      A   
ATOM   3290  C   PRO A 347      16.733  -7.930   9.204  1.00 10.00      A   
ATOM   3291  O   PRO A 347      16.642  -7.642   8.007  1.00 10.00      A   
ATOM   3292  N   SER A 348      17.701  -7.465   9.989  1.00 10.00      A   
ATOM   3293  HN  SER A 348      17.703  -7.709  10.948  1.00 10.00      A   
ATOM   3294  CA  SER A 348      18.755  -6.593   9.474  1.00 10.00      A   
ATOM   3295  CB  SER A 348      19.533  -5.958  10.631  1.00 10.00      A   
ATOM   3296  OG  SER A 348      19.811  -6.910  11.646  1.00 10.00      A   
ATOM   3297  HG  SER A 348      18.982  -7.168  12.089  1.00 10.00      A   
ATOM   3298  C   SER A 348      19.683  -7.374   8.544  1.00 10.00      A   
ATOM   3299  O   SER A 348      20.011  -6.920   7.444  1.00 10.00      A   
ATOM   3300  N   GLU A 349      20.091  -8.552   9.001  1.00 10.00      A   
ATOM   3301  HN  GLU A 349      19.815  -8.830   9.898  1.00 10.00      A   
ATOM   3302  CA  GLU A 349      20.951  -9.437   8.230  1.00 10.00      A   
ATOM   3303  CB  GLU A 349      22.270  -9.670   8.970  1.00 10.00      A   
ATOM   3304  CG  GLU A 349      23.196  -8.465   9.005  1.00 10.00      A   
ATOM   3305  CD  GLU A 349      24.215  -8.483   7.884  1.00 10.00      A   
ATOM   3306  OE1 GLU A 349      25.421  -8.665   8.169  1.00 10.00      A   
ATOM   3307  OE2 GLU A 349      23.819  -8.312   6.711  1.00 10.00      A   
ATOM   3308  C   GLU A 349      20.238 -10.769   8.011  1.00 10.00      A   
ATOM   3309  O   GLU A 349      20.476 -11.732   8.734  1.00 10.00      A   
ATOM   3310  N   PRO A 350      19.341 -10.841   7.018  1.00 10.00      A   
ATOM   3311  CA  PRO A 350      18.579 -12.055   6.731  1.00 10.00      A   
ATOM   3312  CB  PRO A 350      17.350 -11.504   6.008  1.00 10.00      A   
ATOM   3313  CG  PRO A 350      17.851 -10.298   5.285  1.00 10.00      A   
ATOM   3314  CD  PRO A 350      18.991  -9.742   6.097  1.00 10.00      A   
ATOM   3315  C   PRO A 350      19.323 -13.033   5.821  1.00 10.00      A   
ATOM   3316  O   PRO A 350      18.841 -14.133   5.557  1.00 10.00      A   
ATOM   3317  N   PHE A 351      20.497 -12.642   5.348  1.00 10.00      A   
ATOM   3318  HN  PHE A 351      20.852 -11.763   5.605  1.00 10.00      A   
ATOM   3319  CA  PHE A 351      21.267 -13.492   4.451  1.00 10.00      A   
ATOM   3320  CB  PHE A 351      21.734 -12.697   3.231  1.00 10.00      A   
ATOM   3321  CG  PHE A 351      20.613 -11.968   2.547  1.00 10.00      A   
ATOM   3322  CD1 PHE A 351      20.637 -10.589   2.430  1.00 10.00      A   
ATOM   3323  CD2 PHE A 351      19.531 -12.660   2.035  1.00 10.00      A   
ATOM   3324  CE1 PHE A 351      19.606  -9.912   1.813  1.00 10.00      A   
ATOM   3325  CE2 PHE A 351      18.495 -11.988   1.414  1.00 10.00      A   
ATOM   3326  CZ  PHE A 351      18.533 -10.611   1.303  1.00 10.00      A   
ATOM   3327  C   PHE A 351      22.434 -14.166   5.161  1.00 10.00      A   
ATOM   3328  O   PHE A 351      23.358 -14.680   4.526  1.00 10.00      A   
ATOM   3329  N   VAL A 352      22.379 -14.165   6.483  1.00 10.00      A   
ATOM   3330  HN  VAL A 352      21.617 -13.735   6.925  1.00 10.00      A   
ATOM   3331  CA  VAL A 352      23.411 -14.789   7.301  1.00 10.00      A   
ATOM   3332  CB  VAL A 352      24.138 -13.761   8.193  1.00 10.00      A   
ATOM   3333  CG1 VAL A 352      25.372 -14.379   8.831  1.00 10.00      A   
ATOM   3334  CG2 VAL A 352      24.513 -12.519   7.398  1.00 10.00      A   
ATOM   3335  C   VAL A 352      22.773 -15.859   8.184  1.00 10.00      A   
ATOM   3336  O   VAL A 352      21.847 -15.571   8.943  1.00 10.00      A   
ATOM   3337  N   MET A 353      23.261 -17.088   8.079  1.00 10.00      A   
ATOM   3338  HN  MET A 353      24.009 -17.254   7.466  1.00 10.00      A   
ATOM   3339  CA  MET A 353      22.714 -18.197   8.865  1.00 10.00      A   
ATOM   3340  CB  MET A 353      23.319 -19.539   8.447  1.00 10.00      A   
ATOM   3341  CG  MET A 353      22.625 -20.753   9.053  1.00 10.00      A   
ATOM   3342  SD  MET A 353      23.072 -22.296   8.229  1.00 10.00      A   
ATOM   3343  CE  MET A 353      22.077 -23.471   9.145  1.00 10.00      A   
ATOM   3344  C   MET A 353      22.901 -17.960  10.361  1.00 10.00      A   
ATOM   3345  O   MET A 353      21.994 -18.209  11.155  1.00 10.00      A   
ATOM   3346  N   GLU A 354      24.071 -17.461  10.737  1.00 10.00      A   
ATOM   3347  HN  GLU A 354      24.750 -17.274  10.059  1.00 10.00      A   
ATOM   3348  CA  GLU A 354      24.363 -17.182  12.137  1.00 10.00      A   
ATOM   3349  CB  GLU A 354      25.869 -17.048  12.356  1.00 10.00      A   
ATOM   3350  CG  GLU A 354      26.620 -18.361  12.228  1.00 10.00      A   
ATOM   3351  CD  GLU A 354      26.068 -19.435  13.140  1.00 10.00      A   
ATOM   3352  OE1 GLU A 354      26.245 -19.323  14.370  1.00 10.00      A   
ATOM   3353  OE2 GLU A 354      25.465 -20.407  12.636  1.00 10.00      A   
ATOM   3354  C   GLU A 354      23.646 -15.919  12.597  1.00 10.00      A   
ATOM   3355  O   GLU A 354      23.729 -14.880  11.940  1.00 10.00      A   
ATOM   3356  N   PRO A 355      22.923 -15.997  13.730  1.00 10.00      A   
ATOM   3357  CA  PRO A 355      22.171 -14.860  14.279  1.00 10.00      A   
ATOM   3358  CB  PRO A 355      21.523 -15.425  15.548  1.00 10.00      A   
ATOM   3359  CG  PRO A 355      21.534 -16.900  15.351  1.00 10.00      A   
ATOM   3360  CD  PRO A 355      22.782 -17.197  14.570  1.00 10.00      A   
ATOM   3361  C   PRO A 355      23.069 -13.682  14.639  1.00 10.00      A   
ATOM   3362  O   PRO A 355      24.050 -13.837  15.370  1.00 10.00      A   
ATOM   3363  N   ASN A 356      22.727 -12.506  14.126  1.00 10.00      A   
ATOM   3364  HN  ASN A 356      21.935 -12.449  13.547  1.00 10.00      A   
ATOM   3365  CA  ASN A 356      23.499 -11.296  14.397  1.00 10.00      A   
ATOM   3366  CB  ASN A 356      23.181 -10.181  13.386  1.00 10.00      A   
ATOM   3367  CG  ASN A 356      21.704 -10.070  13.051  1.00 10.00      A   
ATOM   3368  OD1 ASN A 356      21.199 -10.784  12.186  1.00 10.00      A   
ATOM   3369  ND2 ASN A 356      21.007  -9.166  13.717  1.00 10.00      A   
ATOM   3370 HD21 ASN A 356      21.473  -8.619  14.380  1.00 10.00      A   
ATOM   3371 HD22 ASN A 356      20.042  -9.081  13.519  1.00 10.00      A   
ATOM   3372  C   ASN A 356      23.295 -10.812  15.828  1.00 10.00      A   
ATOM   3373  O   ASN A 356      24.246 -10.404  16.495  1.00 10.00      A   
ATOM   3374  N   VAL A 357      22.056 -10.866  16.295  1.00 10.00      A   
ATOM   3375  HN  VAL A 357      21.340 -11.215  15.718  1.00 10.00      A   
ATOM   3376  CA  VAL A 357      21.724 -10.444  17.651  1.00 10.00      A   
ATOM   3377  CB  VAL A 357      20.922  -9.125  17.673  1.00 10.00      A   
ATOM   3378  CG1 VAL A 357      21.766  -7.975  17.150  1.00 10.00      A   
ATOM   3379  CG2 VAL A 357      19.633  -9.254  16.878  1.00 10.00      A   
ATOM   3380  C   VAL A 357      20.927 -11.533  18.358  1.00 10.00      A   
ATOM   3381  O   VAL A 357      20.575 -12.546  17.749  1.00 10.00      A   
ATOM   3382  N   ALA A 358      20.630 -11.324  19.633  1.00 10.00      A   
ATOM   3383  HN  ALA A 358      20.914 -10.484  20.065  1.00 10.00      A   
ATOM   3384  CA  ALA A 358      19.880 -12.303  20.407  1.00 10.00      A   
ATOM   3385  CB  ALA A 358      20.283 -12.250  21.873  1.00 10.00      A   
ATOM   3386  C   ALA A 358      18.379 -12.101  20.242  1.00 10.00      A   
ATOM   3387  O   ALA A 358      17.732 -11.464  21.078  1.00 10.00      A   
ATOM   3388  N   LEU A 359      17.842 -12.623  19.147  1.00 10.00      A   
ATOM   3389  HN  LEU A 359      18.421 -13.100  18.514  1.00 10.00      A   
ATOM   3390  CA  LEU A 359      16.418 -12.520  18.860  1.00 10.00      A   
ATOM   3391  CB  LEU A 359      16.151 -11.440  17.808  1.00 10.00      A   
ATOM   3392  CG  LEU A 359      14.686 -11.239  17.415  1.00 10.00      A   
ATOM   3393  CD1 LEU A 359      14.238  -9.818  17.718  1.00 10.00      A   
ATOM   3394  CD2 LEU A 359      14.475 -11.563  15.943  1.00 10.00      A   
ATOM   3395  C   LEU A 359      15.885 -13.863  18.379  1.00 10.00      A   
ATOM   3396  O   LEU A 359      16.160 -14.288  17.250  1.00 10.00      A   
ATOM   3397  N   THR A 360      15.149 -14.546  19.244  1.00 10.00      A   
ATOM   3398  HN  THR A 360      14.983 -14.169  20.143  1.00 10.00      A   
ATOM   3399  CA  THR A 360      14.584 -15.837  18.904  1.00 10.00      A   
ATOM   3400  CB  THR A 360      15.171 -16.962  19.789  1.00 10.00      A   
ATOM   3401  OG1 THR A 360      14.749 -16.801  21.151  1.00 10.00      A   
ATOM   3402  HG1 THR A 360      14.210 -17.569  21.407  1.00 10.00      A   
ATOM   3403  CG2 THR A 360      16.693 -16.960  19.731  1.00 10.00      A   
ATOM   3404  C   THR A 360      13.058 -15.803  19.015  1.00 10.00      A   
ATOM   3405  O   THR A 360      12.423 -14.843  18.586  1.00 10.00      A   
ATOM   3406  N   GLU A 361      12.475 -16.851  19.580  1.00 10.00      A   
ATOM   3407  HN  GLU A 361      13.032 -17.591  19.913  1.00 10.00      A   
ATOM   3408  CA  GLU A 361      11.032 -16.933  19.744  1.00 10.00      A   
ATOM   3409  CB  GLU A 361      10.565 -18.386  19.616  1.00 10.00      A   
ATOM   3410  CG  GLU A 361      10.982 -19.288  20.772  1.00 10.00      A   
ATOM   3411  CD  GLU A 361      12.434 -19.710  20.708  1.00 10.00      A   
ATOM   3412  OE1 GLU A 361      12.723 -20.772  20.123  1.00 10.00      A   
ATOM   3413  OE2 GLU A 361      13.292 -18.976  21.244  1.00 10.00      A   
ATOM   3414  C   GLU A 361      10.622 -16.374  21.102  1.00 10.00      A   
ATOM   3415  O   GLU A 361       9.435 -16.238  21.401  1.00 10.00      A   
ATOM   3416  N   GLN A 362      11.619 -16.036  21.914  1.00 10.00      A   
ATOM   3417  HN  GLN A 362      12.543 -16.134  21.601  1.00 10.00      A   
ATOM   3418  CA  GLN A 362      11.376 -15.507  23.250  1.00 10.00      A   
ATOM   3419  CB  GLN A 362      12.689 -15.317  24.014  1.00 10.00      A   
ATOM   3420  CG  GLN A 362      12.511 -14.977  25.488  1.00 10.00      A   
ATOM   3421  CD  GLN A 362      11.615 -15.965  26.210  1.00 10.00      A   
ATOM   3422  OE1 GLN A 362      12.065 -17.023  26.655  1.00 10.00      A   
ATOM   3423  NE2 GLN A 362      10.342 -15.627  26.331  1.00 10.00      A   
ATOM   3424 HE21 GLN A 362      10.051 -14.768  25.951  1.00 10.00      A   
ATOM   3425 HE22 GLN A 362       9.740 -16.246  26.797  1.00 10.00      A   
ATOM   3426  C   GLN A 362      10.598 -14.201  23.193  1.00 10.00      A   
ATOM   3427  O   GLN A 362       9.574 -14.050  23.866  1.00 10.00      A   
ATOM   3428  N   GLY A 363      11.081 -13.271  22.376  1.00 10.00      A   
ATOM   3429  HN  GLY A 363      11.917 -13.454  21.876  1.00 10.00      A   
ATOM   3430  CA  GLY A 363      10.422 -11.986  22.224  1.00 10.00      A   
ATOM   3431  C   GLY A 363       8.999 -12.129  21.726  1.00 10.00      A   
ATOM   3432  O   GLY A 363       8.118 -11.355  22.107  1.00 10.00      A   
ATOM   3433  N   LEU A 364       8.778 -13.132  20.883  1.00 10.00      A   
ATOM   3434  HN  LEU A 364       9.526 -13.710  20.633  1.00 10.00      A   
ATOM   3435  CA  LEU A 364       7.459 -13.398  20.330  1.00 10.00      A   
ATOM   3436  CB  LEU A 364       7.521 -14.577  19.360  1.00 10.00      A   
ATOM   3437  CG  LEU A 364       7.335 -14.248  17.879  1.00 10.00      A   
ATOM   3438  CD1 LEU A 364       7.443 -15.509  17.039  1.00 10.00      A   
ATOM   3439  CD2 LEU A 364       5.999 -13.561  17.641  1.00 10.00      A   
ATOM   3440  C   LEU A 364       6.463 -13.704  21.444  1.00 10.00      A   
ATOM   3441  O   LEU A 364       5.365 -13.148  21.484  1.00 10.00      A   
ATOM   3442  N   VAL A 365       6.862 -14.583  22.353  1.00 10.00      A   
ATOM   3443  HN  VAL A 365       7.756 -14.985  22.270  1.00 10.00      A   
ATOM   3444  CA  VAL A 365       6.011 -14.970  23.472  1.00 10.00      A   
ATOM   3445  CB  VAL A 365       6.629 -16.128  24.285  1.00 10.00      A   
ATOM   3446  CG1 VAL A 365       5.713 -16.533  25.433  1.00 10.00      A   
ATOM   3447  CG2 VAL A 365       6.912 -17.318  23.382  1.00 10.00      A   
ATOM   3448  C   VAL A 365       5.760 -13.785  24.398  1.00 10.00      A   
ATOM   3449  O   VAL A 365       4.618 -13.522  24.786  1.00 10.00      A   
ATOM   3450  N   SER A 366       6.832 -13.069  24.725  1.00 10.00      A   
ATOM   3451  HN  SER A 366       7.709 -13.330  24.361  1.00 10.00      A   
ATOM   3452  CA  SER A 366       6.759 -11.913  25.608  1.00 10.00      A   
ATOM   3453  CB  SER A 366       8.147 -11.285  25.776  1.00 10.00      A   
ATOM   3454  OG  SER A 366       9.105 -12.269  26.139  1.00 10.00      A   
ATOM   3455  HG  SER A 366       9.151 -12.330  27.098  1.00 10.00      A   
ATOM   3456  C   SER A 366       5.751 -10.876  25.109  1.00 10.00      A   
ATOM   3457  O   SER A 366       4.939 -10.371  25.880  1.00 10.00      A   
ATOM   3458  N   VAL A 367       5.791 -10.574  23.815  1.00 10.00      A   
ATOM   3459  HN  VAL A 367       6.455 -11.011  23.236  1.00 10.00      A   
ATOM   3460  CA  VAL A 367       4.875  -9.596  23.242  1.00 10.00      A   
ATOM   3461  CB  VAL A 367       5.307  -9.168  21.821  1.00 10.00      A   
ATOM   3462  CG1 VAL A 367       4.291  -8.216  21.207  1.00 10.00      A   
ATOM   3463  CG2 VAL A 367       6.681  -8.515  21.857  1.00 10.00      A   
ATOM   3464  C   VAL A 367       3.444 -10.128  23.211  1.00 10.00      A   
ATOM   3465  O   VAL A 367       2.501  -9.410  23.535  1.00 10.00      A   
ATOM   3466  N   SER A 368       3.295 -11.397  22.846  1.00 10.00      A   
ATOM   3467  HN  SER A 368       4.091 -11.926  22.627  1.00 10.00      A   
ATOM   3468  CA  SER A 368       1.979 -12.025  22.766  1.00 10.00      A   
ATOM   3469  CB  SER A 368       2.102 -13.443  22.205  1.00 10.00      A   
ATOM   3470  OG  SER A 368       2.782 -13.436  20.962  1.00 10.00      A   
ATOM   3471  HG  SER A 368       3.736 -13.463  21.120  1.00 10.00      A   
ATOM   3472  C   SER A 368       1.280 -12.056  24.123  1.00 10.00      A   
ATOM   3473  O   SER A 368       0.091 -11.754  24.228  1.00 10.00      A   
ATOM   3474  N   MET A 369       2.017 -12.414  25.161  1.00 10.00      A   
ATOM   3475  HN  MET A 369       2.968 -12.638  25.028  1.00 10.00      A   
ATOM   3476  CA  MET A 369       1.450 -12.487  26.498  1.00 10.00      A   
ATOM   3477  CB  MET A 369       2.293 -13.405  27.384  1.00 10.00      A   
ATOM   3478  CG  MET A 369       1.600 -13.826  28.666  1.00 10.00      A   
ATOM   3479  SD  MET A 369       2.372 -15.257  29.444  1.00 10.00      A   
ATOM   3480  CE  MET A 369       1.176 -15.613  30.727  1.00 10.00      A   
ATOM   3481  C   MET A 369       1.332 -11.102  27.122  1.00 10.00      A   
ATOM   3482  O   MET A 369       0.462 -10.856  27.964  1.00 10.00      A   
ATOM   3483  N   GLY A 370       2.201 -10.196  26.692  1.00 10.00      A   
ATOM   3484  HN  GLY A 370       2.862 -10.449  26.014  1.00 10.00      A   
ATOM   3485  CA  GLY A 370       2.197  -8.849  27.217  1.00 10.00      A   
ATOM   3486  C   GLY A 370       1.117  -7.971  26.624  1.00 10.00      A   
ATOM   3487  O   GLY A 370       0.302  -7.407  27.354  1.00 10.00      A   
ATOM   3488  N   CYS A 371       1.102  -7.855  25.305  1.00 10.00      A   
ATOM   3489  HN  CYS A 371       1.763  -8.351  24.767  1.00 10.00      A   
ATOM   3490  CA  CYS A 371       0.121  -7.018  24.626  1.00 10.00      A   
ATOM   3491  CB  CYS A 371       0.730  -6.427  23.353  1.00 10.00      A   
ATOM   3492  SG  CYS A 371       2.381  -5.730  23.590  1.00 10.00      A   
ATOM   3493  HG  CYS A 371       2.243  -4.446  23.887  1.00 10.00      A   
ATOM   3494  C   CYS A 371      -1.146  -7.803  24.293  1.00 10.00      A   
ATOM   3495  O   CYS A 371      -1.118  -8.716  23.471  1.00 10.00      A   
ATOM   3496  N   PRO A 372      -2.278  -7.448  24.926  1.00 10.00      A   
ATOM   3497  CA  PRO A 372      -3.559  -8.121  24.700  1.00 10.00      A   
ATOM   3498  CB  PRO A 372      -4.344  -7.778  25.965  1.00 10.00      A   
ATOM   3499  CG  PRO A 372      -3.840  -6.430  26.355  1.00 10.00      A   
ATOM   3500  CD  PRO A 372      -2.395  -6.372  25.928  1.00 10.00      A   
ATOM   3501  C   PRO A 372      -4.285  -7.588  23.467  1.00 10.00      A   
ATOM   3502  O   PRO A 372      -5.340  -8.095  23.081  1.00 10.00      A   
ATOM   3503  N   LYS A 373      -3.710  -6.569  22.849  1.00 10.00      A   
ATOM   3504  HN  LYS A 373      -2.864  -6.218  23.196  1.00 10.00      A   
ATOM   3505  CA  LYS A 373      -4.300  -5.961  21.667  1.00 10.00      A   
ATOM   3506  CB  LYS A 373      -4.242  -4.439  21.771  1.00 10.00      A   
ATOM   3507  CG  LYS A 373      -5.145  -3.846  22.840  1.00 10.00      A   
ATOM   3508  CD  LYS A 373      -6.600  -4.208  22.597  1.00 10.00      A   
ATOM   3509  CE  LYS A 373      -7.535  -3.166  23.185  1.00 10.00      A   
ATOM   3510  NZ  LYS A 373      -7.444  -1.880  22.448  1.00 10.00      A   
ATOM   3511  HZ1 LYS A 373      -6.468  -1.508  22.490  1.00 10.00      A   
ATOM   3512  HZ2 LYS A 373      -8.087  -1.179  22.866  1.00 10.00      A   
ATOM   3513  HZ3 LYS A 373      -7.705  -2.020  21.452  1.00 10.00      A   
ATOM   3514  C   LYS A 373      -3.580  -6.420  20.404  1.00 10.00      A   
ATOM   3515  O   LYS A 373      -3.964  -6.049  19.291  1.00 10.00      A   
ATOM   3516  N   LEU A 374      -2.541  -7.226  20.585  1.00 10.00      A   
ATOM   3517  HN  LEU A 374      -2.298  -7.492  21.495  1.00 10.00      A   
ATOM   3518  CA  LEU A 374      -1.757  -7.731  19.466  1.00 10.00      A   
ATOM   3519  CB  LEU A 374      -0.490  -8.432  19.977  1.00 10.00      A   
ATOM   3520  CG  LEU A 374       0.777  -8.280  19.123  1.00 10.00      A   
ATOM   3521  CD1 LEU A 374       0.671  -9.068  17.825  1.00 10.00      A   
ATOM   3522  CD2 LEU A 374       1.072  -6.812  18.844  1.00 10.00      A   
ATOM   3523  C   LEU A 374      -2.588  -8.692  18.625  1.00 10.00      A   
ATOM   3524  O   LEU A 374      -3.027  -9.731  19.115  1.00 10.00      A   
ATOM   3525  N   GLU A 375      -2.819  -8.328  17.371  1.00 10.00      A   
ATOM   3526  HN  GLU A 375      -2.467  -7.468  17.052  1.00 10.00      A   
ATOM   3527  CA  GLU A 375      -3.599  -9.165  16.465  1.00 10.00      A   
ATOM   3528  CB  GLU A 375      -5.019  -8.617  16.302  1.00 10.00      A   
ATOM   3529  CG  GLU A 375      -5.089  -7.197  15.766  1.00 10.00      A   
ATOM   3530  CD  GLU A 375      -6.494  -6.820  15.365  1.00 10.00      A   
ATOM   3531  OE1 GLU A 375      -6.974  -7.336  14.331  1.00 10.00      A   
ATOM   3532  OE2 GLU A 375      -7.131  -6.021  16.087  1.00 10.00      A   
ATOM   3533  C   GLU A 375      -2.928  -9.320  15.102  1.00 10.00      A   
ATOM   3534  O   GLU A 375      -3.372 -10.108  14.267  1.00 10.00      A   
ATOM   3535  N   SER A 376      -1.878  -8.555  14.870  1.00 10.00      A   
ATOM   3536  HN  SER A 376      -1.579  -7.927  15.560  1.00 10.00      A   
ATOM   3537  CA  SER A 376      -1.150  -8.623  13.614  1.00 10.00      A   
ATOM   3538  CB  SER A 376      -1.530  -7.442  12.720  1.00 10.00      A   
ATOM   3539  OG  SER A 376      -1.083  -7.641  11.391  1.00 10.00      A   
ATOM   3540  HG  SER A 376      -1.438  -6.946  10.826  1.00 10.00      A   
ATOM   3541  C   SER A 376       0.343  -8.617  13.890  1.00 10.00      A   
ATOM   3542  O   SER A 376       0.880  -7.639  14.411  1.00 10.00      A   
ATOM   3543  N   VAL A 377       1.011  -9.711  13.565  1.00 10.00      A   
ATOM   3544  HN  VAL A 377       0.537 -10.467  13.158  1.00 10.00      A   
ATOM   3545  CA  VAL A 377       2.437  -9.809  13.809  1.00 10.00      A   
ATOM   3546  CB  VAL A 377       2.741 -10.629  15.088  1.00 10.00      A   
ATOM   3547  CG1 VAL A 377       2.390 -12.099  14.910  1.00 10.00      A   
ATOM   3548  CG2 VAL A 377       4.187 -10.459  15.531  1.00 10.00      A   
ATOM   3549  C   VAL A 377       3.203 -10.389  12.622  1.00 10.00      A   
ATOM   3550  O   VAL A 377       2.734 -11.303  11.933  1.00 10.00      A   
ATOM   3551  N   LEU A 378       4.373  -9.817  12.384  1.00 10.00      A   
ATOM   3552  HN  LEU A 378       4.652  -9.064  12.957  1.00 10.00      A   
ATOM   3553  CA  LEU A 378       5.272 -10.254  11.333  1.00 10.00      A   
ATOM   3554  CB  LEU A 378       5.408  -9.172  10.259  1.00 10.00      A   
ATOM   3555  CG  LEU A 378       6.449  -9.436   9.167  1.00 10.00      A   
ATOM   3556  CD1 LEU A 378       5.997 -10.561   8.251  1.00 10.00      A   
ATOM   3557  CD2 LEU A 378       6.737  -8.171   8.373  1.00 10.00      A   
ATOM   3558  C   LEU A 378       6.618 -10.499  11.994  1.00 10.00      A   
ATOM   3559  O   LEU A 378       7.226  -9.565  12.523  1.00 10.00      A   
ATOM   3560  N   TYR A 379       7.079 -11.740  11.982  1.00 10.00      A   
ATOM   3561  HN  TYR A 379       6.571 -12.445  11.511  1.00 10.00      A   
ATOM   3562  CA  TYR A 379       8.329 -12.072  12.646  1.00 10.00      A   
ATOM   3563  CB  TYR A 379       8.021 -12.857  13.922  1.00 10.00      A   
ATOM   3564  CG  TYR A 379       9.025 -12.682  15.035  1.00 10.00      A   
ATOM   3565  CD1 TYR A 379       9.054 -11.519  15.791  1.00 10.00      A   
ATOM   3566  CD2 TYR A 379       9.930 -13.688  15.348  1.00 10.00      A   
ATOM   3567  CE1 TYR A 379       9.952 -11.362  16.828  1.00 10.00      A   
ATOM   3568  CE2 TYR A 379      10.833 -13.538  16.381  1.00 10.00      A   
ATOM   3569  CZ  TYR A 379      10.840 -12.375  17.119  1.00 10.00      A   
ATOM   3570  OH  TYR A 379      11.724 -12.229  18.159  1.00 10.00      A   
ATOM   3571  HH  TYR A 379      12.159 -13.077  18.330  1.00 10.00      A   
ATOM   3572  C   TYR A 379       9.278 -12.887  11.779  1.00 10.00      A   
ATOM   3573  O   TYR A 379       8.874 -13.842  11.113  1.00 10.00      A   
ATOM   3574  N   PHE A 380      10.547 -12.503  11.821  1.00 10.00      A   
ATOM   3575  HN  PHE A 380      10.784 -11.724  12.367  1.00 10.00      A   
ATOM   3576  CA  PHE A 380      11.606 -13.186  11.089  1.00 10.00      A   
ATOM   3577  CB  PHE A 380      12.229 -12.248  10.048  1.00 10.00      A   
ATOM   3578  CG  PHE A 380      11.461 -12.123   8.763  1.00 10.00      A   
ATOM   3579  CD1 PHE A 380      10.335 -11.321   8.684  1.00 10.00      A   
ATOM   3580  CD2 PHE A 380      11.873 -12.800   7.627  1.00 10.00      A   
ATOM   3581  CE1 PHE A 380       9.633 -11.196   7.500  1.00 10.00      A   
ATOM   3582  CE2 PHE A 380      11.176 -12.680   6.439  1.00 10.00      A   
ATOM   3583  CZ  PHE A 380      10.053 -11.877   6.375  1.00 10.00      A   
ATOM   3584  C   PHE A 380      12.682 -13.617  12.086  1.00 10.00      A   
ATOM   3585  O   PHE A 380      13.242 -12.777  12.788  1.00 10.00      A   
ATOM   3586  N   CYS A 381      12.977 -14.907  12.157  1.00 10.00      A   
ATOM   3587  HN  CYS A 381      12.525 -15.544  11.562  1.00 10.00      A   
ATOM   3588  CA  CYS A 381      13.976 -15.386  13.106  1.00 10.00      A   
ATOM   3589  CB  CYS A 381      13.307 -15.787  14.422  1.00 10.00      A   
ATOM   3590  SG  CYS A 381      11.894 -16.897  14.225  1.00 10.00      A   
ATOM   3591  HG  CYS A 381      12.171 -18.028  14.869  1.00 10.00      A   
ATOM   3592  C   CYS A 381      14.818 -16.535  12.548  1.00 10.00      A   
ATOM   3593  O   CYS A 381      14.602 -16.997  11.427  1.00 10.00      A   
ATOM   3594  N   ARG A 382      15.781 -16.987  13.345  1.00 10.00      A   
ATOM   3595  HN  ARG A 382      15.900 -16.574  14.226  1.00 10.00      A   
ATOM   3596  CA  ARG A 382      16.671 -18.071  12.942  1.00 10.00      A   
ATOM   3597  CB  ARG A 382      18.104 -17.772  13.383  1.00 10.00      A   
ATOM   3598  CG  ARG A 382      19.014 -17.268  12.274  1.00 10.00      A   
ATOM   3599  CD  ARG A 382      18.840 -15.776  12.036  1.00 10.00      A   
ATOM   3600  NE  ARG A 382      19.990 -15.208  11.341  1.00 10.00      A   
ATOM   3601  HE  ARG A 382      20.537 -15.824  10.804  1.00 10.00      A   
ATOM   3602  CZ  ARG A 382      20.336 -13.924  11.390  1.00 10.00      A   
ATOM   3603  NH1 ARG A 382      19.623 -13.052  12.095  1.00 10.00      A   
ATOM   3604 HH11 ARG A 382      18.779 -13.365  12.624  1.00 10.00      A   
ATOM   3605 HH12 ARG A 382      19.907 -12.045  12.123  1.00 10.00      A   
ATOM   3606  NH2 ARG A 382      21.421 -13.513  10.746  1.00 10.00      A   
ATOM   3607 HH21 ARG A 382      21.704 -12.507  10.776  1.00 10.00      A   
ATOM   3608 HH22 ARG A 382      21.998 -14.194  10.205  1.00 10.00      A   
ATOM   3609  C   ARG A 382      16.231 -19.415  13.521  1.00 10.00      A   
ATOM   3610  O   ARG A 382      16.648 -20.473  13.044  1.00 10.00      A   
ATOM   3611  N   GLN A 383      15.389 -19.372  14.545  1.00 10.00      A   
ATOM   3612  HN  GLN A 383      15.069 -18.506  14.865  1.00 10.00      A   
ATOM   3613  CA  GLN A 383      14.907 -20.589  15.190  1.00 10.00      A   
ATOM   3614  CB  GLN A 383      15.744 -20.909  16.436  1.00 10.00      A   
ATOM   3615  CG  GLN A 383      15.289 -20.177  17.690  1.00 10.00      A   
ATOM   3616  CD  GLN A 383      16.227 -20.368  18.861  1.00 10.00      A   
ATOM   3617  OE1 GLN A 383      17.441 -20.480  18.687  1.00 10.00      A   
ATOM   3618  NE2 GLN A 383      15.673 -20.425  20.065  1.00 10.00      A   
ATOM   3619 HE21 GLN A 383      14.689 -20.345  20.136  1.00 10.00      A   
ATOM   3620 HE22 GLN A 383      16.264 -20.533  20.840  1.00 10.00      A   
ATOM   3621  C   GLN A 383      13.436 -20.449  15.570  1.00 10.00      A   
ATOM   3622  O   GLN A 383      12.886 -19.345  15.548  1.00 10.00      A   
ATOM   3623  N   MET A 384      12.811 -21.563  15.921  1.00 10.00      A   
ATOM   3624  HN  MET A 384      13.308 -22.413  15.932  1.00 10.00      A   
ATOM   3625  CA  MET A 384      11.409 -21.569  16.304  1.00 10.00      A   
ATOM   3626  CB  MET A 384      10.517 -21.475  15.064  1.00 10.00      A   
ATOM   3627  CG  MET A 384       9.034 -21.386  15.378  1.00 10.00      A   
ATOM   3628  SD  MET A 384       8.660 -20.076  16.560  1.00 10.00      A   
ATOM   3629  CE  MET A 384       9.158 -18.628  15.627  1.00 10.00      A   
ATOM   3630  C   MET A 384      11.084 -22.836  17.080  1.00 10.00      A   
ATOM   3631  O   MET A 384      11.507 -23.930  16.696  1.00 10.00      A   
ATOM   3632  N   THR A 385      10.361 -22.689  18.179  1.00 10.00      A   
ATOM   3633  HN  THR A 385      10.079 -21.790  18.456  1.00 10.00      A   
ATOM   3634  CA  THR A 385       9.980 -23.829  18.991  1.00 10.00      A   
ATOM   3635  CB  THR A 385      10.499 -23.702  20.433  1.00 10.00      A   
ATOM   3636  OG1 THR A 385      10.578 -22.322  20.794  1.00 10.00      A   
ATOM   3637  HG1 THR A 385      11.389 -21.935  20.417  1.00 10.00      A   
ATOM   3638  CG2 THR A 385      11.871 -24.335  20.571  1.00 10.00      A   
ATOM   3639  C   THR A 385       8.466 -24.006  19.012  1.00 10.00      A   
ATOM   3640  O   THR A 385       7.711 -23.030  19.045  1.00 10.00      A   
ATOM   3641  N   ASN A 386       8.040 -25.256  18.995  1.00 10.00      A   
ATOM   3642  HN  ASN A 386       8.709 -25.981  18.969  1.00 10.00      A   
ATOM   3643  CA  ASN A 386       6.624 -25.603  19.014  1.00 10.00      A   
ATOM   3644  CB  ASN A 386       6.448 -27.116  18.876  1.00 10.00      A   
ATOM   3645  CG  ASN A 386       6.468 -27.582  17.433  1.00 10.00      A   
ATOM   3646  OD1 ASN A 386       5.890 -26.946  16.552  1.00 10.00      A   
ATOM   3647  ND2 ASN A 386       7.142 -28.697  17.182  1.00 10.00      A   
ATOM   3648 HD21 ASN A 386       7.584 -29.146  17.931  1.00 10.00      A   
ATOM   3649 HD22 ASN A 386       7.165 -29.030  16.254  1.00 10.00      A   
ATOM   3650  C   ASN A 386       5.962 -25.114  20.295  1.00 10.00      A   
ATOM   3651  O   ASN A 386       4.820 -24.655  20.275  1.00 10.00      A   
ATOM   3652  N   ALA A 387       6.693 -25.201  21.404  1.00 10.00      A   
ATOM   3653  HN  ALA A 387       7.599 -25.574  21.349  1.00 10.00      A   
ATOM   3654  CA  ALA A 387       6.184 -24.766  22.699  1.00 10.00      A   
ATOM   3655  CB  ALA A 387       7.224 -25.014  23.783  1.00 10.00      A   
ATOM   3656  C   ALA A 387       5.794 -23.293  22.663  1.00 10.00      A   
ATOM   3657  O   ALA A 387       4.725 -22.911  23.143  1.00 10.00      A   
ATOM   3658  N   ALA A 388       6.660 -22.472  22.078  1.00 10.00      A   
ATOM   3659  HN  ALA A 388       7.488 -22.838  21.706  1.00 10.00      A   
ATOM   3660  CA  ALA A 388       6.406 -21.044  21.973  1.00 10.00      A   
ATOM   3661  CB  ALA A 388       7.635 -20.328  21.442  1.00 10.00      A   
ATOM   3662  C   ALA A 388       5.203 -20.780  21.078  1.00 10.00      A   
ATOM   3663  O   ALA A 388       4.333 -19.981  21.417  1.00 10.00      A   
ATOM   3664  N   LEU A 389       5.151 -21.477  19.947  1.00 10.00      A   
ATOM   3665  HN  LEU A 389       5.877 -22.106  19.742  1.00 10.00      A   
ATOM   3666  CA  LEU A 389       4.048 -21.328  19.001  1.00 10.00      A   
ATOM   3667  CB  LEU A 389       4.239 -22.254  17.799  1.00 10.00      A   
ATOM   3668  CG  LEU A 389       5.275 -21.808  16.767  1.00 10.00      A   
ATOM   3669  CD1 LEU A 389       5.545 -22.922  15.769  1.00 10.00      A   
ATOM   3670  CD2 LEU A 389       4.807 -20.547  16.053  1.00 10.00      A   
ATOM   3671  C   LEU A 389       2.715 -21.618  19.677  1.00 10.00      A   
ATOM   3672  O   LEU A 389       1.764 -20.845  19.554  1.00 10.00      A   
ATOM   3673  N   ILE A 390       2.658 -22.732  20.397  1.00 10.00      A   
ATOM   3674  HN  ILE A 390       3.454 -23.310  20.448  1.00 10.00      A   
ATOM   3675  CA  ILE A 390       1.448 -23.124  21.107  1.00 10.00      A   
ATOM   3676  CB  ILE A 390       1.615 -24.498  21.796  1.00 10.00      A   
ATOM   3677  CG1 ILE A 390       1.863 -25.596  20.754  1.00 10.00      A   
ATOM   3678  CG2 ILE A 390       0.396 -24.832  22.645  1.00 10.00      A   
ATOM   3679  CD1 ILE A 390       2.279 -26.926  21.348  1.00 10.00      A   
ATOM   3680  C   ILE A 390       1.079 -22.065  22.143  1.00 10.00      A   
ATOM   3681  O   ILE A 390      -0.088 -21.696  22.282  1.00 10.00      A   
ATOM   3682  N   THR A 391       2.086 -21.572  22.855  1.00 10.00      A   
ATOM   3683  HN  THR A 391       2.995 -21.912  22.698  1.00 10.00      A   
ATOM   3684  CA  THR A 391       1.882 -20.546  23.867  1.00 10.00      A   
ATOM   3685  CB  THR A 391       3.202 -20.226  24.599  1.00 10.00      A   
ATOM   3686  OG1 THR A 391       3.711 -21.427  25.191  1.00 10.00      A   
ATOM   3687  HG1 THR A 391       4.346 -21.839  24.586  1.00 10.00      A   
ATOM   3688  CG2 THR A 391       2.988 -19.190  25.688  1.00 10.00      A   
ATOM   3689  C   THR A 391       1.304 -19.273  23.245  1.00 10.00      A   
ATOM   3690  O   THR A 391       0.363 -18.691  23.779  1.00 10.00      A   
ATOM   3691  N   ILE A 392       1.860 -18.857  22.107  1.00 10.00      A   
ATOM   3692  HN  ILE A 392       2.614 -19.367  21.727  1.00 10.00      A   
ATOM   3693  CA  ILE A 392       1.391 -17.657  21.414  1.00 10.00      A   
ATOM   3694  CB  ILE A 392       2.229 -17.354  20.151  1.00 10.00      A   
ATOM   3695  CG1 ILE A 392       3.660 -16.974  20.539  1.00 10.00      A   
ATOM   3696  CG2 ILE A 392       1.592 -16.244  19.324  1.00 10.00      A   
ATOM   3697  CD1 ILE A 392       4.560 -16.702  19.355  1.00 10.00      A   
ATOM   3698  C   ILE A 392      -0.087 -17.780  21.041  1.00 10.00      A   
ATOM   3699  O   ILE A 392      -0.861 -16.845  21.235  1.00 10.00      A   
ATOM   3700  N   ALA A 393      -0.470 -18.941  20.520  1.00 10.00      A   
ATOM   3701  HN  ALA A 393       0.199 -19.647  20.386  1.00 10.00      A   
ATOM   3702  CA  ALA A 393      -1.855 -19.189  20.132  1.00 10.00      A   
ATOM   3703  CB  ALA A 393      -1.982 -20.556  19.483  1.00 10.00      A   
ATOM   3704  C   ALA A 393      -2.783 -19.101  21.339  1.00 10.00      A   
ATOM   3705  O   ALA A 393      -3.866 -18.528  21.264  1.00 10.00      A   
ATOM   3706  N   ARG A 394      -2.335 -19.660  22.456  1.00 10.00      A   
ATOM   3707  HN  ARG A 394      -1.448 -20.084  22.453  1.00 10.00      A   
ATOM   3708  CA  ARG A 394      -3.118 -19.663  23.688  1.00 10.00      A   
ATOM   3709  CB  ARG A 394      -2.617 -20.756  24.637  1.00 10.00      A   
ATOM   3710  CG  ARG A 394      -2.728 -22.160  24.060  1.00 10.00      A   
ATOM   3711  CD  ARG A 394      -2.118 -23.200  24.985  1.00 10.00      A   
ATOM   3712  NE  ARG A 394      -2.849 -23.308  26.244  1.00 10.00      A   
ATOM   3713  HE  ARG A 394      -3.178 -22.470  26.647  1.00 10.00      A   
ATOM   3714  CZ  ARG A 394      -3.093 -24.456  26.874  1.00 10.00      A   
ATOM   3715  NH1 ARG A 394      -2.665 -25.608  26.370  1.00 10.00      A   
ATOM   3716 HH11 ARG A 394      -2.133 -25.623  25.473  1.00 10.00      A   
ATOM   3717 HH12 ARG A 394      -2.859 -26.505  26.868  1.00 10.00      A   
ATOM   3718  NH2 ARG A 394      -3.767 -24.445  28.011  1.00 10.00      A   
ATOM   3719 HH21 ARG A 394      -4.105 -23.540  28.407  1.00 10.00      A   
ATOM   3720 HH22 ARG A 394      -3.969 -25.337  28.514  1.00 10.00      A   
ATOM   3721  C   ARG A 394      -3.086 -18.297  24.375  1.00 10.00      A   
ATOM   3722  O   ARG A 394      -3.895 -18.013  25.263  1.00 10.00      A   
ATOM   3723  N   ASN A 395      -2.147 -17.456  23.961  1.00 10.00      A   
ATOM   3724  HN  ASN A 395      -1.524 -17.744  23.259  1.00 10.00      A   
ATOM   3725  CA  ASN A 395      -2.013 -16.121  24.524  1.00 10.00      A   
ATOM   3726  CB  ASN A 395      -0.543 -15.685  24.571  1.00 10.00      A   
ATOM   3727  CG  ASN A 395       0.167 -16.099  25.848  1.00 10.00      A   
ATOM   3728  OD1 ASN A 395       1.373 -16.323  25.852  1.00 10.00      A   
ATOM   3729  ND2 ASN A 395      -0.574 -16.196  26.939  1.00 10.00      A   
ATOM   3730 HD21 ASN A 395      -1.529 -15.998  26.869  1.00 10.00      A   
ATOM   3731 HD22 ASN A 395      -0.137 -16.467  27.776  1.00 10.00      A   
ATOM   3732  C   ASN A 395      -2.810 -15.113  23.714  1.00 10.00      A   
ATOM   3733  O   ASN A 395      -3.494 -14.257  24.277  1.00 10.00      A   
ATOM   3734  N   ARG A 396      -2.717 -15.221  22.391  1.00 10.00      A   
ATOM   3735  HN  ARG A 396      -2.164 -15.941  22.006  1.00 10.00      A   
ATOM   3736  CA  ARG A 396      -3.412 -14.311  21.492  1.00 10.00      A   
ATOM   3737  CB  ARG A 396      -2.405 -13.553  20.623  1.00 10.00      A   
ATOM   3738  CG  ARG A 396      -1.385 -12.752  21.410  1.00 10.00      A   
ATOM   3739  CD  ARG A 396      -1.840 -11.319  21.620  1.00 10.00      A   
ATOM   3740  NE  ARG A 396      -3.226 -11.236  22.073  1.00 10.00      A   
ATOM   3741  HE  ARG A 396      -3.925 -11.194  21.375  1.00 10.00      A   
ATOM   3742  CZ  ARG A 396      -3.590 -11.211  23.350  1.00 10.00      A   
ATOM   3743  NH1 ARG A 396      -2.675 -11.270  24.310  1.00 10.00      A   
ATOM   3744 HH11 ARG A 396      -2.963 -11.251  25.311  1.00 10.00      A   
ATOM   3745 HH12 ARG A 396      -1.658 -11.331  24.069  1.00 10.00      A   
ATOM   3746  NH2 ARG A 396      -4.875 -11.123  23.671  1.00 10.00      A   
ATOM   3747 HH21 ARG A 396      -5.602 -11.066  22.923  1.00 10.00      A   
ATOM   3748 HH22 ARG A 396      -5.167 -11.108  24.672  1.00 10.00      A   
ATOM   3749  C   ARG A 396      -4.395 -15.050  20.592  1.00 10.00      A   
ATOM   3750  O   ARG A 396      -4.081 -15.358  19.443  1.00 10.00      A   
ATOM   3751  N   PRO A 397      -5.603 -15.339  21.092  1.00 10.00      A   
ATOM   3752  CA  PRO A 397      -6.627 -16.032  20.308  1.00 10.00      A   
ATOM   3753  CB  PRO A 397      -7.574 -16.565  21.382  1.00 10.00      A   
ATOM   3754  CG  PRO A 397      -7.470 -15.578  22.494  1.00 10.00      A   
ATOM   3755  CD  PRO A 397      -6.067 -15.029  22.457  1.00 10.00      A   
ATOM   3756  C   PRO A 397      -7.358 -15.052  19.395  1.00 10.00      A   
ATOM   3757  O   PRO A 397      -8.240 -15.429  18.624  1.00 10.00      A   
ATOM   3758  N   ASN A 398      -6.965 -13.788  19.494  1.00 10.00      A   
ATOM   3759  HN  ASN A 398      -6.248 -13.567  20.128  1.00 10.00      A   
ATOM   3760  CA  ASN A 398      -7.551 -12.715  18.701  1.00 10.00      A   
ATOM   3761  CB  ASN A 398      -7.819 -11.478  19.572  1.00 10.00      A   
ATOM   3762  CG  ASN A 398      -6.559 -10.871  20.173  1.00 10.00      A   
ATOM   3763  OD1 ASN A 398      -5.679 -11.578  20.670  1.00 10.00      A   
ATOM   3764  ND2 ASN A 398      -6.464  -9.549  20.135  1.00 10.00      A   
ATOM   3765 HD21 ASN A 398      -7.196  -9.045  19.719  1.00 10.00      A   
ATOM   3766 HD22 ASN A 398      -5.671  -9.129  20.532  1.00 10.00      A   
ATOM   3767  C   ASN A 398      -6.637 -12.345  17.540  1.00 10.00      A   
ATOM   3768  O   ASN A 398      -6.823 -11.315  16.894  1.00 10.00      A   
ATOM   3769  N   MET A 399      -5.642 -13.185  17.288  1.00 10.00      A   
ATOM   3770  HN  MET A 399      -5.532 -13.978  17.854  1.00 10.00      A   
ATOM   3771  CA  MET A 399      -4.704 -12.957  16.196  1.00 10.00      A   
ATOM   3772  CB  MET A 399      -3.562 -13.977  16.257  1.00 10.00      A   
ATOM   3773  CG  MET A 399      -2.405 -13.677  15.317  1.00 10.00      A   
ATOM   3774  SD  MET A 399      -1.428 -12.257  15.847  1.00 10.00      A   
ATOM   3775  CE  MET A 399      -0.643 -12.918  17.313  1.00 10.00      A   
ATOM   3776  C   MET A 399      -5.430 -13.055  14.857  1.00 10.00      A   
ATOM   3777  O   MET A 399      -6.042 -14.082  14.550  1.00 10.00      A   
ATOM   3778  N   THR A 400      -5.377 -11.984  14.077  1.00 10.00      A   
ATOM   3779  HN  THR A 400      -4.874 -11.195  14.379  1.00 10.00      A   
ATOM   3780  CA  THR A 400      -6.037 -11.948  12.781  1.00 10.00      A   
ATOM   3781  CB  THR A 400      -6.806 -10.622  12.572  1.00 10.00      A   
ATOM   3782  OG1 THR A 400      -5.985  -9.511  12.968  1.00 10.00      A   
ATOM   3783  HG1 THR A 400      -6.480  -8.947  13.588  1.00 10.00      A   
ATOM   3784  CG2 THR A 400      -8.094 -10.609  13.384  1.00 10.00      A   
ATOM   3785  C   THR A 400      -5.027 -12.146  11.650  1.00 10.00      A   
ATOM   3786  O   THR A 400      -5.368 -12.651  10.576  1.00 10.00      A   
ATOM   3787  N   ARG A 401      -3.780 -11.753  11.901  1.00 10.00      A   
ATOM   3788  HN  ARG A 401      -3.572 -11.358  12.779  1.00 10.00      A   
ATOM   3789  CA  ARG A 401      -2.715 -11.885  10.915  1.00 10.00      A   
ATOM   3790  CB  ARG A 401      -2.434 -10.539  10.243  1.00 10.00      A   
ATOM   3791  CG  ARG A 401      -3.480 -10.127   9.218  1.00 10.00      A   
ATOM   3792  CD  ARG A 401      -3.749  -8.632   9.258  1.00 10.00      A   
ATOM   3793  NE  ARG A 401      -4.449  -8.234  10.483  1.00 10.00      A   
ATOM   3794  HE  ARG A 401      -4.543  -8.910  11.188  1.00 10.00      A   
ATOM   3795  CZ  ARG A 401      -4.964  -7.022  10.686  1.00 10.00      A   
ATOM   3796  NH1 ARG A 401      -4.868  -6.086   9.751  1.00 10.00      A   
ATOM   3797 HH11 ARG A 401      -5.266  -5.136   9.920  1.00 10.00      A   
ATOM   3798 HH12 ARG A 401      -4.393  -6.293   8.834  1.00 10.00      A   
ATOM   3799  NH2 ARG A 401      -5.605  -6.754  11.819  1.00 10.00      A   
ATOM   3800 HH21 ARG A 401      -5.712  -7.491  12.554  1.00 10.00      A   
ATOM   3801 HH22 ARG A 401      -6.009  -5.804  11.982  1.00 10.00      A   
ATOM   3802  C   ARG A 401      -1.446 -12.430  11.560  1.00 10.00      A   
ATOM   3803  O   ARG A 401      -0.780 -11.737  12.325  1.00 10.00      A   
ATOM   3804  N   PHE A 402      -1.119 -13.674  11.241  1.00 10.00      A   
ATOM   3805  HN  PHE A 402      -1.686 -14.168  10.606  1.00 10.00      A   
ATOM   3806  CA  PHE A 402       0.069 -14.325  11.787  1.00 10.00      A   
ATOM   3807  CB  PHE A 402      -0.326 -15.635  12.480  1.00 10.00      A   
ATOM   3808  CG  PHE A 402       0.696 -16.157  13.450  1.00 10.00      A   
ATOM   3809  CD1 PHE A 402       0.888 -15.533  14.674  1.00 10.00      A   
ATOM   3810  CD2 PHE A 402       1.457 -17.272  13.143  1.00 10.00      A   
ATOM   3811  CE1 PHE A 402       1.822 -16.010  15.572  1.00 10.00      A   
ATOM   3812  CE2 PHE A 402       2.393 -17.753  14.036  1.00 10.00      A   
ATOM   3813  CZ  PHE A 402       2.575 -17.121  15.251  1.00 10.00      A   
ATOM   3814  C   PHE A 402       1.070 -14.600  10.669  1.00 10.00      A   
ATOM   3815  O   PHE A 402       0.918 -15.557   9.913  1.00 10.00      A   
ATOM   3816  N   ARG A 403       2.084 -13.749  10.559  1.00 10.00      A   
ATOM   3817  HN  ARG A 403       2.161 -13.006  11.199  1.00 10.00      A   
ATOM   3818  CA  ARG A 403       3.097 -13.892   9.519  1.00 10.00      A   
ATOM   3819  CB  ARG A 403       3.165 -12.613   8.678  1.00 10.00      A   
ATOM   3820  CG  ARG A 403       1.804 -12.062   8.278  1.00 10.00      A   
ATOM   3821  CD  ARG A 403       1.871 -10.580   7.949  1.00 10.00      A   
ATOM   3822  NE  ARG A 403       2.441 -10.332   6.629  1.00 10.00      A   
ATOM   3823  HE  ARG A 403       3.181 -10.921   6.331  1.00 10.00      A   
ATOM   3824  CZ  ARG A 403       2.016  -9.387   5.797  1.00 10.00      A   
ATOM   3825  NH1 ARG A 403       1.005  -8.595   6.126  1.00 10.00      A   
ATOM   3826 HH11 ARG A 403       0.522  -8.706   7.042  1.00 10.00      A   
ATOM   3827 HH12 ARG A 403       0.679  -7.858   5.462  1.00 10.00      A   
ATOM   3828  NH2 ARG A 403       2.596  -9.256   4.619  1.00 10.00      A   
ATOM   3829 HH21 ARG A 403       3.377  -9.900   4.353  1.00 10.00      A   
ATOM   3830 HH22 ARG A 403       2.279  -8.524   3.948  1.00 10.00      A   
ATOM   3831  C   ARG A 403       4.464 -14.182  10.132  1.00 10.00      A   
ATOM   3832  O   ARG A 403       5.107 -13.289  10.687  1.00 10.00      A   
ATOM   3833  N   LEU A 404       4.905 -15.431  10.039  1.00 10.00      A   
ATOM   3834  HN  LEU A 404       4.348 -16.106   9.587  1.00 10.00      A   
ATOM   3835  CA  LEU A 404       6.193 -15.831  10.589  1.00 10.00      A   
ATOM   3836  CB  LEU A 404       5.998 -16.837  11.725  1.00 10.00      A   
ATOM   3837  CG  LEU A 404       6.164 -16.297  13.148  1.00 10.00      A   
ATOM   3838  CD1 LEU A 404       5.133 -15.219  13.449  1.00 10.00      A   
ATOM   3839  CD2 LEU A 404       6.061 -17.430  14.155  1.00 10.00      A   
ATOM   3840  C   LEU A 404       7.089 -16.421   9.507  1.00 10.00      A   
ATOM   3841  O   LEU A 404       6.622 -17.144   8.626  1.00 10.00      A   
ATOM   3842  N   CYS A 405       8.374 -16.105   9.570  1.00 10.00      A   
ATOM   3843  HN  CYS A 405       8.689 -15.520  10.292  1.00 10.00      A   
ATOM   3844  CA  CYS A 405       9.329 -16.602   8.596  1.00 10.00      A   
ATOM   3845  CB  CYS A 405       9.493 -15.601   7.449  1.00 10.00      A   
ATOM   3846  SG  CYS A 405      10.494 -16.205   6.067  1.00 10.00      A   
ATOM   3847  HG  CYS A 405      11.256 -17.195   6.513  1.00 10.00      A   
ATOM   3848  C   CYS A 405      10.687 -16.899   9.230  1.00 10.00      A   
ATOM   3849  O   CYS A 405      11.270 -16.051   9.906  1.00 10.00      A   
ATOM   3850  N   ILE A 406      11.172 -18.115   9.014  1.00 10.00      A   
ATOM   3851  HN  ILE A 406      10.633 -18.758   8.504  1.00 10.00      A   
ATOM   3852  CA  ILE A 406      12.472 -18.531   9.523  1.00 10.00      A   
ATOM   3853  CB  ILE A 406      12.422 -19.974  10.068  1.00 10.00      A   
ATOM   3854  CG1 ILE A 406      11.279 -20.123  11.075  1.00 10.00      A   
ATOM   3855  CG2 ILE A 406      13.748 -20.347  10.721  1.00 10.00      A   
ATOM   3856  CD1 ILE A 406      10.964 -21.560  11.426  1.00 10.00      A   
ATOM   3857  C   ILE A 406      13.494 -18.463   8.388  1.00 10.00      A   
ATOM   3858  O   ILE A 406      13.177 -18.806   7.249  1.00 10.00      A   
ATOM   3859  N   ILE A 407      14.706 -18.011   8.698  1.00 10.00      A   
ATOM   3860  HN  ILE A 407      14.887 -17.738   9.624  1.00 10.00      A   
ATOM   3861  CA  ILE A 407      15.770 -17.895   7.701  1.00 10.00      A   
ATOM   3862  CB  ILE A 407      17.072 -17.335   8.319  1.00 10.00      A   
ATOM   3863  CG1 ILE A 407      16.827 -15.967   8.967  1.00 10.00      A   
ATOM   3864  CG2 ILE A 407      18.176 -17.246   7.274  1.00 10.00      A   
ATOM   3865  CD1 ILE A 407      16.256 -14.925   8.028  1.00 10.00      A   
ATOM   3866  C   ILE A 407      16.058 -19.244   7.041  1.00 10.00      A   
ATOM   3867  O   ILE A 407      16.006 -19.369   5.816  1.00 10.00      A   
ATOM   3868  N   GLU A 408      16.345 -20.249   7.861  1.00 10.00      A   
ATOM   3869  HN  GLU A 408      16.348 -20.087   8.827  1.00 10.00      A   
ATOM   3870  CA  GLU A 408      16.641 -21.588   7.364  1.00 10.00      A   
ATOM   3871  CB  GLU A 408      17.348 -22.417   8.446  1.00 10.00      A   
ATOM   3872  CG  GLU A 408      17.786 -23.810   8.006  1.00 10.00      A   
ATOM   3873  CD  GLU A 408      18.731 -23.794   6.818  1.00 10.00      A   
ATOM   3874  OE1 GLU A 408      19.556 -22.861   6.710  1.00 10.00      A   
ATOM   3875  OE2 GLU A 408      18.654 -24.720   5.983  1.00 10.00      A   
ATOM   3876  C   GLU A 408      15.359 -22.280   6.909  1.00 10.00      A   
ATOM   3877  O   GLU A 408      14.446 -22.501   7.708  1.00 10.00      A   
ATOM   3878  N   PRO A 409      15.260 -22.606   5.612  1.00 10.00      A   
ATOM   3879  CA  PRO A 409      14.087 -23.276   5.054  1.00 10.00      A   
ATOM   3880  CB  PRO A 409      14.315 -23.227   3.537  1.00 10.00      A   
ATOM   3881  CG  PRO A 409      15.458 -22.291   3.331  1.00 10.00      A   
ATOM   3882  CD  PRO A 409      16.278 -22.347   4.585  1.00 10.00      A   
ATOM   3883  C   PRO A 409      14.014 -24.723   5.518  1.00 10.00      A   
ATOM   3884  O   PRO A 409      15.026 -25.427   5.534  1.00 10.00      A   
ATOM   3885  N   LYS A 410      12.815 -25.156   5.891  1.00 10.00      A   
ATOM   3886  HN  LYS A 410      12.055 -24.539   5.838  1.00 10.00      A   
ATOM   3887  CA  LYS A 410      12.581 -26.521   6.362  1.00 10.00      A   
ATOM   3888  CB  LYS A 410      12.981 -27.562   5.306  1.00 10.00      A   
ATOM   3889  CG  LYS A 410      12.102 -27.562   4.066  1.00 10.00      A   
ATOM   3890  CD  LYS A 410      12.654 -28.494   3.001  1.00 10.00      A   
ATOM   3891  CE  LYS A 410      11.778 -28.494   1.759  1.00 10.00      A   
ATOM   3892  NZ  LYS A 410      12.448 -29.162   0.610  1.00 10.00      A   
ATOM   3893  HZ1 LYS A 410      11.790 -29.249  -0.192  1.00 10.00      A   
ATOM   3894  HZ2 LYS A 410      12.769 -30.114   0.881  1.00 10.00      A   
ATOM   3895  HZ3 LYS A 410      13.273 -28.606   0.308  1.00 10.00      A   
ATOM   3896  C   LYS A 410      13.280 -26.798   7.692  1.00 10.00      A   
ATOM   3897  O   LYS A 410      13.693 -27.926   7.963  1.00 10.00      A   
ATOM   3898  N   ALA A 411      13.395 -25.769   8.522  1.00 10.00      A   
ATOM   3899  HN  ALA A 411      13.045 -24.896   8.254  1.00 10.00      A   
ATOM   3900  CA  ALA A 411      14.031 -25.908   9.823  1.00 10.00      A   
ATOM   3901  CB  ALA A 411      14.744 -24.619  10.194  1.00 10.00      A   
ATOM   3902  C   ALA A 411      12.994 -26.276  10.882  1.00 10.00      A   
ATOM   3903  O   ALA A 411      11.967 -25.604  11.011  1.00 10.00      A   
ATOM   3904  N   PRO A 412      13.233 -27.361  11.633  1.00 10.00      A   
ATOM   3905  CA  PRO A 412      12.322 -27.822  12.679  1.00 10.00      A   
ATOM   3906  CB  PRO A 412      12.651 -29.311  12.764  1.00 10.00      A   
ATOM   3907  CG  PRO A 412      14.107 -29.386  12.449  1.00 10.00      A   
ATOM   3908  CD  PRO A 412      14.413 -28.236  11.518  1.00 10.00      A   
ATOM   3909  C   PRO A 412      12.606 -27.166  14.028  1.00 10.00      A   
ATOM   3910  O   PRO A 412      13.363 -26.195  14.117  1.00 10.00      A   
ATOM   3911  N   ASP A 413      11.982 -27.705  15.068  1.00 10.00      A   
ATOM   3912  HN  ASP A 413      11.379 -28.465  14.916  1.00 10.00      A   
ATOM   3913  CA  ASP A 413      12.159 -27.220  16.432  1.00 10.00      A   
ATOM   3914  CB  ASP A 413      11.221 -27.999  17.359  1.00 10.00      A   
ATOM   3915  CG  ASP A 413      11.159 -27.456  18.770  1.00 10.00      A   
ATOM   3916  OD1 ASP A 413      12.151 -27.594  19.509  1.00 10.00      A   
ATOM   3917  OD2 ASP A 413      10.104 -26.915  19.157  1.00 10.00      A   
ATOM   3918  C   ASP A 413      13.613 -27.435  16.853  1.00 10.00      A   
ATOM   3919  O   ASP A 413      14.193 -28.485  16.577  1.00 10.00      A   
ATOM   3920  N   TYR A 414      14.209 -26.449  17.503  1.00 10.00      A   
ATOM   3921  HN  TYR A 414      13.706 -25.630  17.698  1.00 10.00      A   
ATOM   3922  CA  TYR A 414      15.611 -26.554  17.908  1.00 10.00      A   
ATOM   3923  CB  TYR A 414      16.302 -25.180  17.936  1.00 10.00      A   
ATOM   3924  CG  TYR A 414      16.403 -24.522  19.299  1.00 10.00      A   
ATOM   3925  CD1 TYR A 414      17.628 -24.415  19.948  1.00 10.00      A   
ATOM   3926  CD2 TYR A 414      15.280 -24.005  19.934  1.00 10.00      A   
ATOM   3927  CE1 TYR A 414      17.732 -23.811  21.185  1.00 10.00      A   
ATOM   3928  CE2 TYR A 414      15.376 -23.403  21.172  1.00 10.00      A   
ATOM   3929  CZ  TYR A 414      16.604 -23.309  21.792  1.00 10.00      A   
ATOM   3930  OH  TYR A 414      16.699 -22.712  23.025  1.00 10.00      A   
ATOM   3931  HH  TYR A 414      17.263 -21.931  22.957  1.00 10.00      A   
ATOM   3932  C   TYR A 414      15.818 -27.336  19.209  1.00 10.00      A   
ATOM   3933  O   TYR A 414      16.947 -27.711  19.543  1.00 10.00      A   
ATOM   3934  N   LEU A 415      14.736 -27.599  19.926  1.00 10.00      A   
ATOM   3935  HN  LEU A 415      13.853 -27.304  19.597  1.00 10.00      A   
ATOM   3936  CA  LEU A 415      14.811 -28.333  21.178  1.00 10.00      A   
ATOM   3937  CB  LEU A 415      13.959 -27.657  22.254  1.00 10.00      A   
ATOM   3938  CG  LEU A 415      14.560 -26.418  22.909  1.00 10.00      A   
ATOM   3939  CD1 LEU A 415      13.541 -25.749  23.811  1.00 10.00      A   
ATOM   3940  CD2 LEU A 415      15.808 -26.779  23.693  1.00 10.00      A   
ATOM   3941  C   LEU A 415      14.368 -29.780  21.004  1.00 10.00      A   
ATOM   3942  O   LEU A 415      15.060 -30.707  21.429  1.00 10.00      A   
ATOM   3943  N   THR A 416      13.216 -29.971  20.372  1.00 10.00      A   
ATOM   3944  HN  THR A 416      12.711 -29.186  20.042  1.00 10.00      A   
ATOM   3945  CA  THR A 416      12.671 -31.312  20.164  1.00 10.00      A   
ATOM   3946  CB  THR A 416      11.135 -31.323  20.294  1.00 10.00      A   
ATOM   3947  OG1 THR A 416      10.553 -30.413  19.349  1.00 10.00      A   
ATOM   3948  HG1 THR A 416       9.951 -29.815  19.808  1.00 10.00      A   
ATOM   3949  CG2 THR A 416      10.733 -30.905  21.695  1.00 10.00      A   
ATOM   3950  C   THR A 416      13.070 -31.900  18.815  1.00 10.00      A   
ATOM   3951  O   THR A 416      13.005 -33.116  18.617  1.00 10.00      A   
ATOM   3952  N   LEU A 417      13.474 -31.022  17.900  1.00 10.00      A   
ATOM   3953  HN  LEU A 417      13.497 -30.076  18.140  1.00 10.00      A   
ATOM   3954  CA  LEU A 417      13.880 -31.413  16.553  1.00 10.00      A   
ATOM   3955  CB  LEU A 417      15.084 -32.359  16.578  1.00 10.00      A   
ATOM   3956  CG  LEU A 417      16.381 -31.762  17.129  1.00 10.00      A   
ATOM   3957  CD1 LEU A 417      17.456 -32.829  17.238  1.00 10.00      A   
ATOM   3958  CD2 LEU A 417      16.854 -30.608  16.259  1.00 10.00      A   
ATOM   3959  C   LEU A 417      12.709 -32.006  15.783  1.00 10.00      A   
ATOM   3960  O   LEU A 417      12.886 -32.796  14.854  1.00 10.00      A   
ATOM   3961  N   GLU A 418      11.508 -31.612  16.182  1.00 10.00      A   
ATOM   3962  HN  GLU A 418      11.438 -30.971  16.922  1.00 10.00      A   
ATOM   3963  CA  GLU A 418      10.293 -32.084  15.551  1.00 10.00      A   
ATOM   3964  CB  GLU A 418       9.254 -32.451  16.616  1.00 10.00      A   
ATOM   3965  CG  GLU A 418       9.586 -33.704  17.405  1.00 10.00      A   
ATOM   3966  CD  GLU A 418       8.570 -33.999  18.490  1.00 10.00      A   
ATOM   3967  OE1 GLU A 418       8.934 -33.932  19.684  1.00 10.00      A   
ATOM   3968  OE2 GLU A 418       7.406 -34.302  18.155  1.00 10.00      A   
ATOM   3969  C   GLU A 418       9.729 -31.005  14.638  1.00 10.00      A   
ATOM   3970  O   GLU A 418      10.058 -29.824  14.788  1.00 10.00      A   
ATOM   3971  N   PRO A 419       8.901 -31.402  13.662  1.00 10.00      A   
ATOM   3972  CA  PRO A 419       8.261 -30.468  12.728  1.00 10.00      A   
ATOM   3973  CB  PRO A 419       7.382 -31.377  11.859  1.00 10.00      A   
ATOM   3974  CG  PRO A 419       8.005 -32.722  11.974  1.00 10.00      A   
ATOM   3975  CD  PRO A 419       8.541 -32.798  13.370  1.00 10.00      A   
ATOM   3976  C   PRO A 419       7.398 -29.456  13.474  1.00 10.00      A   
ATOM   3977  O   PRO A 419       6.943 -29.719  14.588  1.00 10.00      A   
ATOM   3978  N   LEU A 420       7.152 -28.313  12.852  1.00 10.00      A   
ATOM   3979  HN  LEU A 420       7.497 -28.181  11.939  1.00 10.00      A   
ATOM   3980  CA  LEU A 420       6.361 -27.255  13.474  1.00 10.00      A   
ATOM   3981  CB  LEU A 420       6.860 -25.884  13.015  1.00 10.00      A   
ATOM   3982  CG  LEU A 420       8.337 -25.588  13.278  1.00 10.00      A   
ATOM   3983  CD1 LEU A 420       8.719 -24.245  12.691  1.00 10.00      A   
ATOM   3984  CD2 LEU A 420       8.640 -25.629  14.768  1.00 10.00      A   
ATOM   3985  C   LEU A 420       4.876 -27.417  13.170  1.00 10.00      A   
ATOM   3986  O   LEU A 420       4.076 -26.501  13.385  1.00 10.00      A   
ATOM   3987  N   ASP A 421       4.520 -28.593  12.674  1.00 10.00      A   
ATOM   3988  HN  ASP A 421       5.216 -29.269  12.521  1.00 10.00      A   
ATOM   3989  CA  ASP A 421       3.138 -28.914  12.325  1.00 10.00      A   
ATOM   3990  CB  ASP A 421       3.034 -30.368  11.855  1.00 10.00      A   
ATOM   3991  CG  ASP A 421       3.673 -30.611  10.503  1.00 10.00      A   
ATOM   3992  OD1 ASP A 421       2.953 -30.987   9.559  1.00 10.00      A   
ATOM   3993  OD2 ASP A 421       4.898 -30.442  10.378  1.00 10.00      A   
ATOM   3994  C   ASP A 421       2.199 -28.700  13.506  1.00 10.00      A   
ATOM   3995  O   ASP A 421       1.133 -28.100  13.363  1.00 10.00      A   
ATOM   3996  N   ILE A 422       2.603 -29.185  14.675  1.00 10.00      A   
ATOM   3997  HN  ILE A 422       3.468 -29.643  14.731  1.00 10.00      A   
ATOM   3998  CA  ILE A 422       1.795 -29.051  15.879  1.00 10.00      A   
ATOM   3999  CB  ILE A 422       2.256 -30.009  16.997  1.00 10.00      A   
ATOM   4000  CG1 ILE A 422       3.770 -29.917  17.211  1.00 10.00      A   
ATOM   4001  CG2 ILE A 422       1.845 -31.437  16.672  1.00 10.00      A   
ATOM   4002  CD1 ILE A 422       4.256 -30.637  18.449  1.00 10.00      A   
ATOM   4003  C   ILE A 422       1.789 -27.612  16.394  1.00 10.00      A   
ATOM   4004  O   ILE A 422       0.826 -27.176  17.022  1.00 10.00      A   
ATOM   4005  N   GLY A 423       2.863 -26.879  16.124  1.00 10.00      A   
ATOM   4006  HN  GLY A 423       3.607 -27.278  15.626  1.00 10.00      A   
ATOM   4007  CA  GLY A 423       2.953 -25.501  16.563  1.00 10.00      A   
ATOM   4008  C   GLY A 423       1.970 -24.611  15.831  1.00 10.00      A   
ATOM   4009  O   GLY A 423       1.137 -23.950  16.453  1.00 10.00      A   
ATOM   4010  N   PHE A 424       2.058 -24.602  14.508  1.00 10.00      A   
ATOM   4011  HN  PHE A 424       2.743 -25.155  14.066  1.00 10.00      A   
ATOM   4012  CA  PHE A 424       1.161 -23.793  13.696  1.00 10.00      A   
ATOM   4013  CB  PHE A 424       1.675 -23.666  12.262  1.00 10.00      A   
ATOM   4014  CG  PHE A 424       2.867 -22.758  12.133  1.00 10.00      A   
ATOM   4015  CD1 PHE A 424       4.127 -23.277  11.881  1.00 10.00      A   
ATOM   4016  CD2 PHE A 424       2.730 -21.387  12.270  1.00 10.00      A   
ATOM   4017  CE1 PHE A 424       5.224 -22.445  11.766  1.00 10.00      A   
ATOM   4018  CE2 PHE A 424       3.825 -20.550  12.156  1.00 10.00      A   
ATOM   4019  CZ  PHE A 424       5.074 -21.080  11.903  1.00 10.00      A   
ATOM   4020  C   PHE A 424      -0.247 -24.366  13.727  1.00 10.00      A   
ATOM   4021  O   PHE A 424      -1.228 -23.651  13.512  1.00 10.00      A   
ATOM   4022  N   GLY A 425      -0.336 -25.664  14.006  1.00 10.00      A   
ATOM   4023  HN  GLY A 425       0.487 -26.184  14.140  1.00 10.00      A   
ATOM   4024  CA  GLY A 425      -1.622 -26.323  14.093  1.00 10.00      A   
ATOM   4025  C   GLY A 425      -2.429 -25.803  15.263  1.00 10.00      A   
ATOM   4026  O   GLY A 425      -3.657 -25.758  15.215  1.00 10.00      A   
ATOM   4027  N   ALA A 426      -1.730 -25.408  16.318  1.00 10.00      A   
ATOM   4028  HN  ALA A 426      -0.753 -25.481  16.296  1.00 10.00      A   
ATOM   4029  CA  ALA A 426      -2.372 -24.869  17.505  1.00 10.00      A   
ATOM   4030  CB  ALA A 426      -1.434 -24.951  18.702  1.00 10.00      A   
ATOM   4031  C   ALA A 426      -2.786 -23.427  17.248  1.00 10.00      A   
ATOM   4032  O   ALA A 426      -3.773 -22.942  17.802  1.00 10.00      A   
ATOM   4033  N   ILE A 427      -2.020 -22.752  16.393  1.00 10.00      A   
ATOM   4034  HN  ILE A 427      -1.239 -23.195  16.003  1.00 10.00      A   
ATOM   4035  CA  ILE A 427      -2.296 -21.369  16.033  1.00 10.00      A   
ATOM   4036  CB  ILE A 427      -1.239 -20.819  15.050  1.00 10.00      A   
ATOM   4037  CG1 ILE A 427       0.159 -20.836  15.683  1.00 10.00      A   
ATOM   4038  CG2 ILE A 427      -1.610 -19.418  14.578  1.00 10.00      A   
ATOM   4039  CD1 ILE A 427       0.362 -19.827  16.794  1.00 10.00      A   
ATOM   4040  C   ILE A 427      -3.675 -21.256  15.396  1.00 10.00      A   
ATOM   4041  O   ILE A 427      -4.515 -20.476  15.848  1.00 10.00      A   
ATOM   4042  N   VAL A 428      -3.914 -22.063  14.371  1.00 10.00      A   
ATOM   4043  HN  VAL A 428      -3.209 -22.682  14.074  1.00 10.00      A   
ATOM   4044  CA  VAL A 428      -5.191 -22.053  13.665  1.00 10.00      A   
ATOM   4045  CB  VAL A 428      -5.116 -22.820  12.328  1.00 10.00      A   
ATOM   4046  CG1 VAL A 428      -4.067 -22.196  11.424  1.00 10.00      A   
ATOM   4047  CG2 VAL A 428      -4.817 -24.297  12.552  1.00 10.00      A   
ATOM   4048  C   VAL A 428      -6.329 -22.610  14.521  1.00 10.00      A   
ATOM   4049  O   VAL A 428      -7.502 -22.375  14.237  1.00 10.00      A   
ATOM   4050  N   GLU A 429      -5.974 -23.344  15.570  1.00 10.00      A   
ATOM   4051  HN  GLU A 429      -5.021 -23.492  15.750  1.00 10.00      A   
ATOM   4052  CA  GLU A 429      -6.968 -23.930  16.459  1.00 10.00      A   
ATOM   4053  CB  GLU A 429      -6.346 -25.065  17.283  1.00 10.00      A   
ATOM   4054  CG  GLU A 429      -7.357 -25.939  18.014  1.00 10.00      A   
ATOM   4055  CD  GLU A 429      -6.715 -26.992  18.898  1.00 10.00      A   
ATOM   4056  OE1 GLU A 429      -5.473 -27.006  19.023  1.00 10.00      A   
ATOM   4057  OE2 GLU A 429      -7.455 -27.811  19.484  1.00 10.00      A   
ATOM   4058  C   GLU A 429      -7.556 -22.867  17.380  1.00 10.00      A   
ATOM   4059  O   GLU A 429      -8.746 -22.891  17.698  1.00 10.00      A   
ATOM   4060  N   HIS A 430      -6.717 -21.927  17.796  1.00 10.00      A   
ATOM   4061  HN  HIS A 430      -5.782 -21.957  17.501  1.00 10.00      A   
ATOM   4062  CA  HIS A 430      -7.154 -20.860  18.688  1.00 10.00      A   
ATOM   4063  CB  HIS A 430      -6.075 -20.520  19.716  1.00 10.00      A   
ATOM   4064  CG  HIS A 430      -5.922 -21.552  20.788  1.00 10.00      A   
ATOM   4065  ND1 HIS A 430      -6.662 -21.502  21.946  1.00 10.00      A   
ATOM   4066  CD2 HIS A 430      -5.117 -22.641  20.822  1.00 10.00      A   
ATOM   4067  CE1 HIS A 430      -6.300 -22.556  22.654  1.00 10.00      A   
ATOM   4068  NE2 HIS A 430      -5.367 -23.270  22.012  1.00 10.00      A   
ATOM   4069  HE2 HIS A 430      -4.956 -24.103  22.323  1.00 10.00      A   
ATOM   4070  C   HIS A 430      -7.580 -19.609  17.929  1.00 10.00      A   
ATOM   4071  O   HIS A 430      -8.581 -18.979  18.276  1.00 10.00      A   
ATOM   4072  N   CYS A 431      -6.827 -19.252  16.897  1.00 10.00      A   
ATOM   4073  HN  CYS A 431      -6.046 -19.798  16.659  1.00 10.00      A   
ATOM   4074  CA  CYS A 431      -7.138 -18.069  16.100  1.00 10.00      A   
ATOM   4075  CB  CYS A 431      -5.921 -17.624  15.288  1.00 10.00      A   
ATOM   4076  SG  CYS A 431      -4.411 -17.446  16.262  1.00 10.00      A   
ATOM   4077  HG  CYS A 431      -4.012 -18.663  16.611  1.00 10.00      A   
ATOM   4078  C   CYS A 431      -8.325 -18.332  15.182  1.00 10.00      A   
ATOM   4079  O   CYS A 431      -8.177 -18.897  14.097  1.00 10.00      A   
ATOM   4080  N   LYS A 432      -9.503 -17.930  15.631  1.00 10.00      A   
ATOM   4081  HN  LYS A 432      -9.551 -17.483  16.503  1.00 10.00      A   
ATOM   4082  CA  LYS A 432     -10.728 -18.133  14.870  1.00 10.00      A   
ATOM   4083  CB  LYS A 432     -11.945 -18.084  15.797  1.00 10.00      A   
ATOM   4084  CG  LYS A 432     -11.822 -18.955  17.040  1.00 10.00      A   
ATOM   4085  CD  LYS A 432     -11.907 -20.437  16.701  1.00 10.00      A   
ATOM   4086  CE  LYS A 432     -11.506 -21.300  17.889  1.00 10.00      A   
ATOM   4087  NZ  LYS A 432     -12.366 -21.058  19.081  1.00 10.00      A   
ATOM   4088  HZ1 LYS A 432     -13.367 -21.193  18.835  1.00 10.00      A   
ATOM   4089  HZ2 LYS A 432     -12.238 -20.087  19.430  1.00 10.00      A   
ATOM   4090  HZ3 LYS A 432     -12.117 -21.723  19.842  1.00 10.00      A   
ATOM   4091  C   LYS A 432     -10.881 -17.103  13.753  1.00 10.00      A   
ATOM   4092  O   LYS A 432     -11.448 -17.399  12.700  1.00 10.00      A   
ATOM   4093  N   ASP A 433     -10.362 -15.903  13.979  1.00 10.00      A   
ATOM   4094  HN  ASP A 433      -9.896 -15.736  14.828  1.00 10.00      A   
ATOM   4095  CA  ASP A 433     -10.456 -14.823  12.995  1.00 10.00      A   
ATOM   4096  CB  ASP A 433     -10.792 -13.491  13.672  1.00 10.00      A   
ATOM   4097  CG  ASP A 433     -12.126 -13.506  14.390  1.00 10.00      A   
ATOM   4098  OD1 ASP A 433     -12.130 -13.334  15.627  1.00 10.00      A   
ATOM   4099  OD2 ASP A 433     -13.173 -13.681  13.731  1.00 10.00      A   
ATOM   4100  C   ASP A 433      -9.164 -14.680  12.207  1.00 10.00      A   
ATOM   4101  O   ASP A 433      -8.838 -13.592  11.734  1.00 10.00      A   
ATOM   4102  N   LEU A 434      -8.430 -15.775  12.071  1.00 10.00      A   
ATOM   4103  HN  LEU A 434      -8.741 -16.611  12.471  1.00 10.00      A   
ATOM   4104  CA  LEU A 434      -7.178 -15.758  11.332  1.00 10.00      A   
ATOM   4105  CB  LEU A 434      -6.396 -17.050  11.575  1.00 10.00      A   
ATOM   4106  CG  LEU A 434      -4.936 -17.055  11.122  1.00 10.00      A   
ATOM   4107  CD1 LEU A 434      -4.142 -15.993  11.864  1.00 10.00      A   
ATOM   4108  CD2 LEU A 434      -4.324 -18.429  11.336  1.00 10.00      A   
ATOM   4109  C   LEU A 434      -7.453 -15.573   9.843  1.00 10.00      A   
ATOM   4110  O   LEU A 434      -7.960 -16.474   9.180  1.00 10.00      A   
ATOM   4111  N   ARG A 435      -7.143 -14.389   9.328  1.00 10.00      A   
ATOM   4112  HN  ARG A 435      -6.747 -13.701   9.908  1.00 10.00      A   
ATOM   4113  CA  ARG A 435      -7.366 -14.087   7.920  1.00 10.00      A   
ATOM   4114  CB  ARG A 435      -7.743 -12.615   7.728  1.00 10.00      A   
ATOM   4115  CG  ARG A 435      -8.756 -12.085   8.725  1.00 10.00      A   
ATOM   4116  CD  ARG A 435      -9.236 -10.695   8.336  1.00 10.00      A   
ATOM   4117  NE  ARG A 435      -8.128  -9.781   8.040  1.00 10.00      A   
ATOM   4118  HE  ARG A 435      -7.455 -10.084   7.390  1.00 10.00      A   
ATOM   4119  CZ  ARG A 435      -7.985  -8.578   8.586  1.00 10.00      A   
ATOM   4120  NH1 ARG A 435      -8.872  -8.141   9.465  1.00 10.00      A   
ATOM   4121 HH11 ARG A 435      -9.688  -8.736   9.732  1.00 10.00      A   
ATOM   4122 HH12 ARG A 435      -8.765  -7.197   9.897  1.00 10.00      A   
ATOM   4123  NH2 ARG A 435      -6.957  -7.814   8.249  1.00 10.00      A   
ATOM   4124 HH21 ARG A 435      -6.843  -6.872   8.675  1.00 10.00      A   
ATOM   4125 HH22 ARG A 435      -6.256  -8.147   7.542  1.00 10.00      A   
ATOM   4126  C   ARG A 435      -6.122 -14.405   7.106  1.00 10.00      A   
ATOM   4127  O   ARG A 435      -6.198 -15.045   6.057  1.00 10.00      A   
ATOM   4128  N   ARG A 436      -4.977 -13.961   7.598  1.00 10.00      A   
ATOM   4129  HN  ARG A 436      -4.977 -13.473   8.448  1.00 10.00      A   
ATOM   4130  CA  ARG A 436      -3.716 -14.195   6.913  1.00 10.00      A   
ATOM   4131  CB  ARG A 436      -3.026 -12.870   6.576  1.00 10.00      A   
ATOM   4132  CG  ARG A 436      -1.719 -13.029   5.817  1.00 10.00      A   
ATOM   4133  CD  ARG A 436      -1.059 -11.688   5.551  1.00 10.00      A   
ATOM   4134  NE  ARG A 436       0.076 -11.818   4.640  1.00 10.00      A   
ATOM   4135  HE  ARG A 436       0.778 -12.476   4.874  1.00 10.00      A   
ATOM   4136  CZ  ARG A 436       0.230 -11.090   3.537  1.00 10.00      A   
ATOM   4137  NH1 ARG A 436      -0.662 -10.172   3.198  1.00 10.00      A   
ATOM   4138 HH11 ARG A 436      -0.513  -9.610   2.326  1.00 10.00      A   
ATOM   4139 HH12 ARG A 436      -1.505 -10.000   3.790  1.00 10.00      A   
ATOM   4140  NH2 ARG A 436       1.287 -11.276   2.770  1.00 10.00      A   
ATOM   4141 HH21 ARG A 436       2.004 -11.991   3.030  1.00 10.00      A   
ATOM   4142 HH22 ARG A 436       1.411 -10.699   1.894  1.00 10.00      A   
ATOM   4143  C   ARG A 436      -2.795 -15.071   7.750  1.00 10.00      A   
ATOM   4144  O   ARG A 436      -2.550 -14.793   8.929  1.00 10.00      A   
ATOM   4145  N   LEU A 437      -2.288 -16.126   7.137  1.00 10.00      A   
ATOM   4146  HN  LEU A 437      -2.517 -16.291   6.190  1.00 10.00      A   
ATOM   4147  CA  LEU A 437      -1.393 -17.041   7.813  1.00 10.00      A   
ATOM   4148  CB  LEU A 437      -2.099 -18.359   8.132  1.00 10.00      A   
ATOM   4149  CG  LEU A 437      -1.235 -19.439   8.788  1.00 10.00      A   
ATOM   4150  CD1 LEU A 437      -0.803 -19.016  10.183  1.00 10.00      A   
ATOM   4151  CD2 LEU A 437      -1.980 -20.761   8.830  1.00 10.00      A   
ATOM   4152  C   LEU A 437      -0.160 -17.302   6.966  1.00 10.00      A   
ATOM   4153  O   LEU A 437      -0.255 -17.802   5.845  1.00 10.00      A   
ATOM   4154  N   SER A 438       0.986 -16.937   7.500  1.00 10.00      A   
ATOM   4155  HN  SER A 438       0.985 -16.506   8.384  1.00 10.00      A   
ATOM   4156  CA  SER A 438       2.251 -17.141   6.821  1.00 10.00      A   
ATOM   4157  CB  SER A 438       2.909 -15.790   6.531  1.00 10.00      A   
ATOM   4158  OG  SER A 438       1.933 -14.800   6.248  1.00 10.00      A   
ATOM   4159  HG  SER A 438       2.249 -14.231   5.531  1.00 10.00      A   
ATOM   4160  C   SER A 438       3.150 -17.988   7.713  1.00 10.00      A   
ATOM   4161  O   SER A 438       3.623 -17.519   8.748  1.00 10.00      A   
ATOM   4162  N   LEU A 439       3.380 -19.232   7.319  1.00 10.00      A   
ATOM   4163  HN  LEU A 439       3.015 -19.537   6.461  1.00 10.00      A   
ATOM   4164  CA  LEU A 439       4.191 -20.145   8.113  1.00 10.00      A   
ATOM   4165  CB  LEU A 439       3.380 -21.378   8.542  1.00 10.00      A   
ATOM   4166  CG  LEU A 439       2.169 -21.754   7.677  1.00 10.00      A   
ATOM   4167  CD1 LEU A 439       2.602 -22.353   6.346  1.00 10.00      A   
ATOM   4168  CD2 LEU A 439       1.255 -22.710   8.427  1.00 10.00      A   
ATOM   4169  C   LEU A 439       5.459 -20.571   7.391  1.00 10.00      A   
ATOM   4170  O   LEU A 439       5.555 -20.459   6.167  1.00 10.00      A   
ATOM   4171  N   SER A 440       6.422 -21.067   8.156  1.00 10.00      A   
ATOM   4172  HN  SER A 440       6.281 -21.132   9.125  1.00 10.00      A   
ATOM   4173  CA  SER A 440       7.688 -21.514   7.609  1.00 10.00      A   
ATOM   4174  CB  SER A 440       8.630 -20.319   7.467  1.00 10.00      A   
ATOM   4175  OG  SER A 440       8.476 -19.426   8.560  1.00 10.00      A   
ATOM   4176  HG  SER A 440       7.640 -18.949   8.471  1.00 10.00      A   
ATOM   4177  C   SER A 440       8.311 -22.565   8.519  1.00 10.00      A   
ATOM   4178  O   SER A 440       7.868 -22.750   9.654  1.00 10.00      A   
ATOM   4179  N   GLY A 441       9.325 -23.256   8.017  1.00 10.00      A   
ATOM   4180  HN  GLY A 441       9.610 -23.087   7.092  1.00 10.00      A   
ATOM   4181  CA  GLY A 441       9.994 -24.273   8.803  1.00 10.00      A   
ATOM   4182  C   GLY A 441       9.673 -25.668   8.310  1.00 10.00      A   
ATOM   4183  O   GLY A 441       9.100 -25.832   7.233  1.00 10.00      A   
ATOM   4184  N   LEU A 442      10.057 -26.675   9.083  1.00 10.00      A   
ATOM   4185  HN  LEU A 442      10.522 -26.484   9.925  1.00 10.00      A   
ATOM   4186  CA  LEU A 442       9.796 -28.058   8.712  1.00 10.00      A   
ATOM   4187  CB  LEU A 442      10.688 -29.023   9.496  1.00 10.00      A   
ATOM   4188  CG  LEU A 442      10.564 -30.503   9.125  1.00 10.00      A   
ATOM   4189  CD1 LEU A 442      11.017 -30.742   7.693  1.00 10.00      A   
ATOM   4190  CD2 LEU A 442      11.343 -31.378  10.095  1.00 10.00      A   
ATOM   4191  C   LEU A 442       8.333 -28.391   8.940  1.00 10.00      A   
ATOM   4192  O   LEU A 442       7.903 -28.602  10.074  1.00 10.00      A   
ATOM   4193  N   LEU A 443       7.572 -28.401   7.860  1.00 10.00      A   
ATOM   4194  HN  LEU A 443       7.973 -28.191   6.990  1.00 10.00      A   
ATOM   4195  CA  LEU A 443       6.154 -28.703   7.926  1.00 10.00      A   
ATOM   4196  CB  LEU A 443       5.337 -27.468   7.541  1.00 10.00      A   
ATOM   4197  CG  LEU A 443       5.622 -26.191   8.336  1.00 10.00      A   
ATOM   4198  CD1 LEU A 443       4.972 -24.994   7.664  1.00 10.00      A   
ATOM   4199  CD2 LEU A 443       5.124 -26.327   9.765  1.00 10.00      A   
ATOM   4200  C   LEU A 443       5.809 -29.861   7.002  1.00 10.00      A   
ATOM   4201  O   LEU A 443       6.222 -29.888   5.835  1.00 10.00      A   
ATOM   4202  N   THR A 444       5.066 -30.817   7.529  1.00 10.00      A   
ATOM   4203  HN  THR A 444       4.776 -30.732   8.468  1.00 10.00      A   
ATOM   4204  CA  THR A 444       4.654 -31.979   6.763  1.00 10.00      A   
ATOM   4205  CB  THR A 444       4.825 -33.276   7.582  1.00 10.00      A   
ATOM   4206  OG1 THR A 444       4.005 -33.242   8.759  1.00 10.00      A   
ATOM   4207  HG1 THR A 444       3.753 -32.318   8.954  1.00 10.00      A   
ATOM   4208  CG2 THR A 444       6.278 -33.471   7.990  1.00 10.00      A   
ATOM   4209  C   THR A 444       3.196 -31.819   6.334  1.00 10.00      A   
ATOM   4210  O   THR A 444       2.626 -30.734   6.465  1.00 10.00      A   
ATOM   4211  N   ASP A 445       2.591 -32.893   5.839  1.00 10.00      A   
ATOM   4212  HN  ASP A 445       3.100 -33.733   5.751  1.00 10.00      A   
ATOM   4213  CA  ASP A 445       1.196 -32.860   5.404  1.00 10.00      A   
ATOM   4214  CB  ASP A 445       0.861 -34.084   4.540  1.00 10.00      A   
ATOM   4215  CG  ASP A 445       1.195 -33.903   3.070  1.00 10.00      A   
ATOM   4216  OD1 ASP A 445       1.089 -34.891   2.302  1.00 10.00      A   
ATOM   4217  OD2 ASP A 445       1.579 -32.787   2.670  1.00 10.00      A   
ATOM   4218  C   ASP A 445       0.246 -32.802   6.601  1.00 10.00      A   
ATOM   4219  O   ASP A 445      -0.974 -32.727   6.437  1.00 10.00      A   
ATOM   4220  N   LYS A 446       0.809 -32.829   7.805  1.00 10.00      A   
ATOM   4221  HN  LYS A 446       1.787 -32.864   7.871  1.00 10.00      A   
ATOM   4222  CA  LYS A 446       0.017 -32.800   9.026  1.00 10.00      A   
ATOM   4223  CB  LYS A 446       0.821 -33.356  10.205  1.00 10.00      A   
ATOM   4224  CG  LYS A 446      -0.002 -33.587  11.461  1.00 10.00      A   
ATOM   4225  CD  LYS A 446      -1.115 -34.593  11.216  1.00 10.00      A   
ATOM   4226  CE  LYS A 446      -2.022 -34.716  12.427  1.00 10.00      A   
ATOM   4227  NZ  LYS A 446      -3.196 -35.585  12.152  1.00 10.00      A   
ATOM   4228  HZ1 LYS A 446      -3.718 -35.234  11.315  1.00 10.00      A   
ATOM   4229  HZ2 LYS A 446      -3.837 -35.588  12.971  1.00 10.00      A   
ATOM   4230  HZ3 LYS A 446      -2.888 -36.560  11.969  1.00 10.00      A   
ATOM   4231  C   LYS A 446      -0.505 -31.397   9.342  1.00 10.00      A   
ATOM   4232  O   LYS A 446      -1.692 -31.224   9.624  1.00 10.00      A   
ATOM   4233  N   VAL A 447       0.376 -30.398   9.290  1.00 10.00      A   
ATOM   4234  HN  VAL A 447       1.320 -30.596   9.069  1.00 10.00      A   
ATOM   4235  CA  VAL A 447      -0.011 -29.014   9.577  1.00 10.00      A   
ATOM   4236  CB  VAL A 447       1.197 -28.046   9.513  1.00 10.00      A   
ATOM   4237  CG1 VAL A 447       1.757 -27.935   8.104  1.00 10.00      A   
ATOM   4238  CG2 VAL A 447       0.843 -26.673  10.071  1.00 10.00      A   
ATOM   4239  C   VAL A 447      -1.126 -28.542   8.642  1.00 10.00      A   
ATOM   4240  O   VAL A 447      -2.018 -27.788   9.044  1.00 10.00      A   
ATOM   4241  N   PHE A 448      -1.091 -29.022   7.406  1.00 10.00      A   
ATOM   4242  HN  PHE A 448      -0.369 -29.636   7.153  1.00 10.00      A   
ATOM   4243  CA  PHE A 448      -2.094 -28.658   6.417  1.00 10.00      A   
ATOM   4244  CB  PHE A 448      -1.698 -29.153   5.028  1.00 10.00      A   
ATOM   4245  CG  PHE A 448      -0.428 -28.532   4.519  1.00 10.00      A   
ATOM   4246  CD1 PHE A 448       0.737 -29.270   4.445  1.00 10.00      A   
ATOM   4247  CD2 PHE A 448      -0.399 -27.202   4.123  1.00 10.00      A   
ATOM   4248  CE1 PHE A 448       1.906 -28.697   3.986  1.00 10.00      A   
ATOM   4249  CE2 PHE A 448       0.766 -26.622   3.662  1.00 10.00      A   
ATOM   4250  CZ  PHE A 448       1.922 -27.372   3.593  1.00 10.00      A   
ATOM   4251  C   PHE A 448      -3.462 -29.187   6.820  1.00 10.00      A   
ATOM   4252  O   PHE A 448      -4.487 -28.560   6.548  1.00 10.00      A   
ATOM   4253  N   GLU A 449      -3.470 -30.332   7.492  1.00 10.00      A   
ATOM   4254  HN  GLU A 449      -2.619 -30.784   7.683  1.00 10.00      A   
ATOM   4255  CA  GLU A 449      -4.708 -30.928   7.954  1.00 10.00      A   
ATOM   4256  CB  GLU A 449      -4.450 -32.315   8.541  1.00 10.00      A   
ATOM   4257  CG  GLU A 449      -5.710 -33.139   8.737  1.00 10.00      A   
ATOM   4258  CD  GLU A 449      -5.545 -34.222   9.778  1.00 10.00      A   
ATOM   4259  OE1 GLU A 449      -4.418 -34.729   9.951  1.00 10.00      A   
ATOM   4260  OE2 GLU A 449      -6.551 -34.578  10.427  1.00 10.00      A   
ATOM   4261  C   GLU A 449      -5.335 -30.024   9.010  1.00 10.00      A   
ATOM   4262  O   GLU A 449      -6.543 -29.791   9.009  1.00 10.00      A   
ATOM   4263  N   TYR A 450      -4.495 -29.492   9.893  1.00 10.00      A   
ATOM   4264  HN  TYR A 450      -3.539 -29.701   9.825  1.00 10.00      A   
ATOM   4265  CA  TYR A 450      -4.954 -28.599  10.951  1.00 10.00      A   
ATOM   4266  CB  TYR A 450      -3.787 -28.179  11.847  1.00 10.00      A   
ATOM   4267  CG  TYR A 450      -3.212 -29.275  12.713  1.00 10.00      A   
ATOM   4268  CD1 TYR A 450      -1.936 -29.777  12.480  1.00 10.00      A   
ATOM   4269  CD2 TYR A 450      -3.934 -29.794  13.776  1.00 10.00      A   
ATOM   4270  CE1 TYR A 450      -1.398 -30.763  13.281  1.00 10.00      A   
ATOM   4271  CE2 TYR A 450      -3.406 -30.781  14.580  1.00 10.00      A   
ATOM   4272  CZ  TYR A 450      -2.139 -31.261  14.329  1.00 10.00      A   
ATOM   4273  OH  TYR A 450      -1.613 -32.242  15.134  1.00 10.00      A   
ATOM   4274  HH  TYR A 450      -2.310 -32.871  15.363  1.00 10.00      A   
ATOM   4275  C   TYR A 450      -5.582 -27.355  10.338  1.00 10.00      A   
ATOM   4276  O   TYR A 450      -6.670 -26.937  10.726  1.00 10.00      A   
ATOM   4277  N   ILE A 451      -4.884 -26.783   9.363  1.00 10.00      A   
ATOM   4278  HN  ILE A 451      -4.021 -27.176   9.106  1.00 10.00      A   
ATOM   4279  CA  ILE A 451      -5.344 -25.585   8.675  1.00 10.00      A   
ATOM   4280  CB  ILE A 451      -4.310 -25.100   7.635  1.00 10.00      A   
ATOM   4281  CG1 ILE A 451      -2.974 -24.799   8.317  1.00 10.00      A   
ATOM   4282  CG2 ILE A 451      -4.815 -23.867   6.898  1.00 10.00      A   
ATOM   4283  CD1 ILE A 451      -1.823 -24.606   7.352  1.00 10.00      A   
ATOM   4284  C   ILE A 451      -6.687 -25.817   7.989  1.00 10.00      A   
ATOM   4285  O   ILE A 451      -7.635 -25.065   8.201  1.00 10.00      A   
ATOM   4286  N   GLY A 452      -6.776 -26.880   7.205  1.00 10.00      A   
ATOM   4287  HN  GLY A 452      -5.995 -27.475   7.107  1.00 10.00      A   
ATOM   4288  CA  GLY A 452      -8.003 -27.173   6.491  1.00 10.00      A   
ATOM   4289  C   GLY A 452      -9.172 -27.508   7.400  1.00 10.00      A   
ATOM   4290  O   GLY A 452     -10.325 -27.385   6.997  1.00 10.00      A   
ATOM   4291  N   THR A 453      -8.887 -27.918   8.626  1.00 10.00      A   
ATOM   4292  HN  THR A 453      -7.950 -27.981   8.909  1.00 10.00      A   
ATOM   4293  CA  THR A 453      -9.945 -28.282   9.560  1.00 10.00      A   
ATOM   4294  CB  THR A 453      -9.558 -29.533  10.384  1.00 10.00      A   
ATOM   4295  OG1 THR A 453      -9.000 -30.524   9.507  1.00 10.00      A   
ATOM   4296  HG1 THR A 453      -8.111 -30.249   9.239  1.00 10.00      A   
ATOM   4297  CG2 THR A 453     -10.774 -30.122  11.085  1.00 10.00      A   
ATOM   4298  C   THR A 453     -10.331 -27.132  10.500  1.00 10.00      A   
ATOM   4299  O   THR A 453     -11.508 -26.958  10.825  1.00 10.00      A   
ATOM   4300  N   TYR A 454      -9.354 -26.339  10.927  1.00 10.00      A   
ATOM   4301  HN  TYR A 454      -8.436 -26.486  10.610  1.00 10.00      A   
ATOM   4302  CA  TYR A 454      -9.624 -25.244  11.855  1.00 10.00      A   
ATOM   4303  CB  TYR A 454      -8.612 -25.236  13.005  1.00 10.00      A   
ATOM   4304  CG  TYR A 454      -8.545 -26.537  13.775  1.00 10.00      A   
ATOM   4305  CD1 TYR A 454      -7.355 -27.246  13.871  1.00 10.00      A   
ATOM   4306  CD2 TYR A 454      -9.670 -27.055  14.405  1.00 10.00      A   
ATOM   4307  CE1 TYR A 454      -7.286 -28.434  14.569  1.00 10.00      A   
ATOM   4308  CE2 TYR A 454      -9.609 -28.243  15.108  1.00 10.00      A   
ATOM   4309  CZ  TYR A 454      -8.415 -28.928  15.187  1.00 10.00      A   
ATOM   4310  OH  TYR A 454      -8.348 -30.114  15.880  1.00 10.00      A   
ATOM   4311  HH  TYR A 454      -9.117 -30.656  15.658  1.00 10.00      A   
ATOM   4312  C   TYR A 454      -9.677 -23.878  11.173  1.00 10.00      A   
ATOM   4313  O   TYR A 454     -10.597 -23.099  11.411  1.00 10.00      A   
ATOM   4314  N   ALA A 455      -8.703 -23.590  10.323  1.00 10.00      A   
ATOM   4315  HN  ALA A 455      -8.016 -24.263  10.132  1.00 10.00      A   
ATOM   4316  CA  ALA A 455      -8.648 -22.305   9.637  1.00 10.00      A   
ATOM   4317  CB  ALA A 455      -7.232 -21.987   9.182  1.00 10.00      A   
ATOM   4318  C   ALA A 455      -9.628 -22.246   8.469  1.00 10.00      A   
ATOM   4319  O   ALA A 455      -9.249 -22.404   7.311  1.00 10.00      A   
ATOM   4320  N   LYS A 456     -10.893 -22.016   8.785  1.00 10.00      A   
ATOM   4321  HN  LYS A 456     -11.135 -21.905   9.731  1.00 10.00      A   
ATOM   4322  CA  LYS A 456     -11.932 -21.928   7.771  1.00 10.00      A   
ATOM   4323  CB  LYS A 456     -13.269 -22.431   8.328  1.00 10.00      A   
ATOM   4324  CG  LYS A 456     -13.262 -23.875   8.815  1.00 10.00      A   
ATOM   4325  CD  LYS A 456     -13.000 -24.848   7.678  1.00 10.00      A   
ATOM   4326  CE  LYS A 456     -13.387 -26.269   8.053  1.00 10.00      A   
ATOM   4327  NZ  LYS A 456     -13.034 -27.231   6.981  1.00 10.00      A   
ATOM   4328  HZ1 LYS A 456     -13.550 -28.124   7.116  1.00 10.00      A   
ATOM   4329  HZ2 LYS A 456     -12.010 -27.431   6.998  1.00 10.00      A   
ATOM   4330  HZ3 LYS A 456     -13.283 -26.838   6.048  1.00 10.00      A   
ATOM   4331  C   LYS A 456     -12.095 -20.487   7.301  1.00 10.00      A   
ATOM   4332  O   LYS A 456     -12.537 -20.236   6.179  1.00 10.00      A   
ATOM   4333  N   LYS A 457     -11.716 -19.548   8.164  1.00 10.00      A   
ATOM   4334  HN  LYS A 457     -11.344 -19.821   9.030  1.00 10.00      A   
ATOM   4335  CA  LYS A 457     -11.833 -18.125   7.862  1.00 10.00      A   
ATOM   4336  CB  LYS A 457     -12.204 -17.337   9.122  1.00 10.00      A   
ATOM   4337  CG  LYS A 457     -13.466 -17.827   9.814  1.00 10.00      A   
ATOM   4338  CD  LYS A 457     -14.721 -17.385   9.075  1.00 10.00      A   
ATOM   4339  CE  LYS A 457     -14.981 -15.898   9.260  1.00 10.00      A   
ATOM   4340  NZ  LYS A 457     -16.296 -15.489   8.713  1.00 10.00      A   
ATOM   4341  HZ1 LYS A 457     -17.054 -16.049   9.149  1.00 10.00      A   
ATOM   4342  HZ2 LYS A 457     -16.318 -15.635   7.685  1.00 10.00      A   
ATOM   4343  HZ3 LYS A 457     -16.467 -14.483   8.914  1.00 10.00      A   
ATOM   4344  C   LYS A 457     -10.550 -17.567   7.257  1.00 10.00      A   
ATOM   4345  O   LYS A 457     -10.446 -16.363   7.012  1.00 10.00      A   
ATOM   4346  N   MET A 458      -9.579 -18.436   7.019  1.00 10.00      A   
ATOM   4347  HN  MET A 458      -9.716 -19.383   7.232  1.00 10.00      A   
ATOM   4348  CA  MET A 458      -8.315 -18.016   6.436  1.00 10.00      A   
ATOM   4349  CB  MET A 458      -7.265 -19.114   6.583  1.00 10.00      A   
ATOM   4350  CG  MET A 458      -5.857 -18.669   6.230  1.00 10.00      A   
ATOM   4351  SD  MET A 458      -4.708 -20.049   6.093  1.00 10.00      A   
ATOM   4352  CE  MET A 458      -5.473 -20.987   4.770  1.00 10.00      A   
ATOM   4353  C   MET A 458      -8.508 -17.655   4.967  1.00 10.00      A   
ATOM   4354  O   MET A 458      -9.067 -18.436   4.197  1.00 10.00      A   
ATOM   4355  N   GLU A 459      -8.049 -16.470   4.587  1.00 10.00      A   
ATOM   4356  HN  GLU A 459      -7.596 -15.901   5.246  1.00 10.00      A   
ATOM   4357  CA  GLU A 459      -8.195 -15.998   3.217  1.00 10.00      A   
ATOM   4358  CB  GLU A 459      -8.863 -14.619   3.199  1.00 10.00      A   
ATOM   4359  CG  GLU A 459     -10.002 -14.467   4.194  1.00 10.00      A   
ATOM   4360  CD  GLU A 459     -10.992 -13.388   3.808  1.00 10.00      A   
ATOM   4361  OE1 GLU A 459     -10.560 -12.262   3.483  1.00 10.00      A   
ATOM   4362  OE2 GLU A 459     -12.213 -13.661   3.836  1.00 10.00      A   
ATOM   4363  C   GLU A 459      -6.859 -15.940   2.486  1.00 10.00      A   
ATOM   4364  O   GLU A 459      -6.807 -16.087   1.262  1.00 10.00      A   
ATOM   4365  N   MET A 460      -5.784 -15.724   3.235  1.00 10.00      A   
ATOM   4366  HN  MET A 460      -5.886 -15.627   4.208  1.00 10.00      A   
ATOM   4367  CA  MET A 460      -4.449 -15.629   2.652  1.00 10.00      A   
ATOM   4368  CB  MET A 460      -3.940 -14.188   2.770  1.00 10.00      A   
ATOM   4369  CG  MET A 460      -2.494 -13.972   2.344  1.00 10.00      A   
ATOM   4370  SD  MET A 460      -2.278 -13.953   0.553  1.00 10.00      A   
ATOM   4371  CE  MET A 460      -0.643 -13.230   0.426  1.00 10.00      A   
ATOM   4372  C   MET A 460      -3.479 -16.592   3.332  1.00 10.00      A   
ATOM   4373  O   MET A 460      -3.328 -16.574   4.554  1.00 10.00      A   
ATOM   4374  N   LEU A 461      -2.824 -17.423   2.531  1.00 10.00      A   
ATOM   4375  HN  LEU A 461      -2.985 -17.385   1.564  1.00 10.00      A   
ATOM   4376  CA  LEU A 461      -1.868 -18.391   3.051  1.00 10.00      A   
ATOM   4377  CB  LEU A 461      -2.507 -19.780   3.142  1.00 10.00      A   
ATOM   4378  CG  LEU A 461      -1.587 -20.925   3.579  1.00 10.00      A   
ATOM   4379  CD1 LEU A 461      -1.170 -20.762   5.032  1.00 10.00      A   
ATOM   4380  CD2 LEU A 461      -2.254 -22.274   3.356  1.00 10.00      A   
ATOM   4381  C   LEU A 461      -0.618 -18.452   2.181  1.00 10.00      A   
ATOM   4382  O   LEU A 461      -0.706 -18.622   0.964  1.00 10.00      A   
ATOM   4383  N   SER A 462       0.535 -18.304   2.814  1.00 10.00      A   
ATOM   4384  HN  SER A 462       0.528 -18.144   3.782  1.00 10.00      A   
ATOM   4385  CA  SER A 462       1.814 -18.358   2.119  1.00 10.00      A   
ATOM   4386  CB  SER A 462       2.674 -17.152   2.510  1.00 10.00      A   
ATOM   4387  OG  SER A 462       1.949 -15.941   2.375  1.00 10.00      A   
ATOM   4388  HG  SER A 462       2.063 -15.597   1.470  1.00 10.00      A   
ATOM   4389  C   SER A 462       2.546 -19.658   2.461  1.00 10.00      A   
ATOM   4390  O   SER A 462       2.875 -19.903   3.624  1.00 10.00      A   
ATOM   4391  N   VAL A 463       2.780 -20.496   1.451  1.00 10.00      A   
ATOM   4392  HN  VAL A 463       2.484 -20.253   0.544  1.00 10.00      A   
ATOM   4393  CA  VAL A 463       3.462 -21.772   1.653  1.00 10.00      A   
ATOM   4394  CB  VAL A 463       2.567 -22.963   1.244  1.00 10.00      A   
ATOM   4395  CG1 VAL A 463       3.236 -24.289   1.580  1.00 10.00      A   
ATOM   4396  CG2 VAL A 463       1.213 -22.868   1.925  1.00 10.00      A   
ATOM   4397  C   VAL A 463       4.772 -21.835   0.873  1.00 10.00      A   
ATOM   4398  O   VAL A 463       4.816 -21.549  -0.329  1.00 10.00      A   
ATOM   4399  N   ALA A 464       5.839 -22.222   1.557  1.00 10.00      A   
ATOM   4400  HN  ALA A 464       5.742 -22.457   2.508  1.00 10.00      A   
ATOM   4401  CA  ALA A 464       7.145 -22.326   0.936  1.00 10.00      A   
ATOM   4402  CB  ALA A 464       7.848 -20.978   0.956  1.00 10.00      A   
ATOM   4403  C   ALA A 464       7.994 -23.372   1.643  1.00 10.00      A   
ATOM   4404  O   ALA A 464       8.200 -23.292   2.854  1.00 10.00      A   
ATOM   4405  N   PHE A 465       8.483 -24.349   0.879  1.00 10.00      A   
ATOM   4406  HN  PHE A 465       8.277 -24.348  -0.081  1.00 10.00      A   
ATOM   4407  CA  PHE A 465       9.323 -25.420   1.419  1.00 10.00      A   
ATOM   4408  CB  PHE A 465      10.639 -24.855   1.984  1.00 10.00      A   
ATOM   4409  CG  PHE A 465      11.501 -24.125   0.990  1.00 10.00      A   
ATOM   4410  CD1 PHE A 465      11.352 -22.762   0.791  1.00 10.00      A   
ATOM   4411  CD2 PHE A 465      12.470 -24.798   0.265  1.00 10.00      A   
ATOM   4412  CE1 PHE A 465      12.149 -22.083  -0.109  1.00 10.00      A   
ATOM   4413  CE2 PHE A 465      13.271 -24.126  -0.638  1.00 10.00      A   
ATOM   4414  CZ  PHE A 465      13.110 -22.767  -0.825  1.00 10.00      A   
ATOM   4415  C   PHE A 465       8.589 -26.230   2.494  1.00 10.00      A   
ATOM   4416  O   PHE A 465       9.132 -26.483   3.573  1.00 10.00      A   
ATOM   4417  N   ALA A 466       7.360 -26.642   2.199  1.00 10.00      A   
ATOM   4418  HN  ALA A 466       6.974 -26.423   1.326  1.00 10.00      A   
ATOM   4419  CA  ALA A 466       6.573 -27.412   3.152  1.00 10.00      A   
ATOM   4420  CB  ALA A 466       5.764 -26.473   4.034  1.00 10.00      A   
ATOM   4421  C   ALA A 466       5.644 -28.396   2.449  1.00 10.00      A   
ATOM   4422  O   ALA A 466       5.275 -28.198   1.291  1.00 10.00      A   
ATOM   4423  N   GLY A 467       5.273 -29.456   3.160  1.00 10.00      A   
ATOM   4424  HN  GLY A 467       5.618 -29.567   4.076  1.00 10.00      A   
ATOM   4425  CA  GLY A 467       4.376 -30.451   2.607  1.00 10.00      A   
ATOM   4426  C   GLY A 467       5.053 -31.775   2.329  1.00 10.00      A   
ATOM   4427  O   GLY A 467       6.279 -31.846   2.222  1.00 10.00      A   
ATOM   4428  N   ASP A 468       4.254 -32.827   2.238  1.00 10.00      A   
ATOM   4429  HN  ASP A 468       3.278 -32.700   2.366  1.00 10.00      A   
ATOM   4430  CA  ASP A 468       4.762 -34.167   1.950  1.00 10.00      A   
ATOM   4431  CB  ASP A 468       4.218 -35.202   2.947  1.00 10.00      A   
ATOM   4432  CG  ASP A 468       4.928 -35.212   4.282  1.00 10.00      A   
ATOM   4433  OD1 ASP A 468       6.166 -35.381   4.299  1.00 10.00      A   
ATOM   4434  OD2 ASP A 468       4.245 -35.077   5.320  1.00 10.00      A   
ATOM   4435  C   ASP A 468       4.334 -34.574   0.550  1.00 10.00      A   
ATOM   4436  O   ASP A 468       5.144 -35.035  -0.256  1.00 10.00      A   
ATOM   4437  N   SER A 469       3.048 -34.392   0.267  1.00 10.00      A   
ATOM   4438  HN  SER A 469       2.455 -34.001   0.953  1.00 10.00      A   
ATOM   4439  CA  SER A 469       2.490 -34.744  -1.027  1.00 10.00      A   
ATOM   4440  CB  SER A 469       2.068 -36.217  -1.019  1.00 10.00      A   
ATOM   4441  OG  SER A 469       1.188 -36.496   0.062  1.00 10.00      A   
ATOM   4442  HG  SER A 469       1.343 -35.861   0.786  1.00 10.00      A   
ATOM   4443  C   SER A 469       1.292 -33.859  -1.354  1.00 10.00      A   
ATOM   4444  O   SER A 469       1.095 -32.816  -0.737  1.00 10.00      A   
ATOM   4445  N   ASP A 470       0.489 -34.291  -2.320  1.00 10.00      A   
ATOM   4446  HN  ASP A 470       0.710 -35.125  -2.783  1.00 10.00      A   
ATOM   4447  CA  ASP A 470      -0.700 -33.549  -2.728  1.00 10.00      A   
ATOM   4448  CB  ASP A 470      -1.334 -34.194  -3.965  1.00 10.00      A   
ATOM   4449  CG  ASP A 470      -0.673 -33.779  -5.260  1.00 10.00      A   
ATOM   4450  OD1 ASP A 470      -1.200 -32.871  -5.932  1.00 10.00      A   
ATOM   4451  OD2 ASP A 470       0.368 -34.371  -5.617  1.00 10.00      A   
ATOM   4452  C   ASP A 470      -1.732 -33.488  -1.609  1.00 10.00      A   
ATOM   4453  O   ASP A 470      -2.628 -32.641  -1.627  1.00 10.00      A   
ATOM   4454  N   LEU A 471      -1.599 -34.385  -0.637  1.00 10.00      A   
ATOM   4455  HN  LEU A 471      -0.852 -35.021  -0.676  1.00 10.00      A   
ATOM   4456  CA  LEU A 471      -2.522 -34.448   0.490  1.00 10.00      A   
ATOM   4457  CB  LEU A 471      -2.109 -35.549   1.466  1.00 10.00      A   
ATOM   4458  CG  LEU A 471      -2.271 -36.987   0.972  1.00 10.00      A   
ATOM   4459  CD1 LEU A 471      -1.714 -37.963   1.996  1.00 10.00      A   
ATOM   4460  CD2 LEU A 471      -3.736 -37.288   0.695  1.00 10.00      A   
ATOM   4461  C   LEU A 471      -2.612 -33.109   1.216  1.00 10.00      A   
ATOM   4462  O   LEU A 471      -3.709 -32.620   1.492  1.00 10.00      A   
ATOM   4463  N   GLY A 472      -1.456 -32.518   1.502  1.00 10.00      A   
ATOM   4464  HN  GLY A 472      -0.616 -32.956   1.246  1.00 10.00      A   
ATOM   4465  CA  GLY A 472      -1.417 -31.243   2.191  1.00 10.00      A   
ATOM   4466  C   GLY A 472      -2.173 -30.160   1.446  1.00 10.00      A   
ATOM   4467  O   GLY A 472      -2.944 -29.409   2.045  1.00 10.00      A   
ATOM   4468  N   MET A 473      -1.964 -30.093   0.138  1.00 10.00      A   
ATOM   4469  HN  MET A 473      -1.348 -30.730  -0.281  1.00 10.00      A   
ATOM   4470  CA  MET A 473      -2.629 -29.099  -0.690  1.00 10.00      A   
ATOM   4471  CB  MET A 473      -2.045 -29.103  -2.106  1.00 10.00      A   
ATOM   4472  CG  MET A 473      -2.516 -27.956  -2.985  1.00 10.00      A   
ATOM   4473  SD  MET A 473      -1.535 -27.779  -4.488  1.00 10.00      A   
ATOM   4474  CE  MET A 473      -1.827 -29.355  -5.287  1.00 10.00      A   
ATOM   4475  C   MET A 473      -4.135 -29.342  -0.727  1.00 10.00      A   
ATOM   4476  O   MET A 473      -4.931 -28.408  -0.617  1.00 10.00      A   
ATOM   4477  N   HIS A 474      -4.521 -30.605  -0.861  1.00 10.00      A   
ATOM   4478  HN  HIS A 474      -3.837 -31.310  -0.927  1.00 10.00      A   
ATOM   4479  CA  HIS A 474      -5.930 -30.976  -0.913  1.00 10.00      A   
ATOM   4480  CB  HIS A 474      -6.085 -32.478  -1.180  1.00 10.00      A   
ATOM   4481  CG  HIS A 474      -7.497 -32.909  -1.453  1.00 10.00      A   
ATOM   4482  ND1 HIS A 474      -7.929 -33.190  -2.728  1.00 10.00      A   
ATOM   4483  CD2 HIS A 474      -8.530 -33.077  -0.587  1.00 10.00      A   
ATOM   4484  CE1 HIS A 474      -9.206 -33.517  -2.614  1.00 10.00      A   
ATOM   4485  NE2 HIS A 474      -9.610 -33.458  -1.341  1.00 10.00      A   
ATOM   4486  HE2 HIS A 474     -10.520 -33.632  -1.007  1.00 10.00      A   
ATOM   4487  C   HIS A 474      -6.643 -30.595   0.381  1.00 10.00      A   
ATOM   4488  O   HIS A 474      -7.709 -29.982   0.350  1.00 10.00      A   
ATOM   4489  N   HIS A 475      -6.038 -30.946   1.512  1.00 10.00      A   
ATOM   4490  HN  HIS A 475      -5.172 -31.412   1.465  1.00 10.00      A   
ATOM   4491  CA  HIS A 475      -6.616 -30.659   2.823  1.00 10.00      A   
ATOM   4492  CB  HIS A 475      -5.733 -31.210   3.946  1.00 10.00      A   
ATOM   4493  CG  HIS A 475      -6.005 -32.647   4.290  1.00 10.00      A   
ATOM   4494  ND1 HIS A 475      -6.915 -33.054   5.243  1.00 10.00      A   
ATOM   4495  HD1 HIS A 475      -7.460 -32.466   5.813  1.00 10.00      A   
ATOM   4496  CD2 HIS A 475      -5.489 -33.790   3.767  1.00 10.00      A   
ATOM   4497  CE1 HIS A 475      -6.905 -34.394   5.286  1.00 10.00      A   
ATOM   4498  NE2 HIS A 475      -6.059 -34.891   4.404  1.00 10.00      A   
ATOM   4499  C   HIS A 475      -6.880 -29.172   3.022  1.00 10.00      A   
ATOM   4500  O   HIS A 475      -7.851 -28.791   3.679  1.00 10.00      A   
ATOM   4501  N   VAL A 476      -6.022 -28.336   2.451  1.00 10.00      A   
ATOM   4502  HN  VAL A 476      -5.264 -28.701   1.942  1.00 10.00      A   
ATOM   4503  CA  VAL A 476      -6.180 -26.891   2.564  1.00 10.00      A   
ATOM   4504  CB  VAL A 476      -4.852 -26.147   2.294  1.00 10.00      A   
ATOM   4505  CG1 VAL A 476      -5.064 -24.638   2.250  1.00 10.00      A   
ATOM   4506  CG2 VAL A 476      -3.827 -26.505   3.356  1.00 10.00      A   
ATOM   4507  C   VAL A 476      -7.255 -26.391   1.599  1.00 10.00      A   
ATOM   4508  O   VAL A 476      -8.163 -25.662   1.997  1.00 10.00      A   
ATOM   4509  N   LEU A 477      -7.151 -26.806   0.339  1.00 10.00      A   
ATOM   4510  HN  LEU A 477      -6.406 -27.401   0.094  1.00 10.00      A   
ATOM   4511  CA  LEU A 477      -8.100 -26.400  -0.698  1.00 10.00      A   
ATOM   4512  CB  LEU A 477      -7.688 -26.971  -2.060  1.00 10.00      A   
ATOM   4513  CG  LEU A 477      -6.464 -26.333  -2.722  1.00 10.00      A   
ATOM   4514  CD1 LEU A 477      -6.060 -27.107  -3.969  1.00 10.00      A   
ATOM   4515  CD2 LEU A 477      -6.735 -24.875  -3.062  1.00 10.00      A   
ATOM   4516  C   LEU A 477      -9.534 -26.809  -0.375  1.00 10.00      A   
ATOM   4517  O   LEU A 477     -10.453 -25.999  -0.476  1.00 10.00      A   
ATOM   4518  N   SER A 478      -9.721 -28.062   0.024  1.00 10.00      A   
ATOM   4519  HN  SER A 478      -8.947 -28.666   0.107  1.00 10.00      A   
ATOM   4520  CA  SER A 478     -11.046 -28.568   0.342  1.00 10.00      A   
ATOM   4521  CB  SER A 478     -11.114 -30.070   0.055  1.00 10.00      A   
ATOM   4522  OG  SER A 478     -10.462 -30.384  -1.166  1.00 10.00      A   
ATOM   4523  HG  SER A 478     -10.606 -29.669  -1.802  1.00 10.00      A   
ATOM   4524  C   SER A 478     -11.410 -28.298   1.799  1.00 10.00      A   
ATOM   4525  O   SER A 478     -12.459 -28.731   2.273  1.00 10.00      A   
ATOM   4526  N   GLY A 479     -10.553 -27.571   2.500  1.00 10.00      A   
ATOM   4527  HN  GLY A 479      -9.742 -27.231   2.068  1.00 10.00      A   
ATOM   4528  CA  GLY A 479     -10.805 -27.282   3.895  1.00 10.00      A   
ATOM   4529  C   GLY A 479     -11.210 -25.846   4.157  1.00 10.00      A   
ATOM   4530  O   GLY A 479     -12.265 -25.593   4.740  1.00 10.00      A   
ATOM   4531  N   CYS A 480     -10.376 -24.908   3.729  1.00 10.00      A   
ATOM   4532  HN  CYS A 480      -9.562 -25.177   3.254  1.00 10.00      A   
ATOM   4533  CA  CYS A 480     -10.637 -23.491   3.940  1.00 10.00      A   
ATOM   4534  CB  CYS A 480      -9.400 -22.665   3.586  1.00 10.00      A   
ATOM   4535  SG  CYS A 480      -7.841 -23.404   4.123  1.00 10.00      A   
ATOM   4536  HG  CYS A 480      -7.549 -24.390   3.287  1.00 10.00      A   
ATOM   4537  C   CYS A 480     -11.849 -23.011   3.146  1.00 10.00      A   
ATOM   4538  O   CYS A 480     -12.024 -23.358   1.977  1.00 10.00      A   
ATOM   4539  N   ASP A 481     -12.685 -22.213   3.795  1.00 10.00      A   
ATOM   4540  HN  ASP A 481     -12.491 -21.973   4.725  1.00 10.00      A   
ATOM   4541  CA  ASP A 481     -13.885 -21.682   3.161  1.00 10.00      A   
ATOM   4542  CB  ASP A 481     -15.018 -21.525   4.180  1.00 10.00      A   
ATOM   4543  CG  ASP A 481     -15.899 -22.754   4.282  1.00 10.00      A   
ATOM   4544  OD1 ASP A 481     -16.243 -23.334   3.232  1.00 10.00      A   
ATOM   4545  OD2 ASP A 481     -16.257 -23.142   5.415  1.00 10.00      A   
ATOM   4546  C   ASP A 481     -13.606 -20.340   2.499  1.00 10.00      A   
ATOM   4547  O   ASP A 481     -13.888 -20.145   1.316  1.00 10.00      A   
ATOM   4548  N   SER A 482     -13.027 -19.428   3.260  1.00 10.00      A   
ATOM   4549  HN  SER A 482     -12.796 -19.656   4.186  1.00 10.00      A   
ATOM   4550  CA  SER A 482     -12.724 -18.092   2.765  1.00 10.00      A   
ATOM   4551  CB  SER A 482     -12.663 -17.106   3.932  1.00 10.00      A   
ATOM   4552  OG  SER A 482     -13.734 -17.312   4.843  1.00 10.00      A   
ATOM   4553  HG  SER A 482     -13.816 -16.533   5.411  1.00 10.00      A   
ATOM   4554  C   SER A 482     -11.413 -18.052   1.977  1.00 10.00      A   
ATOM   4555  O   SER A 482     -10.734 -17.029   1.949  1.00 10.00      A   
ATOM   4556  N   LEU A 483     -11.063 -19.160   1.333  1.00 10.00      A   
ATOM   4557  HN  LEU A 483     -11.646 -19.944   1.376  1.00 10.00      A   
ATOM   4558  CA  LEU A 483      -9.836 -19.226   0.550  1.00 10.00      A   
ATOM   4559  CB  LEU A 483      -9.628 -20.634  -0.014  1.00 10.00      A   
ATOM   4560  CG  LEU A 483      -8.320 -21.329   0.378  1.00 10.00      A   
ATOM   4561  CD1 LEU A 483      -8.243 -22.715  -0.241  1.00 10.00      A   
ATOM   4562  CD2 LEU A 483      -7.117 -20.487  -0.024  1.00 10.00      A   
ATOM   4563  C   LEU A 483      -9.880 -18.202  -0.583  1.00 10.00      A   
ATOM   4564  O   LEU A 483     -10.658 -18.342  -1.529  1.00 10.00      A   
ATOM   4565  N   ARG A 484      -9.053 -17.170  -0.476  1.00 10.00      A   
ATOM   4566  HN  ARG A 484      -8.457 -17.112   0.305  1.00 10.00      A   
ATOM   4567  CA  ARG A 484      -9.010 -16.119  -1.482  1.00 10.00      A   
ATOM   4568  CB  ARG A 484      -9.220 -14.748  -0.828  1.00 10.00      A   
ATOM   4569  CG  ARG A 484     -10.657 -14.466  -0.414  1.00 10.00      A   
ATOM   4570  CD  ARG A 484     -10.786 -13.114   0.271  1.00 10.00      A   
ATOM   4571  NE  ARG A 484     -10.021 -12.078  -0.423  1.00 10.00      A   
ATOM   4572  HE  ARG A 484     -10.095 -12.050  -1.402  1.00 10.00      A   
ATOM   4573  CZ  ARG A 484      -9.250 -11.174   0.193  1.00 10.00      A   
ATOM   4574  NH1 ARG A 484      -9.143 -11.158   1.518  1.00 10.00      A   
ATOM   4575 HH11 ARG A 484      -8.532 -10.449   1.981  1.00 10.00      A   
ATOM   4576 HH12 ARG A 484      -9.672 -11.848   2.111  1.00 10.00      A   
ATOM   4577  NH2 ARG A 484      -8.554 -10.308  -0.525  1.00 10.00      A   
ATOM   4578 HH21 ARG A 484      -7.947  -9.589  -0.047  1.00 10.00      A   
ATOM   4579 HH22 ARG A 484      -8.592 -10.331  -1.562  1.00 10.00      A   
ATOM   4580  C   ARG A 484      -7.701 -16.127  -2.266  1.00 10.00      A   
ATOM   4581  O   ARG A 484      -7.701 -16.249  -3.490  1.00 10.00      A   
ATOM   4582  N   LYS A 485      -6.591 -15.978  -1.560  1.00 10.00      A   
ATOM   4583  HN  LYS A 485      -6.651 -15.903  -0.580  1.00 10.00      A   
ATOM   4584  CA  LYS A 485      -5.279 -15.951  -2.194  1.00 10.00      A   
ATOM   4585  CB  LYS A 485      -4.642 -14.558  -2.072  1.00 10.00      A   
ATOM   4586  CG  LYS A 485      -5.387 -13.460  -2.826  1.00 10.00      A   
ATOM   4587  CD  LYS A 485      -4.626 -12.140  -2.821  1.00 10.00      A   
ATOM   4588  CE  LYS A 485      -4.697 -11.448  -1.469  1.00 10.00      A   
ATOM   4589  NZ  LYS A 485      -4.263 -10.029  -1.555  1.00 10.00      A   
ATOM   4590  HZ1 LYS A 485      -3.590  -9.902  -2.338  1.00 10.00      A   
ATOM   4591  HZ2 LYS A 485      -3.799  -9.738  -0.673  1.00 10.00      A   
ATOM   4592  HZ3 LYS A 485      -5.086  -9.408  -1.720  1.00 10.00      A   
ATOM   4593  C   LYS A 485      -4.365 -17.007  -1.582  1.00 10.00      A   
ATOM   4594  O   LYS A 485      -4.197 -17.066  -0.363  1.00 10.00      A   
ATOM   4595  N   LEU A 486      -3.787 -17.840  -2.435  1.00 10.00      A   
ATOM   4596  HN  LEU A 486      -3.961 -17.734  -3.399  1.00 10.00      A   
ATOM   4597  CA  LEU A 486      -2.890 -18.897  -1.986  1.00 10.00      A   
ATOM   4598  CB  LEU A 486      -3.604 -20.251  -2.022  1.00 10.00      A   
ATOM   4599  CG  LEU A 486      -2.781 -21.481  -1.624  1.00 10.00      A   
ATOM   4600  CD1 LEU A 486      -2.307 -21.376  -0.183  1.00 10.00      A   
ATOM   4601  CD2 LEU A 486      -3.593 -22.749  -1.825  1.00 10.00      A   
ATOM   4602  C   LEU A 486      -1.633 -18.930  -2.846  1.00 10.00      A   
ATOM   4603  O   LEU A 486      -1.705 -18.975  -4.078  1.00 10.00      A   
ATOM   4604  N   GLU A 487      -0.485 -18.878  -2.192  1.00 10.00      A   
ATOM   4605  HN  GLU A 487      -0.494 -18.815  -1.209  1.00 10.00      A   
ATOM   4606  CA  GLU A 487       0.793 -18.906  -2.884  1.00 10.00      A   
ATOM   4607  CB  GLU A 487       1.551 -17.601  -2.656  1.00 10.00      A   
ATOM   4608  CG  GLU A 487       1.377 -17.030  -1.259  1.00 10.00      A   
ATOM   4609  CD  GLU A 487       1.760 -15.573  -1.169  1.00 10.00      A   
ATOM   4610  OE1 GLU A 487       2.326 -15.173  -0.136  1.00 10.00      A   
ATOM   4611  OE2 GLU A 487       1.487 -14.823  -2.128  1.00 10.00      A   
ATOM   4612  C   GLU A 487       1.619 -20.095  -2.418  1.00 10.00      A   
ATOM   4613  O   GLU A 487       1.795 -20.309  -1.218  1.00 10.00      A   
ATOM   4614  N   ILE A 488       2.109 -20.873  -3.367  1.00 10.00      A   
ATOM   4615  HN  ILE A 488       1.926 -20.651  -4.309  1.00 10.00      A   
ATOM   4616  CA  ILE A 488       2.902 -22.051  -3.059  1.00 10.00      A   
ATOM   4617  CB  ILE A 488       2.102 -23.340  -3.358  1.00 10.00      A   
ATOM   4618  CG1 ILE A 488       0.865 -23.427  -2.461  1.00 10.00      A   
ATOM   4619  CG2 ILE A 488       2.978 -24.572  -3.187  1.00 10.00      A   
ATOM   4620  CD1 ILE A 488      -0.137 -24.471  -2.900  1.00 10.00      A   
ATOM   4621  C   ILE A 488       4.188 -22.065  -3.879  1.00 10.00      A   
ATOM   4622  O   ILE A 488       4.148 -22.097  -5.109  1.00 10.00      A   
ATOM   4623  N   ARG A 489       5.326 -22.033  -3.204  1.00 10.00      A   
ATOM   4624  HN  ARG A 489       5.303 -21.990  -2.221  1.00 10.00      A   
ATOM   4625  CA  ARG A 489       6.607 -22.059  -3.891  1.00 10.00      A   
ATOM   4626  CB  ARG A 489       7.290 -20.683  -3.878  1.00 10.00      A   
ATOM   4627  CG  ARG A 489       7.938 -20.302  -2.554  1.00 10.00      A   
ATOM   4628  CD  ARG A 489       9.172 -19.435  -2.763  1.00 10.00      A   
ATOM   4629  NE  ARG A 489      10.238 -20.139  -3.478  1.00 10.00      A   
ATOM   4630  HE  ARG A 489      10.045 -21.052  -3.795  1.00 10.00      A   
ATOM   4631  CZ  ARG A 489      11.444 -19.624  -3.726  1.00 10.00      A   
ATOM   4632  NH1 ARG A 489      11.752 -18.397  -3.317  1.00 10.00      A   
ATOM   4633 HH11 ARG A 489      11.058 -17.821  -2.794  1.00 10.00      A   
ATOM   4634 HH12 ARG A 489      12.699 -18.005  -3.526  1.00 10.00      A   
ATOM   4635  NH2 ARG A 489      12.343 -20.347  -4.380  1.00 10.00      A   
ATOM   4636 HH21 ARG A 489      13.291 -19.958  -4.582  1.00 10.00      A   
ATOM   4637 HH22 ARG A 489      12.104 -21.322  -4.697  1.00 10.00      A   
ATOM   4638  C   ARG A 489       7.525 -23.122  -3.299  1.00 10.00      A   
ATOM   4639  O   ARG A 489       7.577 -23.299  -2.078  1.00 10.00      A   
ATOM   4640  N   ASP A 490       8.226 -23.834  -4.178  1.00 10.00      A   
ATOM   4641  HN  ASP A 490       8.097 -23.660  -5.138  1.00 10.00      A   
ATOM   4642  CA  ASP A 490       9.170 -24.877  -3.773  1.00 10.00      A   
ATOM   4643  CB  ASP A 490      10.421 -24.269  -3.129  1.00 10.00      A   
ATOM   4644  CG  ASP A 490      11.408 -23.739  -4.147  1.00 10.00      A   
ATOM   4645  OD1 ASP A 490      12.472 -24.368  -4.337  1.00 10.00      A   
ATOM   4646  OD2 ASP A 490      11.123 -22.692  -4.769  1.00 10.00      A   
ATOM   4647  C   ASP A 490       8.533 -25.897  -2.841  1.00 10.00      A   
ATOM   4648  O   ASP A 490       9.013 -26.128  -1.733  1.00 10.00      A   
ATOM   4649  N   CYS A 491       7.447 -26.499  -3.291  1.00 10.00      A   
ATOM   4650  HN  CYS A 491       7.108 -26.275  -4.184  1.00 10.00      A   
ATOM   4651  CA  CYS A 491       6.743 -27.488  -2.497  1.00 10.00      A   
ATOM   4652  CB  CYS A 491       5.430 -26.903  -1.968  1.00 10.00      A   
ATOM   4653  SG  CYS A 491       5.647 -25.427  -0.941  1.00 10.00      A   
ATOM   4654  HG  CYS A 491       6.393 -24.565  -1.622  1.00 10.00      A   
ATOM   4655  C   CYS A 491       6.489 -28.753  -3.310  1.00 10.00      A   
ATOM   4656  O   CYS A 491       6.417 -28.705  -4.541  1.00 10.00      A   
ATOM   4657  N   PRO A 492       6.364 -29.911  -2.637  1.00 10.00      A   
ATOM   4658  CA  PRO A 492       6.126 -31.202  -3.292  1.00 10.00      A   
ATOM   4659  CB  PRO A 492       6.409 -32.237  -2.189  1.00 10.00      A   
ATOM   4660  CG  PRO A 492       7.005 -31.465  -1.057  1.00 10.00      A   
ATOM   4661  CD  PRO A 492       6.473 -30.068  -1.182  1.00 10.00      A   
ATOM   4662  C   PRO A 492       4.692 -31.360  -3.798  1.00 10.00      A   
ATOM   4663  O   PRO A 492       4.264 -32.465  -4.137  1.00 10.00      A   
ATOM   4664  N   PHE A 493       3.957 -30.258  -3.856  1.00 10.00      A   
ATOM   4665  HN  PHE A 493       4.356 -29.408  -3.591  1.00 10.00      A   
ATOM   4666  CA  PHE A 493       2.582 -30.283  -4.329  1.00 10.00      A   
ATOM   4667  CB  PHE A 493       1.845 -28.997  -3.943  1.00 10.00      A   
ATOM   4668  CG  PHE A 493       1.700 -28.796  -2.458  1.00 10.00      A   
ATOM   4669  CD1 PHE A 493       1.653 -27.520  -1.923  1.00 10.00      A   
ATOM   4670  CD2 PHE A 493       1.614 -29.881  -1.600  1.00 10.00      A   
ATOM   4671  CE1 PHE A 493       1.525 -27.329  -0.562  1.00 10.00      A   
ATOM   4672  CE2 PHE A 493       1.485 -29.697  -0.239  1.00 10.00      A   
ATOM   4673  CZ  PHE A 493       1.439 -28.420   0.280  1.00 10.00      A   
ATOM   4674  C   PHE A 493       2.564 -30.470  -5.839  1.00 10.00      A   
ATOM   4675  O   PHE A 493       3.277 -29.771  -6.566  1.00 10.00      A   
ATOM   4676  N   GLY A 494       1.761 -31.414  -6.301  1.00 10.00      A   
ATOM   4677  HN  GLY A 494       1.206 -31.928  -5.678  1.00 10.00      A   
ATOM   4678  CA  GLY A 494       1.682 -31.687  -7.715  1.00 10.00      A   
ATOM   4679  C   GLY A 494       0.408 -31.172  -8.346  1.00 10.00      A   
ATOM   4680  O   GLY A 494      -0.084 -30.098  -7.995  1.00 10.00      A   
ATOM   4681  N   ASP A 495      -0.123 -31.942  -9.279  1.00 10.00      A   
ATOM   4682  HN  ASP A 495       0.318 -32.787  -9.504  1.00 10.00      A   
ATOM   4683  CA  ASP A 495      -1.339 -31.569  -9.987  1.00 10.00      A   
ATOM   4684  CB  ASP A 495      -1.102 -31.573 -11.501  1.00 10.00      A   
ATOM   4685  CG  ASP A 495      -0.400 -32.825 -12.001  1.00 10.00      A   
ATOM   4686  OD1 ASP A 495       0.797 -32.739 -12.361  1.00 10.00      A   
ATOM   4687  OD2 ASP A 495      -1.037 -33.897 -12.045  1.00 10.00      A   
ATOM   4688  C   ASP A 495      -2.498 -32.493  -9.636  1.00 10.00      A   
ATOM   4689  O   ASP A 495      -3.600 -32.347 -10.160  1.00 10.00      A   
ATOM   4690  N   LYS A 496      -2.258 -33.412  -8.714  1.00 10.00      A   
ATOM   4691  HN  LYS A 496      -1.382 -33.431  -8.272  1.00 10.00      A   
ATOM   4692  CA  LYS A 496      -3.277 -34.372  -8.311  1.00 10.00      A   
ATOM   4693  CB  LYS A 496      -2.641 -35.527  -7.535  1.00 10.00      A   
ATOM   4694  CG  LYS A 496      -1.676 -36.365  -8.357  1.00 10.00      A   
ATOM   4695  CD  LYS A 496      -0.637 -37.036  -7.473  1.00 10.00      A   
ATOM   4696  CE  LYS A 496       0.311 -37.900  -8.287  1.00 10.00      A   
ATOM   4697  NZ  LYS A 496       0.943 -37.148  -9.404  1.00 10.00      A   
ATOM   4698  HZ1 LYS A 496       1.495 -36.349  -9.034  1.00 10.00      A   
ATOM   4699  HZ2 LYS A 496       0.214 -36.780 -10.043  1.00 10.00      A   
ATOM   4700  HZ3 LYS A 496       1.574 -37.772  -9.945  1.00 10.00      A   
ATOM   4701  C   LYS A 496      -4.362 -33.703  -7.474  1.00 10.00      A   
ATOM   4702  O   LYS A 496      -5.553 -33.826  -7.767  1.00 10.00      A   
ATOM   4703  N   ALA A 497      -3.952 -32.982  -6.439  1.00 10.00      A   
ATOM   4704  HN  ALA A 497      -2.982 -32.904  -6.259  1.00 10.00      A   
ATOM   4705  CA  ALA A 497      -4.901 -32.300  -5.567  1.00 10.00      A   
ATOM   4706  CB  ALA A 497      -4.239 -31.913  -4.258  1.00 10.00      A   
ATOM   4707  C   ALA A 497      -5.464 -31.067  -6.256  1.00 10.00      A   
ATOM   4708  O   ALA A 497      -6.552 -30.593  -5.923  1.00 10.00      A   
ATOM   4709  N   LEU A 498      -4.718 -30.562  -7.225  1.00 10.00      A   
ATOM   4710  HN  LEU A 498      -3.867 -30.998  -7.448  1.00 10.00      A   
ATOM   4711  CA  LEU A 498      -5.127 -29.384  -7.967  1.00 10.00      A   
ATOM   4712  CB  LEU A 498      -3.955 -28.845  -8.784  1.00 10.00      A   
ATOM   4713  CG  LEU A 498      -4.237 -27.597  -9.619  1.00 10.00      A   
ATOM   4714  CD1 LEU A 498      -4.673 -26.441  -8.730  1.00 10.00      A   
ATOM   4715  CD2 LEU A 498      -3.013 -27.215 -10.429  1.00 10.00      A   
ATOM   4716  C   LEU A 498      -6.310 -29.696  -8.875  1.00 10.00      A   
ATOM   4717  O   LEU A 498      -7.330 -29.009  -8.834  1.00 10.00      A   
ATOM   4718  N   LEU A 499      -6.174 -30.745  -9.678  1.00 10.00      A   
ATOM   4719  HN  LEU A 499      -5.335 -31.258  -9.655  1.00 10.00      A   
ATOM   4720  CA  LEU A 499      -7.233 -31.152 -10.594  1.00 10.00      A   
ATOM   4721  CB  LEU A 499      -6.752 -32.277 -11.514  1.00 10.00      A   
ATOM   4722  CG  LEU A 499      -5.747 -31.881 -12.599  1.00 10.00      A   
ATOM   4723  CD1 LEU A 499      -5.196 -33.119 -13.288  1.00 10.00      A   
ATOM   4724  CD2 LEU A 499      -6.385 -30.938 -13.610  1.00 10.00      A   
ATOM   4725  C   LEU A 499      -8.476 -31.595  -9.831  1.00 10.00      A   
ATOM   4726  O   LEU A 499      -9.598 -31.470 -10.325  1.00 10.00      A   
ATOM   4727  N   ALA A 500      -8.269 -32.112  -8.624  1.00 10.00      A   
ATOM   4728  HN  ALA A 500      -7.348 -32.203  -8.294  1.00 10.00      A   
ATOM   4729  CA  ALA A 500      -9.371 -32.569  -7.783  1.00 10.00      A   
ATOM   4730  CB  ALA A 500      -8.855 -33.486  -6.684  1.00 10.00      A   
ATOM   4731  C   ALA A 500     -10.137 -31.394  -7.180  1.00 10.00      A   
ATOM   4732  O   ALA A 500     -11.295 -31.532  -6.787  1.00 10.00      A   
ATOM   4733  N   ASN A 501      -9.495 -30.235  -7.122  1.00 10.00      A   
ATOM   4734  HN  ASN A 501      -8.580 -30.177  -7.470  1.00 10.00      A   
ATOM   4735  CA  ASN A 501     -10.118 -29.044  -6.556  1.00 10.00      A   
ATOM   4736  CB  ASN A 501      -9.351 -28.562  -5.321  1.00 10.00      A   
ATOM   4737  CG  ASN A 501      -9.763 -29.284  -4.054  1.00 10.00      A   
ATOM   4738  OD1 ASN A 501     -10.764 -28.937  -3.424  1.00 10.00      A   
ATOM   4739  ND2 ASN A 501      -8.979 -30.284  -3.665  1.00 10.00      A   
ATOM   4740 HD21 ASN A 501      -8.191 -30.494  -4.213  1.00 10.00      A   
ATOM   4741 HD22 ASN A 501      -9.216 -30.772  -2.844  1.00 10.00      A   
ATOM   4742  C   ASN A 501     -10.217 -27.921  -7.577  1.00 10.00      A   
ATOM   4743  O   ASN A 501     -10.184 -26.743  -7.222  1.00 10.00      A   
ATOM   4744  N   ALA A 502     -10.365 -28.285  -8.843  1.00 10.00      A   
ATOM   4745  HN  ALA A 502     -10.393 -29.242  -9.067  1.00 10.00      A   
ATOM   4746  CA  ALA A 502     -10.470 -27.297  -9.912  1.00 10.00      A   
ATOM   4747  CB  ALA A 502     -10.561 -27.990 -11.259  1.00 10.00      A   
ATOM   4748  C   ALA A 502     -11.668 -26.368  -9.706  1.00 10.00      A   
ATOM   4749  O   ALA A 502     -11.601 -25.176 -10.001  1.00 10.00      A   
ATOM   4750  N   SER A 503     -12.754 -26.921  -9.183  1.00 10.00      A   
ATOM   4751  HN  SER A 503     -12.745 -27.878  -8.963  1.00 10.00      A   
ATOM   4752  CA  SER A 503     -13.971 -26.159  -8.937  1.00 10.00      A   
ATOM   4753  CB  SER A 503     -15.119 -27.131  -8.669  1.00 10.00      A   
ATOM   4754  OG  SER A 503     -14.619 -28.440  -8.434  1.00 10.00      A   
ATOM   4755  HG  SER A 503     -15.127 -28.848  -7.721  1.00 10.00      A   
ATOM   4756  C   SER A 503     -13.821 -25.200  -7.753  1.00 10.00      A   
ATOM   4757  O   SER A 503     -14.571 -24.231  -7.621  1.00 10.00      A   
ATOM   4758  N   LYS A 504     -12.849 -25.468  -6.895  1.00 10.00      A   
ATOM   4759  HN  LYS A 504     -12.267 -26.238  -7.060  1.00 10.00      A   
ATOM   4760  CA  LYS A 504     -12.618 -24.642  -5.718  1.00 10.00      A   
ATOM   4761  CB  LYS A 504     -11.780 -25.414  -4.695  1.00 10.00      A   
ATOM   4762  CG  LYS A 504     -11.624 -24.719  -3.351  1.00 10.00      A   
ATOM   4763  CD  LYS A 504     -12.927 -24.736  -2.574  1.00 10.00      A   
ATOM   4764  CE  LYS A 504     -12.814 -23.961  -1.274  1.00 10.00      A   
ATOM   4765  NZ  LYS A 504     -14.075 -23.997  -0.491  1.00 10.00      A   
ATOM   4766  HZ1 LYS A 504     -13.996 -23.385   0.346  1.00 10.00      A   
ATOM   4767  HZ2 LYS A 504     -14.274 -24.964  -0.176  1.00 10.00      A   
ATOM   4768  HZ3 LYS A 504     -14.869 -23.666  -1.078  1.00 10.00      A   
ATOM   4769  C   LYS A 504     -11.916 -23.340  -6.090  1.00 10.00      A   
ATOM   4770  O   LYS A 504     -12.086 -22.316  -5.425  1.00 10.00      A   
ATOM   4771  N   LEU A 505     -11.159 -23.381  -7.176  1.00 10.00      A   
ATOM   4772  HN  LEU A 505     -11.100 -24.220  -7.682  1.00 10.00      A   
ATOM   4773  CA  LEU A 505     -10.404 -22.223  -7.642  1.00 10.00      A   
ATOM   4774  CB  LEU A 505      -9.427 -22.630  -8.747  1.00 10.00      A   
ATOM   4775  CG  LEU A 505      -8.611 -23.902  -8.494  1.00 10.00      A   
ATOM   4776  CD1 LEU A 505      -7.676 -24.182  -9.663  1.00 10.00      A   
ATOM   4777  CD2 LEU A 505      -7.837 -23.794  -7.189  1.00 10.00      A   
ATOM   4778  C   LEU A 505     -11.300 -21.079  -8.119  1.00 10.00      A   
ATOM   4779  O   LEU A 505     -10.835 -19.953  -8.277  1.00 10.00      A   
ATOM   4780  N   GLU A 506     -12.576 -21.367  -8.344  1.00 10.00      A   
ATOM   4781  HN  GLU A 506     -12.892 -22.283  -8.200  1.00 10.00      A   
ATOM   4782  CA  GLU A 506     -13.519 -20.353  -8.805  1.00 10.00      A   
ATOM   4783  CB  GLU A 506     -14.819 -20.999  -9.288  1.00 10.00      A   
ATOM   4784  CG  GLU A 506     -14.700 -21.721 -10.619  1.00 10.00      A   
ATOM   4785  CD  GLU A 506     -16.016 -22.314 -11.073  1.00 10.00      A   
ATOM   4786  OE1 GLU A 506     -16.338 -23.447 -10.662  1.00 10.00      A   
ATOM   4787  OE2 GLU A 506     -16.742 -21.648 -11.837  1.00 10.00      A   
ATOM   4788  C   GLU A 506     -13.811 -19.323  -7.717  1.00 10.00      A   
ATOM   4789  O   GLU A 506     -14.084 -18.158  -8.008  1.00 10.00      A   
ATOM   4790  N   THR A 507     -13.747 -19.755  -6.465  1.00 10.00      A   
ATOM   4791  HN  THR A 507     -13.524 -20.697  -6.290  1.00 10.00      A   
ATOM   4792  CA  THR A 507     -14.010 -18.872  -5.339  1.00 10.00      A   
ATOM   4793  CB  THR A 507     -14.558 -19.668  -4.140  1.00 10.00      A   
ATOM   4794  OG1 THR A 507     -14.679 -21.051  -4.507  1.00 10.00      A   
ATOM   4795  HG1 THR A 507     -13.967 -21.549  -4.088  1.00 10.00      A   
ATOM   4796  CG2 THR A 507     -15.921 -19.140  -3.727  1.00 10.00      A   
ATOM   4797  C   THR A 507     -12.748 -18.127  -4.914  1.00 10.00      A   
ATOM   4798  O   THR A 507     -12.803 -17.186  -4.123  1.00 10.00      A   
ATOM   4799  N   MET A 508     -11.614 -18.541  -5.457  1.00 10.00      A   
ATOM   4800  HN  MET A 508     -11.638 -19.265  -6.116  1.00 10.00      A   
ATOM   4801  CA  MET A 508     -10.336 -17.922  -5.129  1.00 10.00      A   
ATOM   4802  CB  MET A 508      -9.212 -18.965  -5.160  1.00 10.00      A   
ATOM   4803  CG  MET A 508      -9.308 -20.036  -4.084  1.00 10.00      A   
ATOM   4804  SD  MET A 508      -7.974 -21.247  -4.183  1.00 10.00      A   
ATOM   4805  CE  MET A 508      -6.536 -20.181  -4.130  1.00 10.00      A   
ATOM   4806  C   MET A 508     -10.027 -16.808  -6.120  1.00 10.00      A   
ATOM   4807  O   MET A 508     -10.441 -16.876  -7.273  1.00 10.00      A   
ATOM   4808  N   ARG A 509      -9.305 -15.783  -5.676  1.00 10.00      A   
ATOM   4809  HN  ARG A 509      -8.994 -15.780  -4.746  1.00 10.00      A   
ATOM   4810  CA  ARG A 509      -8.949 -14.672  -6.552  1.00 10.00      A   
ATOM   4811  CB  ARG A 509      -8.594 -13.420  -5.739  1.00 10.00      A   
ATOM   4812  CG  ARG A 509      -8.239 -12.214  -6.603  1.00 10.00      A   
ATOM   4813  CD  ARG A 509      -7.429 -11.181  -5.834  1.00 10.00      A   
ATOM   4814  NE  ARG A 509      -8.254 -10.419  -4.901  1.00 10.00      A   
ATOM   4815  HE  ARG A 509      -9.234 -10.519  -4.983  1.00 10.00      A   
ATOM   4816  CZ  ARG A 509      -7.763  -9.600  -3.968  1.00 10.00      A   
ATOM   4817  NH1 ARG A 509      -6.455  -9.422  -3.844  1.00 10.00      A   
ATOM   4818 HH11 ARG A 509      -5.790  -9.910  -4.476  1.00 10.00      A   
ATOM   4819 HH12 ARG A 509      -6.082  -8.779  -3.092  1.00 10.00      A   
ATOM   4820  NH2 ARG A 509      -8.580  -8.947  -3.160  1.00 10.00      A   
ATOM   4821 HH21 ARG A 509      -9.613  -9.059  -3.250  1.00 10.00      A   
ATOM   4822 HH22 ARG A 509      -8.188  -8.311  -2.421  1.00 10.00      A   
ATOM   4823  C   ARG A 509      -7.771 -15.053  -7.435  1.00 10.00      A   
ATOM   4824  O   ARG A 509      -7.798 -14.847  -8.650  1.00 10.00      A   
ATOM   4825  N   SER A 510      -6.745 -15.625  -6.816  1.00 10.00      A   
ATOM   4826  HN  SER A 510      -6.786 -15.774  -5.849  1.00 10.00      A   
ATOM   4827  CA  SER A 510      -5.551 -16.022  -7.537  1.00 10.00      A   
ATOM   4828  CB  SER A 510      -4.624 -14.811  -7.684  1.00 10.00      A   
ATOM   4829  OG  SER A 510      -4.850 -13.858  -6.649  1.00 10.00      A   
ATOM   4830  HG  SER A 510      -4.159 -13.185  -6.676  1.00 10.00      A   
ATOM   4831  C   SER A 510      -4.815 -17.157  -6.826  1.00 10.00      A   
ATOM   4832  O   SER A 510      -4.798 -17.234  -5.593  1.00 10.00      A   
ATOM   4833  N   LEU A 511      -4.241 -18.050  -7.614  1.00 10.00      A   
ATOM   4834  HN  LEU A 511      -4.353 -17.964  -8.586  1.00 10.00      A   
ATOM   4835  CA  LEU A 511      -3.473 -19.169  -7.100  1.00 10.00      A   
ATOM   4836  CB  LEU A 511      -4.203 -20.486  -7.372  1.00 10.00      A   
ATOM   4837  CG  LEU A 511      -3.473 -21.768  -6.960  1.00 10.00      A   
ATOM   4838  CD1 LEU A 511      -3.196 -21.784  -5.465  1.00 10.00      A   
ATOM   4839  CD2 LEU A 511      -4.273 -22.991  -7.368  1.00 10.00      A   
ATOM   4840  C   LEU A 511      -2.102 -19.179  -7.763  1.00 10.00      A   
ATOM   4841  O   LEU A 511      -1.984 -19.450  -8.962  1.00 10.00      A   
ATOM   4842  N   TRP A 512      -1.078 -18.857  -6.990  1.00 10.00      A   
ATOM   4843  HN  TRP A 512      -1.238 -18.648  -6.043  1.00 10.00      A   
ATOM   4844  CA  TRP A 512       0.280 -18.819  -7.505  1.00 10.00      A   
ATOM   4845  CB  TRP A 512       1.000 -17.561  -7.020  1.00 10.00      A   
ATOM   4846  CG  TRP A 512       2.475 -17.562  -7.291  1.00 10.00      A   
ATOM   4847  CD1 TRP A 512       3.461 -17.928  -6.424  1.00 10.00      A   
ATOM   4848  CD2 TRP A 512       3.130 -17.178  -8.508  1.00 10.00      A   
ATOM   4849  NE1 TRP A 512       4.690 -17.791  -7.020  1.00 10.00      A   
ATOM   4850  HE1 TRP A 512       5.553 -17.994  -6.599  1.00 10.00      A   
ATOM   4851  CE2 TRP A 512       4.515 -17.333  -8.300  1.00 10.00      A   
ATOM   4852  CE3 TRP A 512       2.682 -16.720  -9.750  1.00 10.00      A   
ATOM   4853  CZ2 TRP A 512       5.455 -17.044  -9.289  1.00 10.00      A   
ATOM   4854  CZ3 TRP A 512       3.616 -16.435 -10.729  1.00 10.00      A   
ATOM   4855  CH2 TRP A 512       4.986 -16.598 -10.494  1.00 10.00      A   
ATOM   4856  C   TRP A 512       1.057 -20.062  -7.101  1.00 10.00      A   
ATOM   4857  O   TRP A 512       1.090 -20.428  -5.925  1.00 10.00      A   
ATOM   4858  N   MET A 513       1.676 -20.702  -8.081  1.00 10.00      A   
ATOM   4859  HN  MET A 513       1.601 -20.355  -8.997  1.00 10.00      A   
ATOM   4860  CA  MET A 513       2.466 -21.903  -7.845  1.00 10.00      A   
ATOM   4861  CB  MET A 513       1.727 -23.138  -8.362  1.00 10.00      A   
ATOM   4862  CG  MET A 513       0.534 -23.560  -7.528  1.00 10.00      A   
ATOM   4863  SD  MET A 513      -0.283 -25.021  -8.197  1.00 10.00      A   
ATOM   4864  CE  MET A 513      -1.507 -25.320  -6.927  1.00 10.00      A   
ATOM   4865  C   MET A 513       3.819 -21.803  -8.540  1.00 10.00      A   
ATOM   4866  O   MET A 513       3.891 -21.459  -9.719  1.00 10.00      A   
ATOM   4867  N   SER A 514       4.886 -22.086  -7.808  1.00 10.00      A   
ATOM   4868  HN  SER A 514       4.773 -22.321  -6.857  1.00 10.00      A   
ATOM   4869  CA  SER A 514       6.226 -22.050  -8.375  1.00 10.00      A   
ATOM   4870  CB  SER A 514       6.892 -20.703  -8.087  1.00 10.00      A   
ATOM   4871  OG  SER A 514       6.316 -20.094  -6.944  1.00 10.00      A   
ATOM   4872  HG  SER A 514       5.382 -20.325  -6.903  1.00 10.00      A   
ATOM   4873  C   SER A 514       7.065 -23.199  -7.830  1.00 10.00      A   
ATOM   4874  O   SER A 514       6.926 -23.576  -6.664  1.00 10.00      A   
ATOM   4875  N   SER A 515       7.920 -23.759  -8.682  1.00 10.00      A   
ATOM   4876  HN  SER A 515       7.966 -23.411  -9.603  1.00 10.00      A   
ATOM   4877  CA  SER A 515       8.796 -24.873  -8.304  1.00 10.00      A   
ATOM   4878  CB  SER A 515       9.858 -24.429  -7.288  1.00 10.00      A   
ATOM   4879  OG  SER A 515       9.990 -23.013  -7.235  1.00 10.00      A   
ATOM   4880  HG  SER A 515      10.361 -22.759  -6.371  1.00 10.00      A   
ATOM   4881  C   SER A 515       7.992 -26.053  -7.753  1.00 10.00      A   
ATOM   4882  O   SER A 515       8.409 -26.719  -6.800  1.00 10.00      A   
ATOM   4883  N   CYS A 516       6.844 -26.314  -8.361  1.00 10.00      A   
ATOM   4884  HN  CYS A 516       6.574 -25.766  -9.129  1.00 10.00      A   
ATOM   4885  CA  CYS A 516       5.978 -27.401  -7.930  1.00 10.00      A   
ATOM   4886  CB  CYS A 516       4.517 -26.937  -7.934  1.00 10.00      A   
ATOM   4887  SG  CYS A 516       4.177 -25.557  -9.057  1.00 10.00      A   
ATOM   4888  HG  CYS A 516       2.905 -25.631  -9.434  1.00 10.00      A   
ATOM   4889  C   CYS A 516       6.147 -28.625  -8.824  1.00 10.00      A   
ATOM   4890  O   CYS A 516       6.951 -28.617  -9.757  1.00 10.00      A   
ATOM   4891  N   SER A 517       5.390 -29.671  -8.533  1.00 10.00      A   
ATOM   4892  HN  SER A 517       4.779 -29.624  -7.763  1.00 10.00      A   
ATOM   4893  CA  SER A 517       5.447 -30.898  -9.311  1.00 10.00      A   
ATOM   4894  CB  SER A 517       5.310 -32.099  -8.374  1.00 10.00      A   
ATOM   4895  OG  SER A 517       6.155 -31.951  -7.240  1.00 10.00      A   
ATOM   4896  HG  SER A 517       6.237 -32.802  -6.793  1.00 10.00      A   
ATOM   4897  C   SER A 517       4.346 -30.919 -10.373  1.00 10.00      A   
ATOM   4898  O   SER A 517       4.106 -31.942 -11.015  1.00 10.00      A   
ATOM   4899  N   VAL A 518       3.690 -29.779 -10.559  1.00 10.00      A   
ATOM   4900  HN  VAL A 518       3.942 -28.996 -10.033  1.00 10.00      A   
ATOM   4901  CA  VAL A 518       2.617 -29.660 -11.539  1.00 10.00      A   
ATOM   4902  CB  VAL A 518       1.941 -28.274 -11.482  1.00 10.00      A   
ATOM   4903  CG1 VAL A 518       0.754 -28.216 -12.430  1.00 10.00      A   
ATOM   4904  CG2 VAL A 518       1.506 -27.945 -10.064  1.00 10.00      A   
ATOM   4905  C   VAL A 518       3.152 -29.906 -12.946  1.00 10.00      A   
ATOM   4906  O   VAL A 518       4.058 -29.207 -13.411  1.00 10.00      A   
ATOM   4907  N   SER A 519       2.598 -30.905 -13.615  1.00 10.00      A   
ATOM   4908  HN  SER A 519       1.878 -31.432 -13.189  1.00 10.00      A   
ATOM   4909  CA  SER A 519       3.028 -31.247 -14.956  1.00 10.00      A   
ATOM   4910  CB  SER A 519       2.698 -32.708 -15.257  1.00 10.00      A   
ATOM   4911  OG  SER A 519       1.340 -33.001 -14.967  1.00 10.00      A   
ATOM   4912  HG  SER A 519       1.190 -32.954 -14.004  1.00 10.00      A   
ATOM   4913  C   SER A 519       2.408 -30.326 -16.007  1.00 10.00      A   
ATOM   4914  O   SER A 519       1.320 -29.772 -15.805  1.00 10.00      A   
ATOM   4915  N   PHE A 520       3.113 -30.169 -17.126  1.00 10.00      A   
ATOM   4916  HN  PHE A 520       3.984 -30.625 -17.204  1.00 10.00      A   
ATOM   4917  CA  PHE A 520       2.657 -29.331 -18.233  1.00 10.00      A   
ATOM   4918  CB  PHE A 520       3.703 -29.353 -19.357  1.00 10.00      A   
ATOM   4919  CG  PHE A 520       3.261 -28.732 -20.652  1.00 10.00      A   
ATOM   4920  CD1 PHE A 520       2.867 -27.405 -20.709  1.00 10.00      A   
ATOM   4921  CD2 PHE A 520       3.250 -29.480 -21.818  1.00 10.00      A   
ATOM   4922  CE1 PHE A 520       2.470 -26.839 -21.904  1.00 10.00      A   
ATOM   4923  CE2 PHE A 520       2.853 -28.921 -23.016  1.00 10.00      A   
ATOM   4924  CZ  PHE A 520       2.462 -27.597 -23.060  1.00 10.00      A   
ATOM   4925  C   PHE A 520       1.299 -29.801 -18.759  1.00 10.00      A   
ATOM   4926  O   PHE A 520       0.417 -28.990 -19.058  1.00 10.00      A   
ATOM   4927  N   GLY A 521       1.136 -31.115 -18.854  1.00 10.00      A   
ATOM   4928  HN  GLY A 521       1.875 -31.709 -18.596  1.00 10.00      A   
ATOM   4929  CA  GLY A 521      -0.108 -31.685 -19.340  1.00 10.00      A   
ATOM   4930  C   GLY A 521      -1.288 -31.361 -18.447  1.00 10.00      A   
ATOM   4931  O   GLY A 521      -2.403 -31.166 -18.932  1.00 10.00      A   
ATOM   4932  N   ALA A 522      -1.041 -31.291 -17.146  1.00 10.00      A   
ATOM   4933  HN  ALA A 522      -0.126 -31.447 -16.823  1.00 10.00      A   
ATOM   4934  CA  ALA A 522      -2.091 -30.987 -16.183  1.00 10.00      A   
ATOM   4935  CB  ALA A 522      -1.588 -31.211 -14.773  1.00 10.00      A   
ATOM   4936  C   ALA A 522      -2.572 -29.551 -16.348  1.00 10.00      A   
ATOM   4937  O   ALA A 522      -3.755 -29.257 -16.173  1.00 10.00      A   
ATOM   4938  N   CYS A 523      -1.645 -28.663 -16.686  1.00 10.00      A   
ATOM   4939  HN  CYS A 523      -0.716 -28.961 -16.796  1.00 10.00      A   
ATOM   4940  CA  CYS A 523      -1.969 -27.261 -16.889  1.00 10.00      A   
ATOM   4941  CB  CYS A 523      -0.695 -26.461 -17.160  1.00 10.00      A   
ATOM   4942  SG  CYS A 523       0.580 -26.619 -15.886  1.00 10.00      A   
ATOM   4943  HG  CYS A 523       0.523 -27.853 -15.399  1.00 10.00      A   
ATOM   4944  C   CYS A 523      -2.927 -27.122 -18.063  1.00 10.00      A   
ATOM   4945  O   CYS A 523      -3.906 -26.377 -18.000  1.00 10.00      A   
ATOM   4946  N   LYS A 524      -2.644 -27.866 -19.127  1.00 10.00      A   
ATOM   4947  HN  LYS A 524      -1.848 -28.443 -19.111  1.00 10.00      A   
ATOM   4948  CA  LYS A 524      -3.480 -27.847 -20.317  1.00 10.00      A   
ATOM   4949  CB  LYS A 524      -2.819 -28.643 -21.445  1.00 10.00      A   
ATOM   4950  CG  LYS A 524      -1.570 -27.994 -22.018  1.00 10.00      A   
ATOM   4951  CD  LYS A 524      -1.152 -28.652 -23.324  1.00 10.00      A   
ATOM   4952  CE  LYS A 524      -0.511 -30.007 -23.088  1.00 10.00      A   
ATOM   4953  NZ  LYS A 524      -0.123 -30.672 -24.358  1.00 10.00      A   
ATOM   4954  HZ1 LYS A 524      -0.960 -31.088 -24.814  1.00 10.00      A   
ATOM   4955  HZ2 LYS A 524       0.570 -31.433 -24.169  1.00 10.00      A   
ATOM   4956  HZ3 LYS A 524       0.307 -29.986 -25.008  1.00 10.00      A   
ATOM   4957  C   LYS A 524      -4.850 -28.434 -20.005  1.00 10.00      A   
ATOM   4958  O   LYS A 524      -5.878 -27.931 -20.463  1.00 10.00      A   
ATOM   4959  N   LEU A 525      -4.854 -29.492 -19.200  1.00 10.00      A   
ATOM   4960  HN  LEU A 525      -4.000 -29.835 -18.856  1.00 10.00      A   
ATOM   4961  CA  LEU A 525      -6.092 -30.156 -18.818  1.00 10.00      A   
ATOM   4962  CB  LEU A 525      -5.801 -31.446 -18.049  1.00 10.00      A   
ATOM   4963  CG  LEU A 525      -7.015 -32.331 -17.747  1.00 10.00      A   
ATOM   4964  CD1 LEU A 525      -7.597 -32.910 -19.029  1.00 10.00      A   
ATOM   4965  CD2 LEU A 525      -6.646 -33.438 -16.773  1.00 10.00      A   
ATOM   4966  C   LEU A 525      -6.971 -29.233 -17.985  1.00 10.00      A   
ATOM   4967  O   LEU A 525      -8.188 -29.199 -18.158  1.00 10.00      A   
ATOM   4968  N   LEU A 526      -6.344 -28.475 -17.094  1.00 10.00      A   
ATOM   4969  HN  LEU A 526      -5.367 -28.552 -17.007  1.00 10.00      A   
ATOM   4970  CA  LEU A 526      -7.065 -27.545 -16.235  1.00 10.00      A   
ATOM   4971  CB  LEU A 526      -6.122 -26.918 -15.206  1.00 10.00      A   
ATOM   4972  CG  LEU A 526      -6.778 -26.056 -14.125  1.00 10.00      A   
ATOM   4973  CD1 LEU A 526      -7.635 -26.910 -13.206  1.00 10.00      A   
ATOM   4974  CD2 LEU A 526      -5.724 -25.309 -13.329  1.00 10.00      A   
ATOM   4975  C   LEU A 526      -7.743 -26.458 -17.064  1.00 10.00      A   
ATOM   4976  O   LEU A 526      -8.905 -26.122 -16.833  1.00 10.00      A   
ATOM   4977  N   GLY A 527      -7.013 -25.934 -18.043  1.00 10.00      A   
ATOM   4978  HN  GLY A 527      -6.093 -26.252 -18.175  1.00 10.00      A   
ATOM   4979  CA  GLY A 527      -7.552 -24.895 -18.905  1.00 10.00      A   
ATOM   4980  C   GLY A 527      -8.684 -25.403 -19.781  1.00 10.00      A   
ATOM   4981  O   GLY A 527      -9.593 -24.650 -20.141  1.00 10.00      A   
ATOM   4982  N   GLN A 528      -8.625 -26.686 -20.121  1.00 10.00      A   
ATOM   4983  HN  GLN A 528      -7.864 -27.224 -19.813  1.00 10.00      A   
ATOM   4984  CA  GLN A 528      -9.649 -27.313 -20.947  1.00 10.00      A   
ATOM   4985  CB  GLN A 528      -9.091 -28.577 -21.614  1.00 10.00      A   
ATOM   4986  CG  GLN A 528      -9.046 -28.510 -23.133  1.00 10.00      A   
ATOM   4987  CD  GLN A 528     -10.425 -28.592 -23.765  1.00 10.00      A   
ATOM   4988  OE1 GLN A 528     -11.314 -29.282 -23.263  1.00 10.00      A   
ATOM   4989  NE2 GLN A 528     -10.615 -27.889 -24.868  1.00 10.00      A   
ATOM   4990 HE21 GLN A 528      -9.867 -27.355 -25.215  1.00 10.00      A   
ATOM   4991 HE22 GLN A 528     -11.497 -27.930 -25.299  1.00 10.00      A   
ATOM   4992  C   GLN A 528     -10.876 -27.660 -20.107  1.00 10.00      A   
ATOM   4993  O   GLN A 528     -11.988 -27.783 -20.624  1.00 10.00      A   
ATOM   4994  N   LYS A 529     -10.664 -27.800 -18.808  1.00 10.00      A   
ATOM   4995  HN  LYS A 529      -9.756 -27.677 -18.459  1.00 10.00      A   
ATOM   4996  CA  LYS A 529     -11.738 -28.133 -17.887  1.00 10.00      A   
ATOM   4997  CB  LYS A 529     -11.179 -28.910 -16.689  1.00 10.00      A   
ATOM   4998  CG  LYS A 529     -12.212 -29.283 -15.637  1.00 10.00      A   
ATOM   4999  CD  LYS A 529     -11.636 -30.253 -14.618  1.00 10.00      A   
ATOM   5000  CE  LYS A 529     -12.499 -30.328 -13.368  1.00 10.00      A   
ATOM   5001  NZ  LYS A 529     -13.899 -30.715 -13.675  1.00 10.00      A   
ATOM   5002  HZ1 LYS A 529     -14.330 -30.022 -14.320  1.00 10.00      A   
ATOM   5003  HZ2 LYS A 529     -14.464 -30.752 -12.803  1.00 10.00      A   
ATOM   5004  HZ3 LYS A 529     -13.922 -31.650 -14.126  1.00 10.00      A   
ATOM   5005  C   LYS A 529     -12.475 -26.881 -17.421  1.00 10.00      A   
ATOM   5006  O   LYS A 529     -13.706 -26.830 -17.449  1.00 10.00      A   
ATOM   5007  N   MET A 530     -11.720 -25.867 -17.013  1.00 10.00      A   
ATOM   5008  HN  MET A 530     -10.741 -25.955 -17.039  1.00 10.00      A   
ATOM   5009  CA  MET A 530     -12.307 -24.624 -16.534  1.00 10.00      A   
ATOM   5010  CB  MET A 530     -11.814 -24.304 -15.119  1.00 10.00      A   
ATOM   5011  CG  MET A 530     -11.752 -25.497 -14.175  1.00 10.00      A   
ATOM   5012  SD  MET A 530     -13.364 -26.237 -13.854  1.00 10.00      A   
ATOM   5013  CE  MET A 530     -14.105 -24.981 -12.819  1.00 10.00      A   
ATOM   5014  C   MET A 530     -11.976 -23.465 -17.469  1.00 10.00      A   
ATOM   5015  O   MET A 530     -10.902 -22.875 -17.379  1.00 10.00      A   
ATOM   5016  N   PRO A 531     -12.910 -23.107 -18.361  1.00 10.00      A   
ATOM   5017  CA  PRO A 531     -12.714 -22.017 -19.328  1.00 10.00      A   
ATOM   5018  CB  PRO A 531     -13.869 -22.216 -20.310  1.00 10.00      A   
ATOM   5019  CG  PRO A 531     -14.936 -22.864 -19.499  1.00 10.00      A   
ATOM   5020  CD  PRO A 531     -14.234 -23.741 -18.501  1.00 10.00      A   
ATOM   5021  C   PRO A 531     -12.806 -20.635 -18.679  1.00 10.00      A   
ATOM   5022  O   PRO A 531     -12.498 -19.619 -19.304  1.00 10.00      A   
ATOM   5023  N   LYS A 532     -13.238 -20.603 -17.423  1.00 10.00      A   
ATOM   5024  HN  LYS A 532     -13.478 -21.446 -16.984  1.00 10.00      A   
ATOM   5025  CA  LYS A 532     -13.374 -19.354 -16.686  1.00 10.00      A   
ATOM   5026  CB  LYS A 532     -14.606 -19.405 -15.781  1.00 10.00      A   
ATOM   5027  CG  LYS A 532     -15.925 -19.288 -16.527  1.00 10.00      A   
ATOM   5028  CD  LYS A 532     -17.104 -19.492 -15.590  1.00 10.00      A   
ATOM   5029  CE  LYS A 532     -18.407 -19.004 -16.204  1.00 10.00      A   
ATOM   5030  NZ  LYS A 532     -18.780 -19.752 -17.433  1.00 10.00      A   
ATOM   5031  HZ1 LYS A 532     -19.692 -19.404 -17.798  1.00 10.00      A   
ATOM   5032  HZ2 LYS A 532     -18.865 -20.767 -17.228  1.00 10.00      A   
ATOM   5033  HZ3 LYS A 532     -18.060 -19.620 -18.168  1.00 10.00      A   
ATOM   5034  C   LYS A 532     -12.124 -19.078 -15.859  1.00 10.00      A   
ATOM   5035  O   LYS A 532     -12.016 -18.047 -15.198  1.00 10.00      A   
ATOM   5036  N   LEU A 533     -11.186 -20.012 -15.896  1.00 10.00      A   
ATOM   5037  HN  LEU A 533     -11.324 -20.809 -16.452  1.00 10.00      A   
ATOM   5038  CA  LEU A 533      -9.945 -19.878 -15.153  1.00 10.00      A   
ATOM   5039  CB  LEU A 533      -9.666 -21.158 -14.360  1.00 10.00      A   
ATOM   5040  CG  LEU A 533     -10.172 -21.205 -12.913  1.00 10.00      A   
ATOM   5041  CD1 LEU A 533     -11.678 -21.003 -12.840  1.00 10.00      A   
ATOM   5042  CD2 LEU A 533      -9.778 -22.518 -12.257  1.00 10.00      A   
ATOM   5043  C   LEU A 533      -8.791 -19.597 -16.106  1.00 10.00      A   
ATOM   5044  O   LEU A 533      -8.580 -20.334 -17.074  1.00 10.00      A   
ATOM   5045  N   ASN A 534      -8.060 -18.529 -15.837  1.00 10.00      A   
ATOM   5046  HN  ASN A 534      -8.278 -17.985 -15.049  1.00 10.00      A   
ATOM   5047  CA  ASN A 534      -6.924 -18.148 -16.660  1.00 10.00      A   
ATOM   5048  CB  ASN A 534      -6.775 -16.629 -16.719  1.00 10.00      A   
ATOM   5049  CG  ASN A 534      -7.440 -16.018 -17.936  1.00 10.00      A   
ATOM   5050  OD1 ASN A 534      -8.356 -16.597 -18.522  1.00 10.00      A   
ATOM   5051  ND2 ASN A 534      -6.986 -14.839 -18.325  1.00 10.00      A   
ATOM   5052 HD21 ASN A 534      -6.249 -14.432 -17.820  1.00 10.00      A   
ATOM   5053 HD22 ASN A 534      -7.418 -14.410 -19.097  1.00 10.00      A   
ATOM   5054  C   ASN A 534      -5.654 -18.769 -16.110  1.00 10.00      A   
ATOM   5055  O   ASN A 534      -5.045 -18.251 -15.168  1.00 10.00      A   
ATOM   5056  N   VAL A 535      -5.280 -19.898 -16.686  1.00 10.00      A   
ATOM   5057  HN  VAL A 535      -5.820 -20.254 -17.424  1.00 10.00      A   
ATOM   5058  CA  VAL A 535      -4.087 -20.614 -16.277  1.00 10.00      A   
ATOM   5059  CB  VAL A 535      -4.265 -22.144 -16.412  1.00 10.00      A   
ATOM   5060  CG1 VAL A 535      -3.177 -22.886 -15.651  1.00 10.00      A   
ATOM   5061  CG2 VAL A 535      -5.647 -22.585 -15.948  1.00 10.00      A   
ATOM   5062  C   VAL A 535      -2.919 -20.172 -17.146  1.00 10.00      A   
ATOM   5063  O   VAL A 535      -2.761 -20.637 -18.272  1.00 10.00      A   
ATOM   5064  N   GLU A 536      -2.121 -19.258 -16.630  1.00 10.00      A   
ATOM   5065  HN  GLU A 536      -2.299 -18.922 -15.721  1.00 10.00      A   
ATOM   5066  CA  GLU A 536      -0.978 -18.747 -17.366  1.00 10.00      A   
ATOM   5067  CB  GLU A 536      -0.980 -17.217 -17.371  1.00 10.00      A   
ATOM   5068  CG  GLU A 536      -1.954 -16.619 -18.376  1.00 10.00      A   
ATOM   5069  CD  GLU A 536      -2.169 -15.131 -18.185  1.00 10.00      A   
ATOM   5070  OE1 GLU A 536      -1.213 -14.423 -17.794  1.00 10.00      A   
ATOM   5071  OE2 GLU A 536      -3.298 -14.660 -18.434  1.00 10.00      A   
ATOM   5072  C   GLU A 536       0.330 -19.298 -16.815  1.00 10.00      A   
ATOM   5073  O   GLU A 536       0.679 -19.063 -15.657  1.00 10.00      A   
ATOM   5074  N   VAL A 537       1.040 -20.045 -17.650  1.00 10.00      A   
ATOM   5075  HN  VAL A 537       0.700 -20.199 -18.563  1.00 10.00      A   
ATOM   5076  CA  VAL A 537       2.313 -20.634 -17.258  1.00 10.00      A   
ATOM   5077  CB  VAL A 537       2.517 -22.037 -17.882  1.00 10.00      A   
ATOM   5078  CG1 VAL A 537       2.384 -21.997 -19.396  1.00 10.00      A   
ATOM   5079  CG2 VAL A 537       3.854 -22.634 -17.474  1.00 10.00      A   
ATOM   5080  C   VAL A 537       3.473 -19.707 -17.628  1.00 10.00      A   
ATOM   5081  O   VAL A 537       3.514 -19.149 -18.729  1.00 10.00      A   
ATOM   5082  N   ILE A 538       4.393 -19.528 -16.690  1.00 10.00      A   
ATOM   5083  HN  ILE A 538       4.294 -19.995 -15.830  1.00 10.00      A   
ATOM   5084  CA  ILE A 538       5.555 -18.682 -16.899  1.00 10.00      A   
ATOM   5085  CB  ILE A 538       5.661 -17.575 -15.826  1.00 10.00      A   
ATOM   5086  CG1 ILE A 538       4.286 -16.960 -15.549  1.00 10.00      A   
ATOM   5087  CG2 ILE A 538       6.647 -16.500 -16.267  1.00 10.00      A   
ATOM   5088  CD1 ILE A 538       4.241 -16.075 -14.321  1.00 10.00      A   
ATOM   5089  C   ILE A 538       6.808 -19.548 -16.845  1.00 10.00      A   
ATOM   5090  O   ILE A 538       7.331 -19.841 -15.763  1.00 10.00      A   
ATOM   5091  N   ASP A 539       7.267 -19.979 -18.005  1.00 10.00      A   
ATOM   5092  HN  ASP A 539       6.806 -19.714 -18.832  1.00 10.00      A   
ATOM   5093  CA  ASP A 539       8.447 -20.826 -18.094  1.00 10.00      A   
ATOM   5094  CB  ASP A 539       8.086 -22.152 -18.761  1.00 10.00      A   
ATOM   5095  CG  ASP A 539       9.118 -23.227 -18.526  1.00 10.00      A   
ATOM   5096  OD1 ASP A 539       8.902 -24.097 -17.646  1.00 10.00      A   
ATOM   5097  OD2 ASP A 539      10.141 -23.227 -19.230  1.00 10.00      A   
ATOM   5098  C   ASP A 539       9.559 -20.119 -18.866  1.00 10.00      A   
ATOM   5099  O   ASP A 539       9.301 -19.440 -19.862  1.00 10.00      A   
ATOM   5100  N   GLU A 540      10.795 -20.271 -18.401  1.00 10.00      A   
ATOM   5101  HN  GLU A 540      10.947 -20.831 -17.602  1.00 10.00      A   
ATOM   5102  CA  GLU A 540      11.933 -19.620 -19.037  1.00 10.00      A   
ATOM   5103  CB  GLU A 540      12.710 -18.803 -18.002  1.00 10.00      A   
ATOM   5104  CG  GLU A 540      11.997 -17.535 -17.557  1.00 10.00      A   
ATOM   5105  CD  GLU A 540      12.406 -16.325 -18.374  1.00 10.00      A   
ATOM   5106  OE1 GLU A 540      12.774 -15.296 -17.768  1.00 10.00      A   
ATOM   5107  OE2 GLU A 540      12.389 -16.404 -19.623  1.00 10.00      A   
ATOM   5108  C   GLU A 540      12.861 -20.616 -19.728  1.00 10.00      A   
ATOM   5109  O   GLU A 540      14.003 -20.282 -20.054  1.00 10.00      A   
ATOM   5110  N   ARG A 541      12.376 -21.827 -19.964  1.00 10.00      A   
ATOM   5111  HN  ARG A 541      11.452 -22.043 -19.686  1.00 10.00      A   
ATOM   5112  CA  ARG A 541      13.183 -22.853 -20.618  1.00 10.00      A   
ATOM   5113  CB  ARG A 541      13.132 -24.175 -19.847  1.00 10.00      A   
ATOM   5114  CG  ARG A 541      13.466 -24.057 -18.371  1.00 10.00      A   
ATOM   5115  CD  ARG A 541      12.323 -24.568 -17.516  1.00 10.00      A   
ATOM   5116  NE  ARG A 541      12.635 -25.845 -16.888  1.00 10.00      A   
ATOM   5117  HE  ARG A 541      13.575 -26.132 -16.897  1.00 10.00      A   
ATOM   5118  CZ  ARG A 541      11.736 -26.621 -16.298  1.00 10.00      A   
ATOM   5119  NH1 ARG A 541      10.461 -26.253 -16.247  1.00 10.00      A   
ATOM   5120 HH11 ARG A 541      10.157 -25.346 -16.674  1.00 10.00      A   
ATOM   5121 HH12 ARG A 541       9.756 -26.865 -15.780  1.00 10.00      A   
ATOM   5122  NH2 ARG A 541      12.117 -27.769 -15.754  1.00 10.00      A   
ATOM   5123 HH21 ARG A 541      11.422 -28.388 -15.285  1.00 10.00      A   
ATOM   5124 HH22 ARG A 541      13.124 -28.057 -15.790  1.00 10.00      A   
ATOM   5125  C   ARG A 541      12.743 -23.078 -22.060  1.00 10.00      A   
ATOM   5126  O   ARG A 541      13.061 -24.106 -22.660  1.00 10.00      A   
ATOM   5127  N   GLY A 542      12.013 -22.120 -22.609  1.00 10.00      A   
ATOM   5128  HN  GLY A 542      11.780 -21.329 -22.081  1.00 10.00      A   
ATOM   5129  CA  GLY A 542      11.549 -22.236 -23.977  1.00 10.00      A   
ATOM   5130  C   GLY A 542      10.126 -22.740 -24.063  1.00 10.00      A   
ATOM   5131  O   GLY A 542       9.450 -22.880 -23.041  1.00 10.00      A   
ATOM   5132  N   ALA A 543       9.665 -22.998 -25.280  1.00 10.00      A   
ATOM   5133  HN  ALA A 543      10.254 -22.849 -26.055  1.00 10.00      A   
ATOM   5134  CA  ALA A 543       8.312 -23.491 -25.501  1.00 10.00      A   
ATOM   5135  CB  ALA A 543       8.032 -23.629 -26.991  1.00 10.00      A   
ATOM   5136  C   ALA A 543       8.093 -24.824 -24.788  1.00 10.00      A   
ATOM   5137  O   ALA A 543       8.778 -25.811 -25.068  1.00 10.00      A   
ATOM   5138  N   PRO A 544       7.132 -24.868 -23.850  1.00 10.00      A   
ATOM   5139  CA  PRO A 544       6.825 -26.080 -23.082  1.00 10.00      A   
ATOM   5140  CB  PRO A 544       5.819 -25.602 -22.022  1.00 10.00      A   
ATOM   5141  CG  PRO A 544       5.898 -24.112 -22.046  1.00 10.00      A   
ATOM   5142  CD  PRO A 544       6.276 -23.743 -23.451  1.00 10.00      A   
ATOM   5143  C   PRO A 544       6.204 -27.168 -23.953  1.00 10.00      A   
ATOM   5144  O   PRO A 544       6.206 -28.341 -23.588  1.00 10.00      A   
ATOM   5145  N   ASP A 545       5.703 -26.775 -25.118  1.00 10.00      A   
ATOM   5146  HN  ASP A 545       5.764 -25.830 -25.369  1.00 10.00      A   
ATOM   5147  CA  ASP A 545       5.073 -27.716 -26.041  1.00 10.00      A   
ATOM   5148  CB  ASP A 545       4.342 -26.963 -27.154  1.00 10.00      A   
ATOM   5149  CG  ASP A 545       3.460 -27.871 -27.986  1.00 10.00      A   
ATOM   5150  OD1 ASP A 545       3.883 -28.283 -29.086  1.00 10.00      A   
ATOM   5151  OD2 ASP A 545       2.332 -28.171 -27.548  1.00 10.00      A   
ATOM   5152  C   ASP A 545       6.107 -28.667 -26.641  1.00 10.00      A   
ATOM   5153  O   ASP A 545       5.778 -29.763 -27.100  1.00 10.00      A   
ATOM   5154  N   SER A 546       7.362 -28.237 -26.629  1.00 10.00      A   
ATOM   5155  HN  SER A 546       7.559 -27.349 -26.258  1.00 10.00      A   
ATOM   5156  CA  SER A 546       8.454 -29.041 -27.159  1.00 10.00      A   
ATOM   5157  CB  SER A 546       9.585 -28.133 -27.633  1.00 10.00      A   
ATOM   5158  OG  SER A 546       9.075 -26.908 -28.127  1.00 10.00      A   
ATOM   5159  HG  SER A 546       9.071 -26.934 -29.089  1.00 10.00      A   
ATOM   5160  C   SER A 546       8.984 -29.986 -26.090  1.00 10.00      A   
ATOM   5161  O   SER A 546       9.864 -30.806 -26.348  1.00 10.00      A   
ATOM   5162  N   ARG A 547       8.436 -29.867 -24.891  1.00 10.00      A   
ATOM   5163  HN  ARG A 547       7.717 -29.210 -24.758  1.00 10.00      A   
ATOM   5164  CA  ARG A 547       8.847 -30.699 -23.772  1.00 10.00      A   
ATOM   5165  CB  ARG A 547       9.108 -29.828 -22.537  1.00 10.00      A   
ATOM   5166  CG  ARG A 547       9.913 -28.573 -22.832  1.00 10.00      A   
ATOM   5167  CD  ARG A 547      10.689 -28.094 -21.618  1.00 10.00      A
[truncated: 221,457 more chars]
