# Supplementary material for: Flexibility of intrinsically disordered degrons in AUX/IAA proteins reinforces auxin co-receptor assemblies
Source: Nat Commun. 2020 May 8;11:2277. doi: 10.1038/s41467-020-16147-2 (PMC7210949; doi:10.1038/s41467-020-16147-2)
Supplement: Supplementary file 11 — Supplementary Data 8 [file 41467_2020_16147_MOESM11_ESM.gz › disvis_haddock_files/IAA07/cluster9_2.pdb]

REMARK FILENAME="complex_4w.pdb0"
REMARK ===============================================================
REMARK HADDOCK run for complex
REMARK initial structure: complex_4.pdb
REMARK final NOE weights: unambig 50 amb: 50
REMARK ===============================================================
REMARK            total,bonds,angles,improper,dihe,vdw,elec,air,cdih,coup,rdcs,vean,dani,xpcs,rg
REMARK energies: -166.408, 0, 0, 0, 0, -48.2387, -433.374, 315.205, 0, 0, 0, 0, 0, 0, 0
REMARK ===============================================================
REMARK            bonds,angles,impropers,dihe,air,cdih,coup,rdcs,vean,dani,xpcs
REMARK rms-dev.: 0,0,0,0,0.746153,0,0, 0, 0, 0, 0
REMARK ===============================================================
REMARK               air,cdih,coup,rdcs,vean,dani,xpcs
REMARK               >0.3,>5,>1,>0,>5,>0.2,>0.2
REMARK violations.: 9, 0, 0, 0, 0, 0, 0
REMARK ===============================================================
REMARK                        CVpartition#,violations,rms
REMARK AIRs cross-validation: 2, 34, 2.18029
REMARK ===============================================================
REMARK NCS energy: 0
REMARK ===============================================================
REMARK Symmetry energy: 0
REMARK ===============================================================
REMARK Desolvation energy: 39.7939
REMARK Internal energy free molecules: -15723.2
REMARK Internal energy complex: -31822.8
REMARK Binding energy: -16541.3
REMARK ===============================================================
REMARK buried surface area: 2012.38
REMARK ===============================================================
REMARK water - chain1: 0 0 0
REMARK water - chain2: 0 0 0
REMARK water - chain3: 0 0 0
REMARK water - chain4: 0 0 0
REMARK water - chain5: 0 0 0
REMARK water - chain6: 0 0 0
REMARK ===============================================================
REMARK water - water: 0 0 0
REMARK ===============================================================
REMARK DATE:10-Dec-2019  16:11:00       created by user: enm009
REMARK VERSION:1.3U
ATOM      1  N   PHE A   9     -40.442   2.791  -5.475  1.00 10.00      A   
ATOM      2  HN  PHE A   9     -40.701   2.053  -4.877  1.00 10.00      A   
ATOM      3  CA  PHE A   9     -39.468   3.773  -5.010  1.00 10.00      A   
ATOM      4  CB  PHE A   9     -38.331   3.085  -4.249  1.00 10.00      A   
ATOM      5  CG  PHE A   9     -38.764   2.402  -2.986  1.00 10.00      A   
ATOM      6  CD1 PHE A   9     -38.777   1.022  -2.900  1.00 10.00      A   
ATOM      7  CD2 PHE A   9     -39.159   3.141  -1.885  1.00 10.00      A   
ATOM      8  CE1 PHE A   9     -39.176   0.387  -1.741  1.00 10.00      A   
ATOM      9  CE2 PHE A   9     -39.560   2.514  -0.722  1.00 10.00      A   
ATOM     10  CZ  PHE A   9     -39.567   1.136  -0.651  1.00 10.00      A   
ATOM     11  C   PHE A   9     -38.896   4.586  -6.167  1.00 10.00      A   
ATOM     12  O   PHE A   9     -38.370   4.021  -7.126  1.00 10.00      A   
ATOM     13  N   PRO A  10     -39.011   5.922  -6.094  1.00 10.00      A   
ATOM     14  CA  PRO A  10     -38.490   6.830  -7.126  1.00 10.00      A   
ATOM     15  CB  PRO A  10     -38.862   8.224  -6.600  1.00 10.00      A   
ATOM     16  CG  PRO A  10     -39.982   7.981  -5.649  1.00 10.00      A   
ATOM     17  CD  PRO A  10     -39.683   6.657  -5.011  1.00 10.00      A   
ATOM     18  C   PRO A  10     -36.975   6.705  -7.286  1.00 10.00      A   
ATOM     19  O   PRO A  10     -36.260   6.430  -6.317  1.00 10.00      A   
ATOM     20  N   GLU A  11     -36.500   6.938  -8.503  1.00 10.00      A   
ATOM     21  HN  GLU A  11     -37.128   7.194  -9.211  1.00 10.00      A   
ATOM     22  CA  GLU A  11     -35.077   6.838  -8.830  1.00 10.00      A   
ATOM     23  CB  GLU A  11     -34.841   7.248 -10.285  1.00 10.00      A   
ATOM     24  CG  GLU A  11     -35.817   6.634 -11.277  1.00 10.00      A   
ATOM     25  CD  GLU A  11     -35.631   5.141 -11.436  1.00 10.00      A   
ATOM     26  OE1 GLU A  11     -34.665   4.731 -12.108  1.00 10.00      A   
ATOM     27  OE2 GLU A  11     -36.459   4.369 -10.903  1.00 10.00      A   
ATOM     28  C   GLU A  11     -34.217   7.699  -7.909  1.00 10.00      A   
ATOM     29  O   GLU A  11     -33.267   7.211  -7.294  1.00 10.00      A   
ATOM     30  N   GLU A  12     -34.574   8.974  -7.804  1.00 10.00      A   
ATOM     31  HN  GLU A  12     -35.357   9.294  -8.315  1.00 10.00      A   
ATOM     32  CA  GLU A  12     -33.841   9.923  -6.968  1.00 10.00      A   
ATOM     33  CB  GLU A  12     -34.404  11.342  -7.110  1.00 10.00      A   
ATOM     34  CG  GLU A  12     -35.921  11.417  -7.147  1.00 10.00      A   
ATOM     35  CD  GLU A  12     -36.465  11.331  -8.557  1.00 10.00      A   
ATOM     36  OE1 GLU A  12     -36.757  12.390  -9.147  1.00 10.00      A   
ATOM     37  OE2 GLU A  12     -36.590  10.206  -9.084  1.00 10.00      A   
ATOM     38  C   GLU A  12     -33.819   9.501  -5.501  1.00 10.00      A   
ATOM     39  O   GLU A  12     -32.894   9.839  -4.762  1.00 10.00      A   
ATOM     40  N   VAL A  13     -34.843   8.769  -5.083  1.00 10.00      A   
ATOM     41  HN  VAL A  13     -35.555   8.541  -5.712  1.00 10.00      A   
ATOM     42  CA  VAL A  13     -34.928   8.297  -3.713  1.00 10.00      A   
ATOM     43  CB  VAL A  13     -36.347   7.804  -3.362  1.00 10.00      A   
ATOM     44  CG1 VAL A  13     -36.346   7.017  -2.056  1.00 10.00      A   
ATOM     45  CG2 VAL A  13     -37.289   8.989  -3.262  1.00 10.00      A   
ATOM     46  C   VAL A  13     -33.920   7.180  -3.482  1.00 10.00      A   
ATOM     47  O   VAL A  13     -33.134   7.221  -2.535  1.00 10.00      A   
ATOM     48  N   LEU A  14     -33.930   6.196  -4.371  1.00 10.00      A   
ATOM     49  HN  LEU A  14     -34.569   6.231  -5.118  1.00 10.00      A   
ATOM     50  CA  LEU A  14     -33.017   5.066  -4.269  1.00 10.00      A   
ATOM     51  CB  LEU A  14     -33.369   3.984  -5.290  1.00 10.00      A   
ATOM     52  CG  LEU A  14     -34.635   3.177  -4.984  1.00 10.00      A   
ATOM     53  CD1 LEU A  14     -34.948   2.203  -6.111  1.00 10.00      A   
ATOM     54  CD2 LEU A  14     -34.488   2.438  -3.663  1.00 10.00      A   
ATOM     55  C   LEU A  14     -31.569   5.519  -4.423  1.00 10.00      A   
ATOM     56  O   LEU A  14     -30.672   4.979  -3.779  1.00 10.00      A   
ATOM     57  N   GLU A  15     -31.353   6.529  -5.261  1.00 10.00      A   
ATOM     58  HN  GLU A  15     -32.112   6.918  -5.753  1.00 10.00      A   
ATOM     59  CA  GLU A  15     -30.015   7.065  -5.480  1.00 10.00      A   
ATOM     60  CB  GLU A  15     -30.028   8.135  -6.570  1.00 10.00      A   
ATOM     61  CG  GLU A  15     -29.985   7.595  -7.988  1.00 10.00      A   
ATOM     62  CD  GLU A  15     -29.579   8.656  -8.986  1.00 10.00      A   
ATOM     63  OE1 GLU A  15     -30.365   8.950  -9.904  1.00 10.00      A   
ATOM     64  OE2 GLU A  15     -28.466   9.210  -8.855  1.00 10.00      A   
ATOM     65  C   GLU A  15     -29.452   7.646  -4.188  1.00 10.00      A   
ATOM     66  O   GLU A  15     -28.268   7.481  -3.884  1.00 10.00      A   
ATOM     67  N   HIS A  16     -30.316   8.315  -3.429  1.00 10.00      A   
ATOM     68  HN  HIS A  16     -31.245   8.398  -3.729  1.00 10.00      A   
ATOM     69  CA  HIS A  16     -29.925   8.924  -2.165  1.00 10.00      A   
ATOM     70  CB  HIS A  16     -31.058   9.803  -1.624  1.00 10.00      A   
ATOM     71  CG  HIS A  16     -30.595  10.986  -0.824  1.00 10.00      A   
ATOM     72  ND1 HIS A  16     -30.754  12.273  -1.286  1.00 10.00      A   
ATOM     73  CD2 HIS A  16     -29.991  11.020   0.390  1.00 10.00      A   
ATOM     74  CE1 HIS A  16     -30.246  13.057  -0.347  1.00 10.00      A   
ATOM     75  NE2 HIS A  16     -29.775  12.341   0.681  1.00 10.00      A   
ATOM     76  HE2 HIS A  16     -29.352  12.699   1.505  1.00 10.00      A   
ATOM     77  C   HIS A  16     -29.559   7.843  -1.153  1.00 10.00      A   
ATOM     78  O   HIS A  16     -28.591   7.973  -0.404  1.00 10.00      A   
ATOM     79  N   VAL A  17     -30.328   6.765  -1.145  1.00 10.00      A   
ATOM     80  HN  VAL A  17     -31.089   6.714  -1.764  1.00 10.00      A   
ATOM     81  CA  VAL A  17     -30.071   5.656  -0.236  1.00 10.00      A   
ATOM     82  CB  VAL A  17     -31.202   4.606  -0.304  1.00 10.00      A   
ATOM     83  CG1 VAL A  17     -30.916   3.432   0.622  1.00 10.00      A   
ATOM     84  CG2 VAL A  17     -32.544   5.237   0.033  1.00 10.00      A   
ATOM     85  C   VAL A  17     -28.739   4.989  -0.589  1.00 10.00      A   
ATOM     86  O   VAL A  17     -27.920   4.691   0.283  1.00 10.00      A   
ATOM     87  N   PHE A  18     -28.515   4.804  -1.885  1.00 10.00      A   
ATOM     88  HN  PHE A  18     -29.198   5.090  -2.530  1.00 10.00      A   
ATOM     89  CA  PHE A  18     -27.300   4.167  -2.387  1.00 10.00      A   
ATOM     90  CB  PHE A  18     -27.430   3.858  -3.883  1.00 10.00      A   
ATOM     91  CG  PHE A  18     -28.345   2.706  -4.208  1.00 10.00      A   
ATOM     92  CD1 PHE A  18     -28.438   2.224  -5.505  1.00 10.00      A   
ATOM     93  CD2 PHE A  18     -29.109   2.104  -3.221  1.00 10.00      A   
ATOM     94  CE1 PHE A  18     -29.276   1.167  -5.810  1.00 10.00      A   
ATOM     95  CE2 PHE A  18     -29.948   1.048  -3.518  1.00 10.00      A   
ATOM     96  CZ  PHE A  18     -30.031   0.578  -4.815  1.00 10.00      A   
ATOM     97  C   PHE A  18     -26.045   5.001  -2.126  1.00 10.00      A   
ATOM     98  O   PHE A  18     -24.936   4.468  -2.090  1.00 10.00      A   
ATOM     99  N   SER A  19     -26.207   6.307  -1.932  1.00 10.00      A   
ATOM    100  HN  SER A  19     -27.107   6.695  -1.966  1.00 10.00      A   
ATOM    101  CA  SER A  19     -25.056   7.168  -1.683  1.00 10.00      A   
ATOM    102  CB  SER A  19     -25.349   8.641  -2.003  1.00 10.00      A   
ATOM    103  OG  SER A  19     -26.455   9.150  -1.277  1.00 10.00      A   
ATOM    104  HG  SER A  19     -26.898   8.432  -0.811  1.00 10.00      A   
ATOM    105  C   SER A  19     -24.498   6.982  -0.270  1.00 10.00      A   
ATOM    106  O   SER A  19     -23.451   7.529   0.075  1.00 10.00      A   
ATOM    107  N   PHE A  20     -25.205   6.207   0.540  1.00 10.00      A   
ATOM    108  HN  PHE A  20     -26.043   5.813   0.215  1.00 10.00      A   
ATOM    109  CA  PHE A  20     -24.766   5.923   1.898  1.00 10.00      A   
ATOM    110  CB  PHE A  20     -25.941   6.007   2.878  1.00 10.00      A   
ATOM    111  CG  PHE A  20     -26.513   7.390   3.030  1.00 10.00      A   
ATOM    112  CD1 PHE A  20     -27.871   7.617   2.863  1.00 10.00      A   
ATOM    113  CD2 PHE A  20     -25.696   8.462   3.348  1.00 10.00      A   
ATOM    114  CE1 PHE A  20     -28.400   8.886   3.011  1.00 10.00      A   
ATOM    115  CE2 PHE A  20     -26.218   9.734   3.496  1.00 10.00      A   
ATOM    116  CZ  PHE A  20     -27.574   9.946   3.327  1.00 10.00      A   
ATOM    117  C   PHE A  20     -24.133   4.536   1.943  1.00 10.00      A   
ATOM    118  O   PHE A  20     -23.787   4.021   3.009  1.00 10.00      A   
ATOM    119  N   ILE A  21     -24.003   3.929   0.770  1.00 10.00      A   
ATOM    120  HN  ILE A  21     -24.309   4.389  -0.041  1.00 10.00      A   
ATOM    121  CA  ILE A  21     -23.418   2.605   0.649  1.00 10.00      A   
ATOM    122  CB  ILE A  21     -24.428   1.585   0.076  1.00 10.00      A   
ATOM    123  CG1 ILE A  21     -25.725   1.604   0.893  1.00 10.00      A   
ATOM    124  CG2 ILE A  21     -23.829   0.185   0.071  1.00 10.00      A   
ATOM    125  CD1 ILE A  21     -26.888   0.906   0.218  1.00 10.00      A   
ATOM    126  C   ILE A  21     -22.187   2.659  -0.248  1.00 10.00      A   
ATOM    127  O   ILE A  21     -22.294   2.600  -1.477  1.00 10.00      A   
ATOM    128  N   GLN A  22     -21.024   2.810   0.371  1.00 10.00      A   
ATOM    129  HN  GLN A  22     -21.010   2.896   1.351  1.00 10.00      A   
ATOM    130  CA  GLN A  22     -19.767   2.867  -0.364  1.00 10.00      A   
ATOM    131  CB  GLN A  22     -18.932   4.074   0.078  1.00 10.00      A   
ATOM    132  CG  GLN A  22     -19.415   5.406  -0.486  1.00 10.00      A   
ATOM    133  CD  GLN A  22     -18.806   5.732  -1.837  1.00 10.00      A   
ATOM    134  OE1 GLN A  22     -19.314   5.319  -2.880  1.00 10.00      A   
ATOM    135  NE2 GLN A  22     -17.716   6.483  -1.826  1.00 10.00      A   
ATOM    136 HE21 GLN A  22     -17.368   6.785  -0.958  1.00 10.00      A   
ATOM    137 HE22 GLN A  22     -17.292   6.699  -2.686  1.00 10.00      A   
ATOM    138  C   GLN A  22     -18.982   1.571  -0.192  1.00 10.00      A   
ATOM    139  O   GLN A  22     -17.928   1.380  -0.805  1.00 10.00      A   
ATOM    140  N   LEU A  23     -19.503   0.682   0.652  1.00 10.00      A   
ATOM    141  HN  LEU A  23     -20.333   0.901   1.119  1.00 10.00      A   
ATOM    142  CA  LEU A  23     -18.869  -0.604   0.900  1.00 10.00      A   
ATOM    143  CB  LEU A  23     -19.489  -1.294   2.114  1.00 10.00      A   
ATOM    144  CG  LEU A  23     -18.658  -2.412   2.751  1.00 10.00      A   
ATOM    145  CD1 LEU A  23     -17.644  -1.843   3.730  1.00 10.00      A   
ATOM    146  CD2 LEU A  23     -19.554  -3.429   3.435  1.00 10.00      A   
ATOM    147  C   LEU A  23     -19.003  -1.493  -0.334  1.00 10.00      A   
ATOM    148  O   LEU A  23     -20.115  -1.824  -0.762  1.00 10.00      A   
ATOM    149  N   ASP A  24     -17.863  -1.881  -0.892  1.00 10.00      A   
ATOM    150  HN  ASP A  24     -17.017  -1.605  -0.477  1.00 10.00      A   
ATOM    151  CA  ASP A  24     -17.819  -2.707  -2.097  1.00 10.00      A   
ATOM    152  CB  ASP A  24     -16.368  -2.975  -2.525  1.00 10.00      A   
ATOM    153  CG  ASP A  24     -15.490  -1.739  -2.436  1.00 10.00      A   
ATOM    154  OD1 ASP A  24     -15.427  -0.961  -3.409  1.00 10.00      A   
ATOM    155  OD2 ASP A  24     -14.858  -1.533  -1.378  1.00 10.00      A   
ATOM    156  C   ASP A  24     -18.567  -4.022  -1.913  1.00 10.00      A   
ATOM    157  O   ASP A  24     -19.327  -4.437  -2.788  1.00 10.00      A   
ATOM    158  N   LYS A  25     -18.371  -4.660  -0.762  1.00 10.00      A   
ATOM    159  HN  LYS A  25     -17.772  -4.264  -0.094  1.00 10.00      A   
ATOM    160  CA  LYS A  25     -19.024  -5.934  -0.469  1.00 10.00      A   
ATOM    161  CB  LYS A  25     -18.512  -6.519   0.849  1.00 10.00      A   
ATOM    162  CG  LYS A  25     -17.386  -7.528   0.692  1.00 10.00      A   
ATOM    163  CD  LYS A  25     -17.042  -8.169   2.028  1.00 10.00      A   
ATOM    164  CE  LYS A  25     -15.994  -9.264   1.885  1.00 10.00      A   
ATOM    165  NZ  LYS A  25     -16.519 -10.465   1.179  1.00 10.00      A   
ATOM    166  HZ1 LYS A  25     -16.045 -11.321   1.529  1.00 10.00      A   
ATOM    167  HZ2 LYS A  25     -16.342 -10.385   0.153  1.00 10.00      A   
ATOM    168  HZ3 LYS A  25     -17.543 -10.560   1.339  1.00 10.00      A   
ATOM    169  C   LYS A  25     -20.545  -5.806  -0.428  1.00 10.00      A   
ATOM    170  O   LYS A  25     -21.259  -6.627  -1.001  1.00 10.00      A   
ATOM    171  N   ASP A  26     -21.034  -4.766   0.232  1.00 10.00      A   
ATOM    172  HN  ASP A  26     -20.419  -4.125   0.640  1.00 10.00      A   
ATOM    173  CA  ASP A  26     -22.472  -4.549   0.351  1.00 10.00      A   
ATOM    174  CB  ASP A  26     -22.794  -3.480   1.392  1.00 10.00      A   
ATOM    175  CG  ASP A  26     -23.237  -4.060   2.722  1.00 10.00      A   
ATOM    176  OD1 ASP A  26     -23.723  -5.212   2.752  1.00 10.00      A   
ATOM    177  OD2 ASP A  26     -23.102  -3.364   3.751  1.00 10.00      A   
ATOM    178  C   ASP A  26     -23.086  -4.171  -0.982  1.00 10.00      A   
ATOM    179  O   ASP A  26     -24.151  -4.667  -1.337  1.00 10.00      A   
ATOM    180  N   ARG A  27     -22.403  -3.303  -1.725  1.00 10.00      A   
ATOM    181  HN  ARG A  27     -21.552  -2.945  -1.383  1.00 10.00      A   
ATOM    182  CA  ARG A  27     -22.889  -2.856  -3.029  1.00 10.00      A   
ATOM    183  CB  ARG A  27     -21.893  -1.900  -3.689  1.00 10.00      A   
ATOM    184  CG  ARG A  27     -22.018  -0.465  -3.219  1.00 10.00      A   
ATOM    185  CD  ARG A  27     -22.009   0.496  -4.391  1.00 10.00      A   
ATOM    186  NE  ARG A  27     -22.711   1.738  -4.081  1.00 10.00      A   
ATOM    187  HE  ARG A  27     -22.608   2.097  -3.166  1.00 10.00      A   
ATOM    188  CZ  ARG A  27     -23.488   2.395  -4.944  1.00 10.00      A   
ATOM    189  NH1 ARG A  27     -23.663   1.924  -6.175  1.00 10.00      A   
ATOM    190 HH11 ARG A  27     -23.200   1.030  -6.476  1.00 10.00      A   
ATOM    191 HH12 ARG A  27     -24.268   2.439  -6.853  1.00 10.00      A   
ATOM    192  NH2 ARG A  27     -24.107   3.505  -4.570  1.00 10.00      A   
ATOM    193 HH21 ARG A  27     -23.995   3.865  -3.595  1.00 10.00      A   
ATOM    194 HH22 ARG A  27     -24.714   4.022  -5.246  1.00 10.00      A   
ATOM    195  C   ARG A  27     -23.185  -4.028  -3.950  1.00 10.00      A   
ATOM    196  O   ARG A  27     -24.184  -4.028  -4.674  1.00 10.00      A   
ATOM    197  N   ASN A  28     -22.318  -5.028  -3.908  1.00 10.00      A   
ATOM    198  HN  ASN A  28     -21.546  -4.964  -3.304  1.00 10.00      A   
ATOM    199  CA  ASN A  28     -22.480  -6.216  -4.737  1.00 10.00      A   
ATOM    200  CB  ASN A  28     -21.271  -7.144  -4.617  1.00 10.00      A   
ATOM    201  CG  ASN A  28     -20.018  -6.562  -5.231  1.00 10.00      A   
ATOM    202  OD1 ASN A  28     -20.079  -5.686  -6.093  1.00 10.00      A   
ATOM    203  ND2 ASN A  28     -18.874  -7.056  -4.796  1.00 10.00      A   
ATOM    204 HD21 ASN A  28     -18.902  -7.754  -4.115  1.00 10.00      A   
ATOM    205 HD22 ASN A  28     -18.039  -6.701  -5.172  1.00 10.00      A   
ATOM    206  C   ASN A  28     -23.754  -6.970  -4.370  1.00 10.00      A   
ATOM    207  O   ASN A  28     -24.462  -7.474  -5.245  1.00 10.00      A   
ATOM    208  N   SER A  29     -24.049  -7.024  -3.076  1.00 10.00      A   
ATOM    209  HN  SER A  29     -23.455  -6.586  -2.434  1.00 10.00      A   
ATOM    210  CA  SER A  29     -25.234  -7.711  -2.583  1.00 10.00      A   
ATOM    211  CB  SER A  29     -25.177  -7.846  -1.058  1.00 10.00      A   
ATOM    212  OG  SER A  29     -23.935  -8.400  -0.648  1.00 10.00      A   
ATOM    213  HG  SER A  29     -23.355  -7.697  -0.331  1.00 10.00      A   
ATOM    214  C   SER A  29     -26.509  -6.986  -3.013  1.00 10.00      A   
ATOM    215  O   SER A  29     -27.473  -7.614  -3.452  1.00 10.00      A   
ATOM    216  N   VAL A  30     -26.506  -5.660  -2.908  1.00 10.00      A   
ATOM    217  HN  VAL A  30     -25.706  -5.206  -2.557  1.00 10.00      A   
ATOM    218  CA  VAL A  30     -27.666  -4.865  -3.286  1.00 10.00      A   
ATOM    219  CB  VAL A  30     -27.543  -3.399  -2.814  1.00 10.00      A   
ATOM    220  CG1 VAL A  30     -28.886  -2.690  -2.880  1.00 10.00      A   
ATOM    221  CG2 VAL A  30     -26.978  -3.326  -1.405  1.00 10.00      A   
ATOM    222  C   VAL A  30     -27.900  -4.914  -4.800  1.00 10.00      A   
ATOM    223  O   VAL A  30     -29.026  -4.758  -5.268  1.00 10.00      A   
ATOM    224  N   SER A  31     -26.838  -5.132  -5.567  1.00 10.00      A   
ATOM    225  HN  SER A  31     -25.950  -5.224  -5.149  1.00 10.00      A   
ATOM    226  CA  SER A  31     -26.962  -5.211  -7.022  1.00 10.00      A   
ATOM    227  CB  SER A  31     -25.637  -4.848  -7.707  1.00 10.00      A   
ATOM    228  OG  SER A  31     -24.584  -5.710  -7.301  1.00 10.00      A   
ATOM    229  HG  SER A  31     -24.889  -6.269  -6.574  1.00 10.00      A   
ATOM    230  C   SER A  31     -27.427  -6.602  -7.456  1.00 10.00      A   
ATOM    231  O   SER A  31     -27.530  -6.892  -8.646  1.00 10.00      A   
ATOM    232  N   LEU A  32     -27.707  -7.457  -6.480  1.00 10.00      A   
ATOM    233  HN  LEU A  32     -27.613  -7.166  -5.548  1.00 10.00      A   
ATOM    234  CA  LEU A  32     -28.147  -8.817  -6.754  1.00 10.00      A   
ATOM    235  CB  LEU A  32     -27.169  -9.817  -6.127  1.00 10.00      A   
ATOM    236  CG  LEU A  32     -25.938 -10.176  -6.958  1.00 10.00      A   
ATOM    237  CD1 LEU A  32     -24.883 -10.832  -6.082  1.00 10.00      A   
ATOM    238  CD2 LEU A  32     -26.330 -11.100  -8.101  1.00 10.00      A   
ATOM    239  C   LEU A  32     -29.559  -9.065  -6.229  1.00 10.00      A   
ATOM    240  O   LEU A  32     -29.942 -10.209  -5.968  1.00 10.00      A   
ATOM    241  N   VAL A  33     -30.335  -8.000  -6.063  1.00 10.00      A   
ATOM    242  HN  VAL A  33     -29.983  -7.109  -6.263  1.00 10.00      A   
ATOM    243  CA  VAL A  33     -31.701  -8.136  -5.574  1.00 10.00      A   
ATOM    244  CB  VAL A  33     -32.067  -7.082  -4.503  1.00 10.00      A   
ATOM    245  CG1 VAL A  33     -31.163  -7.220  -3.288  1.00 10.00      A   
ATOM    246  CG2 VAL A  33     -32.000  -5.669  -5.060  1.00 10.00      A   
ATOM    247  C   VAL A  33     -32.710  -8.120  -6.720  1.00 10.00      A   
ATOM    248  O   VAL A  33     -33.687  -8.866  -6.705  1.00 10.00      A   
ATOM    249  N   CYS A  34     -32.450  -7.286  -7.721  1.00 10.00      A   
ATOM    250  HN  CYS A  34     -31.644  -6.735  -7.682  1.00 10.00      A   
ATOM    251  CA  CYS A  34     -33.325  -7.167  -8.882  1.00 10.00      A   
ATOM    252  CB  CYS A  34     -34.692  -6.603  -8.476  1.00 10.00      A   
ATOM    253  SG  CYS A  34     -34.612  -5.070  -7.521  1.00 10.00      A   
ATOM    254  HG  CYS A  34     -34.803  -5.375  -6.246  1.00 10.00      A   
ATOM    255  C   CYS A  34     -32.680  -6.273  -9.938  1.00 10.00      A   
ATOM    256  O   CYS A  34     -31.753  -5.516  -9.633  1.00 10.00      A   
ATOM    257  N   LYS A  35     -33.181  -6.349 -11.170  1.00 10.00      A   
ATOM    258  HN  LYS A  35     -33.941  -6.963 -11.345  1.00 10.00      A   
ATOM    259  CA  LYS A  35     -32.646  -5.558 -12.271  1.00 10.00      A   
ATOM    260  CB  LYS A  35     -33.298  -5.960 -13.600  1.00 10.00      A   
ATOM    261  CG  LYS A  35     -32.804  -5.186 -14.818  1.00 10.00      A   
ATOM    262  CD  LYS A  35     -31.384  -5.582 -15.194  1.00 10.00      A   
ATOM    263  CE  LYS A  35     -31.364  -6.591 -16.333  1.00 10.00      A   
ATOM    264  NZ  LYS A  35     -31.724  -5.971 -17.636  1.00 10.00      A   
ATOM    265  HZ1 LYS A  35     -32.665  -5.531 -17.575  1.00 10.00      A   
ATOM    266  HZ2 LYS A  35     -31.741  -6.692 -18.386  1.00 10.00      A   
ATOM    267  HZ3 LYS A  35     -31.030  -5.241 -17.887  1.00 10.00      A   
ATOM    268  C   LYS A  35     -32.804  -4.062 -12.021  1.00 10.00      A   
ATOM    269  O   LYS A  35     -31.904  -3.282 -12.334  1.00 10.00      A   
ATOM    270  N   SER A  36     -33.934  -3.670 -11.437  1.00 10.00      A   
ATOM    271  HN  SER A  36     -34.612  -4.341 -11.206  1.00 10.00      A   
ATOM    272  CA  SER A  36     -34.197  -2.261 -11.144  1.00 10.00      A   
ATOM    273  CB  SER A  36     -35.538  -2.106 -10.422  1.00 10.00      A   
ATOM    274  OG  SER A  36     -36.573  -2.802 -11.103  1.00 10.00      A   
ATOM    275  HG  SER A  36     -36.699  -3.667 -10.695  1.00 10.00      A   
ATOM    276  C   SER A  36     -33.077  -1.645 -10.305  1.00 10.00      A   
ATOM    277  O   SER A  36     -32.559  -0.576 -10.628  1.00 10.00      A   
ATOM    278  N   TRP A  37     -32.680  -2.348  -9.252  1.00 10.00      A   
ATOM    279  HN  TRP A  37     -33.096  -3.216  -9.070  1.00 10.00      A   
ATOM    280  CA  TRP A  37     -31.634  -1.862  -8.363  1.00 10.00      A   
ATOM    281  CB  TRP A  37     -31.745  -2.507  -6.978  1.00 10.00      A   
ATOM    282  CG  TRP A  37     -32.971  -2.094  -6.208  1.00 10.00      A   
ATOM    283  CD1 TRP A  37     -34.198  -1.777  -6.719  1.00 10.00      A   
ATOM    284  CD2 TRP A  37     -33.087  -1.951  -4.785  1.00 10.00      A   
ATOM    285  NE1 TRP A  37     -35.065  -1.452  -5.707  1.00 10.00      A   
ATOM    286  HE1 TRP A  37     -36.004  -1.190  -5.825  1.00 10.00      A   
ATOM    287  CE2 TRP A  37     -34.409  -1.549  -4.512  1.00 10.00      A   
ATOM    288  CE3 TRP A  37     -32.202  -2.124  -3.716  1.00 10.00      A   
ATOM    289  CZ2 TRP A  37     -34.867  -1.319  -3.215  1.00 10.00      A   
ATOM    290  CZ3 TRP A  37     -32.655  -1.894  -2.432  1.00 10.00      A   
ATOM    291  CH2 TRP A  37     -33.977  -1.495  -2.192  1.00 10.00      A   
ATOM    292  C   TRP A  37     -30.247  -2.069  -8.963  1.00 10.00      A   
ATOM    293  O   TRP A  37     -29.286  -1.411  -8.565  1.00 10.00      A   
ATOM    294  N   TYR A  38     -30.149  -2.985  -9.925  1.00 10.00      A   
ATOM    295  HN  TYR A  38     -30.950  -3.493 -10.187  1.00 10.00      A   
ATOM    296  CA  TYR A  38     -28.882  -3.261 -10.596  1.00 10.00      A   
ATOM    297  CB  TYR A  38     -28.981  -4.552 -11.425  1.00 10.00      A   
ATOM    298  CG  TYR A  38     -27.803  -4.803 -12.344  1.00 10.00      A   
ATOM    299  CD1 TYR A  38     -27.894  -4.547 -13.707  1.00 10.00      A   
ATOM    300  CD2 TYR A  38     -26.603  -5.294 -11.849  1.00 10.00      A   
ATOM    301  CE1 TYR A  38     -26.821  -4.770 -14.550  1.00 10.00      A   
ATOM    302  CE2 TYR A  38     -25.524  -5.521 -12.683  1.00 10.00      A   
ATOM    303  CZ  TYR A  38     -25.638  -5.257 -14.032  1.00 10.00      A   
ATOM    304  OH  TYR A  38     -24.563  -5.479 -14.868  1.00 10.00      A   
ATOM    305  HH  TYR A  38     -24.270  -6.393 -14.777  1.00 10.00      A   
ATOM    306  C   TYR A  38     -28.489  -2.078 -11.481  1.00 10.00      A   
ATOM    307  O   TYR A  38     -27.335  -1.644 -11.486  1.00 10.00      A   
ATOM    308  N   GLU A  39     -29.467  -1.550 -12.214  1.00 10.00      A   
ATOM    309  HN  GLU A  39     -30.369  -1.939 -12.161  1.00 10.00      A   
ATOM    310  CA  GLU A  39     -29.235  -0.418 -13.101  1.00 10.00      A   
ATOM    311  CB  GLU A  39     -30.455  -0.171 -13.991  1.00 10.00      A   
ATOM    312  CG  GLU A  39     -30.668  -1.234 -15.059  1.00 10.00      A   
ATOM    313  CD  GLU A  39     -29.637  -1.163 -16.170  1.00 10.00      A   
ATOM    314  OE1 GLU A  39     -28.519  -1.692 -15.993  1.00 10.00      A   
ATOM    315  OE2 GLU A  39     -29.944  -0.590 -17.237  1.00 10.00      A   
ATOM    316  C   GLU A  39     -28.890   0.830 -12.298  1.00 10.00      A   
ATOM    317  O   GLU A  39     -27.971   1.568 -12.640  1.00 10.00      A   
ATOM    318  N   ILE A  40     -29.608   1.046 -11.205  1.00 10.00      A   
ATOM    319  HN  ILE A  40     -30.322   0.417 -10.965  1.00 10.00      A   
ATOM    320  CA  ILE A  40     -29.364   2.206 -10.360  1.00 10.00      A   
ATOM    321  CB  ILE A  40     -30.480   2.404  -9.314  1.00 10.00      A   
ATOM    322  CG1 ILE A  40     -31.836   2.519 -10.015  1.00 10.00      A   
ATOM    323  CG2 ILE A  40     -30.217   3.649  -8.475  1.00 10.00      A   
ATOM    324  CD1 ILE A  40     -33.014   2.553  -9.069  1.00 10.00      A   
ATOM    325  C   ILE A  40     -27.998   2.108  -9.678  1.00 10.00      A   
ATOM    326  O   ILE A  40     -27.303   3.111  -9.518  1.00 10.00      A   
ATOM    327  N   GLU A  41     -27.607   0.892  -9.304  1.00 10.00      A   
ATOM    328  HN  GLU A  41     -28.204   0.129  -9.466  1.00 10.00      A   
ATOM    329  CA  GLU A  41     -26.321   0.655  -8.646  1.00 10.00      A   
ATOM    330  CB  GLU A  41     -26.182  -0.830  -8.283  1.00 10.00      A   
ATOM    331  CG  GLU A  41     -25.168  -1.132  -7.188  1.00 10.00      A   
ATOM    332  CD  GLU A  41     -23.743  -1.255  -7.687  1.00 10.00      A   
ATOM    333  OE1 GLU A  41     -23.421  -2.267  -8.343  1.00 10.00      A   
ATOM    334  OE2 GLU A  41     -22.932  -0.348  -7.404  1.00 10.00      A   
ATOM    335  C   GLU A  41     -25.161   1.058  -9.552  1.00 10.00      A   
ATOM    336  O   GLU A  41     -24.297   1.851  -9.166  1.00 10.00      A   
ATOM    337  N   ARG A  42     -25.164   0.519 -10.765  1.00 10.00      A   
ATOM    338  HN  ARG A  42     -25.899  -0.084 -11.015  1.00 10.00      A   
ATOM    339  CA  ARG A  42     -24.108   0.791 -11.731  1.00 10.00      A   
ATOM    340  CB  ARG A  42     -24.258  -0.087 -12.974  1.00 10.00      A   
ATOM    341  CG  ARG A  42     -25.614  -0.002 -13.647  1.00 10.00      A   
ATOM    342  CD  ARG A  42     -25.663  -0.864 -14.892  1.00 10.00      A   
ATOM    343  NE  ARG A  42     -24.908  -0.265 -15.987  1.00 10.00      A   
ATOM    344  HE  ARG A  42     -24.001   0.066 -15.785  1.00 10.00      A   
ATOM    345  CZ  ARG A  42     -25.379  -0.126 -17.220  1.00 10.00      A   
ATOM    346  NH1 ARG A  42     -26.603  -0.544 -17.517  1.00 10.00      A   
ATOM    347 HH11 ARG A  42     -27.212  -0.987 -16.781  1.00 10.00      A   
ATOM    348 HH12 ARG A  42     -26.971  -0.433 -18.486  1.00 10.00      A   
ATOM    349  NH2 ARG A  42     -24.623   0.413 -18.163  1.00 10.00      A   
ATOM    350 HH21 ARG A  42     -23.653   0.728 -17.946  1.00 10.00      A   
ATOM    351 HH22 ARG A  42     -24.998   0.527 -19.133  1.00 10.00      A   
ATOM    352  C   ARG A  42     -24.017   2.271 -12.101  1.00 10.00      A   
ATOM    353  O   ARG A  42     -22.967   2.745 -12.530  1.00 10.00      A   
ATOM    354  N   TRP A  43     -25.104   3.001 -11.904  1.00 10.00      A   
ATOM    355  HN  TRP A  43     -25.908   2.575 -11.539  1.00 10.00      A   
ATOM    356  CA  TRP A  43     -25.131   4.422 -12.220  1.00 10.00      A   
ATOM    357  CB  TRP A  43     -26.466   4.814 -12.859  1.00 10.00      A   
ATOM    358  CG  TRP A  43     -26.566   4.469 -14.314  1.00 10.00      A   
ATOM    359  CD1 TRP A  43     -27.093   3.332 -14.850  1.00 10.00      A   
ATOM    360  CD2 TRP A  43     -26.134   5.271 -15.421  1.00 10.00      A   
ATOM    361  NE1 TRP A  43     -27.010   3.370 -16.219  1.00 10.00      A   
ATOM    362  HE1 TRP A  43     -27.323   2.665 -16.831  1.00 10.00      A   
ATOM    363  CE2 TRP A  43     -26.431   4.551 -16.596  1.00 10.00      A   
ATOM    364  CE3 TRP A  43     -25.527   6.525 -15.534  1.00 10.00      A   
ATOM    365  CZ2 TRP A  43     -26.139   5.042 -17.867  1.00 10.00      A   
ATOM    366  CZ3 TRP A  43     -25.240   7.012 -16.797  1.00 10.00      A   
ATOM    367  CH2 TRP A  43     -25.549   6.273 -17.946  1.00 10.00      A   
ATOM    368  C   TRP A  43     -24.857   5.288 -10.990  1.00 10.00      A   
ATOM    369  O   TRP A  43     -25.208   6.470 -10.970  1.00 10.00      A   
ATOM    370  N   CYS A  44     -24.240   4.710  -9.959  1.00 10.00      A   
ATOM    371  HN  CYS A  44     -24.013   3.757 -10.005  1.00 10.00      A   
ATOM    372  CA  CYS A  44     -23.929   5.478  -8.752  1.00 10.00      A   
ATOM    373  CB  CYS A  44     -25.128   5.579  -7.805  1.00 10.00      A   
ATOM    374  SG  CYS A  44     -25.756   3.992  -7.215  1.00 10.00      A   
ATOM    375  HG  CYS A  44     -26.541   3.499  -8.166  1.00 10.00      A   
ATOM    376  C   CYS A  44     -22.681   4.993  -8.004  1.00 10.00      A   
ATOM    377  O   CYS A  44     -22.259   5.633  -7.041  1.00 10.00      A   
ATOM    378  N   ARG A  45     -22.096   3.870  -8.418  1.00 10.00      A   
ATOM    379  HN  ARG A  45     -22.466   3.377  -9.175  1.00 10.00      A   
ATOM    380  CA  ARG A  45     -20.896   3.372  -7.748  1.00 10.00      A   
ATOM    381  CB  ARG A  45     -20.612   1.900  -8.062  1.00 10.00      A   
ATOM    382  CG  ARG A  45     -19.706   1.238  -7.031  1.00 10.00      A   
ATOM    383  CD  ARG A  45     -19.266  -0.160  -7.449  1.00 10.00      A   
ATOM    384  NE  ARG A  45     -20.353  -1.138  -7.379  1.00 10.00      A   
ATOM    385  HE  ARG A  45     -21.268  -0.810  -7.592  1.00 10.00      A   
ATOM    386  CZ  ARG A  45     -20.194  -2.426  -7.042  1.00 10.00      A   
ATOM    387  NH1 ARG A  45     -18.987  -2.899  -6.733  1.00 10.00      A   
ATOM    388 HH11 ARG A  45     -18.870  -3.902  -6.467  1.00 10.00      A   
ATOM    389 HH12 ARG A  45     -18.153  -2.273  -6.757  1.00 10.00      A   
ATOM    390  NH2 ARG A  45     -21.237  -3.254  -7.062  1.00 10.00      A   
ATOM    391 HH21 ARG A  45     -22.189  -2.900  -7.351  1.00 10.00      A   
ATOM    392 HH22 ARG A  45     -21.117  -4.259  -6.797  1.00 10.00      A   
ATOM    393  C   ARG A  45     -19.697   4.239  -8.104  1.00 10.00      A   
ATOM    394  O   ARG A  45     -19.158   4.153  -9.205  1.00 10.00      A   
ATOM    395  N   ARG A  46     -19.290   5.073  -7.158  1.00 10.00      A   
ATOM    396  HN  ARG A  46     -19.760   5.078  -6.297  1.00 10.00      A   
ATOM    397  CA  ARG A  46     -18.175   5.990  -7.364  1.00 10.00      A   
ATOM    398  CB  ARG A  46     -18.230   7.127  -6.342  1.00 10.00      A   
ATOM    399  CG  ARG A  46     -19.544   7.888  -6.318  1.00 10.00      A   
ATOM    400  CD  ARG A  46     -19.652   8.758  -5.077  1.00 10.00      A   
ATOM    401  NE  ARG A  46     -20.936   9.449  -5.002  1.00 10.00      A   
ATOM    402  HE  ARG A  46     -21.331   9.757  -5.853  1.00 10.00      A   
ATOM    403  CZ  ARG A  46     -21.591   9.686  -3.862  1.00 10.00      A   
ATOM    404  NH1 ARG A  46     -21.078   9.288  -2.698  1.00 10.00      A   
ATOM    405 HH11 ARG A  46     -20.160   8.794  -2.668  1.00 10.00      A   
ATOM    406 HH12 ARG A  46     -21.592   9.476  -1.805  1.00 10.00      A   
ATOM    407  NH2 ARG A  46     -22.755  10.322  -3.886  1.00 10.00      A   
ATOM    408 HH21 ARG A  46     -23.165  10.640  -4.790  1.00 10.00      A   
ATOM    409 HH22 ARG A  46     -23.269  10.507  -2.995  1.00 10.00      A   
ATOM    410  C   ARG A  46     -16.819   5.298  -7.275  1.00 10.00      A   
ATOM    411  O   ARG A  46     -15.858   5.727  -7.911  1.00 10.00      A   
ATOM    412  N   LYS A  47     -16.734   4.230  -6.498  1.00 10.00      A   
ATOM    413  HN  LYS A  47     -17.535   3.901  -6.042  1.00 10.00      A   
ATOM    414  CA  LYS A  47     -15.469   3.522  -6.328  1.00 10.00      A   
ATOM    415  CB  LYS A  47     -14.991   3.627  -4.877  1.00 10.00      A   
ATOM    416  CG  LYS A  47     -16.057   3.290  -3.845  1.00 10.00      A   
ATOM    417  CD  LYS A  47     -15.589   3.613  -2.435  1.00 10.00      A   
ATOM    418  CE  LYS A  47     -14.611   2.574  -1.914  1.00 10.00      A   
ATOM    419  NZ  LYS A  47     -15.268   1.268  -1.663  1.00 10.00      A   
ATOM    420  HZ1 LYS A  47     -16.226   1.413  -1.279  1.00 10.00      A   
ATOM    421  HZ2 LYS A  47     -14.713   0.720  -0.976  1.00 10.00      A   
ATOM    422  HZ3 LYS A  47     -15.340   0.720  -2.549  1.00 10.00      A   
ATOM    423  C   LYS A  47     -15.569   2.061  -6.739  1.00 10.00      A   
ATOM    424  O   LYS A  47     -16.555   1.389  -6.432  1.00 10.00      A   
ATOM    425  N   VAL A  48     -14.551   1.580  -7.450  1.00 10.00      A   
ATOM    426  HN  VAL A  48     -13.809   2.179  -7.691  1.00 10.00      A   
ATOM    427  CA  VAL A  48     -14.508   0.188  -7.886  1.00 10.00      A   
ATOM    428  CB  VAL A  48     -14.720   0.008  -9.410  1.00 10.00      A   
ATOM    429  CG1 VAL A  48     -16.165   0.281  -9.793  1.00 10.00      A   
ATOM    430  CG2 VAL A  48     -13.772   0.886 -10.211  1.00 10.00      A   
ATOM    431  C   VAL A  48     -13.204  -0.486  -7.457  1.00 10.00      A   
ATOM    432  O   VAL A  48     -12.106  -0.031  -7.787  1.00 10.00      A   
ATOM    433  N   PHE A  49     -13.336  -1.552  -6.692  1.00 10.00      A   
ATOM    434  HN  PHE A  49     -14.236  -1.852  -6.437  1.00 10.00      A   
ATOM    435  CA  PHE A  49     -12.185  -2.296  -6.222  1.00 10.00      A   
ATOM    436  CB  PHE A  49     -12.344  -2.653  -4.737  1.00 10.00      A   
ATOM    437  CG  PHE A  49     -11.490  -3.810  -4.292  1.00 10.00      A   
ATOM    438  CD1 PHE A  49     -10.123  -3.659  -4.120  1.00 10.00      A   
ATOM    439  CD2 PHE A  49     -12.056  -5.054  -4.057  1.00 10.00      A   
ATOM    440  CE1 PHE A  49      -9.340  -4.726  -3.726  1.00 10.00      A   
ATOM    441  CE2 PHE A  49     -11.277  -6.125  -3.661  1.00 10.00      A   
ATOM    442  CZ  PHE A  49      -9.917  -5.960  -3.497  1.00 10.00      A   
ATOM    443  C   PHE A  49     -11.998  -3.557  -7.051  1.00 10.00      A   
ATOM    444  O   PHE A  49     -12.911  -4.381  -7.158  1.00 10.00      A   
ATOM    445  N   ILE A  50     -10.827  -3.689  -7.650  1.00 10.00      A   
ATOM    446  HN  ILE A  50     -10.156  -2.974  -7.555  1.00 10.00      A   
ATOM    447  CA  ILE A  50     -10.500  -4.860  -8.449  1.00 10.00      A   
ATOM    448  CB  ILE A  50     -10.244  -4.493  -9.932  1.00 10.00      A   
ATOM    449  CG1 ILE A  50     -11.433  -3.724 -10.529  1.00 10.00      A   
ATOM    450  CG2 ILE A  50      -9.943  -5.736 -10.755  1.00 10.00      A   
ATOM    451  CD1 ILE A  50     -12.707  -4.536 -10.645  1.00 10.00      A   
ATOM    452  C   ILE A  50      -9.259  -5.529  -7.858  1.00 10.00      A   
ATOM    453  O   ILE A  50      -8.158  -4.977  -7.919  1.00 10.00      A   
ATOM    454  N   GLY A  51      -9.450  -6.699  -7.255  1.00 10.00      A   
ATOM    455  HN  GLY A  51     -10.353  -7.084  -7.230  1.00 10.00      A   
ATOM    456  CA  GLY A  51      -8.346  -7.417  -6.637  1.00 10.00      A   
ATOM    457  C   GLY A  51      -7.287  -7.862  -7.628  1.00 10.00      A   
ATOM    458  O   GLY A  51      -6.104  -7.924  -7.298  1.00 10.00      A   
ATOM    459  N   ASN A  52      -7.715  -8.183  -8.835  1.00 10.00      A   
ATOM    460  HN  ASN A  52      -8.674  -8.123  -9.031  1.00 10.00      A   
ATOM    461  CA  ASN A  52      -6.803  -8.618  -9.881  1.00 10.00      A   
ATOM    462  CB  ASN A  52      -6.781 -10.149  -9.967  1.00 10.00      A   
ATOM    463  CG  ASN A  52      -5.946 -10.674 -11.124  1.00 10.00      A   
ATOM    464  OD1 ASN A  52      -5.015 -10.018 -11.590  1.00 10.00      A   
ATOM    465  ND2 ASN A  52      -6.276 -11.864 -11.600  1.00 10.00      A   
ATOM    466 HD21 ASN A  52      -7.030 -12.334 -11.187  1.00 10.00      A   
ATOM    467 HD22 ASN A  52      -5.754 -12.223 -12.345  1.00 10.00      A   
ATOM    468  C   ASN A  52      -7.218  -8.009 -11.211  1.00 10.00      A   
ATOM    469  O   ASN A  52      -8.316  -8.268 -11.700  1.00 10.00      A   
ATOM    470  N   CYS A  53      -6.338  -7.201 -11.788  1.00 10.00      A   
ATOM    471  HN  CYS A  53      -5.472  -7.043 -11.342  1.00 10.00      A   
ATOM    472  CA  CYS A  53      -6.613  -6.533 -13.059  1.00 10.00      A   
ATOM    473  CB  CYS A  53      -5.442  -5.630 -13.451  1.00 10.00      A   
ATOM    474  SG  CYS A  53      -3.829  -6.447 -13.413  1.00 10.00      A   
ATOM    475  HG  CYS A  53      -2.956  -5.612 -12.860  1.00 10.00      A   
ATOM    476  C   CYS A  53      -6.920  -7.524 -14.181  1.00 10.00      A   
ATOM    477  O   CYS A  53      -7.690  -7.226 -15.089  1.00 10.00      A   
ATOM    478  N   TYR A  54      -6.349  -8.714 -14.097  1.00 10.00      A   
ATOM    479  HN  TYR A  54      -5.773  -8.919 -13.327  1.00 10.00      A   
ATOM    480  CA  TYR A  54      -6.559  -9.725 -15.122  1.00 10.00      A   
ATOM    481  CB  TYR A  54      -5.300 -10.566 -15.307  1.00 10.00      A   
ATOM    482  CG  TYR A  54      -4.158  -9.787 -15.918  1.00 10.00      A   
ATOM    483  CD1 TYR A  54      -2.865  -9.899 -15.425  1.00 10.00      A   
ATOM    484  CD2 TYR A  54      -4.377  -8.936 -16.997  1.00 10.00      A   
ATOM    485  CE1 TYR A  54      -1.827  -9.185 -15.992  1.00 10.00      A   
ATOM    486  CE2 TYR A  54      -3.345  -8.221 -17.566  1.00 10.00      A   
ATOM    487  CZ  TYR A  54      -2.073  -8.349 -17.060  1.00 10.00      A   
ATOM    488  OH  TYR A  54      -1.039  -7.642 -17.624  1.00 10.00      A   
ATOM    489  HH  TYR A  54      -1.231  -7.480 -18.566  1.00 10.00      A   
ATOM    490  C   TYR A  54      -7.781 -10.598 -14.850  1.00 10.00      A   
ATOM    491  O   TYR A  54      -7.955 -11.651 -15.463  1.00 10.00      A   
ATOM    492  N   ALA A  55      -8.634 -10.158 -13.936  1.00 10.00      A   
ATOM    493  HN  ALA A  55      -8.442  -9.317 -13.464  1.00 10.00      A   
ATOM    494  CA  ALA A  55      -9.841 -10.900 -13.607  1.00 10.00      A   
ATOM    495  CB  ALA A  55     -10.113 -10.855 -12.110  1.00 10.00      A   
ATOM    496  C   ALA A  55     -11.042 -10.372 -14.388  1.00 10.00      A   
ATOM    497  O   ALA A  55     -12.059 -11.053 -14.515  1.00 10.00      A   
ATOM    498  N   VAL A  56     -10.919  -9.165 -14.920  1.00 10.00      A   
ATOM    499  HN  VAL A  56     -10.078  -8.670 -14.808  1.00 10.00      A   
ATOM    500  CA  VAL A  56     -12.003  -8.561 -15.681  1.00 10.00      A   
ATOM    501  CB  VAL A  56     -13.008  -7.829 -14.759  1.00 10.00      A   
ATOM    502  CG1 VAL A  56     -12.382  -6.588 -14.137  1.00 10.00      A   
ATOM    503  CG2 VAL A  56     -14.294  -7.489 -15.502  1.00 10.00      A   
ATOM    504  C   VAL A  56     -11.461  -7.612 -16.751  1.00 10.00      A   
ATOM    505  O   VAL A  56     -10.385  -7.039 -16.594  1.00 10.00      A   
ATOM    506  N   SER A  57     -12.196  -7.470 -17.841  1.00 10.00      A   
ATOM    507  HN  SER A  57     -13.043  -7.962 -17.917  1.00 10.00      A   
ATOM    508  CA  SER A  57     -11.790  -6.600 -18.932  1.00 10.00      A   
ATOM    509  CB  SER A  57     -12.465  -7.071 -20.216  1.00 10.00      A   
ATOM    510  OG  SER A  57     -13.614  -7.846 -19.910  1.00 10.00      A   
ATOM    511  HG  SER A  57     -13.619  -8.640 -20.463  1.00 10.00      A   
ATOM    512  C   SER A  57     -12.163  -5.147 -18.641  1.00 10.00      A   
ATOM    513  O   SER A  57     -13.245  -4.874 -18.117  1.00 10.00      A   
ATOM    514  N   PRO A  58     -11.271  -4.199 -18.988  1.00 10.00      A   
ATOM    515  CA  PRO A  58     -11.495  -2.764 -18.762  1.00 10.00      A   
ATOM    516  CB  PRO A  58     -10.341  -2.102 -19.517  1.00 10.00      A   
ATOM    517  CG  PRO A  58      -9.263  -3.127 -19.522  1.00 10.00      A   
ATOM    518  CD  PRO A  58      -9.962  -4.454 -19.615  1.00 10.00      A   
ATOM    519  C   PRO A  58     -12.831  -2.282 -19.325  1.00 10.00      A   
ATOM    520  O   PRO A  58     -13.605  -1.627 -18.626  1.00 10.00      A   
ATOM    521  N   ALA A  59     -13.095  -2.619 -20.583  1.00 10.00      A   
ATOM    522  HN  ALA A  59     -12.431  -3.139 -21.084  1.00 10.00      A   
ATOM    523  CA  ALA A  59     -14.334  -2.218 -21.249  1.00 10.00      A   
ATOM    524  CB  ALA A  59     -14.380  -2.766 -22.667  1.00 10.00      A   
ATOM    525  C   ALA A  59     -15.570  -2.659 -20.471  1.00 10.00      A   
ATOM    526  O   ALA A  59     -16.521  -1.894 -20.325  1.00 10.00      A   
ATOM    527  N   THR A  60     -15.539  -3.885 -19.964  1.00 10.00      A   
ATOM    528  HN  THR A  60     -14.741  -4.438 -20.103  1.00 10.00      A   
ATOM    529  CA  THR A  60     -16.655  -4.439 -19.207  1.00 10.00      A   
ATOM    530  CB  THR A  60     -16.371  -5.906 -18.829  1.00 10.00      A   
ATOM    531  OG1 THR A  60     -15.994  -6.629 -20.013  1.00 10.00      A   
ATOM    532  HG1 THR A  60     -15.140  -7.072 -19.866  1.00 10.00      A   
ATOM    533  CG2 THR A  60     -17.594  -6.561 -18.203  1.00 10.00      A   
ATOM    534  C   THR A  60     -16.953  -3.619 -17.949  1.00 10.00      A   
ATOM    535  O   THR A  60     -18.113  -3.387 -17.607  1.00 10.00      A   
ATOM    536  N   VAL A  61     -15.902  -3.162 -17.283  1.00 10.00      A   
ATOM    537  HN  VAL A  61     -15.002  -3.360 -17.617  1.00 10.00      A   
ATOM    538  CA  VAL A  61     -16.051  -2.367 -16.069  1.00 10.00      A   
ATOM    539  CB  VAL A  61     -14.704  -2.173 -15.336  1.00 10.00      A   
ATOM    540  CG1 VAL A  61     -14.911  -1.486 -13.994  1.00 10.00      A   
ATOM    541  CG2 VAL A  61     -13.994  -3.505 -15.152  1.00 10.00      A   
ATOM    542  C   VAL A  61     -16.653  -1.000 -16.384  1.00 10.00      A   
ATOM    543  O   VAL A  61     -17.634  -0.589 -15.764  1.00 10.00      A   
ATOM    544  N   ILE A  62     -16.074  -0.319 -17.369  1.00 10.00      A   
ATOM    545  HN  ILE A  62     -15.307  -0.717 -17.835  1.00 10.00      A   
ATOM    546  CA  ILE A  62     -16.537   1.007 -17.769  1.00 10.00      A   
ATOM    547  CB  ILE A  62     -15.602   1.658 -18.808  1.00 10.00      A   
ATOM    548  CG1 ILE A  62     -14.140   1.493 -18.389  1.00 10.00      A   
ATOM    549  CG2 ILE A  62     -15.945   3.129 -18.969  1.00 10.00      A   
ATOM    550  CD1 ILE A  62     -13.150   1.914 -19.448  1.00 10.00      A   
ATOM    551  C   ILE A  62     -17.954   0.962 -18.330  1.00 10.00      A   
ATOM    552  O   ILE A  62     -18.724   1.908 -18.172  1.00 10.00      A   
ATOM    553  N   ARG A  63     -18.291  -0.129 -18.999  1.00 10.00      A   
ATOM    554  HN  ARG A  63     -17.629  -0.842 -19.123  1.00 10.00      A   
ATOM    555  CA  ARG A  63     -19.618  -0.286 -19.570  1.00 10.00      A   
ATOM    556  CB  ARG A  63     -19.673  -1.532 -20.456  1.00 10.00      A   
ATOM    557  CG  ARG A  63     -21.036  -1.813 -21.067  1.00 10.00      A   
ATOM    558  CD  ARG A  63     -20.904  -2.447 -22.443  1.00 10.00      A   
ATOM    559  NE  ARG A  63     -19.972  -3.575 -22.448  1.00 10.00      A   
ATOM    560  HE  ARG A  63     -20.130  -4.291 -21.792  1.00 10.00      A   
ATOM    561  CZ  ARG A  63     -18.943  -3.683 -23.281  1.00 10.00      A   
ATOM    562  NH1 ARG A  63     -18.716  -2.736 -24.178  1.00 10.00      A   
ATOM    563 HH11 ARG A  63     -17.912  -2.817 -24.834  1.00 10.00      A   
ATOM    564 HH12 ARG A  63     -19.342  -1.900 -24.234  1.00 10.00      A   
ATOM    565  NH2 ARG A  63     -18.130  -4.733 -23.214  1.00 10.00      A   
ATOM    566 HH21 ARG A  63     -18.296  -5.484 -22.502  1.00 10.00      A   
ATOM    567 HH22 ARG A  63     -17.319  -4.815 -23.872  1.00 10.00      A   
ATOM    568  C   ARG A  63     -20.665  -0.364 -18.468  1.00 10.00      A   
ATOM    569  O   ARG A  63     -21.724   0.262 -18.557  1.00 10.00      A   
ATOM    570  N   ARG A  64     -20.362  -1.124 -17.420  1.00 10.00      A   
ATOM    571  HN  ARG A  64     -19.501  -1.596 -17.400  1.00 10.00      A   
ATOM    572  CA  ARG A  64     -21.282  -1.271 -16.305  1.00 10.00      A   
ATOM    573  CB  ARG A  64     -20.933  -2.498 -15.455  1.00 10.00      A   
ATOM    574  CG  ARG A  64     -21.920  -2.761 -14.329  1.00 10.00      A   
ATOM    575  CD  ARG A  64     -21.611  -4.054 -13.592  1.00 10.00      A   
ATOM    576  NE  ARG A  64     -22.119  -4.020 -12.217  1.00 10.00      A   
ATOM    577  HE  ARG A  64     -22.636  -3.231 -11.952  1.00 10.00      A   
ATOM    578  CZ  ARG A  64     -21.931  -4.988 -11.318  1.00 10.00      A   
ATOM    579  NH1 ARG A  64     -21.256  -6.088 -11.639  1.00 10.00      A   
ATOM    580 HH11 ARG A  64     -21.110  -6.835 -10.927  1.00 10.00      A   
ATOM    581 HH12 ARG A  64     -20.869  -6.218 -12.613  1.00 10.00      A   
ATOM    582  NH2 ARG A  64     -22.404  -4.846 -10.081  1.00 10.00      A   
ATOM    583 HH21 ARG A  64     -22.924  -3.980  -9.803  1.00 10.00      A   
ATOM    584 HH22 ARG A  64     -22.254  -5.604  -9.376  1.00 10.00      A   
ATOM    585  C   ARG A  64     -21.302  -0.010 -15.449  1.00 10.00      A   
ATOM    586  O   ARG A  64     -22.361   0.563 -15.222  1.00 10.00      A   
ATOM    587  N   PHE A  65     -20.127   0.432 -15.008  1.00 10.00      A   
ATOM    588  HN  PHE A  65     -19.306  -0.045 -15.266  1.00 10.00      A   
ATOM    589  CA  PHE A  65     -20.016   1.620 -14.164  1.00 10.00      A   
ATOM    590  CB  PHE A  65     -19.164   1.326 -12.926  1.00 10.00      A   
ATOM    591  CG  PHE A  65     -19.658   0.193 -12.080  1.00 10.00      A   
ATOM    592  CD1 PHE A  65     -18.935  -0.982 -11.988  1.00 10.00      A   
ATOM    593  CD2 PHE A  65     -20.839   0.307 -11.370  1.00 10.00      A   
ATOM    594  CE1 PHE A  65     -19.384  -2.026 -11.206  1.00 10.00      A   
ATOM    595  CE2 PHE A  65     -21.293  -0.733 -10.586  1.00 10.00      A   
ATOM    596  CZ  PHE A  65     -20.565  -1.901 -10.503  1.00 10.00      A   
ATOM    597  C   PHE A  65     -19.399   2.793 -14.925  1.00 10.00      A   
ATOM    598  O   PHE A  65     -18.179   2.876 -15.074  1.00 10.00      A   
ATOM    599  N   PRO A  66     -20.233   3.716 -15.416  1.00 10.00      A   
ATOM    600  CA  PRO A  66     -19.769   4.882 -16.152  1.00 10.00      A   
ATOM    601  CB  PRO A  66     -20.911   5.092 -17.144  1.00 10.00      A   
ATOM    602  CG  PRO A  66     -22.143   4.643 -16.418  1.00 10.00      A   
ATOM    603  CD  PRO A  66     -21.702   3.681 -15.338  1.00 10.00      A   
ATOM    604  C   PRO A  66     -19.615   6.115 -15.256  1.00 10.00      A   
ATOM    605  O   PRO A  66     -19.292   7.203 -15.734  1.00 10.00      A   
ATOM    606  N   LYS A  67     -19.836   5.941 -13.956  1.00 10.00      A   
ATOM    607  HN  LYS A  67     -20.063   5.045 -13.625  1.00 10.00      A   
ATOM    608  CA  LYS A  67     -19.739   7.053 -13.009  1.00 10.00      A   
ATOM    609  CB  LYS A  67     -21.081   7.289 -12.308  1.00 10.00      A   
ATOM    610  CG  LYS A  67     -22.134   7.977 -13.159  1.00 10.00      A   
ATOM    611  CD  LYS A  67     -23.290   8.461 -12.296  1.00 10.00      A   
ATOM    612  CE  LYS A  67     -24.442   8.990 -13.136  1.00 10.00      A   
ATOM    613  NZ  LYS A  67     -25.667   9.209 -12.319  1.00 10.00      A   
ATOM    614  HZ1 LYS A  67     -26.459   9.499 -12.928  1.00 10.00      A   
ATOM    615  HZ2 LYS A  67     -25.498   9.953 -11.611  1.00 10.00      A   
ATOM    616  HZ3 LYS A  67     -25.933   8.331 -11.827  1.00 10.00      A   
ATOM    617  C   LYS A  67     -18.653   6.816 -11.963  1.00 10.00      A   
ATOM    618  O   LYS A  67     -18.718   7.348 -10.855  1.00 10.00      A   
ATOM    619  N   VAL A  68     -17.652   6.026 -12.320  1.00 10.00      A   
ATOM    620  HN  VAL A  68     -17.643   5.639 -13.218  1.00 10.00      A   
ATOM    621  CA  VAL A  68     -16.562   5.728 -11.400  1.00 10.00      A   
ATOM    622  CB  VAL A  68     -15.752   4.492 -11.835  1.00 10.00      A   
ATOM    623  CG1 VAL A  68     -14.623   4.228 -10.853  1.00 10.00      A   
ATOM    624  CG2 VAL A  68     -16.651   3.279 -11.938  1.00 10.00      A   
ATOM    625  C   VAL A  68     -15.622   6.921 -11.259  1.00 10.00      A   
ATOM    626  O   VAL A  68     -15.233   7.540 -12.251  1.00 10.00      A   
ATOM    627  N   ARG A  69     -15.279   7.245 -10.023  1.00 10.00      A   
ATOM    628  HN  ARG A  69     -15.645   6.721  -9.272  1.00 10.00      A   
ATOM    629  CA  ARG A  69     -14.386   8.353  -9.737  1.00 10.00      A   
ATOM    630  CB  ARG A  69     -15.129   9.442  -8.958  1.00 10.00      A   
ATOM    631  CG  ARG A  69     -16.238  10.119  -9.752  1.00 10.00      A   
ATOM    632  CD  ARG A  69     -17.070  11.039  -8.876  1.00 10.00      A   
ATOM    633  NE  ARG A  69     -17.873  11.980  -9.656  1.00 10.00      A   
ATOM    634  HE  ARG A  69     -18.584  11.604 -10.223  1.00 10.00      A   
ATOM    635  CZ  ARG A  69     -17.677  13.300  -9.659  1.00 10.00      A   
ATOM    636  NH1 ARG A  69     -16.710  13.837  -8.929  1.00 10.00      A   
ATOM    637 HH11 ARG A  69     -16.565  14.871  -8.927  1.00 10.00      A   
ATOM    638 HH12 ARG A  69     -16.079  13.223  -8.353  1.00 10.00      A   
ATOM    639  NH2 ARG A  69     -18.459  14.083 -10.394  1.00 10.00      A   
ATOM    640 HH21 ARG A  69     -18.311  15.116 -10.401  1.00 10.00      A   
ATOM    641 HH22 ARG A  69     -19.220  13.667 -10.971  1.00 10.00      A   
ATOM    642  C   ARG A  69     -13.158   7.876  -8.960  1.00 10.00      A   
ATOM    643  O   ARG A  69     -12.163   8.589  -8.852  1.00 10.00      A   
ATOM    644  N   SER A  70     -13.239   6.671  -8.417  1.00 10.00      A   
ATOM    645  HN  SER A  70     -14.067   6.155  -8.521  1.00 10.00      A   
ATOM    646  CA  SER A  70     -12.139   6.095  -7.655  1.00 10.00      A   
ATOM    647  CB  SER A  70     -12.463   6.131  -6.154  1.00 10.00      A   
ATOM    648  OG  SER A  70     -11.317   5.857  -5.360  1.00 10.00      A   
ATOM    649  HG  SER A  70     -11.054   6.666  -4.882  1.00 10.00      A   
ATOM    650  C   SER A  70     -11.874   4.663  -8.118  1.00 10.00      A   
ATOM    651  O   SER A  70     -12.735   3.790  -7.991  1.00 10.00      A   
ATOM    652  N   VAL A  71     -10.691   4.427  -8.671  1.00 10.00      A   
ATOM    653  HN  VAL A  71     -10.032   5.158  -8.740  1.00 10.00      A   
ATOM    654  CA  VAL A  71     -10.337   3.099  -9.163  1.00 10.00      A   
ATOM    655  CB  VAL A  71     -10.089   3.099 -10.688  1.00 10.00      A   
ATOM    656  CG1 VAL A  71      -9.936   1.679 -11.216  1.00 10.00      A   
ATOM    657  CG2 VAL A  71     -11.194   3.831 -11.428  1.00 10.00      A   
ATOM    658  C   VAL A  71      -9.080   2.573  -8.481  1.00 10.00      A   
ATOM    659  O   VAL A  71      -8.060   3.263  -8.429  1.00 10.00      A   
ATOM    660  N   GLU A  72      -9.161   1.352  -7.968  1.00 10.00      A   
ATOM    661  HN  GLU A  72     -10.011   0.866  -8.031  1.00 10.00      A   
ATOM    662  CA  GLU A  72      -8.029   0.707  -7.314  1.00 10.00      A   
ATOM    663  CB  GLU A  72      -8.322   0.485  -5.830  1.00 10.00      A   
ATOM    664  CG  GLU A  72      -7.104   0.108  -5.003  1.00 10.00      A   
ATOM    665  CD  GLU A  72      -7.464  -0.312  -3.595  1.00 10.00      A   
ATOM    666  OE1 GLU A  72      -7.946   0.542  -2.819  1.00 10.00      A   
ATOM    667  OE2 GLU A  72      -7.259  -1.495  -3.253  1.00 10.00      A   
ATOM    668  C   GLU A  72      -7.745  -0.628  -7.998  1.00 10.00      A   
ATOM    669  O   GLU A  72      -8.560  -1.553  -7.929  1.00 10.00      A   
ATOM    670  N   LEU A  73      -6.598  -0.729  -8.655  1.00 10.00      A   
ATOM    671  HN  LEU A  73      -5.975   0.034  -8.651  1.00 10.00      A   
ATOM    672  CA  LEU A  73      -6.232  -1.948  -9.371  1.00 10.00      A   
ATOM    673  CB  LEU A  73      -6.114  -1.665 -10.873  1.00 10.00      A   
ATOM    674  CG  LEU A  73      -7.368  -1.131 -11.569  1.00 10.00      A   
ATOM    675  CD1 LEU A  73      -6.996  -0.407 -12.854  1.00 10.00      A   
ATOM    676  CD2 LEU A  73      -8.340  -2.259 -11.862  1.00 10.00      A   
ATOM    677  C   LEU A  73      -4.922  -2.547  -8.869  1.00 10.00      A   
ATOM    678  O   LEU A  73      -3.990  -1.825  -8.507  1.00 10.00      A   
ATOM    679  N   LYS A  74      -4.873  -3.875  -8.844  1.00 10.00      A   
ATOM    680  HN  LYS A  74      -5.666  -4.384  -9.118  1.00 10.00      A   
ATOM    681  CA  LYS A  74      -3.684  -4.607  -8.426  1.00 10.00      A   
ATOM    682  CB  LYS A  74      -3.920  -5.325  -7.092  1.00 10.00      A   
ATOM    683  CG  LYS A  74      -4.251  -4.392  -5.934  1.00 10.00      A   
ATOM    684  CD  LYS A  74      -4.292  -5.125  -4.599  1.00 10.00      A   
ATOM    685  CE  LYS A  74      -4.667  -4.182  -3.461  1.00 10.00      A   
ATOM    686  NZ  LYS A  74      -6.125  -3.877  -3.445  1.00 10.00      A   
ATOM    687  HZ1 LYS A  74      -6.284  -2.860  -3.233  1.00 10.00      A   
ATOM    688  HZ2 LYS A  74      -6.607  -4.448  -2.723  1.00 10.00      A   
ATOM    689  HZ3 LYS A  74      -6.542  -4.088  -4.369  1.00 10.00      A   
ATOM    690  C   LYS A  74      -3.327  -5.613  -9.514  1.00 10.00      A   
ATOM    691  O   LYS A  74      -4.217  -6.132 -10.194  1.00 10.00      A   
ATOM    692  N   GLY A  75      -2.041  -5.882  -9.693  1.00 10.00      A   
ATOM    693  HN  GLY A  75      -1.367  -5.445  -9.125  1.00 10.00      A   
ATOM    694  CA  GLY A  75      -1.634  -6.807 -10.733  1.00 10.00      A   
ATOM    695  C   GLY A  75      -0.687  -7.897 -10.277  1.00 10.00      A   
ATOM    696  O   GLY A  75      -1.110  -9.032 -10.062  1.00 10.00      A   
ATOM    697  N   LYS A  76       0.593  -7.557 -10.136  1.00 10.00      A   
ATOM    698  HN  LYS A  76       0.862  -6.623 -10.296  1.00 10.00      A   
ATOM    699  CA  LYS A  76       1.610  -8.525  -9.732  1.00 10.00      A   
ATOM    700  CB  LYS A  76       2.997  -7.877  -9.703  1.00 10.00      A   
ATOM    701  CG  LYS A  76       3.554  -7.518 -11.072  1.00 10.00      A   
ATOM    702  CD  LYS A  76       4.962  -6.950 -10.957  1.00 10.00      A   
ATOM    703  CE  LYS A  76       5.550  -6.634 -12.324  1.00 10.00      A   
ATOM    704  NZ  LYS A  76       6.922  -6.064 -12.227  1.00 10.00      A   
ATOM    705  HZ1 LYS A  76       6.896  -5.029 -12.378  1.00 10.00      A   
ATOM    706  HZ2 LYS A  76       7.537  -6.490 -12.945  1.00 10.00      A   
ATOM    707  HZ3 LYS A  76       7.328  -6.254 -11.288  1.00 10.00      A   
ATOM    708  C   LYS A  76       1.294  -9.164  -8.380  1.00 10.00      A   
ATOM    709  O   LYS A  76       0.845  -8.490  -7.449  1.00 10.00      A   
ATOM    710  N   PRO A  77       1.515 -10.486  -8.270  1.00 10.00      A   
ATOM    711  CA  PRO A  77       1.266 -11.242  -7.035  1.00 10.00      A   
ATOM    712  CB  PRO A  77       1.506 -12.698  -7.453  1.00 10.00      A   
ATOM    713  CG  PRO A  77       2.408 -12.606  -8.633  1.00 10.00      A   
ATOM    714  CD  PRO A  77       2.014 -11.350  -9.354  1.00 10.00      A   
ATOM    715  C   PRO A  77       2.227 -10.843  -5.916  1.00 10.00      A   
ATOM    716  O   PRO A  77       3.188 -10.102  -6.139  1.00 10.00      A   
ATOM    717  N   HIS A  78       1.966 -11.354  -4.720  1.00 10.00      A   
ATOM    718  HN  HIS A  78       1.196 -11.955  -4.619  1.00 10.00      A   
ATOM    719  CA  HIS A  78       2.784 -11.059  -3.546  1.00 10.00      A   
ATOM    720  CB  HIS A  78       2.150 -11.705  -2.307  1.00 10.00      A   
ATOM    721  CG  HIS A  78       2.890 -11.481  -1.025  1.00 10.00      A   
ATOM    722  ND1 HIS A  78       3.219 -12.491  -0.147  1.00 10.00      A   
ATOM    723  HD1 HIS A  78       3.004 -13.456  -0.260  1.00 10.00      A   
ATOM    724  CD2 HIS A  78       3.354 -10.337  -0.468  1.00 10.00      A   
ATOM    725  CE1 HIS A  78       3.858 -11.944   0.894  1.00 10.00      A   
ATOM    726  NE2 HIS A  78       3.966 -10.633   0.748  1.00 10.00      A   
ATOM    727  C   HIS A  78       4.223 -11.544  -3.728  1.00 10.00      A   
ATOM    728  O   HIS A  78       5.167 -10.896  -3.274  1.00 10.00      A   
ATOM    729  N   PHE A  79       4.385 -12.663  -4.427  1.00 10.00      A   
ATOM    730  HN  PHE A  79       3.594 -13.116  -4.790  1.00 10.00      A   
ATOM    731  CA  PHE A  79       5.707 -13.244  -4.656  1.00 10.00      A   
ATOM    732  CB  PHE A  79       5.594 -14.676  -5.183  1.00 10.00      A   
ATOM    733  CG  PHE A  79       5.548 -15.715  -4.096  1.00 10.00      A   
ATOM    734  CD1 PHE A  79       4.993 -15.422  -2.861  1.00 10.00      A   
ATOM    735  CD2 PHE A  79       6.061 -16.981  -4.307  1.00 10.00      A   
ATOM    736  CE1 PHE A  79       4.951 -16.373  -1.860  1.00 10.00      A   
ATOM    737  CE2 PHE A  79       6.021 -17.937  -3.311  1.00 10.00      A   
ATOM    738  CZ  PHE A  79       5.466 -17.633  -2.085  1.00 10.00      A   
ATOM    739  C   PHE A  79       6.587 -12.391  -5.568  1.00 10.00      A   
ATOM    740  O   PHE A  79       7.776 -12.676  -5.736  1.00 10.00      A   
ATOM    741  N   ALA A  80       6.012 -11.341  -6.149  1.00 10.00      A   
ATOM    742  HN  ALA A  80       5.063 -11.153  -5.972  1.00 10.00      A   
ATOM    743  CA  ALA A  80       6.770 -10.453  -7.026  1.00 10.00      A   
ATOM    744  CB  ALA A  80       5.844  -9.571  -7.849  1.00 10.00      A   
ATOM    745  C   ALA A  80       7.725  -9.600  -6.206  1.00 10.00      A   
ATOM    746  O   ALA A  80       8.747  -9.140  -6.707  1.00 10.00      A   
ATOM    747  N   ASP A  81       7.387  -9.419  -4.932  1.00 10.00      A   
ATOM    748  HN  ASP A  81       6.563  -9.834  -4.597  1.00 10.00      A   
ATOM    749  CA  ASP A  81       8.200  -8.623  -4.012  1.00 10.00      A   
ATOM    750  CB  ASP A  81       7.453  -8.437  -2.688  1.00 10.00      A   
ATOM    751  CG  ASP A  81       7.523  -7.019  -2.161  1.00 10.00      A   
ATOM    752  OD1 ASP A  81       6.626  -6.216  -2.488  1.00 10.00      A   
ATOM    753  OD2 ASP A  81       8.456  -6.700  -1.396  1.00 10.00      A   
ATOM    754  C   ASP A  81       9.529  -9.313  -3.744  1.00 10.00      A   
ATOM    755  O   ASP A  81      10.527  -8.666  -3.425  1.00 10.00      A   
ATOM    756  N   PHE A  82       9.533 -10.633  -3.892  1.00 10.00      A   
ATOM    757  HN  PHE A  82       8.709 -11.084  -4.168  1.00 10.00      A   
ATOM    758  CA  PHE A  82      10.728 -11.429  -3.650  1.00 10.00      A   
ATOM    759  CB  PHE A  82      10.359 -12.745  -2.958  1.00 10.00      A   
ATOM    760  CG  PHE A  82       9.289 -12.603  -1.909  1.00 10.00      A   
ATOM    761  CD1 PHE A  82       9.411 -11.671  -0.889  1.00 10.00      A   
ATOM    762  CD2 PHE A  82       8.160 -13.402  -1.949  1.00 10.00      A   
ATOM    763  CE1 PHE A  82       8.425 -11.539   0.071  1.00 10.00      A   
ATOM    764  CE2 PHE A  82       7.171 -13.278  -0.992  1.00 10.00      A   
ATOM    765  CZ  PHE A  82       7.305 -12.346   0.019  1.00 10.00      A   
ATOM    766  C   PHE A  82      11.479 -11.700  -4.951  1.00 10.00      A   
ATOM    767  O   PHE A  82      12.410 -12.505  -4.982  1.00 10.00      A   
ATOM    768  N   ASN A  83      11.055 -11.026  -6.021  1.00 10.00      A   
ATOM    769  HN  ASN A  83      10.298 -10.409  -5.918  1.00 10.00      A   
ATOM    770  CA  ASN A  83      11.678 -11.161  -7.341  1.00 10.00      A   
ATOM    771  CB  ASN A  83      13.144 -10.717  -7.320  1.00 10.00      A   
ATOM    772  CG  ASN A  83      13.368  -9.386  -8.004  1.00 10.00      A   
ATOM    773  OD1 ASN A  83      13.545  -9.322  -9.221  1.00 10.00      A   
ATOM    774  ND2 ASN A  83      13.378  -8.317  -7.228  1.00 10.00      A   
ATOM    775 HD21 ASN A  83      13.243  -8.440  -6.265  1.00 10.00      A   
ATOM    776 HD22 ASN A  83      13.524  -7.443  -7.649  1.00 10.00      A   
ATOM    777  C   ASN A  83      11.556 -12.570  -7.915  1.00 10.00      A   
ATOM    778  O   ASN A  83      12.413 -13.012  -8.678  1.00 10.00      A   
ATOM    779  N   LEU A  84      10.483 -13.266  -7.561  1.00 10.00      A   
ATOM    780  HN  LEU A  84       9.838 -12.869  -6.937  1.00 10.00      A   
ATOM    781  CA  LEU A  84      10.254 -14.623  -8.057  1.00 10.00      A   
ATOM    782  CB  LEU A  84       9.555 -15.474  -6.997  1.00 10.00      A   
ATOM    783  CG  LEU A  84      10.358 -15.747  -5.724  1.00 10.00      A   
ATOM    784  CD1 LEU A  84       9.557 -16.607  -4.760  1.00 10.00      A   
ATOM    785  CD2 LEU A  84      11.688 -16.406  -6.059  1.00 10.00      A   
ATOM    786  C   LEU A  84       9.439 -14.607  -9.345  1.00 10.00      A   
ATOM    787  O   LEU A  84       9.071 -15.656  -9.881  1.00 10.00      A   
ATOM    788  N   VAL A  85       9.153 -13.409  -9.831  1.00 10.00      A   
ATOM    789  HN  VAL A  85       9.478 -12.615  -9.360  1.00 10.00      A   
ATOM    790  CA  VAL A  85       8.387 -13.243 -11.056  1.00 10.00      A   
ATOM    791  CB  VAL A  85       7.135 -12.359 -10.841  1.00 10.00      A   
ATOM    792  CG1 VAL A  85       6.365 -12.188 -12.145  1.00 10.00      A   
ATOM    793  CG2 VAL A  85       6.234 -12.955  -9.771  1.00 10.00      A   
ATOM    794  C   VAL A  85       9.256 -12.620 -12.143  1.00 10.00      A   
ATOM    795  O   VAL A  85       9.715 -11.481 -12.003  1.00 10.00      A   
ATOM    796  N   PRO A  86       9.523 -13.373 -13.222  1.00 10.00      A   
ATOM    797  CA  PRO A  86      10.337 -12.892 -14.348  1.00 10.00      A   
ATOM    798  CB  PRO A  86      10.281 -14.048 -15.351  1.00 10.00      A   
ATOM    799  CG  PRO A  86       9.963 -15.248 -14.528  1.00 10.00      A   
ATOM    800  CD  PRO A  86       9.072 -14.760 -13.423  1.00 10.00      A   
ATOM    801  C   PRO A  86       9.759 -11.618 -14.967  1.00 10.00      A   
ATOM    802  O   PRO A  86       8.561 -11.538 -15.259  1.00 10.00      A   
ATOM    803  N   ASP A  87      10.620 -10.626 -15.156  1.00 10.00      A   
ATOM    804  HN  ASP A  87      11.559 -10.762 -14.908  1.00 10.00      A   
ATOM    805  CA  ASP A  87      10.220  -9.343 -15.724  1.00 10.00      A   
ATOM    806  CB  ASP A  87      11.401  -8.367 -15.751  1.00 10.00      A   
ATOM    807  CG  ASP A  87      11.686  -7.755 -14.393  1.00 10.00      A   
ATOM    808  OD1 ASP A  87      12.609  -8.235 -13.697  1.00 10.00      A   
ATOM    809  OD2 ASP A  87      10.984  -6.792 -14.017  1.00 10.00      A   
ATOM    810  C   ASP A  87       9.629  -9.504 -17.116  1.00 10.00      A   
ATOM    811  O   ASP A  87      10.237 -10.121 -17.994  1.00 10.00      A   
ATOM    812  N   GLY A  88       8.439  -8.949 -17.308  1.00 10.00      A   
ATOM    813  HN  GLY A  88       8.010  -8.466 -16.568  1.00 10.00      A   
ATOM    814  CA  GLY A  88       7.774  -9.034 -18.595  1.00 10.00      A   
ATOM    815  C   GLY A  88       6.490  -9.837 -18.535  1.00 10.00      A   
ATOM    816  O   GLY A  88       5.787  -9.962 -19.538  1.00 10.00      A   
ATOM    817  N   TRP A  89       6.184 -10.380 -17.357  1.00 10.00      A   
ATOM    818  HN  TRP A  89       6.797 -10.253 -16.600  1.00 10.00      A   
ATOM    819  CA  TRP A  89       4.974 -11.181 -17.167  1.00 10.00      A   
ATOM    820  CB  TRP A  89       4.892 -11.733 -15.736  1.00 10.00      A   
ATOM    821  CG  TRP A  89       3.571 -12.368 -15.405  1.00 10.00      A   
ATOM    822  CD1 TRP A  89       3.125 -13.600 -15.795  1.00 10.00      A   
ATOM    823  CD2 TRP A  89       2.522 -11.796 -14.615  1.00 10.00      A   
ATOM    824  NE1 TRP A  89       1.858 -13.820 -15.309  1.00 10.00      A   
ATOM    825  HE1 TRP A  89       1.317 -14.630 -15.461  1.00 10.00      A   
ATOM    826  CE2 TRP A  89       1.467 -12.727 -14.578  1.00 10.00      A   
ATOM    827  CE3 TRP A  89       2.374 -10.580 -13.939  1.00 10.00      A   
ATOM    828  CZ2 TRP A  89       0.279 -12.482 -13.890  1.00 10.00      A   
ATOM    829  CZ3 TRP A  89       1.197 -10.338 -13.258  1.00 10.00      A   
ATOM    830  CH2 TRP A  89       0.165 -11.283 -13.238  1.00 10.00      A   
ATOM    831  C   TRP A  89       3.705 -10.400 -17.513  1.00 10.00      A   
ATOM    832  O   TRP A  89       2.864 -10.876 -18.288  1.00 10.00      A   
ATOM    833  N   GLY A  90       3.562  -9.212 -16.932  1.00 10.00      A   
ATOM    834  HN  GLY A  90       4.255  -8.884 -16.320  1.00 10.00      A   
ATOM    835  CA  GLY A  90       2.394  -8.403 -17.195  1.00 10.00      A   
ATOM    836  C   GLY A  90       2.151  -7.368 -16.117  1.00 10.00      A   
ATOM    837  O   GLY A  90       3.077  -6.961 -15.415  1.00 10.00      A   
ATOM    838  N   GLY A  91       0.902  -6.954 -15.987  1.00 10.00      A   
ATOM    839  HN  GLY A  91       0.206  -7.337 -16.575  1.00 10.00      A   
ATOM    840  CA  GLY A  91       0.537  -5.957 -15.004  1.00 10.00      A   
ATOM    841  C   GLY A  91       0.530  -4.569 -15.608  1.00 10.00      A   
ATOM    842  O   GLY A  91       0.635  -3.573 -14.894  1.00 10.00      A   
ATOM    843  N   TYR A  92       0.384  -4.506 -16.929  1.00 10.00      A   
ATOM    844  HN  TYR A  92       0.258  -5.336 -17.433  1.00 10.00      A   
ATOM    845  CA  TYR A  92       0.381  -3.238 -17.645  1.00 10.00      A   
ATOM    846  CB  TYR A  92       0.617  -3.470 -19.141  1.00 10.00      A   
ATOM    847  CG  TYR A  92       1.815  -4.343 -19.439  1.00 10.00      A   
ATOM    848  CD1 TYR A  92       1.653  -5.638 -19.910  1.00 10.00      A   
ATOM    849  CD2 TYR A  92       3.106  -3.876 -19.239  1.00 10.00      A   
ATOM    850  CE1 TYR A  92       2.744  -6.444 -20.175  1.00 10.00      A   
ATOM    851  CE2 TYR A  92       4.203  -4.673 -19.503  1.00 10.00      A   
ATOM    852  CZ  TYR A  92       4.014  -5.958 -19.970  1.00 10.00      A   
ATOM    853  OH  TYR A  92       5.105  -6.757 -20.231  1.00 10.00      A   
ATOM    854  HH  TYR A  92       5.723  -6.702 -19.492  1.00 10.00      A   
ATOM    855  C   TYR A  92      -0.929  -2.494 -17.433  1.00 10.00      A   
ATOM    856  O   TYR A  92      -2.007  -3.029 -17.695  1.00 10.00      A   
ATOM    857  N   VAL A  93      -0.828  -1.257 -16.954  1.00 10.00      A   
ATOM    858  HN  VAL A  93       0.063  -0.893 -16.752  1.00 10.00      A   
ATOM    859  CA  VAL A  93      -2.004  -0.431 -16.705  1.00 10.00      A   
ATOM    860  CB  VAL A  93      -1.851   0.412 -15.414  1.00 10.00      A   
ATOM    861  CG1 VAL A  93      -0.869   1.558 -15.620  1.00 10.00      A   
ATOM    862  CG2 VAL A  93      -3.199   0.932 -14.930  1.00 10.00      A   
ATOM    863  C   VAL A  93      -2.280   0.489 -17.896  1.00 10.00      A   
ATOM    864  O   VAL A  93      -3.292   1.188 -17.935  1.00 10.00      A   
ATOM    865  N   TYR A  94      -1.373   0.468 -18.875  1.00 10.00      A   
ATOM    866  HN  TYR A  94      -0.593  -0.115 -18.786  1.00 10.00      A   
ATOM    867  CA  TYR A  94      -1.506   1.301 -20.074  1.00 10.00      A   
ATOM    868  CB  TYR A  94      -0.366   1.052 -21.072  1.00 10.00      A   
ATOM    869  CG  TYR A  94      -0.348   2.017 -22.239  1.00 10.00      A   
ATOM    870  CD1 TYR A  94      -0.044   3.359 -22.053  1.00 10.00      A   
ATOM    871  CD2 TYR A  94      -0.634   1.584 -23.527  1.00 10.00      A   
ATOM    872  CE1 TYR A  94      -0.026   4.242 -23.114  1.00 10.00      A   
ATOM    873  CE2 TYR A  94      -0.618   2.459 -24.593  1.00 10.00      A   
ATOM    874  CZ  TYR A  94      -0.314   3.786 -24.384  1.00 10.00      A   
ATOM    875  OH  TYR A  94      -0.294   4.660 -25.445  1.00 10.00      A   
ATOM    876  HH  TYR A  94       0.563   5.103 -25.472  1.00 10.00      A   
ATOM    877  C   TYR A  94      -2.887   1.178 -20.746  1.00 10.00      A   
ATOM    878  O   TYR A  94      -3.554   2.189 -20.962  1.00 10.00      A   
ATOM    879  N   PRO A  95      -3.348  -0.052 -21.082  1.00 10.00      A   
ATOM    880  CA  PRO A  95      -4.661  -0.251 -21.721  1.00 10.00      A   
ATOM    881  CB  PRO A  95      -4.766  -1.773 -21.857  1.00 10.00      A   
ATOM    882  CG  PRO A  95      -3.355  -2.242 -21.852  1.00 10.00      A   
ATOM    883  CD  PRO A  95      -2.639  -1.332 -20.903  1.00 10.00      A   
ATOM    884  C   PRO A  95      -5.804   0.287 -20.864  1.00 10.00      A   
ATOM    885  O   PRO A  95      -6.796   0.798 -21.386  1.00 10.00      A   
ATOM    886  N   TRP A  96      -5.648   0.200 -19.548  1.00 10.00      A   
ATOM    887  HN  TRP A  96      -4.820  -0.177 -19.188  1.00 10.00      A   
ATOM    888  CA  TRP A  96      -6.668   0.683 -18.631  1.00 10.00      A   
ATOM    889  CB  TRP A  96      -6.339   0.294 -17.188  1.00 10.00      A   
ATOM    890  CG  TRP A  96      -6.466  -1.173 -16.913  1.00 10.00      A   
ATOM    891  CD1 TRP A  96      -5.512  -2.129 -17.108  1.00 10.00      A   
ATOM    892  CD2 TRP A  96      -7.613  -1.853 -16.393  1.00 10.00      A   
ATOM    893  NE1 TRP A  96      -5.995  -3.360 -16.743  1.00 10.00      A   
ATOM    894  HE1 TRP A  96      -5.498  -4.207 -16.793  1.00 10.00      A   
ATOM    895  CE2 TRP A  96      -7.283  -3.218 -16.299  1.00 10.00      A   
ATOM    896  CE3 TRP A  96      -8.890  -1.439 -15.997  1.00 10.00      A   
ATOM    897  CZ2 TRP A  96      -8.179  -4.171 -15.828  1.00 10.00      A   
ATOM    898  CZ3 TRP A  96      -9.778  -2.386 -15.527  1.00 10.00      A   
ATOM    899  CH2 TRP A  96      -9.419  -3.737 -15.445  1.00 10.00      A   
ATOM    900  C   TRP A  96      -6.799   2.194 -18.759  1.00 10.00      A   
ATOM    901  O   TRP A  96      -7.894   2.716 -18.955  1.00 10.00      A   
ATOM    902  N   ILE A  97      -5.667   2.887 -18.686  1.00 10.00      A   
ATOM    903  HN  ILE A  97      -4.821   2.409 -18.553  1.00 10.00      A   
ATOM    904  CA  ILE A  97      -5.651   4.337 -18.808  1.00 10.00      A   
ATOM    905  CB  ILE A  97      -4.240   4.912 -18.552  1.00 10.00      A   
ATOM    906  CG1 ILE A  97      -3.699   4.431 -17.201  1.00 10.00      A   
ATOM    907  CG2 ILE A  97      -4.251   6.434 -18.611  1.00 10.00      A   
ATOM    908  CD1 ILE A  97      -4.531   4.858 -16.008  1.00 10.00      A   
ATOM    909  C   ILE A  97      -6.114   4.742 -20.206  1.00 10.00      A   
ATOM    910  O   ILE A  97      -6.796   5.751 -20.382  1.00 10.00      A   
ATOM    911  N   GLU A  98      -5.760   3.923 -21.192  1.00 10.00      A   
ATOM    912  HN  GLU A  98      -5.223   3.124 -20.976  1.00 10.00      A   
ATOM    913  CA  GLU A  98      -6.128   4.174 -22.584  1.00 10.00      A   
ATOM    914  CB  GLU A  98      -5.454   3.148 -23.504  1.00 10.00      A   
ATOM    915  CG  GLU A  98      -5.412   3.552 -24.968  1.00 10.00      A   
ATOM    916  CD  GLU A  98      -4.806   2.479 -25.849  1.00 10.00      A   
ATOM    917  OE1 GLU A  98      -5.555   1.603 -26.317  1.00 10.00      A   
ATOM    918  OE2 GLU A  98      -3.577   2.508 -26.077  1.00 10.00      A   
ATOM    919  C   GLU A  98      -7.646   4.148 -22.776  1.00 10.00      A   
ATOM    920  O   GLU A  98      -8.179   4.856 -23.625  1.00 10.00      A   
ATOM    921  N   ALA A  99      -8.337   3.337 -21.984  1.00 10.00      A   
ATOM    922  HN  ALA A  99      -7.859   2.787 -21.323  1.00 10.00      A   
ATOM    923  CA  ALA A  99      -9.788   3.233 -22.082  1.00 10.00      A   
ATOM    924  CB  ALA A  99     -10.233   1.809 -21.785  1.00 10.00      A   
ATOM    925  C   ALA A  99     -10.478   4.220 -21.143  1.00 10.00      A   
ATOM    926  O   ALA A  99     -11.487   4.836 -21.495  1.00 10.00      A   
ATOM    927  N   MET A 100      -9.915   4.376 -19.952  1.00 10.00      A   
ATOM    928  HN  MET A 100      -9.105   3.858 -19.738  1.00 10.00      A   
ATOM    929  CA  MET A 100     -10.468   5.272 -18.940  1.00 10.00      A   
ATOM    930  CB  MET A 100      -9.747   5.085 -17.604  1.00 10.00      A   
ATOM    931  CG  MET A 100     -10.020   3.751 -16.932  1.00 10.00      A   
ATOM    932  SD  MET A 100      -9.050   3.513 -15.431  1.00 10.00      A   
ATOM    933  CE  MET A 100      -9.645   1.907 -14.907  1.00 10.00      A   
ATOM    934  C   MET A 100     -10.403   6.738 -19.360  1.00 10.00      A   
ATOM    935  O   MET A 100     -11.282   7.529 -19.013  1.00 10.00      A   
ATOM    936  N   SER A 101      -9.370   7.088 -20.115  1.00 10.00      A   
ATOM    937  HN  SER A 101      -8.713   6.404 -20.371  1.00 10.00      A   
ATOM    938  CA  SER A 101      -9.172   8.463 -20.570  1.00 10.00      A   
ATOM    939  CB  SER A 101      -7.887   8.570 -21.397  1.00 10.00      A   
ATOM    940  OG  SER A 101      -7.744   7.444 -22.245  1.00 10.00      A   
ATOM    941  HG  SER A 101      -7.136   6.814 -21.837  1.00 10.00      A   
ATOM    942  C   SER A 101     -10.364   9.011 -21.358  1.00 10.00      A   
ATOM    943  O   SER A 101     -10.733  10.174 -21.207  1.00 10.00      A   
ATOM    944  N   SER A 102     -10.974   8.169 -22.178  1.00 10.00      A   
ATOM    945  HN  SER A 102     -10.655   7.244 -22.238  1.00 10.00      A   
ATOM    946  CA  SER A 102     -12.102   8.589 -22.995  1.00 10.00      A   
ATOM    947  CB  SER A 102     -11.915   8.065 -24.417  1.00 10.00      A   
ATOM    948  OG  SER A 102     -10.565   8.210 -24.825  1.00 10.00      A   
ATOM    949  HG  SER A 102     -10.165   8.938 -24.340  1.00 10.00      A   
ATOM    950  C   SER A 102     -13.435   8.115 -22.417  1.00 10.00      A   
ATOM    951  O   SER A 102     -14.354   7.763 -23.158  1.00 10.00      A   
ATOM    952  N   SER A 103     -13.541   8.106 -21.095  1.00 10.00      A   
ATOM    953  HN  SER A 103     -12.779   8.400 -20.551  1.00 10.00      A   
ATOM    954  CA  SER A 103     -14.769   7.676 -20.439  1.00 10.00      A   
ATOM    955  CB  SER A 103     -14.827   6.150 -20.349  1.00 10.00      A   
ATOM    956  OG  SER A 103     -14.836   5.566 -21.641  1.00 10.00      A   
ATOM    957  HG  SER A 103     -14.821   6.271 -22.307  1.00 10.00      A   
ATOM    958  C   SER A 103     -14.928   8.288 -19.049  1.00 10.00      A   
ATOM    959  O   SER A 103     -16.001   8.777 -18.696  1.00 10.00      A   
ATOM    960  N   TYR A 104     -13.862   8.263 -18.261  1.00 10.00      A   
ATOM    961  HN  TYR A 104     -13.018   7.884 -18.596  1.00 10.00      A   
ATOM    962  CA  TYR A 104     -13.914   8.796 -16.909  1.00 10.00      A   
ATOM    963  CB  TYR A 104     -13.159   7.894 -15.933  1.00 10.00      A   
ATOM    964  CG  TYR A 104     -13.759   6.518 -15.769  1.00 10.00      A   
ATOM    965  CD1 TYR A 104     -13.015   5.382 -16.043  1.00 10.00      A   
ATOM    966  CD2 TYR A 104     -15.065   6.353 -15.327  1.00 10.00      A   
ATOM    967  CE1 TYR A 104     -13.547   4.121 -15.881  1.00 10.00      A   
ATOM    968  CE2 TYR A 104     -15.609   5.095 -15.164  1.00 10.00      A   
ATOM    969  CZ  TYR A 104     -14.844   3.981 -15.442  1.00 10.00      A   
ATOM    970  OH  TYR A 104     -15.371   2.725 -15.272  1.00 10.00      A   
ATOM    971  HH  TYR A 104     -16.337   2.781 -15.267  1.00 10.00      A   
ATOM    972  C   TYR A 104     -13.387  10.223 -16.833  1.00 10.00      A   
ATOM    973  O   TYR A 104     -12.337  10.483 -16.250  1.00 10.00      A   
ATOM    974  N   THR A 105     -14.124  11.152 -17.421  1.00 10.00      A   
ATOM    975  HN  THR A 105     -14.942  10.887 -17.897  1.00 10.00      A   
ATOM    976  CA  THR A 105     -13.736  12.560 -17.405  1.00 10.00      A   
ATOM    977  CB  THR A 105     -14.555  13.366 -18.427  1.00 10.00      A   
ATOM    978  OG1 THR A 105     -15.075  12.465 -19.416  1.00 10.00      A   
ATOM    979  HG1 THR A 105     -15.948  12.766 -19.694  1.00 10.00      A   
ATOM    980  CG2 THR A 105     -13.675  14.402 -19.113  1.00 10.00      A   
ATOM    981  C   THR A 105     -13.917  13.157 -16.005  1.00 10.00      A   
ATOM    982  O   THR A 105     -13.525  14.296 -15.738  1.00 10.00      A   
ATOM    983  N   TRP A 106     -14.508  12.368 -15.117  1.00 10.00      A   
ATOM    984  HN  TRP A 106     -14.796  11.478 -15.397  1.00 10.00      A   
ATOM    985  CA  TRP A 106     -14.747  12.784 -13.746  1.00 10.00      A   
ATOM    986  CB  TRP A 106     -16.234  12.657 -13.407  1.00 10.00      A   
ATOM    987  CG  TRP A 106     -17.099  13.693 -14.061  1.00 10.00      A   
ATOM    988  CD1 TRP A 106     -17.953  13.508 -15.112  1.00 10.00      A   
ATOM    989  CD2 TRP A 106     -17.189  15.080 -13.710  1.00 10.00      A   
ATOM    990  NE1 TRP A 106     -18.577  14.692 -15.427  1.00 10.00      A   
ATOM    991  HE1 TRP A 106     -19.239  14.820 -16.146  1.00 10.00      A   
ATOM    992  CE2 TRP A 106     -18.120  15.672 -14.586  1.00 10.00      A   
ATOM    993  CE3 TRP A 106     -16.573  15.878 -12.742  1.00 10.00      A   
ATOM    994  CZ2 TRP A 106     -18.449  17.023 -14.520  1.00 10.00      A   
ATOM    995  CZ3 TRP A 106     -16.900  17.220 -12.679  1.00 10.00      A   
ATOM    996  CH2 TRP A 106     -17.830  17.779 -13.563  1.00 10.00      A   
ATOM    997  C   TRP A 106     -13.921  11.947 -12.772  1.00 10.00      A   
ATOM    998  O   TRP A 106     -14.161  11.975 -11.569  1.00 10.00      A   
ATOM    999  N   LEU A 107     -12.946  11.200 -13.298  1.00 10.00      A   
ATOM   1000  HN  LEU A 107     -12.802  11.211 -14.267  1.00 10.00      A   
ATOM   1001  CA  LEU A 107     -12.090  10.363 -12.459  1.00 10.00      A   
ATOM   1002  CB  LEU A 107     -11.149   9.516 -13.321  1.00 10.00      A   
ATOM   1003  CG  LEU A 107     -10.562   8.271 -12.656  1.00 10.00      A   
ATOM   1004  CD1 LEU A 107     -11.670   7.327 -12.221  1.00 10.00      A   
ATOM   1005  CD2 LEU A 107      -9.600   7.564 -13.596  1.00 10.00      A   
ATOM   1006  C   LEU A 107     -11.293  11.228 -11.487  1.00 10.00      A   
ATOM   1007  O   LEU A 107     -10.693  12.227 -11.889  1.00 10.00      A   
ATOM   1008  N   GLU A 108     -11.290  10.846 -10.215  1.00 10.00      A   
ATOM   1009  HN  GLU A 108     -11.773  10.030  -9.955  1.00 10.00      A   
ATOM   1010  CA  GLU A 108     -10.592  11.613  -9.196  1.00 10.00      A   
ATOM   1011  CB  GLU A 108     -11.567  12.040  -8.092  1.00 10.00      A   
ATOM   1012  CG  GLU A 108     -12.805  12.763  -8.595  1.00 10.00      A   
ATOM   1013  CD  GLU A 108     -13.736  13.165  -7.474  1.00 10.00      A   
ATOM   1014  OE1 GLU A 108     -13.362  14.046  -6.678  1.00 10.00      A   
ATOM   1015  OE2 GLU A 108     -14.854  12.616  -7.388  1.00 10.00      A   
ATOM   1016  C   GLU A 108      -9.417  10.853  -8.576  1.00 10.00      A   
ATOM   1017  O   GLU A 108      -8.298  11.371  -8.515  1.00 10.00      A   
ATOM   1018  N   GLU A 109      -9.663   9.630  -8.120  1.00 10.00      A   
ATOM   1019  HN  GLU A 109     -10.559   9.241  -8.238  1.00 10.00      A   
ATOM   1020  CA  GLU A 109      -8.621   8.846  -7.465  1.00 10.00      A   
ATOM   1021  CB  GLU A 109      -9.089   8.387  -6.082  1.00 10.00      A   
ATOM   1022  CG  GLU A 109      -9.769   9.473  -5.263  1.00 10.00      A   
ATOM   1023  CD  GLU A 109     -10.203   8.991  -3.894  1.00 10.00      A   
ATOM   1024  OE1 GLU A 109     -10.425   7.771  -3.728  1.00 10.00      A   
ATOM   1025  OE2 GLU A 109     -10.323   9.829  -2.974  1.00 10.00      A   
ATOM   1026  C   GLU A 109      -8.183   7.638  -8.282  1.00 10.00      A   
ATOM   1027  O   GLU A 109      -9.013   6.876  -8.779  1.00 10.00      A   
ATOM   1028  N   ILE A 110      -6.874   7.480  -8.417  1.00 10.00      A   
ATOM   1029  HN  ILE A 110      -6.272   8.153  -8.021  1.00 10.00      A   
ATOM   1030  CA  ILE A 110      -6.290   6.353  -9.139  1.00 10.00      A   
ATOM   1031  CB  ILE A 110      -5.594   6.805 -10.443  1.00 10.00      A   
ATOM   1032  CG1 ILE A 110      -6.557   7.611 -11.322  1.00 10.00      A   
ATOM   1033  CG2 ILE A 110      -5.047   5.605 -11.207  1.00 10.00      A   
ATOM   1034  CD1 ILE A 110      -5.915   8.196 -12.562  1.00 10.00      A   
ATOM   1035  C   ILE A 110      -5.269   5.653  -8.244  1.00 10.00      A   
ATOM   1036  O   ILE A 110      -4.214   6.211  -7.932  1.00 10.00      A   
ATOM   1037  N   ARG A 111      -5.590   4.444  -7.811  1.00 10.00      A   
ATOM   1038  HN  ARG A 111      -6.448   4.045  -8.085  1.00 10.00      A   
ATOM   1039  CA  ARG A 111      -4.700   3.684  -6.945  1.00 10.00      A   
ATOM   1040  CB  ARG A 111      -5.382   3.380  -5.610  1.00 10.00      A   
ATOM   1041  CG  ARG A 111      -5.883   4.618  -4.885  1.00 10.00      A   
ATOM   1042  CD  ARG A 111      -6.652   4.255  -3.631  1.00 10.00      A   
ATOM   1043  NE  ARG A 111      -7.645   5.270  -3.294  1.00 10.00      A   
ATOM   1044  HE  ARG A 111      -8.361   5.428  -3.950  1.00 10.00      A   
ATOM   1045  CZ  ARG A 111      -7.643   5.975  -2.169  1.00 10.00      A   
ATOM   1046  NH1 ARG A 111      -6.711   5.771  -1.245  1.00 10.00      A   
ATOM   1047 HH11 ARG A 111      -5.963   5.058  -1.394  1.00 10.00      A   
ATOM   1048 HH12 ARG A 111      -6.720   6.334  -0.362  1.00 10.00      A   
ATOM   1049  NH2 ARG A 111      -8.574   6.893  -1.962  1.00 10.00      A   
ATOM   1050 HH21 ARG A 111      -9.316   7.077  -2.688  1.00 10.00      A   
ATOM   1051 HH22 ARG A 111      -8.574   7.447  -1.078  1.00 10.00      A   
ATOM   1052  C   ARG A 111      -4.257   2.394  -7.624  1.00 10.00      A   
ATOM   1053  O   ARG A 111      -5.080   1.624  -8.119  1.00 10.00      A   
ATOM   1054  N   LEU A 112      -2.954   2.163  -7.646  1.00 10.00      A   
ATOM   1055  HN  LEU A 112      -2.343   2.812  -7.225  1.00 10.00      A   
ATOM   1056  CA  LEU A 112      -2.399   0.973  -8.269  1.00 10.00      A   
ATOM   1057  CB  LEU A 112      -1.737   1.329  -9.607  1.00 10.00      A   
ATOM   1058  CG  LEU A 112      -2.670   1.817 -10.716  1.00 10.00      A   
ATOM   1059  CD1 LEU A 112      -1.884   2.549 -11.792  1.00 10.00      A   
ATOM   1060  CD2 LEU A 112      -3.444   0.654 -11.313  1.00 10.00      A   
ATOM   1061  C   LEU A 112      -1.379   0.318  -7.353  1.00 10.00      A   
ATOM   1062  O   LEU A 112      -0.616   1.005  -6.669  1.00 10.00      A   
ATOM   1063  N   LYS A 113      -1.380  -1.007  -7.328  1.00 10.00      A   
ATOM   1064  HN  LYS A 113      -2.034  -1.496  -7.877  1.00 10.00      A   
ATOM   1065  CA  LYS A 113      -0.444  -1.758  -6.505  1.00 10.00      A   
ATOM   1066  CB  LYS A 113      -1.126  -2.324  -5.257  1.00 10.00      A   
ATOM   1067  CG  LYS A 113      -0.161  -2.677  -4.134  1.00 10.00      A   
ATOM   1068  CD  LYS A 113      -0.858  -2.657  -2.783  1.00 10.00      A   
ATOM   1069  CE  LYS A 113       0.144  -2.634  -1.639  1.00 10.00      A   
ATOM   1070  NZ  LYS A 113      -0.519  -2.392  -0.331  1.00 10.00      A   
ATOM   1071  HZ1 LYS A 113      -0.929  -1.438  -0.308  1.00 10.00      A   
ATOM   1072  HZ2 LYS A 113       0.168  -2.481   0.444  1.00 10.00      A   
ATOM   1073  HZ3 LYS A 113      -1.281  -3.084  -0.184  1.00 10.00      A   
ATOM   1074  C   LYS A 113       0.198  -2.872  -7.315  1.00 10.00      A   
ATOM   1075  O   LYS A 113      -0.490  -3.763  -7.822  1.00 10.00      A   
ATOM   1076  N   ARG A 114       1.519  -2.803  -7.430  1.00 10.00      A   
ATOM   1077  HN  ARG A 114       1.990  -2.064  -6.985  1.00 10.00      A   
ATOM   1078  CA  ARG A 114       2.302  -3.779  -8.181  1.00 10.00      A   
ATOM   1079  CB  ARG A 114       2.325  -5.148  -7.493  1.00 10.00      A   
ATOM   1080  CG  ARG A 114       3.154  -5.174  -6.217  1.00 10.00      A   
ATOM   1081  CD  ARG A 114       3.083  -6.525  -5.522  1.00 10.00      A   
ATOM   1082  NE  ARG A 114       3.851  -6.538  -4.276  1.00 10.00      A   
ATOM   1083  HE  ARG A 114       4.823  -6.394  -4.346  1.00 10.00      A   
ATOM   1084  CZ  ARG A 114       3.322  -6.745  -3.069  1.00 10.00      A   
ATOM   1085  NH1 ARG A 114       2.021  -6.965  -2.936  1.00 10.00      A   
ATOM   1086 HH11 ARG A 114       1.402  -6.983  -3.778  1.00 10.00      A   
ATOM   1087 HH12 ARG A 114       1.610  -7.120  -1.989  1.00 10.00      A   
ATOM   1088  NH2 ARG A 114       4.099  -6.718  -1.990  1.00 10.00      A   
ATOM   1089 HH21 ARG A 114       5.133  -6.536  -2.088  1.00 10.00      A   
ATOM   1090 HH22 ARG A 114       3.694  -6.874  -1.042  1.00 10.00      A   
ATOM   1091  C   ARG A 114       1.845  -3.871  -9.633  1.00 10.00      A   
ATOM   1092  O   ARG A 114       1.447  -4.934 -10.118  1.00 10.00      A   
ATOM   1093  N   MET A 115       1.900  -2.734 -10.309  1.00 10.00      A   
ATOM   1094  HN  MET A 115       2.226  -1.926  -9.857  1.00 10.00      A   
ATOM   1095  CA  MET A 115       1.505  -2.643 -11.704  1.00 10.00      A   
ATOM   1096  CB  MET A 115       0.189  -1.867 -11.837  1.00 10.00      A   
ATOM   1097  CG  MET A 115      -1.035  -2.586 -11.288  1.00 10.00      A   
ATOM   1098  SD  MET A 115      -1.707  -3.813 -12.428  1.00 10.00      A   
ATOM   1099  CE  MET A 115      -2.466  -2.755 -13.659  1.00 10.00      A   
ATOM   1100  C   MET A 115       2.591  -1.943 -12.503  1.00 10.00      A   
ATOM   1101  O   MET A 115       3.479  -1.306 -11.931  1.00 10.00      A   
ATOM   1102  N   VAL A 116       2.528  -2.078 -13.818  1.00 10.00      A   
ATOM   1103  HN  VAL A 116       1.809  -2.626 -14.207  1.00 10.00      A   
ATOM   1104  CA  VAL A 116       3.495  -1.447 -14.704  1.00 10.00      A   
ATOM   1105  CB  VAL A 116       3.900  -2.371 -15.872  1.00 10.00      A   
ATOM   1106  CG1 VAL A 116       5.007  -1.733 -16.698  1.00 10.00      A   
ATOM   1107  CG2 VAL A 116       4.347  -3.727 -15.351  1.00 10.00      A   
ATOM   1108  C   VAL A 116       2.927  -0.149 -15.264  1.00 10.00      A   
ATOM   1109  O   VAL A 116       1.964  -0.155 -16.041  1.00 10.00      A   
ATOM   1110  N   VAL A 117       3.521   0.957 -14.852  1.00 10.00      A   
ATOM   1111  HN  VAL A 117       4.288   0.887 -14.240  1.00 10.00      A   
ATOM   1112  CA  VAL A 117       3.092   2.273 -15.289  1.00 10.00      A   
ATOM   1113  CB  VAL A 117       2.748   3.167 -14.078  1.00 10.00      A   
ATOM   1114  CG1 VAL A 117       2.195   4.509 -14.532  1.00 10.00      A   
ATOM   1115  CG2 VAL A 117       1.772   2.467 -13.144  1.00 10.00      A   
ATOM   1116  C   VAL A 117       4.206   2.938 -16.080  1.00 10.00      A   
ATOM   1117  O   VAL A 117       5.316   3.087 -15.580  1.00 10.00      A   
ATOM   1118  N   THR A 118       3.914   3.334 -17.307  1.00 10.00      A   
ATOM   1119  HN  THR A 118       3.004   3.206 -17.654  1.00 10.00      A   
ATOM   1120  CA  THR A 118       4.912   3.985 -18.140  1.00 10.00      A   
ATOM   1121  CB  THR A 118       4.805   3.524 -19.608  1.00 10.00      A   
ATOM   1122  OG1 THR A 118       3.472   3.738 -20.094  1.00 10.00      A   
ATOM   1123  HG1 THR A 118       3.390   3.345 -20.975  1.00 10.00      A   
ATOM   1124  CG2 THR A 118       5.157   2.048 -19.736  1.00 10.00      A   
ATOM   1125  C   THR A 118       4.742   5.499 -18.063  1.00 10.00      A   
ATOM   1126  O   THR A 118       3.732   5.987 -17.542  1.00 10.00      A   
ATOM   1127  N   ASP A 119       5.724   6.239 -18.573  1.00 10.00      A   
ATOM   1128  HN  ASP A 119       6.508   5.795 -18.961  1.00 10.00      A   
ATOM   1129  CA  ASP A 119       5.668   7.696 -18.561  1.00 10.00      A   
ATOM   1130  CB  ASP A 119       6.961   8.313 -19.109  1.00 10.00      A   
ATOM   1131  CG  ASP A 119       8.197   7.915 -18.327  1.00 10.00      A   
ATOM   1132  OD1 ASP A 119       8.409   8.444 -17.216  1.00 10.00      A   
ATOM   1133  OD2 ASP A 119       8.970   7.076 -18.831  1.00 10.00      A   
ATOM   1134  C   ASP A 119       4.480   8.181 -19.380  1.00 10.00      A   
ATOM   1135  O   ASP A 119       3.916   9.241 -19.106  1.00 10.00      A   
ATOM   1136  N   ASP A 120       4.107   7.391 -20.389  1.00 10.00      A   
ATOM   1137  HN  ASP A 120       4.615   6.566 -20.559  1.00 10.00      A   
ATOM   1138  CA  ASP A 120       2.975   7.718 -21.254  1.00 10.00      A   
ATOM   1139  CB  ASP A 120       2.932   6.796 -22.477  1.00 10.00      A   
ATOM   1140  CG  ASP A 120       3.887   7.236 -23.570  1.00 10.00      A   
ATOM   1141  OD1 ASP A 120       3.418   7.687 -24.634  1.00 10.00      A   
ATOM   1142  OD2 ASP A 120       5.115   7.136 -23.368  1.00 10.00      A   
ATOM   1143  C   ASP A 120       1.663   7.627 -20.485  1.00 10.00      A   
ATOM   1144  O   ASP A 120       0.743   8.411 -20.711  1.00 10.00      A   
ATOM   1145  N   CYS A 121       1.585   6.670 -19.567  1.00 10.00      A   
ATOM   1146  HN  CYS A 121       2.351   6.080 -19.424  1.00 10.00      A   
ATOM   1147  CA  CYS A 121       0.387   6.489 -18.759  1.00 10.00      A   
ATOM   1148  CB  CYS A 121       0.521   5.258 -17.856  1.00 10.00      A   
ATOM   1149  SG  CYS A 121       0.859   3.712 -18.732  1.00 10.00      A   
ATOM   1150  HG  CYS A 121       1.958   3.885 -19.458  1.00 10.00      A   
ATOM   1151  C   CYS A 121       0.149   7.734 -17.916  1.00 10.00      A   
ATOM   1152  O   CYS A 121      -0.969   8.244 -17.843  1.00 10.00      A   
ATOM   1153  N   LEU A 122       1.220   8.237 -17.309  1.00 10.00      A   
ATOM   1154  HN  LEU A 122       2.087   7.791 -17.422  1.00 10.00      A   
ATOM   1155  CA  LEU A 122       1.137   9.430 -16.479  1.00 10.00      A   
ATOM   1156  CB  LEU A 122       2.464   9.672 -15.757  1.00 10.00      A   
ATOM   1157  CG  LEU A 122       2.879   8.601 -14.746  1.00 10.00      A   
ATOM   1158  CD1 LEU A 122       4.254   8.911 -14.181  1.00 10.00      A   
ATOM   1159  CD2 LEU A 122       1.853   8.479 -13.628  1.00 10.00      A   
ATOM   1160  C   LEU A 122       0.753  10.646 -17.317  1.00 10.00      A   
ATOM   1161  O   LEU A 122      -0.072  11.464 -16.903  1.00 10.00      A   
ATOM   1162  N   GLU A 123       1.353  10.747 -18.500  1.00 10.00      A   
ATOM   1163  HN  GLU A 123       2.001  10.063 -18.764  1.00 10.00      A   
ATOM   1164  CA  GLU A 123       1.078  11.845 -19.419  1.00 10.00      A   
ATOM   1165  CB  GLU A 123       1.917  11.694 -20.690  1.00 10.00      A   
ATOM   1166  CG  GLU A 123       2.811  12.883 -21.002  1.00 10.00      A   
ATOM   1167  CD  GLU A 123       2.031  14.119 -21.394  1.00 10.00      A   
ATOM   1168  OE1 GLU A 123       1.441  14.133 -22.495  1.00 10.00      A   
ATOM   1169  OE2 GLU A 123       2.004  15.087 -20.606  1.00 10.00      A   
ATOM   1170  C   GLU A 123      -0.405  11.866 -19.779  1.00 10.00      A   
ATOM   1171  O   GLU A 123      -1.047  12.919 -19.759  1.00 10.00      A   
ATOM   1172  N   LEU A 124      -0.943  10.692 -20.090  1.00 10.00      A   
ATOM   1173  HN  LEU A 124      -0.375   9.888 -20.082  1.00 10.00      A   
ATOM   1174  CA  LEU A 124      -2.352  10.558 -20.442  1.00 10.00      A   
ATOM   1175  CB  LEU A 124      -2.656   9.123 -20.882  1.00 10.00      A   
ATOM   1176  CG  LEU A 124      -2.467   8.811 -22.367  1.00 10.00      A   
ATOM   1177  CD1 LEU A 124      -2.538   7.312 -22.605  1.00 10.00      A   
ATOM   1178  CD2 LEU A 124      -3.513   9.535 -23.203  1.00 10.00      A   
ATOM   1179  C   LEU A 124      -3.247  10.939 -19.268  1.00 10.00      A   
ATOM   1180  O   LEU A 124      -4.261  11.608 -19.444  1.00 10.00      A   
ATOM   1181  N   ILE A 125      -2.861  10.516 -18.071  1.00 10.00      A   
ATOM   1182  HN  ILE A 125      -2.041   9.978 -17.995  1.00 10.00      A   
ATOM   1183  CA  ILE A 125      -3.631  10.818 -16.866  1.00 10.00      A   
ATOM   1184  CB  ILE A 125      -2.994  10.175 -15.612  1.00 10.00      A   
ATOM   1185  CG1 ILE A 125      -3.143   8.654 -15.663  1.00 10.00      A   
ATOM   1186  CG2 ILE A 125      -3.599  10.733 -14.327  1.00 10.00      A   
ATOM   1187  CD1 ILE A 125      -2.395   7.934 -14.565  1.00 10.00      A   
ATOM   1188  C   ILE A 125      -3.765  12.326 -16.660  1.00 10.00      A   
ATOM   1189  O   ILE A 125      -4.865  12.843 -16.475  1.00 10.00      A   
ATOM   1190  N   ALA A 126      -2.648  13.026 -16.741  1.00 10.00      A   
ATOM   1191  HN  ALA A 126      -1.805  12.559 -16.941  1.00 10.00      A   
ATOM   1192  CA  ALA A 126      -2.631  14.472 -16.539  1.00 10.00      A   
ATOM   1193  CB  ALA A 126      -1.201  14.976 -16.408  1.00 10.00      A   
ATOM   1194  C   ALA A 126      -3.389  15.242 -17.626  1.00 10.00      A   
ATOM   1195  O   ALA A 126      -3.895  16.337 -17.380  1.00 10.00      A   
ATOM   1196  N   LYS A 127      -3.490  14.667 -18.817  1.00 10.00      A   
ATOM   1197  HN  LYS A 127      -3.101  13.776 -18.957  1.00 10.00      A   
ATOM   1198  CA  LYS A 127      -4.169  15.342 -19.919  1.00 10.00      A   
ATOM   1199  CB  LYS A 127      -3.447  15.093 -21.253  1.00 10.00      A   
ATOM   1200  CG  LYS A 127      -3.793  13.782 -21.951  1.00 10.00      A   
ATOM   1201  CD  LYS A 127      -2.678  13.323 -22.883  1.00 10.00      A   
ATOM   1202  CE  LYS A 127      -2.360  14.359 -23.954  1.00 10.00      A   
ATOM   1203  NZ  LYS A 127      -3.415  14.444 -24.999  1.00 10.00      A   
ATOM   1204  HZ1 LYS A 127      -3.637  13.496 -25.361  1.00 10.00      A   
ATOM   1205  HZ2 LYS A 127      -3.083  15.033 -25.793  1.00 10.00      A   
ATOM   1206  HZ3 LYS A 127      -4.279  14.868 -24.607  1.00 10.00      A   
ATOM   1207  C   LYS A 127      -5.656  14.996 -20.015  1.00 10.00      A   
ATOM   1208  O   LYS A 127      -6.473  15.848 -20.364  1.00 10.00      A   
ATOM   1209  N   SER A 128      -6.017  13.762 -19.694  1.00 10.00      A   
ATOM   1210  HN  SER A 128      -5.335  13.115 -19.403  1.00 10.00      A   
ATOM   1211  CA  SER A 128      -7.404  13.334 -19.792  1.00 10.00      A   
ATOM   1212  CB  SER A 128      -7.471  11.886 -20.267  1.00 10.00      A   
ATOM   1213  OG  SER A 128      -6.664  11.700 -21.418  1.00 10.00      A   
ATOM   1214  HG  SER A 128      -7.096  12.109 -22.178  1.00 10.00      A   
ATOM   1215  C   SER A 128      -8.181  13.498 -18.488  1.00 10.00      A   
ATOM   1216  O   SER A 128      -9.413  13.591 -18.500  1.00 10.00      A   
ATOM   1217  N   PHE A 129      -7.476  13.536 -17.367  1.00 10.00      A   
ATOM   1218  HN  PHE A 129      -6.494  13.484 -17.405  1.00 10.00      A   
ATOM   1219  CA  PHE A 129      -8.135  13.666 -16.078  1.00 10.00      A   
ATOM   1220  CB  PHE A 129      -7.724  12.536 -15.132  1.00 10.00      A   
ATOM   1221  CG  PHE A 129      -7.918  11.167 -15.723  1.00 10.00      A   
ATOM   1222  CD1 PHE A 129      -6.878  10.252 -15.750  1.00 10.00      A   
ATOM   1223  CD2 PHE A 129      -9.136  10.800 -16.266  1.00 10.00      A   
ATOM   1224  CE1 PHE A 129      -7.049   8.998 -16.308  1.00 10.00      A   
ATOM   1225  CE2 PHE A 129      -9.315   9.549 -16.823  1.00 10.00      A   
ATOM   1226  CZ  PHE A 129      -8.269   8.647 -16.845  1.00 10.00      A   
ATOM   1227  C   PHE A 129      -7.896  15.032 -15.451  1.00 10.00      A   
ATOM   1228  O   PHE A 129      -6.813  15.324 -14.944  1.00 10.00      A   
ATOM   1229  N   LYS A 130      -8.919  15.874 -15.496  1.00 10.00      A   
ATOM   1230  HN  LYS A 130      -9.755  15.583 -15.917  1.00 10.00      A   
ATOM   1231  CA  LYS A 130      -8.832  17.213 -14.925  1.00 10.00      A   
ATOM   1232  CB  LYS A 130      -9.634  18.218 -15.757  1.00 10.00      A   
ATOM   1233  CG  LYS A 130      -8.838  18.901 -16.864  1.00 10.00      A   
ATOM   1234  CD  LYS A 130      -8.719  18.027 -18.105  1.00 10.00      A   
ATOM   1235  CE  LYS A 130      -8.077  18.788 -19.256  1.00 10.00      A   
ATOM   1236  NZ  LYS A 130      -8.118  18.023 -20.532  1.00 10.00      A   
ATOM   1237  HZ1 LYS A 130      -7.778  18.619 -21.319  1.00 10.00      A   
ATOM   1238  HZ2 LYS A 130      -9.090  17.718 -20.737  1.00 10.00      A   
ATOM   1239  HZ3 LYS A 130      -7.511  17.179 -20.462  1.00 10.00      A   
ATOM   1240  C   LYS A 130      -9.311  17.208 -13.477  1.00 10.00      A   
ATOM   1241  O   LYS A 130      -9.120  18.174 -12.734  1.00 10.00      A   
ATOM   1242  N   ASN A 131      -9.934  16.105 -13.084  1.00 10.00      A   
ATOM   1243  HN  ASN A 131     -10.053  15.372 -13.726  1.00 10.00      A   
ATOM   1244  CA  ASN A 131     -10.438  15.948 -11.723  1.00 10.00      A   
ATOM   1245  CB  ASN A 131     -11.869  15.391 -11.716  1.00 10.00      A   
ATOM   1246  CG  ASN A 131     -12.891  16.377 -12.250  1.00 10.00      A   
ATOM   1247  OD1 ASN A 131     -13.391  17.229 -11.514  1.00 10.00      A   
ATOM   1248  ND2 ASN A 131     -13.215  16.268 -13.534  1.00 10.00      A   
ATOM   1249 HD21 ASN A 131     -12.783  15.564 -14.068  1.00 10.00      A   
ATOM   1250 HD22 ASN A 131     -13.878  16.895 -13.897  1.00 10.00      A   
ATOM   1251  C   ASN A 131      -9.511  15.038 -10.930  1.00 10.00      A   
ATOM   1252  O   ASN A 131      -9.854  14.569  -9.849  1.00 10.00      A   
ATOM   1253  N   PHE A 132      -8.334  14.799 -11.497  1.00 10.00      A   
ATOM   1254  HN  PHE A 132      -8.142  15.209 -12.363  1.00 10.00      A   
ATOM   1255  CA  PHE A 132      -7.311  13.959 -10.889  1.00 10.00      A   
ATOM   1256  CB  PHE A 132      -6.143  13.857 -11.876  1.00 10.00      A   
ATOM   1257  CG  PHE A 132      -4.967  13.056 -11.410  1.00 10.00      A   
ATOM   1258  CD1 PHE A 132      -5.136  11.810 -10.833  1.00 10.00      A   
ATOM   1259  CD2 PHE A 132      -3.683  13.548 -11.570  1.00 10.00      A   
ATOM   1260  CE1 PHE A 132      -4.048  11.068 -10.424  1.00 10.00      A   
ATOM   1261  CE2 PHE A 132      -2.591  12.814 -11.160  1.00 10.00      A   
ATOM   1262  CZ  PHE A 132      -2.774  11.572 -10.589  1.00 10.00      A   
ATOM   1263  C   PHE A 132      -6.846  14.568  -9.567  1.00 10.00      A   
ATOM   1264  O   PHE A 132      -6.224  15.630  -9.551  1.00 10.00      A   
ATOM   1265  N   LYS A 133      -7.152  13.897  -8.459  1.00 10.00      A   
ATOM   1266  HN  LYS A 133      -7.643  13.047  -8.533  1.00 10.00      A   
ATOM   1267  CA  LYS A 133      -6.790  14.403  -7.139  1.00 10.00      A   
ATOM   1268  CB  LYS A 133      -8.048  14.732  -6.335  1.00 10.00      A   
ATOM   1269  CG  LYS A 133      -8.982  15.729  -6.993  1.00 10.00      A   
ATOM   1270  CD  LYS A 133     -10.329  15.744  -6.295  1.00 10.00      A   
ATOM   1271  CE  LYS A 133     -11.324  16.638  -7.015  1.00 10.00      A   
ATOM   1272  NZ  LYS A 133     -12.680  16.549  -6.410  1.00 10.00      A   
ATOM   1273  HZ1 LYS A 133     -13.321  17.234  -6.855  1.00 10.00      A   
ATOM   1274  HZ2 LYS A 133     -12.634  16.750  -5.392  1.00 10.00      A   
ATOM   1275  HZ3 LYS A 133     -13.066  15.585  -6.546  1.00 10.00      A   
ATOM   1276  C   LYS A 133      -5.925  13.441  -6.324  1.00 10.00      A   
ATOM   1277  O   LYS A 133      -5.138  13.876  -5.491  1.00 10.00      A   
ATOM   1278  N   VAL A 134      -6.067  12.145  -6.535  1.00 10.00      A   
ATOM   1279  HN  VAL A 134      -6.687  11.826  -7.225  1.00 10.00      A   
ATOM   1280  CA  VAL A 134      -5.292  11.179  -5.755  1.00 10.00      A   
ATOM   1281  CB  VAL A 134      -6.176  10.433  -4.724  1.00 10.00      A   
ATOM   1282  CG1 VAL A 134      -5.377   9.367  -3.989  1.00 10.00      A   
ATOM   1283  CG2 VAL A 134      -6.791  11.409  -3.730  1.00 10.00      A   
ATOM   1284  C   VAL A 134      -4.571  10.165  -6.637  1.00 10.00      A   
ATOM   1285  O   VAL A 134      -5.179   9.543  -7.509  1.00 10.00      A   
ATOM   1286  N   LEU A 135      -3.272  10.011  -6.407  1.00 10.00      A   
ATOM   1287  HN  LEU A 135      -2.841  10.564  -5.711  1.00 10.00      A   
ATOM   1288  CA  LEU A 135      -2.466   9.052  -7.148  1.00 10.00      A   
ATOM   1289  CB  LEU A 135      -1.550   9.743  -8.160  1.00 10.00      A   
ATOM   1290  CG  LEU A 135      -0.747   8.809  -9.076  1.00 10.00      A   
ATOM   1291  CD1 LEU A 135      -1.676   7.945  -9.912  1.00 10.00      A   
ATOM   1292  CD2 LEU A 135       0.195   9.600  -9.969  1.00 10.00      A   
ATOM   1293  C   LEU A 135      -1.634   8.221  -6.180  1.00 10.00      A   
ATOM   1294  O   LEU A 135      -0.659   8.710  -5.610  1.00 10.00      A   
ATOM   1295  N   VAL A 136      -2.034   6.972  -5.980  1.00 10.00      A   
ATOM   1296  HN  VAL A 136      -2.821   6.634  -6.464  1.00 10.00      A   
ATOM   1297  CA  VAL A 136      -1.322   6.084  -5.077  1.00 10.00      A   
ATOM   1298  CB  VAL A 136      -2.242   5.492  -3.985  1.00 10.00      A   
ATOM   1299  CG1 VAL A 136      -1.445   4.618  -3.025  1.00 10.00      A   
ATOM   1300  CG2 VAL A 136      -2.943   6.607  -3.225  1.00 10.00      A   
ATOM   1301  C   VAL A 136      -0.655   4.959  -5.854  1.00 10.00      A   
ATOM   1302  O   VAL A 136      -1.318   4.034  -6.324  1.00 10.00      A   
ATOM   1303  N   LEU A 137       0.651   5.063  -6.013  1.00 10.00      A   
ATOM   1304  HN  LEU A 137       1.121   5.837  -5.631  1.00 10.00      A   
ATOM   1305  CA  LEU A 137       1.415   4.055  -6.724  1.00 10.00      A   
ATOM   1306  CB  LEU A 137       2.313   4.699  -7.779  1.00 10.00      A   
ATOM   1307  CG  LEU A 137       1.600   5.430  -8.919  1.00 10.00      A   
ATOM   1308  CD1 LEU A 137       2.608   6.101  -9.837  1.00 10.00      A   
ATOM   1309  CD2 LEU A 137       0.711   4.481  -9.705  1.00 10.00      A   
ATOM   1310  C   LEU A 137       2.248   3.245  -5.743  1.00 10.00      A   
ATOM   1311  O   LEU A 137       3.271   3.713  -5.240  1.00 10.00      A   
ATOM   1312  N   SER A 138       1.797   2.036  -5.466  1.00 10.00      A   
ATOM   1313  HN  SER A 138       0.983   1.712  -5.919  1.00 10.00      A   
ATOM   1314  CA  SER A 138       2.485   1.162  -4.533  1.00 10.00      A   
ATOM   1315  CB  SER A 138       1.477   0.566  -3.553  1.00 10.00      A   
ATOM   1316  OG  SER A 138       0.458   1.506  -3.263  1.00 10.00      A   
ATOM   1317  HG  SER A 138       0.590   2.291  -3.805  1.00 10.00      A   
ATOM   1318  C   SER A 138       3.231   0.054  -5.270  1.00 10.00      A   
ATOM   1319  O   SER A 138       2.615  -0.832  -5.865  1.00 10.00      A   
ATOM   1320  N   SER A 139       4.554   0.141  -5.257  1.00 10.00      A   
ATOM   1321  HN  SER A 139       4.974   0.915  -4.819  1.00 10.00      A   
ATOM   1322  CA  SER A 139       5.411  -0.846  -5.903  1.00 10.00      A   
ATOM   1323  CB  SER A 139       5.297  -2.200  -5.204  1.00 10.00      A   
ATOM   1324  OG  SER A 139       5.328  -2.032  -3.792  1.00 10.00      A   
ATOM   1325  HG  SER A 139       5.526  -1.107  -3.584  1.00 10.00      A   
ATOM   1326  C   SER A 139       5.130  -0.953  -7.397  1.00 10.00      A   
ATOM   1327  O   SER A 139       4.824  -2.027  -7.912  1.00 10.00      A   
ATOM   1328  N   CYS A 140       5.223   0.178  -8.080  1.00 10.00      A   
ATOM   1329  HN  CYS A 140       5.458   1.007  -7.605  1.00 10.00      A   
ATOM   1330  CA  CYS A 140       4.992   0.228  -9.515  1.00 10.00      A   
ATOM   1331  CB  CYS A 140       3.772   1.101  -9.825  1.00 10.00      A   
ATOM   1332  SG  CYS A 140       2.272   0.609  -8.938  1.00 10.00      A   
ATOM   1333  HG  CYS A 140       2.648   0.047  -7.796  1.00 10.00      A   
ATOM   1334  C   CYS A 140       6.230   0.759 -10.226  1.00 10.00      A   
ATOM   1335  O   CYS A 140       6.856   1.711  -9.762  1.00 10.00      A   
ATOM   1336  N   GLU A 141       6.585   0.141 -11.343  1.00 10.00      A   
ATOM   1337  HN  GLU A 141       6.043  -0.604 -11.677  1.00 10.00      A   
ATOM   1338  CA  GLU A 141       7.759   0.561 -12.096  1.00 10.00      A   
ATOM   1339  CB  GLU A 141       8.910  -0.436 -11.915  1.00 10.00      A   
ATOM   1340  CG  GLU A 141       8.736  -1.766 -12.639  1.00 10.00      A   
ATOM   1341  CD  GLU A 141       7.833  -2.731 -11.900  1.00 10.00      A   
ATOM   1342  OE1 GLU A 141       7.026  -3.420 -12.558  1.00 10.00      A   
ATOM   1343  OE2 GLU A 141       7.924  -2.809 -10.657  1.00 10.00      A   
ATOM   1344  C   GLU A 141       7.438   0.735 -13.577  1.00 10.00      A   
ATOM   1345  O   GLU A 141       6.328   0.437 -14.019  1.00 10.00      A   
ATOM   1346  N   GLY A 142       8.416   1.221 -14.339  1.00 10.00      A   
ATOM   1347  HN  GLY A 142       9.281   1.443 -13.929  1.00 10.00      A   
ATOM   1348  CA  GLY A 142       8.221   1.421 -15.763  1.00 10.00      A   
ATOM   1349  C   GLY A 142       8.254   2.882 -16.162  1.00 10.00      A   
ATOM   1350  O   GLY A 142       8.285   3.202 -17.351  1.00 10.00      A   
ATOM   1351  N   PHE A 143       8.243   3.769 -15.177  1.00 10.00      A   
ATOM   1352  HN  PHE A 143       8.218   3.455 -14.247  1.00 10.00      A   
ATOM   1353  CA  PHE A 143       8.264   5.200 -15.452  1.00 10.00      A   
ATOM   1354  CB  PHE A 143       6.962   5.882 -15.009  1.00 10.00      A   
ATOM   1355  CG  PHE A 143       6.668   5.785 -13.540  1.00 10.00      A   
ATOM   1356  CD1 PHE A 143       6.935   6.851 -12.697  1.00 10.00      A   
ATOM   1357  CD2 PHE A 143       6.117   4.636 -13.002  1.00 10.00      A   
ATOM   1358  CE1 PHE A 143       6.659   6.770 -11.350  1.00 10.00      A   
ATOM   1359  CE2 PHE A 143       5.840   4.549 -11.654  1.00 10.00      A   
ATOM   1360  CZ  PHE A 143       6.112   5.618 -10.826  1.00 10.00      A   
ATOM   1361  C   PHE A 143       9.488   5.880 -14.847  1.00 10.00      A   
ATOM   1362  O   PHE A 143      10.203   5.296 -14.028  1.00 10.00      A   
ATOM   1363  N   SER A 144       9.720   7.115 -15.253  1.00 10.00      A   
ATOM   1364  HN  SER A 144       9.102   7.537 -15.899  1.00 10.00      A   
ATOM   1365  CA  SER A 144      10.852   7.875 -14.768  1.00 10.00      A   
ATOM   1366  CB  SER A 144      11.790   8.178 -15.935  1.00 10.00      A   
ATOM   1367  OG  SER A 144      11.088   8.800 -17.002  1.00 10.00      A   
ATOM   1368  HG  SER A 144      10.181   8.448 -17.046  1.00 10.00      A   
ATOM   1369  C   SER A 144      10.387   9.176 -14.128  1.00 10.00      A   
ATOM   1370  O   SER A 144       9.188   9.450 -14.055  1.00 10.00      A   
ATOM   1371  N   THR A 145      11.337   9.980 -13.668  1.00 10.00      A   
ATOM   1372  HN  THR A 145      12.276   9.701 -13.733  1.00 10.00      A   
ATOM   1373  CA  THR A 145      11.025  11.258 -13.050  1.00 10.00      A   
ATOM   1374  CB  THR A 145      12.279  11.883 -12.405  1.00 10.00      A   
ATOM   1375  OG1 THR A 145      13.411  11.701 -13.274  1.00 10.00      A   
ATOM   1376  HG1 THR A 145      13.455  12.441 -13.899  1.00 10.00      A   
ATOM   1377  CG2 THR A 145      12.566  11.240 -11.053  1.00 10.00      A   
ATOM   1378  C   THR A 145      10.431  12.225 -14.078  1.00 10.00      A   
ATOM   1379  O   THR A 145       9.744  13.185 -13.726  1.00 10.00      A   
ATOM   1380  N   ASP A 146      10.682  11.944 -15.356  1.00 10.00      A   
ATOM   1381  HN  ASP A 146      11.219  11.155 -15.573  1.00 10.00      A   
ATOM   1382  CA  ASP A 146      10.171  12.775 -16.443  1.00 10.00      A   
ATOM   1383  CB  ASP A 146      10.778  12.368 -17.788  1.00 10.00      A   
ATOM   1384  CG  ASP A 146      12.226  12.788 -17.944  1.00 10.00      A   
ATOM   1385  OD1 ASP A 146      12.564  13.941 -17.596  1.00 10.00      A   
ATOM   1386  OD2 ASP A 146      13.032  11.970 -18.437  1.00 10.00      A   
ATOM   1387  C   ASP A 146       8.652  12.689 -16.509  1.00 10.00      A   
ATOM   1388  O   ASP A 146       7.975  13.691 -16.750  1.00 10.00      A   
ATOM   1389  N   GLY A 147       8.118  11.488 -16.299  1.00 10.00      A   
ATOM   1390  HN  GLY A 147       8.705  10.718 -16.137  1.00 10.00      A   
ATOM   1391  CA  GLY A 147       6.681  11.301 -16.316  1.00 10.00      A   
ATOM   1392  C   GLY A 147       6.037  11.976 -15.123  1.00 10.00      A   
ATOM   1393  O   GLY A 147       4.922  12.492 -15.211  1.00 10.00      A   
ATOM   1394  N   LEU A 148       6.758  11.987 -14.008  1.00 10.00      A   
ATOM   1395  HN  LEU A 148       7.643  11.559 -14.009  1.00 10.00      A   
ATOM   1396  CA  LEU A 148       6.276  12.614 -12.784  1.00 10.00      A   
ATOM   1397  CB  LEU A 148       7.237  12.329 -11.625  1.00 10.00      A   
ATOM   1398  CG  LEU A 148       7.412  10.861 -11.222  1.00 10.00      A   
ATOM   1399  CD1 LEU A 148       8.531  10.723 -10.203  1.00 10.00      A   
ATOM   1400  CD2 LEU A 148       6.112  10.296 -10.670  1.00 10.00      A   
ATOM   1401  C   LEU A 148       6.137  14.118 -12.989  1.00 10.00      A   
ATOM   1402  O   LEU A 148       5.217  14.748 -12.467  1.00 10.00      A   
ATOM   1403  N   ALA A 149       7.054  14.678 -13.769  1.00 10.00      A   
ATOM   1404  HN  ALA A 149       7.767  14.114 -14.140  1.00 10.00      A   
ATOM   1405  CA  ALA A 149       7.049  16.101 -14.078  1.00 10.00      A   
ATOM   1406  CB  ALA A 149       8.300  16.473 -14.856  1.00 10.00      A   
ATOM   1407  C   ALA A 149       5.804  16.473 -14.877  1.00 10.00      A   
ATOM   1408  O   ALA A 149       5.234  17.547 -14.689  1.00 10.00      A   
ATOM   1409  N   ALA A 150       5.381  15.571 -15.762  1.00 10.00      A   
ATOM   1410  HN  ALA A 150       5.881  14.733 -15.866  1.00 10.00      A   
ATOM   1411  CA  ALA A 150       4.194  15.799 -16.579  1.00 10.00      A   
ATOM   1412  CB  ALA A 150       4.010  14.662 -17.573  1.00 10.00      A   
ATOM   1413  C   ALA A 150       2.972  15.926 -15.684  1.00 10.00      A   
ATOM   1414  O   ALA A 150       2.092  16.760 -15.918  1.00 10.00      A   
ATOM   1415  N   ILE A 151       2.933  15.093 -14.646  1.00 10.00      A   
ATOM   1416  HN  ILE A 151       3.663  14.448 -14.526  1.00 10.00      A   
ATOM   1417  CA  ILE A 151       1.841  15.115 -13.690  1.00 10.00      A   
ATOM   1418  CB  ILE A 151       1.931  13.932 -12.702  1.00 10.00      A   
ATOM   1419  CG1 ILE A 151       1.739  12.600 -13.432  1.00 10.00      A   
ATOM   1420  CG2 ILE A 151       0.912  14.081 -11.578  1.00 10.00      A   
ATOM   1421  CD1 ILE A 151       0.324  12.359 -13.910  1.00 10.00      A   
ATOM   1422  C   ILE A 151       1.880  16.419 -12.907  1.00 10.00      A   
ATOM   1423  O   ILE A 151       0.879  17.128 -12.823  1.00 10.00      A   
ATOM   1424  N   ALA A 152       3.053  16.734 -12.365  1.00 10.00      A   
ATOM   1425  HN  ALA A 152       3.811  16.121 -12.496  1.00 10.00      A   
ATOM   1426  CA  ALA A 152       3.261  17.946 -11.572  1.00 10.00      A   
ATOM   1427  CB  ALA A 152       4.699  18.011 -11.077  1.00 10.00      A   
ATOM   1428  C   ALA A 152       2.909  19.218 -12.340  1.00 10.00      A   
ATOM   1429  O   ALA A 152       2.277  20.128 -11.797  1.00 10.00      A   
ATOM   1430  N   ALA A 153       3.309  19.269 -13.605  1.00 10.00      A   
ATOM   1431  HN  ALA A 153       3.798  18.505 -13.981  1.00 10.00      A   
ATOM   1432  CA  ALA A 153       3.053  20.428 -14.452  1.00 10.00      A   
ATOM   1433  CB  ALA A 153       3.764  20.272 -15.790  1.00 10.00      A   
ATOM   1434  C   ALA A 153       1.564  20.652 -14.675  1.00 10.00      A   
ATOM   1435  O   ALA A 153       1.118  21.785 -14.864  1.00 10.00      A   
ATOM   1436  N   THR A 154       0.795  19.577 -14.642  1.00 10.00      A   
ATOM   1437  HN  THR A 154       1.199  18.703 -14.458  1.00 10.00      A   
ATOM   1438  CA  THR A 154      -0.637  19.667 -14.865  1.00 10.00      A   
ATOM   1439  CB  THR A 154      -1.081  18.682 -15.967  1.00 10.00      A   
ATOM   1440  OG1 THR A 154       0.010  18.494 -16.889  1.00 10.00      A   
ATOM   1441  HG1 THR A 154       0.546  17.743 -16.600  1.00 10.00      A   
ATOM   1442  CG2 THR A 154      -2.277  19.239 -16.726  1.00 10.00      A   
ATOM   1443  C   THR A 154      -1.420  19.420 -13.577  1.00 10.00      A   
ATOM   1444  O   THR A 154      -2.605  19.085 -13.607  1.00 10.00      A   
ATOM   1445  N   CYS A 155      -0.761  19.598 -12.439  1.00 10.00      A   
ATOM   1446  HN  CYS A 155       0.181  19.876 -12.466  1.00 10.00      A   
ATOM   1447  CA  CYS A 155      -1.409  19.393 -11.152  1.00 10.00      A   
ATOM   1448  CB  CYS A 155      -0.383  19.104 -10.054  1.00 10.00      A   
ATOM   1449  SG  CYS A 155       0.240  17.410 -10.026  1.00 10.00      A   
ATOM   1450  HG  CYS A 155       0.408  17.021 -11.285  1.00 10.00      A   
ATOM   1451  C   CYS A 155      -2.263  20.595 -10.775  1.00 10.00      A   
ATOM   1452  O   CYS A 155      -1.766  21.574 -10.219  1.00 10.00      A   
ATOM   1453  N   ARG A 156      -3.543  20.520 -11.092  1.00 10.00      A   
ATOM   1454  HN  ARG A 156      -3.876  19.716 -11.549  1.00 10.00      A   
ATOM   1455  CA  ARG A 156      -4.466  21.596 -10.783  1.00 10.00      A   
ATOM   1456  CB  ARG A 156      -4.971  22.260 -12.065  1.00 10.00      A   
ATOM   1457  CG  ARG A 156      -5.716  21.330 -13.013  1.00 10.00      A   
ATOM   1458  CD  ARG A 156      -6.099  22.057 -14.292  1.00 10.00      A   
ATOM   1459  NE  ARG A 156      -6.828  23.294 -14.016  1.00 10.00      A   
ATOM   1460  HE  ARG A 156      -7.665  23.218 -13.502  1.00 10.00      A   
ATOM   1461  CZ  ARG A 156      -6.426  24.499 -14.414  1.00 10.00      A   
ATOM   1462  NH1 ARG A 156      -5.306  24.628 -15.116  1.00 10.00      A   
ATOM   1463 HH11 ARG A 156      -4.737  23.787 -15.356  1.00 10.00      A   
ATOM   1464 HH12 ARG A 156      -4.986  25.569 -15.428  1.00 10.00      A   
ATOM   1465  NH2 ARG A 156      -7.142  25.577 -14.116  1.00 10.00      A   
ATOM   1466 HH21 ARG A 156      -8.022  25.488 -13.560  1.00 10.00      A   
ATOM   1467 HH22 ARG A 156      -6.830  26.518 -14.433  1.00 10.00      A   
ATOM   1468  C   ARG A 156      -5.624  21.072  -9.954  1.00 10.00      A   
ATOM   1469  O   ARG A 156      -6.639  21.744  -9.786  1.00 10.00      A   
ATOM   1470  N   ASN A 157      -5.459  19.862  -9.442  1.00 10.00      A   
ATOM   1471  HN  ASN A 157      -4.623  19.383  -9.618  1.00 10.00      A   
ATOM   1472  CA  ASN A 157      -6.487  19.228  -8.627  1.00 10.00      A   
ATOM   1473  CB  ASN A 157      -7.552  18.579  -9.512  1.00 10.00      A   
ATOM   1474  CG  ASN A 157      -8.961  18.946  -9.099  1.00 10.00      A   
ATOM   1475  OD1 ASN A 157      -9.221  19.299  -7.949  1.00 10.00      A   
ATOM   1476  ND2 ASN A 157      -9.879  18.860 -10.042  1.00 10.00      A   
ATOM   1477 HD21 ASN A 157      -9.594  18.568 -10.938  1.00 10.00      A   
ATOM   1478 HD22 ASN A 157     -10.804  19.091  -9.812  1.00 10.00      A   
ATOM   1479  C   ASN A 157      -5.886  18.176  -7.702  1.00 10.00      A   
ATOM   1480  O   ASN A 157      -6.491  17.819  -6.691  1.00 10.00      A   
ATOM   1481  N   LEU A 158      -4.698  17.684  -8.057  1.00 10.00      A   
ATOM   1482  HN  LEU A 158      -4.282  18.002  -8.879  1.00 10.00      A   
ATOM   1483  CA  LEU A 158      -4.008  16.664  -7.267  1.00 10.00      A   
ATOM   1484  CB  LEU A 158      -2.682  16.265  -7.925  1.00 10.00      A   
ATOM   1485  CG  LEU A 158      -1.955  15.069  -7.296  1.00 10.00      A   
ATOM   1486  CD1 LEU A 158      -2.675  13.768  -7.609  1.00 10.00      A   
ATOM   1487  CD2 LEU A 158      -0.506  15.005  -7.751  1.00 10.00      A   
ATOM   1488  C   LEU A 158      -3.773  17.125  -5.834  1.00 10.00      A   
ATOM   1489  O   LEU A 158      -3.248  18.213  -5.595  1.00 10.00      A   
ATOM   1490  N   LYS A 159      -4.169  16.289  -4.891  1.00 10.00      A   
ATOM   1491  HN  LYS A 159      -4.576  15.433  -5.155  1.00 10.00      A   
ATOM   1492  CA  LYS A 159      -4.021  16.595  -3.479  1.00 10.00      A   
ATOM   1493  CB  LYS A 159      -5.381  16.509  -2.773  1.00 10.00      A   
ATOM   1494  CG  LYS A 159      -6.411  17.537  -3.218  1.00 10.00      A   
ATOM   1495  CD  LYS A 159      -7.766  17.261  -2.578  1.00 10.00      A   
ATOM   1496  CE  LYS A 159      -7.694  17.333  -1.058  1.00 10.00      A   
ATOM   1497  NZ  LYS A 159      -8.813  16.597  -0.405  1.00 10.00      A   
ATOM   1498  HZ1 LYS A 159      -8.777  15.588  -0.666  1.00 10.00      A   
ATOM   1499  HZ2 LYS A 159      -9.728  16.989  -0.704  1.00 10.00      A   
ATOM   1500  HZ3 LYS A 159      -8.742  16.676   0.628  1.00 10.00      A   
ATOM   1501  C   LYS A 159      -3.063  15.623  -2.802  1.00 10.00      A   
ATOM   1502  O   LYS A 159      -2.264  16.015  -1.946  1.00 10.00      A   
ATOM   1503  N   GLU A 160      -3.146  14.354  -3.186  1.00 10.00      A   
ATOM   1504  HN  GLU A 160      -3.773  14.107  -3.899  1.00 10.00      A   
ATOM   1505  CA  GLU A 160      -2.318  13.328  -2.576  1.00 10.00      A   
ATOM   1506  CB  GLU A 160      -3.177  12.429  -1.682  1.00 10.00      A   
ATOM   1507  CG  GLU A 160      -3.937  13.192  -0.607  1.00 10.00      A   
ATOM   1508  CD  GLU A 160      -4.617  12.290   0.398  1.00 10.00      A   
ATOM   1509  OE1 GLU A 160      -5.853  12.398   0.554  1.00 10.00      A   
ATOM   1510  OE2 GLU A 160      -3.921  11.485   1.050  1.00 10.00      A   
ATOM   1511  C   GLU A 160      -1.549  12.490  -3.596  1.00 10.00      A   
ATOM   1512  O   GLU A 160      -2.140  11.777  -4.409  1.00 10.00      A   
ATOM   1513  N   LEU A 161      -0.228  12.585  -3.535  1.00 10.00      A   
ATOM   1514  HN  LEU A 161       0.171  13.181  -2.860  1.00 10.00      A   
ATOM   1515  CA  LEU A 161       0.655  11.831  -4.419  1.00 10.00      A   
ATOM   1516  CB  LEU A 161       1.583  12.784  -5.187  1.00 10.00      A   
ATOM   1517  CG  LEU A 161       2.528  12.148  -6.210  1.00 10.00      A   
ATOM   1518  CD1 LEU A 161       1.749  11.588  -7.387  1.00 10.00      A   
ATOM   1519  CD2 LEU A 161       3.556  13.161  -6.686  1.00 10.00      A   
ATOM   1520  C   LEU A 161       1.473  10.862  -3.568  1.00 10.00      A   
ATOM   1521  O   LEU A 161       2.371  11.278  -2.830  1.00 10.00      A   
ATOM   1522  N   ASP A 162       1.154   9.577  -3.649  1.00 10.00      A   
ATOM   1523  HN  ASP A 162       0.443   9.292  -4.270  1.00 10.00      A   
ATOM   1524  CA  ASP A 162       1.850   8.573  -2.847  1.00 10.00      A   
ATOM   1525  CB  ASP A 162       0.854   7.783  -1.983  1.00 10.00      A   
ATOM   1526  CG  ASP A 162       1.513   7.036  -0.834  1.00 10.00      A   
ATOM   1527  OD1 ASP A 162       2.751   6.936  -0.806  1.00 10.00      A   
ATOM   1528  OD2 ASP A 162       0.787   6.545   0.056  1.00 10.00      A   
ATOM   1529  C   ASP A 162       2.688   7.625  -3.695  1.00 10.00      A   
ATOM   1530  O   ASP A 162       2.156   6.783  -4.420  1.00 10.00      A   
ATOM   1531  N   LEU A 163       4.002   7.779  -3.606  1.00 10.00      A   
ATOM   1532  HN  LEU A 163       4.359   8.488  -3.033  1.00 10.00      A   
ATOM   1533  CA  LEU A 163       4.937   6.927  -4.326  1.00 10.00      A   
ATOM   1534  CB  LEU A 163       5.978   7.778  -5.069  1.00 10.00      A   
ATOM   1535  CG  LEU A 163       5.442   8.948  -5.902  1.00 10.00      A   
ATOM   1536  CD1 LEU A 163       6.590   9.735  -6.515  1.00 10.00      A   
ATOM   1537  CD2 LEU A 163       4.483   8.464  -6.980  1.00 10.00      A   
ATOM   1538  C   LEU A 163       5.620   6.021  -3.305  1.00 10.00      A   
ATOM   1539  O   LEU A 163       6.786   6.211  -2.949  1.00 10.00      A   
ATOM   1540  N   ARG A 164       4.865   5.048  -2.821  1.00 10.00      A   
ATOM   1541  HN  ARG A 164       3.954   4.944  -3.167  1.00 10.00      A   
ATOM   1542  CA  ARG A 164       5.335   4.124  -1.798  1.00 10.00      A   
ATOM   1543  CB  ARG A 164       4.175   3.712  -0.886  1.00 10.00      A   
ATOM   1544  CG  ARG A 164       2.921   3.274  -1.632  1.00 10.00      A   
ATOM   1545  CD  ARG A 164       1.673   3.467  -0.788  1.00 10.00      A   
ATOM   1546  NE  ARG A 164       1.708   2.686   0.447  1.00 10.00      A   
ATOM   1547  HE  ARG A 164       1.898   1.721   0.366  1.00 10.00      A   
ATOM   1548  CZ  ARG A 164       1.477   3.200   1.654  1.00 10.00      A   
ATOM   1549  NH1 ARG A 164       1.198   4.497   1.781  1.00 10.00      A   
ATOM   1550 HH11 ARG A 164       1.151   5.118   0.931  1.00 10.00      A   
ATOM   1551 HH12 ARG A 164       1.017   4.907   2.723  1.00 10.00      A   
ATOM   1552  NH2 ARG A 164       1.541   2.430   2.730  1.00 10.00      A   
ATOM   1553 HH21 ARG A 164       1.358   2.830   3.676  1.00 10.00      A   
ATOM   1554 HH22 ARG A 164       1.772   1.420   2.636  1.00 10.00      A   
ATOM   1555  C   ARG A 164       6.046   2.893  -2.351  1.00 10.00      A   
ATOM   1556  O   ARG A 164       5.440   2.056  -3.029  1.00 10.00      A   
ATOM   1557  N   GLU A 165       7.340   2.807  -2.033  1.00 10.00      A   
ATOM   1558  HN  GLU A 165       7.736   3.531  -1.503  1.00 10.00      A   
ATOM   1559  CA  GLU A 165       8.197   1.690  -2.429  1.00 10.00      A   
ATOM   1560  CB  GLU A 165       7.989   0.503  -1.486  1.00 10.00      A   
ATOM   1561  CG  GLU A 165       8.509   0.735  -0.075  1.00 10.00      A   
ATOM   1562  CD  GLU A 165       7.663   0.061   0.987  1.00 10.00      A   
ATOM   1563  OE1 GLU A 165       7.513  -1.179   0.944  1.00 10.00      A   
ATOM   1564  OE2 GLU A 165       7.141   0.772   1.874  1.00 10.00      A   
ATOM   1565  C   GLU A 165       8.015   1.267  -3.885  1.00 10.00      A   
ATOM   1566  O   GLU A 165       7.633   0.128  -4.163  1.00 10.00      A   
ATOM   1567  N   SER A 166       8.292   2.177  -4.809  1.00 10.00      A   
ATOM   1568  HN  SER A 166       8.598   3.066  -4.532  1.00 10.00      A   
ATOM   1569  CA  SER A 166       8.153   1.886  -6.232  1.00 10.00      A   
ATOM   1570  CB  SER A 166       7.042   2.744  -6.832  1.00 10.00      A   
ATOM   1571  OG  SER A 166       5.812   2.529  -6.159  1.00 10.00      A   
ATOM   1572  HG  SER A 166       5.342   3.369  -6.072  1.00 10.00      A   
ATOM   1573  C   SER A 166       9.467   2.128  -6.973  1.00 10.00      A   
ATOM   1574  O   SER A 166      10.234   3.025  -6.613  1.00 10.00      A   
ATOM   1575  N   ASP A 167       9.726   1.325  -7.999  1.00 10.00      A   
ATOM   1576  HN  ASP A 167       9.073   0.628  -8.239  1.00 10.00      A   
ATOM   1577  CA  ASP A 167      10.949   1.457  -8.788  1.00 10.00      A   
ATOM   1578  CB  ASP A 167      11.329   0.120  -9.438  1.00 10.00      A   
ATOM   1579  CG  ASP A 167      12.636   0.176 -10.207  1.00 10.00      A   
ATOM   1580  OD1 ASP A 167      13.707   0.030  -9.577  1.00 10.00      A   
ATOM   1581  OD2 ASP A 167      12.599   0.344 -11.445  1.00 10.00      A   
ATOM   1582  C   ASP A 167      10.792   2.542  -9.846  1.00 10.00      A   
ATOM   1583  O   ASP A 167      10.265   2.303 -10.929  1.00 10.00      A   
ATOM   1584  N   VAL A 168      11.228   3.745  -9.514  1.00 10.00      A   
ATOM   1585  HN  VAL A 168      11.634   3.878  -8.632  1.00 10.00      A   
ATOM   1586  CA  VAL A 168      11.133   4.869 -10.429  1.00 10.00      A   
ATOM   1587  CB  VAL A 168      10.546   6.107  -9.722  1.00 10.00      A   
ATOM   1588  CG1 VAL A 168      10.291   7.233 -10.711  1.00 10.00      A   
ATOM   1589  CG2 VAL A 168       9.274   5.747  -8.968  1.00 10.00      A   
ATOM   1590  C   VAL A 168      12.511   5.221 -10.975  1.00 10.00      A   
ATOM   1591  O   VAL A 168      13.478   5.324 -10.213  1.00 10.00      A   
ATOM   1592  N   ASP A 169      12.599   5.391 -12.287  1.00 10.00      A   
ATOM   1593  HN  ASP A 169      11.796   5.269 -12.843  1.00 10.00      A   
ATOM   1594  CA  ASP A 169      13.860   5.747 -12.923  1.00 10.00      A   
ATOM   1595  CB  ASP A 169      13.784   5.556 -14.436  1.00 10.00      A   
ATOM   1596  CG  ASP A 169      15.127   5.225 -15.053  1.00 10.00      A   
ATOM   1597  OD1 ASP A 169      16.137   5.852 -14.676  1.00 10.00      A   
ATOM   1598  OD2 ASP A 169      15.174   4.330 -15.925  1.00 10.00      A   
ATOM   1599  C   ASP A 169      14.218   7.190 -12.587  1.00 10.00      A   
ATOM   1600  O   ASP A 169      13.573   8.134 -13.057  1.00 10.00      A   
ATOM   1601  N   ASP A 170      15.242   7.355 -11.769  1.00 10.00      A   
ATOM   1602  HN  ASP A 170      15.733   6.567 -11.457  1.00 10.00      A   
ATOM   1603  CA  ASP A 170      15.673   8.677 -11.336  1.00 10.00      A   
ATOM   1604  CB  ASP A 170      16.362   8.582  -9.973  1.00 10.00      A   
ATOM   1605  CG  ASP A 170      16.581   9.935  -9.330  1.00 10.00      A   
ATOM   1606  OD1 ASP A 170      17.422  10.704  -9.836  1.00 10.00      A   
ATOM   1607  OD2 ASP A 170      15.919  10.231  -8.308  1.00 10.00      A   
ATOM   1608  C   ASP A 170      16.606   9.322 -12.355  1.00 10.00      A   
ATOM   1609  O   ASP A 170      17.701   8.818 -12.615  1.00 10.00      A   
ATOM   1610  N   VAL A 171      16.160  10.425 -12.943  1.00 10.00      A   
ATOM   1611  HN  VAL A 171      15.266  10.760 -12.717  1.00 10.00      A   
ATOM   1612  CA  VAL A 171      16.959  11.148 -13.925  1.00 10.00      A   
ATOM   1613  CB  VAL A 171      16.166  11.410 -15.228  1.00 10.00      A   
ATOM   1614  CG1 VAL A 171      17.055  12.056 -16.283  1.00 10.00      A   
ATOM   1615  CG2 VAL A 171      15.550  10.122 -15.756  1.00 10.00      A   
ATOM   1616  C   VAL A 171      17.446  12.481 -13.348  1.00 10.00      A   
ATOM   1617  O   VAL A 171      18.649  12.744 -13.286  1.00 10.00      A   
ATOM   1618  N   SER A 172      16.503  13.311 -12.916  1.00 10.00      A   
ATOM   1619  HN  SER A 172      15.565  13.039 -12.973  1.00 10.00      A   
ATOM   1620  CA  SER A 172      16.823  14.615 -12.354  1.00 10.00      A   
ATOM   1621  CB  SER A 172      16.981  15.645 -13.482  1.00 10.00      A   
ATOM   1622  OG  SER A 172      17.139  16.960 -12.976  1.00 10.00      A   
ATOM   1623  HG  SER A 172      17.842  17.415 -13.470  1.00 10.00      A   
ATOM   1624  C   SER A 172      15.732  15.053 -11.381  1.00 10.00      A   
ATOM   1625  O   SER A 172      14.541  14.896 -11.662  1.00 10.00      A   
ATOM   1626  N   GLY A 173      16.140  15.629 -10.253  1.00 10.00      A   
ATOM   1627  HN  GLY A 173      17.102  15.758 -10.100  1.00 10.00      A   
ATOM   1628  CA  GLY A 173      15.184  16.070  -9.250  1.00 10.00      A   
ATOM   1629  C   GLY A 173      14.605  17.444  -9.537  1.00 10.00      A   
ATOM   1630  O   GLY A 173      14.026  18.076  -8.651  1.00 10.00      A   
ATOM   1631  N   HIS A 174      14.757  17.906 -10.771  1.00 10.00      A   
ATOM   1632  HN  HIS A 174      15.244  17.363 -11.427  1.00 10.00      A   
ATOM   1633  CA  HIS A 174      14.238  19.211 -11.173  1.00 10.00      A   
ATOM   1634  CB  HIS A 174      15.024  19.747 -12.381  1.00 10.00      A   
ATOM   1635  CG  HIS A 174      14.669  21.149 -12.801  1.00 10.00      A   
ATOM   1636  ND1 HIS A 174      15.090  22.250 -12.087  1.00 10.00      A   
ATOM   1637  CD2 HIS A 174      13.934  21.562 -13.860  1.00 10.00      A   
ATOM   1638  CE1 HIS A 174      14.602  23.298 -12.727  1.00 10.00      A   
ATOM   1639  NE2 HIS A 174      13.899  22.930 -13.801  1.00 10.00      A   
ATOM   1640  HE2 HIS A 174      13.451  23.527 -14.436  1.00 10.00      A   
ATOM   1641  C   HIS A 174      12.743  19.132 -11.495  1.00 10.00      A   
ATOM   1642  O   HIS A 174      12.077  20.154 -11.652  1.00 10.00      A   
ATOM   1643  N   TRP A 175      12.214  17.910 -11.549  1.00 10.00      A   
ATOM   1644  HN  TRP A 175      12.786  17.138 -11.367  1.00 10.00      A   
ATOM   1645  CA  TRP A 175      10.806  17.690 -11.865  1.00 10.00      A   
ATOM   1646  CB  TRP A 175      10.499  16.195 -12.023  1.00 10.00      A   
ATOM   1647  CG  TRP A 175      10.605  15.398 -10.757  1.00 10.00      A   
ATOM   1648  CD1 TRP A 175      11.726  14.816 -10.241  1.00 10.00      A   
ATOM   1649  CD2 TRP A 175       9.541  15.088  -9.851  1.00 10.00      A   
ATOM   1650  NE1 TRP A 175      11.426  14.164  -9.069  1.00 10.00      A   
ATOM   1651  HE1 TRP A 175      12.068  13.669  -8.509  1.00 10.00      A   
ATOM   1652  CE2 TRP A 175      10.090  14.320  -8.806  1.00 10.00      A   
ATOM   1653  CE3 TRP A 175       8.178  15.390  -9.823  1.00 10.00      A   
ATOM   1654  CZ2 TRP A 175       9.322  13.854  -7.743  1.00 10.00      A   
ATOM   1655  CZ3 TRP A 175       7.417  14.925  -8.769  1.00 10.00      A   
ATOM   1656  CH2 TRP A 175       7.989  14.166  -7.743  1.00 10.00      A   
ATOM   1657  C   TRP A 175       9.877  18.334 -10.835  1.00 10.00      A   
ATOM   1658  O   TRP A 175       8.710  18.602 -11.119  1.00 10.00      A   
ATOM   1659  N   LEU A 176      10.407  18.591  -9.643  1.00 10.00      A   
ATOM   1660  HN  LEU A 176      11.346  18.363  -9.478  1.00 10.00      A   
ATOM   1661  CA  LEU A 176       9.627  19.205  -8.576  1.00 10.00      A   
ATOM   1662  CB  LEU A 176      10.386  19.112  -7.250  1.00 10.00      A   
ATOM   1663  CG  LEU A 176       9.578  19.409  -5.985  1.00 10.00      A   
ATOM   1664  CD1 LEU A 176       8.618  18.266  -5.675  1.00 10.00      A   
ATOM   1665  CD2 LEU A 176      10.503  19.678  -4.810  1.00 10.00      A   
ATOM   1666  C   LEU A 176       9.328  20.668  -8.902  1.00 10.00      A   
ATOM   1667  O   LEU A 176       8.342  21.238  -8.432  1.00 10.00      A   
ATOM   1668  N   SER A 177      10.166  21.258  -9.742  1.00 10.00      A   
ATOM   1669  HN  SER A 177      10.913  20.742 -10.119  1.00 10.00      A   
ATOM   1670  CA  SER A 177      10.007  22.651 -10.130  1.00 10.00      A   
ATOM   1671  CB  SER A 177      11.339  23.209 -10.634  1.00 10.00      A   
ATOM   1672  OG  SER A 177      12.400  22.866  -9.752  1.00 10.00      A   
ATOM   1673  HG  SER A 177      13.125  22.465 -10.251  1.00 10.00      A   
ATOM   1674  C   SER A 177       8.922  22.813 -11.195  1.00 10.00      A   
ATOM   1675  O   SER A 177       8.700  23.910 -11.705  1.00 10.00      A   
ATOM   1676  N   HIS A 178       8.245  21.718 -11.526  1.00 10.00      A   
ATOM   1677  HN  HIS A 178       8.465  20.868 -11.087  1.00 10.00      A   
ATOM   1678  CA  HIS A 178       7.185  21.750 -12.526  1.00 10.00      A   
ATOM   1679  CB  HIS A 178       7.074  20.418 -13.269  1.00 10.00      A   
ATOM   1680  CG  HIS A 178       8.091  20.258 -14.361  1.00 10.00      A   
ATOM   1681  ND1 HIS A 178       7.781  20.544 -15.670  1.00 10.00      A   
ATOM   1682  CD2 HIS A 178       9.380  19.845 -14.287  1.00 10.00      A   
ATOM   1683  CE1 HIS A 178       8.882  20.304 -16.361  1.00 10.00      A   
ATOM   1684  NE2 HIS A 178       9.871  19.880 -15.567  1.00 10.00      A   
ATOM   1685  HE2 HIS A 178      10.781  19.637 -15.853  1.00 10.00      A   
ATOM   1686  C   HIS A 178       5.851  22.133 -11.902  1.00 10.00      A   
ATOM   1687  O   HIS A 178       4.885  22.417 -12.605  1.00 10.00      A   
ATOM   1688  N   PHE A 179       5.804  22.140 -10.579  1.00 10.00      A   
ATOM   1689  HN  PHE A 179       6.606  21.901 -10.070  1.00 10.00      A   
ATOM   1690  CA  PHE A 179       4.592  22.506  -9.865  1.00 10.00      A   
ATOM   1691  CB  PHE A 179       4.696  22.123  -8.386  1.00 10.00      A   
ATOM   1692  CG  PHE A 179       4.259  20.718  -8.073  1.00 10.00      A   
ATOM   1693  CD1 PHE A 179       5.170  19.781  -7.610  1.00 10.00      A   
ATOM   1694  CD2 PHE A 179       2.937  20.336  -8.232  1.00 10.00      A   
ATOM   1695  CE1 PHE A 179       4.772  18.492  -7.310  1.00 10.00      A   
ATOM   1696  CE2 PHE A 179       2.532  19.048  -7.936  1.00 10.00      A   
ATOM   1697  CZ  PHE A 179       3.451  18.125  -7.473  1.00 10.00      A   
ATOM   1698  C   PHE A 179       4.333  24.002  -9.996  1.00 10.00      A   
ATOM   1699  O   PHE A 179       5.181  24.819  -9.629  1.00 10.00      A   
ATOM   1700  N   PRO A 180       3.156  24.381 -10.515  1.00 10.00      A   
ATOM   1701  CA  PRO A 180       2.788  25.789 -10.694  1.00 10.00      A   
ATOM   1702  CB  PRO A 180       1.400  25.723 -11.340  1.00 10.00      A   
ATOM   1703  CG  PRO A 180       0.885  24.361 -11.017  1.00 10.00      A   
ATOM   1704  CD  PRO A 180       2.090  23.468 -10.964  1.00 10.00      A   
ATOM   1705  C   PRO A 180       2.721  26.534  -9.363  1.00 10.00      A   
ATOM   1706  O   PRO A 180       2.408  25.947  -8.323  1.00 10.00      A   
ATOM   1707  N   ASP A 181       2.993  27.834  -9.409  1.00 10.00      A   
ATOM   1708  HN  ASP A 181       3.196  28.244 -10.280  1.00 10.00      A   
ATOM   1709  CA  ASP A 181       2.983  28.676  -8.211  1.00 10.00      A   
ATOM   1710  CB  ASP A 181       3.528  30.069  -8.535  1.00 10.00      A   
ATOM   1711  CG  ASP A 181       4.274  30.694  -7.372  1.00 10.00      A   
ATOM   1712  OD1 ASP A 181       3.648  31.401  -6.554  1.00 10.00      A   
ATOM   1713  OD2 ASP A 181       5.500  30.477  -7.269  1.00 10.00      A   
ATOM   1714  C   ASP A 181       1.575  28.794  -7.636  1.00 10.00      A   
ATOM   1715  O   ASP A 181       1.385  29.173  -6.479  1.00 10.00      A   
ATOM   1716  N   THR A 182       0.589  28.458  -8.456  1.00 10.00      A   
ATOM   1717  HN  THR A 182       0.806  28.171  -9.364  1.00 10.00      A   
ATOM   1718  CA  THR A 182      -0.807  28.515  -8.059  1.00 10.00      A   
ATOM   1719  CB  THR A 182      -1.703  28.741  -9.296  1.00 10.00      A   
ATOM   1720  OG1 THR A 182      -0.947  28.462 -10.489  1.00 10.00      A   
ATOM   1721  HG1 THR A 182      -1.511  27.996 -11.120  1.00 10.00      A   
ATOM   1722  CG2 THR A 182      -2.210  30.178  -9.344  1.00 10.00      A   
ATOM   1723  C   THR A 182      -1.228  27.221  -7.357  1.00 10.00      A   
ATOM   1724  O   THR A 182      -2.330  27.133  -6.814  1.00 10.00      A   
ATOM   1725  N   TYR A 183      -0.348  26.222  -7.370  1.00 10.00      A   
ATOM   1726  HN  TYR A 183       0.521  26.355  -7.806  1.00 10.00      A   
ATOM   1727  CA  TYR A 183      -0.637  24.942  -6.741  1.00 10.00      A   
ATOM   1728  CB  TYR A 183       0.354  23.872  -7.213  1.00 10.00      A   
ATOM   1729  CG  TYR A 183       0.088  22.494  -6.651  1.00 10.00      A   
ATOM   1730  CD1 TYR A 183      -1.045  21.784  -7.016  1.00 10.00      A   
ATOM   1731  CD2 TYR A 183       0.968  21.907  -5.751  1.00 10.00      A   
ATOM   1732  CE1 TYR A 183      -1.298  20.530  -6.502  1.00 10.00      A   
ATOM   1733  CE2 TYR A 183       0.724  20.651  -5.233  1.00 10.00      A   
ATOM   1734  CZ  TYR A 183      -0.411  19.970  -5.611  1.00 10.00      A   
ATOM   1735  OH  TYR A 183      -0.660  18.719  -5.098  1.00 10.00      A   
ATOM   1736  HH  TYR A 183      -1.598  18.502  -5.225  1.00 10.00      A   
ATOM   1737  C   TYR A 183      -0.600  25.061  -5.225  1.00 10.00      A   
ATOM   1738  O   TYR A 183       0.469  25.228  -4.633  1.00 10.00      A   
ATOM   1739  N   THR A 184      -1.771  24.979  -4.613  1.00 10.00      A   
ATOM   1740  HN  THR A 184      -2.582  24.858  -5.154  1.00 10.00      A   
ATOM   1741  CA  THR A 184      -1.898  25.079  -3.165  1.00 10.00      A   
ATOM   1742  CB  THR A 184      -2.517  26.438  -2.770  1.00 10.00      A   
ATOM   1743  OG1 THR A 184      -3.682  26.688  -3.573  1.00 10.00      A   
ATOM   1744  HG1 THR A 184      -4.037  27.561  -3.351  1.00 10.00      A   
ATOM   1745  CG2 THR A 184      -1.522  27.573  -2.970  1.00 10.00      A   
ATOM   1746  C   THR A 184      -2.787  23.955  -2.629  1.00 10.00      A   
ATOM   1747  O   THR A 184      -3.373  24.064  -1.551  1.00 10.00      A   
ATOM   1748  N   SER A 185      -2.870  22.865  -3.382  1.00 10.00      A   
ATOM   1749  HN  SER A 185      -2.359  22.818  -4.214  1.00 10.00      A   
ATOM   1750  CA  SER A 185      -3.706  21.733  -2.998  1.00 10.00      A   
ATOM   1751  CB  SER A 185      -4.628  21.343  -4.159  1.00 10.00      A   
ATOM   1752  OG  SER A 185      -5.202  22.495  -4.758  1.00 10.00      A   
ATOM   1753  HG  SER A 185      -5.714  22.974  -4.095  1.00 10.00      A   
ATOM   1754  C   SER A 185      -2.875  20.531  -2.551  1.00 10.00      A   
ATOM   1755  O   SER A 185      -3.332  19.393  -2.620  1.00 10.00      A   
ATOM   1756  N   LEU A 186      -1.663  20.784  -2.076  1.00 10.00      A   
ATOM   1757  HN  LEU A 186      -1.349  21.708  -2.024  1.00 10.00      A   
ATOM   1758  CA  LEU A 186      -0.794  19.706  -1.621  1.00 10.00      A   
ATOM   1759  CB  LEU A 186       0.674  20.134  -1.664  1.00 10.00      A   
ATOM   1760  CG  LEU A 186       1.706  19.047  -1.346  1.00 10.00      A   
ATOM   1761  CD1 LEU A 186       1.684  17.952  -2.406  1.00 10.00      A   
ATOM   1762  CD2 LEU A 186       3.098  19.648  -1.218  1.00 10.00      A   
ATOM   1763  C   LEU A 186      -1.173  19.260  -0.215  1.00 10.00      A   
ATOM   1764  O   LEU A 186      -1.001  20.007   0.750  1.00 10.00      A   
ATOM   1765  N   VAL A 187      -1.700  18.048  -0.107  1.00 10.00      A   
ATOM   1766  HN  VAL A 187      -1.828  17.507  -0.919  1.00 10.00      A   
ATOM   1767  CA  VAL A 187      -2.107  17.499   1.177  1.00 10.00      A   
ATOM   1768  CB  VAL A 187      -3.572  17.013   1.137  1.00 10.00      A   
ATOM   1769  CG1 VAL A 187      -4.000  16.459   2.489  1.00 10.00      A   
ATOM   1770  CG2 VAL A 187      -4.498  18.139   0.705  1.00 10.00      A   
ATOM   1771  C   VAL A 187      -1.201  16.339   1.582  1.00 10.00      A   
ATOM   1772  O   VAL A 187      -0.797  16.224   2.744  1.00 10.00      A   
ATOM   1773  N   SER A 188      -0.875  15.489   0.618  1.00 10.00      A   
ATOM   1774  HN  SER A 188      -1.215  15.638  -0.292  1.00 10.00      A   
ATOM   1775  CA  SER A 188      -0.027  14.335   0.873  1.00 10.00      A   
ATOM   1776  CB  SER A 188      -0.891  13.071   0.958  1.00 10.00      A   
ATOM   1777  OG  SER A 188      -0.115  11.901   1.152  1.00 10.00      A   
ATOM   1778  HG  SER A 188      -0.686  11.125   1.053  1.00 10.00      A   
ATOM   1779  C   SER A 188       1.034  14.194  -0.213  1.00 10.00      A   
ATOM   1780  O   SER A 188       0.732  14.280  -1.409  1.00 10.00      A   
ATOM   1781  N   LEU A 189       2.277  13.995   0.207  1.00 10.00      A   
ATOM   1782  HN  LEU A 189       2.456  13.950   1.172  1.00 10.00      A   
ATOM   1783  CA  LEU A 189       3.385  13.843  -0.723  1.00 10.00      A   
ATOM   1784  CB  LEU A 189       4.036  15.202  -0.996  1.00 10.00      A   
ATOM   1785  CG  LEU A 189       4.908  15.291  -2.251  1.00 10.00      A   
ATOM   1786  CD1 LEU A 189       4.045  15.288  -3.504  1.00 10.00      A   
ATOM   1787  CD2 LEU A 189       5.800  16.525  -2.211  1.00 10.00      A   
ATOM   1788  C   LEU A 189       4.430  12.874  -0.175  1.00 10.00      A   
ATOM   1789  O   LEU A 189       5.158  13.193   0.768  1.00 10.00      A   
ATOM   1790  N   ASN A 190       4.493  11.692  -0.764  1.00 10.00      A   
ATOM   1791  HN  ASN A 190       3.876  11.496  -1.504  1.00 10.00      A   
ATOM   1792  CA  ASN A 190       5.461  10.675  -0.359  1.00 10.00      A   
ATOM   1793  CB  ASN A 190       4.748   9.378   0.039  1.00 10.00      A   
ATOM   1794  CG  ASN A 190       5.708   8.224   0.289  1.00 10.00      A   
ATOM   1795  OD1 ASN A 190       6.836   8.422   0.726  1.00 10.00      A   
ATOM   1796  ND2 ASN A 190       5.261   7.009   0.016  1.00 10.00      A   
ATOM   1797 HD21 ASN A 190       4.334   6.918  -0.335  1.00 10.00      A   
ATOM   1798 HD22 ASN A 190       5.860   6.249   0.169  1.00 10.00      A   
ATOM   1799  C   ASN A 190       6.429  10.405  -1.505  1.00 10.00      A   
ATOM   1800  O   ASN A 190       6.018   9.927  -2.562  1.00 10.00      A   
ATOM   1801  N   ILE A 191       7.702  10.727  -1.301  1.00 10.00      A   
ATOM   1802  HN  ILE A 191       7.969  11.106  -0.430  1.00 10.00      A   
ATOM   1803  CA  ILE A 191       8.717  10.534  -2.332  1.00 10.00      A   
ATOM   1804  CB  ILE A 191       9.089  11.865  -3.022  1.00 10.00      A   
ATOM   1805  CG1 ILE A 191       9.310  12.965  -1.985  1.00 10.00      A   
ATOM   1806  CG2 ILE A 191       8.030  12.273  -4.035  1.00 10.00      A   
ATOM   1807  CD1 ILE A 191       9.842  14.261  -2.556  1.00 10.00      A   
ATOM   1808  C   ILE A 191       9.990   9.895  -1.777  1.00 10.00      A   
ATOM   1809  O   ILE A 191      11.087  10.180  -2.253  1.00 10.00      A   
ATOM   1810  N   SER A 192       9.848   9.004  -0.801  1.00 10.00      A   
ATOM   1811  HN  SER A 192       8.950   8.793  -0.465  1.00 10.00      A   
ATOM   1812  CA  SER A 192      11.003   8.339  -0.200  1.00 10.00      A   
ATOM   1813  CB  SER A 192      10.614   7.709   1.138  1.00 10.00      A   
ATOM   1814  OG  SER A 192       9.298   7.182   1.088  1.00 10.00      A   
ATOM   1815  HG  SER A 192       8.813   7.463   1.879  1.00 10.00      A   
ATOM   1816  C   SER A 192      11.630   7.293  -1.130  1.00 10.00      A   
ATOM   1817  O   SER A 192      12.526   6.549  -0.727  1.00 10.00      A   
ATOM   1818  N   CYS A 193      11.162   7.243  -2.372  1.00 10.00      A   
ATOM   1819  HN  CYS A 193      10.444   7.854  -2.636  1.00 10.00      A   
ATOM   1820  CA  CYS A 193      11.681   6.298  -3.353  1.00 10.00      A   
ATOM   1821  CB  CYS A 193      10.525   5.656  -4.121  1.00 10.00      A   
ATOM   1822  SG  CYS A 193       9.249   6.825  -4.645  1.00 10.00      A   
ATOM   1823  HG  CYS A 193       8.159   6.588  -3.923  1.00 10.00      A   
ATOM   1824  C   CYS A 193      12.634   6.982  -4.330  1.00 10.00      A   
ATOM   1825  O   CYS A 193      13.249   6.326  -5.172  1.00 10.00      A   
ATOM   1826  N   LEU A 194      12.740   8.303  -4.225  1.00 10.00      A   
ATOM   1827  HN  LEU A 194      12.218   8.774  -3.544  1.00 10.00      A   
ATOM   1828  CA  LEU A 194      13.621   9.066  -5.097  1.00 10.00      A   
ATOM   1829  CB  LEU A 194      13.294  10.557  -5.033  1.00 10.00      A   
ATOM   1830  CG  LEU A 194      11.901  10.971  -5.507  1.00 10.00      A   
ATOM   1831  CD1 LEU A 194      11.763  12.484  -5.467  1.00 10.00      A   
ATOM   1832  CD2 LEU A 194      11.626  10.445  -6.908  1.00 10.00      A   
ATOM   1833  C   LEU A 194      15.079   8.821  -4.725  1.00 10.00      A   
ATOM   1834  O   LEU A 194      15.410   8.637  -3.550  1.00 10.00      A   
ATOM   1835  N   ALA A 195      15.942   8.821  -5.725  1.00 10.00      A   
ATOM   1836  HN  ALA A 195      15.623   9.004  -6.636  1.00 10.00      A   
ATOM   1837  CA  ALA A 195      17.356   8.572  -5.509  1.00 10.00      A   
ATOM   1838  CB  ALA A 195      17.892   7.628  -6.570  1.00 10.00      A   
ATOM   1839  C   ALA A 195      18.156   9.867  -5.464  1.00 10.00      A   
ATOM   1840  O   ALA A 195      19.135   9.975  -4.716  1.00 10.00      A   
ATOM   1841  N   SER A 196      17.748  10.843  -6.262  1.00 10.00      A   
ATOM   1842  HN  SER A 196      16.968  10.698  -6.850  1.00 10.00      A   
ATOM   1843  CA  SER A 196      18.428  12.123  -6.290  1.00 10.00      A   
ATOM   1844  CB  SER A 196      18.716  12.569  -7.721  1.00 10.00      A   
ATOM   1845  OG  SER A 196      17.520  12.870  -8.417  1.00 10.00      A   
ATOM   1846  HG  SER A 196      17.272  12.104  -8.972  1.00 10.00      A   
ATOM   1847  C   SER A 196      17.627  13.181  -5.541  1.00 10.00      A   
ATOM   1848  O   SER A 196      16.449  12.989  -5.234  1.00 10.00      A   
ATOM   1849  N   GLU A 197      18.282  14.285  -5.231  1.00 10.00      A   
ATOM   1850  HN  GLU A 197      19.222  14.366  -5.488  1.00 10.00      A   
ATOM   1851  CA  GLU A 197      17.653  15.381  -4.519  1.00 10.00      A   
ATOM   1852  CB  GLU A 197      18.733  16.266  -3.889  1.00 10.00      A   
ATOM   1853  CG  GLU A 197      18.253  17.642  -3.459  1.00 10.00      A   
ATOM   1854  CD  GLU A 197      18.943  18.766  -4.211  1.00 10.00      A   
ATOM   1855  OE1 GLU A 197      19.954  19.293  -3.704  1.00 10.00      A   
ATOM   1856  OE2 GLU A 197      18.473  19.130  -5.312  1.00 10.00      A   
ATOM   1857  C   GLU A 197      16.772  16.206  -5.452  1.00 10.00      A   
ATOM   1858  O   GLU A 197      17.085  16.372  -6.634  1.00 10.00      A   
ATOM   1859  N   VAL A 198      15.667  16.702  -4.912  1.00 10.00      A   
ATOM   1860  HN  VAL A 198      15.479  16.522  -3.971  1.00 10.00      A   
ATOM   1861  CA  VAL A 198      14.747  17.536  -5.662  1.00 10.00      A   
ATOM   1862  CB  VAL A 198      13.273  17.215  -5.337  1.00 10.00      A   
ATOM   1863  CG1 VAL A 198      12.833  15.950  -6.055  1.00 10.00      A   
ATOM   1864  CG2 VAL A 198      13.063  17.078  -3.837  1.00 10.00      A   
ATOM   1865  C   VAL A 198      15.042  18.995  -5.340  1.00 10.00      A   
ATOM   1866  O   VAL A 198      15.476  19.296  -4.230  1.00 10.00      A   
ATOM   1867  N   SER A 199      14.826  19.880  -6.313  1.00 10.00      A   
ATOM   1868  HN  SER A 199      14.478  19.560  -7.175  1.00 10.00      A   
ATOM   1869  CA  SER A 199      15.093  21.314  -6.148  1.00 10.00      A   
ATOM   1870  CB  SER A 199      14.484  22.090  -7.312  1.00 10.00      A   
ATOM   1871  OG  SER A 199      14.829  21.484  -8.546  1.00 10.00      A   
ATOM   1872  HG  SER A 199      15.573  20.887  -8.412  1.00 10.00      A   
ATOM   1873  C   SER A 199      14.589  21.860  -4.809  1.00 10.00      A   
ATOM   1874  O   SER A 199      13.389  22.068  -4.611  1.00 10.00      A   
ATOM   1875  N   PHE A 200      15.527  22.106  -3.899  1.00 10.00      A   
ATOM   1876  HN  PHE A 200      16.468  21.933  -4.131  1.00 10.00      A   
ATOM   1877  CA  PHE A 200      15.209  22.602  -2.566  1.00 10.00      A   
ATOM   1878  CB  PHE A 200      16.475  22.708  -1.715  1.00 10.00      A   
ATOM   1879  CG  PHE A 200      16.206  22.809  -0.242  1.00 10.00      A   
ATOM   1880  CD1 PHE A 200      15.547  21.791   0.428  1.00 10.00      A   
ATOM   1881  CD2 PHE A 200      16.616  23.920   0.473  1.00 10.00      A   
ATOM   1882  CE1 PHE A 200      15.303  21.883   1.784  1.00 10.00      A   
ATOM   1883  CE2 PHE A 200      16.375  24.018   1.827  1.00 10.00      A   
ATOM   1884  CZ  PHE A 200      15.717  22.998   2.485  1.00 10.00      A   
ATOM   1885  C   PHE A 200      14.484  23.940  -2.609  1.00 10.00      A   
ATOM   1886  O   PHE A 200      13.591  24.192  -1.802  1.00 10.00      A   
ATOM   1887  N   SER A 201      14.865  24.789  -3.554  1.00 10.00      A   
ATOM   1888  HN  SER A 201      15.586  24.531  -4.166  1.00 10.00      A   
ATOM   1889  CA  SER A 201      14.248  26.098  -3.702  1.00 10.00      A   
ATOM   1890  CB  SER A 201      14.926  26.859  -4.839  1.00 10.00      A   
ATOM   1891  OG  SER A 201      15.296  25.974  -5.884  1.00 10.00      A   
ATOM   1892  HG  SER A 201      16.247  26.044  -6.041  1.00 10.00      A   
ATOM   1893  C   SER A 201      12.748  25.964  -3.966  1.00 10.00      A   
ATOM   1894  O   SER A 201      11.937  26.718  -3.426  1.00 10.00      A   
ATOM   1895  N   ALA A 202      12.391  24.988  -4.793  1.00 10.00      A   
ATOM   1896  HN  ALA A 202      13.086  24.425  -5.189  1.00 10.00      A   
ATOM   1897  CA  ALA A 202      10.998  24.736  -5.131  1.00 10.00      A   
ATOM   1898  CB  ALA A 202      10.905  23.908  -6.404  1.00 10.00      A   
ATOM   1899  C   ALA A 202      10.293  24.025  -3.986  1.00 10.00      A   
ATOM   1900  O   ALA A 202       9.135  24.308  -3.691  1.00 10.00      A   
ATOM   1901  N   LEU A 203      11.012  23.115  -3.337  1.00 10.00      A   
ATOM   1902  HN  LEU A 203      11.936  22.948  -3.625  1.00 10.00      A   
ATOM   1903  CA  LEU A 203      10.477  22.347  -2.219  1.00 10.00      A   
ATOM   1904  CB  LEU A 203      11.545  21.391  -1.684  1.00 10.00      A   
ATOM   1905  CG  LEU A 203      11.117  20.433  -0.570  1.00 10.00      A   
ATOM   1906  CD1 LEU A 203       9.987  19.536  -1.043  1.00 10.00      A   
ATOM   1907  CD2 LEU A 203      12.302  19.599  -0.106  1.00 10.00      A   
ATOM   1908  C   LEU A 203       9.995  23.266  -1.101  1.00 10.00      A   
ATOM   1909  O   LEU A 203       8.843  23.186  -0.673  1.00 10.00      A   
ATOM   1910  N   GLU A 204      10.879  24.147  -0.645  1.00 10.00      A   
ATOM   1911  HN  GLU A 204      11.783  24.161  -1.034  1.00 10.00      A   
ATOM   1912  CA  GLU A 204      10.549  25.093   0.420  1.00 10.00      A   
ATOM   1913  CB  GLU A 204      11.767  25.942   0.778  1.00 10.00      A   
ATOM   1914  CG  GLU A 204      12.802  25.220   1.630  1.00 10.00      A   
ATOM   1915  CD  GLU A 204      12.937  25.829   3.012  1.00 10.00      A   
ATOM   1916  OE1 GLU A 204      13.733  26.781   3.171  1.00 10.00      A   
ATOM   1917  OE2 GLU A 204      12.233  25.382   3.941  1.00 10.00      A   
ATOM   1918  C   GLU A 204       9.381  25.988   0.015  1.00 10.00      A   
ATOM   1919  O   GLU A 204       8.469  26.237   0.806  1.00 10.00      A   
ATOM   1920  N   ARG A 205       9.406  26.444  -1.230  1.00 10.00      A   
ATOM   1921  HN  ARG A 205      10.156  26.194  -1.812  1.00 10.00      A   
ATOM   1922  CA  ARG A 205       8.357  27.305  -1.760  1.00 10.00      A   
ATOM   1923  CB  ARG A 205       8.741  27.766  -3.170  1.00 10.00      A   
ATOM   1924  CG  ARG A 205       8.325  29.188  -3.505  1.00 10.00      A   
ATOM   1925  CD  ARG A 205       8.603  29.503  -4.966  1.00 10.00      A   
ATOM   1926  NE  ARG A 205      10.023  29.394  -5.302  1.00 10.00      A   
ATOM   1927  HE  ARG A 205      10.662  29.837  -4.701  1.00 10.00      A   
ATOM   1928  CZ  ARG A 205      10.492  28.731  -6.360  1.00 10.00      A   
ATOM   1929  NH1 ARG A 205       9.652  28.130  -7.197  1.00 10.00      A   
ATOM   1930 HH11 ARG A 205      10.015  27.613  -8.028  1.00 10.00      A   
ATOM   1931 HH12 ARG A 205       8.625  28.168  -7.028  1.00 10.00      A   
ATOM   1932  NH2 ARG A 205      11.796  28.700  -6.596  1.00 10.00      A   
ATOM   1933 HH21 ARG A 205      12.172  28.183  -7.425  1.00 10.00      A   
ATOM   1934 HH22 ARG A 205      12.453  29.191  -5.952  1.00 10.00      A   
ATOM   1935  C   ARG A 205       7.023  26.560  -1.802  1.00 10.00      A   
ATOM   1936  O   ARG A 205       5.964  27.136  -1.551  1.00 10.00      A   
ATOM   1937  N   LEU A 206       7.094  25.273  -2.117  1.00 10.00      A   
ATOM   1938  HN  LEU A 206       7.978  24.879  -2.301  1.00 10.00      A   
ATOM   1939  CA  LEU A 206       5.912  24.421  -2.215  1.00 10.00      A   
ATOM   1940  CB  LEU A 206       6.290  23.079  -2.850  1.00 10.00      A   
ATOM   1941  CG  LEU A 206       5.708  22.780  -4.231  1.00 10.00      A   
ATOM   1942  CD1 LEU A 206       6.552  21.732  -4.936  1.00 10.00      A   
ATOM   1943  CD2 LEU A 206       4.268  22.308  -4.112  1.00 10.00      A   
ATOM   1944  C   LEU A 206       5.263  24.177  -0.856  1.00 10.00      A   
ATOM   1945  O   LEU A 206       4.060  24.373  -0.689  1.00 10.00      A   
ATOM   1946  N   VAL A 207       6.066  23.752   0.108  1.00 10.00      A   
ATOM   1947  HN  VAL A 207       7.023  23.633  -0.092  1.00 10.00      A   
ATOM   1948  CA  VAL A 207       5.575  23.454   1.454  1.00 10.00      A   
ATOM   1949  CB  VAL A 207       6.704  22.910   2.358  1.00 10.00      A   
ATOM   1950  CG1 VAL A 207       6.188  22.582   3.751  1.00 10.00      A   
ATOM   1951  CG2 VAL A 207       7.341  21.683   1.727  1.00 10.00      A   
ATOM   1952  C   VAL A 207       4.926  24.671   2.113  1.00 10.00      A   
ATOM   1953  O   VAL A 207       3.845  24.570   2.690  1.00 10.00      A   
ATOM   1954  N   THR A 208       5.572  25.821   1.994  1.00 10.00      A   
ATOM   1955  HN  THR A 208       6.412  25.847   1.487  1.00 10.00      A   
ATOM   1956  CA  THR A 208       5.068  27.049   2.600  1.00 10.00      A   
ATOM   1957  CB  THR A 208       6.085  28.199   2.456  1.00 10.00      A   
ATOM   1958  OG1 THR A 208       7.394  27.713   2.776  1.00 10.00      A   
ATOM   1959  HG1 THR A 208       7.810  27.343   1.983  1.00 10.00      A   
ATOM   1960  CG2 THR A 208       5.739  29.338   3.404  1.00 10.00      A   
ATOM   1961  C   THR A 208       3.708  27.482   2.032  1.00 10.00      A   
ATOM   1962  O   THR A 208       2.826  27.921   2.777  1.00 10.00      A   
ATOM   1963  N   ARG A 209       3.521  27.321   0.727  1.00 10.00      A   
ATOM   1964  HN  ARG A 209       4.229  26.915   0.183  1.00 10.00      A   
ATOM   1965  CA  ARG A 209       2.272  27.730   0.088  1.00 10.00      A   
ATOM   1966  CB  ARG A 209       2.496  28.128  -1.376  1.00 10.00      A   
ATOM   1967  CG  ARG A 209       2.741  26.968  -2.328  1.00 10.00      A   
ATOM   1968  CD  ARG A 209       3.036  27.478  -3.727  1.00 10.00      A   
ATOM   1969  NE  ARG A 209       3.138  26.401  -4.711  1.00 10.00      A   
ATOM   1970  HE  ARG A 209       2.314  25.893  -4.908  1.00 10.00      A   
ATOM   1971  CZ  ARG A 209       4.268  26.080  -5.342  1.00 10.00      A   
ATOM   1972  NH1 ARG A 209       5.387  26.749  -5.088  1.00 10.00      A   
ATOM   1973 HH11 ARG A 209       5.388  27.534  -4.398  1.00 10.00      A   
ATOM   1974 HH12 ARG A 209       6.271  26.493  -5.580  1.00 10.00      A   
ATOM   1975  NH2 ARG A 209       4.276  25.107  -6.242  1.00 10.00      A   
ATOM   1976 HH21 ARG A 209       3.400  24.593  -6.465  1.00 10.00      A   
ATOM   1977 HH22 ARG A 209       5.162  24.860  -6.737  1.00 10.00      A   
ATOM   1978  C   ARG A 209       1.164  26.684   0.219  1.00 10.00      A   
ATOM   1979  O   ARG A 209       0.047  26.893  -0.253  1.00 10.00      A   
ATOM   1980  N   CYS A 210       1.468  25.565   0.866  1.00 10.00      A   
ATOM   1981  HN  CYS A 210       2.373  25.450   1.222  1.00 10.00      A   
ATOM   1982  CA  CYS A 210       0.485  24.504   1.055  1.00 10.00      A   
ATOM   1983  CB  CYS A 210       0.908  23.229   0.320  1.00 10.00      A   
ATOM   1984  SG  CYS A 210       1.312  23.481  -1.426  1.00 10.00      A   
ATOM   1985  HG  CYS A 210       2.554  23.951  -1.482  1.00 10.00      A   
ATOM   1986  C   CYS A 210       0.249  24.224   2.539  1.00 10.00      A   
ATOM   1987  O   CYS A 210       0.868  23.335   3.125  1.00 10.00      A   
ATOM   1988  N   PRO A 211      -0.662  24.985   3.166  1.00 10.00      A   
ATOM   1989  CA  PRO A 211      -0.984  24.827   4.585  1.00 10.00      A   
ATOM   1990  CB  PRO A 211      -1.730  26.121   4.919  1.00 10.00      A   
ATOM   1991  CG  PRO A 211      -2.371  26.520   3.635  1.00 10.00      A   
ATOM   1992  CD  PRO A 211      -1.448  26.064   2.538  1.00 10.00      A   
ATOM   1993  C   PRO A 211      -1.871  23.610   4.839  1.00 10.00      A   
ATOM   1994  O   PRO A 211      -2.247  23.328   5.977  1.00 10.00      A   
ATOM   1995  N   ASN A 212      -2.198  22.891   3.771  1.00 10.00      A   
ATOM   1996  HN  ASN A 212      -1.870  23.173   2.891  1.00 10.00      A   
ATOM   1997  CA  ASN A 212      -3.034  21.700   3.876  1.00 10.00      A   
ATOM   1998  CB  ASN A 212      -4.048  21.647   2.731  1.00 10.00      A   
ATOM   1999  CG  ASN A 212      -5.366  21.017   3.144  1.00 10.00      A   
ATOM   2000  OD1 ASN A 212      -5.416  20.134   4.006  1.00 10.00      A   
ATOM   2001  ND2 ASN A 212      -6.448  21.473   2.532  1.00 10.00      A   
ATOM   2002 HD21 ASN A 212      -6.336  22.182   1.861  1.00 10.00      A   
ATOM   2003 HD22 ASN A 212      -7.319  21.095   2.783  1.00 10.00      A   
ATOM   2004  C   ASN A 212      -2.172  20.443   3.866  1.00 10.00      A   
ATOM   2005  O   ASN A 212      -2.683  19.325   3.917  1.00 10.00      A   
ATOM   2006  N   LEU A 213      -0.858  20.637   3.794  1.00 10.00      A   
ATOM   2007  HN  LEU A 213      -0.512  21.555   3.745  1.00 10.00      A   
ATOM   2008  CA  LEU A 213       0.081  19.525   3.786  1.00 10.00      A   
ATOM   2009  CB  LEU A 213       1.488  20.023   3.439  1.00 10.00      A   
ATOM   2010  CG  LEU A 213       2.578  18.953   3.357  1.00 10.00      A   
ATOM   2011  CD1 LEU A 213       2.260  17.947   2.262  1.00 10.00      A   
ATOM   2012  CD2 LEU A 213       3.936  19.591   3.132  1.00 10.00      A   
ATOM   2013  C   LEU A 213       0.081  18.828   5.144  1.00 10.00      A   
ATOM   2014  O   LEU A 213       0.496  19.406   6.150  1.00 10.00      A   
ATOM   2015  N   LYS A 214      -0.408  17.593   5.170  1.00 10.00      A   
ATOM   2016  HN  LYS A 214      -0.725  17.188   4.334  1.00 10.00      A   
ATOM   2017  CA  LYS A 214      -0.487  16.820   6.400  1.00 10.00      A   
ATOM   2018  CB  LYS A 214      -1.927  16.342   6.631  1.00 10.00      A   
ATOM   2019  CG  LYS A 214      -2.974  17.444   6.530  1.00 10.00      A   
ATOM   2020  CD  LYS A 214      -2.841  18.449   7.664  1.00 10.00      A   
ATOM   2021  CE  LYS A 214      -3.482  19.784   7.310  1.00 10.00      A   
ATOM   2022  NZ  LYS A 214      -4.886  19.631   6.842  1.00 10.00      A   
ATOM   2023  HZ1 LYS A 214      -4.907  19.181   5.904  1.00 10.00      A   
ATOM   2024  HZ2 LYS A 214      -5.343  20.563   6.776  1.00 10.00      A   
ATOM   2025  HZ3 LYS A 214      -5.427  19.041   7.509  1.00 10.00      A   
ATOM   2026  C   LYS A 214       0.460  15.623   6.355  1.00 10.00      A   
ATOM   2027  O   LYS A 214       1.007  15.211   7.379  1.00 10.00      A   
ATOM   2028  N   SER A 215       0.652  15.072   5.167  1.00 10.00      A   
ATOM   2029  HN  SER A 215       0.197  15.450   4.382  1.00 10.00      A   
ATOM   2030  CA  SER A 215       1.527  13.923   4.994  1.00 10.00      A   
ATOM   2031  CB  SER A 215       0.766  12.779   4.316  1.00 10.00      A   
ATOM   2032  OG  SER A 215       0.979  11.550   4.988  1.00 10.00      A   
ATOM   2033  HG  SER A 215       0.159  11.276   5.422  1.00 10.00      A   
ATOM   2034  C   SER A 215       2.756  14.299   4.173  1.00 10.00      A   
ATOM   2035  O   SER A 215       2.671  14.479   2.957  1.00 10.00      A   
ATOM   2036  N   LEU A 216       3.894  14.424   4.839  1.00 10.00      A   
ATOM   2037  HN  LEU A 216       3.908  14.257   5.809  1.00 10.00      A   
ATOM   2038  CA  LEU A 216       5.131  14.787   4.166  1.00 10.00      A   
ATOM   2039  CB  LEU A 216       5.642  16.134   4.679  1.00 10.00      A   
ATOM   2040  CG  LEU A 216       6.935  16.659   4.050  1.00 10.00      A   
ATOM   2041  CD1 LEU A 216       6.690  17.132   2.627  1.00 10.00      A   
ATOM   2042  CD2 LEU A 216       7.524  17.778   4.895  1.00 10.00      A   
ATOM   2043  C   LEU A 216       6.196  13.718   4.363  1.00 10.00      A   
ATOM   2044  O   LEU A 216       6.714  13.537   5.464  1.00 10.00      A   
ATOM   2045  N   LYS A 217       6.503  13.004   3.293  1.00 10.00      A   
ATOM   2046  HN  LYS A 217       6.033  13.188   2.445  1.00 10.00      A   
ATOM   2047  CA  LYS A 217       7.518  11.960   3.326  1.00 10.00      A   
ATOM   2048  CB  LYS A 217       6.885  10.580   3.125  1.00 10.00      A   
ATOM   2049  CG  LYS A 217       6.054  10.097   4.304  1.00 10.00      A   
ATOM   2050  CD  LYS A 217       4.597   9.912   3.920  1.00 10.00      A   
ATOM   2051  CE  LYS A 217       3.798   9.306   5.064  1.00 10.00      A   
ATOM   2052  NZ  LYS A 217       2.362   9.143   4.711  1.00 10.00      A   
ATOM   2053  HZ1 LYS A 217       1.829   8.762   5.526  1.00 10.00      A   
ATOM   2054  HZ2 LYS A 217       2.258   8.489   3.908  1.00 10.00      A   
ATOM   2055  HZ3 LYS A 217       1.953  10.066   4.449  1.00 10.00      A   
ATOM   2056  C   LYS A 217       8.554  12.228   2.248  1.00 10.00      A   
ATOM   2057  O   LYS A 217       8.303  12.009   1.062  1.00 10.00      A   
ATOM   2058  N   LEU A 218       9.710  12.708   2.666  1.00 10.00      A   
ATOM   2059  HN  LEU A 218       9.856  12.826   3.630  1.00 10.00      A   
ATOM   2060  CA  LEU A 218      10.783  13.037   1.744  1.00 10.00      A   
ATOM   2061  CB  LEU A 218      11.582  14.226   2.275  1.00 10.00      A   
ATOM   2062  CG  LEU A 218      10.788  15.512   2.504  1.00 10.00      A   
ATOM   2063  CD1 LEU A 218      11.496  16.405   3.508  1.00 10.00      A   
ATOM   2064  CD2 LEU A 218      10.568  16.251   1.193  1.00 10.00      A   
ATOM   2065  C   LEU A 218      11.708  11.850   1.515  1.00 10.00      A   
ATOM   2066  O   LEU A 218      11.587  10.813   2.173  1.00 10.00      A   
ATOM   2067  N   ASN A 219      12.634  12.010   0.580  1.00 10.00      A   
ATOM   2068  HN  ASN A 219      12.691  12.863   0.100  1.00 10.00      A   
ATOM   2069  CA  ASN A 219      13.585  10.956   0.265  1.00 10.00      A   
ATOM   2070  CB  ASN A 219      13.943  10.924  -1.228  1.00 10.00      A   
ATOM   2071  CG  ASN A 219      14.650  12.171  -1.724  1.00 10.00      A   
ATOM   2072  OD1 ASN A 219      14.375  13.283  -1.278  1.00 10.00      A   
ATOM   2073  ND2 ASN A 219      15.572  11.987  -2.655  1.00 10.00      A   
ATOM   2074 HD21 ASN A 219      15.746  11.069  -2.958  1.00 10.00      A   
ATOM   2075 HD22 ASN A 219      16.039  12.772  -3.010  1.00 10.00      A   
ATOM   2076  C   ASN A 219      14.831  11.055   1.134  1.00 10.00      A   
ATOM   2077  O   ASN A 219      14.994  12.006   1.901  1.00 10.00      A   
ATOM   2078  N   ARG A 220      15.706  10.074   0.994  1.00 10.00      A   
ATOM   2079  HN  ARG A 220      15.522   9.368   0.335  1.00 10.00      A   
ATOM   2080  CA  ARG A 220      16.935   9.994   1.773  1.00 10.00      A   
ATOM   2081  CB  ARG A 220      17.622   8.665   1.479  1.00 10.00      A   
ATOM   2082  CG  ARG A 220      18.629   8.223   2.519  1.00 10.00      A   
ATOM   2083  CD  ARG A 220      19.290   6.942   2.067  1.00 10.00      A   
ATOM   2084  NE  ARG A 220      20.125   6.339   3.100  1.00 10.00      A   
ATOM   2085  HE  ARG A 220      20.292   6.859   3.922  1.00 10.00      A   
ATOM   2086  CZ  ARG A 220      20.665   5.135   2.984  1.00 10.00      A   
ATOM   2087  NH1 ARG A 220      20.464   4.416   1.888  1.00 10.00      A   
ATOM   2088 HH11 ARG A 220      20.895   3.468   1.799  1.00 10.00      A   
ATOM   2089 HH12 ARG A 220      19.873   4.793   1.109  1.00 10.00      A   
ATOM   2090  NH2 ARG A 220      21.415   4.646   3.960  1.00 10.00      A   
ATOM   2091 HH21 ARG A 220      21.588   5.216   4.830  1.00 10.00      A   
ATOM   2092 HH22 ARG A 220      21.841   3.696   3.867  1.00 10.00      A   
ATOM   2093  C   ARG A 220      17.897  11.145   1.488  1.00 10.00      A   
ATOM   2094  O   ARG A 220      18.697  11.511   2.344  1.00 10.00      A   
ATOM   2095  N   ALA A 221      17.827  11.698   0.281  1.00 10.00      A   
ATOM   2096  HN  ALA A 221      17.181  11.346  -0.367  1.00 10.00      A   
ATOM   2097  CA  ALA A 221      18.706  12.798  -0.117  1.00 10.00      A   
ATOM   2098  CB  ALA A 221      18.474  13.181  -1.568  1.00 10.00      A   
ATOM   2099  C   ALA A 221      18.579  14.016   0.796  1.00 10.00      A   
ATOM   2100  O   ALA A 221      19.531  14.775   0.962  1.00 10.00      A   
ATOM   2101  N   VAL A 222      17.405  14.202   1.385  1.00 10.00      A   
ATOM   2102  HN  VAL A 222      16.682  13.560   1.228  1.00 10.00      A   
ATOM   2103  CA  VAL A 222      17.175  15.334   2.276  1.00 10.00      A   
ATOM   2104  CB  VAL A 222      15.676  15.517   2.588  1.00 10.00      A   
ATOM   2105  CG1 VAL A 222      15.446  16.799   3.372  1.00 10.00      A   
ATOM   2106  CG2 VAL A 222      14.863  15.521   1.304  1.00 10.00      A   
ATOM   2107  C   VAL A 222      17.959  15.152   3.579  1.00 10.00      A   
ATOM   2108  O   VAL A 222      17.723  14.196   4.318  1.00 10.00      A   
ATOM   2109  N   PRO A 223      18.899  16.069   3.868  1.00 10.00      A   
ATOM   2110  CA  PRO A 223      19.737  16.002   5.063  1.00 10.00      A   
ATOM   2111  CB  PRO A 223      20.886  16.955   4.734  1.00 10.00      A   
ATOM   2112  CG  PRO A 223      20.285  17.963   3.820  1.00 10.00      A   
ATOM   2113  CD  PRO A 223      19.209  17.249   3.045  1.00 10.00      A   
ATOM   2114  C   PRO A 223      19.014  16.462   6.320  1.00 10.00      A   
ATOM   2115  O   PRO A 223      18.060  17.240   6.258  1.00 10.00      A   
ATOM   2116  N   LEU A 224      19.501  15.989   7.455  1.00 10.00      A   
ATOM   2117  HN  LEU A 224      20.276  15.392   7.418  1.00 10.00      A   
ATOM   2118  CA  LEU A 224      18.925  16.306   8.752  1.00 10.00      A   
ATOM   2119  CB  LEU A 224      19.695  15.561   9.841  1.00 10.00      A   
ATOM   2120  CG  LEU A 224      19.029  15.477  11.208  1.00 10.00      A   
ATOM   2121  CD1 LEU A 224      17.699  14.748  11.103  1.00 10.00      A   
ATOM   2122  CD2 LEU A 224      19.948  14.776  12.192  1.00 10.00      A   
ATOM   2123  C   LEU A 224      18.944  17.808   9.034  1.00 10.00      A   
ATOM   2124  O   LEU A 224      17.972  18.364   9.553  1.00 10.00      A   
ATOM   2125  N   GLU A 225      20.043  18.461   8.673  1.00 10.00      A   
ATOM   2126  HN  GLU A 225      20.785  17.956   8.252  1.00 10.00      A   
ATOM   2127  CA  GLU A 225      20.207  19.894   8.897  1.00 10.00      A   
ATOM   2128  CB  GLU A 225      21.605  20.353   8.475  1.00 10.00      A   
ATOM   2129  CG  GLU A 225      22.732  19.767   9.312  1.00 10.00      A   
ATOM   2130  CD  GLU A 225      23.290  18.474   8.750  1.00 10.00      A   
ATOM   2131  OE1 GLU A 225      22.569  17.774   8.005  1.00 10.00      A   
ATOM   2132  OE2 GLU A 225      24.455  18.153   9.054  1.00 10.00      A   
ATOM   2133  C   GLU A 225      19.142  20.729   8.188  1.00 10.00      A   
ATOM   2134  O   GLU A 225      18.715  21.761   8.700  1.00 10.00      A   
ATOM   2135  N   LYS A 226      18.709  20.281   7.020  1.00 10.00      A   
ATOM   2136  HN  LYS A 226      19.063  19.437   6.668  1.00 10.00      A   
ATOM   2137  CA  LYS A 226      17.709  21.012   6.253  1.00 10.00      A   
ATOM   2138  CB  LYS A 226      17.963  20.865   4.752  1.00 10.00      A   
ATOM   2139  CG  LYS A 226      19.281  21.470   4.279  1.00 10.00      A   
ATOM   2140  CD  LYS A 226      19.158  22.967   4.038  1.00 10.00      A   
ATOM   2141  CE  LYS A 226      20.490  23.576   3.615  1.00 10.00      A   
ATOM   2142  NZ  LYS A 226      20.860  23.228   2.220  1.00 10.00      A   
ATOM   2143  HZ1 LYS A 226      20.514  22.270   1.979  1.00 10.00      A   
ATOM   2144  HZ2 LYS A 226      21.899  23.246   2.109  1.00 10.00      A   
ATOM   2145  HZ3 LYS A 226      20.439  23.911   1.555  1.00 10.00      A   
ATOM   2146  C   LYS A 226      16.287  20.580   6.612  1.00 10.00      A   
ATOM   2147  O   LYS A 226      15.320  21.278   6.305  1.00 10.00      A   
ATOM   2148  N   LEU A 227      16.166  19.433   7.276  1.00 10.00      A   
ATOM   2149  HN  LEU A 227      16.972  18.922   7.492  1.00 10.00      A   
ATOM   2150  CA  LEU A 227      14.863  18.910   7.678  1.00 10.00      A   
ATOM   2151  CB  LEU A 227      15.003  17.514   8.297  1.00 10.00      A   
ATOM   2152  CG  LEU A 227      15.194  16.358   7.316  1.00 10.00      A   
ATOM   2153  CD1 LEU A 227      15.649  15.105   8.046  1.00 10.00      A   
ATOM   2154  CD2 LEU A 227      13.910  16.095   6.546  1.00 10.00      A   
ATOM   2155  C   LEU A 227      14.162  19.846   8.656  1.00 10.00      A   
ATOM   2156  O   LEU A 227      12.944  20.026   8.599  1.00 10.00      A   
ATOM   2157  N   ALA A 228      14.938  20.443   9.548  1.00 10.00      A   
ATOM   2158  HN  ALA A 228      15.900  20.256   9.544  1.00 10.00      A   
ATOM   2159  CA  ALA A 228      14.397  21.358  10.543  1.00 10.00      A   
ATOM   2160  CB  ALA A 228      15.471  21.768  11.536  1.00 10.00      A   
ATOM   2161  C   ALA A 228      13.762  22.581   9.891  1.00 10.00      A   
ATOM   2162  O   ALA A 228      12.727  23.068  10.345  1.00 10.00      A   
ATOM   2163  N   THR A 229      14.371  23.061   8.811  1.00 10.00      A   
ATOM   2164  HN  THR A 229      15.186  22.626   8.480  1.00 10.00      A   
ATOM   2165  CA  THR A 229      13.857  24.220   8.101  1.00 10.00      A   
ATOM   2166  CB  THR A 229      14.810  24.624   6.960  1.00 10.00      A   
ATOM   2167  OG1 THR A 229      16.166  24.528   7.423  1.00 10.00      A   
ATOM   2168  HG1 THR A 229      16.260  25.038   8.237  1.00 10.00      A   
ATOM   2169  CG2 THR A 229      14.541  26.053   6.513  1.00 10.00      A   
ATOM   2170  C   THR A 229      12.466  23.932   7.535  1.00 10.00      A   
ATOM   2171  O   THR A 229      11.556  24.753   7.657  1.00 10.00      A   
ATOM   2172  N   LEU A 230      12.303  22.745   6.958  1.00 10.00      A   
ATOM   2173  HN  LEU A 230      13.065  22.125   6.923  1.00 10.00      A   
ATOM   2174  CA  LEU A 230      11.029  22.337   6.372  1.00 10.00      A   
ATOM   2175  CB  LEU A 230      11.207  21.069   5.533  1.00 10.00      A   
ATOM   2176  CG  LEU A 230      12.094  21.209   4.293  1.00 10.00      A   
ATOM   2177  CD1 LEU A 230      12.502  19.843   3.774  1.00 10.00      A   
ATOM   2178  CD2 LEU A 230      11.381  22.002   3.207  1.00 10.00      A   
ATOM   2179  C   LEU A 230       9.963  22.124   7.446  1.00 10.00      A   
ATOM   2180  O   LEU A 230       8.772  22.348   7.216  1.00 10.00      A   
ATOM   2181  N   LEU A 231      10.397  21.714   8.628  1.00 10.00      A   
ATOM   2182  HN  LEU A 231      11.358  21.570   8.761  1.00 10.00      A   
ATOM   2183  CA  LEU A 231       9.480  21.479   9.739  1.00 10.00      A   
ATOM   2184  CB  LEU A 231      10.161  20.682  10.852  1.00 10.00      A   
ATOM   2185  CG  LEU A 231      10.300  19.178  10.614  1.00 10.00      A   
ATOM   2186  CD1 LEU A 231      11.258  18.561  11.620  1.00 10.00      A   
ATOM   2187  CD2 LEU A 231       8.939  18.502  10.678  1.00 10.00      A   
ATOM   2188  C   LEU A 231       8.940  22.797  10.279  1.00 10.00      A   
ATOM   2189  O   LEU A 231       7.899  22.836  10.932  1.00 10.00      A   
ATOM   2190  N   GLN A 232       9.661  23.877  10.007  1.00 10.00      A   
ATOM   2191  HN  GLN A 232      10.502  23.777   9.510  1.00 10.00      A   
ATOM   2192  CA  GLN A 232       9.245  25.203  10.440  1.00 10.00      A   
ATOM   2193  CB  GLN A 232      10.461  26.127  10.584  1.00 10.00      A   
ATOM   2194  CG  GLN A 232      11.407  25.772  11.725  1.00 10.00      A   
ATOM   2195  CD  GLN A 232      10.839  26.099  13.093  1.00 10.00      A   
ATOM   2196  OE1 GLN A 232       9.638  25.972  13.330  1.00 10.00      A   
ATOM   2197  NE2 GLN A 232      11.698  26.537  14.002  1.00 10.00      A   
ATOM   2198 HE21 GLN A 232      12.643  26.624  13.747  1.00 10.00      A   
ATOM   2199 HE22 GLN A 232      11.352  26.765  14.893  1.00 10.00      A   
ATOM   2200  C   GLN A 232       8.262  25.792   9.434  1.00 10.00      A   
ATOM   2201  O   GLN A 232       7.677  26.851   9.660  1.00 10.00      A   
ATOM   2202  N   ARG A 233       8.087  25.092   8.320  1.00 10.00      A   
ATOM   2203  HN  ARG A 233       8.583  24.253   8.200  1.00 10.00      A   
ATOM   2204  CA  ARG A 233       7.182  25.533   7.270  1.00 10.00      A   
ATOM   2205  CB  ARG A 233       7.690  25.072   5.902  1.00 10.00      A   
ATOM   2206  CG  ARG A 233       9.119  25.481   5.574  1.00 10.00      A   
ATOM   2207  CD  ARG A 233       9.204  26.956   5.237  1.00 10.00      A   
ATOM   2208  NE  ARG A 233      10.424  27.289   4.510  1.00 10.00      A   
ATOM   2209  HE  ARG A 233      11.138  26.596   4.470  1.00 10.00      A   
ATOM   2210  CZ  ARG A 233      10.618  28.438   3.876  1.00 10.00      A   
ATOM   2211  NH1 ARG A 233       9.679  29.374   3.882  1.00 10.00      A   
ATOM   2212 HH11 ARG A 233       9.838  30.275   3.385  1.00 10.00      A   
ATOM   2213 HH12 ARG A 233       8.772  29.208   4.370  1.00 10.00      A   
ATOM   2214  NH2 ARG A 233      11.761  28.656   3.245  1.00 10.00      A   
ATOM   2215 HH21 ARG A 233      11.924  29.557   2.753  1.00 10.00      A   
ATOM   2216 HH22 ARG A 233      12.510  27.913   3.233  1.00 10.00      A   
ATOM   2217  C   ARG A 233       5.776  24.987   7.497  1.00 10.00      A   
ATOM   2218  O   ARG A 233       4.793  25.719   7.398  1.00 10.00      A   
ATOM   2219  N   ALA A 234       5.691  23.699   7.812  1.00 10.00      A   
ATOM   2220  HN  ALA A 234       6.514  23.177   7.906  1.00 10.00      A   
ATOM   2221  CA  ALA A 234       4.410  23.042   8.034  1.00 10.00      A   
ATOM   2222  CB  ALA A 234       4.212  21.920   7.026  1.00 10.00      A   
ATOM   2223  C   ALA A 234       4.280  22.504   9.460  1.00 10.00      A   
ATOM   2224  O   ALA A 234       4.634  21.355   9.737  1.00 10.00      A   
ATOM   2225  N   PRO A 235       3.771  23.332  10.385  1.00 10.00      A   
ATOM   2226  CA  PRO A 235       3.574  22.932  11.781  1.00 10.00      A   
ATOM   2227  CB  PRO A 235       3.431  24.272  12.501  1.00 10.00      A   
ATOM   2228  CG  PRO A 235       2.832  25.180  11.482  1.00 10.00      A   
ATOM   2229  CD  PRO A 235       3.372  24.733  10.150  1.00 10.00      A   
ATOM   2230  C   PRO A 235       2.303  22.103  11.950  1.00 10.00      A   
ATOM   2231  O   PRO A 235       2.025  21.580  13.027  1.00 10.00      A   
ATOM   2232  N   GLN A 236       1.537  21.988  10.873  1.00 10.00      A   
ATOM   2233  HN  GLN A 236       1.812  22.435  10.046  1.00 10.00      A   
ATOM   2234  CA  GLN A 236       0.295  21.226  10.888  1.00 10.00      A   
ATOM   2235  CB  GLN A 236      -0.800  21.956  10.092  1.00 10.00      A   
ATOM   2236  CG  GLN A 236      -0.725  21.801   8.574  1.00 10.00      A   
ATOM   2237  CD  GLN A 236       0.396  22.597   7.932  1.00 10.00      A   
ATOM   2238  OE1 GLN A 236       0.801  23.644   8.432  1.00 10.00      A   
ATOM   2239  NE2 GLN A 236       0.914  22.098   6.822  1.00 10.00      A   
ATOM   2240 HE21 GLN A 236       0.548  21.248   6.483  1.00 10.00      A   
ATOM   2241 HE22 GLN A 236       1.632  22.593   6.381  1.00 10.00      A   
ATOM   2242  C   GLN A 236       0.513  19.815  10.344  1.00 10.00      A   
ATOM   2243  O   GLN A 236      -0.440  19.104  10.019  1.00 10.00      A   
ATOM   2244  N   LEU A 237       1.773  19.417  10.258  1.00 10.00      A   
ATOM   2245  HN  LEU A 237       2.483  20.022  10.559  1.00 10.00      A   
ATOM   2246  CA  LEU A 237       2.131  18.102   9.743  1.00 10.00      A   
ATOM   2247  CB  LEU A 237       3.640  18.023   9.521  1.00 10.00      A   
ATOM   2248  CG  LEU A 237       4.099  17.216   8.311  1.00 10.00      A   
ATOM   2249  CD1 LEU A 237       3.620  17.869   7.027  1.00 10.00      A   
ATOM   2250  CD2 LEU A 237       5.610  17.076   8.312  1.00 10.00      A   
ATOM   2251  C   LEU A 237       1.677  16.991  10.688  1.00 10.00      A   
ATOM   2252  O   LEU A 237       1.781  17.124  11.910  1.00 10.00      A   
ATOM   2253  N   GLU A 238       1.172  15.904  10.116  1.00 10.00      A   
ATOM   2254  HN  GLU A 238       1.118  15.862   9.139  1.00 10.00      A   
ATOM   2255  CA  GLU A 238       0.706  14.768  10.896  1.00 10.00      A   
ATOM   2256  CB  GLU A 238      -0.721  14.395  10.496  1.00 10.00      A   
ATOM   2257  CG  GLU A 238      -1.768  15.428  10.875  1.00 10.00      A   
ATOM   2258  CD  GLU A 238      -3.051  14.789  11.362  1.00 10.00      A   
ATOM   2259  OE1 GLU A 238      -3.156  13.544  11.323  1.00 10.00      A   
ATOM   2260  OE2 GLU A 238      -3.966  15.524  11.793  1.00 10.00      A   
ATOM   2261  C   GLU A 238       1.633  13.572  10.706  1.00 10.00      A   
ATOM   2262  O   GLU A 238       2.056  12.930  11.674  1.00 10.00      A   
ATOM   2263  N   GLU A 239       1.942  13.277   9.451  1.00 10.00      A   
ATOM   2264  HN  GLU A 239       1.570  13.826   8.726  1.00 10.00      A   
ATOM   2265  CA  GLU A 239       2.830  12.175   9.119  1.00 10.00      A   
ATOM   2266  CB  GLU A 239       2.210  11.277   8.048  1.00 10.00      A   
ATOM   2267  CG  GLU A 239       1.038  10.439   8.527  1.00 10.00      A   
ATOM   2268  CD  GLU A 239       0.476   9.565   7.424  1.00 10.00      A   
ATOM   2269  OE1 GLU A 239       1.138   8.575   7.044  1.00 10.00      A   
ATOM   2270  OE2 GLU A 239      -0.625   9.870   6.923  1.00 10.00      A   
ATOM   2271  C   GLU A 239       4.158  12.727   8.623  1.00 10.00      A   
ATOM   2272  O   GLU A 239       4.212  13.400   7.590  1.00 10.00      A   
ATOM   2273  N   LEU A 240       5.222  12.438   9.351  1.00 10.00      A   
ATOM   2274  HN  LEU A 240       5.120  11.875  10.152  1.00 10.00      A   
ATOM   2275  CA  LEU A 240       6.541  12.923   8.987  1.00 10.00      A   
ATOM   2276  CB  LEU A 240       7.178  13.694  10.147  1.00 10.00      A   
ATOM   2277  CG  LEU A 240       8.636  14.129   9.952  1.00 10.00      A   
ATOM   2278  CD1 LEU A 240       8.768  15.108   8.793  1.00 10.00      A   
ATOM   2279  CD2 LEU A 240       9.197  14.726  11.232  1.00 10.00      A   
ATOM   2280  C   LEU A 240       7.456  11.793   8.533  1.00 10.00      A   
ATOM   2281  O   LEU A 240       7.703  10.837   9.272  1.00 10.00      A   
ATOM   2282  N   GLY A 241       7.926  11.903   7.303  1.00 10.00      A   
ATOM   2283  HN  GLY A 241       7.645  12.668   6.748  1.00 10.00      A   
ATOM   2284  CA  GLY A 241       8.837  10.926   6.754  1.00 10.00      A   
ATOM   2285  C   GLY A 241      10.178  11.573   6.489  1.00 10.00      A   
ATOM   2286  O   GLY A 241      10.389  12.173   5.432  1.00 10.00      A   
ATOM   2287  N   THR A 242      11.072  11.479   7.461  1.00 10.00      A   
ATOM   2288  HN  THR A 242      10.844  10.974   8.273  1.00 10.00      A   
ATOM   2289  CA  THR A 242      12.391  12.081   7.351  1.00 10.00      A   
ATOM   2290  CB  THR A 242      13.042  12.235   8.740  1.00 10.00      A   
ATOM   2291  OG1 THR A 242      12.597  11.171   9.595  1.00 10.00      A   
ATOM   2292  HG1 THR A 242      12.419  11.521  10.477  1.00 10.00      A   
ATOM   2293  CG2 THR A 242      12.655  13.568   9.361  1.00 10.00      A   
ATOM   2294  C   THR A 242      13.303  11.274   6.428  1.00 10.00      A   
ATOM   2295  O   THR A 242      13.127  10.065   6.264  1.00 10.00      A   
ATOM   2296  N   GLY A 243      14.258  11.953   5.809  1.00 10.00      A   
ATOM   2297  HN  GLY A 243      14.336  12.916   5.957  1.00 10.00      A   
ATOM   2298  CA  GLY A 243      15.181  11.289   4.918  1.00 10.00      A   
ATOM   2299  C   GLY A 243      16.464  10.902   5.623  1.00 10.00      A   
ATOM   2300  O   GLY A 243      16.468   9.998   6.459  1.00 10.00      A   
ATOM   2301  N   GLY A 244      17.546  11.601   5.303  1.00 10.00      A   
ATOM   2302  HN  GLY A 244      17.474  12.332   4.646  1.00 10.00      A   
ATOM   2303  CA  GLY A 244      18.825  11.318   5.917  1.00 10.00      A   
ATOM   2304  C   GLY A 244      18.876  11.789   7.356  1.00 10.00      A   
ATOM   2305  O   GLY A 244      18.892  12.989   7.623  1.00 10.00      A   
ATOM   2306  N   TYR A 245      18.899  10.843   8.280  1.00 10.00      A   
ATOM   2307  HN  TYR A 245      18.882   9.897   7.995  1.00 10.00      A   
ATOM   2308  CA  TYR A 245      18.944  11.151   9.703  1.00 10.00      A   
ATOM   2309  CB  TYR A 245      18.132  10.117  10.486  1.00 10.00      A   
ATOM   2310  CG  TYR A 245      17.391  10.679  11.679  1.00 10.00      A   
ATOM   2311  CD1 TYR A 245      16.231  11.421  11.515  1.00 10.00      A   
ATOM   2312  CD2 TYR A 245      17.849  10.456  12.973  1.00 10.00      A   
ATOM   2313  CE1 TYR A 245      15.548  11.926  12.602  1.00 10.00      A   
ATOM   2314  CE2 TYR A 245      17.172  10.959  14.067  1.00 10.00      A   
ATOM   2315  CZ  TYR A 245      16.021  11.694  13.874  1.00 10.00      A   
ATOM   2316  OH  TYR A 245      15.336  12.199  14.957  1.00 10.00      A   
ATOM   2317  HH  TYR A 245      15.962  12.412  15.665  1.00 10.00      A   
ATOM   2318  C   TYR A 245      20.389  11.184  10.195  1.00 10.00      A   
ATOM   2319  O   TYR A 245      20.656  11.222  11.398  1.00 10.00      A   
ATOM   2320  N   THR A 246      21.316  11.179   9.249  1.00 10.00      A   
ATOM   2321  HN  THR A 246      21.037  11.163   8.310  1.00 10.00      A   
ATOM   2322  CA  THR A 246      22.731  11.212   9.560  1.00 10.00      A   
ATOM   2323  CB  THR A 246      23.540  10.258   8.643  1.00 10.00      A   
ATOM   2324  OG1 THR A 246      24.929  10.265   9.005  1.00 10.00      A   
ATOM   2325  HG1 THR A 246      25.363   9.503   8.599  1.00 10.00      A   
ATOM   2326  CG2 THR A 246      23.384  10.616   7.167  1.00 10.00      A   
ATOM   2327  C   THR A 246      23.257  12.637   9.450  1.00 10.00      A   
ATOM   2328  O   THR A 246      22.928  13.359   8.504  1.00 10.00      A   
ATOM   2329  N   ALA A 247      24.045  13.049  10.435  1.00 10.00      A   
ATOM   2330  HN  ALA A 247      24.256  12.434  11.169  1.00 10.00      A   
ATOM   2331  CA  ALA A 247      24.613  14.384  10.453  1.00 10.00      A   
ATOM   2332  CB  ALA A 247      23.532  15.417  10.740  1.00 10.00      A   
ATOM   2333  C   ALA A 247      25.714  14.476  11.497  1.00 10.00      A   
ATOM   2334  O   ALA A 247      25.773  13.656  12.418  1.00 10.00      A   
ATOM   2335  N   GLU A 248      26.592  15.458  11.339  1.00 10.00      A   
ATOM   2336  HN  GLU A 248      26.504  16.057  10.567  1.00 10.00      A   
ATOM   2337  CA  GLU A 248      27.678  15.675  12.281  1.00 10.00      A   
ATOM   2338  CB  GLU A 248      28.640  16.733  11.734  1.00 10.00      A   
ATOM   2339  CG  GLU A 248      29.782  17.098  12.672  1.00 10.00      A   
ATOM   2340  CD  GLU A 248      30.511  18.352  12.237  1.00 10.00      A   
ATOM   2341  OE1 GLU A 248      30.064  19.005  11.268  1.00 10.00      A   
ATOM   2342  OE2 GLU A 248      31.538  18.695  12.863  1.00 10.00      A   
ATOM   2343  C   GLU A 248      27.087  16.147  13.599  1.00 10.00      A   
ATOM   2344  O   GLU A 248      26.184  16.982  13.603  1.00 10.00      A   
ATOM   2345  N   VAL A 249      27.584  15.600  14.703  1.00 10.00      A   
ATOM   2346  HN  VAL A 249      28.311  14.948  14.625  1.00 10.00      A   
ATOM   2347  CA  VAL A 249      27.091  15.955  16.029  1.00 10.00      A   
ATOM   2348  CB  VAL A 249      27.723  15.074  17.128  1.00 10.00      A   
ATOM   2349  CG1 VAL A 249      27.059  15.320  18.476  1.00 10.00      A   
ATOM   2350  CG2 VAL A 249      27.637  13.606  16.745  1.00 10.00      A   
ATOM   2351  C   VAL A 249      27.354  17.426  16.335  1.00 10.00      A   
ATOM   2352  O   VAL A 249      28.453  17.809  16.740  1.00 10.00      A   
ATOM   2353  N   ARG A 250      26.340  18.244  16.114  1.00 10.00      A   
ATOM   2354  HN  ARG A 250      25.498  17.873  15.762  1.00 10.00      A   
ATOM   2355  CA  ARG A 250      26.435  19.673  16.357  1.00 10.00      A   
ATOM   2356  CB  ARG A 250      26.413  20.440  15.035  1.00 10.00      A   
ATOM   2357  CG  ARG A 250      27.728  20.417  14.275  1.00 10.00      A   
ATOM   2358  CD  ARG A 250      27.588  21.084  12.917  1.00 10.00      A   
ATOM   2359  NE  ARG A 250      27.117  22.466  13.022  1.00 10.00      A   
ATOM   2360  HE  ARG A 250      26.422  22.660  13.702  1.00 10.00      A   
ATOM   2361  CZ  ARG A 250      27.564  23.462  12.258  1.00 10.00      A   
ATOM   2362  NH1 ARG A 250      28.496  23.229  11.344  1.00 10.00      A   
ATOM   2363 HH11 ARG A 250      28.874  22.266  11.214  1.00 10.00      A   
ATOM   2364 HH12 ARG A 250      28.853  24.005  10.749  1.00 10.00      A   
ATOM   2365  NH2 ARG A 250      27.069  24.688  12.393  1.00 10.00      A   
ATOM   2366 HH21 ARG A 250      26.309  24.876  13.097  1.00 10.00      A   
ATOM   2367 HH22 ARG A 250      27.424  25.468  11.799  1.00 10.00      A   
ATOM   2368  C   ARG A 250      25.293  20.140  17.252  1.00 10.00      A   
ATOM   2369  O   ARG A 250      24.132  19.779  17.029  1.00 10.00      A   
ATOM   2370  N   PRO A 251      25.615  20.949  18.275  1.00 10.00      A   
ATOM   2371  CA  PRO A 251      24.627  21.474  19.227  1.00 10.00      A   
ATOM   2372  CB  PRO A 251      25.470  22.305  20.204  1.00 10.00      A   
ATOM   2373  CG  PRO A 251      26.860  21.794  20.032  1.00 10.00      A   
ATOM   2374  CD  PRO A 251      26.975  21.413  18.589  1.00 10.00      A   
ATOM   2375  C   PRO A 251      23.597  22.366  18.548  1.00 10.00      A   
ATOM   2376  O   PRO A 251      22.408  22.313  18.865  1.00 10.00      A   
ATOM   2377  N   ASP A 252      24.059  23.169  17.597  1.00 10.00      A   
ATOM   2378  HN  ASP A 252      25.012  23.133  17.363  1.00 10.00      A   
ATOM   2379  CA  ASP A 252      23.186  24.085  16.872  1.00 10.00      A   
ATOM   2380  CB  ASP A 252      23.999  25.081  16.028  1.00 10.00      A   
ATOM   2381  CG  ASP A 252      24.779  24.442  14.895  1.00 10.00      A   
ATOM   2382  OD1 ASP A 252      24.855  25.052  13.806  1.00 10.00      A   
ATOM   2383  OD2 ASP A 252      25.325  23.338  15.087  1.00 10.00      A   
ATOM   2384  C   ASP A 252      22.174  23.320  16.024  1.00 10.00      A   
ATOM   2385  O   ASP A 252      20.991  23.666  15.983  1.00 10.00      A   
ATOM   2386  N   VAL A 253      22.641  22.263  15.374  1.00 10.00      A   
ATOM   2387  HN  VAL A 253      23.596  22.046  15.442  1.00 10.00      A   
ATOM   2388  CA  VAL A 253      21.777  21.433  14.544  1.00 10.00      A   
ATOM   2389  CB  VAL A 253      22.596  20.423  13.707  1.00 10.00      A   
ATOM   2390  CG1 VAL A 253      21.682  19.529  12.882  1.00 10.00      A   
ATOM   2391  CG2 VAL A 253      23.584  21.151  12.805  1.00 10.00      A   
ATOM   2392  C   VAL A 253      20.774  20.688  15.420  1.00 10.00      A   
ATOM   2393  O   VAL A 253      19.591  20.588  15.089  1.00 10.00      A   
ATOM   2394  N   TYR A 254      21.258  20.192  16.554  1.00 10.00      A   
ATOM   2395  HN  TYR A 254      22.211  20.317  16.760  1.00 10.00      A   
ATOM   2396  CA  TYR A 254      20.413  19.466  17.496  1.00 10.00      A   
ATOM   2397  CB  TYR A 254      21.247  18.932  18.667  1.00 10.00      A   
ATOM   2398  CG  TYR A 254      20.462  18.090  19.648  1.00 10.00      A   
ATOM   2399  CD1 TYR A 254      20.164  16.761  19.374  1.00 10.00      A   
ATOM   2400  CD2 TYR A 254      20.012  18.629  20.846  1.00 10.00      A   
ATOM   2401  CE1 TYR A 254      19.441  15.993  20.266  1.00 10.00      A   
ATOM   2402  CE2 TYR A 254      19.290  17.868  21.743  1.00 10.00      A   
ATOM   2403  CZ  TYR A 254      19.007  16.552  21.450  1.00 10.00      A   
ATOM   2404  OH  TYR A 254      18.286  15.794  22.342  1.00 10.00      A   
ATOM   2405  HH  TYR A 254      18.873  15.157  22.765  1.00 10.00      A   
ATOM   2406  C   TYR A 254      19.288  20.358  18.009  1.00 10.00      A   
ATOM   2407  O   TYR A 254      18.125  19.948  18.059  1.00 10.00      A   
ATOM   2408  N   SER A 255      19.641  21.580  18.380  1.00 10.00      A   
ATOM   2409  HN  SER A 255      20.585  21.843  18.318  1.00 10.00      A   
ATOM   2410  CA  SER A 255      18.672  22.538  18.883  1.00 10.00      A   
ATOM   2411  CB  SER A 255      19.374  23.830  19.301  1.00 10.00      A   
ATOM   2412  OG  SER A 255      18.488  24.685  19.997  1.00 10.00      A   
ATOM   2413  HG  SER A 255      17.950  25.171  19.360  1.00 10.00      A   
ATOM   2414  C   SER A 255      17.608  22.832  17.827  1.00 10.00      A   
ATOM   2415  O   SER A 255      16.413  22.881  18.130  1.00 10.00      A   
ATOM   2416  N   GLY A 256      18.054  23.006  16.587  1.00 10.00      A   
ATOM   2417  HN  GLY A 256      19.019  22.935  16.415  1.00 10.00      A   
ATOM   2418  CA  GLY A 256      17.145  23.293  15.489  1.00 10.00      A   
ATOM   2419  C   GLY A 256      16.076  22.229  15.326  1.00 10.00      A   
ATOM   2420  O   GLY A 256      14.884  22.541  15.262  1.00 10.00      A   
ATOM   2421  N   LEU A 257      16.501  20.971  15.275  1.00 10.00      A   
ATOM   2422  HN  LEU A 257      17.467  20.789  15.327  1.00 10.00      A   
ATOM   2423  CA  LEU A 257      15.574  19.853  15.129  1.00 10.00      A   
ATOM   2424  CB  LEU A 257      16.337  18.529  15.028  1.00 10.00      A   
ATOM   2425  CG  LEU A 257      16.061  17.666  13.792  1.00 10.00      A   
ATOM   2426  CD1 LEU A 257      16.349  16.206  14.093  1.00 10.00      A   
ATOM   2427  CD2 LEU A 257      14.634  17.845  13.294  1.00 10.00      A   
ATOM   2428  C   LEU A 257      14.602  19.789  16.306  1.00 10.00      A   
ATOM   2429  O   LEU A 257      13.405  19.576  16.123  1.00 10.00      A   
ATOM   2430  N   SER A 258      15.124  19.993  17.509  1.00 10.00      A   
ATOM   2431  HN  SER A 258      16.084  20.183  17.588  1.00 10.00      A   
ATOM   2432  CA  SER A 258      14.310  19.944  18.716  1.00 10.00      A   
ATOM   2433  CB  SER A 258      15.181  20.199  19.946  1.00 10.00      A   
ATOM   2434  OG  SER A 258      16.300  19.327  19.967  1.00 10.00      A   
ATOM   2435  HG  SER A 258      16.920  19.579  19.269  1.00 10.00      A   
ATOM   2436  C   SER A 258      13.156  20.944  18.669  1.00 10.00      A   
ATOM   2437  O   SER A 258      12.011  20.598  18.969  1.00 10.00      A   
ATOM   2438  N   VAL A 259      13.459  22.177  18.274  1.00 10.00      A   
ATOM   2439  HN  VAL A 259      14.389  22.385  18.025  1.00 10.00      A   
ATOM   2440  CA  VAL A 259      12.449  23.230  18.199  1.00 10.00      A   
ATOM   2441  CB  VAL A 259      13.094  24.624  18.018  1.00 10.00      A   
ATOM   2442  CG1 VAL A 259      12.035  25.716  17.986  1.00 10.00      A   
ATOM   2443  CG2 VAL A 259      14.099  24.895  19.124  1.00 10.00      A   
ATOM   2444  C   VAL A 259      11.459  22.969  17.062  1.00 10.00      A   
ATOM   2445  O   VAL A 259      10.259  23.211  17.200  1.00 10.00      A   
ATOM   2446  N   ALA A 260      11.966  22.461  15.948  1.00 10.00      A   
ATOM   2447  HN  ALA A 260      12.929  22.269  15.903  1.00 10.00      A   
ATOM   2448  CA  ALA A 260      11.132  22.180  14.788  1.00 10.00      A   
ATOM   2449  CB  ALA A 260      12.001  21.858  13.582  1.00 10.00      A   
ATOM   2450  C   ALA A 260      10.146  21.048  15.059  1.00 10.00      A   
ATOM   2451  O   ALA A 260       8.964  21.148  14.729  1.00 10.00      A   
ATOM   2452  N   LEU A 261      10.634  19.985  15.682  1.00 10.00      A   
ATOM   2453  HN  LEU A 261      11.585  19.978  15.940  1.00 10.00      A   
ATOM   2454  CA  LEU A 261       9.806  18.822  15.992  1.00 10.00      A   
ATOM   2455  CB  LEU A 261      10.671  17.653  16.476  1.00 10.00      A   
ATOM   2456  CG  LEU A 261      11.520  16.968  15.401  1.00 10.00      A   
ATOM   2457  CD1 LEU A 261      12.604  16.120  16.039  1.00 10.00      A   
ATOM   2458  CD2 LEU A 261      10.646  16.119  14.489  1.00 10.00      A   
ATOM   2459  C   LEU A 261       8.710  19.143  17.006  1.00 10.00      A   
ATOM   2460  O   LEU A 261       7.645  18.523  16.996  1.00 10.00      A   
ATOM   2461  N   SER A 262       8.960  20.118  17.867  1.00 10.00      A   
ATOM   2462  HN  SER A 262       9.820  20.592  17.826  1.00 10.00      A   
ATOM   2463  CA  SER A 262       7.982  20.502  18.868  1.00 10.00      A   
ATOM   2464  CB  SER A 262       8.669  21.053  20.116  1.00 10.00      A   
ATOM   2465  OG  SER A 262       9.789  21.852  19.775  1.00 10.00      A   
ATOM   2466  HG  SER A 262      10.578  21.291  19.704  1.00 10.00      A   
ATOM   2467  C   SER A 262       6.984  21.509  18.303  1.00 10.00      A   
ATOM   2468  O   SER A 262       6.050  21.927  18.990  1.00 10.00      A   
ATOM   2469  N   GLY A 263       7.183  21.888  17.046  1.00 10.00      A   
ATOM   2470  HN  GLY A 263       7.941  21.516  16.545  1.00 10.00      A   
ATOM   2471  CA  GLY A 263       6.304  22.839  16.408  1.00 10.00      A   
ATOM   2472  C   GLY A 263       5.057  22.180  15.860  1.00 10.00      A   
ATOM   2473  O   GLY A 263       3.985  22.785  15.843  1.00 10.00      A   
ATOM   2474  N   CYS A 264       5.191  20.936  15.427  1.00 10.00      A   
ATOM   2475  HN  CYS A 264       6.070  20.505  15.471  1.00 10.00      A   
ATOM   2476  CA  CYS A 264       4.067  20.199  14.876  1.00 10.00      A   
ATOM   2477  CB  CYS A 264       4.521  19.350  13.686  1.00 10.00      A   
ATOM   2478  SG  CYS A 264       5.728  20.164  12.613  1.00 10.00      A   
ATOM   2479  HG  CYS A 264       5.147  20.404  11.445  1.00 10.00      A   
ATOM   2480  C   CYS A 264       3.406  19.322  15.939  1.00 10.00      A   
ATOM   2481  O   CYS A 264       3.909  18.247  16.278  1.00 10.00      A   
ATOM   2482  N   LYS A 265       2.279  19.789  16.464  1.00 10.00      A   
ATOM   2483  HN  LYS A 265       1.935  20.657  16.158  1.00 10.00      A   
ATOM   2484  CA  LYS A 265       1.540  19.058  17.489  1.00 10.00      A   
ATOM   2485  CB  LYS A 265       0.774  20.023  18.401  1.00 10.00      A   
ATOM   2486  CG  LYS A 265       1.598  20.653  19.517  1.00 10.00      A   
ATOM   2487  CD  LYS A 265       2.499  21.761  19.001  1.00 10.00      A   
ATOM   2488  CE  LYS A 265       3.000  22.641  20.133  1.00 10.00      A   
ATOM   2489  NZ  LYS A 265       4.022  23.610  19.663  1.00 10.00      A   
ATOM   2490  HZ1 LYS A 265       4.871  23.104  19.338  1.00 10.00      A   
ATOM   2491  HZ2 LYS A 265       4.296  24.252  20.434  1.00 10.00      A   
ATOM   2492  HZ3 LYS A 265       3.647  24.173  18.874  1.00 10.00      A   
ATOM   2493  C   LYS A 265       0.566  18.072  16.853  1.00 10.00      A   
ATOM   2494  O   LYS A 265       0.054  17.167  17.514  1.00 10.00      A   
ATOM   2495  N   GLU A 266       0.325  18.250  15.563  1.00 10.00      A   
ATOM   2496  HN  GLU A 266       0.768  18.985  15.091  1.00 10.00      A   
ATOM   2497  CA  GLU A 266      -0.589  17.388  14.830  1.00 10.00      A   
ATOM   2498  CB  GLU A 266      -1.083  18.097  13.566  1.00 10.00      A   
ATOM   2499  CG  GLU A 266      -1.625  19.499  13.802  1.00 10.00      A   
ATOM   2500  CD  GLU A 266      -2.857  19.516  14.683  1.00 10.00      A   
ATOM   2501  OE1 GLU A 266      -2.896  20.307  15.648  1.00 10.00      A   
ATOM   2502  OE2 GLU A 266      -3.803  18.746  14.408  1.00 10.00      A   
ATOM   2503  C   GLU A 266       0.077  16.064  14.461  1.00 10.00      A   
ATOM   2504  O   GLU A 266      -0.588  15.129  14.027  1.00 10.00      A   
ATOM   2505  N   LEU A 267       1.391  15.993  14.656  1.00 10.00      A   
ATOM   2506  HN  LEU A 267       1.855  16.769  15.027  1.00 10.00      A   
ATOM   2507  CA  LEU A 267       2.162  14.793  14.338  1.00 10.00      A   
ATOM   2508  CB  LEU A 267       3.638  15.003  14.684  1.00 10.00      A   
ATOM   2509  CG  LEU A 267       4.447  15.854  13.700  1.00 10.00      A   
ATOM   2510  CD1 LEU A 267       5.833  16.145  14.256  1.00 10.00      A   
ATOM   2511  CD2 LEU A 267       4.550  15.164  12.350  1.00 10.00      A   
ATOM   2512  C   LEU A 267       1.620  13.557  15.057  1.00 10.00      A   
ATOM   2513  O   LEU A 267       1.305  13.606  16.250  1.00 10.00      A   
ATOM   2514  N   ARG A 268       1.493  12.461  14.314  1.00 10.00      A   
ATOM   2515  HN  ARG A 268       1.730  12.507  13.358  1.00 10.00      A   
ATOM   2516  CA  ARG A 268       0.994  11.202  14.865  1.00 10.00      A   
ATOM   2517  CB  ARG A 268      -0.480  10.994  14.491  1.00 10.00      A   
ATOM   2518  CG  ARG A 268      -1.449  11.954  15.159  1.00 10.00      A   
ATOM   2519  CD  ARG A 268      -1.361  11.857  16.672  1.00 10.00      A   
ATOM   2520  NE  ARG A 268      -2.424  12.604  17.337  1.00 10.00      A   
ATOM   2521  HE  ARG A 268      -3.250  12.116  17.544  1.00 10.00      A   
ATOM   2522  CZ  ARG A 268      -2.338  13.887  17.680  1.00 10.00      A   
ATOM   2523  NH1 ARG A 268      -1.227  14.576  17.436  1.00 10.00      A   
ATOM   2524 HH11 ARG A 268      -1.163  15.586  17.702  1.00 10.00      A   
ATOM   2525 HH12 ARG A 268      -0.412  14.113  16.972  1.00 10.00      A   
ATOM   2526  NH2 ARG A 268      -3.364  14.476  18.281  1.00 10.00      A   
ATOM   2527 HH21 ARG A 268      -4.235  13.937  18.480  1.00 10.00      A   
ATOM   2528 HH22 ARG A 268      -3.305  15.484  18.551  1.00 10.00      A   
ATOM   2529  C   ARG A 268       1.819  10.017  14.365  1.00 10.00      A   
ATOM   2530  O   ARG A 268       1.989   9.021  15.076  1.00 10.00      A   
ATOM   2531  N   CYS A 269       2.345  10.132  13.146  1.00 10.00      A   
ATOM   2532  HN  CYS A 269       2.202  10.962  12.634  1.00 10.00      A   
ATOM   2533  CA  CYS A 269       3.138   9.057  12.551  1.00 10.00      A   
ATOM   2534  CB  CYS A 269       2.443   8.528  11.294  1.00 10.00      A   
ATOM   2535  SG  CYS A 269       3.331   7.209  10.437  1.00 10.00      A   
ATOM   2536  HG  CYS A 269       2.524   6.717   9.506  1.00 10.00      A   
ATOM   2537  C   CYS A 269       4.553   9.513  12.210  1.00 10.00      A   
ATOM   2538  O   CYS A 269       4.779  10.673  11.853  1.00 10.00      A   
ATOM   2539  N   LEU A 270       5.502   8.595  12.342  1.00 10.00      A   
ATOM   2540  HN  LEU A 270       5.255   7.697  12.659  1.00 10.00      A   
ATOM   2541  CA  LEU A 270       6.897   8.883  12.045  1.00 10.00      A   
ATOM   2542  CB  LEU A 270       7.692   9.046  13.337  1.00 10.00      A   
ATOM   2543  CG  LEU A 270       7.956  10.480  13.780  1.00 10.00      A   
ATOM   2544  CD1 LEU A 270       8.746  10.486  15.076  1.00 10.00      A   
ATOM   2545  CD2 LEU A 270       8.696  11.241  12.690  1.00 10.00      A   
ATOM   2546  C   LEU A 270       7.508   7.776  11.196  1.00 10.00      A   
ATOM   2547  O   LEU A 270       7.454   6.604  11.566  1.00 10.00      A   
ATOM   2548  N   SER A 271       8.079   8.152  10.059  1.00 10.00      A   
ATOM   2549  HN  SER A 271       8.095   9.108   9.824  1.00 10.00      A   
ATOM   2550  CA  SER A 271       8.704   7.198   9.154  1.00 10.00      A   
ATOM   2551  CB  SER A 271       7.773   6.890   7.976  1.00 10.00      A   
ATOM   2552  OG  SER A 271       6.494   6.465   8.429  1.00 10.00      A   
ATOM   2553  HG  SER A 271       6.341   6.806   9.318  1.00 10.00      A   
ATOM   2554  C   SER A 271      10.038   7.745   8.649  1.00 10.00      A   
ATOM   2555  O   SER A 271      10.365   8.905   8.895  1.00 10.00      A   
ATOM   2556  N   GLY A 272      10.798   6.910   7.951  1.00 10.00      A   
ATOM   2557  HN  GLY A 272      10.488   5.992   7.793  1.00 10.00      A   
ATOM   2558  CA  GLY A 272      12.081   7.334   7.429  1.00 10.00      A   
ATOM   2559  C   GLY A 272      13.213   6.937   8.347  1.00 10.00      A   
ATOM   2560  O   GLY A 272      13.493   5.750   8.504  1.00 10.00      A   
ATOM   2561  N   PHE A 273      13.859   7.932   8.950  1.00 10.00      A   
ATOM   2562  HN  PHE A 273      13.583   8.855   8.761  1.00 10.00      A   
ATOM   2563  CA  PHE A 273      14.966   7.704   9.879  1.00 10.00      A   
ATOM   2564  CB  PHE A 273      14.499   6.960  11.137  1.00 10.00      A   
ATOM   2565  CG  PHE A 273      13.498   7.709  11.968  1.00 10.00      A   
ATOM   2566  CD1 PHE A 273      12.141   7.503  11.790  1.00 10.00      A   
ATOM   2567  CD2 PHE A 273      13.915   8.610  12.933  1.00 10.00      A   
ATOM   2568  CE1 PHE A 273      11.217   8.182  12.556  1.00 10.00      A   
ATOM   2569  CE2 PHE A 273      12.996   9.294  13.703  1.00 10.00      A   
ATOM   2570  CZ  PHE A 273      11.644   9.079  13.515  1.00 10.00      A   
ATOM   2571  C   PHE A 273      16.129   6.956   9.230  1.00 10.00      A   
ATOM   2572  O   PHE A 273      16.781   6.139   9.879  1.00 10.00      A   
ATOM   2573  N   TRP A 274      16.395   7.245   7.961  1.00 10.00      A   
ATOM   2574  HN  TRP A 274      15.856   7.917   7.498  1.00 10.00      A   
ATOM   2575  CA  TRP A 274      17.491   6.596   7.250  1.00 10.00      A   
ATOM   2576  CB  TRP A 274      17.476   6.970   5.768  1.00 10.00      A   
ATOM   2577  CG  TRP A 274      16.829   5.951   4.886  1.00 10.00      A   
ATOM   2578  CD1 TRP A 274      17.323   4.724   4.549  1.00 10.00      A   
ATOM   2579  CD2 TRP A 274      15.572   6.074   4.216  1.00 10.00      A   
ATOM   2580  NE1 TRP A 274      16.454   4.079   3.706  1.00 10.00      A   
ATOM   2581  HE1 TRP A 274      16.589   3.186   3.323  1.00 10.00      A   
ATOM   2582  CE2 TRP A 274      15.370   4.886   3.488  1.00 10.00      A   
ATOM   2583  CE3 TRP A 274      14.599   7.073   4.163  1.00 10.00      A   
ATOM   2584  CZ2 TRP A 274      14.233   4.671   2.713  1.00 10.00      A   
ATOM   2585  CZ3 TRP A 274      13.472   6.858   3.394  1.00 10.00      A   
ATOM   2586  CH2 TRP A 274      13.299   5.667   2.680  1.00 10.00      A   
ATOM   2587  C   TRP A 274      18.820   7.006   7.866  1.00 10.00      A   
ATOM   2588  O   TRP A 274      19.133   8.195   7.920  1.00 10.00      A   
ATOM   2589  N   ASP A 275      19.587   6.017   8.335  1.00 10.00      A   
ATOM   2590  HN  ASP A 275      19.268   5.094   8.258  1.00 10.00      A   
ATOM   2591  CA  ASP A 275      20.886   6.267   8.965  1.00 10.00      A   
ATOM   2592  CB  ASP A 275      21.844   6.992   8.016  1.00 10.00      A   
ATOM   2593  CG  ASP A 275      22.152   6.203   6.766  1.00 10.00      A   
ATOM   2594  OD1 ASP A 275      21.680   6.598   5.681  1.00 10.00      A   
ATOM   2595  OD2 ASP A 275      22.880   5.194   6.858  1.00 10.00      A   
ATOM   2596  C   ASP A 275      20.703   7.073  10.238  1.00 10.00      A   
ATOM   2597  O   ASP A 275      21.441   8.023  10.506  1.00 10.00      A   
ATOM   2598  N   ALA A 276      19.700   6.684  11.012  1.00 10.00      A   
ATOM   2599  HN  ALA A 276      19.152   5.920  10.727  1.00 10.00      A   
ATOM   2600  CA  ALA A 276      19.374   7.359  12.261  1.00 10.00      A   
ATOM   2601  CB  ALA A 276      18.187   6.684  12.934  1.00 10.00      A   
ATOM   2602  C   ALA A 276      20.566   7.424  13.209  1.00 10.00      A   
ATOM   2603  O   ALA A 276      21.055   6.401  13.681  1.00 10.00      A   
ATOM   2604  N   VAL A 277      21.040   8.633  13.464  1.00 10.00      A   
ATOM   2605  HN  VAL A 277      20.629   9.409  13.024  1.00 10.00      A   
ATOM   2606  CA  VAL A 277      22.157   8.840  14.373  1.00 10.00      A   
ATOM   2607  CB  VAL A 277      22.971  10.097  13.990  1.00 10.00      A   
ATOM   2608  CG1 VAL A 277      24.009  10.429  15.054  1.00 10.00      A   
ATOM   2609  CG2 VAL A 277      23.647   9.898  12.643  1.00 10.00      A   
ATOM   2610  C   VAL A 277      21.623   8.974  15.797  1.00 10.00      A   
ATOM   2611  O   VAL A 277      20.759   9.811  16.060  1.00 10.00      A   
ATOM   2612  N   PRO A 278      22.122   8.139  16.729  1.00 10.00      A   
ATOM   2613  CA  PRO A 278      21.686   8.143  18.137  1.00 10.00      A   
ATOM   2614  CB  PRO A 278      22.675   7.199  18.815  1.00 10.00      A   
ATOM   2615  CG  PRO A 278      23.095   6.270  17.732  1.00 10.00      A   
ATOM   2616  CD  PRO A 278      23.142   7.103  16.480  1.00 10.00      A   
ATOM   2617  C   PRO A 278      21.761   9.518  18.785  1.00 10.00      A   
ATOM   2618  O   PRO A 278      20.973   9.840  19.670  1.00 10.00      A   
ATOM   2619  N   ALA A 279      22.699  10.328  18.323  1.00 10.00      A   
ATOM   2620  HN  ALA A 279      23.280  10.013  17.604  1.00 10.00      A   
ATOM   2621  CA  ALA A 279      22.892  11.672  18.856  1.00 10.00      A   
ATOM   2622  CB  ALA A 279      24.215  12.247  18.374  1.00 10.00      A   
ATOM   2623  C   ALA A 279      21.741  12.609  18.490  1.00 10.00      A   
ATOM   2624  O   ALA A 279      21.650  13.718  19.013  1.00 10.00      A   
ATOM   2625  N   TYR A 280      20.866  12.172  17.592  1.00 10.00      A   
ATOM   2626  HN  TYR A 280      20.979  11.277  17.201  1.00 10.00      A   
ATOM   2627  CA  TYR A 280      19.736  12.993  17.177  1.00 10.00      A   
ATOM   2628  CB  TYR A 280      19.891  13.449  15.726  1.00 10.00      A   
ATOM   2629  CG  TYR A 280      20.921  14.546  15.571  1.00 10.00      A   
ATOM   2630  CD1 TYR A 280      22.250  14.247  15.298  1.00 10.00      A   
ATOM   2631  CD2 TYR A 280      20.568  15.879  15.729  1.00 10.00      A   
ATOM   2632  CE1 TYR A 280      23.199  15.245  15.191  1.00 10.00      A   
ATOM   2633  CE2 TYR A 280      21.508  16.881  15.615  1.00 10.00      A   
ATOM   2634  CZ  TYR A 280      22.820  16.562  15.349  1.00 10.00      A   
ATOM   2635  OH  TYR A 280      23.761  17.560  15.261  1.00 10.00      A   
ATOM   2636  HH  TYR A 280      23.521  18.276  15.862  1.00 10.00      A   
ATOM   2637  C   TYR A 280      18.402  12.296  17.414  1.00 10.00      A   
ATOM   2638  O   TYR A 280      17.365  12.710  16.891  1.00 10.00      A   
ATOM   2639  N   LEU A 281      18.435  11.239  18.213  1.00 10.00      A   
ATOM   2640  HN  LEU A 281      19.294  10.953  18.589  1.00 10.00      A   
ATOM   2641  CA  LEU A 281      17.228  10.490  18.550  1.00 10.00      A   
ATOM   2642  CB  LEU A 281      17.549   9.061  19.000  1.00 10.00      A   
ATOM   2643  CG  LEU A 281      18.322   8.182  18.012  1.00 10.00      A   
ATOM   2644  CD1 LEU A 281      18.370   6.742  18.501  1.00 10.00      A   
ATOM   2645  CD2 LEU A 281      17.716   8.255  16.618  1.00 10.00      A   
ATOM   2646  C   LEU A 281      16.389  11.215  19.610  1.00 10.00      A   
ATOM   2647  O   LEU A 281      15.174  11.338  19.454  1.00 10.00      A   
ATOM   2648  N   PRO A 282      17.011  11.724  20.710  1.00 10.00      A   
ATOM   2649  CA  PRO A 282      16.281  12.434  21.775  1.00 10.00      A   
ATOM   2650  CB  PRO A 282      17.365  12.787  22.802  1.00 10.00      A   
ATOM   2651  CG  PRO A 282      18.481  11.845  22.513  1.00 10.00      A   
ATOM   2652  CD  PRO A 282      18.452  11.621  21.031  1.00 10.00      A   
ATOM   2653  C   PRO A 282      15.561  13.700  21.298  1.00 10.00      A   
ATOM   2654  O   PRO A 282      14.891  14.373  22.081  1.00 10.00      A   
ATOM   2655  N   ALA A 283      15.690  14.017  20.019  1.00 10.00      A   
ATOM   2656  HN  ALA A 283      16.231  13.440  19.440  1.00 10.00      A   
ATOM   2657  CA  ALA A 283      15.043  15.192  19.452  1.00 10.00      A   
ATOM   2658  CB  ALA A 283      15.680  15.559  18.117  1.00 10.00      A   
ATOM   2659  C   ALA A 283      13.539  14.959  19.295  1.00 10.00      A   
ATOM   2660  O   ALA A 283      12.737  15.880  19.443  1.00 10.00      A   
ATOM   2661  N   VAL A 284      13.156  13.712  19.030  1.00 10.00      A   
ATOM   2662  HN  VAL A 284      13.837  13.005  18.950  1.00 10.00      A   
ATOM   2663  CA  VAL A 284      11.745  13.373  18.850  1.00 10.00      A   
ATOM   2664  CB  VAL A 284      11.535  12.220  17.846  1.00 10.00      A   
ATOM   2665  CG1 VAL A 284      12.170  12.549  16.503  1.00 10.00      A   
ATOM   2666  CG2 VAL A 284      12.083  10.912  18.396  1.00 10.00      A   
ATOM   2667  C   VAL A 284      11.069  13.024  20.176  1.00 10.00      A   
ATOM   2668  O   VAL A 284       9.906  12.617  20.203  1.00 10.00      A   
ATOM   2669  N   TYR A 285      11.787  13.221  21.277  1.00 10.00      A   
ATOM   2670  HN  TYR A 285      12.695  13.582  21.195  1.00 10.00      A   
ATOM   2671  CA  TYR A 285      11.259  12.925  22.608  1.00 10.00      A   
ATOM   2672  CB  TYR A 285      12.355  13.071  23.670  1.00 10.00      A   
ATOM   2673  CG  TYR A 285      13.323  11.905  23.761  1.00 10.00      A   
ATOM   2674  CD1 TYR A 285      13.364  10.916  22.785  1.00 10.00      A   
ATOM   2675  CD2 TYR A 285      14.202  11.797  24.833  1.00 10.00      A   
ATOM   2676  CE1 TYR A 285      14.248   9.854  22.872  1.00 10.00      A   
ATOM   2677  CE2 TYR A 285      15.089  10.739  24.929  1.00 10.00      A   
ATOM   2678  CZ  TYR A 285      15.109   9.770  23.948  1.00 10.00      A   
ATOM   2679  OH  TYR A 285      15.996   8.717  24.046  1.00 10.00      A   
ATOM   2680  HH  TYR A 285      16.274   8.445  23.160  1.00 10.00      A   
ATOM   2681  C   TYR A 285      10.082  13.838  22.952  1.00 10.00      A   
ATOM   2682  O   TYR A 285       9.349  13.597  23.911  1.00 10.00      A   
ATOM   2683  N   SER A 286       9.914  14.891  22.170  1.00 10.00      A   
ATOM   2684  HN  SER A 286      10.550  15.050  21.437  1.00 10.00      A   
ATOM   2685  CA  SER A 286       8.828  15.828  22.386  1.00 10.00      A   
ATOM   2686  CB  SER A 286       9.318  17.240  22.065  1.00 10.00      A   
ATOM   2687  OG  SER A 286      10.712  17.347  22.321  1.00 10.00      A   
ATOM   2688  HG  SER A 286      10.893  17.062  23.225  1.00 10.00      A   
ATOM   2689  C   SER A 286       7.616  15.470  21.524  1.00 10.00      A   
ATOM   2690  O   SER A 286       6.580  16.131  21.585  1.00 10.00      A   
ATOM   2691  N   VAL A 287       7.742  14.407  20.730  1.00 10.00      A   
ATOM   2692  HN  VAL A 287       8.581  13.894  20.742  1.00 10.00      A   
ATOM   2693  CA  VAL A 287       6.660  13.987  19.845  1.00 10.00      A   
ATOM   2694  CB  VAL A 287       7.092  14.015  18.361  1.00 10.00      A   
ATOM   2695  CG1 VAL A 287       5.873  14.040  17.450  1.00 10.00      A   
ATOM   2696  CG2 VAL A 287       8.003  15.200  18.072  1.00 10.00      A   
ATOM   2697  C   VAL A 287       6.144  12.587  20.187  1.00 10.00      A   
ATOM   2698  O   VAL A 287       4.987  12.263  19.909  1.00 10.00      A   
ATOM   2699  N   CYS A 288       6.994  11.770  20.806  1.00 10.00      A   
ATOM   2700  HN  CYS A 288       7.891  12.097  21.028  1.00 10.00      A   
ATOM   2701  CA  CYS A 288       6.637  10.393  21.168  1.00 10.00      A   
ATOM   2702  CB  CYS A 288       7.808   9.713  21.877  1.00 10.00      A   
ATOM   2703  SG  CYS A 288       8.578  10.728  23.156  1.00 10.00      A   
ATOM   2704  HG  CYS A 288       9.853  10.374  23.237  1.00 10.00      A   
ATOM   2705  C   CYS A 288       5.379  10.322  22.034  1.00 10.00      A   
ATOM   2706  O   CYS A 288       4.641   9.336  21.990  1.00 10.00      A   
ATOM   2707  N   SER A 289       5.133  11.379  22.799  1.00 10.00      A   
ATOM   2708  HN  SER A 289       5.759  12.134  22.785  1.00 10.00      A   
ATOM   2709  CA  SER A 289       3.977  11.452  23.676  1.00 10.00      A   
ATOM   2710  CB  SER A 289       4.026  12.762  24.461  1.00 10.00      A   
ATOM   2711  OG  SER A 289       5.373  13.108  24.763  1.00 10.00      A   
ATOM   2712  HG  SER A 289       5.758  12.416  25.314  1.00 10.00      A   
ATOM   2713  C   SER A 289       2.660  11.333  22.903  1.00 10.00      A   
ATOM   2714  O   SER A 289       1.656  10.849  23.434  1.00 10.00      A   
ATOM   2715  N   ARG A 290       2.670  11.756  21.644  1.00 10.00      A   
ATOM   2716  HN  ARG A 290       3.501  12.119  21.266  1.00 10.00      A   
ATOM   2717  CA  ARG A 290       1.476  11.686  20.814  1.00 10.00      A   
ATOM   2718  CB  ARG A 290       1.075  13.079  20.323  1.00 10.00      A   
ATOM   2719  CG  ARG A 290       2.169  13.838  19.590  1.00 10.00      A   
ATOM   2720  CD  ARG A 290       1.818  15.312  19.467  1.00 10.00      A   
ATOM   2721  NE  ARG A 290       2.901  16.098  18.879  1.00 10.00      A   
ATOM   2722  HE  ARG A 290       3.117  15.930  17.937  1.00 10.00      A   
ATOM   2723  CZ  ARG A 290       3.588  17.029  19.547  1.00 10.00      A   
ATOM   2724  NH1 ARG A 290       3.300  17.283  20.816  1.00 10.00      A   
ATOM   2725 HH11 ARG A 290       2.536  16.756  21.290  1.00 10.00      A   
ATOM   2726 HH12 ARG A 290       3.833  18.009  21.347  1.00 10.00      A   
ATOM   2727  NH2 ARG A 290       4.550  17.713  18.942  1.00 10.00      A   
ATOM   2728 HH21 ARG A 290       4.771  17.533  17.937  1.00 10.00      A   
ATOM   2729 HH22 ARG A 290       5.087  18.440  19.466  1.00 10.00      A   
ATOM   2730  C   ARG A 290       1.670  10.733  19.637  1.00 10.00      A   
ATOM   2731  O   ARG A 290       0.815  10.637  18.754  1.00 10.00      A   
ATOM   2732  N   LEU A 291       2.790  10.023  19.636  1.00 10.00      A   
ATOM   2733  HN  LEU A 291       3.422  10.131  20.379  1.00 10.00      A   
ATOM   2734  CA  LEU A 291       3.098   9.077  18.567  1.00 10.00      A   
ATOM   2735  CB  LEU A 291       4.573   8.671  18.592  1.00 10.00      A   
ATOM   2736  CG  LEU A 291       5.548   9.595  17.858  1.00 10.00      A   
ATOM   2737  CD1 LEU A 291       6.958   9.029  17.908  1.00 10.00      A   
ATOM   2738  CD2 LEU A 291       5.111   9.806  16.417  1.00 10.00      A   
ATOM   2739  C   LEU A 291       2.218   7.839  18.648  1.00 10.00      A   
ATOM   2740  O   LEU A 291       2.073   7.235  19.709  1.00 10.00      A   
ATOM   2741  N   THR A 292       1.619   7.483  17.522  1.00 10.00      A   
ATOM   2742  HN  THR A 292       1.754   8.028  16.714  1.00 10.00      A   
ATOM   2743  CA  THR A 292       0.754   6.315  17.449  1.00 10.00      A   
ATOM   2744  CB  THR A 292      -0.649   6.726  16.976  1.00 10.00      A   
ATOM   2745  OG1 THR A 292      -0.852   8.111  17.303  1.00 10.00      A   
ATOM   2746  HG1 THR A 292      -0.083   8.440  17.780  1.00 10.00      A   
ATOM   2747  CG2 THR A 292      -1.712   5.882  17.666  1.00 10.00      A   
ATOM   2748  C   THR A 292       1.340   5.276  16.491  1.00 10.00      A   
ATOM   2749  O   THR A 292       1.163   4.070  16.669  1.00 10.00      A   
ATOM   2750  N   THR A 293       2.053   5.760  15.483  1.00 10.00      A   
ATOM   2751  HN  THR A 293       2.162   6.732  15.400  1.00 10.00      A   
ATOM   2752  CA  THR A 293       2.688   4.900  14.497  1.00 10.00      A   
ATOM   2753  CB  THR A 293       2.003   5.052  13.126  1.00 10.00      A   
ATOM   2754  OG1 THR A 293       0.592   4.857  13.282  1.00 10.00      A   
ATOM   2755  HG1 THR A 293       0.404   4.625  14.199  1.00 10.00      A   
ATOM   2756  CG2 THR A 293       2.545   4.041  12.127  1.00 10.00      A   
ATOM   2757  C   THR A 293       4.165   5.263  14.371  1.00 10.00      A   
ATOM   2758  O   THR A 293       4.508   6.427  14.152  1.00 10.00      A   
ATOM   2759  N   LEU A 294       5.033   4.274  14.528  1.00 10.00      A   
ATOM   2760  HN  LEU A 294       4.700   3.366  14.720  1.00 10.00      A   
ATOM   2761  CA  LEU A 294       6.469   4.500  14.438  1.00 10.00      A   
ATOM   2762  CB  LEU A 294       7.089   4.494  15.839  1.00 10.00      A   
ATOM   2763  CG  LEU A 294       8.569   4.874  15.942  1.00 10.00      A   
ATOM   2764  CD1 LEU A 294       8.818   6.252  15.348  1.00 10.00      A   
ATOM   2765  CD2 LEU A 294       9.030   4.820  17.391  1.00 10.00      A   
ATOM   2766  C   LEU A 294       7.149   3.461  13.548  1.00 10.00      A   
ATOM   2767  O   LEU A 294       7.068   2.255  13.799  1.00 10.00      A   
ATOM   2768  N   ASN A 295       7.810   3.939  12.502  1.00 10.00      A   
ATOM   2769  HN  ASN A 295       7.819   4.909  12.343  1.00 10.00      A   
ATOM   2770  CA  ASN A 295       8.521   3.068  11.576  1.00 10.00      A   
ATOM   2771  CB  ASN A 295       8.070   3.337  10.135  1.00 10.00      A   
ATOM   2772  CG  ASN A 295       8.573   2.308   9.135  1.00 10.00      A   
ATOM   2773  OD1 ASN A 295       9.584   1.641   9.349  1.00 10.00      A   
ATOM   2774  ND2 ASN A 295       7.878   2.196   8.014  1.00 10.00      A   
ATOM   2775 HD21 ASN A 295       7.087   2.772   7.897  1.00 10.00      A   
ATOM   2776 HD22 ASN A 295       8.165   1.532   7.354  1.00 10.00      A   
ATOM   2777  C   ASN A 295      10.019   3.303  11.703  1.00 10.00      A   
ATOM   2778  O   ASN A 295      10.534   4.341  11.284  1.00 10.00      A   
ATOM   2779  N   LEU A 296      10.714   2.333  12.275  1.00 10.00      A   
ATOM   2780  HN  LEU A 296      10.242   1.517  12.569  1.00 10.00      A   
ATOM   2781  CA  LEU A 296      12.155   2.425  12.474  1.00 10.00      A   
ATOM   2782  CB  LEU A 296      12.483   2.419  13.970  1.00 10.00      A   
ATOM   2783  CG  LEU A 296      11.922   3.577  14.792  1.00 10.00      A   
ATOM   2784  CD1 LEU A 296      12.139   3.326  16.272  1.00 10.00      A   
ATOM   2785  CD2 LEU A 296      12.565   4.887  14.370  1.00 10.00      A   
ATOM   2786  C   LEU A 296      12.865   1.264  11.789  1.00 10.00      A   
ATOM   2787  O   LEU A 296      13.898   0.790  12.259  1.00 10.00      A   
ATOM   2788  N   SER A 297      12.308   0.819  10.670  1.00 10.00      A   
ATOM   2789  HN  SER A 297      11.484   1.241  10.345  1.00 10.00      A   
ATOM   2790  CA  SER A 297      12.883  -0.288   9.914  1.00 10.00      A   
ATOM   2791  CB  SER A 297      11.887  -0.784   8.866  1.00 10.00      A   
ATOM   2792  OG  SER A 297      10.588  -0.922   9.426  1.00 10.00      A   
ATOM   2793  HG  SER A 297      10.161  -0.057   9.465  1.00 10.00      A   
ATOM   2794  C   SER A 297      14.202   0.109   9.247  1.00 10.00      A   
ATOM   2795  O   SER A 297      14.959  -0.746   8.794  1.00 10.00      A   
ATOM   2796  N   TYR A 298      14.474   1.406   9.190  1.00 10.00      A   
ATOM   2797  HN  TYR A 298      13.831   2.046   9.557  1.00 10.00      A   
ATOM   2798  CA  TYR A 298      15.701   1.902   8.582  1.00 10.00      A   
ATOM   2799  CB  TYR A 298      15.377   2.902   7.467  1.00 10.00      A   
ATOM   2800  CG  TYR A 298      14.623   2.303   6.296  1.00 10.00      A   
ATOM   2801  CD1 TYR A 298      13.301   2.647   6.041  1.00 10.00      A   
ATOM   2802  CD2 TYR A 298      15.235   1.390   5.444  1.00 10.00      A   
ATOM   2803  CE1 TYR A 298      12.610   2.100   4.973  1.00 10.00      A   
ATOM   2804  CE2 TYR A 298      14.553   0.840   4.373  1.00 10.00      A   
ATOM   2805  CZ  TYR A 298      13.241   1.199   4.142  1.00 10.00      A   
ATOM   2806  OH  TYR A 298      12.554   0.651   3.080  1.00 10.00      A   
ATOM   2807  HH  TYR A 298      12.731  -0.298   3.036  1.00 10.00      A   
ATOM   2808  C   TYR A 298      16.615   2.542   9.626  1.00 10.00      A   
ATOM   2809  O   TYR A 298      17.613   3.180   9.287  1.00 10.00      A   
ATOM   2810  N   ALA A 299      16.280   2.353  10.897  1.00 10.00      A   
ATOM   2811  HN  ALA A 299      15.494   1.801  11.110  1.00 10.00      A   
ATOM   2812  CA  ALA A 299      17.068   2.916  11.981  1.00 10.00      A   
ATOM   2813  CB  ALA A 299      16.191   3.236  13.184  1.00 10.00      A   
ATOM   2814  C   ALA A 299      18.192   1.967  12.369  1.00 10.00      A   
ATOM   2815  O   ALA A 299      17.973   0.985  13.077  1.00 10.00      A   
ATOM   2816  N   THR A 300      19.387   2.258  11.893  1.00 10.00      A   
ATOM   2817  HN  THR A 300      19.494   3.040  11.310  1.00 10.00      A   
ATOM   2818  CA  THR A 300      20.548   1.439  12.183  1.00 10.00      A   
ATOM   2819  CB  THR A 300      21.611   1.620  11.083  1.00 10.00      A   
ATOM   2820  OG1 THR A 300      21.468   2.928  10.501  1.00 10.00      A   
ATOM   2821  HG1 THR A 300      22.192   3.083   9.883  1.00 10.00      A   
ATOM   2822  CG2 THR A 300      21.444   0.569   9.997  1.00 10.00      A   
ATOM   2823  C   THR A 300      21.159   1.777  13.547  1.00 10.00      A   
ATOM   2824  O   THR A 300      22.300   2.237  13.628  1.00 10.00      A   
ATOM   2825  N   VAL A 301      20.400   1.549  14.612  1.00 10.00      A   
ATOM   2826  HN  VAL A 301      19.497   1.182  14.488  1.00 10.00      A   
ATOM   2827  CA  VAL A 301      20.873   1.823  15.966  1.00 10.00      A   
ATOM   2828  CB  VAL A 301      20.018   2.899  16.669  1.00 10.00      A   
ATOM   2829  CG1 VAL A 301      20.265   4.270  16.062  1.00 10.00      A   
ATOM   2830  CG2 VAL A 301      18.541   2.542  16.597  1.00 10.00      A   
ATOM   2831  C   VAL A 301      20.873   0.551  16.805  1.00 10.00      A   
ATOM   2832  O   VAL A 301      20.315  -0.466  16.396  1.00 10.00      A   
ATOM   2833  N   GLN A 302      21.497   0.614  17.975  1.00 10.00      A   
ATOM   2834  HN  GLN A 302      21.907   1.458  18.252  1.00 10.00      A   
ATOM   2835  CA  GLN A 302      21.571  -0.539  18.864  1.00 10.00      A   
ATOM   2836  CB  GLN A 302      22.816  -0.469  19.759  1.00 10.00      A   
ATOM   2837  CG  GLN A 302      24.134  -0.222  19.026  1.00 10.00      A   
ATOM   2838  CD  GLN A 302      24.361  -1.135  17.832  1.00 10.00      A   
ATOM   2839  OE1 GLN A 302      24.814  -2.270  17.979  1.00 10.00      A   
ATOM   2840  NE2 GLN A 302      24.083  -0.630  16.640  1.00 10.00      A   
ATOM   2841 HE21 GLN A 302      23.749   0.290  16.594  1.00 10.00      A   
ATOM   2842 HE22 GLN A 302      24.226  -1.194  15.849  1.00 10.00      A   
ATOM   2843  C   GLN A 302      20.306  -0.656  19.715  1.00 10.00      A   
ATOM   2844  O   GLN A 302      19.496   0.275  19.771  1.00 10.00      A   
ATOM   2845  N   SER A 303      20.148  -1.800  20.377  1.00 10.00      A   
ATOM   2846  HN  SER A 303      20.834  -2.499  20.297  1.00 10.00      A   
ATOM   2847  CA  SER A 303      18.978  -2.061  21.213  1.00 10.00      A   
ATOM   2848  CB  SER A 303      19.079  -3.447  21.863  1.00 10.00      A   
ATOM   2849  OG  SER A 303      17.960  -3.717  22.692  1.00 10.00      A   
ATOM   2850  HG  SER A 303      17.399  -4.381  22.266  1.00 10.00      A   
ATOM   2851  C   SER A 303      18.775  -0.989  22.280  1.00 10.00      A   
ATOM   2852  O   SER A 303      17.675  -0.456  22.427  1.00 10.00      A   
ATOM   2853  N   TYR A 304      19.845  -0.659  23.001  1.00 10.00      A   
ATOM   2854  HN  TYR A 304      20.700  -1.105  22.817  1.00 10.00      A   
ATOM   2855  CA  TYR A 304      19.778   0.335  24.075  1.00 10.00      A   
ATOM   2856  CB  TYR A 304      21.158   0.600  24.672  1.00 10.00      A   
ATOM   2857  CG  TYR A 304      21.107   1.288  26.018  1.00 10.00      A   
ATOM   2858  CD1 TYR A 304      20.601   0.631  27.134  1.00 10.00      A   
ATOM   2859  CD2 TYR A 304      21.565   2.588  26.175  1.00 10.00      A   
ATOM   2860  CE1 TYR A 304      20.555   1.253  28.365  1.00 10.00      A   
ATOM   2861  CE2 TYR A 304      21.520   3.218  27.403  1.00 10.00      A   
ATOM   2862  CZ  TYR A 304      21.014   2.548  28.495  1.00 10.00      A   
ATOM   2863  OH  TYR A 304      20.970   3.170  29.722  1.00 10.00      A   
ATOM   2864  HH  TYR A 304      20.438   3.975  29.653  1.00 10.00      A   
ATOM   2865  C   TYR A 304      19.135   1.647  23.634  1.00 10.00      A   
ATOM   2866  O   TYR A 304      18.276   2.185  24.335  1.00 10.00      A   
ATOM   2867  N   ASP A 305      19.539   2.154  22.476  1.00 10.00      A   
ATOM   2868  HN  ASP A 305      20.217   1.677  21.951  1.00 10.00      A   
ATOM   2869  CA  ASP A 305      18.991   3.412  21.971  1.00 10.00      A   
ATOM   2870  CB  ASP A 305      19.816   3.964  20.810  1.00 10.00      A   
ATOM   2871  CG  ASP A 305      20.748   5.075  21.251  1.00 10.00      A   
ATOM   2872  OD1 ASP A 305      20.259   6.103  21.767  1.00 10.00      A   
ATOM   2873  OD2 ASP A 305      21.977   4.922  21.087  1.00 10.00      A   
ATOM   2874  C   ASP A 305      17.529   3.270  21.579  1.00 10.00      A   
ATOM   2875  O   ASP A 305      16.746   4.212  21.716  1.00 10.00      A   
ATOM   2876  N   LEU A 306      17.165   2.092  21.104  1.00 10.00      A   
ATOM   2877  HN  LEU A 306      17.840   1.381  21.010  1.00 10.00      A   
ATOM   2878  CA  LEU A 306      15.790   1.823  20.719  1.00 10.00      A   
ATOM   2879  CB  LEU A 306      15.695   0.508  19.944  1.00 10.00      A   
ATOM   2880  CG  LEU A 306      16.196   0.535  18.498  1.00 10.00      A   
ATOM   2881  CD1 LEU A 306      16.377  -0.880  17.970  1.00 10.00      A   
ATOM   2882  CD2 LEU A 306      15.236   1.317  17.613  1.00 10.00      A   
ATOM   2883  C   LEU A 306      14.909   1.757  21.956  1.00 10.00      A   
ATOM   2884  O   LEU A 306      13.830   2.345  21.987  1.00 10.00      A   
ATOM   2885  N   VAL A 307      15.394   1.052  22.977  1.00 10.00      A   
ATOM   2886  HN  VAL A 307      16.271   0.616  22.878  1.00 10.00      A   
ATOM   2887  CA  VAL A 307      14.670   0.893  24.232  1.00 10.00      A   
ATOM   2888  CB  VAL A 307      15.466   0.023  25.235  1.00 10.00      A   
ATOM   2889  CG1 VAL A 307      14.782  -0.024  26.597  1.00 10.00      A   
ATOM   2890  CG2 VAL A 307      15.647  -1.383  24.686  1.00 10.00      A   
ATOM   2891  C   VAL A 307      14.348   2.245  24.861  1.00 10.00      A   
ATOM   2892  O   VAL A 307      13.205   2.498  25.239  1.00 10.00      A   
ATOM   2893  N   LYS A 308      15.355   3.111  24.947  1.00 10.00      A   
ATOM   2894  HN  LYS A 308      16.236   2.848  24.606  1.00 10.00      A   
ATOM   2895  CA  LYS A 308      15.187   4.440  25.538  1.00 10.00      A   
ATOM   2896  CB  LYS A 308      16.482   5.255  25.431  1.00 10.00      A   
ATOM   2897  CG  LYS A 308      17.648   4.715  26.245  1.00 10.00      A   
ATOM   2898  CD  LYS A 308      18.842   5.655  26.177  1.00 10.00      A   
ATOM   2899  CE  LYS A 308      19.410   5.728  24.768  1.00 10.00      A   
ATOM   2900  NZ  LYS A 308      20.219   6.955  24.549  1.00 10.00      A   
ATOM   2901  HZ1 LYS A 308      21.048   6.955  25.177  1.00 10.00      A   
ATOM   2902  HZ2 LYS A 308      19.648   7.799  24.747  1.00 10.00      A   
ATOM   2903  HZ3 LYS A 308      20.546   6.996  23.558  1.00 10.00      A   
ATOM   2904  C   LYS A 308      14.036   5.211  24.895  1.00 10.00      A   
ATOM   2905  O   LYS A 308      13.165   5.741  25.586  1.00 10.00      A   
ATOM   2906  N   LEU A 309      14.023   5.243  23.570  1.00 10.00      A   
ATOM   2907  HN  LEU A 309      14.725   4.770  23.074  1.00 10.00      A   
ATOM   2908  CA  LEU A 309      12.994   5.961  22.830  1.00 10.00      A   
ATOM   2909  CB  LEU A 309      13.410   6.094  21.361  1.00 10.00      A   
ATOM   2910  CG  LEU A 309      12.697   7.173  20.539  1.00 10.00      A   
ATOM   2911  CD1 LEU A 309      13.680   7.850  19.600  1.00 10.00      A   
ATOM   2912  CD2 LEU A 309      11.538   6.576  19.755  1.00 10.00      A   
ATOM   2913  C   LEU A 309      11.627   5.282  22.941  1.00 10.00      A   
ATOM   2914  O   LEU A 309      10.603   5.951  23.090  1.00 10.00      A   
ATOM   2915  N   LEU A 310      11.617   3.956  22.886  1.00 10.00      A   
ATOM   2916  HN  LEU A 310      12.469   3.474  22.794  1.00 10.00      A   
ATOM   2917  CA  LEU A 310      10.371   3.195  22.953  1.00 10.00      A   
ATOM   2918  CB  LEU A 310      10.592   1.748  22.517  1.00 10.00      A   
ATOM   2919  CG  LEU A 310      10.934   1.538  21.039  1.00 10.00      A   
ATOM   2920  CD1 LEU A 310      11.213   0.071  20.755  1.00 10.00      A   
ATOM   2921  CD2 LEU A 310       9.817   2.061  20.146  1.00 10.00      A   
ATOM   2922  C   LEU A 310       9.705   3.261  24.327  1.00 10.00      A   
ATOM   2923  O   LEU A 310       8.484   3.149  24.434  1.00 10.00      A   
ATOM   2924  N   CYS A 311      10.495   3.484  25.368  1.00 10.00      A   
ATOM   2925  HN  CYS A 311      11.464   3.584  25.228  1.00 10.00      A   
ATOM   2926  CA  CYS A 311       9.953   3.569  26.720  1.00 10.00      A   
ATOM   2927  CB  CYS A 311      11.056   3.441  27.766  1.00 10.00      A   
ATOM   2928  SG  CYS A 311      11.905   1.850  27.736  1.00 10.00      A   
ATOM   2929  HG  CYS A 311      12.593   1.786  26.602  1.00 10.00      A   
ATOM   2930  C   CYS A 311       9.155   4.852  26.935  1.00 10.00      A   
ATOM   2931  O   CYS A 311       8.586   5.069  28.004  1.00 10.00      A   
ATOM   2932  N   GLN A 312       9.114   5.697  25.916  1.00 10.00      A   
ATOM   2933  HN  GLN A 312       9.595   5.475  25.089  1.00 10.00      A   
ATOM   2934  CA  GLN A 312       8.377   6.945  25.992  1.00 10.00      A   
ATOM   2935  CB  GLN A 312       9.302   8.134  25.721  1.00 10.00      A   
ATOM   2936  CG  GLN A 312      10.559   8.135  26.579  1.00 10.00      A   
ATOM   2937  CD  GLN A 312      11.586   9.143  26.110  1.00 10.00      A   
ATOM   2938  OE1 GLN A 312      12.354   8.873  25.191  1.00 10.00      A   
ATOM   2939  NE2 GLN A 312      11.620  10.305  26.746  1.00 10.00      A   
ATOM   2940 HE21 GLN A 312      10.988  10.451  27.479  1.00 10.00      A   
ATOM   2941 HE22 GLN A 312      12.284  10.970  26.464  1.00 10.00      A   
ATOM   2942  C   GLN A 312       7.193   6.928  25.029  1.00 10.00      A   
ATOM   2943  O   GLN A 312       6.569   7.957  24.777  1.00 10.00      A   
ATOM   2944  N   CYS A 313       6.896   5.743  24.492  1.00 10.00      A   
ATOM   2945  HN  CYS A 313       7.448   4.962  24.720  1.00 10.00      A   
ATOM   2946  CA  CYS A 313       5.782   5.569  23.565  1.00 10.00      A   
ATOM   2947  CB  CYS A 313       6.298   5.202  22.170  1.00 10.00      A   
ATOM   2948  SG  CYS A 313       7.601   6.291  21.542  1.00 10.00      A   
ATOM   2949  HG  CYS A 313       8.641   6.197  22.359  1.00 10.00      A   
ATOM   2950  C   CYS A 313       4.826   4.487  24.078  1.00 10.00      A   
ATOM   2951  O   CYS A 313       4.817   3.363  23.575  1.00 10.00      A   
ATOM   2952  N   PRO A 314       4.022   4.805  25.107  1.00 10.00      A   
ATOM   2953  CA  PRO A 314       3.076   3.856  25.697  1.00 10.00      A   
ATOM   2954  CB  PRO A 314       2.693   4.503  27.043  1.00 10.00      A   
ATOM   2955  CG  PRO A 314       3.565   5.710  27.180  1.00 10.00      A   
ATOM   2956  CD  PRO A 314       3.970   6.101  25.790  1.00 10.00      A   
ATOM   2957  C   PRO A 314       1.830   3.653  24.835  1.00 10.00      A   
ATOM   2958  O   PRO A 314       1.232   2.574  24.831  1.00 10.00      A   
ATOM   2959  N   LYS A 315       1.456   4.686  24.091  1.00 10.00      A   
ATOM   2960  HN  LYS A 315       1.992   5.509  24.106  1.00 10.00      A   
ATOM   2961  CA  LYS A 315       0.271   4.629  23.243  1.00 10.00      A   
ATOM   2962  CB  LYS A 315      -0.486   5.958  23.290  1.00 10.00      A   
ATOM   2963  CG  LYS A 315      -0.910   6.374  24.690  1.00 10.00      A   
ATOM   2964  CD  LYS A 315      -1.609   7.721  24.684  1.00 10.00      A   
ATOM   2965  CE  LYS A 315      -3.080   7.588  24.323  1.00 10.00      A   
ATOM   2966  NZ  LYS A 315      -3.860   6.921  25.401  1.00 10.00      A   
ATOM   2967  HZ1 LYS A 315      -3.804   7.476  26.279  1.00 10.00      A   
ATOM   2968  HZ2 LYS A 315      -3.481   5.969  25.584  1.00 10.00      A   
ATOM   2969  HZ3 LYS A 315      -4.858   6.836  25.125  1.00 10.00      A   
ATOM   2970  C   LYS A 315       0.622   4.261  21.805  1.00 10.00      A   
ATOM   2971  O   LYS A 315      -0.146   4.525  20.880  1.00 10.00      A   
ATOM   2972  N   LEU A 316       1.782   3.646  21.619  1.00 10.00      A   
ATOM   2973  HN  LEU A 316       2.350   3.454  22.391  1.00 10.00      A   
ATOM   2974  CA  LEU A 316       2.222   3.236  20.293  1.00 10.00      A   
ATOM   2975  CB  LEU A 316       3.717   2.919  20.312  1.00 10.00      A   
ATOM   2976  CG  LEU A 316       4.428   2.937  18.961  1.00 10.00      A   
ATOM   2977  CD1 LEU A 316       4.339   4.315  18.326  1.00 10.00      A   
ATOM   2978  CD2 LEU A 316       5.877   2.517  19.129  1.00 10.00      A   
ATOM   2979  C   LEU A 316       1.423   2.013  19.844  1.00 10.00      A   
ATOM   2980  O   LEU A 316       1.507   0.950  20.461  1.00 10.00      A   
ATOM   2981  N   GLN A 317       0.643   2.172  18.780  1.00 10.00      A   
ATOM   2982  HN  GLN A 317       0.618   3.044  18.328  1.00 10.00      A   
ATOM   2983  CA  GLN A 317      -0.181   1.082  18.270  1.00 10.00      A   
ATOM   2984  CB  GLN A 317      -1.545   1.597  17.808  1.00 10.00      A   
ATOM   2985  CG  GLN A 317      -2.372   2.281  18.885  1.00 10.00      A   
ATOM   2986  CD  GLN A 317      -3.828   2.425  18.488  1.00 10.00      A   
ATOM   2987  OE1 GLN A 317      -4.156   2.544  17.305  1.00 10.00      A   
ATOM   2988  NE2 GLN A 317      -4.710   2.418  19.469  1.00 10.00      A   
ATOM   2989 HE21 GLN A 317      -4.376   2.321  20.396  1.00 10.00      A   
ATOM   2990 HE22 GLN A 317      -5.658   2.503  19.240  1.00 10.00      A   
ATOM   2991  C   GLN A 317       0.496   0.329  17.130  1.00 10.00      A   
ATOM   2992  O   GLN A 317       0.347  -0.888  17.006  1.00 10.00      A   
ATOM   2993  N   ARG A 318       1.233   1.045  16.297  1.00 10.00      A   
ATOM   2994  HN  ARG A 318       1.329   2.013  16.446  1.00 10.00      A   
ATOM   2995  CA  ARG A 318       1.910   0.426  15.167  1.00 10.00      A   
ATOM   2996  CB  ARG A 318       1.349   0.976  13.855  1.00 10.00      A   
ATOM   2997  CG  ARG A 318       1.641   0.113  12.641  1.00 10.00      A   
ATOM   2998  CD  ARG A 318       1.297   0.840  11.352  1.00 10.00      A   
ATOM   2999  NE  ARG A 318      -0.101   1.278  11.311  1.00 10.00      A   
ATOM   3000  HE  ARG A 318      -0.688   0.978  12.049  1.00 10.00      A   
ATOM   3001  CZ  ARG A 318      -0.621   2.051  10.348  1.00 10.00      A   
ATOM   3002  NH1 ARG A 318       0.142   2.481   9.344  1.00 10.00      A   
ATOM   3003 HH11 ARG A 318      -0.262   3.085   8.592  1.00 10.00      A   
ATOM   3004 HH12 ARG A 318       1.149   2.218   9.302  1.00 10.00      A   
ATOM   3005  NH2 ARG A 318      -1.904   2.390  10.395  1.00 10.00      A   
ATOM   3006 HH21 ARG A 318      -2.502   2.058  11.181  1.00 10.00      A   
ATOM   3007 HH22 ARG A 318      -2.323   2.985   9.643  1.00 10.00      A   
ATOM   3008  C   ARG A 318       3.411   0.663  15.240  1.00 10.00      A   
ATOM   3009  O   ARG A 318       3.870   1.805  15.163  1.00 10.00      A   
ATOM   3010  N   LEU A 319       4.169  -0.412  15.399  1.00 10.00      A   
ATOM   3011  HN  LEU A 319       3.748  -1.298  15.457  1.00 10.00      A   
ATOM   3012  CA  LEU A 319       5.613  -0.307  15.493  1.00 10.00      A   
ATOM   3013  CB  LEU A 319       6.087  -0.533  16.930  1.00 10.00      A   
ATOM   3014  CG  LEU A 319       7.601  -0.505  17.142  1.00 10.00      A   
ATOM   3015  CD1 LEU A 319       8.166   0.882  16.861  1.00 10.00      A   
ATOM   3016  CD2 LEU A 319       7.952  -0.961  18.544  1.00 10.00      A   
ATOM   3017  C   LEU A 319       6.325  -1.273  14.552  1.00 10.00      A   
ATOM   3018  O   LEU A 319       6.184  -2.494  14.663  1.00 10.00      A   
ATOM   3019  N   TRP A 320       7.075  -0.713  13.618  1.00 10.00      A   
ATOM   3020  HN  TRP A 320       7.116   0.268  13.566  1.00 10.00      A   
ATOM   3021  CA  TRP A 320       7.849  -1.500  12.668  1.00 10.00      A   
ATOM   3022  CB  TRP A 320       7.500  -1.111  11.225  1.00 10.00      A   
ATOM   3023  CG  TRP A 320       6.057  -1.301  10.837  1.00 10.00      A   
ATOM   3024  CD1 TRP A 320       5.055  -1.859  11.584  1.00 10.00      A   
ATOM   3025  CD2 TRP A 320       5.460  -0.928   9.589  1.00 10.00      A   
ATOM   3026  NE1 TRP A 320       3.877  -1.855  10.875  1.00 10.00      A   
ATOM   3027  HE1 TRP A 320       3.008  -2.203  11.196  1.00 10.00      A   
ATOM   3028  CE2 TRP A 320       4.099  -1.288   9.650  1.00 10.00      A   
ATOM   3029  CE3 TRP A 320       5.945  -0.324   8.424  1.00 10.00      A   
ATOM   3030  CZ2 TRP A 320       3.221  -1.060   8.595  1.00 10.00      A   
ATOM   3031  CZ3 TRP A 320       5.075  -0.099   7.378  1.00 10.00      A   
ATOM   3032  CH2 TRP A 320       3.727  -0.466   7.470  1.00 10.00      A   
ATOM   3033  C   TRP A 320       9.323  -1.221  12.928  1.00 10.00      A   
ATOM   3034  O   TRP A 320       9.776  -0.096  12.736  1.00 10.00      A   
ATOM   3035  N   VAL A 321      10.066  -2.223  13.378  1.00 10.00      A   
ATOM   3036  HN  VAL A 321       9.664  -3.117  13.488  1.00 10.00      A   
ATOM   3037  CA  VAL A 321      11.476  -2.032  13.686  1.00 10.00      A   
ATOM   3038  CB  VAL A 321      11.718  -1.924  15.207  1.00 10.00      A   
ATOM   3039  CG1 VAL A 321      11.342  -0.547  15.727  1.00 10.00      A   
ATOM   3040  CG2 VAL A 321      10.962  -3.010  15.956  1.00 10.00      A   
ATOM   3041  C   VAL A 321      12.347  -3.152  13.136  1.00 10.00      A   
ATOM   3042  O   VAL A 321      11.868  -4.069  12.468  1.00 10.00      A   
ATOM   3043  N   LEU A 322      13.633  -3.058  13.433  1.00 10.00      A   
ATOM   3044  HN  LEU A 322      13.941  -2.292  13.960  1.00 10.00      A   
ATOM   3045  CA  LEU A 322      14.601  -4.053  13.003  1.00 10.00      A   
ATOM   3046  CB  LEU A 322      15.930  -3.381  12.642  1.00 10.00      A   
ATOM   3047  CG  LEU A 322      15.992  -2.671  11.290  1.00 10.00      A   
ATOM   3048  CD1 LEU A 322      17.275  -1.861  11.171  1.00 10.00      A   
ATOM   3049  CD2 LEU A 322      15.887  -3.676  10.156  1.00 10.00      A   
ATOM   3050  C   LEU A 322      14.832  -5.069  14.116  1.00 10.00      A   
ATOM   3051  O   LEU A 322      14.312  -4.918  15.223  1.00 10.00      A   
ATOM   3052  N   ASP A 323      15.630  -6.085  13.825  1.00 10.00      A   
ATOM   3053  HN  ASP A 323      16.019  -6.143  12.920  1.00 10.00      A   
ATOM   3054  CA  ASP A 323      15.945  -7.128  14.795  1.00 10.00      A   
ATOM   3055  CB  ASP A 323      16.464  -8.390  14.097  1.00 10.00      A   
ATOM   3056  CG  ASP A 323      17.573  -8.119  13.093  1.00 10.00      A   
ATOM   3057  OD1 ASP A 323      18.178  -7.029  13.132  1.00 10.00      A   
ATOM   3058  OD2 ASP A 323      17.834  -8.993  12.245  1.00 10.00      A   
ATOM   3059  C   ASP A 323      16.949  -6.648  15.835  1.00 10.00      A   
ATOM   3060  O   ASP A 323      17.199  -7.334  16.826  1.00 10.00      A   
ATOM   3061  N   TYR A 324      17.506  -5.459  15.616  1.00 10.00      A   
ATOM   3062  HN  TYR A 324      17.268  -4.968  14.803  1.00 10.00      A   
ATOM   3063  CA  TYR A 324      18.481  -4.876  16.535  1.00 10.00      A   
ATOM   3064  CB  TYR A 324      19.075  -3.593  15.958  1.00 10.00      A   
ATOM   3065  CG  TYR A 324      20.375  -3.807  15.220  1.00 10.00      A   
ATOM   3066  CD1 TYR A 324      20.389  -4.069  13.856  1.00 10.00      A   
ATOM   3067  CD2 TYR A 324      21.590  -3.755  15.890  1.00 10.00      A   
ATOM   3068  CE1 TYR A 324      21.577  -4.273  13.181  1.00 10.00      A   
ATOM   3069  CE2 TYR A 324      22.784  -3.956  15.222  1.00 10.00      A   
ATOM   3070  CZ  TYR A 324      22.772  -4.216  13.868  1.00 10.00      A   
ATOM   3071  OH  TYR A 324      23.958  -4.417  13.199  1.00 10.00      A   
ATOM   3072  HH  TYR A 324      23.844  -4.183  12.270  1.00 10.00      A   
ATOM   3073  C   TYR A 324      17.892  -4.616  17.921  1.00 10.00      A   
ATOM   3074  O   TYR A 324      18.629  -4.406  18.884  1.00 10.00      A   
ATOM   3075  N   ILE A 325      16.566  -4.622  18.017  1.00 10.00      A   
ATOM   3076  HN  ILE A 325      16.030  -4.774  17.211  1.00 10.00      A   
ATOM   3077  CA  ILE A 325      15.892  -4.403  19.295  1.00 10.00      A   
ATOM   3078  CB  ILE A 325      14.367  -4.180  19.110  1.00 10.00      A   
ATOM   3079  CG1 ILE A 325      13.682  -3.851  20.442  1.00 10.00      A   
ATOM   3080  CG2 ILE A 325      13.701  -5.372  18.434  1.00 10.00      A   
ATOM   3081  CD1 ILE A 325      14.085  -2.514  21.022  1.00 10.00      A   
ATOM   3082  C   ILE A 325      16.150  -5.578  20.240  1.00 10.00      A   
ATOM   3083  O   ILE A 325      16.257  -5.403  21.458  1.00 10.00      A   
ATOM   3084  N   GLU A 326      16.274  -6.768  19.653  1.00 10.00      A   
ATOM   3085  HN  GLU A 326      16.202  -6.817  18.676  1.00 10.00      A   
ATOM   3086  CA  GLU A 326      16.529  -8.000  20.397  1.00 10.00      A   
ATOM   3087  CB  GLU A 326      17.896  -7.952  21.086  1.00 10.00      A   
ATOM   3088  CG  GLU A 326      19.049  -7.723  20.120  1.00 10.00      A   
ATOM   3089  CD  GLU A 326      20.386  -7.571  20.812  1.00 10.00      A   
ATOM   3090  OE1 GLU A 326      20.508  -6.693  21.689  1.00 10.00      A   
ATOM   3091  OE2 GLU A 326      21.327  -8.316  20.468  1.00 10.00      A   
ATOM   3092  C   GLU A 326      15.395  -8.356  21.372  1.00 10.00      A   
ATOM   3093  O   GLU A 326      14.465  -7.571  21.586  1.00 10.00      A   
ATOM   3094  N   ASP A 327      15.478  -9.548  21.955  1.00 10.00      A   
ATOM   3095  HN  ASP A 327      16.245 -10.125  21.754  1.00 10.00      A   
ATOM   3096  CA  ASP A 327      14.455 -10.026  22.889  1.00 10.00      A   
ATOM   3097  CB  ASP A 327      14.748 -11.459  23.345  1.00 10.00      A   
ATOM   3098  CG  ASP A 327      14.831 -12.463  22.215  1.00 10.00      A   
ATOM   3099  OD1 ASP A 327      13.842 -12.633  21.482  1.00 10.00      A   
ATOM   3100  OD2 ASP A 327      15.887 -13.115  22.074  1.00 10.00      A   
ATOM   3101  C   ASP A 327      14.363  -9.121  24.112  1.00 10.00      A   
ATOM   3102  O   ASP A 327      13.268  -8.818  24.596  1.00 10.00      A   
ATOM   3103  N   ALA A 328      15.518  -8.687  24.598  1.00 10.00      A   
ATOM   3104  HN  ALA A 328      16.353  -8.964  24.163  1.00 10.00      A   
ATOM   3105  CA  ALA A 328      15.583  -7.813  25.762  1.00 10.00      A   
ATOM   3106  CB  ALA A 328      17.030  -7.488  26.109  1.00 10.00      A   
ATOM   3107  C   ALA A 328      14.787  -6.532  25.527  1.00 10.00      A   
ATOM   3108  O   ALA A 328      14.000  -6.117  26.378  1.00 10.00      A   
ATOM   3109  N   GLY A 329      14.979  -5.927  24.358  1.00 10.00      A   
ATOM   3110  HN  GLY A 329      15.603  -6.317  23.708  1.00 10.00      A   
ATOM   3111  CA  GLY A 329      14.268  -4.708  24.034  1.00 10.00      A   
ATOM   3112  C   GLY A 329      12.778  -4.943  23.909  1.00 10.00      A   
ATOM   3113  O   GLY A 329      11.972  -4.132  24.364  1.00 10.00      A   
ATOM   3114  N   LEU A 330      12.413  -6.067  23.301  1.00 10.00      A   
ATOM   3115  HN  LEU A 330      13.111  -6.674  22.963  1.00 10.00      A   
ATOM   3116  CA  LEU A 330      11.010  -6.423  23.117  1.00 10.00      A   
ATOM   3117  CB  LEU A 330      10.881  -7.684  22.259  1.00 10.00      A   
ATOM   3118  CG  LEU A 330      11.190  -7.510  20.771  1.00 10.00      A   
ATOM   3119  CD1 LEU A 330      11.290  -8.858  20.079  1.00 10.00      A   
ATOM   3120  CD2 LEU A 330      10.138  -6.641  20.105  1.00 10.00      A   
ATOM   3121  C   LEU A 330      10.319  -6.623  24.462  1.00 10.00      A   
ATOM   3122  O   LEU A 330       9.131  -6.325  24.613  1.00 10.00      A   
ATOM   3123  N   GLU A 331      11.068  -7.123  25.438  1.00 10.00      A   
ATOM   3124  HN  GLU A 331      12.003  -7.365  25.250  1.00 10.00      A   
ATOM   3125  CA  GLU A 331      10.532  -7.346  26.775  1.00 10.00      A   
ATOM   3126  CB  GLU A 331      11.554  -8.091  27.637  1.00 10.00      A   
ATOM   3127  CG  GLU A 331      11.060  -8.430  29.035  1.00 10.00      A   
ATOM   3128  CD  GLU A 331      12.013  -9.338  29.780  1.00 10.00      A   
ATOM   3129  OE1 GLU A 331      12.939  -8.825  30.443  1.00 10.00      A   
ATOM   3130  OE2 GLU A 331      11.841 -10.570  29.704  1.00 10.00      A   
ATOM   3131  C   GLU A 331      10.150  -6.017  27.427  1.00 10.00      A   
ATOM   3132  O   GLU A 331       9.088  -5.895  28.044  1.00 10.00      A   
ATOM   3133  N   VAL A 332      11.015  -5.022  27.276  1.00 10.00      A   
ATOM   3134  HN  VAL A 332      11.848  -5.183  26.782  1.00 10.00      A   
ATOM   3135  CA  VAL A 332      10.764  -3.696  27.838  1.00 10.00      A   
ATOM   3136  CB  VAL A 332      12.044  -2.835  27.872  1.00 10.00      A   
ATOM   3137  CG1 VAL A 332      11.836  -1.606  28.743  1.00 10.00      A   
ATOM   3138  CG2 VAL A 332      13.226  -3.649  28.377  1.00 10.00      A   
ATOM   3139  C   VAL A 332       9.689  -2.970  27.026  1.00 10.00      A   
ATOM   3140  O   VAL A 332       8.990  -2.085  27.524  1.00 10.00      A   
ATOM   3141  N   LEU A 333       9.559  -3.355  25.769  1.00 10.00      A   
ATOM   3142  HN  LEU A 333      10.157  -4.049  25.418  1.00 10.00      A   
ATOM   3143  CA  LEU A 333       8.564  -2.765  24.891  1.00 10.00      A   
ATOM   3144  CB  LEU A 333       8.847  -3.150  23.439  1.00 10.00      A   
ATOM   3145  CG  LEU A 333       7.799  -2.719  22.415  1.00 10.00      A   
ATOM   3146  CD1 LEU A 333       7.998  -1.264  22.030  1.00 10.00      A   
ATOM   3147  CD2 LEU A 333       7.832  -3.624  21.196  1.00 10.00      A   
ATOM   3148  C   LEU A 333       7.164  -3.234  25.280  1.00 10.00      A   
ATOM   3149  O   LEU A 333       6.242  -2.428  25.420  1.00 10.00      A   
ATOM   3150  N   ALA A 334       7.032  -4.544  25.475  1.00 10.00      A   
ATOM   3151  HN  ALA A 334       7.819  -5.125  25.352  1.00 10.00      A   
ATOM   3152  CA  ALA A 334       5.761  -5.160  25.843  1.00 10.00      A   
ATOM   3153  CB  ALA A 334       5.900  -6.673  25.871  1.00 10.00      A   
ATOM   3154  C   ALA A 334       5.237  -4.648  27.183  1.00 10.00      A   
ATOM   3155  O   ALA A 334       4.037  -4.711  27.458  1.00 10.00      A   
ATOM   3156  N   SER A 335       6.134  -4.146  28.015  1.00 10.00      A   
ATOM   3157  HN  SER A 335       7.079  -4.127  27.755  1.00 10.00      A   
ATOM   3158  CA  SER A 335       5.745  -3.625  29.313  1.00 10.00      A   
ATOM   3159  CB  SER A 335       6.853  -3.878  30.335  1.00 10.00      A   
ATOM   3160  OG  SER A 335       8.119  -3.938  29.703  1.00 10.00      A   
ATOM   3161  HG  SER A 335       8.343  -4.858  29.510  1.00 10.00      A   
ATOM   3162  C   SER A 335       5.410  -2.136  29.229  1.00 10.00      A   
ATOM   3163  O   SER A 335       4.818  -1.572  30.150  1.00 10.00      A   
ATOM   3164  N   THR A 336       5.766  -1.513  28.109  1.00 10.00      A   
ATOM   3165  HN  THR A 336       6.211  -2.023  27.397  1.00 10.00      A   
ATOM   3166  CA  THR A 336       5.512  -0.092  27.913  1.00 10.00      A   
ATOM   3167  CB  THR A 336       6.743   0.620  27.323  1.00 10.00      A   
ATOM   3168  OG1 THR A 336       7.881   0.367  28.157  1.00 10.00      A   
ATOM   3169  HG1 THR A 336       8.134  -0.561  28.071  1.00 10.00      A   
ATOM   3170  CG2 THR A 336       6.505   2.123  27.240  1.00 10.00      A   
ATOM   3171  C   THR A 336       4.301   0.154  27.012  1.00 10.00      A   
ATOM   3172  O   THR A 336       3.348   0.829  27.408  1.00 10.00      A   
ATOM   3173  N   CYS A 337       4.334  -0.397  25.808  1.00 10.00      A   
ATOM   3174  HN  CYS A 337       5.105  -0.946  25.549  1.00 10.00      A   
ATOM   3175  CA  CYS A 337       3.243  -0.222  24.860  1.00 10.00      A   
ATOM   3176  CB  CYS A 337       3.715  -0.528  23.437  1.00 10.00      A   
ATOM   3177  SG  CYS A 337       5.146   0.443  22.915  1.00 10.00      A   
ATOM   3178  HG  CYS A 337       4.932   1.710  23.259  1.00 10.00      A   
ATOM   3179  C   CYS A 337       2.050  -1.094  25.234  1.00 10.00      A   
ATOM   3180  O   CYS A 337       2.021  -2.289  24.939  1.00 10.00      A   
ATOM   3181  N   LYS A 338       1.064  -0.492  25.882  1.00 10.00      A   
ATOM   3182  HN  LYS A 338       1.135   0.469  26.079  1.00 10.00      A   
ATOM   3183  CA  LYS A 338      -0.129  -1.220  26.304  1.00 10.00      A   
ATOM   3184  CB  LYS A 338      -0.502  -0.872  27.745  1.00 10.00      A   
ATOM   3185  CG  LYS A 338       0.462  -1.434  28.778  1.00 10.00      A   
ATOM   3186  CD  LYS A 338       0.696  -2.922  28.560  1.00 10.00      A   
ATOM   3187  CE  LYS A 338       1.585  -3.507  29.641  1.00 10.00      A   
ATOM   3188  NZ  LYS A 338       1.958  -4.911  29.348  1.00 10.00      A   
ATOM   3189  HZ1 LYS A 338       2.371  -5.352  30.193  1.00 10.00      A   
ATOM   3190  HZ2 LYS A 338       2.657  -4.942  28.575  1.00 10.00      A   
ATOM   3191  HZ3 LYS A 338       1.120  -5.457  29.060  1.00 10.00      A   
ATOM   3192  C   LYS A 338      -1.298  -0.985  25.354  1.00 10.00      A   
ATOM   3193  O   LYS A 338      -2.462  -1.122  25.732  1.00 10.00      A   
ATOM   3194  N   ASP A 339      -0.971  -0.636  24.121  1.00 10.00      A   
ATOM   3195  HN  ASP A 339      -0.026  -0.520  23.898  1.00 10.00      A   
ATOM   3196  CA  ASP A 339      -1.977  -0.391  23.094  1.00 10.00      A   
ATOM   3197  CB  ASP A 339      -2.348   1.095  23.079  1.00 10.00      A   
ATOM   3198  CG  ASP A 339      -3.733   1.354  22.531  1.00 10.00      A   
ATOM   3199  OD1 ASP A 339      -4.561   0.419  22.517  1.00 10.00      A   
ATOM   3200  OD2 ASP A 339      -4.008   2.502  22.131  1.00 10.00      A   
ATOM   3201  C   ASP A 339      -1.450  -0.818  21.724  1.00 10.00      A   
ATOM   3202  O   ASP A 339      -2.010  -0.457  20.689  1.00 10.00      A   
ATOM   3203  N   LEU A 340      -0.380  -1.613  21.735  1.00 10.00      A   
ATOM   3204  HN  LEU A 340      -0.019  -1.905  22.593  1.00 10.00      A   
ATOM   3205  CA  LEU A 340       0.251  -2.090  20.507  1.00 10.00      A   
ATOM   3206  CB  LEU A 340       1.586  -2.775  20.834  1.00 10.00      A   
ATOM   3207  CG  LEU A 340       2.549  -2.999  19.663  1.00 10.00      A   
ATOM   3208  CD1 LEU A 340       2.974  -1.673  19.051  1.00 10.00      A   
ATOM   3209  CD2 LEU A 340       3.766  -3.788  20.123  1.00 10.00      A   
ATOM   3210  C   LEU A 340      -0.678  -3.041  19.755  1.00 10.00      A   
ATOM   3211  O   LEU A 340      -1.194  -4.001  20.326  1.00 10.00      A   
ATOM   3212  N   ARG A 341      -0.891  -2.757  18.473  1.00 10.00      A   
ATOM   3213  HN  ARG A 341      -0.431  -1.986  18.074  1.00 10.00      A   
ATOM   3214  CA  ARG A 341      -1.775  -3.557  17.635  1.00 10.00      A   
ATOM   3215  CB  ARG A 341      -2.728  -2.640  16.858  1.00 10.00      A   
ATOM   3216  CG  ARG A 341      -3.456  -1.620  17.718  1.00 10.00      A   
ATOM   3217  CD  ARG A 341      -4.360  -2.302  18.728  1.00 10.00      A   
ATOM   3218  NE  ARG A 341      -4.860  -1.375  19.743  1.00 10.00      A   
ATOM   3219  HE  ARG A 341      -4.192  -0.944  20.330  1.00 10.00      A   
ATOM   3220  CZ  ARG A 341      -6.148  -1.092  19.915  1.00 10.00      A   
ATOM   3221  NH1 ARG A 341      -7.065  -1.655  19.139  1.00 10.00      A   
ATOM   3222 HH11 ARG A 341      -8.076  -1.437  19.278  1.00 10.00      A   
ATOM   3223 HH12 ARG A 341      -6.781  -2.318  18.385  1.00 10.00      A   
ATOM   3224  NH2 ARG A 341      -6.518  -0.258  20.877  1.00 10.00      A   
ATOM   3225 HH21 ARG A 341      -5.791   0.175  21.507  1.00 10.00      A   
ATOM   3226 HH22 ARG A 341      -7.526  -0.027  21.016  1.00 10.00      A   
ATOM   3227  C   ARG A 341      -0.985  -4.412  16.648  1.00 10.00      A   
ATOM   3228  O   ARG A 341      -1.317  -5.582  16.420  1.00 10.00      A   
ATOM   3229  N   GLU A 342       0.052  -3.826  16.058  1.00 10.00      A   
ATOM   3230  HN  GLU A 342       0.278  -2.898  16.288  1.00 10.00      A   
ATOM   3231  CA  GLU A 342       0.873  -4.534  15.087  1.00 10.00      A   
ATOM   3232  CB  GLU A 342       0.540  -4.094  13.656  1.00 10.00      A   
ATOM   3233  CG  GLU A 342       1.262  -4.896  12.577  1.00 10.00      A   
ATOM   3234  CD  GLU A 342       1.233  -4.233  11.212  1.00 10.00      A   
ATOM   3235  OE1 GLU A 342       1.013  -4.941  10.203  1.00 10.00      A   
ATOM   3236  OE2 GLU A 342       1.445  -3.006  11.136  1.00 10.00      A   
ATOM   3237  C   GLU A 342       2.356  -4.325  15.364  1.00 10.00      A   
ATOM   3238  O   GLU A 342       2.794  -3.210  15.656  1.00 10.00      A   
ATOM   3239  N   LEU A 343       3.116  -5.405  15.266  1.00 10.00      A   
ATOM   3240  HN  LEU A 343       2.697  -6.262  15.026  1.00 10.00      A   
ATOM   3241  CA  LEU A 343       4.550  -5.360  15.494  1.00 10.00      A   
ATOM   3242  CB  LEU A 343       4.897  -5.981  16.851  1.00 10.00      A   
ATOM   3243  CG  LEU A 343       6.387  -6.037  17.208  1.00 10.00      A   
ATOM   3244  CD1 LEU A 343       6.936  -4.641  17.464  1.00 10.00      A   
ATOM   3245  CD2 LEU A 343       6.613  -6.936  18.412  1.00 10.00      A   
ATOM   3246  C   LEU A 343       5.285  -6.093  14.376  1.00 10.00      A   
ATOM   3247  O   LEU A 343       4.977  -7.247  14.065  1.00 10.00      A   
ATOM   3248  N   ARG A 344       6.248  -5.415  13.770  1.00 10.00      A   
ATOM   3249  HN  ARG A 344       6.448  -4.497  14.066  1.00 10.00      A   
ATOM   3250  CA  ARG A 344       7.029  -5.996  12.686  1.00 10.00      A   
ATOM   3251  CB  ARG A 344       6.741  -5.286  11.359  1.00 10.00      A   
ATOM   3252  CG  ARG A 344       5.299  -5.391  10.895  1.00 10.00      A   
ATOM   3253  CD  ARG A 344       5.131  -4.842   9.490  1.00 10.00      A   
ATOM   3254  NE  ARG A 344       3.727  -4.768   9.103  1.00 10.00      A   
ATOM   3255  HE  ARG A 344       3.057  -4.893   9.815  1.00 10.00      A   
ATOM   3256  CZ  ARG A 344       3.297  -4.548   7.863  1.00 10.00      A   
ATOM   3257  NH1 ARG A 344       4.164  -4.381   6.865  1.00 10.00      A   
ATOM   3258 HH11 ARG A 344       3.821  -4.205   5.896  1.00 10.00      A   
ATOM   3259 HH12 ARG A 344       5.187  -4.428   7.047  1.00 10.00      A   
ATOM   3260  NH2 ARG A 344       1.998  -4.495   7.624  1.00 10.00      A   
ATOM   3261 HH21 ARG A 344       1.318  -4.626   8.412  1.00 10.00      A   
ATOM   3262 HH22 ARG A 344       1.645  -4.322   6.657  1.00 10.00      A   
ATOM   3263  C   ARG A 344       8.512  -5.918  13.001  1.00 10.00      A   
ATOM   3264  O   ARG A 344       9.021  -4.853  13.354  1.00 10.00      A   
ATOM   3265  N   VAL A 345       9.188  -7.055  12.898  1.00 10.00      A   
ATOM   3266  HN  VAL A 345       8.707  -7.875  12.642  1.00 10.00      A   
ATOM   3267  CA  VAL A 345      10.619  -7.130  13.157  1.00 10.00      A   
ATOM   3268  CB  VAL A 345      10.941  -8.122  14.298  1.00 10.00      A   
ATOM   3269  CG1 VAL A 345      12.431  -8.122  14.609  1.00 10.00      A   
ATOM   3270  CG2 VAL A 345      10.140  -7.773  15.544  1.00 10.00      A   
ATOM   3271  C   VAL A 345      11.355  -7.555  11.889  1.00 10.00      A   
ATOM   3272  O   VAL A 345      11.303  -8.720  11.483  1.00 10.00      A   
ATOM   3273  N   PHE A 346      12.019  -6.602  11.258  1.00 10.00      A   
ATOM   3274  HN  PHE A 346      12.019  -5.691  11.632  1.00 10.00      A   
ATOM   3275  CA  PHE A 346      12.752  -6.864  10.028  1.00 10.00      A   
ATOM   3276  CB  PHE A 346      12.698  -5.644   9.106  1.00 10.00      A   
ATOM   3277  CG  PHE A 346      11.338  -5.388   8.520  1.00 10.00      A   
ATOM   3278  CD1 PHE A 346      10.438  -4.548   9.156  1.00 10.00      A   
ATOM   3279  CD2 PHE A 346      10.960  -5.991   7.329  1.00 10.00      A   
ATOM   3280  CE1 PHE A 346       9.189  -4.311   8.615  1.00 10.00      A   
ATOM   3281  CE2 PHE A 346       9.711  -5.758   6.782  1.00 10.00      A   
ATOM   3282  CZ  PHE A 346       8.824  -4.915   7.426  1.00 10.00      A   
ATOM   3283  C   PHE A 346      14.201  -7.249  10.313  1.00 10.00      A   
ATOM   3284  O   PHE A 346      14.837  -6.691  11.206  1.00 10.00      A   
ATOM   3285  N   PRO A 347      14.734  -8.221   9.559  1.00 10.00      A   
ATOM   3286  CA  PRO A 347      16.110  -8.685   9.730  1.00 10.00      A   
ATOM   3287  CB  PRO A 347      16.128 -10.012   8.967  1.00 10.00      A   
ATOM   3288  CG  PRO A 347      15.083  -9.860   7.915  1.00 10.00      A   
ATOM   3289  CD  PRO A 347      14.029  -8.952   8.489  1.00 10.00      A   
ATOM   3290  C   PRO A 347      17.126  -7.718   9.135  1.00 10.00      A   
ATOM   3291  O   PRO A 347      16.956  -7.231   8.013  1.00 10.00      A   
ATOM   3292  N   SER A 348      18.169  -7.427   9.900  1.00 10.00      A   
ATOM   3293  HN  SER A 348      18.228  -7.819  10.804  1.00 10.00      A   
ATOM   3294  CA  SER A 348      19.222  -6.531   9.447  1.00 10.00      A   
ATOM   3295  CB  SER A 348      20.041  -6.029  10.639  1.00 10.00      A   
ATOM   3296  OG  SER A 348      20.260  -7.068  11.583  1.00 10.00      A   
ATOM   3297  HG  SER A 348      19.524  -7.076  12.228  1.00 10.00      A   
ATOM   3298  C   SER A 348      20.126  -7.253   8.456  1.00 10.00      A   
ATOM   3299  O   SER A 348      20.420  -6.742   7.372  1.00 10.00      A   
ATOM   3300  N   GLU A 349      20.538  -8.458   8.836  1.00 10.00      A   
ATOM   3301  HN  GLU A 349      20.255  -8.801   9.712  1.00 10.00      A   
ATOM   3302  CA  GLU A 349      21.395  -9.287   8.001  1.00 10.00      A   
ATOM   3303  CB  GLU A 349      22.755  -9.499   8.675  1.00 10.00      A   
ATOM   3304  CG  GLU A 349      23.684  -8.298   8.608  1.00 10.00      A   
ATOM   3305  CD  GLU A 349      24.168  -8.021   7.202  1.00 10.00      A   
ATOM   3306  OE1 GLU A 349      25.125  -8.683   6.755  1.00 10.00      A   
ATOM   3307  OE2 GLU A 349      23.589  -7.143   6.529  1.00 10.00      A   
ATOM   3308  C   GLU A 349      20.723 -10.634   7.745  1.00 10.00      A   
ATOM   3309  O   GLU A 349      21.122 -11.652   8.311  1.00 10.00      A   
ATOM   3310  N   PRO A 350      19.697 -10.666   6.878  1.00 10.00      A   
ATOM   3311  CA  PRO A 350      18.965 -11.895   6.574  1.00 10.00      A   
ATOM   3312  CB  PRO A 350      17.736 -11.391   5.809  1.00 10.00      A   
ATOM   3313  CG  PRO A 350      18.192 -10.130   5.163  1.00 10.00      A   
ATOM   3314  CD  PRO A 350      19.178  -9.512   6.115  1.00 10.00      A   
ATOM   3315  C   PRO A 350      19.774 -12.852   5.707  1.00 10.00      A   
ATOM   3316  O   PRO A 350      19.413 -14.013   5.547  1.00 10.00      A   
ATOM   3317  N   PHE A 351      20.867 -12.362   5.144  1.00 10.00      A   
ATOM   3318  HN  PHE A 351      21.108 -11.421   5.295  1.00 10.00      A   
ATOM   3319  CA  PHE A 351      21.709 -13.189   4.296  1.00 10.00      A   
ATOM   3320  CB  PHE A 351      22.306 -12.364   3.158  1.00 10.00      A   
ATOM   3321  CG  PHE A 351      21.264 -11.646   2.353  1.00 10.00      A   
ATOM   3322  CD1 PHE A 351      21.282 -10.268   2.246  1.00 10.00      A   
ATOM   3323  CD2 PHE A 351      20.257 -12.351   1.715  1.00 10.00      A   
ATOM   3324  CE1 PHE A 351      20.318  -9.602   1.517  1.00 10.00      A   
ATOM   3325  CE2 PHE A 351      19.289 -11.693   0.982  1.00 10.00      A   
ATOM   3326  CZ  PHE A 351      19.320 -10.317   0.884  1.00 10.00      A   
ATOM   3327  C   PHE A 351      22.790 -13.884   5.110  1.00 10.00      A   
ATOM   3328  O   PHE A 351      23.552 -14.699   4.589  1.00 10.00      A   
ATOM   3329  N   VAL A 352      22.850 -13.554   6.393  1.00 10.00      A   
ATOM   3330  HN  VAL A 352      22.213 -12.897   6.746  1.00 10.00      A   
ATOM   3331  CA  VAL A 352      23.818 -14.154   7.296  1.00 10.00      A   
ATOM   3332  CB  VAL A 352      24.538 -13.093   8.162  1.00 10.00      A   
ATOM   3333  CG1 VAL A 352      25.632 -13.736   9.004  1.00 10.00      A   
ATOM   3334  CG2 VAL A 352      25.118 -11.992   7.291  1.00 10.00      A   
ATOM   3335  C   VAL A 352      23.098 -15.141   8.206  1.00 10.00      A   
ATOM   3336  O   VAL A 352      22.238 -14.746   8.998  1.00 10.00      A   
ATOM   3337  N   MET A 353      23.438 -16.420   8.083  1.00 10.00      A   
ATOM   3338  HN  MET A 353      24.135 -16.671   7.433  1.00 10.00      A   
ATOM   3339  CA  MET A 353      22.807 -17.459   8.892  1.00 10.00      A   
ATOM   3340  CB  MET A 353      23.280 -18.850   8.464  1.00 10.00      A   
ATOM   3341  CG  MET A 353      22.489 -19.987   9.091  1.00 10.00      A   
ATOM   3342  SD  MET A 353      23.239 -21.603   8.816  1.00 10.00      A   
ATOM   3343  CE  MET A 353      21.995 -22.670   9.537  1.00 10.00      A   
ATOM   3344  C   MET A 353      23.075 -17.246  10.376  1.00 10.00      A   
ATOM   3345  O   MET A 353      22.191 -17.439  11.208  1.00 10.00      A   
ATOM   3346  N   GLU A 354      24.292 -16.836  10.700  1.00 10.00      A   
ATOM   3347  HN  GLU A 354      24.951 -16.688   9.990  1.00 10.00      A   
ATOM   3348  CA  GLU A 354      24.671 -16.594  12.087  1.00 10.00      A   
ATOM   3349  CB  GLU A 354      26.187 -16.446  12.214  1.00 10.00      A   
ATOM   3350  CG  GLU A 354      26.947 -17.753  12.054  1.00 10.00      A   
ATOM   3351  CD  GLU A 354      26.357 -18.877  12.882  1.00 10.00      A   
ATOM   3352  OE1 GLU A 354      26.488 -18.845  14.126  1.00 10.00      A   
ATOM   3353  OE2 GLU A 354      25.753 -19.798  12.294  1.00 10.00      A   
ATOM   3354  C   GLU A 354      23.952 -15.365  12.643  1.00 10.00      A   
ATOM   3355  O   GLU A 354      23.905 -14.321  11.993  1.00 10.00      A   
ATOM   3356  N   PRO A 355      23.369 -15.492  13.848  1.00 10.00      A   
ATOM   3357  CA  PRO A 355      22.630 -14.408  14.504  1.00 10.00      A   
ATOM   3358  CB  PRO A 355      22.030 -15.071  15.754  1.00 10.00      A   
ATOM   3359  CG  PRO A 355      22.158 -16.535  15.521  1.00 10.00      A   
ATOM   3360  CD  PRO A 355      23.380 -16.709  14.669  1.00 10.00      A   
ATOM   3361  C   PRO A 355      23.526 -13.249  14.915  1.00 10.00      A   
ATOM   3362  O   PRO A 355      24.306 -13.359  15.863  1.00 10.00      A   
ATOM   3363  N   ASN A 356      23.404 -12.137  14.202  1.00 10.00      A   
ATOM   3364  HN  ASN A 356      22.770 -12.116  13.453  1.00 10.00      A   
ATOM   3365  CA  ASN A 356      24.196 -10.948  14.500  1.00 10.00      A   
ATOM   3366  CB  ASN A 356      24.229  -9.978  13.305  1.00 10.00      A   
ATOM   3367  CG  ASN A 356      22.866  -9.414  12.929  1.00 10.00      A   
ATOM   3368  OD1 ASN A 356      21.846 -10.102  13.021  1.00 10.00      A   
ATOM   3369  ND2 ASN A 356      22.842  -8.163  12.483  1.00 10.00      A   
ATOM   3370 HD21 ASN A 356      23.694  -7.676  12.418  1.00 10.00      A   
ATOM   3371 HD22 ASN A 356      21.971  -7.771  12.237  1.00 10.00      A   
ATOM   3372  C   ASN A 356      23.672 -10.253  15.751  1.00 10.00      A   
ATOM   3373  O   ASN A 356      24.399  -9.515  16.417  1.00 10.00      A   
ATOM   3374  N   VAL A 357      22.410 -10.514  16.067  1.00 10.00      A   
ATOM   3375  HN  VAL A 357      21.894 -11.123  15.497  1.00 10.00      A   
ATOM   3376  CA  VAL A 357      21.765  -9.935  17.238  1.00 10.00      A   
ATOM   3377  CB  VAL A 357      20.676  -8.911  16.840  1.00 10.00      A   
ATOM   3378  CG1 VAL A 357      21.300  -7.642  16.276  1.00 10.00      A   
ATOM   3379  CG2 VAL A 357      19.691  -9.518  15.847  1.00 10.00      A   
ATOM   3380  C   VAL A 357      21.125 -11.031  18.081  1.00 10.00      A   
ATOM   3381  O   VAL A 357      20.884 -12.140  17.594  1.00 10.00      A   
ATOM   3382  N   ALA A 358      20.840 -10.724  19.337  1.00 10.00      A   
ATOM   3383  HN  ALA A 358      21.044  -9.816  19.673  1.00 10.00      A   
ATOM   3384  CA  ALA A 358      20.224 -11.690  20.234  1.00 10.00      A   
ATOM   3385  CB  ALA A 358      20.693 -11.487  21.666  1.00 10.00      A   
ATOM   3386  C   ALA A 358      18.703 -11.640  20.134  1.00 10.00      A   
ATOM   3387  O   ALA A 358      18.019 -11.156  21.038  1.00 10.00      A   
ATOM   3388  N   LEU A 359      18.191 -12.122  19.012  1.00 10.00      A   
ATOM   3389  HN  LEU A 359      18.798 -12.461  18.321  1.00 10.00      A   
ATOM   3390  CA  LEU A 359      16.757 -12.155  18.775  1.00 10.00      A   
ATOM   3391  CB  LEU A 359      16.392 -11.313  17.551  1.00 10.00      A   
ATOM   3392  CG  LEU A 359      14.898 -11.102  17.307  1.00 10.00      A   
ATOM   3393  CD1 LEU A 359      14.406  -9.861  18.035  1.00 10.00      A   
ATOM   3394  CD2 LEU A 359      14.606 -11.014  15.819  1.00 10.00      A   
ATOM   3395  C   LEU A 359      16.302 -13.594  18.577  1.00 10.00      A   
ATOM   3396  O   LEU A 359      16.766 -14.284  17.662  1.00 10.00      A   
ATOM   3397  N   THR A 360      15.415 -14.051  19.443  1.00 10.00      A   
ATOM   3398  HN  THR A 360      15.079 -13.453  20.154  1.00 10.00      A   
ATOM   3399  CA  THR A 360      14.917 -15.410  19.373  1.00 10.00      A   
ATOM   3400  CB  THR A 360      15.471 -16.251  20.546  1.00 10.00      A   
ATOM   3401  OG1 THR A 360      15.139 -15.620  21.788  1.00 10.00      A   
ATOM   3402  HG1 THR A 360      15.397 -14.680  21.752  1.00 10.00      A   
ATOM   3403  CG2 THR A 360      16.985 -16.369  20.452  1.00 10.00      A   
ATOM   3404  C   THR A 360      13.391 -15.413  19.422  1.00 10.00      A   
ATOM   3405  O   THR A 360      12.747 -14.438  19.034  1.00 10.00      A   
ATOM   3406  N   GLU A 361      12.818 -16.510  19.895  1.00 10.00      A   
ATOM   3407  HN  GLU A 361      13.385 -17.274  20.168  1.00 10.00      A   
ATOM   3408  CA  GLU A 361      11.377 -16.632  20.017  1.00 10.00      A   
ATOM   3409  CB  GLU A 361      10.977 -18.112  19.996  1.00 10.00      A   
ATOM   3410  CG  GLU A 361      11.311 -18.870  21.276  1.00 10.00      A   
ATOM   3411  CD  GLU A 361      12.694 -19.502  21.284  1.00 10.00      A   
ATOM   3412  OE1 GLU A 361      12.844 -20.573  21.907  1.00 10.00      A   
ATOM   3413  OE2 GLU A 361      13.636 -18.929  20.690  1.00 10.00      A   
ATOM   3414  C   GLU A 361      10.919 -15.990  21.326  1.00 10.00      A   
ATOM   3415  O   GLU A 361       9.722 -15.812  21.570  1.00 10.00      A   
ATOM   3416  N   GLN A 362      11.895 -15.632  22.156  1.00 10.00      A   
ATOM   3417  HN  GLN A 362      12.824 -15.782  21.881  1.00 10.00      A   
ATOM   3418  CA  GLN A 362      11.634 -15.020  23.452  1.00 10.00      A   
ATOM   3419  CB  GLN A 362      12.953 -14.769  24.192  1.00 10.00      A   
ATOM   3420  CG  GLN A 362      12.796 -14.253  25.613  1.00 10.00      A   
ATOM   3421  CD  GLN A 362      11.920 -15.145  26.467  1.00 10.00      A   
ATOM   3422  OE1 GLN A 362      12.391 -16.111  27.059  1.00 10.00      A   
ATOM   3423  NE2 GLN A 362      10.640 -14.823  26.539  1.00 10.00      A   
ATOM   3424 HE21 GLN A 362      10.330 -14.029  26.046  1.00 10.00      A   
ATOM   3425 HE22 GLN A 362      10.051 -15.391  27.080  1.00 10.00      A   
ATOM   3426  C   GLN A 362      10.845 -13.720  23.310  1.00 10.00      A   
ATOM   3427  O   GLN A 362       9.833 -13.529  23.992  1.00 10.00      A   
ATOM   3428  N   GLY A 363      11.306 -12.835  22.431  1.00 10.00      A   
ATOM   3429  HN  GLY A 363      12.137 -13.030  21.929  1.00 10.00      A   
ATOM   3430  CA  GLY A 363      10.627 -11.571  22.221  1.00 10.00      A   
ATOM   3431  C   GLY A 363       9.177 -11.753  21.828  1.00 10.00      A   
ATOM   3432  O   GLY A 363       8.301 -11.044  22.322  1.00 10.00      A   
ATOM   3433  N   LEU A 364       8.927 -12.717  20.950  1.00 10.00      A   
ATOM   3434  HN  LEU A 364       9.673 -13.244  20.600  1.00 10.00      A   
ATOM   3435  CA  LEU A 364       7.575 -13.007  20.489  1.00 10.00      A   
ATOM   3436  CB  LEU A 364       7.591 -14.146  19.464  1.00 10.00      A   
ATOM   3437  CG  LEU A 364       6.991 -13.833  18.089  1.00 10.00      A   
ATOM   3438  CD1 LEU A 364       7.127 -15.033  17.163  1.00 10.00      A   
ATOM   3439  CD2 LEU A 364       5.531 -13.424  18.216  1.00 10.00      A   
ATOM   3440  C   LEU A 364       6.668 -13.368  21.659  1.00 10.00      A   
ATOM   3441  O   LEU A 364       5.556 -12.851  21.776  1.00 10.00      A   
ATOM   3442  N   VAL A 365       7.157 -14.243  22.531  1.00 10.00      A   
ATOM   3443  HN  VAL A 365       8.059 -14.605  22.387  1.00 10.00      A   
ATOM   3444  CA  VAL A 365       6.392 -14.673  23.702  1.00 10.00      A   
ATOM   3445  CB  VAL A 365       7.112 -15.802  24.471  1.00 10.00      A   
ATOM   3446  CG1 VAL A 365       6.320 -16.209  25.706  1.00 10.00      A   
ATOM   3447  CG2 VAL A 365       7.337 -17.004  23.566  1.00 10.00      A   
ATOM   3448  C   VAL A 365       6.146 -13.495  24.646  1.00 10.00      A   
ATOM   3449  O   VAL A 365       5.013 -13.257  25.082  1.00 10.00      A   
ATOM   3450  N   SER A 366       7.207 -12.746  24.935  1.00 10.00      A   
ATOM   3451  HN  SER A 366       8.080 -12.980  24.545  1.00 10.00      A   
ATOM   3452  CA  SER A 366       7.118 -11.593  25.825  1.00 10.00      A   
ATOM   3453  CB  SER A 366       8.495 -10.937  25.994  1.00 10.00      A   
ATOM   3454  OG  SER A 366       9.458 -11.881  26.438  1.00 10.00      A   
ATOM   3455  HG  SER A 366       9.370 -12.002  27.391  1.00 10.00      A   
ATOM   3456  C   SER A 366       6.085 -10.575  25.340  1.00 10.00      A   
ATOM   3457  O   SER A 366       5.270 -10.089  26.124  1.00 10.00      A   
ATOM   3458  N   VAL A 367       6.107 -10.272  24.047  1.00 10.00      A   
ATOM   3459  HN  VAL A 367       6.779 -10.694  23.464  1.00 10.00      A   
ATOM   3460  CA  VAL A 367       5.163  -9.314  23.475  1.00 10.00      A   
ATOM   3461  CB  VAL A 367       5.549  -8.912  22.034  1.00 10.00      A   
ATOM   3462  CG1 VAL A 367       4.497  -7.999  21.421  1.00 10.00      A   
ATOM   3463  CG2 VAL A 367       6.908  -8.227  22.024  1.00 10.00      A   
ATOM   3464  C   VAL A 367       3.735  -9.865  23.501  1.00 10.00      A   
ATOM   3465  O   VAL A 367       2.785  -9.134  23.776  1.00 10.00      A   
ATOM   3466  N   SER A 368       3.594 -11.160  23.245  1.00 10.00      A   
ATOM   3467  HN  SER A 368       4.389 -11.700  23.054  1.00 10.00      A   
ATOM   3468  CA  SER A 368       2.284 -11.799  23.242  1.00 10.00      A   
ATOM   3469  CB  SER A 368       2.403 -13.256  22.792  1.00 10.00      A   
ATOM   3470  OG  SER A 368       2.941 -13.333  21.484  1.00 10.00      A   
ATOM   3471  HG  SER A 368       3.894 -13.179  21.522  1.00 10.00      A   
ATOM   3472  C   SER A 368       1.619 -11.719  24.615  1.00 10.00      A   
ATOM   3473  O   SER A 368       0.394 -11.600  24.721  1.00 10.00      A   
ATOM   3474  N   MET A 369       2.432 -11.775  25.665  1.00 10.00      A   
ATOM   3475  HN  MET A 369       3.398 -11.866  25.518  1.00 10.00      A   
ATOM   3476  CA  MET A 369       1.925 -11.713  27.028  1.00 10.00      A   
ATOM   3477  CB  MET A 369       2.825 -12.508  27.986  1.00 10.00      A   
ATOM   3478  CG  MET A 369       2.715 -14.017  27.842  1.00 10.00      A   
ATOM   3479  SD  MET A 369       3.367 -14.909  29.270  1.00 10.00      A   
ATOM   3480  CE  MET A 369       2.186 -14.446  30.534  1.00 10.00      A   
ATOM   3481  C   MET A 369       1.791 -10.274  27.514  1.00 10.00      A   
ATOM   3482  O   MET A 369       1.001  -9.989  28.416  1.00 10.00      A   
ATOM   3483  N   GLY A 370       2.557  -9.373  26.912  1.00 10.00      A   
ATOM   3484  HN  GLY A 370       3.157  -9.658  26.189  1.00 10.00      A   
ATOM   3485  CA  GLY A 370       2.524  -7.979  27.314  1.00 10.00      A   
ATOM   3486  C   GLY A 370       1.519  -7.142  26.542  1.00 10.00      A   
ATOM   3487  O   GLY A 370       0.961  -6.184  27.077  1.00 10.00      A   
ATOM   3488  N   CYS A 371       1.279  -7.503  25.290  1.00 10.00      A   
ATOM   3489  HN  CYS A 371       1.747  -8.281  24.913  1.00 10.00      A   
ATOM   3490  CA  CYS A 371       0.349  -6.765  24.451  1.00 10.00      A   
ATOM   3491  CB  CYS A 371       1.040  -6.315  23.164  1.00 10.00      A   
ATOM   3492  SG  CYS A 371       2.605  -5.447  23.432  1.00 10.00      A   
ATOM   3493  HG  CYS A 371       2.337  -4.165  23.617  1.00 10.00      A   
ATOM   3494  C   CYS A 371      -0.908  -7.570  24.136  1.00 10.00      A   
ATOM   3495  O   CYS A 371      -0.903  -8.425  23.253  1.00 10.00      A   
ATOM   3496  N   PRO A 372      -2.012  -7.303  24.861  1.00 10.00      A   
ATOM   3497  CA  PRO A 372      -3.285  -7.998  24.657  1.00 10.00      A   
ATOM   3498  CB  PRO A 372      -4.056  -7.685  25.942  1.00 10.00      A   
ATOM   3499  CG  PRO A 372      -3.537  -6.358  26.375  1.00 10.00      A   
ATOM   3500  CD  PRO A 372      -2.095  -6.308  25.948  1.00 10.00      A   
ATOM   3501  C   PRO A 372      -4.042  -7.464  23.438  1.00 10.00      A   
ATOM   3502  O   PRO A 372      -5.094  -7.981  23.062  1.00 10.00      A   
ATOM   3503  N   LYS A 373      -3.491  -6.429  22.823  1.00 10.00      A   
ATOM   3504  HN  LYS A 373      -2.647  -6.069  23.167  1.00 10.00      A   
ATOM   3505  CA  LYS A 373      -4.099  -5.813  21.655  1.00 10.00      A   
ATOM   3506  CB  LYS A 373      -4.024  -4.289  21.764  1.00 10.00      A   
ATOM   3507  CG  LYS A 373      -4.998  -3.692  22.762  1.00 10.00      A   
ATOM   3508  CD  LYS A 373      -6.432  -3.969  22.343  1.00 10.00      A   
ATOM   3509  CE  LYS A 373      -7.427  -3.346  23.307  1.00 10.00      A   
ATOM   3510  NZ  LYS A 373      -8.829  -3.667  22.931  1.00 10.00      A   
ATOM   3511  HZ1 LYS A 373      -9.490  -3.227  23.601  1.00 10.00      A   
ATOM   3512  HZ2 LYS A 373      -8.976  -4.694  22.945  1.00 10.00      A   
ATOM   3513  HZ3 LYS A 373      -9.038  -3.312  21.978  1.00 10.00      A   
ATOM   3514  C   LYS A 373      -3.420  -6.274  20.374  1.00 10.00      A   
ATOM   3515  O   LYS A 373      -3.846  -5.916  19.274  1.00 10.00      A   
ATOM   3516  N   LEU A 374      -2.377  -7.079  20.527  1.00 10.00      A   
ATOM   3517  HN  LEU A 374      -2.115  -7.351  21.431  1.00 10.00      A   
ATOM   3518  CA  LEU A 374      -1.624  -7.588  19.390  1.00 10.00      A   
ATOM   3519  CB  LEU A 374      -0.329  -8.261  19.859  1.00 10.00      A   
ATOM   3520  CG  LEU A 374       0.967  -7.765  19.213  1.00 10.00      A   
ATOM   3521  CD1 LEU A 374       0.913  -7.917  17.705  1.00 10.00      A   
ATOM   3522  CD2 LEU A 374       1.236  -6.324  19.594  1.00 10.00      A   
ATOM   3523  C   LEU A 374      -2.462  -8.573  18.590  1.00 10.00      A   
ATOM   3524  O   LEU A 374      -2.952  -9.564  19.128  1.00 10.00      A   
ATOM   3525  N   GLU A 375      -2.647  -8.278  17.312  1.00 10.00      A   
ATOM   3526  HN  GLU A 375      -2.270  -7.446  16.953  1.00 10.00      A   
ATOM   3527  CA  GLU A 375      -3.418  -9.148  16.439  1.00 10.00      A   
ATOM   3528  CB  GLU A 375      -4.866  -8.664  16.314  1.00 10.00      A   
ATOM   3529  CG  GLU A 375      -5.018  -7.254  15.765  1.00 10.00      A   
ATOM   3530  CD  GLU A 375      -6.381  -7.021  15.150  1.00 10.00      A   
ATOM   3531  OE1 GLU A 375      -6.809  -7.855  14.326  1.00 10.00      A   
ATOM   3532  OE2 GLU A 375      -7.030  -6.007  15.480  1.00 10.00      A   
ATOM   3533  C   GLU A 375      -2.774  -9.269  15.064  1.00 10.00      A   
ATOM   3534  O   GLU A 375      -3.315  -9.918  14.167  1.00 10.00      A   
ATOM   3535  N   SER A 376      -1.612  -8.654  14.906  1.00 10.00      A   
ATOM   3536  HN  SER A 376      -1.221  -8.170  15.661  1.00 10.00      A   
ATOM   3537  CA  SER A 376      -0.890  -8.692  13.648  1.00 10.00      A   
ATOM   3538  CB  SER A 376      -1.296  -7.500  12.776  1.00 10.00      A   
ATOM   3539  OG  SER A 376      -1.028  -7.749  11.408  1.00 10.00      A   
ATOM   3540  HG  SER A 376      -0.101  -7.993  11.302  1.00 10.00      A   
ATOM   3541  C   SER A 376       0.613  -8.670  13.906  1.00 10.00      A   
ATOM   3542  O   SER A 376       1.159  -7.666  14.356  1.00 10.00      A   
ATOM   3543  N   VAL A 377       1.279  -9.784  13.632  1.00 10.00      A   
ATOM   3544  HN  VAL A 377       0.797 -10.560  13.273  1.00 10.00      A   
ATOM   3545  CA  VAL A 377       2.717  -9.876  13.853  1.00 10.00      A   
ATOM   3546  CB  VAL A 377       3.071 -10.864  14.989  1.00 10.00      A   
ATOM   3547  CG1 VAL A 377       4.493 -10.643  15.483  1.00 10.00      A   
ATOM   3548  CG2 VAL A 377       2.084 -10.770  16.138  1.00 10.00      A   
ATOM   3549  C   VAL A 377       3.458 -10.319  12.599  1.00 10.00      A   
ATOM   3550  O   VAL A 377       2.975 -11.156  11.835  1.00 10.00      A   
ATOM   3551  N   LEU A 378       4.615  -9.719  12.391  1.00 10.00      A   
ATOM   3552  HN  LEU A 378       4.896  -9.012  13.017  1.00 10.00      A   
ATOM   3553  CA  LEU A 378       5.497 -10.054  11.284  1.00 10.00      A   
ATOM   3554  CB  LEU A 378       5.530  -8.927  10.242  1.00 10.00      A   
ATOM   3555  CG  LEU A 378       6.431  -9.152   9.019  1.00 10.00      A   
ATOM   3556  CD1 LEU A 378       6.138 -10.491   8.359  1.00 10.00      A   
ATOM   3557  CD2 LEU A 378       6.272  -8.017   8.020  1.00 10.00      A   
ATOM   3558  C   LEU A 378       6.875 -10.282  11.896  1.00 10.00      A   
ATOM   3559  O   LEU A 378       7.600  -9.329  12.185  1.00 10.00      A   
ATOM   3560  N   TYR A 379       7.224 -11.542  12.112  1.00 10.00      A   
ATOM   3561  HN  TYR A 379       6.631 -12.268  11.803  1.00 10.00      A   
ATOM   3562  CA  TYR A 379       8.477 -11.877  12.773  1.00 10.00      A   
ATOM   3563  CB  TYR A 379       8.156 -12.675  14.039  1.00 10.00      A   
ATOM   3564  CG  TYR A 379       9.122 -12.485  15.187  1.00 10.00      A   
ATOM   3565  CD1 TYR A 379       9.017 -11.384  16.027  1.00 10.00      A   
ATOM   3566  CD2 TYR A 379      10.122 -13.414  15.449  1.00 10.00      A   
ATOM   3567  CE1 TYR A 379       9.878 -11.213  17.093  1.00 10.00      A   
ATOM   3568  CE2 TYR A 379      10.991 -13.248  16.511  1.00 10.00      A   
ATOM   3569  CZ  TYR A 379      10.864 -12.147  17.329  1.00 10.00      A   
ATOM   3570  OH  TYR A 379      11.722 -11.984  18.392  1.00 10.00      A   
ATOM   3571  HH  TYR A 379      12.241 -12.791  18.517  1.00 10.00      A   
ATOM   3572  C   TYR A 379       9.416 -12.692  11.901  1.00 10.00      A   
ATOM   3573  O   TYR A 379       8.992 -13.576  11.156  1.00 10.00      A   
ATOM   3574  N   PHE A 380      10.696 -12.373  12.008  1.00 10.00      A   
ATOM   3575  HN  PHE A 380      10.949 -11.631  12.596  1.00 10.00      A   
ATOM   3576  CA  PHE A 380      11.748 -13.073  11.284  1.00 10.00      A   
ATOM   3577  CB  PHE A 380      12.403 -12.148  10.249  1.00 10.00      A   
ATOM   3578  CG  PHE A 380      11.672 -12.068   8.935  1.00 10.00      A   
ATOM   3579  CD1 PHE A 380      10.665 -11.136   8.739  1.00 10.00      A   
ATOM   3580  CD2 PHE A 380      11.998 -12.923   7.894  1.00 10.00      A   
ATOM   3581  CE1 PHE A 380       9.997 -11.061   7.533  1.00 10.00      A   
ATOM   3582  CE2 PHE A 380      11.333 -12.852   6.686  1.00 10.00      A   
ATOM   3583  CZ  PHE A 380      10.331 -11.921   6.505  1.00 10.00      A   
ATOM   3584  C   PHE A 380      12.790 -13.532  12.298  1.00 10.00      A   
ATOM   3585  O   PHE A 380      13.383 -12.706  12.996  1.00 10.00      A   
ATOM   3586  N   CYS A 381      13.000 -14.832  12.403  1.00 10.00      A   
ATOM   3587  HN  CYS A 381      12.507 -15.452  11.823  1.00 10.00      A   
ATOM   3588  CA  CYS A 381      13.966 -15.356  13.356  1.00 10.00      A   
ATOM   3589  CB  CYS A 381      13.256 -15.838  14.619  1.00 10.00      A   
ATOM   3590  SG  CYS A 381      11.952 -17.054  14.328  1.00 10.00      A   
ATOM   3591  HG  CYS A 381      12.260 -18.148  15.022  1.00 10.00      A   
ATOM   3592  C   CYS A 381      14.811 -16.473  12.755  1.00 10.00      A   
ATOM   3593  O   CYS A 381      14.557 -16.917  11.640  1.00 10.00      A   
ATOM   3594  N   ARG A 382      15.813 -16.925  13.502  1.00 10.00      A   
ATOM   3595  HN  ARG A 382      15.967 -16.534  14.389  1.00 10.00      A   
ATOM   3596  CA  ARG A 382      16.693 -17.988  13.039  1.00 10.00      A   
ATOM   3597  CB  ARG A 382      18.152 -17.609  13.282  1.00 10.00      A   
ATOM   3598  CG  ARG A 382      18.684 -16.598  12.286  1.00 10.00      A   
ATOM   3599  CD  ARG A 382      19.876 -15.852  12.845  1.00 10.00      A   
ATOM   3600  NE  ARG A 382      20.512 -15.028  11.825  1.00 10.00      A   
ATOM   3601  HE  ARG A 382      21.044 -15.497  11.141  1.00 10.00      A   
ATOM   3602  CZ  ARG A 382      20.423 -13.702  11.770  1.00 10.00      A   
ATOM   3603  NH1 ARG A 382      19.731 -13.030  12.685  1.00 10.00      A   
ATOM   3604 HH11 ARG A 382      19.248 -13.538  13.458  1.00 10.00      A   
ATOM   3605 HH12 ARG A 382      19.664 -11.991  12.630  1.00 10.00      A   
ATOM   3606  NH2 ARG A 382      21.018 -13.047  10.783  1.00 10.00      A   
ATOM   3607 HH21 ARG A 382      20.955 -12.008  10.724  1.00 10.00      A   
ATOM   3608 HH22 ARG A 382      21.552 -13.572  10.051  1.00 10.00      A   
ATOM   3609  C   ARG A 382      16.362 -19.306  13.723  1.00 10.00      A   
ATOM   3610  O   ARG A 382      16.749 -20.380  13.260  1.00 10.00      A   
ATOM   3611  N   GLN A 383      15.635 -19.219  14.820  1.00 10.00      A   
ATOM   3612  HN  GLN A 383      15.337 -18.333  15.130  1.00 10.00      A   
ATOM   3613  CA  GLN A 383      15.247 -20.401  15.567  1.00 10.00      A   
ATOM   3614  CB  GLN A 383      16.146 -20.572  16.794  1.00 10.00      A   
ATOM   3615  CG  GLN A 383      15.856 -19.590  17.921  1.00 10.00      A   
ATOM   3616  CD  GLN A 383      16.831 -19.721  19.075  1.00 10.00      A   
ATOM   3617  OE1 GLN A 383      18.018 -19.992  18.877  1.00 10.00      A   
ATOM   3618  NE2 GLN A 383      16.335 -19.539  20.291  1.00 10.00      A   
ATOM   3619 HE21 GLN A 383      15.368 -19.328  20.378  1.00 10.00      A   
ATOM   3620 HE22 GLN A 383      16.939 -19.633  21.058  1.00 10.00      A   
ATOM   3621  C   GLN A 383      13.793 -20.290  15.995  1.00 10.00      A   
ATOM   3622  O   GLN A 383      13.226 -19.194  15.992  1.00 10.00      A   
ATOM   3623  N   MET A 384      13.196 -21.416  16.343  1.00 10.00      A   
ATOM   3624  HN  MET A 384      13.701 -22.260  16.302  1.00 10.00      A   
ATOM   3625  CA  MET A 384      11.809 -21.441  16.784  1.00 10.00      A   
ATOM   3626  CB  MET A 384      10.848 -21.279  15.598  1.00 10.00      A   
ATOM   3627  CG  MET A 384       9.378 -21.239  15.988  1.00 10.00      A   
ATOM   3628  SD  MET A 384       9.033 -20.059  17.310  1.00 10.00      A   
ATOM   3629  CE  MET A 384       9.463 -18.514  16.511  1.00 10.00      A   
ATOM   3630  C   MET A 384      11.510 -22.724  17.550  1.00 10.00      A   
ATOM   3631  O   MET A 384      12.013 -23.794  17.208  1.00 10.00      A   
ATOM   3632  N   THR A 385      10.720 -22.605  18.599  1.00 10.00      A   
ATOM   3633  HN  THR A 385      10.374 -21.720  18.843  1.00 10.00      A   
ATOM   3634  CA  THR A 385      10.346 -23.753  19.403  1.00 10.00      A   
ATOM   3635  CB  THR A 385      10.701 -23.529  20.881  1.00 10.00      A   
ATOM   3636  OG1 THR A 385      10.652 -22.127  21.180  1.00 10.00      A   
ATOM   3637  HG1 THR A 385      11.536 -21.812  21.418  1.00 10.00      A   
ATOM   3638  CG2 THR A 385      12.083 -24.071  21.186  1.00 10.00      A   
ATOM   3639  C   THR A 385       8.851 -24.003  19.300  1.00 10.00      A   
ATOM   3640  O   THR A 385       8.062 -23.061  19.179  1.00 10.00      A   
ATOM   3641  N   ASN A 386       8.460 -25.270  19.350  1.00 10.00      A   
ATOM   3642  HN  ASN A 386       9.143 -25.985  19.432  1.00 10.00      A   
ATOM   3643  CA  ASN A 386       7.052 -25.628  19.277  1.00 10.00      A   
ATOM   3644  CB  ASN A 386       6.873 -27.148  19.239  1.00 10.00      A   
ATOM   3645  CG  ASN A 386       6.905 -27.708  17.829  1.00 10.00      A   
ATOM   3646  OD1 ASN A 386       5.963 -27.527  17.053  1.00 10.00      A   
ATOM   3647  ND2 ASN A 386       7.985 -28.397  17.487  1.00 10.00      A   
ATOM   3648 HD21 ASN A 386       8.698 -28.508  18.154  1.00 10.00      A   
ATOM   3649 HD22 ASN A 386       8.028 -28.769  16.579  1.00 10.00      A   
ATOM   3650  C   ASN A 386       6.298 -25.045  20.464  1.00 10.00      A   
ATOM   3651  O   ASN A 386       5.199 -24.511  20.311  1.00 10.00      A   
ATOM   3652  N   ALA A 387       6.913 -25.132  21.642  1.00 10.00      A   
ATOM   3653  HN  ALA A 387       7.795 -25.563  21.685  1.00 10.00      A   
ATOM   3654  CA  ALA A 387       6.314 -24.617  22.870  1.00 10.00      A   
ATOM   3655  CB  ALA A 387       7.222 -24.883  24.060  1.00 10.00      A   
ATOM   3656  C   ALA A 387       6.006 -23.127  22.755  1.00 10.00      A   
ATOM   3657  O   ALA A 387       4.962 -22.663  23.214  1.00 10.00      A   
ATOM   3658  N   ALA A 388       6.913 -22.386  22.124  1.00 10.00      A   
ATOM   3659  HN  ALA A 388       7.713 -22.816  21.764  1.00 10.00      A   
ATOM   3660  CA  ALA A 388       6.741 -20.952  21.944  1.00 10.00      A   
ATOM   3661  CB  ALA A 388       7.964 -20.346  21.278  1.00 10.00      A   
ATOM   3662  C   ALA A 388       5.490 -20.657  21.128  1.00 10.00      A   
ATOM   3663  O   ALA A 388       4.635 -19.877  21.549  1.00 10.00      A   
ATOM   3664  N   LEU A 389       5.383 -21.297  19.969  1.00 10.00      A   
ATOM   3665  HN  LEU A 389       6.098 -21.916  19.699  1.00 10.00      A   
ATOM   3666  CA  LEU A 389       4.237 -21.109  19.086  1.00 10.00      A   
ATOM   3667  CB  LEU A 389       4.385 -21.958  17.824  1.00 10.00      A   
ATOM   3668  CG  LEU A 389       5.379 -21.442  16.783  1.00 10.00      A   
ATOM   3669  CD1 LEU A 389       5.611 -22.480  15.697  1.00 10.00      A   
ATOM   3670  CD2 LEU A 389       4.884 -20.136  16.180  1.00 10.00      A   
ATOM   3671  C   LEU A 389       2.929 -21.443  19.796  1.00 10.00      A   
ATOM   3672  O   LEU A 389       1.940 -20.714  19.675  1.00 10.00      A   
ATOM   3673  N   ILE A 390       2.929 -22.543  20.542  1.00 10.00      A   
ATOM   3674  HN  ILE A 390       3.744 -23.092  20.590  1.00 10.00      A   
ATOM   3675  CA  ILE A 390       1.743 -22.960  21.282  1.00 10.00      A   
ATOM   3676  CB  ILE A 390       1.943 -24.319  21.981  1.00 10.00      A   
ATOM   3677  CG1 ILE A 390       2.265 -25.406  20.954  1.00 10.00      A   
ATOM   3678  CG2 ILE A 390       0.701 -24.697  22.776  1.00 10.00      A   
ATOM   3679  CD1 ILE A 390       2.700 -26.716  21.573  1.00 10.00      A   
ATOM   3680  C   ILE A 390       1.363 -21.899  22.312  1.00 10.00      A   
ATOM   3681  O   ILE A 390       0.191 -21.541  22.449  1.00 10.00      A   
ATOM   3682  N   THR A 391       2.367 -21.388  23.016  1.00 10.00      A   
ATOM   3683  HN  THR A 391       3.278 -21.714  22.851  1.00 10.00      A   
ATOM   3684  CA  THR A 391       2.156 -20.360  24.027  1.00 10.00      A   
ATOM   3685  CB  THR A 391       3.468 -20.034  24.768  1.00 10.00      A   
ATOM   3686  OG1 THR A 391       4.050 -21.255  25.249  1.00 10.00      A   
ATOM   3687  HG1 THR A 391       4.416 -21.755  24.505  1.00 10.00      A   
ATOM   3688  CG2 THR A 391       3.213 -19.105  25.946  1.00 10.00      A   
ATOM   3689  C   THR A 391       1.588 -19.089  23.398  1.00 10.00      A   
ATOM   3690  O   THR A 391       0.589 -18.552  23.876  1.00 10.00      A   
ATOM   3691  N   ILE A 392       2.210 -18.638  22.309  1.00 10.00      A   
ATOM   3692  HN  ILE A 392       2.986 -19.135  21.965  1.00 10.00      A   
ATOM   3693  CA  ILE A 392       1.776 -17.431  21.605  1.00 10.00      A   
ATOM   3694  CB  ILE A 392       2.618 -17.186  20.333  1.00 10.00      A   
ATOM   3695  CG1 ILE A 392       4.080 -16.919  20.699  1.00 10.00      A   
ATOM   3696  CG2 ILE A 392       2.054 -16.024  19.525  1.00 10.00      A   
ATOM   3697  CD1 ILE A 392       5.037 -17.073  19.536  1.00 10.00      A   
ATOM   3698  C   ILE A 392       0.297 -17.515  21.230  1.00 10.00      A   
ATOM   3699  O   ILE A 392      -0.465 -16.575  21.457  1.00 10.00      A   
ATOM   3700  N   ALA A 393      -0.104 -18.653  20.675  1.00 10.00      A   
ATOM   3701  HN  ALA A 393       0.552 -19.369  20.531  1.00 10.00      A   
ATOM   3702  CA  ALA A 393      -1.490 -18.867  20.271  1.00 10.00      A   
ATOM   3703  CB  ALA A 393      -1.625 -20.195  19.545  1.00 10.00      A   
ATOM   3704  C   ALA A 393      -2.425 -18.835  21.475  1.00 10.00      A   
ATOM   3705  O   ALA A 393      -3.505 -18.253  21.423  1.00 10.00      A   
ATOM   3706  N   ARG A 394      -1.996 -19.471  22.557  1.00 10.00      A   
ATOM   3707  HN  ARG A 394      -1.125 -19.929  22.527  1.00 10.00      A   
ATOM   3708  CA  ARG A 394      -2.784 -19.521  23.783  1.00 10.00      A   
ATOM   3709  CB  ARG A 394      -2.170 -20.512  24.773  1.00 10.00      A   
ATOM   3710  CG  ARG A 394      -2.244 -21.965  24.328  1.00 10.00      A   
ATOM   3711  CD  ARG A 394      -1.677 -22.899  25.388  1.00 10.00      A   
ATOM   3712  NE  ARG A 394      -2.454 -22.862  26.629  1.00 10.00      A   
ATOM   3713  HE  ARG A 394      -2.821 -21.989  26.904  1.00 10.00      A   
ATOM   3714  CZ  ARG A 394      -2.683 -23.923  27.407  1.00 10.00      A   
ATOM   3715  NH1 ARG A 394      -2.190 -25.116  27.086  1.00 10.00      A   
ATOM   3716 HH11 ARG A 394      -1.618 -25.234  26.221  1.00 10.00      A   
ATOM   3717 HH12 ARG A 394      -2.376 -25.942  27.694  1.00 10.00      A   
ATOM   3718  NH2 ARG A 394      -3.424 -23.792  28.500  1.00 10.00      A   
ATOM   3719 HH21 ARG A 394      -3.830 -22.864  28.748  1.00 10.00      A   
ATOM   3720 HH22 ARG A 394      -3.607 -24.614  29.114  1.00 10.00      A   
ATOM   3721  C   ARG A 394      -2.895 -18.144  24.427  1.00 10.00      A   
ATOM   3722  O   ARG A 394      -3.916 -17.809  25.028  1.00 10.00      A   
ATOM   3723  N   ASN A 395      -1.839 -17.355  24.297  1.00 10.00      A   
ATOM   3724  HN  ASN A 395      -1.049 -17.690  23.810  1.00 10.00      A   
ATOM   3725  CA  ASN A 395      -1.809 -16.012  24.865  1.00 10.00      A   
ATOM   3726  CB  ASN A 395      -0.373 -15.480  24.956  1.00 10.00      A   
ATOM   3727  CG  ASN A 395       0.517 -16.233  25.928  1.00 10.00      A   
ATOM   3728  OD1 ASN A 395       1.734 -16.244  25.774  1.00 10.00      A   
ATOM   3729  ND2 ASN A 395      -0.074 -16.864  26.935  1.00 10.00      A   
ATOM   3730 HD21 ASN A 395      -1.051 -16.814  27.008  1.00 10.00      A   
ATOM   3731 HD22 ASN A 395       0.493 -17.357  27.563  1.00 10.00      A   
ATOM   3732  C   ASN A 395      -2.637 -15.042  24.033  1.00 10.00      A   
ATOM   3733  O   ASN A 395      -3.426 -14.262  24.573  1.00 10.00      A   
ATOM   3734  N   ARG A 396      -2.454 -15.100  22.720  1.00 10.00      A   
ATOM   3735  HN  ARG A 396      -1.835 -15.771  22.354  1.00 10.00      A   
ATOM   3736  CA  ARG A 396      -3.151 -14.210  21.802  1.00 10.00      A   
ATOM   3737  CB  ARG A 396      -2.140 -13.377  21.004  1.00 10.00      A   
ATOM   3738  CG  ARG A 396      -1.201 -12.546  21.859  1.00 10.00      A   
ATOM   3739  CD  ARG A 396      -1.719 -11.132  22.045  1.00 10.00      A   
ATOM   3740  NE  ARG A 396      -3.091 -11.101  22.555  1.00 10.00      A   
ATOM   3741  HE  ARG A 396      -3.816 -11.036  21.888  1.00 10.00      A   
ATOM   3742  CZ  ARG A 396      -3.412 -11.167  23.848  1.00 10.00      A   
ATOM   3743  NH1 ARG A 396      -2.464 -11.288  24.768  1.00 10.00      A   
ATOM   3744 HH11 ARG A 396      -2.717 -11.337  25.778  1.00 10.00      A   
ATOM   3745 HH12 ARG A 396      -1.457 -11.334  24.485  1.00 10.00      A   
ATOM   3746  NH2 ARG A 396      -4.684 -11.093  24.220  1.00 10.00      A   
ATOM   3747 HH21 ARG A 396      -5.433 -10.976  23.504  1.00 10.00      A   
ATOM   3748 HH22 ARG A 396      -4.940 -11.146  25.232  1.00 10.00      A   
ATOM   3749  C   ARG A 396      -4.064 -14.964  20.834  1.00 10.00      A   
ATOM   3750  O   ARG A 396      -3.726 -15.144  19.666  1.00 10.00      A   
ATOM   3751  N   PRO A 397      -5.243 -15.409  21.296  1.00 10.00      A   
ATOM   3752  CA  PRO A 397      -6.201 -16.120  20.446  1.00 10.00      A   
ATOM   3753  CB  PRO A 397      -7.171 -16.770  21.450  1.00 10.00      A   
ATOM   3754  CG  PRO A 397      -6.586 -16.517  22.803  1.00 10.00      A   
ATOM   3755  CD  PRO A 397      -5.738 -15.288  22.669  1.00 10.00      A   
ATOM   3756  C   PRO A 397      -6.942 -15.133  19.539  1.00 10.00      A   
ATOM   3757  O   PRO A 397      -7.734 -15.521  18.681  1.00 10.00      A   
ATOM   3758  N   ASN A 398      -6.651 -13.849  19.730  1.00 10.00      A   
ATOM   3759  HN  ASN A 398      -5.996 -13.612  20.422  1.00 10.00      A   
ATOM   3760  CA  ASN A 398      -7.267 -12.782  18.951  1.00 10.00      A   
ATOM   3761  CB  ASN A 398      -7.513 -11.550  19.835  1.00 10.00      A   
ATOM   3762  CG  ASN A 398      -6.231 -10.863  20.272  1.00 10.00      A   
ATOM   3763  OD1 ASN A 398      -5.567 -11.298  21.214  1.00 10.00      A   
ATOM   3764  ND2 ASN A 398      -5.885  -9.776  19.603  1.00 10.00      A   
ATOM   3765 HD21 ASN A 398      -6.468  -9.477  18.874  1.00 10.00      A   
ATOM   3766 HD22 ASN A 398      -5.052  -9.322  19.855  1.00 10.00      A   
ATOM   3767  C   ASN A 398      -6.401 -12.411  17.747  1.00 10.00      A   
ATOM   3768  O   ASN A 398      -6.653 -11.415  17.067  1.00 10.00      A   
ATOM   3769  N   MET A 399      -5.383 -13.222  17.487  1.00 10.00      A   
ATOM   3770  HN  MET A 399      -5.229 -13.999  18.069  1.00 10.00      A   
ATOM   3771  CA  MET A 399      -4.477 -12.991  16.366  1.00 10.00      A   
ATOM   3772  CB  MET A 399      -3.292 -13.953  16.462  1.00 10.00      A   
ATOM   3773  CG  MET A 399      -2.215 -13.746  15.410  1.00 10.00      A   
ATOM   3774  SD  MET A 399      -1.308 -12.205  15.636  1.00 10.00      A   
ATOM   3775  CE  MET A 399      -0.813 -12.353  17.352  1.00 10.00      A   
ATOM   3776  C   MET A 399      -5.196 -13.189  15.033  1.00 10.00      A   
ATOM   3777  O   MET A 399      -5.795 -14.238  14.798  1.00 10.00      A   
ATOM   3778  N   THR A 400      -5.137 -12.183  14.163  1.00 10.00      A   
ATOM   3779  HN  THR A 400      -4.646 -11.365  14.402  1.00 10.00      A   
ATOM   3780  CA  THR A 400      -5.789 -12.268  12.861  1.00 10.00      A   
ATOM   3781  CB  THR A 400      -6.667 -11.034  12.574  1.00 10.00      A   
ATOM   3782  OG1 THR A 400      -5.917  -9.836  12.831  1.00 10.00      A   
ATOM   3783  HG1 THR A 400      -6.400  -9.282  13.468  1.00 10.00      A   
ATOM   3784  CG2 THR A 400      -7.912 -11.049  13.452  1.00 10.00      A   
ATOM   3785  C   THR A 400      -4.771 -12.435  11.735  1.00 10.00      A   
ATOM   3786  O   THR A 400      -5.040 -13.095  10.730  1.00 10.00      A   
ATOM   3787  N   ARG A 401      -3.596 -11.845  11.909  1.00 10.00      A   
ATOM   3788  HN  ARG A 401      -3.427 -11.350  12.740  1.00 10.00      A   
ATOM   3789  CA  ARG A 401      -2.550 -11.922  10.899  1.00 10.00      A   
ATOM   3790  CB  ARG A 401      -2.394 -10.570  10.198  1.00 10.00      A   
ATOM   3791  CG  ARG A 401      -3.615 -10.130   9.409  1.00 10.00      A   
ATOM   3792  CD  ARG A 401      -3.807  -8.624   9.485  1.00 10.00      A   
ATOM   3793  NE  ARG A 401      -4.487  -8.211  10.717  1.00 10.00      A   
ATOM   3794  HE  ARG A 401      -4.774  -8.924  11.337  1.00 10.00      A   
ATOM   3795  CZ  ARG A 401      -4.730  -6.940  11.046  1.00 10.00      A   
ATOM   3796  NH1 ARG A 401      -4.346  -5.952  10.241  1.00 10.00      A   
ATOM   3797 HH11 ARG A 401      -4.539  -4.957  10.500  1.00 10.00      A   
ATOM   3798 HH12 ARG A 401      -3.847  -6.163   9.349  1.00 10.00      A   
ATOM   3799  NH2 ARG A 401      -5.366  -6.656  12.176  1.00 10.00      A   
ATOM   3800 HH21 ARG A 401      -5.683  -7.422  12.815  1.00 10.00      A   
ATOM   3801 HH22 ARG A 401      -5.558  -5.662  12.433  1.00 10.00      A   
ATOM   3802  C   ARG A 401      -1.219 -12.334  11.512  1.00 10.00      A   
ATOM   3803  O   ARG A 401      -0.492 -11.500  12.052  1.00 10.00      A   
ATOM   3804  N   PHE A 402      -0.890 -13.615  11.411  1.00 10.00      A   
ATOM   3805  HN  PHE A 402      -1.496 -14.235  10.942  1.00 10.00      A   
ATOM   3806  CA  PHE A 402       0.362 -14.124  11.960  1.00 10.00      A   
ATOM   3807  CB  PHE A 402       0.110 -15.331  12.869  1.00 10.00      A   
ATOM   3808  CG  PHE A 402       1.285 -15.702  13.728  1.00 10.00      A   
ATOM   3809  CD1 PHE A 402       1.536 -15.020  14.907  1.00 10.00      A   
ATOM   3810  CD2 PHE A 402       2.141 -16.726  13.356  1.00 10.00      A   
ATOM   3811  CE1 PHE A 402       2.617 -15.349  15.701  1.00 10.00      A   
ATOM   3812  CE2 PHE A 402       3.223 -17.061  14.146  1.00 10.00      A   
ATOM   3813  CZ  PHE A 402       3.462 -16.373  15.320  1.00 10.00      A   
ATOM   3814  C   PHE A 402       1.330 -14.499  10.843  1.00 10.00      A   
ATOM   3815  O   PHE A 402       1.132 -15.492  10.141  1.00 10.00      A   
ATOM   3816  N   ARG A 403       2.368 -13.693  10.681  1.00 10.00      A   
ATOM   3817  HN  ARG A 403       2.469 -12.915  11.275  1.00 10.00      A   
ATOM   3818  CA  ARG A 403       3.374 -13.928   9.657  1.00 10.00      A   
ATOM   3819  CB  ARG A 403       3.455 -12.732   8.700  1.00 10.00      A   
ATOM   3820  CG  ARG A 403       2.171 -12.464   7.928  1.00 10.00      A   
ATOM   3821  CD  ARG A 403       2.199 -11.108   7.240  1.00 10.00      A   
ATOM   3822  NE  ARG A 403       3.173 -11.053   6.152  1.00 10.00      A   
ATOM   3823  HE  ARG A 403       3.567 -11.912   5.850  1.00 10.00      A   
ATOM   3824  CZ  ARG A 403       3.553  -9.925   5.546  1.00 10.00      A   
ATOM   3825  NH1 ARG A 403       3.041  -8.755   5.923  1.00 10.00      A   
ATOM   3826 HH11 ARG A 403       2.337  -8.715   6.692  1.00 10.00      A   
ATOM   3827 HH12 ARG A 403       3.341  -7.874   5.447  1.00 10.00      A   
ATOM   3828  NH2 ARG A 403       4.434  -9.967   4.554  1.00 10.00      A   
ATOM   3829 HH21 ARG A 403       4.830 -10.887   4.244  1.00 10.00      A   
ATOM   3830 HH22 ARG A 403       4.739  -9.093   4.080  1.00 10.00      A   
ATOM   3831  C   ARG A 403       4.731 -14.185  10.304  1.00 10.00      A   
ATOM   3832  O   ARG A 403       5.359 -13.272  10.846  1.00 10.00      A   
ATOM   3833  N   LEU A 404       5.167 -15.433  10.262  1.00 10.00      A   
ATOM   3834  HN  LEU A 404       4.619 -16.116   9.818  1.00 10.00      A   
ATOM   3835  CA  LEU A 404       6.445 -15.819  10.846  1.00 10.00      A   
ATOM   3836  CB  LEU A 404       6.221 -16.727  12.057  1.00 10.00      A   
ATOM   3837  CG  LEU A 404       7.475 -17.330  12.695  1.00 10.00      A   
ATOM   3838  CD1 LEU A 404       8.242 -16.280  13.484  1.00 10.00      A   
ATOM   3839  CD2 LEU A 404       7.107 -18.506  13.583  1.00 10.00      A   
ATOM   3840  C   LEU A 404       7.312 -16.534   9.820  1.00 10.00      A   
ATOM   3841  O   LEU A 404       6.819 -17.352   9.037  1.00 10.00      A   
ATOM   3842  N   CYS A 405       8.596 -16.215   9.810  1.00 10.00      A   
ATOM   3843  HN  CYS A 405       8.933 -15.539  10.441  1.00 10.00      A   
ATOM   3844  CA  CYS A 405       9.514 -16.838   8.878  1.00 10.00      A   
ATOM   3845  CB  CYS A 405       9.630 -16.022   7.589  1.00 10.00      A   
ATOM   3846  SG  CYS A 405      10.734 -16.750   6.354  1.00 10.00      A   
ATOM   3847  HG  CYS A 405      11.758 -17.299   6.998  1.00 10.00      A   
ATOM   3848  C   CYS A 405      10.893 -17.039   9.482  1.00 10.00      A   
ATOM   3849  O   CYS A 405      11.499 -16.107  10.021  1.00 10.00      A   
ATOM   3850  N   ILE A 406      11.374 -18.267   9.405  1.00 10.00      A   
ATOM   3851  HN  ILE A 406      10.819 -18.973   9.009  1.00 10.00      A   
ATOM   3852  CA  ILE A 406      12.697 -18.600   9.894  1.00 10.00      A   
ATOM   3853  CB  ILE A 406      12.759 -20.059  10.399  1.00 10.00      A   
ATOM   3854  CG1 ILE A 406      11.677 -20.311  11.453  1.00 10.00      A   
ATOM   3855  CG2 ILE A 406      14.135 -20.380  10.960  1.00 10.00      A   
ATOM   3856  CD1 ILE A 406      11.588 -21.754  11.907  1.00 10.00      A   
ATOM   3857  C   ILE A 406      13.691 -18.414   8.749  1.00 10.00      A   
ATOM   3858  O   ILE A 406      13.373 -18.731   7.601  1.00 10.00      A   
ATOM   3859  N   ILE A 407      14.865 -17.876   9.058  1.00 10.00      A   
ATOM   3860  HN  ILE A 407      15.037 -17.623   9.992  1.00 10.00      A   
ATOM   3861  CA  ILE A 407      15.899 -17.633   8.049  1.00 10.00      A   
ATOM   3862  CB  ILE A 407      17.189 -17.042   8.667  1.00 10.00      A   
ATOM   3863  CG1 ILE A 407      16.876 -15.736   9.408  1.00 10.00      A   
ATOM   3864  CG2 ILE A 407      18.255 -16.809   7.601  1.00 10.00      A   
ATOM   3865  CD1 ILE A 407      16.260 -14.660   8.539  1.00 10.00      A   
ATOM   3866  C   ILE A 407      16.222 -18.891   7.240  1.00 10.00      A   
ATOM   3867  O   ILE A 407      15.949 -18.944   6.040  1.00 10.00      A   
ATOM   3868  N   GLU A 408      16.791 -19.899   7.889  1.00 10.00      A   
ATOM   3869  HN  GLU A 408      16.991 -19.808   8.846  1.00 10.00      A   
ATOM   3870  CA  GLU A 408      17.130 -21.138   7.204  1.00 10.00      A   
ATOM   3871  CB  GLU A 408      18.178 -21.921   7.997  1.00 10.00      A   
ATOM   3872  CG  GLU A 408      18.819 -23.071   7.234  1.00 10.00      A   
ATOM   3873  CD  GLU A 408      19.742 -22.606   6.120  1.00 10.00      A   
ATOM   3874  OE1 GLU A 408      19.375 -22.744   4.931  1.00 10.00      A   
ATOM   3875  OE2 GLU A 408      20.843 -22.106   6.421  1.00 10.00      A   
ATOM   3876  C   GLU A 408      15.880 -21.987   6.979  1.00 10.00      A   
ATOM   3877  O   GLU A 408      15.141 -22.286   7.921  1.00 10.00      A   
ATOM   3878  N   PRO A 409      15.604 -22.350   5.719  1.00 10.00      A   
ATOM   3879  CA  PRO A 409      14.443 -23.169   5.363  1.00 10.00      A   
ATOM   3880  CB  PRO A 409      14.508 -23.255   3.832  1.00 10.00      A   
ATOM   3881  CG  PRO A 409      15.416 -22.150   3.417  1.00 10.00      A   
ATOM   3882  CD  PRO A 409      16.395 -21.980   4.537  1.00 10.00      A   
ATOM   3883  C   PRO A 409      14.531 -24.569   5.963  1.00 10.00      A   
ATOM   3884  O   PRO A 409      15.625 -25.118   6.140  1.00 10.00      A   
ATOM   3885  N   LYS A 410      13.372 -25.136   6.279  1.00 10.00      A   
ATOM   3886  HN  LYS A 410      12.542 -24.634   6.117  1.00 10.00      A   
ATOM   3887  CA  LYS A 410      13.280 -26.477   6.851  1.00 10.00      A   
ATOM   3888  CB  LYS A 410      13.773 -27.542   5.861  1.00 10.00      A   
ATOM   3889  CG  LYS A 410      12.969 -27.611   4.567  1.00 10.00      A   
ATOM   3890  CD  LYS A 410      13.516 -28.672   3.622  1.00 10.00      A   
ATOM   3891  CE  LYS A 410      12.718 -28.730   2.325  1.00 10.00      A   
ATOM   3892  NZ  LYS A 410      13.229 -29.770   1.385  1.00 10.00      A   
ATOM   3893  HZ1 LYS A 410      13.103 -30.716   1.795  1.00 10.00      A   
ATOM   3894  HZ2 LYS A 410      14.239 -29.620   1.188  1.00 10.00      A   
ATOM   3895  HZ3 LYS A 410      12.706 -29.725   0.487  1.00 10.00      A   
ATOM   3896  C   LYS A 410      13.999 -26.590   8.199  1.00 10.00      A   
ATOM   3897  O   LYS A 410      14.554 -27.637   8.533  1.00 10.00      A   
ATOM   3898  N   ALA A 411      13.988 -25.506   8.968  1.00 10.00      A   
ATOM   3899  HN  ALA A 411      13.551 -24.693   8.640  1.00 10.00      A   
ATOM   3900  CA  ALA A 411      14.617 -25.492  10.285  1.00 10.00      A   
ATOM   3901  CB  ALA A 411      15.128 -24.097  10.610  1.00 10.00      A   
ATOM   3902  C   ALA A 411      13.615 -25.954  11.341  1.00 10.00      A   
ATOM   3903  O   ALA A 411      12.545 -25.360  11.486  1.00 10.00      A   
ATOM   3904  N   PRO A 412      13.929 -27.036  12.070  1.00 10.00      A   
ATOM   3905  CA  PRO A 412      13.047 -27.577  13.101  1.00 10.00      A   
ATOM   3906  CB  PRO A 412      13.460 -29.047  13.143  1.00 10.00      A   
ATOM   3907  CG  PRO A 412      14.912 -29.046  12.791  1.00 10.00      A   
ATOM   3908  CD  PRO A 412      15.168 -27.825  11.941  1.00 10.00      A   
ATOM   3909  C   PRO A 412      13.281 -26.950  14.468  1.00 10.00      A   
ATOM   3910  O   PRO A 412      14.044 -25.992  14.609  1.00 10.00      A   
ATOM   3911  N   ASP A 413      12.593 -27.501  15.461  1.00 10.00      A   
ATOM   3912  HN  ASP A 413      11.970 -28.236  15.252  1.00 10.00      A   
ATOM   3913  CA  ASP A 413      12.716 -27.063  16.843  1.00 10.00      A   
ATOM   3914  CB  ASP A 413      11.753 -27.886  17.713  1.00 10.00      A   
ATOM   3915  CG  ASP A 413      11.682 -27.416  19.149  1.00 10.00      A   
ATOM   3916  OD1 ASP A 413      12.673 -27.592  19.879  1.00 10.00      A   
ATOM   3917  OD2 ASP A 413      10.629 -26.884  19.555  1.00 10.00      A   
ATOM   3918  C   ASP A 413      14.158 -27.285  17.296  1.00 10.00      A   
ATOM   3919  O   ASP A 413      14.691 -28.386  17.157  1.00 10.00      A   
ATOM   3920  N   TYR A 414      14.791 -26.245  17.819  1.00 10.00      A   
ATOM   3921  HN  TYR A 414      14.317 -25.391  17.906  1.00 10.00      A   
ATOM   3922  CA  TYR A 414      16.187 -26.342  18.251  1.00 10.00      A   
ATOM   3923  CB  TYR A 414      16.869 -24.970  18.261  1.00 10.00      A   
ATOM   3924  CG  TYR A 414      16.421 -24.055  19.375  1.00 10.00      A   
ATOM   3925  CD1 TYR A 414      17.149 -23.957  20.556  1.00 10.00      A   
ATOM   3926  CD2 TYR A 414      15.271 -23.289  19.252  1.00 10.00      A   
ATOM   3927  CE1 TYR A 414      16.747 -23.125  21.581  1.00 10.00      A   
ATOM   3928  CE2 TYR A 414      14.862 -22.456  20.272  1.00 10.00      A   
ATOM   3929  CZ  TYR A 414      15.601 -22.378  21.433  1.00 10.00      A   
ATOM   3930  OH  TYR A 414      15.196 -21.540  22.446  1.00 10.00      A   
ATOM   3931  HH  TYR A 414      14.294 -21.211  22.253  1.00 10.00      A   
ATOM   3932  C   TYR A 414      16.364 -27.043  19.596  1.00 10.00      A   
ATOM   3933  O   TYR A 414      17.491 -27.322  20.012  1.00 10.00      A   
ATOM   3934  N   LEU A 415      15.270 -27.329  20.277  1.00 10.00      A   
ATOM   3935  HN  LEU A 415      14.386 -27.107  19.894  1.00 10.00      A   
ATOM   3936  CA  LEU A 415      15.340 -27.986  21.575  1.00 10.00      A   
ATOM   3937  CB  LEU A 415      14.366 -27.349  22.570  1.00 10.00      A   
ATOM   3938  CG  LEU A 415      14.729 -25.956  23.087  1.00 10.00      A   
ATOM   3939  CD1 LEU A 415      13.663 -25.454  24.048  1.00 10.00      A   
ATOM   3940  CD2 LEU A 415      16.093 -25.969  23.761  1.00 10.00      A   
ATOM   3941  C   LEU A 415      15.077 -29.486  21.474  1.00 10.00      A   
ATOM   3942  O   LEU A 415      15.888 -30.293  21.929  1.00 10.00      A   
ATOM   3943  N   THR A 416      13.952 -29.865  20.875  1.00 10.00      A   
ATOM   3944  HN  THR A 416      13.336 -29.179  20.519  1.00 10.00      A   
ATOM   3945  CA  THR A 416      13.599 -31.276  20.752  1.00 10.00      A   
ATOM   3946  CB  THR A 416      12.118 -31.509  21.094  1.00 10.00      A   
ATOM   3947  OG1 THR A 416      11.300 -30.637  20.302  1.00 10.00      A   
ATOM   3948  HG1 THR A 416      10.529 -31.133  19.977  1.00 10.00      A   
ATOM   3949  CG2 THR A 416      11.862 -31.234  22.570  1.00 10.00      A   
ATOM   3950  C   THR A 416      13.888 -31.824  19.359  1.00 10.00      A   
ATOM   3951  O   THR A 416      13.790 -33.034  19.131  1.00 10.00      A   
ATOM   3952  N   LEU A 417      14.255 -30.930  18.441  1.00 10.00      A   
ATOM   3953  HN  LEU A 417      14.317 -29.984  18.701  1.00 10.00      A   
ATOM   3954  CA  LEU A 417      14.558 -31.307  17.058  1.00 10.00      A   
ATOM   3955  CB  LEU A 417      15.787 -32.221  16.974  1.00 10.00      A   
ATOM   3956  CG  LEU A 417      17.153 -31.526  16.971  1.00 10.00      A   
ATOM   3957  CD1 LEU A 417      18.276 -32.550  17.024  1.00 10.00      A   
ATOM   3958  CD2 LEU A 417      17.302 -30.642  15.740  1.00 10.00      A   
ATOM   3959  C   LEU A 417      13.349 -31.944  16.380  1.00 10.00      A   
ATOM   3960  O   LEU A 417      13.448 -33.010  15.770  1.00 10.00      A   
ATOM   3961  N   GLU A 418      12.206 -31.285  16.508  1.00 10.00      A   
ATOM   3962  HN  GLU A 418      12.199 -30.446  17.013  1.00 10.00      A   
ATOM   3963  CA  GLU A 418      10.960 -31.764  15.917  1.00 10.00      A   
ATOM   3964  CB  GLU A 418       9.947 -32.094  17.022  1.00 10.00      A   
ATOM   3965  CG  GLU A 418      10.405 -33.162  18.003  1.00 10.00      A   
ATOM   3966  CD  GLU A 418       9.543 -33.219  19.248  1.00 10.00      A   
ATOM   3967  OE1 GLU A 418       9.265 -34.335  19.735  1.00 10.00      A   
ATOM   3968  OE2 GLU A 418       9.148 -32.147  19.756  1.00 10.00      A   
ATOM   3969  C   GLU A 418      10.372 -30.690  15.006  1.00 10.00      A   
ATOM   3970  O   GLU A 418      10.701 -29.509  15.150  1.00 10.00      A   
ATOM   3971  N   PRO A 419       9.519 -31.077  14.042  1.00 10.00      A   
ATOM   3972  CA  PRO A 419       8.878 -30.122  13.138  1.00 10.00      A   
ATOM   3973  CB  PRO A 419       8.112 -31.006  12.147  1.00 10.00      A   
ATOM   3974  CG  PRO A 419       8.684 -32.370  12.313  1.00 10.00      A   
ATOM   3975  CD  PRO A 419       9.120 -32.460  13.745  1.00 10.00      A   
ATOM   3976  C   PRO A 419       7.915 -29.216  13.907  1.00 10.00      A   
ATOM   3977  O   PRO A 419       7.464 -29.563  15.003  1.00 10.00      A   
ATOM   3978  N   LEU A 420       7.585 -28.070  13.336  1.00 10.00      A   
ATOM   3979  HN  LEU A 420       7.935 -27.860  12.439  1.00 10.00      A   
ATOM   3980  CA  LEU A 420       6.703 -27.114  14.002  1.00 10.00      A   
ATOM   3981  CB  LEU A 420       7.110 -25.682  13.651  1.00 10.00      A   
ATOM   3982  CG  LEU A 420       8.592 -25.340  13.815  1.00 10.00      A   
ATOM   3983  CD1 LEU A 420       8.893 -23.993  13.184  1.00 10.00      A   
ATOM   3984  CD2 LEU A 420       8.982 -25.332  15.284  1.00 10.00      A   
ATOM   3985  C   LEU A 420       5.230 -27.333  13.665  1.00 10.00      A   
ATOM   3986  O   LEU A 420       4.440 -26.385  13.673  1.00 10.00      A   
ATOM   3987  N   ASP A 421       4.855 -28.582  13.399  1.00 10.00      A   
ATOM   3988  HN  ASP A 421       5.521 -29.297  13.443  1.00 10.00      A   
ATOM   3989  CA  ASP A 421       3.473 -28.916  13.048  1.00 10.00      A   
ATOM   3990  CB  ASP A 421       3.316 -30.401  12.707  1.00 10.00      A   
ATOM   3991  CG  ASP A 421       4.535 -31.012  12.061  1.00 10.00      A   
ATOM   3992  OD1 ASP A 421       4.755 -30.791  10.848  1.00 10.00      A   
ATOM   3993  OD2 ASP A 421       5.272 -31.728  12.768  1.00 10.00      A   
ATOM   3994  C   ASP A 421       2.516 -28.557  14.178  1.00 10.00      A   
ATOM   3995  O   ASP A 421       1.538 -27.841  13.970  1.00 10.00      A   
ATOM   3996  N   ILE A 422       2.796 -29.061  15.374  1.00 10.00      A   
ATOM   3997  HN  ILE A 422       3.583 -29.640  15.478  1.00 10.00      A   
ATOM   3998  CA  ILE A 422       1.950 -28.787  16.529  1.00 10.00      A   
ATOM   3999  CB  ILE A 422       2.292 -29.666  17.750  1.00 10.00      A   
ATOM   4000  CG1 ILE A 422       3.806 -29.722  17.987  1.00 10.00      A   
ATOM   4001  CG2 ILE A 422       1.716 -31.063  17.564  1.00 10.00      A   
ATOM   4002  CD1 ILE A 422       4.204 -30.438  19.261  1.00 10.00      A   
ATOM   4003  C   ILE A 422       1.988 -27.315  16.913  1.00 10.00      A   
ATOM   4004  O   ILE A 422       0.980 -26.756  17.347  1.00 10.00      A   
ATOM   4005  N   GLY A 423       3.150 -26.694  16.739  1.00 10.00      A   
ATOM   4006  HN  GLY A 423       3.919 -27.201  16.397  1.00 10.00      A   
ATOM   4007  CA  GLY A 423       3.301 -25.290  17.061  1.00 10.00      A   
ATOM   4008  C   GLY A 423       2.374 -24.419  16.236  1.00 10.00      A   
ATOM   4009  O   GLY A 423       1.601 -23.632  16.782  1.00 10.00      A   
ATOM   4010  N   PHE A 424       2.441 -24.567  14.916  1.00 10.00      A   
ATOM   4011  HN  PHE A 424       3.077 -25.213  14.536  1.00 10.00      A   
ATOM   4012  CA  PHE A 424       1.591 -23.795  14.022  1.00 10.00      A   
ATOM   4013  CB  PHE A 424       2.090 -23.883  12.579  1.00 10.00      A   
ATOM   4014  CG  PHE A 424       3.146 -22.869  12.241  1.00 10.00      A   
ATOM   4015  CD1 PHE A 424       4.436 -23.263  11.929  1.00 10.00      A   
ATOM   4016  CD2 PHE A 424       2.842 -21.515  12.237  1.00 10.00      A   
ATOM   4017  CE1 PHE A 424       5.403 -22.325  11.618  1.00 10.00      A   
ATOM   4018  CE2 PHE A 424       3.802 -20.572  11.927  1.00 10.00      A   
ATOM   4019  CZ  PHE A 424       5.085 -20.978  11.618  1.00 10.00      A   
ATOM   4020  C   PHE A 424       0.146 -24.275  14.120  1.00 10.00      A   
ATOM   4021  O   PHE A 424      -0.795 -23.508  13.910  1.00 10.00      A   
ATOM   4022  N   GLY A 425      -0.015 -25.548  14.460  1.00 10.00      A   
ATOM   4023  HN  GLY A 425       0.778 -26.110  14.601  1.00 10.00      A   
ATOM   4024  CA  GLY A 425      -1.338 -26.122  14.608  1.00 10.00      A   
ATOM   4025  C   GLY A 425      -2.091 -25.490  15.758  1.00 10.00      A   
ATOM   4026  O   GLY A 425      -3.308 -25.350  15.706  1.00 10.00      A   
ATOM   4027  N   ALA A 426      -1.357 -25.104  16.796  1.00 10.00      A   
ATOM   4028  HN  ALA A 426      -0.387 -25.257  16.779  1.00 10.00      A   
ATOM   4029  CA  ALA A 426      -1.953 -24.463  17.958  1.00 10.00      A   
ATOM   4030  CB  ALA A 426      -0.964 -24.419  19.112  1.00 10.00      A   
ATOM   4031  C   ALA A 426      -2.410 -23.058  17.594  1.00 10.00      A   
ATOM   4032  O   ALA A 426      -3.413 -22.568  18.112  1.00 10.00      A   
ATOM   4033  N   ILE A 427      -1.672 -22.426  16.685  1.00 10.00      A   
ATOM   4034  HN  ILE A 427      -0.888 -22.883  16.309  1.00 10.00      A   
ATOM   4035  CA  ILE A 427      -1.996 -21.077  16.232  1.00 10.00      A   
ATOM   4036  CB  ILE A 427      -0.972 -20.568  15.188  1.00 10.00      A   
ATOM   4037  CG1 ILE A 427       0.441 -20.507  15.785  1.00 10.00      A   
ATOM   4038  CG2 ILE A 427      -1.385 -19.215  14.624  1.00 10.00      A   
ATOM   4039  CD1 ILE A 427       0.642 -19.410  16.807  1.00 10.00      A   
ATOM   4040  C   ILE A 427      -3.398 -21.051  15.625  1.00 10.00      A   
ATOM   4041  O   ILE A 427      -4.261 -20.291  16.056  1.00 10.00      A   
ATOM   4042  N   VAL A 428      -3.630 -21.919  14.656  1.00 10.00      A   
ATOM   4043  HN  VAL A 428      -2.911 -22.524  14.377  1.00 10.00      A   
ATOM   4044  CA  VAL A 428      -4.928 -21.990  13.992  1.00 10.00      A   
ATOM   4045  CB  VAL A 428      -4.862 -22.804  12.678  1.00 10.00      A   
ATOM   4046  CG1 VAL A 428      -3.967 -22.110  11.663  1.00 10.00      A   
ATOM   4047  CG2 VAL A 428      -4.380 -24.225  12.930  1.00 10.00      A   
ATOM   4048  C   VAL A 428      -6.008 -22.566  14.912  1.00 10.00      A   
ATOM   4049  O   VAL A 428      -7.202 -22.361  14.693  1.00 10.00      A   
ATOM   4050  N   GLU A 429      -5.578 -23.276  15.947  1.00 10.00      A   
ATOM   4051  HN  GLU A 429      -4.614 -23.390  16.077  1.00 10.00      A   
ATOM   4052  CA  GLU A 429      -6.498 -23.889  16.896  1.00 10.00      A   
ATOM   4053  CB  GLU A 429      -5.773 -24.945  17.733  1.00 10.00      A   
ATOM   4054  CG  GLU A 429      -6.688 -25.812  18.586  1.00 10.00      A   
ATOM   4055  CD  GLU A 429      -5.964 -26.478  19.738  1.00 10.00      A   
ATOM   4056  OE1 GLU A 429      -4.717 -26.474  19.755  1.00 10.00      A   
ATOM   4057  OE2 GLU A 429      -6.644 -27.010  20.641  1.00 10.00      A   
ATOM   4058  C   GLU A 429      -7.126 -22.841  17.812  1.00 10.00      A   
ATOM   4059  O   GLU A 429      -8.322 -22.894  18.103  1.00 10.00      A   
ATOM   4060  N   HIS A 430      -6.316 -21.894  18.265  1.00 10.00      A   
ATOM   4061  HN  HIS A 430      -5.372 -21.904  17.995  1.00 10.00      A   
ATOM   4062  CA  HIS A 430      -6.798 -20.842  19.160  1.00 10.00      A   
ATOM   4063  CB  HIS A 430      -5.731 -20.452  20.186  1.00 10.00      A   
ATOM   4064  CG  HIS A 430      -5.501 -21.485  21.248  1.00 10.00      A   
ATOM   4065  ND1 HIS A 430      -6.016 -21.342  22.519  1.00 10.00      A   
ATOM   4066  CD2 HIS A 430      -4.816 -22.651  21.173  1.00 10.00      A   
ATOM   4067  CE1 HIS A 430      -5.636 -22.421  23.182  1.00 10.00      A   
ATOM   4068  NE2 HIS A 430      -4.908 -23.237  22.406  1.00 10.00      A   
ATOM   4069  HE2 HIS A 430      -4.510 -24.096  22.668  1.00 10.00      A   
ATOM   4070  C   HIS A 430      -7.264 -19.609  18.393  1.00 10.00      A   
ATOM   4071  O   HIS A 430      -8.261 -18.984  18.758  1.00 10.00      A   
ATOM   4072  N   CYS A 431      -6.547 -19.261  17.334  1.00 10.00      A   
ATOM   4073  HN  CYS A 431      -5.771 -19.805  17.076  1.00 10.00      A   
ATOM   4074  CA  CYS A 431      -6.893 -18.098  16.531  1.00 10.00      A   
ATOM   4075  CB  CYS A 431      -5.648 -17.500  15.875  1.00 10.00      A   
ATOM   4076  SG  CYS A 431      -4.286 -17.195  17.028  1.00 10.00      A   
ATOM   4077  HG  CYS A 431      -4.524 -17.884  18.138  1.00 10.00      A   
ATOM   4078  C   CYS A 431      -7.945 -18.442  15.483  1.00 10.00      A   
ATOM   4079  O   CYS A 431      -7.626 -18.834  14.364  1.00 10.00      A   
ATOM   4080  N   LYS A 432      -9.203 -18.292  15.862  1.00 10.00      A   
ATOM   4081  HN  LYS A 432      -9.388 -17.975  16.770  1.00 10.00      A   
ATOM   4082  CA  LYS A 432     -10.317 -18.586  14.972  1.00 10.00      A   
ATOM   4083  CB  LYS A 432     -11.602 -18.790  15.777  1.00 10.00      A   
ATOM   4084  CG  LYS A 432     -11.551 -19.954  16.754  1.00 10.00      A   
ATOM   4085  CD  LYS A 432     -11.518 -21.287  16.024  1.00 10.00      A   
ATOM   4086  CE  LYS A 432     -11.518 -22.452  17.000  1.00 10.00      A   
ATOM   4087  NZ  LYS A 432     -12.679 -22.403  17.928  1.00 10.00      A   
ATOM   4088  HZ1 LYS A 432     -13.522 -22.050  17.430  1.00 10.00      A   
ATOM   4089  HZ2 LYS A 432     -12.475 -21.772  18.730  1.00 10.00      A   
ATOM   4090  HZ3 LYS A 432     -12.881 -23.355  18.297  1.00 10.00      A   
ATOM   4091  C   LYS A 432     -10.515 -17.474  13.952  1.00 10.00      A   
ATOM   4092  O   LYS A 432     -11.005 -17.713  12.847  1.00 10.00      A   
ATOM   4093  N   ASP A 433     -10.122 -16.264  14.326  1.00 10.00      A   
ATOM   4094  HN  ASP A 433      -9.719 -16.144  15.215  1.00 10.00      A   
ATOM   4095  CA  ASP A 433     -10.261 -15.106  13.447  1.00 10.00      A   
ATOM   4096  CB  ASP A 433     -10.522 -13.833  14.260  1.00 10.00      A   
ATOM   4097  CG  ASP A 433     -11.754 -13.075  13.798  1.00 10.00      A   
ATOM   4098  OD1 ASP A 433     -12.544 -12.636  14.665  1.00 10.00      A   
ATOM   4099  OD2 ASP A 433     -11.954 -12.920  12.575  1.00 10.00      A   
ATOM   4100  C   ASP A 433      -9.015 -14.923  12.586  1.00 10.00      A   
ATOM   4101  O   ASP A 433      -8.811 -13.864  11.992  1.00 10.00      A   
ATOM   4102  N   LEU A 434      -8.182 -15.959  12.526  1.00 10.00      A   
ATOM   4103  HN  LEU A 434      -8.397 -16.773  13.028  1.00 10.00      A   
ATOM   4104  CA  LEU A 434      -6.961 -15.918  11.732  1.00 10.00      A   
ATOM   4105  CB  LEU A 434      -6.097 -17.149  12.011  1.00 10.00      A   
ATOM   4106  CG  LEU A 434      -4.666 -17.101  11.469  1.00 10.00      A   
ATOM   4107  CD1 LEU A 434      -3.823 -16.111  12.258  1.00 10.00      A   
ATOM   4108  CD2 LEU A 434      -4.036 -18.484  11.487  1.00 10.00      A   
ATOM   4109  C   LEU A 434      -7.302 -15.833  10.246  1.00 10.00      A   
ATOM   4110  O   LEU A 434      -7.902 -16.746   9.679  1.00 10.00      A   
ATOM   4111  N   ARG A 435      -6.931 -14.723   9.628  1.00 10.00      A   
ATOM   4112  HN  ARG A 435      -6.453 -14.029  10.134  1.00 10.00      A   
ATOM   4113  CA  ARG A 435      -7.213 -14.508   8.217  1.00 10.00      A   
ATOM   4114  CB  ARG A 435      -7.793 -13.108   7.994  1.00 10.00      A   
ATOM   4115  CG  ARG A 435      -8.889 -12.726   8.978  1.00 10.00      A   
ATOM   4116  CD  ARG A 435      -9.465 -11.347   8.688  1.00 10.00      A   
ATOM   4117  NE  ARG A 435      -8.430 -10.319   8.580  1.00 10.00      A   
ATOM   4118  HE  ARG A 435      -7.780 -10.415   7.847  1.00 10.00      A   
ATOM   4119  CZ  ARG A 435      -8.335  -9.261   9.391  1.00 10.00      A   
ATOM   4120  NH1 ARG A 435      -9.210  -9.079  10.378  1.00 10.00      A   
ATOM   4121 HH11 ARG A 435      -9.986  -9.763  10.528  1.00 10.00      A   
ATOM   4122 HH12 ARG A 435      -9.131  -8.249  11.008  1.00 10.00      A   
ATOM   4123  NH2 ARG A 435      -7.362  -8.379   9.212  1.00 10.00      A   
ATOM   4124 HH21 ARG A 435      -7.285  -7.547   9.839  1.00 10.00      A   
ATOM   4125 HH22 ARG A 435      -6.673  -8.510   8.441  1.00 10.00      A   
ATOM   4126  C   ARG A 435      -5.967 -14.688   7.363  1.00 10.00      A   
ATOM   4127  O   ARG A 435      -6.062 -14.908   6.157  1.00 10.00      A   
ATOM   4128  N   ARG A 436      -4.802 -14.605   7.984  1.00 10.00      A   
ATOM   4129  HN  ARG A 436      -4.781 -14.451   8.955  1.00 10.00      A   
ATOM   4130  CA  ARG A 436      -3.551 -14.749   7.253  1.00 10.00      A   
ATOM   4131  CB  ARG A 436      -3.026 -13.370   6.849  1.00 10.00      A   
ATOM   4132  CG  ARG A 436      -1.796 -13.396   5.957  1.00 10.00      A   
ATOM   4133  CD  ARG A 436      -1.335 -11.986   5.628  1.00 10.00      A   
ATOM   4134  NE  ARG A 436      -0.191 -11.969   4.715  1.00 10.00      A   
ATOM   4135  HE  ARG A 436       0.381 -12.775   4.685  1.00 10.00      A   
ATOM   4136  CZ  ARG A 436       0.117 -10.936   3.933  1.00 10.00      A   
ATOM   4137  NH1 ARG A 436      -0.647  -9.848   3.937  1.00 10.00      A   
ATOM   4138 HH11 ARG A 436      -0.415  -9.037   3.325  1.00 10.00      A   
ATOM   4139 HH12 ARG A 436      -1.485  -9.801   4.561  1.00 10.00      A   
ATOM   4140  NH2 ARG A 436       1.179 -10.995   3.138  1.00 10.00      A   
ATOM   4141 HH21 ARG A 436       1.782 -11.851   3.136  1.00 10.00      A   
ATOM   4142 HH22 ARG A 436       1.426 -10.190   2.525  1.00 10.00      A   
ATOM   4143  C   ARG A 436      -2.509 -15.484   8.081  1.00 10.00      A   
ATOM   4144  O   ARG A 436      -2.307 -15.167   9.254  1.00 10.00      A   
ATOM   4145  N   LEU A 437      -1.851 -16.457   7.465  1.00 10.00      A   
ATOM   4146  HN  LEU A 437      -2.059 -16.657   6.523  1.00 10.00      A   
ATOM   4147  CA  LEU A 437      -0.823 -17.236   8.137  1.00 10.00      A   
ATOM   4148  CB  LEU A 437      -1.405 -18.551   8.660  1.00 10.00      A   
ATOM   4149  CG  LEU A 437      -0.442 -19.465   9.423  1.00 10.00      A   
ATOM   4150  CD1 LEU A 437      -0.041 -18.838  10.750  1.00 10.00      A   
ATOM   4151  CD2 LEU A 437      -1.054 -20.842   9.632  1.00 10.00      A   
ATOM   4152  C   LEU A 437       0.335 -17.521   7.185  1.00 10.00      A   
ATOM   4153  O   LEU A 437       0.134 -17.727   5.985  1.00 10.00      A   
ATOM   4154  N   SER A 438       1.541 -17.509   7.722  1.00 10.00      A   
ATOM   4155  HN  SER A 438       1.633 -17.306   8.678  1.00 10.00      A   
ATOM   4156  CA  SER A 438       2.739 -17.780   6.943  1.00 10.00      A   
ATOM   4157  CB  SER A 438       3.620 -16.530   6.891  1.00 10.00      A   
ATOM   4158  OG  SER A 438       2.847 -15.374   6.612  1.00 10.00      A   
ATOM   4159  HG  SER A 438       3.378 -14.746   6.099  1.00 10.00      A   
ATOM   4160  C   SER A 438       3.504 -18.940   7.574  1.00 10.00      A   
ATOM   4161  O   SER A 438       3.738 -18.948   8.784  1.00 10.00      A   
ATOM   4162  N   LEU A 439       3.881 -19.919   6.763  1.00 10.00      A   
ATOM   4163  HN  LEU A 439       3.680 -19.852   5.803  1.00 10.00      A   
ATOM   4164  CA  LEU A 439       4.596 -21.086   7.262  1.00 10.00      A   
ATOM   4165  CB  LEU A 439       4.006 -22.369   6.675  1.00 10.00      A   
ATOM   4166  CG  LEU A 439       2.541 -22.655   7.000  1.00 10.00      A   
ATOM   4167  CD1 LEU A 439       2.099 -23.947   6.335  1.00 10.00      A   
ATOM   4168  CD2 LEU A 439       2.328 -22.723   8.504  1.00 10.00      A   
ATOM   4169  C   LEU A 439       6.083 -21.012   6.946  1.00 10.00      A   
ATOM   4170  O   LEU A 439       6.485 -20.425   5.941  1.00 10.00      A   
ATOM   4171  N   SER A 440       6.888 -21.604   7.823  1.00 10.00      A   
ATOM   4172  HN  SER A 440       6.496 -22.030   8.616  1.00 10.00      A   
ATOM   4173  CA  SER A 440       8.334 -21.646   7.660  1.00 10.00      A   
ATOM   4174  CB  SER A 440       8.954 -20.276   7.943  1.00 10.00      A   
ATOM   4175  OG  SER A 440       8.432 -19.710   9.135  1.00 10.00      A   
ATOM   4176  HG  SER A 440       7.620 -19.228   8.937  1.00 10.00      A   
ATOM   4177  C   SER A 440       8.926 -22.708   8.583  1.00 10.00      A   
ATOM   4178  O   SER A 440       8.253 -23.183   9.502  1.00 10.00      A   
ATOM   4179  N   GLY A 441      10.178 -23.080   8.340  1.00 10.00      A   
ATOM   4180  HN  GLY A 441      10.669 -22.667   7.596  1.00 10.00      A   
ATOM   4181  CA  GLY A 441      10.824 -24.084   9.159  1.00 10.00      A   
ATOM   4182  C   GLY A 441      10.494 -25.493   8.704  1.00 10.00      A   
ATOM   4183  O   GLY A 441       9.980 -25.688   7.601  1.00 10.00      A   
ATOM   4184  N   LEU A 442      10.802 -26.479   9.539  1.00 10.00      A   
ATOM   4185  HN  LEU A 442      11.221 -26.263  10.403  1.00 10.00      A   
ATOM   4186  CA  LEU A 442      10.525 -27.871   9.207  1.00 10.00      A   
ATOM   4187  CB  LEU A 442      11.426 -28.816  10.008  1.00 10.00      A   
ATOM   4188  CG  LEU A 442      11.375 -30.292   9.612  1.00 10.00      A   
ATOM   4189  CD1 LEU A 442      12.041 -30.511   8.265  1.00 10.00      A   
ATOM   4190  CD2 LEU A 442      12.024 -31.159  10.677  1.00 10.00      A   
ATOM   4191  C   LEU A 442       9.062 -28.191   9.469  1.00 10.00      A   
ATOM   4192  O   LEU A 442       8.607 -28.152  10.614  1.00 10.00      A   
ATOM   4193  N   LEU A 443       8.330 -28.500   8.411  1.00 10.00      A   
ATOM   4194  HN  LEU A 443       8.754 -28.529   7.525  1.00 10.00      A   
ATOM   4195  CA  LEU A 443       6.918 -28.808   8.528  1.00 10.00      A   
ATOM   4196  CB  LEU A 443       6.073 -27.600   8.109  1.00 10.00      A   
ATOM   4197  CG  LEU A 443       6.180 -26.357   8.995  1.00 10.00      A   
ATOM   4198  CD1 LEU A 443       5.571 -25.152   8.301  1.00 10.00      A   
ATOM   4199  CD2 LEU A 443       5.507 -26.596  10.336  1.00 10.00      A   
ATOM   4200  C   LEU A 443       6.556 -30.007   7.673  1.00 10.00      A   
ATOM   4201  O   LEU A 443       7.067 -30.171   6.562  1.00 10.00      A   
ATOM   4202  N   THR A 444       5.682 -30.845   8.199  1.00 10.00      A   
ATOM   4203  HN  THR A 444       5.316 -30.659   9.095  1.00 10.00      A   
ATOM   4204  CA  THR A 444       5.234 -32.025   7.488  1.00 10.00      A   
ATOM   4205  CB  THR A 444       5.320 -33.280   8.378  1.00 10.00      A   
ATOM   4206  OG1 THR A 444       4.603 -33.064   9.603  1.00 10.00      A   
ATOM   4207  HG1 THR A 444       4.785 -32.166   9.938  1.00 10.00      A   
ATOM   4208  CG2 THR A 444       6.767 -33.622   8.694  1.00 10.00      A   
ATOM   4209  C   THR A 444       3.795 -31.829   7.032  1.00 10.00      A   
ATOM   4210  O   THR A 444       3.216 -30.760   7.241  1.00 10.00      A   
ATOM   4211  N   ASP A 445       3.218 -32.855   6.416  1.00 10.00      A   
ATOM   4212  HN  ASP A 445       3.745 -33.677   6.256  1.00 10.00      A   
ATOM   4213  CA  ASP A 445       1.832 -32.789   5.953  1.00 10.00      A   
ATOM   4214  CB  ASP A 445       1.463 -34.026   5.122  1.00 10.00      A   
ATOM   4215  CG  ASP A 445       1.832 -33.902   3.653  1.00 10.00      A   
ATOM   4216  OD1 ASP A 445       1.688 -34.901   2.912  1.00 10.00      A   
ATOM   4217  OD2 ASP A 445       2.272 -32.815   3.229  1.00 10.00      A   
ATOM   4218  C   ASP A 445       0.880 -32.656   7.139  1.00 10.00      A   
ATOM   4219  O   ASP A 445      -0.269 -32.245   6.983  1.00 10.00      A   
ATOM   4220  N   LYS A 446       1.385 -32.982   8.328  1.00 10.00      A   
ATOM   4221  HN  LYS A 446       2.319 -33.285   8.375  1.00 10.00      A   
ATOM   4222  CA  LYS A 446       0.605 -32.916   9.557  1.00 10.00      A   
ATOM   4223  CB  LYS A 446       1.414 -33.473  10.729  1.00 10.00      A   
ATOM   4224  CG  LYS A 446       0.595 -33.711  11.984  1.00 10.00      A   
ATOM   4225  CD  LYS A 446      -0.527 -34.703  11.728  1.00 10.00      A   
ATOM   4226  CE  LYS A 446      -1.407 -34.877  12.955  1.00 10.00      A   
ATOM   4227  NZ  LYS A 446      -2.467 -35.899  12.734  1.00 10.00      A   
ATOM   4228  HZ1 LYS A 446      -3.090 -35.608  11.943  1.00 10.00      A   
ATOM   4229  HZ2 LYS A 446      -3.046 -36.010  13.592  1.00 10.00      A   
ATOM   4230  HZ3 LYS A 446      -2.040 -36.817  12.505  1.00 10.00      A   
ATOM   4231  C   LYS A 446       0.154 -31.492   9.872  1.00 10.00      A   
ATOM   4232  O   LYS A 446      -0.966 -31.277  10.333  1.00 10.00      A   
ATOM   4233  N   VAL A 447       1.020 -30.521   9.611  1.00 10.00      A   
ATOM   4234  HN  VAL A 447       1.890 -30.745   9.219  1.00 10.00      A   
ATOM   4235  CA  VAL A 447       0.688 -29.126   9.883  1.00 10.00      A   
ATOM   4236  CB  VAL A 447       1.904 -28.175   9.756  1.00 10.00      A   
ATOM   4237  CG1 VAL A 447       2.320 -27.967   8.306  1.00 10.00      A   
ATOM   4238  CG2 VAL A 447       1.622 -26.843  10.434  1.00 10.00      A   
ATOM   4239  C   VAL A 447      -0.458 -28.656   8.994  1.00 10.00      A   
ATOM   4240  O   VAL A 447      -1.308 -27.873   9.421  1.00 10.00      A   
ATOM   4241  N   PHE A 448      -0.495 -29.170   7.767  1.00 10.00      A   
ATOM   4242  HN  PHE A 448       0.198 -29.807   7.495  1.00 10.00      A   
ATOM   4243  CA  PHE A 448      -1.536 -28.815   6.815  1.00 10.00      A   
ATOM   4244  CB  PHE A 448      -1.171 -29.297   5.415  1.00 10.00      A   
ATOM   4245  CG  PHE A 448       0.080 -28.662   4.884  1.00 10.00      A   
ATOM   4246  CD1 PHE A 448       1.261 -29.377   4.821  1.00 10.00      A   
ATOM   4247  CD2 PHE A 448       0.074 -27.344   4.462  1.00 10.00      A   
ATOM   4248  CE1 PHE A 448       2.415 -28.791   4.345  1.00 10.00      A   
ATOM   4249  CE2 PHE A 448       1.225 -26.752   3.983  1.00 10.00      A   
ATOM   4250  CZ  PHE A 448       2.398 -27.476   3.925  1.00 10.00      A   
ATOM   4251  C   PHE A 448      -2.868 -29.392   7.256  1.00 10.00      A   
ATOM   4252  O   PHE A 448      -3.921 -28.794   7.032  1.00 10.00      A   
ATOM   4253  N   GLU A 449      -2.805 -30.553   7.895  1.00 10.00      A   
ATOM   4254  HN  GLU A 449      -1.930 -30.980   8.019  1.00 10.00      A   
ATOM   4255  CA  GLU A 449      -3.995 -31.210   8.408  1.00 10.00      A   
ATOM   4256  CB  GLU A 449      -3.630 -32.549   9.055  1.00 10.00      A   
ATOM   4257  CG  GLU A 449      -4.825 -33.337   9.565  1.00 10.00      A   
ATOM   4258  CD  GLU A 449      -4.522 -34.100  10.839  1.00 10.00      A   
ATOM   4259  OE1 GLU A 449      -4.314 -35.333  10.772  1.00 10.00      A   
ATOM   4260  OE2 GLU A 449      -4.486 -33.473  11.915  1.00 10.00      A   
ATOM   4261  C   GLU A 449      -4.661 -30.297   9.432  1.00 10.00      A   
ATOM   4262  O   GLU A 449      -5.866 -30.066   9.384  1.00 10.00      A   
ATOM   4263  N   TYR A 450      -3.853 -29.759  10.337  1.00 10.00      A   
ATOM   4264  HN  TYR A 450      -2.899 -29.982  10.311  1.00 10.00      A   
ATOM   4265  CA  TYR A 450      -4.342 -28.857  11.371  1.00 10.00      A   
ATOM   4266  CB  TYR A 450      -3.214 -28.477  12.338  1.00 10.00      A   
ATOM   4267  CG  TYR A 450      -2.739 -29.613  13.218  1.00 10.00      A   
ATOM   4268  CD1 TYR A 450      -1.384 -29.848  13.413  1.00 10.00      A   
ATOM   4269  CD2 TYR A 450      -3.646 -30.452  13.854  1.00 10.00      A   
ATOM   4270  CE1 TYR A 450      -0.945 -30.885  14.216  1.00 10.00      A   
ATOM   4271  CE2 TYR A 450      -3.218 -31.491  14.658  1.00 10.00      A   
ATOM   4272  CZ  TYR A 450      -1.867 -31.703  14.836  1.00 10.00      A   
ATOM   4273  OH  TYR A 450      -1.437 -32.741  15.637  1.00 10.00      A   
ATOM   4274  HH  TYR A 450      -1.335 -32.427  16.545  1.00 10.00      A   
ATOM   4275  C   TYR A 450      -4.934 -27.599  10.747  1.00 10.00      A   
ATOM   4276  O   TYR A 450      -6.031 -27.173  11.106  1.00 10.00      A   
ATOM   4277  N   ILE A 451      -4.203 -27.022   9.798  1.00 10.00      A   
ATOM   4278  HN  ILE A 451      -3.340 -27.422   9.553  1.00 10.00      A   
ATOM   4279  CA  ILE A 451      -4.642 -25.811   9.113  1.00 10.00      A   
ATOM   4280  CB  ILE A 451      -3.603 -25.339   8.069  1.00 10.00      A   
ATOM   4281  CG1 ILE A 451      -2.294 -24.945   8.757  1.00 10.00      A   
ATOM   4282  CG2 ILE A 451      -4.145 -24.168   7.260  1.00 10.00      A   
ATOM   4283  CD1 ILE A 451      -1.141 -24.725   7.801  1.00 10.00      A   
ATOM   4284  C   ILE A 451      -5.995 -26.020   8.431  1.00 10.00      A   
ATOM   4285  O   ILE A 451      -6.905 -25.211   8.586  1.00 10.00      A   
ATOM   4286  N   GLY A 452      -6.131 -27.121   7.704  1.00 10.00      A   
ATOM   4287  HN  GLY A 452      -5.377 -27.749   7.626  1.00 10.00      A   
ATOM   4288  CA  GLY A 452      -7.375 -27.398   7.011  1.00 10.00      A   
ATOM   4289  C   GLY A 452      -8.529 -27.743   7.940  1.00 10.00      A   
ATOM   4290  O   GLY A 452      -9.691 -27.712   7.532  1.00 10.00      A   
ATOM   4291  N   THR A 453      -8.221 -28.061   9.187  1.00 10.00      A   
ATOM   4292  HN  THR A 453      -7.281 -28.059   9.469  1.00 10.00      A   
ATOM   4293  CA  THR A 453      -9.254 -28.423  10.147  1.00 10.00      A   
ATOM   4294  CB  THR A 453      -8.806 -29.615  11.014  1.00 10.00      A   
ATOM   4295  OG1 THR A 453      -8.244 -30.623  10.165  1.00 10.00      A   
ATOM   4296  HG1 THR A 453      -7.341 -30.367   9.923  1.00 10.00      A   
ATOM   4297  CG2 THR A 453      -9.980 -30.206  11.773  1.00 10.00      A   
ATOM   4298  C   THR A 453      -9.658 -27.248  11.041  1.00 10.00      A   
ATOM   4299  O   THR A 453     -10.820 -27.136  11.441  1.00 10.00      A   
ATOM   4300  N   TYR A 454      -8.717 -26.359  11.330  1.00 10.00      A   
ATOM   4301  HN  TYR A 454      -7.815 -26.469  10.955  1.00 10.00      A   
ATOM   4302  CA  TYR A 454      -8.996 -25.225  12.203  1.00 10.00      A   
ATOM   4303  CB  TYR A 454      -7.946 -25.129  13.311  1.00 10.00      A   
ATOM   4304  CG  TYR A 454      -7.867 -26.356  14.193  1.00 10.00      A   
ATOM   4305  CD1 TYR A 454      -6.718 -27.137  14.228  1.00 10.00      A   
ATOM   4306  CD2 TYR A 454      -8.940 -26.734  14.990  1.00 10.00      A   
ATOM   4307  CE1 TYR A 454      -6.641 -28.257  15.028  1.00 10.00      A   
ATOM   4308  CE2 TYR A 454      -8.869 -27.856  15.795  1.00 10.00      A   
ATOM   4309  CZ  TYR A 454      -7.719 -28.611  15.809  1.00 10.00      A   
ATOM   4310  OH  TYR A 454      -7.644 -29.727  16.608  1.00 10.00      A   
ATOM   4311  HH  TYR A 454      -8.466 -30.224  16.540  1.00 10.00      A   
ATOM   4312  C   TYR A 454      -9.117 -23.898  11.452  1.00 10.00      A   
ATOM   4313  O   TYR A 454     -10.026 -23.112  11.723  1.00 10.00      A   
ATOM   4314  N   ALA A 455      -8.223 -23.652  10.501  1.00 10.00      A   
ATOM   4315  HN  ALA A 455      -7.548 -24.328  10.284  1.00 10.00      A   
ATOM   4316  CA  ALA A 455      -8.249 -22.406   9.743  1.00 10.00      A   
ATOM   4317  CB  ALA A 455      -6.887 -22.091   9.145  1.00 10.00      A   
ATOM   4318  C   ALA A 455      -9.321 -22.445   8.663  1.00 10.00      A   
ATOM   4319  O   ALA A 455      -9.061 -22.829   7.522  1.00 10.00      A   
ATOM   4320  N   LYS A 456     -10.533 -22.066   9.038  1.00 10.00      A   
ATOM   4321  HN  LYS A 456     -10.680 -21.800   9.973  1.00 10.00      A   
ATOM   4322  CA  LYS A 456     -11.653 -22.056   8.110  1.00 10.00      A   
ATOM   4323  CB  LYS A 456     -12.928 -22.533   8.810  1.00 10.00      A   
ATOM   4324  CG  LYS A 456     -12.865 -23.961   9.328  1.00 10.00      A   
ATOM   4325  CD  LYS A 456     -12.630 -24.945   8.197  1.00 10.00      A   
ATOM   4326  CE  LYS A 456     -12.660 -26.377   8.692  1.00 10.00      A   
ATOM   4327  NZ  LYS A 456     -12.384 -27.331   7.594  1.00 10.00      A   
ATOM   4328  HZ1 LYS A 456     -12.676 -28.286   7.871  1.00 10.00      A   
ATOM   4329  HZ2 LYS A 456     -11.363 -27.341   7.378  1.00 10.00      A   
ATOM   4330  HZ3 LYS A 456     -12.905 -27.055   6.738  1.00 10.00      A   
ATOM   4331  C   LYS A 456     -11.878 -20.666   7.530  1.00 10.00      A   
ATOM   4332  O   LYS A 456     -12.272 -20.528   6.372  1.00 10.00      A   
ATOM   4333  N   LYS A 457     -11.608 -19.648   8.338  1.00 10.00      A   
ATOM   4334  HN  LYS A 457     -11.268 -19.834   9.245  1.00 10.00      A   
ATOM   4335  CA  LYS A 457     -11.802 -18.261   7.926  1.00 10.00      A   
ATOM   4336  CB  LYS A 457     -12.363 -17.435   9.086  1.00 10.00      A   
ATOM   4337  CG  LYS A 457     -13.600 -18.036   9.747  1.00 10.00      A   
ATOM   4338  CD  LYS A 457     -14.737 -18.234   8.750  1.00 10.00      A   
ATOM   4339  CE  LYS A 457     -15.391 -16.911   8.375  1.00 10.00      A   
ATOM   4340  NZ  LYS A 457     -16.220 -16.360   9.482  1.00 10.00      A   
ATOM   4341  HZ1 LYS A 457     -15.652 -16.282  10.351  1.00 10.00      A   
ATOM   4342  HZ2 LYS A 457     -17.037 -16.978   9.663  1.00 10.00      A   
ATOM   4343  HZ3 LYS A 457     -16.571 -15.414   9.232  1.00 10.00      A   
ATOM   4344  C   LYS A 457     -10.507 -17.638   7.408  1.00 10.00      A   
ATOM   4345  O   LYS A 457     -10.443 -16.433   7.154  1.00 10.00      A   
ATOM   4346  N   MET A 458      -9.481 -18.465   7.247  1.00 10.00      A   
ATOM   4347  HN  MET A 458      -9.595 -19.411   7.465  1.00 10.00      A   
ATOM   4348  CA  MET A 458      -8.195 -18.000   6.745  1.00 10.00      A   
ATOM   4349  CB  MET A 458      -7.102 -19.038   7.005  1.00 10.00      A   
ATOM   4350  CG  MET A 458      -5.691 -18.530   6.746  1.00 10.00      A   
ATOM   4351  SD  MET A 458      -4.459 -19.845   6.805  1.00 10.00      A   
ATOM   4352  CE  MET A 458      -5.044 -20.902   5.483  1.00 10.00      A   
ATOM   4353  C   MET A 458      -8.301 -17.702   5.251  1.00 10.00      A   
ATOM   4354  O   MET A 458      -8.826 -18.514   4.487  1.00 10.00      A   
ATOM   4355  N   GLU A 459      -7.797 -16.546   4.841  1.00 10.00      A   
ATOM   4356  HN  GLU A 459      -7.360 -15.954   5.492  1.00 10.00      A   
ATOM   4357  CA  GLU A 459      -7.873 -16.132   3.448  1.00 10.00      A   
ATOM   4358  CB  GLU A 459      -8.216 -14.645   3.366  1.00 10.00      A   
ATOM   4359  CG  GLU A 459      -9.373 -14.210   4.244  1.00 10.00      A   
ATOM   4360  CD  GLU A 459      -9.539 -12.709   4.251  1.00 10.00      A   
ATOM   4361  OE1 GLU A 459      -9.334 -12.081   3.192  1.00 10.00      A   
ATOM   4362  OE2 GLU A 459      -9.872 -12.147   5.312  1.00 10.00      A   
ATOM   4363  C   GLU A 459      -6.572 -16.363   2.693  1.00 10.00      A   
ATOM   4364  O   GLU A 459      -6.576 -16.911   1.589  1.00 10.00      A   
ATOM   4365  N   MET A 460      -5.462 -15.936   3.283  1.00 10.00      A   
ATOM   4366  HN  MET A 460      -5.519 -15.547   4.182  1.00 10.00      A   
ATOM   4367  CA  MET A 460      -4.157 -16.048   2.635  1.00 10.00      A   
ATOM   4368  CB  MET A 460      -3.596 -14.644   2.376  1.00 10.00      A   
ATOM   4369  CG  MET A 460      -2.257 -14.610   1.657  1.00 10.00      A   
ATOM   4370  SD  MET A 460      -1.820 -12.951   1.097  1.00 10.00      A   
ATOM   4371  CE  MET A 460      -0.072 -13.162   0.766  1.00 10.00      A   
ATOM   4372  C   MET A 460      -3.166 -16.870   3.450  1.00 10.00      A   
ATOM   4373  O   MET A 460      -3.001 -16.649   4.649  1.00 10.00      A   
ATOM   4374  N   LEU A 461      -2.500 -17.806   2.783  1.00 10.00      A   
ATOM   4375  HN  LEU A 461      -2.674 -17.922   1.824  1.00 10.00      A   
ATOM   4376  CA  LEU A 461      -1.515 -18.665   3.426  1.00 10.00      A   
ATOM   4377  CB  LEU A 461      -2.125 -20.046   3.702  1.00 10.00      A   
ATOM   4378  CG  LEU A 461      -1.177 -21.136   4.217  1.00 10.00      A   
ATOM   4379  CD1 LEU A 461      -0.712 -20.835   5.633  1.00 10.00      A   
ATOM   4380  CD2 LEU A 461      -1.840 -22.505   4.151  1.00 10.00      A   
ATOM   4381  C   LEU A 461      -0.283 -18.806   2.536  1.00 10.00      A   
ATOM   4382  O   LEU A 461      -0.390 -19.233   1.383  1.00 10.00      A   
ATOM   4383  N   SER A 462       0.874 -18.421   3.057  1.00 10.00      A   
ATOM   4384  HN  SER A 462       0.892 -18.053   3.967  1.00 10.00      A   
ATOM   4385  CA  SER A 462       2.120 -18.524   2.310  1.00 10.00      A   
ATOM   4386  CB  SER A 462       2.968 -17.266   2.514  1.00 10.00      A   
ATOM   4387  OG  SER A 462       2.198 -16.094   2.301  1.00 10.00      A   
ATOM   4388  HG  SER A 462       2.287 -15.817   1.377  1.00 10.00      A   
ATOM   4389  C   SER A 462       2.896 -19.775   2.736  1.00 10.00      A   
ATOM   4390  O   SER A 462       3.351 -19.873   3.881  1.00 10.00      A   
ATOM   4391  N   VAL A 463       3.039 -20.729   1.817  1.00 10.00      A   
ATOM   4392  HN  VAL A 463       2.677 -20.583   0.914  1.00 10.00      A   
ATOM   4393  CA  VAL A 463       3.736 -21.981   2.099  1.00 10.00      A   
ATOM   4394  CB  VAL A 463       2.856 -23.204   1.746  1.00 10.00      A   
ATOM   4395  CG1 VAL A 463       3.518 -24.498   2.200  1.00 10.00      A   
ATOM   4396  CG2 VAL A 463       1.472 -23.068   2.360  1.00 10.00      A   
ATOM   4397  C   VAL A 463       5.045 -22.074   1.322  1.00 10.00      A   
ATOM   4398  O   VAL A 463       5.074 -21.869   0.105  1.00 10.00      A   
ATOM   4399  N   ALA A 464       6.126 -22.393   2.029  1.00 10.00      A   
ATOM   4400  HN  ALA A 464       6.036 -22.551   2.994  1.00 10.00      A   
ATOM   4401  CA  ALA A 464       7.439 -22.516   1.410  1.00 10.00      A   
ATOM   4402  CB  ALA A 464       8.119 -21.161   1.348  1.00 10.00      A   
ATOM   4403  C   ALA A 464       8.316 -23.522   2.151  1.00 10.00      A   
ATOM   4404  O   ALA A 464       8.493 -23.426   3.367  1.00 10.00      A   
ATOM   4405  N   PHE A 465       8.843 -24.493   1.404  1.00 10.00      A   
ATOM   4406  HN  PHE A 465       8.628 -24.520   0.449  1.00 10.00      A   
ATOM   4407  CA  PHE A 465       9.716 -25.529   1.953  1.00 10.00      A   
ATOM   4408  CB  PHE A 465      11.031 -24.931   2.474  1.00 10.00      A   
ATOM   4409  CG  PHE A 465      11.895 -24.308   1.416  1.00 10.00      A   
ATOM   4410  CD1 PHE A 465      11.788 -22.958   1.125  1.00 10.00      A   
ATOM   4411  CD2 PHE A 465      12.814 -25.069   0.713  1.00 10.00      A   
ATOM   4412  CE1 PHE A 465      12.578 -22.378   0.153  1.00 10.00      A   
ATOM   4413  CE2 PHE A 465      13.610 -24.496  -0.261  1.00 10.00      A   
ATOM   4414  CZ  PHE A 465      13.490 -23.148  -0.541  1.00 10.00      A   
ATOM   4415  C   PHE A 465       9.032 -26.338   3.055  1.00 10.00      A   
ATOM   4416  O   PHE A 465       9.639 -26.627   4.090  1.00 10.00      A   
ATOM   4417  N   ALA A 466       7.781 -26.719   2.831  1.00 10.00      A   
ATOM   4418  HN  ALA A 466       7.347 -26.483   1.985  1.00 10.00      A   
ATOM   4419  CA  ALA A 466       7.035 -27.479   3.819  1.00 10.00      A   
ATOM   4420  CB  ALA A 466       6.246 -26.530   4.704  1.00 10.00      A   
ATOM   4421  C   ALA A 466       6.105 -28.483   3.152  1.00 10.00      A   
ATOM   4422  O   ALA A 466       5.642 -28.257   2.036  1.00 10.00      A   
ATOM   4423  N   GLY A 467       5.845 -29.593   3.835  1.00 10.00      A   
ATOM   4424  HN  GLY A 467       6.271 -29.734   4.709  1.00 10.00      A   
ATOM   4425  CA  GLY A 467       4.960 -30.607   3.298  1.00 10.00      A   
ATOM   4426  C   GLY A 467       5.679 -31.907   3.023  1.00 10.00      A   
ATOM   4427  O   GLY A 467       6.910 -31.954   3.045  1.00 10.00      A   
ATOM   4428  N   ASP A 468       4.918 -32.965   2.777  1.00 10.00      A   
ATOM   4429  HN  ASP A 468       3.931 -32.865   2.799  1.00 10.00      A   
ATOM   4430  CA  ASP A 468       5.492 -34.274   2.489  1.00 10.00      A   
ATOM   4431  CB  ASP A 468       5.162 -35.281   3.595  1.00 10.00      A   
ATOM   4432  CG  ASP A 468       5.822 -34.963   4.916  1.00 10.00      A   
ATOM   4433  OD1 ASP A 468       7.070 -34.855   4.957  1.00 10.00      A   
ATOM   4434  OD2 ASP A 468       5.097 -34.835   5.921  1.00 10.00      A   
ATOM   4435  C   ASP A 468       4.976 -34.804   1.164  1.00 10.00      A   
ATOM   4436  O   ASP A 468       5.742 -35.323   0.350  1.00 10.00      A   
ATOM   4437  N   SER A 469       3.675 -34.674   0.945  1.00 10.00      A   
ATOM   4438  HN  SER A 469       3.106 -34.245   1.629  1.00 10.00      A   
ATOM   4439  CA  SER A 469       3.068 -35.156  -0.282  1.00 10.00      A   
ATOM   4440  CB  SER A 469       2.662 -36.623  -0.124  1.00 10.00      A   
ATOM   4441  OG  SER A 469       1.930 -36.831   1.076  1.00 10.00      A   
ATOM   4442  HG  SER A 469       1.985 -36.035   1.636  1.00 10.00      A   
ATOM   4443  C   SER A 469       1.866 -34.308  -0.691  1.00 10.00      A   
ATOM   4444  O   SER A 469       1.635 -33.233  -0.142  1.00 10.00      A   
ATOM   4445  N   ASP A 470       1.103 -34.807  -1.661  1.00 10.00      A   
ATOM   4446  HN  ASP A 470       1.344 -35.672  -2.059  1.00 10.00      A   
ATOM   4447  CA  ASP A 470      -0.078 -34.106  -2.158  1.00 10.00      A   
ATOM   4448  CB  ASP A 470      -0.640 -34.810  -3.398  1.00 10.00      A   
ATOM   4449  CG  ASP A 470       0.018 -34.368  -4.687  1.00 10.00      A   
ATOM   4450  OD1 ASP A 470      -0.641 -33.673  -5.486  1.00 10.00      A   
ATOM   4451  OD2 ASP A 470       1.196 -34.720  -4.910  1.00 10.00      A   
ATOM   4452  C   ASP A 470      -1.161 -34.016  -1.091  1.00 10.00      A   
ATOM   4453  O   ASP A 470      -1.989 -33.104  -1.111  1.00 10.00      A   
ATOM   4454  N   LEU A 471      -1.142 -34.954  -0.152  1.00 10.00      A   
ATOM   4455  HN  LEU A 471      -0.438 -35.636  -0.174  1.00 10.00      A   
ATOM   4456  CA  LEU A 471      -2.126 -34.989   0.922  1.00 10.00      A   
ATOM   4457  CB  LEU A 471      -1.848 -36.155   1.873  1.00 10.00      A   
ATOM   4458  CG  LEU A 471      -2.002 -37.561   1.282  1.00 10.00      A   
ATOM   4459  CD1 LEU A 471      -1.792 -38.626   2.349  1.00 10.00      A   
ATOM   4460  CD2 LEU A 471      -3.365 -37.723   0.625  1.00 10.00      A   
ATOM   4461  C   LEU A 471      -2.163 -33.671   1.691  1.00 10.00      A   
ATOM   4462  O   LEU A 471      -3.240 -33.177   2.029  1.00 10.00      A   
ATOM   4463  N   GLY A 472      -0.986 -33.103   1.951  1.00 10.00      A   
ATOM   4464  HN  GLY A 472      -0.160 -33.550   1.662  1.00 10.00      A   
ATOM   4465  CA  GLY A 472      -0.907 -31.844   2.670  1.00 10.00      A   
ATOM   4466  C   GLY A 472      -1.659 -30.730   1.972  1.00 10.00      A   
ATOM   4467  O   GLY A 472      -2.369 -29.953   2.613  1.00 10.00      A   
ATOM   4468  N   MET A 473      -1.517 -30.660   0.654  1.00 10.00      A   
ATOM   4469  HN  MET A 473      -0.952 -31.320   0.197  1.00 10.00      A   
ATOM   4470  CA  MET A 473      -2.193 -29.632  -0.128  1.00 10.00      A   
ATOM   4471  CB  MET A 473      -1.640 -29.576  -1.554  1.00 10.00      A   
ATOM   4472  CG  MET A 473      -2.175 -28.414  -2.374  1.00 10.00      A   
ATOM   4473  SD  MET A 473      -1.136 -28.019  -3.790  1.00 10.00      A   
ATOM   4474  CE  MET A 473      -1.383 -29.468  -4.807  1.00 10.00      A   
ATOM   4475  C   MET A 473      -3.697 -29.877  -0.149  1.00 10.00      A   
ATOM   4476  O   MET A 473      -4.493 -28.938  -0.120  1.00 10.00      A   
ATOM   4477  N   HIS A 474      -4.079 -31.152  -0.182  1.00 10.00      A   
ATOM   4478  HN  HIS A 474      -3.394 -31.853  -0.194  1.00 10.00      A   
ATOM   4479  CA  HIS A 474      -5.485 -31.535  -0.202  1.00 10.00      A   
ATOM   4480  CB  HIS A 474      -5.623 -33.050  -0.390  1.00 10.00      A   
ATOM   4481  CG  HIS A 474      -7.036 -33.520  -0.556  1.00 10.00      A   
ATOM   4482  ND1 HIS A 474      -7.600 -33.660  -1.802  1.00 10.00      A   
ATOM   4483  CD2 HIS A 474      -7.948 -33.858   0.388  1.00 10.00      A   
ATOM   4484  CE1 HIS A 474      -8.836 -34.077  -1.593  1.00 10.00      A   
ATOM   4485  NE2 HIS A 474      -9.089 -34.210  -0.285  1.00 10.00      A   
ATOM   4486  HE2 HIS A 474      -9.929 -34.512   0.118  1.00 10.00      A   
ATOM   4487  C   HIS A 474      -6.189 -31.090   1.077  1.00 10.00      A   
ATOM   4488  O   HIS A 474      -7.325 -30.616   1.037  1.00 10.00      A   
ATOM   4489  N   HIS A 475      -5.500 -31.226   2.207  1.00 10.00      A   
ATOM   4490  HN  HIS A 475      -4.592 -31.600   2.169  1.00 10.00      A   
ATOM   4491  CA  HIS A 475      -6.060 -30.842   3.504  1.00 10.00      A   
ATOM   4492  CB  HIS A 475      -5.125 -31.232   4.654  1.00 10.00      A   
ATOM   4493  CG  HIS A 475      -5.249 -32.662   5.084  1.00 10.00      A   
ATOM   4494  ND1 HIS A 475      -6.241 -33.132   5.914  1.00 10.00      A   
ATOM   4495  HD1 HIS A 475      -6.966 -32.601   6.311  1.00 10.00      A   
ATOM   4496  CD2 HIS A 475      -4.475 -33.736   4.789  1.00 10.00      A   
ATOM   4497  CE1 HIS A 475      -6.045 -34.444   6.090  1.00 10.00      A   
ATOM   4498  NE2 HIS A 475      -4.985 -34.860   5.427  1.00 10.00      A   
ATOM   4499  C   HIS A 475      -6.380 -29.354   3.568  1.00 10.00      A   
ATOM   4500  O   HIS A 475      -7.308 -28.942   4.261  1.00 10.00      A   
ATOM   4501  N   VAL A 476      -5.617 -28.555   2.837  1.00 10.00      A   
ATOM   4502  HN  VAL A 476      -4.899 -28.945   2.294  1.00 10.00      A   
ATOM   4503  CA  VAL A 476      -5.827 -27.114   2.819  1.00 10.00      A   
ATOM   4504  CB  VAL A 476      -4.531 -26.359   2.466  1.00 10.00      A   
ATOM   4505  CG1 VAL A 476      -4.755 -24.853   2.491  1.00 10.00      A   
ATOM   4506  CG2 VAL A 476      -3.416 -26.747   3.423  1.00 10.00      A   
ATOM   4507  C   VAL A 476      -6.925 -26.740   1.826  1.00 10.00      A   
ATOM   4508  O   VAL A 476      -7.875 -26.041   2.176  1.00 10.00      A   
ATOM   4509  N   LEU A 477      -6.797 -27.235   0.598  1.00 10.00      A   
ATOM   4510  HN  LEU A 477      -6.017 -27.799   0.390  1.00 10.00      A   
ATOM   4511  CA  LEU A 477      -7.767 -26.950  -0.459  1.00 10.00      A   
ATOM   4512  CB  LEU A 477      -7.298 -27.534  -1.791  1.00 10.00      A   
ATOM   4513  CG  LEU A 477      -5.993 -26.969  -2.359  1.00 10.00      A   
ATOM   4514  CD1 LEU A 477      -5.563 -27.738  -3.600  1.00 10.00      A   
ATOM   4515  CD2 LEU A 477      -6.137 -25.486  -2.669  1.00 10.00      A   
ATOM   4516  C   LEU A 477      -9.167 -27.461  -0.113  1.00 10.00      A   
ATOM   4517  O   LEU A 477     -10.173 -26.855  -0.486  1.00 10.00      A   
ATOM   4518  N   SER A 478      -9.229 -28.576   0.599  1.00 10.00      A   
ATOM   4519  HN  SER A 478      -8.395 -29.034   0.851  1.00 10.00      A   
ATOM   4520  CA  SER A 478     -10.505 -29.148   1.004  1.00 10.00      A   
ATOM   4521  CB  SER A 478     -10.556 -30.642   0.664  1.00 10.00      A   
ATOM   4522  OG  SER A 478     -11.897 -31.083   0.513  1.00 10.00      A   
ATOM   4523  HG  SER A 478     -12.487 -30.459   0.960  1.00 10.00      A   
ATOM   4524  C   SER A 478     -10.724 -28.928   2.500  1.00 10.00      A   
ATOM   4525  O   SER A 478     -11.488 -29.650   3.149  1.00 10.00      A   
ATOM   4526  N   GLY A 479     -10.054 -27.918   3.037  1.00 10.00      A   
ATOM   4527  HN  GLY A 479      -9.465 -27.375   2.471  1.00 10.00      A   
ATOM   4528  CA  GLY A 479     -10.178 -27.610   4.444  1.00 10.00      A   
ATOM   4529  C   GLY A 479     -10.500 -26.150   4.689  1.00 10.00      A   
ATOM   4530  O   GLY A 479     -11.490 -25.831   5.347  1.00 10.00      A   
ATOM   4531  N   CYS A 480      -9.667 -25.262   4.167  1.00 10.00      A   
ATOM   4532  HN  CYS A 480      -8.889 -25.574   3.653  1.00 10.00      A   
ATOM   4533  CA  CYS A 480      -9.877 -23.831   4.331  1.00 10.00      A   
ATOM   4534  CB  CYS A 480      -8.594 -23.064   4.029  1.00 10.00      A   
ATOM   4535  SG  CYS A 480      -7.189 -23.579   5.041  1.00 10.00      A   
ATOM   4536  HG  CYS A 480      -7.561 -23.510   6.313  1.00 10.00      A   
ATOM   4537  C   CYS A 480     -11.022 -23.355   3.444  1.00 10.00      A   
ATOM   4538  O   CYS A 480     -10.967 -23.467   2.219  1.00 10.00      A   
ATOM   4539  N   ASP A 481     -12.062 -22.829   4.074  1.00 10.00      A   
ATOM   4540  HN  ASP A 481     -12.039 -22.751   5.052  1.00 10.00      A   
ATOM   4541  CA  ASP A 481     -13.238 -22.364   3.352  1.00 10.00      A   
ATOM   4542  CB  ASP A 481     -14.466 -22.361   4.265  1.00 10.00      A   
ATOM   4543  CG  ASP A 481     -15.747 -22.083   3.508  1.00 10.00      A   
ATOM   4544  OD1 ASP A 481     -16.026 -20.902   3.202  1.00 10.00      A   
ATOM   4545  OD2 ASP A 481     -16.486 -23.046   3.214  1.00 10.00      A   
ATOM   4546  C   ASP A 481     -13.035 -20.983   2.746  1.00 10.00      A   
ATOM   4547  O   ASP A 481     -13.216 -20.793   1.546  1.00 10.00      A   
ATOM   4548  N   SER A 482     -12.632 -20.028   3.574  1.00 10.00      A   
ATOM   4549  HN  SER A 482     -12.461 -20.252   4.517  1.00 10.00      A   
ATOM   4550  CA  SER A 482     -12.431 -18.654   3.126  1.00 10.00      A   
ATOM   4551  CB  SER A 482     -12.551 -17.691   4.309  1.00 10.00      A   
ATOM   4552  OG  SER A 482     -13.734 -17.958   5.051  1.00 10.00      A   
ATOM   4553  HG  SER A 482     -14.205 -18.694   4.643  1.00 10.00      A   
ATOM   4554  C   SER A 482     -11.102 -18.453   2.394  1.00 10.00      A   
ATOM   4555  O   SER A 482     -10.559 -17.350   2.381  1.00 10.00      A   
ATOM   4556  N   LEU A 483     -10.595 -19.514   1.772  1.00 10.00      A   
ATOM   4557  HN  LEU A 483     -11.077 -20.362   1.811  1.00 10.00      A   
ATOM   4558  CA  LEU A 483      -9.343 -19.443   1.032  1.00 10.00      A   
ATOM   4559  CB  LEU A 483      -8.938 -20.832   0.537  1.00 10.00      A   
ATOM   4560  CG  LEU A 483      -7.552 -21.330   0.959  1.00 10.00      A   
ATOM   4561  CD1 LEU A 483      -7.286 -22.716   0.392  1.00 10.00      A   
ATOM   4562  CD2 LEU A 483      -6.469 -20.351   0.527  1.00 10.00      A   
ATOM   4563  C   LEU A 483      -9.486 -18.498  -0.157  1.00 10.00      A   
ATOM   4564  O   LEU A 483     -10.307 -18.721  -1.048  1.00 10.00      A   
ATOM   4565  N   ARG A 484      -8.687 -17.445  -0.165  1.00 10.00      A   
ATOM   4566  HN  ARG A 484      -8.046 -17.326   0.571  1.00 10.00      A   
ATOM   4567  CA  ARG A 484      -8.731 -16.463  -1.235  1.00 10.00      A   
ATOM   4568  CB  ARG A 484      -9.064 -15.072  -0.683  1.00 10.00      A   
ATOM   4569  CG  ARG A 484     -10.391 -15.002   0.060  1.00 10.00      A   
ATOM   4570  CD  ARG A 484     -10.597 -13.653   0.729  1.00 10.00      A   
ATOM   4571  NE  ARG A 484     -11.160 -12.653  -0.181  1.00 10.00      A   
ATOM   4572  HE  ARG A 484     -11.631 -12.987  -0.981  1.00 10.00      A   
ATOM   4573  CZ  ARG A 484     -11.071 -11.333   0.018  1.00 10.00      A   
ATOM   4574  NH1 ARG A 484     -10.447 -10.854   1.090  1.00 10.00      A   
ATOM   4575 HH11 ARG A 484     -10.375  -9.823   1.245  1.00 10.00      A   
ATOM   4576 HH12 ARG A 484     -10.018 -11.509   1.791  1.00 10.00      A   
ATOM   4577  NH2 ARG A 484     -11.623 -10.495  -0.848  1.00 10.00      A   
ATOM   4578 HH21 ARG A 484     -11.559  -9.464  -0.694  1.00 10.00      A   
ATOM   4579 HH22 ARG A 484     -12.124 -10.862  -1.684  1.00 10.00      A   
ATOM   4580  C   ARG A 484      -7.422 -16.431  -2.015  1.00 10.00      A   
ATOM   4581  O   ARG A 484      -7.428 -16.438  -3.245  1.00 10.00      A   
ATOM   4582  N   LYS A 485      -6.299 -16.404  -1.307  1.00 10.00      A   
ATOM   4583  HN  LYS A 485      -6.344 -16.428  -0.324  1.00 10.00      A   
ATOM   4584  CA  LYS A 485      -4.994 -16.361  -1.956  1.00 10.00      A   
ATOM   4585  CB  LYS A 485      -4.372 -14.958  -1.853  1.00 10.00      A   
ATOM   4586  CG  LYS A 485      -5.095 -13.884  -2.659  1.00 10.00      A   
ATOM   4587  CD  LYS A 485      -4.198 -12.683  -2.924  1.00 10.00      A   
ATOM   4588  CE  LYS A 485      -3.785 -11.999  -1.632  1.00 10.00      A   
ATOM   4589  NZ  LYS A 485      -2.604 -11.116  -1.824  1.00 10.00      A   
ATOM   4590  HZ1 LYS A 485      -2.240 -10.800  -0.904  1.00 10.00      A   
ATOM   4591  HZ2 LYS A 485      -2.865 -10.280  -2.383  1.00 10.00      A   
ATOM   4592  HZ3 LYS A 485      -1.850 -11.629  -2.324  1.00 10.00      A   
ATOM   4593  C   LYS A 485      -4.052 -17.402  -1.367  1.00 10.00      A   
ATOM   4594  O   LYS A 485      -3.775 -17.396  -0.165  1.00 10.00      A   
ATOM   4595  N   LEU A 486      -3.566 -18.295  -2.210  1.00 10.00      A   
ATOM   4596  HN  LEU A 486      -3.820 -18.252  -3.160  1.00 10.00      A   
ATOM   4597  CA  LEU A 486      -2.658 -19.334  -1.769  1.00 10.00      A   
ATOM   4598  CB  LEU A 486      -3.335 -20.705  -1.849  1.00 10.00      A   
ATOM   4599  CG  LEU A 486      -2.633 -21.857  -1.123  1.00 10.00      A   
ATOM   4600  CD1 LEU A 486      -2.557 -21.589   0.371  1.00 10.00      A   
ATOM   4601  CD2 LEU A 486      -3.343 -23.174  -1.396  1.00 10.00      A   
ATOM   4602  C   LEU A 486      -1.390 -19.316  -2.604  1.00 10.00      A   
ATOM   4603  O   LEU A 486      -1.441 -19.340  -3.835  1.00 10.00      A   
ATOM   4604  N   GLU A 487      -0.260 -19.238  -1.932  1.00 10.00      A   
ATOM   4605  HN  GLU A 487      -0.288 -19.198  -0.951  1.00 10.00      A   
ATOM   4606  CA  GLU A 487       1.028 -19.216  -2.603  1.00 10.00      A   
ATOM   4607  CB  GLU A 487       1.685 -17.841  -2.471  1.00 10.00      A   
ATOM   4608  CG  GLU A 487       1.364 -17.122  -1.173  1.00 10.00      A   
ATOM   4609  CD  GLU A 487       1.406 -15.619  -1.329  1.00 10.00      A   
ATOM   4610  OE1 GLU A 487       2.196 -14.968  -0.617  1.00 10.00      A   
ATOM   4611  OE2 GLU A 487       0.652 -15.084  -2.178  1.00 10.00      A   
ATOM   4612  C   GLU A 487       1.933 -20.311  -2.060  1.00 10.00      A   
ATOM   4613  O   GLU A 487       2.222 -20.358  -0.863  1.00 10.00      A   
ATOM   4614  N   ILE A 488       2.366 -21.193  -2.947  1.00 10.00      A   
ATOM   4615  HN  ILE A 488       2.101 -21.093  -3.890  1.00 10.00      A   
ATOM   4616  CA  ILE A 488       3.215 -22.309  -2.571  1.00 10.00      A   
ATOM   4617  CB  ILE A 488       2.456 -23.639  -2.765  1.00 10.00      A   
ATOM   4618  CG1 ILE A 488       1.142 -23.625  -1.978  1.00 10.00      A   
ATOM   4619  CG2 ILE A 488       3.318 -24.815  -2.340  1.00 10.00      A   
ATOM   4620  CD1 ILE A 488       0.187 -24.736  -2.362  1.00 10.00      A   
ATOM   4621  C   ILE A 488       4.491 -22.344  -3.412  1.00 10.00      A   
ATOM   4622  O   ILE A 488       4.442 -22.237  -4.640  1.00 10.00      A   
ATOM   4623  N   ARG A 489       5.634 -22.476  -2.749  1.00 10.00      A   
ATOM   4624  HN  ARG A 489       5.621 -22.515  -1.762  1.00 10.00      A   
ATOM   4625  CA  ARG A 489       6.908 -22.551  -3.448  1.00 10.00      A   
ATOM   4626  CB  ARG A 489       7.601 -21.188  -3.517  1.00 10.00      A   
ATOM   4627  CG  ARG A 489       8.155 -20.696  -2.190  1.00 10.00      A   
ATOM   4628  CD  ARG A 489       9.368 -19.803  -2.391  1.00 10.00      A   
ATOM   4629  NE  ARG A 489      10.458 -20.496  -3.080  1.00 10.00      A   
ATOM   4630  HE  ARG A 489      10.307 -21.438  -3.346  1.00 10.00      A   
ATOM   4631  CZ  ARG A 489      11.630 -19.938  -3.368  1.00 10.00      A   
ATOM   4632  NH1 ARG A 489      11.883 -18.685  -3.020  1.00 10.00      A   
ATOM   4633 HH11 ARG A 489      11.162 -18.124  -2.517  1.00 10.00      A   
ATOM   4634 HH12 ARG A 489      12.807 -18.251  -3.254  1.00 10.00      A   
ATOM   4635  NH2 ARG A 489      12.556 -20.647  -3.990  1.00 10.00      A   
ATOM   4636 HH21 ARG A 489      13.477 -20.223  -4.222  1.00 10.00      A   
ATOM   4637 HH22 ARG A 489      12.360 -21.648  -4.253  1.00 10.00      A   
ATOM   4638  C   ARG A 489       7.826 -23.580  -2.797  1.00 10.00      A   
ATOM   4639  O   ARG A 489       7.837 -23.726  -1.572  1.00 10.00      A   
ATOM   4640  N   ASP A 490       8.576 -24.290  -3.631  1.00 10.00      A   
ATOM   4641  HN  ASP A 490       8.497 -24.117  -4.595  1.00 10.00      A   
ATOM   4642  CA  ASP A 490       9.521 -25.313  -3.172  1.00 10.00      A   
ATOM   4643  CB  ASP A 490      10.758 -24.676  -2.533  1.00 10.00      A   
ATOM   4644  CG  ASP A 490      11.707 -24.092  -3.555  1.00 10.00      A   
ATOM   4645  OD1 ASP A 490      12.777 -24.693  -3.797  1.00 10.00      A   
ATOM   4646  OD2 ASP A 490      11.391 -23.025  -4.122  1.00 10.00      A   
ATOM   4647  C   ASP A 490       8.875 -26.304  -2.211  1.00 10.00      A   
ATOM   4648  O   ASP A 490       9.405 -26.589  -1.136  1.00 10.00      A   
ATOM   4649  N   CYS A 491       7.726 -26.824  -2.601  1.00 10.00      A   
ATOM   4650  HN  CYS A 491       7.355 -26.570  -3.474  1.00 10.00      A   
ATOM   4651  CA  CYS A 491       7.016 -27.783  -1.774  1.00 10.00      A   
ATOM   4652  CB  CYS A 491       5.731 -27.171  -1.220  1.00 10.00      A   
ATOM   4653  SG  CYS A 491       6.000 -25.709  -0.189  1.00 10.00      A   
ATOM   4654  HG  CYS A 491       6.743 -24.856  -0.886  1.00 10.00      A   
ATOM   4655  C   CYS A 491       6.714 -29.042  -2.572  1.00 10.00      A   
ATOM   4656  O   CYS A 491       6.481 -28.971  -3.778  1.00 10.00      A   
ATOM   4657  N   PRO A 492       6.720 -30.212  -1.914  1.00 10.00      A   
ATOM   4658  CA  PRO A 492       6.454 -31.500  -2.574  1.00 10.00      A   
ATOM   4659  CB  PRO A 492       6.891 -32.520  -1.523  1.00 10.00      A   
ATOM   4660  CG  PRO A 492       6.705 -31.823  -0.222  1.00 10.00      A   
ATOM   4661  CD  PRO A 492       6.996 -30.372  -0.474  1.00 10.00      A   
ATOM   4662  C   PRO A 492       4.976 -31.699  -2.926  1.00 10.00      A   
ATOM   4663  O   PRO A 492       4.398 -32.756  -2.662  1.00 10.00      A   
ATOM   4664  N   PHE A 493       4.374 -30.684  -3.526  1.00 10.00      A   
ATOM   4665  HN  PHE A 493       4.891 -29.871  -3.721  1.00 10.00      A   
ATOM   4666  CA  PHE A 493       2.977 -30.746  -3.927  1.00 10.00      A   
ATOM   4667  CB  PHE A 493       2.247 -29.455  -3.550  1.00 10.00      A   
ATOM   4668  CG  PHE A 493       2.147 -29.217  -2.068  1.00 10.00      A   
ATOM   4669  CD1 PHE A 493       2.114 -27.930  -1.563  1.00 10.00      A   
ATOM   4670  CD2 PHE A 493       2.083 -30.281  -1.179  1.00 10.00      A   
ATOM   4671  CE1 PHE A 493       2.020 -27.704  -0.203  1.00 10.00      A   
ATOM   4672  CE2 PHE A 493       1.991 -30.064   0.182  1.00 10.00      A   
ATOM   4673  CZ  PHE A 493       1.958 -28.774   0.670  1.00 10.00      A   
ATOM   4674  C   PHE A 493       2.894 -30.988  -5.426  1.00 10.00      A   
ATOM   4675  O   PHE A 493       3.591 -30.333  -6.202  1.00 10.00      A   
ATOM   4676  N   GLY A 494       2.064 -31.936  -5.828  1.00 10.00      A   
ATOM   4677  HN  GLY A 494       1.527 -32.426  -5.170  1.00 10.00      A   
ATOM   4678  CA  GLY A 494       1.941 -32.249  -7.230  1.00 10.00      A   
ATOM   4679  C   GLY A 494       0.603 -31.872  -7.820  1.00 10.00      A   
ATOM   4680  O   GLY A 494      -0.104 -31.003  -7.306  1.00 10.00      A   
ATOM   4681  N   ASP A 495       0.265 -32.536  -8.908  1.00 10.00      A   
ATOM   4682  HN  ASP A 495       0.881 -33.213  -9.256  1.00 10.00      A   
ATOM   4683  CA  ASP A 495      -0.976 -32.287  -9.618  1.00 10.00      A   
ATOM   4684  CB  ASP A 495      -0.776 -32.538 -11.113  1.00 10.00      A   
ATOM   4685  CG  ASP A 495      -0.155 -33.892 -11.406  1.00 10.00      A   
ATOM   4686  OD1 ASP A 495       1.078 -33.954 -11.616  1.00 10.00      A   
ATOM   4687  OD2 ASP A 495      -0.891 -34.903 -11.423  1.00 10.00      A   
ATOM   4688  C   ASP A 495      -2.112 -33.158  -9.101  1.00 10.00      A   
ATOM   4689  O   ASP A 495      -3.276 -32.916  -9.417  1.00 10.00      A   
ATOM   4690  N   LYS A 496      -1.781 -34.146  -8.284  1.00 10.00      A   
ATOM   4691  HN  LYS A 496      -0.842 -34.253  -8.016  1.00 10.00      A   
ATOM   4692  CA  LYS A 496      -2.786 -35.056  -7.748  1.00 10.00      A   
ATOM   4693  CB  LYS A 496      -2.130 -36.178  -6.946  1.00 10.00      A   
ATOM   4694  CG  LYS A 496      -1.202 -37.051  -7.770  1.00 10.00      A   
ATOM   4695  CD  LYS A 496      -0.680 -38.221  -6.956  1.00 10.00      A   
ATOM   4696  CE  LYS A 496       0.189 -39.136  -7.803  1.00 10.00      A   
ATOM   4697  NZ  LYS A 496       1.418 -38.451  -8.274  1.00 10.00      A   
ATOM   4698  HZ1 LYS A 496       1.932 -38.049  -7.465  1.00 10.00      A   
ATOM   4699  HZ2 LYS A 496       1.172 -37.682  -8.926  1.00 10.00      A   
ATOM   4700  HZ3 LYS A 496       2.038 -39.123  -8.768  1.00 10.00      A   
ATOM   4701  C   LYS A 496      -3.818 -34.321  -6.899  1.00 10.00      A   
ATOM   4702  O   LYS A 496      -5.022 -34.411  -7.151  1.00 10.00      A   
ATOM   4703  N   ALA A 497      -3.346 -33.577  -5.911  1.00 10.00      A   
ATOM   4704  HN  ALA A 497      -2.367 -33.530  -5.768  1.00 10.00      A   
ATOM   4705  CA  ALA A 497      -4.235 -32.828  -5.034  1.00 10.00      A   
ATOM   4706  CB  ALA A 497      -3.512 -32.416  -3.763  1.00 10.00      A   
ATOM   4707  C   ALA A 497      -4.784 -31.604  -5.747  1.00 10.00      A   
ATOM   4708  O   ALA A 497      -5.887 -31.141  -5.453  1.00 10.00      A   
ATOM   4709  N   LEU A 498      -4.012 -31.098  -6.696  1.00 10.00      A   
ATOM   4710  HN  LEU A 498      -3.150 -31.526  -6.887  1.00 10.00      A   
ATOM   4711  CA  LEU A 498      -4.403 -29.925  -7.460  1.00 10.00      A   
ATOM   4712  CB  LEU A 498      -3.239 -29.461  -8.338  1.00 10.00      A   
ATOM   4713  CG  LEU A 498      -3.374 -28.070  -8.950  1.00 10.00      A   
ATOM   4714  CD1 LEU A 498      -3.328 -27.008  -7.866  1.00 10.00      A   
ATOM   4715  CD2 LEU A 498      -2.289 -27.834  -9.985  1.00 10.00      A   
ATOM   4716  C   LEU A 498      -5.629 -30.215  -8.320  1.00 10.00      A   
ATOM   4717  O   LEU A 498      -6.605 -29.463  -8.311  1.00 10.00      A   
ATOM   4718  N   LEU A 499      -5.580 -31.320  -9.047  1.00 10.00      A   
ATOM   4719  HN  LEU A 499      -4.772 -31.883  -9.010  1.00 10.00      A   
ATOM   4720  CA  LEU A 499      -6.682 -31.716  -9.916  1.00 10.00      A   
ATOM   4721  CB  LEU A 499      -6.207 -32.741 -10.947  1.00 10.00      A   
ATOM   4722  CG  LEU A 499      -5.110 -32.272 -11.907  1.00 10.00      A   
ATOM   4723  CD1 LEU A 499      -4.659 -33.415 -12.796  1.00 10.00      A   
ATOM   4724  CD2 LEU A 499      -5.585 -31.094 -12.742  1.00 10.00      A   
ATOM   4725  C   LEU A 499      -7.859 -32.271  -9.118  1.00 10.00      A   
ATOM   4726  O   LEU A 499      -8.989 -32.306  -9.602  1.00 10.00      A   
ATOM   4727  N   ALA A 500      -7.590 -32.703  -7.895  1.00 10.00      A   
ATOM   4728  HN  ALA A 500      -6.666 -32.668  -7.570  1.00 10.00      A   
ATOM   4729  CA  ALA A 500      -8.632 -33.250  -7.032  1.00 10.00      A   
ATOM   4730  CB  ALA A 500      -8.029 -34.186  -5.995  1.00 10.00      A   
ATOM   4731  C   ALA A 500      -9.413 -32.137  -6.346  1.00 10.00      A   
ATOM   4732  O   ALA A 500     -10.493 -32.362  -5.804  1.00 10.00      A   
ATOM   4733  N   ASN A 501      -8.858 -30.936  -6.372  1.00 10.00      A   
ATOM   4734  HN  ASN A 501      -7.999 -30.816  -6.830  1.00 10.00      A   
ATOM   4735  CA  ASN A 501      -9.497 -29.784  -5.748  1.00 10.00      A   
ATOM   4736  CB  ASN A 501      -8.689 -29.311  -4.536  1.00 10.00      A   
ATOM   4737  CG  ASN A 501      -8.696 -30.305  -3.389  1.00 10.00      A   
ATOM   4738  OD1 ASN A 501      -9.580 -30.287  -2.532  1.00 10.00      A   
ATOM   4739  ND2 ASN A 501      -7.702 -31.173  -3.359  1.00 10.00      A   
ATOM   4740 HD21 ASN A 501      -7.022 -31.122  -4.066  1.00 10.00      A   
ATOM   4741 HD22 ASN A 501      -7.685 -31.835  -2.632  1.00 10.00      A   
ATOM   4742  C   ASN A 501      -9.646 -28.655  -6.759  1.00 10.00      A   
ATOM   4743  O   ASN A 501      -9.503 -27.480  -6.427  1.00 10.00      A   
ATOM   4744  N   ALA A 502      -9.944 -29.023  -7.997  1.00 10.00      A   
ATOM   4745  HN  ALA A 502     -10.059 -29.980  -8.193  1.00 10.00      A   
ATOM   4746  CA  ALA A 502     -10.110 -28.049  -9.073  1.00 10.00      A   
ATOM   4747  CB  ALA A 502     -10.196 -28.756 -10.418  1.00 10.00      A   
ATOM   4748  C   ALA A 502     -11.337 -27.168  -8.845  1.00 10.00      A   
ATOM   4749  O   ALA A 502     -11.356 -26.002  -9.233  1.00 10.00      A   
ATOM   4750  N   SER A 503     -12.351 -27.729  -8.202  1.00 10.00      A   
ATOM   4751  HN  SER A 503     -12.276 -28.668  -7.918  1.00 10.00      A   
ATOM   4752  CA  SER A 503     -13.583 -27.003  -7.915  1.00 10.00      A   
ATOM   4753  CB  SER A 503     -14.618 -27.972  -7.341  1.00 10.00      A   
ATOM   4754  OG  SER A 503     -14.531 -29.235  -7.982  1.00 10.00      A   
ATOM   4755  HG  SER A 503     -14.954 -29.183  -8.846  1.00 10.00      A   
ATOM   4756  C   SER A 503     -13.338 -25.851  -6.935  1.00 10.00      A   
ATOM   4757  O   SER A 503     -14.078 -24.866  -6.913  1.00 10.00      A   
ATOM   4758  N   LYS A 504     -12.283 -25.970  -6.136  1.00 10.00      A   
ATOM   4759  HN  LYS A 504     -11.711 -26.767  -6.213  1.00 10.00      A   
ATOM   4760  CA  LYS A 504     -11.946 -24.939  -5.156  1.00 10.00      A   
ATOM   4761  CB  LYS A 504     -10.948 -25.473  -4.120  1.00 10.00      A   
ATOM   4762  CG  LYS A 504     -10.631 -24.500  -2.994  1.00 10.00      A   
ATOM   4763  CD  LYS A 504     -11.885 -24.141  -2.217  1.00 10.00      A   
ATOM   4764  CE  LYS A 504     -11.689 -22.870  -1.406  1.00 10.00      A   
ATOM   4765  NZ  LYS A 504     -12.976 -22.366  -0.861  1.00 10.00      A   
ATOM   4766  HZ1 LYS A 504     -12.829 -21.482  -0.329  1.00 10.00      A   
ATOM   4767  HZ2 LYS A 504     -13.392 -23.072  -0.223  1.00 10.00      A   
ATOM   4768  HZ3 LYS A 504     -13.647 -22.186  -1.636  1.00 10.00      A   
ATOM   4769  C   LYS A 504     -11.398 -23.693  -5.844  1.00 10.00      A   
ATOM   4770  O   LYS A 504     -11.535 -22.578  -5.339  1.00 10.00      A   
ATOM   4771  N   LEU A 505     -10.815 -23.893  -7.019  1.00 10.00      A   
ATOM   4772  HN  LEU A 505     -10.767 -24.806  -7.373  1.00 10.00      A   
ATOM   4773  CA  LEU A 505     -10.236 -22.806  -7.798  1.00 10.00      A   
ATOM   4774  CB  LEU A 505      -9.597 -23.357  -9.072  1.00 10.00      A   
ATOM   4775  CG  LEU A 505      -8.321 -24.177  -8.890  1.00 10.00      A   
ATOM   4776  CD1 LEU A 505      -7.971 -24.899 -10.179  1.00 10.00      A   
ATOM   4777  CD2 LEU A 505      -7.169 -23.281  -8.459  1.00 10.00      A   
ATOM   4778  C   LEU A 505     -11.284 -21.761  -8.161  1.00 10.00      A   
ATOM   4779  O   LEU A 505     -10.971 -20.578  -8.306  1.00 10.00      A   
ATOM   4780  N   GLU A 506     -12.533 -22.194  -8.285  1.00 10.00      A   
ATOM   4781  HN  GLU A 506     -12.728 -23.146  -8.137  1.00 10.00      A   
ATOM   4782  CA  GLU A 506     -13.620 -21.290  -8.633  1.00 10.00      A   
ATOM   4783  CB  GLU A 506     -14.844 -22.073  -9.115  1.00 10.00      A   
ATOM   4784  CG  GLU A 506     -15.554 -21.439 -10.301  1.00 10.00      A   
ATOM   4785  CD  GLU A 506     -16.763 -22.229 -10.758  1.00 10.00      A   
ATOM   4786  OE1 GLU A 506     -17.783 -22.233 -10.038  1.00 10.00      A   
ATOM   4787  OE2 GLU A 506     -16.708 -22.837 -11.850  1.00 10.00      A   
ATOM   4788  C   GLU A 506     -13.988 -20.379  -7.457  1.00 10.00      A   
ATOM   4789  O   GLU A 506     -14.617 -19.338  -7.637  1.00 10.00      A   
ATOM   4790  N   THR A 507     -13.558 -20.758  -6.259  1.00 10.00      A   
ATOM   4791  HN  THR A 507     -13.024 -21.577  -6.180  1.00 10.00      A   
ATOM   4792  CA  THR A 507     -13.856 -19.980  -5.062  1.00 10.00      A   
ATOM   4793  CB  THR A 507     -14.504 -20.855  -3.973  1.00 10.00      A   
ATOM   4794  OG1 THR A 507     -13.836 -22.125  -3.915  1.00 10.00      A   
ATOM   4795  HG1 THR A 507     -13.007 -22.078  -4.413  1.00 10.00      A   
ATOM   4796  CG2 THR A 507     -15.984 -21.063  -4.263  1.00 10.00      A   
ATOM   4797  C   THR A 507     -12.611 -19.295  -4.494  1.00 10.00      A   
ATOM   4798  O   THR A 507     -12.622 -18.801  -3.367  1.00 10.00      A   
ATOM   4799  N   MET A 508     -11.539 -19.274  -5.272  1.00 10.00      A   
ATOM   4800  HN  MET A 508     -11.583 -19.684  -6.162  1.00 10.00      A   
ATOM   4801  CA  MET A 508     -10.296 -18.644  -4.845  1.00 10.00      A   
ATOM   4802  CB  MET A 508      -9.155 -19.661  -4.813  1.00 10.00      A   
ATOM   4803  CG  MET A 508      -9.192 -20.598  -3.619  1.00 10.00      A   
ATOM   4804  SD  MET A 508      -7.881 -21.833  -3.663  1.00 10.00      A   
ATOM   4805  CE  MET A 508      -6.444 -20.778  -3.824  1.00 10.00      A   
ATOM   4806  C   MET A 508      -9.945 -17.503  -5.786  1.00 10.00      A   
ATOM   4807  O   MET A 508     -10.288 -17.545  -6.962  1.00 10.00      A   
ATOM   4808  N   ARG A 509      -9.265 -16.486  -5.276  1.00 10.00      A   
ATOM   4809  HN  ARG A 509      -9.002 -16.508  -4.331  1.00 10.00      A   
ATOM   4810  CA  ARG A 509      -8.885 -15.343  -6.102  1.00 10.00      A   
ATOM   4811  CB  ARG A 509      -8.582 -14.103  -5.250  1.00 10.00      A   
ATOM   4812  CG  ARG A 509      -8.400 -12.827  -6.068  1.00 10.00      A   
ATOM   4813  CD  ARG A 509      -7.626 -11.760  -5.304  1.00 10.00      A   
ATOM   4814  NE  ARG A 509      -8.393 -11.195  -4.192  1.00 10.00      A   
ATOM   4815  HE  ARG A 509      -9.284 -11.578  -4.022  1.00 10.00      A   
ATOM   4816  CZ  ARG A 509      -7.954 -10.207  -3.401  1.00 10.00      A   
ATOM   4817  NH1 ARG A 509      -6.762  -9.662  -3.612  1.00 10.00      A   
ATOM   4818 HH11 ARG A 509      -6.156 -10.008  -4.390  1.00 10.00      A   
ATOM   4819 HH12 ARG A 509      -6.421  -8.892  -2.992  1.00 10.00      A   
ATOM   4820  NH2 ARG A 509      -8.722  -9.746  -2.420  1.00 10.00      A   
ATOM   4821 HH21 ARG A 509      -9.669 -10.156  -2.257  1.00 10.00      A   
ATOM   4822 HH22 ARG A 509      -8.381  -8.976  -1.803  1.00 10.00      A   
ATOM   4823  C   ARG A 509      -7.683 -15.680  -6.979  1.00 10.00      A   
ATOM   4824  O   ARG A 509      -7.647 -15.317  -8.155  1.00 10.00      A   
ATOM   4825  N   SER A 510      -6.709 -16.391  -6.409  1.00 10.00      A   
ATOM   4826  HN  SER A 510      -6.809 -16.689  -5.480  1.00 10.00      A   
ATOM   4827  CA  SER A 510      -5.508 -16.755  -7.149  1.00 10.00      A   
ATOM   4828  CB  SER A 510      -4.644 -15.510  -7.363  1.00 10.00      A   
ATOM   4829  OG  SER A 510      -4.777 -14.618  -6.267  1.00 10.00      A   
ATOM   4830  HG  SER A 510      -5.210 -15.078  -5.543  1.00 10.00      A   
ATOM   4831  C   SER A 510      -4.695 -17.833  -6.435  1.00 10.00      A   
ATOM   4832  O   SER A 510      -4.639 -17.878  -5.200  1.00 10.00      A   
ATOM   4833  N   LEU A 511      -4.074 -18.694  -7.226  1.00 10.00      A   
ATOM   4834  HN  LEU A 511      -4.189 -18.613  -8.201  1.00 10.00      A   
ATOM   4835  CA  LEU A 511      -3.235 -19.764  -6.713  1.00 10.00      A   
ATOM   4836  CB  LEU A 511      -3.909 -21.126  -6.920  1.00 10.00      A   
ATOM   4837  CG  LEU A 511      -3.104 -22.360  -6.496  1.00 10.00      A   
ATOM   4838  CD1 LEU A 511      -2.769 -22.313  -5.012  1.00 10.00      A   
ATOM   4839  CD2 LEU A 511      -3.861 -23.635  -6.834  1.00 10.00      A   
ATOM   4840  C   LEU A 511      -1.883 -19.723  -7.415  1.00 10.00      A   
ATOM   4841  O   LEU A 511      -1.810 -19.781  -8.646  1.00 10.00      A   
ATOM   4842  N   TRP A 512      -0.820 -19.611  -6.635  1.00 10.00      A   
ATOM   4843  HN  TRP A 512      -0.942 -19.587  -5.659  1.00 10.00      A   
ATOM   4844  CA  TRP A 512       0.525 -19.542  -7.182  1.00 10.00      A   
ATOM   4845  CB  TRP A 512       1.186 -18.214  -6.775  1.00 10.00      A   
ATOM   4846  CG  TRP A 512       2.640 -18.106  -7.131  1.00 10.00      A   
ATOM   4847  CD1 TRP A 512       3.696 -18.576  -6.405  1.00 10.00      A   
ATOM   4848  CD2 TRP A 512       3.205 -17.475  -8.289  1.00 10.00      A   
ATOM   4849  NE1 TRP A 512       4.876 -18.299  -7.044  1.00 10.00      A   
ATOM   4850  HE1 TRP A 512       5.774 -18.549  -6.721  1.00 10.00      A   
ATOM   4851  CE2 TRP A 512       4.604 -17.619  -8.201  1.00 10.00      A   
ATOM   4852  CE3 TRP A 512       2.665 -16.810  -9.394  1.00 10.00      A   
ATOM   4853  CZ2 TRP A 512       5.470 -17.122  -9.171  1.00 10.00      A   
ATOM   4854  CZ3 TRP A 512       3.526 -16.317 -10.354  1.00 10.00      A   
ATOM   4855  CH2 TRP A 512       4.913 -16.476 -10.238  1.00 10.00      A   
ATOM   4856  C   TRP A 512       1.370 -20.723  -6.715  1.00 10.00      A   
ATOM   4857  O   TRP A 512       1.400 -21.039  -5.524  1.00 10.00      A   
ATOM   4858  N   MET A 513       2.041 -21.380  -7.657  1.00 10.00      A   
ATOM   4859  HN  MET A 513       1.946 -21.100  -8.595  1.00 10.00      A   
ATOM   4860  CA  MET A 513       2.903 -22.513  -7.345  1.00 10.00      A   
ATOM   4861  CB  MET A 513       2.219 -23.846  -7.673  1.00 10.00      A   
ATOM   4862  CG  MET A 513       0.975 -24.136  -6.844  1.00 10.00      A   
ATOM   4863  SD  MET A 513       0.292 -25.776  -7.159  1.00 10.00      A   
ATOM   4864  CE  MET A 513       1.439 -26.806  -6.245  1.00 10.00      A   
ATOM   4865  C   MET A 513       4.218 -22.392  -8.109  1.00 10.00      A   
ATOM   4866  O   MET A 513       4.222 -22.164  -9.320  1.00 10.00      A   
ATOM   4867  N   SER A 514       5.328 -22.526  -7.400  1.00 10.00      A   
ATOM   4868  HN  SER A 514       5.260 -22.707  -6.436  1.00 10.00      A   
ATOM   4869  CA  SER A 514       6.646 -22.421  -8.017  1.00 10.00      A   
ATOM   4870  CB  SER A 514       7.248 -21.037  -7.753  1.00 10.00      A   
ATOM   4871  OG  SER A 514       6.629 -20.421  -6.634  1.00 10.00      A   
ATOM   4872  HG  SER A 514       5.765 -20.820  -6.489  1.00 10.00      A   
ATOM   4873  C   SER A 514       7.580 -23.517  -7.511  1.00 10.00      A   
ATOM   4874  O   SER A 514       7.597 -23.818  -6.314  1.00 10.00      A   
ATOM   4875  N   SER A 515       8.337 -24.115  -8.432  1.00 10.00      A   
ATOM   4876  HN  SER A 515       8.252 -23.832  -9.371  1.00 10.00      A   
ATOM   4877  CA  SER A 515       9.279 -25.184  -8.103  1.00 10.00      A   
ATOM   4878  CB  SER A 515      10.432 -24.646  -7.245  1.00 10.00      A   
ATOM   4879  OG  SER A 515      11.062 -23.543  -7.885  1.00 10.00      A   
ATOM   4880  HG  SER A 515      10.405 -23.055  -8.396  1.00 10.00      A   
ATOM   4881  C   SER A 515       8.573 -26.356  -7.418  1.00 10.00      A   
ATOM   4882  O   SER A 515       9.067 -26.911  -6.436  1.00 10.00      A   
ATOM   4883  N   CYS A 516       7.410 -26.722  -7.942  1.00 10.00      A   
ATOM   4884  HN  CYS A 516       7.072 -26.248  -8.733  1.00 10.00      A   
ATOM   4885  CA  CYS A 516       6.630 -27.820  -7.389  1.00 10.00      A   
ATOM   4886  CB  CYS A 516       5.249 -27.322  -6.955  1.00 10.00      A   
ATOM   4887  SG  CYS A 516       5.301 -25.909  -5.828  1.00 10.00      A   
ATOM   4888  HG  CYS A 516       6.391 -25.206  -6.114  1.00 10.00      A   
ATOM   4889  C   CYS A 516       6.505 -28.956  -8.404  1.00 10.00      A   
ATOM   4890  O   CYS A 516       6.998 -28.852  -9.531  1.00 10.00      A   
ATOM   4891  N   SER A 517       5.826 -30.026  -8.013  1.00 10.00      A   
ATOM   4892  HN  SER A 517       5.417 -30.033  -7.117  1.00 10.00      A   
ATOM   4893  CA  SER A 517       5.649 -31.189  -8.879  1.00 10.00      A   
ATOM   4894  CB  SER A 517       5.566 -32.458  -8.028  1.00 10.00      A   
ATOM   4895  OG  SER A 517       6.510 -32.419  -6.971  1.00 10.00      A   
ATOM   4896  HG  SER A 517       7.310 -31.977  -7.278  1.00 10.00      A   
ATOM   4897  C   SER A 517       4.406 -31.059  -9.766  1.00 10.00      A   
ATOM   4898  O   SER A 517       3.658 -32.019  -9.956  1.00 10.00      A   
ATOM   4899  N   VAL A 518       4.197 -29.870 -10.316  1.00 10.00      A   
ATOM   4900  HN  VAL A 518       4.837 -29.147 -10.150  1.00 10.00      A   
ATOM   4901  CA  VAL A 518       3.054 -29.619 -11.183  1.00 10.00      A   
ATOM   4902  CB  VAL A 518       2.590 -28.148 -11.107  1.00 10.00      A   
ATOM   4903  CG1 VAL A 518       1.256 -27.966 -11.817  1.00 10.00      A   
ATOM   4904  CG2 VAL A 518       2.500 -27.680  -9.663  1.00 10.00      A   
ATOM   4905  C   VAL A 518       3.430 -29.953 -12.623  1.00 10.00      A   
ATOM   4906  O   VAL A 518       4.105 -29.167 -13.293  1.00 10.00      A   
ATOM   4907  N   SER A 519       3.011 -31.128 -13.079  1.00 10.00      A   
ATOM   4908  HN  SER A 519       2.484 -31.706 -12.488  1.00 10.00      A   
ATOM   4909  CA  SER A 519       3.302 -31.585 -14.432  1.00 10.00      A   
ATOM   4910  CB  SER A 519       2.879 -33.049 -14.596  1.00 10.00      A   
ATOM   4911  OG  SER A 519       1.547 -33.252 -14.150  1.00 10.00      A   
ATOM   4912  HG  SER A 519       1.553 -33.529 -13.215  1.00 10.00      A   
ATOM   4913  C   SER A 519       2.613 -30.716 -15.480  1.00 10.00      A   
ATOM   4914  O   SER A 519       1.504 -30.218 -15.260  1.00 10.00      A   
ATOM   4915  N   PHE A 520       3.275 -30.534 -16.618  1.00 10.00      A   
ATOM   4916  HN  PHE A 520       4.161 -30.949 -16.726  1.00 10.00      A   
ATOM   4917  CA  PHE A 520       2.731 -29.729 -17.704  1.00 10.00      A   
ATOM   4918  CB  PHE A 520       3.760 -29.585 -18.829  1.00 10.00      A   
ATOM   4919  CG  PHE A 520       3.261 -28.819 -20.024  1.00 10.00      A   
ATOM   4920  CD1 PHE A 520       2.709 -27.555 -19.878  1.00 10.00      A   
ATOM   4921  CD2 PHE A 520       3.351 -29.360 -21.295  1.00 10.00      A   
ATOM   4922  CE1 PHE A 520       2.256 -26.847 -20.977  1.00 10.00      A   
ATOM   4923  CE2 PHE A 520       2.898 -28.658 -22.397  1.00 10.00      A   
ATOM   4924  CZ  PHE A 520       2.350 -27.400 -22.239  1.00 10.00      A   
ATOM   4925  C   PHE A 520       1.442 -30.335 -18.243  1.00 10.00      A   
ATOM   4926  O   PHE A 520       0.527 -29.616 -18.646  1.00 10.00      A   
ATOM   4927  N   GLY A 521       1.379 -31.662 -18.251  1.00 10.00      A   
ATOM   4928  HN  GLY A 521       2.151 -32.184 -17.936  1.00 10.00      A   
ATOM   4929  CA  GLY A 521       0.191 -32.346 -18.729  1.00 10.00      A   
ATOM   4930  C   GLY A 521      -1.032 -31.980 -17.914  1.00 10.00      A   
ATOM   4931  O   GLY A 521      -2.113 -31.759 -18.462  1.00 10.00      A   
ATOM   4932  N   ALA A 522      -0.846 -31.890 -16.603  1.00 10.00      A   
ATOM   4933  HN  ALA A 522       0.045 -32.068 -16.234  1.00 10.00      A   
ATOM   4934  CA  ALA A 522      -1.929 -31.539 -15.697  1.00 10.00      A   
ATOM   4935  CB  ALA A 522      -1.505 -31.756 -14.259  1.00 10.00      A   
ATOM   4936  C   ALA A 522      -2.363 -30.094 -15.900  1.00 10.00      A   
ATOM   4937  O   ALA A 522      -3.544 -29.772 -15.792  1.00 10.00      A   
ATOM   4938  N   CYS A 523      -1.400 -29.231 -16.195  1.00 10.00      A   
ATOM   4939  HN  CYS A 523      -0.478 -29.555 -16.259  1.00 10.00      A   
ATOM   4940  CA  CYS A 523      -1.681 -27.819 -16.423  1.00 10.00      A   
ATOM   4941  CB  CYS A 523      -0.385 -27.042 -16.672  1.00 10.00      A   
ATOM   4942  SG  CYS A 523       0.873 -27.245 -15.390  1.00 10.00      A   
ATOM   4943  HG  CYS A 523       1.017 -28.543 -15.156  1.00 10.00      A   
ATOM   4944  C   CYS A 523      -2.632 -27.657 -17.607  1.00 10.00      A   
ATOM   4945  O   CYS A 523      -3.559 -26.848 -17.573  1.00 10.00      A   
ATOM   4946  N   LYS A 524      -2.401 -28.452 -18.644  1.00 10.00      A   
ATOM   4947  HN  LYS A 524      -1.649 -29.080 -18.604  1.00 10.00      A   
ATOM   4948  CA  LYS A 524      -3.233 -28.419 -19.836  1.00 10.00      A   
ATOM   4949  CB  LYS A 524      -2.560 -29.193 -20.973  1.00 10.00      A   
ATOM   4950  CG  LYS A 524      -1.298 -28.537 -21.516  1.00 10.00      A   
ATOM   4951  CD  LYS A 524      -0.816 -29.233 -22.778  1.00 10.00      A   
ATOM   4952  CE  LYS A 524      -0.283 -30.627 -22.480  1.00 10.00      A   
ATOM   4953  NZ  LYS A 524      -0.175 -31.462 -23.707  1.00 10.00      A   
ATOM   4954  HZ1 LYS A 524      -1.094 -31.488 -24.197  1.00 10.00      A   
ATOM   4955  HZ2 LYS A 524       0.096 -32.439 -23.454  1.00 10.00      A   
ATOM   4956  HZ3 LYS A 524       0.540 -31.072 -24.352  1.00 10.00      A   
ATOM   4957  C   LYS A 524      -4.603 -29.017 -19.536  1.00 10.00      A   
ATOM   4958  O   LYS A 524      -5.633 -28.483 -19.950  1.00 10.00      A   
ATOM   4959  N   LEU A 525      -4.604 -30.124 -18.801  1.00 10.00      A   
ATOM   4960  HN  LEU A 525      -3.746 -30.504 -18.506  1.00 10.00      A   
ATOM   4961  CA  LEU A 525      -5.838 -30.803 -18.432  1.00 10.00      A   
ATOM   4962  CB  LEU A 525      -5.514 -32.097 -17.687  1.00 10.00      A   
ATOM   4963  CG  LEU A 525      -6.703 -32.992 -17.345  1.00 10.00      A   
ATOM   4964  CD1 LEU A 525      -6.698 -34.243 -18.211  1.00 10.00      A   
ATOM   4965  CD2 LEU A 525      -6.690 -33.350 -15.869  1.00 10.00      A   
ATOM   4966  C   LEU A 525      -6.714 -29.905 -17.559  1.00 10.00      A   
ATOM   4967  O   LEU A 525      -7.932 -29.838 -17.739  1.00 10.00      A   
ATOM   4968  N   LEU A 526      -6.082 -29.212 -16.615  1.00 10.00      A   
ATOM   4969  HN  LEU A 526      -5.107 -29.323 -16.513  1.00 10.00      A   
ATOM   4970  CA  LEU A 526      -6.786 -28.307 -15.712  1.00 10.00      A   
ATOM   4971  CB  LEU A 526      -5.812 -27.710 -14.694  1.00 10.00      A   
ATOM   4972  CG  LEU A 526      -6.424 -26.846 -13.592  1.00 10.00      A   
ATOM   4973  CD1 LEU A 526      -7.381 -27.664 -12.742  1.00 10.00      A   
ATOM   4974  CD2 LEU A 526      -5.336 -26.231 -12.733  1.00 10.00      A   
ATOM   4975  C   LEU A 526      -7.475 -27.191 -16.491  1.00 10.00      A   
ATOM   4976  O   LEU A 526      -8.592 -26.788 -16.163  1.00 10.00      A   
ATOM   4977  N   GLY A 527      -6.803 -26.707 -17.527  1.00 10.00      A   
ATOM   4978  HN  GLY A 527      -5.914 -27.071 -17.733  1.00 10.00      A   
ATOM   4979  CA  GLY A 527      -7.362 -25.650 -18.352  1.00 10.00      A   
ATOM   4980  C   GLY A 527      -8.572 -26.122 -19.134  1.00 10.00      A   
ATOM   4981  O   GLY A 527      -9.508 -25.362 -19.359  1.00 10.00      A   
ATOM   4982  N   GLN A 528      -8.557 -27.389 -19.534  1.00 10.00      A   
ATOM   4983  HN  GLN A 528      -7.781 -27.949 -19.318  1.00 10.00      A   
ATOM   4984  CA  GLN A 528      -9.658 -27.970 -20.290  1.00 10.00      A   
ATOM   4985  CB  GLN A 528      -9.225 -29.287 -20.944  1.00 10.00      A   
ATOM   4986  CG  GLN A 528      -8.105 -29.156 -21.966  1.00 10.00      A   
ATOM   4987  CD  GLN A 528      -7.610 -30.501 -22.458  1.00 10.00      A   
ATOM   4988  OE1 GLN A 528      -7.658 -31.500 -21.737  1.00 10.00      A   
ATOM   4989  NE2 GLN A 528      -7.126 -30.538 -23.689  1.00 10.00      A   
ATOM   4990 HE21 GLN A 528      -7.112 -29.702 -24.210  1.00 10.00      A   
ATOM   4991 HE22 GLN A 528      -6.809 -31.400 -24.033  1.00 10.00      A   
ATOM   4992  C   GLN A 528     -10.858 -28.228 -19.388  1.00 10.00      A   
ATOM   4993  O   GLN A 528     -12.010 -28.076 -19.801  1.00 10.00      A   
ATOM   4994  N   LYS A 529     -10.581 -28.627 -18.155  1.00 10.00      A   
ATOM   4995  HN  LYS A 529      -9.642 -28.735 -17.887  1.00 10.00      A   
ATOM   4996  CA  LYS A 529     -11.637 -28.916 -17.196  1.00 10.00      A   
ATOM   4997  CB  LYS A 529     -11.109 -29.759 -16.031  1.00 10.00      A   
ATOM   4998  CG  LYS A 529     -12.163 -30.095 -14.985  1.00 10.00      A   
ATOM   4999  CD  LYS A 529     -11.647 -31.101 -13.975  1.00 10.00      A   
ATOM   5000  CE  LYS A 529     -12.605 -31.255 -12.805  1.00 10.00      A   
ATOM   5001  NZ  LYS A 529     -13.961 -31.685 -13.239  1.00 10.00      A   
ATOM   5002  HZ1 LYS A 529     -14.381 -30.973 -13.875  1.00 10.00      A   
ATOM   5003  HZ2 LYS A 529     -14.581 -31.800 -12.412  1.00 10.00      A   
ATOM   5004  HZ3 LYS A 529     -13.904 -32.591 -13.744  1.00 10.00      A   
ATOM   5005  C   LYS A 529     -12.293 -27.642 -16.680  1.00 10.00      A   
ATOM   5006  O   LYS A 529     -13.519 -27.550 -16.615  1.00 10.00      A   
ATOM   5007  N   MET A 530     -11.481 -26.663 -16.315  1.00 10.00      A   
ATOM   5008  HN  MET A 530     -10.508 -26.782 -16.412  1.00 10.00      A   
ATOM   5009  CA  MET A 530     -11.997 -25.399 -15.798  1.00 10.00      A   
ATOM   5010  CB  MET A 530     -11.354 -25.058 -14.446  1.00 10.00      A   
ATOM   5011  CG  MET A 530     -11.330 -26.203 -13.443  1.00 10.00      A   
ATOM   5012  SD  MET A 530     -12.975 -26.698 -12.888  1.00 10.00      A   
ATOM   5013  CE  MET A 530     -13.420 -25.302 -11.857  1.00 10.00      A   
ATOM   5014  C   MET A 530     -11.757 -24.270 -16.798  1.00 10.00      A   
ATOM   5015  O   MET A 530     -10.678 -23.680 -16.830  1.00 10.00      A   
ATOM   5016  N   PRO A 531     -12.768 -23.944 -17.622  1.00 10.00      A   
ATOM   5017  CA  PRO A 531     -12.660 -22.886 -18.636  1.00 10.00      A   
ATOM   5018  CB  PRO A 531     -13.790 -23.232 -19.604  1.00 10.00      A   
ATOM   5019  CG  PRO A 531     -14.828 -23.869 -18.745  1.00 10.00      A   
ATOM   5020  CD  PRO A 531     -14.096 -24.588 -17.640  1.00 10.00      A   
ATOM   5021  C   PRO A 531     -12.879 -21.493 -18.054  1.00 10.00      A   
ATOM   5022  O   PRO A 531     -12.797 -20.489 -18.765  1.00 10.00      A   
ATOM   5023  N   LYS A 532     -13.161 -21.435 -16.761  1.00 10.00      A   
ATOM   5024  HN  LYS A 532     -13.207 -22.268 -16.248  1.00 10.00      A   
ATOM   5025  CA  LYS A 532     -13.395 -20.163 -16.089  1.00 10.00      A   
ATOM   5026  CB  LYS A 532     -14.480 -20.307 -15.014  1.00 10.00      A   
ATOM   5027  CG  LYS A 532     -15.859 -20.704 -15.524  1.00 10.00      A   
ATOM   5028  CD  LYS A 532     -16.935 -20.283 -14.530  1.00 10.00      A   
ATOM   5029  CE  LYS A 532     -18.222 -21.073 -14.701  1.00 10.00      A   
ATOM   5030  NZ  LYS A 532     -18.088 -22.463 -14.194  1.00 10.00      A   
ATOM   5031  HZ1 LYS A 532     -17.614 -22.462 -13.263  1.00 10.00      A   
ATOM   5032  HZ2 LYS A 532     -17.522 -23.035 -14.853  1.00 10.00      A   
ATOM   5033  HZ3 LYS A 532     -19.027 -22.900 -14.090  1.00 10.00      A   
ATOM   5034  C   LYS A 532     -12.112 -19.649 -15.442  1.00 10.00      A   
ATOM   5035  O   LYS A 532     -12.115 -18.625 -14.754  1.00 10.00      A   
ATOM   5036  N   LEU A 533     -11.015 -20.361 -15.663  1.00 10.00      A   
ATOM   5037  HN  LEU A 533     -11.061 -21.147 -16.246  1.00 10.00      A   
ATOM   5038  CA  LEU A 533      -9.738 -19.986 -15.083  1.00 10.00      A   
ATOM   5039  CB  LEU A 533      -9.370 -20.925 -13.931  1.00 10.00      A   
ATOM   5040  CG  LEU A 533     -10.195 -20.782 -12.655  1.00 10.00      A   
ATOM   5041  CD1 LEU A 533     -11.307 -21.820 -12.599  1.00 10.00      A   
ATOM   5042  CD2 LEU A 533      -9.303 -20.872 -11.431  1.00 10.00      A   
ATOM   5043  C   LEU A 533      -8.630 -19.995 -16.121  1.00 10.00      A   
ATOM   5044  O   LEU A 533      -8.700 -20.716 -17.120  1.00 10.00      A   
ATOM   5045  N   ASN A 534      -7.615 -19.182 -15.878  1.00 10.00      A   
ATOM   5046  HN  ASN A 534      -7.632 -18.627 -15.070  1.00 10.00      A   
ATOM   5047  CA  ASN A 534      -6.474 -19.096 -16.772  1.00 10.00      A   
ATOM   5048  CB  ASN A 534      -6.129 -17.639 -17.103  1.00 10.00      A   
ATOM   5049  CG  ASN A 534      -7.087 -16.973 -18.074  1.00 10.00      A   
ATOM   5050  OD1 ASN A 534      -7.847 -17.628 -18.782  1.00 10.00      A   
ATOM   5051  ND2 ASN A 534      -7.031 -15.652 -18.131  1.00 10.00      A   
ATOM   5052 HD21 ASN A 534      -6.382 -15.185 -17.552  1.00 10.00      A   
ATOM   5053 HD22 ASN A 534      -7.650 -15.189 -18.740  1.00 10.00      A   
ATOM   5054  C   ASN A 534      -5.268 -19.749 -16.126  1.00 10.00      A   
ATOM   5055  O   ASN A 534      -4.762 -19.265 -15.111  1.00 10.00      A   
ATOM   5056  N   VAL A 535      -4.825 -20.854 -16.698  1.00 10.00      A   
ATOM   5057  HN  VAL A 535      -5.288 -21.204 -17.486  1.00 10.00      A   
ATOM   5058  CA  VAL A 535      -3.661 -21.561 -16.186  1.00 10.00      A   
ATOM   5059  CB  VAL A 535      -3.775 -23.094 -16.367  1.00 10.00      A   
ATOM   5060  CG1 VAL A 535      -2.636 -23.804 -15.647  1.00 10.00      A   
ATOM   5061  CG2 VAL A 535      -5.119 -23.597 -15.860  1.00 10.00      A   
ATOM   5062  C   VAL A 535      -2.415 -21.042 -16.896  1.00 10.00      A   
ATOM   5063  O   VAL A 535      -1.994 -21.583 -17.922  1.00 10.00      A   
ATOM   5064  N   GLU A 536      -1.843 -19.974 -16.359  1.00 10.00      A   
ATOM   5065  HN  GLU A 536      -2.217 -19.592 -15.531  1.00 10.00      A   
ATOM   5066  CA  GLU A 536      -0.664 -19.363 -16.952  1.00 10.00      A   
ATOM   5067  CB  GLU A 536      -0.574 -17.874 -16.608  1.00 10.00      A   
ATOM   5068  CG  GLU A 536      -1.795 -17.074 -17.031  1.00 10.00      A   
ATOM   5069  CD  GLU A 536      -1.537 -15.580 -17.110  1.00 10.00      A   
ATOM   5070  OE1 GLU A 536      -0.399 -15.140 -16.831  1.00 10.00      A   
ATOM   5071  OE2 GLU A 536      -2.480 -14.837 -17.461  1.00 10.00      A   
ATOM   5072  C   GLU A 536       0.613 -20.085 -16.554  1.00 10.00      A   
ATOM   5073  O   GLU A 536       1.036 -20.043 -15.397  1.00 10.00      A   
ATOM   5074  N   VAL A 537       1.200 -20.777 -17.514  1.00 10.00      A   
ATOM   5075  HN  VAL A 537       0.781 -20.807 -18.405  1.00 10.00      A   
ATOM   5076  CA  VAL A 537       2.437 -21.499 -17.291  1.00 10.00      A   
ATOM   5077  CB  VAL A 537       2.570 -22.684 -18.267  1.00 10.00      A   
ATOM   5078  CG1 VAL A 537       3.867 -23.435 -18.020  1.00 10.00      A   
ATOM   5079  CG2 VAL A 537       1.378 -23.618 -18.132  1.00 10.00      A   
ATOM   5080  C   VAL A 537       3.611 -20.548 -17.495  1.00 10.00      A   
ATOM   5081  O   VAL A 537       3.741 -19.941 -18.557  1.00 10.00      A   
ATOM   5082  N   ILE A 538       4.436 -20.401 -16.468  1.00 10.00      A   
ATOM   5083  HN  ILE A 538       4.269 -20.909 -15.641  1.00 10.00      A   
ATOM   5084  CA  ILE A 538       5.591 -19.517 -16.534  1.00 10.00      A   
ATOM   5085  CB  ILE A 538       5.580 -18.477 -15.393  1.00 10.00      A   
ATOM   5086  CG1 ILE A 538       4.200 -17.826 -15.274  1.00 10.00      A   
ATOM   5087  CG2 ILE A 538       6.645 -17.415 -15.633  1.00 10.00      A   
ATOM   5088  CD1 ILE A 538       4.017 -17.007 -14.012  1.00 10.00      A   
ATOM   5089  C   ILE A 538       6.879 -20.326 -16.464  1.00 10.00      A   
ATOM   5090  O   ILE A 538       7.330 -20.706 -15.377  1.00 10.00      A   
ATOM   5091  N   ASP A 539       7.455 -20.599 -17.624  1.00 10.00      A   
ATOM   5092  HN  ASP A 539       7.045 -20.264 -18.451  1.00 10.00      A   
ATOM   5093  CA  ASP A 539       8.686 -21.373 -17.711  1.00 10.00      A   
ATOM   5094  CB  ASP A 539       8.391 -22.760 -18.280  1.00 10.00      A   
ATOM   5095  CG  ASP A 539       9.323 -23.828 -17.753  1.00 10.00      A   
ATOM   5096  OD1 ASP A 539       8.842 -24.748 -17.052  1.00 10.00      A   
ATOM   5097  OD2 ASP A 539      10.534 -23.760 -18.040  1.00 10.00      A   
ATOM   5098  C   ASP A 539       9.697 -20.649 -18.594  1.00 10.00      A   
ATOM   5099  O   ASP A 539       9.408 -20.325 -19.746  1.00 10.00      A   
ATOM   5100  N   GLU A 540      10.879 -20.398 -18.054  1.00 10.00      A   
ATOM   5101  HN  GLU A 540      11.058 -20.701 -17.131  1.00 10.00      A   
ATOM   5102  CA  GLU A 540      11.925 -19.689 -18.782  1.00 10.00      A   
ATOM   5103  CB  GLU A 540      12.840 -18.946 -17.810  1.00 10.00      A   
ATOM   5104  CG  GLU A 540      12.141 -17.902 -16.955  1.00 10.00      A   
ATOM   5105  CD  GLU A 540      13.047 -17.360 -15.870  1.00 10.00      A   
ATOM   5106  OE1 GLU A 540      13.377 -18.122 -14.935  1.00 10.00      A   
ATOM   5107  OE2 GLU A 540      13.452 -16.184 -15.951  1.00 10.00      A   
ATOM   5108  C   GLU A 540      12.759 -20.619 -19.665  1.00 10.00      A   
ATOM   5109  O   GLU A 540      13.749 -20.196 -20.260  1.00 10.00      A   
ATOM   5110  N   ARG A 541      12.367 -21.880 -19.757  1.00 10.00      A   
ATOM   5111  HN  ARG A 541      11.573 -22.176 -19.259  1.00 10.00      A   
ATOM   5112  CA  ARG A 541      13.102 -22.841 -20.577  1.00 10.00      A   
ATOM   5113  CB  ARG A 541      13.270 -24.176 -19.856  1.00 10.00      A   
ATOM   5114  CG  ARG A 541      14.272 -24.131 -18.718  1.00 10.00      A   
ATOM   5115  CD  ARG A 541      13.576 -24.155 -17.374  1.00 10.00      A   
ATOM   5116  NE  ARG A 541      13.756 -25.433 -16.695  1.00 10.00      A   
ATOM   5117  HE  ARG A 541      14.679 -25.716 -16.516  1.00 10.00      A   
ATOM   5118  CZ  ARG A 541      12.753 -26.214 -16.304  1.00 10.00      A   
ATOM   5119  NH1 ARG A 541      11.495 -25.855 -16.521  1.00 10.00      A   
ATOM   5120 HH11 ARG A 541      11.279 -24.951 -17.016  1.00 10.00      A   
ATOM   5121 HH12 ARG A 541      10.710 -26.459 -16.198  1.00 10.00      A   
ATOM   5122  NH2 ARG A 541      13.014 -27.362 -15.698  1.00 10.00      A   
ATOM   5123 HH21 ARG A 541      12.234 -27.980 -15.387  1.00 10.00      A   
ATOM   5124 HH22 ARG A 541      14.001 -27.653 -15.529  1.00 10.00      A   
ATOM   5125  C   ARG A 541      12.455 -23.040 -21.941  1.00 10.00      A   
ATOM   5126  O   ARG A 541      12.718 -24.028 -22.631  1.00 10.00      A   
ATOM   5127  N   GLY A 542      11.608 -22.098 -22.322  1.00 10.00      A   
ATOM   5128  HN  GLY A 542      11.424 -21.350 -21.716  1.00 10.00      A   
ATOM   5129  CA  GLY A 542      10.936 -22.174 -23.606  1.00 10.00      A   
ATOM   5130  C   GLY A 542       9.644 -22.949 -23.515  1.00 10.00      A   
ATOM   5131  O   GLY A 542       9.300 -23.452 -22.439  1.00 10.00      A   
ATOM   5132  N   ALA A 543       8.940 -23.058 -24.641  1.00 10.00      A   
ATOM   5133  HN  ALA A 543       9.293 -22.651 -25.462  1.00 10.00      A   
ATOM   5134  CA  ALA A 543       7.667 -23.767 -24.699  1.00 10.00      A   
ATOM   5135  CB  ALA A 543       7.177 -23.859 -26.137  1.00 10.00      A   
ATOM   5136  C   ALA A 543       7.776 -25.153 -24.070  1.00 10.00      A   
ATOM   5137  O   ALA A 543       8.619 -25.957 -24.468  1.00 10.00      A   
ATOM   5138  N   PRO A 544       6.913 -25.450 -23.081  1.00 10.00      A   
ATOM   5139  CA  PRO A 544       6.915 -26.736 -22.374  1.00 10.00      A   
ATOM   5140  CB  PRO A 544       5.841 -26.569 -21.297  1.00 10.00      A   
ATOM   5141  CG  PRO A 544       5.627 -25.099 -21.192  1.00 10.00      A   
ATOM   5142  CD  PRO A 544       5.867 -24.555 -22.566  1.00 10.00      A   
ATOM   5143  C   PRO A 544       6.586 -27.909 -23.288  1.00 10.00      A   
ATOM   5144  O   PRO A 544       6.693 -29.067 -22.888  1.00 10.00      A   
ATOM   5145  N   ASP A 545       6.190 -27.604 -24.517  1.00 10.00      A   
ATOM   5146  HN  ASP A 545       6.098 -26.659 -24.770  1.00 10.00      A   
ATOM   5147  CA  ASP A 545       5.872 -28.639 -25.494  1.00 10.00      A   
ATOM   5148  CB  ASP A 545       5.193 -28.036 -26.726  1.00 10.00      A   
ATOM   5149  CG  ASP A 545       4.824 -29.079 -27.762  1.00 10.00      A   
ATOM   5150  OD1 ASP A 545       4.028 -29.989 -27.440  1.00 10.00      A   
ATOM   5151  OD2 ASP A 545       5.324 -28.992 -28.907  1.00 10.00      A   
ATOM   5152  C   ASP A 545       7.135 -29.397 -25.904  1.00 10.00      A   
ATOM   5153  O   ASP A 545       7.065 -30.526 -26.386  1.00 10.00      A   
ATOM   5154  N   SER A 546       8.289 -28.767 -25.691  1.00 10.00      A   
ATOM   5155  HN  SER A 546       8.277 -27.871 -25.289  1.00 10.00      A   
ATOM   5156  CA  SER A 546       9.573 -29.375 -26.030  1.00 10.00      A   
ATOM   5157  CB  SER A 546      10.654 -28.299 -26.167  1.00 10.00      A   
ATOM   5158  OG  SER A 546      10.686 -27.467 -25.018  1.00 10.00      A   
ATOM   5159  HG  SER A 546      10.038 -26.754 -25.116  1.00 10.00      A   
ATOM   5160  C   SER A 546       9.984 -30.404 -24.978  1.00 10.00      A   
ATOM   5161  O   SER A 546      10.868 -31.230 -25.206  1.00 10.00      A   
ATOM   5162  N   ARG A 547       9.335 -30.348 -23.823  1.00 10.00      A   
ATOM   5163  HN  ARG A 547       8.624 -29.684 -23.706  1.00 10.00      A   
ATOM   5164  CA  ARG A 547       9.627 -31.265 -22.736  1.00 10.00      A   
ATOM   5165  CB  ARG A 547       9.953 -30.483 -21.454  1.00 10.00      A   
ATOM   5166  CG  ARG A 547      11.261 -29.703 -21.513  1.00 10.00      A   
ATOM   5167  CD  ARG A 547      11.468 -28.852 -20.264  1.00 10.00      A
[truncated: 221,457 more chars]
