# Supplementary material for: Flexibility of intrinsically disordered degrons in AUX/IAA proteins reinforces auxin co-receptor assemblies
Source: Nat Commun. 2020 May 8;11:2277. doi: 10.1038/s41467-020-16147-2 (PMC7210949; doi:10.1038/s41467-020-16147-2)
Supplement: Supplementary file 11 — Supplementary Data 8 [file 41467_2020_16147_MOESM11_ESM.gz › disvis_haddock_files/IAA07/cluster9_3.pdb]

REMARK FILENAME="complex_8w.pdb0"
REMARK ===============================================================
REMARK HADDOCK run for complex
REMARK initial structure: complex_8.pdb
REMARK final NOE weights: unambig 50 amb: 50
REMARK ===============================================================
REMARK            total,bonds,angles,improper,dihe,vdw,elec,air,cdih,coup,rdcs,vean,dani,xpcs,rg
REMARK energies: -132.585, 0, 0, 0, 0, -51.3343, -359.058, 277.807, 0, 0, 0, 0, 0, 0, 0
REMARK ===============================================================
REMARK            bonds,angles,impropers,dihe,air,cdih,coup,rdcs,vean,dani,xpcs
REMARK rms-dev.: 0,0,0,0,0.720313,0,0, 0, 0, 0, 0
REMARK ===============================================================
REMARK               air,cdih,coup,rdcs,vean,dani,xpcs
REMARK               >0.3,>5,>1,>0,>5,>0.2,>0.2
REMARK violations.: 10, 0, 0, 0, 0, 0, 0
REMARK ===============================================================
REMARK                        CVpartition#,violations,rms
REMARK AIRs cross-validation: 2, 30, 1.85133
REMARK ===============================================================
REMARK NCS energy: 0
REMARK ===============================================================
REMARK Symmetry energy: 0
REMARK ===============================================================
REMARK Desolvation energy: 52.0873
REMARK Internal energy free molecules: -17617.3
REMARK Internal energy complex: -33464.4
REMARK Binding energy: -16205.5
REMARK ===============================================================
REMARK buried surface area: 1980.11
REMARK ===============================================================
REMARK water - chain1: 0 0 0
REMARK water - chain2: 0 0 0
REMARK water - chain3: 0 0 0
REMARK water - chain4: 0 0 0
REMARK water - chain5: 0 0 0
REMARK water - chain6: 0 0 0
REMARK ===============================================================
REMARK water - water: 0 0 0
REMARK ===============================================================
REMARK DATE:10-Dec-2019  16:04:16       created by user: enmr049
REMARK VERSION:1.3U
ATOM      1  N   PHE A   9     -40.930   3.741  -4.068  1.00 10.00      A   
ATOM      2  HN  PHE A   9     -40.752   3.250  -4.902  1.00 10.00      A   
ATOM      3  CA  PHE A   9     -40.078   4.868  -3.722  1.00 10.00      A   
ATOM      4  CB  PHE A   9     -39.031   4.448  -2.689  1.00 10.00      A   
ATOM      5  CG  PHE A   9     -39.391   4.816  -1.280  1.00 10.00      A   
ATOM      6  CD1 PHE A   9     -38.872   5.961  -0.696  1.00 10.00      A   
ATOM      7  CD2 PHE A   9     -40.250   4.021  -0.539  1.00 10.00      A   
ATOM      8  CE1 PHE A   9     -39.204   6.307   0.598  1.00 10.00      A   
ATOM      9  CE2 PHE A   9     -40.587   4.359   0.756  1.00 10.00      A   
ATOM     10  CZ  PHE A   9     -40.062   5.504   1.325  1.00 10.00      A   
ATOM     11  C   PHE A   9     -39.393   5.434  -4.959  1.00 10.00      A   
ATOM     12  O   PHE A   9     -38.834   4.689  -5.764  1.00 10.00      A   
ATOM     13  N   PRO A  10     -39.450   6.760  -5.132  1.00 10.00      A   
ATOM     14  CA  PRO A  10     -38.822   7.438  -6.271  1.00 10.00      A   
ATOM     15  CB  PRO A  10     -39.137   8.921  -6.032  1.00 10.00      A   
ATOM     16  CG  PRO A  10     -40.301   8.921  -5.100  1.00 10.00      A   
ATOM     17  CD  PRO A  10     -40.143   7.702  -4.240  1.00 10.00      A   
ATOM     18  C   PRO A  10     -37.309   7.215  -6.299  1.00 10.00      A   
ATOM     19  O   PRO A  10     -36.635   7.272  -5.262  1.00 10.00      A   
ATOM     20  N   GLU A  11     -36.785   6.964  -7.488  1.00 10.00      A   
ATOM     21  HN  GLU A  11     -37.379   6.937  -8.276  1.00 10.00      A   
ATOM     22  CA  GLU A  11     -35.361   6.726  -7.670  1.00 10.00      A   
ATOM     23  CB  GLU A  11     -35.025   6.315  -9.112  1.00 10.00      A   
ATOM     24  CG  GLU A  11     -35.814   7.034 -10.198  1.00 10.00      A   
ATOM     25  CD  GLU A  11     -37.207   6.464 -10.398  1.00 10.00      A   
ATOM     26  OE1 GLU A  11     -37.352   5.467 -11.137  1.00 10.00      A   
ATOM     27  OE2 GLU A  11     -38.163   7.016  -9.814  1.00 10.00      A   
ATOM     28  C   GLU A  11     -34.525   7.919  -7.207  1.00 10.00      A   
ATOM     29  O   GLU A  11     -33.387   7.753  -6.763  1.00 10.00      A   
ATOM     30  N   GLU A  12     -35.103   9.118  -7.288  1.00 10.00      A   
ATOM     31  HN  GLU A  12     -36.007   9.189  -7.663  1.00 10.00      A   
ATOM     32  CA  GLU A  12     -34.415  10.327  -6.851  1.00 10.00      A   
ATOM     33  CB  GLU A  12     -35.211  11.591  -7.212  1.00 10.00      A   
ATOM     34  CG  GLU A  12     -36.605  11.670  -6.605  1.00 10.00      A   
ATOM     35  CD  GLU A  12     -37.380  12.888  -7.067  1.00 10.00      A   
ATOM     36  OE1 GLU A  12     -37.894  12.878  -8.205  1.00 10.00      A   
ATOM     37  OE2 GLU A  12     -37.494  13.859  -6.289  1.00 10.00      A   
ATOM     38  C   GLU A  12     -34.136  10.269  -5.348  1.00 10.00      A   
ATOM     39  O   GLU A  12     -33.067  10.669  -4.890  1.00 10.00      A   
ATOM     40  N   VAL A  13     -35.098   9.737  -4.593  1.00 10.00      A   
ATOM     41  HN  VAL A  13     -35.916   9.416  -5.025  1.00 10.00      A   
ATOM     42  CA  VAL A  13     -34.965   9.611  -3.146  1.00 10.00      A   
ATOM     43  CB  VAL A  13     -36.330   9.344  -2.478  1.00 10.00      A   
ATOM     44  CG1 VAL A  13     -36.208   9.371  -0.963  1.00 10.00      A   
ATOM     45  CG2 VAL A  13     -37.359  10.356  -2.948  1.00 10.00      A   
ATOM     46  C   VAL A  13     -34.020   8.460  -2.812  1.00 10.00      A   
ATOM     47  O   VAL A  13     -33.192   8.563  -1.903  1.00 10.00      A   
ATOM     48  N   LEU A  14     -34.135   7.370  -3.571  1.00 10.00      A   
ATOM     49  HN  LEU A  14     -34.801   7.362  -4.293  1.00 10.00      A   
ATOM     50  CA  LEU A  14     -33.299   6.188  -3.363  1.00 10.00      A   
ATOM     51  CB  LEU A  14     -33.738   5.049  -4.284  1.00 10.00      A   
ATOM     52  CG  LEU A  14     -35.118   4.456  -3.994  1.00 10.00      A   
ATOM     53  CD1 LEU A  14     -35.508   3.444  -5.060  1.00 10.00      A   
ATOM     54  CD2 LEU A  14     -35.151   3.822  -2.611  1.00 10.00      A   
ATOM     55  C   LEU A  14     -31.822   6.503  -3.561  1.00 10.00      A   
ATOM     56  O   LEU A  14     -30.969   5.958  -2.859  1.00 10.00      A   
ATOM     57  N   GLU A  15     -31.527   7.391  -4.510  1.00 10.00      A   
ATOM     58  HN  GLU A  15     -32.256   7.783  -5.043  1.00 10.00      A   
ATOM     59  CA  GLU A  15     -30.148   7.785  -4.787  1.00 10.00      A   
ATOM     60  CB  GLU A  15     -30.084   8.777  -5.955  1.00 10.00      A   
ATOM     61  CG  GLU A  15     -28.670   9.048  -6.450  1.00 10.00      A   
ATOM     62  CD  GLU A  15     -28.606  10.115  -7.526  1.00 10.00      A   
ATOM     63  OE1 GLU A  15     -28.011  11.183  -7.276  1.00 10.00      A   
ATOM     64  OE2 GLU A  15     -29.152   9.893  -8.626  1.00 10.00      A   
ATOM     65  C   GLU A  15     -29.496   8.386  -3.543  1.00 10.00      A   
ATOM     66  O   GLU A  15     -28.351   8.074  -3.220  1.00 10.00      A   
ATOM     67  N   HIS A  16     -30.244   9.225  -2.834  1.00 10.00      A   
ATOM     68  HN  HIS A  16     -31.153   9.427  -3.136  1.00 10.00      A   
ATOM     69  CA  HIS A  16     -29.737   9.853  -1.619  1.00 10.00      A   
ATOM     70  CB  HIS A  16     -30.734  10.879  -1.068  1.00 10.00      A   
ATOM     71  CG  HIS A  16     -30.140  11.813  -0.052  1.00 10.00      A   
ATOM     72  ND1 HIS A  16     -28.926  12.421  -0.266  1.00 10.00      A   
ATOM     73  CD2 HIS A  16     -30.620  12.193   1.158  1.00 10.00      A   
ATOM     74  CE1 HIS A  16     -28.690  13.149   0.810  1.00 10.00      A   
ATOM     75  NE2 HIS A  16     -29.685  13.042   1.696  1.00 10.00      A   
ATOM     76  HE2 HIS A  16     -29.735  13.487   2.575  1.00 10.00      A   
ATOM     77  C   HIS A  16     -29.420   8.794  -0.571  1.00 10.00      A   
ATOM     78  O   HIS A  16     -28.411   8.880   0.125  1.00 10.00      A   
ATOM     79  N   VAL A  17     -30.279   7.783  -0.489  1.00 10.00      A   
ATOM     80  HN  VAL A  17     -31.059   7.770  -1.087  1.00 10.00      A   
ATOM     81  CA  VAL A  17     -30.091   6.689   0.461  1.00 10.00      A   
ATOM     82  CB  VAL A  17     -31.306   5.732   0.473  1.00 10.00      A   
ATOM     83  CG1 VAL A  17     -31.143   4.661   1.543  1.00 10.00      A   
ATOM     84  CG2 VAL A  17     -32.601   6.501   0.675  1.00 10.00      A   
ATOM     85  C   VAL A  17     -28.837   5.892   0.100  1.00 10.00      A   
ATOM     86  O   VAL A  17     -28.057   5.506   0.972  1.00 10.00      A   
ATOM     87  N   PHE A  18     -28.642   5.673  -1.194  1.00 10.00      A   
ATOM     88  HN  PHE A  18     -29.291   6.025  -1.842  1.00 10.00      A   
ATOM     89  CA  PHE A  18     -27.496   4.918  -1.681  1.00 10.00      A   
ATOM     90  CB  PHE A  18     -27.665   4.548  -3.158  1.00 10.00      A   
ATOM     91  CG  PHE A  18     -28.817   3.621  -3.438  1.00 10.00      A   
ATOM     92  CD1 PHE A  18     -29.372   3.552  -4.705  1.00 10.00      A   
ATOM     93  CD2 PHE A  18     -29.343   2.817  -2.440  1.00 10.00      A   
ATOM     94  CE1 PHE A  18     -30.427   2.700  -4.974  1.00 10.00      A   
ATOM     95  CE2 PHE A  18     -30.398   1.965  -2.701  1.00 10.00      A   
ATOM     96  CZ  PHE A  18     -30.941   1.906  -3.970  1.00 10.00      A   
ATOM     97  C   PHE A  18     -26.186   5.667  -1.474  1.00 10.00      A   
ATOM     98  O   PHE A  18     -25.137   5.046  -1.306  1.00 10.00      A   
ATOM     99  N   SER A  19     -26.245   6.994  -1.473  1.00 10.00      A   
ATOM    100  HN  SER A  19     -27.109   7.435  -1.611  1.00 10.00      A   
ATOM    101  CA  SER A  19     -25.047   7.809  -1.289  1.00 10.00      A   
ATOM    102  CB  SER A  19     -25.343   9.298  -1.510  1.00 10.00      A   
ATOM    103  OG  SER A  19     -26.026   9.873  -0.406  1.00 10.00      A   
ATOM    104  HG  SER A  19     -26.908   9.478  -0.327  1.00 10.00      A   
ATOM    105  C   SER A  19     -24.409   7.569   0.078  1.00 10.00      A   
ATOM    106  O   SER A  19     -23.217   7.806   0.272  1.00 10.00      A   
ATOM    107  N   PHE A  20     -25.204   7.077   1.022  1.00 10.00      A   
ATOM    108  HN  PHE A  20     -26.145   6.897   0.814  1.00 10.00      A   
ATOM    109  CA  PHE A  20     -24.705   6.801   2.358  1.00 10.00      A   
ATOM    110  CB  PHE A  20     -25.840   6.854   3.386  1.00 10.00      A   
ATOM    111  CG  PHE A  20     -26.333   8.240   3.685  1.00 10.00      A   
ATOM    112  CD1 PHE A  20     -27.551   8.678   3.193  1.00 10.00      A   
ATOM    113  CD2 PHE A  20     -25.573   9.105   4.456  1.00 10.00      A   
ATOM    114  CE1 PHE A  20     -28.004   9.955   3.463  1.00 10.00      A   
ATOM    115  CE2 PHE A  20     -26.019  10.383   4.731  1.00 10.00      A   
ATOM    116  CZ  PHE A  20     -27.236  10.808   4.234  1.00 10.00      A   
ATOM    117  C   PHE A  20     -24.016   5.442   2.413  1.00 10.00      A   
ATOM    118  O   PHE A  20     -23.292   5.142   3.360  1.00 10.00      A   
ATOM    119  N   ILE A  21     -24.240   4.623   1.391  1.00 10.00      A   
ATOM    120  HN  ILE A  21     -24.806   4.929   0.648  1.00 10.00      A   
ATOM    121  CA  ILE A  21     -23.653   3.288   1.330  1.00 10.00      A   
ATOM    122  CB  ILE A  21     -24.670   2.246   0.809  1.00 10.00      A   
ATOM    123  CG1 ILE A  21     -26.012   2.390   1.537  1.00 10.00      A   
ATOM    124  CG2 ILE A  21     -24.123   0.837   0.985  1.00 10.00      A   
ATOM    125  CD1 ILE A  21     -27.151   1.621   0.898  1.00 10.00      A   
ATOM    126  C   ILE A  21     -22.423   3.278   0.429  1.00 10.00      A   
ATOM    127  O   ILE A  21     -22.540   3.283  -0.796  1.00 10.00      A   
ATOM    128  N   GLN A  22     -21.246   3.270   1.039  1.00 10.00      A   
ATOM    129  HN  GLN A  22     -21.215   3.283   2.021  1.00 10.00      A   
ATOM    130  CA  GLN A  22     -19.998   3.263   0.284  1.00 10.00      A   
ATOM    131  CB  GLN A  22     -19.014   4.287   0.854  1.00 10.00      A   
ATOM    132  CG  GLN A  22     -19.415   5.736   0.624  1.00 10.00      A   
ATOM    133  CD  GLN A  22     -19.130   6.224  -0.785  1.00 10.00      A   
ATOM    134  OE1 GLN A  22     -19.850   7.069  -1.315  1.00 10.00      A   
ATOM    135  NE2 GLN A  22     -18.077   5.704  -1.397  1.00 10.00      A   
ATOM    136 HE21 GLN A  22     -17.541   5.035  -0.914  1.00 10.00      A   
ATOM    137 HE22 GLN A  22     -17.864   6.014  -2.305  1.00 10.00      A   
ATOM    138  C   GLN A  22     -19.359   1.883   0.265  1.00 10.00      A   
ATOM    139  O   GLN A  22     -18.625   1.547  -0.665  1.00 10.00      A   
ATOM    140  N   LEU A  23     -19.639   1.093   1.295  1.00 10.00      A   
ATOM    141  HN  LEU A  23     -20.227   1.428   2.006  1.00 10.00      A   
ATOM    142  CA  LEU A  23     -19.090  -0.256   1.401  1.00 10.00      A   
ATOM    143  CB  LEU A  23     -19.541  -0.925   2.701  1.00 10.00      A   
ATOM    144  CG  LEU A  23     -18.978  -0.336   3.999  1.00 10.00      A   
ATOM    145  CD1 LEU A  23     -19.614  -1.006   5.207  1.00 10.00      A   
ATOM    146  CD2 LEU A  23     -17.464  -0.479   4.044  1.00 10.00      A   
ATOM    147  C   LEU A  23     -19.496  -1.103   0.200  1.00 10.00      A   
ATOM    148  O   LEU A  23     -20.682  -1.331  -0.033  1.00 10.00      A   
ATOM    149  N   ASP A  24     -18.504  -1.581  -0.545  1.00 10.00      A   
ATOM    150  HN  ASP A  24     -17.575  -1.388  -0.285  1.00 10.00      A   
ATOM    151  CA  ASP A  24     -18.747  -2.383  -1.744  1.00 10.00      A   
ATOM    152  CB  ASP A  24     -17.446  -2.665  -2.493  1.00 10.00      A   
ATOM    153  CG  ASP A  24     -16.772  -1.395  -2.967  1.00 10.00      A   
ATOM    154  OD1 ASP A  24     -17.135  -0.888  -4.047  1.00 10.00      A   
ATOM    155  OD2 ASP A  24     -15.884  -0.889  -2.249  1.00 10.00      A   
ATOM    156  C   ASP A  24     -19.477  -3.682  -1.436  1.00 10.00      A   
ATOM    157  O   ASP A  24     -20.354  -4.098  -2.191  1.00 10.00      A   
ATOM    158  N   LYS A  25     -19.127  -4.310  -0.321  1.00 10.00      A   
ATOM    159  HN  LYS A  25     -18.427  -3.926   0.240  1.00 10.00      A   
ATOM    160  CA  LYS A  25     -19.763  -5.558   0.082  1.00 10.00      A   
ATOM    161  CB  LYS A  25     -19.124  -6.109   1.357  1.00 10.00      A   
ATOM    162  CG  LYS A  25     -17.888  -6.956   1.098  1.00 10.00      A   
ATOM    163  CD  LYS A  25     -17.341  -7.558   2.382  1.00 10.00      A   
ATOM    164  CE  LYS A  25     -16.463  -8.771   2.100  1.00 10.00      A   
ATOM    165  NZ  LYS A  25     -17.249  -9.942   1.620  1.00 10.00      A   
ATOM    166  HZ1 LYS A  25     -16.718 -10.821   1.788  1.00 10.00      A   
ATOM    167  HZ2 LYS A  25     -17.438  -9.862   0.596  1.00 10.00      A   
ATOM    168  HZ3 LYS A  25     -18.156 -10.001   2.123  1.00 10.00      A   
ATOM    169  C   LYS A  25     -21.262  -5.359   0.265  1.00 10.00      A   
ATOM    170  O   LYS A  25     -22.064  -6.216  -0.101  1.00 10.00      A   
ATOM    171  N   ASP A  26     -21.635  -4.206   0.805  1.00 10.00      A   
ATOM    172  HN  ASP A  26     -20.951  -3.556   1.064  1.00 10.00      A   
ATOM    173  CA  ASP A  26     -23.041  -3.883   1.011  1.00 10.00      A   
ATOM    174  CB  ASP A  26     -23.216  -2.820   2.103  1.00 10.00      A   
ATOM    175  CG  ASP A  26     -23.220  -3.405   3.505  1.00 10.00      A   
ATOM    176  OD1 ASP A  26     -23.978  -4.364   3.754  1.00 10.00      A   
ATOM    177  OD2 ASP A  26     -22.463  -2.909   4.367  1.00 10.00      A   
ATOM    178  C   ASP A  26     -23.658  -3.412  -0.303  1.00 10.00      A   
ATOM    179  O   ASP A  26     -24.811  -3.714  -0.605  1.00 10.00      A   
ATOM    180  N   ARG A  27     -22.867  -2.683  -1.090  1.00 10.00      A   
ATOM    181  HN  ARG A  27     -21.957  -2.468  -0.783  1.00 10.00      A   
ATOM    182  CA  ARG A  27     -23.310  -2.174  -2.387  1.00 10.00      A   
ATOM    183  CB  ARG A  27     -22.206  -1.328  -3.031  1.00 10.00      A   
ATOM    184  CG  ARG A  27     -22.287   0.154  -2.713  1.00 10.00      A   
ATOM    185  CD  ARG A  27     -23.511   0.770  -3.356  1.00 10.00      A   
ATOM    186  NE  ARG A  27     -23.596   2.206  -3.131  1.00 10.00      A   
ATOM    187  HE  ARG A  27     -23.374   2.539  -2.227  1.00 10.00      A   
ATOM    188  CZ  ARG A  27     -23.936   3.081  -4.072  1.00 10.00      A   
ATOM    189  NH1 ARG A  27     -24.214   2.658  -5.303  1.00 10.00      A   
ATOM    190 HH11 ARG A  27     -24.150   1.631  -5.542  1.00 10.00      A   
ATOM    191 HH12 ARG A  27     -24.497   3.336  -6.041  1.00 10.00      A   
ATOM    192  NH2 ARG A  27     -24.020   4.370  -3.773  1.00 10.00      A   
ATOM    193 HH21 ARG A  27     -23.818   4.694  -2.801  1.00 10.00      A   
ATOM    194 HH22 ARG A  27     -24.289   5.067  -4.501  1.00 10.00      A   
ATOM    195  C   ARG A  27     -23.691  -3.317  -3.320  1.00 10.00      A   
ATOM    196  O   ARG A  27     -24.714  -3.261  -4.001  1.00 10.00      A   
ATOM    197  N   ASN A  28     -22.866  -4.354  -3.339  1.00 10.00      A   
ATOM    198  HN  ASN A  28     -22.056  -4.335  -2.773  1.00 10.00      A   
ATOM    199  CA  ASN A  28     -23.115  -5.517  -4.186  1.00 10.00      A   
ATOM    200  CB  ASN A  28     -21.970  -6.527  -4.073  1.00 10.00      A   
ATOM    201  CG  ASN A  28     -20.688  -6.055  -4.735  1.00 10.00      A   
ATOM    202  OD1 ASN A  28     -20.714  -5.253  -5.671  1.00 10.00      A   
ATOM    203  ND2 ASN A  28     -19.559  -6.553  -4.253  1.00 10.00      A   
ATOM    204 HD21 ASN A  28     -19.615  -7.188  -3.508  1.00 10.00      A   
ATOM    205 HD22 ASN A  28     -18.707  -6.264  -4.657  1.00 10.00      A   
ATOM    206  C   ASN A  28     -24.441  -6.176  -3.819  1.00 10.00      A   
ATOM    207  O   ASN A  28     -25.177  -6.646  -4.687  1.00 10.00      A   
ATOM    208  N   SER A  29     -24.755  -6.173  -2.532  1.00 10.00      A   
ATOM    209  HN  SER A  29     -24.139  -5.762  -1.893  1.00 10.00      A   
ATOM    210  CA  SER A  29     -25.992  -6.762  -2.042  1.00 10.00      A   
ATOM    211  CB  SER A  29     -25.955  -6.878  -0.519  1.00 10.00      A   
ATOM    212  OG  SER A  29     -24.813  -7.617  -0.108  1.00 10.00      A   
ATOM    213  HG  SER A  29     -24.144  -7.013   0.242  1.00 10.00      A   
ATOM    214  C   SER A  29     -27.202  -5.950  -2.501  1.00 10.00      A   
ATOM    215  O   SER A  29     -28.280  -6.502  -2.728  1.00 10.00      A   
ATOM    216  N   VAL A  30     -27.008  -4.642  -2.650  1.00 10.00      A   
ATOM    217  HN  VAL A  30     -26.125  -4.264  -2.451  1.00 10.00      A   
ATOM    218  CA  VAL A  30     -28.075  -3.753  -3.094  1.00 10.00      A   
ATOM    219  CB  VAL A  30     -27.672  -2.264  -2.970  1.00 10.00      A   
ATOM    220  CG1 VAL A  30     -28.787  -1.354  -3.466  1.00 10.00      A   
ATOM    221  CG2 VAL A  30     -27.310  -1.920  -1.535  1.00 10.00      A   
ATOM    222  C   VAL A  30     -28.449  -4.061  -4.540  1.00 10.00      A   
ATOM    223  O   VAL A  30     -29.614  -3.983  -4.925  1.00 10.00      A   
ATOM    224  N   SER A  31     -27.456  -4.436  -5.329  1.00 10.00      A   
ATOM    225  HN  SER A  31     -26.545  -4.476  -4.965  1.00 10.00      A   
ATOM    226  CA  SER A  31     -27.682  -4.762  -6.729  1.00 10.00      A   
ATOM    227  CB  SER A  31     -26.385  -4.579  -7.529  1.00 10.00      A   
ATOM    228  OG  SER A  31     -25.348  -5.433  -7.064  1.00 10.00      A   
ATOM    229  HG  SER A  31     -25.579  -5.785  -6.192  1.00 10.00      A   
ATOM    230  C   SER A  31     -28.228  -6.185  -6.901  1.00 10.00      A   
ATOM    231  O   SER A  31     -28.312  -6.697  -8.017  1.00 10.00      A   
ATOM    232  N   LEU A  32     -28.609  -6.815  -5.791  1.00 10.00      A   
ATOM    233  HN  LEU A  32     -28.542  -6.350  -4.928  1.00 10.00      A   
ATOM    234  CA  LEU A  32     -29.125  -8.182  -5.823  1.00 10.00      A   
ATOM    235  CB  LEU A  32     -28.191  -9.112  -5.048  1.00 10.00      A   
ATOM    236  CG  LEU A  32     -26.867  -9.457  -5.723  1.00 10.00      A   
ATOM    237  CD1 LEU A  32     -25.872  -9.976  -4.698  1.00 10.00      A   
ATOM    238  CD2 LEU A  32     -27.087 -10.487  -6.816  1.00 10.00      A   
ATOM    239  C   LEU A  32     -30.536  -8.283  -5.248  1.00 10.00      A   
ATOM    240  O   LEU A  32     -31.085  -9.379  -5.125  1.00 10.00      A   
ATOM    241  N   VAL A  33     -31.126  -7.146  -4.892  1.00 10.00      A   
ATOM    242  HN  VAL A  33     -30.650  -6.295  -5.009  1.00 10.00      A   
ATOM    243  CA  VAL A  33     -32.475  -7.150  -4.324  1.00 10.00      A   
ATOM    244  CB  VAL A  33     -32.726  -5.988  -3.339  1.00 10.00      A   
ATOM    245  CG1 VAL A  33     -31.818  -6.116  -2.129  1.00 10.00      A   
ATOM    246  CG2 VAL A  33     -32.528  -4.639  -4.008  1.00 10.00      A   
ATOM    247  C   VAL A  33     -33.559  -7.193  -5.400  1.00 10.00      A   
ATOM    248  O   VAL A  33     -34.503  -7.976  -5.303  1.00 10.00      A   
ATOM    249  N   CYS A  34     -33.408  -6.359  -6.418  1.00 10.00      A   
ATOM    250  HN  CYS A  34     -32.629  -5.768  -6.436  1.00 10.00      A   
ATOM    251  CA  CYS A  34     -34.356  -6.289  -7.517  1.00 10.00      A   
ATOM    252  CB  CYS A  34     -35.640  -5.573  -7.085  1.00 10.00      A   
ATOM    253  SG  CYS A  34     -35.407  -3.872  -6.520  1.00 10.00      A   
ATOM    254  HG  CYS A  34     -36.274  -3.655  -5.539  1.00 10.00      A   
ATOM    255  C   CYS A  34     -33.715  -5.552  -8.683  1.00 10.00      A   
ATOM    256  O   CYS A  34     -32.702  -4.867  -8.504  1.00 10.00      A   
ATOM    257  N   LYS A  35     -34.299  -5.681  -9.868  1.00 10.00      A   
ATOM    258  HN  LYS A  35     -35.120  -6.238  -9.945  1.00 10.00      A   
ATOM    259  CA  LYS A  35     -33.763  -5.027 -11.056  1.00 10.00      A   
ATOM    260  CB  LYS A  35     -34.406  -5.585 -12.330  1.00 10.00      A   
ATOM    261  CG  LYS A  35     -33.872  -6.949 -12.742  1.00 10.00      A   
ATOM    262  CD  LYS A  35     -34.649  -7.533 -13.911  1.00 10.00      A   
ATOM    263  CE  LYS A  35     -34.450  -6.725 -15.184  1.00 10.00      A   
ATOM    264  NZ  LYS A  35     -33.059  -6.823 -15.695  1.00 10.00      A   
ATOM    265  HZ1 LYS A  35     -32.427  -6.215 -15.140  1.00 10.00      A   
ATOM    266  HZ2 LYS A  35     -33.023  -6.518 -16.684  1.00 10.00      A   
ATOM    267  HZ3 LYS A  35     -32.716  -7.811 -15.633  1.00 10.00      A   
ATOM    268  C   LYS A  35     -33.924  -3.512 -10.990  1.00 10.00      A   
ATOM    269  O   LYS A  35     -33.184  -2.772 -11.639  1.00 10.00      A   
ATOM    270  N   SER A  36     -34.894  -3.057 -10.209  1.00 10.00      A   
ATOM    271  HN  SER A  36     -35.464  -3.695  -9.728  1.00 10.00      A   
ATOM    272  CA  SER A  36     -35.143  -1.632 -10.059  1.00 10.00      A   
ATOM    273  CB  SER A  36     -36.455  -1.412  -9.299  1.00 10.00      A   
ATOM    274  OG  SER A  36     -37.434  -2.357  -9.710  1.00 10.00      A   
ATOM    275  HG  SER A  36     -37.450  -2.405 -10.674  1.00 10.00      A   
ATOM    276  C   SER A  36     -33.976  -0.952  -9.337  1.00 10.00      A   
ATOM    277  O   SER A  36     -33.368  -0.016  -9.858  1.00 10.00      A   
ATOM    278  N   TRP A  37     -33.652  -1.455  -8.153  1.00 10.00      A   
ATOM    279  HN  TRP A  37     -34.163  -2.213  -7.800  1.00 10.00      A   
ATOM    280  CA  TRP A  37     -32.561  -0.904  -7.357  1.00 10.00      A   
ATOM    281  CB  TRP A  37     -32.562  -1.497  -5.942  1.00 10.00      A   
ATOM    282  CG  TRP A  37     -33.658  -0.982  -5.050  1.00 10.00      A   
ATOM    283  CD1 TRP A  37     -34.884  -0.514  -5.434  1.00 10.00      A   
ATOM    284  CD2 TRP A  37     -33.629  -0.891  -3.617  1.00 10.00      A   
ATOM    285  NE1 TRP A  37     -35.618  -0.142  -4.335  1.00 10.00      A   
ATOM    286  HE1 TRP A  37     -36.530   0.225  -4.353  1.00 10.00      A   
ATOM    287  CE2 TRP A  37     -34.870  -0.361  -3.207  1.00 10.00      A   
ATOM    288  CE3 TRP A  37     -32.677  -1.207  -2.642  1.00 10.00      A   
ATOM    289  CZ2 TRP A  37     -35.181  -0.141  -1.866  1.00 10.00      A   
ATOM    290  CZ3 TRP A  37     -32.988  -0.987  -1.312  1.00 10.00      A   
ATOM    291  CH2 TRP A  37     -34.229  -0.459  -0.936  1.00 10.00      A   
ATOM    292  C   TRP A  37     -31.211  -1.145  -8.033  1.00 10.00      A   
ATOM    293  O   TRP A  37     -30.296  -0.333  -7.911  1.00 10.00      A   
ATOM    294  N   TYR A  38     -31.100  -2.262  -8.754  1.00 10.00      A   
ATOM    295  HN  TYR A  38     -31.869  -2.869  -8.817  1.00 10.00      A   
ATOM    296  CA  TYR A  38     -29.868  -2.614  -9.454  1.00 10.00      A   
ATOM    297  CB  TYR A  38     -30.028  -3.962 -10.170  1.00 10.00      A   
ATOM    298  CG  TYR A  38     -28.875  -4.328 -11.087  1.00 10.00      A   
ATOM    299  CD1 TYR A  38     -29.078  -4.538 -12.446  1.00 10.00      A   
ATOM    300  CD2 TYR A  38     -27.586  -4.457 -10.595  1.00 10.00      A   
ATOM    301  CE1 TYR A  38     -28.028  -4.866 -13.286  1.00 10.00      A   
ATOM    302  CE2 TYR A  38     -26.533  -4.785 -11.424  1.00 10.00      A   
ATOM    303  CZ  TYR A  38     -26.757  -4.989 -12.767  1.00 10.00      A   
ATOM    304  OH  TYR A  38     -25.704  -5.316 -13.588  1.00 10.00      A   
ATOM    305  HH  TYR A  38     -25.739  -4.778 -14.386  1.00 10.00      A   
ATOM    306  C   TYR A  38     -29.481  -1.535 -10.461  1.00 10.00      A   
ATOM    307  O   TYR A  38     -28.320  -1.127 -10.537  1.00 10.00      A   
ATOM    308  N   GLU A  39     -30.462  -1.069 -11.223  1.00 10.00      A   
ATOM    309  HN  GLU A  39     -31.372  -1.422 -11.107  1.00 10.00      A   
ATOM    310  CA  GLU A  39     -30.218  -0.041 -12.227  1.00 10.00      A   
ATOM    311  CB  GLU A  39     -31.446   0.164 -13.111  1.00 10.00      A   
ATOM    312  CG  GLU A  39     -31.620  -0.909 -14.175  1.00 10.00      A   
ATOM    313  CD  GLU A  39     -30.579  -0.819 -15.273  1.00 10.00      A   
ATOM    314  OE1 GLU A  39     -29.551  -1.523 -15.195  1.00 10.00      A   
ATOM    315  OE2 GLU A  39     -30.793  -0.050 -16.230  1.00 10.00      A   
ATOM    316  C   GLU A  39     -29.789   1.273 -11.584  1.00 10.00      A   
ATOM    317  O   GLU A  39     -28.921   1.974 -12.102  1.00 10.00      A   
ATOM    318  N   ILE A  40     -30.391   1.598 -10.451  1.00 10.00      A   
ATOM    319  HN  ILE A  40     -31.078   1.002 -10.082  1.00 10.00      A   
ATOM    320  CA  ILE A  40     -30.057   2.823  -9.744  1.00 10.00      A   
ATOM    321  CB  ILE A  40     -31.099   3.150  -8.654  1.00 10.00      A   
ATOM    322  CG1 ILE A  40     -32.517   3.017  -9.216  1.00 10.00      A   
ATOM    323  CG2 ILE A  40     -30.879   4.555  -8.105  1.00 10.00      A   
ATOM    324  CD1 ILE A  40     -33.595   2.983  -8.154  1.00 10.00      A   
ATOM    325  C   ILE A  40     -28.672   2.707  -9.109  1.00 10.00      A   
ATOM    326  O   ILE A  40     -27.897   3.660  -9.105  1.00 10.00      A   
ATOM    327  N   GLU A  41     -28.369   1.524  -8.581  1.00 10.00      A   
ATOM    328  HN  GLU A  41     -29.038   0.806  -8.614  1.00 10.00      A   
ATOM    329  CA  GLU A  41     -27.086   1.259  -7.937  1.00 10.00      A   
ATOM    330  CB  GLU A  41     -27.076  -0.170  -7.372  1.00 10.00      A   
ATOM    331  CG  GLU A  41     -26.137  -0.392  -6.193  1.00 10.00      A   
ATOM    332  CD  GLU A  41     -24.707  -0.635  -6.617  1.00 10.00      A   
ATOM    333  OE1 GLU A  41     -24.432  -1.694  -7.211  1.00 10.00      A   
ATOM    334  OE2 GLU A  41     -23.854   0.235  -6.353  1.00 10.00      A   
ATOM    335  C   GLU A  41     -25.925   1.451  -8.915  1.00 10.00      A   
ATOM    336  O   GLU A  41     -24.964   2.173  -8.627  1.00 10.00      A   
ATOM    337  N   ARG A  42     -26.038   0.836 -10.086  1.00 10.00      A   
ATOM    338  HN  ARG A  42     -26.848   0.315 -10.275  1.00 10.00      A   
ATOM    339  CA  ARG A  42     -24.995   0.921 -11.101  1.00 10.00      A   
ATOM    340  CB  ARG A  42     -25.252  -0.068 -12.245  1.00 10.00      A   
ATOM    341  CG  ARG A  42     -26.553   0.162 -12.993  1.00 10.00      A   
ATOM    342  CD  ARG A  42     -26.658  -0.723 -14.225  1.00 10.00      A   
ATOM    343  NE  ARG A  42     -25.867  -0.205 -15.341  1.00 10.00      A   
ATOM    344  HE  ARG A  42     -24.941   0.079 -15.145  1.00 10.00      A   
ATOM    345  CZ  ARG A  42     -26.330  -0.082 -16.587  1.00 10.00      A   
ATOM    346  NH1 ARG A  42     -27.576  -0.441 -16.872  1.00 10.00      A   
ATOM    347 HH11 ARG A  42     -28.204  -0.823 -16.120  1.00 10.00      A   
ATOM    348 HH12 ARG A  42     -27.940  -0.346 -17.846  1.00 10.00      A   
ATOM    349  NH2 ARG A  42     -25.539   0.380 -17.554  1.00 10.00      A   
ATOM    350 HH21 ARG A  42     -24.552   0.648 -17.345  1.00 10.00      A   
ATOM    351 HH22 ARG A  42     -25.904   0.485 -18.528  1.00 10.00      A   
ATOM    352  C   ARG A  42     -24.827   2.343 -11.639  1.00 10.00      A   
ATOM    353  O   ARG A  42     -23.790   2.681 -12.206  1.00 10.00      A   
ATOM    354  N   TRP A  43     -25.832   3.181 -11.438  1.00 10.00      A   
ATOM    355  HN  TRP A  43     -26.628   2.871 -10.958  1.00 10.00      A   
ATOM    356  CA  TRP A  43     -25.778   4.554 -11.913  1.00 10.00      A   
ATOM    357  CB  TRP A  43     -27.077   4.930 -12.624  1.00 10.00      A   
ATOM    358  CG  TRP A  43     -27.118   4.515 -14.064  1.00 10.00      A   
ATOM    359  CD1 TRP A  43     -27.547   3.321 -14.564  1.00 10.00      A   
ATOM    360  CD2 TRP A  43     -26.712   5.298 -15.192  1.00 10.00      A   
ATOM    361  NE1 TRP A  43     -27.437   3.315 -15.933  1.00 10.00      A   
ATOM    362  HE1 TRP A  43     -27.683   2.571 -16.526  1.00 10.00      A   
ATOM    363  CE2 TRP A  43     -26.926   4.516 -16.342  1.00 10.00      A   
ATOM    364  CE3 TRP A  43     -26.190   6.586 -15.340  1.00 10.00      A   
ATOM    365  CZ2 TRP A  43     -26.635   4.979 -17.624  1.00 10.00      A   
ATOM    366  CZ3 TRP A  43     -25.902   7.045 -16.611  1.00 10.00      A   
ATOM    367  CH2 TRP A  43     -26.124   6.243 -17.736  1.00 10.00      A   
ATOM    368  C   TRP A  43     -25.474   5.534 -10.782  1.00 10.00      A   
ATOM    369  O   TRP A  43     -25.634   6.743 -10.948  1.00 10.00      A   
ATOM    370  N   CYS A  44     -25.040   5.022  -9.631  1.00 10.00      A   
ATOM    371  HN  CYS A  44     -24.954   4.047  -9.535  1.00 10.00      A   
ATOM    372  CA  CYS A  44     -24.721   5.896  -8.503  1.00 10.00      A   
ATOM    373  CB  CYS A  44     -25.890   6.021  -7.527  1.00 10.00      A   
ATOM    374  SG  CYS A  44     -26.363   4.476  -6.720  1.00 10.00      A   
ATOM    375  HG  CYS A  44     -27.182   3.834  -7.544  1.00 10.00      A   
ATOM    376  C   CYS A  44     -23.439   5.504  -7.768  1.00 10.00      A   
ATOM    377  O   CYS A  44     -22.898   6.309  -7.006  1.00 10.00      A   
ATOM    378  N   ARG A  45     -22.957   4.276  -7.975  1.00 10.00      A   
ATOM    379  HN  ARG A  45     -23.429   3.661  -8.578  1.00 10.00      A   
ATOM    380  CA  ARG A  45     -21.729   3.829  -7.314  1.00 10.00      A   
ATOM    381  CB  ARG A  45     -21.444   2.345  -7.584  1.00 10.00      A   
ATOM    382  CG  ARG A  45     -20.574   1.689  -6.520  1.00 10.00      A   
ATOM    383  CD  ARG A  45     -20.158   0.275  -6.908  1.00 10.00      A   
ATOM    384  NE  ARG A  45     -21.258  -0.687  -6.805  1.00 10.00      A   
ATOM    385  HE  ARG A  45     -22.183  -0.334  -6.878  1.00 10.00      A   
ATOM    386  CZ  ARG A  45     -21.089  -1.997  -6.598  1.00 10.00      A   
ATOM    387  NH1 ARG A  45     -19.868  -2.506  -6.458  1.00 10.00      A   
ATOM    388 HH11 ARG A  45     -19.743  -3.532  -6.296  1.00 10.00      A   
ATOM    389 HH12 ARG A  45     -19.029  -1.885  -6.505  1.00 10.00      A   
ATOM    390  NH2 ARG A  45     -22.141  -2.803  -6.553  1.00 10.00      A   
ATOM    391 HH21 ARG A  45     -23.115  -2.411  -6.681  1.00 10.00      A   
ATOM    392 HH22 ARG A  45     -22.012  -3.826  -6.396  1.00 10.00      A   
ATOM    393  C   ARG A  45     -20.553   4.705  -7.744  1.00 10.00      A   
ATOM    394  O   ARG A  45     -20.306   4.888  -8.937  1.00 10.00      A   
ATOM    395  N   ARG A  46     -19.837   5.243  -6.764  1.00 10.00      A   
ATOM    396  HN  ARG A  46     -20.057   5.019  -5.834  1.00 10.00      A   
ATOM    397  CA  ARG A  46     -18.722   6.139  -7.030  1.00 10.00      A   
ATOM    398  CB  ARG A  46     -18.671   7.234  -5.961  1.00 10.00      A   
ATOM    399  CG  ARG A  46     -19.949   8.048  -5.822  1.00 10.00      A   
ATOM    400  CD  ARG A  46     -20.066   8.626  -4.421  1.00 10.00      A   
ATOM    401  NE  ARG A  46     -21.107   9.647  -4.318  1.00 10.00      A   
ATOM    402  HE  ARG A  46     -21.363  10.116  -5.146  1.00 10.00      A   
ATOM    403  CZ  ARG A  46     -21.705   9.983  -3.173  1.00 10.00      A   
ATOM    404  NH1 ARG A  46     -21.367   9.377  -2.040  1.00 10.00      A   
ATOM    405 HH11 ARG A  46     -20.630   8.637  -2.034  1.00 10.00      A   
ATOM    406 HH12 ARG A  46     -21.836   9.643  -1.143  1.00 10.00      A   
ATOM    407  NH2 ARG A  46     -22.639  10.930  -3.161  1.00 10.00      A   
ATOM    408 HH21 ARG A  46     -22.911  11.414  -4.043  1.00 10.00      A   
ATOM    409 HH22 ARG A  46     -23.104  11.196  -2.264  1.00 10.00      A   
ATOM    410  C   ARG A  46     -17.381   5.412  -7.067  1.00 10.00      A   
ATOM    411  O   ARG A  46     -16.476   5.806  -7.807  1.00 10.00      A   
ATOM    412  N   LYS A  47     -17.247   4.364  -6.272  1.00 10.00      A   
ATOM    413  HN  LYS A  47     -18.006   4.073  -5.724  1.00 10.00      A   
ATOM    414  CA  LYS A  47     -15.998   3.623  -6.212  1.00 10.00      A   
ATOM    415  CB  LYS A  47     -15.378   3.738  -4.812  1.00 10.00      A   
ATOM    416  CG  LYS A  47     -14.076   2.965  -4.639  1.00 10.00      A   
ATOM    417  CD  LYS A  47     -13.534   3.089  -3.224  1.00 10.00      A   
ATOM    418  CE  LYS A  47     -13.669   1.780  -2.458  1.00 10.00      A   
ATOM    419  NZ  LYS A  47     -15.050   1.572  -1.946  1.00 10.00      A   
ATOM    420  HZ1 LYS A  47     -15.707   2.233  -2.405  1.00 10.00      A   
ATOM    421  HZ2 LYS A  47     -15.080   1.729  -0.920  1.00 10.00      A   
ATOM    422  HZ3 LYS A  47     -15.365   0.592  -2.144  1.00 10.00      A   
ATOM    423  C   LYS A  47     -16.191   2.157  -6.569  1.00 10.00      A   
ATOM    424  O   LYS A  47     -17.173   1.530  -6.166  1.00 10.00      A   
ATOM    425  N   VAL A  48     -15.259   1.626  -7.344  1.00 10.00      A   
ATOM    426  HN  VAL A  48     -14.523   2.192  -7.665  1.00 10.00      A   
ATOM    427  CA  VAL A  48     -15.292   0.226  -7.730  1.00 10.00      A   
ATOM    428  CB  VAL A  48     -15.586   0.015  -9.231  1.00 10.00      A   
ATOM    429  CG1 VAL A  48     -17.059   0.249  -9.523  1.00 10.00      A   
ATOM    430  CG2 VAL A  48     -14.711   0.905 -10.103  1.00 10.00      A   
ATOM    431  C   VAL A  48     -13.979  -0.449  -7.351  1.00 10.00      A   
ATOM    432  O   VAL A  48     -12.899  -0.038  -7.793  1.00 10.00      A   
ATOM    433  N   PHE A  49     -14.073  -1.457  -6.504  1.00 10.00      A   
ATOM    434  HN  PHE A  49     -14.959  -1.725  -6.178  1.00 10.00      A   
ATOM    435  CA  PHE A  49     -12.900  -2.190  -6.055  1.00 10.00      A   
ATOM    436  CB  PHE A  49     -12.925  -2.387  -4.532  1.00 10.00      A   
ATOM    437  CG  PHE A  49     -11.972  -3.440  -4.031  1.00 10.00      A   
ATOM    438  CD1 PHE A  49     -10.603  -3.283  -4.175  1.00 10.00      A   
ATOM    439  CD2 PHE A  49     -12.449  -4.596  -3.430  1.00 10.00      A   
ATOM    440  CE1 PHE A  49      -9.730  -4.255  -3.730  1.00 10.00      A   
ATOM    441  CE2 PHE A  49     -11.580  -5.571  -2.980  1.00 10.00      A   
ATOM    442  CZ  PHE A  49     -10.219  -5.401  -3.132  1.00 10.00      A   
ATOM    443  C   PHE A  49     -12.789  -3.530  -6.772  1.00 10.00      A   
ATOM    444  O   PHE A  49     -13.661  -4.389  -6.652  1.00 10.00      A   
ATOM    445  N   ILE A  50     -11.719  -3.694  -7.531  1.00 10.00      A   
ATOM    446  HN  ILE A  50     -11.065  -2.962  -7.603  1.00 10.00      A   
ATOM    447  CA  ILE A  50     -11.485  -4.929  -8.260  1.00 10.00      A   
ATOM    448  CB  ILE A  50     -11.328  -4.672  -9.779  1.00 10.00      A   
ATOM    449  CG1 ILE A  50     -12.443  -3.754 -10.304  1.00 10.00      A   
ATOM    450  CG2 ILE A  50     -11.319  -5.985 -10.547  1.00 10.00      A   
ATOM    451  CD1 ILE A  50     -13.819  -4.388 -10.315  1.00 10.00      A   
ATOM    452  C   ILE A  50     -10.222  -5.600  -7.720  1.00 10.00      A   
ATOM    453  O   ILE A  50      -9.135  -5.026  -7.781  1.00 10.00      A   
ATOM    454  N   GLY A  51     -10.375  -6.805  -7.176  1.00 10.00      A   
ATOM    455  HN  GLY A  51     -11.268  -7.209  -7.149  1.00 10.00      A   
ATOM    456  CA  GLY A  51      -9.242  -7.530  -6.625  1.00 10.00      A   
ATOM    457  C   GLY A  51      -8.215  -7.922  -7.675  1.00 10.00      A   
ATOM    458  O   GLY A  51      -7.014  -7.914  -7.409  1.00 10.00      A   
ATOM    459  N   ASN A  52      -8.687  -8.273  -8.863  1.00 10.00      A   
ATOM    460  HN  ASN A  52      -9.660  -8.270  -9.013  1.00 10.00      A   
ATOM    461  CA  ASN A  52      -7.802  -8.666  -9.955  1.00 10.00      A   
ATOM    462  CB  ASN A  52      -7.829 -10.188 -10.146  1.00 10.00      A   
ATOM    463  CG  ASN A  52      -7.097 -10.656 -11.393  1.00 10.00      A   
ATOM    464  OD1 ASN A  52      -6.163 -10.007 -11.868  1.00 10.00      A   
ATOM    465  ND2 ASN A  52      -7.517 -11.792 -11.934  1.00 10.00      A   
ATOM    466 HD21 ASN A  52      -8.266 -12.260 -11.504  1.00 10.00      A   
ATOM    467 HD22 ASN A  52      -7.054 -12.127 -12.733  1.00 10.00      A   
ATOM    468  C   ASN A  52      -8.204  -7.958 -11.240  1.00 10.00      A   
ATOM    469  O   ASN A  52      -9.342  -8.075 -11.690  1.00 10.00      A   
ATOM    470  N   CYS A  53      -7.260  -7.243 -11.836  1.00 10.00      A   
ATOM    471  HN  CYS A  53      -6.359  -7.210 -11.435  1.00 10.00      A   
ATOM    472  CA  CYS A  53      -7.509  -6.498 -13.065  1.00 10.00      A   
ATOM    473  CB  CYS A  53      -6.285  -5.659 -13.434  1.00 10.00      A   
ATOM    474  SG  CYS A  53      -4.732  -6.587 -13.494  1.00 10.00      A   
ATOM    475  HG  CYS A  53      -3.809  -5.877 -12.857  1.00 10.00      A   
ATOM    476  C   CYS A  53      -7.903  -7.399 -14.236  1.00 10.00      A   
ATOM    477  O   CYS A  53      -8.441  -6.925 -15.231  1.00 10.00      A   
ATOM    478  N   TYR A  54      -7.643  -8.691 -14.118  1.00 10.00      A   
ATOM    479  HN  TYR A  54      -7.214  -9.022 -13.300  1.00 10.00      A   
ATOM    480  CA  TYR A  54      -7.976  -9.626 -15.184  1.00 10.00      A   
ATOM    481  CB  TYR A  54      -6.768 -10.479 -15.560  1.00 10.00      A   
ATOM    482  CG  TYR A  54      -5.667  -9.672 -16.210  1.00 10.00      A   
ATOM    483  CD1 TYR A  54      -4.367  -9.690 -15.715  1.00 10.00      A   
ATOM    484  CD2 TYR A  54      -5.933  -8.877 -17.318  1.00 10.00      A   
ATOM    485  CE1 TYR A  54      -3.367  -8.939 -16.309  1.00 10.00      A   
ATOM    486  CE2 TYR A  54      -4.942  -8.126 -17.917  1.00 10.00      A   
ATOM    487  CZ  TYR A  54      -3.661  -8.159 -17.411  1.00 10.00      A   
ATOM    488  OH  TYR A  54      -2.669  -7.411 -18.008  1.00 10.00      A   
ATOM    489  HH  TYR A  54      -2.452  -7.804 -18.873  1.00 10.00      A   
ATOM    490  C   TYR A  54      -9.186 -10.489 -14.838  1.00 10.00      A   
ATOM    491  O   TYR A  54      -9.503 -11.447 -15.542  1.00 10.00      A   
ATOM    492  N   ALA A  55      -9.873 -10.133 -13.763  1.00 10.00      A   
ATOM    493  HN  ALA A  55      -9.581  -9.354 -13.244  1.00 10.00      A   
ATOM    494  CA  ALA A  55     -11.054 -10.870 -13.337  1.00 10.00      A   
ATOM    495  CB  ALA A  55     -11.281 -10.703 -11.840  1.00 10.00      A   
ATOM    496  C   ALA A  55     -12.277 -10.407 -14.120  1.00 10.00      A   
ATOM    497  O   ALA A  55     -13.311 -11.074 -14.135  1.00 10.00      A   
ATOM    498  N   VAL A  56     -12.140  -9.268 -14.789  1.00 10.00      A   
ATOM    499  HN  VAL A  56     -11.277  -8.803 -14.763  1.00 10.00      A   
ATOM    500  CA  VAL A  56     -13.222  -8.695 -15.573  1.00 10.00      A   
ATOM    501  CB  VAL A  56     -14.190  -7.896 -14.664  1.00 10.00      A   
ATOM    502  CG1 VAL A  56     -13.534  -6.632 -14.124  1.00 10.00      A   
ATOM    503  CG2 VAL A  56     -15.506  -7.590 -15.368  1.00 10.00      A   
ATOM    504  C   VAL A  56     -12.643  -7.784 -16.660  1.00 10.00      A   
ATOM    505  O   VAL A  56     -11.478  -7.388 -16.584  1.00 10.00      A   
ATOM    506  N   SER A  57     -13.444  -7.479 -17.675  1.00 10.00      A   
ATOM    507  HN  SER A  57     -14.352  -7.843 -17.693  1.00 10.00      A   
ATOM    508  CA  SER A  57     -13.010  -6.613 -18.760  1.00 10.00      A   
ATOM    509  CB  SER A  57     -13.721  -7.002 -20.061  1.00 10.00      A   
ATOM    510  OG  SER A  57     -13.928  -8.406 -20.145  1.00 10.00      A   
ATOM    511  HG  SER A  57     -13.112  -8.835 -20.431  1.00 10.00      A   
ATOM    512  C   SER A  57     -13.306  -5.151 -18.421  1.00 10.00      A   
ATOM    513  O   SER A  57     -14.312  -4.853 -17.771  1.00 10.00      A   
ATOM    514  N   PRO A  58     -12.430  -4.225 -18.849  1.00 10.00      A   
ATOM    515  CA  PRO A  58     -12.598  -2.787 -18.592  1.00 10.00      A   
ATOM    516  CB  PRO A  58     -11.473  -2.142 -19.408  1.00 10.00      A   
ATOM    517  CG  PRO A  58     -10.450  -3.212 -19.567  1.00 10.00      A   
ATOM    518  CD  PRO A  58     -11.199  -4.513 -19.608  1.00 10.00      A   
ATOM    519  C   PRO A  58     -13.949  -2.267 -19.079  1.00 10.00      A   
ATOM    520  O   PRO A  58     -14.662  -1.580 -18.344  1.00 10.00      A   
ATOM    521  N   ALA A  59     -14.304  -2.621 -20.313  1.00 10.00      A   
ATOM    522  HN  ALA A  59     -13.698  -3.190 -20.836  1.00 10.00      A   
ATOM    523  CA  ALA A  59     -15.562  -2.186 -20.913  1.00 10.00      A   
ATOM    524  CB  ALA A  59     -15.673  -2.690 -22.343  1.00 10.00      A   
ATOM    525  C   ALA A  59     -16.769  -2.638 -20.100  1.00 10.00      A   
ATOM    526  O   ALA A  59     -17.750  -1.907 -19.978  1.00 10.00      A   
ATOM    527  N   THR A  60     -16.687  -3.836 -19.541  1.00 10.00      A   
ATOM    528  HN  THR A  60     -15.872  -4.366 -19.666  1.00 10.00      A   
ATOM    529  CA  THR A  60     -17.771  -4.386 -18.746  1.00 10.00      A   
ATOM    530  CB  THR A  60     -17.433  -5.820 -18.290  1.00 10.00      A   
ATOM    531  OG1 THR A  60     -16.958  -6.572 -19.422  1.00 10.00      A   
ATOM    532  HG1 THR A  60     -17.709  -6.967 -19.885  1.00 10.00      A   
ATOM    533  CG2 THR A  60     -18.657  -6.508 -17.709  1.00 10.00      A   
ATOM    534  C   THR A  60     -18.078  -3.498 -17.533  1.00 10.00      A   
ATOM    535  O   THR A  60     -19.238  -3.163 -17.279  1.00 10.00      A   
ATOM    536  N   VAL A  61     -17.034  -3.084 -16.820  1.00 10.00      A   
ATOM    537  HN  VAL A  61     -16.131  -3.340 -17.098  1.00 10.00      A   
ATOM    538  CA  VAL A  61     -17.202  -2.240 -15.641  1.00 10.00      A   
ATOM    539  CB  VAL A  61     -15.893  -2.113 -14.832  1.00 10.00      A   
ATOM    540  CG1 VAL A  61     -16.132  -1.353 -13.535  1.00 10.00      A   
ATOM    541  CG2 VAL A  61     -15.302  -3.483 -14.548  1.00 10.00      A   
ATOM    542  C   VAL A  61     -17.679  -0.848 -16.046  1.00 10.00      A   
ATOM    543  O   VAL A  61     -18.575  -0.276 -15.422  1.00 10.00      A   
ATOM    544  N   ILE A  62     -17.075  -0.324 -17.107  1.00 10.00      A   
ATOM    545  HN  ILE A  62     -16.373  -0.844 -17.553  1.00 10.00      A   
ATOM    546  CA  ILE A  62     -17.411   0.998 -17.628  1.00 10.00      A   
ATOM    547  CB  ILE A  62     -16.503   1.361 -18.827  1.00 10.00      A   
ATOM    548  CG1 ILE A  62     -15.072   1.607 -18.347  1.00 10.00      A   
ATOM    549  CG2 ILE A  62     -17.033   2.574 -19.581  1.00 10.00      A   
ATOM    550  CD1 ILE A  62     -14.051   1.674 -19.461  1.00 10.00      A   
ATOM    551  C   ILE A  62     -18.874   1.074 -18.057  1.00 10.00      A   
ATOM    552  O   ILE A  62     -19.566   2.050 -17.765  1.00 10.00      A   
ATOM    553  N   ARG A  63     -19.337   0.040 -18.743  1.00 10.00      A   
ATOM    554  HN  ARG A  63     -18.734  -0.710 -18.948  1.00 10.00      A   
ATOM    555  CA  ARG A  63     -20.715  -0.006 -19.215  1.00 10.00      A   
ATOM    556  CB  ARG A  63     -20.909  -1.180 -20.181  1.00 10.00      A   
ATOM    557  CG  ARG A  63     -22.154  -1.086 -21.047  1.00 10.00      A   
ATOM    558  CD  ARG A  63     -22.158  -2.163 -22.120  1.00 10.00      A   
ATOM    559  NE  ARG A  63     -22.252  -3.513 -21.555  1.00 10.00      A   
ATOM    560  HE  ARG A  63     -23.041  -3.716 -21.004  1.00 10.00      A   
ATOM    561  CZ  ARG A  63     -21.337  -4.466 -21.729  1.00 10.00      A   
ATOM    562  NH1 ARG A  63     -20.243  -4.231 -22.446  1.00 10.00      A   
ATOM    563 HH11 ARG A  63     -19.533  -4.981 -22.575  1.00 10.00      A   
ATOM    564 HH12 ARG A  63     -20.087  -3.294 -22.885  1.00 10.00      A   
ATOM    565  NH2 ARG A  63     -21.525  -5.664 -21.190  1.00 10.00      A   
ATOM    566 HH21 ARG A  63     -22.387  -5.860 -20.632  1.00 10.00      A   
ATOM    567 HH22 ARG A  63     -20.815  -6.417 -21.319  1.00 10.00      A   
ATOM    568  C   ARG A  63     -21.696  -0.108 -18.049  1.00 10.00      A   
ATOM    569  O   ARG A  63     -22.727   0.568 -18.035  1.00 10.00      A   
ATOM    570  N   ARG A  64     -21.373  -0.952 -17.074  1.00 10.00      A   
ATOM    571  HN  ARG A  64     -20.535  -1.464 -17.136  1.00 10.00      A   
ATOM    572  CA  ARG A  64     -22.233  -1.134 -15.917  1.00 10.00      A   
ATOM    573  CB  ARG A  64     -21.841  -2.386 -15.118  1.00 10.00      A   
ATOM    574  CG  ARG A  64     -22.792  -2.705 -13.976  1.00 10.00      A   
ATOM    575  CD  ARG A  64     -22.422  -3.999 -13.269  1.00 10.00      A   
ATOM    576  NE  ARG A  64     -22.984  -4.044 -11.917  1.00 10.00      A   
ATOM    577  HE  ARG A  64     -23.531  -3.282 -11.640  1.00 10.00      A   
ATOM    578  CZ  ARG A  64     -22.794  -5.043 -11.056  1.00 10.00      A   
ATOM    579  NH1 ARG A  64     -22.059  -6.097 -11.387  1.00 10.00      A   
ATOM    580 HH11 ARG A  64     -21.917  -6.869 -10.703  1.00 10.00      A   
ATOM    581 HH12 ARG A  64     -21.612  -6.161 -12.343  1.00 10.00      A   
ATOM    582  NH2 ARG A  64     -23.338  -4.982  -9.845  1.00 10.00      A   
ATOM    583 HH21 ARG A  64     -23.911  -4.157  -9.565  1.00 10.00      A   
ATOM    584 HH22 ARG A  64     -23.188  -5.765  -9.164  1.00 10.00      A   
ATOM    585  C   ARG A  64     -22.234   0.107 -15.028  1.00 10.00      A   
ATOM    586  O   ARG A  64     -23.294   0.606 -14.657  1.00 10.00      A   
ATOM    587  N   PHE A  65     -21.048   0.608 -14.702  1.00 10.00      A   
ATOM    588  HN  PHE A  65     -20.233   0.178 -15.047  1.00 10.00      A   
ATOM    589  CA  PHE A  65     -20.916   1.789 -13.855  1.00 10.00      A   
ATOM    590  CB  PHE A  65     -20.054   1.477 -12.631  1.00 10.00      A   
ATOM    591  CG  PHE A  65     -20.598   0.400 -11.739  1.00 10.00      A   
ATOM    592  CD1 PHE A  65     -20.098  -0.891 -11.806  1.00 10.00      A   
ATOM    593  CD2 PHE A  65     -21.600   0.677 -10.831  1.00 10.00      A   
ATOM    594  CE1 PHE A  65     -20.591  -1.882 -10.980  1.00 10.00      A   
ATOM    595  CE2 PHE A  65     -22.099  -0.310 -10.005  1.00 10.00      A   
ATOM    596  CZ  PHE A  65     -21.593  -1.591 -10.079  1.00 10.00      A   
ATOM    597  C   PHE A  65     -20.291   2.946 -14.631  1.00 10.00      A   
ATOM    598  O   PHE A  65     -19.067   3.045 -14.736  1.00 10.00      A   
ATOM    599  N   PRO A  66     -21.126   3.837 -15.181  1.00 10.00      A   
ATOM    600  CA  PRO A  66     -20.676   4.987 -15.957  1.00 10.00      A   
ATOM    601  CB  PRO A  66     -21.849   5.229 -16.923  1.00 10.00      A   
ATOM    602  CG  PRO A  66     -22.973   4.351 -16.457  1.00 10.00      A   
ATOM    603  CD  PRO A  66     -22.584   3.789 -15.120  1.00 10.00      A   
ATOM    604  C   PRO A  66     -20.451   6.234 -15.102  1.00 10.00      A   
ATOM    605  O   PRO A  66     -20.161   7.311 -15.626  1.00 10.00      A   
ATOM    606  N   LYS A  67     -20.585   6.098 -13.789  1.00 10.00      A   
ATOM    607  HN  LYS A  67     -20.806   5.220 -13.416  1.00 10.00      A   
ATOM    608  CA  LYS A  67     -20.402   7.235 -12.893  1.00 10.00      A   
ATOM    609  CB  LYS A  67     -21.729   7.656 -12.247  1.00 10.00      A   
ATOM    610  CG  LYS A  67     -22.751   8.200 -13.232  1.00 10.00      A   
ATOM    611  CD  LYS A  67     -23.830   9.002 -12.527  1.00 10.00      A   
ATOM    612  CE  LYS A  67     -24.855   9.533 -13.514  1.00 10.00      A   
ATOM    613  NZ  LYS A  67     -25.849  10.419 -12.852  1.00 10.00      A   
ATOM    614  HZ1 LYS A  67     -26.602  10.674 -13.519  1.00 10.00      A   
ATOM    615  HZ2 LYS A  67     -25.391  11.289 -12.515  1.00 10.00      A   
ATOM    616  HZ3 LYS A  67     -26.279   9.928 -12.041  1.00 10.00      A   
ATOM    617  C   LYS A  67     -19.340   6.965 -11.831  1.00 10.00      A   
ATOM    618  O   LYS A  67     -19.430   7.464 -10.709  1.00 10.00      A   
ATOM    619  N   VAL A  68     -18.326   6.195 -12.190  1.00 10.00      A   
ATOM    620  HN  VAL A  68     -18.296   5.831 -13.099  1.00 10.00      A   
ATOM    621  CA  VAL A  68     -17.251   5.880 -11.257  1.00 10.00      A   
ATOM    622  CB  VAL A  68     -16.530   4.569 -11.636  1.00 10.00      A   
ATOM    623  CG1 VAL A  68     -15.324   4.333 -10.742  1.00 10.00      A   
ATOM    624  CG2 VAL A  68     -17.487   3.393 -11.556  1.00 10.00      A   
ATOM    625  C   VAL A  68     -16.240   7.028 -11.189  1.00 10.00      A   
ATOM    626  O   VAL A  68     -15.824   7.561 -12.218  1.00 10.00      A   
ATOM    627  N   ARG A  69     -15.864   7.405  -9.970  1.00 10.00      A   
ATOM    628  HN  ARG A  69     -16.252   6.946  -9.190  1.00 10.00      A   
ATOM    629  CA  ARG A  69     -14.900   8.478  -9.752  1.00 10.00      A   
ATOM    630  CB  ARG A  69     -15.521   9.600  -8.919  1.00 10.00      A   
ATOM    631  CG  ARG A  69     -16.588  10.399  -9.650  1.00 10.00      A   
ATOM    632  CD  ARG A  69     -17.059  11.572  -8.812  1.00 10.00      A   
ATOM    633  NE  ARG A  69     -17.936  12.470  -9.557  1.00 10.00      A   
ATOM    634  HE  ARG A  69     -18.656  12.061 -10.090  1.00 10.00      A   
ATOM    635  CZ  ARG A  69     -17.801  13.797  -9.564  1.00 10.00      A   
ATOM    636  NH1 ARG A  69     -16.826  14.374  -8.873  1.00 10.00      A   
ATOM    637 HH11 ARG A  69     -16.724  15.411  -8.883  1.00 10.00      A   
ATOM    638 HH12 ARG A  69     -16.149  13.791  -8.316  1.00 10.00      A   
ATOM    639  NH2 ARG A  69     -18.656  14.551 -10.244  1.00 10.00      A   
ATOM    640 HH21 ARG A  69     -18.556  15.592 -10.248  1.00 10.00      A   
ATOM    641 HH22 ARG A  69     -19.435  14.108 -10.778  1.00 10.00      A   
ATOM    642  C   ARG A  69     -13.637   7.949  -9.076  1.00 10.00      A   
ATOM    643  O   ARG A  69     -12.561   8.534  -9.213  1.00 10.00      A   
ATOM    644  N   SER A  70     -13.767   6.836  -8.359  1.00 10.00      A   
ATOM    645  HN  SER A  70     -14.647   6.405  -8.291  1.00 10.00      A   
ATOM    646  CA  SER A  70     -12.636   6.229  -7.677  1.00 10.00      A   
ATOM    647  CB  SER A  70     -12.819   6.320  -6.159  1.00 10.00      A   
ATOM    648  OG  SER A  70     -11.602   6.081  -5.469  1.00 10.00      A   
ATOM    649  HG  SER A  70     -11.378   6.859  -4.925  1.00 10.00      A   
ATOM    650  C   SER A  70     -12.480   4.773  -8.117  1.00 10.00      A   
ATOM    651  O   SER A  70     -13.391   3.958  -7.945  1.00 10.00      A   
ATOM    652  N   VAL A  71     -11.337   4.459  -8.713  1.00 10.00      A   
ATOM    653  HN  VAL A  71     -10.652   5.155  -8.831  1.00 10.00      A   
ATOM    654  CA  VAL A  71     -11.066   3.107  -9.194  1.00 10.00      A   
ATOM    655  CB  VAL A  71     -10.787   3.089 -10.716  1.00 10.00      A   
ATOM    656  CG1 VAL A  71     -10.681   1.662 -11.229  1.00 10.00      A   
ATOM    657  CG2 VAL A  71     -11.861   3.850 -11.479  1.00 10.00      A   
ATOM    658  C   VAL A  71      -9.873   2.492  -8.466  1.00 10.00      A   
ATOM    659  O   VAL A  71      -8.835   3.136  -8.301  1.00 10.00      A   
ATOM    660  N   GLU A  72     -10.028   1.248  -8.038  1.00 10.00      A   
ATOM    661  HN  GLU A  72     -10.885   0.790  -8.199  1.00 10.00      A   
ATOM    662  CA  GLU A  72      -8.969   0.532  -7.338  1.00 10.00      A   
ATOM    663  CB  GLU A  72      -9.377   0.276  -5.885  1.00 10.00      A   
ATOM    664  CG  GLU A  72      -8.235  -0.182  -4.995  1.00 10.00      A   
ATOM    665  CD  GLU A  72      -8.294   0.436  -3.612  1.00 10.00      A   
ATOM    666  OE1 GLU A  72      -9.391   0.468  -3.011  1.00 10.00      A   
ATOM    667  OE2 GLU A  72      -7.244   0.895  -3.118  1.00 10.00      A   
ATOM    668  C   GLU A  72      -8.690  -0.786  -8.054  1.00 10.00      A   
ATOM    669  O   GLU A  72      -9.552  -1.664  -8.105  1.00 10.00      A   
ATOM    670  N   LEU A  73      -7.492  -0.918  -8.616  1.00 10.00      A   
ATOM    671  HN  LEU A  73      -6.838  -0.190  -8.535  1.00 10.00      A   
ATOM    672  CA  LEU A  73      -7.124  -2.122  -9.349  1.00 10.00      A   
ATOM    673  CB  LEU A  73      -7.016  -1.814 -10.846  1.00 10.00      A   
ATOM    674  CG  LEU A  73      -8.279  -1.303 -11.540  1.00 10.00      A   
ATOM    675  CD1 LEU A  73      -7.932  -0.712 -12.897  1.00 10.00      A   
ATOM    676  CD2 LEU A  73      -9.293  -2.423 -11.695  1.00 10.00      A   
ATOM    677  C   LEU A  73      -5.800  -2.710  -8.872  1.00 10.00      A   
ATOM    678  O   LEU A  73      -4.851  -1.985  -8.568  1.00 10.00      A   
ATOM    679  N   LYS A  74      -5.752  -4.033  -8.824  1.00 10.00      A   
ATOM    680  HN  LYS A  74      -6.553  -4.543  -9.073  1.00 10.00      A   
ATOM    681  CA  LYS A  74      -4.554  -4.762  -8.420  1.00 10.00      A   
ATOM    682  CB  LYS A  74      -4.811  -5.543  -7.129  1.00 10.00      A   
ATOM    683  CG  LYS A  74      -5.247  -4.684  -5.952  1.00 10.00      A   
ATOM    684  CD  LYS A  74      -5.647  -5.540  -4.763  1.00 10.00      A   
ATOM    685  CE  LYS A  74      -6.105  -4.682  -3.598  1.00 10.00      A   
ATOM    686  NZ  LYS A  74      -6.430  -5.497  -2.403  1.00 10.00      A   
ATOM    687  HZ1 LYS A  74      -7.316  -6.018  -2.544  1.00 10.00      A   
ATOM    688  HZ2 LYS A  74      -6.532  -4.887  -1.571  1.00 10.00      A   
ATOM    689  HZ3 LYS A  74      -5.669  -6.183  -2.222  1.00 10.00      A   
ATOM    690  C   LYS A  74      -4.163  -5.724  -9.542  1.00 10.00      A   
ATOM    691  O   LYS A  74      -5.031  -6.177 -10.292  1.00 10.00      A   
ATOM    692  N   GLY A  75      -2.876  -6.028  -9.672  1.00 10.00      A   
ATOM    693  HN  GLY A  75      -2.218  -5.648  -9.048  1.00 10.00      A   
ATOM    694  CA  GLY A  75      -2.444  -6.920 -10.736  1.00 10.00      A   
ATOM    695  C   GLY A  75      -1.576  -8.069 -10.270  1.00 10.00      A   
ATOM    696  O   GLY A  75      -2.072  -9.167 -10.018  1.00 10.00      A   
ATOM    697  N   LYS A  76      -0.278  -7.812 -10.158  1.00 10.00      A   
ATOM    698  HN  LYS A  76       0.046  -6.905 -10.359  1.00 10.00      A   
ATOM    699  CA  LYS A  76       0.682  -8.829  -9.740  1.00 10.00      A   
ATOM    700  CB  LYS A  76       2.102  -8.256  -9.721  1.00 10.00      A   
ATOM    701  CG  LYS A  76       2.701  -7.981 -11.092  1.00 10.00      A   
ATOM    702  CD  LYS A  76       4.158  -7.557 -10.978  1.00 10.00      A   
ATOM    703  CE  LYS A  76       4.771  -7.299 -12.346  1.00 10.00      A   
ATOM    704  NZ  LYS A  76       6.222  -6.996 -12.257  1.00 10.00      A   
ATOM    705  HZ1 LYS A  76       6.374  -6.093 -11.755  1.00 10.00      A   
ATOM    706  HZ2 LYS A  76       6.633  -6.919 -13.209  1.00 10.00      A   
ATOM    707  HZ3 LYS A  76       6.714  -7.752 -11.744  1.00 10.00      A   
ATOM    708  C   LYS A  76       0.349  -9.397  -8.364  1.00 10.00      A   
ATOM    709  O   LYS A  76       0.003  -8.653  -7.444  1.00 10.00      A   
ATOM    710  N   PRO A  77       0.442 -10.731  -8.213  1.00 10.00      A   
ATOM    711  CA  PRO A  77       0.176 -11.407  -6.939  1.00 10.00      A   
ATOM    712  CB  PRO A  77       0.238 -12.895  -7.301  1.00 10.00      A   
ATOM    713  CG  PRO A  77       1.088 -12.949  -8.523  1.00 10.00      A   
ATOM    714  CD  PRO A  77       0.801 -11.684  -9.279  1.00 10.00      A   
ATOM    715  C   PRO A  77       1.240 -11.066  -5.897  1.00 10.00      A   
ATOM    716  O   PRO A  77       2.248 -10.425  -6.209  1.00 10.00      A   
ATOM    717  N   HIS A  78       1.015 -11.506  -4.669  1.00 10.00      A   
ATOM    718  HN  HIS A  78       0.203 -12.030  -4.494  1.00 10.00      A   
ATOM    719  CA  HIS A  78       1.930 -11.245  -3.565  1.00 10.00      A   
ATOM    720  CB  HIS A  78       1.366 -11.848  -2.272  1.00 10.00      A   
ATOM    721  CG  HIS A  78       2.178 -11.578  -1.042  1.00 10.00      A   
ATOM    722  ND1 HIS A  78       2.436 -12.527  -0.077  1.00 10.00      A   
ATOM    723  HD1 HIS A  78       2.124 -13.469  -0.090  1.00 10.00      A   
ATOM    724  CD2 HIS A  78       2.778 -10.440  -0.614  1.00 10.00      A   
ATOM    725  CE1 HIS A  78       3.170 -11.953   0.882  1.00 10.00      A   
ATOM    726  NE2 HIS A  78       3.407 -10.683   0.606  1.00 10.00      A   
ATOM    727  C   HIS A  78       3.335 -11.781  -3.848  1.00 10.00      A   
ATOM    728  O   HIS A  78       4.323 -11.068  -3.667  1.00 10.00      A   
ATOM    729  N   PHE A  79       3.417 -13.020  -4.326  1.00 10.00      A   
ATOM    730  HN  PHE A  79       2.591 -13.532  -4.477  1.00 10.00      A   
ATOM    731  CA  PHE A  79       4.706 -13.650  -4.618  1.00 10.00      A   
ATOM    732  CB  PHE A  79       4.557 -15.157  -4.845  1.00 10.00      A   
ATOM    733  CG  PHE A  79       4.768 -15.979  -3.606  1.00 10.00      A   
ATOM    734  CD1 PHE A  79       5.781 -15.664  -2.717  1.00 10.00      A   
ATOM    735  CD2 PHE A  79       3.964 -17.068  -3.333  1.00 10.00      A   
ATOM    736  CE1 PHE A  79       5.985 -16.416  -1.578  1.00 10.00      A   
ATOM    737  CE2 PHE A  79       4.161 -17.827  -2.193  1.00 10.00      A   
ATOM    738  CZ  PHE A  79       5.175 -17.499  -1.315  1.00 10.00      A   
ATOM    739  C   PHE A  79       5.445 -13.003  -5.791  1.00 10.00      A   
ATOM    740  O   PHE A  79       6.615 -13.305  -6.031  1.00 10.00      A   
ATOM    741  N   ALA A  80       4.780 -12.106  -6.511  1.00 10.00      A   
ATOM    742  HN  ALA A  80       3.855 -11.883  -6.270  1.00 10.00      A   
ATOM    743  CA  ALA A  80       5.402 -11.438  -7.647  1.00 10.00      A   
ATOM    744  CB  ALA A  80       4.349 -10.794  -8.535  1.00 10.00      A   
ATOM    745  C   ALA A  80       6.416 -10.400  -7.181  1.00 10.00      A   
ATOM    746  O   ALA A  80       7.357 -10.068  -7.903  1.00 10.00      A   
ATOM    747  N   ASP A  81       6.227  -9.912  -5.960  1.00 10.00      A   
ATOM    748  HN  ASP A  81       5.469 -10.237  -5.427  1.00 10.00      A   
ATOM    749  CA  ASP A  81       7.118  -8.907  -5.385  1.00 10.00      A   
ATOM    750  CB  ASP A  81       6.420  -8.165  -4.242  1.00 10.00      A   
ATOM    751  CG  ASP A  81       7.058  -6.823  -3.940  1.00 10.00      A   
ATOM    752  OD1 ASP A  81       7.169  -5.992  -4.867  1.00 10.00      A   
ATOM    753  OD2 ASP A  81       7.432  -6.582  -2.772  1.00 10.00      A   
ATOM    754  C   ASP A  81       8.411  -9.545  -4.885  1.00 10.00      A   
ATOM    755  O   ASP A  81       9.333  -8.861  -4.449  1.00 10.00      A   
ATOM    756  N   PHE A  82       8.471 -10.868  -4.949  1.00 10.00      A   
ATOM    757  HN  PHE A  82       7.700 -11.364  -5.294  1.00 10.00      A   
ATOM    758  CA  PHE A  82       9.650 -11.598  -4.505  1.00 10.00      A   
ATOM    759  CB  PHE A  82       9.258 -12.703  -3.526  1.00 10.00      A   
ATOM    760  CG  PHE A  82       8.459 -12.203  -2.353  1.00 10.00      A   
ATOM    761  CD1 PHE A  82       9.003 -11.280  -1.472  1.00 10.00      A   
ATOM    762  CD2 PHE A  82       7.166 -12.648  -2.138  1.00 10.00      A   
ATOM    763  CE1 PHE A  82       8.271 -10.814  -0.398  1.00 10.00      A   
ATOM    764  CE2 PHE A  82       6.429 -12.188  -1.065  1.00 10.00      A   
ATOM    765  CZ  PHE A  82       6.982 -11.269  -0.194  1.00 10.00      A   
ATOM    766  C   PHE A  82      10.418 -12.165  -5.694  1.00 10.00      A   
ATOM    767  O   PHE A  82      11.250 -13.062  -5.547  1.00 10.00      A   
ATOM    768  N   ASN A  83      10.119 -11.622  -6.873  1.00 10.00      A   
ATOM    769  HN  ASN A  83       9.436 -10.916  -6.905  1.00 10.00      A   
ATOM    770  CA  ASN A  83      10.775 -12.025  -8.121  1.00 10.00      A   
ATOM    771  CB  ASN A  83      12.274 -11.705  -8.086  1.00 10.00      A   
ATOM    772  CG  ASN A  83      12.654 -10.587  -9.035  1.00 10.00      A   
ATOM    773  OD1 ASN A  83      13.033 -10.828 -10.181  1.00 10.00      A   
ATOM    774  ND2 ASN A  83      12.563  -9.353  -8.563  1.00 10.00      A   
ATOM    775 HD21 ASN A  83      12.256  -9.231  -7.636  1.00 10.00      A   
ATOM    776 HD22 ASN A  83      12.790  -8.613  -9.160  1.00 10.00      A   
ATOM    777  C   ASN A  83      10.554 -13.498  -8.468  1.00 10.00      A   
ATOM    778  O   ASN A  83      11.476 -14.181  -8.909  1.00 10.00      A   
ATOM    779  N   LEU A  84       9.334 -13.984  -8.266  1.00 10.00      A   
ATOM    780  HN  LEU A  84       8.644 -13.406  -7.886  1.00 10.00      A   
ATOM    781  CA  LEU A  84       9.008 -15.373  -8.584  1.00 10.00      A   
ATOM    782  CB  LEU A  84       8.264 -16.042  -7.428  1.00 10.00      A   
ATOM    783  CG  LEU A  84       9.092 -16.320  -6.171  1.00 10.00      A   
ATOM    784  CD1 LEU A  84       8.238 -16.983  -5.101  1.00 10.00      A   
ATOM    785  CD2 LEU A  84      10.306 -17.182  -6.499  1.00 10.00      A   
ATOM    786  C   LEU A  84       8.183 -15.455  -9.862  1.00 10.00      A   
ATOM    787  O   LEU A  84       7.767 -16.535 -10.282  1.00 10.00      A   
ATOM    788  N   VAL A  85       7.951 -14.303 -10.474  1.00 10.00      A   
ATOM    789  HN  VAL A  85       8.328 -13.482 -10.098  1.00 10.00      A   
ATOM    790  CA  VAL A  85       7.177 -14.227 -11.705  1.00 10.00      A   
ATOM    791  CB  VAL A  85       5.883 -13.407 -11.510  1.00 10.00      A   
ATOM    792  CG1 VAL A  85       5.007 -13.475 -12.751  1.00 10.00      A   
ATOM    793  CG2 VAL A  85       5.117 -13.882 -10.286  1.00 10.00      A   
ATOM    794  C   VAL A  85       8.010 -13.569 -12.800  1.00 10.00      A   
ATOM    795  O   VAL A  85       8.560 -12.486 -12.598  1.00 10.00      A   
ATOM    796  N   PRO A  86       8.128 -14.227 -13.965  1.00 10.00      A   
ATOM    797  CA  PRO A  86       8.894 -13.705 -15.105  1.00 10.00      A   
ATOM    798  CB  PRO A  86       8.566 -14.689 -16.230  1.00 10.00      A   
ATOM    799  CG  PRO A  86       8.233 -15.953 -15.523  1.00 10.00      A   
ATOM    800  CD  PRO A  86       7.533 -15.539 -14.262  1.00 10.00      A   
ATOM    801  C   PRO A  86       8.465 -12.294 -15.498  1.00 10.00      A   
ATOM    802  O   PRO A  86       7.277 -11.955 -15.468  1.00 10.00      A   
ATOM    803  N   ASP A  87       9.443 -11.482 -15.870  1.00 10.00      A   
ATOM    804  HN  ASP A  87      10.362 -11.824 -15.888  1.00 10.00      A   
ATOM    805  CA  ASP A  87       9.196 -10.101 -16.259  1.00 10.00      A   
ATOM    806  CB  ASP A  87      10.517  -9.339 -16.397  1.00 10.00      A   
ATOM    807  CG  ASP A  87      11.401  -9.485 -15.175  1.00 10.00      A   
ATOM    808  OD1 ASP A  87      12.522 -10.017 -15.306  1.00 10.00      A   
ATOM    809  OD2 ASP A  87      10.969  -9.085 -14.074  1.00 10.00      A   
ATOM    810  C   ASP A  87       8.407 -10.022 -17.561  1.00 10.00      A   
ATOM    811  O   ASP A  87       8.789 -10.620 -18.569  1.00 10.00      A   
ATOM    812  N   GLY A  88       7.305  -9.283 -17.534  1.00 10.00      A   
ATOM    813  HN  GLY A  88       7.054  -8.822 -16.704  1.00 10.00      A   
ATOM    814  CA  GLY A  88       6.482  -9.136 -18.719  1.00 10.00      A   
ATOM    815  C   GLY A  88       5.276 -10.054 -18.709  1.00 10.00      A   
ATOM    816  O   GLY A  88       4.628 -10.244 -19.740  1.00 10.00      A   
ATOM    817  N   TRP A  89       4.984 -10.632 -17.545  1.00 10.00      A   
ATOM    818  HN  TRP A  89       5.561 -10.462 -16.770  1.00 10.00      A   
ATOM    819  CA  TRP A  89       3.843 -11.533 -17.396  1.00 10.00      A   
ATOM    820  CB  TRP A  89       3.765 -12.074 -15.961  1.00 10.00      A   
ATOM    821  CG  TRP A  89       2.538 -12.897 -15.679  1.00 10.00      A   
ATOM    822  CD1 TRP A  89       2.365 -14.231 -15.924  1.00 10.00      A   
ATOM    823  CD2 TRP A  89       1.312 -12.437 -15.095  1.00 10.00      A   
ATOM    824  NE1 TRP A  89       1.104 -14.625 -15.538  1.00 10.00      A   
ATOM    825  HE1 TRP A  89       0.736 -15.536 -15.619  1.00 10.00      A   
ATOM    826  CE2 TRP A  89       0.441 -13.542 -15.024  1.00 10.00      A   
ATOM    827  CE3 TRP A  89       0.867 -11.195 -14.628  1.00 10.00      A   
ATOM    828  CZ2 TRP A  89      -0.848 -13.442 -14.507  1.00 10.00      A   
ATOM    829  CZ3 TRP A  89      -0.411 -11.099 -14.113  1.00 10.00      A   
ATOM    830  CH2 TRP A  89      -1.253 -12.216 -14.056  1.00 10.00      A   
ATOM    831  C   TRP A  89       2.536 -10.842 -17.774  1.00 10.00      A   
ATOM    832  O   TRP A  89       1.734 -11.383 -18.532  1.00 10.00      A   
ATOM    833  N   GLY A  90       2.323  -9.651 -17.237  1.00 10.00      A   
ATOM    834  HN  GLY A  90       2.991  -9.269 -16.633  1.00 10.00      A   
ATOM    835  CA  GLY A  90       1.115  -8.910 -17.524  1.00 10.00      A   
ATOM    836  C   GLY A  90       0.825  -7.883 -16.452  1.00 10.00      A   
ATOM    837  O   GLY A  90       1.729  -7.461 -15.731  1.00 10.00      A   
ATOM    838  N   GLY A  91      -0.434  -7.493 -16.336  1.00 10.00      A   
ATOM    839  HN  GLY A  91      -1.113  -7.871 -16.937  1.00 10.00      A   
ATOM    840  CA  GLY A  91      -0.822  -6.508 -15.346  1.00 10.00      A   
ATOM    841  C   GLY A  91      -0.635  -5.105 -15.871  1.00 10.00      A   
ATOM    842  O   GLY A  91      -0.243  -4.203 -15.134  1.00 10.00      A   
ATOM    843  N   TYR A  92      -0.922  -4.921 -17.147  1.00 10.00      A   
ATOM    844  HN  TYR A  92      -1.267  -5.673 -17.673  1.00 10.00      A   
ATOM    845  CA  TYR A  92      -0.768  -3.625 -17.781  1.00 10.00      A   
ATOM    846  CB  TYR A  92      -0.314  -3.788 -19.236  1.00 10.00      A   
ATOM    847  CG  TYR A  92       1.127  -4.236 -19.373  1.00 10.00      A   
ATOM    848  CD1 TYR A  92       1.492  -5.558 -19.141  1.00 10.00      A   
ATOM    849  CD2 TYR A  92       2.125  -3.335 -19.718  1.00 10.00      A   
ATOM    850  CE1 TYR A  92       2.810  -5.964 -19.243  1.00 10.00      A   
ATOM    851  CE2 TYR A  92       3.443  -3.733 -19.827  1.00 10.00      A   
ATOM    852  CZ  TYR A  92       3.780  -5.049 -19.586  1.00 10.00      A   
ATOM    853  OH  TYR A  92       5.095  -5.443 -19.673  1.00 10.00      A   
ATOM    854  HH  TYR A  92       5.604  -5.003 -18.979  1.00 10.00      A   
ATOM    855  C   TYR A  92      -2.061  -2.823 -17.704  1.00 10.00      A   
ATOM    856  O   TYR A  92      -3.121  -3.292 -18.113  1.00 10.00      A   
ATOM    857  N   VAL A  93      -1.965  -1.615 -17.175  1.00 10.00      A   
ATOM    858  HN  VAL A  93      -1.088  -1.297 -16.862  1.00 10.00      A   
ATOM    859  CA  VAL A  93      -3.129  -0.747 -17.035  1.00 10.00      A   
ATOM    860  CB  VAL A  93      -2.997   0.168 -15.795  1.00 10.00      A   
ATOM    861  CG1 VAL A  93      -2.015   1.306 -16.044  1.00 10.00      A   
ATOM    862  CG2 VAL A  93      -4.354   0.689 -15.342  1.00 10.00      A   
ATOM    863  C   VAL A  93      -3.348   0.094 -18.295  1.00 10.00      A   
ATOM    864  O   VAL A  93      -4.298   0.871 -18.377  1.00 10.00      A   
ATOM    865  N   TYR A  94      -2.475  -0.097 -19.284  1.00 10.00      A   
ATOM    866  HN  TYR A  94      -1.761  -0.750 -19.160  1.00 10.00      A   
ATOM    867  CA  TYR A  94      -2.551   0.638 -20.546  1.00 10.00      A   
ATOM    868  CB  TYR A  94      -1.478   0.163 -21.535  1.00 10.00      A   
ATOM    869  CG  TYR A  94      -1.354   1.025 -22.775  1.00 10.00      A   
ATOM    870  CD1 TYR A  94      -0.570   2.172 -22.770  1.00 10.00      A   
ATOM    871  CD2 TYR A  94      -2.017   0.691 -23.951  1.00 10.00      A   
ATOM    872  CE1 TYR A  94      -0.451   2.962 -23.898  1.00 10.00      A   
ATOM    873  CE2 TYR A  94      -1.902   1.476 -25.084  1.00 10.00      A   
ATOM    874  CZ  TYR A  94      -1.119   2.609 -25.051  1.00 10.00      A   
ATOM    875  OH  TYR A  94      -1.004   3.395 -26.173  1.00 10.00      A   
ATOM    876  HH  TYR A  94      -0.092   3.696 -26.256  1.00 10.00      A   
ATOM    877  C   TYR A  94      -3.955   0.598 -21.171  1.00 10.00      A   
ATOM    878  O   TYR A  94      -4.546   1.654 -21.419  1.00 10.00      A   
ATOM    879  N   PRO A  95      -4.520  -0.605 -21.431  1.00 10.00      A   
ATOM    880  CA  PRO A  95      -5.863  -0.727 -22.014  1.00 10.00      A   
ATOM    881  CB  PRO A  95      -6.085  -2.240 -22.125  1.00 10.00      A   
ATOM    882  CG  PRO A  95      -4.718  -2.830 -22.085  1.00 10.00      A   
ATOM    883  CD  PRO A  95      -3.904  -1.929 -21.203  1.00 10.00      A   
ATOM    884  C   PRO A  95      -6.931  -0.106 -21.115  1.00 10.00      A   
ATOM    885  O   PRO A  95      -7.851   0.557 -21.594  1.00 10.00      A   
ATOM    886  N   TRP A  96      -6.786  -0.308 -19.807  1.00 10.00      A   
ATOM    887  HN  TRP A  96      -6.015  -0.821 -19.490  1.00 10.00      A   
ATOM    888  CA  TRP A  96      -7.733   0.225 -18.836  1.00 10.00      A   
ATOM    889  CB  TRP A  96      -7.361  -0.216 -17.415  1.00 10.00      A   
ATOM    890  CG  TRP A  96      -7.717  -1.637 -17.099  1.00 10.00      A   
ATOM    891  CD1 TRP A  96      -6.986  -2.752 -17.390  1.00 10.00      A   
ATOM    892  CD2 TRP A  96      -8.895  -2.096 -16.419  1.00 10.00      A   
ATOM    893  NE1 TRP A  96      -7.635  -3.876 -16.937  1.00 10.00      A   
ATOM    894  HE1 TRP A  96      -7.311  -4.798 -17.029  1.00 10.00      A   
ATOM    895  CE2 TRP A  96      -8.809  -3.500 -16.338  1.00 10.00      A   
ATOM    896  CE3 TRP A  96     -10.015  -1.456 -15.873  1.00 10.00      A   
ATOM    897  CZ2 TRP A  96      -9.798  -4.273 -15.732  1.00 10.00      A   
ATOM    898  CZ3 TRP A  96     -10.994  -2.225 -15.273  1.00 10.00      A   
ATOM    899  CH2 TRP A  96     -10.879  -3.620 -15.206  1.00 10.00      A   
ATOM    900  C   TRP A  96      -7.801   1.747 -18.912  1.00 10.00      A   
ATOM    901  O   TRP A  96      -8.881   2.325 -19.037  1.00 10.00      A   
ATOM    902  N   ILE A  97      -6.644   2.387 -18.847  1.00 10.00      A   
ATOM    903  HN  ILE A  97      -5.816   1.867 -18.747  1.00 10.00      A   
ATOM    904  CA  ILE A  97      -6.563   3.841 -18.902  1.00 10.00      A   
ATOM    905  CB  ILE A  97      -5.109   4.328 -18.711  1.00 10.00      A   
ATOM    906  CG1 ILE A  97      -4.572   3.918 -17.334  1.00 10.00      A   
ATOM    907  CG2 ILE A  97      -5.000   5.836 -18.905  1.00 10.00      A   
ATOM    908  CD1 ILE A  97      -5.395   4.432 -16.171  1.00 10.00      A   
ATOM    909  C   ILE A  97      -7.116   4.381 -20.223  1.00 10.00      A   
ATOM    910  O   ILE A  97      -7.904   5.323 -20.231  1.00 10.00      A   
ATOM    911  N   GLU A  98      -6.729   3.756 -21.330  1.00 10.00      A   
ATOM    912  HN  GLU A  98      -6.122   2.986 -21.259  1.00 10.00      A   
ATOM    913  CA  GLU A  98      -7.173   4.193 -22.653  1.00 10.00      A   
ATOM    914  CB  GLU A  98      -6.393   3.474 -23.748  1.00 10.00      A   
ATOM    915  CG  GLU A  98      -6.400   4.198 -25.079  1.00 10.00      A   
ATOM    916  CD  GLU A  98      -6.020   3.296 -26.227  1.00 10.00      A   
ATOM    917  OE1 GLU A  98      -5.044   3.609 -26.934  1.00 10.00      A   
ATOM    918  OE2 GLU A  98      -6.707   2.271 -26.432  1.00 10.00      A   
ATOM    919  C   GLU A  98      -8.682   4.014 -22.866  1.00 10.00      A   
ATOM    920  O   GLU A  98      -9.275   4.658 -23.732  1.00 10.00      A   
ATOM    921  N   ALA A  99      -9.295   3.132 -22.094  1.00 10.00      A   
ATOM    922  HN  ALA A  99      -8.772   2.625 -21.438  1.00 10.00      A   
ATOM    923  CA  ALA A  99     -10.726   2.885 -22.213  1.00 10.00      A   
ATOM    924  CB  ALA A  99     -11.030   1.409 -21.996  1.00 10.00      A   
ATOM    925  C   ALA A  99     -11.522   3.743 -21.233  1.00 10.00      A   
ATOM    926  O   ALA A  99     -12.618   4.215 -21.546  1.00 10.00      A   
ATOM    927  N   MET A 100     -10.962   3.952 -20.049  1.00 10.00      A   
ATOM    928  HN  MET A 100     -10.079   3.561 -19.861  1.00 10.00      A   
ATOM    929  CA  MET A 100     -11.625   4.737 -19.019  1.00 10.00      A   
ATOM    930  CB  MET A 100     -11.074   4.395 -17.631  1.00 10.00      A   
ATOM    931  CG  MET A 100     -11.517   3.040 -17.093  1.00 10.00      A   
ATOM    932  SD  MET A 100     -11.069   2.790 -15.361  1.00 10.00      A   
ATOM    933  CE  MET A 100      -9.290   2.583 -15.501  1.00 10.00      A   
ATOM    934  C   MET A 100     -11.508   6.233 -19.273  1.00 10.00      A   
ATOM    935  O   MET A 100     -12.354   7.006 -18.825  1.00 10.00      A   
ATOM    936  N   SER A 101     -10.478   6.635 -20.008  1.00 10.00      A   
ATOM    937  HN  SER A 101      -9.852   5.967 -20.366  1.00 10.00      A   
ATOM    938  CA  SER A 101     -10.240   8.043 -20.302  1.00 10.00      A   
ATOM    939  CB  SER A 101      -8.970   8.196 -21.140  1.00 10.00      A   
ATOM    940  OG  SER A 101      -9.069   7.461 -22.350  1.00 10.00      A   
ATOM    941  HG  SER A 101      -9.445   8.027 -23.034  1.00 10.00      A   
ATOM    942  C   SER A 101     -11.424   8.701 -21.007  1.00 10.00      A   
ATOM    943  O   SER A 101     -11.837   9.803 -20.647  1.00 10.00      A   
ATOM    944  N   SER A 102     -11.981   8.012 -21.992  1.00 10.00      A   
ATOM    945  HN  SER A 102     -11.626   7.127 -22.216  1.00 10.00      A   
ATOM    946  CA  SER A 102     -13.096   8.539 -22.762  1.00 10.00      A   
ATOM    947  CB  SER A 102     -13.093   7.886 -24.146  1.00 10.00      A   
ATOM    948  OG  SER A 102     -12.787   6.497 -24.056  1.00 10.00      A   
ATOM    949  HG  SER A 102     -13.558   6.020 -23.724  1.00 10.00      A   
ATOM    950  C   SER A 102     -14.443   8.304 -22.080  1.00 10.00      A   
ATOM    951  O   SER A 102     -15.481   8.754 -22.568  1.00 10.00      A   
ATOM    952  N   SER A 103     -14.424   7.622 -20.949  1.00 10.00      A   
ATOM    953  HN  SER A 103     -13.565   7.326 -20.584  1.00 10.00      A   
ATOM    954  CA  SER A 103     -15.657   7.301 -20.241  1.00 10.00      A   
ATOM    955  CB  SER A 103     -15.726   5.794 -20.004  1.00 10.00      A   
ATOM    956  OG  SER A 103     -15.287   5.089 -21.157  1.00 10.00      A   
ATOM    957  HG  SER A 103     -14.401   4.732 -21.008  1.00 10.00      A   
ATOM    958  C   SER A 103     -15.813   8.061 -18.924  1.00 10.00      A   
ATOM    959  O   SER A 103     -16.873   8.625 -18.640  1.00 10.00      A   
ATOM    960  N   TYR A 104     -14.763   8.090 -18.123  1.00 10.00      A   
ATOM    961  HN  TYR A 104     -13.924   7.658 -18.403  1.00 10.00      A   
ATOM    962  CA  TYR A 104     -14.823   8.765 -16.839  1.00 10.00      A   
ATOM    963  CB  TYR A 104     -14.089   7.966 -15.760  1.00 10.00      A   
ATOM    964  CG  TYR A 104     -14.662   6.583 -15.532  1.00 10.00      A   
ATOM    965  CD1 TYR A 104     -13.844   5.463 -15.529  1.00 10.00      A   
ATOM    966  CD2 TYR A 104     -16.025   6.397 -15.327  1.00 10.00      A   
ATOM    967  CE1 TYR A 104     -14.362   4.199 -15.330  1.00 10.00      A   
ATOM    968  CE2 TYR A 104     -16.553   5.133 -15.125  1.00 10.00      A   
ATOM    969  CZ  TYR A 104     -15.715   4.035 -15.129  1.00 10.00      A   
ATOM    970  OH  TYR A 104     -16.225   2.767 -14.927  1.00 10.00      A   
ATOM    971  HH  TYR A 104     -17.191   2.785 -15.004  1.00 10.00      A   
ATOM    972  C   TYR A 104     -14.292  10.185 -16.922  1.00 10.00      A   
ATOM    973  O   TYR A 104     -13.109  10.432 -16.703  1.00 10.00      A   
ATOM    974  N   THR A 105     -15.174  11.116 -17.245  1.00 10.00      A   
ATOM    975  HN  THR A 105     -16.105  10.861 -17.420  1.00 10.00      A   
ATOM    976  CA  THR A 105     -14.801  12.512 -17.351  1.00 10.00      A   
ATOM    977  CB  THR A 105     -15.849  13.292 -18.171  1.00 10.00      A   
ATOM    978  OG1 THR A 105     -17.123  12.641 -18.047  1.00 10.00      A   
ATOM    979  HG1 THR A 105     -17.786  13.291 -17.783  1.00 10.00      A   
ATOM    980  CG2 THR A 105     -15.456  13.350 -19.640  1.00 10.00      A   
ATOM    981  C   THR A 105     -14.673  13.135 -15.960  1.00 10.00      A   
ATOM    982  O   THR A 105     -14.037  14.179 -15.780  1.00 10.00      A   
ATOM    983  N   TRP A 106     -15.269  12.476 -14.973  1.00 10.00      A   
ATOM    984  HN  TRP A 106     -15.747  11.645 -15.173  1.00 10.00      A   
ATOM    985  CA  TRP A 106     -15.235  12.955 -13.601  1.00 10.00      A   
ATOM    986  CB  TRP A 106     -16.647  12.990 -13.009  1.00 10.00      A   
ATOM    987  CG  TRP A 106     -17.610  13.868 -13.745  1.00 10.00      A   
ATOM    988  CD1 TRP A 106     -18.519  13.482 -14.686  1.00 10.00      A   
ATOM    989  CD2 TRP A 106     -17.777  15.282 -13.589  1.00 10.00      A   
ATOM    990  NE1 TRP A 106     -19.233  14.564 -15.131  1.00 10.00      A   
ATOM    991  HE1 TRP A 106     -19.944  14.539 -15.810  1.00 10.00      A   
ATOM    992  CE2 TRP A 106     -18.798  15.683 -14.470  1.00 10.00      A   
ATOM    993  CE3 TRP A 106     -17.158  16.246 -12.790  1.00 10.00      A   
ATOM    994  CZ2 TRP A 106     -19.215  17.009 -14.574  1.00 10.00      A   
ATOM    995  CZ3 TRP A 106     -17.572  17.560 -12.892  1.00 10.00      A   
ATOM    996  CH2 TRP A 106     -18.593  17.929 -13.778  1.00 10.00      A   
ATOM    997  C   TRP A 106     -14.342  12.080 -12.726  1.00 10.00      A   
ATOM    998  O   TRP A 106     -14.487  12.071 -11.506  1.00 10.00      A   
ATOM    999  N   LEU A 107     -13.434  11.330 -13.345  1.00 10.00      A   
ATOM   1000  HN  LEU A 107     -13.371  11.355 -14.321  1.00 10.00      A   
ATOM   1001  CA  LEU A 107     -12.530  10.469 -12.592  1.00 10.00      A   
ATOM   1002  CB  LEU A 107     -11.703   9.585 -13.527  1.00 10.00      A   
ATOM   1003  CG  LEU A 107     -11.120   8.311 -12.908  1.00 10.00      A   
ATOM   1004  CD1 LEU A 107     -12.228   7.414 -12.381  1.00 10.00      A   
ATOM   1005  CD2 LEU A 107     -10.269   7.561 -13.919  1.00 10.00      A   
ATOM   1006  C   LEU A 107     -11.627  11.320 -11.704  1.00 10.00      A   
ATOM   1007  O   LEU A 107     -10.965  12.244 -12.186  1.00 10.00      A   
ATOM   1008  N   GLU A 108     -11.623  11.020 -10.410  1.00 10.00      A   
ATOM   1009  HN  GLU A 108     -12.179  10.278 -10.087  1.00 10.00      A   
ATOM   1010  CA  GLU A 108     -10.830  11.781  -9.455  1.00 10.00      A   
ATOM   1011  CB  GLU A 108     -11.739  12.391  -8.378  1.00 10.00      A   
ATOM   1012  CG  GLU A 108     -12.856  13.265  -8.930  1.00 10.00      A   
ATOM   1013  CD  GLU A 108     -13.708  13.896  -7.850  1.00 10.00      A   
ATOM   1014  OE1 GLU A 108     -14.745  13.308  -7.485  1.00 10.00      A   
ATOM   1015  OE2 GLU A 108     -13.351  14.991  -7.366  1.00 10.00      A   
ATOM   1016  C   GLU A 108      -9.737  10.948  -8.784  1.00 10.00      A   
ATOM   1017  O   GLU A 108      -8.663  11.465  -8.475  1.00 10.00      A   
ATOM   1018  N   GLU A 109      -9.993   9.664  -8.558  1.00 10.00      A   
ATOM   1019  HN  GLU A 109     -10.842   9.272  -8.859  1.00 10.00      A   
ATOM   1020  CA  GLU A 109      -9.015   8.825  -7.878  1.00 10.00      A   
ATOM   1021  CB  GLU A 109      -9.516   8.451  -6.484  1.00 10.00      A   
ATOM   1022  CG  GLU A 109      -9.837   9.639  -5.597  1.00 10.00      A   
ATOM   1023  CD  GLU A 109     -10.704   9.256  -4.418  1.00 10.00      A   
ATOM   1024  OE1 GLU A 109     -10.611   8.097  -3.959  1.00 10.00      A   
ATOM   1025  OE2 GLU A 109     -11.486  10.110  -3.948  1.00 10.00      A   
ATOM   1026  C   GLU A 109      -8.652   7.563  -8.652  1.00 10.00      A   
ATOM   1027  O   GLU A 109      -9.525   6.815  -9.102  1.00 10.00      A   
ATOM   1028  N   ILE A 110      -7.351   7.336  -8.795  1.00 10.00      A   
ATOM   1029  HN  ILE A 110      -6.709   7.989  -8.430  1.00 10.00      A   
ATOM   1030  CA  ILE A 110      -6.836   6.156  -9.475  1.00 10.00      A   
ATOM   1031  CB  ILE A 110      -6.122   6.509 -10.799  1.00 10.00      A   
ATOM   1032  CG1 ILE A 110      -7.121   7.110 -11.793  1.00 10.00      A   
ATOM   1033  CG2 ILE A 110      -5.453   5.274 -11.392  1.00 10.00      A   
ATOM   1034  CD1 ILE A 110      -6.500   7.532 -13.106  1.00 10.00      A   
ATOM   1035  C   ILE A 110      -5.862   5.433  -8.547  1.00 10.00      A   
ATOM   1036  O   ILE A 110      -4.795   5.955  -8.220  1.00 10.00      A   
ATOM   1037  N   ARG A 111      -6.248   4.252  -8.095  1.00 10.00      A   
ATOM   1038  HN  ARG A 111      -7.117   3.890  -8.382  1.00 10.00      A   
ATOM   1039  CA  ARG A 111      -5.414   3.469  -7.191  1.00 10.00      A   
ATOM   1040  CB  ARG A 111      -6.180   3.152  -5.900  1.00 10.00      A   
ATOM   1041  CG  ARG A 111      -6.797   4.374  -5.234  1.00 10.00      A   
ATOM   1042  CD  ARG A 111      -7.897   3.990  -4.254  1.00 10.00      A   
ATOM   1043  NE  ARG A 111      -8.612   5.168  -3.760  1.00 10.00      A   
ATOM   1044  HE  ARG A 111      -9.040   5.747  -4.430  1.00 10.00      A   
ATOM   1045  CZ  ARG A 111      -8.730   5.491  -2.471  1.00 10.00      A   
ATOM   1046  NH1 ARG A 111      -8.192   4.724  -1.529  1.00 10.00      A   
ATOM   1047 HH11 ARG A 111      -7.677   3.854  -1.789  1.00 10.00      A   
ATOM   1048 HH12 ARG A 111      -8.288   4.984  -0.522  1.00 10.00      A   
ATOM   1049  NH2 ARG A 111      -9.390   6.587  -2.125  1.00 10.00      A   
ATOM   1050 HH21 ARG A 111      -9.823   7.201  -2.865  1.00 10.00      A   
ATOM   1051 HH22 ARG A 111      -9.485   6.850  -1.122  1.00 10.00      A   
ATOM   1052  C   ARG A 111      -4.961   2.182  -7.868  1.00 10.00      A   
ATOM   1053  O   ARG A 111      -5.786   1.341  -8.235  1.00 10.00      A   
ATOM   1054  N   LEU A 112      -3.654   2.040  -8.039  1.00 10.00      A   
ATOM   1055  HN  LEU A 112      -3.048   2.750  -7.718  1.00 10.00      A   
ATOM   1056  CA  LEU A 112      -3.081   0.861  -8.679  1.00 10.00      A   
ATOM   1057  CB  LEU A 112      -2.482   1.227 -10.040  1.00 10.00      A   
ATOM   1058  CG  LEU A 112      -3.481   1.700 -11.096  1.00 10.00      A   
ATOM   1059  CD1 LEU A 112      -2.761   2.349 -12.266  1.00 10.00      A   
ATOM   1060  CD2 LEU A 112      -4.344   0.544 -11.571  1.00 10.00      A   
ATOM   1061  C   LEU A 112      -2.025   0.215  -7.796  1.00 10.00      A   
ATOM   1062  O   LEU A 112      -1.112   0.883  -7.307  1.00 10.00      A   
ATOM   1063  N   LYS A 113      -2.157  -1.087  -7.590  1.00 10.00      A   
ATOM   1064  HN  LYS A 113      -2.910  -1.562  -8.006  1.00 10.00      A   
ATOM   1065  CA  LYS A 113      -1.219  -1.829  -6.766  1.00 10.00      A   
ATOM   1066  CB  LYS A 113      -1.914  -2.350  -5.504  1.00 10.00      A   
ATOM   1067  CG  LYS A 113      -0.967  -2.886  -4.442  1.00 10.00      A   
ATOM   1068  CD  LYS A 113      -1.734  -3.614  -3.355  1.00 10.00      A   
ATOM   1069  CE  LYS A 113      -0.828  -4.038  -2.216  1.00 10.00      A   
ATOM   1070  NZ  LYS A 113      -1.515  -4.986  -1.306  1.00 10.00      A   
ATOM   1071  HZ1 LYS A 113      -0.918  -5.192  -0.477  1.00 10.00      A   
ATOM   1072  HZ2 LYS A 113      -1.713  -5.884  -1.801  1.00 10.00      A   
ATOM   1073  HZ3 LYS A 113      -2.417  -4.583  -0.983  1.00 10.00      A   
ATOM   1074  C   LYS A 113      -0.617  -2.989  -7.553  1.00 10.00      A   
ATOM   1075  O   LYS A 113      -1.343  -3.866  -8.029  1.00 10.00      A   
ATOM   1076  N   ARG A 114       0.711  -2.974  -7.686  1.00 10.00      A   
ATOM   1077  HN  ARG A 114       1.219  -2.232  -7.279  1.00 10.00      A   
ATOM   1078  CA  ARG A 114       1.445  -4.012  -8.412  1.00 10.00      A   
ATOM   1079  CB  ARG A 114       1.325  -5.370  -7.707  1.00 10.00      A   
ATOM   1080  CG  ARG A 114       1.862  -5.384  -6.279  1.00 10.00      A   
ATOM   1081  CD  ARG A 114       1.678  -6.746  -5.622  1.00 10.00      A   
ATOM   1082  NE  ARG A 114       1.887  -6.690  -4.174  1.00 10.00      A   
ATOM   1083  HE  ARG A 114       2.771  -6.404  -3.857  1.00 10.00      A   
ATOM   1084  CZ  ARG A 114       0.949  -7.006  -3.278  1.00 10.00      A   
ATOM   1085  NH1 ARG A 114      -0.253  -7.398  -3.683  1.00 10.00      A   
ATOM   1086 HH11 ARG A 114      -0.468  -7.464  -4.696  1.00 10.00      A   
ATOM   1087 HH12 ARG A 114      -0.998  -7.642  -2.979  1.00 10.00      A   
ATOM   1088  NH2 ARG A 114       1.214  -6.921  -1.978  1.00 10.00      A   
ATOM   1089 HH21 ARG A 114       2.147  -6.606  -1.646  1.00 10.00      A   
ATOM   1090 HH22 ARG A 114       0.476  -7.169  -1.268  1.00 10.00      A   
ATOM   1091  C   ARG A 114       0.975  -4.099  -9.865  1.00 10.00      A   
ATOM   1092  O   ARG A 114       0.664  -5.181 -10.375  1.00 10.00      A   
ATOM   1093  N   MET A 115       0.910  -2.949 -10.518  1.00 10.00      A   
ATOM   1094  HN  MET A 115       1.177  -2.124 -10.062  1.00 10.00      A   
ATOM   1095  CA  MET A 115       0.471  -2.872 -11.900  1.00 10.00      A   
ATOM   1096  CB  MET A 115      -0.859  -2.115 -11.988  1.00 10.00      A   
ATOM   1097  CG  MET A 115      -2.055  -2.864 -11.426  1.00 10.00      A   
ATOM   1098  SD  MET A 115      -2.740  -4.062 -12.586  1.00 10.00      A   
ATOM   1099  CE  MET A 115      -3.424  -2.972 -13.831  1.00 10.00      A   
ATOM   1100  C   MET A 115       1.510  -2.153 -12.743  1.00 10.00      A   
ATOM   1101  O   MET A 115       2.194  -1.248 -12.257  1.00 10.00      A   
ATOM   1102  N   VAL A 116       1.635  -2.554 -13.998  1.00 10.00      A   
ATOM   1103  HN  VAL A 116       1.069  -3.291 -14.331  1.00 10.00      A   
ATOM   1104  CA  VAL A 116       2.584  -1.920 -14.896  1.00 10.00      A   
ATOM   1105  CB  VAL A 116       3.088  -2.858 -16.013  1.00 10.00      A   
ATOM   1106  CG1 VAL A 116       4.163  -2.161 -16.833  1.00 10.00      A   
ATOM   1107  CG2 VAL A 116       3.628  -4.156 -15.435  1.00 10.00      A   
ATOM   1108  C   VAL A 116       1.956  -0.679 -15.514  1.00 10.00      A   
ATOM   1109  O   VAL A 116       0.984  -0.763 -16.269  1.00 10.00      A   
ATOM   1110  N   VAL A 117       2.505   0.467 -15.169  1.00 10.00      A   
ATOM   1111  HN  VAL A 117       3.277   0.459 -14.562  1.00 10.00      A   
ATOM   1112  CA  VAL A 117       2.024   1.738 -15.672  1.00 10.00      A   
ATOM   1113  CB  VAL A 117       1.644   2.684 -14.514  1.00 10.00      A   
ATOM   1114  CG1 VAL A 117       0.981   3.945 -15.045  1.00 10.00      A   
ATOM   1115  CG2 VAL A 117       0.748   1.980 -13.509  1.00 10.00      A   
ATOM   1116  C   VAL A 117       3.121   2.399 -16.482  1.00 10.00      A   
ATOM   1117  O   VAL A 117       4.130   2.813 -15.927  1.00 10.00      A   
ATOM   1118  N   THR A 118       2.939   2.474 -17.787  1.00 10.00      A   
ATOM   1119  HN  THR A 118       2.117   2.111 -18.184  1.00 10.00      A   
ATOM   1120  CA  THR A 118       3.928   3.095 -18.648  1.00 10.00      A   
ATOM   1121  CB  THR A 118       3.813   2.557 -20.084  1.00 10.00      A   
ATOM   1122  OG1 THR A 118       2.461   2.139 -20.325  1.00 10.00      A   
ATOM   1123  HG1 THR A 118       2.461   1.421 -20.971  1.00 10.00      A   
ATOM   1124  CG2 THR A 118       4.743   1.371 -20.274  1.00 10.00      A   
ATOM   1125  C   THR A 118       3.749   4.606 -18.648  1.00 10.00      A   
ATOM   1126  O   THR A 118       2.708   5.109 -18.217  1.00 10.00      A   
ATOM   1127  N   ASP A 119       4.759   5.328 -19.119  1.00 10.00      A   
ATOM   1128  HN  ASP A 119       5.569   4.871 -19.435  1.00 10.00      A   
ATOM   1129  CA  ASP A 119       4.696   6.788 -19.176  1.00 10.00      A   
ATOM   1130  CB  ASP A 119       6.004   7.378 -19.713  1.00 10.00      A   
ATOM   1131  CG  ASP A 119       7.178   7.162 -18.776  1.00 10.00      A   
ATOM   1132  OD1 ASP A 119       7.385   7.993 -17.869  1.00 10.00      A   
ATOM   1133  OD2 ASP A 119       7.903   6.160 -18.940  1.00 10.00      A   
ATOM   1134  C   ASP A 119       3.520   7.224 -20.041  1.00 10.00      A   
ATOM   1135  O   ASP A 119       2.893   8.253 -19.790  1.00 10.00      A   
ATOM   1136  N   ASP A 120       3.211   6.407 -21.044  1.00 10.00      A   
ATOM   1137  HN  ASP A 120       3.759   5.605 -21.184  1.00 10.00      A   
ATOM   1138  CA  ASP A 120       2.098   6.673 -21.951  1.00 10.00      A   
ATOM   1139  CB  ASP A 120       2.006   5.597 -23.039  1.00 10.00      A   
ATOM   1140  CG  ASP A 120       3.166   5.618 -24.008  1.00 10.00      A   
ATOM   1141  OD1 ASP A 120       3.859   4.589 -24.128  1.00 10.00      A   
ATOM   1142  OD2 ASP A 120       3.392   6.659 -24.655  1.00 10.00      A   
ATOM   1143  C   ASP A 120       0.785   6.712 -21.185  1.00 10.00      A   
ATOM   1144  O   ASP A 120      -0.081   7.538 -21.464  1.00 10.00      A   
ATOM   1145  N   CYS A 121       0.651   5.820 -20.211  1.00 10.00      A   
ATOM   1146  HN  CYS A 121       1.391   5.204 -20.025  1.00 10.00      A   
ATOM   1147  CA  CYS A 121      -0.556   5.746 -19.399  1.00 10.00      A   
ATOM   1148  CB  CYS A 121      -0.495   4.543 -18.452  1.00 10.00      A   
ATOM   1149  SG  CYS A 121      -0.217   2.948 -19.259  1.00 10.00      A   
ATOM   1150  HG  CYS A 121       0.960   2.987 -19.867  1.00 10.00      A   
ATOM   1151  C   CYS A 121      -0.730   7.028 -18.595  1.00 10.00      A   
ATOM   1152  O   CYS A 121      -1.820   7.591 -18.533  1.00 10.00      A   
ATOM   1153  N   LEU A 122       0.365   7.495 -18.001  1.00 10.00      A   
ATOM   1154  HN  LEU A 122       1.210   7.011 -18.112  1.00 10.00      A   
ATOM   1155  CA  LEU A 122       0.344   8.708 -17.199  1.00 10.00      A   
ATOM   1156  CB  LEU A 122       1.680   8.904 -16.482  1.00 10.00      A   
ATOM   1157  CG  LEU A 122       1.978   7.926 -15.343  1.00 10.00      A   
ATOM   1158  CD1 LEU A 122       3.363   8.174 -14.768  1.00 10.00      A   
ATOM   1159  CD2 LEU A 122       0.919   8.036 -14.258  1.00 10.00      A   
ATOM   1160  C   LEU A 122       0.013   9.916 -18.062  1.00 10.00      A   
ATOM   1161  O   LEU A 122      -0.800  10.758 -17.680  1.00 10.00      A   
ATOM   1162  N   GLU A 123       0.634   9.985 -19.239  1.00 10.00      A   
ATOM   1163  HN  GLU A 123       1.273   9.279 -19.488  1.00 10.00      A   
ATOM   1164  CA  GLU A 123       0.390  11.086 -20.164  1.00 10.00      A   
ATOM   1165  CB  GLU A 123       1.316  10.989 -21.385  1.00 10.00      A   
ATOM   1166  CG  GLU A 123       2.798  11.092 -21.049  1.00 10.00      A   
ATOM   1167  CD  GLU A 123       3.690  11.028 -22.273  1.00 10.00      A   
ATOM   1168  OE1 GLU A 123       3.864   9.927 -22.834  1.00 10.00      A   
ATOM   1169  OE2 GLU A 123       4.233  12.078 -22.678  1.00 10.00      A   
ATOM   1170  C   GLU A 123      -1.077  11.086 -20.592  1.00 10.00      A   
ATOM   1171  O   GLU A 123      -1.707  12.141 -20.699  1.00 10.00      A   
ATOM   1172  N   LEU A 124      -1.616   9.889 -20.807  1.00 10.00      A   
ATOM   1173  HN  LEU A 124      -1.057   9.088 -20.700  1.00 10.00      A   
ATOM   1174  CA  LEU A 124      -3.007   9.727 -21.202  1.00 10.00      A   
ATOM   1175  CB  LEU A 124      -3.292   8.268 -21.552  1.00 10.00      A   
ATOM   1176  CG  LEU A 124      -3.480   7.961 -23.036  1.00 10.00      A   
ATOM   1177  CD1 LEU A 124      -3.346   6.470 -23.293  1.00 10.00      A   
ATOM   1178  CD2 LEU A 124      -4.832   8.468 -23.512  1.00 10.00      A   
ATOM   1179  C   LEU A 124      -3.939  10.189 -20.090  1.00 10.00      A   
ATOM   1180  O   LEU A 124      -4.964  10.813 -20.351  1.00 10.00      A   
ATOM   1181  N   ILE A 125      -3.565   9.888 -18.851  1.00 10.00      A   
ATOM   1182  HN  ILE A 125      -2.730   9.385 -18.715  1.00 10.00      A   
ATOM   1183  CA  ILE A 125      -4.356  10.275 -17.687  1.00 10.00      A   
ATOM   1184  CB  ILE A 125      -3.744   9.710 -16.378  1.00 10.00      A   
ATOM   1185  CG1 ILE A 125      -3.923   8.191 -16.320  1.00 10.00      A   
ATOM   1186  CG2 ILE A 125      -4.364  10.367 -15.152  1.00 10.00      A   
ATOM   1187  CD1 ILE A 125      -3.155   7.521 -15.201  1.00 10.00      A   
ATOM   1188  C   ILE A 125      -4.465  11.795 -17.579  1.00 10.00      A   
ATOM   1189  O   ILE A 125      -5.567  12.342 -17.504  1.00 10.00      A   
ATOM   1190  N   ALA A 126      -3.318  12.459 -17.607  1.00 10.00      A   
ATOM   1191  HN  ALA A 126      -2.484  11.953 -17.708  1.00 10.00      A   
ATOM   1192  CA  ALA A 126      -3.246  13.912 -17.487  1.00 10.00      A   
ATOM   1193  CB  ALA A 126      -1.797  14.375 -17.504  1.00 10.00      A   
ATOM   1194  C   ALA A 126      -4.048  14.641 -18.560  1.00 10.00      A   
ATOM   1195  O   ALA A 126      -4.765  15.598 -18.265  1.00 10.00      A   
ATOM   1196  N   LYS A 127      -3.943  14.186 -19.799  1.00 10.00      A   
ATOM   1197  HN  LYS A 127      -3.383  13.399 -19.981  1.00 10.00      A   
ATOM   1198  CA  LYS A 127      -4.647  14.838 -20.897  1.00 10.00      A   
ATOM   1199  CB  LYS A 127      -3.972  14.550 -22.242  1.00 10.00      A   
ATOM   1200  CG  LYS A 127      -4.040  13.095 -22.680  1.00 10.00      A   
ATOM   1201  CD  LYS A 127      -3.212  12.854 -23.932  1.00 10.00      A   
ATOM   1202  CE  LYS A 127      -3.963  13.253 -25.193  1.00 10.00      A   
ATOM   1203  NZ  LYS A 127      -4.975  12.236 -25.590  1.00 10.00      A   
ATOM   1204  HZ1 LYS A 127      -4.554  11.284 -25.577  1.00 10.00      A   
ATOM   1205  HZ2 LYS A 127      -5.315  12.432 -26.551  1.00 10.00      A   
ATOM   1206  HZ3 LYS A 127      -5.784  12.256 -24.936  1.00 10.00      A   
ATOM   1207  C   LYS A 127      -6.126  14.473 -20.958  1.00 10.00      A   
ATOM   1208  O   LYS A 127      -6.865  15.031 -21.762  1.00 10.00      A   
ATOM   1209  N   SER A 128      -6.568  13.557 -20.107  1.00 10.00      A   
ATOM   1210  HN  SER A 128      -5.947  13.155 -19.461  1.00 10.00      A   
ATOM   1211  CA  SER A 128      -7.966  13.145 -20.116  1.00 10.00      A   
ATOM   1212  CB  SER A 128      -8.083  11.637 -20.338  1.00 10.00      A   
ATOM   1213  OG  SER A 128      -7.319  11.233 -21.461  1.00 10.00      A   
ATOM   1214  HG  SER A 128      -6.424  10.996 -21.171  1.00 10.00      A   
ATOM   1215  C   SER A 128      -8.707  13.556 -18.847  1.00 10.00      A   
ATOM   1216  O   SER A 128      -9.737  14.222 -18.918  1.00 10.00      A   
ATOM   1217  N   PHE A 129      -8.179  13.175 -17.693  1.00 10.00      A   
ATOM   1218  HN  PHE A 129      -7.328  12.684 -17.690  1.00 10.00      A   
ATOM   1219  CA  PHE A 129      -8.818  13.487 -16.423  1.00 10.00      A   
ATOM   1220  CB  PHE A 129      -8.578  12.362 -15.413  1.00 10.00      A   
ATOM   1221  CG  PHE A 129      -8.747  10.990 -15.993  1.00 10.00      A   
ATOM   1222  CD1 PHE A 129      -7.703  10.086 -15.968  1.00 10.00      A   
ATOM   1223  CD2 PHE A 129      -9.944  10.612 -16.571  1.00 10.00      A   
ATOM   1224  CE1 PHE A 129      -7.846   8.824 -16.507  1.00 10.00      A   
ATOM   1225  CE2 PHE A 129     -10.096   9.351 -17.111  1.00 10.00      A   
ATOM   1226  CZ  PHE A 129      -9.045   8.456 -17.080  1.00 10.00      A   
ATOM   1227  C   PHE A 129      -8.331  14.812 -15.861  1.00 10.00      A   
ATOM   1228  O   PHE A 129      -7.223  14.901 -15.332  1.00 10.00      A   
ATOM   1229  N   LYS A 130      -9.160  15.843 -15.978  1.00 10.00      A   
ATOM   1230  HN  LYS A 130     -10.033  15.713 -16.417  1.00 10.00      A   
ATOM   1231  CA  LYS A 130      -8.806  17.161 -15.470  1.00 10.00      A   
ATOM   1232  CB  LYS A 130      -9.408  18.273 -16.333  1.00 10.00      A   
ATOM   1233  CG  LYS A 130      -8.747  18.435 -17.692  1.00 10.00      A   
ATOM   1234  CD  LYS A 130      -9.358  17.503 -18.726  1.00 10.00      A   
ATOM   1235  CE  LYS A 130      -8.484  17.414 -19.965  1.00 10.00      A   
ATOM   1236  NZ  LYS A 130      -9.055  16.500 -20.989  1.00 10.00      A   
ATOM   1237  HZ1 LYS A 130      -8.287  16.014 -21.507  1.00 10.00      A   
ATOM   1238  HZ2 LYS A 130      -9.630  17.037 -21.670  1.00 10.00      A   
ATOM   1239  HZ3 LYS A 130      -9.658  15.787 -20.539  1.00 10.00      A   
ATOM   1240  C   LYS A 130      -9.253  17.318 -14.023  1.00 10.00      A   
ATOM   1241  O   LYS A 130      -8.835  18.246 -13.329  1.00 10.00      A   
ATOM   1242  N   ASN A 131     -10.102  16.406 -13.574  1.00 10.00      A   
ATOM   1243  HN  ASN A 131     -10.402  15.689 -14.178  1.00 10.00      A   
ATOM   1244  CA  ASN A 131     -10.606  16.438 -12.206  1.00 10.00      A   
ATOM   1245  CB  ASN A 131     -12.099  16.105 -12.165  1.00 10.00      A   
ATOM   1246  CG  ASN A 131     -12.978  17.264 -12.592  1.00 10.00      A   
ATOM   1247  OD1 ASN A 131     -12.686  17.964 -13.564  1.00 10.00      A   
ATOM   1248  ND2 ASN A 131     -14.058  17.485 -11.859  1.00 10.00      A   
ATOM   1249 HD21 ASN A 131     -14.227  16.897 -11.091  1.00 10.00      A   
ATOM   1250 HD22 ASN A 131     -14.642  18.233 -12.108  1.00 10.00      A   
ATOM   1251  C   ASN A 131      -9.828  15.470 -11.329  1.00 10.00      A   
ATOM   1252  O   ASN A 131     -10.235  15.173 -10.205  1.00 10.00      A   
ATOM   1253  N   PHE A 132      -8.708  14.989 -11.859  1.00 10.00      A   
ATOM   1254  HN  PHE A 132      -8.454  15.275 -12.760  1.00 10.00      A   
ATOM   1255  CA  PHE A 132      -7.842  14.053 -11.155  1.00 10.00      A   
ATOM   1256  CB  PHE A 132      -6.661  13.683 -12.056  1.00 10.00      A   
ATOM   1257  CG  PHE A 132      -5.950  12.424 -11.658  1.00 10.00      A   
ATOM   1258  CD1 PHE A 132      -6.655  11.349 -11.145  1.00 10.00      A   
ATOM   1259  CD2 PHE A 132      -4.579  12.310 -11.808  1.00 10.00      A   
ATOM   1260  CE1 PHE A 132      -6.008  10.186 -10.788  1.00 10.00      A   
ATOM   1261  CE2 PHE A 132      -3.924  11.147 -11.451  1.00 10.00      A   
ATOM   1262  CZ  PHE A 132      -4.643  10.086 -10.942  1.00 10.00      A   
ATOM   1263  C   PHE A 132      -7.342  14.660  -9.847  1.00 10.00      A   
ATOM   1264  O   PHE A 132      -6.874  15.797  -9.826  1.00 10.00      A   
ATOM   1265  N   LYS A 133      -7.443  13.901  -8.762  1.00 10.00      A   
ATOM   1266  HN  LYS A 133      -7.816  12.994  -8.843  1.00 10.00      A   
ATOM   1267  CA  LYS A 133      -7.024  14.382  -7.452  1.00 10.00      A   
ATOM   1268  CB  LYS A 133      -8.242  14.512  -6.533  1.00 10.00      A   
ATOM   1269  CG  LYS A 133      -9.108  15.738  -6.759  1.00 10.00      A   
ATOM   1270  CD  LYS A 133     -10.337  15.687  -5.865  1.00 10.00      A   
ATOM   1271  CE  LYS A 133     -11.165  16.952  -5.978  1.00 10.00      A   
ATOM   1272  NZ  LYS A 133     -12.564  16.726  -5.523  1.00 10.00      A   
ATOM   1273  HZ1 LYS A 133     -13.107  17.610  -5.572  1.00 10.00      A   
ATOM   1274  HZ2 LYS A 133     -12.577  16.374  -4.543  1.00 10.00      A   
ATOM   1275  HZ3 LYS A 133     -13.024  16.016  -6.141  1.00 10.00      A   
ATOM   1276  C   LYS A 133      -6.021  13.451  -6.776  1.00 10.00      A   
ATOM   1277  O   LYS A 133      -4.974  13.894  -6.298  1.00 10.00      A   
ATOM   1278  N   VAL A 134      -6.346  12.166  -6.726  1.00 10.00      A   
ATOM   1279  HN  VAL A 134      -7.177  11.859  -7.155  1.00 10.00      A   
ATOM   1280  CA  VAL A 134      -5.489  11.200  -6.049  1.00 10.00      A   
ATOM   1281  CB  VAL A 134      -6.242  10.506  -4.891  1.00 10.00      A   
ATOM   1282  CG1 VAL A 134      -5.297   9.659  -4.056  1.00 10.00      A   
ATOM   1283  CG2 VAL A 134      -6.957  11.529  -4.017  1.00 10.00      A   
ATOM   1284  C   VAL A 134      -4.921  10.134  -6.983  1.00 10.00      A   
ATOM   1285  O   VAL A 134      -5.660   9.446  -7.689  1.00 10.00      A   
ATOM   1286  N   LEU A 135      -3.603   9.996  -6.955  1.00 10.00      A   
ATOM   1287  HN  LEU A 135      -3.076  10.583  -6.363  1.00 10.00      A   
ATOM   1288  CA  LEU A 135      -2.909   9.001  -7.757  1.00 10.00      A   
ATOM   1289  CB  LEU A 135      -1.996   9.662  -8.792  1.00 10.00      A   
ATOM   1290  CG  LEU A 135      -1.193   8.704  -9.681  1.00 10.00      A   
ATOM   1291  CD1 LEU A 135      -2.117   7.735 -10.404  1.00 10.00      A   
ATOM   1292  CD2 LEU A 135      -0.350   9.482 -10.679  1.00 10.00      A   
ATOM   1293  C   LEU A 135      -2.088   8.109  -6.841  1.00 10.00      A   
ATOM   1294  O   LEU A 135      -1.066   8.534  -6.300  1.00 10.00      A   
ATOM   1295  N   VAL A 136      -2.542   6.883  -6.660  1.00 10.00      A   
ATOM   1296  HN  VAL A 136      -3.356   6.597  -7.130  1.00 10.00      A   
ATOM   1297  CA  VAL A 136      -1.851   5.939  -5.797  1.00 10.00      A   
ATOM   1298  CB  VAL A 136      -2.793   5.351  -4.724  1.00 10.00      A   
ATOM   1299  CG1 VAL A 136      -2.047   4.368  -3.831  1.00 10.00      A   
ATOM   1300  CG2 VAL A 136      -3.415   6.463  -3.891  1.00 10.00      A   
ATOM   1301  C   VAL A 136      -1.246   4.808  -6.615  1.00 10.00      A   
ATOM   1302  O   VAL A 136      -1.967   3.989  -7.186  1.00 10.00      A   
ATOM   1303  N   LEU A 137       0.077   4.780  -6.673  1.00 10.00      A   
ATOM   1304  HN  LEU A 137       0.589   5.472  -6.194  1.00 10.00      A   
ATOM   1305  CA  LEU A 137       0.802   3.757  -7.407  1.00 10.00      A   
ATOM   1306  CB  LEU A 137       1.596   4.374  -8.565  1.00 10.00      A   
ATOM   1307  CG  LEU A 137       0.781   5.121  -9.627  1.00 10.00      A   
ATOM   1308  CD1 LEU A 137       1.688   5.703 -10.699  1.00 10.00      A   
ATOM   1309  CD2 LEU A 137      -0.263   4.206 -10.248  1.00 10.00      A   
ATOM   1310  C   LEU A 137       1.733   3.000  -6.466  1.00 10.00      A   
ATOM   1311  O   LEU A 137       2.846   3.443  -6.177  1.00 10.00      A   
ATOM   1312  N   SER A 138       1.262   1.867  -5.977  1.00 10.00      A   
ATOM   1313  HN  SER A 138       0.362   1.569  -6.239  1.00 10.00      A   
ATOM   1314  CA  SER A 138       2.041   1.049  -5.061  1.00 10.00      A   
ATOM   1315  CB  SER A 138       1.145   0.549  -3.927  1.00 10.00      A   
ATOM   1316  OG  SER A 138       0.118   1.488  -3.652  1.00 10.00      A   
ATOM   1317  HG  SER A 138       0.431   2.375  -3.857  1.00 10.00      A   
ATOM   1318  C   SER A 138       2.676  -0.129  -5.788  1.00 10.00      A   
ATOM   1319  O   SER A 138       1.981  -0.912  -6.443  1.00 10.00      A   
ATOM   1320  N   SER A 139       4.001  -0.229  -5.690  1.00 10.00      A   
ATOM   1321  HN  SER A 139       4.488   0.447  -5.173  1.00 10.00      A   
ATOM   1322  CA  SER A 139       4.757  -1.311  -6.320  1.00 10.00      A   
ATOM   1323  CB  SER A 139       4.423  -2.654  -5.658  1.00 10.00      A   
ATOM   1324  OG  SER A 139       4.286  -2.513  -4.251  1.00 10.00      A   
ATOM   1325  HG  SER A 139       5.105  -2.160  -3.885  1.00 10.00      A   
ATOM   1326  C   SER A 139       4.509  -1.373  -7.831  1.00 10.00      A   
ATOM   1327  O   SER A 139       4.338  -2.453  -8.403  1.00 10.00      A   
ATOM   1328  N   CYS A 140       4.479  -0.213  -8.468  1.00 10.00      A   
ATOM   1329  HN  CYS A 140       4.611   0.618  -7.961  1.00 10.00      A   
ATOM   1330  CA  CYS A 140       4.256  -0.138  -9.902  1.00 10.00      A   
ATOM   1331  CB  CYS A 140       3.297   1.008 -10.228  1.00 10.00      A   
ATOM   1332  SG  CYS A 140       1.653   0.815  -9.495  1.00 10.00      A   
ATOM   1333  HG  CYS A 140       1.817   0.540  -8.206  1.00 10.00      A   
ATOM   1334  C   CYS A 140       5.575   0.033 -10.645  1.00 10.00      A   
ATOM   1335  O   CYS A 140       6.560   0.502 -10.076  1.00 10.00      A   
ATOM   1336  N   GLU A 141       5.592  -0.350 -11.913  1.00 10.00      A   
ATOM   1337  HN  GLU A 141       4.773  -0.706 -12.320  1.00 10.00      A   
ATOM   1338  CA  GLU A 141       6.797  -0.254 -12.721  1.00 10.00      A   
ATOM   1339  CB  GLU A 141       7.521  -1.605 -12.706  1.00 10.00      A   
ATOM   1340  CG  GLU A 141       6.697  -2.737 -13.301  1.00 10.00      A   
ATOM   1341  CD  GLU A 141       7.280  -4.102 -13.024  1.00 10.00      A   
ATOM   1342  OE1 GLU A 141       7.655  -4.802 -13.990  1.00 10.00      A   
ATOM   1343  OE2 GLU A 141       7.352  -4.492 -11.840  1.00 10.00      A   
ATOM   1344  C   GLU A 141       6.442   0.118 -14.155  1.00 10.00      A   
ATOM   1345  O   GLU A 141       5.265   0.133 -14.523  1.00 10.00      A   
ATOM   1346  N   GLY A 142       7.461   0.432 -14.952  1.00 10.00      A   
ATOM   1347  HN  GLY A 142       8.372   0.437 -14.587  1.00 10.00      A   
ATOM   1348  CA  GLY A 142       7.240   0.770 -16.348  1.00 10.00      A   
ATOM   1349  C   GLY A 142       7.353   2.253 -16.652  1.00 10.00      A   
ATOM   1350  O   GLY A 142       7.758   2.635 -17.751  1.00 10.00      A   
ATOM   1351  N   PHE A 143       6.997   3.091 -15.693  1.00 10.00      A   
ATOM   1352  HN  PHE A 143       6.681   2.738 -14.838  1.00 10.00      A   
ATOM   1353  CA  PHE A 143       7.049   4.533 -15.892  1.00 10.00      A   
ATOM   1354  CB  PHE A 143       5.841   5.231 -15.253  1.00 10.00      A   
ATOM   1355  CG  PHE A 143       5.706   5.034 -13.765  1.00 10.00      A   
ATOM   1356  CD1 PHE A 143       5.998   6.066 -12.889  1.00 10.00      A   
ATOM   1357  CD2 PHE A 143       5.280   3.823 -13.242  1.00 10.00      A   
ATOM   1358  CE1 PHE A 143       5.869   5.896 -11.524  1.00 10.00      A   
ATOM   1359  CE2 PHE A 143       5.150   3.645 -11.879  1.00 10.00      A   
ATOM   1360  CZ  PHE A 143       5.446   4.684 -11.020  1.00 10.00      A   
ATOM   1361  C   PHE A 143       8.348   5.142 -15.391  1.00 10.00      A   
ATOM   1362  O   PHE A 143       9.037   4.574 -14.538  1.00 10.00      A   
ATOM   1363  N   SER A 144       8.671   6.300 -15.935  1.00 10.00      A   
ATOM   1364  HN  SER A 144       8.073   6.691 -16.616  1.00 10.00      A   
ATOM   1365  CA  SER A 144       9.871   7.020 -15.560  1.00 10.00      A   
ATOM   1366  CB  SER A 144      10.798   7.151 -16.773  1.00 10.00      A   
ATOM   1367  OG  SER A 144      10.137   7.759 -17.868  1.00 10.00      A   
ATOM   1368  HG  SER A 144       9.193   7.536 -17.842  1.00 10.00      A   
ATOM   1369  C   SER A 144       9.493   8.400 -15.019  1.00 10.00      A   
ATOM   1370  O   SER A 144       8.320   8.659 -14.735  1.00 10.00      A   
ATOM   1371  N   THR A 145      10.474   9.282 -14.870  1.00 10.00      A   
ATOM   1372  HN  THR A 145      11.398   9.022 -15.076  1.00 10.00      A   
ATOM   1373  CA  THR A 145      10.212  10.624 -14.378  1.00 10.00      A   
ATOM   1374  CB  THR A 145      11.519  11.309 -13.922  1.00 10.00      A   
ATOM   1375  OG1 THR A 145      12.556  11.066 -14.886  1.00 10.00      A   
ATOM   1376  HG1 THR A 145      12.387  11.589 -15.682  1.00 10.00      A   
ATOM   1377  CG2 THR A 145      11.952  10.767 -12.565  1.00 10.00      A   
ATOM   1378  C   THR A 145       9.531  11.473 -15.451  1.00 10.00      A   
ATOM   1379  O   THR A 145       9.036  12.565 -15.172  1.00 10.00      A   
ATOM   1380  N   ASP A 146       9.491  10.946 -16.674  1.00 10.00      A   
ATOM   1381  HN  ASP A 146       9.872  10.051 -16.818  1.00 10.00      A   
ATOM   1382  CA  ASP A 146       8.888  11.647 -17.802  1.00 10.00      A   
ATOM   1383  CB  ASP A 146       9.219  10.945 -19.117  1.00 10.00      A   
ATOM   1384  CG  ASP A 146      10.228  11.720 -19.936  1.00 10.00      A   
ATOM   1385  OD1 ASP A 146       9.834  12.703 -20.602  1.00 10.00      A   
ATOM   1386  OD2 ASP A 146      11.422  11.357 -19.913  1.00 10.00      A   
ATOM   1387  C   ASP A 146       7.383  11.776 -17.640  1.00 10.00      A   
ATOM   1388  O   ASP A 146       6.841  12.883 -17.670  1.00 10.00      A   
ATOM   1389  N   GLY A 147       6.709  10.644 -17.462  1.00 10.00      A   
ATOM   1390  HN  GLY A 147       7.196   9.782 -17.463  1.00 10.00      A   
ATOM   1391  CA  GLY A 147       5.269  10.657 -17.290  1.00 10.00      A   
ATOM   1392  C   GLY A 147       4.847  11.466 -16.081  1.00 10.00      A   
ATOM   1393  O   GLY A 147       3.816  12.143 -16.104  1.00 10.00      A   
ATOM   1394  N   LEU A 148       5.647  11.394 -15.024  1.00 10.00      A   
ATOM   1395  HN  LEU A 148       6.439  10.820 -15.069  1.00 10.00      A   
ATOM   1396  CA  LEU A 148       5.373  12.126 -13.794  1.00 10.00      A   
ATOM   1397  CB  LEU A 148       6.406  11.776 -12.719  1.00 10.00      A   
ATOM   1398  CG  LEU A 148       6.414  10.322 -12.237  1.00 10.00      A   
ATOM   1399  CD1 LEU A 148       7.523  10.099 -11.220  1.00 10.00      A   
ATOM   1400  CD2 LEU A 148       5.061   9.935 -11.654  1.00 10.00      A   
ATOM   1401  C   LEU A 148       5.358  13.631 -14.047  1.00 10.00      A   
ATOM   1402  O   LEU A 148       4.525  14.354 -13.497  1.00 10.00      A   
ATOM   1403  N   ALA A 149       6.279  14.092 -14.887  1.00 10.00      A   
ATOM   1404  HN  ALA A 149       6.921  13.463 -15.279  1.00 10.00      A   
ATOM   1405  CA  ALA A 149       6.373  15.508 -15.232  1.00 10.00      A   
ATOM   1406  CB  ALA A 149       7.598  15.764 -16.096  1.00 10.00      A   
ATOM   1407  C   ALA A 149       5.110  15.971 -15.957  1.00 10.00      A   
ATOM   1408  O   ALA A 149       4.603  17.067 -15.711  1.00 10.00      A   
ATOM   1409  N   ALA A 150       4.607  15.125 -16.848  1.00 10.00      A   
ATOM   1410  HN  ALA A 150       5.060  14.270 -17.001  1.00 10.00      A   
ATOM   1411  CA  ALA A 150       3.399  15.432 -17.602  1.00 10.00      A   
ATOM   1412  CB  ALA A 150       3.125  14.348 -18.633  1.00 10.00      A   
ATOM   1413  C   ALA A 150       2.209  15.588 -16.660  1.00 10.00      A   
ATOM   1414  O   ALA A 150       1.412  16.516 -16.801  1.00 10.00      A   
ATOM   1415  N   ILE A 151       2.110  14.681 -15.691  1.00 10.00      A   
ATOM   1416  HN  ILE A 151       2.787  13.969 -15.636  1.00 10.00      A   
ATOM   1417  CA  ILE A 151       1.029  14.710 -14.711  1.00 10.00      A   
ATOM   1418  CB  ILE A 151       1.095  13.485 -13.766  1.00 10.00      A   
ATOM   1419  CG1 ILE A 151       0.714  12.202 -14.514  1.00 10.00      A   
ATOM   1420  CG2 ILE A 151       0.212  13.682 -12.540  1.00 10.00      A   
ATOM   1421  CD1 ILE A 151      -0.766  12.071 -14.798  1.00 10.00      A   
ATOM   1422  C   ILE A 151       1.091  15.991 -13.884  1.00 10.00      A   
ATOM   1423  O   ILE A 151       0.115  16.734 -13.805  1.00 10.00      A   
ATOM   1424  N   ALA A 152       2.261  16.260 -13.320  1.00 10.00      A   
ATOM   1425  HN  ALA A 152       3.010  15.642 -13.469  1.00 10.00      A   
ATOM   1426  CA  ALA A 152       2.477  17.437 -12.479  1.00 10.00      A   
ATOM   1427  CB  ALA A 152       3.870  17.391 -11.874  1.00 10.00      A   
ATOM   1428  C   ALA A 152       2.265  18.757 -13.223  1.00 10.00      A   
ATOM   1429  O   ALA A 152       1.912  19.766 -12.610  1.00 10.00      A   
ATOM   1430  N   ALA A 153       2.479  18.751 -14.534  1.00 10.00      A   
ATOM   1431  HN  ALA A 153       2.756  17.917 -14.971  1.00 10.00      A   
ATOM   1432  CA  ALA A 153       2.327  19.959 -15.340  1.00 10.00      A   
ATOM   1433  CB  ALA A 153       3.382  20.004 -16.433  1.00 10.00      A   
ATOM   1434  C   ALA A 153       0.930  20.081 -15.944  1.00 10.00      A   
ATOM   1435  O   ALA A 153       0.613  21.075 -16.603  1.00 10.00      A   
ATOM   1436  N   THR A 154       0.088  19.086 -15.721  1.00 10.00      A   
ATOM   1437  HN  THR A 154       0.377  18.312 -15.187  1.00 10.00      A   
ATOM   1438  CA  THR A 154      -1.257  19.122 -16.270  1.00 10.00      A   
ATOM   1439  CB  THR A 154      -1.474  18.013 -17.315  1.00 10.00      A   
ATOM   1440  OG1 THR A 154      -0.327  17.949 -18.179  1.00 10.00      A   
ATOM   1441  HG1 THR A 154       0.370  17.433 -17.747  1.00 10.00      A   
ATOM   1442  CG2 THR A 154      -2.708  18.304 -18.153  1.00 10.00      A   
ATOM   1443  C   THR A 154      -2.335  19.059 -15.189  1.00 10.00      A   
ATOM   1444  O   THR A 154      -3.205  19.928 -15.128  1.00 10.00      A   
ATOM   1445  N   CYS A 155      -2.265  18.058 -14.325  1.00 10.00      A   
ATOM   1446  HN  CYS A 155      -1.529  17.412 -14.392  1.00 10.00      A   
ATOM   1447  CA  CYS A 155      -3.249  17.899 -13.266  1.00 10.00      A   
ATOM   1448  CB  CYS A 155      -3.194  16.482 -12.693  1.00 10.00      A   
ATOM   1449  SG  CYS A 155      -3.348  15.183 -13.944  1.00 10.00      A   
ATOM   1450  HG  CYS A 155      -4.588  15.213 -14.420  1.00 10.00      A   
ATOM   1451  C   CYS A 155      -3.067  18.946 -12.166  1.00 10.00      A   
ATOM   1452  O   CYS A 155      -2.326  18.739 -11.205  1.00 10.00      A   
ATOM   1453  N   ARG A 156      -3.758  20.070 -12.319  1.00 10.00      A   
ATOM   1454  HN  ARG A 156      -4.332  20.169 -13.109  1.00 10.00      A   
ATOM   1455  CA  ARG A 156      -3.691  21.161 -11.353  1.00 10.00      A   
ATOM   1456  CB  ARG A 156      -4.182  22.465 -11.996  1.00 10.00      A   
ATOM   1457  CG  ARG A 156      -5.657  22.453 -12.378  1.00 10.00      A   
ATOM   1458  CD  ARG A 156      -5.896  23.139 -13.714  1.00 10.00      A   
ATOM   1459  NE  ARG A 156      -6.483  24.468 -13.560  1.00 10.00      A   
ATOM   1460  HE  ARG A 156      -7.215  24.564 -12.909  1.00 10.00      A   
ATOM   1461  CZ  ARG A 156      -6.097  25.539 -14.253  1.00 10.00      A   
ATOM   1462  NH1 ARG A 156      -5.128  25.437 -15.152  1.00 10.00      A   
ATOM   1463 HH11 ARG A 156      -4.662  24.519 -15.323  1.00 10.00      A   
ATOM   1464 HH12 ARG A 156      -4.823  26.276 -15.691  1.00 10.00      A   
ATOM   1465  NH2 ARG A 156      -6.687  26.712 -14.045  1.00 10.00      A   
ATOM   1466 HH21 ARG A 156      -7.452  26.796 -13.339  1.00 10.00      A   
ATOM   1467 HH22 ARG A 156      -6.388  27.556 -14.583  1.00 10.00      A   
ATOM   1468  C   ARG A 156      -4.534  20.838 -10.122  1.00 10.00      A   
ATOM   1469  O   ARG A 156      -4.434  21.500  -9.093  1.00 10.00      A   
ATOM   1470  N   ASN A 157      -5.365  19.814 -10.241  1.00 10.00      A   
ATOM   1471  HN  ASN A 157      -5.398  19.323 -11.087  1.00 10.00      A   
ATOM   1472  CA  ASN A 157      -6.239  19.402  -9.151  1.00 10.00      A   
ATOM   1473  CB  ASN A 157      -7.626  19.039  -9.694  1.00 10.00      A   
ATOM   1474  CG  ASN A 157      -8.414  20.254 -10.145  1.00 10.00      A   
ATOM   1475  OD1 ASN A 157      -8.368  21.308  -9.513  1.00 10.00      A   
ATOM   1476  ND2 ASN A 157      -9.137  20.117 -11.250  1.00 10.00      A   
ATOM   1477 HD21 ASN A 157      -9.123  19.248 -11.709  1.00 10.00      A   
ATOM   1478 HD22 ASN A 157      -9.647  20.891 -11.571  1.00 10.00      A   
ATOM   1479  C   ASN A 157      -5.646  18.231  -8.379  1.00 10.00      A   
ATOM   1480  O   ASN A 157      -6.293  17.661  -7.501  1.00 10.00      A   
ATOM   1481  N   LEU A 158      -4.409  17.875  -8.712  1.00 10.00      A   
ATOM   1482  HN  LEU A 158      -3.942  18.371  -9.412  1.00 10.00      A   
ATOM   1483  CA  LEU A 158      -3.728  16.774  -8.049  1.00 10.00      A   
ATOM   1484  CB  LEU A 158      -2.428  16.418  -8.777  1.00 10.00      A   
ATOM   1485  CG  LEU A 158      -1.806  15.062  -8.426  1.00 10.00      A   
ATOM   1486  CD1 LEU A 158      -2.732  13.924  -8.833  1.00 10.00      A   
ATOM   1487  CD2 LEU A 158      -0.448  14.912  -9.091  1.00 10.00      A   
ATOM   1488  C   LEU A 158      -3.444  17.145  -6.599  1.00 10.00      A   
ATOM   1489  O   LEU A 158      -2.746  18.124  -6.322  1.00 10.00      A   
ATOM   1490  N   LYS A 159      -4.001  16.372  -5.681  1.00 10.00      A   
ATOM   1491  HN  LYS A 159      -4.551  15.609  -5.967  1.00 10.00      A   
ATOM   1492  CA  LYS A 159      -3.823  16.624  -4.264  1.00 10.00      A   
ATOM   1493  CB  LYS A 159      -5.176  16.607  -3.547  1.00 10.00      A   
ATOM   1494  CG  LYS A 159      -6.157  17.672  -4.011  1.00 10.00      A   
ATOM   1495  CD  LYS A 159      -7.504  17.520  -3.320  1.00 10.00      A   
ATOM   1496  CE  LYS A 159      -7.408  17.835  -1.836  1.00 10.00      A   
ATOM   1497  NZ  LYS A 159      -8.445  17.119  -1.046  1.00 10.00      A   
ATOM   1498  HZ1 LYS A 159      -8.285  16.090  -1.092  1.00 10.00      A   
ATOM   1499  HZ2 LYS A 159      -9.390  17.328  -1.420  1.00 10.00      A   
ATOM   1500  HZ3 LYS A 159      -8.404  17.417  -0.049  1.00 10.00      A   
ATOM   1501  C   LYS A 159      -2.910  15.590  -3.620  1.00 10.00      A   
ATOM   1502  O   LYS A 159      -2.022  15.932  -2.841  1.00 10.00      A   
ATOM   1503  N   GLU A 160      -3.127  14.328  -3.945  1.00 10.00      A   
ATOM   1504  HN  GLU A 160      -3.817  14.109  -4.605  1.00 10.00      A   
ATOM   1505  CA  GLU A 160      -2.347  13.257  -3.351  1.00 10.00      A   
ATOM   1506  CB  GLU A 160      -3.242  12.416  -2.443  1.00 10.00      A   
ATOM   1507  CG  GLU A 160      -3.879  13.223  -1.323  1.00 10.00      A   
ATOM   1508  CD  GLU A 160      -5.066  12.533  -0.689  1.00 10.00      A   
ATOM   1509  OE1 GLU A 160      -6.213  12.856  -1.064  1.00 10.00      A   
ATOM   1510  OE2 GLU A 160      -4.862  11.679   0.203  1.00 10.00      A   
ATOM   1511  C   GLU A 160      -1.660  12.383  -4.390  1.00 10.00      A   
ATOM   1512  O   GLU A 160      -2.301  11.849  -5.299  1.00 10.00      A   
ATOM   1513  N   LEU A 161      -0.348  12.251  -4.244  1.00 10.00      A   
ATOM   1514  HN  LEU A 161       0.095  12.721  -3.502  1.00 10.00      A   
ATOM   1515  CA  LEU A 161       0.461  11.442  -5.142  1.00 10.00      A   
ATOM   1516  CB  LEU A 161       1.375  12.340  -5.980  1.00 10.00      A   
ATOM   1517  CG  LEU A 161       2.276  11.629  -6.993  1.00 10.00      A   
ATOM   1518  CD1 LEU A 161       1.593  11.528  -8.347  1.00 10.00      A   
ATOM   1519  CD2 LEU A 161       3.618  12.331  -7.113  1.00 10.00      A   
ATOM   1520  C   LEU A 161       1.304  10.460  -4.337  1.00 10.00      A   
ATOM   1521  O   LEU A 161       2.166  10.865  -3.555  1.00 10.00      A   
ATOM   1522  N   ASP A 162       1.046   9.177  -4.522  1.00 10.00      A   
ATOM   1523  HN  ASP A 162       0.342   8.914  -5.163  1.00 10.00      A   
ATOM   1524  CA  ASP A 162       1.781   8.140  -3.810  1.00 10.00      A   
ATOM   1525  CB  ASP A 162       0.853   7.384  -2.855  1.00 10.00      A   
ATOM   1526  CG  ASP A 162       1.515   6.181  -2.204  1.00 10.00      A   
ATOM   1527  OD1 ASP A 162       2.735   6.234  -1.944  1.00 10.00      A   
ATOM   1528  OD2 ASP A 162       0.810   5.183  -1.934  1.00 10.00      A   
ATOM   1529  C   ASP A 162       2.436   7.171  -4.785  1.00 10.00      A   
ATOM   1530  O   ASP A 162       1.766   6.610  -5.650  1.00 10.00      A   
ATOM   1531  N   LEU A 163       3.743   6.990  -4.648  1.00 10.00      A   
ATOM   1532  HN  LEU A 163       4.220   7.479  -3.942  1.00 10.00      A   
ATOM   1533  CA  LEU A 163       4.495   6.086  -5.516  1.00 10.00      A   
ATOM   1534  CB  LEU A 163       5.424   6.891  -6.429  1.00 10.00      A   
ATOM   1535  CG  LEU A 163       4.771   7.969  -7.294  1.00 10.00      A   
ATOM   1536  CD1 LEU A 163       5.822   8.935  -7.817  1.00 10.00      A   
ATOM   1537  CD2 LEU A 163       4.003   7.342  -8.444  1.00 10.00      A   
ATOM   1538  C   LEU A 163       5.326   5.106  -4.684  1.00 10.00      A   
ATOM   1539  O   LEU A 163       6.406   4.677  -5.100  1.00 10.00      A   
ATOM   1540  N   ARG A 164       4.809   4.749  -3.517  1.00 10.00      A   
ATOM   1541  HN  ARG A 164       3.934   5.115  -3.255  1.00 10.00      A   
ATOM   1542  CA  ARG A 164       5.498   3.836  -2.604  1.00 10.00      A   
ATOM   1543  CB  ARG A 164       4.728   3.681  -1.289  1.00 10.00      A   
ATOM   1544  CG  ARG A 164       3.405   2.949  -1.415  1.00 10.00      A   
ATOM   1545  CD  ARG A 164       2.540   3.169  -0.187  1.00 10.00      A   
ATOM   1546  NE  ARG A 164       1.724   2.000   0.118  1.00 10.00      A   
ATOM   1547  HE  ARG A 164       2.143   1.289   0.657  1.00 10.00      A   
ATOM   1548  CZ  ARG A 164       0.466   1.841  -0.285  1.00 10.00      A   
ATOM   1549  NH1 ARG A 164      -0.126   2.781  -1.013  1.00 10.00      A   
ATOM   1550 HH11 ARG A 164       0.394   3.658  -1.282  1.00 10.00      A   
ATOM   1551 HH12 ARG A 164      -1.111   2.654  -1.322  1.00 10.00      A   
ATOM   1552  NH2 ARG A 164      -0.196   0.738   0.036  1.00 10.00      A   
ATOM   1553 HH21 ARG A 164      -1.183   0.608  -0.281  1.00 10.00      A   
ATOM   1554 HH22 ARG A 164       0.266  -0.007   0.605  1.00 10.00      A   
ATOM   1555  C   ARG A 164       5.800   2.467  -3.220  1.00 10.00      A   
ATOM   1556  O   ARG A 164       4.963   1.880  -3.916  1.00 10.00      A   
ATOM   1557  N   GLU A 165       7.023   1.993  -2.970  1.00 10.00      A   
ATOM   1558  HN  GLU A 165       7.636   2.546  -2.440  1.00 10.00      A   
ATOM   1559  CA  GLU A 165       7.495   0.689  -3.445  1.00 10.00      A   
ATOM   1560  CB  GLU A 165       6.688  -0.459  -2.825  1.00 10.00      A   
ATOM   1561  CG  GLU A 165       7.082  -0.808  -1.400  1.00 10.00      A   
ATOM   1562  CD  GLU A 165       6.582   0.202  -0.396  1.00 10.00      A   
ATOM   1563  OE1 GLU A 165       5.355   0.291  -0.205  1.00 10.00      A   
ATOM   1564  OE2 GLU A 165       7.420   0.899   0.215  1.00 10.00      A   
ATOM   1565  C   GLU A 165       7.497   0.563  -4.965  1.00 10.00      A   
ATOM   1566  O   GLU A 165       7.644  -0.537  -5.495  1.00 10.00      A   
ATOM   1567  N   SER A 166       7.343   1.675  -5.662  1.00 10.00      A   
ATOM   1568  HN  SER A 166       7.248   2.529  -5.191  1.00 10.00      A   
ATOM   1569  CA  SER A 166       7.315   1.652  -7.114  1.00 10.00      A   
ATOM   1570  CB  SER A 166       6.366   2.721  -7.659  1.00 10.00      A   
ATOM   1571  OG  SER A 166       5.014   2.354  -7.425  1.00 10.00      A   
ATOM   1572  HG  SER A 166       4.599   2.994  -6.826  1.00 10.00      A   
ATOM   1573  C   SER A 166       8.707   1.774  -7.732  1.00 10.00      A   
ATOM   1574  O   SER A 166       9.527   2.589  -7.306  1.00 10.00      A   
ATOM   1575  N   ASP A 167       8.962   0.946  -8.733  1.00 10.00      A   
ATOM   1576  HN  ASP A 167       8.259   0.323  -9.022  1.00 10.00      A   
ATOM   1577  CA  ASP A 167      10.234   0.940  -9.436  1.00 10.00      A   
ATOM   1578  CB  ASP A 167      10.539  -0.474  -9.943  1.00 10.00      A   
ATOM   1579  CG  ASP A 167      11.891  -0.593 -10.613  1.00 10.00      A   
ATOM   1580  OD1 ASP A 167      12.919  -0.638  -9.901  1.00 10.00      A   
ATOM   1581  OD2 ASP A 167      11.932  -0.664 -11.857  1.00 10.00      A   
ATOM   1582  C   ASP A 167      10.167   1.926 -10.593  1.00 10.00      A   
ATOM   1583  O   ASP A 167       9.869   1.557 -11.728  1.00 10.00      A   
ATOM   1584  N   VAL A 168      10.409   3.190 -10.282  1.00 10.00      A   
ATOM   1585  HN  VAL A 168      10.632   3.417  -9.352  1.00 10.00      A   
ATOM   1586  CA  VAL A 168      10.366   4.254 -11.278  1.00 10.00      A   
ATOM   1587  CB  VAL A 168       9.954   5.602 -10.640  1.00 10.00      A   
ATOM   1588  CG1 VAL A 168       9.533   6.600 -11.710  1.00 10.00      A   
ATOM   1589  CG2 VAL A 168       8.846   5.408  -9.615  1.00 10.00      A   
ATOM   1590  C   VAL A 168      11.728   4.423 -11.945  1.00 10.00      A   
ATOM   1591  O   VAL A 168      12.765   4.336 -11.286  1.00 10.00      A   
ATOM   1592  N   ASP A 169      11.724   4.632 -13.257  1.00 10.00      A   
ATOM   1593  HN  ASP A 169      10.868   4.652 -13.736  1.00 10.00      A   
ATOM   1594  CA  ASP A 169      12.966   4.827 -13.999  1.00 10.00      A   
ATOM   1595  CB  ASP A 169      12.769   4.491 -15.476  1.00 10.00      A   
ATOM   1596  CG  ASP A 169      14.012   3.919 -16.127  1.00 10.00      A   
ATOM   1597  OD1 ASP A 169      15.122   4.447 -15.892  1.00 10.00      A   
ATOM   1598  OD2 ASP A 169      13.879   2.942 -16.895  1.00 10.00      A   
ATOM   1599  C   ASP A 169      13.441   6.268 -13.845  1.00 10.00      A   
ATOM   1600  O   ASP A 169      12.746   7.213 -14.232  1.00 10.00      A   
ATOM   1601  N   ASP A 170      14.626   6.429 -13.284  1.00 10.00      A   
ATOM   1602  HN  ASP A 170      15.144   5.638 -13.029  1.00 10.00      A   
ATOM   1603  CA  ASP A 170      15.188   7.751 -13.050  1.00 10.00      A   
ATOM   1604  CB  ASP A 170      16.229   7.709 -11.925  1.00 10.00      A   
ATOM   1605  CG  ASP A 170      15.620   7.756 -10.535  1.00 10.00      A   
ATOM   1606  OD1 ASP A 170      15.138   8.831 -10.125  1.00 10.00      A   
ATOM   1607  OD2 ASP A 170      15.641   6.720  -9.839  1.00 10.00      A   
ATOM   1608  C   ASP A 170      15.815   8.340 -14.306  1.00 10.00      A   
ATOM   1609  O   ASP A 170      16.410   7.626 -15.116  1.00 10.00      A   
ATOM   1610  N   VAL A 171      15.653   9.646 -14.468  1.00 10.00      A   
ATOM   1611  HN  VAL A 171      15.130  10.141 -13.807  1.00 10.00      A   
ATOM   1612  CA  VAL A 171      16.218  10.373 -15.596  1.00 10.00      A   
ATOM   1613  CB  VAL A 171      15.158  10.702 -16.676  1.00 10.00      A   
ATOM   1614  CG1 VAL A 171      15.809  11.342 -17.893  1.00 10.00      A   
ATOM   1615  CG2 VAL A 171      14.375   9.462 -17.083  1.00 10.00      A   
ATOM   1616  C   VAL A 171      16.815  11.677 -15.077  1.00 10.00      A   
ATOM   1617  O   VAL A 171      18.034  11.836 -15.000  1.00 10.00      A   
ATOM   1618  N   SER A 172      15.940  12.599 -14.709  1.00 10.00      A   
ATOM   1619  HN  SER A 172      14.981  12.407 -14.805  1.00 10.00      A   
ATOM   1620  CA  SER A 172      16.343  13.889 -14.177  1.00 10.00      A   
ATOM   1621  CB  SER A 172      16.572  14.887 -15.319  1.00 10.00      A   
ATOM   1622  OG  SER A 172      17.574  14.425 -16.215  1.00 10.00      A   
ATOM   1623  HG  SER A 172      18.343  14.126 -15.709  1.00 10.00      A   
ATOM   1624  C   SER A 172      15.265  14.404 -13.229  1.00 10.00      A   
ATOM   1625  O   SER A 172      14.078  14.161 -13.446  1.00 10.00      A   
ATOM   1626  N   GLY A 173      15.673  15.115 -12.182  1.00 10.00      A   
ATOM   1627  HN  GLY A 173      16.635  15.287 -12.057  1.00 10.00      A   
ATOM   1628  CA  GLY A 173      14.715  15.640 -11.220  1.00 10.00      A   
ATOM   1629  C   GLY A 173      14.085  16.945 -11.673  1.00 10.00      A   
ATOM   1630  O   GLY A 173      13.528  17.695 -10.868  1.00 10.00      A   
ATOM   1631  N   HIS A 174      14.137  17.191 -12.973  1.00 10.00      A   
ATOM   1632  HN  HIS A 174      14.550  16.527 -13.560  1.00 10.00      A   
ATOM   1633  CA  HIS A 174      13.591  18.406 -13.559  1.00 10.00      A   
ATOM   1634  CB  HIS A 174      14.112  18.573 -14.992  1.00 10.00      A   
ATOM   1635  CG  HIS A 174      13.807  19.901 -15.617  1.00 10.00      A   
ATOM   1636  ND1 HIS A 174      14.421  21.052 -15.182  1.00 10.00      A   
ATOM   1637  CD2 HIS A 174      12.952  20.203 -16.629  1.00 10.00      A   
ATOM   1638  CE1 HIS A 174      13.934  22.024 -15.932  1.00 10.00      A   
ATOM   1639  NE2 HIS A 174      13.044  21.560 -16.819  1.00 10.00      A   
ATOM   1640  HE2 HIS A 174      12.553  22.090 -17.486  1.00 10.00      A   
ATOM   1641  C   HIS A 174      12.062  18.393 -13.541  1.00 10.00      A   
ATOM   1642  O   HIS A 174      11.424  19.428 -13.727  1.00 10.00      A   
ATOM   1643  N   TRP A 175      11.481  17.222 -13.286  1.00 10.00      A   
ATOM   1644  HN  TRP A 175      12.044  16.439 -13.118  1.00 10.00      A   
ATOM   1645  CA  TRP A 175      10.029  17.077 -13.248  1.00 10.00      A   
ATOM   1646  CB  TRP A 175       9.618  15.611 -13.035  1.00 10.00      A   
ATOM   1647  CG  TRP A 175      10.138  15.002 -11.767  1.00 10.00      A   
ATOM   1648  CD1 TRP A 175      11.303  14.312 -11.608  1.00 10.00      A   
ATOM   1649  CD2 TRP A 175       9.509  15.023 -10.481  1.00 10.00      A   
ATOM   1650  NE1 TRP A 175      11.444  13.912 -10.302  1.00 10.00      A   
ATOM   1651  HE1 TRP A 175      12.202  13.401  -9.938  1.00 10.00      A   
ATOM   1652  CE2 TRP A 175      10.355  14.335  -9.590  1.00 10.00      A   
ATOM   1653  CE3 TRP A 175       8.315  15.558  -9.995  1.00 10.00      A   
ATOM   1654  CZ2 TRP A 175      10.041  14.171  -8.244  1.00 10.00      A   
ATOM   1655  CZ3 TRP A 175       8.006  15.396  -8.660  1.00 10.00      A   
ATOM   1656  CH2 TRP A 175       8.865  14.709  -7.800  1.00 10.00      A   
ATOM   1657  C   TRP A 175       9.399  17.980 -12.184  1.00 10.00      A   
ATOM   1658  O   TRP A 175       8.256  18.418 -12.322  1.00 10.00      A   
ATOM   1659  N   LEU A 176      10.161  18.275 -11.137  1.00 10.00      A   
ATOM   1660  HN  LEU A 176      11.070  17.908 -11.092  1.00 10.00      A   
ATOM   1661  CA  LEU A 176       9.681  19.120 -10.049  1.00 10.00      A   
ATOM   1662  CB  LEU A 176      10.638  19.040  -8.856  1.00 10.00      A   
ATOM   1663  CG  LEU A 176      10.091  19.531  -7.512  1.00 10.00      A   
ATOM   1664  CD1 LEU A 176       9.073  18.548  -6.952  1.00 10.00      A   
ATOM   1665  CD2 LEU A 176      11.221  19.748  -6.523  1.00 10.00      A   
ATOM   1666  C   LEU A 176       9.533  20.570 -10.504  1.00 10.00      A   
ATOM   1667  O   LEU A 176       8.793  21.350  -9.905  1.00 10.00      A   
ATOM   1668  N   SER A 177      10.230  20.924 -11.575  1.00 10.00      A   
ATOM   1669  HN  SER A 177      10.796  20.256 -12.022  1.00 10.00      A   
ATOM   1670  CA  SER A 177      10.184  22.277 -12.105  1.00 10.00      A   
ATOM   1671  CB  SER A 177      11.478  22.586 -12.867  1.00 10.00      A   
ATOM   1672  OG  SER A 177      12.586  21.912 -12.283  1.00 10.00      A   
ATOM   1673  HG  SER A 177      13.056  21.423 -12.968  1.00 10.00      A   
ATOM   1674  C   SER A 177       8.967  22.472 -13.008  1.00 10.00      A   
ATOM   1675  O   SER A 177       8.630  23.597 -13.374  1.00 10.00      A   
ATOM   1676  N   HIS A 178       8.298  21.372 -13.343  1.00 10.00      A   
ATOM   1677  HN  HIS A 178       8.602  20.503 -13.000  1.00 10.00      A   
ATOM   1678  CA  HIS A 178       7.124  21.423 -14.204  1.00 10.00      A   
ATOM   1679  CB  HIS A 178       6.857  20.063 -14.857  1.00 10.00      A   
ATOM   1680  CG  HIS A 178       7.723  19.782 -16.050  1.00 10.00      A   
ATOM   1681  ND1 HIS A 178       7.274  20.013 -17.329  1.00 10.00      A   
ATOM   1682  CD2 HIS A 178       8.989  19.297 -16.102  1.00 10.00      A   
ATOM   1683  CE1 HIS A 178       8.270  19.667 -18.128  1.00 10.00      A   
ATOM   1684  NE2 HIS A 178       9.323  19.230 -17.430  1.00 10.00      A   
ATOM   1685  HE2 HIS A 178      10.178  18.913 -17.803  1.00 10.00      A   
ATOM   1686  C   HIS A 178       5.893  21.895 -13.438  1.00 10.00      A   
ATOM   1687  O   HIS A 178       4.925  22.365 -14.037  1.00 10.00      A   
ATOM   1688  N   PHE A 179       5.936  21.763 -12.112  1.00 10.00      A   
ATOM   1689  HN  PHE A 179       6.729  21.364 -11.699  1.00 10.00      A   
ATOM   1690  CA  PHE A 179       4.830  22.189 -11.264  1.00 10.00      A   
ATOM   1691  CB  PHE A 179       5.153  21.948  -9.787  1.00 10.00      A   
ATOM   1692  CG  PHE A 179       5.057  20.518  -9.338  1.00 10.00      A   
ATOM   1693  CD1 PHE A 179       6.113  19.645  -9.526  1.00 10.00      A   
ATOM   1694  CD2 PHE A 179       3.915  20.053  -8.708  1.00 10.00      A   
ATOM   1695  CE1 PHE A 179       6.037  18.336  -9.095  1.00 10.00      A   
ATOM   1696  CE2 PHE A 179       3.830  18.743  -8.278  1.00 10.00      A   
ATOM   1697  CZ  PHE A 179       4.892  17.882  -8.470  1.00 10.00      A   
ATOM   1698  C   PHE A 179       4.538  23.670 -11.477  1.00 10.00      A   
ATOM   1699  O   PHE A 179       5.409  24.514 -11.251  1.00 10.00      A   
ATOM   1700  N   PRO A 180       3.323  24.003 -11.935  1.00 10.00      A   
ATOM   1701  CA  PRO A 180       2.926  25.391 -12.180  1.00 10.00      A   
ATOM   1702  CB  PRO A 180       1.487  25.277 -12.707  1.00 10.00      A   
ATOM   1703  CG  PRO A 180       1.023  23.923 -12.294  1.00 10.00      A   
ATOM   1704  CD  PRO A 180       2.245  23.052 -12.255  1.00 10.00      A   
ATOM   1705  C   PRO A 180       2.968  26.229 -10.901  1.00 10.00      A   
ATOM   1706  O   PRO A 180       2.776  25.708  -9.800  1.00 10.00      A   
ATOM   1707  N   ASP A 181       3.217  27.525 -11.049  1.00 10.00      A   
ATOM   1708  HN  ASP A 181       3.369  27.883 -11.953  1.00 10.00      A   
ATOM   1709  CA  ASP A 181       3.287  28.431  -9.904  1.00 10.00      A   
ATOM   1710  CB  ASP A 181       3.770  29.812 -10.351  1.00 10.00      A   
ATOM   1711  CG  ASP A 181       4.575  30.520  -9.282  1.00 10.00      A   
ATOM   1712  OD1 ASP A 181       4.062  31.491  -8.688  1.00 10.00      A   
ATOM   1713  OD2 ASP A 181       5.729  30.113  -9.037  1.00 10.00      A   
ATOM   1714  C   ASP A 181       1.928  28.547  -9.219  1.00 10.00      A   
ATOM   1715  O   ASP A 181       1.833  28.868  -8.037  1.00 10.00      A   
ATOM   1716  N   THR A 182       0.874  28.277  -9.975  1.00 10.00      A   
ATOM   1717  HN  THR A 182       1.009  28.045 -10.916  1.00 10.00      A   
ATOM   1718  CA  THR A 182      -0.483  28.338  -9.459  1.00 10.00      A   
ATOM   1719  CB  THR A 182      -1.470  28.560 -10.614  1.00 10.00      A   
ATOM   1720  OG1 THR A 182      -0.951  27.925 -11.793  1.00 10.00      A   
ATOM   1721  HG1 THR A 182      -1.658  27.421 -12.222  1.00 10.00      A   
ATOM   1722  CG2 THR A 182      -1.655  30.045 -10.881  1.00 10.00      A   
ATOM   1723  C   THR A 182      -0.853  27.050  -8.724  1.00 10.00      A   
ATOM   1724  O   THR A 182      -1.893  26.971  -8.062  1.00 10.00      A   
ATOM   1725  N   TYR A 183       0.003  26.039  -8.850  1.00 10.00      A   
ATOM   1726  HN  TYR A 183       0.820  26.169  -9.382  1.00 10.00      A   
ATOM   1727  CA  TYR A 183      -0.226  24.751  -8.205  1.00 10.00      A   
ATOM   1728  CB  TYR A 183       0.733  23.698  -8.764  1.00 10.00      A   
ATOM   1729  CG  TYR A 183       0.464  22.287  -8.299  1.00 10.00      A   
ATOM   1730  CD1 TYR A 183      -0.407  21.461  -8.995  1.00 10.00      A   
ATOM   1731  CD2 TYR A 183       1.099  21.774  -7.176  1.00 10.00      A   
ATOM   1732  CE1 TYR A 183      -0.638  20.162  -8.587  1.00 10.00      A   
ATOM   1733  CE2 TYR A 183       0.870  20.482  -6.759  1.00 10.00      A   
ATOM   1734  CZ  TYR A 183       0.004  19.680  -7.465  1.00 10.00      A   
ATOM   1735  OH  TYR A 183      -0.214  18.388  -7.052  1.00 10.00      A   
ATOM   1736  HH  TYR A 183      -1.100  18.325  -6.663  1.00 10.00      A   
ATOM   1737  C   TYR A 183      -0.046  24.888  -6.703  1.00 10.00      A   
ATOM   1738  O   TYR A 183       1.073  25.048  -6.213  1.00 10.00      A   
ATOM   1739  N   THR A 184      -1.153  24.842  -5.983  1.00 10.00      A   
ATOM   1740  HN  THR A 184      -2.013  24.713  -6.437  1.00 10.00      A   
ATOM   1741  CA  THR A 184      -1.138  24.978  -4.535  1.00 10.00      A   
ATOM   1742  CB  THR A 184      -1.639  26.386  -4.140  1.00 10.00      A   
ATOM   1743  OG1 THR A 184      -2.688  26.780  -5.038  1.00 10.00      A   
ATOM   1744  HG1 THR A 184      -2.325  26.898  -5.923  1.00 10.00      A   
ATOM   1745  CG2 THR A 184      -0.511  27.405  -4.227  1.00 10.00      A   
ATOM   1746  C   THR A 184      -2.058  23.932  -3.912  1.00 10.00      A   
ATOM   1747  O   THR A 184      -2.434  24.029  -2.746  1.00 10.00      A   
ATOM   1748  N   SER A 185      -2.389  22.922  -4.703  1.00 10.00      A   
ATOM   1749  HN  SER A 185      -2.025  22.894  -5.612  1.00 10.00      A   
ATOM   1750  CA  SER A 185      -3.296  21.862  -4.287  1.00 10.00      A   
ATOM   1751  CB  SER A 185      -4.115  21.468  -5.509  1.00 10.00      A   
ATOM   1752  OG  SER A 185      -3.559  22.085  -6.662  1.00 10.00      A   
ATOM   1753  HG  SER A 185      -4.015  21.763  -7.451  1.00 10.00      A   
ATOM   1754  C   SER A 185      -2.576  20.633  -3.730  1.00 10.00      A   
ATOM   1755  O   SER A 185      -3.219  19.645  -3.373  1.00 10.00      A   
ATOM   1756  N   LEU A 186      -1.253  20.691  -3.633  1.00 10.00      A   
ATOM   1757  HN  LEU A 186      -0.788  21.508  -3.893  1.00 10.00      A   
ATOM   1758  CA  LEU A 186      -0.485  19.555  -3.130  1.00 10.00      A   
ATOM   1759  CB  LEU A 186       1.013  19.730  -3.392  1.00 10.00      A   
ATOM   1760  CG  LEU A 186       1.880  18.488  -3.174  1.00 10.00      A   
ATOM   1761  CD1 LEU A 186       1.285  17.285  -3.893  1.00 10.00      A   
ATOM   1762  CD2 LEU A 186       3.299  18.744  -3.653  1.00 10.00      A   
ATOM   1763  C   LEU A 186      -0.752  19.302  -1.649  1.00 10.00      A   
ATOM   1764  O   LEU A 186      -0.416  20.124  -0.794  1.00 10.00      A   
ATOM   1765  N   VAL A 187      -1.357  18.154  -1.365  1.00 10.00      A   
ATOM   1766  HN  VAL A 187      -1.587  17.544  -2.100  1.00 10.00      A   
ATOM   1767  CA  VAL A 187      -1.689  17.766  -0.002  1.00 10.00      A   
ATOM   1768  CB  VAL A 187      -3.169  17.317   0.103  1.00 10.00      A   
ATOM   1769  CG1 VAL A 187      -3.497  16.810   1.502  1.00 10.00      A   
ATOM   1770  CG2 VAL A 187      -4.106  18.453  -0.284  1.00 10.00      A   
ATOM   1771  C   VAL A 187      -0.788  16.628   0.466  1.00 10.00      A   
ATOM   1772  O   VAL A 187      -0.223  16.680   1.558  1.00 10.00      A   
ATOM   1773  N   SER A 188      -0.652  15.604  -0.364  1.00 10.00      A   
ATOM   1774  HN  SER A 188      -1.113  15.624  -1.229  1.00 10.00      A   
ATOM   1775  CA  SER A 188       0.164  14.452  -0.030  1.00 10.00      A   
ATOM   1776  CB  SER A 188      -0.743  13.255   0.265  1.00 10.00      A   
ATOM   1777  OG  SER A 188      -0.020  12.158   0.791  1.00 10.00      A   
ATOM   1778  HG  SER A 188      -0.646  11.500   1.130  1.00 10.00      A   
ATOM   1779  C   SER A 188       1.121  14.124  -1.173  1.00 10.00      A   
ATOM   1780  O   SER A 188       0.702  13.957  -2.321  1.00 10.00      A   
ATOM   1781  N   LEU A 189       2.408  14.041  -0.855  1.00 10.00      A   
ATOM   1782  HN  LEU A 189       2.682  14.201   0.079  1.00 10.00      A   
ATOM   1783  CA  LEU A 189       3.426  13.732  -1.851  1.00 10.00      A   
ATOM   1784  CB  LEU A 189       4.167  15.007  -2.262  1.00 10.00      A   
ATOM   1785  CG  LEU A 189       5.206  14.863  -3.376  1.00 10.00      A   
ATOM   1786  CD1 LEU A 189       4.545  14.964  -4.741  1.00 10.00      A   
ATOM   1787  CD2 LEU A 189       6.305  15.904  -3.228  1.00 10.00      A   
ATOM   1788  C   LEU A 189       4.427  12.707  -1.323  1.00 10.00      A   
ATOM   1789  O   LEU A 189       5.225  13.005  -0.431  1.00 10.00      A   
ATOM   1790  N   ASN A 190       4.365  11.501  -1.865  1.00 10.00      A   
ATOM   1791  HN  ASN A 190       3.680  11.319  -2.550  1.00 10.00      A   
ATOM   1792  CA  ASN A 190       5.274  10.430  -1.477  1.00 10.00      A   
ATOM   1793  CB  ASN A 190       4.508   9.212  -0.952  1.00 10.00      A   
ATOM   1794  CG  ASN A 190       5.442   8.076  -0.561  1.00 10.00      A   
ATOM   1795  OD1 ASN A 190       6.552   8.304  -0.084  1.00 10.00      A   
ATOM   1796  ND2 ASN A 190       5.005   6.849  -0.767  1.00 10.00      A   
ATOM   1797 HD21 ASN A 190       4.102   6.728  -1.162  1.00 10.00      A   
ATOM   1798 HD22 ASN A 190       5.596   6.104  -0.530  1.00 10.00      A   
ATOM   1799  C   ASN A 190       6.129  10.024  -2.668  1.00 10.00      A   
ATOM   1800  O   ASN A 190       5.673   9.297  -3.553  1.00 10.00      A   
ATOM   1801  N   ILE A 191       7.367  10.497  -2.689  1.00 10.00      A   
ATOM   1802  HN  ILE A 191       7.679  11.062  -1.944  1.00 10.00      A   
ATOM   1803  CA  ILE A 191       8.279  10.199  -3.787  1.00 10.00      A   
ATOM   1804  CB  ILE A 191       8.623  11.466  -4.600  1.00 10.00      A   
ATOM   1805  CG1 ILE A 191       8.909  12.646  -3.667  1.00 10.00      A   
ATOM   1806  CG2 ILE A 191       7.506  11.802  -5.578  1.00 10.00      A   
ATOM   1807  CD1 ILE A 191       9.524  13.842  -4.361  1.00 10.00      A   
ATOM   1808  C   ILE A 191       9.574   9.560  -3.298  1.00 10.00      A   
ATOM   1809  O   ILE A 191      10.613   9.697  -3.941  1.00 10.00      A   
ATOM   1810  N   SER A 192       9.513   8.847  -2.176  1.00 10.00      A   
ATOM   1811  HN  SER A 192       8.656   8.760  -1.708  1.00 10.00      A   
ATOM   1812  CA  SER A 192      10.695   8.197  -1.617  1.00 10.00      A   
ATOM   1813  CB  SER A 192      10.484   7.897  -0.128  1.00 10.00      A   
ATOM   1814  OG  SER A 192       9.358   7.058   0.077  1.00 10.00      A   
ATOM   1815  HG  SER A 192       9.651   6.135   0.116  1.00 10.00      A   
ATOM   1816  C   SER A 192      11.064   6.922  -2.383  1.00 10.00      A   
ATOM   1817  O   SER A 192      11.344   5.879  -1.787  1.00 10.00      A   
ATOM   1818  N   CYS A 193      11.061   7.009  -3.705  1.00 10.00      A   
ATOM   1819  HN  CYS A 193      10.812   7.862  -4.127  1.00 10.00      A   
ATOM   1820  CA  CYS A 193      11.398   5.870  -4.549  1.00 10.00      A   
ATOM   1821  CB  CYS A 193      10.120   5.205  -5.053  1.00 10.00      A   
ATOM   1822  SG  CYS A 193       8.824   6.372  -5.528  1.00 10.00      A   
ATOM   1823  HG  CYS A 193       7.652   5.769  -5.351  1.00 10.00      A   
ATOM   1824  C   CYS A 193      12.267   6.299  -5.728  1.00 10.00      A   
ATOM   1825  O   CYS A 193      12.625   5.487  -6.583  1.00 10.00      A   
ATOM   1826  N   LEU A 194      12.606   7.580  -5.765  1.00 10.00      A   
ATOM   1827  HN  LEU A 194      12.310   8.173  -5.045  1.00 10.00      A   
ATOM   1828  CA  LEU A 194      13.424   8.122  -6.838  1.00 10.00      A   
ATOM   1829  CB  LEU A 194      12.824   9.429  -7.358  1.00 10.00      A   
ATOM   1830  CG  LEU A 194      11.453   9.313  -8.026  1.00 10.00      A   
ATOM   1831  CD1 LEU A 194      10.861  10.687  -8.290  1.00 10.00      A   
ATOM   1832  CD2 LEU A 194      11.551   8.514  -9.315  1.00 10.00      A   
ATOM   1833  C   LEU A 194      14.849   8.356  -6.362  1.00 10.00      A   
ATOM   1834  O   LEU A 194      15.074   8.738  -5.213  1.00 10.00      A   
ATOM   1835  N   ALA A 195      15.808   8.117  -7.239  1.00 10.00      A   
ATOM   1836  HN  ALA A 195      15.569   7.798  -8.142  1.00 10.00      A   
ATOM   1837  CA  ALA A 195      17.208   8.311  -6.904  1.00 10.00      A   
ATOM   1838  CB  ALA A 195      18.034   7.108  -7.333  1.00 10.00      A   
ATOM   1839  C   ALA A 195      17.739   9.591  -7.543  1.00 10.00      A   
ATOM   1840  O   ALA A 195      18.939   9.867  -7.500  1.00 10.00      A   
ATOM   1841  N   SER A 196      16.838  10.366  -8.139  1.00 10.00      A   
ATOM   1842  HN  SER A 196      15.897  10.088  -8.147  1.00 10.00      A   
ATOM   1843  CA  SER A 196      17.209  11.617  -8.782  1.00 10.00      A   
ATOM   1844  CB  SER A 196      16.277  11.896  -9.966  1.00 10.00      A   
ATOM   1845  OG  SER A 196      14.982  11.374  -9.719  1.00 10.00      A   
ATOM   1846  HG  SER A 196      14.984  10.414  -9.895  1.00 10.00      A   
ATOM   1847  C   SER A 196      17.187  12.776  -7.785  1.00 10.00      A   
ATOM   1848  O   SER A 196      16.683  12.642  -6.666  1.00 10.00      A   
ATOM   1849  N   GLU A 197      17.739  13.906  -8.197  1.00 10.00      A   
ATOM   1850  HN  GLU A 197      18.111  13.951  -9.102  1.00 10.00      A   
ATOM   1851  CA  GLU A 197      17.795  15.090  -7.355  1.00 10.00      A   
ATOM   1852  CB  GLU A 197      19.121  15.829  -7.566  1.00 10.00      A   
ATOM   1853  CG  GLU A 197      19.158  17.242  -6.989  1.00 10.00      A   
ATOM   1854  CD  GLU A 197      19.470  18.302  -8.032  1.00 10.00      A   
ATOM   1855  OE1 GLU A 197      19.835  19.435  -7.643  1.00 10.00      A   
ATOM   1856  OE2 GLU A 197      19.366  18.009  -9.245  1.00 10.00      A   
ATOM   1857  C   GLU A 197      16.636  16.021  -7.671  1.00 10.00      A   
ATOM   1858  O   GLU A 197      16.412  16.385  -8.828  1.00 10.00      A   
ATOM   1859  N   VAL A 198      15.893  16.384  -6.640  1.00 10.00      A   
ATOM   1860  HN  VAL A 198      16.111  16.040  -5.751  1.00 10.00      A   
ATOM   1861  CA  VAL A 198      14.768  17.289  -6.794  1.00 10.00      A   
ATOM   1862  CB  VAL A 198      13.610  16.956  -5.826  1.00 10.00      A   
ATOM   1863  CG1 VAL A 198      12.837  15.743  -6.321  1.00 10.00      A   
ATOM   1864  CG2 VAL A 198      14.132  16.717  -4.415  1.00 10.00      A   
ATOM   1865  C   VAL A 198      15.234  18.722  -6.575  1.00 10.00      A   
ATOM   1866  O   VAL A 198      15.970  19.001  -5.629  1.00 10.00      A   
ATOM   1867  N   SER A 199      14.824  19.621  -7.460  1.00 10.00      A   
ATOM   1868  HN  SER A 199      14.248  19.338  -8.203  1.00 10.00      A   
ATOM   1869  CA  SER A 199      15.217  21.021  -7.355  1.00 10.00      A   
ATOM   1870  CB  SER A 199      14.607  21.844  -8.494  1.00 10.00      A   
ATOM   1871  OG  SER A 199      14.910  23.222  -8.345  1.00 10.00      A   
ATOM   1872  HG  SER A 199      15.857  23.355  -8.478  1.00 10.00      A   
ATOM   1873  C   SER A 199      14.833  21.614  -5.999  1.00 10.00      A   
ATOM   1874  O   SER A 199      13.653  21.785  -5.699  1.00 10.00      A   
ATOM   1875  N   PHE A 200      15.837  21.925  -5.188  1.00 10.00      A   
ATOM   1876  HN  PHE A 200      16.757  21.754  -5.483  1.00 10.00      A   
ATOM   1877  CA  PHE A 200      15.617  22.504  -3.868  1.00 10.00      A   
ATOM   1878  CB  PHE A 200      16.959  22.697  -3.150  1.00 10.00      A   
ATOM   1879  CG  PHE A 200      16.868  23.412  -1.831  1.00 10.00      A   
ATOM   1880  CD1 PHE A 200      16.420  22.756  -0.697  1.00 10.00      A   
ATOM   1881  CD2 PHE A 200      17.239  24.745  -1.726  1.00 10.00      A   
ATOM   1882  CE1 PHE A 200      16.345  23.415   0.516  1.00 10.00      A   
ATOM   1883  CE2 PHE A 200      17.164  25.411  -0.518  1.00 10.00      A   
ATOM   1884  CZ  PHE A 200      16.717  24.744   0.605  1.00 10.00      A   
ATOM   1885  C   PHE A 200      14.880  23.837  -3.988  1.00 10.00      A   
ATOM   1886  O   PHE A 200      13.974  24.131  -3.207  1.00 10.00      A   
ATOM   1887  N   SER A 201      15.266  24.621  -4.992  1.00 10.00      A   
ATOM   1888  HN  SER A 201      15.992  24.318  -5.579  1.00 10.00      A   
ATOM   1889  CA  SER A 201      14.659  25.923  -5.244  1.00 10.00      A   
ATOM   1890  CB  SER A 201      15.367  26.596  -6.425  1.00 10.00      A   
ATOM   1891  OG  SER A 201      16.734  26.208  -6.487  1.00 10.00      A   
ATOM   1892  HG  SER A 201      17.001  26.133  -7.411  1.00 10.00      A   
ATOM   1893  C   SER A 201      13.160  25.790  -5.529  1.00 10.00      A   
ATOM   1894  O   SER A 201      12.348  26.586  -5.051  1.00 10.00      A   
ATOM   1895  N   ALA A 202      12.800  24.773  -6.303  1.00 10.00      A   
ATOM   1896  HN  ALA A 202      13.490  24.163  -6.647  1.00 10.00      A   
ATOM   1897  CA  ALA A 202      11.405  24.535  -6.646  1.00 10.00      A   
ATOM   1898  CB  ALA A 202      11.304  23.699  -7.913  1.00 10.00      A   
ATOM   1899  C   ALA A 202      10.682  23.846  -5.493  1.00 10.00      A   
ATOM   1900  O   ALA A 202       9.509  24.111  -5.233  1.00 10.00      A   
ATOM   1901  N   LEU A 203      11.403  22.970  -4.805  1.00 10.00      A   
ATOM   1902  HN  LEU A 203      12.338  22.810  -5.073  1.00 10.00      A   
ATOM   1903  CA  LEU A 203      10.859  22.222  -3.678  1.00 10.00      A   
ATOM   1904  CB  LEU A 203      11.909  21.247  -3.138  1.00 10.00      A   
ATOM   1905  CG  LEU A 203      11.431  20.233  -2.095  1.00 10.00      A   
ATOM   1906  CD1 LEU A 203      10.336  19.343  -2.669  1.00 10.00      A   
ATOM   1907  CD2 LEU A 203      12.598  19.392  -1.604  1.00 10.00      A   
ATOM   1908  C   LEU A 203      10.376  23.151  -2.568  1.00 10.00      A   
ATOM   1909  O   LEU A 203       9.240  23.040  -2.109  1.00 10.00      A   
ATOM   1910  N   GLU A 204      11.232  24.079  -2.151  1.00 10.00      A   
ATOM   1911  HN  GLU A 204      12.123  24.135  -2.566  1.00 10.00      A   
ATOM   1912  CA  GLU A 204      10.874  25.012  -1.091  1.00 10.00      A   
ATOM   1913  CB  GLU A 204      12.034  25.939  -0.737  1.00 10.00      A   
ATOM   1914  CG  GLU A 204      11.785  26.741   0.530  1.00 10.00      A   
ATOM   1915  CD  GLU A 204      12.866  27.759   0.806  1.00 10.00      A   
ATOM   1916  OE1 GLU A 204      14.059  27.406   0.718  1.00 10.00      A   
ATOM   1917  OE2 GLU A 204      12.526  28.919   1.118  1.00 10.00      A   
ATOM   1918  C   GLU A 204       9.645  25.827  -1.467  1.00 10.00      A   
ATOM   1919  O   GLU A 204       8.686  25.909  -0.696  1.00 10.00      A   
ATOM   1920  N   ARG A 205       9.674  26.414  -2.658  1.00 10.00      A   
ATOM   1921  HN  ARG A 205      10.465  26.297  -3.227  1.00 10.00      A   
ATOM   1922  CA  ARG A 205       8.563  27.229  -3.136  1.00 10.00      A   
ATOM   1923  CB  ARG A 205       8.866  27.827  -4.507  1.00 10.00      A   
ATOM   1924  CG  ARG A 205       9.551  29.178  -4.454  1.00 10.00      A   
ATOM   1925  CD  ARG A 205       9.747  29.740  -5.852  1.00 10.00      A   
ATOM   1926  NE  ARG A 205      10.695  28.951  -6.636  1.00 10.00      A   
ATOM   1927  HE  ARG A 205      11.627  28.916  -6.309  1.00 10.00      A   
ATOM   1928  CZ  ARG A 205      10.384  28.304  -7.761  1.00 10.00      A   
ATOM   1929  NH1 ARG A 205       9.143  28.334  -8.241  1.00 10.00      A   
ATOM   1930 HH11 ARG A 205       8.911  27.827  -9.126  1.00 10.00      A   
ATOM   1931 HH12 ARG A 205       8.398  28.868  -7.741  1.00 10.00      A   
ATOM   1932  NH2 ARG A 205      11.321  27.627  -8.412  1.00 10.00      A   
ATOM   1933 HH21 ARG A 205      11.085  27.119  -9.292  1.00 10.00      A   
ATOM   1934 HH22 ARG A 205      12.300  27.608  -8.053  1.00 10.00      A   
ATOM   1935  C   ARG A 205       7.254  26.444  -3.161  1.00 10.00      A   
ATOM   1936  O   ARG A 205       6.196  26.977  -2.826  1.00 10.00      A   
ATOM   1937  N   LEU A 206       7.334  25.172  -3.535  1.00 10.00      A   
ATOM   1938  HN  LEU A 206       8.208  24.797  -3.780  1.00 10.00      A   
ATOM   1939  CA  LEU A 206       6.159  24.319  -3.587  1.00 10.00      A   
ATOM   1940  CB  LEU A 206       6.526  22.951  -4.169  1.00 10.00      A   
ATOM   1941  CG  LEU A 206       5.974  22.647  -5.560  1.00 10.00      A   
ATOM   1942  CD1 LEU A 206       6.729  21.487  -6.188  1.00 10.00      A   
ATOM   1943  CD2 LEU A 206       4.484  22.345  -5.482  1.00 10.00      A   
ATOM   1944  C   LEU A 206       5.563  24.149  -2.194  1.00 10.00      A   
ATOM   1945  O   LEU A 206       4.357  24.308  -2.002  1.00 10.00      A   
ATOM   1946  N   VAL A 207       6.426  23.854  -1.228  1.00 10.00      A   
ATOM   1947  HN  VAL A 207       7.379  23.759  -1.458  1.00 10.00      A   
ATOM   1948  CA  VAL A 207       6.007  23.656   0.160  1.00 10.00      A   
ATOM   1949  CB  VAL A 207       7.174  23.121   1.024  1.00 10.00      A   
ATOM   1950  CG1 VAL A 207       6.716  22.847   2.450  1.00 10.00      A   
ATOM   1951  CG2 VAL A 207       7.763  21.865   0.411  1.00 10.00      A   
ATOM   1952  C   VAL A 207       5.496  24.958   0.777  1.00 10.00      A   
ATOM   1953  O   VAL A 207       4.596  24.950   1.613  1.00 10.00      A   
ATOM   1954  N   THR A 208       6.067  26.072   0.347  1.00 10.00      A   
ATOM   1955  HN  THR A 208       6.760  26.014  -0.345  1.00 10.00      A   
ATOM   1956  CA  THR A 208       5.689  27.378   0.875  1.00 10.00      A   
ATOM   1957  CB  THR A 208       6.755  28.451   0.566  1.00 10.00      A   
ATOM   1958  OG1 THR A 208       8.061  27.921   0.833  1.00 10.00      A   
ATOM   1959  HG1 THR A 208       8.172  27.084   0.360  1.00 10.00      A   
ATOM   1960  CG2 THR A 208       6.540  29.688   1.424  1.00 10.00      A   
ATOM   1961  C   THR A 208       4.335  27.850   0.346  1.00 10.00      A   
ATOM   1962  O   THR A 208       3.563  28.483   1.070  1.00 10.00      A   
ATOM   1963  N   ARG A 209       4.034  27.532  -0.904  1.00 10.00      A   
ATOM   1964  HN  ARG A 209       4.670  27.005  -1.436  1.00 10.00      A   
ATOM   1965  CA  ARG A 209       2.779  27.967  -1.499  1.00 10.00      A   
ATOM   1966  CB  ARG A 209       2.917  28.280  -2.991  1.00 10.00      A   
ATOM   1967  CG  ARG A 209       3.171  27.081  -3.887  1.00 10.00      A   
ATOM   1968  CD  ARG A 209       3.417  27.531  -5.319  1.00 10.00      A   
ATOM   1969  NE  ARG A 209       3.577  26.405  -6.237  1.00 10.00      A   
ATOM   1970  HE  ARG A 209       2.780  25.848  -6.403  1.00 10.00      A   
ATOM   1971  CZ  ARG A 209       4.721  26.101  -6.851  1.00 10.00      A   
ATOM   1972  NH1 ARG A 209       5.804  26.841  -6.642  1.00 10.00      A   
ATOM   1973 HH11 ARG A 209       5.764  27.664  -6.004  1.00 10.00      A   
ATOM   1974 HH12 ARG A 209       6.703  26.603  -7.117  1.00 10.00      A   
ATOM   1975  NH2 ARG A 209       4.777  25.072  -7.693  1.00 10.00      A   
ATOM   1976 HH21 ARG A 209       3.925  24.502  -7.881  1.00 10.00      A   
ATOM   1977 HH22 ARG A 209       5.674  24.832  -8.169  1.00 10.00      A   
ATOM   1978  C   ARG A 209       1.601  27.037  -1.215  1.00 10.00      A   
ATOM   1979  O   ARG A 209       0.453  27.466  -1.267  1.00 10.00      A   
ATOM   1980  N   CYS A 210       1.868  25.774  -0.920  1.00 10.00      A   
ATOM   1981  HN  CYS A 210       2.799  25.468  -0.900  1.00 10.00      A   
ATOM   1982  CA  CYS A 210       0.793  24.828  -0.628  1.00 10.00      A   
ATOM   1983  CB  CYS A 210       1.089  23.458  -1.242  1.00 10.00      A   
ATOM   1984  SG  CYS A 210       1.658  23.515  -2.958  1.00 10.00      A   
ATOM   1985  HG  CYS A 210       2.894  24.001  -2.955  1.00 10.00      A   
ATOM   1986  C   CYS A 210       0.577  24.698   0.880  1.00 10.00      A   
ATOM   1987  O   CYS A 210       1.354  24.035   1.570  1.00 10.00      A   
ATOM   1988  N   PRO A 211      -0.487  25.321   1.412  1.00 10.00      A   
ATOM   1989  CA  PRO A 211      -0.793  25.276   2.840  1.00 10.00      A   
ATOM   1990  CB  PRO A 211      -1.635  26.536   3.032  1.00 10.00      A   
ATOM   1991  CG  PRO A 211      -2.355  26.711   1.737  1.00 10.00      A   
ATOM   1992  CD  PRO A 211      -1.472  26.128   0.664  1.00 10.00      A   
ATOM   1993  C   PRO A 211      -1.602  24.038   3.225  1.00 10.00      A   
ATOM   1994  O   PRO A 211      -1.784  23.748   4.408  1.00 10.00      A   
ATOM   1995  N   ASN A 212      -2.073  23.306   2.219  1.00 10.00      A   
ATOM   1996  HN  ASN A 212      -1.877  23.580   1.299  1.00 10.00      A   
ATOM   1997  CA  ASN A 212      -2.869  22.104   2.450  1.00 10.00      A   
ATOM   1998  CB  ASN A 212      -3.933  21.943   1.356  1.00 10.00      A   
ATOM   1999  CG  ASN A 212      -5.215  21.288   1.855  1.00 10.00      A   
ATOM   2000  OD1 ASN A 212      -5.215  20.558   2.850  1.00 10.00      A   
ATOM   2001  ND2 ASN A 212      -6.313  21.533   1.160  1.00 10.00      A   
ATOM   2002 HD21 ASN A 212      -6.244  22.111   0.369  1.00 10.00      A   
ATOM   2003 HD22 ASN A 212      -7.156  21.131   1.465  1.00 10.00      A   
ATOM   2004  C   ASN A 212      -1.972  20.869   2.510  1.00 10.00      A   
ATOM   2005  O   ASN A 212      -2.457  19.741   2.580  1.00 10.00      A   
ATOM   2006  N   LEU A 213      -0.662  21.092   2.495  1.00 10.00      A   
ATOM   2007  HN  LEU A 213      -0.337  22.015   2.451  1.00 10.00      A   
ATOM   2008  CA  LEU A 213       0.302  19.998   2.551  1.00 10.00      A   
ATOM   2009  CB  LEU A 213       1.721  20.514   2.301  1.00 10.00      A   
ATOM   2010  CG  LEU A 213       2.807  19.454   2.108  1.00 10.00      A   
ATOM   2011  CD1 LEU A 213       2.530  18.616   0.870  1.00 10.00      A   
ATOM   2012  CD2 LEU A 213       4.176  20.105   2.018  1.00 10.00      A   
ATOM   2013  C   LEU A 213       0.223  19.282   3.895  1.00 10.00      A   
ATOM   2014  O   LEU A 213       0.573  19.847   4.930  1.00 10.00      A   
ATOM   2015  N   LYS A 214      -0.249  18.043   3.869  1.00 10.00      A   
ATOM   2016  HN  LYS A 214      -0.504  17.649   3.003  1.00 10.00      A   
ATOM   2017  CA  LYS A 214      -0.396  17.245   5.080  1.00 10.00      A   
ATOM   2018  CB  LYS A 214      -1.810  16.658   5.164  1.00 10.00      A   
ATOM   2019  CG  LYS A 214      -2.938  17.676   5.131  1.00 10.00      A   
ATOM   2020  CD  LYS A 214      -2.979  18.506   6.400  1.00 10.00      A   
ATOM   2021  CE  LYS A 214      -4.382  19.029   6.666  1.00 10.00      A   
ATOM   2022  NZ  LYS A 214      -4.945  19.746   5.490  1.00 10.00      A   
ATOM   2023  HZ1 LYS A 214      -5.026  19.099   4.682  1.00 10.00      A   
ATOM   2024  HZ2 LYS A 214      -4.328  20.538   5.223  1.00 10.00      A   
ATOM   2025  HZ3 LYS A 214      -5.889  20.121   5.712  1.00 10.00      A   
ATOM   2026  C   LYS A 214       0.609  16.104   5.114  1.00 10.00      A   
ATOM   2027  O   LYS A 214       0.979  15.628   6.184  1.00 10.00      A   
ATOM   2028  N   SER A 215       1.041  15.659   3.949  1.00 10.00      A   
ATOM   2029  HN  SER A 215       0.718  16.076   3.120  1.00 10.00      A   
ATOM   2030  CA  SER A 215       1.985  14.563   3.866  1.00 10.00      A   
ATOM   2031  CB  SER A 215       1.261  13.298   3.401  1.00 10.00      A   
ATOM   2032  OG  SER A 215       2.036  12.134   3.622  1.00 10.00      A   
ATOM   2033  HG  SER A 215       1.444  11.386   3.770  1.00 10.00      A   
ATOM   2034  C   SER A 215       3.122  14.899   2.914  1.00 10.00      A   
ATOM   2035  O   SER A 215       2.899  15.174   1.734  1.00 10.00      A   
ATOM   2036  N   LEU A 216       4.337  14.884   3.434  1.00 10.00      A   
ATOM   2037  HN  LEU A 216       4.451  14.665   4.387  1.00 10.00      A   
ATOM   2038  CA  LEU A 216       5.509  15.173   2.629  1.00 10.00      A   
ATOM   2039  CB  LEU A 216       6.051  16.575   2.921  1.00 10.00      A   
ATOM   2040  CG  LEU A 216       7.201  17.049   2.028  1.00 10.00      A   
ATOM   2041  CD1 LEU A 216       6.737  17.190   0.583  1.00 10.00      A   
ATOM   2042  CD2 LEU A 216       7.774  18.361   2.539  1.00 10.00      A   
ATOM   2043  C   LEU A 216       6.585  14.117   2.856  1.00 10.00      A   
ATOM   2044  O   LEU A 216       7.279  14.122   3.874  1.00 10.00      A   
ATOM   2045  N   LYS A 217       6.699  13.194   1.914  1.00 10.00      A   
ATOM   2046  HN  LYS A 217       6.110  13.238   1.128  1.00 10.00      A   
ATOM   2047  CA  LYS A 217       7.681  12.128   1.992  1.00 10.00      A   
ATOM   2048  CB  LYS A 217       6.998  10.757   1.936  1.00 10.00      A   
ATOM   2049  CG  LYS A 217       6.109  10.468   3.137  1.00 10.00      A   
ATOM   2050  CD  LYS A 217       4.951   9.551   2.780  1.00 10.00      A   
ATOM   2051  CE  LYS A 217       3.945   9.481   3.916  1.00 10.00      A   
ATOM   2052  NZ  LYS A 217       2.732   8.712   3.540  1.00 10.00      A   
ATOM   2053  HZ1 LYS A 217       1.997   8.817   4.278  1.00 10.00      A   
ATOM   2054  HZ2 LYS A 217       2.962   7.702   3.440  1.00 10.00      A   
ATOM   2055  HZ3 LYS A 217       2.353   9.061   2.638  1.00 10.00      A   
ATOM   2056  C   LYS A 217       8.695  12.288   0.870  1.00 10.00      A   
ATOM   2057  O   LYS A 217       8.422  11.971  -0.292  1.00 10.00      A   
ATOM   2058  N   LEU A 218       9.860  12.797   1.229  1.00 10.00      A   
ATOM   2059  HN  LEU A 218      10.016  13.001   2.173  1.00 10.00      A   
ATOM   2060  CA  LEU A 218      10.922  13.044   0.268  1.00 10.00      A   
ATOM   2061  CB  LEU A 218      11.851  14.148   0.778  1.00 10.00      A   
ATOM   2062  CG  LEU A 218      11.178  15.482   1.119  1.00 10.00      A   
ATOM   2063  CD1 LEU A 218      12.152  16.412   1.820  1.00 10.00      A   
ATOM   2064  CD2 LEU A 218      10.604  16.140  -0.128  1.00 10.00      A   
ATOM   2065  C   LEU A 218      11.713  11.780  -0.042  1.00 10.00      A   
ATOM   2066  O   LEU A 218      11.633  10.787   0.679  1.00 10.00      A   
ATOM   2067  N   ASN A 219      12.488  11.835  -1.115  1.00 10.00      A   
ATOM   2068  HN  ASN A 219      12.533  12.667  -1.629  1.00 10.00      A   
ATOM   2069  CA  ASN A 219      13.290  10.699  -1.539  1.00 10.00      A   
ATOM   2070  CB  ASN A 219      13.433  10.661  -3.066  1.00 10.00      A   
ATOM   2071  CG  ASN A 219      14.235  11.819  -3.639  1.00 10.00      A   
ATOM   2072  OD1 ASN A 219      14.110  12.963  -3.197  1.00 10.00      A   
ATOM   2073  ND2 ASN A 219      15.068  11.523  -4.629  1.00 10.00      A   
ATOM   2074 HD21 ASN A 219      15.118  10.588  -4.929  1.00 10.00      A   
ATOM   2075 HD22 ASN A 219      15.595  12.250  -5.030  1.00 10.00      A   
ATOM   2076  C   ASN A 219      14.665  10.701  -0.885  1.00 10.00      A   
ATOM   2077  O   ASN A 219      15.082  11.697  -0.286  1.00 10.00      A   
ATOM   2078  N   ARG A 220      15.363   9.577  -1.018  1.00 10.00      A   
ATOM   2079  HN  ARG A 220      14.966   8.834  -1.521  1.00 10.00      A   
ATOM   2080  CA  ARG A 220      16.696   9.405  -0.455  1.00 10.00      A   
ATOM   2081  CB  ARG A 220      17.080   7.921  -0.441  1.00 10.00      A   
ATOM   2082  CG  ARG A 220      18.342   7.597   0.343  1.00 10.00      A   
ATOM   2083  CD  ARG A 220      18.644   6.107   0.299  1.00 10.00      A   
ATOM   2084  NE  ARG A 220      19.903   5.779   0.963  1.00 10.00      A   
ATOM   2085  HE  ARG A 220      20.067   6.177   1.855  1.00 10.00      A   
ATOM   2086  CZ  ARG A 220      20.834   4.976   0.451  1.00 10.00      A   
ATOM   2087  NH1 ARG A 220      20.660   4.407  -0.736  1.00 10.00      A   
ATOM   2088 HH11 ARG A 220      21.400   3.780  -1.128  1.00 10.00      A   
ATOM   2089 HH12 ARG A 220      19.789   4.583  -1.282  1.00 10.00      A   
ATOM   2090  NH2 ARG A 220      21.947   4.746   1.130  1.00 10.00      A   
ATOM   2091 HH21 ARG A 220      22.094   5.199   2.070  1.00 10.00      A   
ATOM   2092 HH22 ARG A 220      22.680   4.116   0.736  1.00 10.00      A   
ATOM   2093  C   ARG A 220      17.720  10.218  -1.242  1.00 10.00      A   
ATOM   2094  O   ARG A 220      18.475   9.682  -2.055  1.00 10.00      A   
ATOM   2095  N   ALA A 221      17.708  11.516  -1.007  1.00 10.00      A   
ATOM   2096  HN  ALA A 221      17.055  11.871  -0.363  1.00 10.00      A   
ATOM   2097  CA  ALA A 221      18.618  12.440  -1.665  1.00 10.00      A   
ATOM   2098  CB  ALA A 221      18.155  12.731  -3.086  1.00 10.00      A   
ATOM   2099  C   ALA A 221      18.690  13.724  -0.856  1.00 10.00      A   
ATOM   2100  O   ALA A 221      19.751  14.324  -0.717  1.00 10.00      A   
ATOM   2101  N   VAL A 222      17.542  14.130  -0.320  1.00 10.00      A   
ATOM   2102  HN  VAL A 222      16.732  13.606  -0.485  1.00 10.00      A   
ATOM   2103  CA  VAL A 222      17.447  15.337   0.495  1.00 10.00      A   
ATOM   2104  CB  VAL A 222      15.981  15.633   0.875  1.00 10.00      A   
ATOM   2105  CG1 VAL A 222      15.890  16.895   1.717  1.00 10.00      A   
ATOM   2106  CG2 VAL A 222      15.125  15.759  -0.377  1.00 10.00      A   
ATOM   2107  C   VAL A 222      18.285  15.197   1.765  1.00 10.00      A   
ATOM   2108  O   VAL A 222      18.030  14.320   2.592  1.00 10.00      A   
ATOM   2109  N   PRO A 223      19.290  16.069   1.933  1.00 10.00      A   
ATOM   2110  CA  PRO A 223      20.183  16.039   3.092  1.00 10.00      A   
ATOM   2111  CB  PRO A 223      21.275  17.049   2.726  1.00 10.00      A   
ATOM   2112  CG  PRO A 223      20.619  17.984   1.772  1.00 10.00      A   
ATOM   2113  CD  PRO A 223      19.626  17.161   1.003  1.00 10.00      A   
ATOM   2114  C   PRO A 223      19.481  16.454   4.381  1.00 10.00      A   
ATOM   2115  O   PRO A 223      18.583  17.300   4.374  1.00 10.00      A   
ATOM   2116  N   LEU A 224      19.907  15.866   5.486  1.00 10.00      A   
ATOM   2117  HN  LEU A 224      20.637  15.216   5.426  1.00 10.00      A   
ATOM   2118  CA  LEU A 224      19.332  16.156   6.791  1.00 10.00      A   
ATOM   2119  CB  LEU A 224      19.963  15.239   7.842  1.00 10.00      A   
ATOM   2120  CG  LEU A 224      19.245  15.131   9.191  1.00 10.00      A   
ATOM   2121  CD1 LEU A 224      17.836  14.581   9.020  1.00 10.00      A   
ATOM   2122  CD2 LEU A 224      20.047  14.264  10.151  1.00 10.00      A   
ATOM   2123  C   LEU A 224      19.556  17.621   7.160  1.00 10.00      A   
ATOM   2124  O   LEU A 224      18.759  18.224   7.878  1.00 10.00      A   
ATOM   2125  N   GLU A 225      20.643  18.186   6.649  1.00 10.00      A   
ATOM   2126  HN  GLU A 225      21.248  17.638   6.088  1.00 10.00      A   
ATOM   2127  CA  GLU A 225      20.992  19.573   6.911  1.00 10.00      A   
ATOM   2128  CB  GLU A 225      22.389  19.892   6.367  1.00 10.00      A   
ATOM   2129  CG  GLU A 225      23.462  18.879   6.742  1.00 10.00      A   
ATOM   2130  CD  GLU A 225      23.635  17.796   5.694  1.00 10.00      A   
ATOM   2131  OE1 GLU A 225      22.718  16.964   5.538  1.00 10.00      A   
ATOM   2132  OE2 GLU A 225      24.687  17.776   5.024  1.00 10.00      A   
ATOM   2133  C   GLU A 225      19.969  20.536   6.309  1.00 10.00      A   
ATOM   2134  O   GLU A 225      19.584  21.520   6.942  1.00 10.00      A   
ATOM   2135  N   LYS A 226      19.504  20.233   5.100  1.00 10.00      A   
ATOM   2136  HN  LYS A 226      19.800  19.404   4.667  1.00 10.00      A   
ATOM   2137  CA  LYS A 226      18.544  21.094   4.416  1.00 10.00      A   
ATOM   2138  CB  LYS A 226      18.721  21.016   2.896  1.00 10.00      A   
ATOM   2139  CG  LYS A 226      20.066  21.527   2.395  1.00 10.00      A   
ATOM   2140  CD  LYS A 226      20.166  23.045   2.480  1.00 10.00      A   
ATOM   2141  CE  LYS A 226      21.533  23.545   2.021  1.00 10.00      A   
ATOM   2142  NZ  LYS A 226      21.641  23.627   0.536  1.00 10.00      A   
ATOM   2143  HZ1 LYS A 226      20.896  23.055   0.095  1.00 10.00      A   
ATOM   2144  HZ2 LYS A 226      22.571  23.272   0.219  1.00 10.00      A   
ATOM   2145  HZ3 LYS A 226      21.537  24.617   0.226  1.00 10.00      A   
ATOM   2146  C   LYS A 226      17.106  20.767   4.813  1.00 10.00      A   
ATOM   2147  O   LYS A 226      16.206  21.594   4.651  1.00 10.00      A   
ATOM   2148  N   LEU A 227      16.904  19.568   5.351  1.00 10.00      A   
ATOM   2149  HN  LEU A 227      17.669  18.961   5.459  1.00 10.00      A   
ATOM   2150  CA  LEU A 227      15.579  19.120   5.777  1.00 10.00      A   
ATOM   2151  CB  LEU A 227      15.646  17.699   6.347  1.00 10.00      A   
ATOM   2152  CG  LEU A 227      15.299  16.568   5.375  1.00 10.00      A   
ATOM   2153  CD1 LEU A 227      15.800  15.234   5.900  1.00 10.00      A   
ATOM   2154  CD2 LEU A 227      13.800  16.514   5.133  1.00 10.00      A   
ATOM   2155  C   LEU A 227      14.959  20.069   6.800  1.00 10.00      A   
ATOM   2156  O   LEU A 227      13.760  20.335   6.759  1.00 10.00      A   
ATOM   2157  N   ALA A 228      15.789  20.592   7.700  1.00 10.00      A   
ATOM   2158  HN  ALA A 228      16.739  20.355   7.658  1.00 10.00      A   
ATOM   2159  CA  ALA A 228      15.330  21.510   8.741  1.00 10.00      A   
ATOM   2160  CB  ALA A 228      16.489  21.912   9.639  1.00 10.00      A   
ATOM   2161  C   ALA A 228      14.662  22.749   8.148  1.00 10.00      A   
ATOM   2162  O   ALA A 228      13.648  23.225   8.659  1.00 10.00      A   
ATOM   2163  N   THR A 229      15.224  23.248   7.054  1.00 10.00      A   
ATOM   2164  HN  THR A 229      16.012  22.801   6.678  1.00 10.00      A   
ATOM   2165  CA  THR A 229      14.696  24.430   6.386  1.00 10.00      A   
ATOM   2166  CB  THR A 229      15.667  24.906   5.285  1.00 10.00      A   
ATOM   2167  OG1 THR A 229      17.020  24.666   5.714  1.00 10.00      A   
ATOM   2168  HG1 THR A 229      17.121  24.947   6.634  1.00 10.00      A   
ATOM   2169  CG2 THR A 229      15.485  26.393   5.014  1.00 10.00      A   
ATOM   2170  C   THR A 229      13.319  24.145   5.781  1.00 10.00      A   
ATOM   2171  O   THR A 229      12.429  24.997   5.801  1.00 10.00      A   
ATOM   2172  N   LEU A 230      13.143  22.929   5.275  1.00 10.00      A   
ATOM   2173  HN  LEU A 230      13.886  22.290   5.310  1.00 10.00      A   
ATOM   2174  CA  LEU A 230      11.885  22.520   4.660  1.00 10.00      A   
ATOM   2175  CB  LEU A 230      12.107  21.303   3.754  1.00 10.00      A   
ATOM   2176  CG  LEU A 230      12.922  21.550   2.483  1.00 10.00      A   
ATOM   2177  CD1 LEU A 230      13.434  20.238   1.908  1.00 10.00      A   
ATOM   2178  CD2 LEU A 230      12.087  22.298   1.454  1.00 10.00      A   
ATOM   2179  C   LEU A 230      10.817  22.210   5.707  1.00 10.00      A   
ATOM   2180  O   LEU A 230       9.628  22.457   5.491  1.00 10.00      A   
ATOM   2181  N   LEU A 231      11.245  21.667   6.838  1.00 10.00      A   
ATOM   2182  HN  LEU A 231      12.205  21.490   6.946  1.00 10.00      A   
ATOM   2183  CA  LEU A 231      10.329  21.314   7.920  1.00 10.00      A   
ATOM   2184  CB  LEU A 231      11.081  20.631   9.060  1.00 10.00      A   
ATOM   2185  CG  LEU A 231      11.666  19.253   8.759  1.00 10.00      A   
ATOM   2186  CD1 LEU A 231      12.481  18.753   9.940  1.00 10.00      A   
ATOM   2187  CD2 LEU A 231      10.566  18.265   8.410  1.00 10.00      A   
ATOM   2188  C   LEU A 231       9.602  22.542   8.453  1.00 10.00      A   
ATOM   2189  O   LEU A 231       8.395  22.509   8.691  1.00 10.00      A   
ATOM   2190  N   GLN A 232      10.338  23.634   8.611  1.00 10.00      A   
ATOM   2191  HN  GLN A 232      11.294  23.602   8.381  1.00 10.00      A   
ATOM   2192  CA  GLN A 232       9.770  24.875   9.122  1.00 10.00      A   
ATOM   2193  CB  GLN A 232      10.870  25.805   9.623  1.00 10.00      A   
ATOM   2194  CG  GLN A 232      11.287  25.538  11.060  1.00 10.00      A   
ATOM   2195  CD  GLN A 232      10.152  25.760  12.044  1.00 10.00      A   
ATOM   2196  OE1 GLN A 232       9.924  26.878  12.496  1.00 10.00      A   
ATOM   2197  NE2 GLN A 232       9.436  24.700  12.390  1.00 10.00      A   
ATOM   2198 HE21 GLN A 232       9.667  23.832  11.994  1.00 10.00      A   
ATOM   2199 HE22 GLN A 232       8.703  24.826  13.031  1.00 10.00      A   
ATOM   2200  C   GLN A 232       8.881  25.577   8.098  1.00 10.00      A   
ATOM   2201  O   GLN A 232       8.236  26.581   8.403  1.00 10.00      A   
ATOM   2202  N   ARG A 233       8.836  25.037   6.889  1.00 10.00      A   
ATOM   2203  HN  ARG A 233       9.358  24.229   6.709  1.00 10.00      A   
ATOM   2204  CA  ARG A 233       8.019  25.607   5.831  1.00 10.00      A   
ATOM   2205  CB  ARG A 233       8.644  25.346   4.456  1.00 10.00      A   
ATOM   2206  CG  ARG A 233       9.775  26.294   4.093  1.00 10.00      A   
ATOM   2207  CD  ARG A 233       9.276  27.722   3.931  1.00 10.00      A   
ATOM   2208  NE  ARG A 233      10.278  28.578   3.296  1.00 10.00      A   
ATOM   2209  HE  ARG A 233      10.872  28.156   2.632  1.00 10.00      A   
ATOM   2210  CZ  ARG A 233      10.427  29.876   3.554  1.00 10.00      A   
ATOM   2211  NH1 ARG A 233       9.636  30.478   4.437  1.00 10.00      A   
ATOM   2212 HH11 ARG A 233       9.753  31.498   4.641  1.00 10.00      A   
ATOM   2213 HH12 ARG A 233       8.897  29.936   4.929  1.00 10.00      A   
ATOM   2214  NH2 ARG A 233      11.367  30.568   2.929  1.00 10.00      A   
ATOM   2215 HH21 ARG A 233      11.491  31.585   3.124  1.00 10.00      A   
ATOM   2216 HH22 ARG A 233      11.990  30.091   2.229  1.00 10.00      A   
ATOM   2217  C   ARG A 233       6.601  25.046   5.886  1.00 10.00      A   
ATOM   2218  O   ARG A 233       5.683  25.604   5.287  1.00 10.00      A   
ATOM   2219  N   ALA A 234       6.426  23.949   6.618  1.00 10.00      A   
ATOM   2220  HN  ALA A 234       7.192  23.560   7.094  1.00 10.00      A   
ATOM   2221  CA  ALA A 234       5.121  23.313   6.745  1.00 10.00      A   
ATOM   2222  CB  ALA A 234       4.898  22.325   5.608  1.00 10.00      A   
ATOM   2223  C   ALA A 234       4.978  22.613   8.097  1.00 10.00      A   
ATOM   2224  O   ALA A 234       5.247  21.418   8.218  1.00 10.00      A   
ATOM   2225  N   PRO A 235       4.545  23.350   9.133  1.00 10.00      A   
ATOM   2226  CA  PRO A 235       4.371  22.794  10.479  1.00 10.00      A   
ATOM   2227  CB  PRO A 235       4.368  24.048  11.358  1.00 10.00      A   
ATOM   2228  CG  PRO A 235       3.779  25.108  10.490  1.00 10.00      A   
ATOM   2229  CD  PRO A 235       4.205  24.787   9.080  1.00 10.00      A   
ATOM   2230  C   PRO A 235       3.047  22.038  10.631  1.00 10.00      A   
ATOM   2231  O   PRO A 235       2.797  21.391  11.652  1.00 10.00      A   
ATOM   2232  N   GLN A 236       2.205  22.117   9.608  1.00 10.00      A   
ATOM   2233  HN  GLN A 236       2.462  22.642   8.819  1.00 10.00      A   
ATOM   2234  CA  GLN A 236       0.906  21.455   9.632  1.00 10.00      A   
ATOM   2235  CB  GLN A 236      -0.149  22.282   8.882  1.00 10.00      A   
ATOM   2236  CG  GLN A 236      -0.101  22.165   7.361  1.00 10.00      A   
ATOM   2237  CD  GLN A 236       1.083  22.882   6.739  1.00 10.00      A   
ATOM   2238  OE1 GLN A 236       1.570  23.883   7.265  1.00 10.00      A   
ATOM   2239  NE2 GLN A 236       1.563  22.370   5.617  1.00 10.00      A   
ATOM   2240 HE21 GLN A 236       1.134  21.558   5.256  1.00 10.00      A   
ATOM   2241 HE22 GLN A 236       2.322  22.822   5.187  1.00 10.00      A   
ATOM   2242  C   GLN A 236       0.978  20.032   9.076  1.00 10.00      A   
ATOM   2243  O   GLN A 236      -0.051  19.378   8.884  1.00 10.00      A   
ATOM   2244  N   LEU A 237       2.194  19.561   8.829  1.00 10.00      A   
ATOM   2245  HN  LEU A 237       2.970  20.128   9.018  1.00 10.00      A   
ATOM   2246  CA  LEU A 237       2.409  18.223   8.293  1.00 10.00      A   
ATOM   2247  CB  LEU A 237       3.884  18.028   7.949  1.00 10.00      A   
ATOM   2248  CG  LEU A 237       4.175  17.341   6.618  1.00 10.00      A   
ATOM   2249  CD1 LEU A 237       3.821  18.261   5.460  1.00 10.00      A   
ATOM   2250  CD2 LEU A 237       5.633  16.919   6.544  1.00 10.00      A   
ATOM   2251  C   LEU A 237       1.959  17.148   9.279  1.00 10.00      A   
ATOM   2252  O   LEU A 237       2.274  17.214  10.467  1.00 10.00      A   
ATOM   2253  N   GLU A 238       1.221  16.166   8.776  1.00 10.00      A   
ATOM   2254  HN  GLU A 238       1.009  16.171   7.815  1.00 10.00      A   
ATOM   2255  CA  GLU A 238       0.728  15.072   9.599  1.00 10.00      A   
ATOM   2256  CB  GLU A 238      -0.738  14.765   9.268  1.00 10.00      A   
ATOM   2257  CG  GLU A 238      -1.662  15.972   9.315  1.00 10.00      A   
ATOM   2258  CD  GLU A 238      -3.124  15.608   9.136  1.00 10.00      A   
ATOM   2259  OE1 GLU A 238      -3.540  15.335   7.992  1.00 10.00      A   
ATOM   2260  OE2 GLU A 238      -3.874  15.618  10.138  1.00 10.00      A   
ATOM   2261  C   GLU A 238       1.586  13.831   9.370  1.00 10.00      A   
ATOM   2262  O   GLU A 238       1.758  13.003  10.267  1.00 10.00      A   
ATOM   2263  N   GLU A 239       2.127  13.718   8.161  1.00 10.00      A   
ATOM   2264  HN  GLU A 239       1.958  14.419   7.497  1.00 10.00      A   
ATOM   2265  CA  GLU A 239       2.977  12.596   7.789  1.00 10.00      A   
ATOM   2266  CB  GLU A 239       2.275  11.713   6.761  1.00 10.00      A   
ATOM   2267  CG  GLU A 239       1.266  10.742   7.347  1.00 10.00      A   
ATOM   2268  CD  GLU A 239       0.354  10.160   6.289  1.00 10.00      A   
ATOM   2269  OE1 GLU A 239       0.862   9.570   5.311  1.00 10.00      A   
ATOM   2270  OE2 GLU A 239      -0.880  10.305   6.423  1.00 10.00      A   
ATOM   2271  C   GLU A 239       4.285  13.105   7.205  1.00 10.00      A   
ATOM   2272  O   GLU A 239       4.290  13.816   6.199  1.00 10.00      A   
ATOM   2273  N   LEU A 240       5.389  12.744   7.837  1.00 10.00      A   
ATOM   2274  HN  LEU A 240       5.326  12.165   8.632  1.00 10.00      A   
ATOM   2275  CA  LEU A 240       6.696  13.179   7.377  1.00 10.00      A   
ATOM   2276  CB  LEU A 240       7.416  13.967   8.477  1.00 10.00      A   
ATOM   2277  CG  LEU A 240       8.886  14.316   8.219  1.00 10.00      A   
ATOM   2278  CD1 LEU A 240       9.018  15.279   7.048  1.00 10.00      A   
ATOM   2279  CD2 LEU A 240       9.530  14.893   9.471  1.00 10.00      A   
ATOM   2280  C   LEU A 240       7.561  12.006   6.930  1.00 10.00      A   
ATOM   2281  O   LEU A 240       7.644  10.978   7.611  1.00 10.00      A   
ATOM   2282  N   GLY A 241       8.184  12.171   5.774  1.00 10.00      A   
ATOM   2283  HN  GLY A 241       8.031  12.997   5.265  1.00 10.00      A   
ATOM   2284  CA  GLY A 241       9.072  11.166   5.240  1.00 10.00      A   
ATOM   2285  C   GLY A 241      10.446  11.762   5.030  1.00 10.00      A   
ATOM   2286  O   GLY A 241      10.628  12.615   4.157  1.00 10.00      A   
ATOM   2287  N   THR A 242      11.400  11.336   5.839  1.00 10.00      A   
ATOM   2288  HN  THR A 242      11.189  10.644   6.506  1.00 10.00      A   
ATOM   2289  CA  THR A 242      12.758  11.853   5.760  1.00 10.00      A   
ATOM   2290  CB  THR A 242      13.597  11.402   6.971  1.00 10.00      A   
ATOM   2291  OG1 THR A 242      12.980  10.266   7.597  1.00 10.00      A   
ATOM   2292  HG1 THR A 242      12.269  10.565   8.178  1.00 10.00      A   
ATOM   2293  CG2 THR A 242      13.735  12.528   7.980  1.00 10.00      A   
ATOM   2294  C   THR A 242      13.469  11.420   4.486  1.00 10.00      A   
ATOM   2295  O   THR A 242      13.344  10.275   4.052  1.00 10.00      A   
ATOM   2296  N   GLY A 243      14.219  12.344   3.893  1.00 10.00      A   
ATOM   2297  HN  GLY A 243      14.255  13.247   4.268  1.00 10.00      A   
ATOM   2298  CA  GLY A 243      14.969  12.030   2.697  1.00 10.00      A   
ATOM   2299  C   GLY A 243      16.251  11.304   3.047  1.00 10.00      A   
ATOM   2300  O   GLY A 243      16.500  10.194   2.579  1.00 10.00      A   
ATOM   2301  N   GLY A 244      17.051  11.928   3.894  1.00 10.00      A   
ATOM   2302  HN  GLY A 244      16.801  12.815   4.225  1.00 10.00      A   
ATOM   2303  CA  GLY A 244      18.294  11.335   4.329  1.00 10.00      A   
ATOM   2304  C   GLY A 244      18.569  11.672   5.779  1.00 10.00      A   
ATOM   2305  O   GLY A 244      18.470  12.833   6.176  1.00 10.00      A   
ATOM   2306  N   TYR A 245      18.891  10.664   6.577  1.00 10.00      A   
ATOM   2307  HN  TYR A 245      18.943   9.750   6.208  1.00 10.00      A   
ATOM   2308  CA  TYR A 245      19.171  10.873   7.992  1.00 10.00      A   
ATOM   2309  CB  TYR A 245      18.527   9.770   8.831  1.00 10.00      A   
ATOM   2310  CG  TYR A 245      17.925  10.250  10.134  1.00 10.00      A   
ATOM   2311  CD1 TYR A 245      16.766  11.016  10.142  1.00 10.00      A   
ATOM   2312  CD2 TYR A 245      18.507   9.931  11.354  1.00 10.00      A   
ATOM   2313  CE1 TYR A 245      16.202  11.451  11.326  1.00 10.00      A   
ATOM   2314  CE2 TYR A 245      17.950  10.363  12.544  1.00 10.00      A   
ATOM   2315  CZ  TYR A 245      16.797  11.122  12.523  1.00 10.00      A   
ATOM   2316  OH  TYR A 245      16.236  11.549  13.707  1.00 10.00      A   
ATOM   2317  HH  TYR A 245      16.925  11.934  14.267  1.00 10.00      A   
ATOM   2318  C   TYR A 245      20.675  10.913   8.231  1.00 10.00      A   
ATOM   2319  O   TYR A 245      21.139  11.013   9.369  1.00 10.00      A   
ATOM   2320  N   THR A 246      21.423  10.832   7.143  1.00 10.00      A   
ATOM   2321  HN  THR A 246      20.984  10.760   6.271  1.00 10.00      A   
ATOM   2322  CA  THR A 246      22.869  10.866   7.198  1.00 10.00      A   
ATOM   2323  CB  THR A 246      23.469  10.037   6.043  1.00 10.00      A   
ATOM   2324  OG1 THR A 246      24.332   9.025   6.573  1.00 10.00      A   
ATOM   2325  HG1 THR A 246      23.869   8.546   7.277  1.00 10.00      A   
ATOM   2326  CG2 THR A 246      24.231  10.906   5.052  1.00 10.00      A   
ATOM   2327  C   THR A 246      23.355  12.311   7.125  1.00 10.00      A   
ATOM   2328  O   THR A 246      22.679  13.159   6.527  1.00 10.00      A   
ATOM   2329  N   ALA A 247      24.523  12.578   7.718  1.00 10.00      A   
ATOM   2330  HN  ALA A 247      25.027  11.843   8.133  1.00 10.00      A   
ATOM   2331  CA  ALA A 247      25.100  13.919   7.735  1.00 10.00      A   
ATOM   2332  CB  ALA A 247      24.098  14.942   8.264  1.00 10.00      A   
ATOM   2333  C   ALA A 247      26.347  13.964   8.606  1.00 10.00      A   
ATOM   2334  O   ALA A 247      26.762  12.953   9.187  1.00 10.00      A   
ATOM   2335  N   GLU A 248      26.936  15.148   8.681  1.00 10.00      A   
ATOM   2336  HN  GLU A 248      26.565  15.894   8.161  1.00 10.00      A   
ATOM   2337  CA  GLU A 248      28.109  15.390   9.499  1.00 10.00      A   
ATOM   2338  CB  GLU A 248      28.869  16.592   8.932  1.00 10.00      A   
ATOM   2339  CG  GLU A 248      30.225  16.861   9.567  1.00 10.00      A   
ATOM   2340  CD  GLU A 248      30.871  18.127   9.033  1.00 10.00      A   
ATOM   2341  OE1 GLU A 248      30.937  18.293   7.797  1.00 10.00      A   
ATOM   2342  OE2 GLU A 248      31.314  18.969   9.849  1.00 10.00      A   
ATOM   2343  C   GLU A 248      27.627  15.705  10.909  1.00 10.00      A   
ATOM   2344  O   GLU A 248      26.843  16.635  11.094  1.00 10.00      A   
ATOM   2345  N   VAL A 249      28.065  14.914  11.885  1.00 10.00      A   
ATOM   2346  HN  VAL A 249      28.679  14.186  11.665  1.00 10.00      A   
ATOM   2347  CA  VAL A 249      27.659  15.106  13.277  1.00 10.00      A   
ATOM   2348  CB  VAL A 249      28.195  13.990  14.202  1.00 10.00      A   
ATOM   2349  CG1 VAL A 249      27.701  14.184  15.629  1.00 10.00      A   
ATOM   2350  CG2 VAL A 249      27.783  12.622  13.679  1.00 10.00      A   
ATOM   2351  C   VAL A 249      28.090  16.473  13.801  1.00 10.00      A   
ATOM   2352  O   VAL A 249      29.258  16.687  14.136  1.00 10.00      A   
ATOM   2353  N   ARG A 250      27.139  17.399  13.829  1.00 10.00      A   
ATOM   2354  HN  ARG A 250      26.241  17.165  13.499  1.00 10.00      A   
ATOM   2355  CA  ARG A 250      27.376  18.752  14.300  1.00 10.00      A   
ATOM   2356  CB  ARG A 250      27.513  19.705  13.113  1.00 10.00      A   
ATOM   2357  CG  ARG A 250      28.539  19.290  12.078  1.00 10.00      A   
ATOM   2358  CD  ARG A 250      28.520  20.241  10.899  1.00 10.00      A   
ATOM   2359  NE  ARG A 250      28.737  21.617  11.330  1.00 10.00      A   
ATOM   2360  HE  ARG A 250      27.960  22.103  11.703  1.00 10.00      A   
ATOM   2361  CZ  ARG A 250      29.909  22.237  11.259  1.00 10.00      A   
ATOM   2362  NH1 ARG A 250      30.980  21.608  10.763  1.00 10.00      A   
ATOM   2363 HH11 ARG A 250      30.900  20.616  10.418  1.00 10.00      A   
ATOM   2364 HH12 ARG A 250      31.902  22.090  10.719  1.00 10.00      A   
ATOM   2365  NH2 ARG A 250      30.010  23.483  11.697  1.00 10.00      A   
ATOM   2366 HH21 ARG A 250      29.169  23.965  12.095  1.00 10.00      A   
ATOM   2367 HH22 ARG A 250      30.921  23.988  11.654  1.00 10.00      A   
ATOM   2368  C   ARG A 250      26.210  19.225  15.165  1.00 10.00      A   
ATOM   2369  O   ARG A 250      25.044  18.955  14.851  1.00 10.00      A   
ATOM   2370  N   PRO A 251      26.510  19.944  16.257  1.00 10.00      A   
ATOM   2371  CA  PRO A 251      25.489  20.474  17.170  1.00 10.00      A   
ATOM   2372  CB  PRO A 251      26.303  21.172  18.268  1.00 10.00      A   
ATOM   2373  CG  PRO A 251      27.675  20.601  18.157  1.00 10.00      A   
ATOM   2374  CD  PRO A 251      27.872  20.277  16.706  1.00 10.00      A   
ATOM   2375  C   PRO A 251      24.563  21.477  16.477  1.00 10.00      A   
ATOM   2376  O   PRO A 251      23.363  21.522  16.759  1.00 10.00      A   
ATOM   2377  N   ASP A 252      25.120  22.273  15.561  1.00 10.00      A   
ATOM   2378  HN  ASP A 252      26.081  22.198  15.382  1.00 10.00      A   
ATOM   2379  CA  ASP A 252      24.333  23.268  14.829  1.00 10.00      A   
ATOM   2380  CB  ASP A 252      25.199  24.195  13.955  1.00 10.00      A   
ATOM   2381  CG  ASP A 252      26.288  23.493  13.154  1.00 10.00      A   
ATOM   2382  OD1 ASP A 252      25.990  22.511  12.449  1.00 10.00      A   
ATOM   2383  OD2 ASP A 252      27.454  23.939  13.213  1.00 10.00      A   
ATOM   2384  C   ASP A 252      23.194  22.638  14.029  1.00 10.00      A   
ATOM   2385  O   ASP A 252      22.043  23.069  14.127  1.00 10.00      A   
ATOM   2386  N   VAL A 253      23.513  21.610  13.252  1.00 10.00      A   
ATOM   2387  HN  VAL A 253      24.453  21.332  13.192  1.00 10.00      A   
ATOM   2388  CA  VAL A 253      22.513  20.913  12.450  1.00 10.00      A   
ATOM   2389  CB  VAL A 253      23.155  19.820  11.565  1.00 10.00      A   
ATOM   2390  CG1 VAL A 253      22.104  19.139  10.697  1.00 10.00      A   
ATOM   2391  CG2 VAL A 253      24.256  20.409  10.698  1.00 10.00      A   
ATOM   2392  C   VAL A 253      21.449  20.276  13.345  1.00 10.00      A   
ATOM   2393  O   VAL A 253      20.250  20.347  13.056  1.00 10.00      A   
ATOM   2394  N   TYR A 254      21.893  19.680  14.450  1.00 10.00      A   
ATOM   2395  HN  TYR A 254      22.856  19.676  14.638  1.00 10.00      A   
ATOM   2396  CA  TYR A 254      20.986  19.035  15.391  1.00 10.00      A   
ATOM   2397  CB  TYR A 254      21.769  18.362  16.522  1.00 10.00      A   
ATOM   2398  CG  TYR A 254      20.890  17.735  17.584  1.00 10.00      A   
ATOM   2399  CD1 TYR A 254      20.229  16.535  17.352  1.00 10.00      A   
ATOM   2400  CD2 TYR A 254      20.713  18.350  18.817  1.00 10.00      A   
ATOM   2401  CE1 TYR A 254      19.416  15.968  18.319  1.00 10.00      A   
ATOM   2402  CE2 TYR A 254      19.905  17.790  19.789  1.00 10.00      A   
ATOM   2403  CZ  TYR A 254      19.259  16.600  19.536  1.00 10.00      A   
ATOM   2404  OH  TYR A 254      18.447  16.048  20.501  1.00 10.00      A   
ATOM   2405  HH  TYR A 254      17.874  16.737  20.856  1.00 10.00      A   
ATOM   2406  C   TYR A 254      19.986  20.035  15.961  1.00 10.00      A   
ATOM   2407  O   TYR A 254      18.794  19.738  16.093  1.00 10.00      A   
ATOM   2408  N   SER A 255      20.480  21.221  16.290  1.00 10.00      A   
ATOM   2409  HN  SER A 255      21.437  21.390  16.153  1.00 10.00      A   
ATOM   2410  CA  SER A 255      19.648  22.275  16.847  1.00 10.00      A   
ATOM   2411  CB  SER A 255      20.516  23.458  17.281  1.00 10.00      A   
ATOM   2412  OG  SER A 255      21.561  23.028  18.137  1.00 10.00      A   
ATOM   2413  HG  SER A 255      22.278  22.663  17.607  1.00 10.00      A   
ATOM   2414  C   SER A 255      18.588  22.722  15.842  1.00 10.00      A   
ATOM   2415  O   SER A 255      17.408  22.835  16.184  1.00 10.00      A   
ATOM   2416  N   GLY A 256      19.012  22.945  14.599  1.00 10.00      A   
ATOM   2417  HN  GLY A 256      19.964  22.822  14.385  1.00 10.00      A   
ATOM   2418  CA  GLY A 256      18.091  23.372  13.559  1.00 10.00      A   
ATOM   2419  C   GLY A 256      16.967  22.375  13.352  1.00 10.00      A   
ATOM   2420  O   GLY A 256      15.804  22.755  13.215  1.00 10.00      A   
ATOM   2421  N   LEU A 257      17.318  21.096  13.349  1.00 10.00      A   
ATOM   2422  HN  LEU A 257      18.269  20.859  13.464  1.00 10.00      A   
ATOM   2423  CA  LEU A 257      16.337  20.031  13.166  1.00 10.00      A   
ATOM   2424  CB  LEU A 257      17.044  18.686  13.020  1.00 10.00      A   
ATOM   2425  CG  LEU A 257      17.778  18.457  11.700  1.00 10.00      A   
ATOM   2426  CD1 LEU A 257      18.788  17.335  11.851  1.00 10.00      A   
ATOM   2427  CD2 LEU A 257      16.789  18.139  10.589  1.00 10.00      A   
ATOM   2428  C   LEU A 257      15.357  19.981  14.330  1.00 10.00      A   
ATOM   2429  O   LEU A 257      14.152  19.828  14.134  1.00 10.00      A   
ATOM   2430  N   SER A 258      15.883  20.133  15.540  1.00 10.00      A   
ATOM   2431  HN  SER A 258      16.849  20.275  15.624  1.00 10.00      A   
ATOM   2432  CA  SER A 258      15.065  20.102  16.745  1.00 10.00      A   
ATOM   2433  CB  SER A 258      15.947  20.168  17.994  1.00 10.00      A   
ATOM   2434  OG  SER A 258      16.909  19.125  17.992  1.00 10.00      A   
ATOM   2435  HG  SER A 258      17.578  19.311  17.321  1.00 10.00      A   
ATOM   2436  C   SER A 258      14.041  21.234  16.749  1.00 10.00      A   
ATOM   2437  O   SER A 258      12.871  21.022  17.073  1.00 10.00      A   
ATOM   2438  N   VAL A 259      14.480  22.430  16.364  1.00 10.00      A   
ATOM   2439  HN  VAL A 259      15.422  22.531  16.098  1.00 10.00      A   
ATOM   2440  CA  VAL A 259      13.602  23.597  16.321  1.00 10.00      A   
ATOM   2441  CB  VAL A 259      14.403  24.897  16.068  1.00 10.00      A   
ATOM   2442  CG1 VAL A 259      13.480  26.103  15.940  1.00 10.00      A   
ATOM   2443  CG2 VAL A 259      15.410  25.124  17.184  1.00 10.00      A   
ATOM   2444  C   VAL A 259      12.530  23.428  15.245  1.00 10.00      A   
ATOM   2445  O   VAL A 259      11.402  23.908  15.388  1.00 10.00      A   
ATOM   2446  N   ALA A 260      12.882  22.726  14.177  1.00 10.00      A   
ATOM   2447  HN  ALA A 260      13.790  22.350  14.124  1.00 10.00      A   
ATOM   2448  CA  ALA A 260      11.955  22.494  13.085  1.00 10.00      A   
ATOM   2449  CB  ALA A 260      12.710  22.081  11.833  1.00 10.00      A   
ATOM   2450  C   ALA A 260      10.915  21.441  13.461  1.00 10.00      A   
ATOM   2451  O   ALA A 260       9.715  21.653  13.287  1.00 10.00      A   
ATOM   2452  N   LEU A 261      11.382  20.322  14.000  1.00 10.00      A   
ATOM   2453  HN  LEU A 261      12.354  20.224  14.134  1.00 10.00      A   
ATOM   2454  CA  LEU A 261      10.499  19.223  14.387  1.00 10.00      A   
ATOM   2455  CB  LEU A 261      11.304  17.973  14.744  1.00 10.00      A   
ATOM   2456  CG  LEU A 261      11.897  17.207  13.558  1.00 10.00      A   
ATOM   2457  CD1 LEU A 261      12.967  16.237  14.033  1.00 10.00      A   
ATOM   2458  CD2 LEU A 261      10.804  16.467  12.798  1.00 10.00      A   
ATOM   2459  C   LEU A 261       9.539  19.595  15.518  1.00 10.00      A   
ATOM   2460  O   LEU A 261       8.442  19.040  15.618  1.00 10.00      A   
ATOM   2461  N   SER A 262       9.943  20.533  16.369  1.00 10.00      A   
ATOM   2462  HN  SER A 262      10.827  20.939  16.255  1.00 10.00      A   
ATOM   2463  CA  SER A 262       9.096  20.965  17.474  1.00 10.00      A   
ATOM   2464  CB  SER A 262       9.921  21.667  18.558  1.00 10.00      A   
ATOM   2465  OG  SER A 262      10.923  22.489  17.986  1.00 10.00      A   
ATOM   2466  HG  SER A 262      11.697  21.947  17.768  1.00 10.00      A   
ATOM   2467  C   SER A 262       7.961  21.863  16.977  1.00 10.00      A   
ATOM   2468  O   SER A 262       7.035  22.194  17.719  1.00 10.00      A   
ATOM   2469  N   GLY A 263       8.036  22.247  15.708  1.00 10.00      A   
ATOM   2470  HN  GLY A 263       8.798  21.954  15.163  1.00 10.00      A   
ATOM   2471  CA  GLY A 263       7.016  23.092  15.128  1.00 10.00      A   
ATOM   2472  C   GLY A 263       5.847  22.297  14.587  1.00 10.00      A   
ATOM   2473  O   GLY A 263       4.699  22.734  14.665  1.00 10.00      A   
ATOM   2474  N   CYS A 264       6.135  21.123  14.047  1.00 10.00      A   
ATOM   2475  HN  CYS A 264       7.070  20.827  14.012  1.00 10.00      A   
ATOM   2476  CA  CYS A 264       5.105  20.265  13.484  1.00 10.00      A   
ATOM   2477  CB  CYS A 264       5.724  19.322  12.452  1.00 10.00      A   
ATOM   2478  SG  CYS A 264       7.134  20.039  11.573  1.00 10.00      A   
ATOM   2479  HG  CYS A 264       7.279  19.395  10.421  1.00 10.00      A   
ATOM   2480  C   CYS A 264       4.375  19.482  14.575  1.00 10.00      A   
ATOM   2481  O   CYS A 264       4.747  18.355  14.909  1.00 10.00      A   
ATOM   2482  N   LYS A 265       3.338  20.094  15.138  1.00 10.00      A   
ATOM   2483  HN  LYS A 265       3.097  20.999  14.839  1.00 10.00      A   
ATOM   2484  CA  LYS A 265       2.556  19.463  16.195  1.00 10.00      A   
ATOM   2485  CB  LYS A 265       1.864  20.518  17.060  1.00 10.00      A   
ATOM   2486  CG  LYS A 265       2.671  20.978  18.264  1.00 10.00      A   
ATOM   2487  CD  LYS A 265       3.666  22.064  17.895  1.00 10.00      A   
ATOM   2488  CE  LYS A 265       4.205  22.754  19.138  1.00 10.00      A   
ATOM   2489  NZ  LYS A 265       5.149  23.856  18.812  1.00 10.00      A   
ATOM   2490  HZ1 LYS A 265       6.020  23.467  18.392  1.00 10.00      A   
ATOM   2491  HZ2 LYS A 265       5.399  24.379  19.674  1.00 10.00      A   
ATOM   2492  HZ3 LYS A 265       4.715  24.516  18.136  1.00 10.00      A   
ATOM   2493  C   LYS A 265       1.510  18.511  15.627  1.00 10.00      A   
ATOM   2494  O   LYS A 265       1.062  17.587  16.308  1.00 10.00      A   
ATOM   2495  N   GLU A 266       1.135  18.724  14.374  1.00 10.00      A   
ATOM   2496  HN  GLU A 266       1.540  19.460  13.866  1.00 10.00      A   
ATOM   2497  CA  GLU A 266       0.125  17.894  13.734  1.00 10.00      A   
ATOM   2498  CB  GLU A 266      -0.542  18.644  12.581  1.00 10.00      A   
ATOM   2499  CG  GLU A 266      -0.971  20.067  12.925  1.00 10.00      A   
ATOM   2500  CD  GLU A 266      -1.737  20.169  14.235  1.00 10.00      A   
ATOM   2501  OE1 GLU A 266      -1.568  21.183  14.947  1.00 10.00      A   
ATOM   2502  OE2 GLU A 266      -2.512  19.245  14.556  1.00 10.00      A   
ATOM   2503  C   GLU A 266       0.695  16.560  13.254  1.00 10.00      A   
ATOM   2504  O   GLU A 266      -0.041  15.704  12.759  1.00 10.00      A   
ATOM   2505  N   LEU A 267       2.005  16.390  13.416  1.00 10.00      A   
ATOM   2506  HN  LEU A 267       2.529  17.111  13.814  1.00 10.00      A   
ATOM   2507  CA  LEU A 267       2.686  15.167  13.002  1.00 10.00      A   
ATOM   2508  CB  LEU A 267       4.196  15.288  13.231  1.00 10.00      A   
ATOM   2509  CG  LEU A 267       5.017  15.827  12.059  1.00 10.00      A   
ATOM   2510  CD1 LEU A 267       6.492  15.892  12.421  1.00 10.00      A   
ATOM   2511  CD2 LEU A 267       4.807  14.972  10.819  1.00 10.00      A   
ATOM   2512  C   LEU A 267       2.146  13.945  13.738  1.00 10.00      A   
ATOM   2513  O   LEU A 267       1.978  13.972  14.961  1.00 10.00      A   
ATOM   2514  N   ARG A 268       1.864  12.882  12.989  1.00 10.00      A   
ATOM   2515  HN  ARG A 268       2.002  12.933  12.016  1.00 10.00      A   
ATOM   2516  CA  ARG A 268       1.343  11.646  13.569  1.00 10.00      A   
ATOM   2517  CB  ARG A 268      -0.155  11.482  13.273  1.00 10.00      A   
ATOM   2518  CG  ARG A 268      -1.054  12.471  13.997  1.00 10.00      A   
ATOM   2519  CD  ARG A 268      -0.886  12.366  15.502  1.00 10.00      A   
ATOM   2520  NE  ARG A 268      -1.784  13.268  16.222  1.00 10.00      A   
ATOM   2521  HE  ARG A 268      -2.659  12.904  16.498  1.00 10.00      A   
ATOM   2522  CZ  ARG A 268      -1.492  14.536  16.525  1.00 10.00      A   
ATOM   2523  NH1 ARG A 268      -0.320  15.062  16.165  1.00 10.00      A   
ATOM   2524 HH11 ARG A 268      -0.090  16.059  16.400  1.00 10.00      A   
ATOM   2525 HH12 ARG A 268       0.377  14.485  15.640  1.00 10.00      A   
ATOM   2526  NH2 ARG A 268      -2.365  15.274  17.199  1.00 10.00      A   
ATOM   2527 HH21 ARG A 268      -3.281  14.872  17.494  1.00 10.00      A   
ATOM   2528 HH22 ARG A 268      -2.141  16.264  17.437  1.00 10.00      A   
ATOM   2529  C   ARG A 268       2.108  10.414  13.081  1.00 10.00      A   
ATOM   2530  O   ARG A 268       2.186   9.408  13.792  1.00 10.00      A   
ATOM   2531  N   CYS A 269       2.671  10.490  11.879  1.00 10.00      A   
ATOM   2532  HN  CYS A 269       2.595  11.320  11.361  1.00 10.00      A   
ATOM   2533  CA  CYS A 269       3.408   9.366  11.313  1.00 10.00      A   
ATOM   2534  CB  CYS A 269       2.593   8.709  10.189  1.00 10.00      A   
ATOM   2535  SG  CYS A 269       3.457   7.383   9.306  1.00 10.00      A   
ATOM   2536  HG  CYS A 269       4.429   7.941   8.595  1.00 10.00      A   
ATOM   2537  C   CYS A 269       4.787   9.781  10.799  1.00 10.00      A   
ATOM   2538  O   CYS A 269       4.934  10.796  10.108  1.00 10.00      A   
ATOM   2539  N   LEU A 270       5.794   8.981  11.138  1.00 10.00      A   
ATOM   2540  HN  LEU A 270       5.607   8.181  11.681  1.00 10.00      A   
ATOM   2541  CA  LEU A 270       7.165   9.238  10.711  1.00 10.00      A   
ATOM   2542  CB  LEU A 270       8.047   9.594  11.915  1.00 10.00      A   
ATOM   2543  CG  LEU A 270       7.789  10.949  12.577  1.00 10.00      A   
ATOM   2544  CD1 LEU A 270       8.650  11.109  13.821  1.00 10.00      A   
ATOM   2545  CD2 LEU A 270       8.050  12.083  11.599  1.00 10.00      A   
ATOM   2546  C   LEU A 270       7.728   8.008  10.008  1.00 10.00      A   
ATOM   2547  O   LEU A 270       7.645   6.897  10.537  1.00 10.00      A   
ATOM   2548  N   SER A 271       8.282   8.197   8.814  1.00 10.00      A   
ATOM   2549  HN  SER A 271       8.308   9.100   8.430  1.00 10.00      A   
ATOM   2550  CA  SER A 271       8.853   7.089   8.058  1.00 10.00      A   
ATOM   2551  CB  SER A 271       7.824   6.539   7.066  1.00 10.00      A   
ATOM   2552  OG  SER A 271       7.155   7.587   6.384  1.00 10.00      A   
ATOM   2553  HG  SER A 271       7.076   7.358   5.450  1.00 10.00      A   
ATOM   2554  C   SER A 271      10.124   7.509   7.327  1.00 10.00      A   
ATOM   2555  O   SER A 271      10.368   8.700   7.115  1.00 10.00      A   
ATOM   2556  N   GLY A 272      10.928   6.524   6.944  1.00 10.00      A   
ATOM   2557  HN  GLY A 272      10.685   5.596   7.156  1.00 10.00      A   
ATOM   2558  CA  GLY A 272      12.163   6.798   6.235  1.00 10.00      A   
ATOM   2559  C   GLY A 272      13.383   6.490   7.076  1.00 10.00      A   
ATOM   2560  O   GLY A 272      13.690   5.323   7.328  1.00 10.00      A   
ATOM   2561  N   PHE A 273      14.070   7.544   7.511  1.00 10.00      A   
ATOM   2562  HN  PHE A 273      13.760   8.445   7.265  1.00 10.00      A   
ATOM   2563  CA  PHE A 273      15.260   7.419   8.350  1.00 10.00      A   
ATOM   2564  CB  PHE A 273      14.905   6.823   9.717  1.00 10.00      A   
ATOM   2565  CG  PHE A 273      13.874   7.625  10.469  1.00 10.00      A   
ATOM   2566  CD1 PHE A 273      12.519   7.402  10.271  1.00 10.00      A   
ATOM   2567  CD2 PHE A 273      14.260   8.600  11.370  1.00 10.00      A   
ATOM   2568  CE1 PHE A 273      11.572   8.137  10.960  1.00 10.00      A   
ATOM   2569  CE2 PHE A 273      13.319   9.339  12.061  1.00 10.00      A   
ATOM   2570  CZ  PHE A 273      11.973   9.107  11.855  1.00 10.00      A   
ATOM   2571  C   PHE A 273      16.391   6.643   7.666  1.00 10.00      A   
ATOM   2572  O   PHE A 273      17.089   5.848   8.297  1.00 10.00      A   
ATOM   2573  N   TRP A 274      16.568   6.894   6.372  1.00 10.00      A   
ATOM   2574  HN  TRP A 274      15.974   7.537   5.934  1.00 10.00      A   
ATOM   2575  CA  TRP A 274      17.614   6.248   5.583  1.00 10.00      A   
ATOM   2576  CB  TRP A 274      17.418   6.557   4.095  1.00 10.00      A   
ATOM   2577  CG  TRP A 274      16.434   5.675   3.394  1.00 10.00      A   
ATOM   2578  CD1 TRP A 274      16.654   4.408   2.931  1.00 10.00      A   
ATOM   2579  CD2 TRP A 274      15.078   5.995   3.060  1.00 10.00      A   
ATOM   2580  NE1 TRP A 274      15.522   3.924   2.324  1.00 10.00      A   
ATOM   2581  HE1 TRP A 274      15.431   3.036   1.909  1.00 10.00      A   
ATOM   2582  CE2 TRP A 274      14.538   4.876   2.395  1.00 10.00      A   
ATOM   2583  CE3 TRP A 274      14.267   7.117   3.259  1.00 10.00      A   
ATOM   2584  CZ2 TRP A 274      13.225   4.849   1.927  1.00 10.00      A   
ATOM   2585  CZ3 TRP A 274      12.966   7.089   2.797  1.00 10.00      A   
ATOM   2586  CH2 TRP A 274      12.458   5.961   2.138  1.00 10.00      A   
ATOM   2587  C   TRP A 274      18.991   6.755   5.999  1.00 10.00      A   
ATOM   2588  O   TRP A 274      19.171   7.958   6.195  1.00 10.00      A   
ATOM   2589  N   ASP A 275      19.956   5.836   6.117  1.00 10.00      A   
ATOM   2590  HN  ASP A 275      19.738   4.896   5.947  1.00 10.00      A   
ATOM   2591  CA  ASP A 275      21.333   6.188   6.493  1.00 10.00      A   
ATOM   2592  CB  ASP A 275      21.989   7.053   5.402  1.00 10.00      A   
ATOM   2593  CG  ASP A 275      22.076   6.370   4.047  1.00 10.00      A   
ATOM   2594  OD1 ASP A 275      23.203   6.113   3.568  1.00 10.00      A   
ATOM   2595  OD2 ASP A 275      21.016   6.080   3.450  1.00 10.00      A   
ATOM   2596  C   ASP A 275      21.349   6.920   7.830  1.00 10.00      A   
ATOM   2597  O   ASP A 275      22.096   7.880   8.024  1.00 10.00      A   
ATOM   2598  N   ALA A 276      20.522   6.437   8.746  1.00 10.00      A   
ATOM   2599  HN  ALA A 276      19.990   5.649   8.522  1.00 10.00      A   
ATOM   2600  CA  ALA A 276      20.374   7.029  10.070  1.00 10.00      A   
ATOM   2601  CB  ALA A 276      19.297   6.301  10.860  1.00 10.00      A   
ATOM   2602  C   ALA A 276      21.670   7.095  10.872  1.00 10.00      A   
ATOM   2603  O   ALA A 276      22.484   6.166  10.862  1.00 10.00      A   
ATOM   2604  N   VAL A 277      21.838   8.210  11.567  1.00 10.00      A   
ATOM   2605  HN  VAL A 277      21.154   8.910  11.508  1.00 10.00      A   
ATOM   2606  CA  VAL A 277      22.995   8.440  12.417  1.00 10.00      A   
ATOM   2607  CB  VAL A 277      23.755   9.725  12.012  1.00 10.00      A   
ATOM   2608  CG1 VAL A 277      25.063   9.844  12.779  1.00 10.00      A   
ATOM   2609  CG2 VAL A 277      24.015   9.755  10.513  1.00 10.00      A   
ATOM   2610  C   VAL A 277      22.500   8.572  13.860  1.00 10.00      A   
ATOM   2611  O   VAL A 277      21.654   9.420  14.152  1.00 10.00      A   
ATOM   2612  N   PRO A 278      23.015   7.728  14.773  1.00 10.00      A   
ATOM   2613  CA  PRO A 278      22.605   7.700  16.193  1.00 10.00      A   
ATOM   2614  CB  PRO A 278      23.644   6.786  16.839  1.00 10.00      A   
ATOM   2615  CG  PRO A 278      24.089   5.889  15.739  1.00 10.00      A   
ATOM   2616  CD  PRO A 278      24.055   6.719  14.487  1.00 10.00      A   
ATOM   2617  C   PRO A 278      22.592   9.058  16.903  1.00 10.00      A   
ATOM   2618  O   PRO A 278      21.747   9.303  17.769  1.00 10.00      A   
ATOM   2619  N   ALA A 279      23.515   9.936  16.539  1.00 10.00      A   
ATOM   2620  HN  ALA A 279      24.159   9.691  15.840  1.00 10.00      A   
ATOM   2621  CA  ALA A 279      23.609  11.252  17.169  1.00 10.00      A   
ATOM   2622  CB  ALA A 279      24.935  11.914  16.832  1.00 10.00      A   
ATOM   2623  C   ALA A 279      22.442  12.178  16.821  1.00 10.00      A   
ATOM   2624  O   ALA A 279      22.227  13.188  17.491  1.00 10.00      A   
ATOM   2625  N   TYR A 280      21.678  11.837  15.792  1.00 10.00      A   
ATOM   2626  HN  TYR A 280      21.867  11.010  15.300  1.00 10.00      A   
ATOM   2627  CA  TYR A 280      20.557  12.678  15.382  1.00 10.00      A   
ATOM   2628  CB  TYR A 280      20.665  13.041  13.902  1.00 10.00      A   
ATOM   2629  CG  TYR A 280      21.704  14.105  13.637  1.00 10.00      A   
ATOM   2630  CD1 TYR A 280      23.012  13.765  13.319  1.00 10.00      A   
ATOM   2631  CD2 TYR A 280      21.380  15.451  13.724  1.00 10.00      A   
ATOM   2632  CE1 TYR A 280      23.970  14.737  13.099  1.00 10.00      A   
ATOM   2633  CE2 TYR A 280      22.329  16.429  13.501  1.00 10.00      A   
ATOM   2634  CZ  TYR A 280      23.622  16.068  13.189  1.00 10.00      A   
ATOM   2635  OH  TYR A 280      24.572  17.041  12.980  1.00 10.00      A   
ATOM   2636  HH  TYR A 280      24.458  17.748  13.630  1.00 10.00      A   
ATOM   2637  C   TYR A 280      19.205  12.055  15.704  1.00 10.00      A   
ATOM   2638  O   TYR A 280      18.163  12.559  15.284  1.00 10.00      A   
ATOM   2639  N   LEU A 281      19.223  10.975  16.465  1.00 10.00      A   
ATOM   2640  HN  LEU A 281      20.084  10.628  16.778  1.00 10.00      A   
ATOM   2641  CA  LEU A 281      17.992  10.284  16.852  1.00 10.00      A   
ATOM   2642  CB  LEU A 281      18.284   8.893  17.431  1.00 10.00      A   
ATOM   2643  CG  LEU A 281      19.063   7.925  16.538  1.00 10.00      A   
ATOM   2644  CD1 LEU A 281      19.153   6.560  17.197  1.00 10.00      A   
ATOM   2645  CD2 LEU A 281      18.425   7.811  15.165  1.00 10.00      A   
ATOM   2646  C   LEU A 281      17.109  11.098  17.821  1.00 10.00      A   
ATOM   2647  O   LEU A 281      15.901  11.204  17.609  1.00 10.00      A   
ATOM   2648  N   PRO A 282      17.685  11.693  18.900  1.00 10.00      A   
ATOM   2649  CA  PRO A 282      16.911  12.473  19.888  1.00 10.00      A   
ATOM   2650  CB  PRO A 282      17.958  12.899  20.927  1.00 10.00      A   
ATOM   2651  CG  PRO A 282      19.097  11.959  20.733  1.00 10.00      A   
ATOM   2652  CD  PRO A 282      19.115  11.638  19.270  1.00 10.00      A   
ATOM   2653  C   PRO A 282      16.203  13.706  19.312  1.00 10.00      A   
ATOM   2654  O   PRO A 282      15.458  14.389  20.016  1.00 10.00      A   
ATOM   2655  N   ALA A 283      16.424  13.984  18.037  1.00 10.00      A   
ATOM   2656  HN  ALA A 283      17.023  13.408  17.518  1.00 10.00      A   
ATOM   2657  CA  ALA A 283      15.798  15.128  17.391  1.00 10.00      A   
ATOM   2658  CB  ALA A 283      16.431  15.387  16.031  1.00 10.00      A   
ATOM   2659  C   ALA A 283      14.291  14.926  17.258  1.00 10.00      A   
ATOM   2660  O   ALA A 283      13.522  15.886  17.259  1.00 10.00      A   
ATOM   2661  N   VAL A 284      13.868  13.667  17.169  1.00 10.00      A   
ATOM   2662  HN  VAL A 284      14.525  12.935  17.203  1.00 10.00      A   
ATOM   2663  CA  VAL A 284      12.452  13.349  17.026  1.00 10.00      A   
ATOM   2664  CB  VAL A 284      12.215  12.144  16.087  1.00 10.00      A   
ATOM   2665  CG1 VAL A 284      12.759  12.437  14.698  1.00 10.00      A   
ATOM   2666  CG2 VAL A 284      12.840  10.875  16.654  1.00 10.00      A   
ATOM   2667  C   VAL A 284      11.781  13.091  18.374  1.00 10.00      A   
ATOM   2668  O   VAL A 284      10.631  12.655  18.429  1.00 10.00      A   
ATOM   2669  N   TYR A 285      12.489  13.387  19.460  1.00 10.00      A   
ATOM   2670  HN  TYR A 285      13.391  13.761  19.353  1.00 10.00      A   
ATOM   2671  CA  TYR A 285      11.953  13.183  20.809  1.00 10.00      A   
ATOM   2672  CB  TYR A 285      13.048  13.337  21.870  1.00 10.00      A   
ATOM   2673  CG  TYR A 285      13.934  12.123  22.062  1.00 10.00      A   
ATOM   2674  CD1 TYR A 285      13.825  11.002  21.246  1.00 10.00      A   
ATOM   2675  CD2 TYR A 285      14.887  12.102  23.071  1.00 10.00      A   
ATOM   2676  CE1 TYR A 285      14.642   9.900  21.433  1.00 10.00      A   
ATOM   2677  CE2 TYR A 285      15.706  11.007  23.266  1.00 10.00      A   
ATOM   2678  CZ  TYR A 285      15.581   9.908  22.445  1.00 10.00      A   
ATOM   2679  OH  TYR A 285      16.403   8.816  22.633  1.00 10.00      A   
ATOM   2680  HH  TYR A 285      16.521   8.661  23.580  1.00 10.00      A   
ATOM   2681  C   TYR A 285      10.814  14.160  21.101  1.00 10.00      A   
ATOM   2682  O   TYR A 285      10.087  14.012  22.081  1.00 10.00      A   
ATOM   2683  N   SER A 286      10.669  15.163  20.251  1.00 10.00      A   
ATOM   2684  HN  SER A 286      11.301  15.259  19.506  1.00 10.00      A   
ATOM   2685  CA  SER A 286       9.622  16.152  20.413  1.00 10.00      A   
ATOM   2686  CB  SER A 286      10.144  17.509  19.946  1.00 10.00      A   
ATOM   2687  OG  SER A 286      11.559  17.549  20.021  1.00 10.00      A   
ATOM   2688  HG  SER A 286      11.824  17.831  20.903  1.00 10.00      A   
ATOM   2689  C   SER A 286       8.380  15.778  19.606  1.00 10.00      A   
ATOM   2690  O   SER A 286       7.421  16.544  19.541  1.00 10.00      A   
ATOM   2691  N   VAL A 287       8.405  14.605  18.976  1.00 10.00      A   
ATOM   2692  HN  VAL A 287       9.208  14.043  19.040  1.00 10.00      A   
ATOM   2693  CA  VAL A 287       7.278  14.154  18.161  1.00 10.00      A   
ATOM   2694  CB  VAL A 287       7.659  14.100  16.664  1.00 10.00      A   
ATOM   2695  CG1 VAL A 287       6.417  14.066  15.790  1.00 10.00      A   
ATOM   2696  CG2 VAL A 287       8.546  15.277  16.284  1.00 10.00      A   
ATOM   2697  C   VAL A 287       6.751  12.778  18.597  1.00 10.00      A   
ATOM   2698  O   VAL A 287       5.593  12.437  18.345  1.00 10.00      A   
ATOM   2699  N   CYS A 288       7.589  12.008  19.278  1.00 10.00      A   
ATOM   2700  HN  CYS A 288       8.482  12.347  19.491  1.00 10.00      A   
ATOM   2701  CA  CYS A 288       7.218  10.666  19.725  1.00 10.00      A   
ATOM   2702  CB  CYS A 288       8.406   9.977  20.392  1.00 10.00      A   
ATOM   2703  SG  CYS A 288       9.327  11.032  21.531  1.00 10.00      A   
ATOM   2704  HG  CYS A 288      10.191  10.266  22.181  1.00 10.00      A   
ATOM   2705  C   CYS A 288       5.998  10.661  20.649  1.00 10.00      A   
ATOM   2706  O   CYS A 288       5.247   9.684  20.687  1.00 10.00      A   
ATOM   2707  N   SER A 289       5.789  11.761  21.367  1.00 10.00      A   
ATOM   2708  HN  SER A 289       6.419  12.509  21.284  1.00 10.00      A   
ATOM   2709  CA  SER A 289       4.664  11.886  22.294  1.00 10.00      A   
ATOM   2710  CB  SER A 289       4.791  13.185  23.083  1.00 10.00      A   
ATOM   2711  OG  SER A 289       6.146  13.423  23.429  1.00 10.00      A   
ATOM   2712  HG  SER A 289       6.498  12.646  23.878  1.00 10.00      A   
ATOM   2713  C   SER A 289       3.312  11.828  21.574  1.00 10.00      A   
ATOM   2714  O   SER A 289       2.267  11.669  22.204  1.00 10.00      A   
ATOM   2715  N   ARG A 290       3.338  11.958  20.257  1.00 10.00      A   
ATOM   2716  HN  ARG A 290       4.202  12.089  19.804  1.00 10.00      A   
ATOM   2717  CA  ARG A 290       2.123  11.914  19.459  1.00 10.00      A   
ATOM   2718  CB  ARG A 290       1.735  13.330  19.021  1.00 10.00      A   
ATOM   2719  CG  ARG A 290       2.816  14.047  18.224  1.00 10.00      A   
ATOM   2720  CD  ARG A 290       2.571  15.546  18.157  1.00 10.00      A   
ATOM   2721  NE  ARG A 290       3.663  16.245  17.472  1.00 10.00      A   
ATOM   2722  HE  ARG A 290       3.668  16.211  16.490  1.00 10.00      A   
ATOM   2723  CZ  ARG A 290       4.637  16.907  18.097  1.00 10.00      A   
ATOM   2724  NH1 ARG A 290       4.645  16.980  19.427  1.00 10.00      A   
ATOM   2725 HH11 ARG A 290       3.895  16.515  19.981  1.00 10.00      A   
ATOM   2726 HH12 ARG A 290       5.406  17.496  19.925  1.00 10.00      A   
ATOM   2727  NH2 ARG A 290       5.587  17.520  17.395  1.00 10.00      A   
ATOM   2728 HH21 ARG A 290       5.578  17.479  16.349  1.00 10.00      A   
ATOM   2729 HH22 ARG A 290       6.352  18.039  17.882  1.00 10.00      A   
ATOM   2730  C   ARG A 290       2.332  11.011  18.244  1.00 10.00      A   
ATOM   2731  O   ARG A 290       1.643  11.133  17.231  1.00 10.00      A   
ATOM   2732  N   LEU A 291       3.287  10.098  18.360  1.00 10.00      A   
ATOM   2733  HN  LEU A 291       3.777  10.028  19.207  1.00 10.00      A   
ATOM   2734  CA  LEU A 291       3.610   9.178  17.275  1.00 10.00      A   
ATOM   2735  CB  LEU A 291       5.058   8.702  17.386  1.00 10.00      A   
ATOM   2736  CG  LEU A 291       6.030   9.235  16.333  1.00 10.00      A   
ATOM   2737  CD1 LEU A 291       7.443   8.753  16.623  1.00 10.00      A   
ATOM   2738  CD2 LEU A 291       5.593   8.815  14.937  1.00 10.00      A   
ATOM   2739  C   LEU A 291       2.673   7.979  17.265  1.00 10.00      A   
ATOM   2740  O   LEU A 291       2.573   7.252  18.254  1.00 10.00      A   
ATOM   2741  N   THR A 292       1.984   7.788  16.149  1.00 10.00      A   
ATOM   2742  HN  THR A 292       2.095   8.421  15.403  1.00 10.00      A   
ATOM   2743  CA  THR A 292       1.065   6.671  15.998  1.00 10.00      A   
ATOM   2744  CB  THR A 292      -0.208   7.109  15.249  1.00 10.00      A   
ATOM   2745  OG1 THR A 292      -0.666   8.352  15.795  1.00 10.00      A   
ATOM   2746  HG1 THR A 292      -0.047   8.646  16.469  1.00 10.00      A   
ATOM   2747  CG2 THR A 292      -1.301   6.057  15.386  1.00 10.00      A   
ATOM   2748  C   THR A 292       1.737   5.540  15.223  1.00 10.00      A   
ATOM   2749  O   THR A 292       1.684   4.372  15.626  1.00 10.00      A   
ATOM   2750  N   THR A 293       2.388   5.904  14.126  1.00 10.00      A   
ATOM   2751  HN  THR A 293       2.408   6.851  13.876  1.00 10.00      A   
ATOM   2752  CA  THR A 293       3.076   4.947  13.281  1.00 10.00      A   
ATOM   2753  CB  THR A 293       2.394   4.867  11.902  1.00 10.00      A   
ATOM   2754  OG1 THR A 293       0.979   4.719  12.084  1.00 10.00      A   
ATOM   2755  HG1 THR A 293       0.518   5.292  11.460  1.00 10.00      A   
ATOM   2756  CG2 THR A 293       2.926   3.689  11.102  1.00 10.00      A   
ATOM   2757  C   THR A 293       4.537   5.361  13.104  1.00 10.00      A   
ATOM   2758  O   THR A 293       4.831   6.481  12.678  1.00 10.00      A   
ATOM   2759  N   LEU A 294       5.447   4.457  13.434  1.00 10.00      A   
ATOM   2760  HN  LEU A 294       5.152   3.573  13.754  1.00 10.00      A   
ATOM   2761  CA  LEU A 294       6.871   4.734  13.320  1.00 10.00      A   
ATOM   2762  CB  LEU A 294       7.519   4.800  14.707  1.00 10.00      A   
ATOM   2763  CG  LEU A 294       8.994   5.209  14.757  1.00 10.00      A   
ATOM   2764  CD1 LEU A 294       9.205   6.552  14.075  1.00 10.00      A   
ATOM   2765  CD2 LEU A 294       9.478   5.260  16.196  1.00 10.00      A   
ATOM   2766  C   LEU A 294       7.566   3.689  12.451  1.00 10.00      A   
ATOM   2767  O   LEU A 294       7.607   2.500  12.787  1.00 10.00      A   
ATOM   2768  N   ASN A 295       8.093   4.140  11.325  1.00 10.00      A   
ATOM   2769  HN  ASN A 295       8.001   5.094  11.104  1.00 10.00      A   
ATOM   2770  CA  ASN A 295       8.792   3.264  10.395  1.00 10.00      A   
ATOM   2771  CB  ASN A 295       8.262   3.462   8.971  1.00 10.00      A   
ATOM   2772  CG  ASN A 295       9.100   2.764   7.921  1.00 10.00      A   
ATOM   2773  OD1 ASN A 295       9.942   3.382   7.272  1.00 10.00      A   
ATOM   2774  ND2 ASN A 295       8.877   1.473   7.747  1.00 10.00      A   
ATOM   2775 HD21 ASN A 295       8.189   1.042   8.296  1.00 10.00      A   
ATOM   2776 HD22 ASN A 295       9.420   0.994   7.080  1.00 10.00      A   
ATOM   2777  C   ASN A 295      10.297   3.495  10.448  1.00 10.00      A   
ATOM   2778  O   ASN A 295      10.782   4.589  10.162  1.00 10.00      A   
ATOM   2779  N   LEU A 296      11.028   2.461  10.827  1.00 10.00      A   
ATOM   2780  HN  LEU A 296      10.579   1.613  11.049  1.00 10.00      A   
ATOM   2781  CA  LEU A 296      12.476   2.540  10.934  1.00 10.00      A   
ATOM   2782  CB  LEU A 296      12.885   2.624  12.409  1.00 10.00      A   
ATOM   2783  CG  LEU A 296      12.307   3.783  13.220  1.00 10.00      A   
ATOM   2784  CD1 LEU A 296      12.414   3.490  14.707  1.00 10.00      A   
ATOM   2785  CD2 LEU A 296      13.025   5.078  12.882  1.00 10.00      A   
ATOM   2786  C   LEU A 296      13.121   1.308  10.309  1.00 10.00      A   
ATOM   2787  O   LEU A 296      14.169   0.849  10.764  1.00 10.00      A   
ATOM   2788  N   SER A 297      12.504   0.786   9.255  1.00 10.00      A   
ATOM   2789  HN  SER A 297      11.683   1.206   8.923  1.00 10.00      A   
ATOM   2790  CA  SER A 297      13.014  -0.402   8.576  1.00 10.00      A   
ATOM   2791  CB  SER A 297      11.930  -1.016   7.688  1.00 10.00      A   
ATOM   2792  OG  SER A 297      11.165  -0.008   7.043  1.00 10.00      A   
ATOM   2793  HG  SER A 297      10.865  -0.336   6.184  1.00 10.00      A   
ATOM   2794  C   SER A 297      14.273  -0.109   7.764  1.00 10.00      A   
ATOM   2795  O   SER A 297      14.892  -1.018   7.215  1.00 10.00      A   
ATOM   2796  N   TYR A 298      14.653   1.159   7.697  1.00 10.00      A   
ATOM   2797  HN  TYR A 298      14.126   1.840   8.163  1.00 10.00      A   
ATOM   2798  CA  TYR A 298      15.835   1.563   6.949  1.00 10.00      A   
ATOM   2799  CB  TYR A 298      15.452   2.531   5.823  1.00 10.00      A   
ATOM   2800  CG  TYR A 298      14.399   1.986   4.881  1.00 10.00      A   
ATOM   2801  CD1 TYR A 298      13.093   2.450   4.934  1.00 10.00      A   
ATOM   2802  CD2 TYR A 298      14.708   1.004   3.947  1.00 10.00      A   
ATOM   2803  CE1 TYR A 298      12.122   1.955   4.087  1.00 10.00      A   
ATOM   2804  CE2 TYR A 298      13.743   0.503   3.092  1.00 10.00      A   
ATOM   2805  CZ  TYR A 298      12.451   0.981   3.167  1.00 10.00      A   
ATOM   2806  OH  TYR A 298      11.483   0.488   2.318  1.00 10.00      A   
ATOM   2807  HH  TYR A 298      11.728  -0.399   2.027  1.00 10.00      A   
ATOM   2808  C   TYR A 298      16.877   2.192   7.870  1.00 10.00      A   
ATOM   2809  O   TYR A 298      17.897   2.705   7.415  1.00 10.00      A   
ATOM   2810  N   ALA A 299      16.623   2.131   9.170  1.00 10.00      A   
ATOM   2811  HN  ALA A 299      15.808   1.682   9.479  1.00 10.00      A   
ATOM   2812  CA  ALA A 299      17.534   2.698  10.151  1.00 10.00      A   
ATOM   2813  CB  ALA A 299      16.762   3.423  11.245  1.00 10.00      A   
ATOM   2814  C   ALA A 299      18.434   1.624  10.750  1.00 10.00      A   
ATOM   2815  O   ALA A 299      18.045   0.920  11.684  1.00 10.00      A   
ATOM   2816  N   THR A 300      19.633   1.500  10.204  1.00 10.00      A   
ATOM   2817  HN  THR A 300      19.881   2.078   9.452  1.00 10.00      A   
ATOM   2818  CA  THR A 300      20.591   0.519  10.679  1.00 10.00      A   
ATOM   2819  CB  THR A 300      21.606   0.166   9.577  1.00 10.00      A   
ATOM   2820  OG1 THR A 300      21.629   1.215   8.597  1.00 10.00      A   
ATOM   2821  HG1 THR A 300      22.544   1.490   8.454  1.00 10.00      A   
ATOM   2822  CG2 THR A 300      21.237  -1.148   8.905  1.00 10.00      A   
ATOM   2823  C   THR A 300      21.334   1.020  11.918  1.00 10.00      A   
ATOM   2824  O   THR A 300      22.530   1.313  11.872  1.00 10.00      A   
ATOM   2825  N   VAL A 301      20.610   1.130  13.018  1.00 10.00      A   
ATOM   2826  HN  VAL A 301      19.655   0.896  12.983  1.00 10.00      A   
ATOM   2827  CA  VAL A 301      21.188   1.582  14.279  1.00 10.00      A   
ATOM   2828  CB  VAL A 301      20.261   2.569  15.017  1.00 10.00      A   
ATOM   2829  CG1 VAL A 301      20.177   3.892  14.272  1.00 10.00      A   
ATOM   2830  CG2 VAL A 301      18.878   1.968  15.221  1.00 10.00      A   
ATOM   2831  C   VAL A 301      21.480   0.389  15.185  1.00 10.00      A   
ATOM   2832  O   VAL A 301      21.337  -0.762  14.768  1.00 10.00      A   
ATOM   2833  N   GLN A 302      21.886   0.663  16.413  1.00 10.00      A   
ATOM   2834  HN  GLN A 302      21.983   1.599  16.691  1.00 10.00      A   
ATOM   2835  CA  GLN A 302      22.185  -0.390  17.366  1.00 10.00      A   
ATOM   2836  CB  GLN A 302      23.426  -0.023  18.194  1.00 10.00      A   
ATOM   2837  CG  GLN A 302      24.593   0.550  17.382  1.00 10.00      A   
ATOM   2838  CD  GLN A 302      25.316  -0.482  16.527  1.00 10.00      A   
ATOM   2839  OE1 GLN A 302      25.383  -1.662  16.880  1.00 10.00      A   
ATOM   2840  NE2 GLN A 302      25.873  -0.039  15.400  1.00 10.00      A   
ATOM   2841 HE21 GLN A 302      25.783   0.917  15.181  1.00 10.00      A   
ATOM   2842 HE22 GLN A 302      26.352  -0.683  14.825  1.00 10.00      A   
ATOM   2843  C   GLN A 302      20.968  -0.638  18.264  1.00 10.00      A   
ATOM   2844  O   GLN A 302      20.021   0.153  18.266  1.00 10.00      A   
ATOM   2845  N   SER A 303      20.998  -1.723  19.026  1.00 10.00      A   
ATOM   2846  HN  SER A 303      21.795  -2.298  18.999  1.00 10.00      A   
ATOM   2847  CA  SER A 303      19.888  -2.085  19.910  1.00 10.00      A   
ATOM   2848  CB  SER A 303      20.204  -3.383  20.664  1.00 10.00      A   
ATOM   2849  OG  SER A 303      19.111  -3.797  21.470  1.00 10.00      A   
ATOM   2850  HG  SER A 303      18.379  -4.079  20.904  1.00 10.00      A   
ATOM   2851  C   SER A 303      19.541  -0.963  20.894  1.00 10.00      A   
ATOM   2852  O   SER A 303      18.378  -0.559  21.007  1.00 10.00      A   
ATOM   2853  N   TYR A 304      20.557  -0.444  21.578  1.00 10.00      A   
ATOM   2854  HN  TYR A 304      21.460  -0.789  21.421  1.00 10.00      A   
ATOM   2855  CA  TYR A 304      20.374   0.620  22.557  1.00 10.00      A   
ATOM   2856  CB  TYR A 304      21.722   0.983  23.193  1.00 10.00      A   
ATOM   2857  CG  TYR A 304      21.637   1.998  24.312  1.00 10.00      A   
ATOM   2858  CD1 TYR A 304      20.873   1.753  25.447  1.00 10.00      A   
ATOM   2859  CD2 TYR A 304      22.328   3.200  24.236  1.00 10.00      A   
ATOM   2860  CE1 TYR A 304      20.801   2.678  26.471  1.00 10.00      A   
ATOM   2861  CE2 TYR A 304      22.263   4.130  25.255  1.00 10.00      A   
ATOM   2862  CZ  TYR A 304      21.497   3.863  26.371  1.00 10.00      A   
ATOM   2863  OH  TYR A 304      21.422   4.789  27.388  1.00 10.00      A   
ATOM   2864  HH  TYR A 304      21.339   5.671  27.009  1.00 10.00      A   
ATOM   2865  C   TYR A 304      19.732   1.858  21.927  1.00 10.00      A   
ATOM   2866  O   TYR A 304      18.945   2.559  22.569  1.00 10.00      A   
ATOM   2867  N   ASP A 305      20.054   2.104  20.663  1.00 10.00      A   
ATOM   2868  HN  ASP A 305      20.648   1.480  20.197  1.00 10.00      A   
ATOM   2869  CA  ASP A 305      19.528   3.259  19.943  1.00 10.00      A   
ATOM   2870  CB  ASP A 305      20.216   3.433  18.589  1.00 10.00      A   
ATOM   2871  CG  ASP A 305      21.644   3.929  18.708  1.00 10.00      A   
ATOM   2872  OD1 ASP A 305      21.865   4.965  19.377  1.00 10.00      A   
ATOM   2873  OD2 ASP A 305      22.546   3.293  18.126  1.00 10.00      A   
ATOM   2874  C   ASP A 305      18.018   3.166  19.766  1.00 10.00      A   
ATOM   2875  O   ASP A 305      17.316   4.179  19.774  1.00 10.00      A   
ATOM   2876  N   LEU A 306      17.519   1.948  19.620  1.00 10.00      A   
ATOM   2877  HN  LEU A 306      18.128   1.179  19.619  1.00 10.00      A   
ATOM   2878  CA  LEU A 306      16.094   1.722  19.453  1.00 10.00      A   
ATOM   2879  CB  LEU A 306      15.833   0.337  18.858  1.00 10.00      A   
ATOM   2880  CG  LEU A 306      16.101   0.191  17.357  1.00 10.00      A   
ATOM   2881  CD1 LEU A 306      17.041  -0.975  17.084  1.00 10.00      A   
ATOM   2882  CD2 LEU A 306      14.796   0.022  16.594  1.00 10.00      A   
ATOM   2883  C   LEU A 306      15.363   1.874  20.779  1.00 10.00      A   
ATOM   2884  O   LEU A 306      14.339   2.552  20.859  1.00 10.00      A   
ATOM   2885  N   VAL A 307      15.919   1.268  21.820  1.00 10.00      A   
ATOM   2886  HN  VAL A 307      16.758   0.774  21.689  1.00 10.00      A   
ATOM   2887  CA  VAL A 307      15.326   1.315  23.153  1.00 10.00      A   
ATOM   2888  CB  VAL A 307      16.170   0.510  24.160  1.00 10.00      A   
ATOM   2889  CG1 VAL A 307      15.518   0.503  25.534  1.00 10.00      A   
ATOM   2890  CG2 VAL A 307      16.375  -0.911  23.659  1.00 10.00      A   
ATOM   2891  C   VAL A 307      15.160   2.749  23.650  1.00 10.00      A   
ATOM   2892  O   VAL A 307      14.144   3.088  24.260  1.00 10.00      A   
ATOM   2893  N   LYS A 308      16.154   3.584  23.370  1.00 10.00      A   
ATOM   2894  HN  LYS A 308      16.932   3.249  22.871  1.00 10.00      A   
ATOM   2895  CA  LYS A 308      16.125   4.984  23.787  1.00 10.00      A   
ATOM   2896  CB  LYS A 308      17.370   5.718  23.286  1.00 10.00      A   
ATOM   2897  CG  LYS A 308      18.634   5.444  24.086  1.00 10.00      A   
ATOM   2898  CD  LYS A 308      19.823   6.207  23.514  1.00 10.00      A   
ATOM   2899  CE  LYS A 308      20.217   5.665  22.150  1.00 10.00      A   
ATOM   2900  NZ  LYS A 308      21.237   6.507  21.473  1.00 10.00      A   
ATOM   2901  HZ1 LYS A 308      22.068   6.631  22.086  1.00 10.00      A   
ATOM   2902  HZ2 LYS A 308      20.839   7.441  21.251  1.00 10.00      A   
ATOM   2903  HZ3 LYS A 308      21.543   6.052  20.582  1.00 10.00      A   
ATOM   2904  C   LYS A 308      14.873   5.701  23.282  1.00 10.00      A   
ATOM   2905  O   LYS A 308      14.223   6.437  24.027  1.00 10.00      A   
ATOM   2906  N   LEU A 309      14.530   5.461  22.025  1.00 10.00      A   
ATOM   2907  HN  LEU A 309      15.065   4.833  21.497  1.00 10.00      A   
ATOM   2908  CA  LEU A 309      13.375   6.096  21.412  1.00 10.00      A   
ATOM   2909  CB  LEU A 309      13.541   6.138  19.894  1.00 10.00      A   
ATOM   2910  CG  LEU A 309      13.518   7.523  19.252  1.00 10.00      A   
ATOM   2911  CD1 LEU A 309      14.218   7.484  17.905  1.00 10.00      A   
ATOM   2912  CD2 LEU A 309      12.085   8.015  19.096  1.00 10.00      A   
ATOM   2913  C   LEU A 309      12.074   5.394  21.793  1.00 10.00      A   
ATOM   2914  O   LEU A 309      11.035   6.040  21.951  1.00 10.00      A   
ATOM   2915  N   LEU A 310      12.140   4.075  21.960  1.00 10.00      A   
ATOM   2916  HN  LEU A 310      12.999   3.619  21.830  1.00 10.00      A   
ATOM   2917  CA  LEU A 310      10.965   3.284  22.316  1.00 10.00      A   
ATOM   2918  CB  LEU A 310      11.308   1.795  22.379  1.00 10.00      A   
ATOM   2919  CG  LEU A 310      11.634   1.115  21.050  1.00 10.00      A   
ATOM   2920  CD1 LEU A 310      12.028  -0.332  21.288  1.00 10.00      A   
ATOM   2921  CD2 LEU A 310      10.449   1.201  20.099  1.00 10.00      A   
ATOM   2922  C   LEU A 310      10.361   3.728  23.641  1.00 10.00      A   
ATOM   2923  O   LEU A 310       9.139   3.793  23.785  1.00 10.00      A   
ATOM   2924  N   CYS A 311      11.222   4.049  24.596  1.00 10.00      A   
ATOM   2925  HN  CYS A 311      12.183   4.001  24.407  1.00 10.00      A   
ATOM   2926  CA  CYS A 311      10.779   4.472  25.919  1.00 10.00      A   
ATOM   2927  CB  CYS A 311      11.975   4.617  26.861  1.00 10.00      A   
ATOM   2928  SG  CYS A 311      12.976   3.121  27.023  1.00 10.00      A   
ATOM   2929  HG  CYS A 311      13.686   2.985  25.909  1.00 10.00      A   
ATOM   2930  C   CYS A 311       9.982   5.779  25.872  1.00 10.00      A   
ATOM   2931  O   CYS A 311       9.311   6.135  26.842  1.00 10.00      A   
ATOM   2932  N   GLN A 312      10.056   6.493  24.753  1.00 10.00      A   
ATOM   2933  HN  GLN A 312      10.604   6.168  24.004  1.00 10.00      A   
ATOM   2934  CA  GLN A 312       9.337   7.750  24.615  1.00 10.00      A   
ATOM   2935  CB  GLN A 312      10.273   8.874  24.162  1.00 10.00      A   
ATOM   2936  CG  GLN A 312      11.378   9.196  25.160  1.00 10.00      A   
ATOM   2937  CD  GLN A 312      11.752  10.666  25.181  1.00 10.00      A   
ATOM   2938  OE1 GLN A 312      12.908  11.022  25.403  1.00 10.00      A   
ATOM   2939  NE2 GLN A 312      10.772  11.536  24.974  1.00 10.00      A   
ATOM   2940 HE21 GLN A 312       9.868  11.190  24.823  1.00 10.00      A   
ATOM   2941 HE22 GLN A 312      10.991  12.490  24.978  1.00 10.00      A   
ATOM   2942  C   GLN A 312       8.142   7.622  23.674  1.00 10.00      A   
ATOM   2943  O   GLN A 312       7.541   8.624  23.282  1.00 10.00      A   
ATOM   2944  N   CYS A 313       7.786   6.389  23.329  1.00 10.00      A   
ATOM   2945  HN  CYS A 313       8.290   5.623  23.682  1.00 10.00      A   
ATOM   2946  CA  CYS A 313       6.654   6.144  22.438  1.00 10.00      A   
ATOM   2947  CB  CYS A 313       7.131   5.546  21.112  1.00 10.00      A   
ATOM   2948  SG  CYS A 313       8.418   6.507  20.289  1.00 10.00      A   
ATOM   2949  HG  CYS A 313       9.554   6.302  20.944  1.00 10.00      A   
ATOM   2950  C   CYS A 313       5.625   5.221  23.094  1.00 10.00      A   
ATOM   2951  O   CYS A 313       5.581   4.027  22.805  1.00 10.00      A   
ATOM   2952  N   PRO A 314       4.790   5.754  24.002  1.00 10.00      A   
ATOM   2953  CA  PRO A 314       3.775   4.965  24.699  1.00 10.00      A   
ATOM   2954  CB  PRO A 314       3.518   5.773  25.984  1.00 10.00      A   
ATOM   2955  CG  PRO A 314       4.365   7.007  25.884  1.00 10.00      A   
ATOM   2956  CD  PRO A 314       4.773   7.147  24.447  1.00 10.00      A   
ATOM   2957  C   PRO A 314       2.478   4.835  23.901  1.00 10.00      A   
ATOM   2958  O   PRO A 314       1.662   3.951  24.163  1.00 10.00      A   
ATOM   2959  N   LYS A 315       2.294   5.707  22.922  1.00 10.00      A   
ATOM   2960  HN  LYS A 315       2.995   6.363  22.729  1.00 10.00      A   
ATOM   2961  CA  LYS A 315       1.084   5.699  22.108  1.00 10.00      A   
ATOM   2962  CB  LYS A 315       0.529   7.117  21.960  1.00 10.00      A   
ATOM   2963  CG  LYS A 315      -0.012   7.713  23.250  1.00 10.00      A   
ATOM   2964  CD  LYS A 315      -0.467   9.149  23.049  1.00 10.00      A   
ATOM   2965  CE  LYS A 315      -1.721   9.225  22.191  1.00 10.00      A   
ATOM   2966  NZ  LYS A 315      -2.957   8.932  22.966  1.00 10.00      A   
ATOM   2967  HZ1 LYS A 315      -3.798   9.158  22.395  1.00 10.00      A   
ATOM   2968  HZ2 LYS A 315      -2.982   9.499  23.837  1.00 10.00      A   
ATOM   2969  HZ3 LYS A 315      -2.988   7.922  23.223  1.00 10.00      A   
ATOM   2970  C   LYS A 315       1.337   5.093  20.735  1.00 10.00      A   
ATOM   2971  O   LYS A 315       0.517   5.229  19.824  1.00 10.00      A   
ATOM   2972  N   LEU A 316       2.476   4.433  20.594  1.00 10.00      A   
ATOM   2973  HN  LEU A 316       3.088   4.372  21.355  1.00 10.00      A   
ATOM   2974  CA  LEU A 316       2.844   3.798  19.342  1.00 10.00      A   
ATOM   2975  CB  LEU A 316       4.298   3.332  19.409  1.00 10.00      A   
ATOM   2976  CG  LEU A 316       4.943   2.913  18.089  1.00 10.00      A   
ATOM   2977  CD1 LEU A 316       4.889   4.054  17.086  1.00 10.00      A   
ATOM   2978  CD2 LEU A 316       6.380   2.474  18.321  1.00 10.00      A   
ATOM   2979  C   LEU A 316       1.924   2.615  19.060  1.00 10.00      A   
ATOM   2980  O   LEU A 316       1.831   1.685  19.864  1.00 10.00      A   
ATOM   2981  N   GLN A 317       1.241   2.659  17.924  1.00 10.00      A   
ATOM   2982  HN  GLN A 317       1.359   3.426  17.321  1.00 10.00      A   
ATOM   2983  CA  GLN A 317       0.322   1.596  17.553  1.00 10.00      A   
ATOM   2984  CB  GLN A 317      -1.049   2.161  17.178  1.00 10.00      A   
ATOM   2985  CG  GLN A 317      -1.835   2.687  18.371  1.00 10.00      A   
ATOM   2986  CD  GLN A 317      -3.157   3.314  17.983  1.00 10.00      A   
ATOM   2987  OE1 GLN A 317      -3.284   3.920  16.922  1.00 10.00      A   
ATOM   2988  NE2 GLN A 317      -4.148   3.173  18.843  1.00 10.00      A   
ATOM   2989 HE21 GLN A 317      -3.974   2.675  19.680  1.00 10.00      A   
ATOM   2990 HE22 GLN A 317      -5.015   3.569  18.621  1.00 10.00      A   
ATOM   2991  C   GLN A 317       0.887   0.715  16.442  1.00 10.00      A   
ATOM   2992  O   GLN A 317       0.669  -0.495  16.437  1.00 10.00      A   
ATOM   2993  N   ARG A 318       1.605   1.318  15.503  1.00 10.00      A   
ATOM   2994  HN  ARG A 318       1.742   2.291  15.549  1.00 10.00      A   
ATOM   2995  CA  ARG A 318       2.207   0.568  14.409  1.00 10.00      A   
ATOM   2996  CB  ARG A 318       1.592   0.950  13.058  1.00 10.00      A   
ATOM   2997  CG  ARG A 318       0.197   0.391  12.810  1.00 10.00      A   
ATOM   2998  CD  ARG A 318      -0.026   0.106  11.331  1.00 10.00      A   
ATOM   2999  NE  ARG A 318      -1.445   0.059  10.980  1.00 10.00      A   
ATOM   3000  HE  ARG A 318      -2.014   0.781  11.330  1.00 10.00      A   
ATOM   3001  CZ  ARG A 318      -2.001  -0.894  10.227  1.00 10.00      A   
ATOM   3002  NH1 ARG A 318      -1.270  -1.889   9.742  1.00 10.00      A   
ATOM   3003 HH11 ARG A 318      -1.714  -2.628   9.151  1.00 10.00      A   
ATOM   3004 HH12 ARG A 318      -0.239  -1.945   9.945  1.00 10.00      A   
ATOM   3005  NH2 ARG A 318      -3.301  -0.846   9.949  1.00 10.00      A   
ATOM   3006 HH21 ARG A 318      -3.890  -0.067  10.316  1.00 10.00      A   
ATOM   3007 HH22 ARG A 318      -3.741  -1.590   9.358  1.00 10.00      A   
ATOM   3008  C   ARG A 318       3.713   0.798  14.385  1.00 10.00      A   
ATOM   3009  O   ARG A 318       4.170   1.929  14.202  1.00 10.00      A   
ATOM   3010  N   LEU A 319       4.481  -0.268  14.581  1.00 10.00      A   
ATOM   3011  HN  LEU A 319       4.060  -1.149  14.719  1.00 10.00      A   
ATOM   3012  CA  LEU A 319       5.934  -0.162  14.585  1.00 10.00      A   
ATOM   3013  CB  LEU A 319       6.503  -0.462  15.973  1.00 10.00      A   
ATOM   3014  CG  LEU A 319       8.026  -0.359  16.103  1.00 10.00      A   
ATOM   3015  CD1 LEU A 319       8.488   1.073  15.892  1.00 10.00      A   
ATOM   3016  CD2 LEU A 319       8.492  -0.881  17.450  1.00 10.00      A   
ATOM   3017  C   LEU A 319       6.565  -1.089  13.555  1.00 10.00      A   
ATOM   3018  O   LEU A 319       6.348  -2.302  13.576  1.00 10.00      A   
ATOM   3019  N   TRP A 320       7.331  -0.503  12.648  1.00 10.00      A   
ATOM   3020  HN  TRP A 320       7.440   0.473  12.679  1.00 10.00      A   
ATOM   3021  CA  TRP A 320       8.021  -1.256  11.608  1.00 10.00      A   
ATOM   3022  CB  TRP A 320       7.554  -0.800  10.217  1.00 10.00      A   
ATOM   3023  CG  TRP A 320       6.074  -0.892  10.000  1.00 10.00      A   
ATOM   3024  CD1 TRP A 320       5.249  -1.902  10.393  1.00 10.00      A   
ATOM   3025  CD2 TRP A 320       5.243   0.063   9.329  1.00 10.00      A   
ATOM   3026  NE1 TRP A 320       3.959  -1.632  10.017  1.00 10.00      A   
ATOM   3027  HE1 TRP A 320       3.179  -2.213  10.195  1.00 10.00      A   
ATOM   3028  CE2 TRP A 320       3.926  -0.435   9.359  1.00 10.00      A   
ATOM   3029  CE3 TRP A 320       5.484   1.290   8.707  1.00 10.00      A   
ATOM   3030  CZ2 TRP A 320       2.853   0.251   8.792  1.00 10.00      A   
ATOM   3031  CZ3 TRP A 320       4.420   1.970   8.146  1.00 10.00      A   
ATOM   3032  CH2 TRP A 320       3.120   1.450   8.190  1.00 10.00      A   
ATOM   3033  C   TRP A 320       9.523  -1.031  11.746  1.00 10.00      A   
ATOM   3034  O   TRP A 320      10.048  -0.023  11.271  1.00 10.00      A   
ATOM   3035  N   VAL A 321      10.207  -1.958  12.399  1.00 10.00      A   
ATOM   3036  HN  VAL A 321       9.744  -2.760  12.723  1.00 10.00      A   
ATOM   3037  CA  VAL A 321      11.645  -1.828  12.618  1.00 10.00      A   
ATOM   3038  CB  VAL A 321      11.985  -1.571  14.104  1.00 10.00      A   
ATOM   3039  CG1 VAL A 321      11.568  -0.171  14.522  1.00 10.00      A   
ATOM   3040  CG2 VAL A 321      11.337  -2.617  14.998  1.00 10.00      A   
ATOM   3041  C   VAL A 321      12.411  -3.057  12.139  1.00 10.00      A   
ATOM   3042  O   VAL A 321      11.838  -3.981  11.560  1.00 10.00      A   
ATOM   3043  N   LEU A 322      13.711  -3.046  12.375  1.00 10.00      A   
ATOM   3044  HN  LEU A 322      14.103  -2.272  12.832  1.00 10.00      A   
ATOM   3045  CA  LEU A 322      14.576  -4.149  11.988  1.00 10.00      A   
ATOM   3046  CB  LEU A 322      15.930  -3.622  11.499  1.00 10.00      A   
ATOM   3047  CG  LEU A 322      15.928  -2.891  10.154  1.00 10.00      A   
ATOM   3048  CD1 LEU A 322      17.260  -2.198   9.918  1.00 10.00      A   
ATOM   3049  CD2 LEU A 322      15.613  -3.853   9.018  1.00 10.00      A   
ATOM   3050  C   LEU A 322      14.786  -5.100  13.166  1.00 10.00      A   
ATOM   3051  O   LEU A 322      14.347  -4.829  14.287  1.00 10.00      A   
ATOM   3052  N   ASP A 323      15.479  -6.198  12.912  1.00 10.00      A   
ATOM   3053  HN  ASP A 323      15.811  -6.355  11.998  1.00 10.00      A   
ATOM   3054  CA  ASP A 323      15.757  -7.195  13.939  1.00 10.00      A   
ATOM   3055  CB  ASP A 323      16.042  -8.572  13.320  1.00 10.00      A   
ATOM   3056  CG  ASP A 323      17.228  -8.598  12.373  1.00 10.00      A   
ATOM   3057  OD1 ASP A 323      17.598  -7.533  11.833  1.00 10.00      A   
ATOM   3058  OD2 ASP A 323      17.776  -9.697  12.139  1.00 10.00      A   
ATOM   3059  C   ASP A 323      16.891  -6.765  14.863  1.00 10.00      A   
ATOM   3060  O   ASP A 323      17.241  -7.474  15.806  1.00 10.00      A   
ATOM   3061  N   TYR A 324      17.436  -5.580  14.614  1.00 10.00      A   
ATOM   3062  HN  TYR A 324      17.100  -5.051  13.862  1.00 10.00      A   
ATOM   3063  CA  TYR A 324      18.523  -5.047  15.427  1.00 10.00      A   
ATOM   3064  CB  TYR A 324      19.195  -3.861  14.734  1.00 10.00      A   
ATOM   3065  CG  TYR A 324      20.569  -4.171  14.185  1.00 10.00      A   
ATOM   3066  CD1 TYR A 324      20.728  -4.679  12.904  1.00 10.00      A   
ATOM   3067  CD2 TYR A 324      21.708  -3.958  14.951  1.00 10.00      A   
ATOM   3068  CE1 TYR A 324      21.984  -4.966  12.399  1.00 10.00      A   
ATOM   3069  CE2 TYR A 324      22.966  -4.241  14.455  1.00 10.00      A   
ATOM   3070  CZ  TYR A 324      23.100  -4.743  13.178  1.00 10.00      A   
ATOM   3071  OH  TYR A 324      24.354  -5.023  12.678  1.00 10.00      A   
ATOM   3072  HH  TYR A 324      24.420  -4.679  11.778  1.00 10.00      A   
ATOM   3073  C   TYR A 324      18.032  -4.642  16.813  1.00 10.00      A   
ATOM   3074  O   TYR A 324      18.831  -4.340  17.700  1.00 10.00      A   
ATOM   3075  N   ILE A 325      16.716  -4.642  16.994  1.00 10.00      A   
ATOM   3076  HN  ILE A 325      16.134  -4.889  16.245  1.00 10.00      A   
ATOM   3077  CA  ILE A 325      16.115  -4.284  18.274  1.00 10.00      A   
ATOM   3078  CB  ILE A 325      14.589  -4.063  18.147  1.00 10.00      A   
ATOM   3079  CG1 ILE A 325      13.991  -3.578  19.469  1.00 10.00      A   
ATOM   3080  CG2 ILE A 325      13.883  -5.319  17.660  1.00 10.00      A   
ATOM   3081  CD1 ILE A 325      12.516  -3.251  19.390  1.00 10.00      A   
ATOM   3082  C   ILE A 325      16.427  -5.343  19.337  1.00 10.00      A   
ATOM   3083  O   ILE A 325      16.639  -5.018  20.510  1.00 10.00      A   
ATOM   3084  N   GLU A 326      16.481  -6.607  18.898  1.00 10.00      A   
ATOM   3085  HN  GLU A 326      16.317  -6.778  17.947  1.00 10.00      A   
ATOM   3086  CA  GLU A 326      16.778  -7.746  19.771  1.00 10.00      A   
ATOM   3087  CB  GLU A 326      18.136  -7.589  20.456  1.00 10.00      A   
ATOM   3088  CG  GLU A 326      19.294  -7.485  19.480  1.00 10.00      A   
ATOM   3089  CD  GLU A 326      20.641  -7.466  20.165  1.00 10.00      A   
ATOM   3090  OE1 GLU A 326      20.683  -7.537  21.411  1.00 10.00      A   
ATOM   3091  OE2 GLU A 326      21.666  -7.386  19.455  1.00 10.00      A   
ATOM   3092  C   GLU A 326      15.669  -8.030  20.782  1.00 10.00      A   
ATOM   3093  O   GLU A 326      14.773  -7.209  20.985  1.00 10.00      A   
ATOM   3094  N   ASP A 327      15.733  -9.209  21.404  1.00 10.00      A   
ATOM   3095  HN  ASP A 327      16.463  -9.826  21.177  1.00 10.00      A   
ATOM   3096  CA  ASP A 327      14.739  -9.620  22.401  1.00 10.00      A   
ATOM   3097  CB  ASP A 327      15.074 -10.999  22.990  1.00 10.00      A   
ATOM   3098  CG  ASP A 327      15.151 -12.112  21.963  1.00 10.00      A   
ATOM   3099  OD1 ASP A 327      14.104 -12.686  21.600  1.00 10.00      A   
ATOM   3100  OD2 ASP A 327      16.271 -12.441  21.528  1.00 10.00      A   
ATOM   3101  C   ASP A 327      14.653  -8.607  23.537  1.00 10.00      A   
ATOM   3102  O   ASP A 327      13.561  -8.258  23.995  1.00 10.00      A   
ATOM   3103  N   ALA A 328      15.814  -8.133  23.978  1.00 10.00      A   
ATOM   3104  HN  ALA A 328      16.643  -8.447  23.560  1.00 10.00      A   
ATOM   3105  CA  ALA A 328      15.893  -7.162  25.063  1.00 10.00      A   
ATOM   3106  CB  ALA A 328      17.343  -6.808  25.357  1.00 10.00      A   
ATOM   3107  C   ALA A 328      15.089  -5.910  24.739  1.00 10.00      A   
ATOM   3108  O   ALA A 328      14.350  -5.397  25.584  1.00 10.00      A   
ATOM   3109  N   GLY A 329      15.224  -5.429  23.506  1.00 10.00      A   
ATOM   3110  HN  GLY A 329      15.815  -5.886  22.870  1.00 10.00      A   
ATOM   3111  CA  GLY A 329      14.507  -4.241  23.089  1.00 10.00      A   
ATOM   3112  C   GLY A 329      13.019  -4.491  22.962  1.00 10.00      A   
ATOM   3113  O   GLY A 329      12.205  -3.631  23.303  1.00 10.00      A   
ATOM   3114  N   LEU A 330      12.667  -5.681  22.485  1.00 10.00      A   
ATOM   3115  HN  LEU A 330      13.370  -6.323  22.241  1.00 10.00      A   
ATOM   3116  CA  LEU A 330      11.271  -6.067  22.312  1.00 10.00      A   
ATOM   3117  CB  LEU A 330      11.180  -7.435  21.644  1.00 10.00      A   
ATOM   3118  CG  LEU A 330      11.579  -7.480  20.171  1.00 10.00      A   
ATOM   3119  CD1 LEU A 330      11.989  -8.884  19.772  1.00 10.00      A   
ATOM   3120  CD2 LEU A 330      10.440  -6.990  19.293  1.00 10.00      A   
ATOM   3121  C   LEU A 330      10.536  -6.077  23.645  1.00 10.00      A   
ATOM   3122  O   LEU A 330       9.372  -5.684  23.719  1.00 10.00      A   
ATOM   3123  N   GLU A 331      11.216  -6.520  24.701  1.00 10.00      A   
ATOM   3124  HN  GLU A 331      12.136  -6.840  24.585  1.00 10.00      A   
ATOM   3125  CA  GLU A 331      10.615  -6.555  26.025  1.00 10.00      A   
ATOM   3126  CB  GLU A 331      11.530  -7.270  27.021  1.00 10.00      A   
ATOM   3127  CG  GLU A 331      10.897  -7.494  28.384  1.00 10.00      A   
ATOM   3128  CD  GLU A 331      11.788  -8.278  29.319  1.00 10.00      A   
ATOM   3129  OE1 GLU A 331      12.837  -7.746  29.741  1.00 10.00      A   
ATOM   3130  OE2 GLU A 331      11.445  -9.434  29.641  1.00 10.00      A   
ATOM   3131  C   GLU A 331      10.317  -5.136  26.495  1.00 10.00      A   
ATOM   3132  O   GLU A 331       9.247  -4.863  27.045  1.00 10.00      A   
ATOM   3133  N   VAL A 332      11.261  -4.227  26.250  1.00 10.00      A   
ATOM   3134  HN  VAL A 332      12.087  -4.505  25.799  1.00 10.00      A   
ATOM   3135  CA  VAL A 332      11.093  -2.827  26.631  1.00 10.00      A   
ATOM   3136  CB  VAL A 332      12.359  -1.994  26.326  1.00 10.00      A   
ATOM   3137  CG1 VAL A 332      12.194  -0.557  26.799  1.00 10.00      A   
ATOM   3138  CG2 VAL A 332      13.590  -2.625  26.959  1.00 10.00      A   
ATOM   3139  C   VAL A 332       9.909  -2.237  25.867  1.00 10.00      A   
ATOM   3140  O   VAL A 332       9.115  -1.464  26.409  1.00 10.00      A   
ATOM   3141  N   LEU A 333       9.794  -2.635  24.609  1.00 10.00      A   
ATOM   3142  HN  LEU A 333      10.466  -3.255  24.244  1.00 10.00      A   
ATOM   3143  CA  LEU A 333       8.713  -2.181  23.745  1.00 10.00      A   
ATOM   3144  CB  LEU A 333       8.886  -2.779  22.347  1.00 10.00      A   
ATOM   3145  CG  LEU A 333       7.698  -2.660  21.394  1.00 10.00      A   
ATOM   3146  CD1 LEU A 333       7.584  -1.247  20.849  1.00 10.00      A   
ATOM   3147  CD2 LEU A 333       7.827  -3.664  20.263  1.00 10.00      A   
ATOM   3148  C   LEU A 333       7.361  -2.589  24.326  1.00 10.00      A   
ATOM   3149  O   LEU A 333       6.475  -1.752  24.496  1.00 10.00      A   
ATOM   3150  N   ALA A 334       7.233  -3.872  24.657  1.00 10.00      A   
ATOM   3151  HN  ALA A 334       7.990  -4.479  24.501  1.00 10.00      A   
ATOM   3152  CA  ALA A 334       6.002  -4.416  25.225  1.00 10.00      A   
ATOM   3153  CB  ALA A 334       6.097  -5.930  25.323  1.00 10.00      A   
ATOM   3154  C   ALA A 334       5.710  -3.819  26.598  1.00 10.00      A   
ATOM   3155  O   ALA A 334       4.573  -3.843  27.075  1.00 10.00      A   
ATOM   3156  N   SER A 335       6.739  -3.281  27.233  1.00 10.00      A   
ATOM   3157  HN  SER A 335       7.624  -3.292  26.810  1.00 10.00      A   
ATOM   3158  CA  SER A 335       6.588  -2.677  28.545  1.00 10.00      A   
ATOM   3159  CB  SER A 335       7.888  -2.809  29.342  1.00 10.00      A   
ATOM   3160  OG  SER A 335       8.273  -4.169  29.464  1.00 10.00      A   
ATOM   3161  HG  SER A 335       8.382  -4.553  28.582  1.00 10.00      A   
ATOM   3162  C   SER A 335       6.179  -1.210  28.434  1.00 10.00      A   
ATOM   3163  O   SER A 335       5.700  -0.617  29.404  1.00 10.00      A   
ATOM   3164  N   THR A 336       6.359  -0.629  27.254  1.00 10.00      A   
ATOM   3165  HN  THR A 336       6.731  -1.151  26.512  1.00 10.00      A   
ATOM   3166  CA  THR A 336       6.018   0.769  27.042  1.00 10.00      A   
ATOM   3167  CB  THR A 336       7.176   1.527  26.368  1.00 10.00      A   
ATOM   3168  OG1 THR A 336       8.417   1.128  26.968  1.00 10.00      A   
ATOM   3169  HG1 THR A 336       8.647   0.237  26.666  1.00 10.00      A   
ATOM   3170  CG2 THR A 336       6.996   3.027  26.536  1.00 10.00      A   
ATOM   3171  C   THR A 336       4.748   0.933  26.209  1.00 10.00      A   
ATOM   3172  O   THR A 336       3.791   1.571  26.646  1.00 10.00      A   
ATOM   3173  N   CYS A 337       4.747   0.364  25.012  1.00 10.00      A   
ATOM   3174  HN  CYS A 337       5.536  -0.152  24.722  1.00 10.00      A   
ATOM   3175  CA  CYS A 337       3.600   0.464  24.118  1.00 10.00      A   
ATOM   3176  CB  CYS A 337       4.033   0.195  22.676  1.00 10.00      A   
ATOM   3177  SG  CYS A 337       5.492   1.127  22.147  1.00 10.00      A   
ATOM   3178  HG  CYS A 337       5.329   2.395  22.509  1.00 10.00      A   
ATOM   3179  C   CYS A 337       2.503  -0.513  24.535  1.00 10.00      A   
ATOM   3180  O   CYS A 337       2.551  -1.700  24.202  1.00 10.00      A   
ATOM   3181  N   LYS A 338       1.524  -0.011  25.278  1.00 10.00      A   
ATOM   3182  HN  LYS A 338       1.545   0.942  25.521  1.00 10.00      A   
ATOM   3183  CA  LYS A 338       0.424  -0.841  25.753  1.00 10.00      A   
ATOM   3184  CB  LYS A 338      -0.060  -0.379  27.132  1.00 10.00      A   
ATOM   3185  CG  LYS A 338       0.927  -0.657  28.253  1.00 10.00      A   
ATOM   3186  CD  LYS A 338       1.421  -2.093  28.192  1.00 10.00      A   
ATOM   3187  CE  LYS A 338       2.346  -2.418  29.349  1.00 10.00      A   
ATOM   3188  NZ  LYS A 338       2.843  -3.812  29.268  1.00 10.00      A   
ATOM   3189  HZ1 LYS A 338       3.413  -4.042  30.107  1.00 10.00      A   
ATOM   3190  HZ2 LYS A 338       3.435  -3.934  28.417  1.00 10.00      A   
ATOM   3191  HZ3 LYS A 338       2.041  -4.470  29.219  1.00 10.00      A   
ATOM   3192  C   LYS A 338      -0.732  -0.859  24.768  1.00 10.00      A   
ATOM   3193  O   LYS A 338      -1.680  -1.626  24.927  1.00 10.00      A   
ATOM   3194  N   ASP A 339      -0.652  -0.020  23.744  1.00 10.00      A   
ATOM   3195  HN  ASP A 339       0.131   0.561  23.661  1.00 10.00      A   
ATOM   3196  CA  ASP A 339      -1.709   0.049  22.744  1.00 10.00      A   
ATOM   3197  CB  ASP A 339      -2.357   1.436  22.704  1.00 10.00      A   
ATOM   3198  CG  ASP A 339      -3.829   1.369  22.343  1.00 10.00      A   
ATOM   3199  OD1 ASP A 339      -4.603   0.740  23.096  1.00 10.00      A   
ATOM   3200  OD2 ASP A 339      -4.224   1.945  21.306  1.00 10.00      A   
ATOM   3201  C   ASP A 339      -1.201  -0.357  21.363  1.00 10.00      A   
ATOM   3202  O   ASP A 339      -1.827  -0.059  20.347  1.00 10.00      A   
ATOM   3203  N   LEU A 340      -0.066  -1.052  21.342  1.00 10.00      A   
ATOM   3204  HN  LEU A 340       0.378  -1.261  22.190  1.00 10.00      A   
ATOM   3205  CA  LEU A 340       0.537  -1.523  20.095  1.00 10.00      A   
ATOM   3206  CB  LEU A 340       1.865  -2.229  20.388  1.00 10.00      A   
ATOM   3207  CG  LEU A 340       2.755  -2.545  19.182  1.00 10.00      A   
ATOM   3208  CD1 LEU A 340       3.307  -1.266  18.571  1.00 10.00      A   
ATOM   3209  CD2 LEU A 340       3.889  -3.471  19.592  1.00 10.00      A   
ATOM   3210  C   LEU A 340      -0.420  -2.478  19.390  1.00 10.00      A   
ATOM   3211  O   LEU A 340      -0.948  -3.401  20.011  1.00 10.00      A   
ATOM   3212  N   ARG A 341      -0.643  -2.244  18.104  1.00 10.00      A   
ATOM   3213  HN  ARG A 341      -0.169  -1.499  17.667  1.00 10.00      A   
ATOM   3214  CA  ARG A 341      -1.559  -3.064  17.318  1.00 10.00      A   
ATOM   3215  CB  ARG A 341      -2.593  -2.177  16.611  1.00 10.00      A   
ATOM   3216  CG  ARG A 341      -3.190  -1.078  17.474  1.00 10.00      A   
ATOM   3217  CD  ARG A 341      -4.070  -1.651  18.570  1.00 10.00      A   
ATOM   3218  NE  ARG A 341      -4.623  -0.606  19.433  1.00 10.00      A   
ATOM   3219  HE  ARG A 341      -3.984   0.019  19.847  1.00 10.00      A   
ATOM   3220  CZ  ARG A 341      -5.922  -0.456  19.685  1.00 10.00      A   
ATOM   3221  NH1 ARG A 341      -6.813  -1.279  19.147  1.00 10.00      A   
ATOM   3222 HH11 ARG A 341      -7.829  -1.162  19.348  1.00 10.00      A   
ATOM   3223 HH12 ARG A 341      -6.499  -2.054  18.514  1.00 10.00      A   
ATOM   3224  NH2 ARG A 341      -6.324   0.516  20.494  1.00 10.00      A   
ATOM   3225 HH21 ARG A 341      -5.613   1.162  20.931  1.00 10.00      A   
ATOM   3226 HH22 ARG A 341      -7.337   0.647  20.699  1.00 10.00      A   
ATOM   3227  C   ARG A 341      -0.819  -3.873  16.265  1.00 10.00      A   
ATOM   3228  O   ARG A 341      -1.051  -5.076  16.107  1.00 10.00      A   
ATOM   3229  N   GLU A 342       0.073  -3.207  15.546  1.00 10.00      A   
ATOM   3230  HN  GLU A 342       0.241  -2.259  15.745  1.00 10.00      A   
ATOM   3231  CA  GLU A 342       0.829  -3.846  14.486  1.00 10.00      A   
ATOM   3232  CB  GLU A 342       0.499  -3.180  13.153  1.00 10.00      A   
ATOM   3233  CG  GLU A 342       0.607  -4.102  11.957  1.00 10.00      A   
ATOM   3234  CD  GLU A 342       1.581  -3.586  10.925  1.00 10.00      A   
ATOM   3235  OE1 GLU A 342       1.165  -2.828  10.026  1.00 10.00      A   
ATOM   3236  OE2 GLU A 342       2.769  -3.934  11.004  1.00 10.00      A   
ATOM   3237  C   GLU A 342       2.324  -3.761  14.758  1.00 10.00      A   
ATOM   3238  O   GLU A 342       2.839  -2.702  15.122  1.00 10.00      A   
ATOM   3239  N   LEU A 343       3.013  -4.879  14.584  1.00 10.00      A   
ATOM   3240  HN  LEU A 343       2.545  -5.690  14.285  1.00 10.00      A   
ATOM   3241  CA  LEU A 343       4.446  -4.932  14.810  1.00 10.00      A   
ATOM   3242  CB  LEU A 343       4.752  -5.483  16.205  1.00 10.00      A   
ATOM   3243  CG  LEU A 343       6.235  -5.578  16.570  1.00 10.00      A   
ATOM   3244  CD1 LEU A 343       6.853  -4.194  16.664  1.00 10.00      A   
ATOM   3245  CD2 LEU A 343       6.418  -6.340  17.869  1.00 10.00      A   
ATOM   3246  C   LEU A 343       5.132  -5.784  13.747  1.00 10.00      A   
ATOM   3247  O   LEU A 343       4.903  -6.994  13.661  1.00 10.00      A   
ATOM   3248  N   ARG A 344       5.965  -5.150  12.939  1.00 10.00      A   
ATOM   3249  HN  ARG A 344       6.099  -4.180  13.052  1.00 10.00      A   
ATOM   3250  CA  ARG A 344       6.690  -5.847  11.889  1.00 10.00      A   
ATOM   3251  CB  ARG A 344       6.296  -5.318  10.510  1.00 10.00      A   
ATOM   3252  CG  ARG A 344       4.999  -5.895   9.983  1.00 10.00      A   
ATOM   3253  CD  ARG A 344       4.694  -5.407   8.581  1.00 10.00      A   
ATOM   3254  NE  ARG A 344       3.393  -4.750   8.532  1.00 10.00      A   
ATOM   3255  HE  ARG A 344       3.100  -4.275   9.356  1.00 10.00      A   
ATOM   3256  CZ  ARG A 344       2.579  -4.764   7.476  1.00 10.00      A   
ATOM   3257  NH1 ARG A 344       2.928  -5.412   6.362  1.00 10.00      A   
ATOM   3258 HH11 ARG A 344       2.285  -5.421   5.536  1.00 10.00      A   
ATOM   3259 HH12 ARG A 344       3.841  -5.911   6.306  1.00 10.00      A   
ATOM   3260  NH2 ARG A 344       1.416  -4.125   7.536  1.00 10.00      A   
ATOM   3261 HH21 ARG A 344       1.143  -3.612   8.412  1.00 10.00      A   
ATOM   3262 HH22 ARG A 344       0.770  -4.122   6.713  1.00 10.00      A   
ATOM   3263  C   ARG A 344       8.195  -5.729  12.080  1.00 10.00      A   
ATOM   3264  O   ARG A 344       8.754  -4.635  12.013  1.00 10.00      A   
ATOM   3265  N   VAL A 345       8.839  -6.858  12.331  1.00 10.00      A   
ATOM   3266  HN  VAL A 345       8.330  -7.695  12.393  1.00 10.00      A   
ATOM   3267  CA  VAL A 345      10.284  -6.896  12.516  1.00 10.00      A   
ATOM   3268  CB  VAL A 345      10.671  -7.711  13.773  1.00 10.00      A   
ATOM   3269  CG1 VAL A 345      12.184  -7.815  13.912  1.00 10.00      A   
ATOM   3270  CG2 VAL A 345      10.065  -7.089  15.023  1.00 10.00      A   
ATOM   3271  C   VAL A 345      10.951  -7.502  11.281  1.00 10.00      A   
ATOM   3272  O   VAL A 345      10.818  -8.700  11.016  1.00 10.00      A   
ATOM   3273  N   PHE A 346      11.642  -6.663  10.519  1.00 10.00      A   
ATOM   3274  HN  PHE A 346      11.706  -5.718  10.786  1.00 10.00      A   
ATOM   3275  CA  PHE A 346      12.322  -7.101   9.307  1.00 10.00      A   
ATOM   3276  CB  PHE A 346      12.226  -6.030   8.219  1.00 10.00      A   
ATOM   3277  CG  PHE A 346      10.830  -5.805   7.707  1.00 10.00      A   
ATOM   3278  CD1 PHE A 346      10.082  -4.724   8.146  1.00 10.00      A   
ATOM   3279  CD2 PHE A 346      10.267  -6.675   6.787  1.00 10.00      A   
ATOM   3280  CE1 PHE A 346       8.798  -4.515   7.679  1.00 10.00      A   
ATOM   3281  CE2 PHE A 346       8.983  -6.471   6.317  1.00 10.00      A   
ATOM   3282  CZ  PHE A 346       8.249  -5.390   6.763  1.00 10.00      A   
ATOM   3283  C   PHE A 346      13.781  -7.438   9.599  1.00 10.00      A   
ATOM   3284  O   PHE A 346      14.425  -6.777  10.411  1.00 10.00      A   
ATOM   3285  N   PRO A 347      14.322  -8.471   8.944  1.00 10.00      A   
ATOM   3286  CA  PRO A 347      15.704  -8.891   9.155  1.00 10.00      A   
ATOM   3287  CB  PRO A 347      15.722 -10.313   8.595  1.00 10.00      A   
ATOM   3288  CG  PRO A 347      14.662 -10.328   7.543  1.00 10.00      A   
ATOM   3289  CD  PRO A 347      13.634  -9.302   7.941  1.00 10.00      A   
ATOM   3290  C   PRO A 347      16.697  -8.006   8.407  1.00 10.00      A   
ATOM   3291  O   PRO A 347      16.542  -7.755   7.210  1.00 10.00      A   
ATOM   3292  N   SER A 348      17.709  -7.533   9.121  1.00 10.00      A   
ATOM   3293  HN  SER A 348      17.761  -7.753  10.083  1.00 10.00      A   
ATOM   3294  CA  SER A 348      18.735  -6.684   8.532  1.00 10.00      A   
ATOM   3295  CB  SER A 348      19.674  -6.167   9.626  1.00 10.00      A   
ATOM   3296  OG  SER A 348      19.876  -7.156  10.625  1.00 10.00      A   
ATOM   3297  HG  SER A 348      19.076  -7.224  11.179  1.00 10.00      A   
ATOM   3298  C   SER A 348      19.523  -7.452   7.471  1.00 10.00      A   
ATOM   3299  O   SER A 348      19.643  -7.009   6.327  1.00 10.00      A   
ATOM   3300  N   GLU A 349      20.034  -8.611   7.854  1.00 10.00      A   
ATOM   3301  HN  GLU A 349      19.887  -8.917   8.775  1.00 10.00      A   
ATOM   3302  CA  GLU A 349      20.793  -9.453   6.949  1.00 10.00      A   
ATOM   3303  CB  GLU A 349      22.230  -9.603   7.453  1.00 10.00      A   
ATOM   3304  CG  GLU A 349      23.099  -8.373   7.239  1.00 10.00      A   
ATOM   3305  CD  GLU A 349      23.721  -8.323   5.857  1.00 10.00      A   
ATOM   3306  OE1 GLU A 349      24.810  -8.906   5.676  1.00 10.00      A   
ATOM   3307  OE2 GLU A 349      23.128  -7.695   4.951  1.00 10.00      A   
ATOM   3308  C   GLU A 349      20.124 -10.822   6.836  1.00 10.00      A   
ATOM   3309  O   GLU A 349      20.524 -11.778   7.497  1.00 10.00      A   
ATOM   3310  N   PRO A 350      19.090 -10.929   5.984  1.00 10.00      A   
ATOM   3311  CA  PRO A 350      18.336 -12.173   5.796  1.00 10.00      A   
ATOM   3312  CB  PRO A 350      17.080 -11.733   5.023  1.00 10.00      A   
ATOM   3313  CG  PRO A 350      17.141 -10.241   4.947  1.00 10.00      A   
ATOM   3314  CD  PRO A 350      18.578  -9.859   5.127  1.00 10.00      A   
ATOM   3315  C   PRO A 350      19.109 -13.191   4.971  1.00 10.00      A   
ATOM   3316  O   PRO A 350      18.707 -14.343   4.850  1.00 10.00      A   
ATOM   3317  N   PHE A 351      20.222 -12.760   4.412  1.00 10.00      A   
ATOM   3318  HN  PHE A 351      20.512 -11.838   4.570  1.00 10.00      A   
ATOM   3319  CA  PHE A 351      21.035 -13.631   3.582  1.00 10.00      A   
ATOM   3320  CB  PHE A 351      21.509 -12.874   2.344  1.00 10.00      A   
ATOM   3321  CG  PHE A 351      20.385 -12.146   1.665  1.00 10.00      A   
ATOM   3322  CD1 PHE A 351      20.207 -10.786   1.854  1.00 10.00      A   
ATOM   3323  CD2 PHE A 351      19.488 -12.829   0.862  1.00 10.00      A   
ATOM   3324  CE1 PHE A 351      19.154 -10.122   1.254  1.00 10.00      A   
ATOM   3325  CE2 PHE A 351      18.437 -12.170   0.255  1.00 10.00      A   
ATOM   3326  CZ  PHE A 351      18.269 -10.814   0.452  1.00 10.00      A   
ATOM   3327  C   PHE A 351      22.205 -14.205   4.370  1.00 10.00      A   
ATOM   3328  O   PHE A 351      23.157 -14.731   3.798  1.00 10.00      A   
ATOM   3329  N   VAL A 352      22.122 -14.094   5.688  1.00 10.00      A   
ATOM   3330  HN  VAL A 352      21.339 -13.654   6.079  1.00 10.00      A   
ATOM   3331  CA  VAL A 352      23.156 -14.613   6.577  1.00 10.00      A   
ATOM   3332  CB  VAL A 352      23.770 -13.494   7.445  1.00 10.00      A   
ATOM   3333  CG1 VAL A 352      24.906 -14.032   8.299  1.00 10.00      A   
ATOM   3334  CG2 VAL A 352      24.254 -12.342   6.577  1.00 10.00      A   
ATOM   3335  C   VAL A 352      22.555 -15.688   7.478  1.00 10.00      A   
ATOM   3336  O   VAL A 352      21.634 -15.409   8.253  1.00 10.00      A   
ATOM   3337  N   MET A 353      23.071 -16.905   7.359  1.00 10.00      A   
ATOM   3338  HN  MET A 353      23.806 -17.047   6.720  1.00 10.00      A   
ATOM   3339  CA  MET A 353      22.590 -18.042   8.139  1.00 10.00      A   
ATOM   3340  CB  MET A 353      23.322 -19.320   7.717  1.00 10.00      A   
ATOM   3341  CG  MET A 353      22.725 -20.596   8.283  1.00 10.00      A   
ATOM   3342  SD  MET A 353      23.471 -22.083   7.588  1.00 10.00      A   
ATOM   3343  CE  MET A 353      22.426 -23.348   8.309  1.00 10.00      A   
ATOM   3344  C   MET A 353      22.734 -17.812   9.643  1.00 10.00      A   
ATOM   3345  O   MET A 353      21.753 -17.878  10.389  1.00 10.00      A   
ATOM   3346  N   GLU A 354      23.952 -17.524  10.077  1.00 10.00      A   
ATOM   3347  HN  GLU A 354      24.685 -17.451   9.430  1.00 10.00      A   
ATOM   3348  CA  GLU A 354      24.228 -17.293  11.491  1.00 10.00      A   
ATOM   3349  CB  GLU A 354      25.733 -17.280  11.753  1.00 10.00      A   
ATOM   3350  CG  GLU A 354      26.386 -18.644  11.623  1.00 10.00      A   
ATOM   3351  CD  GLU A 354      25.965 -19.599  12.721  1.00 10.00      A   
ATOM   3352  OE1 GLU A 354      26.524 -19.517  13.836  1.00 10.00      A   
ATOM   3353  OE2 GLU A 354      25.077 -20.446  12.477  1.00 10.00      A   
ATOM   3354  C   GLU A 354      23.587 -15.995  11.973  1.00 10.00      A   
ATOM   3355  O   GLU A 354      23.625 -14.977  11.278  1.00 10.00      A   
ATOM   3356  N   PRO A 355      22.970 -16.026  13.164  1.00 10.00      A   
ATOM   3357  CA  PRO A 355      22.310 -14.855  13.754  1.00 10.00      A   
ATOM   3358  CB  PRO A 355      21.841 -15.358  15.124  1.00 10.00      A   
ATOM   3359  CG  PRO A 355      21.755 -16.837  14.970  1.00 10.00      A   
ATOM   3360  CD  PRO A 355      22.856 -17.216  14.026  1.00 10.00      A   
ATOM   3361  C   PRO A 355      23.264 -13.677  13.921  1.00 10.00      A   
ATOM   3362  O   PRO A 355      24.248 -13.757  14.656  1.00 10.00      A   
ATOM   3363  N   ASN A 356      22.968 -12.588  13.227  1.00 10.00      A   
ATOM   3364  HN  ASN A 356      22.168 -12.585  12.656  1.00 10.00      A   
ATOM   3365  CA  ASN A 356      23.797 -11.392  13.289  1.00 10.00      A   
ATOM   3366  CB  ASN A 356      23.634 -10.544  12.022  1.00 10.00      A   
ATOM   3367  CG  ASN A 356      22.213 -10.051  11.801  1.00 10.00      A   
ATOM   3368  OD1 ASN A 356      21.245 -10.760  12.072  1.00 10.00      A   
ATOM   3369  ND2 ASN A 356      22.081  -8.841  11.293  1.00 10.00      A   
ATOM   3370 HD21 ASN A 356      22.897  -8.332  11.089  1.00 10.00      A   
ATOM   3371 HD22 ASN A 356      21.171  -8.498  11.140  1.00 10.00      A   
ATOM   3372  C   ASN A 356      23.471 -10.566  14.525  1.00 10.00      A   
ATOM   3373  O   ASN A 356      24.303  -9.798  15.011  1.00 10.00      A   
ATOM   3374  N   VAL A 357      22.257 -10.729  15.026  1.00 10.00      A   
ATOM   3375  HN  VAL A 357      21.640 -11.354  14.590  1.00 10.00      A   
ATOM   3376  CA  VAL A 357      21.811 -10.013  16.210  1.00 10.00      A   
ATOM   3377  CB  VAL A 357      20.809  -8.894  15.864  1.00 10.00      A   
ATOM   3378  CG1 VAL A 357      21.525  -7.709  15.241  1.00 10.00      A   
ATOM   3379  CG2 VAL A 357      19.726  -9.415  14.932  1.00 10.00      A   
ATOM   3380  C   VAL A 357      21.162 -10.978  17.190  1.00 10.00      A   
ATOM   3381  O   VAL A 357      20.770 -12.086  16.814  1.00 10.00      A   
ATOM   3382  N   ALA A 358      21.036 -10.553  18.438  1.00 10.00      A   
ATOM   3383  HN  ALA A 358      21.355  -9.655  18.675  1.00 10.00      A   
ATOM   3384  CA  ALA A 358      20.436 -11.388  19.468  1.00 10.00      A   
ATOM   3385  CB  ALA A 358      21.012 -11.053  20.837  1.00 10.00      A   
ATOM   3386  C   ALA A 358      18.916 -11.263  19.468  1.00 10.00      A   
ATOM   3387  O   ALA A 358      18.321 -10.785  20.436  1.00 10.00      A   
ATOM   3388  N   LEU A 359      18.301 -11.679  18.369  1.00 10.00      A   
ATOM   3389  HN  LEU A 359      18.838 -12.029  17.625  1.00 10.00      A   
ATOM   3390  CA  LEU A 359      16.855 -11.636  18.234  1.00 10.00      A   
ATOM   3391  CB  LEU A 359      16.442 -10.746  17.055  1.00 10.00      A   
ATOM   3392  CG  LEU A 359      14.935 -10.530  16.874  1.00 10.00      A   
ATOM   3393  CD1 LEU A 359      14.563  -9.075  17.107  1.00 10.00      A   
ATOM   3394  CD2 LEU A 359      14.478 -10.987  15.495  1.00 10.00      A   
ATOM   3395  C   LEU A 359      16.310 -13.048  18.048  1.00 10.00      A   
ATOM   3396  O   LEU A 359      16.340 -13.603  16.942  1.00 10.00      A   
ATOM   3397  N   THR A 360      15.850 -13.636  19.137  1.00 10.00      A   
ATOM   3398  HN  THR A 360      15.881 -13.150  19.997  1.00 10.00      A   
ATOM   3399  CA  THR A 360      15.305 -14.979  19.107  1.00 10.00      A   
ATOM   3400  CB  THR A 360      15.730 -15.780  20.357  1.00 10.00      A   
ATOM   3401  OG1 THR A 360      15.230 -15.149  21.546  1.00 10.00      A   
ATOM   3402  HG1 THR A 360      14.975 -14.230  21.346  1.00 10.00      A   
ATOM   3403  CG2 THR A 360      17.246 -15.866  20.442  1.00 10.00      A   
ATOM   3404  C   THR A 360      13.782 -14.937  19.002  1.00 10.00      A   
ATOM   3405  O   THR A 360      13.213 -13.949  18.542  1.00 10.00      A   
ATOM   3406  N   GLU A 361      13.126 -15.998  19.444  1.00 10.00      A   
ATOM   3407  HN  GLU A 361      13.631 -16.754  19.831  1.00 10.00      A   
ATOM   3408  CA  GLU A 361      11.676 -16.073  19.391  1.00 10.00      A   
ATOM   3409  CB  GLU A 361      11.236 -17.511  19.101  1.00 10.00      A   
ATOM   3410  CG  GLU A 361      11.386 -18.459  20.281  1.00 10.00      A   
ATOM   3411  CD  GLU A 361      12.775 -19.054  20.405  1.00 10.00      A   
ATOM   3412  OE1 GLU A 361      12.908 -20.278  20.227  1.00 10.00      A   
ATOM   3413  OE2 GLU A 361      13.733 -18.304  20.698  1.00 10.00      A   
ATOM   3414  C   GLU A 361      11.061 -15.595  20.707  1.00 10.00      A   
ATOM   3415  O   GLU A 361       9.849 -15.378  20.797  1.00 10.00      A   
ATOM   3416  N   GLN A 362      11.909 -15.425  21.719  1.00 10.00      A   
ATOM   3417  HN  GLN A 362      12.866 -15.592  21.572  1.00 10.00      A   
ATOM   3418  CA  GLN A 362      11.460 -14.987  23.039  1.00 10.00      A   
ATOM   3419  CB  GLN A 362      12.596 -15.055  24.063  1.00 10.00      A   
ATOM   3420  CG  GLN A 362      12.211 -14.564  25.454  1.00 10.00      A   
ATOM   3421  CD  GLN A 362      11.015 -15.299  26.044  1.00 10.00      A   
ATOM   3422  OE1 GLN A 362      10.803 -16.483  25.782  1.00 10.00      A   
ATOM   3423  NE2 GLN A 362      10.221 -14.598  26.842  1.00 10.00      A   
ATOM   3424 HE21 GLN A 362      10.441 -13.657  27.005  1.00 10.00      A   
ATOM   3425 HE22 GLN A 362       9.450 -15.051  27.246  1.00 10.00      A   
ATOM   3426  C   GLN A 362      10.861 -13.587  22.982  1.00 10.00      A   
ATOM   3427  O   GLN A 362       9.893 -13.291  23.688  1.00 10.00      A   
ATOM   3428  N   GLY A 363      11.435 -12.739  22.136  1.00 10.00      A   
ATOM   3429  HN  GLY A 363      12.224 -13.031  21.624  1.00 10.00      A   
ATOM   3430  CA  GLY A 363      10.942 -11.387  21.978  1.00 10.00      A   
ATOM   3431  C   GLY A 363       9.467 -11.360  21.635  1.00 10.00      A   
ATOM   3432  O   GLY A 363       8.699 -10.615  22.239  1.00 10.00      A   
ATOM   3433  N   LEU A 364       9.070 -12.196  20.681  1.00 10.00      A   
ATOM   3434  HN  LEU A 364       9.735 -12.772  20.246  1.00 10.00      A   
ATOM   3435  CA  LEU A 364       7.673 -12.277  20.269  1.00 10.00      A   
ATOM   3436  CB  LEU A 364       7.511 -13.302  19.146  1.00 10.00      A   
ATOM   3437  CG  LEU A 364       6.709 -12.859  17.918  1.00 10.00      A   
ATOM   3438  CD1 LEU A 364       6.576 -14.007  16.930  1.00 10.00      A   
ATOM   3439  CD2 LEU A 364       5.338 -12.337  18.315  1.00 10.00      A   
ATOM   3440  C   LEU A 364       6.786 -12.663  21.453  1.00 10.00      A   
ATOM   3441  O   LEU A 364       5.696 -12.115  21.628  1.00 10.00      A   
ATOM   3442  N   VAL A 365       7.267 -13.601  22.265  1.00 10.00      A   
ATOM   3443  HN  VAL A 365       8.144 -13.994  22.073  1.00 10.00      A   
ATOM   3444  CA  VAL A 365       6.531 -14.061  23.436  1.00 10.00      A   
ATOM   3445  CB  VAL A 365       7.258 -15.228  24.141  1.00 10.00      A   
ATOM   3446  CG1 VAL A 365       6.439 -15.751  25.312  1.00 10.00      A   
ATOM   3447  CG2 VAL A 365       7.560 -16.345  23.154  1.00 10.00      A   
ATOM   3448  C   VAL A 365       6.332 -12.910  24.422  1.00 10.00      A   
ATOM   3449  O   VAL A 365       5.211 -12.643  24.866  1.00 10.00      A   
ATOM   3450  N   SER A 366       7.420 -12.217  24.735  1.00 10.00      A   
ATOM   3451  HN  SER A 366       8.283 -12.472  24.336  1.00 10.00      A   
ATOM   3452  CA  SER A 366       7.373 -11.092  25.654  1.00 10.00      A   
ATOM   3453  CB  SER A 366       8.784 -10.562  25.929  1.00 10.00      A   
ATOM   3454  OG  SER A 366       9.563 -11.545  26.600  1.00 10.00      A   
ATOM   3455  HG  SER A 366       9.017 -11.975  27.275  1.00 10.00      A   
ATOM   3456  C   SER A 366       6.446  -9.994  25.129  1.00 10.00      A   
ATOM   3457  O   SER A 366       5.682  -9.401  25.887  1.00 10.00      A   
ATOM   3458  N   VAL A 367       6.485  -9.754  23.822  1.00 10.00      A   
ATOM   3459  HN  VAL A 367       7.102 -10.269  23.253  1.00 10.00      A   
ATOM   3460  CA  VAL A 367       5.637  -8.733  23.216  1.00 10.00      A   
ATOM   3461  CB  VAL A 367       6.041  -8.422  21.757  1.00 10.00      A   
ATOM   3462  CG1 VAL A 367       5.087  -7.414  21.135  1.00 10.00      A   
ATOM   3463  CG2 VAL A 367       7.459  -7.878  21.715  1.00 10.00      A   
ATOM   3464  C   VAL A 367       4.159  -9.122  23.298  1.00 10.00      A   
ATOM   3465  O   VAL A 367       3.309  -8.299  23.637  1.00 10.00      A   
ATOM   3466  N   SER A 368       3.858 -10.390  23.031  1.00 10.00      A   
ATOM   3467  HN  SER A 368       4.575 -11.014  22.775  1.00 10.00      A   
ATOM   3468  CA  SER A 368       2.481 -10.870  23.090  1.00 10.00      A   
ATOM   3469  CB  SER A 368       2.357 -12.287  22.515  1.00 10.00      A   
ATOM   3470  OG  SER A 368       3.251 -13.191  23.140  1.00 10.00      A   
ATOM   3471  HG  SER A 368       3.872 -12.703  23.695  1.00 10.00      A   
ATOM   3472  C   SER A 368       1.923 -10.802  24.513  1.00 10.00      A   
ATOM   3473  O   SER A 368       0.707 -10.796  24.712  1.00 10.00      A   
ATOM   3474  N   MET A 369       2.822 -10.744  25.494  1.00 10.00      A   
ATOM   3475  HN  MET A 369       3.777 -10.750  25.264  1.00 10.00      A   
ATOM   3476  CA  MET A 369       2.427 -10.667  26.896  1.00 10.00      A   
ATOM   3477  CB  MET A 369       3.449 -11.375  27.789  1.00 10.00      A   
ATOM   3478  CG  MET A 369       3.384 -12.892  27.749  1.00 10.00      A   
ATOM   3479  SD  MET A 369       4.518 -13.659  28.924  1.00 10.00      A   
ATOM   3480  CE  MET A 369       4.127 -15.391  28.681  1.00 10.00      A   
ATOM   3481  C   MET A 369       2.290  -9.216  27.339  1.00 10.00      A   
ATOM   3482  O   MET A 369       1.418  -8.884  28.143  1.00 10.00      A   
ATOM   3483  N   GLY A 370       3.161  -8.360  26.819  1.00 10.00      A   
ATOM   3484  HN  GLY A 370       3.847  -8.690  26.196  1.00 10.00      A   
ATOM   3485  CA  GLY A 370       3.132  -6.955  27.178  1.00 10.00      A   
ATOM   3486  C   GLY A 370       2.085  -6.157  26.425  1.00 10.00      A   
ATOM   3487  O   GLY A 370       1.484  -5.235  26.981  1.00 10.00      A   
ATOM   3488  N   CYS A 371       1.852  -6.506  25.172  1.00 10.00      A   
ATOM   3489  HN  CYS A 371       2.346  -7.263  24.781  1.00 10.00      A   
ATOM   3490  CA  CYS A 371       0.878  -5.792  24.354  1.00 10.00      A   
ATOM   3491  CB  CYS A 371       1.510  -5.402  23.018  1.00 10.00      A   
ATOM   3492  SG  CYS A 371       3.100  -4.560  23.181  1.00 10.00      A   
ATOM   3493  HG  CYS A 371       2.871  -3.369  23.724  1.00 10.00      A   
ATOM   3494  C   CYS A 371      -0.387  -6.622  24.137  1.00 10.00      A   
ATOM   3495  O   CYS A 371      -0.366  -7.629  23.430  1.00 10.00      A   
ATOM   3496  N   PRO A 372      -1.509  -6.214  24.755  1.00 10.00      A   
ATOM   3497  CA  PRO A 372      -2.782  -6.924  24.642  1.00 10.00      A   
ATOM   3498  CB  PRO A 372      -3.445  -6.589  25.972  1.00 10.00      A   
ATOM   3499  CG  PRO A 372      -2.988  -5.198  26.275  1.00 10.00      A   
ATOM   3500  CD  PRO A 372      -1.624  -5.041  25.648  1.00 10.00      A   
ATOM   3501  C   PRO A 372      -3.657  -6.419  23.494  1.00 10.00      A   
ATOM   3502  O   PRO A 372      -4.750  -6.936  23.264  1.00 10.00      A   
ATOM   3503  N   LYS A 373      -3.177  -5.423  22.769  1.00 10.00      A   
ATOM   3504  HN  LYS A 373      -2.286  -5.066  22.973  1.00 10.00      A   
ATOM   3505  CA  LYS A 373      -3.937  -4.854  21.663  1.00 10.00      A   
ATOM   3506  CB  LYS A 373      -3.913  -3.322  21.729  1.00 10.00      A   
ATOM   3507  CG  LYS A 373      -4.602  -2.723  22.946  1.00 10.00      A   
ATOM   3508  CD  LYS A 373      -6.115  -2.808  22.832  1.00 10.00      A   
ATOM   3509  CE  LYS A 373      -6.800  -2.014  23.938  1.00 10.00      A   
ATOM   3510  NZ  LYS A 373      -6.863  -0.557  23.638  1.00 10.00      A   
ATOM   3511  HZ1 LYS A 373      -5.902  -0.180  23.470  1.00 10.00      A   
ATOM   3512  HZ2 LYS A 373      -7.287  -0.043  24.438  1.00 10.00      A   
ATOM   3513  HZ3 LYS A 373      -7.442  -0.388  22.789  1.00 10.00      A   
ATOM   3514  C   LYS A 373      -3.398  -5.329  20.316  1.00 10.00      A   
ATOM   3515  O   LYS A 373      -3.843  -4.874  19.263  1.00 10.00      A   
ATOM   3516  N   LEU A 374      -2.437  -6.245  20.357  1.00 10.00      A   
ATOM   3517  HN  LEU A 374      -2.138  -6.577  21.227  1.00 10.00      A   
ATOM   3518  CA  LEU A 374      -1.822  -6.778  19.144  1.00 10.00      A   
ATOM   3519  CB  LEU A 374      -0.582  -7.601  19.499  1.00 10.00      A   
ATOM   3520  CG  LEU A 374       0.678  -6.816  19.849  1.00 10.00      A   
ATOM   3521  CD1 LEU A 374       1.753  -7.755  20.363  1.00 10.00      A   
ATOM   3522  CD2 LEU A 374       1.176  -6.044  18.636  1.00 10.00      A   
ATOM   3523  C   LEU A 374      -2.789  -7.656  18.359  1.00 10.00      A   
ATOM   3524  O   LEU A 374      -3.607  -8.373  18.940  1.00 10.00      A   
ATOM   3525  N   GLU A 375      -2.689  -7.591  17.036  1.00 10.00      A   
ATOM   3526  HN  GLU A 375      -2.038  -6.974  16.637  1.00 10.00      A   
ATOM   3527  CA  GLU A 375      -3.531  -8.402  16.165  1.00 10.00      A   
ATOM   3528  CB  GLU A 375      -4.900  -7.761  15.934  1.00 10.00      A   
ATOM   3529  CG  GLU A 375      -4.887  -6.470  15.135  1.00 10.00      A   
ATOM   3530  CD  GLU A 375      -6.288  -5.984  14.839  1.00 10.00      A   
ATOM   3531  OE1 GLU A 375      -7.020  -6.689  14.112  1.00 10.00      A   
ATOM   3532  OE2 GLU A 375      -6.666  -4.903  15.339  1.00 10.00      A   
ATOM   3533  C   GLU A 375      -2.831  -8.719  14.843  1.00 10.00      A   
ATOM   3534  O   GLU A 375      -3.160  -9.700  14.174  1.00 10.00      A   
ATOM   3535  N   SER A 376      -1.871  -7.885  14.466  1.00 10.00      A   
ATOM   3536  HN  SER A 376      -1.658  -7.109  15.027  1.00 10.00      A   
ATOM   3537  CA  SER A 376      -1.113  -8.090  13.239  1.00 10.00      A   
ATOM   3538  CB  SER A 376      -1.491  -7.034  12.199  1.00 10.00      A   
ATOM   3539  OG  SER A 376      -2.894  -7.025  11.980  1.00 10.00      A   
ATOM   3540  HG  SER A 376      -3.326  -7.533  12.678  1.00 10.00      A   
ATOM   3541  C   SER A 376       0.380  -8.037  13.555  1.00 10.00      A   
ATOM   3542  O   SER A 376       0.928  -6.968  13.811  1.00 10.00      A   
ATOM   3543  N   VAL A 377       1.034  -9.193  13.556  1.00 10.00      A   
ATOM   3544  HN  VAL A 377       0.557 -10.018  13.318  1.00 10.00      A   
ATOM   3545  CA  VAL A 377       2.455  -9.258  13.889  1.00 10.00      A   
ATOM   3546  CB  VAL A 377       2.679  -9.920  15.274  1.00 10.00      A   
ATOM   3547  CG1 VAL A 377       4.144  -9.861  15.681  1.00 10.00      A   
ATOM   3548  CG2 VAL A 377       1.805  -9.272  16.340  1.00 10.00      A   
ATOM   3549  C   VAL A 377       3.262 -10.020  12.837  1.00 10.00      A   
ATOM   3550  O   VAL A 377       2.865 -11.098  12.391  1.00 10.00      A   
ATOM   3551  N   LEU A 378       4.385  -9.439  12.439  1.00 10.00      A   
ATOM   3552  HN  LEU A 378       4.626  -8.561  12.821  1.00 10.00      A   
ATOM   3553  CA  LEU A 378       5.286 -10.058  11.475  1.00 10.00      A   
ATOM   3554  CB  LEU A 378       5.408  -9.202  10.210  1.00 10.00      A   
ATOM   3555  CG  LEU A 378       6.485  -9.621   9.203  1.00 10.00      A   
ATOM   3556  CD1 LEU A 378       5.922  -9.612   7.792  1.00 10.00      A   
ATOM   3557  CD2 LEU A 378       7.684  -8.691   9.293  1.00 10.00      A   
ATOM   3558  C   LEU A 378       6.649 -10.235  12.135  1.00 10.00      A   
ATOM   3559  O   LEU A 378       7.197  -9.283  12.700  1.00 10.00      A   
ATOM   3560  N   TYR A 379       7.191 -11.443  12.070  1.00 10.00      A   
ATOM   3561  HN  TYR A 379       6.727 -12.152  11.575  1.00 10.00      A   
ATOM   3562  CA  TYR A 379       8.472 -11.734  12.699  1.00 10.00      A   
ATOM   3563  CB  TYR A 379       8.230 -12.507  14.003  1.00 10.00      A   
ATOM   3564  CG  TYR A 379       9.245 -12.255  15.097  1.00 10.00      A   
ATOM   3565  CD1 TYR A 379       9.292 -11.034  15.760  1.00 10.00      A   
ATOM   3566  CD2 TYR A 379      10.139 -13.243  15.482  1.00 10.00      A   
ATOM   3567  CE1 TYR A 379      10.202 -10.806  16.774  1.00 10.00      A   
ATOM   3568  CE2 TYR A 379      11.054 -13.023  16.493  1.00 10.00      A   
ATOM   3569  CZ  TYR A 379      11.082 -11.804  17.136  1.00 10.00      A   
ATOM   3570  OH  TYR A 379      11.985 -11.585  18.151  1.00 10.00      A   
ATOM   3571  HH  TYR A 379      12.598 -12.334  18.212  1.00 10.00      A   
ATOM   3572  C   TYR A 379       9.379 -12.543  11.776  1.00 10.00      A   
ATOM   3573  O   TYR A 379       8.941 -13.510  11.149  1.00 10.00      A   
ATOM   3574  N   PHE A 380      10.635 -12.129  11.690  1.00 10.00      A   
ATOM   3575  HN  PHE A 380      10.908 -11.331  12.194  1.00 10.00      A   
ATOM   3576  CA  PHE A 380      11.626 -12.815  10.867  1.00 10.00      A   
ATOM   3577  CB  PHE A 380      12.105 -11.904   9.732  1.00 10.00      A   
ATOM   3578  CG  PHE A 380      11.286 -11.977   8.471  1.00 10.00      A   
ATOM   3579  CD1 PHE A 380      10.077 -11.308   8.372  1.00 10.00      A   
ATOM   3580  CD2 PHE A 380      11.732 -12.704   7.378  1.00 10.00      A   
ATOM   3581  CE1 PHE A 380       9.330 -11.366   7.210  1.00 10.00      A   
ATOM   3582  CE2 PHE A 380      10.989 -12.766   6.212  1.00 10.00      A   
ATOM   3583  CZ  PHE A 380       9.785 -12.094   6.127  1.00 10.00      A   
ATOM   3584  C   PHE A 380      12.820 -13.220  11.726  1.00 10.00      A   
ATOM   3585  O   PHE A 380      13.627 -12.375  12.116  1.00 10.00      A   
ATOM   3586  N   CYS A 381      12.930 -14.504  12.026  1.00 10.00      A   
ATOM   3587  HN  CYS A 381      12.267 -15.142  11.681  1.00 10.00      A   
ATOM   3588  CA  CYS A 381      14.024 -14.994  12.850  1.00 10.00      A   
ATOM   3589  CB  CYS A 381      13.531 -15.266  14.275  1.00 10.00      A   
ATOM   3590  SG  CYS A 381      12.064 -16.319  14.373  1.00 10.00      A   
ATOM   3591  HG  CYS A 381      12.379 -17.386  15.101  1.00 10.00      A   
ATOM   3592  C   CYS A 381      14.659 -16.244  12.243  1.00 10.00      A   
ATOM   3593  O   CYS A 381      14.272 -16.688  11.158  1.00 10.00      A   
ATOM   3594  N   ARG A 382      15.640 -16.806  12.943  1.00 10.00      A   
ATOM   3595  HN  ARG A 382      15.902 -16.409  13.802  1.00 10.00      A   
ATOM   3596  CA  ARG A 382      16.335 -18.001  12.475  1.00 10.00      A   
ATOM   3597  CB  ARG A 382      17.849 -17.803  12.553  1.00 10.00      A   
ATOM   3598  CG  ARG A 382      18.407 -16.886  11.479  1.00 10.00      A   
ATOM   3599  CD  ARG A 382      19.416 -15.914  12.059  1.00 10.00      A   
ATOM   3600  NE  ARG A 382      20.104 -15.161  11.013  1.00 10.00      A   
ATOM   3601  HE  ARG A 382      20.546 -15.684  10.304  1.00 10.00      A   
ATOM   3602  CZ  ARG A 382      20.166 -13.832  10.966  1.00 10.00      A   
ATOM   3603  NH1 ARG A 382      19.582 -13.097  11.906  1.00 10.00      A   
ATOM   3604 HH11 ARG A 382      19.062 -13.553  12.690  1.00 10.00      A   
ATOM   3605 HH12 ARG A 382      19.638 -12.051  11.867  1.00 10.00      A   
ATOM   3606  NH2 ARG A 382      20.808 -13.242   9.968  1.00 10.00      A   
ATOM   3607 HH21 ARG A 382      20.860 -12.199   9.920  1.00 10.00      A   
ATOM   3608 HH22 ARG A 382      21.262 -13.818   9.222  1.00 10.00      A   
ATOM   3609  C   ARG A 382      15.922 -19.226  13.279  1.00 10.00      A   
ATOM   3610  O   ARG A 382      15.970 -20.353  12.782  1.00 10.00      A   
ATOM   3611  N   GLN A 383      15.514 -19.003  14.518  1.00 10.00      A   
ATOM   3612  HN  GLN A 383      15.497 -18.086  14.860  1.00 10.00      A   
ATOM   3613  CA  GLN A 383      15.093 -20.088  15.386  1.00 10.00      A   
ATOM   3614  CB  GLN A 383      16.021 -20.206  16.599  1.00 10.00      A   
ATOM   3615  CG  GLN A 383      15.792 -19.166  17.689  1.00 10.00      A   
ATOM   3616  CD  GLN A 383      16.760 -19.327  18.844  1.00 10.00      A   
ATOM   3617  OE1 GLN A 383      17.904 -19.735  18.658  1.00 10.00      A   
ATOM   3618  NE2 GLN A 383      16.305 -19.033  20.048  1.00 10.00      A   
ATOM   3619 HE21 GLN A 383      15.370 -18.730  20.134  1.00 10.00      A   
ATOM   3620 HE22 GLN A 383      16.914 -19.129  20.806  1.00 10.00      A   
ATOM   3621  C   GLN A 383      13.656 -19.889  15.842  1.00 10.00      A   
ATOM   3622  O   GLN A 383      13.147 -18.764  15.842  1.00 10.00      A   
ATOM   3623  N   MET A 384      13.013 -20.983  16.225  1.00 10.00      A   
ATOM   3624  HN  MET A 384      13.474 -21.848  16.183  1.00 10.00      A   
ATOM   3625  CA  MET A 384      11.640 -20.948  16.699  1.00 10.00      A   
ATOM   3626  CB  MET A 384      10.660 -20.839  15.526  1.00 10.00      A   
ATOM   3627  CG  MET A 384       9.201 -20.715  15.942  1.00 10.00      A   
ATOM   3628  SD  MET A 384       8.902 -19.321  17.052  1.00 10.00      A   
ATOM   3629  CE  MET A 384       9.222 -17.936  15.962  1.00 10.00      A   
ATOM   3630  C   MET A 384      11.342 -22.201  17.512  1.00 10.00      A   
ATOM   3631  O   MET A 384      11.822 -23.289  17.187  1.00 10.00      A   
ATOM   3632  N   THR A 385      10.567 -22.045  18.571  1.00 10.00      A   
ATOM   3633  HN  THR A 385      10.225 -21.152  18.789  1.00 10.00      A   
ATOM   3634  CA  THR A 385      10.205 -23.165  19.420  1.00 10.00      A   
ATOM   3635  CB  THR A 385      10.686 -22.960  20.870  1.00 10.00      A   
ATOM   3636  OG1 THR A 385      10.797 -21.555  21.147  1.00 10.00      A   
ATOM   3637  HG1 THR A 385      11.598 -21.198  20.714  1.00 10.00      A   
ATOM   3638  CG2 THR A 385      12.034 -23.630  21.090  1.00 10.00      A   
ATOM   3639  C   THR A 385       8.699 -23.370  19.417  1.00 10.00      A   
ATOM   3640  O   THR A 385       7.931 -22.405  19.397  1.00 10.00      A   
ATOM   3641  N   ASN A 386       8.288 -24.627  19.437  1.00 10.00      A   
ATOM   3642  HN  ASN A 386       8.964 -25.348  19.449  1.00 10.00      A   
ATOM   3643  CA  ASN A 386       6.876 -24.982  19.433  1.00 10.00      A   
ATOM   3644  CB  ASN A 386       6.702 -26.502  19.384  1.00 10.00      A   
ATOM   3645  CG  ASN A 386       6.586 -27.035  17.972  1.00 10.00      A   
ATOM   3646  OD1 ASN A 386       6.015 -26.389  17.094  1.00 10.00      A   
ATOM   3647  ND2 ASN A 386       7.122 -28.227  17.742  1.00 10.00      A   
ATOM   3648 HD21 ASN A 386       7.554 -28.694  18.489  1.00 10.00      A   
ATOM   3649 HD22 ASN A 386       7.068 -28.590  16.831  1.00 10.00      A   
ATOM   3650  C   ASN A 386       6.152 -24.408  20.642  1.00 10.00      A   
ATOM   3651  O   ASN A 386       5.020 -23.938  20.529  1.00 10.00      A   
ATOM   3652  N   ALA A 387       6.816 -24.428  21.794  1.00 10.00      A   
ATOM   3653  HN  ALA A 387       7.724 -24.806  21.816  1.00 10.00      A   
ATOM   3654  CA  ALA A 387       6.231 -23.911  23.028  1.00 10.00      A   
ATOM   3655  CB  ALA A 387       7.124 -24.217  24.220  1.00 10.00      A   
ATOM   3656  C   ALA A 387       5.951 -22.412  22.935  1.00 10.00      A   
ATOM   3657  O   ALA A 387       4.958 -21.922  23.478  1.00 10.00      A   
ATOM   3658  N   ALA A 388       6.822 -21.688  22.238  1.00 10.00      A   
ATOM   3659  HN  ALA A 388       7.590 -22.135  21.823  1.00 10.00      A   
ATOM   3660  CA  ALA A 388       6.659 -20.250  22.072  1.00 10.00      A   
ATOM   3661  CB  ALA A 388       7.877 -19.653  21.383  1.00 10.00      A   
ATOM   3662  C   ALA A 388       5.394 -19.961  21.276  1.00 10.00      A   
ATOM   3663  O   ALA A 388       4.591 -19.108  21.655  1.00 10.00      A   
ATOM   3664  N   LEU A 389       5.215 -20.704  20.188  1.00 10.00      A   
ATOM   3665  HN  LEU A 389       5.893 -21.372  19.955  1.00 10.00      A   
ATOM   3666  CA  LEU A 389       4.048 -20.556  19.329  1.00 10.00      A   
ATOM   3667  CB  LEU A 389       4.130 -21.549  18.167  1.00 10.00      A   
ATOM   3668  CG  LEU A 389       5.372 -21.445  17.271  1.00 10.00      A   
ATOM   3669  CD1 LEU A 389       5.603 -22.745  16.510  1.00 10.00      A   
ATOM   3670  CD2 LEU A 389       5.238 -20.282  16.301  1.00 10.00      A   
ATOM   3671  C   LEU A 389       2.768 -20.795  20.126  1.00 10.00      A   
ATOM   3672  O   LEU A 389       1.800 -20.039  20.023  1.00 10.00      A   
ATOM   3673  N   ILE A 390       2.777 -21.855  20.927  1.00 10.00      A   
ATOM   3674  HN  ILE A 390       3.574 -22.432  20.945  1.00 10.00      A   
ATOM   3675  CA  ILE A 390       1.634 -22.203  21.758  1.00 10.00      A   
ATOM   3676  CB  ILE A 390       1.901 -23.508  22.538  1.00 10.00      A   
ATOM   3677  CG1 ILE A 390       2.106 -24.673  21.565  1.00 10.00      A   
ATOM   3678  CG2 ILE A 390       0.756 -23.809  23.492  1.00 10.00      A   
ATOM   3679  CD1 ILE A 390       2.737 -25.894  22.194  1.00 10.00      A   
ATOM   3680  C   ILE A 390       1.307 -21.077  22.738  1.00 10.00      A   
ATOM   3681  O   ILE A 390       0.149 -20.666  22.864  1.00 10.00      A   
ATOM   3682  N   THR A 391       2.340 -20.564  23.399  1.00 10.00      A   
ATOM   3683  HN  THR A 391       3.242 -20.913  23.217  1.00 10.00      A   
ATOM   3684  CA  THR A 391       2.179 -19.496  24.377  1.00 10.00      A   
ATOM   3685  CB  THR A 391       3.520 -19.157  25.060  1.00 10.00      A   
ATOM   3686  OG1 THR A 391       4.150 -20.368  25.500  1.00 10.00      A   
ATOM   3687  HG1 THR A 391       4.506 -20.842  24.737  1.00 10.00      A   
ATOM   3688  CG2 THR A 391       3.297 -18.254  26.264  1.00 10.00      A   
ATOM   3689  C   THR A 391       1.594 -18.232  23.743  1.00 10.00      A   
ATOM   3690  O   THR A 391       0.668 -17.625  24.286  1.00 10.00      A   
ATOM   3691  N   ILE A 392       2.119 -17.849  22.583  1.00 10.00      A   
ATOM   3692  HN  ILE A 392       2.839 -18.386  22.180  1.00 10.00      A   
ATOM   3693  CA  ILE A 392       1.645 -16.654  21.891  1.00 10.00      A   
ATOM   3694  CB  ILE A 392       2.486 -16.340  20.634  1.00 10.00      A   
ATOM   3695  CG1 ILE A 392       3.934 -16.044  21.036  1.00 10.00      A   
ATOM   3696  CG2 ILE A 392       1.899 -15.163  19.865  1.00 10.00      A   
ATOM   3697  CD1 ILE A 392       4.878 -15.880  19.868  1.00 10.00      A   
ATOM   3698  C   ILE A 392       0.172 -16.786  21.523  1.00 10.00      A   
ATOM   3699  O   ILE A 392      -0.598 -15.839  21.663  1.00 10.00      A   
ATOM   3700  N   ALA A 393      -0.216 -17.971  21.064  1.00 10.00      A   
ATOM   3701  HN  ALA A 393       0.450 -18.687  20.963  1.00 10.00      A   
ATOM   3702  CA  ALA A 393      -1.602 -18.231  20.693  1.00 10.00      A   
ATOM   3703  CB  ALA A 393      -1.736 -19.609  20.074  1.00 10.00      A   
ATOM   3704  C   ALA A 393      -2.516 -18.114  21.906  1.00 10.00      A   
ATOM   3705  O   ALA A 393      -3.622 -17.591  21.816  1.00 10.00      A   
ATOM   3706  N   ARG A 394      -2.034 -18.596  23.045  1.00 10.00      A   
ATOM   3707  HN  ARG A 394      -1.134 -18.986  23.053  1.00 10.00      A   
ATOM   3708  CA  ARG A 394      -2.799 -18.557  24.284  1.00 10.00      A   
ATOM   3709  CB  ARG A 394      -2.108 -19.386  25.364  1.00 10.00      A   
ATOM   3710  CG  ARG A 394      -2.090 -20.876  25.089  1.00 10.00      A   
ATOM   3711  CD  ARG A 394      -1.598 -21.657  26.293  1.00 10.00      A   
ATOM   3712  NE  ARG A 394      -2.542 -21.586  27.405  1.00 10.00      A   
ATOM   3713  HE  ARG A 394      -2.593 -20.738  27.901  1.00 10.00      A   
ATOM   3714  CZ  ARG A 394      -3.334 -22.589  27.770  1.00 10.00      A   
ATOM   3715  NH1 ARG A 394      -3.300 -23.749  27.114  1.00 10.00      A   
ATOM   3716 HH11 ARG A 394      -2.654 -23.876  26.303  1.00 10.00      A   
ATOM   3717 HH12 ARG A 394      -3.920 -24.540  27.404  1.00 10.00      A   
ATOM   3718  NH2 ARG A 394      -4.163 -22.432  28.792  1.00 10.00      A   
ATOM   3719 HH21 ARG A 394      -4.196 -21.523  29.307  1.00 10.00      A   
ATOM   3720 HH22 ARG A 394      -4.789 -23.212  29.087  1.00 10.00      A   
ATOM   3721  C   ARG A 394      -2.968 -17.130  24.781  1.00 10.00      A   
ATOM   3722  O   ARG A 394      -4.074 -16.708  25.127  1.00 10.00      A   
ATOM   3723  N   ASN A 395      -1.869 -16.389  24.806  1.00 10.00      A   
ATOM   3724  HN  ASN A 395      -1.022 -16.778  24.497  1.00 10.00      A   
ATOM   3725  CA  ASN A 395      -1.878 -15.012  25.276  1.00 10.00      A   
ATOM   3726  CB  ASN A 395      -0.452 -14.514  25.519  1.00 10.00      A   
ATOM   3727  CG  ASN A 395       0.052 -14.848  26.909  1.00 10.00      A   
ATOM   3728  OD1 ASN A 395       0.519 -15.960  27.161  1.00 10.00      A   
ATOM   3729  ND2 ASN A 395      -0.035 -13.891  27.823  1.00 10.00      A   
ATOM   3730 HD21 ASN A 395      -0.418 -13.027  27.557  1.00 10.00      A   
ATOM   3731 HD22 ASN A 395       0.287 -14.083  28.729  1.00 10.00      A   
ATOM   3732  C   ASN A 395      -2.605 -14.085  24.315  1.00 10.00      A   
ATOM   3733  O   ASN A 395      -3.323 -13.181  24.741  1.00 10.00      A   
ATOM   3734  N   ARG A 396      -2.425 -14.318  23.022  1.00 10.00      A   
ATOM   3735  HN  ARG A 396      -1.854 -15.070  22.744  1.00 10.00      A   
ATOM   3736  CA  ARG A 396      -3.057 -13.493  22.000  1.00 10.00      A   
ATOM   3737  CB  ARG A 396      -1.987 -12.790  21.156  1.00 10.00      A   
ATOM   3738  CG  ARG A 396      -1.090 -11.841  21.939  1.00 10.00      A   
ATOM   3739  CD  ARG A 396      -1.600 -10.408  21.891  1.00 10.00      A   
ATOM   3740  NE  ARG A 396      -3.035 -10.325  22.156  1.00 10.00      A   
ATOM   3741  HE  ARG A 396      -3.638 -10.407  21.380  1.00 10.00      A   
ATOM   3742  CZ  ARG A 396      -3.566 -10.170  23.368  1.00 10.00      A   
ATOM   3743  NH1 ARG A 396      -2.782 -10.075  24.436  1.00 10.00      A   
ATOM   3744 HH11 ARG A 396      -3.202  -9.956  25.384  1.00 10.00      A   
ATOM   3745 HH12 ARG A 396      -1.747 -10.121  24.331  1.00 10.00      A   
ATOM   3746  NH2 ARG A 396      -4.882 -10.101  23.513  1.00 10.00      A   
ATOM   3747 HH21 ARG A 396      -5.502 -10.170  22.671  1.00 10.00      A   
ATOM   3748 HH22 ARG A 396      -5.306  -9.979  24.461  1.00 10.00      A   
ATOM   3749  C   ARG A 396      -3.970 -14.328  21.102  1.00 10.00      A   
ATOM   3750  O   ARG A 396      -3.567 -14.759  20.022  1.00 10.00      A   
ATOM   3751  N   PRO A 397      -5.217 -14.574  21.539  1.00 10.00      A   
ATOM   3752  CA  PRO A 397      -6.182 -15.364  20.773  1.00 10.00      A   
ATOM   3753  CB  PRO A 397      -7.091 -15.913  21.872  1.00 10.00      A   
ATOM   3754  CG  PRO A 397      -7.114 -14.837  22.908  1.00 10.00      A   
ATOM   3755  CD  PRO A 397      -5.782 -14.128  22.829  1.00 10.00      A   
ATOM   3756  C   PRO A 397      -6.992 -14.505  19.800  1.00 10.00      A   
ATOM   3757  O   PRO A 397      -7.844 -15.011  19.065  1.00 10.00      A   
ATOM   3758  N   ASN A 398      -6.709 -13.211  19.788  1.00 10.00      A   
ATOM   3759  HN  ASN A 398      -6.000 -12.875  20.376  1.00 10.00      A   
ATOM   3760  CA  ASN A 398      -7.417 -12.279  18.920  1.00 10.00      A   
ATOM   3761  CB  ASN A 398      -7.876 -11.039  19.703  1.00 10.00      A   
ATOM   3762  CG  ASN A 398      -6.723 -10.137  20.112  1.00 10.00      A   
ATOM   3763  OD1 ASN A 398      -6.012 -10.421  21.075  1.00 10.00      A   
ATOM   3764  ND2 ASN A 398      -6.541  -9.039  19.397  1.00 10.00      A   
ATOM   3765 HD21 ASN A 398      -7.157  -8.866  18.651  1.00 10.00      A   
ATOM   3766 HD22 ASN A 398      -5.794  -8.446  19.633  1.00 10.00      A   
ATOM   3767  C   ASN A 398      -6.556 -11.870  17.732  1.00 10.00      A   
ATOM   3768  O   ASN A 398      -6.838 -10.873  17.064  1.00 10.00      A   
ATOM   3769  N   MET A 399      -5.513 -12.653  17.465  1.00 10.00      A   
ATOM   3770  HN  MET A 399      -5.351 -13.439  18.029  1.00 10.00      A   
ATOM   3771  CA  MET A 399      -4.610 -12.379  16.352  1.00 10.00      A   
ATOM   3772  CB  MET A 399      -3.399 -13.316  16.396  1.00 10.00      A   
ATOM   3773  CG  MET A 399      -2.189 -12.802  15.632  1.00 10.00      A   
ATOM   3774  SD  MET A 399      -1.360 -11.452  16.492  1.00 10.00      A   
ATOM   3775  CE  MET A 399      -0.501 -12.355  17.778  1.00 10.00      A   
ATOM   3776  C   MET A 399      -5.348 -12.538  15.028  1.00 10.00      A   
ATOM   3777  O   MET A 399      -5.884 -13.605  14.731  1.00 10.00      A   
ATOM   3778  N   THR A 400      -5.388 -11.469  14.247  1.00 10.00      A   
ATOM   3779  HN  THR A 400      -4.952 -10.641  14.540  1.00 10.00      A   
ATOM   3780  CA  THR A 400      -6.066 -11.486  12.964  1.00 10.00      A   
ATOM   3781  CB  THR A 400      -6.747 -10.133  12.684  1.00 10.00      A   
ATOM   3782  OG1 THR A 400      -5.916  -9.072  13.174  1.00 10.00      A   
ATOM   3783  HG1 THR A 400      -6.474  -8.336  13.474  1.00 10.00      A   
ATOM   3784  CG2 THR A 400      -8.103 -10.063  13.370  1.00 10.00      A   
ATOM   3785  C   THR A 400      -5.097 -11.808  11.830  1.00 10.00      A   
ATOM   3786  O   THR A 400      -5.460 -12.467  10.855  1.00 10.00      A   
ATOM   3787  N   ARG A 401      -3.859 -11.348  11.958  1.00 10.00      A   
ATOM   3788  HN  ARG A 401      -3.615 -10.838  12.764  1.00 10.00      A   
ATOM   3789  CA  ARG A 401      -2.853 -11.585  10.932  1.00 10.00      A   
ATOM   3790  CB  ARG A 401      -2.699 -10.362  10.021  1.00 10.00      A   
ATOM   3791  CG  ARG A 401      -3.917 -10.086   9.153  1.00 10.00      A   
ATOM   3792  CD  ARG A 401      -3.741  -8.823   8.335  1.00 10.00      A   
ATOM   3793  NE  ARG A 401      -3.708  -7.633   9.174  1.00 10.00      A   
ATOM   3794  HE  ARG A 401      -3.123  -7.651   9.963  1.00 10.00      A   
ATOM   3795  CZ  ARG A 401      -4.409  -6.534   8.925  1.00 10.00      A   
ATOM   3796  NH1 ARG A 401      -5.197  -6.466   7.862  1.00 10.00      A   
ATOM   3797 HH11 ARG A 401      -5.746  -5.604   7.663  1.00 10.00      A   
ATOM   3798 HH12 ARG A 401      -5.282  -7.283   7.213  1.00 10.00      A   
ATOM   3799  NH2 ARG A 401      -4.342  -5.513   9.762  1.00 10.00      A   
ATOM   3800 HH21 ARG A 401      -3.742  -5.575  10.612  1.00 10.00      A   
ATOM   3801 HH22 ARG A 401      -4.888  -4.646   9.574  1.00 10.00      A   
ATOM   3802  C   ARG A 401      -1.512 -11.973  11.544  1.00 10.00      A   
ATOM   3803  O   ARG A 401      -0.842 -11.151  12.169  1.00 10.00      A   
ATOM   3804  N   PHE A 402      -1.131 -13.228  11.360  1.00 10.00      A   
ATOM   3805  HN  PHE A 402      -1.711 -13.832  10.843  1.00 10.00      A   
ATOM   3806  CA  PHE A 402       0.128 -13.737  11.884  1.00 10.00      A   
ATOM   3807  CB  PHE A 402      -0.107 -15.008  12.706  1.00 10.00      A   
ATOM   3808  CG  PHE A 402       1.022 -15.346  13.639  1.00 10.00      A   
ATOM   3809  CD1 PHE A 402       1.205 -14.630  14.810  1.00 10.00      A   
ATOM   3810  CD2 PHE A 402       1.897 -16.377  13.343  1.00 10.00      A   
ATOM   3811  CE1 PHE A 402       2.243 -14.933  15.671  1.00 10.00      A   
ATOM   3812  CE2 PHE A 402       2.936 -16.686  14.199  1.00 10.00      A   
ATOM   3813  CZ  PHE A 402       3.108 -15.963  15.364  1.00 10.00      A   
ATOM   3814  C   PHE A 402       1.098 -14.019  10.741  1.00 10.00      A   
ATOM   3815  O   PHE A 402       0.934 -14.985   9.994  1.00 10.00      A   
ATOM   3816  N   ARG A 403       2.099 -13.167  10.605  1.00 10.00      A   
ATOM   3817  HN  ARG A 403       2.183 -12.419  11.241  1.00 10.00      A   
ATOM   3818  CA  ARG A 403       3.090 -13.311   9.546  1.00 10.00      A   
ATOM   3819  CB  ARG A 403       3.242 -11.989   8.785  1.00 10.00      A   
ATOM   3820  CG  ARG A 403       1.918 -11.350   8.392  1.00 10.00      A   
ATOM   3821  CD  ARG A 403       2.089  -9.891   8.002  1.00 10.00      A   
ATOM   3822  NE  ARG A 403       2.512  -9.736   6.615  1.00 10.00      A   
ATOM   3823  HE  ARG A 403       3.250 -10.318   6.296  1.00 10.00      A   
ATOM   3824  CZ  ARG A 403       1.959  -8.879   5.758  1.00 10.00      A   
ATOM   3825  NH1 ARG A 403       0.956  -8.099   6.142  1.00 10.00      A   
ATOM   3826 HH11 ARG A 403       0.589  -8.149   7.115  1.00 10.00      A   
ATOM   3827 HH12 ARG A 403       0.525  -7.427   5.467  1.00 10.00      A   
ATOM   3828  NH2 ARG A 403       2.421  -8.789   4.522  1.00 10.00      A   
ATOM   3829 HH21 ARG A 403       3.225  -9.388   4.223  1.00 10.00      A   
ATOM   3830 HH22 ARG A 403       1.987  -8.125   3.840  1.00 10.00      A   
ATOM   3831  C   ARG A 403       4.430 -13.748  10.121  1.00 10.00      A   
ATOM   3832  O   ARG A 403       5.234 -12.921  10.552  1.00 10.00      A   
ATOM   3833  N   LEU A 404       4.658 -15.048  10.164  1.00 10.00      A   
ATOM   3834  HN  LEU A 404       3.972 -15.670   9.836  1.00 10.00      A   
ATOM   3835  CA  LEU A 404       5.905 -15.580  10.688  1.00 10.00      A   
ATOM   3836  CB  LEU A 404       5.627 -16.631  11.764  1.00 10.00      A   
ATOM   3837  CG  LEU A 404       6.843 -17.154  12.529  1.00 10.00      A   
ATOM   3838  CD1 LEU A 404       7.512 -16.032  13.308  1.00 10.00      A   
ATOM   3839  CD2 LEU A 404       6.439 -18.287  13.455  1.00 10.00      A   
ATOM   3840  C   LEU A 404       6.731 -16.187   9.566  1.00 10.00      A   
ATOM   3841  O   LEU A 404       6.215 -16.953   8.748  1.00 10.00      A   
ATOM   3842  N   CYS A 405       8.008 -15.844   9.517  1.00 10.00      A   
ATOM   3843  HN  CYS A 405       8.372 -15.219  10.185  1.00 10.00      A   
ATOM   3844  CA  CYS A 405       8.884 -16.369   8.489  1.00 10.00      A   
ATOM   3845  CB  CYS A 405       8.916 -15.434   7.280  1.00 10.00      A   
ATOM   3846  SG  CYS A 405       9.545 -16.196   5.768  1.00 10.00      A   
ATOM   3847  HG  CYS A 405      10.541 -17.005   6.104  1.00 10.00      A   
ATOM   3848  C   CYS A 405      10.293 -16.608   9.017  1.00 10.00      A   
ATOM   3849  O   CYS A 405      10.977 -15.685   9.454  1.00 10.00      A   
ATOM   3850  N   ILE A 406      10.706 -17.863   8.992  1.00 10.00      A   
ATOM   3851  HN  ILE A 406      10.097 -18.556   8.663  1.00 10.00      A   
ATOM   3852  CA  ILE A 406      12.038 -18.243   9.439  1.00 10.00      A   
ATOM   3853  CB  ILE A 406      12.048 -19.677  10.022  1.00 10.00      A   
ATOM   3854  CG1 ILE A 406      11.061 -19.785  11.190  1.00 10.00      A   
ATOM   3855  CG2 ILE A 406      13.451 -20.079  10.469  1.00 10.00      A   
ATOM   3856  CD1 ILE A 406      10.989 -21.167  11.806  1.00 10.00      A   
ATOM   3857  C   ILE A 406      12.995 -18.169   8.255  1.00 10.00      A   
ATOM   3858  O   ILE A 406      12.634 -18.546   7.141  1.00 10.00      A   
ATOM   3859  N   ILE A 407      14.194 -17.659   8.497  1.00 10.00      A   
ATOM   3860  HN  ILE A 407      14.402 -17.349   9.408  1.00 10.00      A   
ATOM   3861  CA  ILE A 407      15.205 -17.529   7.453  1.00 10.00      A   
ATOM   3862  CB  ILE A 407      16.457 -16.785   7.977  1.00 10.00      A   
ATOM   3863  CG1 ILE A 407      16.078 -15.420   8.562  1.00 10.00      A   
ATOM   3864  CG2 ILE A 407      17.510 -16.629   6.888  1.00 10.00      A   
ATOM   3865  CD1 ILE A 407      15.359 -14.504   7.593  1.00 10.00      A   
ATOM   3866  C   ILE A 407      15.617 -18.901   6.914  1.00 10.00      A   
ATOM   3867  O   ILE A 407      15.829 -19.068   5.715  1.00 10.00      A   
ATOM   3868  N   GLU A 408      15.706 -19.883   7.802  1.00 10.00      A   
ATOM   3869  HN  GLU A 408      15.494 -19.700   8.738  1.00 10.00      A   
ATOM   3870  CA  GLU A 408      16.098 -21.231   7.415  1.00 10.00      A   
ATOM   3871  CB  GLU A 408      16.714 -21.963   8.610  1.00 10.00      A   
ATOM   3872  CG  GLU A 408      17.256 -23.348   8.295  1.00 10.00      A   
ATOM   3873  CD  GLU A 408      18.370 -23.327   7.273  1.00 10.00      A   
ATOM   3874  OE1 GLU A 408      19.181 -22.383   7.296  1.00 10.00      A   
ATOM   3875  OE2 GLU A 408      18.445 -24.266   6.450  1.00 10.00      A   
ATOM   3876  C   GLU A 408      14.909 -22.020   6.865  1.00 10.00      A   
ATOM   3877  O   GLU A 408      13.899 -22.192   7.548  1.00 10.00      A   
ATOM   3878  N   PRO A 409      15.007 -22.490   5.615  1.00 10.00      A   
ATOM   3879  CA  PRO A 409      13.946 -23.275   4.987  1.00 10.00      A   
ATOM   3880  CB  PRO A 409      14.386 -23.395   3.519  1.00 10.00      A   
ATOM   3881  CG  PRO A 409      15.529 -22.448   3.356  1.00 10.00      A   
ATOM   3882  CD  PRO A 409      16.146 -22.286   4.713  1.00 10.00      A   
ATOM   3883  C   PRO A 409      13.840 -24.660   5.624  1.00 10.00      A   
ATOM   3884  O   PRO A 409      14.818 -25.409   5.664  1.00 10.00      A   
ATOM   3885  N   LYS A 410      12.650 -24.985   6.125  1.00 10.00      A   
ATOM   3886  HN  LYS A 410      11.919 -24.339   6.059  1.00 10.00      A   
ATOM   3887  CA  LYS A 410      12.389 -26.273   6.768  1.00 10.00      A   
ATOM   3888  CB  LYS A 410      12.743 -27.457   5.860  1.00 10.00      A   
ATOM   3889  CG  LYS A 410      11.938 -27.521   4.575  1.00 10.00      A   
ATOM   3890  CD  LYS A 410      12.307 -28.748   3.763  1.00 10.00      A   
ATOM   3891  CE  LYS A 410      11.451 -28.866   2.514  1.00 10.00      A   
ATOM   3892  NZ  LYS A 410      11.595 -30.197   1.867  1.00 10.00      A   
ATOM   3893  HZ1 LYS A 410      11.221 -30.942   2.491  1.00 10.00      A   
ATOM   3894  HZ2 LYS A 410      12.596 -30.399   1.669  1.00 10.00      A   
ATOM   3895  HZ3 LYS A 410      11.069 -30.216   0.973  1.00 10.00      A   
ATOM   3896  C   LYS A 410      13.087 -26.398   8.124  1.00 10.00      A   
ATOM   3897  O   LYS A 410      13.492 -27.488   8.524  1.00 10.00      A   
ATOM   3898  N   ALA A 411      13.221 -25.279   8.828  1.00 10.00      A   
ATOM   3899  HN  ALA A 411      12.901 -24.434   8.450  1.00 10.00      A   
ATOM   3900  CA  ALA A 411      13.854 -25.273  10.146  1.00 10.00      A   
ATOM   3901  CB  ALA A 411      14.376 -23.886  10.478  1.00 10.00      A   
ATOM   3902  C   ALA A 411      12.875 -25.740  11.221  1.00 10.00      A   
ATOM   3903  O   ALA A 411      11.827 -25.124  11.426  1.00 10.00      A   
ATOM   3904  N   PRO A 412      13.186 -26.850  11.902  1.00 10.00      A   
ATOM   3905  CA  PRO A 412      12.336 -27.395  12.953  1.00 10.00      A   
ATOM   3906  CB  PRO A 412      12.697 -28.879  12.924  1.00 10.00      A   
ATOM   3907  CG  PRO A 412      14.139 -28.905  12.538  1.00 10.00      A   
ATOM   3908  CD  PRO A 412      14.384 -27.683  11.682  1.00 10.00      A   
ATOM   3909  C   PRO A 412      12.671 -26.816  14.323  1.00 10.00      A   
ATOM   3910  O   PRO A 412      13.551 -25.958  14.453  1.00 10.00      A   
ATOM   3911  N   ASP A 413      11.955 -27.286  15.337  1.00 10.00      A   
ATOM   3912  HN  ASP A 413      11.266 -27.964  15.163  1.00 10.00      A   
ATOM   3913  CA  ASP A 413      12.180 -26.848  16.705  1.00 10.00      A   
ATOM   3914  CB  ASP A 413      11.114 -27.463  17.622  1.00 10.00      A   
ATOM   3915  CG  ASP A 413      11.257 -27.057  19.074  1.00 10.00      A   
ATOM   3916  OD1 ASP A 413      12.116 -27.636  19.767  1.00 10.00      A   
ATOM   3917  OD2 ASP A 413      10.499 -26.182  19.531  1.00 10.00      A   
ATOM   3918  C   ASP A 413      13.579 -27.296  17.117  1.00 10.00      A   
ATOM   3919  O   ASP A 413      13.938 -28.452  16.926  1.00 10.00      A   
ATOM   3920  N   TYR A 414      14.374 -26.382  17.654  1.00 10.00      A   
ATOM   3921  HN  TYR A 414      14.030 -25.477  17.794  1.00 10.00      A   
ATOM   3922  CA  TYR A 414      15.753 -26.696  18.039  1.00 10.00      A   
ATOM   3923  CB  TYR A 414      16.645 -25.452  18.002  1.00 10.00      A   
ATOM   3924  CG  TYR A 414      16.224 -24.350  18.946  1.00 10.00      A   
ATOM   3925  CD1 TYR A 414      16.690 -24.306  20.254  1.00 10.00      A   
ATOM   3926  CD2 TYR A 414      15.358 -23.354  18.526  1.00 10.00      A   
ATOM   3927  CE1 TYR A 414      16.304 -23.297  21.118  1.00 10.00      A   
ATOM   3928  CE2 TYR A 414      14.969 -22.344  19.378  1.00 10.00      A   
ATOM   3929  CZ  TYR A 414      15.442 -22.318  20.674  1.00 10.00      A   
ATOM   3930  OH  TYR A 414      15.053 -21.305  21.524  1.00 10.00      A   
ATOM   3931  HH  TYR A 414      14.259 -20.871  21.158  1.00 10.00      A   
ATOM   3932  C   TYR A 414      15.883 -27.408  19.384  1.00 10.00      A   
ATOM   3933  O   TYR A 414      16.972 -27.848  19.746  1.00 10.00      A   
ATOM   3934  N   LEU A 415      14.793 -27.530  20.125  1.00 10.00      A   
ATOM   3935  HN  LEU A 415      13.938 -27.169  19.800  1.00 10.00      A   
ATOM   3936  CA  LEU A 415      14.837 -28.193  21.420  1.00 10.00      A   
ATOM   3937  CB  LEU A 415      14.000 -27.429  22.453  1.00 10.00      A   
ATOM   3938  CG  LEU A 415      14.586 -26.112  22.960  1.00 10.00      A   
ATOM   3939  CD1 LEU A 415      13.603 -25.412  23.887  1.00 10.00      A   
ATOM   3940  CD2 LEU A 415      15.908 -26.359  23.667  1.00 10.00      A   
ATOM   3941  C   LEU A 415      14.362 -29.637  21.330  1.00 10.00      A   
ATOM   3942  O   LEU A 415      14.939 -30.532  21.950  1.00 10.00      A   
ATOM   3943  N   THR A 416      13.308 -29.855  20.564  1.00 10.00      A   
ATOM   3944  HN  THR A 416      12.889 -29.090  20.097  1.00 10.00      A   
ATOM   3945  CA  THR A 416      12.741 -31.185  20.411  1.00 10.00      A   
ATOM   3946  CB  THR A 416      11.216 -31.149  20.601  1.00 10.00      A   
ATOM   3947  OG1 THR A 416      10.683 -30.002  19.930  1.00 10.00      A   
ATOM   3948  HG1 THR A 416      11.126 -29.201  20.252  1.00 10.00      A   
ATOM   3949  CG2 THR A 416      10.856 -31.078  22.077  1.00 10.00      A   
ATOM   3950  C   THR A 416      13.063 -31.790  19.049  1.00 10.00      A   
ATOM   3951  O   THR A 416      12.953 -33.004  18.867  1.00 10.00      A   
ATOM   3952  N   LEU A 417      13.451 -30.934  18.100  1.00 10.00      A   
ATOM   3953  HN  LEU A 417      13.514 -29.978  18.319  1.00 10.00      A   
ATOM   3954  CA  LEU A 417      13.792 -31.362  16.740  1.00 10.00      A   
ATOM   3955  CB  LEU A 417      14.947 -32.370  16.730  1.00 10.00      A   
ATOM   3956  CG  LEU A 417      16.282 -31.863  17.276  1.00 10.00      A   
ATOM   3957  CD1 LEU A 417      17.337 -32.951  17.193  1.00 10.00      A   
ATOM   3958  CD2 LEU A 417      16.729 -30.613  16.536  1.00 10.00      A   
ATOM   3959  C   LEU A 417      12.575 -31.898  15.997  1.00 10.00      A   
ATOM   3960  O   LEU A 417      12.695 -32.695  15.068  1.00 10.00      A   
ATOM   3961  N   GLU A 418      11.403 -31.438  16.413  1.00 10.00      A   
ATOM   3962  HN  GLU A 418      11.381 -30.787  17.147  1.00 10.00      A   
ATOM   3963  CA  GLU A 418      10.153 -31.858  15.808  1.00 10.00      A   
ATOM   3964  CB  GLU A 418       9.174 -32.292  16.902  1.00 10.00      A   
ATOM   3965  CG  GLU A 418       9.744 -33.343  17.837  1.00 10.00      A   
ATOM   3966  CD  GLU A 418       8.745 -33.821  18.864  1.00 10.00      A   
ATOM   3967  OE1 GLU A 418       8.736 -35.032  19.167  1.00 10.00      A   
ATOM   3968  OE2 GLU A 418       7.961 -32.991  19.374  1.00 10.00      A   
ATOM   3969  C   GLU A 418       9.561 -30.726  14.974  1.00 10.00      A   
ATOM   3970  O   GLU A 418       9.942 -29.562  15.143  1.00 10.00      A   
ATOM   3971  N   PRO A 419       8.648 -31.049  14.043  1.00 10.00      A   
ATOM   3972  CA  PRO A 419       8.002 -30.048  13.185  1.00 10.00      A   
ATOM   3973  CB  PRO A 419       7.093 -30.883  12.275  1.00 10.00      A   
ATOM   3974  CG  PRO A 419       7.649 -32.261  12.342  1.00 10.00      A   
ATOM   3975  CD  PRO A 419       8.181 -32.411  13.735  1.00 10.00      A   
ATOM   3976  C   PRO A 419       7.173 -29.063  13.999  1.00 10.00      A   
ATOM   3977  O   PRO A 419       6.792 -29.342  15.139  1.00 10.00      A   
ATOM   3978  N   LEU A 420       6.874 -27.922  13.400  1.00 10.00      A   
ATOM   3979  HN  LEU A 420       7.173 -27.776  12.474  1.00 10.00      A   
ATOM   3980  CA  LEU A 420       6.109 -26.877  14.071  1.00 10.00      A   
ATOM   3981  CB  LEU A 420       6.575 -25.500  13.590  1.00 10.00      A   
ATOM   3982  CG  LEU A 420       8.088 -25.249  13.616  1.00 10.00      A   
ATOM   3983  CD1 LEU A 420       8.436 -23.992  12.840  1.00 10.00      A   
ATOM   3984  CD2 LEU A 420       8.605 -25.153  15.043  1.00 10.00      A   
ATOM   3985  C   LEU A 420       4.602 -27.032  13.840  1.00 10.00      A   
ATOM   3986  O   LEU A 420       3.847 -26.059  13.936  1.00 10.00      A   
ATOM   3987  N   ASP A 421       4.169 -28.257  13.555  1.00 10.00      A   
ATOM   3988  HN  ASP A 421       4.811 -28.994  13.517  1.00 10.00      A   
ATOM   3989  CA  ASP A 421       2.759 -28.534  13.306  1.00 10.00      A   
ATOM   3990  CB  ASP A 421       2.543 -30.004  12.931  1.00 10.00      A   
ATOM   3991  CG  ASP A 421       3.299 -30.440  11.693  1.00 10.00      A   
ATOM   3992  OD1 ASP A 421       3.051 -29.897  10.600  1.00 10.00      A   
ATOM   3993  OD2 ASP A 421       4.132 -31.359  11.807  1.00 10.00      A   
ATOM   3994  C   ASP A 421       1.925 -28.207  14.535  1.00 10.00      A   
ATOM   3995  O   ASP A 421       0.899 -27.534  14.442  1.00 10.00      A   
ATOM   3996  N   ILE A 422       2.377 -28.683  15.689  1.00 10.00      A   
ATOM   3997  HN  ILE A 422       3.199 -29.224  15.696  1.00 10.00      A   
ATOM   3998  CA  ILE A 422       1.671 -28.443  16.944  1.00 10.00      A   
ATOM   3999  CB  ILE A 422       2.226 -29.291  18.106  1.00 10.00      A   
ATOM   4000  CG1 ILE A 422       3.744 -29.122  18.232  1.00 10.00      A   
ATOM   4001  CG2 ILE A 422       1.860 -30.756  17.918  1.00 10.00      A   
ATOM   4002  CD1 ILE A 422       4.333 -29.787  19.459  1.00 10.00      A   
ATOM   4003  C   ILE A 422       1.687 -26.967  17.327  1.00 10.00      A   
ATOM   4004  O   ILE A 422       0.783 -26.483  18.011  1.00 10.00      A   
ATOM   4005  N   GLY A 423       2.712 -26.259  16.876  1.00 10.00      A   
ATOM   4006  HN  GLY A 423       3.400 -26.699  16.335  1.00 10.00      A   
ATOM   4007  CA  GLY A 423       2.822 -24.847  17.175  1.00 10.00      A   
ATOM   4008  C   GLY A 423       1.791 -24.036  16.421  1.00 10.00      A   
ATOM   4009  O   GLY A 423       0.979 -23.333  17.023  1.00 10.00      A   
ATOM   4010  N   PHE A 424       1.805 -24.149  15.099  1.00 10.00      A   
ATOM   4011  HN  PHE A 424       2.471 -24.738  14.672  1.00 10.00      A   
ATOM   4012  CA  PHE A 424       0.856 -23.420  14.266  1.00 10.00      A   
ATOM   4013  CB  PHE A 424       1.236 -23.514  12.789  1.00 10.00      A   
ATOM   4014  CG  PHE A 424       2.350 -22.591  12.381  1.00 10.00      A   
ATOM   4015  CD1 PHE A 424       3.577 -23.096  11.981  1.00 10.00      A   
ATOM   4016  CD2 PHE A 424       2.170 -21.218  12.400  1.00 10.00      A   
ATOM   4017  CE1 PHE A 424       4.604 -22.249  11.609  1.00 10.00      A   
ATOM   4018  CE2 PHE A 424       3.192 -20.366  12.027  1.00 10.00      A   
ATOM   4019  CZ  PHE A 424       4.409 -20.882  11.629  1.00 10.00      A   
ATOM   4020  C   PHE A 424      -0.561 -23.935  14.486  1.00 10.00      A   
ATOM   4021  O   PHE A 424      -1.536 -23.198  14.316  1.00 10.00      A   
ATOM   4022  N   GLY A 425      -0.660 -25.207  14.866  1.00 10.00      A   
ATOM   4023  HN  GLY A 425       0.155 -25.748  14.949  1.00 10.00      A   
ATOM   4024  CA  GLY A 425      -1.950 -25.811  15.132  1.00 10.00      A   
ATOM   4025  C   GLY A 425      -2.636 -25.155  16.308  1.00 10.00      A   
ATOM   4026  O   GLY A 425      -3.864 -25.083  16.368  1.00 10.00      A   
ATOM   4027  N   ALA A 426      -1.833 -24.669  17.242  1.00 10.00      A   
ATOM   4028  HN  ALA A 426      -0.864 -24.768  17.133  1.00 10.00      A   
ATOM   4029  CA  ALA A 426      -2.351 -23.995  18.420  1.00 10.00      A   
ATOM   4030  CB  ALA A 426      -1.310 -23.985  19.527  1.00 10.00      A   
ATOM   4031  C   ALA A 426      -2.765 -22.576  18.057  1.00 10.00      A   
ATOM   4032  O   ALA A 426      -3.718 -22.027  18.615  1.00 10.00      A   
ATOM   4033  N   ILE A 427      -2.043 -21.997  17.101  1.00 10.00      A   
ATOM   4034  HN  ILE A 427      -1.297 -22.496  16.699  1.00 10.00      A   
ATOM   4035  CA  ILE A 427      -2.320 -20.644  16.633  1.00 10.00      A   
ATOM   4036  CB  ILE A 427      -1.284 -20.198  15.572  1.00 10.00      A   
ATOM   4037  CG1 ILE A 427       0.123 -20.108  16.176  1.00 10.00      A   
ATOM   4038  CG2 ILE A 427      -1.679 -18.876  14.923  1.00 10.00      A   
ATOM   4039  CD1 ILE A 427       0.294 -18.989  17.183  1.00 10.00      A   
ATOM   4040  C   ILE A 427      -3.722 -20.569  16.033  1.00 10.00      A   
ATOM   4041  O   ILE A 427      -4.554 -19.783  16.482  1.00 10.00      A   
ATOM   4042  N   VAL A 428      -3.987 -21.427  15.049  1.00 10.00      A   
ATOM   4043  HN  VAL A 428      -3.288 -22.058  14.766  1.00 10.00      A   
ATOM   4044  CA  VAL A 428      -5.287 -21.456  14.378  1.00 10.00      A   
ATOM   4045  CB  VAL A 428      -5.280 -22.370  13.131  1.00 10.00      A   
ATOM   4046  CG1 VAL A 428      -4.283 -21.858  12.105  1.00 10.00      A   
ATOM   4047  CG2 VAL A 428      -4.969 -23.810  13.508  1.00 10.00      A   
ATOM   4048  C   VAL A 428      -6.415 -21.882  15.320  1.00 10.00      A   
ATOM   4049  O   VAL A 428      -7.586 -21.582  15.076  1.00 10.00      A   
ATOM   4050  N   GLU A 429      -6.052 -22.571  16.394  1.00 10.00      A   
ATOM   4051  HN  GLU A 429      -5.103 -22.758  16.536  1.00 10.00      A   
ATOM   4052  CA  GLU A 429      -7.022 -23.052  17.367  1.00 10.00      A   
ATOM   4053  CB  GLU A 429      -6.419 -24.182  18.213  1.00 10.00      A   
ATOM   4054  CG  GLU A 429      -7.426 -24.918  19.083  1.00 10.00      A   
ATOM   4055  CD  GLU A 429      -6.778 -25.902  20.037  1.00 10.00      A   
ATOM   4056  OE1 GLU A 429      -6.305 -26.966  19.578  1.00 10.00      A   
ATOM   4057  OE2 GLU A 429      -6.758 -25.626  21.254  1.00 10.00      A   
ATOM   4058  C   GLU A 429      -7.517 -21.923  18.269  1.00 10.00      A   
ATOM   4059  O   GLU A 429      -8.716 -21.818  18.544  1.00 10.00      A   
ATOM   4060  N   HIS A 430      -6.596 -21.079  18.724  1.00 10.00      A   
ATOM   4061  HN  HIS A 430      -5.656 -21.205  18.467  1.00 10.00      A   
ATOM   4062  CA  HIS A 430      -6.953 -19.974  19.609  1.00 10.00      A   
ATOM   4063  CB  HIS A 430      -5.816 -19.657  20.585  1.00 10.00      A   
ATOM   4064  CG  HIS A 430      -5.667 -20.657  21.694  1.00 10.00      A   
ATOM   4065  ND1 HIS A 430      -5.744 -20.280  23.017  1.00 10.00      A   
ATOM   4066  CD2 HIS A 430      -5.452 -21.995  21.627  1.00 10.00      A   
ATOM   4067  CE1 HIS A 430      -5.577 -21.388  23.720  1.00 10.00      A   
ATOM   4068  NE2 HIS A 430      -5.397 -22.446  22.920  1.00 10.00      A   
ATOM   4069  HE2 HIS A 430      -5.266 -23.379  23.206  1.00 10.00      A   
ATOM   4070  C   HIS A 430      -7.367 -18.725  18.835  1.00 10.00      A   
ATOM   4071  O   HIS A 430      -8.281 -18.003  19.246  1.00 10.00      A   
ATOM   4072  N   CYS A 431      -6.706 -18.473  17.717  1.00 10.00      A   
ATOM   4073  HN  CYS A 431      -5.997 -19.091  17.422  1.00 10.00      A   
ATOM   4074  CA  CYS A 431      -7.020 -17.309  16.901  1.00 10.00      A   
ATOM   4075  CB  CYS A 431      -5.813 -16.880  16.067  1.00 10.00      A   
ATOM   4076  SG  CYS A 431      -4.320 -16.581  17.038  1.00 10.00      A   
ATOM   4077  HG  CYS A 431      -4.469 -17.179  18.210  1.00 10.00      A   
ATOM   4078  C   CYS A 431      -8.233 -17.581  16.013  1.00 10.00      A   
ATOM   4079  O   CYS A 431      -8.101 -18.062  14.884  1.00 10.00      A   
ATOM   4080  N   LYS A 432      -9.413 -17.284  16.543  1.00 10.00      A   
ATOM   4081  HN  LYS A 432      -9.447 -16.923  17.458  1.00 10.00      A   
ATOM   4082  CA  LYS A 432     -10.661 -17.500  15.818  1.00 10.00      A   
ATOM   4083  CB  LYS A 432     -11.857 -17.405  16.770  1.00 10.00      A   
ATOM   4084  CG  LYS A 432     -11.671 -18.123  18.099  1.00 10.00      A   
ATOM   4085  CD  LYS A 432     -11.665 -19.635  17.934  1.00 10.00      A   
ATOM   4086  CE  LYS A 432     -11.678 -20.341  19.282  1.00 10.00      A   
ATOM   4087  NZ  LYS A 432     -12.886 -20.003  20.083  1.00 10.00      A   
ATOM   4088  HZ1 LYS A 432     -13.748 -20.225  19.546  1.00 10.00      A   
ATOM   4089  HZ2 LYS A 432     -12.889 -18.990  20.317  1.00 10.00      A   
ATOM   4090  HZ3 LYS A 432     -12.895 -20.555  20.966  1.00 10.00      A   
ATOM   4091  C   LYS A 432     -10.826 -16.492  14.686  1.00 10.00      A   
ATOM   4092  O   LYS A 432     -11.371 -16.812  13.631  1.00 10.00      A   
ATOM   4093  N   ASP A 433     -10.332 -15.284  14.906  1.00 10.00      A   
ATOM   4094  HN  ASP A 433      -9.886 -15.100  15.757  1.00 10.00      A   
ATOM   4095  CA  ASP A 433     -10.436 -14.219  13.915  1.00 10.00      A   
ATOM   4096  CB  ASP A 433     -10.677 -12.871  14.605  1.00 10.00      A   
ATOM   4097  CG  ASP A 433     -12.147 -12.517  14.719  1.00 10.00      A   
ATOM   4098  OD1 ASP A 433     -12.803 -12.976  15.678  1.00 10.00      A   
ATOM   4099  OD2 ASP A 433     -12.654 -11.770  13.853  1.00 10.00      A   
ATOM   4100  C   ASP A 433      -9.200 -14.146  13.025  1.00 10.00      A   
ATOM   4101  O   ASP A 433      -8.901 -13.099  12.450  1.00 10.00      A   
ATOM   4102  N   LEU A 434      -8.487 -15.258  12.913  1.00 10.00      A   
ATOM   4103  HN  LEU A 434      -8.767 -16.059  13.402  1.00 10.00      A   
ATOM   4104  CA  LEU A 434      -7.295 -15.320  12.083  1.00 10.00      A   
ATOM   4105  CB  LEU A 434      -6.502 -16.589  12.395  1.00 10.00      A   
ATOM   4106  CG  LEU A 434      -5.181 -16.763  11.648  1.00 10.00      A   
ATOM   4107  CD1 LEU A 434      -4.153 -15.749  12.127  1.00 10.00      A   
ATOM   4108  CD2 LEU A 434      -4.660 -18.179  11.810  1.00 10.00      A   
ATOM   4109  C   LEU A 434      -7.683 -15.290  10.610  1.00 10.00      A   
ATOM   4110  O   LEU A 434      -8.322 -16.215  10.110  1.00 10.00      A   
ATOM   4111  N   ARG A 435      -7.301 -14.221   9.928  1.00 10.00      A   
ATOM   4112  HN  ARG A 435      -6.789 -13.521  10.385  1.00 10.00      A   
ATOM   4113  CA  ARG A 435      -7.618 -14.059   8.516  1.00 10.00      A   
ATOM   4114  CB  ARG A 435      -8.149 -12.648   8.232  1.00 10.00      A   
ATOM   4115  CG  ARG A 435      -9.247 -12.186   9.175  1.00 10.00      A   
ATOM   4116  CD  ARG A 435      -9.931 -10.921   8.672  1.00 10.00      A   
ATOM   4117  NE  ARG A 435      -8.979  -9.861   8.328  1.00 10.00      A   
ATOM   4118  HE  ARG A 435      -8.482  -9.959   7.480  1.00 10.00      A   
ATOM   4119  CZ  ARG A 435      -8.752  -8.789   9.085  1.00 10.00      A   
ATOM   4120  NH1 ARG A 435      -9.401  -8.635  10.234  1.00 10.00      A   
ATOM   4121 HH11 ARG A 435     -10.090  -9.355  10.551  1.00 10.00      A   
ATOM   4122 HH12 ARG A 435      -9.224  -7.795  10.827  1.00 10.00      A   
ATOM   4123  NH2 ARG A 435      -7.891  -7.855   8.681  1.00 10.00      A   
ATOM   4124 HH21 ARG A 435      -7.705  -7.018   9.273  1.00 10.00      A   
ATOM   4125 HH22 ARG A 435      -7.394  -7.950   7.757  1.00 10.00      A   
ATOM   4126  C   ARG A 435      -6.402 -14.335   7.634  1.00 10.00      A   
ATOM   4127  O   ARG A 435      -6.515 -14.972   6.589  1.00 10.00      A   
ATOM   4128  N   ARG A 436      -5.238 -13.866   8.054  1.00 10.00      A   
ATOM   4129  HN  ARG A 436      -5.188 -13.402   8.918  1.00 10.00      A   
ATOM   4130  CA  ARG A 436      -4.023 -14.052   7.267  1.00 10.00      A   
ATOM   4131  CB  ARG A 436      -3.493 -12.699   6.781  1.00 10.00      A   
ATOM   4132  CG  ARG A 436      -2.395 -12.791   5.734  1.00 10.00      A   
ATOM   4133  CD  ARG A 436      -1.851 -11.414   5.399  1.00 10.00      A   
ATOM   4134  NE  ARG A 436      -0.963 -11.439   4.244  1.00 10.00      A   
ATOM   4135  HE  ARG A 436      -0.645 -12.318   3.944  1.00 10.00      A   
ATOM   4136  CZ  ARG A 436      -0.567 -10.346   3.587  1.00 10.00      A   
ATOM   4137  NH1 ARG A 436      -0.971  -9.144   3.973  1.00 10.00      A   
ATOM   4138 HH11 ARG A 436      -0.652  -8.290   3.450  1.00 10.00      A   
ATOM   4139 HH12 ARG A 436      -1.597  -9.039   4.793  1.00 10.00      A   
ATOM   4140  NH2 ARG A 436       0.239 -10.450   2.544  1.00 10.00      A   
ATOM   4141 HH21 ARG A 436       0.578 -11.378   2.227  1.00 10.00      A   
ATOM   4142 HH22 ARG A 436       0.530  -9.583   2.029  1.00 10.00      A   
ATOM   4143  C   ARG A 436      -2.955 -14.779   8.072  1.00 10.00      A   
ATOM   4144  O   ARG A 436      -2.639 -14.389   9.198  1.00 10.00      A   
ATOM   4145  N   LEU A 437      -2.407 -15.834   7.496  1.00 10.00      A   
ATOM   4146  HN  LEU A 437      -2.708 -16.106   6.598  1.00 10.00      A   
ATOM   4147  CA  LEU A 437      -1.375 -16.615   8.167  1.00 10.00      A   
ATOM   4148  CB  LEU A 437      -1.978 -17.911   8.730  1.00 10.00      A   
ATOM   4149  CG  LEU A 437      -1.017 -18.872   9.445  1.00 10.00      A   
ATOM   4150  CD1 LEU A 437      -0.478 -18.254  10.728  1.00 10.00      A   
ATOM   4151  CD2 LEU A 437      -1.705 -20.199   9.736  1.00 10.00      A   
ATOM   4152  C   LEU A 437      -0.222 -16.937   7.221  1.00 10.00      A   
ATOM   4153  O   LEU A 437      -0.432 -17.393   6.097  1.00 10.00      A   
ATOM   4154  N   SER A 438       0.990 -16.674   7.677  1.00 10.00      A   
ATOM   4155  HN  SER A 438       1.087 -16.261   8.565  1.00 10.00      A   
ATOM   4156  CA  SER A 438       2.183 -16.959   6.895  1.00 10.00      A   
ATOM   4157  CB  SER A 438       3.080 -15.723   6.832  1.00 10.00      A   
ATOM   4158  OG  SER A 438       2.315 -14.556   6.568  1.00 10.00      A   
ATOM   4159  HG  SER A 438       2.856 -13.916   6.089  1.00 10.00      A   
ATOM   4160  C   SER A 438       2.926 -18.140   7.521  1.00 10.00      A   
ATOM   4161  O   SER A 438       3.230 -18.124   8.717  1.00 10.00      A   
ATOM   4162  N   LEU A 439       3.194 -19.170   6.722  1.00 10.00      A   
ATOM   4163  HN  LEU A 439       2.929 -19.127   5.776  1.00 10.00      A   
ATOM   4164  CA  LEU A 439       3.875 -20.361   7.220  1.00 10.00      A   
ATOM   4165  CB  LEU A 439       3.237 -21.624   6.644  1.00 10.00      A   
ATOM   4166  CG  LEU A 439       1.754 -21.840   6.948  1.00 10.00      A   
ATOM   4167  CD1 LEU A 439       1.239 -23.071   6.219  1.00 10.00      A   
ATOM   4168  CD2 LEU A 439       1.525 -21.973   8.445  1.00 10.00      A   
ATOM   4169  C   LEU A 439       5.371 -20.354   6.919  1.00 10.00      A   
ATOM   4170  O   LEU A 439       5.828 -19.708   5.979  1.00 10.00      A   
ATOM   4171  N   SER A 440       6.123 -21.092   7.731  1.00 10.00      A   
ATOM   4172  HN  SER A 440       5.692 -21.583   8.460  1.00 10.00      A   
ATOM   4173  CA  SER A 440       7.566 -21.204   7.577  1.00 10.00      A   
ATOM   4174  CB  SER A 440       8.245 -19.860   7.852  1.00 10.00      A   
ATOM   4175  OG  SER A 440       7.758 -19.271   9.047  1.00 10.00      A   
ATOM   4176  HG  SER A 440       7.049 -18.647   8.828  1.00 10.00      A   
ATOM   4177  C   SER A 440       8.108 -22.273   8.520  1.00 10.00      A   
ATOM   4178  O   SER A 440       7.391 -22.748   9.404  1.00 10.00      A   
ATOM   4179  N   GLY A 441       9.367 -22.641   8.337  1.00 10.00      A   
ATOM   4180  HN  GLY A 441       9.888 -22.224   7.623  1.00 10.00      A   
ATOM   4181  CA  GLY A 441       9.975 -23.654   9.179  1.00 10.00      A   
ATOM   4182  C   GLY A 441       9.640 -25.055   8.710  1.00 10.00      A   
ATOM   4183  O   GLY A 441       9.227 -25.247   7.570  1.00 10.00      A   
ATOM   4184  N   LEU A 442       9.827 -26.040   9.575  1.00 10.00      A   
ATOM   4185  HN  LEU A 442      10.164 -25.834  10.474  1.00 10.00      A   
ATOM   4186  CA  LEU A 442       9.525 -27.420   9.219  1.00 10.00      A   
ATOM   4187  CB  LEU A 442      10.461 -28.405   9.922  1.00 10.00      A   
ATOM   4188  CG  LEU A 442      10.233 -29.886   9.597  1.00 10.00      A   
ATOM   4189  CD1 LEU A 442      10.447 -30.148   8.115  1.00 10.00      A   
ATOM   4190  CD2 LEU A 442      11.145 -30.769  10.433  1.00 10.00      A   
ATOM   4191  C   LEU A 442       8.075 -27.752   9.537  1.00 10.00      A   
ATOM   4192  O   LEU A 442       7.680 -27.805  10.705  1.00 10.00      A   
ATOM   4193  N   LEU A 443       7.289 -27.958   8.496  1.00 10.00      A   
ATOM   4194  HN  LEU A 443       7.664 -27.889   7.594  1.00 10.00      A   
ATOM   4195  CA  LEU A 443       5.883 -28.291   8.645  1.00 10.00      A   
ATOM   4196  CB  LEU A 443       5.014 -27.118   8.189  1.00 10.00      A   
ATOM   4197  CG  LEU A 443       5.180 -25.818   8.973  1.00 10.00      A   
ATOM   4198  CD1 LEU A 443       4.429 -24.685   8.294  1.00 10.00      A   
ATOM   4199  CD2 LEU A 443       4.698 -25.999  10.402  1.00 10.00      A   
ATOM   4200  C   LEU A 443       5.553 -29.523   7.823  1.00 10.00      A   
ATOM   4201  O   LEU A 443       6.100 -29.712   6.731  1.00 10.00      A   
ATOM   4202  N   THR A 444       4.668 -30.358   8.347  1.00 10.00      A   
ATOM   4203  HN  THR A 444       4.254 -30.142   9.217  1.00 10.00      A   
ATOM   4204  CA  THR A 444       4.266 -31.569   7.662  1.00 10.00      A   
ATOM   4205  CB  THR A 444       4.431 -32.812   8.566  1.00 10.00      A   
ATOM   4206  OG1 THR A 444       3.499 -32.774   9.657  1.00 10.00      A   
ATOM   4207  HG1 THR A 444       3.810 -32.139  10.332  1.00 10.00      A   
ATOM   4208  CG2 THR A 444       5.843 -32.894   9.116  1.00 10.00      A   
ATOM   4209  C   THR A 444       2.816 -31.445   7.218  1.00 10.00      A   
ATOM   4210  O   THR A 444       2.241 -30.357   7.254  1.00 10.00      A   
ATOM   4211  N   ASP A 445       2.223 -32.554   6.805  1.00 10.00      A   
ATOM   4212  HN  ASP A 445       2.734 -33.395   6.781  1.00 10.00      A   
ATOM   4213  CA  ASP A 445       0.831 -32.552   6.374  1.00 10.00      A   
ATOM   4214  CB  ASP A 445       0.512 -33.829   5.591  1.00 10.00      A   
ATOM   4215  CG  ASP A 445       0.434 -33.623   4.088  1.00 10.00      A   
ATOM   4216  OD1 ASP A 445      -0.188 -34.462   3.397  1.00 10.00      A   
ATOM   4217  OD2 ASP A 445       1.012 -32.642   3.586  1.00 10.00      A   
ATOM   4218  C   ASP A 445      -0.097 -32.449   7.586  1.00 10.00      A   
ATOM   4219  O   ASP A 445      -1.318 -32.350   7.443  1.00 10.00      A   
ATOM   4220  N   LYS A 446       0.491 -32.472   8.781  1.00 10.00      A   
ATOM   4221  HN  LYS A 446       1.472 -32.540   8.832  1.00 10.00      A   
ATOM   4222  CA  LYS A 446      -0.274 -32.396  10.015  1.00 10.00      A   
ATOM   4223  CB  LYS A 446       0.560 -32.900  11.193  1.00 10.00      A   
ATOM   4224  CG  LYS A 446      -0.254 -33.277  12.418  1.00 10.00      A   
ATOM   4225  CD  LYS A 446      -1.356 -34.263  12.062  1.00 10.00      A   
ATOM   4226  CE  LYS A 446      -2.087 -34.758  13.300  1.00 10.00      A   
ATOM   4227  NZ  LYS A 446      -3.226 -35.648  12.949  1.00 10.00      A   
ATOM   4228  HZ1 LYS A 446      -3.967 -35.104  12.451  1.00 10.00      A   
ATOM   4229  HZ2 LYS A 446      -3.638 -36.059  13.810  1.00 10.00      A   
ATOM   4230  HZ3 LYS A 446      -2.900 -36.418  12.329  1.00 10.00      A   
ATOM   4231  C   LYS A 446      -0.763 -30.976  10.280  1.00 10.00      A   
ATOM   4232  O   LYS A 446      -1.933 -30.770  10.601  1.00 10.00      A   
ATOM   4233  N   VAL A 447       0.128 -29.999  10.126  1.00 10.00      A   
ATOM   4234  HN  VAL A 447       1.051 -30.223   9.863  1.00 10.00      A   
ATOM   4235  CA  VAL A 447      -0.227 -28.602  10.352  1.00 10.00      A   
ATOM   4236  CB  VAL A 447       0.991 -27.654  10.214  1.00 10.00      A   
ATOM   4237  CG1 VAL A 447       1.494 -27.599   8.780  1.00 10.00      A   
ATOM   4238  CG2 VAL A 447       0.656 -26.263  10.725  1.00 10.00      A   
ATOM   4239  C   VAL A 447      -1.352 -28.161   9.418  1.00 10.00      A   
ATOM   4240  O   VAL A 447      -2.194 -27.339   9.786  1.00 10.00      A   
ATOM   4241  N   PHE A 448      -1.384 -28.734   8.220  1.00 10.00      A   
ATOM   4242  HN  PHE A 448      -0.700 -29.400   7.992  1.00 10.00      A   
ATOM   4243  CA  PHE A 448      -2.409 -28.399   7.244  1.00 10.00      A   
ATOM   4244  CB  PHE A 448      -2.041 -28.928   5.863  1.00 10.00      A   
ATOM   4245  CG  PHE A 448      -0.868 -28.214   5.260  1.00 10.00      A   
ATOM   4246  CD1 PHE A 448       0.366 -28.831   5.171  1.00 10.00      A   
ATOM   4247  CD2 PHE A 448      -0.998 -26.914   4.794  1.00 10.00      A   
ATOM   4248  CE1 PHE A 448       1.448 -28.168   4.628  1.00 10.00      A   
ATOM   4249  CE2 PHE A 448       0.080 -26.246   4.248  1.00 10.00      A   
ATOM   4250  CZ  PHE A 448       1.304 -26.874   4.166  1.00 10.00      A   
ATOM   4251  C   PHE A 448      -3.767 -28.911   7.690  1.00 10.00      A   
ATOM   4252  O   PHE A 448      -4.795 -28.281   7.436  1.00 10.00      A   
ATOM   4253  N   GLU A 449      -3.763 -30.050   8.371  1.00 10.00      A   
ATOM   4254  HN  GLU A 449      -2.910 -30.508   8.530  1.00 10.00      A   
ATOM   4255  CA  GLU A 449      -4.994 -30.632   8.885  1.00 10.00      A   
ATOM   4256  CB  GLU A 449      -4.726 -32.008   9.499  1.00 10.00      A   
ATOM   4257  CG  GLU A 449      -5.915 -32.605  10.234  1.00 10.00      A   
ATOM   4258  CD  GLU A 449      -5.648 -34.010  10.724  1.00 10.00      A   
ATOM   4259  OE1 GLU A 449      -6.060 -34.971  10.042  1.00 10.00      A   
ATOM   4260  OE2 GLU A 449      -5.036 -34.161  11.796  1.00 10.00      A   
ATOM   4261  C   GLU A 449      -5.591 -29.695   9.924  1.00 10.00      A   
ATOM   4262  O   GLU A 449      -6.798 -29.457   9.941  1.00 10.00      A   
ATOM   4263  N   TYR A 450      -4.730 -29.152  10.778  1.00 10.00      A   
ATOM   4264  HN  TYR A 450      -3.779 -29.388  10.714  1.00 10.00      A   
ATOM   4265  CA  TYR A 450      -5.162 -28.223  11.807  1.00 10.00      A   
ATOM   4266  CB  TYR A 450      -3.993 -27.839  12.713  1.00 10.00      A   
ATOM   4267  CG  TYR A 450      -3.451 -28.971  13.555  1.00 10.00      A   
ATOM   4268  CD1 TYR A 450      -2.139 -29.401  13.412  1.00 10.00      A   
ATOM   4269  CD2 TYR A 450      -4.247 -29.601  14.500  1.00 10.00      A   
ATOM   4270  CE1 TYR A 450      -1.636 -30.430  14.186  1.00 10.00      A   
ATOM   4271  CE2 TYR A 450      -3.753 -30.631  15.276  1.00 10.00      A   
ATOM   4272  CZ  TYR A 450      -2.449 -31.041  15.114  1.00 10.00      A   
ATOM   4273  OH  TYR A 450      -1.954 -32.059  15.893  1.00 10.00      A   
ATOM   4274  HH  TYR A 450      -2.654 -32.702  16.055  1.00 10.00      A   
ATOM   4275  C   TYR A 450      -5.759 -26.973  11.168  1.00 10.00      A   
ATOM   4276  O   TYR A 450      -6.805 -26.483  11.596  1.00 10.00      A   
ATOM   4277  N   ILE A 451      -5.094 -26.473  10.131  1.00 10.00      A   
ATOM   4278  HN  ILE A 451      -4.262 -26.908   9.844  1.00 10.00      A   
ATOM   4279  CA  ILE A 451      -5.560 -25.290   9.416  1.00 10.00      A   
ATOM   4280  CB  ILE A 451      -4.574 -24.884   8.295  1.00 10.00      A   
ATOM   4281  CG1 ILE A 451      -3.231 -24.469   8.897  1.00 10.00      A   
ATOM   4282  CG2 ILE A 451      -5.147 -23.760   7.442  1.00 10.00      A   
ATOM   4283  CD1 ILE A 451      -2.132 -24.284   7.877  1.00 10.00      A   
ATOM   4284  C   ILE A 451      -6.933 -25.557   8.806  1.00 10.00      A   
ATOM   4285  O   ILE A 451      -7.853 -24.752   8.942  1.00 10.00      A   
ATOM   4286  N   GLY A 452      -7.070 -26.715   8.177  1.00 10.00      A   
ATOM   4287  HN  GLY A 452      -6.301 -27.325   8.124  1.00 10.00      A   
ATOM   4288  CA  GLY A 452      -8.324 -27.087   7.545  1.00 10.00      A   
ATOM   4289  C   GLY A 452      -9.411 -27.478   8.529  1.00 10.00      A   
ATOM   4290  O   GLY A 452     -10.499 -27.887   8.129  1.00 10.00      A   
ATOM   4291  N   THR A 453      -9.125 -27.358   9.814  1.00 10.00      A   
ATOM   4292  HN  THR A 453      -8.239 -27.040  10.080  1.00 10.00      A   
ATOM   4293  CA  THR A 453     -10.100 -27.701  10.835  1.00 10.00      A   
ATOM   4294  CB  THR A 453      -9.628 -28.908  11.677  1.00 10.00      A   
ATOM   4295  OG1 THR A 453      -9.212 -29.969  10.803  1.00 10.00      A   
ATOM   4296  HG1 THR A 453      -8.297 -29.812  10.521  1.00 10.00      A   
ATOM   4297  CG2 THR A 453     -10.753 -29.417  12.569  1.00 10.00      A   
ATOM   4298  C   THR A 453     -10.407 -26.510  11.751  1.00 10.00      A   
ATOM   4299  O   THR A 453     -11.520 -26.377  12.258  1.00 10.00      A   
ATOM   4300  N   TYR A 454      -9.429 -25.633  11.947  1.00 10.00      A   
ATOM   4301  HN  TYR A 454      -8.565 -25.768  11.503  1.00 10.00      A   
ATOM   4302  CA  TYR A 454      -9.611 -24.478  12.828  1.00 10.00      A   
ATOM   4303  CB  TYR A 454      -8.556 -24.466  13.937  1.00 10.00      A   
ATOM   4304  CG  TYR A 454      -8.662 -25.627  14.900  1.00 10.00      A   
ATOM   4305  CD1 TYR A 454      -7.781 -26.695  14.826  1.00 10.00      A   
ATOM   4306  CD2 TYR A 454      -9.647 -25.657  15.881  1.00 10.00      A   
ATOM   4307  CE1 TYR A 454      -7.876 -27.761  15.700  1.00 10.00      A   
ATOM   4308  CE2 TYR A 454      -9.749 -26.717  16.761  1.00 10.00      A   
ATOM   4309  CZ  TYR A 454      -8.860 -27.767  16.665  1.00 10.00      A   
ATOM   4310  OH  TYR A 454      -8.960 -28.831  17.533  1.00 10.00      A   
ATOM   4311  HH  TYR A 454      -9.840 -29.226  17.455  1.00 10.00      A   
ATOM   4312  C   TYR A 454      -9.630 -23.141  12.083  1.00 10.00      A   
ATOM   4313  O   TYR A 454     -10.395 -22.243  12.435  1.00 10.00      A   
ATOM   4314  N   ALA A 455      -8.798 -23.002  11.061  1.00 10.00      A   
ATOM   4315  HN  ALA A 455      -8.223 -23.751  10.799  1.00 10.00      A   
ATOM   4316  CA  ALA A 455      -8.737 -21.756  10.307  1.00 10.00      A   
ATOM   4317  CB  ALA A 455      -7.403 -21.623   9.587  1.00 10.00      A   
ATOM   4318  C   ALA A 455      -9.909 -21.638   9.338  1.00 10.00      A   
ATOM   4319  O   ALA A 455      -9.802 -21.989   8.162  1.00 10.00      A   
ATOM   4320  N   LYS A 456     -11.036 -21.162   9.842  1.00 10.00      A   
ATOM   4321  HN  LYS A 456     -11.065 -20.919  10.795  1.00 10.00      A   
ATOM   4322  CA  LYS A 456     -12.231 -21.000   9.025  1.00 10.00      A   
ATOM   4323  CB  LYS A 456     -13.484 -21.310   9.844  1.00 10.00      A   
ATOM   4324  CG  LYS A 456     -13.586 -22.753  10.304  1.00 10.00      A   
ATOM   4325  CD  LYS A 456     -13.728 -23.705   9.125  1.00 10.00      A   
ATOM   4326  CE  LYS A 456     -13.766 -25.152   9.589  1.00 10.00      A   
ATOM   4327  NZ  LYS A 456     -13.667 -26.109   8.454  1.00 10.00      A   
ATOM   4328  HZ1 LYS A 456     -13.735 -27.085   8.803  1.00 10.00      A   
ATOM   4329  HZ2 LYS A 456     -12.758 -25.994   7.961  1.00 10.00      A   
ATOM   4330  HZ3 LYS A 456     -14.437 -25.939   7.776  1.00 10.00      A   
ATOM   4331  C   LYS A 456     -12.324 -19.592   8.450  1.00 10.00      A   
ATOM   4332  O   LYS A 456     -12.762 -19.404   7.311  1.00 10.00      A   
ATOM   4333  N   LYS A 457     -11.887 -18.610   9.236  1.00 10.00      A   
ATOM   4334  HN  LYS A 457     -11.519 -18.836  10.119  1.00 10.00      A   
ATOM   4335  CA  LYS A 457     -11.925 -17.209   8.827  1.00 10.00      A   
ATOM   4336  CB  LYS A 457     -12.059 -16.291  10.052  1.00 10.00      A   
ATOM   4337  CG  LYS A 457     -13.397 -16.387  10.773  1.00 10.00      A   
ATOM   4338  CD  LYS A 457     -13.989 -15.006  11.018  1.00 10.00      A   
ATOM   4339  CE  LYS A 457     -15.191 -15.056  11.954  1.00 10.00      A   
ATOM   4340  NZ  LYS A 457     -16.122 -16.170  11.632  1.00 10.00      A   
ATOM   4341  HZ1 LYS A 457     -15.697 -17.083  11.899  1.00 10.00      A   
ATOM   4342  HZ2 LYS A 457     -16.328 -16.181  10.612  1.00 10.00      A   
ATOM   4343  HZ3 LYS A 457     -17.015 -16.052  12.151  1.00 10.00      A   
ATOM   4344  C   LYS A 457     -10.688 -16.825   8.019  1.00 10.00      A   
ATOM   4345  O   LYS A 457     -10.540 -15.675   7.611  1.00 10.00      A   
ATOM   4346  N   MET A 458      -9.811 -17.794   7.784  1.00 10.00      A   
ATOM   4347  HN  MET A 458      -9.997 -18.696   8.118  1.00 10.00      A   
ATOM   4348  CA  MET A 458      -8.585 -17.549   7.030  1.00 10.00      A   
ATOM   4349  CB  MET A 458      -7.651 -18.753   7.109  1.00 10.00      A   
ATOM   4350  CG  MET A 458      -6.200 -18.421   6.804  1.00 10.00      A   
ATOM   4351  SD  MET A 458      -5.168 -19.889   6.652  1.00 10.00      A   
ATOM   4352  CE  MET A 458      -5.864 -20.619   5.170  1.00 10.00      A   
ATOM   4353  C   MET A 458      -8.902 -17.226   5.575  1.00 10.00      A   
ATOM   4354  O   MET A 458      -9.502 -18.038   4.871  1.00 10.00      A   
ATOM   4355  N   GLU A 459      -8.489 -16.042   5.141  1.00 10.00      A   
ATOM   4356  HN  GLU A 459      -7.993 -15.457   5.758  1.00 10.00      A   
ATOM   4357  CA  GLU A 459      -8.738 -15.582   3.782  1.00 10.00      A   
ATOM   4358  CB  GLU A 459      -9.401 -14.197   3.810  1.00 10.00      A   
ATOM   4359  CG  GLU A 459     -10.674 -14.150   4.645  1.00 10.00      A   
ATOM   4360  CD  GLU A 459     -11.393 -12.821   4.579  1.00 10.00      A   
ATOM   4361  OE1 GLU A 459     -11.886 -12.462   3.491  1.00 10.00      A   
ATOM   4362  OE2 GLU A 459     -11.496 -12.139   5.619  1.00 10.00      A   
ATOM   4363  C   GLU A 459      -7.454 -15.551   2.956  1.00 10.00      A   
ATOM   4364  O   GLU A 459      -7.496 -15.402   1.734  1.00 10.00      A   
ATOM   4365  N   MET A 460      -6.311 -15.687   3.619  1.00 10.00      A   
ATOM   4366  HN  MET A 460      -6.329 -15.803   4.596  1.00 10.00      A   
ATOM   4367  CA  MET A 460      -5.028 -15.676   2.925  1.00 10.00      A   
ATOM   4368  CB  MET A 460      -4.489 -14.252   2.763  1.00 10.00      A   
ATOM   4369  CG  MET A 460      -3.288 -14.154   1.832  1.00 10.00      A   
ATOM   4370  SD  MET A 460      -2.708 -12.461   1.629  1.00 10.00      A   
ATOM   4371  CE  MET A 460      -1.450 -12.667   0.369  1.00 10.00      A   
ATOM   4372  C   MET A 460      -4.008 -16.546   3.645  1.00 10.00      A   
ATOM   4373  O   MET A 460      -3.871 -16.478   4.866  1.00 10.00      A   
ATOM   4374  N   LEU A 461      -3.289 -17.355   2.880  1.00 10.00      A   
ATOM   4375  HN  LEU A 461      -3.439 -17.357   1.908  1.00 10.00      A   
ATOM   4376  CA  LEU A 461      -2.279 -18.242   3.443  1.00 10.00      A   
ATOM   4377  CB  LEU A 461      -2.883 -19.628   3.707  1.00 10.00      A   
ATOM   4378  CG  LEU A 461      -1.935 -20.700   4.258  1.00 10.00      A   
ATOM   4379  CD1 LEU A 461      -1.575 -20.413   5.709  1.00 10.00      A   
ATOM   4380  CD2 LEU A 461      -2.549 -22.085   4.120  1.00 10.00      A   
ATOM   4381  C   LEU A 461      -1.084 -18.373   2.506  1.00 10.00      A   
ATOM   4382  O   LEU A 461      -1.249 -18.608   1.308  1.00 10.00      A   
ATOM   4383  N   SER A 462       0.109 -18.208   3.053  1.00 10.00      A   
ATOM   4384  HN  SER A 462       0.173 -17.990   4.009  1.00 10.00      A   
ATOM   4385  CA  SER A 462       1.332 -18.328   2.274  1.00 10.00      A   
ATOM   4386  CB  SER A 462       2.212 -17.093   2.487  1.00 10.00      A   
ATOM   4387  OG  SER A 462       1.450 -15.900   2.370  1.00 10.00      A   
ATOM   4388  HG  SER A 462       1.454 -15.605   1.445  1.00 10.00      A   
ATOM   4389  C   SER A 462       2.075 -19.596   2.693  1.00 10.00      A   
ATOM   4390  O   SER A 462       2.526 -19.707   3.836  1.00 10.00      A   
ATOM   4391  N   VAL A 463       2.178 -20.559   1.781  1.00 10.00      A   
ATOM   4392  HN  VAL A 463       1.786 -20.418   0.887  1.00 10.00      A   
ATOM   4393  CA  VAL A 463       2.855 -21.822   2.063  1.00 10.00      A   
ATOM   4394  CB  VAL A 463       1.998 -23.034   1.631  1.00 10.00      A   
ATOM   4395  CG1 VAL A 463       2.642 -24.341   2.077  1.00 10.00      A   
ATOM   4396  CG2 VAL A 463       0.584 -22.920   2.177  1.00 10.00      A   
ATOM   4397  C   VAL A 463       4.196 -21.896   1.341  1.00 10.00      A   
ATOM   4398  O   VAL A 463       4.276 -21.647   0.134  1.00 10.00      A   
ATOM   4399  N   ALA A 464       5.248 -22.238   2.079  1.00 10.00      A   
ATOM   4400  HN  ALA A 464       5.127 -22.416   3.034  1.00 10.00      A   
ATOM   4401  CA  ALA A 464       6.581 -22.350   1.504  1.00 10.00      A   
ATOM   4402  CB  ALA A 464       7.305 -21.014   1.571  1.00 10.00      A   
ATOM   4403  C   ALA A 464       7.401 -23.426   2.207  1.00 10.00      A   
ATOM   4404  O   ALA A 464       7.603 -23.365   3.421  1.00 10.00      A   
ATOM   4405  N   PHE A 465       7.843 -24.418   1.432  1.00 10.00      A   
ATOM   4406  HN  PHE A 465       7.607 -24.409   0.480  1.00 10.00      A   
ATOM   4407  CA  PHE A 465       8.666 -25.521   1.942  1.00 10.00      A   
ATOM   4408  CB  PHE A 465      10.012 -24.994   2.463  1.00 10.00      A   
ATOM   4409  CG  PHE A 465      10.899 -24.397   1.406  1.00 10.00      A   
ATOM   4410  CD1 PHE A 465      10.721 -23.091   0.982  1.00 10.00      A   
ATOM   4411  CD2 PHE A 465      11.921 -25.142   0.844  1.00 10.00      A   
ATOM   4412  CE1 PHE A 465      11.542 -22.538   0.019  1.00 10.00      A   
ATOM   4413  CE2 PHE A 465      12.745 -24.597  -0.121  1.00 10.00      A   
ATOM   4414  CZ  PHE A 465      12.557 -23.293  -0.536  1.00 10.00      A   
ATOM   4415  C   PHE A 465       7.950 -26.319   3.031  1.00 10.00      A   
ATOM   4416  O   PHE A 465       8.578 -26.797   3.976  1.00 10.00      A   
ATOM   4417  N   ALA A 466       6.647 -26.499   2.880  1.00 10.00      A   
ATOM   4418  HN  ALA A 466       6.198 -26.150   2.078  1.00 10.00      A   
ATOM   4419  CA  ALA A 466       5.871 -27.225   3.872  1.00 10.00      A   
ATOM   4420  CB  ALA A 466       5.076 -26.244   4.713  1.00 10.00      A   
ATOM   4421  C   ALA A 466       4.936 -28.235   3.225  1.00 10.00      A   
ATOM   4422  O   ALA A 466       4.491 -28.049   2.093  1.00 10.00      A   
ATOM   4423  N   GLY A 467       4.652 -29.309   3.946  1.00 10.00      A   
ATOM   4424  HN  GLY A 467       5.059 -29.418   4.829  1.00 10.00      A   
ATOM   4425  CA  GLY A 467       3.761 -30.327   3.438  1.00 10.00      A   
ATOM   4426  C   GLY A 467       4.435 -31.672   3.282  1.00 10.00      A   
ATOM   4427  O   GLY A 467       5.665 -31.760   3.258  1.00 10.00      A   
ATOM   4428  N   ASP A 468       3.628 -32.720   3.190  1.00 10.00      A   
ATOM   4429  HN  ASP A 468       2.647 -32.577   3.238  1.00 10.00      A   
ATOM   4430  CA  ASP A 468       4.135 -34.078   3.021  1.00 10.00      A   
ATOM   4431  CB  ASP A 468       3.689 -34.980   4.175  1.00 10.00      A   
ATOM   4432  CG  ASP A 468       4.610 -34.958   5.372  1.00 10.00      A   
ATOM   4433  OD1 ASP A 468       5.840 -35.092   5.192  1.00 10.00      A   
ATOM   4434  OD2 ASP A 468       4.102 -34.827   6.505  1.00 10.00      A   
ATOM   4435  C   ASP A 468       3.590 -34.670   1.737  1.00 10.00      A   
ATOM   4436  O   ASP A 468       4.319 -35.266   0.944  1.00 10.00      A   
ATOM   4437  N   SER A 469       2.296 -34.500   1.543  1.00 10.00      A   
ATOM   4438  HN  SER A 469       1.775 -33.993   2.207  1.00 10.00      A   
ATOM   4439  CA  SER A 469       1.621 -35.025   0.374  1.00 10.00      A   
ATOM   4440  CB  SER A 469       1.036 -36.403   0.691  1.00 10.00      A   
ATOM   4441  OG  SER A 469       0.831 -36.558   2.088  1.00 10.00      A   
ATOM   4442  HG  SER A 469       0.448 -35.738   2.453  1.00 10.00      A   
ATOM   4443  C   SER A 469       0.529 -34.069  -0.087  1.00 10.00      A   
ATOM   4444  O   SER A 469       0.465 -32.927   0.361  1.00 10.00      A   
ATOM   4445  N   ASP A 470      -0.334 -34.540  -0.974  1.00 10.00      A   
ATOM   4446  HN  ASP A 470      -0.250 -35.469  -1.283  1.00 10.00      A   
ATOM   4447  CA  ASP A 470      -1.412 -33.715  -1.498  1.00 10.00      A   
ATOM   4448  CB  ASP A 470      -2.015 -34.352  -2.746  1.00 10.00      A   
ATOM   4449  CG  ASP A 470      -1.071 -34.320  -3.929  1.00 10.00      A   
ATOM   4450  OD1 ASP A 470      -1.190 -33.396  -4.756  1.00 10.00      A   
ATOM   4451  OD2 ASP A 470      -0.213 -35.227  -4.041  1.00 10.00      A   
ATOM   4452  C   ASP A 470      -2.489 -33.485  -0.449  1.00 10.00      A   
ATOM   4453  O   ASP A 470      -3.233 -32.503  -0.512  1.00 10.00      A   
ATOM   4454  N   LEU A 471      -2.563 -34.396   0.518  1.00 10.00      A   
ATOM   4455  HN  LEU A 471      -1.943 -35.156   0.501  1.00 10.00      A   
ATOM   4456  CA  LEU A 471      -3.547 -34.304   1.593  1.00 10.00      A   
ATOM   4457  CB  LEU A 471      -3.390 -35.451   2.592  1.00 10.00      A   
ATOM   4458  CG  LEU A 471      -4.548 -36.449   2.665  1.00 10.00      A   
ATOM   4459  CD1 LEU A 471      -4.382 -37.351   3.874  1.00 10.00      A   
ATOM   4460  CD2 LEU A 471      -5.888 -35.729   2.719  1.00 10.00      A   
ATOM   4461  C   LEU A 471      -3.467 -32.966   2.316  1.00 10.00      A   
ATOM   4462  O   LEU A 471      -4.494 -32.402   2.699  1.00 10.00      A   
ATOM   4463  N   GLY A 472      -2.247 -32.467   2.498  1.00 10.00      A   
ATOM   4464  HN  GLY A 472      -1.466 -32.983   2.197  1.00 10.00      A   
ATOM   4465  CA  GLY A 472      -2.049 -31.192   3.157  1.00 10.00      A   
ATOM   4466  C   GLY A 472      -2.807 -30.074   2.467  1.00 10.00      A   
ATOM   4467  O   GLY A 472      -3.529 -29.313   3.108  1.00 10.00      A   
ATOM   4468  N   MET A 473      -2.671 -29.994   1.149  1.00 10.00      A   
ATOM   4469  HN  MET A 473      -2.105 -30.648   0.688  1.00 10.00      A   
ATOM   4470  CA  MET A 473      -3.353 -28.962   0.377  1.00 10.00      A   
ATOM   4471  CB  MET A 473      -2.794 -28.892  -1.047  1.00 10.00      A   
ATOM   4472  CG  MET A 473      -3.340 -27.736  -1.868  1.00 10.00      A   
ATOM   4473  SD  MET A 473      -2.394 -27.422  -3.370  1.00 10.00      A   
ATOM   4474  CE  MET A 473      -2.749 -28.891  -4.326  1.00 10.00      A   
ATOM   4475  C   MET A 473      -4.855 -29.225   0.350  1.00 10.00      A   
ATOM   4476  O   MET A 473      -5.662 -28.291   0.382  1.00 10.00      A   
ATOM   4477  N   HIS A 474      -5.219 -30.504   0.317  1.00 10.00      A   
ATOM   4478  HN  HIS A 474      -4.522 -31.196   0.310  1.00 10.00      A   
ATOM   4479  CA  HIS A 474      -6.616 -30.912   0.293  1.00 10.00      A   
ATOM   4480  CB  HIS A 474      -6.723 -32.433   0.131  1.00 10.00      A   
ATOM   4481  CG  HIS A 474      -8.126 -32.951   0.025  1.00 10.00      A   
ATOM   4482  ND1 HIS A 474      -8.780 -33.000  -1.181  1.00 10.00      A   
ATOM   4483  CD2 HIS A 474      -8.948 -33.420   0.998  1.00 10.00      A   
ATOM   4484  CE1 HIS A 474      -9.978 -33.490  -0.921  1.00 10.00      A   
ATOM   4485  NE2 HIS A 474     -10.124 -33.759   0.380  1.00 10.00      A   
ATOM   4486  HE2 HIS A 474     -10.924 -34.124   0.813  1.00 10.00      A   
ATOM   4487  C   HIS A 474      -7.337 -30.455   1.559  1.00 10.00      A   
ATOM   4488  O   HIS A 474      -8.459 -29.956   1.492  1.00 10.00      A   
ATOM   4489  N   HIS A 475      -6.673 -30.603   2.706  1.00 10.00      A   
ATOM   4490  HN  HIS A 475      -5.771 -31.001   2.689  1.00 10.00      A   
ATOM   4491  CA  HIS A 475      -7.250 -30.204   3.989  1.00 10.00      A   
ATOM   4492  CB  HIS A 475      -6.348 -30.602   5.158  1.00 10.00      A   
ATOM   4493  CG  HIS A 475      -6.695 -31.926   5.768  1.00 10.00      A   
ATOM   4494  ND1 HIS A 475      -7.748 -32.124   6.635  1.00 10.00      A   
ATOM   4495  HD1 HIS A 475      -8.372 -31.438   6.957  1.00 10.00      A   
ATOM   4496  CD2 HIS A 475      -6.106 -33.135   5.615  1.00 10.00      A   
ATOM   4497  CE1 HIS A 475      -7.758 -33.418   6.981  1.00 10.00      A   
ATOM   4498  NE2 HIS A 475      -6.778 -34.077   6.387  1.00 10.00      A   
ATOM   4499  C   HIS A 475      -7.555 -28.710   4.036  1.00 10.00      A   
ATOM   4500  O   HIS A 475      -8.508 -28.287   4.683  1.00 10.00      A   
ATOM   4501  N   VAL A 476      -6.747 -27.917   3.347  1.00 10.00      A   
ATOM   4502  HN  VAL A 476      -5.995 -28.308   2.853  1.00 10.00      A   
ATOM   4503  CA  VAL A 476      -6.947 -26.477   3.313  1.00 10.00      A   
ATOM   4504  CB  VAL A 476      -5.667 -25.747   2.849  1.00 10.00      A   
ATOM   4505  CG1 VAL A 476      -5.883 -24.241   2.814  1.00 10.00      A   
ATOM   4506  CG2 VAL A 476      -4.495 -26.094   3.752  1.00 10.00      A   
ATOM   4507  C   VAL A 476      -8.102 -26.126   2.376  1.00 10.00      A   
ATOM   4508  O   VAL A 476      -9.019 -25.391   2.744  1.00 10.00      A   
ATOM   4509  N   LEU A 477      -8.067 -26.692   1.175  1.00 10.00      A   
ATOM   4510  HN  LEU A 477      -7.326 -27.297   0.960  1.00 10.00      A   
ATOM   4511  CA  LEU A 477      -9.095 -26.447   0.168  1.00 10.00      A   
ATOM   4512  CB  LEU A 477      -8.681 -27.055  -1.175  1.00 10.00      A   
ATOM   4513  CG  LEU A 477      -7.552 -26.340  -1.922  1.00 10.00      A   
ATOM   4514  CD1 LEU A 477      -6.990 -27.225  -3.024  1.00 10.00      A   
ATOM   4515  CD2 LEU A 477      -8.044 -25.019  -2.496  1.00 10.00      A   
ATOM   4516  C   LEU A 477     -10.454 -26.988   0.602  1.00 10.00      A   
ATOM   4517  O   LEU A 477     -11.494 -26.479   0.189  1.00 10.00      A   
ATOM   4518  N   SER A 478     -10.443 -28.018   1.431  1.00 10.00      A   
ATOM   4519  HN  SER A 478      -9.582 -28.400   1.711  1.00 10.00      A   
ATOM   4520  CA  SER A 478     -11.673 -28.612   1.926  1.00 10.00      A   
ATOM   4521  CB  SER A 478     -11.649 -30.129   1.700  1.00 10.00      A   
ATOM   4522  OG  SER A 478     -12.815 -30.560   1.017  1.00 10.00      A   
ATOM   4523  HG  SER A 478     -13.577 -30.459   1.601  1.00 10.00      A   
ATOM   4524  C   SER A 478     -11.850 -28.295   3.413  1.00 10.00      A   
ATOM   4525  O   SER A 478     -12.567 -28.996   4.133  1.00 10.00      A   
ATOM   4526  N   GLY A 479     -11.200 -27.227   3.864  1.00 10.00      A   
ATOM   4527  HN  GLY A 479     -10.659 -26.694   3.244  1.00 10.00      A   
ATOM   4528  CA  GLY A 479     -11.285 -26.847   5.261  1.00 10.00      A   
ATOM   4529  C   GLY A 479     -11.575 -25.376   5.475  1.00 10.00      A   
ATOM   4530  O   GLY A 479     -12.472 -25.022   6.238  1.00 10.00      A   
ATOM   4531  N   CYS A 480     -10.818 -24.515   4.812  1.00 10.00      A   
ATOM   4532  HN  CYS A 480     -10.119 -24.851   4.213  1.00 10.00      A   
ATOM   4533  CA  CYS A 480     -11.003 -23.080   4.949  1.00 10.00      A   
ATOM   4534  CB  CYS A 480      -9.729 -22.338   4.556  1.00 10.00      A   
ATOM   4535  SG  CYS A 480      -8.270 -22.880   5.473  1.00 10.00      A   
ATOM   4536  HG  CYS A 480      -8.472 -22.600   6.752  1.00 10.00      A   
ATOM   4537  C   CYS A 480     -12.198 -22.593   4.138  1.00 10.00      A   
ATOM   4538  O   CYS A 480     -12.264 -22.781   2.924  1.00 10.00      A   
ATOM   4539  N   ASP A 481     -13.143 -21.965   4.828  1.00 10.00      A   
ATOM   4540  HN  ASP A 481     -13.024 -21.846   5.793  1.00 10.00      A   
ATOM   4541  CA  ASP A 481     -14.357 -21.459   4.195  1.00 10.00      A   
ATOM   4542  CB  ASP A 481     -15.500 -21.391   5.216  1.00 10.00      A   
ATOM   4543  CG  ASP A 481     -16.853 -21.091   4.591  1.00 10.00      A   
ATOM   4544  OD1 ASP A 481     -17.274 -19.913   4.589  1.00 10.00      A   
ATOM   4545  OD2 ASP A 481     -17.513 -22.041   4.118  1.00 10.00      A   
ATOM   4546  C   ASP A 481     -14.144 -20.087   3.566  1.00 10.00      A   
ATOM   4547  O   ASP A 481     -14.725 -19.778   2.527  1.00 10.00      A   
ATOM   4548  N   SER A 482     -13.296 -19.275   4.179  1.00 10.00      A   
ATOM   4549  HN  SER A 482     -12.827 -19.584   4.982  1.00 10.00      A   
ATOM   4550  CA  SER A 482     -13.042 -17.928   3.687  1.00 10.00      A   
ATOM   4551  CB  SER A 482     -12.798 -16.990   4.870  1.00 10.00      A   
ATOM   4552  OG  SER A 482     -13.677 -17.284   5.947  1.00 10.00      A   
ATOM   4553  HG  SER A 482     -13.334 -18.038   6.449  1.00 10.00      A   
ATOM   4554  C   SER A 482     -11.859 -17.872   2.719  1.00 10.00      A   
ATOM   4555  O   SER A 482     -11.208 -16.834   2.591  1.00 10.00      A   
ATOM   4556  N   LEU A 483     -11.589 -18.979   2.035  1.00 10.00      A   
ATOM   4557  HN  LEU A 483     -12.149 -19.770   2.169  1.00 10.00      A   
ATOM   4558  CA  LEU A 483     -10.483 -19.039   1.082  1.00 10.00      A   
ATOM   4559  CB  LEU A 483     -10.435 -20.403   0.390  1.00 10.00      A   
ATOM   4560  CG  LEU A 483      -9.742 -21.528   1.163  1.00 10.00      A   
ATOM   4561  CD1 LEU A 483      -9.869 -22.850   0.423  1.00 10.00      A   
ATOM   4562  CD2 LEU A 483      -8.279 -21.195   1.415  1.00 10.00      A   
ATOM   4563  C   LEU A 483     -10.597 -17.937   0.036  1.00 10.00      A   
ATOM   4564  O   LEU A 483     -11.636 -17.790  -0.614  1.00 10.00      A   
ATOM   4565  N   ARG A 484      -9.533 -17.156  -0.112  1.00 10.00      A   
ATOM   4566  HN  ARG A 484      -8.736 -17.317   0.447  1.00 10.00      A   
ATOM   4567  CA  ARG A 484      -9.516 -16.065  -1.076  1.00 10.00      A   
ATOM   4568  CB  ARG A 484      -9.804 -14.733  -0.389  1.00 10.00      A   
ATOM   4569  CG  ARG A 484     -11.277 -14.452  -0.148  1.00 10.00      A   
ATOM   4570  CD  ARG A 484     -11.469 -13.094   0.505  1.00 10.00      A   
ATOM   4571  NE  ARG A 484     -10.553 -12.097  -0.045  1.00 10.00      A   
ATOM   4572  HE  ARG A 484     -10.359 -12.152  -1.008  1.00 10.00      A   
ATOM   4573  CZ  ARG A 484      -9.982 -11.125   0.669  1.00 10.00      A   
ATOM   4574  NH1 ARG A 484     -10.223 -11.003   1.971  1.00 10.00      A   
ATOM   4575 HH11 ARG A 484      -9.764 -10.240   2.520  1.00 10.00      A   
ATOM   4576 HH12 ARG A 484     -10.878 -11.666   2.457  1.00 10.00      A   
ATOM   4577  NH2 ARG A 484      -9.137 -10.294   0.084  1.00 10.00      A   
ATOM   4578 HH21 ARG A 484      -8.688  -9.526   0.635  1.00 10.00      A   
ATOM   4579 HH22 ARG A 484      -8.904 -10.396  -0.923  1.00 10.00      A   
ATOM   4580  C   ARG A 484      -8.183 -15.999  -1.821  1.00 10.00      A   
ATOM   4581  O   ARG A 484      -8.142 -16.083  -3.046  1.00 10.00      A   
ATOM   4582  N   LYS A 485      -7.099 -15.838  -1.080  1.00 10.00      A   
ATOM   4583  HN  LYS A 485      -7.195 -15.782  -0.101  1.00 10.00      A   
ATOM   4584  CA  LYS A 485      -5.764 -15.765  -1.677  1.00 10.00      A   
ATOM   4585  CB  LYS A 485      -5.139 -14.373  -1.477  1.00 10.00      A   
ATOM   4586  CG  LYS A 485      -5.887 -13.248  -2.191  1.00 10.00      A   
ATOM   4587  CD  LYS A 485      -5.053 -11.974  -2.300  1.00 10.00      A   
ATOM   4588  CE  LYS A 485      -4.822 -11.318  -0.946  1.00 10.00      A   
ATOM   4589  NZ  LYS A 485      -4.435  -9.888  -1.081  1.00 10.00      A   
ATOM   4590  HZ1 LYS A 485      -5.287  -9.297  -1.204  1.00 10.00      A   
ATOM   4591  HZ2 LYS A 485      -3.824  -9.755  -1.910  1.00 10.00      A   
ATOM   4592  HZ3 LYS A 485      -3.927  -9.565  -0.232  1.00 10.00      A   
ATOM   4593  C   LYS A 485      -4.856 -16.862  -1.119  1.00 10.00      A   
ATOM   4594  O   LYS A 485      -4.469 -16.831   0.052  1.00 10.00      A   
ATOM   4595  N   LEU A 486      -4.545 -17.848  -1.948  1.00 10.00      A   
ATOM   4596  HN  LEU A 486      -4.884 -17.830  -2.872  1.00 10.00      A   
ATOM   4597  CA  LEU A 486      -3.696 -18.952  -1.531  1.00 10.00      A   
ATOM   4598  CB  LEU A 486      -4.467 -20.279  -1.586  1.00 10.00      A   
ATOM   4599  CG  LEU A 486      -3.722 -21.522  -1.095  1.00 10.00      A   
ATOM   4600  CD1 LEU A 486      -3.274 -21.342   0.349  1.00 10.00      A   
ATOM   4601  CD2 LEU A 486      -4.600 -22.755  -1.234  1.00 10.00      A   
ATOM   4602  C   LEU A 486      -2.450 -19.019  -2.402  1.00 10.00      A   
ATOM   4603  O   LEU A 486      -2.542 -19.093  -3.628  1.00 10.00      A   
ATOM   4604  N   GLU A 487      -1.292 -18.965  -1.769  1.00 10.00      A   
ATOM   4605  HN  GLU A 487      -1.284 -18.884  -0.788  1.00 10.00      A   
ATOM   4606  CA  GLU A 487      -0.023 -19.016  -2.480  1.00 10.00      A   
ATOM   4607  CB  GLU A 487       0.690 -17.672  -2.360  1.00 10.00      A   
ATOM   4608  CG  GLU A 487       0.535 -17.021  -0.994  1.00 10.00      A   
ATOM   4609  CD  GLU A 487       0.627 -15.511  -1.046  1.00 10.00      A   
ATOM   4610  OE1 GLU A 487       1.369 -14.930  -0.227  1.00 10.00      A   
ATOM   4611  OE2 GLU A 487      -0.044 -14.901  -1.911  1.00 10.00      A   
ATOM   4612  C   GLU A 487       0.850 -20.142  -1.938  1.00 10.00      A   
ATOM   4613  O   GLU A 487       1.070 -20.245  -0.730  1.00 10.00      A   
ATOM   4614  N   ILE A 488       1.337 -20.990  -2.833  1.00 10.00      A   
ATOM   4615  HN  ILE A 488       1.129 -20.859  -3.787  1.00 10.00      A   
ATOM   4616  CA  ILE A 488       2.168 -22.114  -2.449  1.00 10.00      A   
ATOM   4617  CB  ILE A 488       1.394 -23.440  -2.620  1.00 10.00      A   
ATOM   4618  CG1 ILE A 488       0.080 -23.402  -1.839  1.00 10.00      A   
ATOM   4619  CG2 ILE A 488       2.243 -24.624  -2.186  1.00 10.00      A   
ATOM   4620  CD1 ILE A 488      -0.940 -24.410  -2.313  1.00 10.00      A   
ATOM   4621  C   ILE A 488       3.430 -22.171  -3.301  1.00 10.00      A   
ATOM   4622  O   ILE A 488       3.363 -22.167  -4.531  1.00 10.00      A   
ATOM   4623  N   ARG A 489       4.579 -22.212  -2.642  1.00 10.00      A   
ATOM   4624  HN  ARG A 489       4.568 -22.192  -1.658  1.00 10.00      A   
ATOM   4625  CA  ARG A 489       5.854 -22.290  -3.339  1.00 10.00      A   
ATOM   4626  CB  ARG A 489       6.601 -20.947  -3.314  1.00 10.00      A   
ATOM   4627  CG  ARG A 489       7.223 -20.577  -1.977  1.00 10.00      A   
ATOM   4628  CD  ARG A 489       8.515 -19.803  -2.171  1.00 10.00      A   
ATOM   4629  NE  ARG A 489       9.506 -20.572  -2.918  1.00 10.00      A   
ATOM   4630  HE  ARG A 489       9.303 -21.520  -3.090  1.00 10.00      A   
ATOM   4631  CZ  ARG A 489      10.652 -20.071  -3.369  1.00 10.00      A   
ATOM   4632  NH1 ARG A 489      10.959 -18.804  -3.147  1.00 10.00      A   
ATOM   4633 HH11 ARG A 489      10.302 -18.194  -2.616  1.00 10.00      A   
ATOM   4634 HH12 ARG A 489      11.864 -18.411  -3.504  1.00 10.00      A   
ATOM   4635  NH2 ARG A 489      11.482 -20.838  -4.054  1.00 10.00      A   
ATOM   4636 HH21 ARG A 489      12.384 -20.455  -4.415  1.00 10.00      A   
ATOM   4637 HH22 ARG A 489      11.230 -21.844  -4.241  1.00 10.00      A   
ATOM   4638  C   ARG A 489       6.725 -23.410  -2.770  1.00 10.00      A   
ATOM   4639  O   ARG A 489       6.825 -23.568  -1.547  1.00 10.00      A   
ATOM   4640  N   ASP A 490       7.324 -24.193  -3.668  1.00 10.00      A   
ATOM   4641  HN  ASP A 490       7.159 -24.024  -4.623  1.00 10.00      A   
ATOM   4642  CA  ASP A 490       8.202 -25.307  -3.295  1.00 10.00      A   
ATOM   4643  CB  ASP A 490       9.546 -24.810  -2.742  1.00 10.00      A   
ATOM   4644  CG  ASP A 490      10.468 -24.264  -3.814  1.00 10.00      A   
ATOM   4645  OD1 ASP A 490      11.452 -24.949  -4.164  1.00 10.00      A   
ATOM   4646  OD2 ASP A 490      10.220 -23.142  -4.308  1.00 10.00      A   
ATOM   4647  C   ASP A 490       7.530 -26.257  -2.308  1.00 10.00      A   
ATOM   4648  O   ASP A 490       7.932 -26.352  -1.149  1.00 10.00      A   
ATOM   4649  N   CYS A 491       6.502 -26.952  -2.768  1.00 10.00      A   
ATOM   4650  HN  CYS A 491       6.229 -26.842  -3.700  1.00 10.00      A   
ATOM   4651  CA  CYS A 491       5.771 -27.886  -1.926  1.00 10.00      A   
ATOM   4652  CB  CYS A 491       4.536 -27.203  -1.333  1.00 10.00      A   
ATOM   4653  SG  CYS A 491       4.910 -25.781  -0.275  1.00 10.00      A   
ATOM   4654  HG  CYS A 491       5.721 -24.975  -0.950  1.00 10.00      A   
ATOM   4655  C   CYS A 491       5.377 -29.128  -2.727  1.00 10.00      A   
ATOM   4656  O   CYS A 491       5.205 -29.057  -3.942  1.00 10.00      A   
ATOM   4657  N   PRO A 492       5.213 -30.276  -2.049  1.00 10.00      A   
ATOM   4658  CA  PRO A 492       4.852 -31.553  -2.694  1.00 10.00      A   
ATOM   4659  CB  PRO A 492       5.215 -32.577  -1.617  1.00 10.00      A   
ATOM   4660  CG  PRO A 492       4.997 -31.855  -0.335  1.00 10.00      A   
ATOM   4661  CD  PRO A 492       5.374 -30.424  -0.590  1.00 10.00      A   
ATOM   4662  C   PRO A 492       3.362 -31.673  -3.044  1.00 10.00      A   
ATOM   4663  O   PRO A 492       2.789 -32.767  -2.993  1.00 10.00      A   
ATOM   4664  N   PHE A 493       2.741 -30.560  -3.404  1.00 10.00      A   
ATOM   4665  HN  PHE A 493       3.249 -29.725  -3.446  1.00 10.00      A   
ATOM   4666  CA  PHE A 493       1.327 -30.551  -3.763  1.00 10.00      A   
ATOM   4667  CB  PHE A 493       0.646 -29.298  -3.204  1.00 10.00      A   
ATOM   4668  CG  PHE A 493       0.835 -29.078  -1.727  1.00 10.00      A   
ATOM   4669  CD1 PHE A 493       0.911 -27.795  -1.217  1.00 10.00      A   
ATOM   4670  CD2 PHE A 493       0.932 -30.146  -0.848  1.00 10.00      A   
ATOM   4671  CE1 PHE A 493       1.079 -27.575   0.136  1.00 10.00      A   
ATOM   4672  CE2 PHE A 493       1.101 -29.933   0.508  1.00 10.00      A   
ATOM   4673  CZ  PHE A 493       1.175 -28.646   1.000  1.00 10.00      A   
ATOM   4674  C   PHE A 493       1.195 -30.568  -5.280  1.00 10.00      A   
ATOM   4675  O   PHE A 493       1.958 -29.889  -5.975  1.00 10.00      A   
ATOM   4676  N   GLY A 494       0.253 -31.345  -5.804  1.00 10.00      A   
ATOM   4677  HN  GLY A 494      -0.328 -31.889  -5.218  1.00 10.00      A   
ATOM   4678  CA  GLY A 494       0.098 -31.402  -7.240  1.00 10.00      A   
ATOM   4679  C   GLY A 494      -1.300 -31.732  -7.731  1.00 10.00      A   
ATOM   4680  O   GLY A 494      -2.299 -31.295  -7.155  1.00 10.00      A   
ATOM   4681  N   ASP A 495      -1.329 -32.505  -8.816  1.00 10.00      A   
ATOM   4682  HN  ASP A 495      -0.468 -32.798  -9.191  1.00 10.00      A   
ATOM   4683  CA  ASP A 495      -2.554 -32.934  -9.506  1.00 10.00      A   
ATOM   4684  CB  ASP A 495      -2.247 -34.074 -10.491  1.00 10.00      A   
ATOM   4685  CG  ASP A 495      -1.180 -33.742 -11.519  1.00 10.00      A   
ATOM   4686  OD1 ASP A 495      -0.096 -33.252 -11.126  1.00 10.00      A   
ATOM   4687  OD2 ASP A 495      -1.406 -33.993 -12.721  1.00 10.00      A   
ATOM   4688  C   ASP A 495      -3.673 -33.389  -8.577  1.00 10.00      A   
ATOM   4689  O   ASP A 495      -4.787 -32.872  -8.650  1.00 10.00      A   
ATOM   4690  N   LYS A 496      -3.367 -34.354  -7.714  1.00 10.00      A   
ATOM   4691  HN  LYS A 496      -2.445 -34.683  -7.686  1.00 10.00      A   
ATOM   4692  CA  LYS A 496      -4.347 -34.933  -6.795  1.00 10.00      A   
ATOM   4693  CB  LYS A 496      -3.665 -35.817  -5.755  1.00 10.00      A   
ATOM   4694  CG  LYS A 496      -2.791 -36.914  -6.336  1.00 10.00      A   
ATOM   4695  CD  LYS A 496      -2.395 -37.911  -5.265  1.00 10.00      A   
ATOM   4696  CE  LYS A 496      -1.011 -38.481  -5.528  1.00 10.00      A   
ATOM   4697  NZ  LYS A 496       0.031 -37.838  -4.680  1.00 10.00      A   
ATOM   4698  HZ1 LYS A 496      -0.126 -36.805  -4.634  1.00 10.00      A   
ATOM   4699  HZ2 LYS A 496       0.973 -38.015  -5.078  1.00 10.00      A   
ATOM   4700  HZ3 LYS A 496      -0.004 -38.227  -3.715  1.00 10.00      A   
ATOM   4701  C   LYS A 496      -5.238 -33.908  -6.097  1.00 10.00      A   
ATOM   4702  O   LYS A 496      -6.419 -33.786  -6.417  1.00 10.00      A   
ATOM   4703  N   ALA A 497      -4.668 -33.167  -5.159  1.00 10.00      A   
ATOM   4704  HN  ALA A 497      -3.708 -33.272  -4.983  1.00 10.00      A   
ATOM   4705  CA  ALA A 497      -5.428 -32.189  -4.390  1.00 10.00      A   
ATOM   4706  CB  ALA A 497      -4.584 -31.613  -3.270  1.00 10.00      A   
ATOM   4707  C   ALA A 497      -6.013 -31.078  -5.254  1.00 10.00      A   
ATOM   4708  O   ALA A 497      -7.111 -30.593  -4.979  1.00 10.00      A   
ATOM   4709  N   LEU A 498      -5.290 -30.685  -6.295  1.00 10.00      A   
ATOM   4710  HN  LEU A 498      -4.430 -31.123  -6.478  1.00 10.00      A   
ATOM   4711  CA  LEU A 498      -5.745 -29.624  -7.181  1.00 10.00      A   
ATOM   4712  CB  LEU A 498      -4.641 -29.251  -8.175  1.00 10.00      A   
ATOM   4713  CG  LEU A 498      -4.958 -28.115  -9.154  1.00 10.00      A   
ATOM   4714  CD1 LEU A 498      -3.859 -27.064  -9.118  1.00 10.00      A   
ATOM   4715  CD2 LEU A 498      -5.134 -28.657 -10.565  1.00 10.00      A   
ATOM   4716  C   LEU A 498      -7.020 -30.019  -7.926  1.00 10.00      A   
ATOM   4717  O   LEU A 498      -8.011 -29.289  -7.908  1.00 10.00      A   
ATOM   4718  N   LEU A 499      -7.000 -31.187  -8.560  1.00 10.00      A   
ATOM   4719  HN  LEU A 499      -6.193 -31.749  -8.512  1.00 10.00      A   
ATOM   4720  CA  LEU A 499      -8.145 -31.662  -9.324  1.00 10.00      A   
ATOM   4721  CB  LEU A 499      -7.731 -32.808 -10.256  1.00 10.00      A   
ATOM   4722  CG  LEU A 499      -6.690 -32.468 -11.330  1.00 10.00      A   
ATOM   4723  CD1 LEU A 499      -6.158 -33.734 -11.987  1.00 10.00      A   
ATOM   4724  CD2 LEU A 499      -7.278 -31.530 -12.373  1.00 10.00      A   
ATOM   4725  C   LEU A 499      -9.292 -32.107  -8.422  1.00 10.00      A   
ATOM   4726  O   LEU A 499     -10.448 -32.134  -8.846  1.00 10.00      A   
ATOM   4727  N   ALA A 500      -8.974 -32.443  -7.178  1.00 10.00      A   
ATOM   4728  HN  ALA A 500      -8.034 -32.396  -6.894  1.00 10.00      A   
ATOM   4729  CA  ALA A 500      -9.984 -32.900  -6.227  1.00 10.00      A   
ATOM   4730  CB  ALA A 500      -9.357 -33.796  -5.171  1.00 10.00      A   
ATOM   4731  C   ALA A 500     -10.732 -31.744  -5.570  1.00 10.00      A   
ATOM   4732  O   ALA A 500     -11.739 -31.954  -4.896  1.00 10.00      A   
ATOM   4733  N   ASN A 501     -10.245 -30.529  -5.767  1.00 10.00      A   
ATOM   4734  HN  ASN A 501      -9.444 -30.416  -6.322  1.00 10.00      A   
ATOM   4735  CA  ASN A 501     -10.877 -29.351  -5.175  1.00 10.00      A   
ATOM   4736  CB  ASN A 501     -10.062 -28.833  -3.988  1.00 10.00      A   
ATOM   4737  CG  ASN A 501      -9.985 -29.826  -2.847  1.00 10.00      A   
ATOM   4738  OD1 ASN A 501     -10.849 -29.852  -1.970  1.00 10.00      A   
ATOM   4739  ND2 ASN A 501      -8.947 -30.648  -2.846  1.00 10.00      A   
ATOM   4740 HD21 ASN A 501      -8.289 -30.567  -3.574  1.00 10.00      A   
ATOM   4741 HD22 ASN A 501      -8.879 -31.313  -2.122  1.00 10.00      A   
ATOM   4742  C   ASN A 501     -11.065 -28.246  -6.206  1.00 10.00      A   
ATOM   4743  O   ASN A 501     -10.834 -27.068  -5.926  1.00 10.00      A   
ATOM   4744  N   ALA A 502     -11.515 -28.634  -7.389  1.00 10.00      A   
ATOM   4745  HN  ALA A 502     -11.712 -29.587  -7.533  1.00 10.00      A   
ATOM   4746  CA  ALA A 502     -11.734 -27.690  -8.480  1.00 10.00      A   
ATOM   4747  CB  ALA A 502     -11.970 -28.440  -9.781  1.00 10.00      A   
ATOM   4748  C   ALA A 502     -12.909 -26.760  -8.198  1.00 10.00      A   
ATOM   4749  O   ALA A 502     -12.908 -25.603  -8.620  1.00 10.00      A   
ATOM   4750  N   SER A 503     -13.909 -27.266  -7.488  1.00 10.00      A   
ATOM   4751  HN  SER A 503     -13.854 -28.196  -7.176  1.00 10.00      A   
ATOM   4752  CA  SER A 503     -15.097 -26.484  -7.167  1.00 10.00      A   
ATOM   4753  CB  SER A 503     -16.155 -27.403  -6.566  1.00 10.00      A   
ATOM   4754  OG  SER A 503     -15.622 -28.704  -6.374  1.00 10.00      A   
ATOM   4755  HG  SER A 503     -15.421 -28.830  -5.437  1.00 10.00      A   
ATOM   4756  C   SER A 503     -14.796 -25.327  -6.215  1.00 10.00      A   
ATOM   4757  O   SER A 503     -15.369 -24.241  -6.336  1.00 10.00      A   
ATOM   4758  N   LYS A 504     -13.874 -25.553  -5.288  1.00 10.00      A   
ATOM   4759  HN  LYS A 504     -13.425 -26.426  -5.264  1.00 10.00      A   
ATOM   4760  CA  LYS A 504     -13.514 -24.540  -4.302  1.00 10.00      A   
ATOM   4761  CB  LYS A 504     -12.699 -25.161  -3.165  1.00 10.00      A   
ATOM   4762  CG  LYS A 504     -12.887 -24.473  -1.823  1.00 10.00      A   
ATOM   4763  CD  LYS A 504     -14.342 -24.514  -1.382  1.00 10.00      A   
ATOM   4764  CE  LYS A 504     -14.505 -23.963   0.025  1.00 10.00      A   
ATOM   4765  NZ  LYS A 504     -15.934 -23.894   0.430  1.00 10.00      A   
ATOM   4766  HZ1 LYS A 504     -16.012 -23.661   1.439  1.00 10.00      A   
ATOM   4767  HZ2 LYS A 504     -16.401 -24.805   0.264  1.00 10.00      A   
ATOM   4768  HZ3 LYS A 504     -16.425 -23.159  -0.120  1.00 10.00      A   
ATOM   4769  C   LYS A 504     -12.755 -23.374  -4.928  1.00 10.00      A   
ATOM   4770  O   LYS A 504     -12.623 -22.310  -4.321  1.00 10.00      A   
ATOM   4771  N   LEU A 505     -12.274 -23.571  -6.145  1.00 10.00      A   
ATOM   4772  HN  LEU A 505     -12.421 -24.438  -6.583  1.00 10.00      A   
ATOM   4773  CA  LEU A 505     -11.526 -22.535  -6.847  1.00 10.00      A   
ATOM   4774  CB  LEU A 505     -10.803 -23.114  -8.063  1.00 10.00      A   
ATOM   4775  CG  LEU A 505      -9.823 -24.258  -7.785  1.00 10.00      A   
ATOM   4776  CD1 LEU A 505      -9.198 -24.751  -9.082  1.00 10.00      A   
ATOM   4777  CD2 LEU A 505      -8.747 -23.822  -6.798  1.00 10.00      A   
ATOM   4778  C   LEU A 505     -12.422 -21.367  -7.258  1.00 10.00      A   
ATOM   4779  O   LEU A 505     -11.935 -20.268  -7.519  1.00 10.00      A   
ATOM   4780  N   GLU A 506     -13.729 -21.612  -7.312  1.00 10.00      A   
ATOM   4781  HN  GLU A 506     -14.055 -22.517  -7.108  1.00 10.00      A   
ATOM   4782  CA  GLU A 506     -14.692 -20.575  -7.681  1.00 10.00      A   
ATOM   4783  CB  GLU A 506     -16.088 -21.178  -7.862  1.00 10.00      A   
ATOM   4784  CG  GLU A 506     -16.224 -22.126  -9.042  1.00 10.00      A   
ATOM   4785  CD  GLU A 506     -17.673 -22.440  -9.364  1.00 10.00      A   
ATOM   4786  OE1 GLU A 506     -18.245 -23.353  -8.734  1.00 10.00      A   
ATOM   4787  OE2 GLU A 506     -18.251 -21.776 -10.251  1.00 10.00      A   
ATOM   4788  C   GLU A 506     -14.747 -19.480  -6.618  1.00 10.00      A   
ATOM   4789  O   GLU A 506     -14.931 -18.301  -6.925  1.00 10.00      A   
ATOM   4790  N   THR A 507     -14.582 -19.885  -5.367  1.00 10.00      A   
ATOM   4791  HN  THR A 507     -14.434 -20.835  -5.191  1.00 10.00      A   
ATOM   4792  CA  THR A 507     -14.622 -18.965  -4.242  1.00 10.00      A   
ATOM   4793  CB  THR A 507     -15.034 -19.717  -2.967  1.00 10.00      A   
ATOM   4794  OG1 THR A 507     -14.969 -21.130  -3.224  1.00 10.00      A   
ATOM   4795  HG1 THR A 507     -14.047 -21.417  -3.206  1.00 10.00      A   
ATOM   4796  CG2 THR A 507     -16.453 -19.342  -2.577  1.00 10.00      A   
ATOM   4797  C   THR A 507     -13.267 -18.296  -4.019  1.00 10.00      A   
ATOM   4798  O   THR A 507     -13.175 -17.256  -3.363  1.00 10.00      A   
ATOM   4799  N   MET A 508     -12.223 -18.888  -4.580  1.00 10.00      A   
ATOM   4800  HN  MET A 508     -12.364 -19.695  -5.116  1.00 10.00      A   
ATOM   4801  CA  MET A 508     -10.873 -18.358  -4.440  1.00 10.00      A   
ATOM   4802  CB  MET A 508      -9.851 -19.494  -4.581  1.00 10.00      A   
ATOM   4803  CG  MET A 508      -8.414 -19.099  -4.275  1.00 10.00      A   
ATOM   4804  SD  MET A 508      -7.922 -19.538  -2.597  1.00 10.00      A   
ATOM   4805  CE  MET A 508      -7.947 -21.325  -2.705  1.00 10.00      A   
ATOM   4806  C   MET A 508     -10.608 -17.289  -5.494  1.00 10.00      A   
ATOM   4807  O   MET A 508     -11.008 -17.436  -6.648  1.00 10.00      A   
ATOM   4808  N   ARG A 509      -9.942 -16.214  -5.098  1.00 10.00      A   
ATOM   4809  HN  ARG A 509      -9.640 -16.152  -4.167  1.00 10.00      A   
ATOM   4810  CA  ARG A 509      -9.626 -15.133  -6.018  1.00 10.00      A   
ATOM   4811  CB  ARG A 509      -9.314 -13.834  -5.258  1.00 10.00      A   
ATOM   4812  CG  ARG A 509      -8.990 -12.644  -6.157  1.00 10.00      A   
ATOM   4813  CD  ARG A 509      -8.188 -11.579  -5.417  1.00 10.00      A   
ATOM   4814  NE  ARG A 509      -8.983 -10.885  -4.405  1.00 10.00      A   
ATOM   4815  HE  ARG A 509      -9.946 -11.091  -4.370  1.00 10.00      A   
ATOM   4816  CZ  ARG A 509      -8.483 -10.010  -3.528  1.00 10.00      A   
ATOM   4817  NH1 ARG A 509      -7.192  -9.707  -3.527  1.00 10.00      A   
ATOM   4818 HH11 ARG A 509      -6.540 -10.143  -4.214  1.00 10.00      A   
ATOM   4819 HH12 ARG A 509      -6.817  -9.026  -2.812  1.00 10.00      A   
ATOM   4820  NH2 ARG A 509      -9.282  -9.418  -2.657  1.00 10.00      A   
ATOM   4821 HH21 ARG A 509     -10.304  -9.629  -2.645  1.00 10.00      A   
ATOM   4822 HH22 ARG A 509      -8.885  -8.725  -1.972  1.00 10.00      A   
ATOM   4823  C   ARG A 509      -8.437 -15.525  -6.886  1.00 10.00      A   
ATOM   4824  O   ARG A 509      -8.549 -15.593  -8.112  1.00 10.00      A   
ATOM   4825  N   SER A 510      -7.314 -15.818  -6.240  1.00 10.00      A   
ATOM   4826  HN  SER A 510      -7.302 -15.798  -5.258  1.00 10.00      A   
ATOM   4827  CA  SER A 510      -6.100 -16.187  -6.955  1.00 10.00      A   
ATOM   4828  CB  SER A 510      -5.160 -14.976  -7.062  1.00 10.00      A   
ATOM   4829  OG  SER A 510      -5.847 -13.756  -6.807  1.00 10.00      A   
ATOM   4830  HG  SER A 510      -5.214 -13.090  -6.504  1.00 10.00      A   
ATOM   4831  C   SER A 510      -5.380 -17.345  -6.270  1.00 10.00      A   
ATOM   4832  O   SER A 510      -5.209 -17.351  -5.046  1.00 10.00      A   
ATOM   4833  N   LEU A 511      -4.990 -18.332  -7.062  1.00 10.00      A   
ATOM   4834  HN  LEU A 511      -5.215 -18.293  -8.019  1.00 10.00      A   
ATOM   4835  CA  LEU A 511      -4.263 -19.488  -6.567  1.00 10.00      A   
ATOM   4836  CB  LEU A 511      -5.050 -20.771  -6.842  1.00 10.00      A   
ATOM   4837  CG  LEU A 511      -4.352 -22.081  -6.467  1.00 10.00      A   
ATOM   4838  CD1 LEU A 511      -4.244 -22.222  -4.957  1.00 10.00      A   
ATOM   4839  CD2 LEU A 511      -5.082 -23.267  -7.069  1.00 10.00      A   
ATOM   4840  C   LEU A 511      -2.898 -19.557  -7.249  1.00 10.00      A   
ATOM   4841  O   LEU A 511      -2.807 -19.759  -8.463  1.00 10.00      A   
ATOM   4842  N   TRP A 512      -1.843 -19.383  -6.470  1.00 10.00      A   
ATOM   4843  HN  TRP A 512      -1.977 -19.233  -5.506  1.00 10.00      A   
ATOM   4844  CA  TRP A 512      -0.491 -19.413  -7.006  1.00 10.00      A   
ATOM   4845  CB  TRP A 512       0.267 -18.142  -6.597  1.00 10.00      A   
ATOM   4846  CG  TRP A 512       1.737 -18.191  -6.886  1.00 10.00      A   
ATOM   4847  CD1 TRP A 512       2.718 -18.655  -6.057  1.00 10.00      A   
ATOM   4848  CD2 TRP A 512       2.394 -17.769  -8.086  1.00 10.00      A   
ATOM   4849  NE1 TRP A 512       3.940 -18.554  -6.667  1.00 10.00      A   
ATOM   4850  HE1 TRP A 512       4.799 -18.831  -6.275  1.00 10.00      A   
ATOM   4851  CE2 TRP A 512       3.770 -18.010  -7.914  1.00 10.00      A   
ATOM   4852  CE3 TRP A 512       1.952 -17.211  -9.289  1.00 10.00      A   
ATOM   4853  CZ2 TRP A 512       4.709 -17.713  -8.897  1.00 10.00      A   
ATOM   4854  CZ3 TRP A 512       2.884 -16.919 -10.265  1.00 10.00      A   
ATOM   4855  CH2 TRP A 512       4.246 -17.170 -10.063  1.00 10.00      A   
ATOM   4856  C   TRP A 512       0.268 -20.646  -6.532  1.00 10.00      A   
ATOM   4857  O   TRP A 512       0.307 -20.937  -5.337  1.00 10.00      A   
ATOM   4858  N   MET A 513       0.858 -21.368  -7.475  1.00 10.00      A   
ATOM   4859  HN  MET A 513       0.761 -21.095  -8.414  1.00 10.00      A   
ATOM   4860  CA  MET A 513       1.642 -22.558  -7.163  1.00 10.00      A   
ATOM   4861  CB  MET A 513       0.840 -23.837  -7.426  1.00 10.00      A   
ATOM   4862  CG  MET A 513      -0.372 -24.016  -6.529  1.00 10.00      A   
ATOM   4863  SD  MET A 513      -1.136 -25.639  -6.713  1.00 10.00      A   
ATOM   4864  CE  MET A 513       0.141 -26.683  -6.013  1.00 10.00      A   
ATOM   4865  C   MET A 513       2.918 -22.571  -7.996  1.00 10.00      A   
ATOM   4866  O   MET A 513       2.863 -22.640  -9.225  1.00 10.00      A   
ATOM   4867  N   SER A 514       4.062 -22.481  -7.340  1.00 10.00      A   
ATOM   4868  HN  SER A 514       4.050 -22.393  -6.360  1.00 10.00      A   
ATOM   4869  CA  SER A 514       5.339 -22.485  -8.042  1.00 10.00      A   
ATOM   4870  CB  SER A 514       5.994 -21.106  -7.953  1.00 10.00      A   
ATOM   4871  OG  SER A 514       6.005 -20.627  -6.619  1.00 10.00      A   
ATOM   4872  HG  SER A 514       6.841 -20.868  -6.205  1.00 10.00      A   
ATOM   4873  C   SER A 514       6.280 -23.567  -7.511  1.00 10.00      A   
ATOM   4874  O   SER A 514       6.345 -23.799  -6.297  1.00 10.00      A   
ATOM   4875  N   SER A 515       6.993 -24.227  -8.432  1.00 10.00      A   
ATOM   4876  HN  SER A 515       6.881 -23.985  -9.382  1.00 10.00      A   
ATOM   4877  CA  SER A 515       7.939 -25.290  -8.090  1.00 10.00      A   
ATOM   4878  CB  SER A 515       9.215 -24.706  -7.477  1.00 10.00      A   
ATOM   4879  OG  SER A 515       9.817 -23.769  -8.363  1.00 10.00      A   
ATOM   4880  HG  SER A 515      10.673 -24.109  -8.657  1.00 10.00      A   
ATOM   4881  C   SER A 515       7.303 -26.345  -7.182  1.00 10.00      A   
ATOM   4882  O   SER A 515       7.795 -26.639  -6.094  1.00 10.00      A   
ATOM   4883  N   CYS A 516       6.189 -26.895  -7.637  1.00 10.00      A   
ATOM   4884  HN  CYS A 516       5.842 -26.618  -8.512  1.00 10.00      A   
ATOM   4885  CA  CYS A 516       5.476 -27.911  -6.887  1.00 10.00      A   
ATOM   4886  CB  CYS A 516       4.054 -27.434  -6.576  1.00 10.00      A   
ATOM   4887  SG  CYS A 516       3.983 -25.928  -5.578  1.00 10.00      A   
ATOM   4888  HG  CYS A 516       4.983 -25.143  -5.959  1.00 10.00      A   
ATOM   4889  C   CYS A 516       5.455 -29.216  -7.674  1.00 10.00      A   
ATOM   4890  O   CYS A 516       6.390 -29.506  -8.422  1.00 10.00      A   
ATOM   4891  N   SER A 517       4.407 -30.004  -7.505  1.00 10.00      A   
ATOM   4892  HN  SER A 517       3.695 -29.739  -6.880  1.00 10.00      A   
ATOM   4893  CA  SER A 517       4.290 -31.264  -8.214  1.00 10.00      A   
ATOM   4894  CB  SER A 517       4.180 -32.421  -7.215  1.00 10.00      A   
ATOM   4895  OG  SER A 517       5.306 -32.441  -6.348  1.00 10.00      A   
ATOM   4896  HG  SER A 517       6.110 -32.337  -6.873  1.00 10.00      A   
ATOM   4897  C   SER A 517       3.099 -31.247  -9.171  1.00 10.00      A   
ATOM   4898  O   SER A 517       2.497 -32.281  -9.449  1.00 10.00      A   
ATOM   4899  N   VAL A 518       2.766 -30.064  -9.676  1.00 10.00      A   
ATOM   4900  HN  VAL A 518       3.291 -29.274  -9.433  1.00 10.00      A   
ATOM   4901  CA  VAL A 518       1.647 -29.920 -10.601  1.00 10.00      A   
ATOM   4902  CB  VAL A 518       1.002 -28.519 -10.544  1.00 10.00      A   
ATOM   4903  CG1 VAL A 518      -0.042 -28.464  -9.443  1.00 10.00      A   
ATOM   4904  CG2 VAL A 518       2.056 -27.438 -10.341  1.00 10.00      A   
ATOM   4905  C   VAL A 518       2.071 -30.237 -12.031  1.00 10.00      A   
ATOM   4906  O   VAL A 518       2.835 -29.494 -12.645  1.00 10.00      A   
ATOM   4907  N   SER A 519       1.574 -31.350 -12.546  1.00 10.00      A   
ATOM   4908  HN  SER A 519       0.968 -31.902 -12.000  1.00 10.00      A   
ATOM   4909  CA  SER A 519       1.898 -31.778 -13.899  1.00 10.00      A   
ATOM   4910  CB  SER A 519       1.601 -33.272 -14.064  1.00 10.00      A   
ATOM   4911  OG  SER A 519       1.739 -33.958 -12.829  1.00 10.00      A   
ATOM   4912  HG  SER A 519       1.014 -33.691 -12.236  1.00 10.00      A   
ATOM   4913  C   SER A 519       1.126 -30.966 -14.941  1.00 10.00      A   
ATOM   4914  O   SER A 519       0.020 -30.481 -14.678  1.00 10.00      A   
ATOM   4915  N   PHE A 520       1.714 -30.831 -16.123  1.00 10.00      A   
ATOM   4916  HN  PHE A 520       2.599 -31.237 -16.263  1.00 10.00      A   
ATOM   4917  CA  PHE A 520       1.097 -30.090 -17.218  1.00 10.00      A   
ATOM   4918  CB  PHE A 520       2.015 -30.119 -18.441  1.00 10.00      A   
ATOM   4919  CG  PHE A 520       1.466 -29.419 -19.652  1.00 10.00      A   
ATOM   4920  CD1 PHE A 520       1.051 -28.102 -19.582  1.00 10.00      A   
ATOM   4921  CD2 PHE A 520       1.375 -30.082 -20.866  1.00 10.00      A   
ATOM   4922  CE1 PHE A 520       0.558 -27.459 -20.699  1.00 10.00      A   
ATOM   4923  CE2 PHE A 520       0.882 -29.444 -21.987  1.00 10.00      A   
ATOM   4924  CZ  PHE A 520       0.472 -28.129 -21.905  1.00 10.00      A   
ATOM   4925  C   PHE A 520      -0.277 -30.660 -17.574  1.00 10.00      A   
ATOM   4926  O   PHE A 520      -1.188 -29.926 -17.970  1.00 10.00      A   
ATOM   4927  N   GLY A 521      -0.423 -31.971 -17.418  1.00 10.00      A   
ATOM   4928  HN  GLY A 521       0.338 -32.505 -17.097  1.00 10.00      A   
ATOM   4929  CA  GLY A 521      -1.680 -32.624 -17.721  1.00 10.00      A   
ATOM   4930  C   GLY A 521      -2.818 -32.146 -16.841  1.00 10.00      A   
ATOM   4931  O   GLY A 521      -3.974 -32.105 -17.273  1.00 10.00      A   
ATOM   4932  N   ALA A 522      -2.494 -31.771 -15.610  1.00 10.00      A   
ATOM   4933  HN  ALA A 522      -1.555 -31.803 -15.331  1.00 10.00      A   
ATOM   4934  CA  ALA A 522      -3.496 -31.296 -14.670  1.00 10.00      A   
ATOM   4935  CB  ALA A 522      -2.934 -31.273 -13.258  1.00 10.00      A   
ATOM   4936  C   ALA A 522      -3.983 -29.912 -15.069  1.00 10.00      A   
ATOM   4937  O   ALA A 522      -5.179 -29.621 -15.002  1.00 10.00      A   
ATOM   4938  N   CYS A 523      -3.052 -29.067 -15.498  1.00 10.00      A   
ATOM   4939  HN  CYS A 523      -2.115 -29.363 -15.531  1.00 10.00      A   
ATOM   4940  CA  CYS A 523      -3.375 -27.705 -15.913  1.00 10.00      A   
ATOM   4941  CB  CYS A 523      -2.103 -26.975 -16.352  1.00 10.00      A   
ATOM   4942  SG  CYS A 523      -0.740 -27.090 -15.170  1.00 10.00      A   
ATOM   4943  HG  CYS A 523      -1.265 -27.308 -13.971  1.00 10.00      A   
ATOM   4944  C   CYS A 523      -4.397 -27.707 -17.045  1.00 10.00      A   
ATOM   4945  O   CYS A 523      -5.363 -26.940 -17.032  1.00 10.00      A   
ATOM   4946  N   LYS A 524      -4.186 -28.585 -18.017  1.00 10.00      A   
ATOM   4947  HN  LYS A 524      -3.404 -29.178 -17.964  1.00 10.00      A   
ATOM   4948  CA  LYS A 524      -5.090 -28.689 -19.155  1.00 10.00      A   
ATOM   4949  CB  LYS A 524      -4.466 -29.510 -20.283  1.00 10.00      A   
ATOM   4950  CG  LYS A 524      -3.383 -28.782 -21.058  1.00 10.00      A   
ATOM   4951  CD  LYS A 524      -3.134 -29.441 -22.406  1.00 10.00      A   
ATOM   4952  CE  LYS A 524      -2.636 -30.867 -22.239  1.00 10.00      A   
ATOM   4953  NZ  LYS A 524      -2.648 -31.624 -23.518  1.00 10.00      A   
ATOM   4954  HZ1 LYS A 524      -3.608 -31.638 -23.918  1.00 10.00      A   
ATOM   4955  HZ2 LYS A 524      -2.339 -32.606 -23.357  1.00 10.00      A   
ATOM   4956  HZ3 LYS A 524      -2.002 -31.182 -24.205  1.00 10.00      A   
ATOM   4957  C   LYS A 524      -6.426 -29.295 -18.741  1.00 10.00      A   
ATOM   4958  O   LYS A 524      -7.485 -28.771 -19.085  1.00 10.00      A   
ATOM   4959  N   LEU A 525      -6.366 -30.388 -17.982  1.00 10.00      A   
ATOM   4960  HN  LEU A 525      -5.487 -30.733 -17.715  1.00 10.00      A   
ATOM   4961  CA  LEU A 525      -7.566 -31.083 -17.527  1.00 10.00      A   
ATOM   4962  CB  LEU A 525      -7.194 -32.328 -16.717  1.00 10.00      A   
ATOM   4963  CG  LEU A 525      -8.326 -33.320 -16.443  1.00 10.00      A   
ATOM   4964  CD1 LEU A 525      -8.805 -33.957 -17.736  1.00 10.00      A   
ATOM   4965  CD2 LEU A 525      -7.880 -34.382 -15.452  1.00 10.00      A   
ATOM   4966  C   LEU A 525      -8.469 -30.171 -16.702  1.00 10.00      A   
ATOM   4967  O   LEU A 525      -9.692 -30.212 -16.835  1.00 10.00      A   
ATOM   4968  N   LEU A 526      -7.858 -29.346 -15.855  1.00 10.00      A   
ATOM   4969  HN  LEU A 526      -6.876 -29.358 -15.791  1.00 10.00      A   
ATOM   4970  CA  LEU A 526      -8.607 -28.422 -15.013  1.00 10.00      A   
ATOM   4971  CB  LEU A 526      -7.657 -27.693 -14.057  1.00 10.00      A   
ATOM   4972  CG  LEU A 526      -8.311 -26.782 -13.017  1.00 10.00      A   
ATOM   4973  CD1 LEU A 526      -8.999 -27.607 -11.942  1.00 10.00      A   
ATOM   4974  CD2 LEU A 526      -7.285 -25.844 -12.404  1.00 10.00      A   
ATOM   4975  C   LEU A 526      -9.370 -27.410 -15.863  1.00 10.00      A   
ATOM   4976  O   LEU A 526     -10.557 -27.162 -15.634  1.00 10.00      A   
ATOM   4977  N   GLY A 527      -8.685 -26.854 -16.862  1.00 10.00      A   
ATOM   4978  HN  GLY A 527      -7.749 -27.113 -17.004  1.00 10.00      A   
ATOM   4979  CA  GLY A 527      -9.300 -25.870 -17.738  1.00 10.00      A   
ATOM   4980  C   GLY A 527     -10.440 -26.440 -18.562  1.00 10.00      A   
ATOM   4981  O   GLY A 527     -11.384 -25.727 -18.904  1.00 10.00      A   
ATOM   4982  N   GLN A 528     -10.358 -27.728 -18.871  1.00 10.00      A   
ATOM   4983  HN  GLN A 528      -9.588 -28.245 -18.555  1.00 10.00      A   
ATOM   4984  CA  GLN A 528     -11.386 -28.393 -19.667  1.00 10.00      A   
ATOM   4985  CB  GLN A 528     -10.930 -29.789 -20.108  1.00 10.00      A   
ATOM   4986  CG  GLN A 528      -9.713 -29.785 -21.023  1.00 10.00      A   
ATOM   4987  CD  GLN A 528      -9.935 -28.993 -22.300  1.00 10.00      A   
ATOM   4988  OE1 GLN A 528     -11.006 -29.052 -22.908  1.00 10.00      A   
ATOM   4989  NE2 GLN A 528      -8.930 -28.236 -22.710  1.00 10.00      A   
ATOM   4990 HE21 GLN A 528      -8.109 -28.226 -22.176  1.00 10.00      A   
ATOM   4991 HE22 GLN A 528      -9.052 -27.705 -23.527  1.00 10.00      A   
ATOM   4992  C   GLN A 528     -12.710 -28.472 -18.911  1.00 10.00      A   
ATOM   4993  O   GLN A 528     -13.781 -28.301 -19.499  1.00 10.00      A   
ATOM   4994  N   LYS A 529     -12.633 -28.724 -17.609  1.00 10.00      A   
ATOM   4995  HN  LYS A 529     -11.751 -28.848 -17.196  1.00 10.00      A   
ATOM   4996  CA  LYS A 529     -13.830 -28.825 -16.784  1.00 10.00      A   
ATOM   4997  CB  LYS A 529     -13.614 -29.772 -15.599  1.00 10.00      A   
ATOM   4998  CG  LYS A 529     -14.810 -29.856 -14.661  1.00 10.00      A   
ATOM   4999  CD  LYS A 529     -14.527 -30.739 -13.459  1.00 10.00      A   
ATOM   5000  CE  LYS A 529     -15.627 -30.612 -12.414  1.00 10.00      A   
ATOM   5001  NZ  LYS A 529     -16.970 -30.913 -12.976  1.00 10.00      A   
ATOM   5002  HZ1 LYS A 529     -17.133 -30.355 -13.838  1.00 10.00      A   
ATOM   5003  HZ2 LYS A 529     -17.710 -30.674 -12.284  1.00 10.00      A   
ATOM   5004  HZ3 LYS A 529     -17.040 -31.923 -13.211  1.00 10.00      A   
ATOM   5005  C   LYS A 529     -14.277 -27.456 -16.279  1.00 10.00      A   
ATOM   5006  O   LYS A 529     -15.471 -27.160 -16.231  1.00 10.00      A   
ATOM   5007  N   MET A 530     -13.315 -26.628 -15.900  1.00 10.00      A   
ATOM   5008  HN  MET A 530     -12.378 -26.917 -15.973  1.00 10.00      A   
ATOM   5009  CA  MET A 530     -13.612 -25.296 -15.386  1.00 10.00      A   
ATOM   5010  CB  MET A 530     -12.939 -25.083 -14.022  1.00 10.00      A   
ATOM   5011  CG  MET A 530     -13.035 -26.261 -13.061  1.00 10.00      A   
ATOM   5012  SD  MET A 530     -14.709 -26.553 -12.454  1.00 10.00      A   
ATOM   5013  CE  MET A 530     -14.957 -25.101 -11.432  1.00 10.00      A   
ATOM   5014  C   MET A 530     -13.144 -24.212 -16.357  1.00 10.00      A   
ATOM   5015  O   MET A 530     -11.993 -23.790 -16.310  1.00 10.00      A   
ATOM   5016  N   PRO A 531     -14.029 -23.742 -17.251  1.00 10.00      A   
ATOM   5017  CA  PRO A 531     -13.679 -22.702 -18.225  1.00 10.00      A   
ATOM   5018  CB  PRO A 531     -14.778 -22.842 -19.278  1.00 10.00      A   
ATOM   5019  CG  PRO A 531     -15.960 -23.347 -18.522  1.00 10.00      A   
ATOM   5020  CD  PRO A 531     -15.421 -24.200 -17.405  1.00 10.00      A   
ATOM   5021  C   PRO A 531     -13.705 -21.294 -17.618  1.00 10.00      A   
ATOM   5022  O   PRO A 531     -13.209 -20.341 -18.219  1.00 10.00      A   
ATOM   5023  N   LYS A 532     -14.275 -21.176 -16.421  1.00 10.00      A   
ATOM   5024  HN  LYS A 532     -14.636 -21.973 -15.985  1.00 10.00      A   
ATOM   5025  CA  LYS A 532     -14.379 -19.887 -15.744  1.00 10.00      A   
ATOM   5026  CB  LYS A 532     -15.522 -19.894 -14.734  1.00 10.00      A   
ATOM   5027  CG  LYS A 532     -16.879 -19.597 -15.341  1.00 10.00      A   
ATOM   5028  CD  LYS A 532     -17.983 -19.680 -14.301  1.00 10.00      A   
ATOM   5029  CE  LYS A 532     -19.348 -19.484 -14.940  1.00 10.00      A   
ATOM   5030  NZ  LYS A 532     -19.547 -20.374 -16.114  1.00 10.00      A   
ATOM   5031  HZ1 LYS A 532     -19.562 -21.370 -15.814  1.00 10.00      A   
ATOM   5032  HZ2 LYS A 532     -18.778 -20.244 -16.796  1.00 10.00      A   
ATOM   5033  HZ3 LYS A 532     -20.449 -20.153 -16.582  1.00 10.00      A   
ATOM   5034  C   LYS A 532     -13.084 -19.484 -15.058  1.00 10.00      A   
ATOM   5035  O   LYS A 532     -12.920 -18.333 -14.652  1.00 10.00      A   
ATOM   5036  N   LEU A 533     -12.170 -20.427 -14.920  1.00 10.00      A   
ATOM   5037  HN  LEU A 533     -12.350 -21.330 -15.258  1.00 10.00      A   
ATOM   5038  CA  LEU A 533     -10.896 -20.145 -14.284  1.00 10.00      A   
ATOM   5039  CB  LEU A 533     -10.632 -21.139 -13.157  1.00 10.00      A   
ATOM   5040  CG  LEU A 533     -11.550 -21.019 -11.942  1.00 10.00      A   
ATOM   5041  CD1 LEU A 533     -12.245 -22.342 -11.663  1.00 10.00      A   
ATOM   5042  CD2 LEU A 533     -10.762 -20.559 -10.727  1.00 10.00      A   
ATOM   5043  C   LEU A 533      -9.769 -20.183 -15.301  1.00 10.00      A   
ATOM   5044  O   LEU A 533      -9.681 -21.113 -16.099  1.00 10.00      A   
ATOM   5045  N   ASN A 534      -8.909 -19.178 -15.265  1.00 10.00      A   
ATOM   5046  HN  ASN A 534      -9.016 -18.477 -14.582  1.00 10.00      A   
ATOM   5047  CA  ASN A 534      -7.796 -19.105 -16.196  1.00 10.00      A   
ATOM   5048  CB  ASN A 534      -7.447 -17.656 -16.547  1.00 10.00      A   
ATOM   5049  CG  ASN A 534      -8.298 -17.088 -17.666  1.00 10.00      A   
ATOM   5050  OD1 ASN A 534      -8.964 -17.824 -18.396  1.00 10.00      A   
ATOM   5051  ND2 ASN A 534      -8.260 -15.772 -17.828  1.00 10.00      A   
ATOM   5052 HD21 ASN A 534      -7.687 -15.244 -17.226  1.00 10.00      A   
ATOM   5053 HD22 ASN A 534      -8.816 -15.374 -18.537  1.00 10.00      A   
ATOM   5054  C   ASN A 534      -6.571 -19.806 -15.643  1.00 10.00      A   
ATOM   5055  O   ASN A 534      -5.959 -19.337 -14.686  1.00 10.00      A   
ATOM   5056  N   VAL A 535      -6.236 -20.942 -16.230  1.00 10.00      A   
ATOM   5057  HN  VAL A 535      -6.792 -21.283 -16.965  1.00 10.00      A   
ATOM   5058  CA  VAL A 535      -5.067 -21.696 -15.817  1.00 10.00      A   
ATOM   5059  CB  VAL A 535      -5.236 -23.210 -16.073  1.00 10.00      A   
ATOM   5060  CG1 VAL A 535      -4.149 -23.999 -15.357  1.00 10.00      A   
ATOM   5061  CG2 VAL A 535      -6.616 -23.681 -15.640  1.00 10.00      A   
ATOM   5062  C   VAL A 535      -3.865 -21.191 -16.602  1.00 10.00      A   
ATOM   5063  O   VAL A 535      -3.501 -21.759 -17.636  1.00 10.00      A   
ATOM   5064  N   GLU A 536      -3.285 -20.098 -16.130  1.00 10.00      A   
ATOM   5065  HN  GLU A 536      -3.638 -19.683 -15.309  1.00 10.00      A   
ATOM   5066  CA  GLU A 536      -2.136 -19.499 -16.784  1.00 10.00      A   
ATOM   5067  CB  GLU A 536      -2.030 -18.006 -16.460  1.00 10.00      A   
ATOM   5068  CG  GLU A 536      -3.223 -17.188 -16.927  1.00 10.00      A   
ATOM   5069  CD  GLU A 536      -2.864 -15.755 -17.264  1.00 10.00      A   
ATOM   5070  OE1 GLU A 536      -1.682 -15.381 -17.125  1.00 10.00      A   
ATOM   5071  OE2 GLU A 536      -3.769 -14.997 -17.674  1.00 10.00      A   
ATOM   5072  C   GLU A 536      -0.856 -20.221 -16.406  1.00 10.00      A   
ATOM   5073  O   GLU A 536      -0.360 -20.088 -15.284  1.00 10.00      A   
ATOM   5074  N   VAL A 537      -0.349 -21.007 -17.341  1.00 10.00      A   
ATOM   5075  HN  VAL A 537      -0.813 -21.079 -18.206  1.00 10.00      A   
ATOM   5076  CA  VAL A 537       0.877 -21.756 -17.131  1.00 10.00      A   
ATOM   5077  CB  VAL A 537       0.932 -23.022 -18.016  1.00 10.00      A   
ATOM   5078  CG1 VAL A 537       2.250 -23.757 -17.826  1.00 10.00      A   
ATOM   5079  CG2 VAL A 537      -0.233 -23.944 -17.691  1.00 10.00      A   
ATOM   5080  C   VAL A 537       2.079 -20.871 -17.423  1.00 10.00      A   
ATOM   5081  O   VAL A 537       2.289 -20.443 -18.559  1.00 10.00      A   
ATOM   5082  N   ILE A 538       2.848 -20.585 -16.387  1.00 10.00      A   
ATOM   5083  HN  ILE A 538       2.618 -20.957 -15.507  1.00 10.00      A   
ATOM   5084  CA  ILE A 538       4.028 -19.747 -16.511  1.00 10.00      A   
ATOM   5085  CB  ILE A 538       4.109 -18.718 -15.363  1.00 10.00      A   
ATOM   5086  CG1 ILE A 538       2.708 -18.207 -15.005  1.00 10.00      A   
ATOM   5087  CG2 ILE A 538       5.000 -17.555 -15.765  1.00 10.00      A   
ATOM   5088  CD1 ILE A 538       2.669 -17.338 -13.767  1.00 10.00      A   
ATOM   5089  C   ILE A 538       5.282 -20.616 -16.506  1.00 10.00      A   
ATOM   5090  O   ILE A 538       5.795 -20.985 -15.444  1.00 10.00      A   
ATOM   5091  N   ASP A 539       5.760 -20.945 -17.696  1.00 10.00      A   
ATOM   5092  HN  ASP A 539       5.317 -20.599 -18.502  1.00 10.00      A   
ATOM   5093  CA  ASP A 539       6.937 -21.790 -17.849  1.00 10.00      A   
ATOM   5094  CB  ASP A 539       6.507 -23.149 -18.402  1.00 10.00      A   
ATOM   5095  CG  ASP A 539       7.534 -24.229 -18.172  1.00 10.00      A   
ATOM   5096  OD1 ASP A 539       7.521 -24.849 -17.085  1.00 10.00      A   
ATOM   5097  OD2 ASP A 539       8.349 -24.477 -19.081  1.00 10.00      A   
ATOM   5098  C   ASP A 539       7.940 -21.135 -18.794  1.00 10.00      A   
ATOM   5099  O   ASP A 539       7.594 -20.780 -19.921  1.00 10.00      A   
ATOM   5100  N   GLU A 540       9.178 -20.960 -18.336  1.00 10.00      A   
ATOM   5101  HN  GLU A 540       9.409 -21.268 -17.427  1.00 10.00      A   
ATOM   5102  CA  GLU A 540      10.210 -20.327 -19.148  1.00 10.00      A   
ATOM   5103  CB  GLU A 540      11.128 -19.455 -18.284  1.00 10.00      A   
ATOM   5104  CG  GLU A 540      10.414 -18.539 -17.307  1.00 10.00      A   
ATOM   5105  CD  GLU A 540      11.378 -17.794 -16.405  1.00 10.00      A   
ATOM   5106  OE1 GLU A 540      11.919 -18.414 -15.460  1.00 10.00      A   
ATOM   5107  OE2 GLU A 540      11.607 -16.591 -16.643  1.00 10.00      A   
ATOM   5108  C   GLU A 540      11.061 -21.355 -19.885  1.00 10.00      A   
ATOM   5109  O   GLU A 540      11.947 -20.989 -20.662  1.00 10.00      A   
ATOM   5110  N   ARG A 541      10.811 -22.635 -19.635  1.00 10.00      A   
ATOM   5111  HN  ARG A 541      10.088 -22.874 -19.015  1.00 10.00      A   
ATOM   5112  CA  ARG A 541      11.578 -23.690 -20.287  1.00 10.00      A   
ATOM   5113  CB  ARG A 541      11.395 -25.039 -19.581  1.00 10.00      A   
ATOM   5114  CG  ARG A 541      11.801 -25.060 -18.117  1.00 10.00      A   
ATOM   5115  CD  ARG A 541      10.654 -25.540 -17.246  1.00 10.00      A   
ATOM   5116  NE  ARG A 541      10.826 -26.917 -16.795  1.00 10.00      A   
ATOM   5117  HE  ARG A 541      11.719 -27.323 -16.910  1.00 10.00      A   
ATOM   5118  CZ  ARG A 541       9.858 -27.644 -16.237  1.00 10.00      A   
ATOM   5119  NH1 ARG A 541       8.645 -27.130 -16.069  1.00 10.00      A   
ATOM   5120 HH11 ARG A 541       8.434 -26.146 -16.381  1.00 10.00      A   
ATOM   5121 HH12 ARG A 541       7.891 -27.706 -15.626  1.00 10.00      A   
ATOM   5122  NH2 ARG A 541      10.101 -28.886 -15.843  1.00 10.00      A   
ATOM   5123 HH21 ARG A 541       9.343 -29.453 -15.400  1.00 10.00      A   
ATOM   5124 HH22 ARG A 541      11.054 -29.301 -15.971  1.00 10.00      A   
ATOM   5125  C   ARG A 541      11.169 -23.807 -21.746  1.00 10.00      A   
ATOM   5126  O   ARG A 541      11.965 -24.196 -22.597  1.00 10.00      A   
ATOM   5127  N   GLY A 542       9.922 -23.469 -22.025  1.00 10.00      A   
ATOM   5128  HN  GLY A 542       9.326 -23.179 -21.300  1.00 10.00      A   
ATOM   5129  CA  GLY A 542       9.416 -23.537 -23.379  1.00 10.00      A   
ATOM   5130  C   GLY A 542       8.001 -24.054 -23.398  1.00 10.00      A   
ATOM   5131  O   GLY A 542       7.385 -24.183 -22.341  1.00 10.00      A   
ATOM   5132  N   ALA A 543       7.484 -24.344 -24.583  1.00 10.00      A   
ATOM   5133  HN  ALA A 543       8.024 -24.212 -25.391  1.00 10.00      A   
ATOM   5134  CA  ALA A 543       6.129 -24.860 -24.718  1.00 10.00      A   
ATOM   5135  CB  ALA A 543       5.726 -24.917 -26.181  1.00 10.00      A   
ATOM   5136  C   ALA A 543       6.039 -26.241 -24.081  1.00 10.00      A   
ATOM   5137  O   ALA A 543       6.669 -27.192 -24.550  1.00 10.00      A   
ATOM   5138  N   PRO A 544       5.253 -26.372 -23.001  1.00 10.00      A   
ATOM   5139  CA  PRO A 544       5.094 -27.640 -22.280  1.00 10.00      A   
ATOM   5140  CB  PRO A 544       4.175 -27.280 -21.105  1.00 10.00      A   
ATOM   5141  CG  PRO A 544       4.281 -25.800 -20.983  1.00 10.00      A   
ATOM   5142  CD  PRO A 544       4.460 -25.295 -22.385  1.00 10.00      A   
ATOM   5143  C   PRO A 544       4.455 -28.722 -23.138  1.00 10.00      A   
ATOM   5144  O   PRO A 544       4.456 -29.893 -22.769  1.00 10.00      A   
ATOM   5145  N   ASP A 545       3.913 -28.323 -24.281  1.00 10.00      A   
ATOM   5146  HN  ASP A 545       3.936 -27.367 -24.509  1.00 10.00      A   
ATOM   5147  CA  ASP A 545       3.277 -29.260 -25.202  1.00 10.00      A   
ATOM   5148  CB  ASP A 545       2.606 -28.512 -26.351  1.00 10.00      A   
ATOM   5149  CG  ASP A 545       1.107 -28.411 -26.183  1.00 10.00      A   
ATOM   5150  OD1 ASP A 545       0.414 -29.439 -26.341  1.00 10.00      A   
ATOM   5151  OD2 ASP A 545       0.612 -27.299 -25.898  1.00 10.00      A   
ATOM   5152  C   ASP A 545       4.281 -30.256 -25.767  1.00 10.00      A   
ATOM   5153  O   ASP A 545       3.944 -31.410 -26.035  1.00 10.00      A   
ATOM   5154  N   SER A 546       5.523 -29.810 -25.926  1.00 10.00      A   
ATOM   5155  HN  SER A 546       5.737 -28.885 -25.676  1.00 10.00      A   
ATOM   5156  CA  SER A 546       6.578 -30.656 -26.464  1.00 10.00      A   
ATOM   5157  CB  SER A 546       7.694 -29.787 -27.034  1.00 10.00      A   
ATOM   5158  OG  SER A 546       7.156 -28.764 -27.855  1.00 10.00      A   
ATOM   5159  HG  SER A 546       6.572 -29.160 -28.518  1.00 10.00      A   
ATOM   5160  C   SER A 546       7.132 -31.596 -25.400  1.00 10.00      A   
ATOM   5161  O   SER A 546       7.984 -32.442 -25.683  1.00 10.00      A   
ATOM   5162  N   ARG A 547       6.648 -31.446 -24.178  1.00 10.00      A   
ATOM   5163  HN  ARG A 547       5.958 -30.767 -24.016  1.00 10.00      A   
ATOM   5164  CA  ARG A 547       7.091 -32.280 -23.073  1.00 10.00      A   
ATOM   5165  CB  ARG A 547       7.675 -31.408 -21.958  1.00 10.00      A   
ATOM   5166  CG  ARG A 547       8.680 -30.376 -22.448  1.00 10.00      A   
ATOM   5167  CD  ARG A 547       9.463 -29.766 -21.298  1.00 10.00      A
[truncated: 221,457 more chars]
