# Supplementary material for: Flexibility of intrinsically disordered degrons in AUX/IAA proteins reinforces auxin co-receptor assemblies
Source: Nat Commun. 2020 May 8;11:2277. doi: 10.1038/s41467-020-16147-2 (PMC7210949; doi:10.1038/s41467-020-16147-2)
Supplement: Supplementary file 11 — Supplementary Data 8 [file 41467_2020_16147_MOESM11_ESM.gz › disvis_haddock_files/IAA07/cluster9_4.pdb]

REMARK FILENAME="complex_135w.pdb0"
REMARK ===============================================================
REMARK HADDOCK run for complex
REMARK initial structure: complex_135.pdb
REMARK final NOE weights: unambig 50 amb: 50
REMARK ===============================================================
REMARK            total,bonds,angles,improper,dihe,vdw,elec,air,cdih,coup,rdcs,vean,dani,xpcs,rg
REMARK energies: 104.461, 0, 0, 0, 0, -55.9636, -360.195, 520.62, 0, 0, 0, 0, 0, 0, 0
REMARK ===============================================================
REMARK            bonds,angles,impropers,dihe,air,cdih,coup,rdcs,vean,dani,xpcs
REMARK rms-dev.: 0,0,0,0,1.41594,0,0, 0, 0, 0, 0
REMARK ===============================================================
REMARK               air,cdih,coup,rdcs,vean,dani,xpcs
REMARK               >0.3,>5,>1,>0,>5,>0.2,>0.2
REMARK violations.: 15, 0, 0, 0, 0, 0, 0
REMARK ===============================================================
REMARK                        CVpartition#,violations,rms
REMARK AIRs cross-validation: 2, 20, 1.80237
REMARK ===============================================================
REMARK NCS energy: 0
REMARK ===============================================================
REMARK Symmetry energy: 0
REMARK ===============================================================
REMARK Desolvation energy: 33.3748
REMARK Internal energy free molecules: -17367.2
REMARK Internal energy complex: -33654.3
REMARK Binding energy: -16669.9
REMARK ===============================================================
REMARK buried surface area: 2323.99
REMARK ===============================================================
REMARK water - chain1: 0 0 0
REMARK water - chain2: 0 0 0
REMARK water - chain3: 0 0 0
REMARK water - chain4: 0 0 0
REMARK water - chain5: 0 0 0
REMARK water - chain6: 0 0 0
REMARK ===============================================================
REMARK water - water: 0 0 0
REMARK ===============================================================
REMARK DATE:10-Dec-2019  16:01:40       created by user: enm009
REMARK VERSION:1.3U
ATOM      1  N   PHE A   9     -39.888  -3.541   4.997  1.00 10.00      A   
ATOM      2  HN  PHE A   9     -39.666  -3.136   5.866  1.00 10.00      A   
ATOM      3  CA  PHE A   9     -39.277  -4.812   4.642  1.00 10.00      A   
ATOM      4  CB  PHE A   9     -38.175  -4.606   3.604  1.00 10.00      A   
ATOM      5  CG  PHE A   9     -38.692  -4.300   2.230  1.00 10.00      A   
ATOM      6  CD1 PHE A   9     -38.777  -2.992   1.784  1.00 10.00      A   
ATOM      7  CD2 PHE A   9     -39.091  -5.322   1.383  1.00 10.00      A   
ATOM      8  CE1 PHE A   9     -39.250  -2.705   0.519  1.00 10.00      A   
ATOM      9  CE2 PHE A   9     -39.566  -5.042   0.118  1.00 10.00      A   
ATOM     10  CZ  PHE A   9     -39.645  -3.734  -0.314  1.00 10.00      A   
ATOM     11  C   PHE A   9     -38.708  -5.499   5.877  1.00 10.00      A   
ATOM     12  O   PHE A   9     -38.182  -4.836   6.772  1.00 10.00      A   
ATOM     13  N   PRO A  10     -38.828  -6.835   5.945  1.00 10.00      A   
ATOM     14  CA  PRO A  10     -38.312  -7.621   7.068  1.00 10.00      A   
ATOM     15  CB  PRO A  10     -38.670  -9.066   6.699  1.00 10.00      A   
ATOM     16  CG  PRO A  10     -39.774  -8.944   5.708  1.00 10.00      A   
ATOM     17  CD  PRO A  10     -39.499  -7.680   4.944  1.00 10.00      A   
ATOM     18  C   PRO A  10     -36.797  -7.478   7.203  1.00 10.00      A   
ATOM     19  O   PRO A  10     -36.087  -7.279   6.210  1.00 10.00      A   
ATOM     20  N   GLU A  11     -36.317  -7.588   8.435  1.00 10.00      A   
ATOM     21  HN  GLU A  11     -36.945  -7.750   9.175  1.00 10.00      A   
ATOM     22  CA  GLU A  11     -34.894  -7.465   8.737  1.00 10.00      A   
ATOM     23  CB  GLU A  11     -34.653  -7.715  10.227  1.00 10.00      A   
ATOM     24  CG  GLU A  11     -35.499  -6.849  11.147  1.00 10.00      A   
ATOM     25  CD  GLU A  11     -35.058  -5.400  11.168  1.00 10.00      A   
ATOM     26  OE1 GLU A  11     -34.063  -5.086  11.857  1.00 10.00      A   
ATOM     27  OE2 GLU A  11     -35.713  -4.566  10.513  1.00 10.00      A   
ATOM     28  C   GLU A  11     -34.056  -8.432   7.901  1.00 10.00      A   
ATOM     29  O   GLU A  11     -33.015  -8.055   7.357  1.00 10.00      A   
ATOM     30  N   GLU A  12     -34.519  -9.674   7.794  1.00 10.00      A   
ATOM     31  HN  GLU A  12     -35.357  -9.913   8.245  1.00 10.00      A   
ATOM     32  CA  GLU A  12     -33.806 -10.692   7.028  1.00 10.00      A   
ATOM     33  CB  GLU A  12     -34.472 -12.069   7.156  1.00 10.00      A   
ATOM     34  CG  GLU A  12     -35.993 -12.041   7.220  1.00 10.00      A   
ATOM     35  CD  GLU A  12     -36.583 -13.399   7.561  1.00 10.00      A   
ATOM     36  OE1 GLU A  12     -36.561 -13.785   8.749  1.00 10.00      A   
ATOM     37  OE2 GLU A  12     -37.071 -14.089   6.644  1.00 10.00      A   
ATOM     38  C   GLU A  12     -33.642 -10.293   5.562  1.00 10.00      A   
ATOM     39  O   GLU A  12     -32.574 -10.487   4.975  1.00 10.00      A   
ATOM     40  N   VAL A  13     -34.693  -9.711   4.994  1.00 10.00      A   
ATOM     41  HN  VAL A  13     -35.498  -9.558   5.529  1.00 10.00      A   
ATOM     42  CA  VAL A  13     -34.677  -9.280   3.601  1.00 10.00      A   
ATOM     43  CB  VAL A  13     -36.077  -8.836   3.135  1.00 10.00      A   
ATOM     44  CG1 VAL A  13     -36.028  -8.325   1.704  1.00 10.00      A   
ATOM     45  CG2 VAL A  13     -37.065  -9.983   3.257  1.00 10.00      A   
ATOM     46  C   VAL A  13     -33.694  -8.123   3.405  1.00 10.00      A   
ATOM     47  O   VAL A  13     -32.803  -8.189   2.555  1.00 10.00      A   
ATOM     48  N   LEU A  14     -33.853  -7.075   4.217  1.00 10.00      A   
ATOM     49  HN  LEU A  14     -34.562  -7.102   4.896  1.00 10.00      A   
ATOM     50  CA  LEU A  14     -32.996  -5.893   4.137  1.00 10.00      A   
ATOM     51  CB  LEU A  14     -33.445  -4.829   5.144  1.00 10.00      A   
ATOM     52  CG  LEU A  14     -34.741  -4.089   4.801  1.00 10.00      A   
ATOM     53  CD1 LEU A  14     -35.178  -3.212   5.962  1.00 10.00      A   
ATOM     54  CD2 LEU A  14     -34.556  -3.250   3.546  1.00 10.00      A   
ATOM     55  C   LEU A  14     -31.529  -6.251   4.342  1.00 10.00      A   
ATOM     56  O   LEU A  14     -30.652  -5.727   3.655  1.00 10.00      A   
ATOM     57  N   GLU A  15     -31.270  -7.163   5.271  1.00 10.00      A   
ATOM     58  HN  GLU A  15     -32.015  -7.552   5.784  1.00 10.00      A   
ATOM     59  CA  GLU A  15     -29.906  -7.599   5.554  1.00 10.00      A   
ATOM     60  CB  GLU A  15     -29.887  -8.603   6.705  1.00 10.00      A   
ATOM     61  CG  GLU A  15     -28.501  -9.122   7.044  1.00 10.00      A   
ATOM     62  CD  GLU A  15     -28.528 -10.260   8.035  1.00 10.00      A   
ATOM     63  OE1 GLU A  15     -28.967 -11.372   7.666  1.00 10.00      A   
ATOM     64  OE2 GLU A  15     -28.095 -10.054   9.185  1.00 10.00      A   
ATOM     65  C   GLU A  15     -29.262  -8.211   4.311  1.00 10.00      A   
ATOM     66  O   GLU A  15     -28.082  -7.978   4.029  1.00 10.00      A   
ATOM     67  N   HIS A  16     -30.044  -8.980   3.563  1.00 10.00      A   
ATOM     68  HN  HIS A  16     -30.978  -9.117   3.828  1.00 10.00      A   
ATOM     69  CA  HIS A  16     -29.547  -9.613   2.351  1.00 10.00      A   
ATOM     70  CB  HIS A  16     -30.551 -10.642   1.820  1.00 10.00      A   
ATOM     71  CG  HIS A  16     -30.081 -11.388   0.602  1.00 10.00      A   
ATOM     72  ND1 HIS A  16     -28.743 -11.606   0.369  1.00 10.00      A   
ATOM     73  CD2 HIS A  16     -30.804 -11.917  -0.417  1.00 10.00      A   
ATOM     74  CE1 HIS A  16     -28.683 -12.258  -0.778  1.00 10.00      A   
ATOM     75  NE2 HIS A  16     -29.899 -12.468  -1.287  1.00 10.00      A   
ATOM     76  HE2 HIS A  16     -30.103 -12.938  -2.129  1.00 10.00      A   
ATOM     77  C   HIS A  16     -29.240  -8.560   1.289  1.00 10.00      A   
ATOM     78  O   HIS A  16     -28.189  -8.597   0.651  1.00 10.00      A   
ATOM     79  N   VAL A  17     -30.156  -7.613   1.123  1.00 10.00      A   
ATOM     80  HN  VAL A  17     -30.975  -7.644   1.666  1.00 10.00      A   
ATOM     81  CA  VAL A  17     -29.989  -6.535   0.147  1.00 10.00      A   
ATOM     82  CB  VAL A  17     -31.191  -5.563   0.175  1.00 10.00      A   
ATOM     83  CG1 VAL A  17     -31.006  -4.440  -0.836  1.00 10.00      A   
ATOM     84  CG2 VAL A  17     -32.495  -6.305  -0.087  1.00 10.00      A   
ATOM     85  C   VAL A  17     -28.709  -5.745   0.423  1.00 10.00      A   
ATOM     86  O   VAL A  17     -27.996  -5.347  -0.500  1.00 10.00      A   
ATOM     87  N   PHE A  18     -28.408  -5.550   1.700  1.00 10.00      A   
ATOM     88  HN  PHE A  18     -29.001  -5.916   2.394  1.00 10.00      A   
ATOM     89  CA  PHE A  18     -27.225  -4.794   2.097  1.00 10.00      A   
ATOM     90  CB  PHE A  18     -27.319  -4.321   3.551  1.00 10.00      A   
ATOM     91  CG  PHE A  18     -28.511  -3.453   3.853  1.00 10.00      A   
ATOM     92  CD1 PHE A  18     -29.012  -3.380   5.142  1.00 10.00      A   
ATOM     93  CD2 PHE A  18     -29.134  -2.717   2.856  1.00 10.00      A   
ATOM     94  CE1 PHE A  18     -30.110  -2.594   5.437  1.00 10.00      A   
ATOM     95  CE2 PHE A  18     -30.234  -1.928   3.143  1.00 10.00      A   
ATOM     96  CZ  PHE A  18     -30.722  -1.867   4.436  1.00 10.00      A   
ATOM     97  C   PHE A  18     -25.924  -5.560   1.865  1.00 10.00      A   
ATOM     98  O   PHE A  18     -24.836  -4.987   1.955  1.00 10.00      A   
ATOM     99  N   SER A  19     -26.023  -6.847   1.553  1.00 10.00      A   
ATOM    100  HN  SER A  19     -26.911  -7.263   1.480  1.00 10.00      A   
ATOM    101  CA  SER A  19     -24.830  -7.650   1.311  1.00 10.00      A   
ATOM    102  CB  SER A  19     -25.082  -9.139   1.580  1.00 10.00      A   
ATOM    103  OG  SER A  19     -25.839  -9.748   0.546  1.00 10.00      A   
ATOM    104  HG  SER A  19     -26.756  -9.438   0.591  1.00 10.00      A   
ATOM    105  C   SER A  19     -24.296  -7.422  -0.103  1.00 10.00      A   
ATOM    106  O   SER A  19     -23.203  -7.866  -0.450  1.00 10.00      A   
ATOM    107  N   PHE A  20     -25.077  -6.715  -0.913  1.00 10.00      A   
ATOM    108  HN  PHE A  20     -25.944  -6.391  -0.579  1.00 10.00      A   
ATOM    109  CA  PHE A  20     -24.682  -6.415  -2.288  1.00 10.00      A   
ATOM    110  CB  PHE A  20     -25.899  -6.412  -3.214  1.00 10.00      A   
ATOM    111  CG  PHE A  20     -26.449  -7.783  -3.496  1.00 10.00      A   
ATOM    112  CD1 PHE A  20     -27.657  -8.186  -2.952  1.00 10.00      A   
ATOM    113  CD2 PHE A  20     -25.757  -8.667  -4.309  1.00 10.00      A   
ATOM    114  CE1 PHE A  20     -28.166  -9.444  -3.212  1.00 10.00      A   
ATOM    115  CE2 PHE A  20     -26.260  -9.927  -4.572  1.00 10.00      A   
ATOM    116  CZ  PHE A  20     -27.467 -10.316  -4.024  1.00 10.00      A   
ATOM    117  C   PHE A  20     -23.948  -5.074  -2.366  1.00 10.00      A   
ATOM    118  O   PHE A  20     -23.545  -4.635  -3.446  1.00 10.00      A   
ATOM    119  N   ILE A  21     -23.785  -4.430  -1.215  1.00 10.00      A   
ATOM    120  HN  ILE A  21     -24.124  -4.836  -0.391  1.00 10.00      A   
ATOM    121  CA  ILE A  21     -23.099  -3.148  -1.134  1.00 10.00      A   
ATOM    122  CB  ILE A  21     -24.048  -1.989  -0.755  1.00 10.00      A   
ATOM    123  CG1 ILE A  21     -25.308  -2.509  -0.053  1.00 10.00      A   
ATOM    124  CG2 ILE A  21     -24.410  -1.177  -1.987  1.00 10.00      A   
ATOM    125  CD1 ILE A  21     -26.219  -1.416   0.459  1.00 10.00      A   
ATOM    126  C   ILE A  21     -21.951  -3.218  -0.136  1.00 10.00      A   
ATOM    127  O   ILE A  21     -22.162  -3.208   1.079  1.00 10.00      A   
ATOM    128  N   GLN A  22     -20.737  -3.300  -0.661  1.00 10.00      A   
ATOM    129  HN  GLN A  22     -20.643  -3.290  -1.639  1.00 10.00      A   
ATOM    130  CA  GLN A  22     -19.542  -3.393   0.168  1.00 10.00      A   
ATOM    131  CB  GLN A  22     -18.599  -4.475  -0.366  1.00 10.00      A   
ATOM    132  CG  GLN A  22     -19.048  -5.896  -0.058  1.00 10.00      A   
ATOM    133  CD  GLN A  22     -18.901  -6.251   1.410  1.00 10.00      A   
ATOM    134  OE1 GLN A  22     -19.805  -6.018   2.212  1.00 10.00      A   
ATOM    135  NE2 GLN A  22     -17.758  -6.815   1.774  1.00 10.00      A   
ATOM    136 HE21 GLN A  22     -17.073  -6.971   1.085  1.00 10.00      A   
ATOM    137 HE22 GLN A  22     -17.644  -7.060   2.716  1.00 10.00      A   
ATOM    138  C   GLN A  22     -18.807  -2.061   0.250  1.00 10.00      A   
ATOM    139  O   GLN A  22     -17.903  -1.896   1.069  1.00 10.00      A   
ATOM    140  N   LEU A  23     -19.185  -1.117  -0.597  1.00 10.00      A   
ATOM    141  HN  LEU A  23     -19.920  -1.297  -1.222  1.00 10.00      A   
ATOM    142  CA  LEU A  23     -18.541   0.188  -0.608  1.00 10.00      A   
ATOM    143  CB  LEU A  23     -18.826   0.938  -1.910  1.00 10.00      A   
ATOM    144  CG  LEU A  23     -17.768   0.804  -3.007  1.00 10.00      A   
ATOM    145  CD1 LEU A  23     -18.013   1.824  -4.105  1.00 10.00      A   
ATOM    146  CD2 LEU A  23     -16.373   0.970  -2.427  1.00 10.00      A   
ATOM    147  C   LEU A  23     -18.960   1.023   0.593  1.00 10.00      A   
ATOM    148  O   LEU A  23     -20.150   1.209   0.846  1.00 10.00      A   
ATOM    149  N   ASP A  24     -17.974   1.528   1.326  1.00 10.00      A   
ATOM    150  HN  ASP A  24     -17.046   1.354   1.063  1.00 10.00      A   
ATOM    151  CA  ASP A  24     -18.229   2.335   2.510  1.00 10.00      A   
ATOM    152  CB  ASP A  24     -16.918   2.682   3.223  1.00 10.00      A   
ATOM    153  CG  ASP A  24     -16.276   1.482   3.889  1.00 10.00      A   
ATOM    154  OD1 ASP A  24     -16.475   1.300   5.108  1.00 10.00      A   
ATOM    155  OD2 ASP A  24     -15.569   0.716   3.187  1.00 10.00      A   
ATOM    156  C   ASP A  24     -18.976   3.607   2.145  1.00 10.00      A   
ATOM    157  O   ASP A  24     -19.918   3.997   2.828  1.00 10.00      A   
ATOM    158  N   LYS A  25     -18.571   4.227   1.041  1.00 10.00      A   
ATOM    159  HN  LYS A  25     -17.825   3.847   0.528  1.00 10.00      A   
ATOM    160  CA  LYS A  25     -19.198   5.461   0.578  1.00 10.00      A   
ATOM    161  CB  LYS A  25     -18.486   6.008  -0.663  1.00 10.00      A   
ATOM    162  CG  LYS A  25     -17.024   6.363  -0.431  1.00 10.00      A   
ATOM    163  CD  LYS A  25     -16.464   7.206  -1.567  1.00 10.00      A   
ATOM    164  CE  LYS A  25     -15.032   7.629  -1.281  1.00 10.00      A   
ATOM    165  NZ  LYS A  25     -14.698   8.929  -1.919  1.00 10.00      A   
ATOM    166  HZ1 LYS A  25     -15.388   9.658  -1.635  1.00 10.00      A   
ATOM    167  HZ2 LYS A  25     -14.713   8.838  -2.954  1.00 10.00      A   
ATOM    168  HZ3 LYS A  25     -13.750   9.236  -1.624  1.00 10.00      A   
ATOM    169  C   LYS A  25     -20.688   5.278   0.304  1.00 10.00      A   
ATOM    170  O   LYS A  25     -21.465   6.224   0.421  1.00 10.00      A   
ATOM    171  N   ASP A  26     -21.082   4.060  -0.057  1.00 10.00      A   
ATOM    172  HN  ASP A  26     -20.418   3.344  -0.128  1.00 10.00      A   
ATOM    173  CA  ASP A  26     -22.483   3.760  -0.336  1.00 10.00      A   
ATOM    174  CB  ASP A  26     -22.612   2.659  -1.397  1.00 10.00      A   
ATOM    175  CG  ASP A  26     -22.595   3.197  -2.816  1.00 10.00      A   
ATOM    176  OD1 ASP A  26     -23.414   4.086  -3.132  1.00 10.00      A   
ATOM    177  OD2 ASP A  26     -21.765   2.727  -3.626  1.00 10.00      A   
ATOM    178  C   ASP A  26     -23.184   3.334   0.949  1.00 10.00      A   
ATOM    179  O   ASP A  26     -24.328   3.716   1.210  1.00 10.00      A   
ATOM    180  N   ARG A  27     -22.475   2.556   1.762  1.00 10.00      A   
ATOM    181  HN  ARG A  27     -21.565   2.296   1.498  1.00 10.00      A   
ATOM    182  CA  ARG A  27     -23.008   2.072   3.029  1.00 10.00      A   
ATOM    183  CB  ARG A  27     -22.031   1.096   3.688  1.00 10.00      A   
ATOM    184  CG  ARG A  27     -22.166  -0.342   3.215  1.00 10.00      A   
ATOM    185  CD  ARG A  27     -23.492  -0.941   3.655  1.00 10.00      A   
ATOM    186  NE  ARG A  27     -23.511  -2.397   3.537  1.00 10.00      A   
ATOM    187  HE  ARG A  27     -23.492  -2.778   2.627  1.00 10.00      A   
ATOM    188  CZ  ARG A  27     -23.541  -3.225   4.583  1.00 10.00      A   
ATOM    189  NH1 ARG A  27     -23.549  -2.734   5.819  1.00 10.00      A   
ATOM    190 HH11 ARG A  27     -23.529  -1.693   5.979  1.00 10.00      A   
ATOM    191 HH12 ARG A  27     -23.576  -3.372   6.639  1.00 10.00      A   
ATOM    192  NH2 ARG A  27     -23.576  -4.542   4.391  1.00 10.00      A   
ATOM    193 HH21 ARG A  27     -23.589  -4.932   3.420  1.00 10.00      A   
ATOM    194 HH22 ARG A  27     -23.594  -5.193   5.205  1.00 10.00      A   
ATOM    195  C   ARG A  27     -23.320   3.227   3.978  1.00 10.00      A   
ATOM    196  O   ARG A  27     -24.305   3.184   4.716  1.00 10.00      A   
ATOM    197  N   ASN A  28     -22.488   4.263   3.941  1.00 10.00      A   
ATOM    198  HN  ASN A  28     -21.715   4.236   3.325  1.00 10.00      A   
ATOM    199  CA  ASN A  28     -22.679   5.436   4.801  1.00 10.00      A   
ATOM    200  CB  ASN A  28     -21.553   6.454   4.611  1.00 10.00      A   
ATOM    201  CG  ASN A  28     -20.218   5.963   5.136  1.00 10.00      A   
ATOM    202  OD1 ASN A  28     -20.159   5.060   5.977  1.00 10.00      A   
ATOM    203  ND2 ASN A  28     -19.138   6.561   4.648  1.00 10.00      A   
ATOM    204 HD21 ASN A  28     -19.263   7.280   3.987  1.00 10.00      A   
ATOM    205 HD22 ASN A  28     -18.255   6.263   4.966  1.00 10.00      A   
ATOM    206  C   ASN A  28     -24.034   6.093   4.562  1.00 10.00      A   
ATOM    207  O   ASN A  28     -24.675   6.581   5.496  1.00 10.00      A   
ATOM    208  N   SER A  29     -24.472   6.094   3.310  1.00 10.00      A   
ATOM    209  HN  SER A  29     -23.909   5.704   2.608  1.00 10.00      A   
ATOM    210  CA  SER A  29     -25.754   6.673   2.944  1.00 10.00      A   
ATOM    211  CB  SER A  29     -25.854   6.755   1.420  1.00 10.00      A   
ATOM    212  OG  SER A  29     -24.645   7.261   0.869  1.00 10.00      A   
ATOM    213  HG  SER A  29     -24.407   6.746   0.087  1.00 10.00      A   
ATOM    214  C   SER A  29     -26.898   5.836   3.509  1.00 10.00      A   
ATOM    215  O   SER A  29     -27.926   6.369   3.926  1.00 10.00      A   
ATOM    216  N   VAL A  30     -26.693   4.523   3.547  1.00 10.00      A   
ATOM    217  HN  VAL A  30     -25.840   4.165   3.214  1.00 10.00      A   
ATOM    218  CA  VAL A  30     -27.694   3.597   4.070  1.00 10.00      A   
ATOM    219  CB  VAL A  30     -27.246   2.133   3.876  1.00 10.00      A   
ATOM    220  CG1 VAL A  30     -28.264   1.161   4.455  1.00 10.00      A   
ATOM    221  CG2 VAL A  30     -27.010   1.843   2.404  1.00 10.00      A   
ATOM    222  C   VAL A  30     -27.942   3.859   5.551  1.00 10.00      A   
ATOM    223  O   VAL A  30     -29.080   3.849   6.015  1.00 10.00      A   
ATOM    224  N   SER A  31     -26.868   4.139   6.274  1.00 10.00      A   
ATOM    225  HN  SER A  31     -25.990   4.157   5.836  1.00 10.00      A   
ATOM    226  CA  SER A  31     -26.949   4.403   7.700  1.00 10.00      A   
ATOM    227  CB  SER A  31     -25.574   4.186   8.338  1.00 10.00      A   
ATOM    228  OG  SER A  31     -24.557   4.877   7.622  1.00 10.00      A   
ATOM    229  HG  SER A  31     -24.961   5.474   6.977  1.00 10.00      A   
ATOM    230  C   SER A  31     -27.457   5.816   8.004  1.00 10.00      A   
ATOM    231  O   SER A  31     -27.459   6.247   9.157  1.00 10.00      A   
ATOM    232  N   LEU A  32     -27.897   6.535   6.977  1.00 10.00      A   
ATOM    233  HN  LEU A  32     -27.892   6.144   6.077  1.00 10.00      A   
ATOM    234  CA  LEU A  32     -28.384   7.899   7.166  1.00 10.00      A   
ATOM    235  CB  LEU A  32     -27.432   8.907   6.520  1.00 10.00      A   
ATOM    236  CG  LEU A  32     -26.300   9.440   7.399  1.00 10.00      A   
ATOM    237  CD1 LEU A  32     -25.308  10.225   6.560  1.00 10.00      A   
ATOM    238  CD2 LEU A  32     -26.861  10.313   8.509  1.00 10.00      A   
ATOM    239  C   LEU A  32     -29.803   8.108   6.640  1.00 10.00      A   
ATOM    240  O   LEU A  32     -30.341   9.213   6.727  1.00 10.00      A   
ATOM    241  N   VAL A  33     -30.419   7.061   6.103  1.00 10.00      A   
ATOM    242  HN  VAL A  33     -29.964   6.192   6.067  1.00 10.00      A   
ATOM    243  CA  VAL A  33     -31.771   7.195   5.575  1.00 10.00      A   
ATOM    244  CB  VAL A  33     -32.110   6.153   4.488  1.00 10.00      A   
ATOM    245  CG1 VAL A  33     -31.183   6.311   3.296  1.00 10.00      A   
ATOM    246  CG2 VAL A  33     -32.044   4.739   5.037  1.00 10.00      A   
ATOM    247  C   VAL A  33     -32.818   7.178   6.684  1.00 10.00      A   
ATOM    248  O   VAL A  33     -33.793   7.931   6.631  1.00 10.00      A   
ATOM    249  N   CYS A  34     -32.603   6.328   7.681  1.00 10.00      A   
ATOM    250  HN  CYS A  34     -31.805   5.761   7.659  1.00 10.00      A   
ATOM    251  CA  CYS A  34     -33.518   6.205   8.810  1.00 10.00      A   
ATOM    252  CB  CYS A  34     -34.837   5.559   8.370  1.00 10.00      A   
ATOM    253  SG  CYS A  34     -34.664   3.919   7.627  1.00 10.00      A   
ATOM    254  HG  CYS A  34     -35.876   3.509   7.270  1.00 10.00      A   
ATOM    255  C   CYS A  34     -32.873   5.382   9.919  1.00 10.00      A   
ATOM    256  O   CYS A  34     -31.855   4.720   9.696  1.00 10.00      A   
ATOM    257  N   LYS A  35     -33.459   5.429  11.110  1.00 10.00      A   
ATOM    258  HN  LYS A  35     -34.269   5.984  11.222  1.00 10.00      A   
ATOM    259  CA  LYS A  35     -32.942   4.691  12.257  1.00 10.00      A   
ATOM    260  CB  LYS A  35     -33.778   5.001  13.498  1.00 10.00      A   
ATOM    261  CG  LYS A  35     -33.147   4.574  14.814  1.00 10.00      A   
ATOM    262  CD  LYS A  35     -32.157   5.614  15.311  1.00 10.00      A   
ATOM    263  CE  LYS A  35     -31.732   5.334  16.742  1.00 10.00      A   
ATOM    264  NZ  LYS A  35     -30.920   6.445  17.308  1.00 10.00      A   
ATOM    265  HZ1 LYS A  35     -29.983   6.468  16.865  1.00 10.00      A   
ATOM    266  HZ2 LYS A  35     -30.801   6.311  18.331  1.00 10.00      A   
ATOM    267  HZ3 LYS A  35     -31.394   7.366  17.142  1.00 10.00      A   
ATOM    268  C   LYS A  35     -32.952   3.189  11.983  1.00 10.00      A   
ATOM    269  O   LYS A  35     -32.025   2.474  12.362  1.00 10.00      A   
ATOM    270  N   SER A  36     -33.998   2.736  11.300  1.00 10.00      A   
ATOM    271  HN  SER A  36     -34.690   3.373  11.019  1.00 10.00      A   
ATOM    272  CA  SER A  36     -34.163   1.334  10.953  1.00 10.00      A   
ATOM    273  CB  SER A  36     -35.456   1.170  10.149  1.00 10.00      A   
ATOM    274  OG  SER A  36     -35.636  -0.157   9.691  1.00 10.00      A   
ATOM    275  HG  SER A  36     -35.228  -0.772  10.318  1.00 10.00      A   
ATOM    276  C   SER A  36     -32.966   0.807  10.158  1.00 10.00      A   
ATOM    277  O   SER A  36     -32.284  -0.126  10.587  1.00 10.00      A   
ATOM    278  N   TRP A  37     -32.700   1.426   9.014  1.00 10.00      A   
ATOM    279  HN  TRP A  37     -33.261   2.178   8.734  1.00 10.00      A   
ATOM    280  CA  TRP A  37     -31.595   1.010   8.160  1.00 10.00      A   
ATOM    281  CB  TRP A  37     -31.618   1.753   6.823  1.00 10.00      A   
ATOM    282  CG  TRP A  37     -32.658   1.255   5.855  1.00 10.00      A   
ATOM    283  CD1 TRP A  37     -33.888   0.746   6.158  1.00 10.00      A   
ATOM    284  CD2 TRP A  37     -32.559   1.229   4.423  1.00 10.00      A   
ATOM    285  NE1 TRP A  37     -34.556   0.398   5.010  1.00 10.00      A   
ATOM    286  HE1 TRP A  37     -35.460   0.009   4.968  1.00 10.00      A   
ATOM    287  CE2 TRP A  37     -33.763   0.685   3.932  1.00 10.00      A   
ATOM    288  CE3 TRP A  37     -31.572   1.612   3.508  1.00 10.00      A   
ATOM    289  CZ2 TRP A  37     -34.005   0.516   2.570  1.00 10.00      A   
ATOM    290  CZ3 TRP A  37     -31.816   1.442   2.157  1.00 10.00      A   
ATOM    291  CH2 TRP A  37     -33.022   0.899   1.701  1.00 10.00      A   
ATOM    292  C   TRP A  37     -30.248   1.190   8.856  1.00 10.00      A   
ATOM    293  O   TRP A  37     -29.320   0.419   8.627  1.00 10.00      A   
ATOM    294  N   TYR A  38     -30.149   2.205   9.710  1.00 10.00      A   
ATOM    295  HN  TYR A  38     -30.924   2.791   9.848  1.00 10.00      A   
ATOM    296  CA  TYR A  38     -28.914   2.475  10.442  1.00 10.00      A   
ATOM    297  CB  TYR A  38     -29.044   3.763  11.261  1.00 10.00      A   
ATOM    298  CG  TYR A  38     -27.889   4.031  12.203  1.00 10.00      A   
ATOM    299  CD1 TYR A  38     -28.064   3.973  13.581  1.00 10.00      A   
ATOM    300  CD2 TYR A  38     -26.628   4.344  11.716  1.00 10.00      A   
ATOM    301  CE1 TYR A  38     -27.014   4.221  14.446  1.00 10.00      A   
ATOM    302  CE2 TYR A  38     -25.575   4.592  12.570  1.00 10.00      A   
ATOM    303  CZ  TYR A  38     -25.771   4.530  13.931  1.00 10.00      A   
ATOM    304  OH  TYR A  38     -24.718   4.780  14.780  1.00 10.00      A   
ATOM    305  HH  TYR A  38     -24.710   4.127  15.488  1.00 10.00      A   
ATOM    306  C   TYR A  38     -28.550   1.303  11.353  1.00 10.00      A   
ATOM    307  O   TYR A  38     -27.391   0.884  11.414  1.00 10.00      A   
ATOM    308  N   GLU A  39     -29.551   0.772  12.048  1.00 10.00      A   
ATOM    309  HN  GLU A  39     -30.455   1.142  11.946  1.00 10.00      A   
ATOM    310  CA  GLU A  39     -29.344  -0.344  12.953  1.00 10.00      A   
ATOM    311  CB  GLU A  39     -30.593  -0.590  13.799  1.00 10.00      A   
ATOM    312  CG  GLU A  39     -30.888   0.529  14.786  1.00 10.00      A   
ATOM    313  CD  GLU A  39     -29.948   0.523  15.973  1.00 10.00      A   
ATOM    314  OE1 GLU A  39     -28.836   1.077  15.865  1.00 10.00      A   
ATOM    315  OE2 GLU A  39     -30.324  -0.028  17.029  1.00 10.00      A   
ATOM    316  C   GLU A  39     -28.940  -1.601  12.188  1.00 10.00      A   
ATOM    317  O   GLU A  39     -28.053  -2.338  12.613  1.00 10.00      A   
ATOM    318  N   ILE A  40     -29.583  -1.841  11.055  1.00 10.00      A   
ATOM    319  HN  ILE A  40     -30.298  -1.233  10.768  1.00 10.00      A   
ATOM    320  CA  ILE A  40     -29.260  -3.003  10.243  1.00 10.00      A   
ATOM    321  CB  ILE A  40     -30.315  -3.256   9.146  1.00 10.00      A   
ATOM    322  CG1 ILE A  40     -31.724  -3.221   9.744  1.00 10.00      A   
ATOM    323  CG2 ILE A  40     -30.060  -4.600   8.479  1.00 10.00      A   
ATOM    324  CD1 ILE A  40     -32.825  -3.145   8.711  1.00 10.00      A   
ATOM    325  C   ILE A  40     -27.875  -2.842   9.605  1.00 10.00      A   
ATOM    326  O   ILE A  40     -27.079  -3.778   9.577  1.00 10.00      A   
ATOM    327  N   GLU A  41     -27.591  -1.638   9.117  1.00 10.00      A   
ATOM    328  HN  GLU A  41     -28.271  -0.927   9.190  1.00 10.00      A   
ATOM    329  CA  GLU A  41     -26.312  -1.324   8.472  1.00 10.00      A   
ATOM    330  CB  GLU A  41     -26.276   0.164   8.095  1.00 10.00      A   
ATOM    331  CG  GLU A  41     -25.385   0.518   6.911  1.00 10.00      A   
ATOM    332  CD  GLU A  41     -23.909   0.588   7.261  1.00 10.00      A   
ATOM    333  OE1 GLU A  41     -23.495   1.524   7.986  1.00 10.00      A   
ATOM    334  OE2 GLU A  41     -23.152  -0.287   6.799  1.00 10.00      A   
ATOM    335  C   GLU A  41     -25.138  -1.642   9.392  1.00 10.00      A   
ATOM    336  O   GLU A  41     -24.211  -2.360   9.012  1.00 10.00      A   
ATOM    337  N   ARG A  42     -25.205  -1.130  10.613  1.00 10.00      A   
ATOM    338  HN  ARG A  42     -25.994  -0.600  10.863  1.00 10.00      A   
ATOM    339  CA  ARG A  42     -24.145  -1.327  11.591  1.00 10.00      A   
ATOM    340  CB  ARG A  42     -24.386  -0.470  12.839  1.00 10.00      A   
ATOM    341  CG  ARG A  42     -25.612  -0.863  13.645  1.00 10.00      A   
ATOM    342  CD  ARG A  42     -25.938   0.164  14.718  1.00 10.00      A   
ATOM    343  NE  ARG A  42     -25.059   0.041  15.876  1.00 10.00      A   
ATOM    344  HE  ARG A  42     -24.134  -0.262  15.707  1.00 10.00      A   
ATOM    345  CZ  ARG A  42     -25.446   0.290  17.131  1.00 10.00      A   
ATOM    346  NH1 ARG A  42     -26.690   0.671  17.389  1.00 10.00      A   
ATOM    347 HH11 ARG A  42     -27.385   0.783  16.606  1.00 10.00      A   
ATOM    348 HH12 ARG A  42     -26.988   0.862  18.372  1.00 10.00      A   
ATOM    349  NH2 ARG A  42     -24.582   0.177  18.126  1.00 10.00      A   
ATOM    350 HH21 ARG A  42     -23.596  -0.106  17.935  1.00 10.00      A   
ATOM    351 HH22 ARG A  42     -24.884   0.367  19.108  1.00 10.00      A   
ATOM    352  C   ARG A  42     -23.942  -2.796  11.969  1.00 10.00      A   
ATOM    353  O   ARG A  42     -22.852  -3.189  12.381  1.00 10.00      A   
ATOM    354  N   TRP A  43     -24.976  -3.608  11.809  1.00 10.00      A   
ATOM    355  HN  TRP A  43     -25.822  -3.253  11.457  1.00 10.00      A   
ATOM    356  CA  TRP A  43     -24.883  -5.023  12.150  1.00 10.00      A   
ATOM    357  CB  TRP A  43     -26.167  -5.502  12.837  1.00 10.00      A   
ATOM    358  CG  TRP A  43     -26.231  -5.177  14.301  1.00 10.00      A   
ATOM    359  CD1 TRP A  43     -26.672  -4.015  14.865  1.00 10.00      A   
ATOM    360  CD2 TRP A  43     -25.839  -6.025  15.388  1.00 10.00      A   
ATOM    361  NE1 TRP A  43     -26.583  -4.089  16.234  1.00 10.00      A   
ATOM    362  HE1 TRP A  43     -26.843  -3.377  16.861  1.00 10.00      A   
ATOM    363  CE2 TRP A  43     -26.074  -5.312  16.581  1.00 10.00      A   
ATOM    364  CE3 TRP A  43     -25.315  -7.317  15.469  1.00 10.00      A   
ATOM    365  CZ2 TRP A  43     -25.804  -5.849  17.836  1.00 10.00      A   
ATOM    366  CZ3 TRP A  43     -25.047  -7.848  16.716  1.00 10.00      A   
ATOM    367  CH2 TRP A  43     -25.291  -7.116  17.882  1.00 10.00      A   
ATOM    368  C   TRP A  43     -24.579  -5.898  10.932  1.00 10.00      A   
ATOM    369  O   TRP A  43     -24.347  -7.099  11.071  1.00 10.00      A   
ATOM    370  N   CYS A  44     -24.566  -5.306   9.739  1.00 10.00      A   
ATOM    371  HN  CYS A  44     -24.741  -4.342   9.675  1.00 10.00      A   
ATOM    372  CA  CYS A  44     -24.299  -6.081   8.529  1.00 10.00      A   
ATOM    373  CB  CYS A  44     -25.509  -6.122   7.588  1.00 10.00      A   
ATOM    374  SG  CYS A  44     -26.028  -4.511   6.959  1.00 10.00      A   
ATOM    375  HG  CYS A  44     -26.705  -3.905   7.931  1.00 10.00      A   
ATOM    376  C   CYS A  44     -23.036  -5.650   7.787  1.00 10.00      A   
ATOM    377  O   CYS A  44     -22.636  -6.306   6.829  1.00 10.00      A   
ATOM    378  N   ARG A  45     -22.418  -4.544   8.192  1.00 10.00      A   
ATOM    379  HN  ARG A  45     -22.779  -4.030   8.946  1.00 10.00      A   
ATOM    380  CA  ARG A  45     -21.189  -4.105   7.530  1.00 10.00      A   
ATOM    381  CB  ARG A  45     -20.897  -2.618   7.751  1.00 10.00      A   
ATOM    382  CG  ARG A  45     -19.991  -2.018   6.679  1.00 10.00      A   
ATOM    383  CD  ARG A  45     -19.452  -0.649   7.067  1.00 10.00      A   
ATOM    384  NE  ARG A  45     -20.480   0.388   7.049  1.00 10.00      A   
ATOM    385  HE  ARG A  45     -21.405   0.112   7.264  1.00 10.00      A   
ATOM    386  CZ  ARG A  45     -20.245   1.661   6.735  1.00 10.00      A   
ATOM    387  NH1 ARG A  45     -19.024   2.052   6.394  1.00 10.00      A   
ATOM    388 HH11 ARG A  45     -18.843   3.048   6.151  1.00 10.00      A   
ATOM    389 HH12 ARG A  45     -18.236   1.361   6.359  1.00 10.00      A   
ATOM    390  NH2 ARG A  45     -21.229   2.548   6.777  1.00 10.00      A   
ATOM    391 HH21 ARG A  45     -22.198   2.248   7.059  1.00 10.00      A   
ATOM    392 HH22 ARG A  45     -21.042   3.549   6.534  1.00 10.00      A   
ATOM    393  C   ARG A  45     -20.032  -4.960   8.021  1.00 10.00      A   
ATOM    394  O   ARG A  45     -19.849  -5.123   9.226  1.00 10.00      A   
ATOM    395  N   ARG A  46     -19.258  -5.507   7.096  1.00 10.00      A   
ATOM    396  HN  ARG A  46     -19.438  -5.321   6.149  1.00 10.00      A   
ATOM    397  CA  ARG A  46     -18.141  -6.378   7.457  1.00 10.00      A   
ATOM    398  CB  ARG A  46     -18.205  -7.688   6.667  1.00 10.00      A   
ATOM    399  CG  ARG A  46     -19.566  -8.364   6.655  1.00 10.00      A   
ATOM    400  CD  ARG A  46     -20.316  -8.054   5.371  1.00 10.00      A   
ATOM    401  NE  ARG A  46     -21.519  -8.871   5.217  1.00 10.00      A   
ATOM    402  HE  ARG A  46     -22.225  -8.766   5.894  1.00 10.00      A   
ATOM    403  CZ  ARG A  46     -21.699  -9.743   4.229  1.00 10.00      A   
ATOM    404  NH1 ARG A  46     -20.760  -9.918   3.308  1.00 10.00      A   
ATOM    405 HH11 ARG A  46     -19.865  -9.380   3.354  1.00 10.00      A   
ATOM    406 HH12 ARG A  46     -20.911 -10.600   2.533  1.00 10.00      A   
ATOM    407  NH2 ARG A  46     -22.826 -10.447   4.161  1.00 10.00      A   
ATOM    408 HH21 ARG A  46     -23.571 -10.324   4.883  1.00 10.00      A   
ATOM    409 HH22 ARG A  46     -22.970 -11.131   3.385  1.00 10.00      A   
ATOM    410  C   ARG A  46     -16.786  -5.719   7.226  1.00 10.00      A   
ATOM    411  O   ARG A  46     -15.750  -6.276   7.590  1.00 10.00      A   
ATOM    412  N   LYS A  47     -16.777  -4.548   6.613  1.00 10.00      A   
ATOM    413  HN  LYS A  47     -17.620  -4.128   6.351  1.00 10.00      A   
ATOM    414  CA  LYS A  47     -15.523  -3.861   6.347  1.00 10.00      A   
ATOM    415  CB  LYS A  47     -15.123  -3.982   4.872  1.00 10.00      A   
ATOM    416  CG  LYS A  47     -16.198  -3.556   3.884  1.00 10.00      A   
ATOM    417  CD  LYS A  47     -15.746  -3.787   2.452  1.00 10.00      A   
ATOM    418  CE  LYS A  47     -14.692  -2.775   2.026  1.00 10.00      A   
ATOM    419  NZ  LYS A  47     -15.284  -1.446   1.716  1.00 10.00      A   
ATOM    420  HZ1 LYS A  47     -15.345  -0.863   2.584  1.00 10.00      A   
ATOM    421  HZ2 LYS A  47     -16.241  -1.562   1.322  1.00 10.00      A   
ATOM    422  HZ3 LYS A  47     -14.695  -0.947   1.019  1.00 10.00      A   
ATOM    423  C   LYS A  47     -15.567  -2.406   6.780  1.00 10.00      A   
ATOM    424  O   LYS A  47     -16.520  -1.686   6.481  1.00 10.00      A   
ATOM    425  N   VAL A  48     -14.534  -1.985   7.497  1.00 10.00      A   
ATOM    426  HN  VAL A  48     -13.812  -2.617   7.710  1.00 10.00      A   
ATOM    427  CA  VAL A  48     -14.438  -0.614   7.972  1.00 10.00      A   
ATOM    428  CB  VAL A  48     -14.443  -0.544   9.516  1.00 10.00      A   
ATOM    429  CG1 VAL A  48     -14.241   0.886   9.994  1.00 10.00      A   
ATOM    430  CG2 VAL A  48     -15.738  -1.102  10.075  1.00 10.00      A   
ATOM    431  C   VAL A  48     -13.162   0.035   7.448  1.00 10.00      A   
ATOM    432  O   VAL A  48     -12.059  -0.457   7.695  1.00 10.00      A   
ATOM    433  N   PHE A  49     -13.319   1.110   6.693  1.00 10.00      A   
ATOM    434  HN  PHE A  49     -14.228   1.420   6.478  1.00 10.00      A   
ATOM    435  CA  PHE A  49     -12.178   1.832   6.155  1.00 10.00      A   
ATOM    436  CB  PHE A  49     -12.333   2.034   4.645  1.00 10.00      A   
ATOM    437  CG  PHE A  49     -11.089   2.529   3.961  1.00 10.00      A   
ATOM    438  CD1 PHE A  49     -10.140   1.637   3.497  1.00 10.00      A   
ATOM    439  CD2 PHE A  49     -10.872   3.884   3.773  1.00 10.00      A   
ATOM    440  CE1 PHE A  49      -8.999   2.082   2.859  1.00 10.00      A   
ATOM    441  CE2 PHE A  49      -9.732   4.338   3.137  1.00 10.00      A   
ATOM    442  CZ  PHE A  49      -8.794   3.434   2.679  1.00 10.00      A   
ATOM    443  C   PHE A  49     -12.038   3.178   6.856  1.00 10.00      A   
ATOM    444  O   PHE A  49     -12.910   4.039   6.737  1.00 10.00      A   
ATOM    445  N   ILE A  50     -10.959   3.344   7.606  1.00 10.00      A   
ATOM    446  HN  ILE A  50     -10.316   2.608   7.689  1.00 10.00      A   
ATOM    447  CA  ILE A  50     -10.706   4.589   8.317  1.00 10.00      A   
ATOM    448  CB  ILE A  50     -10.474   4.346   9.826  1.00 10.00      A   
ATOM    449  CG1 ILE A  50     -11.620   3.527  10.428  1.00 10.00      A   
ATOM    450  CG2 ILE A  50     -10.321   5.667  10.567  1.00 10.00      A   
ATOM    451  CD1 ILE A  50     -12.937   4.266  10.485  1.00 10.00      A   
ATOM    452  C   ILE A  50      -9.492   5.297   7.726  1.00 10.00      A   
ATOM    453  O   ILE A  50      -8.421   4.704   7.594  1.00 10.00      A   
ATOM    454  N   GLY A  51      -9.673   6.563   7.364  1.00 10.00      A   
ATOM    455  HN  GLY A  51     -10.558   6.967   7.475  1.00 10.00      A   
ATOM    456  CA  GLY A  51      -8.595   7.347   6.790  1.00 10.00      A   
ATOM    457  C   GLY A  51      -7.443   7.543   7.749  1.00 10.00      A   
ATOM    458  O   GLY A  51      -6.289   7.324   7.393  1.00 10.00      A   
ATOM    459  N   ASN A  52      -7.750   7.953   8.969  1.00 10.00      A   
ATOM    460  HN  ASN A  52      -8.690   8.107   9.201  1.00 10.00      A   
ATOM    461  CA  ASN A  52      -6.722   8.162   9.977  1.00 10.00      A   
ATOM    462  CB  ASN A  52      -6.423   9.649  10.161  1.00 10.00      A   
ATOM    463  CG  ASN A  52      -5.172   9.880  10.983  1.00 10.00      A   
ATOM    464  OD1 ASN A  52      -5.232   9.984  12.210  1.00 10.00      A   
ATOM    465  ND2 ASN A  52      -4.029   9.960  10.317  1.00 10.00      A   
ATOM    466 HD21 ASN A  52      -4.051   9.869   9.340  1.00 10.00      A   
ATOM    467 HD22 ASN A  52      -3.203  10.095  10.829  1.00 10.00      A   
ATOM    468  C   ASN A  52      -7.155   7.534  11.294  1.00 10.00      A   
ATOM    469  O   ASN A  52      -8.271   7.755  11.757  1.00 10.00      A   
ATOM    470  N   CYS A  53      -6.266   6.758  11.893  1.00 10.00      A   
ATOM    471  HN  CYS A  53      -5.378   6.640  11.478  1.00 10.00      A   
ATOM    472  CA  CYS A  53      -6.554   6.061  13.148  1.00 10.00      A   
ATOM    473  CB  CYS A  53      -5.365   5.186  13.553  1.00 10.00      A   
ATOM    474  SG  CYS A  53      -3.772   6.035  13.485  1.00 10.00      A   
ATOM    475  HG  CYS A  53      -2.995   5.379  12.633  1.00 10.00      A   
ATOM    476  C   CYS A  53      -6.946   7.000  14.292  1.00 10.00      A   
ATOM    477  O   CYS A  53      -7.643   6.594  15.217  1.00 10.00      A   
ATOM    478  N   TYR A  54      -6.519   8.253  14.227  1.00 10.00      A   
ATOM    479  HN  TYR A  54      -5.986   8.544  13.455  1.00 10.00      A   
ATOM    480  CA  TYR A  54      -6.831   9.211  15.281  1.00 10.00      A   
ATOM    481  CB  TYR A  54      -5.613  10.072  15.613  1.00 10.00      A   
ATOM    482  CG  TYR A  54      -4.474   9.271  16.199  1.00 10.00      A   
ATOM    483  CD1 TYR A  54      -3.195   9.334  15.656  1.00 10.00      A   
ATOM    484  CD2 TYR A  54      -4.686   8.431  17.284  1.00 10.00      A   
ATOM    485  CE1 TYR A  54      -2.163   8.581  16.183  1.00 10.00      A   
ATOM    486  CE2 TYR A  54      -3.660   7.681  17.817  1.00 10.00      A   
ATOM    487  CZ  TYR A  54      -2.401   7.758  17.264  1.00 10.00      A   
ATOM    488  OH  TYR A  54      -1.379   7.002  17.790  1.00 10.00      A   
ATOM    489  HH  TYR A  54      -1.087   7.398  18.637  1.00 10.00      A   
ATOM    490  C   TYR A  54      -8.049  10.066  14.941  1.00 10.00      A   
ATOM    491  O   TYR A  54      -8.372  11.023  15.648  1.00 10.00      A   
ATOM    492  N   ALA A  55      -8.735   9.707  13.862  1.00 10.00      A   
ATOM    493  HN  ALA A  55      -8.426   8.940  13.332  1.00 10.00      A   
ATOM    494  CA  ALA A  55      -9.926  10.430  13.438  1.00 10.00      A   
ATOM    495  CB  ALA A  55     -10.138  10.274  11.938  1.00 10.00      A   
ATOM    496  C   ALA A  55     -11.151   9.939  14.203  1.00 10.00      A   
ATOM    497  O   ALA A  55     -12.164  10.637  14.288  1.00 10.00      A   
ATOM    498  N   VAL A  56     -11.043   8.737  14.761  1.00 10.00      A   
ATOM    499  HN  VAL A  56     -10.197   8.249  14.678  1.00 10.00      A   
ATOM    500  CA  VAL A  56     -12.132   8.127  15.517  1.00 10.00      A   
ATOM    501  CB  VAL A  56     -13.085   7.328  14.589  1.00 10.00      A   
ATOM    502  CG1 VAL A  56     -12.373   6.150  13.944  1.00 10.00      A   
ATOM    503  CG2 VAL A  56     -14.337   6.871  15.328  1.00 10.00      A   
ATOM    504  C   VAL A  56     -11.563   7.212  16.605  1.00 10.00      A   
ATOM    505  O   VAL A  56     -10.464   6.677  16.460  1.00 10.00      A   
ATOM    506  N   SER A  57     -12.295   7.058  17.699  1.00 10.00      A   
ATOM    507  HN  SER A  57     -13.148   7.533  17.779  1.00 10.00      A   
ATOM    508  CA  SER A  57     -11.865   6.209  18.799  1.00 10.00      A   
ATOM    509  CB  SER A  57     -12.526   6.681  20.092  1.00 10.00      A   
ATOM    510  OG  SER A  57     -13.562   7.611  19.812  1.00 10.00      A   
ATOM    511  HG  SER A  57     -14.420   7.160  19.854  1.00 10.00      A   
ATOM    512  C   SER A  57     -12.219   4.745  18.530  1.00 10.00      A   
ATOM    513  O   SER A  57     -13.311   4.449  18.039  1.00 10.00      A   
ATOM    514  N   PRO A  58     -11.300   3.816  18.851  1.00 10.00      A   
ATOM    515  CA  PRO A  58     -11.504   2.373  18.651  1.00 10.00      A   
ATOM    516  CB  PRO A  58     -10.307   1.744  19.371  1.00 10.00      A   
ATOM    517  CG  PRO A  58      -9.254   2.796  19.340  1.00 10.00      A   
ATOM    518  CD  PRO A  58      -9.973   4.112  19.420  1.00 10.00      A   
ATOM    519  C   PRO A  58     -12.808   1.880  19.279  1.00 10.00      A   
ATOM    520  O   PRO A  58     -13.570   1.136  18.653  1.00 10.00      A   
ATOM    521  N   ALA A  59     -13.060   2.317  20.511  1.00 10.00      A   
ATOM    522  HN  ALA A  59     -12.412   2.918  20.941  1.00 10.00      A   
ATOM    523  CA  ALA A  59     -14.261   1.932  21.245  1.00 10.00      A   
ATOM    524  CB  ALA A  59     -14.253   2.589  22.617  1.00 10.00      A   
ATOM    525  C   ALA A  59     -15.531   2.322  20.487  1.00 10.00      A   
ATOM    526  O   ALA A  59     -16.505   1.570  20.459  1.00 10.00      A   
ATOM    527  N   THR A  60     -15.508   3.494  19.865  1.00 10.00      A   
ATOM    528  HN  THR A  60     -14.698   4.037  19.903  1.00 10.00      A   
ATOM    529  CA  THR A  60     -16.652   3.996  19.117  1.00 10.00      A   
ATOM    530  CB  THR A  60     -16.430   5.460  18.681  1.00 10.00      A   
ATOM    531  OG1 THR A  60     -15.847   6.188  19.771  1.00 10.00      A   
ATOM    532  HG1 THR A  60     -16.547   6.445  20.382  1.00 10.00      A   
ATOM    533  CG2 THR A  60     -17.750   6.115  18.300  1.00 10.00      A   
ATOM    534  C   THR A  60     -16.938   3.128  17.895  1.00 10.00      A   
ATOM    535  O   THR A  60     -18.097   2.855  17.575  1.00 10.00      A   
ATOM    536  N   VAL A  61     -15.880   2.689  17.220  1.00 10.00      A   
ATOM    537  HN  VAL A  61     -14.984   2.943  17.523  1.00 10.00      A   
ATOM    538  CA  VAL A  61     -16.024   1.845  16.035  1.00 10.00      A   
ATOM    539  CB  VAL A  61     -14.669   1.576  15.350  1.00 10.00      A   
ATOM    540  CG1 VAL A  61     -14.868   0.813  14.049  1.00 10.00      A   
ATOM    541  CG2 VAL A  61     -13.925   2.877  15.099  1.00 10.00      A   
ATOM    542  C   VAL A  61     -16.671   0.515  16.411  1.00 10.00      A   
ATOM    543  O   VAL A  61     -17.589   0.040  15.733  1.00 10.00      A   
ATOM    544  N   ILE A  62     -16.191  -0.070  17.502  1.00 10.00      A   
ATOM    545  HN  ILE A  62     -15.451   0.359  17.985  1.00 10.00      A   
ATOM    546  CA  ILE A  62     -16.715  -1.337  17.996  1.00 10.00      A   
ATOM    547  CB  ILE A  62     -15.900  -1.838  19.209  1.00 10.00      A   
ATOM    548  CG1 ILE A  62     -14.440  -2.065  18.814  1.00 10.00      A   
ATOM    549  CG2 ILE A  62     -16.501  -3.115  19.780  1.00 10.00      A   
ATOM    550  CD1 ILE A  62     -13.525  -2.321  19.992  1.00 10.00      A   
ATOM    551  C   ILE A  62     -18.172  -1.182  18.413  1.00 10.00      A   
ATOM    552  O   ILE A  62     -18.994  -2.074  18.195  1.00 10.00      A   
ATOM    553  N   ARG A  63     -18.478  -0.033  19.002  1.00 10.00      A   
ATOM    554  HN  ARG A  63     -17.769   0.633  19.138  1.00 10.00      A   
ATOM    555  CA  ARG A  63     -19.828   0.264  19.459  1.00 10.00      A   
ATOM    556  CB  ARG A  63     -19.877   1.625  20.155  1.00 10.00      A   
ATOM    557  CG  ARG A  63     -20.791   1.668  21.367  1.00 10.00      A   
ATOM    558  CD  ARG A  63     -20.152   0.977  22.560  1.00 10.00      A   
ATOM    559  NE  ARG A  63     -19.041   1.752  23.108  1.00 10.00      A   
ATOM    560  HE  ARG A  63     -19.015   2.714  22.896  1.00 10.00      A   
ATOM    561  CZ  ARG A  63     -18.064   1.234  23.856  1.00 10.00      A   
ATOM    562  NH1 ARG A  63     -18.051  -0.059  24.139  1.00 10.00      A   
ATOM    563 HH11 ARG A  63     -17.288  -0.461  24.726  1.00 10.00      A   
ATOM    564 HH12 ARG A  63     -18.802  -0.684  23.772  1.00 10.00      A   
ATOM    565  NH2 ARG A  63     -17.101   2.014  24.326  1.00 10.00      A   
ATOM    566 HH21 ARG A  63     -17.101   3.035  24.113  1.00 10.00      A   
ATOM    567 HH22 ARG A  63     -16.336   1.605  24.910  1.00 10.00      A   
ATOM    568  C   ARG A  63     -20.817   0.239  18.300  1.00 10.00      A   
ATOM    569  O   ARG A  63     -21.911  -0.312  18.418  1.00 10.00      A   
ATOM    570  N   ARG A  64     -20.429   0.822  17.176  1.00 10.00      A   
ATOM    571  HN  ARG A  64     -19.536   1.229  17.124  1.00 10.00      A   
ATOM    572  CA  ARG A  64     -21.305   0.861  16.017  1.00 10.00      A   
ATOM    573  CB  ARG A  64     -20.938   2.004  15.064  1.00 10.00      A   
ATOM    574  CG  ARG A  64     -21.894   2.137  13.888  1.00 10.00      A   
ATOM    575  CD  ARG A  64     -21.622   3.381  13.060  1.00 10.00      A   
ATOM    576  NE  ARG A  64     -22.083   3.214  11.677  1.00 10.00      A   
ATOM    577  HE  ARG A  64     -22.429   2.332  11.422  1.00 10.00      A   
ATOM    578  CZ  ARG A  64     -22.057   4.175  10.752  1.00 10.00      A   
ATOM    579  NH1 ARG A  64     -21.607   5.384  11.057  1.00 10.00      A   
ATOM    580 HH11 ARG A  64     -21.581   6.128  10.325  1.00 10.00      A   
ATOM    581 HH12 ARG A  64     -21.277   5.608  12.035  1.00 10.00      A   
ATOM    582  NH2 ARG A  64     -22.473   3.920   9.513  1.00 10.00      A   
ATOM    583 HH21 ARG A  64     -22.825   2.970   9.248  1.00 10.00      A   
ATOM    584 HH22 ARG A  64     -22.452   4.678   8.791  1.00 10.00      A   
ATOM    585  C   ARG A  64     -21.336  -0.476  15.280  1.00 10.00      A   
ATOM    586  O   ARG A  64     -22.404  -1.061  15.108  1.00 10.00      A   
ATOM    587  N   PHE A  65     -20.166  -0.966  14.870  1.00 10.00      A   
ATOM    588  HN  PHE A  65     -19.337  -0.479  15.083  1.00 10.00      A   
ATOM    589  CA  PHE A  65     -20.081  -2.223  14.134  1.00 10.00      A   
ATOM    590  CB  PHE A  65     -19.200  -2.065  12.889  1.00 10.00      A   
ATOM    591  CG  PHE A  65     -19.582  -0.938  11.977  1.00 10.00      A   
ATOM    592  CD1 PHE A  65     -18.753   0.162  11.829  1.00 10.00      A   
ATOM    593  CD2 PHE A  65     -20.763  -0.981  11.261  1.00 10.00      A   
ATOM    594  CE1 PHE A  65     -19.099   1.197  10.984  1.00 10.00      A   
ATOM    595  CE2 PHE A  65     -21.117   0.050  10.415  1.00 10.00      A   
ATOM    596  CZ  PHE A  65     -20.282   1.139  10.278  1.00 10.00      A   
ATOM    597  C   PHE A  65     -19.512  -3.345  14.994  1.00 10.00      A   
ATOM    598  O   PHE A  65     -18.321  -3.358  15.297  1.00 10.00      A   
ATOM    599  N   PRO A  66     -20.347  -4.308  15.396  1.00 10.00      A   
ATOM    600  CA  PRO A  66     -19.916  -5.441  16.208  1.00 10.00      A   
ATOM    601  CB  PRO A  66     -21.165  -5.721  17.039  1.00 10.00      A   
ATOM    602  CG  PRO A  66     -22.305  -5.364  16.137  1.00 10.00      A   
ATOM    603  CD  PRO A  66     -21.798  -4.344  15.145  1.00 10.00      A   
ATOM    604  C   PRO A  66     -19.558  -6.680  15.382  1.00 10.00      A   
ATOM    605  O   PRO A  66     -19.066  -7.667  15.926  1.00 10.00      A   
ATOM    606  N   LYS A  67     -19.785  -6.627  14.075  1.00 10.00      A   
ATOM    607  HN  LYS A  67     -20.141  -5.802  13.683  1.00 10.00      A   
ATOM    608  CA  LYS A  67     -19.502  -7.767  13.210  1.00 10.00      A   
ATOM    609  CB  LYS A  67     -20.805  -8.408  12.718  1.00 10.00      A   
ATOM    610  CG  LYS A  67     -21.578  -9.151  13.798  1.00 10.00      A   
ATOM    611  CD  LYS A  67     -22.907  -9.670  13.273  1.00 10.00      A   
ATOM    612  CE  LYS A  67     -23.640 -10.481  14.329  1.00 10.00      A   
ATOM    613  NZ  LYS A  67     -24.994 -10.898  13.878  1.00 10.00      A   
ATOM    614  HZ1 LYS A  67     -25.413 -11.554  14.567  1.00 10.00      A   
ATOM    615  HZ2 LYS A  67     -24.940 -11.372  12.953  1.00 10.00      A   
ATOM    616  HZ3 LYS A  67     -25.614 -10.070  13.791  1.00 10.00      A   
ATOM    617  C   LYS A  67     -18.613  -7.386  12.031  1.00 10.00      A   
ATOM    618  O   LYS A  67     -19.009  -7.517  10.872  1.00 10.00      A   
ATOM    619  N   VAL A  68     -17.412  -6.915  12.337  1.00 10.00      A   
ATOM    620  HN  VAL A  68     -17.159  -6.838  13.281  1.00 10.00      A   
ATOM    621  CA  VAL A  68     -16.454  -6.518  11.307  1.00 10.00      A   
ATOM    622  CB  VAL A  68     -15.662  -5.259  11.728  1.00 10.00      A   
ATOM    623  CG1 VAL A  68     -14.818  -4.735  10.576  1.00 10.00      A   
ATOM    624  CG2 VAL A  68     -16.603  -4.179  12.232  1.00 10.00      A   
ATOM    625  C   VAL A  68     -15.473  -7.654  11.024  1.00 10.00      A   
ATOM    626  O   VAL A  68     -15.059  -8.365  11.939  1.00 10.00      A   
ATOM    627  N   ARG A  69     -15.110  -7.819   9.758  1.00 10.00      A   
ATOM    628  HN  ARG A  69     -15.480  -7.218   9.076  1.00 10.00      A   
ATOM    629  CA  ARG A  69     -14.183  -8.865   9.350  1.00 10.00      A   
ATOM    630  CB  ARG A  69     -14.858  -9.816   8.364  1.00 10.00      A   
ATOM    631  CG  ARG A  69     -15.927 -10.703   8.980  1.00 10.00      A   
ATOM    632  CD  ARG A  69     -16.611 -11.537   7.912  1.00 10.00      A   
ATOM    633  NE  ARG A  69     -17.500 -12.544   8.481  1.00 10.00      A   
ATOM    634  HE  ARG A  69     -18.182 -12.233   9.125  1.00 10.00      A   
ATOM    635  CZ  ARG A  69     -17.439 -13.838   8.171  1.00 10.00      A   
ATOM    636  NH1 ARG A  69     -16.532 -14.268   7.300  1.00 10.00      A   
ATOM    637 HH11 ARG A  69     -16.483 -15.279   7.052  1.00 10.00      A   
ATOM    638 HH12 ARG A  69     -15.859 -13.596   6.862  1.00 10.00      A   
ATOM    639  NH2 ARG A  69     -18.273 -14.703   8.739  1.00 10.00      A   
ATOM    640 HH21 ARG A  69     -18.225 -15.717   8.500  1.00 10.00      A   
ATOM    641 HH22 ARG A  69     -18.981 -14.371   9.431  1.00 10.00      A   
ATOM    642  C   ARG A  69     -12.923  -8.276   8.722  1.00 10.00      A   
ATOM    643  O   ARG A  69     -11.832  -8.831   8.871  1.00 10.00      A   
ATOM    644  N   SER A  70     -13.076  -7.157   8.020  1.00 10.00      A   
ATOM    645  HN  SER A  70     -13.971  -6.764   7.935  1.00 10.00      A   
ATOM    646  CA  SER A  70     -11.952  -6.499   7.361  1.00 10.00      A   
ATOM    647  CB  SER A  70     -12.191  -6.463   5.852  1.00 10.00      A   
ATOM    648  OG  SER A  70     -12.851  -7.647   5.422  1.00 10.00      A   
ATOM    649  HG  SER A  70     -12.208  -8.246   5.020  1.00 10.00      A   
ATOM    650  C   SER A  70     -11.752  -5.085   7.902  1.00 10.00      A   
ATOM    651  O   SER A  70     -12.670  -4.261   7.868  1.00 10.00      A   
ATOM    652  N   VAL A  71     -10.555  -4.817   8.408  1.00 10.00      A   
ATOM    653  HN  VAL A  71      -9.866  -5.518   8.409  1.00 10.00      A   
ATOM    654  CA  VAL A  71     -10.232  -3.509   8.965  1.00 10.00      A   
ATOM    655  CB  VAL A  71      -9.928  -3.603  10.478  1.00 10.00      A   
ATOM    656  CG1 VAL A  71      -9.544  -2.244  11.038  1.00 10.00      A   
ATOM    657  CG2 VAL A  71     -11.116  -4.178  11.236  1.00 10.00      A   
ATOM    658  C   VAL A  71      -9.033  -2.877   8.260  1.00 10.00      A   
ATOM    659  O   VAL A  71      -7.973  -3.497   8.138  1.00 10.00      A   
ATOM    660  N   GLU A  72      -9.215  -1.644   7.799  1.00 10.00      A   
ATOM    661  HN  GLU A  72     -10.094  -1.221   7.916  1.00 10.00      A   
ATOM    662  CA  GLU A  72      -8.157  -0.895   7.131  1.00 10.00      A   
ATOM    663  CB  GLU A  72      -8.515  -0.620   5.669  1.00 10.00      A   
ATOM    664  CG  GLU A  72      -8.112  -1.727   4.710  1.00 10.00      A   
ATOM    665  CD  GLU A  72      -9.301  -2.415   4.076  1.00 10.00      A   
ATOM    666  OE1 GLU A  72      -9.912  -3.283   4.731  1.00 10.00      A   
ATOM    667  OE2 GLU A  72      -9.634  -2.092   2.916  1.00 10.00      A   
ATOM    668  C   GLU A  72      -7.910   0.421   7.863  1.00 10.00      A   
ATOM    669  O   GLU A  72      -8.813   1.253   7.979  1.00 10.00      A   
ATOM    670  N   LEU A  73      -6.688   0.609   8.345  1.00 10.00      A   
ATOM    671  HN  LEU A  73      -6.002  -0.081   8.193  1.00 10.00      A   
ATOM    672  CA  LEU A  73      -6.337   1.819   9.084  1.00 10.00      A   
ATOM    673  CB  LEU A  73      -6.242   1.517  10.585  1.00 10.00      A   
ATOM    674  CG  LEU A  73      -7.525   1.067  11.288  1.00 10.00      A   
ATOM    675  CD1 LEU A  73      -7.193   0.309  12.564  1.00 10.00      A   
ATOM    676  CD2 LEU A  73      -8.408   2.263  11.601  1.00 10.00      A   
ATOM    677  C   LEU A  73      -5.013   2.420   8.618  1.00 10.00      A   
ATOM    678  O   LEU A  73      -4.093   1.704   8.214  1.00 10.00      A   
ATOM    679  N   LYS A  74      -4.932   3.742   8.685  1.00 10.00      A   
ATOM    680  HN  LYS A  74      -5.712   4.248   8.995  1.00 10.00      A   
ATOM    681  CA  LYS A  74      -3.726   4.477   8.314  1.00 10.00      A   
ATOM    682  CB  LYS A  74      -3.976   5.355   7.081  1.00 10.00      A   
ATOM    683  CG  LYS A  74      -4.614   4.645   5.893  1.00 10.00      A   
ATOM    684  CD  LYS A  74      -4.888   5.624   4.760  1.00 10.00      A   
ATOM    685  CE  LYS A  74      -5.610   4.959   3.597  1.00 10.00      A   
ATOM    686  NZ  LYS A  74      -5.688   5.855   2.417  1.00 10.00      A   
ATOM    687  HZ1 LYS A  74      -6.405   6.593   2.562  1.00 10.00      A   
ATOM    688  HZ2 LYS A  74      -5.930   5.316   1.562  1.00 10.00      A   
ATOM    689  HZ3 LYS A  74      -4.772   6.319   2.270  1.00 10.00      A   
ATOM    690  C   LYS A  74      -3.317   5.357   9.492  1.00 10.00      A   
ATOM    691  O   LYS A  74      -4.175   5.803  10.257  1.00 10.00      A   
ATOM    692  N   GLY A  75      -2.024   5.600   9.651  1.00 10.00      A   
ATOM    693  HN  GLY A  75      -1.377   5.226   9.016  1.00 10.00      A   
ATOM    694  CA  GLY A  75      -1.569   6.415  10.765  1.00 10.00      A   
ATOM    695  C   GLY A  75      -0.661   7.555  10.361  1.00 10.00      A   
ATOM    696  O   GLY A  75      -1.090   8.709  10.313  1.00 10.00      A   
ATOM    697  N   LYS A  76       0.595   7.232  10.082  1.00 10.00      A   
ATOM    698  HN  LYS A  76       0.864   6.287  10.135  1.00 10.00      A   
ATOM    699  CA  LYS A  76       1.584   8.231   9.690  1.00 10.00      A   
ATOM    700  CB  LYS A  76       2.950   7.573   9.481  1.00 10.00      A   
ATOM    701  CG  LYS A  76       3.746   7.314  10.747  1.00 10.00      A   
ATOM    702  CD  LYS A  76       5.047   6.599  10.417  1.00 10.00      A   
ATOM    703  CE  LYS A  76       6.089   6.803  11.500  1.00 10.00      A   
ATOM    704  NZ  LYS A  76       7.441   6.374  11.054  1.00 10.00      A   
ATOM    705  HZ1 LYS A  76       8.165   6.760  11.691  1.00 10.00      A   
ATOM    706  HZ2 LYS A  76       7.628   6.716  10.091  1.00 10.00      A   
ATOM    707  HZ3 LYS A  76       7.516   5.328  11.058  1.00 10.00      A   
ATOM    708  C   LYS A  76       1.173   8.950   8.411  1.00 10.00      A   
ATOM    709  O   LYS A  76       0.675   8.327   7.471  1.00 10.00      A   
ATOM    710  N   PRO A  77       1.372  10.278   8.364  1.00 10.00      A   
ATOM    711  CA  PRO A  77       1.036  11.091   7.190  1.00 10.00      A   
ATOM    712  CB  PRO A  77       1.297  12.525   7.664  1.00 10.00      A   
ATOM    713  CG  PRO A  77       2.283  12.380   8.767  1.00 10.00      A   
ATOM    714  CD  PRO A  77       1.931  11.095   9.456  1.00 10.00      A   
ATOM    715  C   PRO A  77       1.937  10.759   6.003  1.00 10.00      A   
ATOM    716  O   PRO A  77       2.971  10.107   6.157  1.00 10.00      A   
ATOM    717  N   HIS A  78       1.554  11.234   4.827  1.00 10.00      A   
ATOM    718  HN  HIS A  78       0.741  11.777   4.781  1.00 10.00      A   
ATOM    719  CA  HIS A  78       2.312  10.987   3.602  1.00 10.00      A   
ATOM    720  CB  HIS A  78       1.570  11.580   2.394  1.00 10.00      A   
ATOM    721  CG  HIS A  78       2.276  11.415   1.081  1.00 10.00      A   
ATOM    722  ND1 HIS A  78       2.424  12.423   0.155  1.00 10.00      A   
ATOM    723  HD1 HIS A  78       2.075  13.346   0.237  1.00 10.00      A   
ATOM    724  CD2 HIS A  78       2.886  10.329   0.544  1.00 10.00      A   
ATOM    725  CE1 HIS A  78       3.105  11.932  -0.889  1.00 10.00      A   
ATOM    726  NE2 HIS A  78       3.411  10.663  -0.702  1.00 10.00      A   
ATOM    727  C   HIS A  78       3.738  11.540   3.700  1.00 10.00      A   
ATOM    728  O   HIS A  78       4.693  10.911   3.245  1.00 10.00      A   
ATOM    729  N   PHE A  79       3.885  12.701   4.324  1.00 10.00      A   
ATOM    730  HN  PHE A  79       3.089  13.156   4.675  1.00 10.00      A   
ATOM    731  CA  PHE A  79       5.199  13.329   4.477  1.00 10.00      A   
ATOM    732  CB  PHE A  79       5.069  14.784   4.938  1.00 10.00      A   
ATOM    733  CG  PHE A  79       5.079  15.776   3.805  1.00 10.00      A   
ATOM    734  CD1 PHE A  79       5.093  15.349   2.487  1.00 10.00      A   
ATOM    735  CD2 PHE A  79       5.076  17.136   4.057  1.00 10.00      A   
ATOM    736  CE1 PHE A  79       5.107  16.256   1.447  1.00 10.00      A   
ATOM    737  CE2 PHE A  79       5.087  18.050   3.021  1.00 10.00      A   
ATOM    738  CZ  PHE A  79       5.104  17.609   1.714  1.00 10.00      A   
ATOM    739  C   PHE A  79       6.128  12.543   5.404  1.00 10.00      A   
ATOM    740  O   PHE A  79       7.337  12.788   5.445  1.00 10.00      A   
ATOM    741  N   ALA A  80       5.572  11.586   6.131  1.00 10.00      A   
ATOM    742  HN  ALA A  80       4.609  11.411   6.036  1.00 10.00      A   
ATOM    743  CA  ALA A  80       6.362  10.773   7.048  1.00 10.00      A   
ATOM    744  CB  ALA A  80       5.463   9.986   7.983  1.00 10.00      A   
ATOM    745  C   ALA A  80       7.269   9.829   6.274  1.00 10.00      A   
ATOM    746  O   ALA A  80       8.328   9.435   6.758  1.00 10.00      A   
ATOM    747  N   ASP A  81       6.859   9.505   5.050  1.00 10.00      A   
ATOM    748  HN  ASP A  81       6.019   9.888   4.714  1.00 10.00      A   
ATOM    749  CA  ASP A  81       7.621   8.603   4.189  1.00 10.00      A   
ATOM    750  CB  ASP A  81       6.825   8.265   2.924  1.00 10.00      A   
ATOM    751  CG  ASP A  81       6.316   6.837   2.914  1.00 10.00      A   
ATOM    752  OD1 ASP A  81       5.639   6.430   3.883  1.00 10.00      A   
ATOM    753  OD2 ASP A  81       6.591   6.111   1.932  1.00 10.00      A   
ATOM    754  C   ASP A  81       8.962   9.216   3.804  1.00 10.00      A   
ATOM    755  O   ASP A  81       9.891   8.512   3.414  1.00 10.00      A   
ATOM    756  N   PHE A  82       9.059  10.534   3.932  1.00 10.00      A   
ATOM    757  HN  PHE A  82       8.291  11.035   4.277  1.00 10.00      A   
ATOM    758  CA  PHE A  82      10.281  11.249   3.587  1.00 10.00      A   
ATOM    759  CB  PHE A  82       9.959  12.502   2.766  1.00 10.00      A   
ATOM    760  CG  PHE A  82       8.896  12.271   1.728  1.00 10.00      A   
ATOM    761  CD1 PHE A  82       9.042  11.274   0.772  1.00 10.00      A   
ATOM    762  CD2 PHE A  82       7.747  13.044   1.713  1.00 10.00      A   
ATOM    763  CE1 PHE A  82       8.065  11.053  -0.178  1.00 10.00      A   
ATOM    764  CE2 PHE A  82       6.765  12.828   0.764  1.00 10.00      A   
ATOM    765  CZ  PHE A  82       6.924  11.831  -0.182  1.00 10.00      A   
ATOM    766  C   PHE A  82      11.075  11.611   4.838  1.00 10.00      A   
ATOM    767  O   PHE A  82      11.935  12.485   4.801  1.00 10.00      A   
ATOM    768  N   ASN A  83      10.765  10.931   5.947  1.00 10.00      A   
ATOM    769  HN  ASN A  83      10.058  10.251   5.903  1.00 10.00      A   
ATOM    770  CA  ASN A  83      11.445  11.152   7.227  1.00 10.00      A   
ATOM    771  CB  ASN A  83      12.938  10.821   7.135  1.00 10.00      A   
ATOM    772  CG  ASN A  83      13.201   9.332   7.065  1.00 10.00      A   
ATOM    773  OD1 ASN A  83      12.880   8.591   7.993  1.00 10.00      A   
ATOM    774  ND2 ASN A  83      13.789   8.884   5.966  1.00 10.00      A   
ATOM    775 HD21 ASN A  83      14.020   9.528   5.263  1.00 10.00      A   
ATOM    776 HD22 ASN A  83      13.971   7.924   5.898  1.00 10.00      A   
ATOM    777  C   ASN A  83      11.238  12.564   7.760  1.00 10.00      A   
ATOM    778  O   ASN A  83      12.098  13.111   8.455  1.00 10.00      A   
ATOM    779  N   LEU A  84      10.088  13.148   7.454  1.00 10.00      A   
ATOM    780  HN  LEU A  84       9.437  12.666   6.900  1.00 10.00      A   
ATOM    781  CA  LEU A  84       9.779  14.499   7.912  1.00 10.00      A   
ATOM    782  CB  LEU A  84       9.007  15.270   6.841  1.00 10.00      A   
ATOM    783  CG  LEU A  84       9.753  15.518   5.528  1.00 10.00      A   
ATOM    784  CD1 LEU A  84       8.854  16.237   4.538  1.00 10.00      A   
ATOM    785  CD2 LEU A  84      11.022  16.320   5.774  1.00 10.00      A   
ATOM    786  C   LEU A  84       8.996  14.474   9.221  1.00 10.00      A   
ATOM    787  O   LEU A  84       8.561  15.514   9.718  1.00 10.00      A   
ATOM    788  N   VAL A  85       8.830  13.284   9.783  1.00 10.00      A   
ATOM    789  HN  VAL A  85       9.224  12.496   9.355  1.00 10.00      A   
ATOM    790  CA  VAL A  85       8.097  13.120  11.031  1.00 10.00      A   
ATOM    791  CB  VAL A  85       6.849  12.225  10.838  1.00 10.00      A   
ATOM    792  CG1 VAL A  85       6.163  11.937  12.168  1.00 10.00      A   
ATOM    793  CG2 VAL A  85       5.874  12.877   9.874  1.00 10.00      A   
ATOM    794  C   VAL A  85       8.996  12.510  12.106  1.00 10.00      A   
ATOM    795  O   VAL A  85       9.580  11.443  11.902  1.00 10.00      A   
ATOM    796  N   PRO A  86       9.133  13.195  13.251  1.00 10.00      A   
ATOM    797  CA  PRO A  86       9.952  12.715  14.371  1.00 10.00      A   
ATOM    798  CB  PRO A  86       9.792  13.811  15.432  1.00 10.00      A   
ATOM    799  CG  PRO A  86       9.355  15.015  14.672  1.00 10.00      A   
ATOM    800  CD  PRO A  86       8.513  14.498  13.545  1.00 10.00      A   
ATOM    801  C   PRO A  86       9.434  11.384  14.911  1.00 10.00      A   
ATOM    802  O   PRO A  86       8.229  11.217  15.142  1.00 10.00      A   
ATOM    803  N   ASP A  87      10.347  10.438  15.092  1.00 10.00      A   
ATOM    804  HN  ASP A  87      11.286  10.635  14.883  1.00 10.00      A   
ATOM    805  CA  ASP A  87       9.994   9.118  15.594  1.00 10.00      A   
ATOM    806  CB  ASP A  87      11.198   8.175  15.565  1.00 10.00      A   
ATOM    807  CG  ASP A  87      11.614   7.807  14.156  1.00 10.00      A   
ATOM    808  OD1 ASP A  87      12.708   8.232  13.722  1.00 10.00      A   
ATOM    809  OD2 ASP A  87      10.841   7.108  13.468  1.00 10.00      A   
ATOM    810  C   ASP A  87       9.421   9.202  16.997  1.00 10.00      A   
ATOM    811  O   ASP A  87       9.979   9.868  17.869  1.00 10.00      A   
ATOM    812  N   GLY A  88       8.294   8.535  17.203  1.00 10.00      A   
ATOM    813  HN  GLY A  88       7.894   8.028  16.468  1.00 10.00      A   
ATOM    814  CA  GLY A  88       7.658   8.542  18.502  1.00 10.00      A   
ATOM    815  C   GLY A  88       6.434   9.434  18.538  1.00 10.00      A   
ATOM    816  O   GLY A  88       5.799   9.581  19.580  1.00 10.00      A   
ATOM    817  N   TRP A  89       6.106  10.039  17.395  1.00 10.00      A   
ATOM    818  HN  TRP A  89       6.671   9.903  16.606  1.00 10.00      A   
ATOM    819  CA  TRP A  89       4.944  10.921  17.293  1.00 10.00      A   
ATOM    820  CB  TRP A  89       4.852  11.546  15.894  1.00 10.00      A   
ATOM    821  CG  TRP A  89       3.514  12.156  15.581  1.00 10.00      A   
ATOM    822  CD1 TRP A  89       2.990  13.309  16.098  1.00 10.00      A   
ATOM    823  CD2 TRP A  89       2.525  11.638  14.677  1.00 10.00      A   
ATOM    824  NE1 TRP A  89       1.736  13.534  15.580  1.00 10.00      A   
ATOM    825  HE1 TRP A  89       1.151  14.297  15.802  1.00 10.00      A   
ATOM    826  CE2 TRP A  89       1.429  12.525  14.704  1.00 10.00      A   
ATOM    827  CE3 TRP A  89       2.459  10.510  13.851  1.00 10.00      A   
ATOM    828  CZ2 TRP A  89       0.284  12.318  13.936  1.00 10.00      A   
ATOM    829  CZ3 TRP A  89       1.323  10.305  13.088  1.00 10.00      A   
ATOM    830  CH2 TRP A  89       0.250  11.206  13.136  1.00 10.00      A   
ATOM    831  C   TRP A  89       3.650  10.185  17.641  1.00 10.00      A   
ATOM    832  O   TRP A  89       2.872  10.646  18.475  1.00 10.00      A   
ATOM    833  N   GLY A  90       3.423   9.049  16.998  1.00 10.00      A   
ATOM    834  HN  GLY A  90       4.072   8.734  16.334  1.00 10.00      A   
ATOM    835  CA  GLY A  90       2.225   8.275  17.253  1.00 10.00      A   
ATOM    836  C   GLY A  90       1.977   7.263  16.158  1.00 10.00      A   
ATOM    837  O   GLY A  90       2.893   6.936  15.399  1.00 10.00      A   
ATOM    838  N   GLY A  91       0.746   6.774  16.072  1.00 10.00      A   
ATOM    839  HN  GLY A  91       0.060   7.083  16.708  1.00 10.00      A   
ATOM    840  CA  GLY A  91       0.396   5.795  15.059  1.00 10.00      A   
ATOM    841  C   GLY A  91       0.432   4.384  15.607  1.00 10.00      A   
ATOM    842  O   GLY A  91       0.592   3.423  14.856  1.00 10.00      A   
ATOM    843  N   TYR A  92       0.270   4.263  16.922  1.00 10.00      A   
ATOM    844  HN  TYR A  92       0.109   5.070  17.458  1.00 10.00      A   
ATOM    845  CA  TYR A  92       0.298   2.968  17.585  1.00 10.00      A   
ATOM    846  CB  TYR A  92       0.603   3.130  19.079  1.00 10.00      A   
ATOM    847  CG  TYR A  92       1.998   3.648  19.358  1.00 10.00      A   
ATOM    848  CD1 TYR A  92       2.288   5.003  19.253  1.00 10.00      A   
ATOM    849  CD2 TYR A  92       3.025   2.784  19.715  1.00 10.00      A   
ATOM    850  CE1 TYR A  92       3.558   5.482  19.492  1.00 10.00      A   
ATOM    851  CE2 TYR A  92       4.301   3.256  19.960  1.00 10.00      A   
ATOM    852  CZ  TYR A  92       4.561   4.606  19.845  1.00 10.00      A   
ATOM    853  OH  TYR A  92       5.828   5.082  20.082  1.00 10.00      A   
ATOM    854  HH  TYR A  92       6.475   4.481  19.693  1.00 10.00      A   
ATOM    855  C   TYR A  92      -1.011   2.221  17.377  1.00 10.00      A   
ATOM    856  O   TYR A  92      -2.085   2.739  17.676  1.00 10.00      A   
ATOM    857  N   VAL A  93      -0.915   1.008  16.857  1.00 10.00      A   
ATOM    858  HN  VAL A  93      -0.026   0.656  16.623  1.00 10.00      A   
ATOM    859  CA  VAL A  93      -2.098   0.192  16.597  1.00 10.00      A   
ATOM    860  CB  VAL A  93      -1.911  -0.692  15.341  1.00 10.00      A   
ATOM    861  CG1 VAL A  93      -1.023  -1.893  15.631  1.00 10.00      A   
ATOM    862  CG2 VAL A  93      -3.253  -1.122  14.769  1.00 10.00      A   
ATOM    863  C   VAL A  93      -2.481  -0.679  17.797  1.00 10.00      A   
ATOM    864  O   VAL A  93      -3.548  -1.294  17.810  1.00 10.00      A   
ATOM    865  N   TYR A  94      -1.622  -0.707  18.814  1.00 10.00      A   
ATOM    866  HN  TYR A  94      -0.806  -0.172  18.759  1.00 10.00      A   
ATOM    867  CA  TYR A  94      -1.871  -1.514  20.013  1.00 10.00      A   
ATOM    868  CB  TYR A  94      -0.767  -1.368  21.065  1.00 10.00      A   
ATOM    869  CG  TYR A  94      -0.823  -2.446  22.125  1.00 10.00      A   
ATOM    870  CD1 TYR A  94      -0.639  -3.778  21.787  1.00 10.00      A   
ATOM    871  CD2 TYR A  94      -1.080  -2.135  23.453  1.00 10.00      A   
ATOM    872  CE1 TYR A  94      -0.708  -4.772  22.737  1.00 10.00      A   
ATOM    873  CE2 TYR A  94      -1.149  -3.126  24.414  1.00 10.00      A   
ATOM    874  CZ  TYR A  94      -0.964  -4.442  24.049  1.00 10.00      A   
ATOM    875  OH  TYR A  94      -1.027  -5.436  24.998  1.00 10.00      A   
ATOM    876  HH  TYR A  94      -0.312  -6.072  24.834  1.00 10.00      A   
ATOM    877  C   TYR A  94      -3.267  -1.291  20.617  1.00 10.00      A   
ATOM    878  O   TYR A  94      -3.985  -2.260  20.855  1.00 10.00      A   
ATOM    879  N   PRO A  95      -3.683  -0.028  20.874  1.00 10.00      A   
ATOM    880  CA  PRO A  95      -5.015   0.257  21.433  1.00 10.00      A   
ATOM    881  CB  PRO A  95      -5.127   1.779  21.308  1.00 10.00      A   
ATOM    882  CG  PRO A  95      -3.721   2.254  21.372  1.00 10.00      A   
ATOM    883  CD  PRO A  95      -2.902   1.210  20.670  1.00 10.00      A   
ATOM    884  C   PRO A  95      -6.123  -0.413  20.620  1.00 10.00      A   
ATOM    885  O   PRO A  95      -7.082  -0.949  21.176  1.00 10.00      A   
ATOM    886  N   TRP A  96      -5.962  -0.399  19.301  1.00 10.00      A   
ATOM    887  HN  TRP A  96      -5.158   0.016  18.926  1.00 10.00      A   
ATOM    888  CA  TRP A  96      -6.933  -0.999  18.399  1.00 10.00      A   
ATOM    889  CB  TRP A  96      -6.628  -0.606  16.950  1.00 10.00      A   
ATOM    890  CG  TRP A  96      -6.832   0.848  16.652  1.00 10.00      A   
ATOM    891  CD1 TRP A  96      -5.927   1.855  16.822  1.00 10.00      A   
ATOM    892  CD2 TRP A  96      -8.016   1.457  16.121  1.00 10.00      A   
ATOM    893  NE1 TRP A  96      -6.473   3.053  16.435  1.00 10.00      A   
ATOM    894  HE1 TRP A  96      -6.019   3.925  16.469  1.00 10.00      A   
ATOM    895  CE2 TRP A  96      -7.757   2.837  16.001  1.00 10.00      A   
ATOM    896  CE3 TRP A  96      -9.270   0.972  15.737  1.00 10.00      A   
ATOM    897  CZ2 TRP A  96      -8.704   3.733  15.514  1.00 10.00      A   
ATOM    898  CZ3 TRP A  96     -10.208   1.865  15.253  1.00 10.00      A   
ATOM    899  CH2 TRP A  96      -9.922   3.230  15.146  1.00 10.00      A   
ATOM    900  C   TRP A  96      -6.910  -2.516  18.529  1.00 10.00      A   
ATOM    901  O   TRP A  96      -7.947  -3.149  18.698  1.00 10.00      A   
ATOM    902  N   ILE A  97      -5.713  -3.086  18.474  1.00 10.00      A   
ATOM    903  HN  ILE A  97      -4.919  -2.512  18.367  1.00 10.00      A   
ATOM    904  CA  ILE A  97      -5.535  -4.535  18.568  1.00 10.00      A   
ATOM    905  CB  ILE A  97      -4.042  -4.922  18.439  1.00 10.00      A   
ATOM    906  CG1 ILE A  97      -3.456  -4.436  17.107  1.00 10.00      A   
ATOM    907  CG2 ILE A  97      -3.838  -6.423  18.612  1.00 10.00      A   
ATOM    908  CD1 ILE A  97      -4.255  -4.842  15.886  1.00 10.00      A   
ATOM    909  C   ILE A  97      -6.080  -5.078  19.887  1.00 10.00      A   
ATOM    910  O   ILE A  97      -6.790  -6.086  19.909  1.00 10.00      A   
ATOM    911  N   GLU A  98      -5.756  -4.396  20.976  1.00 10.00      A   
ATOM    912  HN  GLU A  98      -5.207  -3.582  20.883  1.00 10.00      A   
ATOM    913  CA  GLU A  98      -6.189  -4.810  22.302  1.00 10.00      A   
ATOM    914  CB  GLU A  98      -5.535  -3.928  23.371  1.00 10.00      A   
ATOM    915  CG  GLU A  98      -5.456  -4.567  24.747  1.00 10.00      A   
ATOM    916  CD  GLU A  98      -6.414  -3.934  25.734  1.00 10.00      A   
ATOM    917  OE1 GLU A  98      -6.230  -2.745  26.074  1.00 10.00      A   
ATOM    918  OE2 GLU A  98      -7.366  -4.618  26.170  1.00 10.00      A   
ATOM    919  C   GLU A  98      -7.710  -4.771  22.431  1.00 10.00      A   
ATOM    920  O   GLU A  98      -8.316  -5.687  22.992  1.00 10.00      A   
ATOM    921  N   ALA A  99      -8.321  -3.719  21.895  1.00 10.00      A   
ATOM    922  HN  ALA A  99      -7.785  -3.028  21.446  1.00 10.00      A   
ATOM    923  CA  ALA A  99      -9.769  -3.562  21.960  1.00 10.00      A   
ATOM    924  CB  ALA A  99     -10.152  -2.119  21.688  1.00 10.00      A   
ATOM    925  C   ALA A  99     -10.489  -4.504  20.992  1.00 10.00      A   
ATOM    926  O   ALA A  99     -11.485  -5.141  21.348  1.00 10.00      A   
ATOM    927  N   MET A 100      -9.971  -4.604  19.778  1.00 10.00      A   
ATOM    928  HN  MET A 100      -9.165  -4.083  19.558  1.00 10.00      A   
ATOM    929  CA  MET A 100     -10.565  -5.456  18.755  1.00 10.00      A   
ATOM    930  CB  MET A 100      -9.856  -5.283  17.409  1.00 10.00      A   
ATOM    931  CG  MET A 100     -10.318  -4.066  16.622  1.00 10.00      A   
ATOM    932  SD  MET A 100      -9.750  -4.079  14.910  1.00 10.00      A   
ATOM    933  CE  MET A 100      -8.107  -3.387  15.084  1.00 10.00      A   
ATOM    934  C   MET A 100     -10.585  -6.925  19.159  1.00 10.00      A   
ATOM    935  O   MET A 100     -11.578  -7.617  18.948  1.00 10.00      A   
ATOM    936  N   SER A 101      -9.503  -7.390  19.765  1.00 10.00      A   
ATOM    937  HN  SER A 101      -8.746  -6.783  19.927  1.00 10.00      A   
ATOM    938  CA  SER A 101      -9.395  -8.787  20.182  1.00 10.00      A   
ATOM    939  CB  SER A 101      -7.963  -9.110  20.607  1.00 10.00      A   
ATOM    940  OG  SER A 101      -7.459  -8.102  21.463  1.00 10.00      A   
ATOM    941  HG  SER A 101      -7.035  -7.411  20.930  1.00 10.00      A   
ATOM    942  C   SER A 101     -10.383  -9.148  21.291  1.00 10.00      A   
ATOM    943  O   SER A 101     -10.650 -10.324  21.537  1.00 10.00      A   
ATOM    944  N   SER A 102     -10.924  -8.141  21.963  1.00 10.00      A   
ATOM    945  HN  SER A 102     -10.678  -7.217  21.733  1.00 10.00      A   
ATOM    946  CA  SER A 102     -11.877  -8.382  23.037  1.00 10.00      A   
ATOM    947  CB  SER A 102     -11.605  -7.432  24.206  1.00 10.00      A   
ATOM    948  OG  SER A 102     -10.215  -7.332  24.472  1.00 10.00      A   
ATOM    949  HG  SER A 102      -9.722  -7.741  23.752  1.00 10.00      A   
ATOM    950  C   SER A 102     -13.309  -8.192  22.553  1.00 10.00      A   
ATOM    951  O   SER A 102     -14.255  -8.312  23.328  1.00 10.00      A   
ATOM    952  N   SER A 103     -13.469  -7.909  21.267  1.00 10.00      A   
ATOM    953  HN  SER A 103     -12.685  -7.856  20.682  1.00 10.00      A   
ATOM    954  CA  SER A 103     -14.794  -7.677  20.714  1.00 10.00      A   
ATOM    955  CB  SER A 103     -14.966  -6.188  20.425  1.00 10.00      A   
ATOM    956  OG  SER A 103     -14.472  -5.406  21.503  1.00 10.00      A   
ATOM    957  HG  SER A 103     -13.510  -5.360  21.452  1.00 10.00      A   
ATOM    958  C   SER A 103     -15.054  -8.495  19.451  1.00 10.00      A   
ATOM    959  O   SER A 103     -16.093  -9.144  19.325  1.00 10.00      A   
ATOM    960  N   TYR A 104     -14.109  -8.468  18.523  1.00 10.00      A   
ATOM    961  HN  TYR A 104     -13.283  -7.963  18.692  1.00 10.00      A   
ATOM    962  CA  TYR A 104     -14.248  -9.192  17.269  1.00 10.00      A   
ATOM    963  CB  TYR A 104     -13.614  -8.407  16.117  1.00 10.00      A   
ATOM    964  CG  TYR A 104     -14.160  -7.010  15.957  1.00 10.00      A   
ATOM    965  CD1 TYR A 104     -13.371  -5.903  16.231  1.00 10.00      A   
ATOM    966  CD2 TYR A 104     -15.464  -6.797  15.540  1.00 10.00      A   
ATOM    967  CE1 TYR A 104     -13.864  -4.623  16.093  1.00 10.00      A   
ATOM    968  CE2 TYR A 104     -15.968  -5.518  15.398  1.00 10.00      A   
ATOM    969  CZ  TYR A 104     -15.161  -4.436  15.676  1.00 10.00      A   
ATOM    970  OH  TYR A 104     -15.648  -3.159  15.528  1.00 10.00      A   
ATOM    971  HH  TYR A 104     -16.613  -3.169  15.607  1.00 10.00      A   
ATOM    972  C   TYR A 104     -13.611 -10.568  17.365  1.00 10.00      A   
ATOM    973  O   TYR A 104     -12.433 -10.691  17.700  1.00 10.00      A   
ATOM    974  N   THR A 105     -14.393 -11.595  17.086  1.00 10.00      A   
ATOM    975  HN  THR A 105     -15.333 -11.436  16.848  1.00 10.00      A   
ATOM    976  CA  THR A 105     -13.898 -12.959  17.133  1.00 10.00      A   
ATOM    977  CB  THR A 105     -14.855 -13.864  17.937  1.00 10.00      A   
ATOM    978  OG1 THR A 105     -15.840 -13.047  18.587  1.00 10.00      A   
ATOM    979  HG1 THR A 105     -15.414 -12.526  19.280  1.00 10.00      A   
ATOM    980  CG2 THR A 105     -14.088 -14.655  18.989  1.00 10.00      A   
ATOM    981  C   THR A 105     -13.738 -13.519  15.721  1.00 10.00      A   
ATOM    982  O   THR A 105     -12.911 -14.399  15.480  1.00 10.00      A   
ATOM    983  N   TRP A 106     -14.515 -12.980  14.787  1.00 10.00      A   
ATOM    984  HN  TRP A 106     -15.127 -12.256  15.038  1.00 10.00      A   
ATOM    985  CA  TRP A 106     -14.494 -13.436  13.405  1.00 10.00      A   
ATOM    986  CB  TRP A 106     -15.923 -13.579  12.876  1.00 10.00      A   
ATOM    987  CG  TRP A 106     -16.607 -14.827  13.343  1.00 10.00      A   
ATOM    988  CD1 TRP A 106     -17.261 -15.015  14.526  1.00 10.00      A   
ATOM    989  CD2 TRP A 106     -16.696 -16.068  12.635  1.00 10.00      A   
ATOM    990  NE1 TRP A 106     -17.752 -16.296  14.596  1.00 10.00      A   
ATOM    991  HE1 TRP A 106     -18.262 -16.671  15.348  1.00 10.00      A   
ATOM    992  CE2 TRP A 106     -17.421 -16.961  13.445  1.00 10.00      A   
ATOM    993  CE3 TRP A 106     -16.234 -16.507  11.390  1.00 10.00      A   
ATOM    994  CZ2 TRP A 106     -17.694 -18.266  13.050  1.00 10.00      A   
ATOM    995  CZ3 TRP A 106     -16.504 -17.802  11.001  1.00 10.00      A   
ATOM    996  CH2 TRP A 106     -17.228 -18.666  11.827  1.00 10.00      A   
ATOM    997  C   TRP A 106     -13.682 -12.522  12.490  1.00 10.00      A   
ATOM    998  O   TRP A 106     -13.887 -12.520  11.279  1.00 10.00      A   
ATOM    999  N   LEU A 107     -12.763 -11.754  13.064  1.00 10.00      A   
ATOM   1000  HN  LEU A 107     -12.639 -11.801  14.031  1.00 10.00      A   
ATOM   1001  CA  LEU A 107     -11.922 -10.855  12.276  1.00 10.00      A   
ATOM   1002  CB  LEU A 107     -11.106  -9.940  13.195  1.00 10.00      A   
ATOM   1003  CG  LEU A 107     -10.602  -8.630  12.581  1.00 10.00      A   
ATOM   1004  CD1 LEU A 107     -11.767  -7.735  12.186  1.00 10.00      A   
ATOM   1005  CD2 LEU A 107      -9.675  -7.905  13.543  1.00 10.00      A   
ATOM   1006  C   LEU A 107     -10.994 -11.680  11.386  1.00 10.00      A   
ATOM   1007  O   LEU A 107     -10.350 -12.620  11.858  1.00 10.00      A   
ATOM   1008  N   GLU A 108     -10.926 -11.327  10.108  1.00 10.00      A   
ATOM   1009  HN  GLU A 108     -11.441 -10.552   9.797  1.00 10.00      A   
ATOM   1010  CA  GLU A 108     -10.103 -12.074   9.162  1.00 10.00      A   
ATOM   1011  CB  GLU A 108     -10.979 -12.670   8.058  1.00 10.00      A   
ATOM   1012  CG  GLU A 108     -12.309 -13.225   8.532  1.00 10.00      A   
ATOM   1013  CD  GLU A 108     -13.163 -13.731   7.392  1.00 10.00      A   
ATOM   1014  OE1 GLU A 108     -13.735 -12.897   6.661  1.00 10.00      A   
ATOM   1015  OE2 GLU A 108     -13.264 -14.965   7.220  1.00 10.00      A   
ATOM   1016  C   GLU A 108      -9.009 -11.233   8.505  1.00 10.00      A   
ATOM   1017  O   GLU A 108      -7.894 -11.712   8.292  1.00 10.00      A   
ATOM   1018  N   GLU A 109      -9.324  -9.987   8.171  1.00 10.00      A   
ATOM   1019  HN  GLU A 109     -10.208  -9.632   8.402  1.00 10.00      A   
ATOM   1020  CA  GLU A 109      -8.369  -9.129   7.483  1.00 10.00      A   
ATOM   1021  CB  GLU A 109      -8.912  -8.728   6.111  1.00 10.00      A   
ATOM   1022  CG  GLU A 109      -9.267  -9.907   5.222  1.00 10.00      A   
ATOM   1023  CD  GLU A 109     -10.257  -9.543   4.139  1.00 10.00      A   
ATOM   1024  OE1 GLU A 109      -9.856  -8.886   3.157  1.00 10.00      A   
ATOM   1025  OE2 GLU A 109     -11.447  -9.918   4.263  1.00 10.00      A   
ATOM   1026  C   GLU A 109      -7.987  -7.884   8.272  1.00 10.00      A   
ATOM   1027  O   GLU A 109      -8.843  -7.117   8.712  1.00 10.00      A   
ATOM   1028  N   ILE A 110      -6.685  -7.699   8.434  1.00 10.00      A   
ATOM   1029  HN  ILE A 110      -6.061  -8.370   8.073  1.00 10.00      A   
ATOM   1030  CA  ILE A 110      -6.142  -6.537   9.130  1.00 10.00      A   
ATOM   1031  CB  ILE A 110      -5.487  -6.914  10.478  1.00 10.00      A   
ATOM   1032  CG1 ILE A 110      -6.533  -7.514  11.421  1.00 10.00      A   
ATOM   1033  CG2 ILE A 110      -4.826  -5.698  11.114  1.00 10.00      A   
ATOM   1034  CD1 ILE A 110      -5.963  -8.022  12.724  1.00 10.00      A   
ATOM   1035  C   ILE A 110      -5.110  -5.859   8.228  1.00 10.00      A   
ATOM   1036  O   ILE A 110      -4.016  -6.386   8.011  1.00 10.00      A   
ATOM   1037  N   ARG A 111      -5.474  -4.708   7.683  1.00 10.00      A   
ATOM   1038  HN  ARG A 111      -6.360  -4.331   7.901  1.00 10.00      A   
ATOM   1039  CA  ARG A 111      -4.595  -3.969   6.788  1.00 10.00      A   
ATOM   1040  CB  ARG A 111      -5.259  -3.804   5.420  1.00 10.00      A   
ATOM   1041  CG  ARG A 111      -5.852  -5.095   4.876  1.00 10.00      A   
ATOM   1042  CD  ARG A 111      -6.666  -4.860   3.615  1.00 10.00      A   
ATOM   1043  NE  ARG A 111      -7.358  -6.077   3.197  1.00 10.00      A   
ATOM   1044  HE  ARG A 111      -8.164  -6.331   3.702  1.00 10.00      A   
ATOM   1045  CZ  ARG A 111      -6.973  -6.842   2.175  1.00 10.00      A   
ATOM   1046  NH1 ARG A 111      -5.900  -6.520   1.452  1.00 10.00      A   
ATOM   1047 HH11 ARG A 111      -5.351  -5.658   1.674  1.00 10.00      A   
ATOM   1048 HH12 ARG A 111      -5.605  -7.128   0.653  1.00 10.00      A   
ATOM   1049  NH2 ARG A 111      -7.653  -7.938   1.880  1.00 10.00      A   
ATOM   1050 HH21 ARG A 111      -8.498  -8.203   2.443  1.00 10.00      A   
ATOM   1051 HH22 ARG A 111      -7.352  -8.543   1.084  1.00 10.00      A   
ATOM   1052  C   ARG A 111      -4.253  -2.615   7.393  1.00 10.00      A   
ATOM   1053  O   ARG A 111      -5.140  -1.830   7.732  1.00 10.00      A   
ATOM   1054  N   LEU A 112      -2.967  -2.358   7.555  1.00 10.00      A   
ATOM   1055  HN  LEU A 112      -2.305  -3.028   7.269  1.00 10.00      A   
ATOM   1056  CA  LEU A 112      -2.507  -1.110   8.141  1.00 10.00      A   
ATOM   1057  CB  LEU A 112      -1.947  -1.367   9.546  1.00 10.00      A   
ATOM   1058  CG  LEU A 112      -2.848  -2.153  10.503  1.00 10.00      A   
ATOM   1059  CD1 LEU A 112      -2.052  -2.669  11.690  1.00 10.00      A   
ATOM   1060  CD2 LEU A 112      -4.017  -1.299  10.971  1.00 10.00      A   
ATOM   1061  C   LEU A 112      -1.439  -0.451   7.281  1.00 10.00      A   
ATOM   1062  O   LEU A 112      -0.514  -1.111   6.810  1.00 10.00      A   
ATOM   1063  N   LYS A 113      -1.569   0.855   7.087  1.00 10.00      A   
ATOM   1064  HN  LYS A 113      -2.336   1.325   7.486  1.00 10.00      A   
ATOM   1065  CA  LYS A 113      -0.603   1.610   6.300  1.00 10.00      A   
ATOM   1066  CB  LYS A 113      -1.270   2.272   5.085  1.00 10.00      A   
ATOM   1067  CG  LYS A 113      -0.281   2.839   4.071  1.00 10.00      A   
ATOM   1068  CD  LYS A 113      -0.952   3.796   3.097  1.00 10.00      A   
ATOM   1069  CE  LYS A 113       0.025   4.285   2.037  1.00 10.00      A   
ATOM   1070  NZ  LYS A 113      -0.510   5.446   1.285  1.00 10.00      A   
ATOM   1071  HZ1 LYS A 113       0.151   5.726   0.529  1.00 10.00      A   
ATOM   1072  HZ2 LYS A 113      -0.648   6.256   1.926  1.00 10.00      A   
ATOM   1073  HZ3 LYS A 113      -1.426   5.206   0.860  1.00 10.00      A   
ATOM   1074  C   LYS A 113       0.065   2.672   7.166  1.00 10.00      A   
ATOM   1075  O   LYS A 113      -0.608   3.554   7.710  1.00 10.00      A   
ATOM   1076  N   ARG A 114       1.386   2.579   7.290  1.00 10.00      A   
ATOM   1077  HN  ARG A 114       1.854   1.838   6.841  1.00 10.00      A   
ATOM   1078  CA  ARG A 114       2.168   3.529   8.082  1.00 10.00      A   
ATOM   1079  CB  ARG A 114       2.092   4.943   7.488  1.00 10.00      A   
ATOM   1080  CG  ARG A 114       2.630   5.060   6.070  1.00 10.00      A   
ATOM   1081  CD  ARG A 114       2.472   6.474   5.531  1.00 10.00      A   
ATOM   1082  NE  ARG A 114       2.804   6.561   4.108  1.00 10.00      A   
ATOM   1083  HE  ARG A 114       3.709   6.267   3.834  1.00 10.00      A   
ATOM   1084  CZ  ARG A 114       1.968   7.026   3.179  1.00 10.00      A   
ATOM   1085  NH1 ARG A 114       0.763   7.459   3.533  1.00 10.00      A   
ATOM   1086 HH11 ARG A 114       0.470   7.435   4.532  1.00 10.00      A   
ATOM   1087 HH12 ARG A 114       0.093   7.824   2.807  1.00 10.00      A   
ATOM   1088  NH2 ARG A 114       2.323   7.011   1.897  1.00 10.00      A   
ATOM   1089 HH21 ARG A 114       3.252   6.630   1.614  1.00 10.00      A   
ATOM   1090 HH22 ARG A 114       1.669   7.370   1.156  1.00 10.00      A   
ATOM   1091  C   ARG A 114       1.720   3.535   9.544  1.00 10.00      A   
ATOM   1092  O   ARG A 114       1.398   4.583  10.110  1.00 10.00      A   
ATOM   1093  N   MET A 115       1.699   2.358  10.149  1.00 10.00      A   
ATOM   1094  HN  MET A 115       1.985   1.560   9.656  1.00 10.00      A   
ATOM   1095  CA  MET A 115       1.281   2.226  11.539  1.00 10.00      A   
ATOM   1096  CB  MET A 115      -0.025   1.436  11.638  1.00 10.00      A   
ATOM   1097  CG  MET A 115      -1.248   2.182  11.132  1.00 10.00      A   
ATOM   1098  SD  MET A 115      -1.852   3.431  12.290  1.00 10.00      A   
ATOM   1099  CE  MET A 115      -2.555   2.406  13.580  1.00 10.00      A   
ATOM   1100  C   MET A 115       2.351   1.533  12.365  1.00 10.00      A   
ATOM   1101  O   MET A 115       3.143   0.747  11.843  1.00 10.00      A   
ATOM   1102  N   VAL A 116       2.372   1.832  13.653  1.00 10.00      A   
ATOM   1103  HN  VAL A 116       1.715   2.476  14.010  1.00 10.00      A   
ATOM   1104  CA  VAL A 116       3.334   1.229  14.556  1.00 10.00      A   
ATOM   1105  CB  VAL A 116       3.748   2.190  15.694  1.00 10.00      A   
ATOM   1106  CG1 VAL A 116       4.835   1.559  16.554  1.00 10.00      A   
ATOM   1107  CG2 VAL A 116       4.221   3.523  15.131  1.00 10.00      A   
ATOM   1108  C   VAL A 116       2.750  -0.041  15.153  1.00 10.00      A   
ATOM   1109  O   VAL A 116       1.767   0.006  15.898  1.00 10.00      A   
ATOM   1110  N   VAL A 117       3.345  -1.172  14.805  1.00 10.00      A   
ATOM   1111  HN  VAL A 117       4.123  -1.139  14.207  1.00 10.00      A   
ATOM   1112  CA  VAL A 117       2.888  -2.465  15.290  1.00 10.00      A   
ATOM   1113  CB  VAL A 117       2.417  -3.356  14.124  1.00 10.00      A   
ATOM   1114  CG1 VAL A 117       1.684  -4.584  14.643  1.00 10.00      A   
ATOM   1115  CG2 VAL A 117       1.547  -2.570  13.155  1.00 10.00      A   
ATOM   1116  C   VAL A 117       4.015  -3.186  16.011  1.00 10.00      A   
ATOM   1117  O   VAL A 117       5.004  -3.570  15.393  1.00 10.00      A   
ATOM   1118  N   THR A 118       3.861  -3.372  17.311  1.00 10.00      A   
ATOM   1119  HN  THR A 118       3.044  -3.058  17.749  1.00 10.00      A   
ATOM   1120  CA  THR A 118       4.873  -4.050  18.100  1.00 10.00      A   
ATOM   1121  CB  THR A 118       4.842  -3.572  19.566  1.00 10.00      A   
ATOM   1122  OG1 THR A 118       3.489  -3.584  20.050  1.00 10.00      A   
ATOM   1123  HG1 THR A 118       3.459  -3.178  20.930  1.00 10.00      A   
ATOM   1124  CG2 THR A 118       5.395  -2.157  19.669  1.00 10.00      A   
ATOM   1125  C   THR A 118       4.674  -5.564  18.042  1.00 10.00      A   
ATOM   1126  O   THR A 118       3.615  -6.043  17.617  1.00 10.00      A   
ATOM   1127  N   ASP A 119       5.689  -6.312  18.461  1.00 10.00      A   
ATOM   1128  HN  ASP A 119       6.510  -5.874  18.771  1.00 10.00      A   
ATOM   1129  CA  ASP A 119       5.623  -7.770  18.463  1.00 10.00      A   
ATOM   1130  CB  ASP A 119       6.956  -8.381  18.913  1.00 10.00      A   
ATOM   1131  CG  ASP A 119       8.101  -8.079  17.966  1.00 10.00      A   
ATOM   1132  OD1 ASP A 119       8.356  -8.888  17.048  1.00 10.00      A   
ATOM   1133  OD2 ASP A 119       8.760  -7.031  18.138  1.00 10.00      A   
ATOM   1134  C   ASP A 119       4.491  -8.255  19.362  1.00 10.00      A   
ATOM   1135  O   ASP A 119       3.864  -9.278  19.089  1.00 10.00      A   
ATOM   1136  N   ASP A 120       4.220  -7.493  20.421  1.00 10.00      A   
ATOM   1137  HN  ASP A 120       4.755  -6.682  20.572  1.00 10.00      A   
ATOM   1138  CA  ASP A 120       3.159  -7.828  21.368  1.00 10.00      A   
ATOM   1139  CB  ASP A 120       3.143  -6.821  22.523  1.00 10.00      A   
ATOM   1140  CG  ASP A 120       2.439  -7.349  23.760  1.00 10.00      A   
ATOM   1141  OD1 ASP A 120       2.912  -8.349  24.337  1.00 10.00      A   
ATOM   1142  OD2 ASP A 120       1.426  -6.749  24.179  1.00 10.00      A   
ATOM   1143  C   ASP A 120       1.804  -7.841  20.665  1.00 10.00      A   
ATOM   1144  O   ASP A 120       0.958  -8.690  20.941  1.00 10.00      A   
ATOM   1145  N   CYS A 121       1.623  -6.906  19.734  1.00 10.00      A   
ATOM   1146  HN  CYS A 121       2.350  -6.278  19.546  1.00 10.00      A   
ATOM   1147  CA  CYS A 121       0.383  -6.806  18.974  1.00 10.00      A   
ATOM   1148  CB  CYS A 121       0.410  -5.575  18.057  1.00 10.00      A   
ATOM   1149  SG  CYS A 121       0.816  -4.012  18.869  1.00 10.00      A   
ATOM   1150  HG  CYS A 121       2.012  -4.138  19.431  1.00 10.00      A   
ATOM   1151  C   CYS A 121       0.194  -8.058  18.127  1.00 10.00      A   
ATOM   1152  O   CYS A 121      -0.899  -8.619  18.055  1.00 10.00      A   
ATOM   1153  N   LEU A 122       1.281  -8.493  17.500  1.00 10.00      A   
ATOM   1154  HN  LEU A 122       2.121  -7.998  17.612  1.00 10.00      A   
ATOM   1155  CA  LEU A 122       1.268  -9.676  16.649  1.00 10.00      A   
ATOM   1156  CB  LEU A 122       2.637  -9.877  15.997  1.00 10.00      A   
ATOM   1157  CG  LEU A 122       3.177  -8.696  15.182  1.00 10.00      A   
ATOM   1158  CD1 LEU A 122       4.655  -8.885  14.883  1.00 10.00      A   
ATOM   1159  CD2 LEU A 122       2.390  -8.527  13.891  1.00 10.00      A   
ATOM   1160  C   LEU A 122       0.863 -10.923  17.435  1.00 10.00      A   
ATOM   1161  O   LEU A 122      -0.017 -11.672  17.010  1.00 10.00      A   
ATOM   1162  N   GLU A 123       1.495 -11.132  18.587  1.00 10.00      A   
ATOM   1163  HN  GLU A 123       2.189 -10.497  18.874  1.00 10.00      A   
ATOM   1164  CA  GLU A 123       1.191 -12.289  19.431  1.00 10.00      A   
ATOM   1165  CB  GLU A 123       2.096 -12.321  20.664  1.00 10.00      A   
ATOM   1166  CG  GLU A 123       3.574 -12.426  20.340  1.00 10.00      A   
ATOM   1167  CD  GLU A 123       4.437 -12.547  21.576  1.00 10.00      A   
ATOM   1168  OE1 GLU A 123       4.568 -11.554  22.317  1.00 10.00      A   
ATOM   1169  OE2 GLU A 123       4.993 -13.640  21.813  1.00 10.00      A   
ATOM   1170  C   GLU A 123      -0.273 -12.295  19.857  1.00 10.00      A   
ATOM   1171  O   GLU A 123      -0.928 -13.339  19.852  1.00 10.00      A   
ATOM   1172  N   LEU A 124      -0.786 -11.120  20.206  1.00 10.00      A   
ATOM   1173  HN  LEU A 124      -0.213 -10.321  20.185  1.00 10.00      A   
ATOM   1174  CA  LEU A 124      -2.172 -10.983  20.631  1.00 10.00      A   
ATOM   1175  CB  LEU A 124      -2.438  -9.549  21.095  1.00 10.00      A   
ATOM   1176  CG  LEU A 124      -3.211  -9.387  22.406  1.00 10.00      A   
ATOM   1177  CD1 LEU A 124      -3.143  -7.947  22.877  1.00 10.00      A   
ATOM   1178  CD2 LEU A 124      -4.659  -9.820  22.238  1.00 10.00      A   
ATOM   1179  C   LEU A 124      -3.131 -11.353  19.499  1.00 10.00      A   
ATOM   1180  O   LEU A 124      -4.107 -12.077  19.707  1.00 10.00      A   
ATOM   1181  N   ILE A 125      -2.837 -10.870  18.302  1.00 10.00      A   
ATOM   1182  HN  ILE A 125      -2.036 -10.311  18.195  1.00 10.00      A   
ATOM   1183  CA  ILE A 125      -3.669 -11.138  17.136  1.00 10.00      A   
ATOM   1184  CB  ILE A 125      -3.171 -10.351  15.899  1.00 10.00      A   
ATOM   1185  CG1 ILE A 125      -3.428  -8.852  16.079  1.00 10.00      A   
ATOM   1186  CG2 ILE A 125      -3.826 -10.859  14.619  1.00 10.00      A   
ATOM   1187  CD1 ILE A 125      -2.786  -7.986  15.019  1.00 10.00      A   
ATOM   1188  C   ILE A 125      -3.718 -12.629  16.809  1.00 10.00      A   
ATOM   1189  O   ILE A 125      -4.795 -13.197  16.614  1.00 10.00      A   
ATOM   1190  N   ALA A 126      -2.553 -13.257  16.783  1.00 10.00      A   
ATOM   1191  HN  ALA A 126      -1.733 -12.755  16.988  1.00 10.00      A   
ATOM   1192  CA  ALA A 126      -2.450 -14.674  16.458  1.00 10.00      A   
ATOM   1193  CB  ALA A 126      -0.993 -15.104  16.420  1.00 10.00      A   
ATOM   1194  C   ALA A 126      -3.241 -15.573  17.407  1.00 10.00      A   
ATOM   1195  O   ALA A 126      -3.810 -16.578  16.978  1.00 10.00      A   
ATOM   1196  N   LYS A 127      -3.281 -15.216  18.685  1.00 10.00      A   
ATOM   1197  HN  LYS A 127      -2.826 -14.393  18.969  1.00 10.00      A   
ATOM   1198  CA  LYS A 127      -3.978 -16.030  19.675  1.00 10.00      A   
ATOM   1199  CB  LYS A 127      -3.305 -15.927  21.050  1.00 10.00      A   
ATOM   1200  CG  LYS A 127      -3.480 -14.588  21.751  1.00 10.00      A   
ATOM   1201  CD  LYS A 127      -2.838 -14.596  23.129  1.00 10.00      A   
ATOM   1202  CE  LYS A 127      -3.817 -14.147  24.206  1.00 10.00      A   
ATOM   1203  NZ  LYS A 127      -4.239 -12.733  24.033  1.00 10.00      A   
ATOM   1204  HZ1 LYS A 127      -4.807 -12.428  24.854  1.00 10.00      A   
ATOM   1205  HZ2 LYS A 127      -4.808 -12.627  23.168  1.00 10.00      A   
ATOM   1206  HZ3 LYS A 127      -3.404 -12.119  23.963  1.00 10.00      A   
ATOM   1207  C   LYS A 127      -5.474 -15.731  19.776  1.00 10.00      A   
ATOM   1208  O   LYS A 127      -6.279 -16.641  19.982  1.00 10.00      A   
ATOM   1209  N   SER A 128      -5.855 -14.471  19.630  1.00 10.00      A   
ATOM   1210  HN  SER A 128      -5.185 -13.777  19.448  1.00 10.00      A   
ATOM   1211  CA  SER A 128      -7.253 -14.098  19.747  1.00 10.00      A   
ATOM   1212  CB  SER A 128      -7.386 -12.677  20.289  1.00 10.00      A   
ATOM   1213  OG  SER A 128      -6.762 -12.568  21.560  1.00 10.00      A   
ATOM   1214  HG  SER A 128      -7.332 -12.976  22.223  1.00 10.00      A   
ATOM   1215  C   SER A 128      -8.038 -14.268  18.448  1.00 10.00      A   
ATOM   1216  O   SER A 128      -9.227 -14.598  18.481  1.00 10.00      A   
ATOM   1217  N   PHE A 129      -7.386 -14.062  17.311  1.00 10.00      A   
ATOM   1218  HN  PHE A 129      -6.429 -13.831  17.332  1.00 10.00      A   
ATOM   1219  CA  PHE A 129      -8.062 -14.184  16.021  1.00 10.00      A   
ATOM   1220  CB  PHE A 129      -7.730 -13.000  15.105  1.00 10.00      A   
ATOM   1221  CG  PHE A 129      -8.026 -11.661  15.719  1.00 10.00      A   
ATOM   1222  CD1 PHE A 129      -7.002 -10.784  16.023  1.00 10.00      A   
ATOM   1223  CD2 PHE A 129      -9.329 -11.286  15.999  1.00 10.00      A   
ATOM   1224  CE1 PHE A 129      -7.265  -9.555  16.596  1.00 10.00      A   
ATOM   1225  CE2 PHE A 129      -9.601 -10.057  16.570  1.00 10.00      A   
ATOM   1226  CZ  PHE A 129      -8.567  -9.191  16.869  1.00 10.00      A   
ATOM   1227  C   PHE A 129      -7.743 -15.507  15.333  1.00 10.00      A   
ATOM   1228  O   PHE A 129      -6.723 -15.642  14.654  1.00 10.00      A   
ATOM   1229  N   LYS A 130      -8.613 -16.490  15.527  1.00 10.00      A   
ATOM   1230  HN  LYS A 130      -9.396 -16.334  16.101  1.00 10.00      A   
ATOM   1231  CA  LYS A 130      -8.428 -17.800  14.914  1.00 10.00      A   
ATOM   1232  CB  LYS A 130      -9.184 -18.889  15.687  1.00 10.00      A   
ATOM   1233  CG  LYS A 130      -8.497 -19.353  16.966  1.00 10.00      A   
ATOM   1234  CD  LYS A 130      -8.767 -18.412  18.129  1.00 10.00      A   
ATOM   1235  CE  LYS A 130      -8.391 -19.058  19.454  1.00 10.00      A   
ATOM   1236  NZ  LYS A 130      -8.607 -18.142  20.603  1.00 10.00      A   
ATOM   1237  HZ1 LYS A 130      -7.849 -17.427  20.640  1.00 10.00      A   
ATOM   1238  HZ2 LYS A 130      -8.605 -18.679  21.494  1.00 10.00      A   
ATOM   1239  HZ3 LYS A 130      -9.523 -17.659  20.509  1.00 10.00      A   
ATOM   1240  C   LYS A 130      -8.895 -17.767  13.465  1.00 10.00      A   
ATOM   1241  O   LYS A 130      -8.520 -18.614  12.654  1.00 10.00      A   
ATOM   1242  N   ASN A 131      -9.700 -16.763  13.141  1.00 10.00      A   
ATOM   1243  HN  ASN A 131      -9.939 -16.104  13.826  1.00 10.00      A   
ATOM   1244  CA  ASN A 131     -10.228 -16.611  11.789  1.00 10.00      A   
ATOM   1245  CB  ASN A 131     -11.676 -16.106  11.829  1.00 10.00      A   
ATOM   1246  CG  ASN A 131     -12.490 -16.553  10.631  1.00 10.00      A   
ATOM   1247  OD1 ASN A 131     -12.299 -17.651  10.111  1.00 10.00      A   
ATOM   1248  ND2 ASN A 131     -13.398 -15.701  10.185  1.00 10.00      A   
ATOM   1249 HD21 ASN A 131     -13.493 -14.839  10.649  1.00 10.00      A   
ATOM   1250 HD22 ASN A 131     -13.935 -15.958   9.407  1.00 10.00      A   
ATOM   1251  C   ASN A 131      -9.359 -15.660  10.974  1.00 10.00      A   
ATOM   1252  O   ASN A 131      -9.721 -15.271   9.866  1.00 10.00      A   
ATOM   1253  N   PHE A 132      -8.206 -15.302  11.534  1.00 10.00      A   
ATOM   1254  HN  PHE A 132      -7.975 -15.666  12.412  1.00 10.00      A   
ATOM   1255  CA  PHE A 132      -7.266 -14.398  10.879  1.00 10.00      A   
ATOM   1256  CB  PHE A 132      -6.112 -14.071  11.828  1.00 10.00      A   
ATOM   1257  CG  PHE A 132      -5.264 -12.921  11.377  1.00 10.00      A   
ATOM   1258  CD1 PHE A 132      -5.843 -11.714  11.018  1.00 10.00      A   
ATOM   1259  CD2 PHE A 132      -3.888 -13.046  11.314  1.00 10.00      A   
ATOM   1260  CE1 PHE A 132      -5.065 -10.654  10.604  1.00 10.00      A   
ATOM   1261  CE2 PHE A 132      -3.104 -11.990  10.900  1.00 10.00      A   
ATOM   1262  CZ  PHE A 132      -3.694 -10.792  10.545  1.00 10.00      A   
ATOM   1263  C   PHE A 132      -6.738 -15.029   9.597  1.00 10.00      A   
ATOM   1264  O   PHE A 132      -6.261 -16.166   9.610  1.00 10.00      A   
ATOM   1265  N   LYS A 133      -6.828 -14.297   8.491  1.00 10.00      A   
ATOM   1266  HN  LYS A 133      -7.205 -13.390   8.543  1.00 10.00      A   
ATOM   1267  CA  LYS A 133      -6.388 -14.819   7.202  1.00 10.00      A   
ATOM   1268  CB  LYS A 133      -7.600 -15.218   6.347  1.00 10.00      A   
ATOM   1269  CG  LYS A 133      -8.366 -16.413   6.893  1.00 10.00      A   
ATOM   1270  CD  LYS A 133      -9.845 -16.353   6.556  1.00 10.00      A   
ATOM   1271  CE  LYS A 133     -10.620 -17.363   7.387  1.00 10.00      A   
ATOM   1272  NZ  LYS A 133     -12.078 -17.336   7.098  1.00 10.00      A   
ATOM   1273  HZ1 LYS A 133     -12.592 -17.910   7.795  1.00 10.00      A   
ATOM   1274  HZ2 LYS A 133     -12.265 -17.719   6.152  1.00 10.00      A   
ATOM   1275  HZ3 LYS A 133     -12.436 -16.352   7.142  1.00 10.00      A   
ATOM   1276  C   LYS A 133      -5.492 -13.858   6.425  1.00 10.00      A   
ATOM   1277  O   LYS A 133      -4.535 -14.286   5.776  1.00 10.00      A   
ATOM   1278  N   VAL A 134      -5.785 -12.568   6.486  1.00 10.00      A   
ATOM   1279  HN  VAL A 134      -6.530 -12.261   7.049  1.00 10.00      A   
ATOM   1280  CA  VAL A 134      -4.996 -11.596   5.739  1.00 10.00      A   
ATOM   1281  CB  VAL A 134      -5.844 -10.878   4.668  1.00 10.00      A   
ATOM   1282  CG1 VAL A 134      -4.994  -9.907   3.863  1.00 10.00      A   
ATOM   1283  CG2 VAL A 134      -6.511 -11.887   3.747  1.00 10.00      A   
ATOM   1284  C   VAL A 134      -4.330 -10.561   6.639  1.00 10.00      A   
ATOM   1285  O   VAL A 134      -5.001  -9.832   7.372  1.00 10.00      A   
ATOM   1286  N   LEU A 135      -3.006 -10.509   6.571  1.00 10.00      A   
ATOM   1287  HN  LEU A 135      -2.535 -11.140   5.981  1.00 10.00      A   
ATOM   1288  CA  LEU A 135      -2.224  -9.552   7.339  1.00 10.00      A   
ATOM   1289  CB  LEU A 135      -1.259 -10.275   8.283  1.00 10.00      A   
ATOM   1290  CG  LEU A 135      -0.309  -9.386   9.094  1.00 10.00      A   
ATOM   1291  CD1 LEU A 135      -1.082  -8.343   9.882  1.00 10.00      A   
ATOM   1292  CD2 LEU A 135       0.555 -10.226  10.022  1.00 10.00      A   
ATOM   1293  C   LEU A 135      -1.440  -8.658   6.387  1.00 10.00      A   
ATOM   1294  O   LEU A 135      -0.535  -9.122   5.690  1.00 10.00      A   
ATOM   1295  N   VAL A 136      -1.791  -7.383   6.349  1.00 10.00      A   
ATOM   1296  HN  VAL A 136      -2.515  -7.063   6.938  1.00 10.00      A   
ATOM   1297  CA  VAL A 136      -1.116  -6.438   5.468  1.00 10.00      A   
ATOM   1298  CB  VAL A 136      -2.069  -5.879   4.385  1.00 10.00      A   
ATOM   1299  CG1 VAL A 136      -1.337  -4.925   3.450  1.00 10.00      A   
ATOM   1300  CG2 VAL A 136      -2.716  -7.007   3.598  1.00 10.00      A   
ATOM   1301  C   VAL A 136      -0.511  -5.280   6.254  1.00 10.00      A   
ATOM   1302  O   VAL A 136      -1.231  -4.450   6.815  1.00 10.00      A   
ATOM   1303  N   LEU A 137       0.811  -5.241   6.303  1.00 10.00      A   
ATOM   1304  HN  LEU A 137       1.329  -5.948   5.853  1.00 10.00      A   
ATOM   1305  CA  LEU A 137       1.524  -4.179   6.995  1.00 10.00      A   
ATOM   1306  CB  LEU A 137       2.394  -4.746   8.124  1.00 10.00      A   
ATOM   1307  CG  LEU A 137       1.652  -5.423   9.283  1.00 10.00      A   
ATOM   1308  CD1 LEU A 137       2.631  -5.897  10.348  1.00 10.00      A   
ATOM   1309  CD2 LEU A 137       0.619  -4.482   9.886  1.00 10.00      A   
ATOM   1310  C   LEU A 137       2.383  -3.422   5.991  1.00 10.00      A   
ATOM   1311  O   LEU A 137       3.463  -3.882   5.615  1.00 10.00      A   
ATOM   1312  N   SER A 138       1.890  -2.279   5.539  1.00 10.00      A   
ATOM   1313  HN  SER A 138       1.022  -1.964   5.878  1.00 10.00      A   
ATOM   1314  CA  SER A 138       2.604  -1.469   4.566  1.00 10.00      A   
ATOM   1315  CB  SER A 138       1.651  -1.037   3.450  1.00 10.00      A   
ATOM   1316  OG  SER A 138       0.817  -2.116   3.062  1.00 10.00      A   
ATOM   1317  HG  SER A 138       1.242  -2.946   3.299  1.00 10.00      A   
ATOM   1318  C   SER A 138       3.230  -0.250   5.235  1.00 10.00      A   
ATOM   1319  O   SER A 138       2.526   0.597   5.787  1.00 10.00      A   
ATOM   1320  N   SER A 139       4.556  -0.188   5.191  1.00 10.00      A   
ATOM   1321  HN  SER A 139       5.047  -0.912   4.746  1.00 10.00      A   
ATOM   1322  CA  SER A 139       5.312   0.914   5.779  1.00 10.00      A   
ATOM   1323  CB  SER A 139       4.947   2.245   5.126  1.00 10.00      A   
ATOM   1324  OG  SER A 139       5.159   2.187   3.727  1.00 10.00      A   
ATOM   1325  HG  SER A 139       4.527   1.577   3.330  1.00 10.00      A   
ATOM   1326  C   SER A 139       5.151   0.973   7.295  1.00 10.00      A   
ATOM   1327  O   SER A 139       5.070   2.052   7.884  1.00 10.00      A   
ATOM   1328  N   CYS A 140       5.118  -0.195   7.920  1.00 10.00      A   
ATOM   1329  HN  CYS A 140       5.206  -1.024   7.394  1.00 10.00      A   
ATOM   1330  CA  CYS A 140       4.975  -0.287   9.360  1.00 10.00      A   
ATOM   1331  CB  CYS A 140       3.976  -1.392   9.722  1.00 10.00      A   
ATOM   1332  SG  CYS A 140       2.307  -1.118   9.078  1.00 10.00      A   
ATOM   1333  HG  CYS A 140       1.446  -1.551   9.986  1.00 10.00      A   
ATOM   1334  C   CYS A 140       6.326  -0.552  10.009  1.00 10.00      A   
ATOM   1335  O   CYS A 140       7.283  -0.929   9.330  1.00 10.00      A   
ATOM   1336  N   GLU A 141       6.407  -0.346  11.314  1.00 10.00      A   
ATOM   1337  HN  GLU A 141       5.610  -0.048  11.804  1.00 10.00      A   
ATOM   1338  CA  GLU A 141       7.648  -0.555  12.045  1.00 10.00      A   
ATOM   1339  CB  GLU A 141       8.511   0.705  11.968  1.00 10.00      A   
ATOM   1340  CG  GLU A 141       7.844   1.938  12.556  1.00 10.00      A   
ATOM   1341  CD  GLU A 141       8.414   3.228  12.014  1.00 10.00      A   
ATOM   1342  OE1 GLU A 141       9.437   3.709  12.546  1.00 10.00      A   
ATOM   1343  OE2 GLU A 141       7.834   3.776  11.054  1.00 10.00      A   
ATOM   1344  C   GLU A 141       7.349  -0.882  13.504  1.00 10.00      A   
ATOM   1345  O   GLU A 141       6.199  -0.792  13.938  1.00 10.00      A   
ATOM   1346  N   GLY A 142       8.380  -1.262  14.251  1.00 10.00      A   
ATOM   1347  HN  GLY A 142       9.274  -1.324  13.848  1.00 10.00      A   
ATOM   1348  CA  GLY A 142       8.202  -1.576  15.656  1.00 10.00      A   
ATOM   1349  C   GLY A 142       8.064  -3.062  15.921  1.00 10.00      A   
ATOM   1350  O   GLY A 142       7.812  -3.476  17.053  1.00 10.00      A   
ATOM   1351  N   PHE A 143       8.240  -3.868  14.885  1.00 10.00      A   
ATOM   1352  HN  PHE A 143       8.469  -3.484  14.016  1.00 10.00      A   
ATOM   1353  CA  PHE A 143       8.124  -5.315  15.015  1.00 10.00      A   
ATOM   1354  CB  PHE A 143       6.900  -5.850  14.259  1.00 10.00      A   
ATOM   1355  CG  PHE A 143       6.875  -5.534  12.787  1.00 10.00      A   
ATOM   1356  CD1 PHE A 143       7.372  -6.438  11.861  1.00 10.00      A   
ATOM   1357  CD2 PHE A 143       6.347  -4.338  12.329  1.00 10.00      A   
ATOM   1358  CE1 PHE A 143       7.345  -6.156  10.509  1.00 10.00      A   
ATOM   1359  CE2 PHE A 143       6.317  -4.049  10.978  1.00 10.00      A   
ATOM   1360  CZ  PHE A 143       6.817  -4.960  10.067  1.00 10.00      A   
ATOM   1361  C   PHE A 143       9.393  -6.009  14.543  1.00 10.00      A   
ATOM   1362  O   PHE A 143      10.108  -5.504  13.672  1.00 10.00      A   
ATOM   1363  N   SER A 144       9.673  -7.166  15.115  1.00 10.00      A   
ATOM   1364  HN  SER A 144       9.059  -7.535  15.791  1.00 10.00      A   
ATOM   1365  CA  SER A 144      10.854  -7.918  14.752  1.00 10.00      A   
ATOM   1366  CB  SER A 144      11.764  -8.078  15.975  1.00 10.00      A   
ATOM   1367  OG  SER A 144      11.108  -8.770  17.023  1.00 10.00      A   
ATOM   1368  HG  SER A 144      10.163  -8.534  17.031  1.00 10.00      A   
ATOM   1369  C   SER A 144      10.453  -9.274  14.182  1.00 10.00      A   
ATOM   1370  O   SER A 144       9.285  -9.504  13.880  1.00 10.00      A   
ATOM   1371  N   THR A 145      11.418 -10.170  14.045  1.00 10.00      A   
ATOM   1372  HN  THR A 145      12.335  -9.934  14.300  1.00 10.00      A   
ATOM   1373  CA  THR A 145      11.155 -11.499  13.517  1.00 10.00      A   
ATOM   1374  CB  THR A 145      12.452 -12.122  12.969  1.00 10.00      A   
ATOM   1375  OG1 THR A 145      13.577 -11.356  13.440  1.00 10.00      A   
ATOM   1376  HG1 THR A 145      13.590 -10.496  12.994  1.00 10.00      A   
ATOM   1377  CG2 THR A 145      12.447 -12.094  11.449  1.00 10.00      A   
ATOM   1378  C   THR A 145      10.551 -12.403  14.594  1.00 10.00      A   
ATOM   1379  O   THR A 145      10.195 -13.551  14.333  1.00 10.00      A   
ATOM   1380  N   ASP A 146      10.428 -11.860  15.801  1.00 10.00      A   
ATOM   1381  HN  ASP A 146      10.724 -10.937  15.935  1.00 10.00      A   
ATOM   1382  CA  ASP A 146       9.869 -12.590  16.932  1.00 10.00      A   
ATOM   1383  CB  ASP A 146      10.172 -11.857  18.239  1.00 10.00      A   
ATOM   1384  CG  ASP A 146      11.319 -12.476  19.000  1.00 10.00      A   
ATOM   1385  OD1 ASP A 146      12.476 -12.333  18.559  1.00 10.00      A   
ATOM   1386  OD2 ASP A 146      11.068 -13.110  20.049  1.00 10.00      A   
ATOM   1387  C   ASP A 146       8.365 -12.762  16.782  1.00 10.00      A   
ATOM   1388  O   ASP A 146       7.859 -13.885  16.740  1.00 10.00      A   
ATOM   1389  N   GLY A 147       7.653 -11.641  16.693  1.00 10.00      A   
ATOM   1390  HN  GLY A 147       8.117 -10.770  16.732  1.00 10.00      A   
ATOM   1391  CA  GLY A 147       6.210 -11.677  16.552  1.00 10.00      A   
ATOM   1392  C   GLY A 147       5.765 -12.349  15.267  1.00 10.00      A   
ATOM   1393  O   GLY A 147       4.704 -12.970  15.223  1.00 10.00      A   
ATOM   1394  N   LEU A 148       6.585 -12.232  14.225  1.00 10.00      A   
ATOM   1395  HN  LEU A 148       7.420 -11.728  14.330  1.00 10.00      A   
ATOM   1396  CA  LEU A 148       6.277 -12.832  12.930  1.00 10.00      A   
ATOM   1397  CB  LEU A 148       7.348 -12.472  11.900  1.00 10.00      A   
ATOM   1398  CG  LEU A 148       7.592 -10.979  11.664  1.00 10.00      A   
ATOM   1399  CD1 LEU A 148       8.647 -10.777  10.586  1.00 10.00      A   
ATOM   1400  CD2 LEU A 148       6.298 -10.272  11.293  1.00 10.00      A   
ATOM   1401  C   LEU A 148       6.159 -14.348  13.049  1.00 10.00      A   
ATOM   1402  O   LEU A 148       5.256 -14.956  12.477  1.00 10.00      A   
ATOM   1403  N   ALA A 149       7.068 -14.949  13.807  1.00 10.00      A   
ATOM   1404  HN  ALA A 149       7.765 -14.406  14.238  1.00 10.00      A   
ATOM   1405  CA  ALA A 149       7.065 -16.392  14.010  1.00 10.00      A   
ATOM   1406  CB  ALA A 149       8.319 -16.825  14.753  1.00 10.00      A   
ATOM   1407  C   ALA A 149       5.811 -16.829  14.765  1.00 10.00      A   
ATOM   1408  O   ALA A 149       5.232 -17.876  14.479  1.00 10.00      A   
ATOM   1409  N   ALA A 150       5.389 -16.006  15.720  1.00 10.00      A   
ATOM   1410  HN  ALA A 150       5.892 -15.181  15.890  1.00 10.00      A   
ATOM   1411  CA  ALA A 150       4.202 -16.295  16.520  1.00 10.00      A   
ATOM   1412  CB  ALA A 150       4.030 -15.249  17.613  1.00 10.00      A   
ATOM   1413  C   ALA A 150       2.960 -16.360  15.638  1.00 10.00      A   
ATOM   1414  O   ALA A 150       2.066 -17.180  15.859  1.00 10.00      A   
ATOM   1415  N   ILE A 151       2.915 -15.492  14.637  1.00 10.00      A   
ATOM   1416  HN  ILE A 151       3.656 -14.859  14.525  1.00 10.00      A   
ATOM   1417  CA  ILE A 151       1.798 -15.450  13.703  1.00 10.00      A   
ATOM   1418  CB  ILE A 151       1.933 -14.264  12.713  1.00 10.00      A   
ATOM   1419  CG1 ILE A 151       1.848 -12.926  13.451  1.00 10.00      A   
ATOM   1420  CG2 ILE A 151       0.875 -14.336  11.616  1.00 10.00      A   
ATOM   1421  CD1 ILE A 151       0.481 -12.631  14.031  1.00 10.00      A   
ATOM   1422  C   ILE A 151       1.741 -16.749  12.904  1.00 10.00      A   
ATOM   1423  O   ILE A 151       0.711 -17.414  12.848  1.00 10.00      A   
ATOM   1424  N   ALA A 152       2.870 -17.116  12.318  1.00 10.00      A   
ATOM   1425  HN  ALA A 152       3.669 -16.557  12.439  1.00 10.00      A   
ATOM   1426  CA  ALA A 152       2.963 -18.318  11.493  1.00 10.00      A   
ATOM   1427  CB  ALA A 152       4.339 -18.402  10.861  1.00 10.00      A   
ATOM   1428  C   ALA A 152       2.666 -19.604  12.267  1.00 10.00      A   
ATOM   1429  O   ALA A 152       2.067 -20.540  11.732  1.00 10.00      A   
ATOM   1430  N   ALA A 153       3.086 -19.644  13.523  1.00 10.00      A   
ATOM   1431  HN  ALA A 153       3.553 -18.864  13.894  1.00 10.00      A   
ATOM   1432  CA  ALA A 153       2.896 -20.824  14.359  1.00 10.00      A   
ATOM   1433  CB  ALA A 153       3.931 -20.861  15.472  1.00 10.00      A   
ATOM   1434  C   ALA A 153       1.488 -20.937  14.936  1.00 10.00      A   
ATOM   1435  O   ALA A 153       1.084 -22.016  15.380  1.00 10.00      A   
ATOM   1436  N   THR A 154       0.740 -19.843  14.934  1.00 10.00      A   
ATOM   1437  HN  THR A 154       1.099 -19.010  14.557  1.00 10.00      A   
ATOM   1438  CA  THR A 154      -0.609 -19.864  15.487  1.00 10.00      A   
ATOM   1439  CB  THR A 154      -0.786 -18.807  16.595  1.00 10.00      A   
ATOM   1440  OG1 THR A 154       0.426 -18.714  17.363  1.00 10.00      A   
ATOM   1441  HG1 THR A 154       1.046 -18.114  16.917  1.00 10.00      A   
ATOM   1442  CG2 THR A 154      -1.930 -19.199  17.518  1.00 10.00      A   
ATOM   1443  C   THR A 154      -1.698 -19.712  14.423  1.00 10.00      A   
ATOM   1444  O   THR A 154      -2.688 -20.447  14.436  1.00 10.00      A   
ATOM   1445  N   CYS A 155      -1.517 -18.774  13.502  1.00 10.00      A   
ATOM   1446  HN  CYS A 155      -0.698 -18.231  13.518  1.00 10.00      A   
ATOM   1447  CA  CYS A 155      -2.494 -18.539  12.457  1.00 10.00      A   
ATOM   1448  CB  CYS A 155      -2.318 -17.141  11.864  1.00 10.00      A   
ATOM   1449  SG  CYS A 155      -2.412 -15.804  13.079  1.00 10.00      A   
ATOM   1450  HG  CYS A 155      -3.582 -15.201  12.932  1.00 10.00      A   
ATOM   1451  C   CYS A 155      -2.408 -19.608  11.371  1.00 10.00      A   
ATOM   1452  O   CYS A 155      -1.565 -19.548  10.475  1.00 10.00      A   
ATOM   1453  N   ARG A 156      -3.282 -20.593  11.473  1.00 10.00      A   
ATOM   1454  HN  ARG A 156      -3.920 -20.586  12.220  1.00 10.00      A   
ATOM   1455  CA  ARG A 156      -3.326 -21.683  10.513  1.00 10.00      A   
ATOM   1456  CB  ARG A 156      -3.901 -22.935  11.170  1.00 10.00      A   
ATOM   1457  CG  ARG A 156      -3.373 -23.203  12.568  1.00 10.00      A   
ATOM   1458  CD  ARG A 156      -3.878 -24.532  13.098  1.00 10.00      A   
ATOM   1459  NE  ARG A 156      -5.300 -24.725  12.814  1.00 10.00      A   
ATOM   1460  HE  ARG A 156      -5.652 -24.336  11.980  1.00 10.00      A   
ATOM   1461  CZ  ARG A 156      -6.127 -25.404  13.607  1.00 10.00      A   
ATOM   1462  NH1 ARG A 156      -5.673 -25.939  14.730  1.00 10.00      A   
ATOM   1463 HH11 ARG A 156      -4.669 -25.833  14.991  1.00 10.00      A   
ATOM   1464 HH12 ARG A 156      -6.314 -26.478  15.355  1.00 10.00      A   
ATOM   1465  NH2 ARG A 156      -7.408 -25.528  13.287  1.00 10.00      A   
ATOM   1466 HH21 ARG A 156      -7.774 -25.100  12.413  1.00 10.00      A   
ATOM   1467 HH22 ARG A 156      -8.054 -26.060  13.909  1.00 10.00      A   
ATOM   1468  C   ARG A 156      -4.184 -21.284   9.326  1.00 10.00      A   
ATOM   1469  O   ARG A 156      -4.086 -21.857   8.242  1.00 10.00      A   
ATOM   1470  N   ASN A 157      -5.016 -20.278   9.543  1.00 10.00      A   
ATOM   1471  HN  ASN A 157      -5.030 -19.849  10.427  1.00 10.00      A   
ATOM   1472  CA  ASN A 157      -5.905 -19.784   8.504  1.00 10.00      A   
ATOM   1473  CB  ASN A 157      -7.214 -19.277   9.109  1.00 10.00      A   
ATOM   1474  CG  ASN A 157      -8.229 -20.380   9.346  1.00 10.00      A   
ATOM   1475  OD1 ASN A 157      -8.368 -21.302   8.542  1.00 10.00      A   
ATOM   1476  ND2 ASN A 157      -8.939 -20.304  10.461  1.00 10.00      A   
ATOM   1477 HD21 ASN A 157      -8.771 -19.550  11.071  1.00 10.00      A   
ATOM   1478 HD22 ASN A 157      -9.616 -20.998  10.629  1.00 10.00      A   
ATOM   1479  C   ASN A 157      -5.233 -18.681   7.696  1.00 10.00      A   
ATOM   1480  O   ASN A 157      -5.843 -18.095   6.805  1.00 10.00      A   
ATOM   1481  N   LEU A 158      -3.969 -18.412   8.013  1.00 10.00      A   
ATOM   1482  HN  LEU A 158      -3.541 -18.923   8.728  1.00 10.00      A   
ATOM   1483  CA  LEU A 158      -3.202 -17.382   7.322  1.00 10.00      A   
ATOM   1484  CB  LEU A 158      -1.797 -17.275   7.919  1.00 10.00      A   
ATOM   1485  CG  LEU A 158      -0.897 -16.187   7.332  1.00 10.00      A   
ATOM   1486  CD1 LEU A 158      -1.377 -14.805   7.758  1.00 10.00      A   
ATOM   1487  CD2 LEU A 158       0.549 -16.412   7.747  1.00 10.00      A   
ATOM   1488  C   LEU A 158      -3.116 -17.680   5.827  1.00 10.00      A   
ATOM   1489  O   LEU A 158      -2.594 -18.716   5.418  1.00 10.00      A   
ATOM   1490  N   LYS A 159      -3.640 -16.772   5.021  1.00 10.00      A   
ATOM   1491  HN  LYS A 159      -4.047 -15.966   5.408  1.00 10.00      A   
ATOM   1492  CA  LYS A 159      -3.630 -16.936   3.577  1.00 10.00      A   
ATOM   1493  CB  LYS A 159      -5.048 -16.794   3.019  1.00 10.00      A   
ATOM   1494  CG  LYS A 159      -6.000 -17.918   3.401  1.00 10.00      A   
ATOM   1495  CD  LYS A 159      -7.369 -17.727   2.758  1.00 10.00      A   
ATOM   1496  CE  LYS A 159      -7.285 -17.778   1.240  1.00 10.00      A   
ATOM   1497  NZ  LYS A 159      -8.607 -17.570   0.590  1.00 10.00      A   
ATOM   1498  HZ1 LYS A 159      -8.493 -17.526  -0.444  1.00 10.00      A   
ATOM   1499  HZ2 LYS A 159      -9.035 -16.681   0.918  1.00 10.00      A   
ATOM   1500  HZ3 LYS A 159      -9.249 -18.353   0.821  1.00 10.00      A   
ATOM   1501  C   LYS A 159      -2.721 -15.911   2.914  1.00 10.00      A   
ATOM   1502  O   LYS A 159      -1.930 -16.244   2.024  1.00 10.00      A   
ATOM   1503  N   GLU A 160      -2.833 -14.661   3.347  1.00 10.00      A   
ATOM   1504  HN  GLU A 160      -3.459 -14.458   4.075  1.00 10.00      A   
ATOM   1505  CA  GLU A 160      -2.035 -13.589   2.773  1.00 10.00      A   
ATOM   1506  CB  GLU A 160      -2.918 -12.595   2.016  1.00 10.00      A   
ATOM   1507  CG  GLU A 160      -3.758 -13.228   0.917  1.00 10.00      A   
ATOM   1508  CD  GLU A 160      -4.440 -12.206   0.032  1.00 10.00      A   
ATOM   1509  OE1 GLU A 160      -5.571 -11.786   0.363  1.00 10.00      A   
ATOM   1510  OE2 GLU A 160      -3.853 -11.831  -1.006  1.00 10.00      A   
ATOM   1511  C   GLU A 160      -1.195 -12.879   3.828  1.00 10.00      A   
ATOM   1512  O   GLU A 160      -1.709 -12.419   4.852  1.00 10.00      A   
ATOM   1513  N   LEU A 161       0.100 -12.801   3.565  1.00 10.00      A   
ATOM   1514  HN  LEU A 161       0.436 -13.192   2.728  1.00 10.00      A   
ATOM   1515  CA  LEU A 161       1.042 -12.164   4.466  1.00 10.00      A   
ATOM   1516  CB  LEU A 161       1.928 -13.238   5.105  1.00 10.00      A   
ATOM   1517  CG  LEU A 161       2.837 -12.794   6.250  1.00 10.00      A   
ATOM   1518  CD1 LEU A 161       2.017 -12.195   7.382  1.00 10.00      A   
ATOM   1519  CD2 LEU A 161       3.666 -13.970   6.748  1.00 10.00      A   
ATOM   1520  C   LEU A 161       1.899 -11.158   3.703  1.00 10.00      A   
ATOM   1521  O   LEU A 161       2.839 -11.538   2.996  1.00 10.00      A   
ATOM   1522  N   ASP A 162       1.565  -9.881   3.839  1.00 10.00      A   
ATOM   1523  HN  ASP A 162       0.805  -9.645   4.421  1.00 10.00      A   
ATOM   1524  CA  ASP A 162       2.298  -8.813   3.159  1.00 10.00      A   
ATOM   1525  CB  ASP A 162       1.388  -8.078   2.165  1.00 10.00      A   
ATOM   1526  CG  ASP A 162       2.110  -7.018   1.345  1.00 10.00      A   
ATOM   1527  OD1 ASP A 162       3.359  -6.999   1.344  1.00 10.00      A   
ATOM   1528  OD2 ASP A 162       1.423  -6.206   0.681  1.00 10.00      A   
ATOM   1529  C   ASP A 162       2.896  -7.828   4.160  1.00 10.00      A   
ATOM   1530  O   ASP A 162       2.194  -7.295   5.017  1.00 10.00      A   
ATOM   1531  N   LEU A 163       4.199  -7.600   4.045  1.00 10.00      A   
ATOM   1532  HN  LEU A 163       4.697  -8.058   3.337  1.00 10.00      A   
ATOM   1533  CA  LEU A 163       4.911  -6.684   4.928  1.00 10.00      A   
ATOM   1534  CB  LEU A 163       5.840  -7.470   5.866  1.00 10.00      A   
ATOM   1535  CG  LEU A 163       5.192  -8.541   6.748  1.00 10.00      A   
ATOM   1536  CD1 LEU A 163       6.257  -9.292   7.532  1.00 10.00      A   
ATOM   1537  CD2 LEU A 163       4.166  -7.926   7.689  1.00 10.00      A   
ATOM   1538  C   LEU A 163       5.744  -5.707   4.100  1.00 10.00      A   
ATOM   1539  O   LEU A 163       6.837  -5.305   4.505  1.00 10.00      A   
ATOM   1540  N   ARG A 164       5.214  -5.327   2.945  1.00 10.00      A   
ATOM   1541  HN  ARG A 164       4.323  -5.669   2.695  1.00 10.00      A   
ATOM   1542  CA  ARG A 164       5.905  -4.419   2.033  1.00 10.00      A   
ATOM   1543  CB  ARG A 164       5.113  -4.264   0.734  1.00 10.00      A   
ATOM   1544  CG  ARG A 164       3.800  -3.516   0.892  1.00 10.00      A   
ATOM   1545  CD  ARG A 164       2.932  -3.677  -0.337  1.00 10.00      A   
ATOM   1546  NE  ARG A 164       2.023  -2.549  -0.523  1.00 10.00      A   
ATOM   1547  HE  ARG A 164       2.431  -1.672  -0.711  1.00 10.00      A   
ATOM   1548  CZ  ARG A 164       0.695  -2.646  -0.448  1.00 10.00      A   
ATOM   1549  NH1 ARG A 164       0.126  -3.818  -0.177  1.00 10.00      A   
ATOM   1550 HH11 ARG A 164       0.720  -4.673  -0.015  1.00 10.00      A   
ATOM   1551 HH12 ARG A 164      -0.912  -3.895  -0.124  1.00 10.00      A   
ATOM   1552  NH2 ARG A 164      -0.063  -1.570  -0.657  1.00 10.00      A   
ATOM   1553 HH21 ARG A 164      -1.104  -1.639  -0.598  1.00 10.00      A   
ATOM   1554 HH22 ARG A 164       0.376  -0.653  -0.884  1.00 10.00      A   
ATOM   1555  C   ARG A 164       6.187  -3.045   2.645  1.00 10.00      A   
ATOM   1556  O   ARG A 164       5.385  -2.510   3.417  1.00 10.00      A   
ATOM   1557  N   GLU A 165       7.353  -2.498   2.298  1.00 10.00      A   
ATOM   1558  HN  GLU A 165       7.942  -3.004   1.699  1.00 10.00      A   
ATOM   1559  CA  GLU A 165       7.795  -1.175   2.751  1.00 10.00      A   
ATOM   1560  CB  GLU A 165       6.920  -0.061   2.163  1.00 10.00      A   
ATOM   1561  CG  GLU A 165       7.167   0.226   0.689  1.00 10.00      A   
ATOM   1562  CD  GLU A 165       6.424  -0.720  -0.229  1.00 10.00      A   
ATOM   1563  OE1 GLU A 165       5.179  -0.652  -0.275  1.00 10.00      A   
ATOM   1564  OE2 GLU A 165       7.082  -1.530  -0.914  1.00 10.00      A   
ATOM   1565  C   GLU A 165       7.901  -1.036   4.273  1.00 10.00      A   
ATOM   1566  O   GLU A 165       8.072   0.072   4.788  1.00 10.00      A   
ATOM   1567  N   SER A 166       7.827  -2.149   4.983  1.00 10.00      A   
ATOM   1568  HN  SER A 166       7.721  -3.003   4.519  1.00 10.00      A   
ATOM   1569  CA  SER A 166       7.896  -2.135   6.434  1.00 10.00      A   
ATOM   1570  CB  SER A 166       6.901  -3.139   7.020  1.00 10.00      A   
ATOM   1571  OG  SER A 166       5.568  -2.719   6.791  1.00 10.00      A   
ATOM   1572  HG  SER A 166       5.131  -3.337   6.188  1.00 10.00      A   
ATOM   1573  C   SER A 166       9.311  -2.413   6.942  1.00 10.00      A   
ATOM   1574  O   SER A 166      10.117  -3.049   6.257  1.00 10.00      A   
ATOM   1575  N   ASP A 167       9.606  -1.916   8.135  1.00 10.00      A   
ATOM   1576  HN  ASP A 167       8.915  -1.415   8.626  1.00 10.00      A   
ATOM   1577  CA  ASP A 167      10.911  -2.108   8.757  1.00 10.00      A   
ATOM   1578  CB  ASP A 167      11.311  -0.871   9.567  1.00 10.00      A   
ATOM   1579  CG  ASP A 167      12.596  -1.069  10.356  1.00 10.00      A   
ATOM   1580  OD1 ASP A 167      12.554  -0.986  11.602  1.00 10.00      A   
ATOM   1581  OD2 ASP A 167      13.658  -1.291   9.727  1.00 10.00      A   
ATOM   1582  C   ASP A 167      10.873  -3.333   9.658  1.00 10.00      A   
ATOM   1583  O   ASP A 167      10.140  -3.365  10.649  1.00 10.00      A   
ATOM   1584  N   VAL A 168      11.645  -4.347   9.297  1.00 10.00      A   
ATOM   1585  HN  VAL A 168      12.210  -4.256   8.504  1.00 10.00      A   
ATOM   1586  CA  VAL A 168      11.690  -5.587  10.060  1.00 10.00      A   
ATOM   1587  CB  VAL A 168      11.440  -6.818   9.158  1.00 10.00      A   
ATOM   1588  CG1 VAL A 168      11.295  -8.083   9.994  1.00 10.00      A   
ATOM   1589  CG2 VAL A 168      10.213  -6.609   8.280  1.00 10.00      A   
ATOM   1590  C   VAL A 168      13.041  -5.746  10.750  1.00 10.00      A   
ATOM   1591  O   VAL A 168      14.092  -5.633  10.113  1.00 10.00      A   
ATOM   1592  N   ASP A 169      13.006  -5.996  12.050  1.00 10.00      A   
ATOM   1593  HN  ASP A 169      12.137  -6.045  12.502  1.00 10.00      A   
ATOM   1594  CA  ASP A 169      14.225  -6.180  12.829  1.00 10.00      A   
ATOM   1595  CB  ASP A 169      13.979  -5.859  14.307  1.00 10.00      A   
ATOM   1596  CG  ASP A 169      13.749  -4.383  14.553  1.00 10.00      A   
ATOM   1597  OD1 ASP A 169      14.608  -3.570  14.150  1.00 10.00      A   
ATOM   1598  OD2 ASP A 169      12.715  -4.023  15.156  1.00 10.00      A   
ATOM   1599  C   ASP A 169      14.757  -7.601  12.684  1.00 10.00      A   
ATOM   1600  O   ASP A 169      14.043  -8.575  12.949  1.00 10.00      A   
ATOM   1601  N   ASP A 170      16.009  -7.716  12.259  1.00 10.00      A   
ATOM   1602  HN  ASP A 170      16.526  -6.903  12.079  1.00 10.00      A   
ATOM   1603  CA  ASP A 170      16.642  -9.018  12.070  1.00 10.00      A   
ATOM   1604  CB  ASP A 170      17.882  -8.912  11.176  1.00 10.00      A   
ATOM   1605  CG  ASP A 170      17.587  -8.480   9.759  1.00 10.00      A   
ATOM   1606  OD1 ASP A 170      16.876  -9.212   9.039  1.00 10.00      A   
ATOM   1607  OD2 ASP A 170      18.086  -7.412   9.349  1.00 10.00      A   
ATOM   1608  C   ASP A 170      17.068  -9.596  13.406  1.00 10.00      A   
ATOM   1609  O   ASP A 170      17.906  -9.019  14.099  1.00 10.00      A   
ATOM   1610  N   VAL A 171      16.481 -10.723  13.773  1.00 10.00      A   
ATOM   1611  HN  VAL A 171      15.804 -11.124  13.185  1.00 10.00      A   
ATOM   1612  CA  VAL A 171      16.815 -11.382  15.029  1.00 10.00      A   
ATOM   1613  CB  VAL A 171      15.687 -11.245  16.073  1.00 10.00      A   
ATOM   1614  CG1 VAL A 171      16.125 -11.837  17.401  1.00 10.00      A   
ATOM   1615  CG2 VAL A 171      15.273  -9.789  16.249  1.00 10.00      A   
ATOM   1616  C   VAL A 171      17.112 -12.859  14.788  1.00 10.00      A   
ATOM   1617  O   VAL A 171      18.228 -13.330  15.034  1.00 10.00      A   
ATOM   1618  N   SER A 172      16.115 -13.576  14.289  1.00 10.00      A   
ATOM   1619  HN  SER A 172      15.258 -13.135  14.095  1.00 10.00      A   
ATOM   1620  CA  SER A 172      16.253 -14.996  14.015  1.00 10.00      A   
ATOM   1621  CB  SER A 172      15.373 -15.801  14.976  1.00 10.00      A   
ATOM   1622  OG  SER A 172      15.759 -15.580  16.322  1.00 10.00      A   
ATOM   1623  HG  SER A 172      15.232 -14.862  16.694  1.00 10.00      A   
ATOM   1624  C   SER A 172      15.882 -15.308  12.568  1.00 10.00      A   
ATOM   1625  O   SER A 172      14.798 -14.951  12.111  1.00 10.00      A   
ATOM   1626  N   GLY A 173      16.788 -15.966  11.853  1.00 10.00      A   
ATOM   1627  HN  GLY A 173      17.640 -16.220  12.271  1.00 10.00      A   
ATOM   1628  CA  GLY A 173      16.538 -16.315  10.464  1.00 10.00      A   
ATOM   1629  C   GLY A 173      15.676 -17.553  10.317  1.00 10.00      A   
ATOM   1630  O   GLY A 173      14.897 -17.669   9.373  1.00 10.00      A   
ATOM   1631  N   HIS A 174      15.791 -18.479  11.263  1.00 10.00      A   
ATOM   1632  HN  HIS A 174      16.432 -18.335  11.997  1.00 10.00      A   
ATOM   1633  CA  HIS A 174      15.014 -19.718  11.227  1.00 10.00      A   
ATOM   1634  CB  HIS A 174      15.654 -20.794  12.108  1.00 10.00      A   
ATOM   1635  CG  HIS A 174      16.745 -21.567  11.437  1.00 10.00      A   
ATOM   1636  ND1 HIS A 174      16.504 -22.314  10.308  1.00 10.00      A   
ATOM   1637  CD2 HIS A 174      18.053 -21.686  11.778  1.00 10.00      A   
ATOM   1638  CE1 HIS A 174      17.657 -22.868   9.987  1.00 10.00      A   
ATOM   1639  NE2 HIS A 174      18.621 -22.518  10.846  1.00 10.00      A   
ATOM   1640  HE2 HIS A 174      19.558 -22.809  10.821  1.00 10.00      A   
ATOM   1641  C   HIS A 174      13.561 -19.502  11.645  1.00 10.00      A   
ATOM   1642  O   HIS A 174      12.840 -20.461  11.930  1.00 10.00      A   
ATOM   1643  N   TRP A 175      13.123 -18.245  11.652  1.00 10.00      A   
ATOM   1644  HN  TRP A 175      13.735 -17.526  11.385  1.00 10.00      A   
ATOM   1645  CA  TRP A 175      11.759 -17.909  12.039  1.00 10.00      A   
ATOM   1646  CB  TRP A 175      11.572 -16.387  12.111  1.00 10.00      A   
ATOM   1647  CG  TRP A 175      11.494 -15.712  10.771  1.00 10.00      A   
ATOM   1648  CD1 TRP A 175      12.540 -15.287  10.005  1.00 10.00      A   
ATOM   1649  CD2 TRP A 175      10.305 -15.389  10.040  1.00 10.00      A   
ATOM   1650  NE1 TRP A 175      12.077 -14.724   8.843  1.00 10.00      A   
ATOM   1651  HE1 TRP A 175      12.636 -14.348   8.130  1.00 10.00      A   
ATOM   1652  CE2 TRP A 175      10.708 -14.771   8.839  1.00 10.00      A   
ATOM   1653  CE3 TRP A 175       8.940 -15.561  10.283  1.00 10.00      A   
ATOM   1654  CZ2 TRP A 175       9.796 -14.329   7.885  1.00 10.00      A   
ATOM   1655  CZ3 TRP A 175       8.036 -15.122   9.335  1.00 10.00      A   
ATOM   1656  CH2 TRP A 175       8.468 -14.511   8.150  1.00 10.00      A   
ATOM   1657  C   TRP A 175      10.735 -18.524  11.089  1.00 10.00      A   
ATOM   1658  O   TRP A 175       9.609 -18.811  11.483  1.00 10.00      A   
ATOM   1659  N   LEU A 176      11.139 -18.737   9.841  1.00 10.00      A   
ATOM   1660  HN  LEU A 176      12.058 -18.500   9.592  1.00 10.00      A   
ATOM   1661  CA  LEU A 176      10.250 -19.309   8.834  1.00 10.00      A   
ATOM   1662  CB  LEU A 176      10.745 -18.982   7.424  1.00 10.00      A   
ATOM   1663  CG  LEU A 176       9.697 -19.077   6.312  1.00 10.00      A   
ATOM   1664  CD1 LEU A 176       8.708 -17.924   6.409  1.00 10.00      A   
ATOM   1665  CD2 LEU A 176      10.364 -19.108   4.945  1.00 10.00      A   
ATOM   1666  C   LEU A 176      10.106 -20.818   9.009  1.00 10.00      A   
ATOM   1667  O   LEU A 176       9.325 -21.462   8.312  1.00 10.00      A   
ATOM   1668  N   SER A 177      10.864 -21.380   9.943  1.00 10.00      A   
ATOM   1669  HN  SER A 177      11.466 -20.815  10.475  1.00 10.00      A   
ATOM   1670  CA  SER A 177      10.811 -22.811  10.207  1.00 10.00      A   
ATOM   1671  CB  SER A 177      12.177 -23.318  10.673  1.00 10.00      A   
ATOM   1672  OG  SER A 177      13.134 -23.245   9.629  1.00 10.00      A   
ATOM   1673  HG  SER A 177      13.279 -22.324   9.387  1.00 10.00      A   
ATOM   1674  C   SER A 177       9.742 -23.136  11.247  1.00 10.00      A   
ATOM   1675  O   SER A 177       9.494 -24.304  11.559  1.00 10.00      A   
ATOM   1676  N   HIS A 178       9.097 -22.099  11.775  1.00 10.00      A   
ATOM   1677  HN  HIS A 178       9.330 -21.189  11.484  1.00 10.00      A   
ATOM   1678  CA  HIS A 178       8.054 -22.283  12.779  1.00 10.00      A   
ATOM   1679  CB  HIS A 178       7.956 -21.079  13.715  1.00 10.00      A   
ATOM   1680  CG  HIS A 178       8.933 -21.141  14.844  1.00 10.00      A   
ATOM   1681  ND1 HIS A 178       8.576 -21.638  16.077  1.00 10.00      A   
ATOM   1682  CD2 HIS A 178      10.239 -20.779  14.867  1.00 10.00      A   
ATOM   1683  CE1 HIS A 178       9.665 -21.572  16.820  1.00 10.00      A   
ATOM   1684  NE2 HIS A 178      10.694 -21.060  16.128  1.00 10.00      A   
ATOM   1685  HE2 HIS A 178      11.611 -20.922  16.459  1.00 10.00      A   
ATOM   1686  C   HIS A 178       6.711 -22.601  12.138  1.00 10.00      A   
ATOM   1687  O   HIS A 178       5.743 -22.923  12.829  1.00 10.00      A   
ATOM   1688  N   PHE A 179       6.656 -22.502  10.819  1.00 10.00      A   
ATOM   1689  HN  PHE A 179       7.450 -22.203  10.328  1.00 10.00      A   
ATOM   1690  CA  PHE A 179       5.446 -22.812  10.083  1.00 10.00      A   
ATOM   1691  CB  PHE A 179       5.629 -22.448   8.609  1.00 10.00      A   
ATOM   1692  CG  PHE A 179       4.941 -21.184   8.183  1.00 10.00      A   
ATOM   1693  CD1 PHE A 179       5.655 -20.174   7.556  1.00 10.00      A   
ATOM   1694  CD2 PHE A 179       3.585 -21.007   8.391  1.00 10.00      A   
ATOM   1695  CE1 PHE A 179       5.027 -19.013   7.144  1.00 10.00      A   
ATOM   1696  CE2 PHE A 179       2.951 -19.847   7.985  1.00 10.00      A   
ATOM   1697  CZ  PHE A 179       3.673 -18.849   7.359  1.00 10.00      A   
ATOM   1698  C   PHE A 179       5.155 -24.305  10.197  1.00 10.00      A   
ATOM   1699  O   PHE A 179       6.008 -25.130   9.864  1.00 10.00      A   
ATOM   1700  N   PRO A 180       3.964 -24.673  10.689  1.00 10.00      A   
ATOM   1701  CA  PRO A 180       3.576 -26.075  10.841  1.00 10.00      A   
ATOM   1702  CB  PRO A 180       2.126 -26.010  11.340  1.00 10.00      A   
ATOM   1703  CG  PRO A 180       1.679 -24.610  11.087  1.00 10.00      A   
ATOM   1704  CD  PRO A 180       2.910 -23.757  11.145  1.00 10.00      A   
ATOM   1705  C   PRO A 180       3.640 -26.815   9.513  1.00 10.00      A   
ATOM   1706  O   PRO A 180       3.271 -26.270   8.474  1.00 10.00      A   
ATOM   1707  N   ASP A 181       4.081 -28.063   9.556  1.00 10.00      A   
ATOM   1708  HN  ASP A 181       4.328 -28.450  10.422  1.00 10.00      A   
ATOM   1709  CA  ASP A 181       4.205 -28.879   8.350  1.00 10.00      A   
ATOM   1710  CB  ASP A 181       5.064 -30.116   8.614  1.00 10.00      A   
ATOM   1711  CG  ASP A 181       5.990 -30.437   7.459  1.00 10.00      A   
ATOM   1712  OD1 ASP A 181       6.540 -29.496   6.845  1.00 10.00      A   
ATOM   1713  OD2 ASP A 181       6.185 -31.632   7.164  1.00 10.00      A   
ATOM   1714  C   ASP A 181       2.835 -29.258   7.785  1.00 10.00      A   
ATOM   1715  O   ASP A 181       2.730 -29.961   6.779  1.00 10.00      A   
ATOM   1716  N   THR A 182       1.789 -28.796   8.453  1.00 10.00      A   
ATOM   1717  HN  THR A 182       1.940 -28.290   9.276  1.00 10.00      A   
ATOM   1718  CA  THR A 182       0.423 -29.041   8.028  1.00 10.00      A   
ATOM   1719  CB  THR A 182      -0.460 -29.374   9.242  1.00 10.00      A   
ATOM   1720  OG1 THR A 182      -0.042 -28.578  10.363  1.00 10.00      A   
ATOM   1721  HG1 THR A 182      -0.820 -28.188  10.783  1.00 10.00      A   
ATOM   1722  CG2 THR A 182      -0.331 -30.846   9.600  1.00 10.00      A   
ATOM   1723  C   THR A 182      -0.140 -27.806   7.324  1.00 10.00      A   
ATOM   1724  O   THR A 182      -1.191 -27.864   6.677  1.00 10.00      A   
ATOM   1725  N   TYR A 183       0.582 -26.694   7.443  1.00 10.00      A   
ATOM   1726  HN  TYR A 183       1.428 -26.729   7.944  1.00 10.00      A   
ATOM   1727  CA  TYR A 183       0.173 -25.434   6.840  1.00 10.00      A   
ATOM   1728  CB  TYR A 183       1.075 -24.293   7.314  1.00 10.00      A   
ATOM   1729  CG  TYR A 183       0.788 -22.968   6.648  1.00 10.00      A   
ATOM   1730  CD1 TYR A 183      -0.353 -22.245   6.962  1.00 10.00      A   
ATOM   1731  CD2 TYR A 183       1.660 -22.440   5.705  1.00 10.00      A   
ATOM   1732  CE1 TYR A 183      -0.620 -21.035   6.359  1.00 10.00      A   
ATOM   1733  CE2 TYR A 183       1.402 -21.228   5.093  1.00 10.00      A   
ATOM   1734  CZ  TYR A 183       0.258 -20.529   5.425  1.00 10.00      A   
ATOM   1735  OH  TYR A 183      -0.004 -19.320   4.826  1.00 10.00      A   
ATOM   1736  HH  TYR A 183      -0.891 -19.020   5.078  1.00 10.00      A   
ATOM   1737  C   TYR A 183       0.187 -25.518   5.319  1.00 10.00      A   
ATOM   1738  O   TYR A 183       1.216 -25.834   4.711  1.00 10.00      A   
ATOM   1739  N   THR A 184      -0.964 -25.242   4.718  1.00 10.00      A   
ATOM   1740  HN  THR A 184      -1.744 -25.009   5.267  1.00 10.00      A   
ATOM   1741  CA  THR A 184      -1.106 -25.285   3.270  1.00 10.00      A   
ATOM   1742  CB  THR A 184      -1.619 -26.669   2.828  1.00 10.00      A   
ATOM   1743  OG1 THR A 184      -2.043 -27.408   3.984  1.00 10.00      A   
ATOM   1744  HG1 THR A 184      -1.476 -27.180   4.732  1.00 10.00      A   
ATOM   1745  CG2 THR A 184      -0.522 -27.444   2.123  1.00 10.00      A   
ATOM   1746  C   THR A 184      -2.069 -24.204   2.768  1.00 10.00      A   
ATOM   1747  O   THR A 184      -2.602 -24.301   1.666  1.00 10.00      A   
ATOM   1748  N   SER A 185      -2.275 -23.166   3.571  1.00 10.00      A   
ATOM   1749  HN  SER A 185      -1.820 -23.127   4.436  1.00 10.00      A   
ATOM   1750  CA  SER A 185      -3.176 -22.082   3.202  1.00 10.00      A   
ATOM   1751  CB  SER A 185      -3.989 -21.659   4.427  1.00 10.00      A   
ATOM   1752  OG  SER A 185      -3.588 -22.402   5.571  1.00 10.00      A   
ATOM   1753  HG  SER A 185      -3.829 -21.913   6.372  1.00 10.00      A   
ATOM   1754  C   SER A 185      -2.418 -20.880   2.630  1.00 10.00      A   
ATOM   1755  O   SER A 185      -2.960 -19.781   2.555  1.00 10.00      A   
ATOM   1756  N   LEU A 186      -1.174 -21.098   2.204  1.00 10.00      A   
ATOM   1757  HN  LEU A 186      -0.802 -22.002   2.252  1.00 10.00      A   
ATOM   1758  CA  LEU A 186      -0.353 -20.020   1.653  1.00 10.00      A   
ATOM   1759  CB  LEU A 186       1.112 -20.456   1.569  1.00 10.00      A   
ATOM   1760  CG  LEU A 186       2.127 -19.373   1.202  1.00 10.00      A   
ATOM   1761  CD1 LEU A 186       2.163 -18.288   2.267  1.00 10.00      A   
ATOM   1762  CD2 LEU A 186       3.505 -19.987   1.009  1.00 10.00      A   
ATOM   1763  C   LEU A 186      -0.844 -19.584   0.277  1.00 10.00      A   
ATOM   1764  O   LEU A 186      -0.861 -20.377  -0.666  1.00 10.00      A   
ATOM   1765  N   VAL A 187      -1.244 -18.320   0.175  1.00 10.00      A   
ATOM   1766  HN  VAL A 187      -1.218 -17.752   0.974  1.00 10.00      A   
ATOM   1767  CA  VAL A 187      -1.735 -17.757  -1.081  1.00 10.00      A   
ATOM   1768  CB  VAL A 187      -3.178 -17.229  -0.944  1.00 10.00      A   
ATOM   1769  CG1 VAL A 187      -3.720 -16.778  -2.294  1.00 10.00      A   
ATOM   1770  CG2 VAL A 187      -4.080 -18.285  -0.327  1.00 10.00      A   
ATOM   1771  C   VAL A 187      -0.834 -16.615  -1.547  1.00 10.00      A   
ATOM   1772  O   VAL A 187      -0.363 -16.604  -2.691  1.00 10.00      A   
ATOM   1773  N   SER A 188      -0.594 -15.660  -0.653  1.00 10.00      A   
ATOM   1774  HN  SER A 188      -1.000 -15.725   0.236  1.00 10.00      A   
ATOM   1775  CA  SER A 188       0.250 -14.511  -0.958  1.00 10.00      A   
ATOM   1776  CB  SER A 188      -0.607 -13.245  -1.092  1.00 10.00      A   
ATOM   1777  OG  SER A 188      -1.768 -13.480  -1.877  1.00 10.00      A   
ATOM   1778  HG  SER A 188      -2.496 -12.924  -1.546  1.00 10.00      A   
ATOM   1779  C   SER A 188       1.296 -14.317   0.138  1.00 10.00      A   
ATOM   1780  O   SER A 188       0.957 -14.161   1.311  1.00 10.00      A   
ATOM   1781  N   LEU A 189       2.566 -14.344  -0.242  1.00 10.00      A   
ATOM   1782  HN  LEU A 189       2.783 -14.480  -1.193  1.00 10.00      A   
ATOM   1783  CA  LEU A 189       3.646 -14.174   0.720  1.00 10.00      A   
ATOM   1784  CB  LEU A 189       4.314 -15.523   1.014  1.00 10.00      A   
ATOM   1785  CG  LEU A 189       5.474 -15.511   2.014  1.00 10.00      A   
ATOM   1786  CD1 LEU A 189       4.991 -15.106   3.394  1.00 10.00      A   
ATOM   1787  CD2 LEU A 189       6.149 -16.873   2.062  1.00 10.00      A   
ATOM   1788  C   LEU A 189       4.682 -13.171   0.226  1.00 10.00      A   
ATOM   1789  O   LEU A 189       5.249 -13.328  -0.857  1.00 10.00      A   
ATOM   1790  N   ASN A 190       4.909 -12.130   1.017  1.00 10.00      A   
ATOM   1791  HN  ASN A 190       4.393 -12.040   1.850  1.00 10.00      A   
ATOM   1792  CA  ASN A 190       5.888 -11.103   0.681  1.00 10.00      A   
ATOM   1793  CB  ASN A 190       5.202  -9.763   0.404  1.00 10.00      A   
ATOM   1794  CG  ASN A 190       6.190  -8.651   0.095  1.00 10.00      A   
ATOM   1795  OD1 ASN A 190       7.336  -8.904  -0.278  1.00 10.00      A   
ATOM   1796  ND2 ASN A 190       5.753  -7.412   0.247  1.00 10.00      A   
ATOM   1797 HD21 ASN A 190       4.817  -7.278   0.555  1.00 10.00      A   
ATOM   1798 HD22 ASN A 190       6.365  -6.677   0.038  1.00 10.00      A   
ATOM   1799  C   ASN A 190       6.905 -10.951   1.807  1.00 10.00      A   
ATOM   1800  O   ASN A 190       6.551 -10.598   2.933  1.00 10.00      A   
ATOM   1801  N   ILE A 191       8.164 -11.228   1.501  1.00 10.00      A   
ATOM   1802  HN  ILE A 191       8.383 -11.509   0.583  1.00 10.00      A   
ATOM   1803  CA  ILE A 191       9.231 -11.130   2.490  1.00 10.00      A   
ATOM   1804  CB  ILE A 191       9.711 -12.526   2.956  1.00 10.00      A   
ATOM   1805  CG1 ILE A 191       9.964 -13.452   1.757  1.00 10.00      A   
ATOM   1806  CG2 ILE A 191       8.720 -13.152   3.929  1.00 10.00      A   
ATOM   1807  CD1 ILE A 191      10.533 -14.808   2.131  1.00 10.00      A   
ATOM   1808  C   ILE A 191      10.428 -10.344   1.952  1.00 10.00      A   
ATOM   1809  O   ILE A 191      11.547 -10.499   2.441  1.00 10.00      A   
ATOM   1810  N   SER A 192      10.194  -9.483   0.967  1.00 10.00      A   
ATOM   1811  HN  SER A 192       9.280  -9.380   0.621  1.00 10.00      A   
ATOM   1812  CA  SER A 192      11.273  -8.696   0.375  1.00 10.00      A   
ATOM   1813  CB  SER A 192      10.801  -7.984  -0.891  1.00 10.00      A   
ATOM   1814  OG  SER A 192       9.625  -7.229  -0.646  1.00 10.00      A   
ATOM   1815  HG  SER A 192       9.789  -6.606   0.068  1.00 10.00      A   
ATOM   1816  C   SER A 192      11.879  -7.697   1.361  1.00 10.00      A   
ATOM   1817  O   SER A 192      12.942  -7.132   1.109  1.00 10.00      A   
ATOM   1818  N   CYS A 193      11.206  -7.490   2.489  1.00 10.00      A   
ATOM   1819  HN  CYS A 193      10.372  -7.980   2.647  1.00 10.00      A   
ATOM   1820  CA  CYS A 193      11.676  -6.557   3.500  1.00 10.00      A   
ATOM   1821  CB  CYS A 193      10.499  -6.041   4.324  1.00 10.00      A   
ATOM   1822  SG  CYS A 193       9.170  -7.247   4.548  1.00 10.00      A   
ATOM   1823  HG  CYS A 193       8.055  -6.573   4.816  1.00 10.00      A   
ATOM   1824  C   CYS A 193      12.728  -7.187   4.411  1.00 10.00      A   
ATOM   1825  O   CYS A 193      13.366  -6.494   5.204  1.00 10.00      A   
ATOM   1826  N   LEU A 194      12.910  -8.498   4.294  1.00 10.00      A   
ATOM   1827  HN  LEU A 194      12.383  -8.997   3.641  1.00 10.00      A   
ATOM   1828  CA  LEU A 194      13.886  -9.207   5.107  1.00 10.00      A   
ATOM   1829  CB  LEU A 194      13.628 -10.716   5.072  1.00 10.00      A   
ATOM   1830  CG  LEU A 194      12.398 -11.218   5.834  1.00 10.00      A   
ATOM   1831  CD1 LEU A 194      12.246 -12.722   5.667  1.00 10.00      A   
ATOM   1832  CD2 LEU A 194      12.496 -10.852   7.308  1.00 10.00      A   
ATOM   1833  C   LEU A 194      15.301  -8.908   4.634  1.00 10.00      A   
ATOM   1834  O   LEU A 194      15.634  -9.107   3.464  1.00 10.00      A   
ATOM   1835  N   ALA A 195      16.124  -8.426   5.550  1.00 10.00      A   
ATOM   1836  HN  ALA A 195      15.789  -8.286   6.461  1.00 10.00      A   
ATOM   1837  CA  ALA A 195      17.505  -8.089   5.242  1.00 10.00      A   
ATOM   1838  CB  ALA A 195      17.965  -6.939   6.119  1.00 10.00      A   
ATOM   1839  C   ALA A 195      18.423  -9.302   5.405  1.00 10.00      A   
ATOM   1840  O   ALA A 195      19.547  -9.320   4.899  1.00 10.00      A   
ATOM   1841  N   SER A 196      17.947 -10.307   6.123  1.00 10.00      A   
ATOM   1842  HN  SER A 196      17.057 -10.227   6.524  1.00 10.00      A   
ATOM   1843  CA  SER A 196      18.713 -11.527   6.341  1.00 10.00      A   
ATOM   1844  CB  SER A 196      18.788 -11.854   7.836  1.00 10.00      A   
ATOM   1845  OG  SER A 196      17.527 -11.686   8.469  1.00 10.00      A   
ATOM   1846  HG  SER A 196      17.341 -10.734   8.581  1.00 10.00      A   
ATOM   1847  C   SER A 196      18.098 -12.687   5.558  1.00 10.00      A   
ATOM   1848  O   SER A 196      17.061 -12.519   4.911  1.00 10.00      A   
ATOM   1849  N   GLU A 197      18.733 -13.854   5.614  1.00 10.00      A   
ATOM   1850  HN  GLU A 197      19.552 -13.933   6.152  1.00 10.00      A   
ATOM   1851  CA  GLU A 197      18.232 -15.023   4.902  1.00 10.00      A   
ATOM   1852  CB  GLU A 197      19.326 -15.649   4.027  1.00 10.00      A   
ATOM   1853  CG  GLU A 197      18.859 -16.797   3.138  1.00 10.00      A   
ATOM   1854  CD  GLU A 197      17.680 -16.430   2.256  1.00 10.00      A   
ATOM   1855  OE1 GLU A 197      17.892 -16.146   1.068  1.00 10.00      A   
ATOM   1856  OE2 GLU A 197      16.532 -16.426   2.755  1.00 10.00      A   
ATOM   1857  C   GLU A 197      17.656 -16.062   5.861  1.00 10.00      A   
ATOM   1858  O   GLU A 197      18.117 -16.204   6.999  1.00 10.00      A   
ATOM   1859  N   VAL A 198      16.656 -16.781   5.376  1.00 10.00      A   
ATOM   1860  HN  VAL A 198      16.373 -16.618   4.440  1.00 10.00      A   
ATOM   1861  CA  VAL A 198      15.988 -17.820   6.144  1.00 10.00      A   
ATOM   1862  CB  VAL A 198      14.450 -17.764   5.957  1.00 10.00      A   
ATOM   1863  CG1 VAL A 198      13.894 -16.468   6.525  1.00 10.00      A   
ATOM   1864  CG2 VAL A 198      14.062 -17.913   4.489  1.00 10.00      A   
ATOM   1865  C   VAL A 198      16.495 -19.198   5.722  1.00 10.00      A   
ATOM   1866  O   VAL A 198      17.546 -19.317   5.100  1.00 10.00      A   
ATOM   1867  N   SER A 199      15.762 -20.234   6.090  1.00 10.00      A   
ATOM   1868  HN  SER A 199      14.963 -20.084   6.636  1.00 10.00      A   
ATOM   1869  CA  SER A 199      16.122 -21.594   5.736  1.00 10.00      A   
ATOM   1870  CB  SER A 199      15.728 -22.525   6.880  1.00 10.00      A   
ATOM   1871  OG  SER A 199      15.087 -21.800   7.922  1.00 10.00      A   
ATOM   1872  HG  SER A 199      15.599 -21.897   8.741  1.00 10.00      A   
ATOM   1873  C   SER A 199      15.416 -22.016   4.446  1.00 10.00      A   
ATOM   1874  O   SER A 199      14.187 -22.145   4.414  1.00 10.00      A   
ATOM   1875  N   PHE A 200      16.191 -22.244   3.394  1.00 10.00      A   
ATOM   1876  HN  PHE A 200      17.165 -22.142   3.484  1.00 10.00      A   
ATOM   1877  CA  PHE A 200      15.636 -22.648   2.105  1.00 10.00      A   
ATOM   1878  CB  PHE A 200      16.742 -22.734   1.052  1.00 10.00      A   
ATOM   1879  CG  PHE A 200      16.271 -23.169  -0.309  1.00 10.00      A   
ATOM   1880  CD1 PHE A 200      15.408 -22.377  -1.047  1.00 10.00      A   
ATOM   1881  CD2 PHE A 200      16.703 -24.369  -0.855  1.00 10.00      A   
ATOM   1882  CE1 PHE A 200      14.987 -22.771  -2.302  1.00 10.00      A   
ATOM   1883  CE2 PHE A 200      16.283 -24.770  -2.109  1.00 10.00      A   
ATOM   1884  CZ  PHE A 200      15.425 -23.969  -2.836  1.00 10.00      A   
ATOM   1885  C   PHE A 200      14.902 -23.981   2.218  1.00 10.00      A   
ATOM   1886  O   PHE A 200      13.899 -24.208   1.538  1.00 10.00      A   
ATOM   1887  N   SER A 201      15.400 -24.850   3.093  1.00 10.00      A   
ATOM   1888  HN  SER A 201      16.211 -24.609   3.594  1.00 10.00      A   
ATOM   1889  CA  SER A 201      14.798 -26.160   3.315  1.00 10.00      A   
ATOM   1890  CB  SER A 201      15.575 -26.895   4.410  1.00 10.00      A   
ATOM   1891  OG  SER A 201      16.959 -26.564   4.357  1.00 10.00      A   
ATOM   1892  HG  SER A 201      17.283 -26.690   3.452  1.00 10.00      A   
ATOM   1893  C   SER A 201      13.319 -26.035   3.704  1.00 10.00      A   
ATOM   1894  O   SER A 201      12.495 -26.883   3.351  1.00 10.00      A   
ATOM   1895  N   ALA A 202      12.987 -24.965   4.419  1.00 10.00      A   
ATOM   1896  HN  ALA A 202      13.678 -24.314   4.654  1.00 10.00      A   
ATOM   1897  CA  ALA A 202      11.617 -24.731   4.850  1.00 10.00      A   
ATOM   1898  CB  ALA A 202      11.599 -23.974   6.172  1.00 10.00      A   
ATOM   1899  C   ALA A 202      10.848 -23.957   3.786  1.00 10.00      A   
ATOM   1900  O   ALA A 202       9.697 -24.276   3.482  1.00 10.00      A   
ATOM   1901  N   LEU A 203      11.504 -22.952   3.216  1.00 10.00      A   
ATOM   1902  HN  LEU A 203      12.427 -22.765   3.503  1.00 10.00      A   
ATOM   1903  CA  LEU A 203      10.903 -22.111   2.182  1.00 10.00      A   
ATOM   1904  CB  LEU A 203      11.919 -21.071   1.698  1.00 10.00      A   
ATOM   1905  CG  LEU A 203      11.459 -20.130   0.581  1.00 10.00      A   
ATOM   1906  CD1 LEU A 203      10.480 -19.093   1.113  1.00 10.00      A   
ATOM   1907  CD2 LEU A 203      12.654 -19.458  -0.081  1.00 10.00      A   
ATOM   1908  C   LEU A 203      10.399 -22.940   1.001  1.00 10.00      A   
ATOM   1909  O   LEU A 203       9.253 -22.788   0.569  1.00 10.00      A   
ATOM   1910  N   GLU A 204      11.256 -23.823   0.494  1.00 10.00      A   
ATOM   1911  HN  GLU A 204      12.157 -23.899   0.888  1.00 10.00      A   
ATOM   1912  CA  GLU A 204      10.899 -24.670  -0.639  1.00 10.00      A   
ATOM   1913  CB  GLU A 204      12.110 -25.462  -1.142  1.00 10.00      A   
ATOM   1914  CG  GLU A 204      12.002 -25.883  -2.602  1.00 10.00      A   
ATOM   1915  CD  GLU A 204      12.659 -27.221  -2.884  1.00 10.00      A   
ATOM   1916  OE1 GLU A 204      13.573 -27.616  -2.132  1.00 10.00      A   
ATOM   1917  OE2 GLU A 204      12.259 -27.888  -3.863  1.00 10.00      A   
ATOM   1918  C   GLU A 204       9.756 -25.618  -0.285  1.00 10.00      A   
ATOM   1919  O   GLU A 204       8.788 -25.736  -1.035  1.00 10.00      A   
ATOM   1920  N   ARG A 205       9.871 -26.275   0.864  1.00 10.00      A   
ATOM   1921  HN  ARG A 205      10.668 -26.130   1.414  1.00 10.00      A   
ATOM   1922  CA  ARG A 205       8.857 -27.220   1.325  1.00 10.00      A   
ATOM   1923  CB  ARG A 205       9.228 -27.767   2.702  1.00 10.00      A   
ATOM   1924  CG  ARG A 205       8.634 -29.132   3.005  1.00 10.00      A   
ATOM   1925  CD  ARG A 205       8.636 -29.416   4.496  1.00 10.00      A   
ATOM   1926  NE  ARG A 205       9.964 -29.271   5.089  1.00 10.00      A   
ATOM   1927  HE  ARG A 205      10.736 -29.366   4.491  1.00 10.00      A   
ATOM   1928  CZ  ARG A 205      10.176 -29.016   6.379  1.00 10.00      A   
ATOM   1929  NH1 ARG A 205       9.149 -28.888   7.212  1.00 10.00      A   
ATOM   1930 HH11 ARG A 205       9.314 -28.695   8.223  1.00 10.00      A   
ATOM   1931 HH12 ARG A 205       8.161 -28.982   6.858  1.00 10.00      A   
ATOM   1932  NH2 ARG A 205      11.416 -28.906   6.839  1.00 10.00      A   
ATOM   1933 HH21 ARG A 205      11.587 -28.711   7.854  1.00 10.00      A   
ATOM   1934 HH22 ARG A 205      12.225 -29.012   6.192  1.00 10.00      A   
ATOM   1935  C   ARG A 205       7.471 -26.579   1.378  1.00 10.00      A   
ATOM   1936  O   ARG A 205       6.480 -27.177   0.953  1.00 10.00      A   
ATOM   1937  N   LEU A 206       7.419 -25.353   1.881  1.00 10.00      A   
ATOM   1938  HN  LEU A 206       8.253 -24.927   2.186  1.00 10.00      A   
ATOM   1939  CA  LEU A 206       6.163 -24.620   1.998  1.00 10.00      A   
ATOM   1940  CB  LEU A 206       6.376 -23.299   2.742  1.00 10.00      A   
ATOM   1941  CG  LEU A 206       6.715 -23.404   4.232  1.00 10.00      A   
ATOM   1942  CD1 LEU A 206       7.271 -22.085   4.743  1.00 10.00      A   
ATOM   1943  CD2 LEU A 206       5.486 -23.808   5.033  1.00 10.00      A   
ATOM   1944  C   LEU A 206       5.536 -24.359   0.627  1.00 10.00      A   
ATOM   1945  O   LEU A 206       4.359 -24.640   0.412  1.00 10.00      A   
ATOM   1946  N   VAL A 207       6.333 -23.839  -0.296  1.00 10.00      A   
ATOM   1947  HN  VAL A 207       7.267 -23.653  -0.066  1.00 10.00      A   
ATOM   1948  CA  VAL A 207       5.859 -23.531  -1.644  1.00 10.00      A   
ATOM   1949  CB  VAL A 207       6.937 -22.777  -2.457  1.00 10.00      A   
ATOM   1950  CG1 VAL A 207       6.451 -22.489  -3.870  1.00 10.00      A   
ATOM   1951  CG2 VAL A 207       7.330 -21.483  -1.757  1.00 10.00      A   
ATOM   1952  C   VAL A 207       5.447 -24.796  -2.403  1.00 10.00      A   
ATOM   1953  O   VAL A 207       4.411 -24.823  -3.071  1.00 10.00      A   
ATOM   1954  N   THR A 208       6.253 -25.844  -2.272  1.00 10.00      A   
ATOM   1955  HN  THR A 208       7.045 -25.765  -1.697  1.00 10.00      A   
ATOM   1956  CA  THR A 208       6.003 -27.110  -2.956  1.00 10.00      A   
ATOM   1957  CB  THR A 208       7.047 -28.176  -2.549  1.00 10.00      A   
ATOM   1958  OG1 THR A 208       8.365 -27.652  -2.746  1.00 10.00      A   
ATOM   1959  HG1 THR A 208       8.512 -26.917  -2.135  1.00 10.00      A   
ATOM   1960  CG2 THR A 208       6.889 -29.443  -3.374  1.00 10.00      A   
ATOM   1961  C   THR A 208       4.599 -27.656  -2.690  1.00 10.00      A   
ATOM   1962  O   THR A 208       3.898 -28.075  -3.615  1.00 10.00      A   
ATOM   1963  N   ARG A 209       4.175 -27.617  -1.438  1.00 10.00      A   
ATOM   1964  HN  ARG A 209       4.741 -27.213  -0.746  1.00 10.00      A   
ATOM   1965  CA  ARG A 209       2.873 -28.157  -1.071  1.00 10.00      A   
ATOM   1966  CB  ARG A 209       2.933 -28.837   0.297  1.00 10.00      A   
ATOM   1967  CG  ARG A 209       3.169 -27.876   1.448  1.00 10.00      A   
ATOM   1968  CD  ARG A 209       3.087 -28.581   2.788  1.00 10.00      A   
ATOM   1969  NE  ARG A 209       3.213 -27.638   3.896  1.00 10.00      A   
ATOM   1970  HE  ARG A 209       2.550 -26.907   3.944  1.00 10.00      A   
ATOM   1971  CZ  ARG A 209       4.143 -27.720   4.842  1.00 10.00      A   
ATOM   1972  NH1 ARG A 209       5.028 -28.706   4.826  1.00 10.00      A   
ATOM   1973 HH11 ARG A 209       5.003 -29.423   4.072  1.00 10.00      A   
ATOM   1974 HH12 ARG A 209       5.752 -28.777   5.585  1.00 10.00      A   
ATOM   1975  NH2 ARG A 209       4.190 -26.803   5.804  1.00 10.00      A   
ATOM   1976 HH21 ARG A 209       3.500 -26.022   5.823  1.00 10.00      A   
ATOM   1977 HH22 ARG A 209       4.925 -26.856   6.548  1.00 10.00      A   
ATOM   1978  C   ARG A 209       1.754 -27.119  -1.103  1.00 10.00      A   
ATOM   1979  O   ARG A 209       0.613 -27.436  -0.782  1.00 10.00      A   
ATOM   1980  N   CYS A 210       2.059 -25.889  -1.487  1.00 10.00      A   
ATOM   1981  HN  CYS A 210       2.981 -25.671  -1.742  1.00 10.00      A   
ATOM   1982  CA  CYS A 210       1.036 -24.854  -1.537  1.00 10.00      A   
ATOM   1983  CB  CYS A 210       1.400 -23.671  -0.639  1.00 10.00      A   
ATOM   1984  SG  CYS A 210       1.559 -24.099   1.111  1.00 10.00      A   
ATOM   1985  HG  CYS A 210       2.826 -24.432   1.320  1.00 10.00      A   
ATOM   1986  C   CYS A 210       0.750 -24.388  -2.963  1.00 10.00      A   
ATOM   1987  O   CYS A 210       1.406 -23.481  -3.474  1.00 10.00      A   
ATOM   1988  N   PRO A 211      -0.233 -25.012  -3.630  1.00 10.00      A   
ATOM   1989  CA  PRO A 211      -0.623 -24.645  -4.991  1.00 10.00      A   
ATOM   1990  CB  PRO A 211      -1.437 -25.859  -5.475  1.00 10.00      A   
ATOM   1991  CG  PRO A 211      -1.335 -26.885  -4.391  1.00 10.00      A   
ATOM   1992  CD  PRO A 211      -1.030 -26.134  -3.130  1.00 10.00      A   
ATOM   1993  C   PRO A 211      -1.501 -23.394  -4.973  1.00 10.00      A   
ATOM   1994  O   PRO A 211      -1.711 -22.738  -5.999  1.00 10.00      A   
ATOM   1995  N   ASN A 212      -2.009 -23.074  -3.786  1.00 10.00      A   
ATOM   1996  HN  ASN A 212      -1.804 -23.647  -3.017  1.00 10.00      A   
ATOM   1997  CA  ASN A 212      -2.861 -21.908  -3.590  1.00 10.00      A   
ATOM   1998  CB  ASN A 212      -3.485 -21.935  -2.191  1.00 10.00      A   
ATOM   1999  CG  ASN A 212      -4.959 -21.579  -2.201  1.00 10.00      A   
ATOM   2000  OD1 ASN A 212      -5.331 -20.417  -2.361  1.00 10.00      A   
ATOM   2001  ND2 ASN A 212      -5.810 -22.575  -2.003  1.00 10.00      A   
ATOM   2002 HD21 ASN A 212      -5.446 -23.475  -1.856  1.00 10.00      A   
ATOM   2003 HD22 ASN A 212      -6.769 -22.374  -2.022  1.00 10.00      A   
ATOM   2004  C   ASN A 212      -2.051 -20.631  -3.765  1.00 10.00      A   
ATOM   2005  O   ASN A 212      -2.597 -19.573  -4.073  1.00 10.00      A   
ATOM   2006  N   LEU A 213      -0.742 -20.754  -3.577  1.00 10.00      A   
ATOM   2007  HN  LEU A 213      -0.380 -21.633  -3.342  1.00 10.00      A   
ATOM   2008  CA  LEU A 213       0.174 -19.630  -3.704  1.00 10.00      A   
ATOM   2009  CB  LEU A 213       1.596 -20.075  -3.348  1.00 10.00      A   
ATOM   2010  CG  LEU A 213       2.683 -18.999  -3.416  1.00 10.00      A   
ATOM   2011  CD1 LEU A 213       2.576 -18.045  -2.236  1.00 10.00      A   
ATOM   2012  CD2 LEU A 213       4.062 -19.635  -3.474  1.00 10.00      A   
ATOM   2013  C   LEU A 213       0.146 -19.054  -5.114  1.00 10.00      A   
ATOM   2014  O   LEU A 213       0.454 -19.748  -6.087  1.00 10.00      A   
ATOM   2015  N   LYS A 214      -0.245 -17.792  -5.214  1.00 10.00      A   
ATOM   2016  HN  LYS A 214      -0.500 -17.307  -4.397  1.00 10.00      A   
ATOM   2017  CA  LYS A 214      -0.318 -17.110  -6.499  1.00 10.00      A   
ATOM   2018  CB  LYS A 214      -1.755 -16.683  -6.806  1.00 10.00      A   
ATOM   2019  CG  LYS A 214      -2.726 -17.836  -7.007  1.00 10.00      A   
ATOM   2020  CD  LYS A 214      -2.262 -18.762  -8.118  1.00 10.00      A   
ATOM   2021  CE  LYS A 214      -3.246 -19.897  -8.344  1.00 10.00      A   
ATOM   2022  NZ  LYS A 214      -3.422 -20.739  -7.130  1.00 10.00      A   
ATOM   2023  HZ1 LYS A 214      -2.545 -21.265  -6.925  1.00 10.00      A   
ATOM   2024  HZ2 LYS A 214      -4.194 -21.419  -7.277  1.00 10.00      A   
ATOM   2025  HZ3 LYS A 214      -3.656 -20.143  -6.308  1.00 10.00      A   
ATOM   2026  C   LYS A 214       0.606 -15.896  -6.526  1.00 10.00      A   
ATOM   2027  O   LYS A 214       0.988 -15.416  -7.594  1.00 10.00      A   
ATOM   2028  N   SER A 215       0.977 -15.416  -5.349  1.00 10.00      A   
ATOM   2029  HN  SER A 215       0.661 -15.855  -4.533  1.00 10.00      A   
ATOM   2030  CA  SER A 215       1.851 -14.263  -5.237  1.00 10.00      A   
ATOM   2031  CB  SER A 215       1.056 -13.043  -4.763  1.00 10.00      A   
ATOM   2032  OG  SER A 215       1.736 -11.837  -5.064  1.00 10.00      A   
ATOM   2033  HG  SER A 215       1.108 -11.105  -5.056  1.00 10.00      A   
ATOM   2034  C   SER A 215       2.993 -14.565  -4.273  1.00 10.00      A   
ATOM   2035  O   SER A 215       2.763 -14.814  -3.087  1.00 10.00      A   
ATOM   2036  N   LEU A 216       4.220 -14.554  -4.781  1.00 10.00      A   
ATOM   2037  HN  LEU A 216       4.350 -14.331  -5.732  1.00 10.00      A   
ATOM   2038  CA  LEU A 216       5.379 -14.842  -3.951  1.00 10.00      A   
ATOM   2039  CB  LEU A 216       5.894 -16.259  -4.216  1.00 10.00      A   
ATOM   2040  CG  LEU A 216       7.052 -16.742  -3.335  1.00 10.00      A   
ATOM   2041  CD1 LEU A 216       6.614 -16.863  -1.882  1.00 10.00      A   
ATOM   2042  CD2 LEU A 216       7.592 -18.070  -3.845  1.00 10.00      A   
ATOM   2043  C   LEU A 216       6.493 -13.823  -4.171  1.00 10.00      A   
ATOM   2044  O   LEU A 216       7.108 -13.773  -5.237  1.00 10.00      A   
ATOM   2045  N   LYS A 217       6.736 -13.003  -3.161  1.00 10.00      A   
ATOM   2046  HN  LYS A 217       6.198 -13.080  -2.338  1.00 10.00      A   
ATOM   2047  CA  LYS A 217       7.786 -12.001  -3.220  1.00 10.00      A   
ATOM   2048  CB  LYS A 217       7.230 -10.615  -2.894  1.00 10.00      A   
ATOM   2049  CG  LYS A 217       6.218 -10.105  -3.906  1.00 10.00      A   
ATOM   2050  CD  LYS A 217       5.636  -8.766  -3.485  1.00 10.00      A   
ATOM   2051  CE  LYS A 217       4.761  -8.180  -4.578  1.00 10.00      A   
ATOM   2052  NZ  LYS A 217       4.096  -6.918  -4.159  1.00 10.00      A   
ATOM   2053  HZ1 LYS A 217       4.806  -6.211  -3.882  1.00 10.00      A   
ATOM   2054  HZ2 LYS A 217       3.462  -7.089  -3.352  1.00 10.00      A   
ATOM   2055  HZ3 LYS A 217       3.535  -6.533  -4.944  1.00 10.00      A   
ATOM   2056  C   LYS A 217       8.892 -12.389  -2.250  1.00 10.00      A   
ATOM   2057  O   LYS A 217       8.738 -12.263  -1.034  1.00 10.00      A   
ATOM   2058  N   LEU A 218       9.998 -12.875  -2.799  1.00 10.00      A   
ATOM   2059  HN  LEU A 218      10.064 -12.911  -3.779  1.00 10.00      A   
ATOM   2060  CA  LEU A 218      11.129 -13.333  -2.005  1.00 10.00      A   
ATOM   2061  CB  LEU A 218      11.987 -14.300  -2.823  1.00 10.00      A   
ATOM   2062  CG  LEU A 218      11.273 -15.539  -3.362  1.00 10.00      A   
ATOM   2063  CD1 LEU A 218      12.105 -16.214  -4.441  1.00 10.00      A   
ATOM   2064  CD2 LEU A 218      10.963 -16.509  -2.235  1.00 10.00      A   
ATOM   2065  C   LEU A 218      11.989 -12.185  -1.498  1.00 10.00      A   
ATOM   2066  O   LEU A 218      11.915 -11.061  -1.999  1.00 10.00      A   
ATOM   2067  N   ASN A 219      12.802 -12.491  -0.492  1.00 10.00      A   
ATOM   2068  HN  ASN A 219      12.801 -13.411  -0.143  1.00 10.00      A   
ATOM   2069  CA  ASN A 219      13.707 -11.526   0.113  1.00 10.00      A   
ATOM   2070  CB  ASN A 219      14.176 -11.992   1.509  1.00 10.00      A   
ATOM   2071  CG  ASN A 219      14.517 -13.477   1.596  1.00 10.00      A   
ATOM   2072  OD1 ASN A 219      13.802 -14.328   1.062  1.00 10.00      A   
ATOM   2073  ND2 ASN A 219      15.604 -13.799   2.282  1.00 10.00      A   
ATOM   2074 HD21 ASN A 219      16.125 -13.081   2.697  1.00 10.00      A   
ATOM   2075 HD22 ASN A 219      15.853 -14.759   2.342  1.00 10.00      A   
ATOM   2076  C   ASN A 219      14.905 -11.282  -0.789  1.00 10.00      A   
ATOM   2077  O   ASN A 219      15.174 -12.066  -1.698  1.00 10.00      A   
ATOM   2078  N   ARG A 220      15.631 -10.202  -0.526  1.00 10.00      A   
ATOM   2079  HN  ARG A 220      15.381  -9.629   0.227  1.00 10.00      A   
ATOM   2080  CA  ARG A 220      16.794  -9.847  -1.327  1.00 10.00      A   
ATOM   2081  CB  ARG A 220      17.319  -8.463  -0.934  1.00 10.00      A   
ATOM   2082  CG  ARG A 220      18.329  -7.877  -1.913  1.00 10.00      A   
ATOM   2083  CD  ARG A 220      18.995  -6.641  -1.333  1.00 10.00      A   
ATOM   2084  NE  ARG A 220      19.698  -5.853  -2.345  1.00 10.00      A   
ATOM   2085  HE  ARG A 220      19.866  -6.279  -3.219  1.00 10.00      A   
ATOM   2086  CZ  ARG A 220      20.134  -4.607  -2.145  1.00 10.00      A   
ATOM   2087  NH1 ARG A 220      19.936  -4.004  -0.979  1.00 10.00      A   
ATOM   2088 HH11 ARG A 220      20.279  -3.023  -0.819  1.00 10.00      A   
ATOM   2089 HH12 ARG A 220      19.445  -4.508  -0.210  1.00 10.00      A   
ATOM   2090  NH2 ARG A 220      20.765  -3.973  -3.121  1.00 10.00      A   
ATOM   2091 HH21 ARG A 220      20.929  -4.459  -4.045  1.00 10.00      A   
ATOM   2092 HH22 ARG A 220      21.107  -2.999  -2.986  1.00 10.00      A   
ATOM   2093  C   ARG A 220      17.907 -10.883  -1.200  1.00 10.00      A   
ATOM   2094  O   ARG A 220      18.658 -11.109  -2.144  1.00 10.00      A   
ATOM   2095  N   ALA A 221      18.000 -11.513  -0.036  1.00 10.00      A   
ATOM   2096  HN  ALA A 221      17.367 -11.294   0.675  1.00 10.00      A   
ATOM   2097  CA  ALA A 221      19.031 -12.517   0.213  1.00 10.00      A   
ATOM   2098  CB  ALA A 221      18.952 -13.015   1.645  1.00 10.00      A   
ATOM   2099  C   ALA A 221      18.961 -13.683  -0.776  1.00 10.00      A   
ATOM   2100  O   ALA A 221      19.981 -14.311  -1.074  1.00 10.00      A   
ATOM   2101  N   VAL A 222      17.760 -13.954  -1.286  1.00 10.00      A   
ATOM   2102  HN  VAL A 222      16.994 -13.416  -1.007  1.00 10.00      A   
ATOM   2103  CA  VAL A 222      17.554 -15.032  -2.249  1.00 10.00      A   
ATOM   2104  CB  VAL A 222      16.083 -15.095  -2.724  1.00 10.00      A   
ATOM   2105  CG1 VAL A 222      15.914 -16.041  -3.906  1.00 10.00      A   
ATOM   2106  CG2 VAL A 222      15.186 -15.529  -1.576  1.00 10.00      A   
ATOM   2107  C   VAL A 222      18.493 -14.866  -3.445  1.00 10.00      A   
ATOM   2108  O   VAL A 222      18.589 -13.785  -4.031  1.00 10.00      A   
ATOM   2109  N   PRO A 223      19.208 -15.936  -3.808  1.00 10.00      A   
ATOM   2110  CA  PRO A 223      20.163 -15.915  -4.909  1.00 10.00      A   
ATOM   2111  CB  PRO A 223      21.042 -17.127  -4.602  1.00 10.00      A   
ATOM   2112  CG  PRO A 223      20.108 -18.089  -3.961  1.00 10.00      A   
ATOM   2113  CD  PRO A 223      19.143 -17.256  -3.162  1.00 10.00      A   
ATOM   2114  C   PRO A 223      19.508 -16.072  -6.278  1.00 10.00      A   
ATOM   2115  O   PRO A 223      18.281 -16.064  -6.414  1.00 10.00      A   
ATOM   2116  N   LEU A 224      20.341 -16.230  -7.289  1.00 10.00      A   
ATOM   2117  HN  LEU A 224      21.310 -16.245  -7.110  1.00 10.00      A   
ATOM   2118  CA  LEU A 224      19.867 -16.382  -8.653  1.00 10.00      A   
ATOM   2119  CB  LEU A 224      20.777 -15.600  -9.603  1.00 10.00      A   
ATOM   2120  CG  LEU A 224      20.210 -15.278 -10.984  1.00 10.00      A   
ATOM   2121  CD1 LEU A 224      19.003 -14.361 -10.865  1.00 10.00      A   
ATOM   2122  CD2 LEU A 224      21.280 -14.640 -11.850  1.00 10.00      A   
ATOM   2123  C   LEU A 224      19.837 -17.854  -9.050  1.00 10.00      A   
ATOM   2124  O   LEU A 224      18.977 -18.287  -9.822  1.00 10.00      A   
ATOM   2125  N   GLU A 225      20.766 -18.625  -8.494  1.00 10.00      A   
ATOM   2126  HN  GLU A 225      21.419 -18.217  -7.872  1.00 10.00      A   
ATOM   2127  CA  GLU A 225      20.874 -20.051  -8.795  1.00 10.00      A   
ATOM   2128  CB  GLU A 225      22.164 -20.642  -8.207  1.00 10.00      A   
ATOM   2129  CG  GLU A 225      23.389 -19.746  -8.313  1.00 10.00      A   
ATOM   2130  CD  GLU A 225      23.584 -18.889  -7.080  1.00 10.00      A   
ATOM   2131  OE1 GLU A 225      22.948 -17.817  -6.997  1.00 10.00      A   
ATOM   2132  OE2 GLU A 225      24.368 -19.284  -6.192  1.00 10.00      A   
ATOM   2133  C   GLU A 225      19.679 -20.851  -8.282  1.00 10.00      A   
ATOM   2134  O   GLU A 225      19.304 -21.864  -8.873  1.00 10.00      A   
ATOM   2135  N   LYS A 226      19.080 -20.391  -7.193  1.00 10.00      A   
ATOM   2136  HN  LYS A 226      19.401 -19.560  -6.785  1.00 10.00      A   
ATOM   2137  CA  LYS A 226      17.953 -21.096  -6.589  1.00 10.00      A   
ATOM   2138  CB  LYS A 226      18.020 -21.019  -5.062  1.00 10.00      A   
ATOM   2139  CG  LYS A 226      19.257 -21.669  -4.459  1.00 10.00      A   
ATOM   2140  CD  LYS A 226      19.381 -23.124  -4.877  1.00 10.00      A   
ATOM   2141  CE  LYS A 226      20.447 -23.848  -4.067  1.00 10.00      A   
ATOM   2142  NZ  LYS A 226      20.010 -24.095  -2.669  1.00 10.00      A   
ATOM   2143  HZ1 LYS A 226      20.041 -23.203  -2.122  1.00 10.00      A   
ATOM   2144  HZ2 LYS A 226      20.635 -24.794  -2.215  1.00 10.00      A   
ATOM   2145  HZ3 LYS A 226      19.038 -24.462  -2.659  1.00 10.00      A   
ATOM   2146  C   LYS A 226      16.598 -20.608  -7.095  1.00 10.00      A   
ATOM   2147  O   LYS A 226      15.562 -21.178  -6.752  1.00 10.00      A   
ATOM   2148  N   LEU A 227      16.603 -19.571  -7.922  1.00 10.00      A   
ATOM   2149  HN  LEU A 227      17.455 -19.167  -8.183  1.00 10.00      A   
ATOM   2150  CA  LEU A 227      15.363 -19.027  -8.461  1.00 10.00      A   
ATOM   2151  CB  LEU A 227      15.635 -17.777  -9.297  1.00 10.00      A   
ATOM   2152  CG  LEU A 227      15.363 -16.431  -8.623  1.00 10.00      A   
ATOM   2153  CD1 LEU A 227      15.567 -15.299  -9.614  1.00 10.00      A   
ATOM   2154  CD2 LEU A 227      13.954 -16.387  -8.042  1.00 10.00      A   
ATOM   2155  C   LEU A 227      14.633 -20.064  -9.307  1.00 10.00      A   
ATOM   2156  O   LEU A 227      13.426 -20.257  -9.161  1.00 10.00      A   
ATOM   2157  N   ALA A 228      15.384 -20.744 -10.171  1.00 10.00      A   
ATOM   2158  HN  ALA A 228      16.346 -20.561 -10.209  1.00 10.00      A   
ATOM   2159  CA  ALA A 228      14.825 -21.759 -11.059  1.00 10.00      A   
ATOM   2160  CB  ALA A 228      15.921 -22.370 -11.913  1.00 10.00      A   
ATOM   2161  C   ALA A 228      14.078 -22.848 -10.292  1.00 10.00      A   
ATOM   2162  O   ALA A 228      12.976 -23.243 -10.674  1.00 10.00      A   
ATOM   2163  N   THR A 229      14.673 -23.308  -9.198  1.00 10.00      A   
ATOM   2164  HN  THR A 229      15.530 -22.927  -8.929  1.00 10.00      A   
ATOM   2165  CA  THR A 229      14.076 -24.353  -8.379  1.00 10.00      A   
ATOM   2166  CB  THR A 229      15.011 -24.746  -7.218  1.00 10.00      A   
ATOM   2167  OG1 THR A 229      16.358 -24.845  -7.710  1.00 10.00      A   
ATOM   2168  HG1 THR A 229      16.366 -25.397  -8.501  1.00 10.00      A   
ATOM   2169  CG2 THR A 229      14.597 -26.085  -6.629  1.00 10.00      A   
ATOM   2170  C   THR A 229      12.720 -23.910  -7.827  1.00 10.00      A   
ATOM   2171  O   THR A 229      11.736 -24.651  -7.897  1.00 10.00      A   
ATOM   2172  N   LEU A 230      12.670 -22.692  -7.301  1.00 10.00      A   
ATOM   2173  HN  LEU A 230      13.485 -22.144  -7.286  1.00 10.00      A   
ATOM   2174  CA  LEU A 230      11.438 -22.149  -6.735  1.00 10.00      A   
ATOM   2175  CB  LEU A 230      11.727 -20.878  -5.934  1.00 10.00      A   
ATOM   2176  CG  LEU A 230      12.474 -21.085  -4.616  1.00 10.00      A   
ATOM   2177  CD1 LEU A 230      13.028 -19.768  -4.101  1.00 10.00      A   
ATOM   2178  CD2 LEU A 230      11.561 -21.728  -3.582  1.00 10.00      A   
ATOM   2179  C   LEU A 230      10.386 -21.890  -7.811  1.00 10.00      A   
ATOM   2180  O   LEU A 230       9.185 -22.054  -7.578  1.00 10.00      A   
ATOM   2181  N   LEU A 231      10.835 -21.494  -8.991  1.00 10.00      A   
ATOM   2182  HN  LEU A 231      11.802 -21.373  -9.120  1.00 10.00      A   
ATOM   2183  CA  LEU A 231       9.926 -21.219 -10.099  1.00 10.00      A   
ATOM   2184  CB  LEU A 231      10.662 -20.527 -11.246  1.00 10.00      A   
ATOM   2185  CG  LEU A 231      11.207 -19.131 -10.941  1.00 10.00      A   
ATOM   2186  CD1 LEU A 231      11.955 -18.566 -12.139  1.00 10.00      A   
ATOM   2187  CD2 LEU A 231      10.083 -18.201 -10.519  1.00 10.00      A   
ATOM   2188  C   LEU A 231       9.252 -22.498 -10.587  1.00 10.00      A   
ATOM   2189  O   LEU A 231       8.101 -22.480 -11.024  1.00 10.00      A   
ATOM   2190  N   GLN A 232       9.970 -23.611 -10.501  1.00 10.00      A   
ATOM   2191  HN  GLN A 232      10.886 -23.564 -10.153  1.00 10.00      A   
ATOM   2192  CA  GLN A 232       9.436 -24.900 -10.918  1.00 10.00      A   
ATOM   2193  CB  GLN A 232      10.573 -25.880 -11.228  1.00 10.00      A   
ATOM   2194  CG  GLN A 232      11.301 -25.612 -12.540  1.00 10.00      A   
ATOM   2195  CD  GLN A 232      10.413 -25.794 -13.755  1.00 10.00      A   
ATOM   2196  OE1 GLN A 232       9.440 -26.549 -13.721  1.00 10.00      A   
ATOM   2197  NE2 GLN A 232      10.746 -25.114 -14.843  1.00 10.00      A   
ATOM   2198 HE21 GLN A 232      11.539 -24.540 -14.804  1.00 10.00      A   
ATOM   2199 HE22 GLN A 232      10.189 -25.217 -15.645  1.00 10.00      A   
ATOM   2200  C   GLN A 232       8.522 -25.474  -9.837  1.00 10.00      A   
ATOM   2201  O   GLN A 232       7.806 -26.449 -10.065  1.00 10.00      A   
ATOM   2202  N   ARG A 233       8.553 -24.857  -8.654  1.00 10.00      A   
ATOM   2203  HN  ARG A 233       9.152 -24.086  -8.532  1.00 10.00      A   
ATOM   2204  CA  ARG A 233       7.725 -25.302  -7.535  1.00 10.00      A   
ATOM   2205  CB  ARG A 233       8.437 -25.065  -6.200  1.00 10.00      A   
ATOM   2206  CG  ARG A 233       9.592 -26.015  -5.923  1.00 10.00      A   
ATOM   2207  CD  ARG A 233       9.141 -27.464  -5.955  1.00 10.00      A   
ATOM   2208  NE  ARG A 233      10.160 -28.367  -5.431  1.00 10.00      A   
ATOM   2209  HE  ARG A 233      10.910 -27.962  -4.917  1.00 10.00      A   
ATOM   2210  CZ  ARG A 233      10.149 -29.685  -5.594  1.00 10.00      A   
ATOM   2211  NH1 ARG A 233       9.155 -30.275  -6.255  1.00 10.00      A   
ATOM   2212 HH11 ARG A 233       9.150 -31.312  -6.373  1.00 10.00      A   
ATOM   2213 HH12 ARG A 233       8.379 -29.704  -6.661  1.00 10.00      A   
ATOM   2214  NH2 ARG A 233      11.124 -30.411  -5.075  1.00 10.00      A   
ATOM   2215 HH21 ARG A 233      11.126 -31.451  -5.192  1.00 10.00      A   
ATOM   2216 HH22 ARG A 233      11.898 -29.947  -4.548  1.00 10.00      A   
ATOM   2217  C   ARG A 233       6.377 -24.593  -7.534  1.00 10.00      A   
ATOM   2218  O   ARG A 233       5.468 -24.962  -6.791  1.00 10.00      A   
ATOM   2219  N   ALA A 234       6.256 -23.566  -8.364  1.00 10.00      A   
ATOM   2220  HN  ALA A 234       7.020 -23.314  -8.925  1.00 10.00      A   
ATOM   2221  CA  ALA A 234       5.017 -22.809  -8.460  1.00 10.00      A   
ATOM   2222  CB  ALA A 234       4.999 -21.674  -7.446  1.00 10.00      A   
ATOM   2223  C   ALA A 234       4.799 -22.277  -9.874  1.00 10.00      A   
ATOM   2224  O   ALA A 234       5.024 -21.098 -10.148  1.00 10.00      A   
ATOM   2225  N   PRO A 235       4.368 -23.146 -10.801  1.00 10.00      A   
ATOM   2226  CA  PRO A 235       4.110 -22.756 -12.187  1.00 10.00      A   
ATOM   2227  CB  PRO A 235       3.936 -24.099 -12.919  1.00 10.00      A   
ATOM   2228  CG  PRO A 235       4.377 -25.145 -11.949  1.00 10.00      A   
ATOM   2229  CD  PRO A 235       4.117 -24.576 -10.587  1.00 10.00      A   
ATOM   2230  C   PRO A 235       2.835 -21.928 -12.304  1.00 10.00      A   
ATOM   2231  O   PRO A 235       2.609 -21.252 -13.306  1.00 10.00      A   
ATOM   2232  N   GLN A 236       2.006 -21.983 -11.270  1.00 10.00      A   
ATOM   2233  HN  GLN A 236       2.239 -22.545 -10.500  1.00 10.00      A   
ATOM   2234  CA  GLN A 236       0.751 -21.241 -11.253  1.00 10.00      A   
ATOM   2235  CB  GLN A 236      -0.340 -22.033 -10.517  1.00 10.00      A   
ATOM   2236  CG  GLN A 236      -0.238 -22.021  -8.995  1.00 10.00      A   
ATOM   2237  CD  GLN A 236       0.879 -22.899  -8.460  1.00 10.00      A   
ATOM   2238  OE1 GLN A 236       1.266 -23.885  -9.088  1.00 10.00      A   
ATOM   2239  NE2 GLN A 236       1.398 -22.550  -7.295  1.00 10.00      A   
ATOM   2240 HE21 GLN A 236       1.040 -21.750  -6.847  1.00 10.00      A   
ATOM   2241 HE22 GLN A 236       2.119 -23.104  -6.923  1.00 10.00      A   
ATOM   2242  C   GLN A 236       0.920 -19.851 -10.641  1.00 10.00      A   
ATOM   2243  O   GLN A 236      -0.058 -19.169 -10.346  1.00 10.00      A   
ATOM   2244  N   LEU A 237       2.163 -19.440 -10.451  1.00 10.00      A   
ATOM   2245  HN  LEU A 237       2.903 -20.030 -10.704  1.00 10.00      A   
ATOM   2246  CA  LEU A 237       2.460 -18.132  -9.878  1.00 10.00      A   
ATOM   2247  CB  LEU A 237       3.953 -18.032  -9.554  1.00 10.00      A   
ATOM   2248  CG  LEU A 237       4.358 -16.986  -8.514  1.00 10.00      A   
ATOM   2249  CD1 LEU A 237       3.817 -17.361  -7.145  1.00 10.00      A   
ATOM   2250  CD2 LEU A 237       5.869 -16.842  -8.470  1.00 10.00      A   
ATOM   2251  C   LEU A 237       2.056 -17.009 -10.834  1.00 10.00      A   
ATOM   2252  O   LEU A 237       2.363 -17.059 -12.025  1.00 10.00      A   
ATOM   2253  N   GLU A 238       1.365 -16.007 -10.305  1.00 10.00      A   
ATOM   2254  HN  GLU A 238       1.146 -16.032  -9.348  1.00 10.00      A   
ATOM   2255  CA  GLU A 238       0.918 -14.870 -11.102  1.00 10.00      A   
ATOM   2256  CB  GLU A 238      -0.538 -14.535 -10.789  1.00 10.00      A   
ATOM   2257  CG  GLU A 238      -1.493 -15.704 -10.956  1.00 10.00      A   
ATOM   2258  CD  GLU A 238      -2.935 -15.258 -11.048  1.00 10.00      A   
ATOM   2259  OE1 GLU A 238      -3.371 -14.452 -10.200  1.00 10.00      A   
ATOM   2260  OE2 GLU A 238      -3.646 -15.716 -11.966  1.00 10.00      A   
ATOM   2261  C   GLU A 238       1.804 -13.653 -10.852  1.00 10.00      A   
ATOM   2262  O   GLU A 238       2.170 -12.930 -11.781  1.00 10.00      A   
ATOM   2263  N   GLU A 239       2.142 -13.428  -9.593  1.00 10.00      A   
ATOM   2264  HN  GLU A 239       1.805 -14.026  -8.891  1.00 10.00      A   
ATOM   2265  CA  GLU A 239       3.001 -12.314  -9.222  1.00 10.00      A   
ATOM   2266  CB  GLU A 239       2.277 -11.354  -8.276  1.00 10.00      A   
ATOM   2267  CG  GLU A 239       1.112 -10.620  -8.922  1.00 10.00      A   
ATOM   2268  CD  GLU A 239       0.696  -9.384  -8.155  1.00 10.00      A   
ATOM   2269  OE1 GLU A 239       1.582  -8.589  -7.773  1.00 10.00      A   
ATOM   2270  OE2 GLU A 239      -0.519  -9.186  -7.953  1.00 10.00      A   
ATOM   2271  C   GLU A 239       4.284 -12.834  -8.591  1.00 10.00      A   
ATOM   2272  O   GLU A 239       4.252 -13.509  -7.562  1.00 10.00      A   
ATOM   2273  N   LEU A 240       5.411 -12.522  -9.211  1.00 10.00      A   
ATOM   2274  HN  LEU A 240       5.377 -11.958 -10.016  1.00 10.00      A   
ATOM   2275  CA  LEU A 240       6.697 -12.981  -8.717  1.00 10.00      A   
ATOM   2276  CB  LEU A 240       7.409 -13.821  -9.782  1.00 10.00      A   
ATOM   2277  CG  LEU A 240       8.901 -14.101  -9.551  1.00 10.00      A   
ATOM   2278  CD1 LEU A 240       9.117 -15.042  -8.376  1.00 10.00      A   
ATOM   2279  CD2 LEU A 240       9.559 -14.641 -10.812  1.00 10.00      A   
ATOM   2280  C   LEU A 240       7.587 -11.830  -8.285  1.00 10.00      A   
ATOM   2281  O   LEU A 240       7.796 -10.873  -9.032  1.00 10.00      A   
ATOM   2282  N   GLY A 241       8.095 -11.934  -7.069  1.00 10.00      A   
ATOM   2283  HN  GLY A 241       7.853 -12.711  -6.510  1.00 10.00      A   
ATOM   2284  CA  GLY A 241       8.994 -10.936  -6.543  1.00 10.00      A   
ATOM   2285  C   GLY A 241      10.374 -11.534  -6.378  1.00 10.00      A   
ATOM   2286  O   GLY A 241      10.636 -12.251  -5.412  1.00 10.00      A   
ATOM   2287  N   THR A 242      11.250 -11.259  -7.328  1.00 10.00      A   
ATOM   2288  HN  THR A 242      10.988 -10.666  -8.063  1.00 10.00      A   
ATOM   2289  CA  THR A 242      12.601 -11.797  -7.296  1.00 10.00      A   
ATOM   2290  CB  THR A 242      13.266 -11.721  -8.683  1.00 10.00      A   
ATOM   2291  OG1 THR A 242      13.004 -10.440  -9.276  1.00 10.00      A   
ATOM   2292  HG1 THR A 242      12.136 -10.448  -9.689  1.00 10.00      A   
ATOM   2293  CG2 THR A 242      12.733 -12.818  -9.590  1.00 10.00      A   
ATOM   2294  C   THR A 242      13.465 -11.072  -6.276  1.00 10.00      A   
ATOM   2295  O   THR A 242      13.274  -9.881  -6.027  1.00 10.00      A   
ATOM   2296  N   GLY A 243      14.406 -11.790  -5.686  1.00 10.00      A   
ATOM   2297  HN  GLY A 243      14.515 -12.738  -5.922  1.00 10.00      A   
ATOM   2298  CA  GLY A 243      15.284 -11.186  -4.711  1.00 10.00      A   
ATOM   2299  C   GLY A 243      16.548 -10.675  -5.360  1.00 10.00      A   
ATOM   2300  O   GLY A 243      16.517  -9.703  -6.116  1.00 10.00      A   
ATOM   2301  N   GLY A 244      17.658 -11.328  -5.070  1.00 10.00      A   
ATOM   2302  HN  GLY A 244      17.623 -12.091  -4.452  1.00 10.00      A   
ATOM   2303  CA  GLY A 244      18.916 -10.934  -5.657  1.00 10.00      A   
ATOM   2304  C   GLY A 244      18.976 -11.320  -7.117  1.00 10.00      A   
ATOM   2305  O   GLY A 244      18.556 -12.417  -7.487  1.00 10.00      A   
ATOM   2306  N   TYR A 245      19.492 -10.433  -7.955  1.00 10.00      A   
ATOM   2307  HN  TYR A 245      19.826  -9.571  -7.606  1.00 10.00      A   
ATOM   2308  CA  TYR A 245      19.568 -10.715  -9.385  1.00 10.00      A   
ATOM   2309  CB  TYR A 245      18.576  -9.854 -10.169  1.00 10.00      A   
ATOM   2310  CG  TYR A 245      17.728 -10.637 -11.151  1.00 10.00      A   
ATOM   2311  CD1 TYR A 245      16.605 -11.341 -10.730  1.00 10.00      A   
ATOM   2312  CD2 TYR A 245      18.052 -10.672 -12.501  1.00 10.00      A   
ATOM   2313  CE1 TYR A 245      15.833 -12.057 -11.628  1.00 10.00      A   
ATOM   2314  CE2 TYR A 245      17.285 -11.384 -13.405  1.00 10.00      A   
ATOM   2315  CZ  TYR A 245      16.179 -12.075 -12.965  1.00 10.00      A   
ATOM   2316  OH  TYR A 245      15.417 -12.788 -13.865  1.00 10.00      A   
ATOM   2317  HH  TYR A 245      15.990 -13.159 -14.544  1.00 10.00      A   
ATOM   2318  C   TYR A 245      20.983 -10.569  -9.936  1.00 10.00      A   
ATOM   2319  O   TYR A 245      21.178 -10.377 -11.138  1.00 10.00      A   
ATOM   2320  N   THR A 246      21.966 -10.674  -9.059  1.00 10.00      A   
ATOM   2321  HN  THR A 246      21.751 -10.828  -8.117  1.00 10.00      A   
ATOM   2322  CA  THR A 246      23.358 -10.580  -9.468  1.00 10.00      A   
ATOM   2323  CB  THR A 246      24.082  -9.334  -8.894  1.00 10.00      A   
ATOM   2324  OG1 THR A 246      25.390  -9.203  -9.478  1.00 10.00      A   
ATOM   2325  HG1 THR A 246      25.780  -8.358  -9.202  1.00 10.00      A   
ATOM   2326  CG2 THR A 246      24.215  -9.405  -7.384  1.00 10.00      A   
ATOM   2327  C   THR A 246      24.108 -11.863  -9.120  1.00 10.00      A   
ATOM   2328  O   THR A 246      23.955 -12.413  -8.026  1.00 10.00      A   
ATOM   2329  N   ALA A 247      24.890 -12.343 -10.073  1.00 10.00      A   
ATOM   2330  HN  ALA A 247      24.955 -11.859 -10.921  1.00 10.00      A   
ATOM   2331  CA  ALA A 247      25.670 -13.558  -9.905  1.00 10.00      A   
ATOM   2332  CB  ALA A 247      24.758 -14.780  -9.853  1.00 10.00      A   
ATOM   2333  C   ALA A 247      26.656 -13.688 -11.053  1.00 10.00      A   
ATOM   2334  O   ALA A 247      26.780 -12.778 -11.876  1.00 10.00      A   
ATOM   2335  N   GLU A 248      27.358 -14.807 -11.105  1.00 10.00      A   
ATOM   2336  HN  GLU A 248      27.221 -15.491 -10.415  1.00 10.00      A   
ATOM   2337  CA  GLU A 248      28.321 -15.049 -12.164  1.00 10.00      A   
ATOM   2338  CB  GLU A 248      29.290 -16.158 -11.765  1.00 10.00      A   
ATOM   2339  CG  GLU A 248      30.673 -15.994 -12.362  1.00 10.00      A   
ATOM   2340  CD  GLU A 248      31.506 -17.250 -12.267  1.00 10.00      A   
ATOM   2341  OE1 GLU A 248      31.851 -17.661 -11.138  1.00 10.00      A   
ATOM   2342  OE2 GLU A 248      31.839 -17.821 -13.325  1.00 10.00      A   
ATOM   2343  C   GLU A 248      27.593 -15.423 -13.449  1.00 10.00      A   
ATOM   2344  O   GLU A 248      26.716 -16.285 -13.438  1.00 10.00      A   
ATOM   2345  N   VAL A 249      27.956 -14.776 -14.549  1.00 10.00      A   
ATOM   2346  HN  VAL A 249      28.676 -14.112 -14.500  1.00 10.00      A   
ATOM   2347  CA  VAL A 249      27.316 -15.035 -15.833  1.00 10.00      A   
ATOM   2348  CB  VAL A 249      27.669 -13.958 -16.877  1.00 10.00      A   
ATOM   2349  CG1 VAL A 249      26.794 -14.104 -18.115  1.00 10.00      A   
ATOM   2350  CG2 VAL A 249      27.536 -12.565 -16.282  1.00 10.00      A   
ATOM   2351  C   VAL A 249      27.687 -16.408 -16.380  1.00 10.00      A   
ATOM   2352  O   VAL A 249      28.765 -16.594 -16.953  1.00 10.00      A   
ATOM   2353  N   ARG A 250      26.792 -17.361 -16.197  1.00 10.00      A   
ATOM   2354  HN  ARG A 250      25.960 -17.143 -15.716  1.00 10.00      A   
ATOM   2355  CA  ARG A 250      27.000 -18.720 -16.673  1.00 10.00      A   
ATOM   2356  CB  ARG A 250      27.195 -19.675 -15.497  1.00 10.00      A   
ATOM   2357  CG  ARG A 250      28.629 -19.774 -15.013  1.00 10.00      A   
ATOM   2358  CD  ARG A 250      28.740 -20.712 -13.823  1.00 10.00      A   
ATOM   2359  NE  ARG A 250      28.328 -22.083 -14.147  1.00 10.00      A   
ATOM   2360  HE  ARG A 250      27.396 -22.215 -14.461  1.00 10.00      A   
ATOM   2361  CZ  ARG A 250      29.127 -23.147 -14.059  1.00 10.00      A   
ATOM   2362  NH1 ARG A 250      30.387 -23.006 -13.667  1.00 10.00      A   
ATOM   2363 HH11 ARG A 250      30.760 -22.062 -13.426  1.00 10.00      A   
ATOM   2364 HH12 ARG A 250      31.013 -23.836 -13.601  1.00 10.00      A   
ATOM   2365  NH2 ARG A 250      28.650 -24.355 -14.342  1.00 10.00      A   
ATOM   2366 HH21 ARG A 250      27.640 -24.469 -14.630  1.00 10.00      A   
ATOM   2367 HH22 ARG A 250      29.263 -25.196 -14.280  1.00 10.00      A   
ATOM   2368  C   ARG A 250      25.834 -19.175 -17.546  1.00 10.00      A   
ATOM   2369  O   ARG A 250      24.667 -18.928 -17.218  1.00 10.00      A   
ATOM   2370  N   PRO A 251      26.141 -19.847 -18.672  1.00 10.00      A   
ATOM   2371  CA  PRO A 251      25.127 -20.334 -19.623  1.00 10.00      A   
ATOM   2372  CB  PRO A 251      25.954 -21.024 -20.715  1.00 10.00      A   
ATOM   2373  CG  PRO A 251      27.326 -20.456 -20.575  1.00 10.00      A   
ATOM   2374  CD  PRO A 251      27.508 -20.175 -19.114  1.00 10.00      A   
ATOM   2375  C   PRO A 251      24.156 -21.331 -18.994  1.00 10.00      A   
ATOM   2376  O   PRO A 251      22.944 -21.270 -19.229  1.00 10.00      A   
ATOM   2377  N   ASP A 252      24.693 -22.240 -18.192  1.00 10.00      A   
ATOM   2378  HN  ASP A 252      25.660 -22.219 -18.031  1.00 10.00      A   
ATOM   2379  CA  ASP A 252      23.886 -23.258 -17.524  1.00 10.00      A   
ATOM   2380  CB  ASP A 252      24.760 -24.301 -16.802  1.00 10.00      A   
ATOM   2381  CG  ASP A 252      25.664 -23.723 -15.727  1.00 10.00      A   
ATOM   2382  OD1 ASP A 252      26.010 -24.461 -14.780  1.00 10.00      A   
ATOM   2383  OD2 ASP A 252      26.043 -22.538 -15.827  1.00 10.00      A   
ATOM   2384  C   ASP A 252      22.872 -22.619 -16.575  1.00 10.00      A   
ATOM   2385  O   ASP A 252      21.687 -22.970 -16.583  1.00 10.00      A   
ATOM   2386  N   VAL A 253      23.340 -21.666 -15.780  1.00 10.00      A   
ATOM   2387  HN  VAL A 253      24.296 -21.439 -15.823  1.00 10.00      A   
ATOM   2388  CA  VAL A 253      22.481 -20.960 -14.838  1.00 10.00      A   
ATOM   2389  CB  VAL A 253      23.295 -20.008 -13.934  1.00 10.00      A   
ATOM   2390  CG1 VAL A 253      22.395 -19.326 -12.918  1.00 10.00      A   
ATOM   2391  CG2 VAL A 253      24.410 -20.764 -13.230  1.00 10.00      A   
ATOM   2392  C   VAL A 253      21.418 -20.165 -15.593  1.00 10.00      A   
ATOM   2393  O   VAL A 253      20.243 -20.163 -15.215  1.00 10.00      A   
ATOM   2394  N   TYR A 254      21.836 -19.525 -16.684  1.00 10.00      A   
ATOM   2395  HN  TYR A 254      22.777 -19.604 -16.953  1.00 10.00      A   
ATOM   2396  CA  TYR A 254      20.933 -18.719 -17.500  1.00 10.00      A   
ATOM   2397  CB  TYR A 254      21.703 -18.020 -18.628  1.00 10.00      A   
ATOM   2398  CG  TYR A 254      20.838 -17.211 -19.577  1.00 10.00      A   
ATOM   2399  CD1 TYR A 254      20.409 -15.931 -19.245  1.00 10.00      A   
ATOM   2400  CD2 TYR A 254      20.459 -17.725 -20.813  1.00 10.00      A   
ATOM   2401  CE1 TYR A 254      19.628 -15.190 -20.115  1.00 10.00      A   
ATOM   2402  CE2 TYR A 254      19.678 -16.992 -21.686  1.00 10.00      A   
ATOM   2403  CZ  TYR A 254      19.266 -15.725 -21.333  1.00 10.00      A   
ATOM   2404  OH  TYR A 254      18.491 -14.989 -22.205  1.00 10.00      A   
ATOM   2405  HH  TYR A 254      19.028 -14.279 -22.587  1.00 10.00      A   
ATOM   2406  C   TYR A 254      19.807 -19.568 -18.075  1.00 10.00      A   
ATOM   2407  O   TYR A 254      18.634 -19.235 -17.919  1.00 10.00      A   
ATOM   2408  N   SER A 255      20.174 -20.668 -18.724  1.00 10.00      A   
ATOM   2409  HN  SER A 255      21.132 -20.875 -18.808  1.00 10.00      A   
ATOM   2410  CA  SER A 255      19.204 -21.572 -19.334  1.00 10.00      A   
ATOM   2411  CB  SER A 255      19.925 -22.734 -20.013  1.00 10.00      A   
ATOM   2412  OG  SER A 255      20.812 -22.259 -21.012  1.00 10.00      A   
ATOM   2413  HG  SER A 255      21.724 -22.361 -20.708  1.00 10.00      A   
ATOM   2414  C   SER A 255      18.187 -22.096 -18.323  1.00 10.00      A   
ATOM   2415  O   SER A 255      17.014 -22.283 -18.652  1.00 10.00      A   
ATOM   2416  N   GLY A 256      18.636 -22.322 -17.094  1.00 10.00      A   
ATOM   2417  HN  GLY A 256      19.582 -22.154 -16.887  1.00 10.00      A   
ATOM   2418  CA  GLY A 256      17.744 -22.813 -16.061  1.00 10.00      A   
ATOM   2419  C   GLY A 256      16.645 -21.816 -15.747  1.00 10.00      A   
ATOM   2420  O   GLY A 256      15.500 -22.199 -15.511  1.00 10.00      A   
ATOM   2421  N   LEU A 257      16.989 -20.532 -15.765  1.00 10.00      A   
ATOM   2422  HN  LEU A 257      17.914 -20.287 -15.988  1.00 10.00      A   
ATOM   2423  CA  LEU A 257      16.026 -19.479 -15.474  1.00 10.00      A   
ATOM   2424  CB  LEU A 257      16.735 -18.142 -15.237  1.00 10.00      A   
ATOM   2425  CG  LEU A 257      17.611 -18.055 -13.986  1.00 10.00      A   
ATOM   2426  CD1 LEU A 257      18.265 -16.687 -13.888  1.00 10.00      A   
ATOM   2427  CD2 LEU A 257      16.792 -18.349 -12.738  1.00 10.00      A   
ATOM   2428  C   LEU A 257      15.004 -19.342 -16.595  1.00 10.00      A   
ATOM   2429  O   LEU A 257      13.809 -19.220 -16.335  1.00 10.00      A   
ATOM   2430  N   SER A 258      15.480 -19.379 -17.834  1.00 10.00      A   
ATOM   2431  HN  SER A 258      16.446 -19.486 -17.973  1.00 10.00      A   
ATOM   2432  CA  SER A 258      14.611 -19.256 -18.999  1.00 10.00      A   
ATOM   2433  CB  SER A 258      15.436 -19.390 -20.277  1.00 10.00      A   
ATOM   2434  OG  SER A 258      16.696 -18.756 -20.128  1.00 10.00      A   
ATOM   2435  HG  SER A 258      16.899 -18.262 -20.926  1.00 10.00      A   
ATOM   2436  C   SER A 258      13.492 -20.296 -18.982  1.00 10.00      A   
ATOM   2437  O   SER A 258      12.315 -19.955 -19.122  1.00 10.00      A   
ATOM   2438  N   VAL A 259      13.863 -21.558 -18.782  1.00 10.00      A   
ATOM   2439  HN  VAL A 259      14.814 -21.761 -18.643  1.00 10.00      A   
ATOM   2440  CA  VAL A 259      12.891 -22.644 -18.752  1.00 10.00      A   
ATOM   2441  CB  VAL A 259      13.578 -24.024 -18.691  1.00 10.00      A   
ATOM   2442  CG1 VAL A 259      12.556 -25.143 -18.810  1.00 10.00      A   
ATOM   2443  CG2 VAL A 259      14.630 -24.142 -19.783  1.00 10.00      A   
ATOM   2444  C   VAL A 259      11.943 -22.493 -17.567  1.00 10.00      A   
ATOM   2445  O   VAL A 259      10.733 -22.693 -17.695  1.00 10.00      A   
ATOM   2446  N   ALA A 260      12.494 -22.122 -16.420  1.00 10.00      A   
ATOM   2447  HN  ALA A 260      13.463 -21.958 -16.385  1.00 10.00      A   
ATOM   2448  CA  ALA A 260      11.701 -21.946 -15.212  1.00 10.00      A   
ATOM   2449  CB  ALA A 260      12.608 -21.684 -14.022  1.00 10.00      A   
ATOM   2450  C   ALA A 260      10.692 -20.817 -15.381  1.00 10.00      A   
ATOM   2451  O   ALA A 260       9.543 -20.924 -14.944  1.00 10.00      A   
ATOM   2452  N   LEU A 261      11.122 -19.741 -16.029  1.00 10.00      A   
ATOM   2453  HN  LEU A 261      12.051 -19.717 -16.356  1.00 10.00      A   
ATOM   2454  CA  LEU A 261      10.258 -18.591 -16.262  1.00 10.00      A   
ATOM   2455  CB  LEU A 261      11.066 -17.357 -16.678  1.00 10.00      A   
ATOM   2456  CG  LEU A 261      11.776 -16.609 -15.543  1.00 10.00      A   
ATOM   2457  CD1 LEU A 261      12.883 -15.729 -16.093  1.00 10.00      A   
ATOM   2458  CD2 LEU A 261      10.786 -15.777 -14.740  1.00 10.00      A   
ATOM   2459  C   LEU A 261       9.170 -18.914 -17.280  1.00 10.00      A   
ATOM   2460  O   LEU A 261       8.041 -18.442 -17.163  1.00 10.00      A   
ATOM   2461  N   SER A 262       9.499 -19.741 -18.267  1.00 10.00      A   
ATOM   2462  HN  SER A 262      10.417 -20.087 -18.327  1.00 10.00      A   
ATOM   2463  CA  SER A 262       8.525 -20.125 -19.278  1.00 10.00      A   
ATOM   2464  CB  SER A 262       9.216 -20.721 -20.510  1.00 10.00      A   
ATOM   2465  OG  SER A 262      10.134 -21.740 -20.152  1.00 10.00      A   
ATOM   2466  HG  SER A 262      10.029 -21.956 -19.218  1.00 10.00      A   
ATOM   2467  C   SER A 262       7.496 -21.099 -18.703  1.00 10.00      A   
ATOM   2468  O   SER A 262       6.463 -21.363 -19.316  1.00 10.00      A   
ATOM   2469  N   GLY A 263       7.780 -21.615 -17.508  1.00 10.00      A   
ATOM   2470  HN  GLY A 263       8.612 -21.352 -17.059  1.00 10.00      A   
ATOM   2471  CA  GLY A 263       6.882 -22.555 -16.864  1.00 10.00      A   
ATOM   2472  C   GLY A 263       5.664 -21.883 -16.264  1.00 10.00      A   
ATOM   2473  O   GLY A 263       4.568 -22.443 -16.275  1.00 10.00      A   
ATOM   2474  N   CYS A 264       5.845 -20.673 -15.759  1.00 10.00      A   
ATOM   2475  HN  CYS A 264       6.733 -20.261 -15.808  1.00 10.00      A   
ATOM   2476  CA  CYS A 264       4.750 -19.939 -15.149  1.00 10.00      A   
ATOM   2477  CB  CYS A 264       5.259 -19.065 -14.002  1.00 10.00      A   
ATOM   2478  SG  CYS A 264       6.258 -19.956 -12.785  1.00 10.00      A   
ATOM   2479  HG  CYS A 264       5.535 -20.090 -11.679  1.00 10.00      A   
ATOM   2480  C   CYS A 264       3.995 -19.111 -16.187  1.00 10.00      A   
ATOM   2481  O   CYS A 264       4.389 -17.994 -16.523  1.00 10.00      A   
ATOM   2482  N   LYS A 265       2.912 -19.680 -16.706  1.00 10.00      A   
ATOM   2483  HN  LYS A 265       2.659 -20.582 -16.412  1.00 10.00      A   
ATOM   2484  CA  LYS A 265       2.096 -19.003 -17.707  1.00 10.00      A   
ATOM   2485  CB  LYS A 265       1.354 -20.013 -18.590  1.00 10.00      A   
ATOM   2486  CG  LYS A 265       2.194 -20.645 -19.692  1.00 10.00      A   
ATOM   2487  CD  LYS A 265       3.091 -21.751 -19.160  1.00 10.00      A   
ATOM   2488  CE  LYS A 265       3.701 -22.557 -20.296  1.00 10.00      A   
ATOM   2489  NZ  LYS A 265       4.756 -23.485 -19.816  1.00 10.00      A   
ATOM   2490  HZ1 LYS A 265       5.599 -22.948 -19.518  1.00 10.00      A   
ATOM   2491  HZ2 LYS A 265       5.029 -24.139 -20.576  1.00 10.00      A   
ATOM   2492  HZ3 LYS A 265       4.407 -24.039 -19.009  1.00 10.00      A   
ATOM   2493  C   LYS A 265       1.097 -18.061 -17.049  1.00 10.00      A   
ATOM   2494  O   LYS A 265       0.555 -17.170 -17.700  1.00 10.00      A   
ATOM   2495  N   GLU A 266       0.864 -18.256 -15.758  1.00 10.00      A   
ATOM   2496  HN  GLU A 266       1.331 -18.980 -15.290  1.00 10.00      A   
ATOM   2497  CA  GLU A 266      -0.077 -17.420 -15.018  1.00 10.00      A   
ATOM   2498  CB  GLU A 266      -0.585 -18.148 -13.766  1.00 10.00      A   
ATOM   2499  CG  GLU A 266      -1.155 -19.535 -14.026  1.00 10.00      A   
ATOM   2500  CD  GLU A 266      -2.318 -19.528 -14.997  1.00 10.00      A   
ATOM   2501  OE1 GLU A 266      -2.139 -19.986 -16.147  1.00 10.00      A   
ATOM   2502  OE2 GLU A 266      -3.419 -19.081 -14.615  1.00 10.00      A   
ATOM   2503  C   GLU A 266       0.559 -16.084 -14.632  1.00 10.00      A   
ATOM   2504  O   GLU A 266      -0.133 -15.163 -14.201  1.00 10.00      A   
ATOM   2505  N   LEU A 267       1.877 -15.994 -14.800  1.00 10.00      A   
ATOM   2506  HN  LEU A 267       2.361 -16.768 -15.151  1.00 10.00      A   
ATOM   2507  CA  LEU A 267       2.626 -14.783 -14.471  1.00 10.00      A   
ATOM   2508  CB  LEU A 267       4.110 -14.964 -14.793  1.00 10.00      A   
ATOM   2509  CG  LEU A 267       4.980 -15.574 -13.692  1.00 10.00      A   
ATOM   2510  CD1 LEU A 267       6.419 -15.696 -14.164  1.00 10.00      A   
ATOM   2511  CD2 LEU A 267       4.909 -14.740 -12.424  1.00 10.00      A   
ATOM   2512  C   LEU A 267       2.073 -13.563 -15.203  1.00 10.00      A   
ATOM   2513  O   LEU A 267       1.854 -13.600 -16.418  1.00 10.00      A   
ATOM   2514  N   ARG A 268       1.816 -12.501 -14.446  1.00 10.00      A   
ATOM   2515  HN  ARG A 268       1.973 -12.564 -13.478  1.00 10.00      A   
ATOM   2516  CA  ARG A 268       1.292 -11.258 -15.001  1.00 10.00      A   
ATOM   2517  CB  ARG A 268      -0.188 -11.093 -14.644  1.00 10.00      A   
ATOM   2518  CG  ARG A 268      -1.113 -12.089 -15.317  1.00 10.00      A   
ATOM   2519  CD  ARG A 268      -1.003 -12.012 -16.832  1.00 10.00      A   
ATOM   2520  NE  ARG A 268      -1.934 -12.925 -17.494  1.00 10.00      A   
ATOM   2521  HE  ARG A 268      -2.813 -12.561 -17.749  1.00 10.00      A   
ATOM   2522  CZ  ARG A 268      -1.661 -14.201 -17.771  1.00 10.00      A   
ATOM   2523  NH1 ARG A 268      -0.476 -14.716 -17.453  1.00 10.00      A   
ATOM   2524 HH11 ARG A 268      -0.258 -15.721 -17.664  1.00 10.00      A   
ATOM   2525 HH12 ARG A 268       0.249 -14.119 -16.990  1.00 10.00      A   
ATOM   2526  NH2 ARG A 268      -2.575 -14.954 -18.366  1.00 10.00      A   
ATOM   2527 HH21 ARG A 268      -3.503 -14.547 -18.618  1.00 10.00      A   
ATOM   2528 HH22 ARG A 268      -2.374 -15.954 -18.581  1.00 10.00      A   
ATOM   2529  C   ARG A 268       2.063 -10.047 -14.485  1.00 10.00      A   
ATOM   2530  O   ARG A 268       2.026  -8.972 -15.091  1.00 10.00      A   
ATOM   2531  N   CYS A 269       2.749 -10.217 -13.359  1.00 10.00      A   
ATOM   2532  HN  CYS A 269       2.754 -11.098 -12.926  1.00 10.00      A   
ATOM   2533  CA  CYS A 269       3.507  -9.131 -12.758  1.00 10.00      A   
ATOM   2534  CB  CYS A 269       2.726  -8.527 -11.590  1.00 10.00      A   
ATOM   2535  SG  CYS A 269       3.570  -7.173 -10.742  1.00 10.00      A   
ATOM   2536  HG  CYS A 269       3.672  -7.498  -9.461  1.00 10.00      A   
ATOM   2537  C   CYS A 269       4.875  -9.608 -12.282  1.00 10.00      A   
ATOM   2538  O   CYS A 269       5.002 -10.674 -11.671  1.00 10.00      A   
ATOM   2539  N   LEU A 270       5.897  -8.816 -12.577  1.00 10.00      A   
ATOM   2540  HN  LEU A 270       5.727  -7.986 -13.073  1.00 10.00      A   
ATOM   2541  CA  LEU A 270       7.261  -9.135 -12.180  1.00 10.00      A   
ATOM   2542  CB  LEU A 270       8.132  -9.443 -13.401  1.00 10.00      A   
ATOM   2543  CG  LEU A 270       7.976 -10.835 -14.015  1.00 10.00      A   
ATOM   2544  CD1 LEU A 270       8.880 -10.987 -15.229  1.00 10.00      A   
ATOM   2545  CD2 LEU A 270       8.272 -11.914 -12.985  1.00 10.00      A   
ATOM   2546  C   LEU A 270       7.876  -8.004 -11.372  1.00 10.00      A   
ATOM   2547  O   LEU A 270       8.017  -6.877 -11.858  1.00 10.00      A   
ATOM   2548  N   SER A 271       8.222  -8.307 -10.133  1.00 10.00      A   
ATOM   2549  HN  SER A 271       8.074  -9.222  -9.800  1.00 10.00      A   
ATOM   2550  CA  SER A 271       8.831  -7.331  -9.249  1.00 10.00      A   
ATOM   2551  CB  SER A 271       7.881  -6.986  -8.100  1.00 10.00      A   
ATOM   2552  OG  SER A 271       7.121  -8.119  -7.712  1.00 10.00      A   
ATOM   2553  HG  SER A 271       6.344  -8.191  -8.279  1.00 10.00      A   
ATOM   2554  C   SER A 271      10.158  -7.859  -8.713  1.00 10.00      A   
ATOM   2555  O   SER A 271      10.510  -9.019  -8.940  1.00 10.00      A   
ATOM   2556  N   GLY A 272      10.895  -7.011  -8.017  1.00 10.00      A   
ATOM   2557  HN  GLY A 272      10.579  -6.096  -7.881  1.00 10.00      A   
ATOM   2558  CA  GLY A 272      12.171  -7.423  -7.470  1.00 10.00      A   
ATOM   2559  C   GLY A 272      13.318  -6.963  -8.338  1.00 10.00      A   
ATOM   2560  O   GLY A 272      13.566  -5.766  -8.436  1.00 10.00      A   
ATOM   2561  N   PHE A 273      14.003  -7.910  -8.981  1.00 10.00      A   
ATOM   2562  HN  PHE A 273      13.735  -8.854  -8.865  1.00 10.00      A   
ATOM   2563  CA  PHE A 273      15.135  -7.600  -9.859  1.00 10.00      A   
ATOM   2564  CB  PHE A 273      14.657  -6.937 -11.162  1.00 10.00      A   
ATOM   2565  CG  PHE A 273      13.747  -7.803 -11.990  1.00 10.00      A   
ATOM   2566  CD1 PHE A 273      12.375  -7.606 -11.974  1.00 10.00      A   
ATOM   2567  CD2 PHE A 273      14.264  -8.817 -12.779  1.00 10.00      A   
ATOM   2568  CE1 PHE A 273      11.538  -8.406 -12.729  1.00 10.00      A   
ATOM   2569  CE2 PHE A 273      13.434  -9.619 -13.537  1.00 10.00      A   
ATOM   2570  CZ  PHE A 273      12.069  -9.414 -13.513  1.00 10.00      A   
ATOM   2571  C   PHE A 273      16.165  -6.722  -9.156  1.00 10.00      A   
ATOM   2572  O   PHE A 273      16.761  -5.827  -9.764  1.00 10.00      A   
ATOM   2573  N   TRP A 274      16.372  -6.989  -7.873  1.00 10.00      A   
ATOM   2574  HN  TRP A 274      15.882  -7.727  -7.452  1.00 10.00      A   
ATOM   2575  CA  TRP A 274      17.320  -6.226  -7.082  1.00 10.00      A   
ATOM   2576  CB  TRP A 274      17.239  -6.632  -5.614  1.00 10.00      A   
ATOM   2577  CG  TRP A 274      17.070  -5.472  -4.683  1.00 10.00      A   
ATOM   2578  CD1 TRP A 274      17.798  -4.317  -4.669  1.00 10.00      A   
ATOM   2579  CD2 TRP A 274      16.113  -5.355  -3.625  1.00 10.00      A   
ATOM   2580  NE1 TRP A 274      17.361  -3.494  -3.661  1.00 10.00      A   
ATOM   2581  HE1 TRP A 274      17.731  -2.607  -3.444  1.00 10.00      A   
ATOM   2582  CE2 TRP A 274      16.322  -4.109  -3.007  1.00 10.00      A   
ATOM   2583  CE3 TRP A 274      15.102  -6.188  -3.137  1.00 10.00      A   
ATOM   2584  CZ2 TRP A 274      15.557  -3.673  -1.928  1.00 10.00      A   
ATOM   2585  CZ3 TRP A 274      14.342  -5.753  -2.067  1.00 10.00      A   
ATOM   2586  CH2 TRP A 274      14.573  -4.508  -1.474  1.00 10.00      A   
ATOM   2587  C   TRP A 274      18.733  -6.429  -7.598  1.00 10.00      A   
ATOM   2588  O   TRP A 274      19.258  -7.544  -7.557  1.00 10.00      A   
ATOM   2589  N   ASP A 275      19.323  -5.353  -8.114  1.00 10.00      A   
ATOM   2590  HN  ASP A 275      18.824  -4.509  -8.148  1.00 10.00      A   
ATOM   2591  CA  ASP A 275      20.687  -5.385  -8.638  1.00 10.00      A   
ATOM   2592  CB  ASP A 275      21.683  -5.712  -7.521  1.00 10.00      A   
ATOM   2593  CG  ASP A 275      21.412  -4.930  -6.247  1.00 10.00      A   
ATOM   2594  OD1 ASP A 275      21.614  -3.696  -6.249  1.00 10.00      A   
ATOM   2595  OD2 ASP A 275      20.996  -5.541  -5.239  1.00 10.00      A   
ATOM   2596  C   ASP A 275      20.800  -6.396  -9.777  1.00 10.00      A   
ATOM   2597  O   ASP A 275      21.746  -7.183  -9.845  1.00 10.00      A   
ATOM   2598  N   ALA A 276      19.816  -6.352 -10.669  1.00 10.00      A   
ATOM   2599  HN  ALA A 276      19.102  -5.694 -10.540  1.00 10.00      A   
ATOM   2600  CA  ALA A 276      19.746  -7.256 -11.815  1.00 10.00      A   
ATOM   2601  CB  ALA A 276      18.438  -7.052 -12.565  1.00 10.00      A   
ATOM   2602  C   ALA A 276      20.922  -7.117 -12.778  1.00 10.00      A   
ATOM   2603  O   ALA A 276      21.380  -6.013 -13.071  1.00 10.00      A   
ATOM   2604  N   VAL A 277      21.409  -8.256 -13.256  1.00 10.00      A   
ATOM   2605  HN  VAL A 277      21.023  -9.104 -12.944  1.00 10.00      A   
ATOM   2606  CA  VAL A 277      22.509  -8.291 -14.215  1.00 10.00      A   
ATOM   2607  CB  VAL A 277      23.379  -9.559 -14.028  1.00 10.00      A   
ATOM   2608  CG1 VAL A 277      24.404  -9.697 -15.146  1.00 10.00      A   
ATOM   2609  CG2 VAL A 277      24.072  -9.532 -12.676  1.00 10.00      A   
ATOM   2610  C   VAL A 277      21.940  -8.266 -15.633  1.00 10.00      A   
ATOM   2611  O   VAL A 277      21.062  -9.065 -15.962  1.00 10.00      A   
ATOM   2612  N   PRO A 278      22.433  -7.349 -16.487  1.00 10.00      A   
ATOM   2613  CA  PRO A 278      21.970  -7.195 -17.880  1.00 10.00      A   
ATOM   2614  CB  PRO A 278      22.976  -6.215 -18.483  1.00 10.00      A   
ATOM   2615  CG  PRO A 278      23.463  -5.421 -17.322  1.00 10.00      A   
ATOM   2616  CD  PRO A 278      23.484  -6.364 -16.150  1.00 10.00      A   
ATOM   2617  C   PRO A 278      21.967  -8.500 -18.677  1.00 10.00      A   
ATOM   2618  O   PRO A 278      21.088  -8.723 -19.511  1.00 10.00      A   
ATOM   2619  N   ALA A 279      22.931  -9.366 -18.402  1.00 10.00      A   
ATOM   2620  HN  ALA A 279      23.582  -9.145 -17.707  1.00 10.00      A   
ATOM   2621  CA  ALA A 279      23.047 -10.635 -19.110  1.00 10.00      A   
ATOM   2622  CB  ALA A 279      24.423 -11.243 -18.888  1.00 10.00      A   
ATOM   2623  C   ALA A 279      21.947 -11.625 -18.719  1.00 10.00      A   
ATOM   2624  O   ALA A 279      21.735 -12.625 -19.401  1.00 10.00      A   
ATOM   2625  N   TYR A 280      21.246 -11.345 -17.630  1.00 10.00      A   
ATOM   2626  HN  TYR A 280      21.444 -10.523 -17.124  1.00 10.00      A   
ATOM   2627  CA  TYR A 280      20.184 -12.229 -17.168  1.00 10.00      A   
ATOM   2628  CB  TYR A 280      20.428 -12.651 -15.719  1.00 10.00      A   
ATOM   2629  CG  TYR A 280      21.443 -13.763 -15.591  1.00 10.00      A   
ATOM   2630  CD1 TYR A 280      22.800 -13.489 -15.467  1.00 10.00      A   
ATOM   2631  CD2 TYR A 280      21.043 -15.091 -15.606  1.00 10.00      A   
ATOM   2632  CE1 TYR A 280      23.728 -14.509 -15.363  1.00 10.00      A   
ATOM   2633  CE2 TYR A 280      21.962 -16.114 -15.499  1.00 10.00      A   
ATOM   2634  CZ  TYR A 280      23.301 -15.820 -15.380  1.00 10.00      A   
ATOM   2635  OH  TYR A 280      24.218 -16.842 -15.282  1.00 10.00      A   
ATOM   2636  HH  TYR A 280      23.953 -17.568 -15.861  1.00 10.00      A   
ATOM   2637  C   TYR A 280      18.805 -11.600 -17.341  1.00 10.00      A   
ATOM   2638  O   TYR A 280      17.804 -12.113 -16.845  1.00 10.00      A   
ATOM   2639  N   LEU A 281      18.763 -10.495 -18.070  1.00 10.00      A   
ATOM   2640  HN  LEU A 281      19.596 -10.147 -18.449  1.00 10.00      A   
ATOM   2641  CA  LEU A 281      17.514  -9.785 -18.328  1.00 10.00      A   
ATOM   2642  CB  LEU A 281      17.767  -8.320 -18.690  1.00 10.00      A   
ATOM   2643  CG  LEU A 281      18.401  -7.449 -17.604  1.00 10.00      A   
ATOM   2644  CD1 LEU A 281      18.566  -6.020 -18.098  1.00 10.00      A   
ATOM   2645  CD2 LEU A 281      17.568  -7.485 -16.330  1.00 10.00      A   
ATOM   2646  C   LEU A 281      16.649 -10.467 -19.401  1.00 10.00      A   
ATOM   2647  O   LEU A 281      15.449 -10.644 -19.191  1.00 10.00      A   
ATOM   2648  N   PRO A 282      17.227 -10.868 -20.565  1.00 10.00      A   
ATOM   2649  CA  PRO A 282      16.460 -11.519 -21.644  1.00 10.00      A   
ATOM   2650  CB  PRO A 282      17.519 -11.823 -22.712  1.00 10.00      A   
ATOM   2651  CG  PRO A 282      18.619 -10.861 -22.436  1.00 10.00      A   
ATOM   2652  CD  PRO A 282      18.645 -10.699 -20.947  1.00 10.00      A   
ATOM   2653  C   PRO A 282      15.761 -12.815 -21.214  1.00 10.00      A   
ATOM   2654  O   PRO A 282      14.958 -13.367 -21.964  1.00 10.00      A   
ATOM   2655  N   ALA A 283      16.063 -13.295 -20.013  1.00 10.00      A   
ATOM   2656  HN  ALA A 283      16.710 -12.812 -19.455  1.00 10.00      A   
ATOM   2657  CA  ALA A 283      15.459 -14.523 -19.501  1.00 10.00      A   
ATOM   2658  CB  ALA A 283      16.148 -14.952 -18.210  1.00 10.00      A   
ATOM   2659  C   ALA A 283      13.954 -14.360 -19.284  1.00 10.00      A   
ATOM   2660  O   ALA A 283      13.189 -15.312 -19.413  1.00 10.00      A   
ATOM   2661  N   VAL A 284      13.530 -13.138 -18.995  1.00 10.00      A   
ATOM   2662  HN  VAL A 284      14.182 -12.404 -18.956  1.00 10.00      A   
ATOM   2663  CA  VAL A 284      12.116 -12.856 -18.745  1.00 10.00      A   
ATOM   2664  CB  VAL A 284      11.917 -11.665 -17.783  1.00 10.00      A   
ATOM   2665  CG1 VAL A 284      12.603 -11.923 -16.450  1.00 10.00      A   
ATOM   2666  CG2 VAL A 284      12.404 -10.364 -18.405  1.00 10.00      A   
ATOM   2667  C   VAL A 284      11.338 -12.604 -20.039  1.00 10.00      A   
ATOM   2668  O   VAL A 284      10.148 -12.281 -20.006  1.00 10.00      A   
ATOM   2669  N   TYR A 285      12.002 -12.784 -21.179  1.00 10.00      A   
ATOM   2670  HN  TYR A 285      12.940 -13.066 -21.142  1.00 10.00      A   
ATOM   2671  CA  TYR A 285      11.375 -12.569 -22.483  1.00 10.00      A   
ATOM   2672  CB  TYR A 285      12.383 -12.780 -23.612  1.00 10.00      A   
ATOM   2673  CG  TYR A 285      13.133 -11.533 -24.016  1.00 10.00      A   
ATOM   2674  CD1 TYR A 285      12.715 -10.278 -23.593  1.00 10.00      A   
ATOM   2675  CD2 TYR A 285      14.254 -11.612 -24.830  1.00 10.00      A   
ATOM   2676  CE1 TYR A 285      13.392  -9.137 -23.971  1.00 10.00      A   
ATOM   2677  CE2 TYR A 285      14.939 -10.477 -25.210  1.00 10.00      A   
ATOM   2678  CZ  TYR A 285      14.503  -9.241 -24.779  1.00 10.00      A   
ATOM   2679  OH  TYR A 285      15.176  -8.106 -25.165  1.00 10.00      A   
ATOM   2680  HH  TYR A 285      14.551  -7.363 -25.202  1.00 10.00      A   
ATOM   2681  C   TYR A 285      10.171 -13.478 -22.702  1.00 10.00      A   
ATOM   2682  O   TYR A 285       9.235 -13.122 -23.412  1.00 10.00      A   
ATOM   2683  N   SER A 286      10.195 -14.645 -22.083  1.00 10.00      A   
ATOM   2684  HN  SER A 286      10.966 -14.874 -21.523  1.00 10.00      A   
ATOM   2685  CA  SER A 286       9.119 -15.612 -22.217  1.00 10.00      A   
ATOM   2686  CB  SER A 286       9.602 -16.963 -21.684  1.00 10.00      A   
ATOM   2687  OG  SER A 286      11.024 -17.015 -21.685  1.00 10.00      A   
ATOM   2688  HG  SER A 286      11.312 -17.935 -21.697  1.00 10.00      A   
ATOM   2689  C   SER A 286       7.849 -15.169 -21.481  1.00 10.00      A   
ATOM   2690  O   SER A 286       6.794 -15.784 -21.626  1.00 10.00      A   
ATOM   2691  N   VAL A 287       7.942 -14.093 -20.704  1.00 10.00      A   
ATOM   2692  HN  VAL A 287       8.801 -13.619 -20.637  1.00 10.00      A   
ATOM   2693  CA  VAL A 287       6.791 -13.605 -19.946  1.00 10.00      A   
ATOM   2694  CB  VAL A 287       7.044 -13.718 -18.421  1.00 10.00      A   
ATOM   2695  CG1 VAL A 287       5.741 -13.634 -17.643  1.00 10.00      A   
ATOM   2696  CG2 VAL A 287       7.783 -15.005 -18.084  1.00 10.00      A   
ATOM   2697  C   VAL A 287       6.452 -12.149 -20.288  1.00 10.00      A   
ATOM   2698  O   VAL A 287       5.411 -11.630 -19.881  1.00 10.00      A   
ATOM   2699  N   CYS A 288       7.317 -11.504 -21.062  1.00 10.00      A   
ATOM   2700  HN  CYS A 288       8.101 -11.981 -21.400  1.00 10.00      A   
ATOM   2701  CA  CYS A 288       7.132 -10.100 -21.423  1.00 10.00      A   
ATOM   2702  CB  CYS A 288       8.330  -9.577 -22.215  1.00 10.00      A   
ATOM   2703  SG  CYS A 288       8.461 -10.231 -23.894  1.00 10.00      A   
ATOM   2704  HG  CYS A 288       7.669  -9.494 -24.666  1.00 10.00      A   
ATOM   2705  C   CYS A 288       5.824  -9.821 -22.172  1.00 10.00      A   
ATOM   2706  O   CYS A 288       5.210  -8.769 -21.986  1.00 10.00      A   
ATOM   2707  N   SER A 289       5.387 -10.769 -22.989  1.00 10.00      A   
ATOM   2708  HN  SER A 289       5.892 -11.604 -23.063  1.00 10.00      A   
ATOM   2709  CA  SER A 289       4.171 -10.600 -23.782  1.00 10.00      A   
ATOM   2710  CB  SER A 289       4.089 -11.662 -24.879  1.00 10.00      A   
ATOM   2711  OG  SER A 289       5.261 -11.663 -25.677  1.00 10.00      A   
ATOM   2712  HG  SER A 289       5.064 -12.084 -26.525  1.00 10.00      A   
ATOM   2713  C   SER A 289       2.898 -10.601 -22.935  1.00 10.00      A   
ATOM   2714  O   SER A 289       1.832 -10.211 -23.410  1.00 10.00      A   
ATOM   2715  N   ARG A 290       3.006 -11.040 -21.691  1.00 10.00      A   
ATOM   2716  HN  ARG A 290       3.879 -11.346 -21.364  1.00 10.00      A   
ATOM   2717  CA  ARG A 290       1.856 -11.079 -20.796  1.00 10.00      A   
ATOM   2718  CB  ARG A 290       1.467 -12.523 -20.463  1.00 10.00      A   
ATOM   2719  CG  ARG A 290       2.588 -13.363 -19.876  1.00 10.00      A   
ATOM   2720  CD  ARG A 290       2.174 -14.819 -19.762  1.00 10.00      A   
ATOM   2721  NE  ARG A 290       3.237 -15.652 -19.199  1.00 10.00      A   
ATOM   2722  HE  ARG A 290       3.431 -15.547 -18.243  1.00 10.00      A   
ATOM   2723  CZ  ARG A 290       3.941 -16.538 -19.902  1.00 10.00      A   
ATOM   2724  NH1 ARG A 290       3.702 -16.706 -21.200  1.00 10.00      A   
ATOM   2725 HH11 ARG A 290       2.958 -16.149 -21.677  1.00 10.00      A   
ATOM   2726 HH12 ARG A 290       4.253 -17.405 -21.750  1.00 10.00      A   
ATOM   2727  NH2 ARG A 290       4.879 -17.265 -19.306  1.00 10.00      A   
ATOM   2728 HH21 ARG A 290       5.066 -17.153 -18.283  1.00 10.00      A   
ATOM   2729 HH22 ARG A 290       5.433 -17.956 -19.859  1.00 10.00      A   
ATOM   2730  C   ARG A 290       2.127 -10.278 -19.528  1.00 10.00      A   
ATOM   2731  O   ARG A 290       1.450 -10.442 -18.512  1.00 10.00      A   
ATOM   2732  N   LEU A 291       3.121  -9.408 -19.601  1.00 10.00      A   
ATOM   2733  HN  LEU A 291       3.628  -9.329 -20.436  1.00 10.00      A   
ATOM   2734  CA  LEU A 291       3.484  -8.568 -18.471  1.00 10.00      A   
ATOM   2735  CB  LEU A 291       4.981  -8.251 -18.492  1.00 10.00      A   
ATOM   2736  CG  LEU A 291       5.886  -9.224 -17.736  1.00 10.00      A   
ATOM   2737  CD1 LEU A 291       7.350  -8.872 -17.956  1.00 10.00      A   
ATOM   2738  CD2 LEU A 291       5.548  -9.215 -16.255  1.00 10.00      A   
ATOM   2739  C   LEU A 291       2.677  -7.278 -18.465  1.00 10.00      A   
ATOM   2740  O   LEU A 291       2.966  -6.352 -19.223  1.00 10.00      A   
ATOM   2741  N   THR A 292       1.655  -7.228 -17.624  1.00 10.00      A   
ATOM   2742  HN  THR A 292       1.446  -8.012 -17.073  1.00 10.00      A   
ATOM   2743  CA  THR A 292       0.819  -6.048 -17.508  1.00 10.00      A   
ATOM   2744  CB  THR A 292      -0.605  -6.435 -17.066  1.00 10.00      A   
ATOM   2745  OG1 THR A 292      -0.620  -7.816 -16.676  1.00 10.00      A   
ATOM   2746  HG1 THR A 292      -0.805  -7.882 -15.730  1.00 10.00      A   
ATOM   2747  CG2 THR A 292      -1.601  -6.224 -18.195  1.00 10.00      A   
ATOM   2748  C   THR A 292       1.412  -5.087 -16.483  1.00 10.00      A   
ATOM   2749  O   THR A 292       1.212  -3.873 -16.561  1.00 10.00      A   
ATOM   2750  N   THR A 293       2.154  -5.642 -15.530  1.00 10.00      A   
ATOM   2751  HN  THR A 293       2.295  -6.613 -15.537  1.00 10.00      A   
ATOM   2752  CA  THR A 293       2.774  -4.855 -14.479  1.00 10.00      A   
ATOM   2753  CB  THR A 293       2.054  -5.109 -13.141  1.00 10.00      A   
ATOM   2754  OG1 THR A 293       0.648  -5.277 -13.390  1.00 10.00      A   
ATOM   2755  HG1 THR A 293       0.407  -6.200 -13.251  1.00 10.00      A   
ATOM   2756  CG2 THR A 293       2.256  -3.942 -12.189  1.00 10.00      A   
ATOM   2757  C   THR A 293       4.249  -5.234 -14.348  1.00 10.00      A   
ATOM   2758  O   THR A 293       4.582  -6.409 -14.191  1.00 10.00      A   
ATOM   2759  N   LEU A 294       5.129  -4.243 -14.420  1.00 10.00      A   
ATOM   2760  HN  LEU A 294       4.809  -3.321 -14.534  1.00 10.00      A   
ATOM   2761  CA  LEU A 294       6.562  -4.493 -14.327  1.00 10.00      A   
ATOM   2762  CB  LEU A 294       7.174  -4.486 -15.731  1.00 10.00      A   
ATOM   2763  CG  LEU A 294       8.663  -4.818 -15.836  1.00 10.00      A   
ATOM   2764  CD1 LEU A 294       8.936  -6.223 -15.323  1.00 10.00      A   
ATOM   2765  CD2 LEU A 294       9.137  -4.672 -17.273  1.00 10.00      A   
ATOM   2766  C   LEU A 294       7.253  -3.455 -13.445  1.00 10.00      A   
ATOM   2767  O   LEU A 294       7.041  -2.250 -13.601  1.00 10.00      A   
ATOM   2768  N   ASN A 295       8.074  -3.929 -12.517  1.00 10.00      A   
ATOM   2769  HN  ASN A 295       8.196  -4.900 -12.438  1.00 10.00      A   
ATOM   2770  CA  ASN A 295       8.804  -3.048 -11.612  1.00 10.00      A   
ATOM   2771  CB  ASN A 295       8.420  -3.336 -10.155  1.00 10.00      A   
ATOM   2772  CG  ASN A 295       8.898  -2.272  -9.179  1.00 10.00      A   
ATOM   2773  OD1 ASN A 295       9.921  -1.615  -9.391  1.00 10.00      A   
ATOM   2774  ND2 ASN A 295       8.159  -2.098  -8.097  1.00 10.00      A   
ATOM   2775 HD21 ASN A 295       7.357  -2.653  -7.988  1.00 10.00      A   
ATOM   2776 HD22 ASN A 295       8.444  -1.419  -7.444  1.00 10.00      A   
ATOM   2777  C   ASN A 295      10.305  -3.231 -11.801  1.00 10.00      A   
ATOM   2778  O   ASN A 295      10.839  -4.315 -11.566  1.00 10.00      A   
ATOM   2779  N   LEU A 296      10.973  -2.169 -12.226  1.00 10.00      A   
ATOM   2780  HN  LEU A 296      10.481  -1.331 -12.393  1.00 10.00      A   
ATOM   2781  CA  LEU A 296      12.412  -2.197 -12.452  1.00 10.00      A   
ATOM   2782  CB  LEU A 296      12.712  -2.115 -13.952  1.00 10.00      A   
ATOM   2783  CG  LEU A 296      12.303  -3.330 -14.789  1.00 10.00      A   
ATOM   2784  CD1 LEU A 296      12.376  -3.006 -16.272  1.00 10.00      A   
ATOM   2785  CD2 LEU A 296      13.181  -4.530 -14.460  1.00 10.00      A   
ATOM   2786  C   LEU A 296      13.104  -1.051 -11.714  1.00 10.00      A   
ATOM   2787  O   LEU A 296      14.119  -0.524 -12.169  1.00 10.00      A   
ATOM   2788  N   SER A 297      12.559  -0.685 -10.560  1.00 10.00      A   
ATOM   2789  HN  SER A 297      11.754  -1.150 -10.246  1.00 10.00      A   
ATOM   2790  CA  SER A 297      13.116   0.396  -9.754  1.00 10.00      A   
ATOM   2791  CB  SER A 297      12.067   0.909  -8.768  1.00 10.00      A   
ATOM   2792  OG  SER A 297      10.813   1.066  -9.410  1.00 10.00      A   
ATOM   2793  HG  SER A 297      10.316   0.239  -9.348  1.00 10.00      A   
ATOM   2794  C   SER A 297      14.377  -0.042  -9.003  1.00 10.00      A   
ATOM   2795  O   SER A 297      15.101   0.783  -8.443  1.00 10.00      A   
ATOM   2796  N   TYR A 298      14.636  -1.342  -8.991  1.00 10.00      A   
ATOM   2797  HN  TYR A 298      14.025  -1.956  -9.453  1.00 10.00      A   
ATOM   2798  CA  TYR A 298      15.805  -1.880  -8.312  1.00 10.00      A   
ATOM   2799  CB  TYR A 298      15.408  -3.053  -7.412  1.00 10.00      A   
ATOM   2800  CG  TYR A 298      14.297  -2.751  -6.427  1.00 10.00      A   
ATOM   2801  CD1 TYR A 298      13.005  -3.211  -6.648  1.00 10.00      A   
ATOM   2802  CD2 TYR A 298      14.540  -2.019  -5.272  1.00 10.00      A   
ATOM   2803  CE1 TYR A 298      11.986  -2.953  -5.751  1.00 10.00      A   
ATOM   2804  CE2 TYR A 298      13.528  -1.755  -4.369  1.00 10.00      A   
ATOM   2805  CZ  TYR A 298      12.254  -2.225  -4.614  1.00 10.00      A   
ATOM   2806  OH  TYR A 298      11.246  -1.967  -3.715  1.00 10.00      A   
ATOM   2807  HH  TYR A 298      11.293  -1.040  -3.443  1.00 10.00      A   
ATOM   2808  C   TYR A 298      16.856  -2.345  -9.321  1.00 10.00      A   
ATOM   2809  O   TYR A 298      17.907  -2.862  -8.941  1.00 10.00      A   
ATOM   2810  N   ALA A 299      16.568  -2.159 -10.604  1.00 10.00      A   
ATOM   2811  HN  ALA A 299      15.729  -1.726 -10.848  1.00 10.00      A   
ATOM   2812  CA  ALA A 299      17.480  -2.571 -11.658  1.00 10.00      A   
ATOM   2813  CB  ALA A 299      16.733  -3.315 -12.754  1.00 10.00      A   
ATOM   2814  C   ALA A 299      18.246  -1.383 -12.231  1.00 10.00      A   
ATOM   2815  O   ALA A 299      17.750  -0.663 -13.098  1.00 10.00      A   
ATOM   2816  N   THR A 300      19.458  -1.183 -11.734  1.00 10.00      A   
ATOM   2817  HN  THR A 300      19.788  -1.778 -11.027  1.00 10.00      A   
ATOM   2818  CA  THR A 300      20.308  -0.092 -12.186  1.00 10.00      A   
ATOM   2819  CB  THR A 300      21.293   0.312 -11.076  1.00 10.00      A   
ATOM   2820  OG1 THR A 300      21.526  -0.820 -10.228  1.00 10.00      A   
ATOM   2821  HG1 THR A 300      22.357  -1.236 -10.483  1.00 10.00      A   
ATOM   2822  CG2 THR A 300      20.732   1.456 -10.245  1.00 10.00      A   
ATOM   2823  C   THR A 300      21.088  -0.479 -13.439  1.00 10.00      A   
ATOM   2824  O   THR A 300      22.318  -0.493 -13.434  1.00 10.00      A   
ATOM   2825  N   VAL A 301      20.367  -0.789 -14.507  1.00 10.00      A   
ATOM   2826  HN  VAL A 301      19.389  -0.749 -14.449  1.00 10.00      A   
ATOM   2827  CA  VAL A 301      20.989  -1.178 -15.767  1.00 10.00      A   
ATOM   2828  CB  VAL A 301      20.246  -2.353 -16.441  1.00 10.00      A   
ATOM   2829  CG1 VAL A 301      20.458  -3.637 -15.651  1.00 10.00      A   
ATOM   2830  CG2 VAL A 301      18.762  -2.046 -16.574  1.00 10.00      A   
ATOM   2831  C   VAL A 301      21.072   0.005 -16.726  1.00 10.00      A   
ATOM   2832  O   VAL A 301      20.706   1.125 -16.370  1.00 10.00      A   
ATOM   2833  N   GLN A 302      21.557  -0.249 -17.935  1.00 10.00      A   
ATOM   2834  HN  GLN A 302      21.825  -1.167 -18.161  1.00 10.00      A   
ATOM   2835  CA  GLN A 302      21.696   0.798 -18.939  1.00 10.00      A   
ATOM   2836  CB  GLN A 302      22.733   0.397 -19.985  1.00 10.00      A   
ATOM   2837  CG  GLN A 302      24.152   0.313 -19.450  1.00 10.00      A   
ATOM   2838  CD  GLN A 302      24.663   1.646 -18.943  1.00 10.00      A   
ATOM   2839  OE1 GLN A 302      25.215   2.439 -19.702  1.00 10.00      A   
ATOM   2840  NE2 GLN A 302      24.489   1.903 -17.656  1.00 10.00      A   
ATOM   2841 HE21 GLN A 302      24.048   1.224 -17.099  1.00 10.00      A   
ATOM   2842 HE22 GLN A 302      24.800   2.766 -17.312  1.00 10.00      A   
ATOM   2843  C   GLN A 302      20.363   1.119 -19.611  1.00 10.00      A   
ATOM   2844  O   GLN A 302      19.417   0.329 -19.553  1.00 10.00      A   
ATOM   2845  N   SER A 303      20.306   2.279 -20.256  1.00 10.00      A   
ATOM   2846  HN  SER A 303      21.101   2.855 -20.262  1.00 10.00      A   
ATOM   2847  CA  SER A 303      19.103   2.737 -20.949  1.00 10.00      A   
ATOM   2848  CB  SER A 303      19.350   4.114 -21.585  1.00 10.00      A   
ATOM   2849  OG  SER A 303      18.260   4.528 -22.398  1.00 10.00      A   
ATOM   2850  HG  SER A 303      17.595   4.968 -21.846  1.00 10.00      A   
ATOM   2851  C   SER A 303      18.642   1.735 -22.008  1.00 10.00      A   
ATOM   2852  O   SER A 303      17.515   1.238 -21.956  1.00 10.00      A   
ATOM   2853  N   TYR A 304      19.525   1.418 -22.950  1.00 10.00      A   
ATOM   2854  HN  TYR A 304      20.418   1.823 -22.922  1.00 10.00      A   
ATOM   2855  CA  TYR A 304      19.197   0.488 -24.027  1.00 10.00      A   
ATOM   2856  CB  TYR A 304      20.320   0.425 -25.062  1.00 10.00      A   
ATOM   2857  CG  TYR A 304      19.864  -0.052 -26.425  1.00 10.00      A   
ATOM   2858  CD1 TYR A 304      19.094   0.766 -27.244  1.00 10.00      A   
ATOM   2859  CD2 TYR A 304      20.196  -1.318 -26.893  1.00 10.00      A   
ATOM   2860  CE1 TYR A 304      18.669   0.338 -28.487  1.00 10.00      A   
ATOM   2861  CE2 TYR A 304      19.776  -1.753 -28.138  1.00 10.00      A   
ATOM   2862  CZ  TYR A 304      19.013  -0.922 -28.929  1.00 10.00      A   
ATOM   2863  OH  TYR A 304      18.596  -1.352 -30.169  1.00 10.00      A   
ATOM   2864  HH  TYR A 304      18.254  -2.251 -30.096  1.00 10.00      A   
ATOM   2865  C   TYR A 304      18.875  -0.902 -23.486  1.00 10.00      A   
ATOM   2866  O   TYR A 304      18.125  -1.658 -24.102  1.00 10.00      A   
ATOM   2867  N   ASP A 305      19.420  -1.225 -22.316  1.00 10.00      A   
ATOM   2868  HN  ASP A 305      19.997  -0.577 -21.861  1.00 10.00      A   
ATOM   2869  CA  ASP A 305      19.167  -2.523 -21.696  1.00 10.00      A   
ATOM   2870  CB  ASP A 305      20.055  -2.760 -20.473  1.00 10.00      A   
ATOM   2871  CG  ASP A 305      21.356  -3.454 -20.814  1.00 10.00      A   
ATOM   2872  OD1 ASP A 305      21.312  -4.549 -21.414  1.00 10.00      A   
ATOM   2873  OD2 ASP A 305      22.428  -2.905 -20.485  1.00 10.00      A   
ATOM   2874  C   ASP A 305      17.701  -2.647 -21.315  1.00 10.00      A   
ATOM   2875  O   ASP A 305      17.110  -3.722 -21.419  1.00 10.00      A   
ATOM   2876  N   LEU A 306      17.126  -1.532 -20.880  1.00 10.00      A   
ATOM   2877  HN  LEU A 306      17.668  -0.715 -20.806  1.00 10.00      A   
ATOM   2878  CA  LEU A 306      15.722  -1.485 -20.501  1.00 10.00      A   
ATOM   2879  CB  LEU A 306      15.441  -0.239 -19.657  1.00 10.00      A   
ATOM   2880  CG  LEU A 306      16.092  -0.196 -18.274  1.00 10.00      A   
ATOM   2881  CD1 LEU A 306      16.096   1.224 -17.729  1.00 10.00      A   
ATOM   2882  CD2 LEU A 306      15.370  -1.132 -17.317  1.00 10.00      A   
ATOM   2883  C   LEU A 306      14.852  -1.466 -21.751  1.00 10.00      A   
ATOM   2884  O   LEU A 306      13.800  -2.106 -21.799  1.00 10.00      A   
ATOM   2885  N   VAL A 307      15.313  -0.733 -22.765  1.00 10.00      A   
ATOM   2886  HN  VAL A 307      16.159  -0.245 -22.653  1.00 10.00      A   
ATOM   2887  CA  VAL A 307      14.595  -0.618 -24.030  1.00 10.00      A   
ATOM   2888  CB  VAL A 307      15.347   0.286 -25.033  1.00 10.00      A   
ATOM   2889  CG1 VAL A 307      14.601   0.371 -26.356  1.00 10.00      A   
ATOM   2890  CG2 VAL A 307      15.549   1.675 -24.455  1.00 10.00      A   
ATOM   2891  C   VAL A 307      14.369  -1.991 -24.656  1.00 10.00      A   
ATOM   2892  O   VAL A 307      13.267  -2.301 -25.106  1.00 10.00      A   
ATOM   2893  N   LYS A 308      15.409  -2.818 -24.644  1.00 10.00      A   
ATOM   2894  HN  LYS A 308      16.253  -2.514 -24.245  1.00 10.00      A   
ATOM   2895  CA  LYS A 308      15.339  -4.163 -25.213  1.00 10.00      A   
ATOM   2896  CB  LYS A 308      16.676  -4.887 -25.040  1.00 10.00      A   
ATOM   2897  CG  LYS A 308      17.790  -4.374 -25.938  1.00 10.00      A   
ATOM   2898  CD  LYS A 308      19.110  -5.074 -25.647  1.00 10.00      A   
ATOM   2899  CE  LYS A 308      19.654  -4.673 -24.287  1.00 10.00      A   
ATOM   2900  NZ  LYS A 308      20.925  -5.367 -23.953  1.00 10.00      A   
ATOM   2901  HZ1 LYS A 308      21.655  -5.148 -24.665  1.00 10.00      A   
ATOM   2902  HZ2 LYS A 308      20.777  -6.395 -23.927  1.00 10.00      A   
ATOM   2903  HZ3 LYS A 308      21.266  -5.053 -23.015  1.00 10.00      A   
ATOM   2904  C   LYS A 308      14.216  -4.994 -24.586  1.00 10.00      A   
ATOM   2905  O   LYS A 308      13.633  -5.861 -25.238  1.00 10.00      A   
ATOM   2906  N   LEU A 309      13.919  -4.731 -23.322  1.00 10.00      A   
ATOM   2907  HN  LEU A 309      14.410  -4.027 -22.851  1.00 10.00      A   
ATOM   2908  CA  LEU A 309      12.877  -5.463 -22.616  1.00 10.00      A   
ATOM   2909  CB  LEU A 309      13.159  -5.457 -21.110  1.00 10.00      A   
ATOM   2910  CG  LEU A 309      14.455  -6.133 -20.647  1.00 10.00      A   
ATOM   2911  CD1 LEU A 309      14.739  -5.790 -19.191  1.00 10.00      A   
ATOM   2912  CD2 LEU A 309      14.368  -7.641 -20.828  1.00 10.00      A   
ATOM   2913  C   LEU A 309      11.499  -4.863 -22.886  1.00 10.00      A   
ATOM   2914  O   LEU A 309      10.528  -5.579 -23.150  1.00 10.00      A   
ATOM   2915  N   LEU A 310      11.429  -3.541 -22.839  1.00 10.00      A   
ATOM   2916  HN  LEU A 310      12.247  -3.029 -22.657  1.00 10.00      A   
ATOM   2917  CA  LEU A 310      10.179  -2.823 -23.046  1.00 10.00      A   
ATOM   2918  CB  LEU A 310      10.349  -1.347 -22.674  1.00 10.00      A   
ATOM   2919  CG  LEU A 310      10.832  -1.068 -21.246  1.00 10.00      A   
ATOM   2920  CD1 LEU A 310      11.032   0.423 -21.016  1.00 10.00      A   
ATOM   2921  CD2 LEU A 310       9.869  -1.651 -20.224  1.00 10.00      A   
ATOM   2922  C   LEU A 310       9.659  -2.955 -24.476  1.00 10.00      A   
ATOM   2923  O   LEU A 310       8.451  -2.961 -24.705  1.00 10.00      A   
ATOM   2924  N   CYS A 311      10.568  -3.081 -25.436  1.00 10.00      A   
ATOM   2925  HN  CYS A 311      11.524  -3.073 -25.197  1.00 10.00      A   
ATOM   2926  CA  CYS A 311      10.184  -3.206 -26.843  1.00 10.00      A   
ATOM   2927  CB  CYS A 311      11.400  -3.056 -27.757  1.00 10.00      A   
ATOM   2928  SG  CYS A 311      11.955  -1.354 -27.972  1.00 10.00      A   
ATOM   2929  HG  CYS A 311      12.362  -1.218 -29.227  1.00 10.00      A   
ATOM   2930  C   CYS A 311       9.454  -4.511 -27.150  1.00 10.00      A   
ATOM   2931  O   CYS A 311       8.982  -4.717 -28.270  1.00 10.00      A   
ATOM   2932  N   GLN A 312       9.364  -5.391 -26.168  1.00 10.00      A   
ATOM   2933  HN  GLN A 312       9.762  -5.184 -25.296  1.00 10.00      A   
ATOM   2934  CA  GLN A 312       8.692  -6.663 -26.356  1.00 10.00      A   
ATOM   2935  CB  GLN A 312       9.682  -7.815 -26.186  1.00 10.00      A   
ATOM   2936  CG  GLN A 312      10.802  -7.807 -27.216  1.00 10.00      A   
ATOM   2937  CD  GLN A 312      11.730  -9.001 -27.119  1.00 10.00      A   
ATOM   2938  OE1 GLN A 312      12.916  -8.898 -27.433  1.00 10.00      A   
ATOM   2939  NE2 GLN A 312      11.201 -10.143 -26.700  1.00 10.00      A   
ATOM   2940 HE21 GLN A 312      10.247 -10.158 -26.477  1.00 10.00      A   
ATOM   2941 HE22 GLN A 312      11.784 -10.928 -26.639  1.00 10.00      A   
ATOM   2942  C   GLN A 312       7.507  -6.804 -25.408  1.00 10.00      A   
ATOM   2943  O   GLN A 312       6.989  -7.901 -25.202  1.00 10.00      A   
ATOM   2944  N   CYS A 313       7.081  -5.686 -24.837  1.00 10.00      A   
ATOM   2945  HN  CYS A 313       7.539  -4.841 -25.032  1.00 10.00      A   
ATOM   2946  CA  CYS A 313       5.951  -5.678 -23.918  1.00 10.00      A   
ATOM   2947  CB  CYS A 313       6.379  -5.127 -22.561  1.00 10.00      A   
ATOM   2948  SG  CYS A 313       7.696  -6.075 -21.761  1.00 10.00      A   
ATOM   2949  HG  CYS A 313       8.832  -5.850 -22.421  1.00 10.00      A   
ATOM   2950  C   CYS A 313       4.792  -4.856 -24.490  1.00 10.00      A   
ATOM   2951  O   CYS A 313       4.759  -3.628 -24.361  1.00 10.00      A   
ATOM   2952  N   PRO A 314       3.831  -5.521 -25.157  1.00 10.00      A   
ATOM   2953  CA  PRO A 314       2.684  -4.856 -25.765  1.00 10.00      A   
ATOM   2954  CB  PRO A 314       2.416  -5.748 -26.977  1.00 10.00      A   
ATOM   2955  CG  PRO A 314       2.794  -7.125 -26.524  1.00 10.00      A   
ATOM   2956  CD  PRO A 314       3.800  -6.973 -25.404  1.00 10.00      A   
ATOM   2957  C   PRO A 314       1.450  -4.822 -24.860  1.00 10.00      A   
ATOM   2958  O   PRO A 314       0.390  -4.343 -25.269  1.00 10.00      A   
ATOM   2959  N   LYS A 315       1.587  -5.310 -23.634  1.00 10.00      A   
ATOM   2960  HN  LYS A 315       2.460  -5.665 -23.351  1.00 10.00      A   
ATOM   2961  CA  LYS A 315       0.469  -5.337 -22.693  1.00 10.00      A   
ATOM   2962  CB  LYS A 315       0.098  -6.785 -22.341  1.00 10.00      A   
ATOM   2963  CG  LYS A 315      -1.099  -7.332 -23.104  1.00 10.00      A   
ATOM   2964  CD  LYS A 315      -1.438  -8.748 -22.657  1.00 10.00      A   
ATOM   2965  CE  LYS A 315      -2.755  -9.224 -23.257  1.00 10.00      A   
ATOM   2966  NZ  LYS A 315      -2.700  -9.313 -24.743  1.00 10.00      A   
ATOM   2967  HZ1 LYS A 315      -2.032 -10.058 -25.036  1.00 10.00      A   
ATOM   2968  HZ2 LYS A 315      -2.387  -8.407 -25.145  1.00 10.00      A   
ATOM   2969  HZ3 LYS A 315      -3.640  -9.535 -25.125  1.00 10.00      A   
ATOM   2970  C   LYS A 315       0.785  -4.564 -21.418  1.00 10.00      A   
ATOM   2971  O   LYS A 315      -0.010  -4.554 -20.478  1.00 10.00      A   
ATOM   2972  N   LEU A 316       1.937  -3.906 -21.399  1.00 10.00      A   
ATOM   2973  HN  LEU A 316       2.509  -3.929 -22.190  1.00 10.00      A   
ATOM   2974  CA  LEU A 316       2.370  -3.142 -20.235  1.00 10.00      A   
ATOM   2975  CB  LEU A 316       3.771  -2.571 -20.472  1.00 10.00      A   
ATOM   2976  CG  LEU A 316       4.469  -1.950 -19.263  1.00 10.00      A   
ATOM   2977  CD1 LEU A 316       4.670  -2.986 -18.168  1.00 10.00      A   
ATOM   2978  CD2 LEU A 316       5.798  -1.340 -19.676  1.00 10.00      A   
ATOM   2979  C   LEU A 316       1.382  -2.024 -19.890  1.00 10.00      A   
ATOM   2980  O   LEU A 316       1.111  -1.149 -20.711  1.00 10.00      A   
ATOM   2981  N   GLN A 317       0.842  -2.076 -18.676  1.00 10.00      A   
ATOM   2982  HN  GLN A 317       1.089  -2.814 -18.076  1.00 10.00      A   
ATOM   2983  CA  GLN A 317      -0.110  -1.074 -18.205  1.00 10.00      A   
ATOM   2984  CB  GLN A 317      -1.361  -1.745 -17.630  1.00 10.00      A   
ATOM   2985  CG  GLN A 317      -2.298  -2.325 -18.673  1.00 10.00      A   
ATOM   2986  CD  GLN A 317      -3.619  -2.776 -18.076  1.00 10.00      A   
ATOM   2987  OE1 GLN A 317      -3.678  -3.233 -16.931  1.00 10.00      A   
ATOM   2988  NE2 GLN A 317      -4.688  -2.655 -18.846  1.00 10.00      A   
ATOM   2989 HE21 GLN A 317      -4.568  -2.288 -19.758  1.00 10.00      A   
ATOM   2990 HE22 GLN A 317      -5.557  -2.929 -18.480  1.00 10.00      A   
ATOM   2991  C   GLN A 317       0.522  -0.188 -17.138  1.00 10.00      A   
ATOM   2992  O   GLN A 317       0.315   1.026 -17.116  1.00 10.00      A   
ATOM   2993  N   ARG A 318       1.279  -0.802 -16.247  1.00 10.00      A   
ATOM   2994  HN  ARG A 318       1.409  -1.772 -16.314  1.00 10.00      A   
ATOM   2995  CA  ARG A 318       1.938  -0.073 -15.177  1.00 10.00      A   
ATOM   2996  CB  ARG A 318       1.362  -0.486 -13.818  1.00 10.00      A   
ATOM   2997  CG  ARG A 318       1.881   0.329 -12.641  1.00 10.00      A   
ATOM   2998  CD  ARG A 318       1.411  -0.246 -11.312  1.00 10.00      A   
ATOM   2999  NE  ARG A 318      -0.031  -0.097 -11.119  1.00 10.00      A   
ATOM   3000  HE  ARG A 318      -0.484   0.608 -11.636  1.00 10.00      A   
ATOM   3001  CZ  ARG A 318      -0.755  -0.848 -10.290  1.00 10.00      A   
ATOM   3002  NH1 ARG A 318      -0.176  -1.805  -9.571  1.00 10.00      A   
ATOM   3003 HH11 ARG A 318      -0.745  -2.394  -8.922  1.00 10.00      A   
ATOM   3004 HH12 ARG A 318       0.849  -1.972  -9.649  1.00 10.00      A   
ATOM   3005  NH2 ARG A 318      -2.061  -0.642 -10.182  1.00 10.00      A   
ATOM   3006 HH21 ARG A 318      -2.521   0.107 -10.745  1.00 10.00      A   
ATOM   3007 HH22 ARG A 318      -2.636  -1.226  -9.536  1.00 10.00      A   
ATOM   3008  C   ARG A 318       3.435  -0.332 -15.214  1.00 10.00      A   
ATOM   3009  O   ARG A 318       3.875  -1.484 -15.163  1.00 10.00      A   
ATOM   3010  N   LEU A 319       4.216   0.731 -15.317  1.00 10.00      A   
ATOM   3011  HN  LEU A 319       3.810   1.626 -15.358  1.00 10.00      A   
ATOM   3012  CA  LEU A 319       5.661   0.600 -15.368  1.00 10.00      A   
ATOM   3013  CB  LEU A 319       6.194   0.929 -16.765  1.00 10.00      A   
ATOM   3014  CG  LEU A 319       7.705   0.769 -16.959  1.00 10.00      A   
ATOM   3015  CD1 LEU A 319       8.116  -0.689 -16.823  1.00 10.00      A   
ATOM   3016  CD2 LEU A 319       8.147   1.337 -18.299  1.00 10.00      A   
ATOM   3017  C   LEU A 319       6.352   1.468 -14.324  1.00 10.00      A   
ATOM   3018  O   LEU A 319       6.184   2.692 -14.299  1.00 10.00      A   
ATOM   3019  N   TRP A 320       7.118   0.819 -13.461  1.00 10.00      A   
ATOM   3020  HN  TRP A 320       7.174  -0.163 -13.521  1.00 10.00      A   
ATOM   3021  CA  TRP A 320       7.882   1.503 -12.428  1.00 10.00      A   
ATOM   3022  CB  TRP A 320       7.596   0.892 -11.054  1.00 10.00      A   
ATOM   3023  CG  TRP A 320       6.271   1.265 -10.450  1.00 10.00      A   
ATOM   3024  CD1 TRP A 320       5.142   1.666 -11.105  1.00 10.00      A   
ATOM   3025  CD2 TRP A 320       5.941   1.254  -9.057  1.00 10.00      A   
ATOM   3026  NE1 TRP A 320       4.133   1.910 -10.205  1.00 10.00      A   
ATOM   3027  HE1 TRP A 320       3.220   2.213 -10.435  1.00 10.00      A   
ATOM   3028  CE2 TRP A 320       4.597   1.663  -8.941  1.00 10.00      A   
ATOM   3029  CE3 TRP A 320       6.653   0.937  -7.895  1.00 10.00      A   
ATOM   3030  CZ2 TRP A 320       3.952   1.762  -7.712  1.00 10.00      A   
ATOM   3031  CZ3 TRP A 320       6.011   1.037  -6.677  1.00 10.00      A   
ATOM   3032  CH2 TRP A 320       4.675   1.446  -6.594  1.00 10.00      A   
ATOM   3033  C   TRP A 320       9.360   1.341 -12.752  1.00 10.00      A   
ATOM   3034  O   TRP A 320       9.910   0.257 -12.590  1.00 10.00      A   
ATOM   3035  N   VAL A 321       9.998   2.399 -13.231  1.00 10.00      A   
ATOM   3036  HN  VAL A 321       9.520   3.259 -13.316  1.00 10.00      A   
ATOM   3037  CA  VAL A 321      11.408   2.322 -13.601  1.00 10.00      A   
ATOM   3038  CB  VAL A 321      11.604   2.272 -15.136  1.00 10.00      A   
ATOM   3039  CG1 VAL A 321      11.300   0.883 -15.679  1.00 10.00      A   
ATOM   3040  CG2 VAL A 321      10.742   3.322 -15.825  1.00 10.00      A   
ATOM   3041  C   VAL A 321      12.204   3.491 -13.054  1.00 10.00      A   
ATOM   3042  O   VAL A 321      11.656   4.386 -12.410  1.00 10.00      A   
ATOM   3043  N   LEU A 322      13.502   3.467 -13.318  1.00 10.00      A   
ATOM   3044  HN  LEU A 322      13.870   2.715 -13.826  1.00 10.00      A   
ATOM   3045  CA  LEU A 322      14.394   4.526 -12.882  1.00 10.00      A   
ATOM   3046  CB  LEU A 322      15.730   3.943 -12.409  1.00 10.00      A   
ATOM   3047  CG  LEU A 322      15.693   3.071 -11.152  1.00 10.00      A   
ATOM   3048  CD1 LEU A 322      17.039   2.403 -10.933  1.00 10.00      A   
ATOM   3049  CD2 LEU A 322      15.305   3.896  -9.936  1.00 10.00      A   
ATOM   3050  C   LEU A 322      14.632   5.505 -14.026  1.00 10.00      A   
ATOM   3051  O   LEU A 322      14.315   5.208 -15.179  1.00 10.00      A   
ATOM   3052  N   ASP A 323      15.208   6.659 -13.709  1.00 10.00      A   
ATOM   3053  HN  ASP A 323      15.439   6.834 -12.769  1.00 10.00      A   
ATOM   3054  CA  ASP A 323      15.492   7.684 -14.710  1.00 10.00      A   
ATOM   3055  CB  ASP A 323      15.883   9.017 -14.055  1.00 10.00      A   
ATOM   3056  CG  ASP A 323      17.262   9.005 -13.421  1.00 10.00      A   
ATOM   3057  OD1 ASP A 323      17.569   8.053 -12.673  1.00 10.00      A   
ATOM   3058  OD2 ASP A 323      18.031   9.965 -13.647  1.00 10.00      A   
ATOM   3059  C   ASP A 323      16.563   7.227 -15.694  1.00 10.00      A   
ATOM   3060  O   ASP A 323      16.808   7.883 -16.704  1.00 10.00      A   
ATOM   3061  N   TYR A 324      17.174   6.081 -15.402  1.00 10.00      A   
ATOM   3062  HN  TYR A 324      16.921   5.611 -14.582  1.00 10.00      A   
ATOM   3063  CA  TYR A 324      18.213   5.508 -16.253  1.00 10.00      A   
ATOM   3064  CB  TYR A 324      18.775   4.241 -15.605  1.00 10.00      A   
ATOM   3065  CG  TYR A 324      20.285   4.189 -15.530  1.00 10.00      A   
ATOM   3066  CD1 TYR A 324      20.928   4.001 -14.314  1.00 10.00      A   
ATOM   3067  CD2 TYR A 324      21.069   4.319 -16.671  1.00 10.00      A   
ATOM   3068  CE1 TYR A 324      22.307   3.944 -14.233  1.00 10.00      A   
ATOM   3069  CE2 TYR A 324      22.448   4.264 -16.600  1.00 10.00      A   
ATOM   3070  CZ  TYR A 324      23.062   4.075 -15.379  1.00 10.00      A   
ATOM   3071  OH  TYR A 324      24.438   4.019 -15.305  1.00 10.00      A   
ATOM   3072  HH  TYR A 324      24.699   3.315 -14.692  1.00 10.00      A   
ATOM   3073  C   TYR A 324      17.672   5.178 -17.647  1.00 10.00      A   
ATOM   3074  O   TYR A 324      18.441   4.969 -18.585  1.00 10.00      A   
ATOM   3075  N   ILE A 325      16.346   5.125 -17.772  1.00 10.00      A   
ATOM   3076  HN  ILE A 325      15.788   5.284 -16.981  1.00 10.00      A   
ATOM   3077  CA  ILE A 325      15.700   4.832 -19.050  1.00 10.00      A   
ATOM   3078  CB  ILE A 325      14.175   4.609 -18.878  1.00 10.00      A   
ATOM   3079  CG1 ILE A 325      13.512   4.224 -20.204  1.00 10.00      A   
ATOM   3080  CG2 ILE A 325      13.502   5.828 -18.264  1.00 10.00      A   
ATOM   3081  CD1 ILE A 325      13.968   2.891 -20.752  1.00 10.00      A   
ATOM   3082  C   ILE A 325      15.965   5.951 -20.064  1.00 10.00      A   
ATOM   3083  O   ILE A 325      16.041   5.707 -21.274  1.00 10.00      A   
ATOM   3084  N   GLU A 326      16.134   7.171 -19.544  1.00 10.00      A   
ATOM   3085  HN  GLU A 326      16.085   7.274 -18.572  1.00 10.00      A   
ATOM   3086  CA  GLU A 326      16.409   8.355 -20.355  1.00 10.00      A   
ATOM   3087  CB  GLU A 326      17.719   8.201 -21.132  1.00 10.00      A   
ATOM   3088  CG  GLU A 326      18.927   7.913 -20.255  1.00 10.00      A   
ATOM   3089  CD  GLU A 326      20.234   8.032 -21.007  1.00 10.00      A   
ATOM   3090  OE1 GLU A 326      20.350   7.449 -22.104  1.00 10.00      A   
ATOM   3091  OE2 GLU A 326      21.155   8.708 -20.506  1.00 10.00      A   
ATOM   3092  C   GLU A 326      15.251   8.745 -21.281  1.00 10.00      A   
ATOM   3093  O   GLU A 326      14.262   8.018 -21.406  1.00 10.00      A   
ATOM   3094  N   ASP A 327      15.384   9.903 -21.922  1.00 10.00      A   
ATOM   3095  HN  ASP A 327      16.197  10.437 -21.774  1.00 10.00      A   
ATOM   3096  CA  ASP A 327      14.358  10.417 -22.833  1.00 10.00      A   
ATOM   3097  CB  ASP A 327      14.741  11.811 -23.353  1.00 10.00      A   
ATOM   3098  CG  ASP A 327      14.783  12.874 -22.275  1.00 10.00      A   
ATOM   3099  OD1 ASP A 327      13.917  12.866 -21.383  1.00 10.00      A   
ATOM   3100  OD2 ASP A 327      15.685  13.737 -22.318  1.00 10.00      A   
ATOM   3101  C   ASP A 327      14.159   9.489 -24.023  1.00 10.00      A   
ATOM   3102  O   ASP A 327      13.034   9.262 -24.471  1.00 10.00      A   
ATOM   3103  N   ALA A 328      15.261   8.963 -24.533  1.00 10.00      A   
ATOM   3104  HN  ALA A 328      16.124   9.187 -24.125  1.00 10.00      A   
ATOM   3105  CA  ALA A 328      15.229   8.071 -25.685  1.00 10.00      A   
ATOM   3106  CB  ALA A 328      16.641   7.724 -26.131  1.00 10.00      A   
ATOM   3107  C   ALA A 328      14.436   6.801 -25.404  1.00 10.00      A   
ATOM   3108  O   ALA A 328      13.560   6.428 -26.186  1.00 10.00      A   
ATOM   3109  N   GLY A 329      14.732   6.152 -24.280  1.00 10.00      A   
ATOM   3110  HN  GLY A 329      15.418   6.514 -23.681  1.00 10.00      A   
ATOM   3111  CA  GLY A 329      14.049   4.924 -23.925  1.00 10.00      A   
ATOM   3112  C   GLY A 329      12.556   5.102 -23.770  1.00 10.00      A   
ATOM   3113  O   GLY A 329      11.773   4.297 -24.274  1.00 10.00      A   
ATOM   3114  N   LEU A 330      12.161   6.162 -23.076  1.00 10.00      A   
ATOM   3115  HN  LEU A 330      12.837   6.770 -22.702  1.00 10.00      A   
ATOM   3116  CA  LEU A 330      10.750   6.445 -22.852  1.00 10.00      A   
ATOM   3117  CB  LEU A 330      10.580   7.619 -21.885  1.00 10.00      A   
ATOM   3118  CG  LEU A 330      10.928   7.350 -20.418  1.00 10.00      A   
ATOM   3119  CD1 LEU A 330      10.964   8.650 -19.627  1.00 10.00      A   
ATOM   3120  CD2 LEU A 330       9.939   6.373 -19.798  1.00 10.00      A   
ATOM   3121  C   LEU A 330      10.029   6.723 -24.166  1.00 10.00      A   
ATOM   3122  O   LEU A 330       8.881   6.319 -24.349  1.00 10.00      A   
ATOM   3123  N   GLU A 331      10.714   7.396 -25.084  1.00 10.00      A   
ATOM   3124  HN  GLU A 331      11.628   7.693 -24.879  1.00 10.00      A   
ATOM   3125  CA  GLU A 331      10.139   7.721 -26.381  1.00 10.00      A   
ATOM   3126  CB  GLU A 331      11.119   8.567 -27.188  1.00 10.00      A   
ATOM   3127  CG  GLU A 331      10.514   9.228 -28.410  1.00 10.00      A   
ATOM   3128  CD  GLU A 331      11.573   9.835 -29.294  1.00 10.00      A   
ATOM   3129  OE1 GLU A 331      12.033   9.148 -30.230  1.00 10.00      A   
ATOM   3130  OE2 GLU A 331      11.968  10.992 -29.048  1.00 10.00      A   
ATOM   3131  C   GLU A 331       9.790   6.452 -27.147  1.00 10.00      A   
ATOM   3132  O   GLU A 331       8.717   6.352 -27.743  1.00 10.00      A   
ATOM   3133  N   VAL A 332      10.700   5.489 -27.117  1.00 10.00      A   
ATOM   3134  HN  VAL A 332      11.534   5.639 -26.622  1.00 10.00      A   
ATOM   3135  CA  VAL A 332      10.493   4.218 -27.798  1.00 10.00      A   
ATOM   3136  CB  VAL A 332      11.779   3.364 -27.795  1.00 10.00      A   
ATOM   3137  CG1 VAL A 332      11.590   2.105 -28.623  1.00 10.00      A   
ATOM   3138  CG2 VAL A 332      12.964   4.165 -28.307  1.00 10.00      A   
ATOM   3139  C   VAL A 332       9.371   3.438 -27.119  1.00 10.00      A   
ATOM   3140  O   VAL A 332       8.521   2.838 -27.781  1.00 10.00      A   
ATOM   3141  N   LEU A 333       9.379   3.459 -25.792  1.00 10.00      A   
ATOM   3142  HN  LEU A 333      10.093   3.954 -25.332  1.00 10.00      A   
ATOM   3143  CA  LEU A 333       8.371   2.775 -24.993  1.00 10.00      A   
ATOM   3144  CB  LEU A 333       8.635   3.040 -23.507  1.00 10.00      A   
ATOM   3145  CG  LEU A 333       7.510   2.669 -22.538  1.00 10.00      A   
ATOM   3146  CD1 LEU A 333       7.582   1.197 -22.166  1.00 10.00      A   
ATOM   3147  CD2 LEU A 333       7.554   3.549 -21.298  1.00 10.00      A   
ATOM   3148  C   LEU A 333       6.972   3.260 -25.359  1.00 10.00      A   
ATOM   3149  O   LEU A 333       6.039   2.466 -25.494  1.00 10.00      A   
ATOM   3150  N   ALA A 334       6.846   4.569 -25.552  1.00 10.00      A   
ATOM   3151  HN  ALA A 334       7.639   5.141 -25.453  1.00 10.00      A   
ATOM   3152  CA  ALA A 334       5.569   5.188 -25.891  1.00 10.00      A   
ATOM   3153  CB  ALA A 334       5.669   6.698 -25.792  1.00 10.00      A   
ATOM   3154  C   ALA A 334       5.061   4.780 -27.272  1.00 10.00      A   
ATOM   3155  O   ALA A 334       3.923   5.078 -27.631  1.00 10.00      A   
ATOM   3156  N   SER A 335       5.894   4.109 -28.045  1.00 10.00      A   
ATOM   3157  HN  SER A 335       6.798   3.909 -27.722  1.00 10.00      A   
ATOM   3158  CA  SER A 335       5.497   3.667 -29.371  1.00 10.00      A   
ATOM   3159  CB  SER A 335       6.637   3.894 -30.363  1.00 10.00      A   
ATOM   3160  OG  SER A 335       7.136   5.217 -30.260  1.00 10.00      A   
ATOM   3161  HG  SER A 335       8.100   5.192 -30.260  1.00 10.00      A   
ATOM   3162  C   SER A 335       5.093   2.196 -29.358  1.00 10.00      A   
ATOM   3163  O   SER A 335       4.539   1.688 -30.332  1.00 10.00      A   
ATOM   3164  N   THR A 336       5.372   1.512 -28.254  1.00 10.00      A   
ATOM   3165  HN  THR A 336       5.810   1.969 -27.504  1.00 10.00      A   
ATOM   3166  CA  THR A 336       5.043   0.097 -28.132  1.00 10.00      A   
ATOM   3167  CB  THR A 336       6.276  -0.741 -27.724  1.00 10.00      A   
ATOM   3168  OG1 THR A 336       7.325  -0.547 -28.688  1.00 10.00      A   
ATOM   3169  HG1 THR A 336       8.051  -0.059 -28.271  1.00 10.00      A   
ATOM   3170  CG2 THR A 336       5.926  -2.222 -27.654  1.00 10.00      A   
ATOM   3171  C   THR A 336       3.895  -0.136 -27.149  1.00 10.00      A   
ATOM   3172  O   THR A 336       2.918  -0.815 -27.473  1.00 10.00      A   
ATOM   3173  N   CYS A 337       4.009   0.429 -25.960  1.00 10.00      A   
ATOM   3174  HN  CYS A 337       4.804   0.972 -25.756  1.00 10.00      A   
ATOM   3175  CA  CYS A 337       2.982   0.273 -24.944  1.00 10.00      A   
ATOM   3176  CB  CYS A 337       3.608   0.339 -23.550  1.00 10.00      A   
ATOM   3177  SG  CYS A 337       5.052  -0.737 -23.351  1.00 10.00      A   
ATOM   3178  HG  CYS A 337       4.771  -1.921 -23.887  1.00 10.00      A   
ATOM   3179  C   CYS A 337       1.894   1.332 -25.113  1.00 10.00      A   
ATOM   3180  O   CYS A 337       2.043   2.475 -24.678  1.00 10.00      A   
ATOM   3181  N   LYS A 338       0.810   0.949 -25.774  1.00 10.00      A   
ATOM   3182  HN  LYS A 338       0.754   0.025 -26.105  1.00 10.00      A   
ATOM   3183  CA  LYS A 338      -0.305   1.855 -26.019  1.00 10.00      A   
ATOM   3184  CB  LYS A 338      -1.023   1.471 -27.317  1.00 10.00      A   
ATOM   3185  CG  LYS A 338      -0.325   1.948 -28.579  1.00 10.00      A   
ATOM   3186  CD  LYS A 338      -0.587   3.423 -28.820  1.00 10.00      A   
ATOM   3187  CE  LYS A 338       0.406   4.006 -29.807  1.00 10.00      A   
ATOM   3188  NZ  LYS A 338       0.337   5.488 -29.836  1.00 10.00      A   
ATOM   3189  HZ1 LYS A 338       1.107   5.869 -30.419  1.00 10.00      A   
ATOM   3190  HZ2 LYS A 338       0.424   5.873 -28.872  1.00 10.00      A   
ATOM   3191  HZ3 LYS A 338      -0.571   5.797 -30.238  1.00 10.00      A   
ATOM   3192  C   LYS A 338      -1.294   1.839 -24.861  1.00 10.00      A   
ATOM   3193  O   LYS A 338      -1.964   2.837 -24.590  1.00 10.00      A   
ATOM   3194  N   ASP A 339      -1.365   0.713 -24.167  1.00 10.00      A   
ATOM   3195  HN  ASP A 339      -0.788  -0.041 -24.418  1.00 10.00      A   
ATOM   3196  CA  ASP A 339      -2.293   0.567 -23.046  1.00 10.00      A   
ATOM   3197  CB  ASP A 339      -2.864  -0.854 -22.989  1.00 10.00      A   
ATOM   3198  CG  ASP A 339      -4.143  -0.948 -22.179  1.00 10.00      A   
ATOM   3199  OD1 ASP A 339      -5.005  -0.048 -22.298  1.00 10.00      A   
ATOM   3200  OD2 ASP A 339      -4.308  -1.936 -21.429  1.00 10.00      A   
ATOM   3201  C   ASP A 339      -1.654   0.958 -21.714  1.00 10.00      A   
ATOM   3202  O   ASP A 339      -2.136   0.583 -20.644  1.00 10.00      A   
ATOM   3203  N   LEU A 340      -0.580   1.732 -21.784  1.00 10.00      A   
ATOM   3204  HN  LEU A 340      -0.250   2.011 -22.661  1.00 10.00      A   
ATOM   3205  CA  LEU A 340       0.112   2.189 -20.587  1.00 10.00      A   
ATOM   3206  CB  LEU A 340       1.425   2.883 -20.962  1.00 10.00      A   
ATOM   3207  CG  LEU A 340       2.399   3.159 -19.811  1.00 10.00      A   
ATOM   3208  CD1 LEU A 340       2.927   1.858 -19.225  1.00 10.00      A   
ATOM   3209  CD2 LEU A 340       3.548   4.039 -20.277  1.00 10.00      A   
ATOM   3210  C   LEU A 340      -0.790   3.144 -19.812  1.00 10.00      A   
ATOM   3211  O   LEU A 340      -1.185   4.191 -20.323  1.00 10.00      A   
ATOM   3212  N   ARG A 341      -1.124   2.771 -18.585  1.00 10.00      A   
ATOM   3213  HN  ARG A 341      -0.763   1.930 -18.224  1.00 10.00      A   
ATOM   3214  CA  ARG A 341      -2.001   3.579 -17.748  1.00 10.00      A   
ATOM   3215  CB  ARG A 341      -2.996   2.679 -17.002  1.00 10.00      A   
ATOM   3216  CG  ARG A 341      -3.664   1.617 -17.858  1.00 10.00      A   
ATOM   3217  CD  ARG A 341      -4.729   2.214 -18.758  1.00 10.00      A   
ATOM   3218  NE  ARG A 341      -5.318   1.207 -19.635  1.00 10.00      A   
ATOM   3219  HE  ARG A 341      -4.766   0.883 -20.386  1.00 10.00      A   
ATOM   3220  CZ  ARG A 341      -6.541   0.710 -19.479  1.00 10.00      A   
ATOM   3221  NH1 ARG A 341      -7.315   1.134 -18.485  1.00 10.00      A   
ATOM   3222 HH11 ARG A 341      -8.277   0.746 -18.364  1.00 10.00      A   
ATOM   3223 HH12 ARG A 341      -6.968   1.859 -17.820  1.00 10.00      A   
ATOM   3224  NH2 ARG A 341      -6.982  -0.217 -20.312  1.00 10.00      A   
ATOM   3225 HH21 ARG A 341      -6.367  -0.555 -21.092  1.00 10.00      A   
ATOM   3226 HH22 ARG A 341      -7.937  -0.616 -20.195  1.00 10.00      A   
ATOM   3227  C   ARG A 341      -1.208   4.381 -16.727  1.00 10.00      A   
ATOM   3228  O   ARG A 341      -1.505   5.553 -16.476  1.00 10.00      A   
ATOM   3229  N   GLU A 342      -0.197   3.754 -16.144  1.00 10.00      A   
ATOM   3230  HN  GLU A 342       0.022   2.834 -16.409  1.00 10.00      A   
ATOM   3231  CA  GLU A 342       0.604   4.411 -15.129  1.00 10.00      A   
ATOM   3232  CB  GLU A 342       0.253   3.878 -13.736  1.00 10.00      A   
ATOM   3233  CG  GLU A 342       0.922   4.638 -12.605  1.00 10.00      A   
ATOM   3234  CD  GLU A 342       0.710   3.996 -11.256  1.00 10.00      A   
ATOM   3235  OE1 GLU A 342      -0.325   4.277 -10.613  1.00 10.00      A   
ATOM   3236  OE2 GLU A 342       1.588   3.223 -10.824  1.00 10.00      A   
ATOM   3237  C   GLU A 342       2.094   4.261 -15.392  1.00 10.00      A   
ATOM   3238  O   GLU A 342       2.566   3.190 -15.775  1.00 10.00      A   
ATOM   3239  N   LEU A 343       2.821   5.348 -15.175  1.00 10.00      A   
ATOM   3240  HN  LEU A 343       2.367   6.173 -14.880  1.00 10.00      A   
ATOM   3241  CA  LEU A 343       4.262   5.370 -15.360  1.00 10.00      A   
ATOM   3242  CB  LEU A 343       4.606   6.038 -16.693  1.00 10.00      A   
ATOM   3243  CG  LEU A 343       6.089   6.101 -17.062  1.00 10.00      A   
ATOM   3244  CD1 LEU A 343       6.651   4.705 -17.272  1.00 10.00      A   
ATOM   3245  CD2 LEU A 343       6.293   6.953 -18.303  1.00 10.00      A   
ATOM   3246  C   LEU A 343       4.921   6.126 -14.211  1.00 10.00      A   
ATOM   3247  O   LEU A 343       4.677   7.316 -14.020  1.00 10.00      A   
ATOM   3248  N   ARG A 344       5.743   5.429 -13.440  1.00 10.00      A   
ATOM   3249  HN  ARG A 344       5.904   4.478 -13.642  1.00 10.00      A   
ATOM   3250  CA  ARG A 344       6.438   6.045 -12.317  1.00 10.00      A   
ATOM   3251  CB  ARG A 344       6.018   5.412 -10.982  1.00 10.00      A   
ATOM   3252  CG  ARG A 344       4.542   5.589 -10.658  1.00 10.00      A   
ATOM   3253  CD  ARG A 344       4.212   5.199  -9.226  1.00 10.00      A   
ATOM   3254  NE  ARG A 344       2.795   4.875  -9.091  1.00 10.00      A   
ATOM   3255  HE  ARG A 344       2.369   4.419  -9.860  1.00 10.00      A   
ATOM   3256  CZ  ARG A 344       2.045   5.123  -8.016  1.00 10.00      A   
ATOM   3257  NH1 ARG A 344       2.561   5.698  -6.937  1.00 10.00      A   
ATOM   3258 HH11 ARG A 344       1.952   5.884  -6.107  1.00 10.00      A   
ATOM   3259 HH12 ARG A 344       3.569   5.963  -6.905  1.00 10.00      A   
ATOM   3260  NH2 ARG A 344       0.759   4.821  -8.039  1.00 10.00      A   
ATOM   3261 HH21 ARG A 344       0.336   4.395  -8.894  1.00 10.00      A   
ATOM   3262 HH22 ARG A 344       0.155   5.011  -7.201  1.00 10.00      A   
ATOM   3263  C   ARG A 344       7.942   5.942 -12.520  1.00 10.00      A   
ATOM   3264  O   ARG A 344       8.507   4.851 -12.477  1.00 10.00      A   
ATOM   3265  N   VAL A 345       8.577   7.076 -12.771  1.00 10.00      A   
ATOM   3266  HN  VAL A 345       8.067   7.918 -12.805  1.00 10.00      A   
ATOM   3267  CA  VAL A 345      10.014   7.114 -12.991  1.00 10.00      A   
ATOM   3268  CB  VAL A 345      10.379   7.955 -14.233  1.00 10.00      A   
ATOM   3269  CG1 VAL A 345      11.836   7.746 -14.610  1.00 10.00      A   
ATOM   3270  CG2 VAL A 345       9.466   7.609 -15.403  1.00 10.00      A   
ATOM   3271  C   VAL A 345      10.735   7.676 -11.768  1.00 10.00      A   
ATOM   3272  O   VAL A 345      10.583   8.851 -11.432  1.00 10.00      A   
ATOM   3273  N   PHE A 346      11.511   6.829 -11.111  1.00 10.00      A   
ATOM   3274  HN  PHE A 346      11.591   5.902 -11.439  1.00 10.00      A   
ATOM   3275  CA  PHE A 346      12.256   7.226  -9.922  1.00 10.00      A   
ATOM   3276  CB  PHE A 346      12.233   6.103  -8.883  1.00 10.00      A   
ATOM   3277  CG  PHE A 346      10.851   5.653  -8.508  1.00 10.00      A   
ATOM   3278  CD1 PHE A 346      10.321   4.490  -9.040  1.00 10.00      A   
ATOM   3279  CD2 PHE A 346      10.083   6.391  -7.623  1.00 10.00      A   
ATOM   3280  CE1 PHE A 346       9.050   4.069  -8.698  1.00 10.00      A   
ATOM   3281  CE2 PHE A 346       8.810   5.977  -7.276  1.00 10.00      A   
ATOM   3282  CZ  PHE A 346       8.293   4.814  -7.814  1.00 10.00      A   
ATOM   3283  C   PHE A 346      13.697   7.577 -10.276  1.00 10.00      A   
ATOM   3284  O   PHE A 346      14.297   6.958 -11.154  1.00 10.00      A   
ATOM   3285  N   PRO A 347      14.275   8.571  -9.595  1.00 10.00      A   
ATOM   3286  CA  PRO A 347      15.648   9.002  -9.849  1.00 10.00      A   
ATOM   3287  CB  PRO A 347      15.695  10.395  -9.226  1.00 10.00      A   
ATOM   3288  CG  PRO A 347      14.695  10.350  -8.119  1.00 10.00      A   
ATOM   3289  CD  PRO A 347      13.636   9.355  -8.522  1.00 10.00      A   
ATOM   3290  C   PRO A 347      16.676   8.080  -9.194  1.00 10.00      A   
ATOM   3291  O   PRO A 347      16.623   7.832  -7.985  1.00 10.00      A   
ATOM   3292  N   SER A 348      17.600   7.571 -10.000  1.00 10.00      A   
ATOM   3293  HN  SER A 348      17.577   7.795 -10.958  1.00 10.00      A   
ATOM   3294  CA  SER A 348      18.642   6.684  -9.507  1.00 10.00      A   
ATOM   3295  CB  SER A 348      19.480   6.142 -10.671  1.00 10.00      A   
ATOM   3296  OG  SER A 348      19.783   7.165 -11.609  1.00 10.00      A   
ATOM   3297  HG  SER A 348      18.972   7.432 -12.080  1.00 10.00      A   
ATOM   3298  C   SER A 348      19.524   7.405  -8.491  1.00 10.00      A   
ATOM   3299  O   SER A 348      19.721   6.927  -7.374  1.00 10.00      A   
ATOM   3300  N   GLU A 349      20.034   8.565  -8.886  1.00 10.00      A   
ATOM   3301  HN  GLU A 349      19.836   8.885  -9.795  1.00 10.00      A   
ATOM   3302  CA  GLU A 349      20.881   9.372  -8.015  1.00 10.00      A   
ATOM   3303  CB  GLU A 349      22.308   9.449  -8.563  1.00 10.00      A   
ATOM   3304  CG  GLU A 349      23.200   8.288  -8.146  1.00 10.00      A   
ATOM   3305  CD  GLU A 349      23.615   8.367  -6.692  1.00 10.00      A   
ATOM   3306  OE1 GLU A 349      24.776   8.741  -6.423  1.00 10.00      A   
ATOM   3307  OE2 GLU A 349      22.781   8.067  -5.812  1.00 10.00      A   
ATOM   3308  C   GLU A 349      20.297  10.773  -7.864  1.00 10.00      A   
ATOM   3309  O   GLU A 349      20.722  11.708  -8.540  1.00 10.00      A   
ATOM   3310  N   PRO A 350      19.299  10.933  -6.980  1.00 10.00      A   
ATOM   3311  CA  PRO A 350      18.642  12.222  -6.752  1.00 10.00      A   
ATOM   3312  CB  PRO A 350      17.297  11.809  -6.156  1.00 10.00      A   
ATOM   3313  CG  PRO A 350      17.596  10.557  -5.404  1.00 10.00      A   
ATOM   3314  CD  PRO A 350      18.720   9.867  -6.138  1.00 10.00      A   
ATOM   3315  C   PRO A 350      19.402  13.093  -5.758  1.00 10.00      A   
ATOM   3316  O   PRO A 350      19.063  14.254  -5.548  1.00 10.00      A   
ATOM   3317  N   PHE A 351      20.431  12.533  -5.157  1.00 10.00      A   
ATOM   3318  HN  PHE A 351      20.666  11.607  -5.372  1.00 10.00      A   
ATOM   3319  CA  PHE A 351      21.224  13.257  -4.178  1.00 10.00      A   
ATOM   3320  CB  PHE A 351      21.720  12.297  -3.103  1.00 10.00      A   
ATOM   3321  CG  PHE A 351      20.625  11.428  -2.556  1.00 10.00      A   
ATOM   3322  CD1 PHE A 351      20.636  10.059  -2.768  1.00 10.00      A   
ATOM   3323  CD2 PHE A 351      19.576  11.984  -1.844  1.00 10.00      A   
ATOM   3324  CE1 PHE A 351      19.619   9.264  -2.276  1.00 10.00      A   
ATOM   3325  CE2 PHE A 351      18.556  11.197  -1.347  1.00 10.00      A   
ATOM   3326  CZ  PHE A 351      18.580   9.834  -1.565  1.00 10.00      A   
ATOM   3327  C   PHE A 351      22.377  13.998  -4.843  1.00 10.00      A   
ATOM   3328  O   PHE A 351      23.215  14.609  -4.177  1.00 10.00      A   
ATOM   3329  N   VAL A 352      22.402  13.938  -6.162  1.00 10.00      A   
ATOM   3330  HN  VAL A 352      21.702  13.433  -6.624  1.00 10.00      A   
ATOM   3331  CA  VAL A 352      23.422  14.605  -6.952  1.00 10.00      A   
ATOM   3332  CB  VAL A 352      24.144  13.610  -7.891  1.00 10.00      A   
ATOM   3333  CG1 VAL A 352      25.319  14.278  -8.584  1.00 10.00      A   
ATOM   3334  CG2 VAL A 352      24.603  12.372  -7.130  1.00 10.00      A   
ATOM   3335  C   VAL A 352      22.755  15.685  -7.795  1.00 10.00      A   
ATOM   3336  O   VAL A 352      21.686  15.454  -8.362  1.00 10.00      A   
ATOM   3337  N   MET A 353      23.362  16.860  -7.857  1.00 10.00      A   
ATOM   3338  HN  MET A 353      24.205  16.998  -7.366  1.00 10.00      A   
ATOM   3339  CA  MET A 353      22.801  17.957  -8.634  1.00 10.00      A   
ATOM   3340  CB  MET A 353      23.434  19.295  -8.243  1.00 10.00      A   
ATOM   3341  CG  MET A 353      22.776  20.490  -8.915  1.00 10.00      A   
ATOM   3342  SD  MET A 353      23.827  21.953  -8.923  1.00 10.00      A   
ATOM   3343  CE  MET A 353      22.800  23.089  -9.849  1.00 10.00      A   
ATOM   3344  C   MET A 353      22.968  17.716 -10.130  1.00 10.00      A   
ATOM   3345  O   MET A 353      22.027  17.893 -10.903  1.00 10.00      A   
ATOM   3346  N   GLU A 354      24.163  17.299 -10.537  1.00 10.00      A   
ATOM   3347  HN  GLU A 354      24.874  17.164  -9.875  1.00 10.00      A   
ATOM   3348  CA  GLU A 354      24.438  17.038 -11.945  1.00 10.00      A   
ATOM   3349  CB  GLU A 354      25.938  16.836 -12.187  1.00 10.00      A   
ATOM   3350  CG  GLU A 354      26.812  18.031 -11.823  1.00 10.00      A   
ATOM   3351  CD  GLU A 354      26.168  19.364 -12.146  1.00 10.00      A   
ATOM   3352  OE1 GLU A 354      25.844  19.614 -13.330  1.00 10.00      A   
ATOM   3353  OE2 GLU A 354      25.979  20.172 -11.216  1.00 10.00      A   
ATOM   3354  C   GLU A 354      23.654  15.827 -12.438  1.00 10.00      A   
ATOM   3355  O   GLU A 354      23.610  14.792 -11.769  1.00 10.00      A   
ATOM   3356  N   PRO A 355      23.007  15.957 -13.607  1.00 10.00      A   
ATOM   3357  CA  PRO A 355      22.220  14.877 -14.209  1.00 10.00      A   
ATOM   3358  CB  PRO A 355      21.729  15.479 -15.532  1.00 10.00      A   
ATOM   3359  CG  PRO A 355      21.821  16.953 -15.340  1.00 10.00      A   
ATOM   3360  CD  PRO A 355      22.993  17.174 -14.431  1.00 10.00      A   
ATOM   3361  C   PRO A 355      23.081  13.649 -14.482  1.00 10.00      A   
ATOM   3362  O   PRO A 355      24.096  13.733 -15.178  1.00 10.00      A   
ATOM   3363  N   ASN A 356      22.677  12.516 -13.921  1.00 10.00      A   
ATOM   3364  HN  ASN A 356      21.863  12.519 -13.378  1.00 10.00      A   
ATOM   3365  CA  ASN A 356      23.406  11.267 -14.093  1.00 10.00      A   
ATOM   3366  CB  ASN A 356      23.005  10.242 -13.018  1.00 10.00      A   
ATOM   3367  CG  ASN A 356      21.510  10.213 -12.735  1.00 10.00      A   
ATOM   3368  OD1 ASN A 356      21.006  10.975 -11.905  1.00 10.00      A   
ATOM   3369  ND2 ASN A 356      20.790   9.338 -13.424  1.00 10.00      A   
ATOM   3370 HD21 ASN A 356      21.254   8.758 -14.060  1.00 10.00      A   
ATOM   3371 HD22 ASN A 356      19.815   9.304 -13.267  1.00 10.00      A   
ATOM   3372  C   ASN A 356      23.208  10.700 -15.497  1.00 10.00      A   
ATOM   3373  O   ASN A 356      24.121  10.103 -16.071  1.00 10.00      A   
ATOM   3374  N   VAL A 357      22.021  10.902 -16.053  1.00 10.00      A   
ATOM   3375  HN  VAL A 357      21.344  11.412 -15.559  1.00 10.00      A   
ATOM   3376  CA  VAL A 357      21.701  10.407 -17.389  1.00 10.00      A   
ATOM   3377  CB  VAL A 357      20.849   9.119 -17.345  1.00 10.00      A   
ATOM   3378  CG1 VAL A 357      21.644   7.956 -16.770  1.00 10.00      A   
ATOM   3379  CG2 VAL A 357      19.568   9.341 -16.559  1.00 10.00      A   
ATOM   3380  C   VAL A 357      20.961  11.469 -18.199  1.00 10.00      A   
ATOM   3381  O   VAL A 357      20.641  12.540 -17.685  1.00 10.00      A   
ATOM   3382  N   ALA A 358      20.681  11.162 -19.460  1.00 10.00      A   
ATOM   3383  HN  ALA A 358      20.947  10.277 -19.810  1.00 10.00      A   
ATOM   3384  CA  ALA A 358      19.985  12.089 -20.344  1.00 10.00      A   
ATOM   3385  CB  ALA A 358      20.446  11.913 -21.786  1.00 10.00      A   
ATOM   3386  C   ALA A 358      18.470  11.942 -20.230  1.00 10.00      A   
ATOM   3387  O   ALA A 358      17.824  11.303 -21.068  1.00 10.00      A   
ATOM   3388  N   LEU A 359      17.915  12.539 -19.187  1.00 10.00      A   
ATOM   3389  HN  LEU A 359      18.492  13.042 -18.566  1.00 10.00      A   
ATOM   3390  CA  LEU A 359      16.478  12.497 -18.947  1.00 10.00      A   
ATOM   3391  CB  LEU A 359      16.135  11.526 -17.815  1.00 10.00      A   
ATOM   3392  CG  LEU A 359      14.647  11.402 -17.469  1.00 10.00      A   
ATOM   3393  CD1 LEU A 359      14.171   9.965 -17.624  1.00 10.00      A   
ATOM   3394  CD2 LEU A 359      14.373  11.919 -16.066  1.00 10.00      A   
ATOM   3395  C   LEU A 359      15.962  13.895 -18.627  1.00 10.00      A   
ATOM   3396  O   LEU A 359      16.366  14.507 -17.635  1.00 10.00      A   
ATOM   3397  N   THR A 360      15.066  14.393 -19.461  1.00 10.00      A   
ATOM   3398  HN  THR A 360      14.750  13.836 -20.220  1.00 10.00      A   
ATOM   3399  CA  THR A 360      14.512  15.723 -19.285  1.00 10.00      A   
ATOM   3400  CB  THR A 360      14.990  16.665 -20.413  1.00 10.00      A   
ATOM   3401  OG1 THR A 360      14.685  16.087 -21.692  1.00 10.00      A   
ATOM   3402  HG1 THR A 360      15.072  15.191 -21.741  1.00 10.00      A   
ATOM   3403  CG2 THR A 360      16.491  16.912 -20.321  1.00 10.00      A   
ATOM   3404  C   THR A 360      12.987  15.670 -19.284  1.00 10.00      A   
ATOM   3405  O   THR A 360      12.394  14.629 -18.998  1.00 10.00      A   
ATOM   3406  N   GLU A 361      12.358  16.793 -19.601  1.00 10.00      A   
ATOM   3407  HN  GLU A 361      12.890  17.600 -19.805  1.00 10.00      A   
ATOM   3408  CA  GLU A 361      10.903  16.873 -19.657  1.00 10.00      A   
ATOM   3409  CB  GLU A 361      10.444  18.336 -19.598  1.00 10.00      A   
ATOM   3410  CG  GLU A 361      10.805  19.164 -20.824  1.00 10.00      A   
ATOM   3411  CD  GLU A 361      12.143  19.860 -20.701  1.00 10.00      A   
ATOM   3412  OE1 GLU A 361      12.188  21.089 -20.892  1.00 10.00      A   
ATOM   3413  OE2 GLU A 361      13.154  19.180 -20.430  1.00 10.00      A   
ATOM   3414  C   GLU A 361      10.388  16.213 -20.933  1.00 10.00      A   
ATOM   3415  O   GLU A 361       9.223  15.818 -21.026  1.00 10.00      A   
ATOM   3416  N   GLN A 362      11.277  16.090 -21.914  1.00 10.00      A   
ATOM   3417  HN  GLN A 362      12.191  16.418 -21.765  1.00 10.00      A   
ATOM   3418  CA  GLN A 362      10.943  15.481 -23.193  1.00 10.00      A   
ATOM   3419  CB  GLN A 362      12.147  15.540 -24.135  1.00 10.00      A   
ATOM   3420  CG  GLN A 362      11.799  15.391 -25.610  1.00 10.00      A   
ATOM   3421  CD  GLN A 362      10.976  16.550 -26.138  1.00 10.00      A   
ATOM   3422  OE1 GLN A 362      11.045  17.664 -25.617  1.00 10.00      A   
ATOM   3423  NE2 GLN A 362      10.201  16.298 -27.183  1.00 10.00      A   
ATOM   3424 HE21 GLN A 362      10.199  15.388 -27.549  1.00 10.00      A   
ATOM   3425 HE22 GLN A 362       9.669  17.033 -27.553  1.00 10.00      A   
ATOM   3426  C   GLN A 362      10.516  14.035 -22.988  1.00 10.00      A   
ATOM   3427  O   GLN A 362       9.647  13.524 -23.699  1.00 10.00      A   
ATOM   3428  N   GLY A 363      11.126  13.394 -21.993  1.00 10.00      A   
ATOM   3429  HN  GLY A 363      11.814  13.863 -21.471  1.00 10.00      A   
ATOM   3430  CA  GLY A 363      10.815  12.016 -21.676  1.00 10.00      A   
ATOM   3431  C   GLY A 363       9.360  11.814 -21.309  1.00 10.00      A   
ATOM   3432  O   GLY A 363       8.831  10.717 -21.448  1.00 10.00      A   
ATOM   3433  N   LEU A 364       8.709  12.874 -20.850  1.00 10.00      A   
ATOM   3434  HN  LEU A 364       9.184  13.729 -20.772  1.00 10.00      A   
ATOM   3435  CA  LEU A 364       7.304  12.800 -20.469  1.00 10.00      A   
ATOM   3436  CB  LEU A 364       7.012  13.743 -19.292  1.00 10.00      A   
ATOM   3437  CG  LEU A 364       6.007  13.250 -18.241  1.00 10.00      A   
ATOM   3438  CD1 LEU A 364       5.967  14.202 -17.055  1.00 10.00      A   
ATOM   3439  CD2 LEU A 364       4.617  13.086 -18.837  1.00 10.00      A   
ATOM   3440  C   LEU A 364       6.409  13.138 -21.658  1.00 10.00      A   
ATOM   3441  O   LEU A 364       5.487  12.390 -21.981  1.00 10.00      A   
ATOM   3442  N   VAL A 365       6.719  14.249 -22.324  1.00 10.00      A   
ATOM   3443  HN  VAL A 365       7.503  14.764 -22.038  1.00 10.00      A   
ATOM   3444  CA  VAL A 365       5.939  14.728 -23.470  1.00 10.00      A   
ATOM   3445  CB  VAL A 365       6.565  15.996 -24.096  1.00 10.00      A   
ATOM   3446  CG1 VAL A 365       5.707  16.521 -25.241  1.00 10.00      A   
ATOM   3447  CG2 VAL A 365       6.759  17.074 -23.039  1.00 10.00      A   
ATOM   3448  C   VAL A 365       5.753  13.660 -24.554  1.00 10.00      A   
ATOM   3449  O   VAL A 365       4.642  13.448 -25.042  1.00 10.00      A   
ATOM   3450  N   SER A 366       6.836  12.981 -24.918  1.00 10.00      A   
ATOM   3451  HN  SER A 366       7.696  13.181 -24.488  1.00 10.00      A   
ATOM   3452  CA  SER A 366       6.781  11.952 -25.952  1.00 10.00      A   
ATOM   3453  CB  SER A 366       8.190  11.575 -26.403  1.00 10.00      A   
ATOM   3454  OG  SER A 366       8.879  12.730 -26.844  1.00 10.00      A   
ATOM   3455  HG  SER A 366       8.239  13.352 -27.211  1.00 10.00      A   
ATOM   3456  C   SER A 366       5.983  10.718 -25.523  1.00 10.00      A   
ATOM   3457  O   SER A 366       5.600   9.895 -26.357  1.00 10.00      A   
ATOM   3458  N   VAL A 367       5.716  10.605 -24.228  1.00 10.00      A   
ATOM   3459  HN  VAL A 367       6.028  11.304 -23.610  1.00 10.00      A   
ATOM   3460  CA  VAL A 367       4.959   9.475 -23.703  1.00 10.00      A   
ATOM   3461  CB  VAL A 367       5.548   8.948 -22.375  1.00 10.00      A   
ATOM   3462  CG1 VAL A 367       4.769   7.741 -21.872  1.00 10.00      A   
ATOM   3463  CG2 VAL A 367       7.012   8.583 -22.553  1.00 10.00      A   
ATOM   3464  C   VAL A 367       3.488   9.852 -23.520  1.00 10.00      A   
ATOM   3465  O   VAL A 367       2.595   9.059 -23.817  1.00 10.00      A   
ATOM   3466  N   SER A 368       3.235  11.075 -23.059  1.00 10.00      A   
ATOM   3467  HN  SER A 368       3.988  11.679 -22.847  1.00 10.00      A   
ATOM   3468  CA  SER A 368       1.870  11.546 -22.853  1.00 10.00      A   
ATOM   3469  CB  SER A 368       1.876  12.900 -22.135  1.00 10.00      A   
ATOM   3470  OG  SER A 368       2.928  13.726 -22.610  1.00 10.00      A   
ATOM   3471  HG  SER A 368       2.653  14.173 -23.420  1.00 10.00      A   
ATOM   3472  C   SER A 368       1.127  11.647 -24.184  1.00 10.00      A   
ATOM   3473  O   SER A 368      -0.086  11.434 -24.254  1.00 10.00      A   
ATOM   3474  N   MET A 369       1.871  11.966 -25.237  1.00 10.00      A   
ATOM   3475  HN  MET A 369       2.833  12.128 -25.109  1.00 10.00      A   
ATOM   3476  CA  MET A 369       1.305  12.084 -26.574  1.00 10.00      A   
ATOM   3477  CB  MET A 369       2.100  13.107 -27.394  1.00 10.00      A   
ATOM   3478  CG  MET A 369       1.469  13.470 -28.729  1.00 10.00      A   
ATOM   3479  SD  MET A 369       2.493  14.583 -29.713  1.00 10.00      A   
ATOM   3480  CE  MET A 369       2.452  16.064 -28.705  1.00 10.00      A   
ATOM   3481  C   MET A 369       1.330  10.725 -27.266  1.00 10.00      A   
ATOM   3482  O   MET A 369       0.742  10.545 -28.329  1.00 10.00      A   
ATOM   3483  N   GLY A 370       2.017   9.772 -26.651  1.00 10.00      A   
ATOM   3484  HN  GLY A 370       2.467   9.972 -25.803  1.00 10.00      A   
ATOM   3485  CA  GLY A 370       2.106   8.442 -27.215  1.00 10.00      A   
ATOM   3486  C   GLY A 370       1.033   7.519 -26.669  1.00 10.00      A   
ATOM   3487  O   GLY A 370       0.242   6.956 -27.429  1.00 10.00      A   
ATOM   3488  N   CYS A 371       1.007   7.367 -25.352  1.00 10.00      A   
ATOM   3489  HN  CYS A 371       1.673   7.841 -24.804  1.00 10.00      A   
ATOM   3490  CA  CYS A 371       0.031   6.511 -24.689  1.00 10.00      A   
ATOM   3491  CB  CYS A 371       0.663   5.855 -23.462  1.00 10.00      A   
ATOM   3492  SG  CYS A 371       2.376   5.334 -23.703  1.00 10.00      A   
ATOM   3493  HG  CYS A 371       2.383   4.014 -23.831  1.00 10.00      A   
ATOM   3494  C   CYS A 371      -1.202   7.314 -24.277  1.00 10.00      A   
ATOM   3495  O   CYS A 371      -1.131   8.181 -23.406  1.00 10.00      A   
ATOM   3496  N   PRO A 372      -2.352   7.032 -24.898  1.00 10.00      A   
ATOM   3497  CA  PRO A 372      -3.596   7.735 -24.604  1.00 10.00      A   
ATOM   3498  CB  PRO A 372      -4.412   7.497 -25.873  1.00 10.00      A   
ATOM   3499  CG  PRO A 372      -3.974   6.154 -26.351  1.00 10.00      A   
ATOM   3500  CD  PRO A 372      -2.531   6.009 -25.948  1.00 10.00      A   
ATOM   3501  C   PRO A 372      -4.326   7.160 -23.391  1.00 10.00      A   
ATOM   3502  O   PRO A 372      -5.381   7.657 -23.001  1.00 10.00      A   
ATOM   3503  N   LYS A 373      -3.763   6.119 -22.792  1.00 10.00      A   
ATOM   3504  HN  LYS A 373      -2.911   5.773 -23.132  1.00 10.00      A   
ATOM   3505  CA  LYS A 373      -4.381   5.479 -21.638  1.00 10.00      A   
ATOM   3506  CB  LYS A 373      -4.225   3.959 -21.736  1.00 10.00      A   
ATOM   3507  CG  LYS A 373      -4.817   3.336 -22.989  1.00 10.00      A   
ATOM   3508  CD  LYS A 373      -6.335   3.391 -22.978  1.00 10.00      A   
ATOM   3509  CE  LYS A 373      -6.919   2.569 -24.115  1.00 10.00      A   
ATOM   3510  NZ  LYS A 373      -6.885   1.112 -23.824  1.00 10.00      A   
ATOM   3511  HZ1 LYS A 373      -6.035   0.868 -23.266  1.00 10.00      A   
ATOM   3512  HZ2 LYS A 373      -6.868   0.574 -24.712  1.00 10.00      A   
ATOM   3513  HZ3 LYS A 373      -7.731   0.836 -23.285  1.00 10.00      A   
ATOM   3514  C   LYS A 373      -3.773   5.976 -20.329  1.00 10.00      A   
ATOM   3515  O   LYS A 373      -4.251   5.639 -19.245  1.00 10.00      A   
ATOM   3516  N   LEU A 374      -2.721   6.777 -20.437  1.00 10.00      A   
ATOM   3517  HN  LEU A 374      -2.400   7.022 -21.328  1.00 10.00      A   
ATOM   3518  CA  LEU A 374      -2.031   7.305 -19.263  1.00 10.00      A   
ATOM   3519  CB  LEU A 374      -0.751   8.038 -19.667  1.00 10.00      A   
ATOM   3520  CG  LEU A 374       0.505   7.179 -19.830  1.00 10.00      A   
ATOM   3521  CD1 LEU A 374       1.612   7.985 -20.488  1.00 10.00      A   
ATOM   3522  CD2 LEU A 374       0.968   6.644 -18.483  1.00 10.00      A   
ATOM   3523  C   LEU A 374      -2.918   8.234 -18.443  1.00 10.00      A   
ATOM   3524  O   LEU A 374      -3.540   9.150 -18.979  1.00 10.00      A   
ATOM   3525  N   GLU A 375      -2.982   7.979 -17.145  1.00 10.00      A   
ATOM   3526  HN  GLU A 375      -2.501   7.199 -16.789  1.00 10.00      A   
ATOM   3527  CA  GLU A 375      -3.769   8.810 -16.241  1.00 10.00      A   
ATOM   3528  CB  GLU A 375      -5.173   8.242 -16.045  1.00 10.00      A   
ATOM   3529  CG  GLU A 375      -5.212   6.848 -15.449  1.00 10.00      A   
ATOM   3530  CD  GLU A 375      -6.581   6.501 -14.909  1.00 10.00      A   
ATOM   3531  OE1 GLU A 375      -7.162   7.339 -14.188  1.00 10.00      A   
ATOM   3532  OE2 GLU A 375      -7.081   5.391 -15.196  1.00 10.00      A   
ATOM   3533  C   GLU A 375      -3.067   8.988 -14.899  1.00 10.00      A   
ATOM   3534  O   GLU A 375      -3.492   9.782 -14.057  1.00 10.00      A   
ATOM   3535  N   SER A 376      -1.989   8.248 -14.708  1.00 10.00      A   
ATOM   3536  HN  SER A 376      -1.699   7.634 -15.411  1.00 10.00      A   
ATOM   3537  CA  SER A 376      -1.214   8.322 -13.487  1.00 10.00      A   
ATOM   3538  CB  SER A 376      -1.533   7.120 -12.594  1.00 10.00      A   
ATOM   3539  OG  SER A 376      -0.959   7.259 -11.305  1.00 10.00      A   
ATOM   3540  HG  SER A 376      -0.749   6.384 -10.956  1.00 10.00      A   
ATOM   3541  C   SER A 376       0.265   8.346 -13.847  1.00 10.00      A   
ATOM   3542  O   SER A 376       0.791   7.384 -14.413  1.00 10.00      A   
ATOM   3543  N   VAL A 377       0.923   9.459 -13.556  1.00 10.00      A   
ATOM   3544  HN  VAL A 377       0.449  10.200 -13.121  1.00 10.00      A   
ATOM   3545  CA  VAL A 377       2.335   9.607 -13.874  1.00 10.00      A   
ATOM   3546  CB  VAL A 377       2.542  10.497 -15.126  1.00 10.00      A   
ATOM   3547  CG1 VAL A 377       4.019  10.616 -15.481  1.00 10.00      A   
ATOM   3548  CG2 VAL A 377       1.749   9.972 -16.312  1.00 10.00      A   
ATOM   3549  C   VAL A 377       3.125  10.203 -12.713  1.00 10.00      A   
ATOM   3550  O   VAL A 377       2.700  11.169 -12.082  1.00 10.00      A   
ATOM   3551  N   LEU A 378       4.270   9.599 -12.439  1.00 10.00      A   
ATOM   3552  HN  LEU A 378       4.526   8.809 -12.967  1.00 10.00      A   
ATOM   3553  CA  LEU A 378       5.175  10.065 -11.401  1.00 10.00      A   
ATOM   3554  CB  LEU A 378       5.346   8.995 -10.316  1.00 10.00      A   
ATOM   3555  CG  LEU A 378       6.120   9.396  -9.055  1.00 10.00      A   
ATOM   3556  CD1 LEU A 378       5.577   8.665  -7.839  1.00 10.00      A   
ATOM   3557  CD2 LEU A 378       7.605   9.114  -9.215  1.00 10.00      A   
ATOM   3558  C   LEU A 378       6.504  10.364 -12.081  1.00 10.00      A   
ATOM   3559  O   LEU A 378       7.098   9.479 -12.702  1.00 10.00      A   
ATOM   3560  N   TYR A 379       6.959  11.600 -11.988  1.00 10.00      A   
ATOM   3561  HN  TYR A 379       6.463  12.258 -11.448  1.00 10.00      A   
ATOM   3562  CA  TYR A 379       8.191  11.996 -12.654  1.00 10.00      A   
ATOM   3563  CB  TYR A 379       7.844  12.846 -13.878  1.00 10.00      A   
ATOM   3564  CG  TYR A 379       8.772  12.673 -15.055  1.00 10.00      A   
ATOM   3565  CD1 TYR A 379       8.999  11.421 -15.611  1.00 10.00      A   
ATOM   3566  CD2 TYR A 379       9.409  13.768 -15.626  1.00 10.00      A   
ATOM   3567  CE1 TYR A 379       9.835  11.266 -16.700  1.00 10.00      A   
ATOM   3568  CE2 TYR A 379      10.246  13.621 -16.713  1.00 10.00      A   
ATOM   3569  CZ  TYR A 379      10.456  12.370 -17.246  1.00 10.00      A   
ATOM   3570  OH  TYR A 379      11.283  12.227 -18.334  1.00 10.00      A   
ATOM   3571  HH  TYR A 379      11.836  13.018 -18.421  1.00 10.00      A   
ATOM   3572  C   TYR A 379       9.133  12.769 -11.746  1.00 10.00      A   
ATOM   3573  O   TYR A 379       8.715  13.646 -10.989  1.00 10.00      A   
ATOM   3574  N   PHE A 380      10.408  12.425 -11.836  1.00 10.00      A   
ATOM   3575  HN  PHE A 380      10.656  11.691 -12.443  1.00 10.00      A   
ATOM   3576  CA  PHE A 380      11.458  13.078 -11.069  1.00 10.00      A   
ATOM   3577  CB  PHE A 380      12.038  12.107 -10.039  1.00 10.00      A   
ATOM   3578  CG  PHE A 380      11.435  12.206  -8.669  1.00 10.00      A   
ATOM   3579  CD1 PHE A 380      10.327  11.449  -8.327  1.00 10.00      A   
ATOM   3580  CD2 PHE A 380      11.985  13.048  -7.719  1.00 10.00      A   
ATOM   3581  CE1 PHE A 380       9.777  11.528  -7.063  1.00 10.00      A   
ATOM   3582  CE2 PHE A 380      11.440  13.134  -6.453  1.00 10.00      A   
ATOM   3583  CZ  PHE A 380      10.334  12.373  -6.122  1.00 10.00      A   
ATOM   3584  C   PHE A 380      12.564  13.514 -12.024  1.00 10.00      A   
ATOM   3585  O   PHE A 380      13.391  12.698 -12.440  1.00 10.00      A   
ATOM   3586  N   CYS A 381      12.575  14.788 -12.385  1.00 10.00      A   
ATOM   3587  HN  CYS A 381      11.906  15.402 -12.012  1.00 10.00      A   
ATOM   3588  CA  CYS A 381      13.573  15.297 -13.316  1.00 10.00      A   
ATOM   3589  CB  CYS A 381      12.915  15.675 -14.645  1.00 10.00      A   
ATOM   3590  SG  CYS A 381      11.440  16.706 -14.468  1.00 10.00      A   
ATOM   3591  HG  CYS A 381      11.655  17.843 -15.121  1.00 10.00      A   
ATOM   3592  C   CYS A 381      14.332  16.486 -12.742  1.00 10.00      A   
ATOM   3593  O   CYS A 381      13.959  17.031 -11.702  1.00 10.00      A   
ATOM   3594  N   ARG A 382      15.395  16.878 -13.431  1.00 10.00      A   
ATOM   3595  HN  ARG A 382      15.634  16.389 -14.249  1.00 10.00      A   
ATOM   3596  CA  ARG A 382      16.230  17.995 -13.013  1.00 10.00      A   
ATOM   3597  CB  ARG A 382      17.641  17.831 -13.588  1.00 10.00      A   
ATOM   3598  CG  ARG A 382      18.673  17.344 -12.588  1.00 10.00      A   
ATOM   3599  CD  ARG A 382      18.555  15.855 -12.340  1.00 10.00      A   
ATOM   3600  NE  ARG A 382      19.533  15.401 -11.356  1.00 10.00      A   
ATOM   3601  HE  ARG A 382      19.948  16.088 -10.784  1.00 10.00      A   
ATOM   3602  CZ  ARG A 382      19.891  14.131 -11.195  1.00 10.00      A   
ATOM   3603  NH1 ARG A 382      19.354  13.182 -11.952  1.00 10.00      A   
ATOM   3604 HH11 ARG A 382      18.644  13.423 -12.680  1.00 10.00      A   
ATOM   3605 HH12 ARG A 382      19.644  12.185 -11.828  1.00 10.00      A   
ATOM   3606  NH2 ARG A 382      20.784  13.809 -10.270  1.00 10.00      A   
ATOM   3607 HH21 ARG A 382      21.067  12.812 -10.135  1.00 10.00      A   
ATOM   3608 HH22 ARG A 382      21.208  14.551  -9.661  1.00 10.00      A   
ATOM   3609  C   ARG A 382      15.662  19.320 -13.497  1.00 10.00      A   
ATOM   3610  O   ARG A 382      15.855  20.356 -12.866  1.00 10.00      A   
ATOM   3611  N   GLN A 383      14.958  19.285 -14.616  1.00 10.00      A   
ATOM   3612  HN  GLN A 383      14.804  18.428 -15.062  1.00 10.00      A   
ATOM   3613  CA  GLN A 383      14.398  20.498 -15.190  1.00 10.00      A   
ATOM   3614  CB  GLN A 383      15.319  21.006 -16.301  1.00 10.00      A   
ATOM   3615  CG  GLN A 383      15.420  20.068 -17.494  1.00 10.00      A   
ATOM   3616  CD  GLN A 383      16.586  20.395 -18.403  1.00 10.00      A   
ATOM   3617  OE1 GLN A 383      17.637  20.859 -17.953  1.00 10.00      A   
ATOM   3618  NE2 GLN A 383      16.404  20.166 -19.692  1.00 10.00      A   
ATOM   3619 HE21 GLN A 383      15.533  19.810 -19.980  1.00 10.00      A   
ATOM   3620 HE22 GLN A 383      17.144  20.352 -20.309  1.00 10.00      A   
ATOM   3621  C   GLN A 383      12.993  20.271 -15.739  1.00 10.00      A   
ATOM   3622  O   GLN A 383      12.547  19.128 -15.874  1.00 10.00      A   
ATOM   3623  N   MET A 384      12.306  21.371 -16.040  1.00 10.00      A   
ATOM   3624  HN  MET A 384      12.723  22.248 -15.883  1.00 10.00      A   
ATOM   3625  CA  MET A 384      10.951  21.334 -16.587  1.00 10.00      A   
ATOM   3626  CB  MET A 384       9.936  21.024 -15.477  1.00 10.00      A   
ATOM   3627  CG  MET A 384       8.478  21.046 -15.913  1.00 10.00      A   
ATOM   3628  SD  MET A 384       8.117  19.877 -17.242  1.00 10.00      A   
ATOM   3629  CE  MET A 384       8.385  18.310 -16.412  1.00 10.00      A   
ATOM   3630  C   MET A 384      10.621  22.678 -17.238  1.00 10.00      A   
ATOM   3631  O   MET A 384      11.029  23.725 -16.741  1.00 10.00      A   
ATOM   3632  N   THR A 385       9.910  22.646 -18.356  1.00 10.00      A   
ATOM   3633  HN  THR A 385       9.644  21.783 -18.733  1.00 10.00      A   
ATOM   3634  CA  THR A 385       9.526  23.863 -19.048  1.00 10.00      A   
ATOM   3635  CB  THR A 385      10.001  23.853 -20.512  1.00 10.00      A   
ATOM   3636  OG1 THR A 385      10.020  22.507 -21.005  1.00 10.00      A   
ATOM   3637  HG1 THR A 385      10.881  22.095 -20.800  1.00 10.00      A   
ATOM   3638  CG2 THR A 385      11.389  24.466 -20.628  1.00 10.00      A   
ATOM   3639  C   THR A 385       8.013  24.058 -19.014  1.00 10.00      A   
ATOM   3640  O   THR A 385       7.257  23.088 -18.935  1.00 10.00      A   
ATOM   3641  N   ASN A 386       7.582  25.311 -19.082  1.00 10.00      A   
ATOM   3642  HN  ASN A 386       8.244  26.042 -19.160  1.00 10.00      A   
ATOM   3643  CA  ASN A 386       6.163  25.636 -19.057  1.00 10.00      A   
ATOM   3644  CB  ASN A 386       5.944  27.148 -18.964  1.00 10.00      A   
ATOM   3645  CG  ASN A 386       6.041  27.670 -17.547  1.00 10.00      A   
ATOM   3646  OD1 ASN A 386       5.121  27.505 -16.748  1.00 10.00      A   
ATOM   3647  ND2 ASN A 386       7.150  28.312 -17.230  1.00 10.00      A   
ATOM   3648 HD21 ASN A 386       7.839  28.413 -17.919  1.00 10.00      A   
ATOM   3649 HD22 ASN A 386       7.234  28.669 -16.319  1.00 10.00      A   
ATOM   3650  C   ASN A 386       5.462  25.090 -20.289  1.00 10.00      A   
ATOM   3651  O   ASN A 386       4.366  24.539 -20.195  1.00 10.00      A   
ATOM   3652  N   ALA A 387       6.111  25.229 -21.440  1.00 10.00      A   
ATOM   3653  HN  ALA A 387       6.988  25.673 -21.444  1.00 10.00      A   
ATOM   3654  CA  ALA A 387       5.559  24.749 -22.699  1.00 10.00      A   
ATOM   3655  CB  ALA A 387       6.487  25.100 -23.850  1.00 10.00      A   
ATOM   3656  C   ALA A 387       5.326  23.246 -22.650  1.00 10.00      A   
ATOM   3657  O   ALA A 387       4.328  22.745 -23.171  1.00 10.00      A   
ATOM   3658  N   ALA A 388       6.251  22.530 -22.018  1.00 10.00      A   
ATOM   3659  HN  ALA A 388       7.028  22.986 -21.630  1.00 10.00      A   
ATOM   3660  CA  ALA A 388       6.136  21.084 -21.889  1.00 10.00      A   
ATOM   3661  CB  ALA A 388       7.390  20.502 -21.257  1.00 10.00      A   
ATOM   3662  C   ALA A 388       4.910  20.738 -21.055  1.00 10.00      A   
ATOM   3663  O   ALA A 388       4.082  19.924 -21.464  1.00 10.00      A   
ATOM   3664  N   LEU A 389       4.795  21.392 -19.900  1.00 10.00      A   
ATOM   3665  HN  LEU A 389       5.494  22.037 -19.648  1.00 10.00      A   
ATOM   3666  CA  LEU A 389       3.670  21.180 -18.993  1.00 10.00      A   
ATOM   3667  CB  LEU A 389       3.790  22.096 -17.774  1.00 10.00      A   
ATOM   3668  CG  LEU A 389       4.891  21.751 -16.769  1.00 10.00      A   
ATOM   3669  CD1 LEU A 389       5.133  22.919 -15.827  1.00 10.00      A   
ATOM   3670  CD2 LEU A 389       4.523  20.502 -15.980  1.00 10.00      A   
ATOM   3671  C   LEU A 389       2.344  21.428 -19.706  1.00 10.00      A   
ATOM   3672  O   LEU A 389       1.431  20.607 -19.639  1.00 10.00      A   
ATOM   3673  N   ILE A 390       2.255  22.554 -20.402  1.00 10.00      A   
ATOM   3674  HN  ILE A 390       3.024  23.166 -20.427  1.00 10.00      A   
ATOM   3675  CA  ILE A 390       1.047  22.907 -21.133  1.00 10.00      A   
ATOM   3676  CB  ILE A 390       1.196  24.270 -21.838  1.00 10.00      A   
ATOM   3677  CG1 ILE A 390       1.350  25.385 -20.799  1.00 10.00      A   
ATOM   3678  CG2 ILE A 390       0.000  24.547 -22.737  1.00 10.00      A   
ATOM   3679  CD1 ILE A 390       1.720  26.730 -21.392  1.00 10.00      A   
ATOM   3680  C   ILE A 390       0.706  21.827 -22.157  1.00 10.00      A   
ATOM   3681  O   ILE A 390      -0.441  21.389 -22.257  1.00 10.00      A   
ATOM   3682  N   THR A 391       1.716  21.382 -22.891  1.00 10.00      A   
ATOM   3683  HN  THR A 391       2.608  21.762 -22.751  1.00 10.00      A   
ATOM   3684  CA  THR A 391       1.538  20.349 -23.900  1.00 10.00      A   
ATOM   3685  CB  THR A 391       2.840  20.105 -24.689  1.00 10.00      A   
ATOM   3686  OG1 THR A 391       3.284  21.348 -25.251  1.00 10.00      A   
ATOM   3687  HG1 THR A 391       3.892  21.777 -24.633  1.00 10.00      A   
ATOM   3688  CG2 THR A 391       2.614  19.107 -25.813  1.00 10.00      A   
ATOM   3689  C   THR A 391       1.033  19.043 -23.281  1.00 10.00      A   
ATOM   3690  O   THR A 391       0.102  18.432 -23.799  1.00 10.00      A   
ATOM   3691  N   ILE A 392       1.632  18.636 -22.163  1.00 10.00      A   
ATOM   3692  HN  ILE A 392       2.367  19.173 -21.790  1.00 10.00      A   
ATOM   3693  CA  ILE A 392       1.232  17.406 -21.480  1.00 10.00      A   
ATOM   3694  CB  ILE A 392       2.095  17.142 -20.225  1.00 10.00      A   
ATOM   3695  CG1 ILE A 392       3.566  16.989 -20.615  1.00 10.00      A   
ATOM   3696  CG2 ILE A 392       1.612  15.902 -19.485  1.00 10.00      A   
ATOM   3697  CD1 ILE A 392       4.514  17.004 -19.436  1.00 10.00      A   
ATOM   3698  C   ILE A 392      -0.246  17.450 -21.094  1.00 10.00      A   
ATOM   3699  O   ILE A 392      -0.970  16.459 -21.235  1.00 10.00      A   
ATOM   3700  N   ALA A 393      -0.691  18.611 -20.628  1.00 10.00      A   
ATOM   3701  HN  ALA A 393      -0.064  19.364 -20.542  1.00 10.00      A   
ATOM   3702  CA  ALA A 393      -2.081  18.799 -20.232  1.00 10.00      A   
ATOM   3703  CB  ALA A 393      -2.252  20.151 -19.562  1.00 10.00      A   
ATOM   3704  C   ALA A 393      -3.016  18.677 -21.433  1.00 10.00      A   
ATOM   3705  O   ALA A 393      -4.094  18.085 -21.340  1.00 10.00      A   
ATOM   3706  N   ARG A 394      -2.595  19.237 -22.561  1.00 10.00      A   
ATOM   3707  HN  ARG A 394      -1.729  19.698 -22.572  1.00 10.00      A   
ATOM   3708  CA  ARG A 394      -3.391  19.182 -23.781  1.00 10.00      A   
ATOM   3709  CB  ARG A 394      -2.917  20.218 -24.809  1.00 10.00      A   
ATOM   3710  CG  ARG A 394      -2.775  21.629 -24.257  1.00 10.00      A   
ATOM   3711  CD  ARG A 394      -2.848  22.674 -25.361  1.00 10.00      A   
ATOM   3712  NE  ARG A 394      -4.209  23.174 -25.549  1.00 10.00      A   
ATOM   3713  HE  ARG A 394      -4.929  22.503 -25.632  1.00 10.00      A   
ATOM   3714  CZ  ARG A 394      -4.529  24.467 -25.604  1.00 10.00      A   
ATOM   3715  NH1 ARG A 394      -3.590  25.401 -25.495  1.00 10.00      A   
ATOM   3716 HH11 ARG A 394      -2.591  25.134 -25.366  1.00 10.00      A   
ATOM   3717 HH12 ARG A 394      -3.853  26.409 -25.536  1.00 10.00      A   
ATOM   3718  NH2 ARG A 394      -5.791  24.832 -25.762  1.00 10.00      A   
ATOM   3719 HH21 ARG A 394      -6.540  24.109 -25.841  1.00 10.00      A   
ATOM   3720 HH22 ARG A 394      -6.043  25.844 -25.806  1.00 10.00      A   
ATOM   3721  C   ARG A 394      -3.348  17.778 -24.377  1.00 10.00      A   
ATOM   3722  O   ARG A 394      -4.251  17.371 -25.107  1.00 10.00      A   
ATOM   3723  N   ASN A 395      -2.289  17.043 -24.056  1.00 10.00      A   
ATOM   3724  HN  ASN A 395      -1.590  17.437 -23.486  1.00 10.00      A   
ATOM   3725  CA  ASN A 395      -2.126  15.678 -24.540  1.00 10.00      A   
ATOM   3726  CB  ASN A 395      -0.675  15.200 -24.392  1.00 10.00      A   
ATOM   3727  CG  ASN A 395       0.273  15.771 -25.428  1.00 10.00      A   
ATOM   3728  OD1 ASN A 395       1.468  15.925 -25.170  1.00 10.00      A   
ATOM   3729  ND2 ASN A 395      -0.243  16.083 -26.609  1.00 10.00      A   
ATOM   3730 HD21 ASN A 395      -1.202  15.932 -26.751  1.00 10.00      A   
ATOM   3731 HD22 ASN A 395       0.354  16.453 -27.290  1.00 10.00      A   
ATOM   3732  C   ASN A 395      -3.038  14.733 -23.775  1.00 10.00      A   
ATOM   3733  O   ASN A 395      -3.868  14.047 -24.364  1.00 10.00      A   
ATOM   3734  N   ARG A 396      -2.883  14.711 -22.456  1.00 10.00      A   
ATOM   3735  HN  ARG A 396      -2.221  15.309 -22.043  1.00 10.00      A   
ATOM   3736  CA  ARG A 396      -3.678  13.840 -21.602  1.00 10.00      A   
ATOM   3737  CB  ARG A 396      -2.769  12.946 -20.753  1.00 10.00      A   
ATOM   3738  CG  ARG A 396      -1.879  12.007 -21.551  1.00 10.00      A   
ATOM   3739  CD  ARG A 396      -2.527  10.645 -21.754  1.00 10.00      A   
ATOM   3740  NE  ARG A 396      -3.834  10.732 -22.411  1.00 10.00      A   
ATOM   3741  HE  ARG A 396      -4.631  10.619 -21.837  1.00 10.00      A   
ATOM   3742  CZ  ARG A 396      -4.006  10.958 -23.718  1.00 10.00      A   
ATOM   3743  NH1 ARG A 396      -2.958  11.113 -24.520  1.00 10.00      A   
ATOM   3744 HH11 ARG A 396      -3.098  11.290 -25.537  1.00 10.00      A   
ATOM   3745 HH12 ARG A 396      -1.988  11.061 -24.139  1.00 10.00      A   
ATOM   3746  NH2 ARG A 396      -5.232  11.003 -24.218  1.00 10.00      A   
ATOM   3747 HH21 ARG A 396      -6.059  10.869 -23.594  1.00 10.00      A   
ATOM   3748 HH22 ARG A 396      -5.378  11.180 -25.239  1.00 10.00      A   
ATOM   3749  C   ARG A 396      -4.599  14.644 -20.687  1.00 10.00      A   
ATOM   3750  O   ARG A 396      -4.200  15.047 -19.597  1.00 10.00      A   
ATOM   3751  N   PRO A 397      -5.847  14.886 -21.113  1.00 10.00      A   
ATOM   3752  CA  PRO A 397      -6.821  15.635 -20.315  1.00 10.00      A   
ATOM   3753  CB  PRO A 397      -7.811  16.113 -21.376  1.00 10.00      A   
ATOM   3754  CG  PRO A 397      -7.804  15.030 -22.400  1.00 10.00      A   
ATOM   3755  CD  PRO A 397      -6.406  14.465 -22.414  1.00 10.00      A   
ATOM   3756  C   PRO A 397      -7.535  14.728 -19.314  1.00 10.00      A   
ATOM   3757  O   PRO A 397      -8.436  15.154 -18.591  1.00 10.00      A   
ATOM   3758  N   ASN A 398      -7.119  13.472 -19.282  1.00 10.00      A   
ATOM   3759  HN  ASN A 398      -6.391  13.202 -19.879  1.00 10.00      A   
ATOM   3760  CA  ASN A 398      -7.709  12.480 -18.394  1.00 10.00      A   
ATOM   3761  CB  ASN A 398      -8.022  11.200 -19.176  1.00 10.00      A   
ATOM   3762  CG  ASN A 398      -6.772  10.457 -19.619  1.00 10.00      A   
ATOM   3763  OD1 ASN A 398      -6.148  10.804 -20.626  1.00 10.00      A   
ATOM   3764  ND2 ASN A 398      -6.402   9.427 -18.877  1.00 10.00      A   
ATOM   3765 HD21 ASN A 398      -6.949   9.199 -18.090  1.00 10.00      A   
ATOM   3766 HD22 ASN A 398      -5.589   8.939 -19.134  1.00 10.00      A   
ATOM   3767  C   ASN A 398      -6.783  12.166 -17.225  1.00 10.00      A   
ATOM   3768  O   ASN A 398      -7.007  11.207 -16.485  1.00 10.00      A   
ATOM   3769  N   MET A 399      -5.743  12.979 -17.064  1.00 10.00      A   
ATOM   3770  HN  MET A 399      -5.630  13.736 -17.676  1.00 10.00      A   
ATOM   3771  CA  MET A 399      -4.777  12.783 -15.989  1.00 10.00      A   
ATOM   3772  CB  MET A 399      -3.629  13.787 -16.109  1.00 10.00      A   
ATOM   3773  CG  MET A 399      -2.394  13.423 -15.297  1.00 10.00      A   
ATOM   3774  SD  MET A 399      -1.545  11.961 -15.930  1.00 10.00      A   
ATOM   3775  CE  MET A 399      -0.930  12.577 -17.495  1.00 10.00      A   
ATOM   3776  C   MET A 399      -5.453  12.924 -14.630  1.00 10.00      A   
ATOM   3777  O   MET A 399      -5.996  13.978 -14.303  1.00 10.00      A   
ATOM   3778  N   THR A 400      -5.423  11.857 -13.848  1.00 10.00      A   
ATOM   3779  HN  THR A 400      -4.975  11.044 -14.166  1.00 10.00      A   
ATOM   3780  CA  THR A 400      -6.041  11.858 -12.530  1.00 10.00      A   
ATOM   3781  CB  THR A 400      -6.822  10.549 -12.285  1.00 10.00      A   
ATOM   3782  OG1 THR A 400      -6.058   9.432 -12.770  1.00 10.00      A   
ATOM   3783  HG1 THR A 400      -6.590   8.936 -13.410  1.00 10.00      A   
ATOM   3784  CG2 THR A 400      -8.160  10.583 -13.005  1.00 10.00      A   
ATOM   3785  C   THR A 400      -4.996  12.046 -11.429  1.00 10.00      A   
ATOM   3786  O   THR A 400      -5.245  12.711 -10.419  1.00 10.00      A   
ATOM   3787  N   ARG A 401      -3.825  11.463 -11.634  1.00 10.00      A   
ATOM   3788  HN  ARG A 401      -3.681  10.963 -12.468  1.00 10.00      A   
ATOM   3789  CA  ARG A 401      -2.742  11.556 -10.666  1.00 10.00      A   
ATOM   3790  CB  ARG A 401      -2.509  10.204  -9.988  1.00 10.00      A   
ATOM   3791  CG  ARG A 401      -3.633   9.774  -9.060  1.00 10.00      A   
ATOM   3792  CD  ARG A 401      -3.886   8.278  -9.152  1.00 10.00      A   
ATOM   3793  NE  ARG A 401      -4.561   7.918 -10.399  1.00 10.00      A   
ATOM   3794  HE  ARG A 401      -4.476   8.544 -11.153  1.00 10.00      A   
ATOM   3795  CZ  ARG A 401      -5.273   6.805 -10.567  1.00 10.00      A   
ATOM   3796  NH1 ARG A 401      -5.408   5.939  -9.576  1.00 10.00      A   
ATOM   3797 HH11 ARG A 401      -5.967   5.072  -9.710  1.00 10.00      A   
ATOM   3798 HH12 ARG A 401      -4.959   6.125  -8.644  1.00 10.00      A   
ATOM   3799  NH2 ARG A 401      -5.880   6.574 -11.719  1.00 10.00      A   
ATOM   3800 HH21 ARG A 401      -5.807   7.264 -12.498  1.00 10.00      A   
ATOM   3801 HH22 ARG A 401      -6.437   5.701 -11.855  1.00 10.00      A   
ATOM   3802  C   ARG A 401      -1.461  12.027 -11.340  1.00 10.00      A   
ATOM   3803  O   ARG A 401      -0.842  11.283 -12.103  1.00 10.00      A   
ATOM   3804  N   PHE A 402      -1.079  13.266 -11.070  1.00 10.00      A   
ATOM   3805  HN  PHE A 402      -1.621  13.816 -10.459  1.00 10.00      A   
ATOM   3806  CA  PHE A 402       0.132  13.829 -11.649  1.00 10.00      A   
ATOM   3807  CB  PHE A 402      -0.186  15.064 -12.494  1.00 10.00      A   
ATOM   3808  CG  PHE A 402       0.904  15.428 -13.463  1.00 10.00      A   
ATOM   3809  CD1 PHE A 402       1.090  14.690 -14.621  1.00 10.00      A   
ATOM   3810  CD2 PHE A 402       1.739  16.503 -13.219  1.00 10.00      A   
ATOM   3811  CE1 PHE A 402       2.089  15.022 -15.516  1.00 10.00      A   
ATOM   3812  CE2 PHE A 402       2.739  16.840 -14.110  1.00 10.00      A   
ATOM   3813  CZ  PHE A 402       2.915  16.099 -15.262  1.00 10.00      A   
ATOM   3814  C   PHE A 402       1.135  14.171 -10.557  1.00 10.00      A   
ATOM   3815  O   PHE A 402       1.063  15.236  -9.938  1.00 10.00      A   
ATOM   3816  N   ARG A 403       2.059  13.257 -10.317  1.00 10.00      A   
ATOM   3817  HN  ARG A 403       2.066  12.430 -10.853  1.00 10.00      A   
ATOM   3818  CA  ARG A 403       3.072  13.444  -9.293  1.00 10.00      A   
ATOM   3819  CB  ARG A 403       3.239  12.157  -8.474  1.00 10.00      A   
ATOM   3820  CG  ARG A 403       1.933  11.614  -7.908  1.00 10.00      A   
ATOM   3821  CD  ARG A 403       2.113  10.237  -7.283  1.00 10.00      A   
ATOM   3822  NE  ARG A 403       2.768  10.300  -5.977  1.00 10.00      A   
ATOM   3823  HE  ARG A 403       3.471  10.988  -5.854  1.00 10.00      A   
ATOM   3824  CZ  ARG A 403       2.467   9.510  -4.940  1.00 10.00      A   
ATOM   3825  NH1 ARG A 403       1.524   8.574  -5.043  1.00 10.00      A   
ATOM   3826 HH11 ARG A 403       1.002   8.449  -5.931  1.00 10.00      A   
ATOM   3827 HH12 ARG A 403       1.288   7.968  -4.217  1.00 10.00      A   
ATOM   3828  NH2 ARG A 403       3.141   9.642  -3.810  1.00 10.00      A   
ATOM   3829 HH21 ARG A 403       3.896  10.362  -3.738  1.00 10.00      A   
ATOM   3830 HH22 ARG A 403       2.916   9.040  -2.987  1.00 10.00      A   
ATOM   3831  C   ARG A 403       4.399  13.866  -9.918  1.00 10.00      A   
ATOM   3832  O   ARG A 403       5.159  13.034 -10.411  1.00 10.00      A   
ATOM   3833  N   LEU A 404       4.665  15.162  -9.916  1.00 10.00      A   
ATOM   3834  HN  LEU A 404       4.017  15.786  -9.523  1.00 10.00      A   
ATOM   3835  CA  LEU A 404       5.899  15.683 -10.481  1.00 10.00      A   
ATOM   3836  CB  LEU A 404       5.595  16.662 -11.615  1.00 10.00      A   
ATOM   3837  CG  LEU A 404       6.803  17.352 -12.254  1.00 10.00      A   
ATOM   3838  CD1 LEU A 404       7.639  16.354 -13.040  1.00 10.00      A   
ATOM   3839  CD2 LEU A 404       6.354  18.497 -13.147  1.00 10.00      A   
ATOM   3840  C   LEU A 404       6.733  16.365  -9.405  1.00 10.00      A   
ATOM   3841  O   LEU A 404       6.243  17.238  -8.686  1.00 10.00      A   
ATOM   3842  N   CYS A 405       7.988  15.971  -9.295  1.00 10.00      A   
ATOM   3843  HN  CYS A 405       8.331  15.272  -9.895  1.00 10.00      A   
ATOM   3844  CA  CYS A 405       8.872  16.548  -8.303  1.00 10.00      A   
ATOM   3845  CB  CYS A 405       8.966  15.640  -7.076  1.00 10.00      A   
ATOM   3846  SG  CYS A 405       9.651  16.441  -5.605  1.00 10.00      A   
ATOM   3847  HG  CYS A 405      10.968  16.517  -5.759  1.00 10.00      A   
ATOM   3848  C   CYS A 405      10.256  16.804  -8.888  1.00 10.00      A   
ATOM   3849  O   CYS A 405      11.033  15.875  -9.113  1.00 10.00      A   
ATOM   3850  N   ILE A 406      10.544  18.068  -9.165  1.00 10.00      A   
ATOM   3851  HN  ILE A 406       9.866  18.761  -9.005  1.00 10.00      A   
ATOM   3852  CA  ILE A 406      11.838  18.453  -9.704  1.00 10.00      A   
ATOM   3853  CB  ILE A 406      11.816  19.902 -10.240  1.00 10.00      A   
ATOM   3854  CG1 ILE A 406      10.708  20.065 -11.285  1.00 10.00      A   
ATOM   3855  CG2 ILE A 406      13.165  20.285 -10.834  1.00 10.00      A   
ATOM   3856  CD1 ILE A 406      10.488  21.495 -11.720  1.00 10.00      A   
ATOM   3857  C   ILE A 406      12.893  18.333  -8.610  1.00 10.00      A   
ATOM   3858  O   ILE A 406      12.648  18.714  -7.462  1.00 10.00      A   
ATOM   3859  N   ILE A 407      14.049  17.781  -8.965  1.00 10.00      A   
ATOM   3860  HN  ILE A 407      14.167  17.485  -9.897  1.00 10.00      A   
ATOM   3861  CA  ILE A 407      15.146  17.601  -8.015  1.00 10.00      A   
ATOM   3862  CB  ILE A 407      16.381  16.955  -8.685  1.00 10.00      A   
ATOM   3863  CG1 ILE A 407      15.997  15.647  -9.385  1.00 10.00      A   
ATOM   3864  CG2 ILE A 407      17.488  16.710  -7.665  1.00 10.00      A   
ATOM   3865  CD1 ILE A 407      15.394  14.603  -8.468  1.00 10.00      A   
ATOM   3866  C   ILE A 407      15.554  18.934  -7.393  1.00 10.00      A   
ATOM   3867  O   ILE A 407      15.504  19.106  -6.171  1.00 10.00      A   
ATOM   3868  N   GLU A 408      15.946  19.876  -8.239  1.00 10.00      A   
ATOM   3869  HN  GLU A 408      15.959  19.681  -9.198  1.00 10.00      A   
ATOM   3870  CA  GLU A 408      16.362  21.190  -7.780  1.00 10.00      A   
ATOM   3871  CB  GLU A 408      17.044  21.947  -8.921  1.00 10.00      A   
ATOM   3872  CG  GLU A 408      18.065  22.979  -8.468  1.00 10.00      A   
ATOM   3873  CD  GLU A 408      19.146  22.382  -7.590  1.00 10.00      A   
ATOM   3874  OE1 GLU A 408      19.506  21.203  -7.792  1.00 10.00      A   
ATOM   3875  OE2 GLU A 408      19.643  23.095  -6.691  1.00 10.00      A   
ATOM   3876  C   GLU A 408      15.163  21.980  -7.259  1.00 10.00      A   
ATOM   3877  O   GLU A 408      14.163  22.142  -7.962  1.00 10.00      A   
ATOM   3878  N   PRO A 409      15.241  22.468  -6.011  1.00 10.00      A   
ATOM   3879  CA  PRO A 409      14.167  23.238  -5.386  1.00 10.00      A   
ATOM   3880  CB  PRO A 409      14.600  23.355  -3.915  1.00 10.00      A   
ATOM   3881  CG  PRO A 409      15.745  22.413  -3.756  1.00 10.00      A   
ATOM   3882  CD  PRO A 409      16.385  22.308  -5.107  1.00 10.00      A   
ATOM   3883  C   PRO A 409      14.036  24.629  -5.998  1.00 10.00      A   
ATOM   3884  O   PRO A 409      15.039  25.284  -6.288  1.00 10.00      A   
ATOM   3885  N   LYS A 410      12.789  25.061  -6.198  1.00 10.00      A   
ATOM   3886  HN  LYS A 410      12.041  24.473  -5.950  1.00 10.00      A   
ATOM   3887  CA  LYS A 410      12.482  26.372  -6.768  1.00 10.00      A   
ATOM   3888  CB  LYS A 410      12.892  27.516  -5.836  1.00 10.00      A   
ATOM   3889  CG  LYS A 410      12.166  27.516  -4.504  1.00 10.00      A   
ATOM   3890  CD  LYS A 410      12.424  28.798  -3.727  1.00 10.00      A   
ATOM   3891  CE  LYS A 410      11.715  28.767  -2.383  1.00 10.00      A   
ATOM   3892  NZ  LYS A 410      11.850  30.053  -1.646  1.00 10.00      A   
ATOM   3893  HZ1 LYS A 410      11.316  30.013  -0.756  1.00 10.00      A   
ATOM   3894  HZ2 LYS A 410      11.481  30.836  -2.219  1.00 10.00      A   
ATOM   3895  HZ3 LYS A 410      12.851  30.240  -1.429  1.00 10.00      A   
ATOM   3896  C   LYS A 410      13.077  26.569  -8.158  1.00 10.00      A   
ATOM   3897  O   LYS A 410      13.440  27.683  -8.534  1.00 10.00      A   
ATOM   3898  N   ALA A 411      13.164  25.492  -8.921  1.00 10.00      A   
ATOM   3899  HN  ALA A 411      12.862  24.631  -8.569  1.00 10.00      A   
ATOM   3900  CA  ALA A 411      13.701  25.557 -10.272  1.00 10.00      A   
ATOM   3901  CB  ALA A 411      14.271  24.207 -10.683  1.00 10.00      A   
ATOM   3902  C   ALA A 411      12.617  26.004 -11.249  1.00 10.00      A   
ATOM   3903  O   ALA A 411      11.595  25.333 -11.405  1.00 10.00      A   
ATOM   3904  N   PRO A 412      12.810  27.159 -11.893  1.00 10.00      A   
ATOM   3905  CA  PRO A 412      11.851  27.692 -12.853  1.00 10.00      A   
ATOM   3906  CB  PRO A 412      12.144  29.190 -12.798  1.00 10.00      A   
ATOM   3907  CG  PRO A 412      13.607  29.278 -12.515  1.00 10.00      A   
ATOM   3908  CD  PRO A 412      13.975  28.047 -11.726  1.00 10.00      A   
ATOM   3909  C   PRO A 412      12.108  27.169 -14.263  1.00 10.00      A   
ATOM   3910  O   PRO A 412      12.868  26.217 -14.460  1.00 10.00      A   
ATOM   3911  N   ASP A 413      11.462  27.787 -15.237  1.00 10.00      A   
ATOM   3912  HN  ASP A 413      10.847  28.524 -15.014  1.00 10.00      A   
ATOM   3913  CA  ASP A 413      11.634  27.411 -16.632  1.00 10.00      A   
ATOM   3914  CB  ASP A 413      10.624  28.174 -17.493  1.00 10.00      A   
ATOM   3915  CG  ASP A 413      10.621  27.738 -18.938  1.00 10.00      A   
ATOM   3916  OD1 ASP A 413      11.565  28.098 -19.667  1.00 10.00      A   
ATOM   3917  OD2 ASP A 413       9.664  27.058 -19.354  1.00 10.00      A   
ATOM   3918  C   ASP A 413      13.058  27.756 -17.054  1.00 10.00      A   
ATOM   3919  O   ASP A 413      13.429  28.922 -17.097  1.00 10.00      A   
ATOM   3920  N   TYR A 414      13.851  26.742 -17.364  1.00 10.00      A   
ATOM   3921  HN  TYR A 414      13.490  25.831 -17.341  1.00 10.00      A   
ATOM   3922  CA  TYR A 414      15.253  26.945 -17.733  1.00 10.00      A   
ATOM   3923  CB  TYR A 414      16.034  25.629 -17.649  1.00 10.00      A   
ATOM   3924  CG  TYR A 414      15.657  24.618 -18.710  1.00 10.00      A   
ATOM   3925  CD1 TYR A 414      16.413  24.488 -19.870  1.00 10.00      A   
ATOM   3926  CD2 TYR A 414      14.548  23.801 -18.556  1.00 10.00      A   
ATOM   3927  CE1 TYR A 414      16.074  23.571 -20.845  1.00 10.00      A   
ATOM   3928  CE2 TYR A 414      14.203  22.883 -19.525  1.00 10.00      A   
ATOM   3929  CZ  TYR A 414      14.967  22.772 -20.666  1.00 10.00      A   
ATOM   3930  OH  TYR A 414      14.624  21.852 -21.627  1.00 10.00      A   
ATOM   3931  HH  TYR A 414      13.713  21.544 -21.462  1.00 10.00      A   
ATOM   3932  C   TYR A 414      15.446  27.593 -19.106  1.00 10.00      A   
ATOM   3933  O   TYR A 414      16.578  27.860 -19.511  1.00 10.00      A   
ATOM   3934  N   LEU A 415      14.358  27.858 -19.818  1.00 10.00      A   
ATOM   3935  HN  LEU A 415      13.469  27.655 -19.448  1.00 10.00      A   
ATOM   3936  CA  LEU A 415      14.462  28.458 -21.137  1.00 10.00      A   
ATOM   3937  CB  LEU A 415      13.706  27.626 -22.176  1.00 10.00      A   
ATOM   3938  CG  LEU A 415      14.352  26.302 -22.583  1.00 10.00      A   
ATOM   3939  CD1 LEU A 415      13.483  25.579 -23.596  1.00 10.00      A   
ATOM   3940  CD2 LEU A 415      15.750  26.532 -23.141  1.00 10.00      A   
ATOM   3941  C   LEU A 415      13.968  29.898 -21.152  1.00 10.00      A   
ATOM   3942  O   LEU A 415      14.466  30.724 -21.916  1.00 10.00      A   
ATOM   3943  N   THR A 416      12.987  30.199 -20.319  1.00 10.00      A   
ATOM   3944  HN  THR A 416      12.614  29.497 -19.736  1.00 10.00      A   
ATOM   3945  CA  THR A 416      12.429  31.541 -20.269  1.00 10.00      A   
ATOM   3946  CB  THR A 416      10.914  31.504 -20.539  1.00 10.00      A   
ATOM   3947  OG1 THR A 416      10.564  30.225 -21.092  1.00 10.00      A   
ATOM   3948  HG1 THR A 416      11.007  29.522 -20.594  1.00 10.00      A   
ATOM   3949  CG2 THR A 416      10.530  32.593 -21.527  1.00 10.00      A   
ATOM   3950  C   THR A 416      12.689  32.216 -18.921  1.00 10.00      A   
ATOM   3951  O   THR A 416      12.458  33.416 -18.765  1.00 10.00      A   
ATOM   3952  N   LEU A 417      13.173  31.435 -17.956  1.00 10.00      A   
ATOM   3953  HN  LEU A 417      13.340  30.489 -18.151  1.00 10.00      A   
ATOM   3954  CA  LEU A 417      13.473  31.932 -16.608  1.00 10.00      A   
ATOM   3955  CB  LEU A 417      14.541  33.031 -16.634  1.00 10.00      A   
ATOM   3956  CG  LEU A 417      15.896  32.637 -17.229  1.00 10.00      A   
ATOM   3957  CD1 LEU A 417      16.807  33.850 -17.318  1.00 10.00      A   
ATOM   3958  CD2 LEU A 417      16.546  31.536 -16.402  1.00 10.00      A   
ATOM   3959  C   LEU A 417      12.210  32.404 -15.894  1.00 10.00      A   
ATOM   3960  O   LEU A 417      12.255  33.276 -15.023  1.00 10.00      A   
ATOM   3961  N   GLU A 418      11.084  31.809 -16.259  1.00 10.00      A   
ATOM   3962  HN  GLU A 418      11.117  31.106 -16.940  1.00 10.00      A   
ATOM   3963  CA  GLU A 418       9.804  32.162 -15.666  1.00 10.00      A   
ATOM   3964  CB  GLU A 418       8.781  32.454 -16.767  1.00 10.00      A   
ATOM   3965  CG  GLU A 418       9.068  33.710 -17.569  1.00 10.00      A   
ATOM   3966  CD  GLU A 418       7.955  34.047 -18.542  1.00 10.00      A   
ATOM   3967  OE1 GLU A 418       8.196  34.010 -19.768  1.00 10.00      A   
ATOM   3968  OE2 GLU A 418       6.837  34.362 -18.087  1.00 10.00      A   
ATOM   3969  C   GLU A 418       9.297  31.026 -14.786  1.00 10.00      A   
ATOM   3970  O   GLU A 418       9.665  29.872 -14.992  1.00 10.00      A   
ATOM   3971  N   PRO A 419       8.470  31.337 -13.778  1.00 10.00      A   
ATOM   3972  CA  PRO A 419       7.903  30.320 -12.887  1.00 10.00      A   
ATOM   3973  CB  PRO A 419       7.092  31.138 -11.873  1.00 10.00      A   
ATOM   3974  CG  PRO A 419       7.629  32.526 -11.976  1.00 10.00      A   
ATOM   3975  CD  PRO A 419       8.039  32.695 -13.408  1.00 10.00      A   
ATOM   3976  C   PRO A 419       6.994  29.362 -13.660  1.00 10.00      A   
ATOM   3977  O   PRO A 419       6.562  29.663 -14.771  1.00 10.00      A   
ATOM   3978  N   LEU A 420       6.686  28.226 -13.063  1.00 10.00      A   
ATOM   3979  HN  LEU A 420       7.022  28.057 -12.151  1.00 10.00      A   
ATOM   3980  CA  LEU A 420       5.855  27.219 -13.719  1.00 10.00      A   
ATOM   3981  CB  LEU A 420       6.328  25.816 -13.335  1.00 10.00      A   
ATOM   3982  CG  LEU A 420       7.802  25.505 -13.608  1.00 10.00      A   
ATOM   3983  CD1 LEU A 420       8.189  24.166 -12.998  1.00 10.00      A   
ATOM   3984  CD2 LEU A 420       8.088  25.518 -15.103  1.00 10.00      A   
ATOM   3985  C   LEU A 420       4.367  27.384 -13.409  1.00 10.00      A   
ATOM   3986  O   LEU A 420       3.584  26.442 -13.574  1.00 10.00      A   
ATOM   3987  N   ASP A 421       3.984  28.580 -12.974  1.00 10.00      A   
ATOM   3988  HN  ASP A 421       4.656  29.282 -12.867  1.00 10.00      A   
ATOM   3989  CA  ASP A 421       2.594  28.877 -12.634  1.00 10.00      A   
ATOM   3990  CB  ASP A 421       2.438  30.341 -12.206  1.00 10.00      A   
ATOM   3991  CG  ASP A 421       3.098  30.663 -10.883  1.00 10.00      A   
ATOM   3992  OD1 ASP A 421       2.382  30.826  -9.878  1.00 10.00      A   
ATOM   3993  OD2 ASP A 421       4.335  30.790 -10.843  1.00 10.00      A   
ATOM   3994  C   ASP A 421       1.663  28.592 -13.804  1.00 10.00      A   
ATOM   3995  O   ASP A 421       0.662  27.889 -13.659  1.00 10.00      A   
ATOM   3996  N   ILE A 422       2.002  29.129 -14.965  1.00 10.00      A   
ATOM   3997  HN  ILE A 422       2.819  29.671 -15.023  1.00 10.00      A   
ATOM   3998  CA  ILE A 422       1.185  28.935 -16.153  1.00 10.00      A   
ATOM   3999  CB  ILE A 422       1.600  29.864 -17.314  1.00 10.00      A   
ATOM   4000  CG1 ILE A 422       3.121  29.849 -17.513  1.00 10.00      A   
ATOM   4001  CG2 ILE A 422       1.099  31.279 -17.060  1.00 10.00      A   
ATOM   4002  CD1 ILE A 422       3.599  30.631 -18.721  1.00 10.00      A   
ATOM   4003  C   ILE A 422       1.178  27.478 -16.610  1.00 10.00      A   
ATOM   4004  O   ILE A 422       0.143  26.969 -17.048  1.00 10.00      A   
ATOM   4005  N   GLY A 423       2.321  26.809 -16.484  1.00 10.00      A   
ATOM   4006  HN  GLY A 423       3.111  27.268 -16.119  1.00 10.00      A   
ATOM   4007  CA  GLY A 423       2.421  25.419 -16.885  1.00 10.00      A   
ATOM   4008  C   GLY A 423       1.533  24.518 -16.053  1.00 10.00      A   
ATOM   4009  O   GLY A 423       0.729  23.758 -16.594  1.00 10.00      A   
ATOM   4010  N   PHE A 424       1.662  24.608 -14.733  1.00 10.00      A   
ATOM   4011  HN  PHE A 424       2.314  25.243 -14.355  1.00 10.00      A   
ATOM   4012  CA  PHE A 424       0.855  23.793 -13.836  1.00 10.00      A   
ATOM   4013  CB  PHE A 424       1.363  23.888 -12.401  1.00 10.00      A   
ATOM   4014  CG  PHE A 424       2.466  22.923 -12.078  1.00 10.00      A   
ATOM   4015  CD1 PHE A 424       3.783  23.345 -12.031  1.00 10.00      A   
ATOM   4016  CD2 PHE A 424       2.183  21.593 -11.814  1.00 10.00      A   
ATOM   4017  CE1 PHE A 424       4.797  22.459 -11.726  1.00 10.00      A   
ATOM   4018  CE2 PHE A 424       3.191  20.702 -11.510  1.00 10.00      A   
ATOM   4019  CZ  PHE A 424       4.500  21.136 -11.466  1.00 10.00      A   
ATOM   4020  C   PHE A 424      -0.606  24.209 -13.908  1.00 10.00      A   
ATOM   4021  O   PHE A 424      -1.507  23.395 -13.699  1.00 10.00      A   
ATOM   4022  N   GLY A 425      -0.835  25.481 -14.218  1.00 10.00      A   
ATOM   4023  HN  GLY A 425      -0.074  26.086 -14.352  1.00 10.00      A   
ATOM   4024  CA  GLY A 425      -2.183  25.990 -14.339  1.00 10.00      A   
ATOM   4025  C   GLY A 425      -2.920  25.341 -15.490  1.00 10.00      A   
ATOM   4026  O   GLY A 425      -4.137  25.157 -15.437  1.00 10.00      A   
ATOM   4027  N   ALA A 426      -2.178  24.990 -16.532  1.00 10.00      A   
ATOM   4028  HN  ALA A 426      -1.214  25.179 -16.519  1.00 10.00      A   
ATOM   4029  CA  ALA A 426      -2.761  24.340 -17.694  1.00 10.00      A   
ATOM   4030  CB  ALA A 426      -1.796  24.376 -18.866  1.00 10.00      A   
ATOM   4031  C   ALA A 426      -3.130  22.905 -17.345  1.00 10.00      A   
ATOM   4032  O   ALA A 426      -4.108  22.357 -17.852  1.00 10.00      A   
ATOM   4033  N   ILE A 427      -2.336  22.311 -16.461  1.00 10.00      A   
ATOM   4034  HN  ILE A 427      -1.571  22.809 -16.104  1.00 10.00      A   
ATOM   4035  CA  ILE A 427      -2.561  20.945 -16.016  1.00 10.00      A   
ATOM   4036  CB  ILE A 427      -1.479  20.500 -15.002  1.00 10.00      A   
ATOM   4037  CG1 ILE A 427      -0.078  20.612 -15.616  1.00 10.00      A   
ATOM   4038  CG2 ILE A 427      -1.740  19.086 -14.500  1.00 10.00      A   
ATOM   4039  CD1 ILE A 427       0.190  19.631 -16.738  1.00 10.00      A   
ATOM   4040  C   ILE A 427      -3.936  20.817 -15.370  1.00 10.00      A   
ATOM   4041  O   ILE A 427      -4.733  19.964 -15.751  1.00 10.00      A   
ATOM   4042  N   VAL A 428      -4.221  21.697 -14.419  1.00 10.00      A   
ATOM   4043  HN  VAL A 428      -3.558  22.382 -14.188  1.00 10.00      A   
ATOM   4044  CA  VAL A 428      -5.496  21.671 -13.708  1.00 10.00      A   
ATOM   4045  CB  VAL A 428      -5.447  22.476 -12.392  1.00 10.00      A   
ATOM   4046  CG1 VAL A 428      -4.465  21.846 -11.417  1.00 10.00      A   
ATOM   4047  CG2 VAL A 428      -5.084  23.930 -12.651  1.00 10.00      A   
ATOM   4048  C   VAL A 428      -6.659  22.154 -14.571  1.00 10.00      A   
ATOM   4049  O   VAL A 428      -7.816  21.849 -14.286  1.00 10.00      A   
ATOM   4050  N   GLU A 429      -6.352  22.905 -15.622  1.00 10.00      A   
ATOM   4051  HN  GLU A 429      -5.413  23.118 -15.800  1.00 10.00      A   
ATOM   4052  CA  GLU A 429      -7.383  23.420 -16.516  1.00 10.00      A   
ATOM   4053  CB  GLU A 429      -6.877  24.661 -17.263  1.00 10.00      A   
ATOM   4054  CG  GLU A 429      -7.961  25.460 -17.972  1.00 10.00      A   
ATOM   4055  CD  GLU A 429      -8.016  25.193 -19.462  1.00 10.00      A   
ATOM   4056  OE1 GLU A 429      -7.138  25.699 -20.190  1.00 10.00      A   
ATOM   4057  OE2 GLU A 429      -8.946  24.494 -19.919  1.00 10.00      A   
ATOM   4058  C   GLU A 429      -7.828  22.347 -17.502  1.00 10.00      A   
ATOM   4059  O   GLU A 429      -9.021  22.156 -17.743  1.00 10.00      A   
ATOM   4060  N   HIS A 430      -6.860  21.633 -18.051  1.00 10.00      A   
ATOM   4061  HN  HIS A 430      -5.930  21.815 -17.794  1.00 10.00      A   
ATOM   4062  CA  HIS A 430      -7.139  20.585 -19.024  1.00 10.00      A   
ATOM   4063  CB  HIS A 430      -5.936  20.357 -19.940  1.00 10.00      A   
ATOM   4064  CG  HIS A 430      -5.739  21.437 -20.958  1.00 10.00      A   
ATOM   4065  ND1 HIS A 430      -6.330  21.370 -22.196  1.00 10.00      A   
ATOM   4066  CD2 HIS A 430      -5.027  22.588 -20.868  1.00 10.00      A   
ATOM   4067  CE1 HIS A 430      -5.974  22.472 -22.829  1.00 10.00      A   
ATOM   4068  NE2 HIS A 430      -5.186  23.236 -22.066  1.00 10.00      A   
ATOM   4069  HE2 HIS A 430      -4.787  24.101 -22.317  1.00 10.00      A   
ATOM   4070  C   HIS A 430      -7.567  19.280 -18.361  1.00 10.00      A   
ATOM   4071  O   HIS A 430      -8.434  18.571 -18.876  1.00 10.00      A   
ATOM   4072  N   CYS A 431      -6.967  18.965 -17.224  1.00 10.00      A   
ATOM   4073  HN  CYS A 431      -6.288  19.570 -16.849  1.00 10.00      A   
ATOM   4074  CA  CYS A 431      -7.299  17.741 -16.510  1.00 10.00      A   
ATOM   4075  CB  CYS A 431      -6.034  17.087 -15.951  1.00 10.00      A   
ATOM   4076  SG  CYS A 431      -4.630  17.104 -17.090  1.00 10.00      A   
ATOM   4077  HG  CYS A 431      -4.121  18.329 -17.085  1.00 10.00      A   
ATOM   4078  C   CYS A 431      -8.294  18.024 -15.389  1.00 10.00      A   
ATOM   4079  O   CYS A 431      -7.914  18.407 -14.282  1.00 10.00      A   
ATOM   4080  N   LYS A 432      -9.574  17.839 -15.682  1.00 10.00      A   
ATOM   4081  HN  LYS A 432      -9.819  17.527 -16.580  1.00 10.00      A   
ATOM   4082  CA  LYS A 432     -10.623  18.078 -14.703  1.00 10.00      A   
ATOM   4083  CB  LYS A 432     -11.971  18.288 -15.401  1.00 10.00      A   
ATOM   4084  CG  LYS A 432     -12.015  19.492 -16.329  1.00 10.00      A   
ATOM   4085  CD  LYS A 432     -12.019  20.792 -15.546  1.00 10.00      A   
ATOM   4086  CE  LYS A 432     -12.146  21.994 -16.469  1.00 10.00      A   
ATOM   4087  NZ  LYS A 432     -13.287  21.853 -17.411  1.00 10.00      A   
ATOM   4088  HZ1 LYS A 432     -14.172  21.718 -16.882  1.00 10.00      A   
ATOM   4089  HZ2 LYS A 432     -13.140  21.031 -18.032  1.00 10.00      A   
ATOM   4090  HZ3 LYS A 432     -13.372  22.707 -17.999  1.00 10.00      A   
ATOM   4091  C   LYS A 432     -10.720  16.927 -13.711  1.00 10.00      A   
ATOM   4092  O   LYS A 432     -11.162  17.107 -12.577  1.00 10.00      A   
ATOM   4093  N   ASP A 433     -10.291  15.745 -14.138  1.00 10.00      A   
ATOM   4094  HN  ASP A 433      -9.942  15.665 -15.051  1.00 10.00      A   
ATOM   4095  CA  ASP A 433     -10.334  14.557 -13.288  1.00 10.00      A   
ATOM   4096  CB  ASP A 433     -10.468  13.288 -14.132  1.00 10.00      A   
ATOM   4097  CG  ASP A 433     -11.853  13.120 -14.725  1.00 10.00      A   
ATOM   4098  OD1 ASP A 433     -12.091  13.639 -15.839  1.00 10.00      A   
ATOM   4099  OD2 ASP A 433     -12.714  12.478 -14.084  1.00 10.00      A   
ATOM   4100  C   ASP A 433      -9.093  14.465 -12.411  1.00 10.00      A   
ATOM   4101  O   ASP A 433      -8.837  13.436 -11.786  1.00 10.00      A   
ATOM   4102  N   LEU A 434      -8.327  15.545 -12.370  1.00 10.00      A   
ATOM   4103  HN  LEU A 434      -8.588  16.333 -12.886  1.00 10.00      A   
ATOM   4104  CA  LEU A 434      -7.116  15.592 -11.573  1.00 10.00      A   
ATOM   4105  CB  LEU A 434      -6.280  16.817 -11.941  1.00 10.00      A   
ATOM   4106  CG  LEU A 434      -4.867  16.866 -11.359  1.00 10.00      A   
ATOM   4107  CD1 LEU A 434      -4.017  15.733 -11.908  1.00 10.00      A   
ATOM   4108  CD2 LEU A 434      -4.221  18.213 -11.637  1.00 10.00      A   
ATOM   4109  C   LEU A 434      -7.466  15.617 -10.093  1.00 10.00      A   
ATOM   4110  O   LEU A 434      -7.952  16.621  -9.571  1.00 10.00      A   
ATOM   4111  N   ARG A 435      -7.230  14.501  -9.425  1.00 10.00      A   
ATOM   4112  HN  ARG A 435      -6.840  13.734  -9.900  1.00 10.00      A   
ATOM   4113  CA  ARG A 435      -7.532  14.381  -8.009  1.00 10.00      A   
ATOM   4114  CB  ARG A 435      -8.113  13.002  -7.698  1.00 10.00      A   
ATOM   4115  CG  ARG A 435      -8.838  12.347  -8.860  1.00 10.00      A   
ATOM   4116  CD  ARG A 435      -9.324  10.960  -8.491  1.00 10.00      A   
ATOM   4117  NE  ARG A 435      -8.236  10.088  -8.040  1.00 10.00      A   
ATOM   4118  HE  ARG A 435      -7.670  10.414  -7.298  1.00 10.00      A   
ATOM   4119  CZ  ARG A 435      -7.980   8.891  -8.561  1.00 10.00      A   
ATOM   4120  NH1 ARG A 435      -8.733   8.420  -9.553  1.00 10.00      A   
ATOM   4121 HH11 ARG A 435      -9.527   8.987  -9.924  1.00 10.00      A   
ATOM   4122 HH12 ARG A 435      -8.538   7.481  -9.964  1.00 10.00      A   
ATOM   4123  NH2 ARG A 435      -6.983   8.161  -8.082  1.00 10.00      A   
ATOM   4124 HH21 ARG A 435      -6.772   7.222  -8.481  1.00 10.00      A   
ATOM   4125 HH22 ARG A 435      -6.395   8.522  -7.288  1.00 10.00      A   
ATOM   4126  C   ARG A 435      -6.282  14.595  -7.174  1.00 10.00      A   
ATOM   4127  O   ARG A 435      -6.354  15.091  -6.050  1.00 10.00      A   
ATOM   4128  N   ARG A 436      -5.139  14.226  -7.728  1.00 10.00      A   
ATOM   4129  HN  ARG A 436      -5.143  13.861  -8.641  1.00 10.00      A   
ATOM   4130  CA  ARG A 436      -3.877  14.358  -7.021  1.00 10.00      A   
ATOM   4131  CB  ARG A 436      -3.365  12.980  -6.615  1.00 10.00      A   
ATOM   4132  CG  ARG A 436      -2.249  13.006  -5.592  1.00 10.00      A   
ATOM   4133  CD  ARG A 436      -1.906  11.601  -5.143  1.00 10.00      A   
ATOM   4134  NE  ARG A 436      -0.898  11.587  -4.093  1.00 10.00      A   
ATOM   4135  HE  ARG A 436      -0.463  12.444  -3.865  1.00 10.00      A   
ATOM   4136  CZ  ARG A 436      -0.528  10.490  -3.442  1.00 10.00      A   
ATOM   4137  NH1 ARG A 436      -1.078   9.316  -3.730  1.00 10.00      A   
ATOM   4138 HH11 ARG A 436      -0.767   8.460  -3.212  1.00 10.00      A   
ATOM   4139 HH12 ARG A 436      -1.806   9.236  -4.471  1.00 10.00      A   
ATOM   4140  NH2 ARG A 436       0.397  10.554  -2.498  1.00 10.00      A   
ATOM   4141 HH21 ARG A 436       0.849  11.461  -2.263  1.00 10.00      A   
ATOM   4142 HH22 ARG A 436       0.676   9.685  -1.984  1.00 10.00      A   
ATOM   4143  C   ARG A 436      -2.842  15.072  -7.874  1.00 10.00      A   
ATOM   4144  O   ARG A 436      -2.601  14.691  -9.021  1.00 10.00      A   
ATOM   4145  N   LEU A 437      -2.236  16.104  -7.306  1.00 10.00      A   
ATOM   4146  HN  LEU A 437      -2.469  16.350  -6.383  1.00 10.00      A   
ATOM   4147  CA  LEU A 437      -1.224  16.878  -8.008  1.00 10.00      A   
ATOM   4148  CB  LEU A 437      -1.836  18.140  -8.630  1.00 10.00      A   
ATOM   4149  CG  LEU A 437      -0.865  19.080  -9.361  1.00 10.00      A   
ATOM   4150  CD1 LEU A 437      -0.340  18.438 -10.637  1.00 10.00      A   
ATOM   4151  CD2 LEU A 437      -1.525  20.418  -9.660  1.00 10.00      A   
ATOM   4152  C   LEU A 437      -0.084  17.254  -7.069  1.00 10.00      A   
ATOM   4153  O   LEU A 437      -0.308  17.715  -5.947  1.00 10.00      A   
ATOM   4154  N   SER A 438       1.134  17.026  -7.521  1.00 10.00      A   
ATOM   4155  HN  SER A 438       1.246  16.601  -8.401  1.00 10.00      A   
ATOM   4156  CA  SER A 438       2.312  17.365  -6.738  1.00 10.00      A   
ATOM   4157  CB  SER A 438       3.262  16.173  -6.684  1.00 10.00      A   
ATOM   4158  OG  SER A 438       2.524  14.965  -6.623  1.00 10.00      A   
ATOM   4159  HG  SER A 438       2.854  14.421  -5.892  1.00 10.00      A   
ATOM   4160  C   SER A 438       3.002  18.578  -7.357  1.00 10.00      A   
ATOM   4161  O   SER A 438       3.291  18.590  -8.554  1.00 10.00      A   
ATOM   4162  N   LEU A 439       3.246  19.602  -6.547  1.00 10.00      A   
ATOM   4163  HN  LEU A 439       3.004  19.531  -5.595  1.00 10.00      A   
ATOM   4164  CA  LEU A 439       3.870  20.825  -7.035  1.00 10.00      A   
ATOM   4165  CB  LEU A 439       3.183  22.053  -6.434  1.00 10.00      A   
ATOM   4166  CG  LEU A 439       1.718  22.263  -6.817  1.00 10.00      A   
ATOM   4167  CD1 LEU A 439       1.124  23.403  -6.008  1.00 10.00      A   
ATOM   4168  CD2 LEU A 439       1.586  22.535  -8.308  1.00 10.00      A   
ATOM   4169  C   LEU A 439       5.363  20.868  -6.737  1.00 10.00      A   
ATOM   4170  O   LEU A 439       5.812  20.415  -5.685  1.00 10.00      A   
ATOM   4171  N   SER A 440       6.122  21.417  -7.676  1.00 10.00      A   
ATOM   4172  HN  SER A 440       5.703  21.754  -8.495  1.00 10.00      A   
ATOM   4173  CA  SER A 440       7.563  21.544  -7.532  1.00 10.00      A   
ATOM   4174  CB  SER A 440       8.255  20.211  -7.831  1.00 10.00      A   
ATOM   4175  OG  SER A 440       7.716  19.593  -8.988  1.00 10.00      A   
ATOM   4176  HG  SER A 440       6.985  19.014  -8.731  1.00 10.00      A   
ATOM   4177  C   SER A 440       8.087  22.646  -8.446  1.00 10.00      A   
ATOM   4178  O   SER A 440       7.381  23.099  -9.349  1.00 10.00      A   
ATOM   4179  N   GLY A 441       9.311  23.088  -8.200  1.00 10.00      A   
ATOM   4180  HN  GLY A 441       9.825  22.703  -7.452  1.00 10.00      A   
ATOM   4181  CA  GLY A 441       9.895  24.135  -9.015  1.00 10.00      A   
ATOM   4182  C   GLY A 441       9.532  25.520  -8.515  1.00 10.00      A   
ATOM   4183  O   GLY A 441       9.062  25.673  -7.384  1.00 10.00      A   
ATOM   4184  N   LEU A 442       9.754  26.530  -9.346  1.00 10.00      A   
ATOM   4185  HN  LEU A 442      10.130  26.346 -10.235  1.00 10.00      A   
ATOM   4186  CA  LEU A 442       9.432  27.902  -8.976  1.00 10.00      A   
ATOM   4187  CB  LEU A 442      10.347  28.899  -9.691  1.00 10.00      A   
ATOM   4188  CG  LEU A 442      10.336  30.329  -9.145  1.00 10.00      A   
ATOM   4189  CD1 LEU A 442      10.856  30.360  -7.715  1.00 10.00      A   
ATOM   4190  CD2 LEU A 442      11.166  31.245 -10.030  1.00 10.00      A   
ATOM   4191  C   LEU A 442       7.967  28.197  -9.281  1.00 10.00      A   
ATOM   4192  O   LEU A 442       7.541  28.156 -10.438  1.00 10.00      A   
ATOM   4193  N   LEU A 443       7.202  28.483  -8.235  1.00 10.00      A   
ATOM   4194  HN  LEU A 443       7.608  28.516  -7.340  1.00 10.00      A   
ATOM   4195  CA  LEU A 443       5.784  28.770  -8.370  1.00 10.00      A   
ATOM   4196  CB  LEU A 443       4.968  27.538  -7.965  1.00 10.00      A   
ATOM   4197  CG  LEU A 443       5.232  26.250  -8.745  1.00 10.00      A   
ATOM   4198  CD1 LEU A 443       4.718  25.045  -7.972  1.00 10.00      A   
ATOM   4199  CD2 LEU A 443       4.575  26.321 -10.111  1.00 10.00      A   
ATOM   4200  C   LEU A 443       5.395  29.935  -7.472  1.00 10.00      A   
ATOM   4201  O   LEU A 443       5.776  29.978  -6.298  1.00 10.00      A   
ATOM   4202  N   THR A 444       4.655  30.883  -8.020  1.00 10.00      A   
ATOM   4203  HN  THR A 444       4.403  30.809  -8.971  1.00 10.00      A   
ATOM   4204  CA  THR A 444       4.201  32.030  -7.253  1.00 10.00      A   
ATOM   4205  CB  THR A 444       4.173  33.319  -8.106  1.00 10.00      A   
ATOM   4206  OG1 THR A 444       3.225  33.190  -9.177  1.00 10.00      A   
ATOM   4207  HG1 THR A 444       3.089  32.246  -9.381  1.00 10.00      A   
ATOM   4208  CG2 THR A 444       5.549  33.616  -8.683  1.00 10.00      A   
ATOM   4209  C   THR A 444       2.811  31.747  -6.692  1.00 10.00      A   
ATOM   4210  O   THR A 444       2.419  30.591  -6.554  1.00 10.00      A   
ATOM   4211  N   ASP A 445       2.065  32.791  -6.375  1.00 10.00      A   
ATOM   4212  HN  ASP A 445       2.426  33.694  -6.500  1.00 10.00      A   
ATOM   4213  CA  ASP A 445       0.717  32.621  -5.836  1.00 10.00      A   
ATOM   4214  CB  ASP A 445       0.331  33.800  -4.935  1.00 10.00      A   
ATOM   4215  CG  ASP A 445       1.142  33.881  -3.654  1.00 10.00      A   
ATOM   4216  OD1 ASP A 445       1.417  35.009  -3.195  1.00 10.00      A   
ATOM   4217  OD2 ASP A 445       1.507  32.827  -3.098  1.00 10.00      A   
ATOM   4218  C   ASP A 445      -0.299  32.484  -6.967  1.00 10.00      A   
ATOM   4219  O   ASP A 445      -1.455  32.111  -6.741  1.00 10.00      A   
ATOM   4220  N   LYS A 446       0.146  32.761  -8.192  1.00 10.00      A   
ATOM   4221  HN  LYS A 446       1.092  32.998  -8.316  1.00 10.00      A   
ATOM   4222  CA  LYS A 446      -0.731  32.696  -9.357  1.00 10.00      A   
ATOM   4223  CB  LYS A 446      -0.086  33.361 -10.573  1.00 10.00      A   
ATOM   4224  CG  LYS A 446      -1.083  33.934 -11.568  1.00 10.00      A   
ATOM   4225  CD  LYS A 446      -2.025  34.924 -10.899  1.00 10.00      A   
ATOM   4226  CE  LYS A 446      -2.949  35.582 -11.910  1.00 10.00      A   
ATOM   4227  NZ  LYS A 446      -3.945  36.475 -11.256  1.00 10.00      A   
ATOM   4228  HZ1 LYS A 446      -4.543  35.925 -10.596  1.00 10.00      A   
ATOM   4229  HZ2 LYS A 446      -4.557  36.917 -11.971  1.00 10.00      A   
ATOM   4230  HZ3 LYS A 446      -3.460  37.223 -10.721  1.00 10.00      A   
ATOM   4231  C   LYS A 446      -1.140  31.263  -9.676  1.00 10.00      A   
ATOM   4232  O   LYS A 446      -2.294  31.003 -10.019  1.00 10.00      A   
ATOM   4233  N   VAL A 447      -0.192  30.338  -9.564  1.00 10.00      A   
ATOM   4234  HN  VAL A 447       0.727  30.614  -9.321  1.00 10.00      A   
ATOM   4235  CA  VAL A 447      -0.467  28.931  -9.828  1.00 10.00      A   
ATOM   4236  CB  VAL A 447       0.800  28.045  -9.750  1.00 10.00      A   
ATOM   4237  CG1 VAL A 447       1.360  27.976  -8.337  1.00 10.00      A   
ATOM   4238  CG2 VAL A 447       0.513  26.653 -10.286  1.00 10.00      A   
ATOM   4239  C   VAL A 447      -1.534  28.410  -8.876  1.00 10.00      A   
ATOM   4240  O   VAL A 447      -2.395  27.624  -9.268  1.00 10.00      A   
ATOM   4241  N   PHE A 448      -1.485  28.882  -7.633  1.00 10.00      A   
ATOM   4242  HN  PHE A 448      -0.773  29.515  -7.391  1.00 10.00      A   
ATOM   4243  CA  PHE A 448      -2.449  28.479  -6.622  1.00 10.00      A   
ATOM   4244  CB  PHE A 448      -2.018  28.961  -5.237  1.00 10.00      A   
ATOM   4245  CG  PHE A 448      -0.737  28.336  -4.748  1.00 10.00      A   
ATOM   4246  CD1 PHE A 448       0.429  29.078  -4.672  1.00 10.00      A   
ATOM   4247  CD2 PHE A 448      -0.700  27.003  -4.367  1.00 10.00      A   
ATOM   4248  CE1 PHE A 448       1.606  28.507  -4.228  1.00 10.00      A   
ATOM   4249  CE2 PHE A 448       0.474  26.425  -3.921  1.00 10.00      A   
ATOM   4250  CZ  PHE A 448       1.628  27.179  -3.852  1.00 10.00      A   
ATOM   4251  C   PHE A 448      -3.826  29.010  -6.976  1.00 10.00      A   
ATOM   4252  O   PHE A 448      -4.839  28.362  -6.713  1.00 10.00      A   
ATOM   4253  N   GLU A 449      -3.851  30.196  -7.575  1.00 10.00      A   
ATOM   4254  HN  GLU A 449      -3.007  30.674  -7.723  1.00 10.00      A   
ATOM   4255  CA  GLU A 449      -5.095  30.810  -8.005  1.00 10.00      A   
ATOM   4256  CB  GLU A 449      -4.830  32.223  -8.529  1.00 10.00      A   
ATOM   4257  CG  GLU A 449      -6.070  32.960  -9.004  1.00 10.00      A   
ATOM   4258  CD  GLU A 449      -5.745  34.127  -9.912  1.00 10.00      A   
ATOM   4259  OE1 GLU A 449      -5.364  35.202  -9.401  1.00 10.00      A   
ATOM   4260  OE2 GLU A 449      -5.866  33.977 -11.143  1.00 10.00      A   
ATOM   4261  C   GLU A 449      -5.716  29.957  -9.107  1.00 10.00      A   
ATOM   4262  O   GLU A 449      -6.907  29.629  -9.063  1.00 10.00      A   
ATOM   4263  N   TYR A 450      -4.886  29.574 -10.075  1.00 10.00      A   
ATOM   4264  HN  TYR A 450      -3.946  29.853 -10.034  1.00 10.00      A   
ATOM   4265  CA  TYR A 450      -5.329  28.749 -11.190  1.00 10.00      A   
ATOM   4266  CB  TYR A 450      -4.184  28.519 -12.185  1.00 10.00      A   
ATOM   4267  CG  TYR A 450      -3.822  29.725 -13.027  1.00 10.00      A   
ATOM   4268  CD1 TYR A 450      -2.492  30.063 -13.258  1.00 10.00      A   
ATOM   4269  CD2 TYR A 450      -4.806  30.520 -13.600  1.00 10.00      A   
ATOM   4270  CE1 TYR A 450      -2.158  31.158 -14.035  1.00 10.00      A   
ATOM   4271  CE2 TYR A 450      -4.480  31.618 -14.376  1.00 10.00      A   
ATOM   4272  CZ  TYR A 450      -3.156  31.933 -14.591  1.00 10.00      A   
ATOM   4273  OH  TYR A 450      -2.828  33.024 -15.368  1.00 10.00      A   
ATOM   4274  HH  TYR A 450      -3.375  33.778 -15.116  1.00 10.00      A   
ATOM   4275  C   TYR A 450      -5.843  27.405 -10.688  1.00 10.00      A   
ATOM   4276  O   TYR A 450      -6.958  26.994 -11.012  1.00 10.00      A   
ATOM   4277  N   ILE A 451      -5.028  26.735  -9.878  1.00 10.00      A   
ATOM   4278  HN  ILE A 451      -4.156  27.129  -9.645  1.00 10.00      A   
ATOM   4279  CA  ILE A 451      -5.389  25.432  -9.328  1.00 10.00      A   
ATOM   4280  CB  ILE A 451      -4.238  24.800  -8.512  1.00 10.00      A   
ATOM   4281  CG1 ILE A 451      -2.990  24.640  -9.385  1.00 10.00      A   
ATOM   4282  CG2 ILE A 451      -4.663  23.454  -7.941  1.00 10.00      A   
ATOM   4283  CD1 ILE A 451      -1.764  24.180  -8.628  1.00 10.00      A   
ATOM   4284  C   ILE A 451      -6.651  25.515  -8.466  1.00 10.00      A   
ATOM   4285  O   ILE A 451      -7.574  24.722  -8.631  1.00 10.00      A   
ATOM   4286  N   GLY A 452      -6.703  26.494  -7.574  1.00 10.00      A   
ATOM   4287  HN  GLY A 452      -5.947  27.120  -7.495  1.00 10.00      A   
ATOM   4288  CA  GLY A 452      -7.856  26.646  -6.706  1.00 10.00      A   
ATOM   4289  C   GLY A 452      -9.141  26.966  -7.455  1.00 10.00      A   
ATOM   4290  O   GLY A 452     -10.235  26.691  -6.963  1.00 10.00      A   
ATOM   4291  N   THR A 453      -9.022  27.542  -8.645  1.00 10.00      A   
ATOM   4292  HN  THR A 453      -8.129  27.738  -8.999  1.00 10.00      A   
ATOM   4293  CA  THR A 453     -10.195  27.903  -9.430  1.00 10.00      A   
ATOM   4294  CB  THR A 453      -9.989  29.267 -10.134  1.00 10.00      A   
ATOM   4295  OG1 THR A 453      -9.488  30.218  -9.180  1.00 10.00      A   
ATOM   4296  HG1 THR A 453      -8.528  30.100  -9.084  1.00 10.00      A   
ATOM   4297  CG2 THR A 453     -11.299  29.787 -10.713  1.00 10.00      A   
ATOM   4298  C   THR A 453     -10.570  26.825 -10.457  1.00 10.00      A   
ATOM   4299  O   THR A 453     -11.719  26.757 -10.902  1.00 10.00      A   
ATOM   4300  N   TYR A 454      -9.624  25.964 -10.816  1.00 10.00      A   
ATOM   4301  HN  TYR A 454      -8.732  26.030 -10.413  1.00 10.00      A   
ATOM   4302  CA  TYR A 454      -9.890  24.930 -11.812  1.00 10.00      A   
ATOM   4303  CB  TYR A 454      -8.899  25.016 -12.972  1.00 10.00      A   
ATOM   4304  CG  TYR A 454      -9.236  26.113 -13.952  1.00 10.00      A   
ATOM   4305  CD1 TYR A 454      -8.646  27.368 -13.861  1.00 10.00      A   
ATOM   4306  CD2 TYR A 454     -10.158  25.895 -14.965  1.00 10.00      A   
ATOM   4307  CE1 TYR A 454      -8.969  28.374 -14.752  1.00 10.00      A   
ATOM   4308  CE2 TYR A 454     -10.483  26.893 -15.862  1.00 10.00      A   
ATOM   4309  CZ  TYR A 454      -9.888  28.131 -15.751  1.00 10.00      A   
ATOM   4310  OH  TYR A 454     -10.220  29.130 -16.637  1.00 10.00      A   
ATOM   4311  HH  TYR A 454     -11.139  29.013 -16.912  1.00 10.00      A   
ATOM   4312  C   TYR A 454      -9.946  23.513 -11.242  1.00 10.00      A   
ATOM   4313  O   TYR A 454     -10.754  22.692 -11.689  1.00 10.00      A   
ATOM   4314  N   ALA A 455      -9.108  23.221 -10.258  1.00 10.00      A   
ATOM   4315  HN  ALA A 455      -8.506  23.916  -9.908  1.00 10.00      A   
ATOM   4316  CA  ALA A 455      -9.072  21.891  -9.662  1.00 10.00      A   
ATOM   4317  CB  ALA A 455      -7.692  21.584  -9.099  1.00 10.00      A   
ATOM   4318  C   ALA A 455     -10.144  21.731  -8.592  1.00 10.00      A   
ATOM   4319  O   ALA A 455      -9.888  21.918  -7.400  1.00 10.00      A   
ATOM   4320  N   LYS A 456     -11.346  21.390  -9.026  1.00 10.00      A   
ATOM   4321  HN  LYS A 456     -11.487  21.260  -9.989  1.00 10.00      A   
ATOM   4322  CA  LYS A 456     -12.460  21.199  -8.113  1.00 10.00      A   
ATOM   4323  CB  LYS A 456     -13.785  21.586  -8.779  1.00 10.00      A   
ATOM   4324  CG  LYS A 456     -14.209  23.030  -8.563  1.00 10.00      A   
ATOM   4325  CD  LYS A 456     -14.582  23.285  -7.112  1.00 10.00      A   
ATOM   4326  CE  LYS A 456     -15.329  24.598  -6.957  1.00 10.00      A   
ATOM   4327  NZ  LYS A 456     -15.488  24.976  -5.529  1.00 10.00      A   
ATOM   4328  HZ1 LYS A 456     -15.935  25.912  -5.454  1.00 10.00      A   
ATOM   4329  HZ2 LYS A 456     -14.555  25.015  -5.065  1.00 10.00      A   
ATOM   4330  HZ3 LYS A 456     -16.082  24.275  -5.033  1.00 10.00      A   
ATOM   4331  C   LYS A 456     -12.523  19.753  -7.646  1.00 10.00      A   
ATOM   4332  O   LYS A 456     -12.893  19.479  -6.504  1.00 10.00      A   
ATOM   4333  N   LYS A 457     -12.137  18.835  -8.530  1.00 10.00      A   
ATOM   4334  HN  LYS A 457     -11.820  19.125  -9.415  1.00 10.00      A   
ATOM   4335  CA  LYS A 457     -12.165  17.407  -8.220  1.00 10.00      A   
ATOM   4336  CB  LYS A 457     -12.351  16.574  -9.495  1.00 10.00      A   
ATOM   4337  CG  LYS A 457     -13.596  16.908 -10.303  1.00 10.00      A   
ATOM   4338  CD  LYS A 457     -14.865  16.706  -9.490  1.00 10.00      A   
ATOM   4339  CE  LYS A 457     -16.105  16.935 -10.342  1.00 10.00      A   
ATOM   4340  NZ  LYS A 457     -16.110  18.283 -10.977  1.00 10.00      A   
ATOM   4341  HZ1 LYS A 457     -15.285  18.387 -11.608  1.00 10.00      A   
ATOM   4342  HZ2 LYS A 457     -16.077  19.025 -10.251  1.00 10.00      A   
ATOM   4343  HZ3 LYS A 457     -16.970  18.410 -11.538  1.00 10.00      A   
ATOM   4344  C   LYS A 457     -10.893  16.968  -7.506  1.00 10.00      A   
ATOM   4345  O   LYS A 457     -10.735  15.793  -7.171  1.00 10.00      A   
ATOM   4346  N   MET A 458      -9.990  17.913  -7.289  1.00 10.00      A   
ATOM   4347  HN  MET A 458     -10.179  18.828  -7.580  1.00 10.00      A   
ATOM   4348  CA  MET A 458      -8.733  17.628  -6.618  1.00 10.00      A   
ATOM   4349  CB  MET A 458      -7.803  18.836  -6.705  1.00 10.00      A   
ATOM   4350  CG  MET A 458      -6.368  18.542  -6.307  1.00 10.00      A   
ATOM   4351  SD  MET A 458      -5.617  19.892  -5.382  1.00 10.00      A   
ATOM   4352  CE  MET A 458      -6.485  19.751  -3.821  1.00 10.00      A   
ATOM   4353  C   MET A 458      -8.989  17.273  -5.161  1.00 10.00      A   
ATOM   4354  O   MET A 458      -9.664  18.014  -4.446  1.00 10.00      A   
ATOM   4355  N   GLU A 459      -8.454  16.143  -4.729  1.00 10.00      A   
ATOM   4356  HN  GLU A 459      -7.918  15.602  -5.347  1.00 10.00      A   
ATOM   4357  CA  GLU A 459      -8.642  15.682  -3.366  1.00 10.00      A   
ATOM   4358  CB  GLU A 459      -9.199  14.257  -3.367  1.00 10.00      A   
ATOM   4359  CG  GLU A 459     -10.537  14.116  -4.074  1.00 10.00      A   
ATOM   4360  CD  GLU A 459     -11.082  12.705  -4.021  1.00 10.00      A   
ATOM   4361  OE1 GLU A 459     -11.317  12.192  -2.906  1.00 10.00      A   
ATOM   4362  OE2 GLU A 459     -11.292  12.105  -5.096  1.00 10.00      A   
ATOM   4363  C   GLU A 459      -7.347  15.732  -2.568  1.00 10.00      A   
ATOM   4364  O   GLU A 459      -7.372  15.834  -1.342  1.00 10.00      A   
ATOM   4365  N   MET A 460      -6.218  15.673  -3.259  1.00 10.00      A   
ATOM   4366  HN  MET A 460      -6.250  15.631  -4.239  1.00 10.00      A   
ATOM   4367  CA  MET A 460      -4.928  15.684  -2.593  1.00 10.00      A   
ATOM   4368  CB  MET A 460      -4.415  14.251  -2.451  1.00 10.00      A   
ATOM   4369  CG  MET A 460      -3.151  14.108  -1.624  1.00 10.00      A   
ATOM   4370  SD  MET A 460      -2.826  12.395  -1.168  1.00 10.00      A   
ATOM   4371  CE  MET A 460      -1.314  12.570  -0.221  1.00 10.00      A   
ATOM   4372  C   MET A 460      -3.913  16.541  -3.350  1.00 10.00      A   
ATOM   4373  O   MET A 460      -3.780  16.434  -4.572  1.00 10.00      A   
ATOM   4374  N   LEU A 461      -3.200  17.385  -2.613  1.00 10.00      A   
ATOM   4375  HN  LEU A 461      -3.355  17.420  -1.644  1.00 10.00      A   
ATOM   4376  CA  LEU A 461      -2.190  18.258  -3.200  1.00 10.00      A   
ATOM   4377  CB  LEU A 461      -2.758  19.663  -3.418  1.00 10.00      A   
ATOM   4378  CG  LEU A 461      -1.847  20.661  -4.144  1.00 10.00      A   
ATOM   4379  CD1 LEU A 461      -1.963  20.505  -5.653  1.00 10.00      A   
ATOM   4380  CD2 LEU A 461      -2.161  22.089  -3.726  1.00 10.00      A   
ATOM   4381  C   LEU A 461      -0.957  18.336  -2.307  1.00 10.00      A   
ATOM   4382  O   LEU A 461      -1.070  18.360  -1.078  1.00 10.00      A   
ATOM   4383  N   SER A 462       0.214  18.365  -2.922  1.00 10.00      A   
ATOM   4384  HN  SER A 462       0.242  18.319  -3.905  1.00 10.00      A   
ATOM   4385  CA  SER A 462       1.462  18.454  -2.183  1.00 10.00      A   
ATOM   4386  CB  SER A 462       2.305  17.199  -2.426  1.00 10.00      A   
ATOM   4387  OG  SER A 462       1.512  16.022  -2.321  1.00 10.00      A   
ATOM   4388  HG  SER A 462       1.516  15.704  -1.399  1.00 10.00      A   
ATOM   4389  C   SER A 462       2.228  19.709  -2.595  1.00 10.00      A   
ATOM   4390  O   SER A 462       2.575  19.878  -3.765  1.00 10.00      A   
ATOM   4391  N   VAL A 463       2.473  20.595  -1.637  1.00 10.00      A   
ATOM   4392  HN  VAL A 463       2.173  20.404  -0.718  1.00 10.00      A   
ATOM   4393  CA  VAL A 463       3.184  21.840  -1.906  1.00 10.00      A   
ATOM   4394  CB  VAL A 463       2.363  23.075  -1.468  1.00 10.00      A   
ATOM   4395  CG1 VAL A 463       3.033  24.363  -1.926  1.00 10.00      A   
ATOM   4396  CG2 VAL A 463       0.937  22.998  -1.992  1.00 10.00      A   
ATOM   4397  C   VAL A 463       4.526  21.859  -1.186  1.00 10.00      A   
ATOM   4398  O   VAL A 463       4.608  21.525  -0.003  1.00 10.00      A   
ATOM   4399  N   ALA A 464       5.574  22.246  -1.901  1.00 10.00      A   
ATOM   4400  HN  ALA A 464       5.450  22.483  -2.845  1.00 10.00      A   
ATOM   4401  CA  ALA A 464       6.909  22.310  -1.326  1.00 10.00      A   
ATOM   4402  CB  ALA A 464       7.598  20.966  -1.458  1.00 10.00      A   
ATOM   4403  C   ALA A 464       7.746  23.400  -1.987  1.00 10.00      A   
ATOM   4404  O   ALA A 464       7.884  23.424  -3.212  1.00 10.00      A   
ATOM   4405  N   PHE A 465       8.291  24.299  -1.166  1.00 10.00      A   
ATOM   4406  HN  PHE A 465       8.117  24.226  -0.201  1.00 10.00      A   
ATOM   4407  CA  PHE A 465       9.133  25.399  -1.646  1.00 10.00      A   
ATOM   4408  CB  PHE A 465      10.476  24.882  -2.183  1.00 10.00      A   
ATOM   4409  CG  PHE A 465      11.421  24.379  -1.128  1.00 10.00      A   
ATOM   4410  CD1 PHE A 465      11.527  23.023  -0.864  1.00 10.00      A   
ATOM   4411  CD2 PHE A 465      12.203  25.262  -0.402  1.00 10.00      A   
ATOM   4412  CE1 PHE A 465      12.395  22.556   0.105  1.00 10.00      A   
ATOM   4413  CE2 PHE A 465      13.074  24.803   0.569  1.00 10.00      A   
ATOM   4414  CZ  PHE A 465      13.170  23.447   0.823  1.00 10.00      A   
ATOM   4415  C   PHE A 465       8.432  26.237  -2.714  1.00 10.00      A   
ATOM   4416  O   PHE A 465       9.011  26.527  -3.759  1.00 10.00      A   
ATOM   4417  N   ALA A 466       7.191  26.624  -2.453  1.00 10.00      A   
ATOM   4418  HN  ALA A 466       6.779  26.369  -1.602  1.00 10.00      A   
ATOM   4419  CA  ALA A 466       6.428  27.424  -3.402  1.00 10.00      A   
ATOM   4420  CB  ALA A 466       5.568  26.527  -4.280  1.00 10.00      A   
ATOM   4421  C   ALA A 466       5.571  28.462  -2.688  1.00 10.00      A   
ATOM   4422  O   ALA A 466       5.422  28.420  -1.468  1.00 10.00      A   
ATOM   4423  N   GLY A 467       5.033  29.399  -3.455  1.00 10.00      A   
ATOM   4424  HN  GLY A 467       5.215  29.395  -4.421  1.00 10.00      A   
ATOM   4425  CA  GLY A 467       4.191  30.431  -2.889  1.00 10.00      A   
ATOM   4426  C   GLY A 467       4.950  31.702  -2.585  1.00 10.00      A   
ATOM   4427  O   GLY A 467       6.177  31.689  -2.445  1.00 10.00      A   
ATOM   4428  N   ASP A 468       4.227  32.806  -2.484  1.00 10.00      A   
ATOM   4429  HN  ASP A 468       3.248  32.756  -2.617  1.00 10.00      A   
ATOM   4430  CA  ASP A 468       4.846  34.092  -2.186  1.00 10.00      A   
ATOM   4431  CB  ASP A 468       4.730  35.050  -3.374  1.00 10.00      A   
ATOM   4432  CG  ASP A 468       5.381  36.393  -3.107  1.00 10.00      A   
ATOM   4433  OD1 ASP A 468       6.628  36.446  -3.022  1.00 10.00      A   
ATOM   4434  OD2 ASP A 468       4.653  37.402  -2.994  1.00 10.00      A   
ATOM   4435  C   ASP A 468       4.241  34.717  -0.938  1.00 10.00      A   
ATOM   4436  O   ASP A 468       4.954  35.131  -0.025  1.00 10.00      A   
ATOM   4437  N   SER A 469       2.927  34.785  -0.906  1.00 10.00      A   
ATOM   4438  HN  SER A 469       2.408  34.455  -1.678  1.00 10.00      A   
ATOM   4439  CA  SER A 469       2.224  35.351   0.229  1.00 10.00      A   
ATOM   4440  CB  SER A 469       1.505  36.634  -0.199  1.00 10.00      A   
ATOM   4441  OG  SER A 469       0.503  36.360  -1.165  1.00 10.00      A   
ATOM   4442  HG  SER A 469       0.899  35.895  -1.924  1.00 10.00      A   
ATOM   4443  C   SER A 469       1.230  34.338   0.790  1.00 10.00      A   
ATOM   4444  O   SER A 469       1.383  33.131   0.594  1.00 10.00      A   
ATOM   4445  N   ASP A 470       0.216  34.827   1.488  1.00 10.00      A   
ATOM   4446  HN  ASP A 470       0.138  35.798   1.607  1.00 10.00      A   
ATOM   4447  CA  ASP A 470      -0.798  33.961   2.067  1.00 10.00      A   
ATOM   4448  CB  ASP A 470      -1.380  34.587   3.332  1.00 10.00      A   
ATOM   4449  CG  ASP A 470      -0.890  33.913   4.596  1.00 10.00      A   
ATOM   4450  OD1 ASP A 470      -1.595  33.019   5.101  1.00 10.00      A   
ATOM   4451  OD2 ASP A 470       0.197  34.285   5.097  1.00 10.00      A   
ATOM   4452  C   ASP A 470      -1.900  33.703   1.052  1.00 10.00      A   
ATOM   4453  O   ASP A 470      -2.763  32.844   1.252  1.00 10.00      A   
ATOM   4454  N   LEU A 471      -1.852  34.448  -0.050  1.00 10.00      A   
ATOM   4455  HN  LEU A 471      -1.130  35.108  -0.150  1.00 10.00      A   
ATOM   4456  CA  LEU A 471      -2.838  34.317  -1.115  1.00 10.00      A   
ATOM   4457  CB  LEU A 471      -2.592  35.352  -2.216  1.00 10.00      A   
ATOM   4458  CG  LEU A 471      -2.998  36.792  -1.896  1.00 10.00      A   
ATOM   4459  CD1 LEU A 471      -2.646  37.712  -3.054  1.00 10.00      A   
ATOM   4460  CD2 LEU A 471      -4.486  36.872  -1.578  1.00 10.00      A   
ATOM   4461  C   LEU A 471      -2.835  32.915  -1.706  1.00 10.00      A   
ATOM   4462  O   LEU A 471      -3.892  32.366  -2.021  1.00 10.00      A   
ATOM   4463  N   GLY A 472      -1.645  32.340  -1.842  1.00 10.00      A   
ATOM   4464  HN  GLY A 472      -0.843  32.830  -1.563  1.00 10.00      A   
ATOM   4465  CA  GLY A 472      -1.516  31.006  -2.399  1.00 10.00      A   
ATOM   4466  C   GLY A 472      -2.334  29.977  -1.642  1.00 10.00      A   
ATOM   4467  O   GLY A 472      -3.110  29.225  -2.236  1.00 10.00      A   
ATOM   4468  N   MET A 473      -2.183  29.964  -0.327  1.00 10.00      A   
ATOM   4469  HN  MET A 473      -1.569  30.603   0.091  1.00 10.00      A   
ATOM   4470  CA  MET A 473      -2.911  29.024   0.512  1.00 10.00      A   
ATOM   4471  CB  MET A 473      -2.321  28.992   1.924  1.00 10.00      A   
ATOM   4472  CG  MET A 473      -2.908  27.915   2.821  1.00 10.00      A   
ATOM   4473  SD  MET A 473      -1.932  27.638   4.310  1.00 10.00      A   
ATOM   4474  CE  MET A 473      -1.977  29.258   5.070  1.00 10.00      A   
ATOM   4475  C   MET A 473      -4.394  29.378   0.556  1.00 10.00      A   
ATOM   4476  O   MET A 473      -5.256  28.495   0.564  1.00 10.00      A   
ATOM   4477  N   HIS A 474      -4.683  30.674   0.566  1.00 10.00      A   
ATOM   4478  HN  HIS A 474      -3.948  31.327   0.547  1.00 10.00      A   
ATOM   4479  CA  HIS A 474      -6.055  31.160   0.608  1.00 10.00      A   
ATOM   4480  CB  HIS A 474      -6.069  32.688   0.712  1.00 10.00      A   
ATOM   4481  CG  HIS A 474      -7.349  33.260   1.238  1.00 10.00      A   
ATOM   4482  ND1 HIS A 474      -7.485  33.625   2.559  1.00 10.00      A   
ATOM   4483  CD2 HIS A 474      -8.508  33.523   0.582  1.00 10.00      A   
ATOM   4484  CE1 HIS A 474      -8.713  34.098   2.677  1.00 10.00      A   
ATOM   4485  NE2 HIS A 474      -9.364  34.056   1.511  1.00 10.00      A   
ATOM   4486  HE2 HIS A 474     -10.285  34.367   1.344  1.00 10.00      A   
ATOM   4487  C   HIS A 474      -6.827  30.717  -0.630  1.00 10.00      A   
ATOM   4488  O   HIS A 474      -7.964  30.255  -0.528  1.00 10.00      A   
ATOM   4489  N   HIS A 475      -6.198  30.852  -1.792  1.00 10.00      A   
ATOM   4490  HN  HIS A 475      -5.287  31.226  -1.802  1.00 10.00      A   
ATOM   4491  CA  HIS A 475      -6.816  30.475  -3.060  1.00 10.00      A   
ATOM   4492  CB  HIS A 475      -5.896  30.821  -4.232  1.00 10.00      A   
ATOM   4493  CG  HIS A 475      -6.047  32.225  -4.733  1.00 10.00      A   
ATOM   4494  ND1 HIS A 475      -7.190  32.713  -5.329  1.00 10.00      A   
ATOM   4495  HD1 HIS A 475      -8.019  32.210  -5.488  1.00 10.00      A   
ATOM   4496  CD2 HIS A 475      -5.169  33.259  -4.717  1.00 10.00      A   
ATOM   4497  CE1 HIS A 475      -6.976  33.995  -5.649  1.00 10.00      A   
ATOM   4498  NE2 HIS A 475      -5.762  34.376  -5.298  1.00 10.00      A   
ATOM   4499  C   HIS A 475      -7.180  28.995  -3.100  1.00 10.00      A   
ATOM   4500  O   HIS A 475      -8.265  28.631  -3.551  1.00 10.00      A   
ATOM   4501  N   VAL A 476      -6.271  28.153  -2.625  1.00 10.00      A   
ATOM   4502  HN  VAL A 476      -5.425  28.512  -2.282  1.00 10.00      A   
ATOM   4503  CA  VAL A 476      -6.492  26.710  -2.605  1.00 10.00      A   
ATOM   4504  CB  VAL A 476      -5.216  25.953  -2.187  1.00 10.00      A   
ATOM   4505  CG1 VAL A 476      -5.498  24.469  -2.001  1.00 10.00      A   
ATOM   4506  CG2 VAL A 476      -4.112  26.165  -3.211  1.00 10.00      A   
ATOM   4507  C   VAL A 476      -7.639  26.342  -1.666  1.00 10.00      A   
ATOM   4508  O   VAL A 476      -8.564  25.621  -2.049  1.00 10.00      A   
ATOM   4509  N   LEU A 477      -7.580  26.853  -0.440  1.00 10.00      A   
ATOM   4510  HN  LEU A 477      -6.821  27.430  -0.198  1.00 10.00      A   
ATOM   4511  CA  LEU A 477      -8.604  26.571   0.560  1.00 10.00      A   
ATOM   4512  CB  LEU A 477      -8.205  27.149   1.918  1.00 10.00      A   
ATOM   4513  CG  LEU A 477      -6.924  26.586   2.544  1.00 10.00      A   
ATOM   4514  CD1 LEU A 477      -6.643  27.248   3.885  1.00 10.00      A   
ATOM   4515  CD2 LEU A 477      -7.018  25.077   2.702  1.00 10.00      A   
ATOM   4516  C   LEU A 477      -9.966  27.112   0.139  1.00 10.00      A   
ATOM   4517  O   LEU A 477     -11.004  26.572   0.517  1.00 10.00      A   
ATOM   4518  N   SER A 478      -9.962  28.174  -0.649  1.00 10.00      A   
ATOM   4519  HN  SER A 478      -9.105  28.559  -0.933  1.00 10.00      A   
ATOM   4520  CA  SER A 478     -11.202  28.780  -1.114  1.00 10.00      A   
ATOM   4521  CB  SER A 478     -11.132  30.299  -0.962  1.00 10.00      A   
ATOM   4522  OG  SER A 478     -10.553  30.653   0.282  1.00 10.00      A   
ATOM   4523  HG  SER A 478      -9.599  30.500   0.241  1.00 10.00      A   
ATOM   4524  C   SER A 478     -11.470  28.412  -2.568  1.00 10.00      A   
ATOM   4525  O   SER A 478     -11.833  29.268  -3.378  1.00 10.00      A   
ATOM   4526  N   GLY A 479     -11.294  27.140  -2.900  1.00 10.00      A   
ATOM   4527  HN  GLY A 479     -11.011  26.495  -2.220  1.00 10.00      A   
ATOM   4528  CA  GLY A 479     -11.522  26.705  -4.259  1.00 10.00      A   
ATOM   4529  C   GLY A 479     -11.764  25.216  -4.365  1.00 10.00      A   
ATOM   4530  O   GLY A 479     -12.848  24.786  -4.766  1.00 10.00      A   
ATOM   4531  N   CYS A 480     -10.758  24.425  -4.011  1.00 10.00      A   
ATOM   4532  HN  CYS A 480      -9.919  24.829  -3.698  1.00 10.00      A   
ATOM   4533  CA  CYS A 480     -10.866  22.973  -4.075  1.00 10.00      A   
ATOM   4534  CB  CYS A 480      -9.528  22.326  -3.734  1.00 10.00      A   
ATOM   4535  SG  CYS A 480      -8.188  22.820  -4.841  1.00 10.00      A   
ATOM   4536  HG  CYS A 480      -8.608  22.640  -6.088  1.00 10.00      A   
ATOM   4537  C   CYS A 480     -11.985  22.453  -3.173  1.00 10.00      A   
ATOM   4538  O   CYS A 480     -11.903  22.524  -1.945  1.00 10.00      A   
ATOM   4539  N   ASP A 481     -13.032  21.931  -3.802  1.00 10.00      A   
ATOM   4540  HN  ASP A 481     -13.027  21.895  -4.782  1.00 10.00      A   
ATOM   4541  CA  ASP A 481     -14.193  21.417  -3.083  1.00 10.00      A   
ATOM   4542  CB  ASP A 481     -15.397  21.332  -4.018  1.00 10.00      A   
ATOM   4543  CG  ASP A 481     -16.597  22.091  -3.497  1.00 10.00      A   
ATOM   4544  OD1 ASP A 481     -16.835  23.223  -3.975  1.00 10.00      A   
ATOM   4545  OD2 ASP A 481     -17.309  21.564  -2.615  1.00 10.00      A   
ATOM   4546  C   ASP A 481     -13.924  20.049  -2.479  1.00 10.00      A   
ATOM   4547  O   ASP A 481     -14.300  19.784  -1.341  1.00 10.00      A   
ATOM   4548  N   SER A 482     -13.266  19.187  -3.242  1.00 10.00      A   
ATOM   4549  HN  SER A 482     -12.990  19.457  -4.141  1.00 10.00      A   
ATOM   4550  CA  SER A 482     -12.961  17.835  -2.783  1.00 10.00      A   
ATOM   4551  CB  SER A 482     -12.907  16.876  -3.976  1.00 10.00      A   
ATOM   4552  OG  SER A 482     -14.069  16.994  -4.787  1.00 10.00      A   
ATOM   4553  HG  SER A 482     -14.152  16.207  -5.344  1.00 10.00      A   
ATOM   4554  C   SER A 482     -11.654  17.766  -1.990  1.00 10.00      A   
ATOM   4555  O   SER A 482     -11.055  16.697  -1.869  1.00 10.00      A   
ATOM   4556  N   LEU A 483     -11.231  18.896  -1.431  1.00 10.00      A   
ATOM   4557  HN  LEU A 483     -11.771  19.708  -1.527  1.00 10.00      A   
ATOM   4558  CA  LEU A 483      -9.996  18.954  -0.658  1.00 10.00      A   
ATOM   4559  CB  LEU A 483      -9.733  20.388  -0.191  1.00 10.00      A   
ATOM   4560  CG  LEU A 483      -8.372  20.979  -0.566  1.00 10.00      A   
ATOM   4561  CD1 LEU A 483      -8.261  22.418  -0.085  1.00 10.00      A   
ATOM   4562  CD2 LEU A 483      -7.240  20.132  -0.003  1.00 10.00      A   
ATOM   4563  C   LEU A 483     -10.060  18.015   0.541  1.00 10.00      A   
ATOM   4564  O   LEU A 483     -10.840  18.230   1.467  1.00 10.00      A   
ATOM   4565  N   ARG A 484      -9.250  16.968   0.510  1.00 10.00      A   
ATOM   4566  HN  ARG A 484      -8.664  16.838  -0.267  1.00 10.00      A   
ATOM   4567  CA  ARG A 484      -9.215  15.997   1.593  1.00 10.00      A   
ATOM   4568  CB  ARG A 484      -9.542  14.597   1.069  1.00 10.00      A   
ATOM   4569  CG  ARG A 484     -11.015  14.345   0.792  1.00 10.00      A   
ATOM   4570  CD  ARG A 484     -11.221  12.975   0.166  1.00 10.00      A   
ATOM   4571  NE  ARG A 484     -10.355  11.967   0.778  1.00 10.00      A   
ATOM   4572  HE  ARG A 484     -10.428  11.851   1.753  1.00 10.00      A   
ATOM   4573  CZ  ARG A 484      -9.478  11.215   0.101  1.00 10.00      A   
ATOM   4574  NH1 ARG A 484      -9.366  11.329  -1.222  1.00 10.00      A   
ATOM   4575 HH11 ARG A 484      -8.678  10.736  -1.746  1.00 10.00      A   
ATOM   4576 HH12 ARG A 484      -9.966  12.010  -1.747  1.00 10.00      A   
ATOM   4577  NH2 ARG A 484      -8.708  10.353   0.753  1.00 10.00      A   
ATOM   4578 HH21 ARG A 484      -8.020   9.762   0.229  1.00 10.00      A   
ATOM   4579 HH22 ARG A 484      -8.774  10.261   1.786  1.00 10.00      A   
ATOM   4580  C   ARG A 484      -7.852  15.985   2.278  1.00 10.00      A   
ATOM   4581  O   ARG A 484      -7.756  16.136   3.498  1.00 10.00      A   
ATOM   4582  N   LYS A 485      -6.804  15.802   1.485  1.00 10.00      A   
ATOM   4583  HN  LYS A 485      -6.947  15.710   0.517  1.00 10.00      A   
ATOM   4584  CA  LYS A 485      -5.441  15.758   2.004  1.00 10.00      A   
ATOM   4585  CB  LYS A 485      -4.802  14.385   1.743  1.00 10.00      A   
ATOM   4586  CG  LYS A 485      -5.270  13.293   2.697  1.00 10.00      A   
ATOM   4587  CD  LYS A 485      -4.566  11.966   2.441  1.00 10.00      A   
ATOM   4588  CE  LYS A 485      -5.242  11.174   1.332  1.00 10.00      A   
ATOM   4589  NZ  LYS A 485      -4.700   9.793   1.211  1.00 10.00      A   
ATOM   4590  HZ1 LYS A 485      -5.088   9.342   0.356  1.00 10.00      A   
ATOM   4591  HZ2 LYS A 485      -4.971   9.214   2.037  1.00 10.00      A   
ATOM   4592  HZ3 LYS A 485      -3.667   9.812   1.142  1.00 10.00      A   
ATOM   4593  C   LYS A 485      -4.589  16.869   1.400  1.00 10.00      A   
ATOM   4594  O   LYS A 485      -4.563  17.053   0.180  1.00 10.00      A   
ATOM   4595  N   LEU A 486      -3.911  17.617   2.257  1.00 10.00      A   
ATOM   4596  HN  LEU A 486      -3.982  17.432   3.219  1.00 10.00      A   
ATOM   4597  CA  LEU A 486      -3.059  18.704   1.814  1.00 10.00      A   
ATOM   4598  CB  LEU A 486      -3.841  20.023   1.793  1.00 10.00      A   
ATOM   4599  CG  LEU A 486      -3.058  21.283   1.406  1.00 10.00      A   
ATOM   4600  CD1 LEU A 486      -2.492  21.167   0.001  1.00 10.00      A   
ATOM   4601  CD2 LEU A 486      -3.931  22.524   1.536  1.00 10.00      A   
ATOM   4602  C   LEU A 486      -1.830  18.821   2.710  1.00 10.00      A   
ATOM   4603  O   LEU A 486      -1.948  18.964   3.931  1.00 10.00      A   
ATOM   4604  N   GLU A 487      -0.659  18.742   2.096  1.00 10.00      A   
ATOM   4605  HN  GLU A 487      -0.640  18.622   1.123  1.00 10.00      A   
ATOM   4606  CA  GLU A 487       0.599  18.845   2.816  1.00 10.00      A   
ATOM   4607  CB  GLU A 487       1.351  17.506   2.807  1.00 10.00      A   
ATOM   4608  CG  GLU A 487       1.644  16.957   1.420  1.00 10.00      A   
ATOM   4609  CD  GLU A 487       1.337  15.482   1.300  1.00 10.00      A   
ATOM   4610  OE1 GLU A 487       1.296  14.973   0.160  1.00 10.00      A   
ATOM   4611  OE2 GLU A 487       1.119  14.827   2.340  1.00 10.00      A   
ATOM   4612  C   GLU A 487       1.449  19.954   2.215  1.00 10.00      A   
ATOM   4613  O   GLU A 487       1.636  20.022   0.996  1.00 10.00      A   
ATOM   4614  N   ILE A 488       1.933  20.837   3.066  1.00 10.00      A   
ATOM   4615  HN  ILE A 488       1.733  20.741   4.023  1.00 10.00      A   
ATOM   4616  CA  ILE A 488       2.747  21.954   2.623  1.00 10.00      A   
ATOM   4617  CB  ILE A 488       1.983  23.285   2.781  1.00 10.00      A   
ATOM   4618  CG1 ILE A 488       0.627  23.222   2.067  1.00 10.00      A   
ATOM   4619  CG2 ILE A 488       2.809  24.444   2.248  1.00 10.00      A   
ATOM   4620  CD1 ILE A 488      -0.311  24.348   2.439  1.00 10.00      A   
ATOM   4621  C   ILE A 488       4.034  22.023   3.435  1.00 10.00      A   
ATOM   4622  O   ILE A 488       3.997  22.068   4.663  1.00 10.00      A   
ATOM   4623  N   ARG A 489       5.170  22.008   2.753  1.00 10.00      A   
ATOM   4624  HN  ARG A 489       5.144  21.941   1.772  1.00 10.00      A   
ATOM   4625  CA  ARG A 489       6.457  22.082   3.428  1.00 10.00      A   
ATOM   4626  CB  ARG A 489       7.216  20.748   3.367  1.00 10.00      A   
ATOM   4627  CG  ARG A 489       7.835  20.419   2.016  1.00 10.00      A   
ATOM   4628  CD  ARG A 489       8.999  19.451   2.159  1.00 10.00      A   
ATOM   4629  NE  ARG A 489      10.128  20.049   2.873  1.00 10.00      A   
ATOM   4630  HE  ARG A 489      10.043  21.000   3.140  1.00 10.00      A   
ATOM   4631  CZ  ARG A 489      11.253  19.406   3.178  1.00 10.00      A   
ATOM   4632  NH1 ARG A 489      11.419  18.135   2.832  1.00 10.00      A   
ATOM   4633 HH11 ARG A 489      10.670  17.632   2.316  1.00 10.00      A   
ATOM   4634 HH12 ARG A 489      12.304  17.634   3.078  1.00 10.00      A   
ATOM   4635  NH2 ARG A 489      12.213  20.039   3.837  1.00 10.00      A   
ATOM   4636 HH21 ARG A 489      13.099  19.546   4.084  1.00 10.00      A   
ATOM   4637 HH22 ARG A 489      12.080  21.043   4.113  1.00 10.00      A   
ATOM   4638  C   ARG A 489       7.318  23.213   2.879  1.00 10.00      A   
ATOM   4639  O   ARG A 489       7.359  23.449   1.666  1.00 10.00      A   
ATOM   4640  N   ASP A 490       7.979  23.919   3.794  1.00 10.00      A   
ATOM   4641  HN  ASP A 490       7.850  23.693   4.744  1.00 10.00      A   
ATOM   4642  CA  ASP A 490       8.878  25.023   3.451  1.00 10.00      A   
ATOM   4643  CB  ASP A 490      10.180  24.504   2.824  1.00 10.00      A   
ATOM   4644  CG  ASP A 490      11.019  23.686   3.779  1.00 10.00      A   
ATOM   4645  OD1 ASP A 490      11.942  24.251   4.402  1.00 10.00      A   
ATOM   4646  OD2 ASP A 490      10.756  22.472   3.916  1.00 10.00      A   
ATOM   4647  C   ASP A 490       8.225  26.044   2.527  1.00 10.00      A   
ATOM   4648  O   ASP A 490       8.618  26.190   1.369  1.00 10.00      A   
ATOM   4649  N   CYS A 491       7.234  26.749   3.039  1.00 10.00      A   
ATOM   4650  HN  CYS A 491       6.972  26.604   3.972  1.00 10.00      A   
ATOM   4651  CA  CYS A 491       6.533  27.756   2.256  1.00 10.00      A   
ATOM   4652  CB  CYS A 491       5.218  27.191   1.706  1.00 10.00      A   
ATOM   4653  SG  CYS A 491       5.439  25.814   0.551  1.00 10.00      A   
ATOM   4654  HG  CYS A 491       6.206  24.908   1.149  1.00 10.00      A   
ATOM   4655  C   CYS A 491       6.291  29.010   3.092  1.00 10.00      A   
ATOM   4656  O   CYS A 491       6.183  28.926   4.318  1.00 10.00      A   
ATOM   4657  N   PRO A 492       6.198  30.189   2.444  1.00 10.00      A   
ATOM   4658  CA  PRO A 492       5.981  31.476   3.123  1.00 10.00      A   
ATOM   4659  CB  PRO A 492       6.334  32.523   2.053  1.00 10.00      A   
ATOM   4660  CG  PRO A 492       6.877  31.759   0.890  1.00 10.00      A   
ATOM   4661  CD  PRO A 492       6.311  30.374   0.993  1.00 10.00      A   
ATOM   4662  C   PRO A 492       4.538  31.680   3.584  1.00 10.00      A   
ATOM   4663  O   PRO A 492       4.109  32.810   3.837  1.00 10.00      A   
ATOM   4664  N   PHE A 493       3.797  30.591   3.689  1.00 10.00      A   
ATOM   4665  HN  PHE A 493       4.196  29.724   3.480  1.00 10.00      A   
ATOM   4666  CA  PHE A 493       2.415  30.648   4.126  1.00 10.00      A   
ATOM   4667  CB  PHE A 493       1.682  29.360   3.745  1.00 10.00      A   
ATOM   4668  CG  PHE A 493       1.613  29.087   2.269  1.00 10.00      A   
ATOM   4669  CD1 PHE A 493       1.583  27.787   1.804  1.00 10.00      A   
ATOM   4670  CD2 PHE A 493       1.570  30.124   1.348  1.00 10.00      A   
ATOM   4671  CE1 PHE A 493       1.514  27.520   0.453  1.00 10.00      A   
ATOM   4672  CE2 PHE A 493       1.502  29.864  -0.007  1.00 10.00      A   
ATOM   4673  CZ  PHE A 493       1.474  28.559  -0.455  1.00 10.00      A   
ATOM   4674  C   PHE A 493       2.361  30.833   5.633  1.00 10.00      A   
ATOM   4675  O   PHE A 493       2.987  30.079   6.382  1.00 10.00      A   
ATOM   4676  N   GLY A 494       1.625  31.840   6.071  1.00 10.00      A   
ATOM   4677  HN  GLY A 494       1.148  32.401   5.426  1.00 10.00      A   
ATOM   4678  CA  GLY A 494       1.506  32.112   7.484  1.00 10.00      A   
ATOM   4679  C   GLY A 494       0.230  31.551   8.064  1.00 10.00      A   
ATOM   4680  O   GLY A 494      -0.204  30.467   7.687  1.00 10.00      A   
ATOM   4681  N   ASP A 495      -0.375  32.284   8.986  1.00 10.00      A   
ATOM   4682  HN  ASP A 495       0.024  33.138   9.261  1.00 10.00      A   
ATOM   4683  CA  ASP A 495      -1.612  31.851   9.614  1.00 10.00      A   
ATOM   4684  CB  ASP A 495      -1.474  31.840  11.141  1.00 10.00      A   
ATOM   4685  CG  ASP A 495      -1.053  33.179  11.732  1.00 10.00      A   
ATOM   4686  OD1 ASP A 495      -1.912  34.078  11.864  1.00 10.00      A   
ATOM   4687  OD2 ASP A 495       0.141  33.334  12.076  1.00 10.00      A   
ATOM   4688  C   ASP A 495      -2.776  32.736   9.186  1.00 10.00      A   
ATOM   4689  O   ASP A 495      -3.883  32.629   9.719  1.00 10.00      A   
ATOM   4690  N   LYS A 496      -2.528  33.593   8.202  1.00 10.00      A   
ATOM   4691  HN  LYS A 496      -1.632  33.613   7.796  1.00 10.00      A   
ATOM   4692  CA  LYS A 496      -3.559  34.499   7.703  1.00 10.00      A   
ATOM   4693  CB  LYS A 496      -2.952  35.581   6.804  1.00 10.00      A   
ATOM   4694  CG  LYS A 496      -1.698  36.228   7.365  1.00 10.00      A   
ATOM   4695  CD  LYS A 496      -1.051  37.158   6.353  1.00 10.00      A   
ATOM   4696  CE  LYS A 496       0.397  37.453   6.713  1.00 10.00      A   
ATOM   4697  NZ  LYS A 496       1.235  36.222   6.748  1.00 10.00      A   
ATOM   4698  HZ1 LYS A 496       2.235  36.463   6.580  1.00 10.00      A   
ATOM   4699  HZ2 LYS A 496       0.921  35.550   6.014  1.00 10.00      A   
ATOM   4700  HZ3 LYS A 496       1.157  35.763   7.675  1.00 10.00      A   
ATOM   4701  C   LYS A 496      -4.629  33.728   6.943  1.00 10.00      A   
ATOM   4702  O   LYS A 496      -5.803  33.755   7.310  1.00 10.00      A   
ATOM   4703  N   ALA A 497      -4.209  33.022   5.901  1.00 10.00      A   
ATOM   4704  HN  ALA A 497      -3.243  33.026   5.674  1.00 10.00      A   
ATOM   4705  CA  ALA A 497      -5.125  32.242   5.082  1.00 10.00      A   
ATOM   4706  CB  ALA A 497      -4.418  31.762   3.827  1.00 10.00      A   
ATOM   4707  C   ALA A 497      -5.681  31.057   5.861  1.00 10.00      A   
ATOM   4708  O   ALA A 497      -6.802  30.610   5.613  1.00 10.00      A   
ATOM   4709  N   LEU A 498      -4.890  30.562   6.802  1.00 10.00      A   
ATOM   4710  HN  LEU A 498      -4.011  30.973   6.944  1.00 10.00      A   
ATOM   4711  CA  LEU A 498      -5.280  29.427   7.626  1.00 10.00      A   
ATOM   4712  CB  LEU A 498      -4.109  29.006   8.523  1.00 10.00      A   
ATOM   4713  CG  LEU A 498      -4.330  27.778   9.411  1.00 10.00      A   
ATOM   4714  CD1 LEU A 498      -4.410  26.512   8.573  1.00 10.00      A   
ATOM   4715  CD2 LEU A 498      -3.228  27.666  10.452  1.00 10.00      A   
ATOM   4716  C   LEU A 498      -6.506  29.754   8.478  1.00 10.00      A   
ATOM   4717  O   LEU A 498      -7.559  29.134   8.326  1.00 10.00      A   
ATOM   4718  N   LEU A 499      -6.369  30.747   9.351  1.00 10.00      A   
ATOM   4719  HN  LEU A 499      -5.514  31.224   9.402  1.00 10.00      A   
ATOM   4720  CA  LEU A 499      -7.456  31.150  10.236  1.00 10.00      A   
ATOM   4721  CB  LEU A 499      -6.976  32.213  11.227  1.00 10.00      A   
ATOM   4722  CG  LEU A 499      -6.013  31.736  12.318  1.00 10.00      A   
ATOM   4723  CD1 LEU A 499      -5.410  32.924  13.051  1.00 10.00      A   
ATOM   4724  CD2 LEU A 499      -6.727  30.815  13.295  1.00 10.00      A   
ATOM   4725  C   LEU A 499      -8.668  31.661   9.467  1.00 10.00      A   
ATOM   4726  O   LEU A 499      -9.808  31.454   9.887  1.00 10.00      A   
ATOM   4727  N   ALA A 500      -8.423  32.321   8.342  1.00 10.00      A   
ATOM   4728  HN  ALA A 500      -7.494  32.449   8.049  1.00 10.00      A   
ATOM   4729  CA  ALA A 500      -9.507  32.867   7.532  1.00 10.00      A   
ATOM   4730  CB  ALA A 500      -8.960  33.819   6.485  1.00 10.00      A   
ATOM   4731  C   ALA A 500     -10.336  31.770   6.871  1.00 10.00      A   
ATOM   4732  O   ALA A 500     -11.461  32.007   6.435  1.00 10.00      A   
ATOM   4733  N   ASN A 501      -9.784  30.567   6.806  1.00 10.00      A   
ATOM   4734  HN  ASN A 501      -8.888  30.426   7.186  1.00 10.00      A   
ATOM   4735  CA  ASN A 501     -10.483  29.442   6.190  1.00 10.00      A   
ATOM   4736  CB  ASN A 501      -9.792  29.028   4.889  1.00 10.00      A   
ATOM   4737  CG  ASN A 501      -9.877  30.092   3.815  1.00 10.00      A   
ATOM   4738  OD1 ASN A 501     -10.871  30.187   3.099  1.00 10.00      A   
ATOM   4739  ND2 ASN A 501      -8.835  30.899   3.695  1.00 10.00      A   
ATOM   4740 HD21 ASN A 501      -8.072  30.764   4.304  1.00 10.00      A   
ATOM   4741 HD22 ASN A 501      -8.866  31.598   3.009  1.00 10.00      A   
ATOM   4742  C   ASN A 501     -10.547  28.255   7.140  1.00 10.00      A   
ATOM   4743  O   ASN A 501     -10.493  27.098   6.718  1.00 10.00      A   
ATOM   4744  N   ALA A 502     -10.683  28.555   8.424  1.00 10.00      A   
ATOM   4745  HN  ALA A 502     -10.757  29.500   8.683  1.00 10.00      A   
ATOM   4746  CA  ALA A 502     -10.743  27.535   9.463  1.00 10.00      A   
ATOM   4747  CB  ALA A 502     -10.846  28.190  10.832  1.00 10.00      A   
ATOM   4748  C   ALA A 502     -11.900  26.558   9.248  1.00 10.00      A   
ATOM   4749  O   ALA A 502     -11.796  25.374   9.570  1.00 10.00      A   
ATOM   4750  N   SER A 503     -12.997  27.049   8.690  1.00 10.00      A   
ATOM   4751  HN  SER A 503     -13.026  28.001   8.449  1.00 10.00      A   
ATOM   4752  CA  SER A 503     -14.173  26.219   8.444  1.00 10.00      A   
ATOM   4753  CB  SER A 503     -15.347  27.096   8.014  1.00 10.00      A   
ATOM   4754  OG  SER A 503     -15.452  28.240   8.850  1.00 10.00      A   
ATOM   4755  HG  SER A 503     -16.159  28.813   8.529  1.00 10.00      A   
ATOM   4756  C   SER A 503     -13.917  25.120   7.407  1.00 10.00      A   
ATOM   4757  O   SER A 503     -14.645  24.126   7.349  1.00 10.00      A   
ATOM   4758  N   LYS A 504     -12.868  25.280   6.610  1.00 10.00      A   
ATOM   4759  HN  LYS A 504     -12.296  26.072   6.720  1.00 10.00      A   
ATOM   4760  CA  LYS A 504     -12.543  24.302   5.579  1.00 10.00      A   
ATOM   4761  CB  LYS A 504     -11.694  24.942   4.478  1.00 10.00      A   
ATOM   4762  CG  LYS A 504     -11.814  24.262   3.123  1.00 10.00      A   
ATOM   4763  CD  LYS A 504     -13.218  24.413   2.563  1.00 10.00      A   
ATOM   4764  CE  LYS A 504     -13.465  23.467   1.398  1.00 10.00      A   
ATOM   4765  NZ  LYS A 504     -14.893  23.471   0.980  1.00 10.00      A   
ATOM   4766  HZ1 LYS A 504     -15.061  22.753   0.248  1.00 10.00      A   
ATOM   4767  HZ2 LYS A 504     -15.154  24.401   0.597  1.00 10.00      A   
ATOM   4768  HZ3 LYS A 504     -15.504  23.265   1.796  1.00 10.00      A   
ATOM   4769  C   LYS A 504     -11.825  23.084   6.164  1.00 10.00      A   
ATOM   4770  O   LYS A 504     -11.753  22.031   5.527  1.00 10.00      A   
ATOM   4771  N   LEU A 505     -11.323  23.222   7.385  1.00 10.00      A   
ATOM   4772  HN  LEU A 505     -11.433  24.080   7.849  1.00 10.00      A   
ATOM   4773  CA  LEU A 505     -10.603  22.140   8.055  1.00 10.00      A   
ATOM   4774  CB  LEU A 505      -9.908  22.649   9.318  1.00 10.00      A   
ATOM   4775  CG  LEU A 505      -8.430  23.022   9.181  1.00 10.00      A   
ATOM   4776  CD1 LEU A 505      -7.902  23.568  10.497  1.00 10.00      A   
ATOM   4777  CD2 LEU A 505      -7.606  21.824   8.729  1.00 10.00      A   
ATOM   4778  C   LEU A 505     -11.511  20.964   8.405  1.00 10.00      A   
ATOM   4779  O   LEU A 505     -11.048  19.832   8.527  1.00 10.00      A   
ATOM   4780  N   GLU A 506     -12.798  21.233   8.564  1.00 10.00      A   
ATOM   4781  HN  GLU A 506     -13.112  22.154   8.453  1.00 10.00      A   
ATOM   4782  CA  GLU A 506     -13.759  20.193   8.909  1.00 10.00      A   
ATOM   4783  CB  GLU A 506     -15.037  20.822   9.460  1.00 10.00      A   
ATOM   4784  CG  GLU A 506     -14.783  21.762  10.630  1.00 10.00      A   
ATOM   4785  CD  GLU A 506     -16.054  22.188  11.339  1.00 10.00      A   
ATOM   4786  OE1 GLU A 506     -16.709  23.145  10.877  1.00 10.00      A   
ATOM   4787  OE2 GLU A 506     -16.400  21.570  12.368  1.00 10.00      A   
ATOM   4788  C   GLU A 506     -14.057  19.287   7.714  1.00 10.00      A   
ATOM   4789  O   GLU A 506     -14.425  18.122   7.880  1.00 10.00      A   
ATOM   4790  N   THR A 507     -13.882  19.824   6.511  1.00 10.00      A   
ATOM   4791  HN  THR A 507     -13.594  20.756   6.441  1.00 10.00      A   
ATOM   4792  CA  THR A 507     -14.129  19.067   5.289  1.00 10.00      A   
ATOM   4793  CB  THR A 507     -14.511  20.004   4.129  1.00 10.00      A   
ATOM   4794  OG1 THR A 507     -14.228  21.363   4.503  1.00 10.00      A   
ATOM   4795  HG1 THR A 507     -13.269  21.491   4.550  1.00 10.00      A   
ATOM   4796  CG2 THR A 507     -15.990  19.869   3.807  1.00 10.00      A   
ATOM   4797  C   THR A 507     -12.910  18.240   4.889  1.00 10.00      A   
ATOM   4798  O   THR A 507     -13.034  17.231   4.195  1.00 10.00      A   
ATOM   4799  N   MET A 508     -11.738  18.664   5.345  1.00 10.00      A   
ATOM   4800  HN  MET A 508     -11.707  19.451   5.927  1.00 10.00      A   
ATOM   4801  CA  MET A 508     -10.500  17.968   5.028  1.00 10.00      A   
ATOM   4802  CB  MET A 508      -9.326  18.952   4.990  1.00 10.00      A   
ATOM   4803  CG  MET A 508      -9.350  19.915   3.816  1.00 10.00      A   
ATOM   4804  SD  MET A 508      -7.983  21.092   3.853  1.00 10.00      A   
ATOM   4805  CE  MET A 508      -6.584  19.978   3.974  1.00 10.00      A   
ATOM   4806  C   MET A 508     -10.222  16.889   6.063  1.00 10.00      A   
ATOM   4807  O   MET A 508     -10.747  16.943   7.174  1.00 10.00      A   
ATOM   4808  N   ARG A 509      -9.397  15.918   5.697  1.00 10.00      A   
ATOM   4809  HN  ARG A 509      -9.007  15.936   4.795  1.00 10.00      A   
ATOM   4810  CA  ARG A 509      -9.041  14.835   6.608  1.00 10.00      A   
ATOM   4811  CB  ARG A 509      -8.588  13.584   5.839  1.00 10.00      A   
ATOM   4812  CG  ARG A 509      -8.038  12.477   6.735  1.00 10.00      A   
ATOM   4813  CD  ARG A 509      -7.248  11.440   5.947  1.00 10.00      A   
ATOM   4814  NE  ARG A 509      -8.101  10.627   5.079  1.00 10.00      A   
ATOM   4815  HE  ARG A 509      -9.074  10.755   5.157  1.00 10.00      A   
ATOM   4816  CZ  ARG A 509      -7.637   9.732   4.198  1.00 10.00      A   
ATOM   4817  NH1 ARG A 509      -6.336   9.527   4.068  1.00 10.00      A   
ATOM   4818 HH11 ARG A 509      -5.656  10.062   4.646  1.00 10.00      A   
ATOM   4819 HH12 ARG A 509      -5.985   8.817   3.372  1.00 10.00      A   
ATOM   4820  NH2 ARG A 509      -8.478   9.032   3.453  1.00 10.00      A   
ATOM   4821 HH21 ARG A 509      -9.510   9.166   3.544  1.00 10.00      A   
ATOM   4822 HH22 ARG A 509      -8.099   8.335   2.758  1.00 10.00      A   
ATOM   4823  C   ARG A 509      -7.926  15.287   7.534  1.00 10.00      A   
ATOM   4824  O   ARG A 509      -8.026  15.156   8.753  1.00 10.00      A   
ATOM   4825  N   SER A 510      -6.873  15.835   6.942  1.00 10.00      A   
ATOM   4826  HN  SER A 510      -6.866  15.935   5.969  1.00 10.00      A   
ATOM   4827  CA  SER A 510      -5.729  16.297   7.699  1.00 10.00      A   
ATOM   4828  CB  SER A 510      -4.836  15.110   8.056  1.00 10.00      A   
ATOM   4829  OG  SER A 510      -4.857  14.133   7.026  1.00 10.00      A   
ATOM   4830  HG  SER A 510      -4.040  14.192   6.515  1.00 10.00      A   
ATOM   4831  C   SER A 510      -4.929  17.324   6.909  1.00 10.00      A   
ATOM   4832  O   SER A 510      -4.834  17.248   5.678  1.00 10.00      A   
ATOM   4833  N   LEU A 511      -4.365  18.283   7.624  1.00 10.00      A   
ATOM   4834  HN  LEU A 511      -4.501  18.290   8.603  1.00 10.00      A   
ATOM   4835  CA  LEU A 511      -3.557  19.330   7.015  1.00 10.00      A   
ATOM   4836  CB  LEU A 511      -4.245  20.691   7.165  1.00 10.00      A   
ATOM   4837  CG  LEU A 511      -3.459  21.913   6.680  1.00 10.00      A   
ATOM   4838  CD1 LEU A 511      -3.271  21.873   5.173  1.00 10.00      A   
ATOM   4839  CD2 LEU A 511      -4.153  23.198   7.099  1.00 10.00      A   
ATOM   4840  C   LEU A 511      -2.169  19.360   7.647  1.00 10.00      A   
ATOM   4841  O   LEU A 511      -2.034  19.490   8.866  1.00 10.00      A   
ATOM   4842  N   TRP A 512      -1.144  19.215   6.818  1.00 10.00      A   
ATOM   4843  HN  TRP A 512      -1.318  19.107   5.855  1.00 10.00      A   
ATOM   4844  CA  TRP A 512       0.230  19.224   7.292  1.00 10.00      A   
ATOM   4845  CB  TRP A 512       0.968  17.959   6.825  1.00 10.00      A   
ATOM   4846  CG  TRP A 512       2.420  17.924   7.212  1.00 10.00      A   
ATOM   4847  CD1 TRP A 512       3.448  18.567   6.589  1.00 10.00      A   
ATOM   4848  CD2 TRP A 512       3.005  17.202   8.303  1.00 10.00      A   
ATOM   4849  NE1 TRP A 512       4.630  18.311   7.230  1.00 10.00      A   
ATOM   4850  HE1 TRP A 512       5.509  18.673   6.970  1.00 10.00      A   
ATOM   4851  CE2 TRP A 512       4.389  17.470   8.284  1.00 10.00      A   
ATOM   4852  CE3 TRP A 512       2.492  16.363   9.295  1.00 10.00      A   
ATOM   4853  CZ2 TRP A 512       5.266  16.927   9.220  1.00 10.00      A   
ATOM   4854  CZ3 TRP A 512       3.364  15.824  10.222  1.00 10.00      A   
ATOM   4855  CH2 TRP A 512       4.734  16.109  10.177  1.00 10.00      A   
ATOM   4856  C   TRP A 512       0.965  20.470   6.811  1.00 10.00      A   
ATOM   4857  O   TRP A 512       1.002  20.752   5.616  1.00 10.00      A   
ATOM   4858  N   MET A 513       1.535  21.216   7.749  1.00 10.00      A   
ATOM   4859  HN  MET A 513       1.434  20.962   8.691  1.00 10.00      A   
ATOM   4860  CA  MET A 513       2.297  22.418   7.423  1.00 10.00      A   
ATOM   4861  CB  MET A 513       1.481  23.681   7.716  1.00 10.00      A   
ATOM   4862  CG  MET A 513       0.240  23.845   6.853  1.00 10.00      A   
ATOM   4863  SD  MET A 513      -0.692  25.334   7.256  1.00 10.00      A   
ATOM   4864  CE  MET A 513       0.434  26.599   6.669  1.00 10.00      A   
ATOM   4865  C   MET A 513       3.602  22.442   8.216  1.00 10.00      A   
ATOM   4866  O   MET A 513       3.596  22.592   9.440  1.00 10.00      A   
ATOM   4867  N   SER A 514       4.718  22.278   7.525  1.00 10.00      A   
ATOM   4868  HN  SER A 514       4.668  22.163   6.549  1.00 10.00      A   
ATOM   4869  CA  SER A 514       6.018  22.280   8.178  1.00 10.00      A   
ATOM   4870  CB  SER A 514       6.693  20.907   8.060  1.00 10.00      A   
ATOM   4871  OG  SER A 514       6.568  20.381   6.748  1.00 10.00      A   
ATOM   4872  HG  SER A 514       7.319  20.676   6.216  1.00 10.00      A   
ATOM   4873  C   SER A 514       6.912  23.382   7.617  1.00 10.00      A   
ATOM   4874  O   SER A 514       6.863  23.683   6.417  1.00 10.00      A   
ATOM   4875  N   SER A 515       7.701  23.998   8.497  1.00 10.00      A   
ATOM   4876  HN  SER A 515       7.660  23.723   9.441  1.00 10.00      A   
ATOM   4877  CA  SER A 515       8.619  25.072   8.116  1.00 10.00      A   
ATOM   4878  CB  SER A 515       9.699  24.557   7.163  1.00 10.00      A   
ATOM   4879  OG  SER A 515      10.375  23.442   7.722  1.00 10.00      A   
ATOM   4880  HG  SER A 515      10.054  22.634   7.307  1.00 10.00      A   
ATOM   4881  C   SER A 515       7.878  26.268   7.515  1.00 10.00      A   
ATOM   4882  O   SER A 515       8.380  26.951   6.617  1.00 10.00      A   
ATOM   4883  N   CYS A 516       6.683  26.511   8.018  1.00 10.00      A   
ATOM   4884  HN  CYS A 516       6.341  25.938   8.733  1.00 10.00      A   
ATOM   4885  CA  CYS A 516       5.867  27.613   7.551  1.00 10.00      A   
ATOM   4886  CB  CYS A 516       4.438  27.137   7.284  1.00 10.00      A   
ATOM   4887  SG  CYS A 516       4.321  25.784   6.084  1.00 10.00      A   
ATOM   4888  HG  CYS A 516       5.381  24.997   6.242  1.00 10.00      A   
ATOM   4889  C   CYS A 516       5.890  28.753   8.566  1.00 10.00      A   
ATOM   4890  O   CYS A 516       6.634  28.703   9.547  1.00 10.00      A   
ATOM   4891  N   SER A 517       5.072  29.766   8.345  1.00 10.00      A   
ATOM   4892  HN  SER A 517       4.476  29.750   7.562  1.00 10.00      A   
ATOM   4893  CA  SER A 517       5.034  30.912   9.235  1.00 10.00      A   
ATOM   4894  CB  SER A 517       5.042  32.196   8.410  1.00 10.00      A   
ATOM   4895  OG  SER A 517       5.909  32.063   7.293  1.00 10.00      A   
ATOM   4896  HG  SER A 517       6.106  32.934   6.934  1.00 10.00      A   
ATOM   4897  C   SER A 517       3.821  30.871  10.162  1.00 10.00      A   
ATOM   4898  O   SER A 517       3.280  31.912  10.540  1.00 10.00      A   
ATOM   4899  N   VAL A 518       3.406  29.666  10.536  1.00 10.00      A   
ATOM   4900  HN  VAL A 518       3.888  28.876  10.216  1.00 10.00      A   
ATOM   4901  CA  VAL A 518       2.265  29.492  11.425  1.00 10.00      A   
ATOM   4902  CB  VAL A 518       1.710  28.049  11.373  1.00 10.00      A   
ATOM   4903  CG1 VAL A 518       0.387  27.943  12.122  1.00 10.00      A   
ATOM   4904  CG2 VAL A 518       1.553  27.588   9.934  1.00 10.00      A   
ATOM   4905  C   VAL A 518       2.682  29.819  12.854  1.00 10.00      A   
ATOM   4906  O   VAL A 518       3.486  29.102  13.452  1.00 10.00      A   
ATOM   4907  N   SER A 519       2.152  30.906  13.389  1.00 10.00      A   
ATOM   4908  HN  SER A 519       1.514  31.437  12.867  1.00 10.00      A   
ATOM   4909  CA  SER A 519       2.491  31.331  14.737  1.00 10.00      A   
ATOM   4910  CB  SER A 519       2.090  32.794  14.949  1.00 10.00      A   
ATOM   4911  OG  SER A 519       0.720  33.010  14.637  1.00 10.00      A   
ATOM   4912  HG  SER A 519       0.618  33.157  13.680  1.00 10.00      A   
ATOM   4913  C   SER A 519       1.858  30.431  15.800  1.00 10.00      A   
ATOM   4914  O   SER A 519       0.784  29.857  15.590  1.00 10.00      A   
ATOM   4915  N   PHE A 520       2.543  30.310  16.938  1.00 10.00      A   
ATOM   4916  HN  PHE A 520       3.402  30.779  17.023  1.00 10.00      A   
ATOM   4917  CA  PHE A 520       2.073  29.497  18.058  1.00 10.00      A   
ATOM   4918  CB  PHE A 520       3.114  29.533  19.190  1.00 10.00      A   
ATOM   4919  CG  PHE A 520       2.726  28.780  20.431  1.00 10.00      A   
ATOM   4920  CD1 PHE A 520       2.365  27.442  20.362  1.00 10.00      A   
ATOM   4921  CD2 PHE A 520       2.725  29.410  21.666  1.00 10.00      A   
ATOM   4922  CE1 PHE A 520       2.009  26.751  21.503  1.00 10.00      A   
ATOM   4923  CE2 PHE A 520       2.371  28.722  22.809  1.00 10.00      A   
ATOM   4924  CZ  PHE A 520       2.012  27.390  22.727  1.00 10.00      A   
ATOM   4925  C   PHE A 520       0.716  30.001  18.552  1.00 10.00      A   
ATOM   4926  O   PHE A 520      -0.154  29.213  18.928  1.00 10.00      A   
ATOM   4927  N   GLY A 521       0.539  31.318  18.521  1.00 10.00      A   
ATOM   4928  HN  GLY A 521       1.268  31.892  18.200  1.00 10.00      A   
ATOM   4929  CA  GLY A 521      -0.710  31.916  18.953  1.00 10.00      A   
ATOM   4930  C   GLY A 521      -1.864  31.520  18.054  1.00 10.00      A   
ATOM   4931  O   GLY A 521      -2.992  31.347  18.516  1.00 10.00      A   
ATOM   4932  N   ALA A 522      -1.577  31.362  16.768  1.00 10.00      A   
ATOM   4933  HN  ALA A 522      -0.656  31.509  16.460  1.00 10.00      A   
ATOM   4934  CA  ALA A 522      -2.595  30.974  15.801  1.00 10.00      A   
ATOM   4935  CB  ALA A 522      -2.065  31.097  14.386  1.00 10.00      A   
ATOM   4936  C   ALA A 522      -3.061  29.551  16.064  1.00 10.00      A   
ATOM   4937  O   ALA A 522      -4.249  29.251  15.973  1.00 10.00      A   
ATOM   4938  N   CYS A 523      -2.116  28.685  16.406  1.00 10.00      A   
ATOM   4939  HN  CYS A 523      -1.188  28.993  16.475  1.00 10.00      A   
ATOM   4940  CA  CYS A 523      -2.423  27.292  16.690  1.00 10.00      A   
ATOM   4941  CB  CYS A 523      -1.140  26.509  16.982  1.00 10.00      A   
ATOM   4942  SG  CYS A 523       0.160  26.709  15.740  1.00 10.00      A   
ATOM   4943  HG  CYS A 523      -0.125  27.780  15.010  1.00 10.00      A   
ATOM   4944  C   CYS A 523      -3.386  27.192  17.869  1.00 10.00      A   
ATOM   4945  O   CYS A 523      -4.331  26.404  17.847  1.00 10.00      A   
ATOM   4946  N   LYS A 524      -3.153  28.013  18.888  1.00 10.00      A   
ATOM   4947  HN  LYS A 524      -2.388  28.628  18.842  1.00 10.00      A   
ATOM   4948  CA  LYS A 524      -4.007  28.020  20.070  1.00 10.00      A   
ATOM   4949  CB  LYS A 524      -3.352  28.801  21.210  1.00 10.00      A   
ATOM   4950  CG  LYS A 524      -2.061  28.188  21.729  1.00 10.00      A   
ATOM   4951  CD  LYS A 524      -1.592  28.890  22.994  1.00 10.00      A   
ATOM   4952  CE  LYS A 524      -1.221  30.337  22.719  1.00 10.00      A   
ATOM   4953  NZ  LYS A 524      -1.279  31.160  23.951  1.00 10.00      A   
ATOM   4954  HZ1 LYS A 524      -2.229  31.108  24.372  1.00 10.00      A   
ATOM   4955  HZ2 LYS A 524      -1.066  32.157  23.726  1.00 10.00      A   
ATOM   4956  HZ3 LYS A 524      -0.586  30.818  24.646  1.00 10.00      A   
ATOM   4957  C   LYS A 524      -5.381  28.604  19.744  1.00 10.00      A   
ATOM   4958  O   LYS A 524      -6.409  28.071  20.164  1.00 10.00      A   
ATOM   4959  N   LEU A 525      -5.390  29.700  18.988  1.00 10.00      A   
ATOM   4960  HN  LEU A 525      -4.536  30.083  18.689  1.00 10.00      A   
ATOM   4961  CA  LEU A 525      -6.635  30.349  18.596  1.00 10.00      A   
ATOM   4962  CB  LEU A 525      -6.345  31.630  17.810  1.00 10.00      A   
ATOM   4963  CG  LEU A 525      -7.558  32.437  17.337  1.00 10.00      A   
ATOM   4964  CD1 LEU A 525      -8.345  32.977  18.520  1.00 10.00      A   
ATOM   4965  CD2 LEU A 525      -7.118  33.570  16.423  1.00 10.00      A   
ATOM   4966  C   LEU A 525      -7.479  29.396  17.760  1.00 10.00      A   
ATOM   4967  O   LEU A 525      -8.691  29.294  17.944  1.00 10.00      A   
ATOM   4968  N   LEU A 526      -6.819  28.690  16.847  1.00 10.00      A   
ATOM   4969  HN  LEU A 526      -5.850  28.831  16.741  1.00 10.00      A   
ATOM   4970  CA  LEU A 526      -7.490  27.727  15.987  1.00 10.00      A   
ATOM   4971  CB  LEU A 526      -6.507  27.169  14.951  1.00 10.00      A   
ATOM   4972  CG  LEU A 526      -7.082  26.193  13.919  1.00 10.00      A   
ATOM   4973  CD1 LEU A 526      -8.150  26.867  13.073  1.00 10.00      A   
ATOM   4974  CD2 LEU A 526      -5.977  25.629  13.040  1.00 10.00      A   
ATOM   4975  C   LEU A 526      -8.081  26.595  16.817  1.00 10.00      A   
ATOM   4976  O   LEU A 526      -9.189  26.130  16.551  1.00 10.00      A   
ATOM   4977  N   GLY A 527      -7.339  26.172  17.835  1.00 10.00      A   
ATOM   4978  HN  GLY A 527      -6.463  26.586  17.993  1.00 10.00      A   
ATOM   4979  CA  GLY A 527      -7.797  25.106  18.706  1.00 10.00      A   
ATOM   4980  C   GLY A 527      -9.009  25.507  19.525  1.00 10.00      A   
ATOM   4981  O   GLY A 527      -9.818  24.662  19.908  1.00 10.00      A   
ATOM   4982  N   GLN A 528      -9.129  26.800  19.808  1.00 10.00      A   
ATOM   4983  HN  GLN A 528      -8.436  27.422  19.501  1.00 10.00      A   
ATOM   4984  CA  GLN A 528     -10.259  27.313  20.569  1.00 10.00      A   
ATOM   4985  CB  GLN A 528      -9.886  28.602  21.303  1.00 10.00      A   
ATOM   4986  CG  GLN A 528      -9.489  28.391  22.757  1.00 10.00      A   
ATOM   4987  CD  GLN A 528     -10.616  27.811  23.595  1.00 10.00      A   
ATOM   4988  OE1 GLN A 528     -11.794  28.078  23.353  1.00 10.00      A   
ATOM   4989  NE2 GLN A 528     -10.264  27.005  24.582  1.00 10.00      A   
ATOM   4990 HE21 GLN A 528      -9.308  26.821  24.716  1.00 10.00      A   
ATOM   4991 HE22 GLN A 528     -10.973  26.624  25.142  1.00 10.00      A   
ATOM   4992  C   GLN A 528     -11.451  27.553  19.654  1.00 10.00      A   
ATOM   4993  O   GLN A 528     -12.605  27.387  20.055  1.00 10.00      A   
ATOM   4994  N   LYS A 529     -11.158  27.945  18.422  1.00 10.00      A   
ATOM   4995  HN  LYS A 529     -10.214  28.074  18.176  1.00 10.00      A   
ATOM   4996  CA  LYS A 529     -12.188  28.208  17.429  1.00 10.00      A   
ATOM   4997  CB  LYS A 529     -11.598  28.979  16.248  1.00 10.00      A   
ATOM   4998  CG  LYS A 529     -12.627  29.493  15.254  1.00 10.00      A   
ATOM   4999  CD  LYS A 529     -11.968  30.362  14.194  1.00 10.00      A   
ATOM   5000  CE  LYS A 529     -12.978  30.878  13.184  1.00 10.00      A   
ATOM   5001  NZ  LYS A 529     -14.042  31.689  13.829  1.00 10.00      A   
ATOM   5002  HZ1 LYS A 529     -14.570  31.110  14.513  1.00 10.00      A   
ATOM   5003  HZ2 LYS A 529     -14.704  32.043  13.111  1.00 10.00      A   
ATOM   5004  HZ3 LYS A 529     -13.625  32.499  14.329  1.00 10.00      A   
ATOM   5005  C   LYS A 529     -12.817  26.902  16.951  1.00 10.00      A   
ATOM   5006  O   LYS A 529     -14.036  26.806  16.798  1.00 10.00      A   
ATOM   5007  N   MET A 530     -11.980  25.898  16.726  1.00 10.00      A   
ATOM   5008  HN  MET A 530     -11.016  26.036  16.875  1.00 10.00      A   
ATOM   5009  CA  MET A 530     -12.443  24.595  16.271  1.00 10.00      A   
ATOM   5010  CB  MET A 530     -11.830  24.249  14.912  1.00 10.00      A   
ATOM   5011  CG  MET A 530     -12.378  25.066  13.755  1.00 10.00      A   
ATOM   5012  SD  MET A 530     -14.176  24.981  13.631  1.00 10.00      A   
ATOM   5013  CE  MET A 530     -14.404  25.441  11.914  1.00 10.00      A   
ATOM   5014  C   MET A 530     -12.097  23.517  17.293  1.00 10.00      A   
ATOM   5015  O   MET A 530     -10.978  23.008  17.312  1.00 10.00      A   
ATOM   5016  N   PRO A 531     -13.063  23.146  18.152  1.00 10.00      A   
ATOM   5017  CA  PRO A 531     -12.857  22.138  19.195  1.00 10.00      A   
ATOM   5018  CB  PRO A 531     -13.956  22.475  20.203  1.00 10.00      A   
ATOM   5019  CG  PRO A 531     -15.070  23.016  19.369  1.00 10.00      A   
ATOM   5020  CD  PRO A 531     -14.434  23.693  18.181  1.00 10.00      A   
ATOM   5021  C   PRO A 531     -13.029  20.707  18.689  1.00 10.00      A   
ATOM   5022  O   PRO A 531     -12.923  19.753  19.462  1.00 10.00      A   
ATOM   5023  N   LYS A 532     -13.304  20.555  17.399  1.00 10.00      A   
ATOM   5024  HN  LYS A 532     -13.388  21.347  16.827  1.00 10.00      A   
ATOM   5025  CA  LYS A 532     -13.483  19.227  16.819  1.00 10.00      A   
ATOM   5026  CB  LYS A 532     -14.770  19.155  15.996  1.00 10.00      A   
ATOM   5027  CG  LYS A 532     -16.044  19.116  16.826  1.00 10.00      A   
ATOM   5028  CD  LYS A 532     -17.239  18.711  15.979  1.00 10.00      A   
ATOM   5029  CE  LYS A 532     -18.506  18.610  16.815  1.00 10.00      A   
ATOM   5030  NZ  LYS A 532     -18.954  19.937  17.318  1.00 10.00      A   
ATOM   5031  HZ1 LYS A 532     -19.203  20.558  16.519  1.00 10.00      A   
ATOM   5032  HZ2 LYS A 532     -18.199  20.390  17.871  1.00 10.00      A   
ATOM   5033  HZ3 LYS A 532     -19.788  19.827  17.924  1.00 10.00      A   
ATOM   5034  C   LYS A 532     -12.284  18.839  15.964  1.00 10.00      A   
ATOM   5035  O   LYS A 532     -12.341  17.894  15.171  1.00 10.00      A   
ATOM   5036  N   LEU A 533     -11.201  19.578  16.124  1.00 10.00      A   
ATOM   5037  HN  LEU A 533     -11.213  20.308  16.778  1.00 10.00      A   
ATOM   5038  CA  LEU A 533      -9.984  19.322  15.373  1.00 10.00      A   
ATOM   5039  CB  LEU A 533      -9.782  20.380  14.289  1.00 10.00      A   
ATOM   5040  CG  LEU A 533     -10.600  20.195  13.010  1.00 10.00      A   
ATOM   5041  CD1 LEU A 533     -11.647  21.288  12.876  1.00 10.00      A   
ATOM   5042  CD2 LEU A 533      -9.685  20.177  11.800  1.00 10.00      A   
ATOM   5043  C   LEU A 533      -8.789  19.277  16.309  1.00 10.00      A   
ATOM   5044  O   LEU A 533      -8.647  20.123  17.190  1.00 10.00      A   
ATOM   5045  N   ASN A 534      -7.936  18.285  16.118  1.00 10.00      A   
ATOM   5046  HN  ASN A 534      -8.089  17.655  15.380  1.00 10.00      A   
ATOM   5047  CA  ASN A 534      -6.761  18.123  16.960  1.00 10.00      A   
ATOM   5048  CB  ASN A 534      -6.362  16.651  17.088  1.00 10.00      A   
ATOM   5049  CG  ASN A 534      -6.919  15.997  18.338  1.00 10.00      A   
ATOM   5050  OD1 ASN A 534      -7.223  16.668  19.323  1.00 10.00      A   
ATOM   5051  ND2 ASN A 534      -7.029  14.679  18.318  1.00 10.00      A   
ATOM   5052 HD21 ASN A 534      -6.737  14.200  17.511  1.00 10.00      A   
ATOM   5053 HD22 ASN A 534      -7.409  14.231  19.106  1.00 10.00      A   
ATOM   5054  C   ASN A 534      -5.591  18.940  16.439  1.00 10.00      A   
ATOM   5055  O   ASN A 534      -4.916  18.543  15.485  1.00 10.00      A   
ATOM   5056  N   VAL A 535      -5.379  20.094  17.050  1.00 10.00      A   
ATOM   5057  HN  VAL A 535      -5.987  20.371  17.768  1.00 10.00      A   
ATOM   5058  CA  VAL A 535      -4.279  20.968  16.677  1.00 10.00      A   
ATOM   5059  CB  VAL A 535      -4.585  22.445  17.019  1.00 10.00      A   
ATOM   5060  CG1 VAL A 535      -3.557  23.371  16.389  1.00 10.00      A   
ATOM   5061  CG2 VAL A 535      -5.986  22.821  16.564  1.00 10.00      A   
ATOM   5062  C   VAL A 535      -3.019  20.522  17.412  1.00 10.00      A   
ATOM   5063  O   VAL A 535      -2.663  21.078  18.453  1.00 10.00      A   
ATOM   5064  N   GLU A 536      -2.372  19.492  16.884  1.00 10.00      A   
ATOM   5065  HN  GLU A 536      -2.716  19.084  16.057  1.00 10.00      A   
ATOM   5066  CA  GLU A 536      -1.162  18.953  17.486  1.00 10.00      A   
ATOM   5067  CB  GLU A 536      -1.002  17.472  17.141  1.00 10.00      A   
ATOM   5068  CG  GLU A 536      -2.074  16.574  17.738  1.00 10.00      A   
ATOM   5069  CD  GLU A 536      -1.748  15.100  17.594  1.00 10.00      A   
ATOM   5070  OE1 GLU A 536      -0.594  14.773  17.247  1.00 10.00      A   
ATOM   5071  OE2 GLU A 536      -2.639  14.259  17.849  1.00 10.00      A   
ATOM   5072  C   GLU A 536       0.072  19.730  17.046  1.00 10.00      A   
ATOM   5073  O   GLU A 536       0.407  19.773  15.861  1.00 10.00      A   
ATOM   5074  N   VAL A 537       0.734  20.355  18.001  1.00 10.00      A   
ATOM   5075  HN  VAL A 537       0.405  20.302  18.924  1.00 10.00      A   
ATOM   5076  CA  VAL A 537       1.934  21.121  17.722  1.00 10.00      A   
ATOM   5077  CB  VAL A 537       2.053  22.346  18.659  1.00 10.00      A   
ATOM   5078  CG1 VAL A 537       3.327  23.131  18.371  1.00 10.00      A   
ATOM   5079  CG2 VAL A 537       0.827  23.239  18.529  1.00 10.00      A   
ATOM   5080  C   VAL A 537       3.161  20.233  17.888  1.00 10.00      A   
ATOM   5081  O   VAL A 537       3.455  19.775  18.992  1.00 10.00      A   
ATOM   5082  N   ILE A 538       3.857  19.983  16.786  1.00 10.00      A   
ATOM   5083  HN  ILE A 538       3.568  20.382  15.935  1.00 10.00      A   
ATOM   5084  CA  ILE A 538       5.049  19.148  16.799  1.00 10.00      A   
ATOM   5085  CB  ILE A 538       5.049  18.148  15.620  1.00 10.00      A   
ATOM   5086  CG1 ILE A 538       3.687  17.452  15.514  1.00 10.00      A   
ATOM   5087  CG2 ILE A 538       6.161  17.120  15.786  1.00 10.00      A   
ATOM   5088  CD1 ILE A 538       3.506  16.642  14.248  1.00 10.00      A   
ATOM   5089  C   ILE A 538       6.290  20.028  16.722  1.00 10.00      A   
ATOM   5090  O   ILE A 538       6.682  20.479  15.642  1.00 10.00      A   
ATOM   5091  N   ASP A 539       6.900  20.272  17.869  1.00 10.00      A   
ATOM   5092  HN  ASP A 539       6.557  19.848  18.688  1.00 10.00      A   
ATOM   5093  CA  ASP A 539       8.086  21.123  17.949  1.00 10.00      A   
ATOM   5094  CB  ASP A 539       7.714  22.474  18.565  1.00 10.00      A   
ATOM   5095  CG  ASP A 539       8.768  23.538  18.360  1.00 10.00      A   
ATOM   5096  OD1 ASP A 539       8.633  24.344  17.411  1.00 10.00      A   
ATOM   5097  OD2 ASP A 539       9.722  23.586  19.158  1.00 10.00      A   
ATOM   5098  C   ASP A 539       9.172  20.437  18.775  1.00 10.00      A   
ATOM   5099  O   ASP A 539       8.886  19.846  19.816  1.00 10.00      A   
ATOM   5100  N   GLU A 540      10.415  20.510  18.313  1.00 10.00      A   
ATOM   5101  HN  GLU A 540      10.597  21.007  17.475  1.00 10.00      A   
ATOM   5102  CA  GLU A 540      11.523  19.866  19.012  1.00 10.00      A   
ATOM   5103  CB  GLU A 540      12.342  19.011  18.047  1.00 10.00      A   
ATOM   5104  CG  GLU A 540      11.535  17.934  17.342  1.00 10.00      A   
ATOM   5105  CD  GLU A 540      12.405  16.819  16.808  1.00 10.00      A   
ATOM   5106  OE1 GLU A 540      12.807  16.882  15.629  1.00 10.00      A   
ATOM   5107  OE2 GLU A 540      12.702  15.876  17.573  1.00 10.00      A   
ATOM   5108  C   GLU A 540      12.427  20.862  19.736  1.00 10.00      A   
ATOM   5109  O   GLU A 540      13.531  20.515  20.159  1.00 10.00      A   
ATOM   5110  N   ARG A 541      11.962  22.091  19.887  1.00 10.00      A   
ATOM   5111  HN  ARG A 541      11.072  22.320  19.531  1.00 10.00      A   
ATOM   5112  CA  ARG A 541      12.744  23.117  20.568  1.00 10.00      A   
ATOM   5113  CB  ARG A 541      12.694  24.439  19.800  1.00 10.00      A   
ATOM   5114  CG  ARG A 541      13.049  24.320  18.330  1.00 10.00      A   
ATOM   5115  CD  ARG A 541      11.984  24.962  17.455  1.00 10.00      A   
ATOM   5116  NE  ARG A 541      12.099  26.420  17.372  1.00 10.00      A   
ATOM   5117  HE  ARG A 541      12.996  26.813  17.509  1.00 10.00      A   
ATOM   5118  CZ  ARG A 541      11.069  27.233  17.110  1.00 10.00      A   
ATOM   5119  NH1 ARG A 541       9.849  26.726  16.920  1.00 10.00      A   
ATOM   5120 HH11 ARG A 541       9.689  25.685  16.977  1.00 10.00      A   
ATOM   5121 HH12 ARG A 541       9.045  27.357  16.713  1.00 10.00      A   
ATOM   5122  NH2 ARG A 541      11.253  28.553  17.049  1.00 10.00      A   
ATOM   5123 HH21 ARG A 541      10.454  29.188  16.846  1.00 10.00      A   
ATOM   5124 HH22 ARG A 541      12.205  28.960  17.203  1.00 10.00      A   
ATOM   5125  C   ARG A 541      12.244  23.323  21.991  1.00 10.00      A   
ATOM   5126  O   ARG A 541      12.537  24.337  22.627  1.00 10.00      A   
ATOM   5127  N   GLY A 542      11.479  22.361  22.484  1.00 10.00      A   
ATOM   5128  HN  GLY A 542      11.261  21.587  21.924  1.00 10.00      A   
ATOM   5129  CA  GLY A 542      10.944  22.454  23.823  1.00 10.00      A   
ATOM   5130  C   GLY A 542       9.590  23.128  23.827  1.00 10.00      A   
ATOM   5131  O   GLY A 542       9.068  23.470  22.766  1.00 10.00      A   
ATOM   5132  N   ALA A 543       9.026  23.325  25.015  1.00 10.00      A   
ATOM   5133  HN  ALA A 543       9.507  23.044  25.822  1.00 10.00      A   
ATOM   5134  CA  ALA A 543       7.719  23.959  25.155  1.00 10.00      A   
ATOM   5135  CB  ALA A 543       7.320  24.036  26.620  1.00 10.00      A   
ATOM   5136  C   ALA A 543       7.711  25.348  24.526  1.00 10.00      A   
ATOM   5137  O   ALA A 543       8.398  26.259  24.995  1.00 10.00      A   
ATOM   5138  N   PRO A 544       6.906  25.525  23.462  1.00 10.00      A   
ATOM   5139  CA  PRO A 544       6.798  26.796  22.731  1.00 10.00      A   
ATOM   5140  CB  PRO A 544       5.780  26.498  21.624  1.00 10.00      A   
ATOM   5141  CG  PRO A 544       5.770  25.016  21.502  1.00 10.00      A   
ATOM   5142  CD  PRO A 544       6.036  24.492  22.881  1.00 10.00      A   
ATOM   5143  C   PRO A 544       6.302  27.944  23.601  1.00 10.00      A   
ATOM   5144  O   PRO A 544       6.405  29.104  23.213  1.00 10.00      A   
ATOM   5145  N   ASP A 545       5.773  27.616  24.775  1.00 10.00      A   
ATOM   5146  HN  ASP A 545       5.715  26.668  25.020  1.00 10.00      A   
ATOM   5147  CA  ASP A 545       5.264  28.624  25.705  1.00 10.00      A   
ATOM   5148  CB  ASP A 545       4.535  27.966  26.880  1.00 10.00      A   
ATOM   5149  CG  ASP A 545       3.048  27.819  26.647  1.00 10.00      A   
ATOM   5150  OD1 ASP A 545       2.334  28.844  26.651  1.00 10.00      A   
ATOM   5151  OD2 ASP A 545       2.582  26.673  26.477  1.00 10.00      A   
ATOM   5152  C   ASP A 545       6.384  29.520  26.229  1.00 10.00      A   
ATOM   5153  O   ASP A 545       6.138  30.646  26.671  1.00 10.00      A   
ATOM   5154  N   SER A 546       7.615  29.018  26.174  1.00 10.00      A   
ATOM   5155  HN  SER A 546       7.748  28.114  25.816  1.00 10.00      A   
ATOM   5156  CA  SER A 546       8.771  29.779  26.636  1.00 10.00      A   
ATOM   5157  CB  SER A 546       9.957  28.844  26.896  1.00 10.00      A   
ATOM   5158  OG  SER A 546      10.228  28.038  25.760  1.00 10.00      A   
ATOM   5159  HG  SER A 546       9.580  27.324  25.707  1.00 10.00      A   
ATOM   5160  C   SER A 546       9.148  30.853  25.614  1.00 10.00      A   
ATOM   5161  O   SER A 546      10.015  31.696  25.857  1.00 10.00      A   
ATOM   5162  N   ARG A 547       8.479  30.817  24.471  1.00 10.00      A   
ATOM   5163  HN  ARG A 547       7.781  30.136  24.349  1.00 10.00      A   
ATOM   5164  CA  ARG A 547       8.726  31.763  23.399  1.00 10.00      A   
ATOM   5165  CB  ARG A 547       9.251  31.016  22.166  1.00 10.00      A   
ATOM   5166  CG  ARG A 547      10.402  30.067  22.471  1.00 10.00      A   
ATOM   5167  CD  ARG A 547      10.914  29.370  21.220  1.00 10.00      A
[truncated: 221,457 more chars]
