# Supplementary material for: Flexibility of intrinsically disordered degrons in AUX/IAA proteins reinforces auxin co-receptor assemblies
Source: Nat Commun. 2020 May 8;11:2277. doi: 10.1038/s41467-020-16147-2 (PMC7210949; doi:10.1038/s41467-020-16147-2)
Supplement: Supplementary file 11 — Supplementary Data 8 [file 41467_2020_16147_MOESM11_ESM.gz › disvis_haddock_files/IAA07/haddockparam.web]

HaddockRunParameters (
  runname = 'divis_haddock_iaa07_2',
  auto_passive_radius = 6.5,
  create_narestraints = True,
  delenph = True,
  ranair = False,
  cmrest = False,
  kcont = 1.0,
  surfrest = False,
  ksurf = 1.0,
  noecv = True,
  ncvpart = 2.0,
  structures_0 = 1000,
  ntrials = 5,
  rotate180_0 = True,
  smoothing = False,
  structures_1 = 200,
  rotate180_1 = False,
  solvent = 'water',
  waterrefine = 200,
  epsilon = 10.0,
  waterdock = False,
  clust_meth = 'FCC',
  clust_rmsd = 0.6,
  clust_size = 4,
  fcc_ignc = False,
  ncs = SymmetrySpecification (
    on = False,
    constant = 1.0,
  ),
  symmetry = SymmetrySpecification (
    on = False,
    constant = 10.0,
  ),
  unamb = ExtStageConstants (
    firstit = 0,
    lastit = 2,
    stages = StageConstants (
      hot = 10.0,
      cool1 = 10.0,
      cool2 = 50.0,
      cool3 = 50.0,
    ),
  ),
  amb = ExtStageConstants (
    firstit = 0,
    lastit = 2,
    stages = StageConstants (
      hot = 10.0,
      cool1 = 10.0,
      cool2 = 50.0,
      cool3 = 50.0,
    ),
  ),
  hbond = ExtStageConstants (
    firstit = 1,
    lastit = 2,
    stages = StageConstants (
      hot = 10.0,
      cool1 = 10.0,
      cool2 = 50.0,
      cool3 = 50.0,
    ),
  ),
  dihedrals = StageConstants (
    hot = 5.0,
    cool1 = 5.0,
    cool2 = 50.0,
    cool3 = 200.0,
  ),
  ssdihed = 'none',
  rgrest = False,
  rgtarg = 17.78,
  krg = StageConstants (
    hot = 100.0,
    cool1 = 100.0,
    cool2 = 100.0,
    cool3 = 100.0,
  ),
  rgsele = 'all',
  air_scaling = False,
  tot_unamb = 25,
  tot_amb = 0,
  mrswi = StageConstants (
    hot = 0.5,
    cool1 = 0.5,
    cool2 = 0.5,
    cool3 = 0.5,
  ),
  rswi = StageConstants (
    hot = 0.5,
    cool1 = 0.5,
    cool2 = 0.5,
    cool3 = 0.5,
  ),
  masy = StageConstants (
    hot = -1.0,
    cool1 = -1.0,
    cool2 = -0.1,
    cool3 = -0.1,
  ),
  asy = StageConstants (
    hot = 1.0,
    cool1 = 1.0,
    cool2 = 0.1,
    cool3 = 0.1,
  ),
  c1 = KarplusConstants (
    on = False,
    karplusa = 6.98,
    karplusb = -1.38,
    karplusc = 1.72,
    karplusd = -60.0,
    stages = StageConstants (
      hot = 0.0,
      cool1 = 0.2,
      cool2 = 1.0,
      cool3 = 1.0,
    ),
  ),
  c2 = KarplusConstants (
    on = False,
    karplusa = 6.98,
    karplusb = -1.38,
    karplusc = 1.72,
    karplusd = -120.0,
    stages = StageConstants (
      hot = 0.0,
      cool1 = 0.2,
      cool2 = 1.0,
      cool3 = 1.0,
    ),
  ),
  c3 = KarplusConstants (
    on = False,
    karplusa = 6.98,
    karplusb = -1.38,
    karplusc = 1.72,
    karplusd = -120.0,
    stages = StageConstants (
      hot = 0.0,
      cool1 = 0.2,
      cool2 = 1.0,
      cool3 = 1.0,
    ),
  ),
  c4 = KarplusConstants (
    on = False,
    karplusa = 6.98,
    karplusb = -1.38,
    karplusc = 1.72,
    karplusd = -120.0,
    stages = StageConstants (
      hot = 0.0,
      cool1 = 0.2,
      cool2 = 1.0,
      cool3 = 1.0,
    ),
  ),
  c5 = KarplusConstants (
    on = False,
    karplusa = 6.98,
    karplusb = -1.38,
    karplusc = 1.72,
    karplusd = -120.0,
    stages = StageConstants (
      hot = 0.0,
      cool1 = 0.2,
      cool2 = 1.0,
      cool3 = 1.0,
    ),
  ),
  par_nonbonded = 'OPLSX',
  dihedflag = True,
  elecflag_0 = True,
  elecflag_1 = True,
  dielec = 'cdie',
  inter_rigid = 1.0,
  scaling_init = ScalingConstants (
    rigid = 0.001,
    cool2 = 0.001,
    cool3 = 0.05,
  ),
  scaling_fin = ScalingConstants (
    rigid = 0.001,
    cool2 = 1.0,
    cool3 = 1.0,
  ),
  w_vdw = FloatArray (
    0.01,
    1.0,
    1.0,
  ),
  w_elec = FloatArray (
    1.0,
    1.0,
    0.2,
  ),
  w_dist = FloatArray (
    0.01,
    0.1,
    0.1,
  ),
  w_rg = FloatArray (
    0.1,
    1.0,
    1.0,
  ),
  w_sani = FloatArray (
    0.1,
    0.1,
    0.1,
  ),
  w_xrdc = FloatArray (
    0.1,
    0.1,
    0.1,
  ),
  w_xpcs = FloatArray (
    0.1,
    0.1,
    0.1,
  ),
  w_dani = FloatArray (
    0.01,
    0.1,
    0.1,
  ),
  w_vean = FloatArray (
    0.1,
    0.1,
    0.1,
  ),
  w_cdih = FloatArray (
    0.0,
    0.0,
    0.0,
  ),
  w_sym = FloatArray (
    0.1,
    0.1,
    0.1,
  ),
  w_bsa = FloatArray (
    -0.01,
    -0.01,
    0.0,
  ),
  w_deint = FloatArray (
    0.0,
    0.0,
    0.0,
  ),
  w_desolv = FloatArray (
    1.0,
    1.0,
    1.0,
  ),
  skip_struc = 0,
  crossdock = True,
  ensemble_multiply = False,
  randorien = True,
  rigidmini = True,
  rigidtrans = True,
  iniseed = 917,
  tadhigh_t = 2000,
  tadinit1_t = 2000,
  tadfinal1_t = 500,
  tadinit2_t = 1000,
  tadfinal2_t = 50,
  tadinit3_t = 1000,
  tadfinal3_t = 50,
  timestep = 0.002,
  tadfactor = 8,
  initiosteps = 500,
  cool1_steps = 500,
  cool2_steps = 1000,
  cool3_steps = 1000,
  firstwater = 'yes',
  waterheatsteps = 100,
  watersteps = 1250,
  watercoolsteps = 500,
  calcdesolv = False,
  solvate_method = 'db',
  db_method = 'kytedoolittle',
  water_restraint_initial = 5.0,
  water_restraint_cutoff = 5.0,
  water_restraint_scale = 25.0,
  water_tokeep = 0.25,
  dnap_water_tokeep = 0.25,
  water_randfrac = 0.0,
  water_surfcutoff = 8.0,
  water_analysis = False,
  transwater = True,
  waterensemble = 1,
  anastruc_1 = 200,
  dist_hb = 2.5,
  dist_nb = 3.9,
  keepwater = False,
  p1 = HaddockPartnerParameters (
    r = RestraintsInterface (
      activereslist = '174,224,302,245,351,349,199,274,198,279,278,225,301,356,276,222,352,300,244,173,250,220,169,2011,223,277,172,170,197,221,249,275,195,2012,171,246,196,247,248,2013',
      passivereslist = '',
      auto_passive = True,
    ),
    moleculetype = 'Protein',
    auto_his = True,
    his = HistidineStateArray (
    ),
    semiflex = SemiflexSegmentList (
      mode = 'automatic',
      segments = RangeArray (
      ),
    ),
    fullyflex = SegmentList (
      segments = RangeArray (
      ),
    ),
    charged_nter = False,
    charged_cter = False,
    pdb = PDBData (
      mode = 'submit',
      chain = 'All',
      pdbdata = 'ATOM    998  N   PHE A   9      18.937-159.292 -13.075  1.00 30.49           N  \nATOM    999  CA  PHE A   9      20.003-159.390 -14.133  1.00 30.19           C  \nATOM   1000  C   PHE A   9      21.399-159.052 -13.596  1.00 29.80           C  \nATOM   1001  O   PHE A   9      21.525-158.193 -12.717  1.00 29.68           O  \nATOM   1002  CB  PHE A   9      19.694-158.443 -15.311  1.00 30.50           C  \nATOM   1003  CG  PHE A   9      18.395-158.738 -16.010  1.00 30.95           C  \nATOM   1004  CD1 PHE A   9      17.566-157.696 -16.415  1.00 32.41           C  \nATOM   1005  CD2 PHE A   9      17.992-160.050 -16.259  1.00 31.59           C  \nATOM   1006  CE1 PHE A   9      16.361-157.955 -17.065  1.00 32.05           C  \nATOM   1007  CE2 PHE A   9      16.791-160.312 -16.903  1.00 31.44           C  \nATOM   1008  CZ  PHE A   9      15.974-159.265 -17.310  1.00 31.19           C  \nATOM   1009  N   PRO A  10      22.453-159.703 -14.144  1.00 29.04           N  \nATOM   1010  CA  PRO A  10      23.839-159.278 -13.909  1.00 28.59           C  \nATOM   1011  C   PRO A  10      23.996-157.788 -14.249  1.00 28.32           C  \nATOM   1012  O   PRO A  10      23.331-157.294 -15.158  1.00 27.98           O  \nATOM   1013  CB  PRO A  10      24.633-160.096 -14.925  1.00 28.25           C  \nATOM   1014  CG  PRO A  10      23.790-161.283 -15.201  1.00 28.91           C  \nATOM   1015  CD  PRO A  10      22.373-160.858 -15.053  1.00 28.77           C  \nATOM   1016  N   GLU A  11      24.879-157.094 -13.535  1.00 28.55           N  \nATOM   1017  CA  GLU A  11      25.044-155.635 -13.678  1.00 28.84           C  \nATOM   1018  C   GLU A  11      25.411-155.199 -15.097  1.00 28.20           C  \nATOM   1019  O   GLU A  11      24.979-154.138 -15.550  1.00 27.43           O  \nATOM   1020  CB  GLU A  11      26.102-155.085 -12.704  1.00 29.39           C  \nATOM   1021  CG  GLU A  11      26.020-155.578 -11.259  1.00 32.89           C  \nATOM   1022  CD  GLU A  11      24.692-155.272 -10.556  1.00 36.41           C  \nATOM   1023  OE1 GLU A  11      24.010-154.300 -10.942  1.00 38.95           O  \nATOM   1024  OE2 GLU A  11      24.341-156.014  -9.602  1.00 38.60           O  \nATOM   1025  N   GLU A  12      26.227-156.014 -15.775  1.00 27.75           N  \nATOM   1026  CA  GLU A  12      26.622-155.751 -17.172  1.00 27.55           C  \nATOM   1027  C   GLU A  12      25.402-155.781 -18.105  1.00 26.56           C  \nATOM   1028  O   GLU A  12      25.260-154.891 -18.967  1.00 25.78           O  \nATOM   1029  CB  GLU A  12      27.671-156.769 -17.642  1.00 27.96           C  \nATOM   1030  CG  GLU A  12      27.234-158.215 -17.470  1.00 31.05           C  \nATOM   1031  CD  GLU A  12      28.282-159.198 -17.899  1.00 35.13           C  \nATOM   1032  OE1 GLU A  12      29.292-158.773 -18.519  1.00 37.88           O  \nATOM   1033  OE2 GLU A  12      28.099-160.405 -17.607  1.00 37.50           O  \nATOM   1034  N   VAL A  13      24.546-156.824 -17.934  1.00 25.01           N  \nATOM   1035  CA  VAL A  13      23.253-156.894 -18.640  1.00 24.45           C  \nATOM   1036  C   VAL A  13      22.408-155.606 -18.442  1.00 23.10           C  \nATOM   1037  O   VAL A  13      21.960-154.998 -19.414  1.00 23.41           O  \nATOM   1038  CB  VAL A  13      22.433-158.168 -18.248  1.00 23.38           C  \nATOM   1039  CG1 VAL A  13      21.036-158.106 -18.810  1.00 23.76           C  \nATOM   1040  CG2 VAL A  13      23.127-159.431 -18.743  1.00 24.86           C  \nATOM   1041  N   LEU A  14      22.190-155.189 -17.194  1.00 23.35           N  \nATOM   1042  CA  LEU A  14      21.418-153.940 -16.920  1.00 23.36           C  \nATOM   1043  C   LEU A  14      22.055-152.661 -17.479  1.00 23.25           C  \nATOM   1044  O   LEU A  14      21.360-151.728 -17.944  1.00 23.00           O  \nATOM   1045  CB  LEU A  14      21.183-153.736 -15.409  1.00 24.42           C  \nATOM   1046  CG  LEU A  14      19.970-154.449 -14.785  1.00 26.12           C  \nATOM   1047  CD1 LEU A  14      20.087-154.536 -13.255  1.00 27.98           C  \nATOM   1048  CD2 LEU A  14      18.639-153.771 -15.200  1.00 28.57           C  \nATOM   1049  N   GLU A  15      23.381-152.585 -17.402  1.00 22.96           N  \nATOM   1050  CA  GLU A  15      24.105-151.460 -18.014  1.00 23.05           C  \nATOM   1051  C   GLU A  15      23.854-151.443 -19.526  1.00 22.18           C  \nATOM   1052  O   GLU A  15      23.686-150.380 -20.127  1.00 22.56           O  \nATOM   1053  CB  GLU A  15      25.595-151.567 -17.715  1.00 23.23           C  \nATOM   1054  CG  GLU A  15      26.459-150.432 -18.266  1.00 24.18           C  \nATOM   1055  CD  GLU A  15      27.835-150.370 -17.597  1.00 24.97           C  \nATOM   1056  OE1 GLU A  15      28.444-151.436 -17.376  1.00 29.80           O  \nATOM   1057  OE2 GLU A  15      28.314-149.266 -17.274  1.00 26.77           O  \nATOM   1058  N   HIS A  16      23.784-152.616 -20.136  1.00 21.05           N  \nATOM   1059  CA  HIS A  16      23.536-152.698 -21.566  1.00 20.55           C  \nATOM   1060  C   HIS A  16      22.108-152.321 -21.943  1.00 20.36           C  \nATOM   1061  O   HIS A  16      21.898-151.666 -22.966  1.00 20.55           O  \nATOM   1062  CB  HIS A  16      23.872-154.071 -22.133  1.00 20.61           C  \nATOM   1063  CG  HIS A  16      24.042-154.063 -23.620  1.00 21.43           C  \nATOM   1064  ND1 HIS A  16      24.869-153.167 -24.266  1.00 23.20           N  \nATOM   1065  CD2 HIS A  16      23.492-154.831 -24.589  1.00 22.29           C  \nATOM   1066  CE1 HIS A  16      24.831-153.396 -25.568  1.00 22.94           C  \nATOM   1067  NE2 HIS A  16      23.992-154.390 -25.792  1.00 22.12           N  \nATOM   1068  N   VAL A  17      21.133-152.748 -21.143  1.00 19.39           N  \nATOM   1069  CA  VAL A  17      19.752-152.284 -21.343  1.00 19.90           C  \nATOM   1070  C   VAL A  17      19.688-150.754 -21.341  1.00 20.50           C  \nATOM   1071  O   VAL A  17      19.080-150.141 -22.221  1.00 20.61           O  \nATOM   1072  CB  VAL A  17      18.787-152.802 -20.260  1.00 19.47           C  \nATOM   1073  CG1 VAL A  17      17.401-152.146 -20.408  1.00 18.70           C  \nATOM   1074  CG2 VAL A  17      18.665-154.346 -20.328  1.00 17.61           C  \nATOM   1075  N   PHE A  18      20.325-150.157 -20.340  1.00 21.68           N  \nATOM   1076  CA  PHE A  18      20.256-148.730 -20.138  1.00 22.00           C  \nATOM   1077  C   PHE A  18      20.944-147.944 -21.262  1.00 22.55           C  \nATOM   1078  O   PHE A  18      20.691-146.734 -21.432  1.00 21.45           O  \nATOM   1079  CB  PHE A  18      20.899-148.361 -18.798  1.00 23.79           C  \nATOM   1080  CG  PHE A  18      20.152-148.865 -17.578  1.00 24.58           C  \nATOM   1081  CD1 PHE A  18      20.739-148.744 -16.309  1.00 28.82           C  \nATOM   1082  CD2 PHE A  18      18.885-149.445 -17.685  1.00 23.98           C  \nATOM   1083  CE1 PHE A  18      20.062-149.183 -15.162  1.00 29.79           C  \nATOM   1084  CE2 PHE A  18      18.209-149.904 -16.566  1.00 27.37           C  \nATOM   1085  CZ  PHE A  18      18.797-149.786 -15.294  1.00 28.91           C  \nATOM   1086  N   SER A  19      21.838-148.600 -22.001  1.00 21.67           N  \nATOM   1087  CA  SER A  19      22.509-147.959 -23.141  1.00 21.58           C  \nATOM   1088  C   SER A  19      21.530-147.580 -24.261  1.00 22.18           C  \nATOM   1089  O   SER A  19      21.816-146.705 -25.088  1.00 22.97           O  \nATOM   1090  CB  SER A  19      23.625-148.847 -23.678  1.00 21.23           C  \nATOM   1091  OG  SER A  19      23.086-149.873 -24.499  1.00 20.02           O  \nATOM   1092  N   PHE A  20      20.367-148.221 -24.272  1.00 22.22           N  \nATOM   1093  CA  PHE A  20      19.321-147.917 -25.247  1.00 22.65           C  \nATOM   1094  C   PHE A  20      18.321-146.886 -24.711  1.00 23.04           C  \nATOM   1095  O   PHE A  20      17.302-146.622 -25.343  1.00 22.84           O  \nATOM   1096  CB  PHE A  20      18.578-149.193 -25.633  1.00 22.59           C  \nATOM   1097  CG  PHE A  20      19.458-150.236 -26.253  1.00 22.95           C  \nATOM   1098  CD1 PHE A  20      19.972-151.281 -25.482  1.00 23.34           C  \nATOM   1099  CD2 PHE A  20      19.777-150.173 -27.607  1.00 22.96           C  \nATOM   1100  CE1 PHE A  20      20.786-152.254 -26.059  1.00 24.50           C  \nATOM   1101  CE2 PHE A  20      20.596-151.137 -28.203  1.00 25.14           C  \nATOM   1102  CZ  PHE A  20      21.098-152.192 -27.423  1.00 24.53           C  \nATOM   1103  N   ILE A  21      18.605-146.335 -23.533  1.00 23.32           N  \nATOM   1104  CA  ILE A  21      17.687-145.405 -22.885  1.00 23.72           C  \nATOM   1105  C   ILE A  21      18.410-144.071 -22.716  1.00 24.04           C  \nATOM   1106  O   ILE A  21      19.261-143.934 -21.827  1.00 24.38           O  \nATOM   1107  CB  ILE A  21      17.186-145.952 -21.532  1.00 23.73           C  \nATOM   1108  CG1 ILE A  21      16.499-147.318 -21.728  1.00 23.54           C  \nATOM   1109  CG2 ILE A  21      16.226-144.951 -20.882  1.00 22.51           C  \nATOM   1110  CD1 ILE A  21      16.211-148.048 -20.425  1.00 24.51           C  \nATOM   1111  N   GLN A  22      18.079-143.114 -23.581  1.00 24.13           N  \nATOM   1112  CA  GLN A  22      18.831-141.856 -23.658  1.00 24.63           C  \nATOM   1113  C   GLN A  22      18.053-140.560 -23.334  1.00 24.82           C  \nATOM   1114  O   GLN A  22      18.663-139.494 -23.216  1.00 24.44           O  \nATOM   1115  CB  GLN A  22      19.641-141.757 -24.979  1.00 24.94           C  \nATOM   1116  CG  GLN A  22      20.762-142.879 -25.138  1.00 28.19           C  \nATOM   1117  CD  GLN A  22      21.755-143.014 -23.918  1.00 31.10           C  \nATOM   1118  OE1 GLN A  22      22.176-144.125 -23.555  1.00 30.73           O  \nATOM   1119  NE2 GLN A  22      22.133-141.879 -23.315  1.00 29.37           N  \nATOM   1120  N   LEU A  23      16.734-140.648 -23.143  1.00 24.45           N  \nATOM   1121  CA  LEU A  23      15.938-139.467 -22.784  1.00 24.54           C  \nATOM   1122  C   LEU A  23      16.118-139.168 -21.317  1.00 23.92           C  \nATOM   1123  O   LEU A  23      16.042-140.075 -20.503  1.00 23.40           O  \nATOM   1124  CB  LEU A  23      14.458-139.720 -23.054  1.00 25.06           C  \nATOM   1125  CG  LEU A  23      13.832-139.232 -24.359  1.00 26.50           C  \nATOM   1126  CD1 LEU A  23      14.604-139.718 -25.577  1.00 29.22           C  \nATOM   1127  CD2 LEU A  23      12.378-139.689 -24.418  1.00 25.74           C  \nATOM   1128  N   ASP A  24      16.321-137.895 -20.974  1.00 23.31           N  \nATOM   1129  CA  ASP A  24      16.562-137.516 -19.595  1.00 23.40           C  \nATOM   1130  C   ASP A  24      15.484-138.069 -18.659  1.00 22.96           C  \nATOM   1131  O   ASP A  24      15.808-138.630 -17.596  1.00 22.90           O  \nATOM   1132  CB  ASP A  24      16.631-135.997 -19.461  1.00 24.10           C  \nATOM   1133  CG  ASP A  24      17.821-135.398 -20.179  1.00 25.53           C  \nATOM   1134  OD1 ASP A  24      18.858-136.073 -20.314  1.00 26.78           O  \nATOM   1135  OD2 ASP A  24      17.710-134.235 -20.599  1.00 26.66           O  \nATOM   1136  N   LYS A  25      14.216-137.878 -19.053  1.00 21.96           N  \nATOM   1137  CA  LYS A  25      13.058-138.274 -18.254  1.00 22.50           C  \nATOM   1138  C   LYS A  25      13.046-139.786 -17.995  1.00 22.38           C  \nATOM   1139  O   LYS A  25      12.631-140.224 -16.918  1.00 21.93           O  \nATOM   1140  CB  LYS A  25      11.739-137.872 -18.931  1.00 21.73           C  \nATOM   1141  CG  LYS A  25      11.474-136.358 -18.979  1.00 23.62           C  \nATOM   1142  CD  LYS A  25      10.143-136.069 -19.708  1.00 23.80           C  \nATOM   1143  CE  LYS A  25       9.945-134.592 -20.062  1.00 27.47           C  \nATOM   1144  NZ  LYS A  25      10.029-133.737 -18.842  1.00 27.48           N  \nATOM   1145  N   ASP A  26      13.486-140.571 -18.976  1.00 22.20           N  \nATOM   1146  CA  ASP A  26      13.567-142.030 -18.780  1.00 23.10           C  \nATOM   1147  C   ASP A  26      14.729-142.428 -17.855  1.00 23.62           C  \nATOM   1148  O   ASP A  26      14.573-143.322 -17.018  1.00 24.75           O  \nATOM   1149  CB  ASP A  26      13.693-142.768 -20.112  1.00 22.96           C  \nATOM   1150  CG  ASP A  26      12.430-142.705 -20.959  1.00 22.95           C  \nATOM   1151  OD1 ASP A  26      11.300-142.542 -20.431  1.00 22.28           O  \nATOM   1152  OD2 ASP A  26      12.572-142.854 -22.190  1.00 22.80           O  \nATOM   1153  N   ARG A  27      15.888-141.795 -18.017  1.00 23.03           N  \nATOM   1154  CA  ARG A  27      17.038-142.020 -17.106  1.00 23.00           C  \nATOM   1155  C   ARG A  27      16.632-141.750 -15.652  1.00 22.05           C  \nATOM   1156  O   ARG A  27      16.947-142.512 -14.741  1.00 21.19           O  \nATOM   1157  CB  ARG A  27      18.164-141.039 -17.442  1.00 23.27           C  \nATOM   1158  CG  ARG A  27      18.997-141.390 -18.619  1.00 26.48           C  \nATOM   1159  CD  ARG A  27      20.053-142.373 -18.113  1.00 29.53           C  \nATOM   1160  NE  ARG A  27      20.371-143.265 -19.156  1.00 32.35           N  \nATOM   1161  CZ  ARG A  27      21.353-144.142 -19.134  1.00 24.52           C  \nATOM   1162  NH1 ARG A  27      22.191-144.273 -18.094  1.00 22.75           N  \nATOM   1163  NH2 ARG A  27      21.477-144.854 -20.198  1.00 25.14           N  \nATOM   1164  N   ASN A  28      15.931-140.635 -15.442  1.00 20.31           N  \nATOM   1165  CA  ASN A  28      15.406-140.263 -14.130  1.00 19.87           C  \nATOM   1166  C   ASN A  28      14.442-141.293 -13.497  1.00 20.64           C  \nATOM   1167  O   ASN A  28      14.594-141.655 -12.306  1.00 20.54           O  \nATOM   1168  CB  ASN A  28      14.796-138.849 -14.207  1.00 19.99           C  \nATOM   1169  CG  ASN A  28      15.860-137.806 -14.440  1.00 19.91           C  \nATOM   1170  OD1 ASN A  28      17.045-138.116 -14.315  1.00 20.99           O  \nATOM   1171  ND2 ASN A  28      15.467-136.586 -14.801  1.00 13.82           N  \nATOM   1172  N   SER A  29      13.502-141.807 -14.286  1.00 19.24           N  \nATOM   1173  CA  SER A  29      12.563-142.802 -13.766  1.00 20.22           C  \nATOM   1174  C   SER A  29      13.341-144.082 -13.391  1.00 19.99           C  \nATOM   1175  O   SER A  29      13.102-144.669 -12.339  1.00 19.92           O  \nATOM   1176  CB  SER A  29      11.480-143.151 -14.791  1.00 20.41           C  \nATOM   1177  OG  SER A  29      10.765-141.997 -15.225  1.00 23.93           O  \nATOM   1178  N   VAL A  30      14.267-144.471 -14.264  1.00 19.73           N  \nATOM   1179  CA  VAL A  30      15.168-145.614 -14.032  1.00 20.52           C  \nATOM   1180  C   VAL A  30      15.906-145.486 -12.693  1.00 21.42           C  \nATOM   1181  O   VAL A  30      15.942-146.452 -11.898  1.00 21.72           O  \nATOM   1182  CB  VAL A  30      16.152-145.794 -15.216  1.00 20.06           C  \nATOM   1183  CG1 VAL A  30      17.348-146.684 -14.837  1.00 20.21           C  \nATOM   1184  CG2 VAL A  30      15.420-146.387 -16.418  1.00 19.03           C  \nATOM   1185  N   SER A  31      16.479-144.313 -12.433  1.00 21.45           N  \nATOM   1186  CA  SER A  31      17.248-144.105 -11.204  1.00 22.54           C  \nATOM   1187  C   SER A  31      16.398-144.267  -9.937  1.00 22.76           C  \nATOM   1188  O   SER A  31      16.936-144.393  -8.830  1.00 23.71           O  \nATOM   1189  CB  SER A  31      17.870-142.721 -11.217  1.00 22.50           C  \nATOM   1190  OG  SER A  31      16.849-141.756 -11.073  1.00 23.40           O  \nATOM   1191  N   LEU A  32      15.074-144.226 -10.105  1.00 22.95           N  \nATOM   1192  CA  LEU A  32      14.129-144.319  -8.990  1.00 22.85           C  \nATOM   1193  C   LEU A  32      13.421-145.658  -8.846  1.00 22.70           C  \nATOM   1194  O   LEU A  32      12.537-145.799  -7.982  1.00 22.47           O  \nATOM   1195  CB  LEU A  32      13.064-143.204  -9.092  1.00 22.91           C  \nATOM   1196  CG  LEU A  32      13.454-141.808  -8.582  1.00 24.21           C  \nATOM   1197  CD1 LEU A  32      12.452-140.812  -9.093  1.00 22.19           C  \nATOM   1198  CD2 LEU A  32      13.474-141.814  -7.049  1.00 25.56           C  \nATOM   1199  N   VAL A  33      13.761-146.658  -9.657  1.00 23.32           N  \nATOM   1200  CA  VAL A  33      13.043-147.927  -9.458  1.00 22.58           C  \nATOM   1201  C   VAL A  33      13.506-148.660  -8.188  1.00 23.19           C  \nATOM   1202  O   VAL A  33      12.669-149.143  -7.421  1.00 23.14           O  \nATOM   1203  CB  VAL A  33      12.895-148.904 -10.708  1.00 23.79           C  \nATOM   1204  CG1 VAL A  33      13.182-148.240 -12.025  1.00 21.41           C  \nATOM   1205  CG2 VAL A  33      13.646-150.232 -10.510  1.00 20.64           C  \nATOM   1206  N   CYS A  34      14.822-148.732  -7.983  1.00 23.13           N  \nATOM   1207  CA  CYS A  34      15.391-149.265  -6.743  1.00 22.97           C  \nATOM   1208  C   CYS A  34      16.826-148.766  -6.537  1.00 22.69           C  \nATOM   1209  O   CYS A  34      17.404-148.132  -7.424  1.00 21.96           O  \nATOM   1210  CB  CYS A  34      15.345-150.789  -6.739  1.00 23.65           C  \nATOM   1211  SG  CYS A  34      16.426-151.494  -7.955  1.00 25.58           S  \nATOM   1212  N   LYS A  35      17.391-149.050  -5.364  1.00 22.50           N  \nATOM   1213  CA  LYS A  35      18.731-148.590  -5.005  1.00 21.99           C  \nATOM   1214  C   LYS A  35      19.793-149.101  -5.998  1.00 21.40           C  \nATOM   1215  O   LYS A  35      20.697-148.360  -6.401  1.00 19.54           O  \nATOM   1216  CB  LYS A  35      19.055-149.002  -3.567  1.00 22.78           C  \nATOM   1217  CG  LYS A  35      19.896-148.007  -2.775  1.00 25.17           C  \nATOM   1218  CD  LYS A  35      19.135-146.741  -2.413  1.00 27.37           C  \nATOM   1219  CE  LYS A  35      20.070-145.517  -2.316  1.00 28.96           C  \nATOM   1220  NZ  LYS A  35      20.127-144.613  -3.511  1.00 28.13           N  \nATOM   1221  N   SER A  36      19.661-150.359  -6.413  1.00 20.28           N  \nATOM   1222  CA  SER A  36      20.566-150.932  -7.408  1.00 20.60           C  \nATOM   1223  C   SER A  36      20.579-150.178  -8.750  1.00 20.29           C  \nATOM   1224  O   SER A  36      21.663-149.842  -9.272  1.00 19.12           O  \nATOM   1225  CB  SER A  36      20.239-152.407  -7.653  1.00 20.05           C  \nATOM   1226  OG  SER A  36      21.285-152.976  -8.410  1.00 23.83           O  \nATOM   1227  N   TRP A  37      19.399-149.918  -9.286  1.00 20.52           N  \nATOM   1228  CA  TRP A  37      19.261-149.179 -10.529  1.00 21.42           C  \nATOM   1229  C   TRP A  37      19.805-147.757 -10.434  1.00 21.87           C  \nATOM   1230  O   TRP A  37      20.431-147.264 -11.354  1.00 22.11           O  \nATOM   1231  CB  TRP A  37      17.809-149.167 -10.985  1.00 21.58           C  \nATOM   1232  CG  TRP A  37      17.356-150.499 -11.469  1.00 20.50           C  \nATOM   1233  CD1 TRP A  37      17.735-151.707 -10.981  1.00 22.50           C  \nATOM   1234  CD2 TRP A  37      16.451-150.766 -12.541  1.00 20.80           C  \nATOM   1235  NE1 TRP A  37      17.114-152.715 -11.675  1.00 21.66           N  \nATOM   1236  CE2 TRP A  37      16.320-152.162 -12.642  1.00 22.72           C  \nATOM   1237  CE3 TRP A  37      15.733-149.970 -13.428  1.00 21.05           C  \nATOM   1238  CZ2 TRP A  37      15.512-152.765 -13.592  1.00 22.89           C  \nATOM   1239  CZ3 TRP A  37      14.937-150.574 -14.366  1.00 21.64           C  \nATOM   1240  CH2 TRP A  37      14.830-151.958 -14.442  1.00 21.91           C  \nATOM   1241  N   TYR A  38      19.576-147.121  -9.299  1.00 22.06           N  \nATOM   1242  CA  TYR A  38      20.152-145.822  -9.047  1.00 22.50           C  \nATOM   1243  C   TYR A  38      21.651-145.804  -9.271  1.00 22.96           C  \nATOM   1244  O   TYR A  38      22.162-144.930  -9.954  1.00 26.69           O  \nATOM   1245  CB  TYR A  38      19.841-145.345  -7.649  1.00 20.59           C  \nATOM   1246  CG  TYR A  38      20.533-144.057  -7.300  1.00 19.09           C  \nATOM   1247  CD1 TYR A  38      21.777-144.055  -6.708  1.00 18.16           C  \nATOM   1248  CD2 TYR A  38      19.946-142.839  -7.577  1.00 16.08           C  \nATOM   1249  CE1 TYR A  38      22.405-142.891  -6.393  1.00 18.18           C  \nATOM   1250  CE2 TYR A  38      20.569-141.678  -7.264  1.00 15.79           C  \nATOM   1251  CZ  TYR A  38      21.791-141.697  -6.672  1.00 17.63           C  \nATOM   1252  OH  TYR A  38      22.419-140.529  -6.358  1.00 15.98           O  \nATOM   1253  N   GLU A  39      22.356-146.774  -8.707  1.00 23.46           N  \nATOM   1254  CA  GLU A  39      23.804-146.802  -8.824  1.00 20.41           C  \nATOM   1255  C   GLU A  39      24.287-147.190 -10.216  1.00 19.44           C  \nATOM   1256  O   GLU A  39      25.260-146.653 -10.710  1.00 18.82           O  \nATOM   1257  CB  GLU A  39      24.405-147.718  -7.771  1.00 20.58           C  \nATOM   1258  CG  GLU A  39      24.184-147.231  -6.358  1.00 20.95           C  \nATOM   1259  CD  GLU A  39      25.034-146.025  -6.014  1.00 21.15           C  \nATOM   1260  OE1 GLU A  39      24.591-145.216  -5.191  1.00 21.92           O  \nATOM   1261  OE2 GLU A  39      26.143-145.895  -6.555  1.00 21.03           O  \nATOM   1262  N   ILE A  40      23.602-148.124 -10.845  1.00 18.55           N  \nATOM   1263  CA  ILE A  40      23.994-148.542 -12.168  1.00 18.65           C  \nATOM   1264  C   ILE A  40      23.740-147.432 -13.186  1.00 19.67           C  \nATOM   1265  O   ILE A  40      24.605-147.094 -13.976  1.00 20.44           O  \nATOM   1266  CB  ILE A  40      23.286-149.854 -12.556  1.00 18.29           C  \nATOM   1267  CG1 ILE A  40      23.765-150.997 -11.652  1.00 17.58           C  \nATOM   1268  CG2 ILE A  40      23.545-150.194 -13.990  1.00 16.23           C  \nATOM   1269  CD1 ILE A  40      22.918-152.230 -11.730  1.00 19.97           C  \nATOM   1270  N   GLU A  41      22.546-146.858 -13.140  1.00 20.01           N  \nATOM   1271  CA  GLU A  41      22.189-145.723 -14.026  1.00 20.94           C  \nATOM   1272  C   GLU A  41      23.187-144.562 -13.875  1.00 21.23           C  \nATOM   1273  O   GLU A  41      23.740-144.077 -14.877  1.00 21.88           O  \nATOM   1274  CB  GLU A  41      20.725-145.316 -13.760  1.00 20.71           C  \nATOM   1275  CG  GLU A  41      20.127-144.262 -14.736  1.00 21.58           C  \nATOM   1276  CD  GLU A  41      20.718-142.921 -14.558  1.00 20.42           C  \nATOM   1277  OE1 GLU A  41      20.754-142.390 -13.418  1.00 19.07           O  \nATOM   1278  OE2 GLU A  41      21.137-142.371 -15.585  1.00 24.97           O  \nATOM   1279  N   ARG A  42      23.477-144.140 -12.640  1.00 21.39           N  \nATOM   1280  CA  ARG A  42      24.354-142.983 -12.470  1.00 23.52           C  \nATOM   1281  C   ARG A  42      25.713-143.244 -13.138  1.00 23.06           C  \nATOM   1282  O   ARG A  42      26.295-142.354 -13.722  1.00 21.40           O  \nATOM   1283  CB  ARG A  42      24.531-142.564 -10.997  1.00 22.98           C  \nATOM   1284  CG  ARG A  42      25.185-143.653 -10.128  1.00 25.04           C  \nATOM   1285  CD  ARG A  42      25.304-143.306  -8.655  1.00 26.64           C  \nATOM   1286  NE  ARG A  42      26.412-142.386  -8.466  1.00 34.18           N  \nATOM   1287  CZ  ARG A  42      27.488-142.611  -7.730  1.00 32.62           C  \nATOM   1288  NH1 ARG A  42      27.630-143.731  -7.035  1.00 32.47           N  \nATOM   1289  NH2 ARG A  42      28.416-141.671  -7.675  1.00 34.57           N  \nATOM   1290  N   TRP A  43      26.209-144.479 -13.048  1.00 24.81           N  \nATOM   1291  CA  TRP A  43      27.561-144.765 -13.534  1.00 27.03           C  \nATOM   1292  C   TRP A  43      27.690-144.946 -15.045  1.00 25.66           C  \nATOM   1293  O   TRP A  43      28.811-145.006 -15.565  1.00 26.32           O  \nATOM   1294  CB  TRP A  43      28.077-145.997 -12.862  1.00 31.18           C  \nATOM   1295  CG  TRP A  43      28.713-145.717 -11.514  1.00 38.87           C  \nATOM   1296  CD1 TRP A  43      28.152-145.918 -10.241  1.00 42.10           C  \nATOM   1297  CD2 TRP A  43      30.070-145.267 -11.255  1.00 41.32           C  \nATOM   1298  NE1 TRP A  43      29.085-145.620  -9.214  1.00 42.82           N  \nATOM   1299  CE2 TRP A  43      30.263-145.217  -9.806  1.00 42.37           C  \nATOM   1300  CE3 TRP A  43      31.138-144.905 -12.103  1.00 41.93           C  \nATOM   1301  CZ2 TRP A  43      31.490-144.816  -9.198  1.00 41.87           C  \nATOM   1302  CZ3 TRP A  43      32.360-144.501 -11.493  1.00 42.19           C  \nATOM   1303  CH2 TRP A  43      32.516-144.451 -10.047  1.00 40.96           C  \nATOM   1304  N   CYS A  44      26.525-145.132 -15.762  1.00 24.37           N  \nATOM   1305  CA  CYS A  44      26.668-145.125 -17.208  1.00 24.73           C  \nATOM   1306  C   CYS A  44      25.810-144.049 -17.874  1.00 21.84           C  \nATOM   1307  O   CYS A  44      25.483-144.196 -19.053  1.00 22.20           O  \nATOM   1308  CB  CYS A  44      26.195-146.463 -17.759  1.00 22.51           C  \nATOM   1309  SG  CYS A  44      24.352-146.654 -17.515  1.00 25.76           S  \nATOM   1310  N   ARG A  45      25.412-142.998 -17.142  1.00 23.06           N  \nATOM   1311  CA  ARG A  45      24.674-141.898 -17.765  1.00 20.70           C  \nATOM   1312  C   ARG A  45      25.666-141.066 -18.596  1.00 21.72           C  \nATOM   1313  O   ARG A  45      26.732-140.725 -18.080  1.00 21.32           O  \nATOM   1314  CB  ARG A  45      24.014-140.938 -16.737  1.00 22.68           C  \nATOM   1315  CG  ARG A  45      23.195-139.856 -17.440  1.00 17.80           C  \nATOM   1316  CD  ARG A  45      22.333-138.917 -16.538  1.00 20.50           C  \nATOM   1317  NE  ARG A  45      21.346-139.614 -15.697  1.00 21.46           N  \nATOM   1318  CZ  ARG A  45      20.208-139.088 -15.235  1.00 19.21           C  \nATOM   1319  NH1 ARG A  45      19.802-137.867 -15.585  1.00 21.94           N  \nATOM   1320  NH2 ARG A  45      19.438-139.829 -14.458  1.00 22.68           N  \nATOM   1321  N   ARG A  46      25.300-140.721 -19.873  1.00 21.52           N  \nATOM   1322  CA  ARG A  46      26.226-140.145 -20.864  1.00 22.10           C  \nATOM   1323  C   ARG A  46      26.097-138.632 -21.008  1.00 21.68           C  \nATOM   1324  O   ARG A  46      27.055-137.940 -21.378  1.00 20.33           O  \nATOM   1325  CB  ARG A  46      25.973-140.780 -22.239  1.00 21.38           C  \nATOM   1326  CG  ARG A  46      26.325-142.274 -22.314  1.00 25.23           C  \nATOM   1327  CD  ARG A  46      25.770-142.922 -23.607  1.00 24.61           C  \nATOM   1328  NE  ARG A  46      26.032-144.367 -23.675  1.00 29.41           N  \nATOM   1329  CZ  ARG A  46      25.547-145.201 -24.604  1.00 31.62           C  \nATOM   1330  NH1 ARG A  46      24.739-144.764 -25.571  1.00 33.54           N  \nATOM   1331  NH2 ARG A  46      25.866-146.490 -24.560  1.00 32.25           N  \nATOM   1332  N   LYS A  47      24.909-138.129 -20.725  1.00 22.46           N  \nATOM   1333  CA  LYS A  47      24.633-136.706 -20.900  1.00 24.48           C  \nATOM   1334  C   LYS A  47      23.779-136.187 -19.773  1.00 24.77           C  \nATOM   1335  O   LYS A  47      22.962-136.901 -19.213  1.00 24.10           O  \nATOM   1336  CB  LYS A  47      23.998-136.441 -22.257  1.00 25.58           C  \nATOM   1337  CG  LYS A  47      22.520-136.661 -22.349  1.00 29.13           C  \nATOM   1338  CD  LYS A  47      21.898-135.640 -23.311  1.00 34.17           C  \nATOM   1339  CE  LYS A  47      20.363-135.693 -23.274  1.00 37.26           C  \nATOM   1340  NZ  LYS A  47      19.845-137.042 -23.734  1.00 37.83           N  \nATOM   1341  N   VAL A  48      24.032-134.942 -19.390  1.00 26.05           N  \nATOM   1342  CA  VAL A  48      23.205-134.277 -18.406  1.00 26.74           C  \nATOM   1343  C   VAL A  48      22.749-132.955 -19.006  1.00 25.84           C  \nATOM   1344  O   VAL A  48      23.482-132.279 -19.732  1.00 24.96           O  \nATOM   1345  CB  VAL A  48      23.919-134.064 -17.034  1.00 26.99           C  \nATOM   1346  CG1 VAL A  48      24.119-135.388 -16.306  1.00 29.79           C  \nATOM   1347  CG2 VAL A  48      25.263-133.335 -17.193  1.00 30.55           C  \nATOM   1348  N   PHE A  49      21.518-132.615 -18.706  1.00 25.58           N  \nATOM   1349  CA  PHE A  49      20.926-131.372 -19.177  1.00 26.02           C  \nATOM   1350  C   PHE A  49      20.527-130.598 -17.941  1.00 25.89           C  \nATOM   1351  O   PHE A  49      19.710-131.064 -17.157  1.00 26.32           O  \nATOM   1352  CB  PHE A  49      19.709-131.672 -20.061  1.00 27.63           C  \nATOM   1353  CG  PHE A  49      18.879-130.475 -20.350  1.00 29.81           C  \nATOM   1354  CD1 PHE A  49      19.310-129.527 -21.282  1.00 33.18           C  \nATOM   1355  CD2 PHE A  49      17.658-130.270 -19.674  1.00 32.17           C  \nATOM   1356  CE1 PHE A  49      18.527-128.371 -21.547  1.00 31.13           C  \nATOM   1357  CE2 PHE A  49      16.879-129.104 -19.918  1.00 33.43           C  \nATOM   1358  CZ  PHE A  49      17.324-128.158 -20.862  1.00 31.92           C  \nATOM   1359  N   ILE A  50      21.125-129.423 -17.769  1.00 25.12           N  \nATOM   1360  CA  ILE A  50      20.939-128.618 -16.584  1.00 25.37           C  \nATOM   1361  C   ILE A  50      20.376-127.282 -17.111  1.00 23.53           C  \nATOM   1362  O   ILE A  50      21.139-126.401 -17.534  1.00 23.83           O  \nATOM   1363  CB  ILE A  50      22.281-128.414 -15.780  1.00 25.22           C  \nATOM   1364  CG1 ILE A  50      23.056-129.725 -15.519  1.00 29.07           C  \nATOM   1365  CG2 ILE A  50      22.064-127.629 -14.451  1.00 25.43           C  \nATOM   1366  CD1 ILE A  50      22.248-130.813 -15.001  1.00 34.06           C  \nATOM   1367  N   GLY A  51      19.054-127.177 -17.117  1.00 23.39           N  \nATOM   1368  CA  GLY A  51      18.333-125.978 -17.639  1.00 23.31           C  \nATOM   1369  C   GLY A  51      18.473-124.724 -16.818  1.00 23.50           C  \nATOM   1370  O   GLY A  51      18.126-123.640 -17.273  1.00 22.79           O  \nATOM   1371  N   ASN A  52      18.928-124.861 -15.577  1.00 24.01           N  \nATOM   1372  CA  ASN A  52      19.197-123.698 -14.721  1.00 24.04           C  \nATOM   1373  C   ASN A  52      20.471-124.043 -13.970  1.00 24.34           C  \nATOM   1374  O   ASN A  52      20.454-124.877 -13.057  1.00 24.98           O  \nATOM   1375  CB  ASN A  52      17.998-123.414 -13.777  1.00 24.16           C  \nATOM   1376  CG  ASN A  52      18.317-122.362 -12.728  1.00 24.49           C  \nATOM   1377  OD1 ASN A  52      19.340-121.716 -12.808  1.00 21.61           O  \nATOM   1378  ND2 ASN A  52      17.416-122.158 -11.768  1.00 21.87           N  \nATOM   1379  N   CYS A  53      21.592-123.434 -14.374  1.00 24.92           N  \nATOM   1380  CA  CYS A  53      22.908-123.692 -13.774  1.00 24.85           C  \nATOM   1381  C   CYS A  53      22.963-123.562 -12.236  1.00 24.90           C  \nATOM   1382  O   CYS A  53      23.849-124.137 -11.614  1.00 26.11           O  \nATOM   1383  CB  CYS A  53      24.004-122.813 -14.406  1.00 24.00           C  \nATOM   1384  SG  CYS A  53      23.823-121.038 -14.150  1.00 26.33           S  \nATOM   1385  N   TYR A  54      22.022-122.822 -11.647  1.00 23.75           N  \nATOM   1386  CA  TYR A  54      21.996-122.578 -10.172  1.00 22.24           C  \nATOM   1387  C   TYR A  54      21.019-123.489  -9.432  1.00 22.08           C  \nATOM   1388  O   TYR A  54      20.865-123.395  -8.213  1.00 21.40           O  \nATOM   1389  CB  TYR A  54      21.687-121.112  -9.892  1.00 22.48           C  \nATOM   1390  CG  TYR A  54      22.783-120.151 -10.346  1.00 23.39           C  \nATOM   1391  CD1 TYR A  54      22.495-119.111 -11.249  1.00 24.86           C  \nATOM   1392  CD2 TYR A  54      24.074-120.247  -9.836  1.00 23.12           C  \nATOM   1393  CE1 TYR A  54      23.487-118.207 -11.660  1.00 24.84           C  \nATOM   1394  CE2 TYR A  54      25.095-119.351 -10.260  1.00 23.87           C  \nATOM   1395  CZ  TYR A  54      24.774-118.326 -11.169  1.00 22.69           C  \nATOM   1396  OH  TYR A  54      25.739-117.384 -11.563  1.00 22.80           O  \nATOM   1397  N   ALA A  55      20.400-124.405 -10.172  1.00 20.75           N  \nATOM   1398  CA  ALA A  55      19.466-125.373  -9.580  1.00 21.60           C  \nATOM   1399  C   ALA A  55      20.237-126.505  -8.885  1.00 22.14           C  \nATOM   1400  O   ALA A  55      19.657-127.295  -8.136  1.00 22.07           O  \nATOM   1401  CB  ALA A  55      18.539-125.923 -10.659  1.00 20.64           C  \nATOM   1402  N   VAL A  56      21.544-126.564  -9.138  1.00 22.51           N  \nATOM   1403  CA  VAL A  56      22.391-127.629  -8.575  1.00 22.63           C  \nATOM   1404  C   VAL A  56      23.839-127.185  -8.648  1.00 23.65           C  \nATOM   1405  O   VAL A  56      24.190-126.352  -9.475  1.00 22.92           O  \nATOM   1406  CB  VAL A  56      22.208-128.977  -9.342  1.00 21.84           C  \nATOM   1407  CG1 VAL A  56      22.611-128.833 -10.837  1.00 22.99           C  \nATOM   1408  CG2 VAL A  56      23.045-130.139  -8.678  1.00 23.76           C  \nATOM   1409  N   SER A  57      24.692-127.759  -7.795  1.00 23.12           N  \nATOM   1410  CA  SER A  57      26.111-127.414  -7.825  1.00 24.14           C  \nATOM   1411  C   SER A  57      26.919-128.352  -8.756  1.00 24.33           C  \nATOM   1412  O   SER A  57      26.522-129.503  -8.974  1.00 23.94           O  \nATOM   1413  CB  SER A  57      26.670-127.457  -6.400  1.00 24.07           C  \nATOM   1414  OG  SER A  57      26.854-128.807  -6.000  1.00 25.72           O  \nATOM   1415  N   PRO A  58      28.061-127.865  -9.304  1.00 24.30           N  \nATOM   1416  CA  PRO A  58      28.922-128.754 -10.067  1.00 24.13           C  \nATOM   1417  C   PRO A  58      29.324-129.998  -9.262  1.00 23.85           C  \nATOM   1418  O   PRO A  58      29.214-131.105  -9.799  1.00 25.24           O  \nATOM   1419  CB  PRO A  58      30.138-127.887 -10.390  1.00 23.93           C  \nATOM   1420  CG  PRO A  58      29.572-126.471 -10.452  1.00 24.18           C  \nATOM   1421  CD  PRO A  58      28.570-126.478  -9.301  1.00 25.44           C  \nATOM   1422  N   ALA A  59      29.717-129.848  -7.990  1.00 22.07           N  \nATOM   1423  CA  ALA A  59      30.205-131.024  -7.233  1.00 22.55           C  \nATOM   1424  C   ALA A  59      29.145-132.112  -7.190  1.00 22.16           C  \nATOM   1425  O   ALA A  59      29.448-133.288  -7.277  1.00 20.73           O  \nATOM   1426  CB  ALA A  59      30.661-130.647  -5.820  1.00 22.33           C  \nATOM   1427  N   THR A  60      27.886-131.700  -7.061  1.00 21.67           N  \nATOM   1428  CA  THR A  60      26.770-132.639  -6.939  1.00 22.60           C  \nATOM   1429  C   THR A  60      26.569-133.452  -8.211  1.00 22.78           C  \nATOM   1430  O   THR A  60      26.338-134.663  -8.150  1.00 24.12           O  \nATOM   1431  CB  THR A  60      25.445-131.896  -6.582  1.00 22.49           C  \nATOM   1432  OG1 THR A  60      25.525-131.437  -5.226  1.00 24.02           O  \nATOM   1433  CG2 THR A  60      24.250-132.834  -6.712  1.00 23.40           C  \nATOM   1434  N   VAL A  61      26.644-132.783  -9.355  1.00 23.40           N  \nATOM   1435  CA  VAL A  61      26.496-133.426 -10.667  1.00 23.58           C  \nATOM   1436  C   VAL A  61      27.663-134.397 -10.905  1.00 23.48           C  \nATOM   1437  O   VAL A  61      27.453-135.555 -11.308  1.00 22.84           O  \nATOM   1438  CB  VAL A  61      26.465-132.350 -11.812  1.00 23.15           C  \nATOM   1439  CG1 VAL A  61      26.447-133.016 -13.219  1.00 22.62           C  \nATOM   1440  CG2 VAL A  61      25.265-131.438 -11.649  1.00 25.72           C  \nATOM   1441  N   ILE A  62      28.889-133.933 -10.641  1.00 23.74           N  \nATOM   1442  CA  ILE A  62      30.081-134.755 -10.907  1.00 24.72           C  \nATOM   1443  C   ILE A  62      30.181-135.965  -9.996  1.00 25.65           C  \nATOM   1444  O   ILE A  62      30.612-137.022 -10.449  1.00 25.61           O  \nATOM   1445  CB  ILE A  62      31.388-133.925 -10.867  1.00 25.00           C  \nATOM   1446  CG1 ILE A  62      31.346-132.819 -11.930  1.00 27.04           C  \nATOM   1447  CG2 ILE A  62      32.604-134.811 -11.065  1.00 26.21           C  \nATOM   1448  CD1 ILE A  62      32.442-131.807 -11.788  1.00 30.88           C  \nATOM   1449  N   ARG A  63      29.813-135.801  -8.712  1.00 25.28           N  \nATOM   1450  CA  ARG A  63      29.760-136.901  -7.776  1.00 25.71           C  \nATOM   1451  C   ARG A  63      28.703-137.952  -8.165  1.00 24.97           C  \nATOM   1452  O   ARG A  63      28.981-139.145  -8.152  1.00 23.17           O  \nATOM   1453  CB  ARG A  63      29.581-136.398  -6.328  1.00 25.42           C  \nATOM   1454  CG  ARG A  63      29.794-137.473  -5.244  1.00 30.81           C  \nATOM   1455  CD  ARG A  63      30.481-136.930  -3.963  1.00 36.10           C  \nATOM   1456  NE  ARG A  63      29.888-135.660  -3.528  1.00 43.16           N  \nATOM   1457  CZ  ARG A  63      30.478-134.459  -3.590  1.00 44.46           C  \nATOM   1458  NH1 ARG A  63      31.726-134.320  -4.042  1.00 44.81           N  \nATOM   1459  NH2 ARG A  63      29.810-133.387  -3.171  1.00 44.57           N  \nATOM   1460  N   ARG A  64      27.507-137.515  -8.529  1.00 24.38           N  \nATOM   1461  CA  ARG A  64      26.439-138.455  -8.914  1.00 24.02           C  \nATOM   1462  C   ARG A  64      26.696-139.147 -10.252  1.00 24.24           C  \nATOM   1463  O   ARG A  64      26.494-140.350 -10.367  1.00 22.61           O  \nATOM   1464  CB  ARG A  64      25.074-137.749  -9.013  1.00 24.70           C  \nATOM   1465  CG  ARG A  64      23.979-138.755  -9.375  1.00 25.27           C  \nATOM   1466  CD  ARG A  64      22.566-138.257  -9.127  1.00 24.88           C  \nATOM   1467  NE  ARG A  64      21.560-139.196  -9.642  1.00 23.76           N  \nATOM   1468  CZ  ARG A  64      20.278-138.877  -9.807  1.00 23.61           C  \nATOM   1469  NH1 ARG A  64      19.841-137.664  -9.444  1.00 18.73           N  \nATOM   1470  NH2 ARG A  64      19.438-139.769 -10.308  1.00 21.62           N  \nATOM   1471  N   PHE A  65      27.079-138.362 -11.273  1.00 23.55           N  \nATOM   1472  CA  PHE A  65      27.244-138.870 -12.634  1.00 23.83           C  \nATOM   1473  C   PHE A  65      28.710-138.806 -13.055  1.00 25.07           C  \nATOM   1474  O   PHE A  65      29.135-137.866 -13.727  1.00 24.21           O  \nATOM   1475  CB  PHE A  65      26.365-138.091 -13.611  1.00 23.97           C  \nATOM   1476  CG  PHE A  65      24.902-138.173 -13.311  1.00 23.46           C  \nATOM   1477  CD1 PHE A  65      24.151-137.011 -13.085  1.00 23.65           C  \nATOM   1478  CD2 PHE A  65      24.263-139.424 -13.242  1.00 23.30           C  \nATOM   1479  CE1 PHE A  65      22.789-137.077 -12.817  1.00 21.51           C  \nATOM   1480  CE2 PHE A  65      22.899-139.503 -12.956  1.00 20.89           C  \nATOM   1481  CZ  PHE A  65      22.152-138.295 -12.766  1.00 22.16           C  \nATOM   1482  N   PRO A  66      29.507-139.816 -12.655  1.00 24.31           N  \nATOM   1483  CA  PRO A  66      30.939-139.695 -12.912  1.00 24.89           C  \nATOM   1484  C   PRO A  66      31.443-139.881 -14.351  1.00 25.96           C  \nATOM   1485  O   PRO A  66      32.613-139.530 -14.635  1.00 27.11           O  \nATOM   1486  CB  PRO A  66      31.533-140.806 -12.016  1.00 23.73           C  \nATOM   1487  CG  PRO A  66      30.457-141.176 -11.079  1.00 23.33           C  \nATOM   1488  CD  PRO A  66      29.223-141.046 -11.886  1.00 25.78           C  \nATOM   1489  N   LYS A  67      30.633-140.472 -15.233  1.00 25.64           N  \nATOM   1490  CA  LYS A  67      31.123-140.864 -16.561  1.00 24.37           C  \nATOM   1491  C   LYS A  67      30.504-140.065 -17.703  1.00 23.76           C  \nATOM   1492  O   LYS A  67      30.501-140.527 -18.843  1.00 22.84           O  \nATOM   1493  CB  LYS A  67      30.967-142.386 -16.797  1.00 24.77           C  \nATOM   1494  CG  LYS A  67      31.853-143.243 -15.899  1.00 27.28           C  \nATOM   1495  CD  LYS A  67      31.936-144.669 -16.397  1.00 30.80           C  \nATOM   1496  CE  LYS A  67      33.131-145.370 -15.792  1.00 33.11           C  \nATOM   1497  NZ  LYS A  67      33.159-146.824 -16.152  1.00 36.08           N  \nATOM   1498  N   VAL A  68      29.985-138.871 -17.388  1.00 21.80           N  \nATOM   1499  CA  VAL A  68      29.354-137.984 -18.356  1.00 23.07           C  \nATOM   1500  C   VAL A  68      30.298-137.589 -19.494  1.00 22.28           C  \nATOM   1501  O   VAL A  68      31.479-137.284 -19.261  1.00 22.05           O  \nATOM   1502  CB  VAL A  68      28.760-136.737 -17.620  1.00 22.67           C  \nATOM   1503  CG1 VAL A  68      28.377-135.563 -18.555  1.00 24.52           C  \nATOM   1504  CG2 VAL A  68      27.502-137.164 -16.813  1.00 23.11           C  \nATOM   1505  N   ARG A  69      29.788-137.656 -20.720  1.00 20.82           N  \nATOM   1506  CA  ARG A  69      30.528-137.146 -21.872  1.00 20.66           C  \nATOM   1507  C   ARG A  69      29.917-135.922 -22.505  1.00 20.95           C  \nATOM   1508  O   ARG A  69      30.551-135.307 -23.350  1.00 19.78           O  \nATOM   1509  CB  ARG A  69      30.647-138.200 -22.931  1.00 21.80           C  \nATOM   1510  CG  ARG A  69      31.644-139.240 -22.503  1.00 23.12           C  \nATOM   1511  CD  ARG A  69      31.462-140.497 -23.254  1.00 31.79           C  \nATOM   1512  NE  ARG A  69      32.432-141.495 -22.806  1.00 32.21           N  \nATOM   1513  CZ  ARG A  69      33.373-142.041 -23.586  1.00 36.98           C  \nATOM   1514  NH1 ARG A  69      33.483-141.705 -24.876  1.00 38.18           N  \nATOM   1515  NH2 ARG A  69      34.202-142.941 -23.082  1.00 36.47           N  \nATOM   1516  N   SER A  70      28.683-135.602 -22.137  1.00 19.70           N  \nATOM   1517  CA  SER A  70      28.048-134.428 -22.734  1.00 21.12           C  \nATOM   1518  C   SER A  70      27.325-133.618 -21.670  1.00 21.61           C  \nATOM   1519  O   SER A  70      26.541-134.163 -20.897  1.00 21.56           O  \nATOM   1520  CB  SER A  70      27.118-134.871 -23.884  1.00 20.48           C  \nATOM   1521  OG  SER A  70      26.282-133.803 -24.302  1.00 22.31           O  \nATOM   1522  N   VAL A  71      27.568-132.302 -21.627  1.00 23.07           N  \nATOM   1523  CA  VAL A  71      26.946-131.419 -20.623  1.00 23.07           C  \nATOM   1524  C   VAL A  71      26.289-130.243 -21.337  1.00 23.02           C  \nATOM   1525  O   VAL A  71      26.844-129.682 -22.273  1.00 21.96           O  \nATOM   1526  CB  VAL A  71      27.996-130.934 -19.574  1.00 24.95           C  \nATOM   1527  CG1 VAL A  71      27.396-129.874 -18.576  1.00 24.99           C  \nATOM   1528  CG2 VAL A  71      28.547-132.152 -18.802  1.00 26.25           C  \nATOM   1529  N   GLU A  72      25.054-129.976 -20.968  1.00 22.60           N  \nATOM   1530  CA  GLU A  72      24.393-128.752 -21.452  1.00 23.21           C  \nATOM   1531  C   GLU A  72      23.967-127.947 -20.233  1.00 22.95           C  \nATOM   1532  O   GLU A  72      23.342-128.489 -19.313  1.00 22.70           O  \nATOM   1533  CB  GLU A  72      23.211-129.131 -22.342  1.00 23.51           C  \nATOM   1534  CG  GLU A  72      22.378-127.905 -22.776  1.00 24.01           C  \nATOM   1535  CD  GLU A  72      21.465-128.181 -23.962  1.00 26.02           C  \nATOM   1536  OE1 GLU A  72      21.363-129.346 -24.433  1.00 28.79           O  \nATOM   1537  OE2 GLU A  72      20.825-127.205 -24.399  1.00 29.46           O  \nATOM   1538  N   LEU A  73      24.288-126.645 -20.231  1.00 23.14           N  \nATOM   1539  CA  LEU A  73      23.988-125.748 -19.120  1.00 23.56           C  \nATOM   1540  C   LEU A  73      23.353-124.498 -19.676  1.00 22.46           C  \nATOM   1541  O   LEU A  73      23.754-124.051 -20.744  1.00 21.85           O  \nATOM   1542  CB  LEU A  73      25.311-125.320 -18.434  1.00 24.74           C  \nATOM   1543  CG  LEU A  73      25.906-126.350 -17.487  1.00 25.56           C  \nATOM   1544  CD1 LEU A  73      27.425-126.118 -17.398  1.00 25.04           C  \nATOM   1545  CD2 LEU A  73      25.223-126.164 -16.107  1.00 27.07           C  \nATOM   1546  N   LYS A  74      22.372-123.970 -18.967  1.00 23.45           N  \nATOM   1547  CA  LYS A  74      21.734-122.692 -19.329  1.00 23.04           C  \nATOM   1548  C   LYS A  74      21.826-121.769 -18.121  1.00 23.20           C  \nATOM   1549  O   LYS A  74      21.687-122.219 -16.967  1.00 22.97           O  \nATOM   1550  CB  LYS A  74      20.285-122.908 -19.756  1.00 24.89           C  \nATOM   1551  CG  LYS A  74      20.118-123.880 -20.963  1.00 25.30           C  \nATOM   1552  CD  LYS A  74      18.665-123.813 -21.442  1.00 28.66           C  \nATOM   1553  CE  LYS A  74      18.474-124.515 -22.768  1.00 29.88           C  \nATOM   1554  NZ  LYS A  74      17.029-124.366 -23.172  1.00 26.58           N  \nATOM   1555  N   GLY A  75      22.089-120.482 -18.370  1.00 22.46           N  \nATOM   1556  CA  GLY A  75      22.358-119.528 -17.275  1.00 22.88           C  \nATOM   1557  C   GLY A  75      21.257-118.509 -17.074  1.00 23.43           C  \nATOM   1558  O   GLY A  75      20.226-118.777 -16.422  1.00 24.68           O  \nATOM   1559  N   LYS A  76      21.465-117.321 -17.633  1.00 23.40           N  \nATOM   1560  CA  LYS A  76      20.513-116.204 -17.472  1.00 21.49           C  \nATOM   1561  C   LYS A  76      19.128-116.546 -18.029  1.00 23.60           C  \nATOM   1562  O   LYS A  76      19.043-117.263 -19.042  1.00 22.97           O  \nATOM   1563  CB  LYS A  76      21.016-114.947 -18.175  1.00 22.56           C  \nATOM   1564  CG  LYS A  76      22.465-114.654 -17.900  1.00 22.10           C  \nATOM   1565  CD  LYS A  76      22.865-113.309 -18.524  1.00 26.47           C  \nATOM   1566  CE  LYS A  76      24.299-112.990 -18.166  1.00 28.92           C  \nATOM   1567  NZ  LYS A  76      24.685-111.539 -18.455  1.00 30.98           N  \nATOM   1568  N   PRO A  77      18.062-115.992 -17.400  1.00 24.64           N  \nATOM   1569  CA  PRO A  77      16.693-116.138 -17.922  1.00 25.15           C  \nATOM   1570  C   PRO A  77      16.534-115.479 -19.301  1.00 24.00           C  \nATOM   1571  O   PRO A  77      17.320-114.591 -19.661  1.00 22.39           O  \nATOM   1572  CB  PRO A  77      15.839-115.384 -16.914  1.00 26.34           C  \nATOM   1573  CG  PRO A  77      16.768-114.545 -16.103  1.00 26.09           C  \nATOM   1574  CD  PRO A  77      18.101-115.200 -16.146  1.00 24.27           C  \nATOM   1575  N   HIS A  78      15.500-115.894 -20.033  1.00 24.07           N  \nATOM   1576  CA  HIS A  78      15.176-115.358 -21.366  1.00 24.24           C  \nATOM   1577  C   HIS A  78      15.149-113.823 -21.476  1.00 24.03           C  \nATOM   1578  O   HIS A  78      15.555-113.244 -22.509  1.00 25.11           O  \nATOM   1579  CB  HIS A  78      13.817-115.940 -21.785  1.00 23.88           C  \nATOM   1580  CG  HIS A  78      13.304-115.438 -23.103  1.00 22.61           C  \nATOM   1581  ND1 HIS A  78      11.961-115.295 -23.366  1.00 21.27           N  \nATOM   1582  CD2 HIS A  78      13.948-115.081 -24.243  1.00 22.33           C  \nATOM   1583  CE1 HIS A  78      11.796-114.866 -24.604  1.00 23.25           C  \nATOM   1584  NE2 HIS A  78      12.991-114.713 -25.152  1.00 22.58           N  \nATOM   1585  N   PHE A  79      14.651-113.150 -20.440  1.00 24.22           N  \nATOM   1586  CA  PHE A  79      14.487-111.672 -20.502  1.00 23.62           C  \nATOM   1587  C   PHE A  79      15.847-110.936 -20.481  1.00 23.78           C  \nATOM   1588  O   PHE A  79      15.922-109.719 -20.700  1.00 24.36           O  \nATOM   1589  CB  PHE A  79      13.560-111.183 -19.365  1.00 22.51           C  \nATOM   1590  CG  PHE A  79      12.049-111.230 -19.697  1.00 21.75           C  \nATOM   1591  CD1 PHE A  79      11.555-111.990 -20.766  1.00 22.36           C  \nATOM   1592  CD2 PHE A  79      11.133-110.566 -18.896  1.00 22.53           C  \nATOM   1593  CE1 PHE A  79      10.182-112.043 -21.045  1.00 19.98           C  \nATOM   1594  CE2 PHE A  79       9.788-110.622 -19.160  1.00 22.64           C  \nATOM   1595  CZ  PHE A  79       9.299-111.356 -20.230  1.00 20.85           C  \nATOM   1596  N   ALA A  80      16.938-111.666 -20.226  1.00 23.05           N  \nATOM   1597  CA  ALA A  80      18.281-111.086 -20.405  1.00 23.47           C  \nATOM   1598  C   ALA A  80      18.471-110.650 -21.855  1.00 23.70           C  \nATOM   1599  O   ALA A  80      19.253-109.727 -22.130  1.00 24.35           O  \nATOM   1600  CB  ALA A  80      19.385-112.136 -20.033  1.00 23.34           C  \nATOM   1601  N   ASP A  81      17.790-111.333 -22.793  1.00 23.23           N  \nATOM   1602  CA  ASP A  81      17.861-110.944 -24.224  1.00 23.12           C  \nATOM   1603  C   ASP A  81      17.328-109.544 -24.497  1.00 22.68           C  \nATOM   1604  O   ASP A  81      17.619-108.939 -25.546  1.00 22.23           O  \nATOM   1605  CB  ASP A  81      17.042-111.893 -25.063  1.00 23.47           C  \nATOM   1606  CG  ASP A  81      17.659-113.265 -25.171  1.00 24.57           C  \nATOM   1607  OD1 ASP A  81      18.680-113.551 -24.533  1.00 27.93           O  \nATOM   1608  OD2 ASP A  81      17.082-114.072 -25.899  1.00 28.81           O  \nATOM   1609  N   PHE A  82      16.498-109.044 -23.583  1.00 22.00           N  \nATOM   1610  CA  PHE A  82      15.878-107.745 -23.746  1.00 22.05           C  \nATOM   1611  C   PHE A  82      16.450-106.667 -22.802  1.00 22.00           C  \nATOM   1612  O   PHE A  82      15.817-105.679 -22.551  1.00 21.68           O  \nATOM   1613  CB  PHE A  82      14.350-107.843 -23.596  1.00 21.70           C  \nATOM   1614  CG  PHE A  82      13.756-109.027 -24.316  1.00 23.89           C  \nATOM   1615  CD1 PHE A  82      14.068-109.280 -25.647  1.00 25.32           C  \nATOM   1616  CD2 PHE A  82      12.893-109.881 -23.655  1.00 26.35           C  \nATOM   1617  CE1 PHE A  82      13.540-110.401 -26.341  1.00 25.82           C  \nATOM   1618  CE2 PHE A  82      12.339-111.006 -24.317  1.00 24.44           C  \nATOM   1619  CZ  PHE A  82      12.661-111.261 -25.673  1.00 25.11           C  \nATOM   1620  N   ASN A  83      17.643-106.902 -22.291  1.00 23.43           N  \nATOM   1621  CA  ASN A  83      18.338-105.950 -21.456  1.00 23.36           C  \nATOM   1622  C   ASN A  83      17.681-105.734 -20.094  1.00 24.35           C  \nATOM   1623  O   ASN A  83      17.891-104.702 -19.468  1.00 23.79           O  \nATOM   1624  CB  ASN A  83      18.551-104.626 -22.206  1.00 24.16           C  \nATOM   1625  CG  ASN A  83      19.498-104.778 -23.367  1.00 27.53           C  \nATOM   1626  OD1 ASN A  83      20.554-105.389 -23.237  1.00 33.30           O  \nATOM   1627  ND2 ASN A  83      19.118-104.248 -24.529  1.00 29.91           N  \nATOM   1628  N   LEU A  84      16.912-106.724 -19.609  1.00 23.81           N  \nATOM   1629  CA  LEU A  84      16.200-106.564 -18.334  1.00 24.11           C  \nATOM   1630  C   LEU A  84      17.001-107.178 -17.153  1.00 24.77           C  \nATOM   1631  O   LEU A  84      16.621-107.043 -15.978  1.00 24.50           O  \nATOM   1632  CB  LEU A  84      14.804-107.195 -18.463  1.00 23.31           C  \nATOM   1633  CG  LEU A  84      13.942-106.609 -19.583  1.00 22.18           C  \nATOM   1634  CD1 LEU A  84      12.560-107.248 -19.585  1.00 20.84           C  \nATOM   1635  CD2 LEU A  84      13.799-105.040 -19.413  1.00 20.30           C  \nATOM   1636  N   VAL A  85      18.094-107.847 -17.484  1.00 24.02           N  \nATOM   1637  CA  VAL A  85      19.027-108.392 -16.494  1.00 24.80           C  \nATOM   1638  C   VAL A  85      20.338-107.590 -16.532  1.00 25.30           C  \nATOM   1639  O   VAL A  85      21.098-107.680 -17.516  1.00 24.82           O  \nATOM   1640  CB  VAL A  85      19.301-109.904 -16.735  1.00 25.83           C  \nATOM   1641  CG1 VAL A  85      20.208-110.476 -15.613  1.00 27.34           C  \nATOM   1642  CG2 VAL A  85      17.979-110.705 -16.799  1.00 24.81           C  \nATOM   1643  N   PRO A  86      20.626-106.805 -15.463  1.00 24.60           N  \nATOM   1644  CA  PRO A  86      21.845-105.984 -15.488  1.00 24.32           C  \nATOM   1645  C   PRO A  86      23.083-106.837 -15.594  1.00 23.94           C  \nATOM   1646  O   PRO A  86      23.064-108.003 -15.188  1.00 23.06           O  \nATOM   1647  CB  PRO A  86      21.805-105.250 -14.137  1.00 23.76           C  \nATOM   1648  CG  PRO A  86      20.326-105.257 -13.775  1.00 23.97           C  \nATOM   1649  CD  PRO A  86      19.890-106.622 -14.199  1.00 25.35           C  \nATOM   1650  N   ASP A  87      24.149-106.261 -16.161  1.00 25.14           N  \nATOM   1651  CA  ASP A  87      25.423-106.956 -16.318  1.00 25.47           C  \nATOM   1652  C   ASP A  87      25.948-107.351 -14.950  1.00 25.10           C  \nATOM   1653  O   ASP A  87      25.826-106.589 -13.990  1.00 24.09           O  \nATOM   1654  CB  ASP A  87      26.481-106.023 -16.904  1.00 26.45           C  \nATOM   1655  CG  ASP A  87      26.164-105.569 -18.305  1.00 29.98           C  \nATOM   1656  OD1 ASP A  87      26.682-104.503 -18.698  1.00 33.19           O  \nATOM   1657  OD2 ASP A  87      25.457-106.290 -19.028  1.00 32.45           O  \nATOM   1658  N   GLY A  88      26.570-108.520 -14.887  1.00 24.46           N  \nATOM   1659  CA  GLY A  88      27.188-108.976 -13.652  1.00 24.28           C  \nATOM   1660  C   GLY A  88      26.230-109.814 -12.809  1.00 23.37           C  \nATOM   1661  O   GLY A  88      26.610-110.300 -11.731  1.00 22.09           O  \nATOM   1662  N   TRP A  89      24.987-109.947 -13.258  1.00 22.96           N  \nATOM   1663  CA  TRP A  89      24.007-110.749 -12.511  1.00 24.55           C  \nATOM   1664  C   TRP A  89      24.552-112.143 -12.139  1.00 24.66           C  \nATOM   1665  O   TRP A  89      24.417-112.589 -10.991  1.00 24.84           O  \nATOM   1666  CB  TRP A  89      22.694-110.896 -13.276  1.00 24.44           C  \nATOM   1667  CG  TRP A  89      21.763-111.873 -12.630  1.00 24.10           C  \nATOM   1668  CD1 TRP A  89      20.871-111.628 -11.598  1.00 24.38           C  \nATOM   1669  CD2 TRP A  89      21.632-113.254 -12.961  1.00 24.21           C  \nATOM   1670  NE1 TRP A  89      20.202-112.786 -11.282  1.00 24.89           N  \nATOM   1671  CE2 TRP A  89      20.661-113.804 -12.085  1.00 25.53           C  \nATOM   1672  CE3 TRP A  89      22.272-114.095 -13.893  1.00 23.60           C  \nATOM   1673  CZ2 TRP A  89      20.281-115.164 -12.139  1.00 25.80           C  \nATOM   1674  CZ3 TRP A  89      21.895-115.442 -13.959  1.00 23.86           C  \nATOM   1675  CH2 TRP A  89      20.904-115.965 -13.068  1.00 23.40           C  \nATOM   1676  N   GLY A  90      25.191-112.809 -13.100  1.00 25.29           N  \nATOM   1677  CA  GLY A  90      25.652-114.187 -12.883  1.00 24.97           C  \nATOM   1678  C   GLY A  90      25.703-115.005 -14.162  1.00 25.75           C  \nATOM   1679  O   GLY A  90      25.726-114.443 -15.270  1.00 26.15           O  \nATOM   1680  N   GLY A  91      25.681-116.333 -14.007  1.00 25.24           N  \nATOM   1681  CA  GLY A  91      25.738-117.258 -15.131  1.00 25.07           C  \nATOM   1682  C   GLY A  91      27.148-117.718 -15.498  1.00 26.18           C  \nATOM   1683  O   GLY A  91      27.389-118.198 -16.632  1.00 26.63           O  \nATOM   1684  N   TYR A  92      28.097-117.568 -14.578  1.00 25.64           N  \nATOM   1685  CA  TYR A  92      29.499-117.924 -14.855  1.00 26.44           C  \nATOM   1686  C   TYR A  92      29.664-119.431 -14.990  1.00 26.74           C  \nATOM   1687  O   TYR A  92      29.293-120.170 -14.086  1.00 26.35           O  \nATOM   1688  CB  TYR A  92      30.416-117.435 -13.734  1.00 26.60           C  \nATOM   1689  CG  TYR A  92      30.293-115.951 -13.531  1.00 27.78           C  \nATOM   1690  CD1 TYR A  92      29.526-115.432 -12.482  1.00 27.27           C  \nATOM   1691  CD2 TYR A  92      30.914-115.069 -14.408  1.00 27.35           C  \nATOM   1692  CE1 TYR A  92      29.390-114.049 -12.303  1.00 28.64           C  \nATOM   1693  CE2 TYR A  92      30.792-113.694 -14.245  1.00 30.05           C  \nATOM   1694  CZ  TYR A  92      30.027-113.195 -13.185  1.00 30.77           C  \nATOM   1695  OH  TYR A  92      29.903-111.844 -13.039  1.00 30.98           O  \nATOM   1696  N   VAL A  93      30.244-119.872 -16.106  1.00 25.87           N  \nATOM   1697  CA  VAL A  93      30.501-121.287 -16.319  1.00 24.26           C  \nATOM   1698  C   VAL A  93      31.846-121.743 -15.738  1.00 24.60           C  \nATOM   1699  O   VAL A  93      32.062-122.941 -15.553  1.00 24.04           O  \nATOM   1700  CB  VAL A  93      30.396-121.658 -17.817  1.00 24.91           C  \nATOM   1701  CG1 VAL A  93      31.640-121.259 -18.574  1.00 24.82           C  \nATOM   1702  CG2 VAL A  93      30.196-123.171 -17.992  1.00 23.46           C  \nATOM   1703  N   TYR A  94      32.747-120.810 -15.429  1.00 23.89           N  \nATOM   1704  CA  TYR A  94      34.070-121.239 -14.968  1.00 24.44           C  \nATOM   1705  C   TYR A  94      34.051-122.287 -13.848  1.00 23.84           C  \nATOM   1706  O   TYR A  94      34.789-123.272 -13.940  1.00 24.97           O  \nATOM   1707  CB  TYR A  94      35.000-120.072 -14.630  1.00 24.49           C  \nATOM   1708  CG  TYR A  94      36.397-120.569 -14.347  1.00 26.25           C  \nATOM   1709  CD1 TYR A  94      37.273-120.878 -15.395  1.00 26.81           C  \nATOM   1710  CD2 TYR A  94      36.817-120.800 -13.038  1.00 24.94           C  \nATOM   1711  CE1 TYR A  94      38.544-121.353 -15.141  1.00 26.26           C  \nATOM   1712  CE2 TYR A  94      38.083-121.274 -12.768  1.00 26.52           C  \nATOM   1713  CZ  TYR A  94      38.936-121.550 -13.817  1.00 26.29           C  \nATOM   1714  OH  TYR A  94      40.175-122.022 -13.546  1.00 27.31           O  \nATOM   1715  N   PRO A  95      33.211-122.103 -12.794  1.00 24.16           N  \nATOM   1716  CA  PRO A  95      33.217-123.131 -11.734  1.00 23.67           C  \nATOM   1717  C   PRO A  95      32.879-124.538 -12.235  1.00 22.84           C  \nATOM   1718  O   PRO A  95      33.423-125.500 -11.719  1.00 21.14           O  \nATOM   1719  CB  PRO A  95      32.153-122.617 -10.757  1.00 24.20           C  \nATOM   1720  CG  PRO A  95      32.213-121.138 -10.928  1.00 24.85           C  \nATOM   1721  CD  PRO A  95      32.293-121.001 -12.429  1.00 23.99           C  \nATOM   1722  N   TRP A  96      32.014-124.633 -13.253  1.00 22.31           N  \nATOM   1723  CA  TRP A  96      31.654-125.902 -13.908  1.00 22.57           C  \nATOM   1724  C   TRP A  96      32.834-126.497 -14.663  1.00 22.66           C  \nATOM   1725  O   TRP A  96      33.109-127.682 -14.551  1.00 22.18           O  \nATOM   1726  CB  TRP A  96      30.470-125.687 -14.896  1.00 21.99           C  \nATOM   1727  CG  TRP A  96      29.186-125.422 -14.170  1.00 22.58           C  \nATOM   1728  CD1 TRP A  96      28.696-124.194 -13.784  1.00 23.92           C  \nATOM   1729  CD2 TRP A  96      28.239-126.393 -13.720  1.00 22.71           C  \nATOM   1730  NE1 TRP A  96      27.512-124.343 -13.103  1.00 23.87           N  \nATOM   1731  CE2 TRP A  96      27.196-125.681 -13.055  1.00 23.02           C  \nATOM   1732  CE3 TRP A  96      28.176-127.805 -13.783  1.00 22.67           C  \nATOM   1733  CZ2 TRP A  96      26.089-126.332 -12.480  1.00 23.17           C  \nATOM   1734  CZ3 TRP A  96      27.072-128.460 -13.189  1.00 22.94           C  \nATOM   1735  CH2 TRP A  96      26.048-127.722 -12.542  1.00 22.28           C  \nATOM   1736  N   ILE A  97      33.509-125.671 -15.466  1.00 23.01           N  \nATOM   1737  CA  ILE A  97      34.687-126.155 -16.234  1.00 22.97           C  \nATOM   1738  C   ILE A  97      35.741-126.610 -15.266  1.00 23.28           C  \nATOM   1739  O   ILE A  97      36.353-127.695 -15.424  1.00 23.92           O  \nATOM   1740  CB  ILE A  97      35.268-125.070 -17.163  1.00 22.95           C  \nATOM   1741  CG1 ILE A  97      34.158-124.430 -18.031  1.00 23.50           C  \nATOM   1742  CG2 ILE A  97      36.419-125.635 -18.014  1.00 23.99           C  \nATOM   1743  CD1 ILE A  97      33.264-125.423 -18.834  1.00 25.13           C  \nATOM   1744  N   GLU A  98      35.958-125.797 -14.235  1.00 23.25           N  \nATOM   1745  CA  GLU A  98      37.004-126.106 -13.284  1.00 23.50           C  \nATOM   1746  C   GLU A  98      36.724-127.442 -12.617  1.00 22.82           C  \nATOM   1747  O   GLU A  98      37.625-128.280 -12.485  1.00 21.92           O  \nATOM   1748  CB  GLU A  98      37.121-125.008 -12.230  1.00 23.99           C  \nATOM   1749  CG  GLU A  98      38.438-125.042 -11.505  1.00 28.38           C  \nATOM   1750  CD  GLU A  98      38.329-124.499 -10.116  1.00 34.66           C  \nATOM   1751  OE1 GLU A  98      39.206-123.694  -9.710  1.00 38.44           O  \nATOM   1752  OE2 GLU A  98      37.365-124.887  -9.418  1.00 38.20           O  \nATOM   1753  N   ALA A  99      35.476-127.632 -12.187  1.00 22.80           N  \nATOM   1754  CA  ALA A  99      35.087-128.870 -11.509  1.00 23.83           C  \nATOM   1755  C   ALA A  99      35.163-130.096 -12.441  1.00 23.98           C  \nATOM   1756  O   ALA A  99      35.696-131.133 -12.046  1.00 24.19           O  \nATOM   1757  CB  ALA A  99      33.711-128.734 -10.829  1.00 23.85           C  \nATOM   1758  N   MET A 100      34.659-129.962 -13.667  1.00 24.04           N  \nATOM   1759  CA  MET A 100      34.770-131.009 -14.701  1.00 25.44           C  \nATOM   1760  C   MET A 100      36.218-131.335 -15.151  1.00 25.03           C  \nATOM   1761  O   MET A 100      36.538-132.497 -15.464  1.00 24.94           O  \nATOM   1762  CB  MET A 100      33.911-130.662 -15.927  1.00 24.35           C  \nATOM   1763  CG  MET A 100      32.407-130.707 -15.633  1.00 25.70           C  \nATOM   1764  SD  MET A 100      31.383-130.465 -17.094  1.00 27.43           S  \nATOM   1765  CE  MET A 100      31.831-128.796 -17.579  1.00 27.24           C  \nATOM   1766  N   SER A 101      37.079-130.315 -15.156  1.00 24.89           N  \nATOM   1767  CA  SER A 101      38.450-130.442 -15.676  1.00 24.69           C  \nATOM   1768  C   SER A 101      39.225-131.593 -15.019  1.00 25.68           C  \nATOM   1769  O   SER A 101      40.009-132.271 -15.685  1.00 25.98           O  \nATOM   1770  CB  SER A 101      39.213-129.134 -15.486  1.00 24.41           C  \nATOM   1771  OG  SER A 101      39.556-128.962 -14.110  1.00 24.94           O  \nATOM   1772  N   SER A 102      39.008-131.810 -13.724  1.00 25.79           N  \nATOM   1773  CA  SER A 102      39.692-132.900 -13.026  1.00 26.77           C  \nATOM   1774  C   SER A 102      38.879-134.194 -12.949  1.00 26.34           C  \nATOM   1775  O   SER A 102      39.403-135.229 -12.542  1.00 26.78           O  \nATOM   1776  CB  SER A 102      40.177-132.471 -11.633  1.00 26.81           C  \nATOM   1777  OG  SER A 102      39.129-131.919 -10.861  1.00 28.80           O  \nATOM   1778  N   SER A 103      37.611-134.149 -13.359  1.00 25.23           N  \nATOM   1779  CA  SER A 103      36.773-135.336 -13.255  1.00 25.57           C  \nATOM   1780  C   SER A 103      36.287-135.919 -14.570  1.00 24.54           C  \nATOM   1781  O   SER A 103      36.319-137.131 -14.751  1.00 26.66           O  \nATOM   1782  CB  SER A 103      35.595-135.077 -12.302  1.00 25.29           C  \nATOM   1783  OG  SER A 103      36.070-134.923 -10.958  1.00 26.09           O  \nATOM   1784  N   TYR A 104      35.834-135.072 -15.489  1.00 25.53           N  \nATOM   1785  CA  TYR A 104      35.182-135.551 -16.700  1.00 23.80           C  \nATOM   1786  C   TYR A 104      36.214-135.600 -17.813  1.00 25.76           C  \nATOM   1787  O   TYR A 104      36.064-134.994 -18.891  1.00 23.05           O  \nATOM   1788  CB  TYR A 104      34.033-134.635 -17.058  1.00 24.42           C  \nATOM   1789  CG  TYR A 104      32.791-134.855 -16.232  1.00 22.77           C  \nATOM   1790  CD1 TYR A 104      31.710-134.014 -16.408  1.00 23.98           C  \nATOM   1791  CD2 TYR A 104      32.681-135.908 -15.297  1.00 23.80           C  \nATOM   1792  CE1 TYR A 104      30.565-134.193 -15.707  1.00 22.11           C  \nATOM   1793  CE2 TYR A 104      31.495-136.098 -14.574  1.00 20.85           C  \nATOM   1794  CZ  TYR A 104      30.452-135.212 -14.807  1.00 22.45           C  \nATOM   1795  OH  TYR A 104      29.247-135.304 -14.175  1.00 21.71           O  \nATOM   1796  N   THR A 105      37.274-136.340 -17.554  1.00 24.75           N  \nATOM   1797  CA  THR A 105      38.487-136.241 -18.405  1.00 27.09           C  \nATOM   1798  C   THR A 105      38.131-136.768 -19.850  1.00 24.58           C  \nATOM   1799  O   THR A 105      38.661-136.306 -20.849  1.00 24.13           O  \nATOM   1800  CB  THR A 105      39.581-137.201 -17.897  1.00 26.34           C  \nATOM   1801  OG1 THR A 105      39.033-138.508 -17.808  1.00 34.15           O  \nATOM   1802  CG2 THR A 105      40.077-136.784 -16.479  1.00 30.56           C  \nATOM   1803  N   TRP A 106      37.249-137.860 -19.974  1.00 24.74           N  \nATOM   1804  CA  TRP A 106      36.768-138.301 -21.274  1.00 27.10           C  \nATOM   1805  C   TRP A 106      35.645-137.401 -21.861  1.00 24.38           C  \nATOM   1806  O   TRP A 106      34.961-137.783 -22.794  1.00 26.37           O  \nATOM   1807  CB  TRP A 106      36.288-139.745 -21.166  1.00 27.48           C  \nATOM   1808  CG  TRP A 106      37.414-140.656 -21.187  1.00 32.63           C  \nATOM   1809  CD1 TRP A 106      38.353-140.825 -20.217  1.00 32.91           C  \nATOM   1810  CD2 TRP A 106      37.771-141.516 -22.265  1.00 33.84           C  \nATOM   1811  NE1 TRP A 106      39.276-141.763 -20.615  1.00 35.69           N  \nATOM   1812  CE2 TRP A 106      38.940-142.198 -21.880  1.00 35.80           C  \nATOM   1813  CE3 TRP A 106      37.206-141.781 -23.530  1.00 35.26           C  \nATOM   1814  CZ2 TRP A 106      39.557-143.140 -22.707  1.00 32.05           C  \nATOM   1815  CZ3 TRP A 106      37.819-142.714 -24.349  1.00 33.33           C  \nATOM   1816  CH2 TRP A 106      38.990-143.373 -23.934  1.00 31.88           C  \nATOM   1817  N   LEU A 107      35.455-136.203 -21.322  1.00 25.03           N  \nATOM   1818  CA  LEU A 107      34.356-135.299 -21.780  1.00 21.72           C  \nATOM   1819  C   LEU A 107      34.403-134.889 -23.293  1.00 21.57           C  \nATOM   1820  O   LEU A 107      35.464-134.539 -23.794  1.00 21.04           O  \nATOM   1821  CB  LEU A 107      34.341-134.014 -20.959  1.00 22.92           C  \nATOM   1822  CG  LEU A 107      33.160-133.013 -21.198  1.00 21.39           C  \nATOM   1823  CD1 LEU A 107      31.812-133.594 -20.683  1.00 23.13           C  \nATOM   1824  CD2 LEU A 107      33.358-131.682 -20.497  1.00 22.59           C  \nATOM   1825  N   GLU A 108      33.242-134.843 -23.994  1.00 20.28           N  \nATOM   1826  CA  GLU A 108      33.260-134.669 -25.446  1.00 19.69           C  \nATOM   1827  C   GLU A 108      32.451-133.456 -25.930  1.00 19.00           C  \nATOM   1828  O   GLU A 108      32.715-132.948 -27.005  1.00 19.60           O  \nATOM   1829  CB  GLU A 108      32.702-135.899 -26.166  1.00 19.15           C  \nATOM   1830  CG  GLU A 108      33.552-137.156 -26.015  1.00 21.77           C  \nATOM   1831  CD  GLU A 108      32.951-138.320 -26.767  1.00 24.74           C  \nATOM   1832  OE1 GLU A 108      31.838-138.169 -27.326  1.00 29.37           O  \nATOM   1833  OE2 GLU A 108      33.587-139.377 -26.780  1.00 30.25           O  \nATOM   1834  N   GLU A 109      31.436-133.074 -25.170  1.00 19.83           N  \nATOM   1835  CA  GLU A 109      30.478-132.017 -25.623  1.00 20.71           C  \nATOM   1836  C   GLU A 109      30.111-131.060 -24.504  1.00 21.59           C  \nATOM   1837  O   GLU A 109      29.762-131.485 -23.402  1.00 22.30           O  \nATOM   1838  CB  GLU A 109      29.200-132.670 -26.177  1.00 21.18           C  \nATOM   1839  CG  GLU A 109      29.466-133.878 -27.117  1.00 22.14           C  \nATOM   1840  CD  GLU A 109      28.216-134.335 -27.866  1.00 24.20           C  \nATOM   1841  OE1 GLU A 109      27.133-133.769 -27.647  1.00 27.09           O  \nATOM   1842  OE2 GLU A 109      28.307-135.260 -28.668  1.00 27.63           O  \nATOM   1843  N   ILE A 110      30.147-129.755 -24.800  1.00 22.34           N  \nATOM   1844  CA  ILE A 110      29.723-128.719 -23.880  1.00 22.51           C  \nATOM   1845  C   ILE A 110      28.826-127.819 -24.698  1.00 22.99           C  \nATOM   1846  O   ILE A 110      29.250-127.321 -25.753  1.00 21.91           O  \nATOM   1847  CB  ILE A 110      30.931-127.912 -23.324  1.00 23.32           C  \nATOM   1848  CG1 ILE A 110      31.728-128.788 -22.330  1.00 20.31           C  \nATOM   1849  CG2 ILE A 110      30.438-126.644 -22.623  1.00 24.15           C  \nATOM   1850  CD1 ILE A 110      33.041-128.210 -21.871  1.00 22.98           C  \nATOM   1851  N   ARG A 111      27.577-127.692 -24.256  1.00 22.45           N  \nATOM   1852  CA  ARG A 111      26.606-126.800 -24.891  1.00 23.62           C  \nATOM   1853  C   ARG A 111      26.139-125.829 -23.859  1.00 23.41           C  \nATOM   1854  O   ARG A 111      25.539-126.239 -22.852  1.00 24.18           O  \nATOM   1855  CB  ARG A 111      25.406-127.599 -25.405  1.00 23.64           C  \nATOM   1856  CG  ARG A 111      25.780-128.507 -26.602  1.00 27.09           C  \nATOM   1857  CD  ARG A 111      24.703-129.527 -26.865  1.00 32.41           C  \nATOM   1858  NE  ARG A 111      25.237-130.704 -27.571  1.00 37.34           N  \nATOM   1859  CZ  ARG A 111      25.249-130.747 -28.883  1.00 35.68           C  \nATOM   1860  NH1 ARG A 111      24.790-129.685 -29.505  1.00 35.62           N  \nATOM   1861  NH2 ARG A 111      25.703-131.798 -29.554  1.00 30.71           N  \nATOM   1862  N   LEU A 112      26.354-124.531 -24.110  1.00 23.24           N  \nATOM   1863  CA  LEU A 112      26.033-123.524 -23.101  1.00 22.06           C  \nATOM   1864  C   LEU A 112      25.089-122.487 -23.697  1.00 22.94           C  \nATOM   1865  O   LEU A 112      25.185-122.190 -24.901  1.00 23.24           O  \nATOM   1866  CB  LEU A 112      27.324-122.785 -22.684  1.00 23.20           C  \nATOM   1867  CG  LEU A 112      28.506-123.614 -22.171  1.00 22.62           C  \nATOM   1868  CD1 LEU A 112      29.641-122.696 -21.752  1.00 22.78           C  \nATOM   1869  CD2 LEU A 112      28.031-124.459 -20.981  1.00 22.59           C  \nATOM   1870  N   LYS A 113      24.173-121.978 -22.883  1.00 22.32           N  \nATOM   1871  CA  LYS A 113      23.263-120.941 -23.377  1.00 22.80           C  \nATOM   1872  C   LYS A 113      23.130-119.884 -22.327  1.00 22.79           C  \nATOM   1873  O   LYS A 113      22.834-120.185 -21.155  1.00 23.23           O  \nATOM   1874  CB  LYS A 113      21.873-121.511 -23.704  1.00 22.17           C  \nATOM   1875  CG  LYS A 113      20.989-120.449 -24.454  1.00 23.46           C  \nATOM   1876  CD  LYS A 113      19.607-121.054 -24.809  1.00 24.04           C  \nATOM   1877  CE  LYS A 113      18.779-120.037 -25.541  1.00 22.69           C  \nATOM   1878  NZ  LYS A 113      17.447-120.624 -25.829  1.00 27.92           N  \nATOM   1879  N   ARG A 114      23.268-118.632 -22.755  1.00 23.38           N  \nATOM   1880  CA  ARG A 114      23.228-117.495 -21.839  1.00 24.41           C  \nATOM   1881  C   ARG A 114      24.128-117.635 -20.622  1.00 23.88           C  \nATOM   1882  O   ARG A 114      23.710-117.339 -19.493  1.00 24.76           O  \nATOM   1883  CB  ARG A 114      21.771-117.130 -21.449  1.00 25.06           C  \nATOM   1884  CG  ARG A 114      20.909-116.734 -22.648  1.00 23.99           C  \nATOM   1885  CD  ARG A 114      19.466-116.275 -22.197  1.00 25.03           C  \nATOM   1886  NE  ARG A 114      18.612-116.021 -23.358  1.00 25.94           N  \nATOM   1887  CZ  ARG A 114      17.629-116.837 -23.750  1.00 26.35           C  \nATOM   1888  NH1 ARG A 114      17.374-117.936 -23.071  1.00 27.66           N  \nATOM   1889  NH2 ARG A 114      16.889-116.517 -24.811  1.00 30.81           N  \nATOM   1890  N   MET A 115      25.368-118.083 -20.848  1.00 23.20           N  \nATOM   1891  CA  MET A 115      26.348-118.151 -19.772  1.00 23.44           C  \nATOM   1892  C   MET A 115      27.416-117.107 -20.049  1.00 23.00           C  \nATOM   1893  O   MET A 115      27.585-116.641 -21.201  1.00 22.39           O  \nATOM   1894  CB  MET A 115      27.065-119.503 -19.680  1.00 23.30           C  \nATOM   1895  CG  MET A 115      26.193-120.802 -19.589  1.00 28.55           C  \nATOM   1896  SD  MET A 115      25.513-121.152 -17.992  1.00 36.50           S  \nATOM   1897  CE  MET A 115      26.907-121.437 -16.874  1.00 29.73           C  \nATOM   1898  N   VAL A 116      28.150-116.771 -18.997  1.00 22.25           N  \nATOM   1899  CA  VAL A 116      29.350-115.959 -19.134  1.00 22.89           C  \nATOM   1900  C   VAL A 116      30.503-116.949 -19.247  1.00 22.71           C  \nATOM   1901  O   VAL A 116      30.715-117.765 -18.345  1.00 22.39           O  \nATOM   1902  CB  VAL A 116      29.519-115.038 -17.925  1.00 23.07           C  \nATOM   1903  CG1 VAL A 116      30.870-114.263 -17.976  1.00 23.66           C  \nATOM   1904  CG2 VAL A 116      28.327-114.074 -17.828  1.00 24.06           C  \nATOM   1905  N   VAL A 117      31.197-116.892 -20.378  1.00 22.48           N  \nATOM   1906  CA  VAL A 117      32.266-117.822 -20.739  1.00 23.35           C  \nATOM   1907  C   VAL A 117      33.498-116.950 -21.020  1.00 24.05           C  \nATOM   1908  O   VAL A 117      33.433-116.014 -21.833  1.00 23.76           O  \nATOM   1909  CB  VAL A 117      31.901-118.617 -22.043  1.00 23.64           C  \nATOM   1910  CG1 VAL A 117      32.979-119.703 -22.381  1.00 24.33           C  \nATOM   1911  CG2 VAL A 117      30.506-119.301 -21.908  1.00 24.44           C  \nATOM   1912  N   THR A 118      34.616-117.259 -20.369  1.00 24.20           N  \nATOM   1913  CA  THR A 118      35.821-116.424 -20.504  1.00 24.05           C  \nATOM   1914  C   THR A 118      36.910-117.153 -21.275  1.00 23.82           C  \nATOM   1915  O   THR A 118      36.783-118.346 -21.573  1.00 22.72           O  \nATOM   1916  CB  THR A 118      36.384-116.019 -19.139  1.00 23.92           C  \nATOM   1917  OG1 THR A 118      36.790-117.194 -18.437  1.00 24.56           O  \nATOM   1918  CG2 THR A 118      35.348-115.285 -18.305  1.00 25.18           C  \nATOM   1919  N   ASP A 119      37.986-116.439 -21.596  1.00 23.74           N  \nATOM   1920  CA  ASP A 119      39.122-117.077 -22.255  1.00 24.38           C  \nATOM   1921  C   ASP A 119      39.737-118.147 -21.362  1.00 24.43           C  \nATOM   1922  O   ASP A 119      40.128-119.203 -21.858  1.00 25.11           O  \nATOM   1923  CB  ASP A 119      40.164-116.049 -22.727  1.00 24.57           C  \nATOM   1924  CG  ASP A 119      39.671-115.236 -23.921  1.00 25.21           C  \nATOM   1925  OD1 ASP A 119      38.726-115.690 -24.615  1.00 24.07           O  \nATOM   1926  OD2 ASP A 119      40.202-114.131 -24.140  1.00 26.90           O  \nATOM   1927  N   ASP A 120      39.764-117.902 -20.055  1.00 24.33           N  \nATOM   1928  CA  ASP A 120      40.228-118.918 -19.091  1.00 24.88           C  \nATOM   1929  C   ASP A 120      39.416-120.203 -19.168  1.00 23.72           C  \nATOM   1930  O   ASP A 120      39.985-121.284 -19.059  1.00 22.48           O  \nATOM   1931  CB  ASP A 120      40.205-118.405 -17.647  1.00 25.22           C  \nATOM   1932  CG  ASP A 120      41.403-117.536 -17.319  1.00 27.82           C  \nATOM   1933  OD1 ASP A 120      42.338-117.431 -18.162  1.00 30.69           O  \nATOM   1934  OD2 ASP A 120      41.414-116.969 -16.205  1.00 28.56           O  \nATOM   1935  N   CYS A 121      38.091-120.080 -19.308  1.00 23.69           N  \nATOM   1936  CA  CYS A 121      37.216-121.260 -19.514  1.00 23.28           C  \nATOM   1937  C   CYS A 121      37.655-122.010 -20.773  1.00 23.38           C  \nATOM   1938  O   CYS A 121      37.746-123.248 -20.783  1.00 23.48           O  \nATOM   1939  CB  CYS A 121      35.734-120.851 -19.704  1.00 22.50           C  \nATOM   1940  SG  CYS A 121      34.973-120.030 -18.298  1.00 25.68           S  \nATOM   1941  N   LEU A 122      37.859-121.267 -21.860  1.00 22.93           N  \nATOM   1942  CA  LEU A 122      38.137-121.899 -23.153  1.00 23.23           C  \nATOM   1943  C   LEU A 122      39.528-122.580 -23.144  1.00 24.16           C  \nATOM   1944  O   LEU A 122      39.695-123.706 -23.619  1.00 24.14           O  \nATOM   1945  CB  LEU A 122      37.989-120.884 -24.294  1.00 23.01           C  \nATOM   1946  CG  LEU A 122      36.537-120.454 -24.510  1.00 24.48           C  \nATOM   1947  CD1 LEU A 122      36.388-119.374 -25.583  1.00 24.42           C  \nATOM   1948  CD2 LEU A 122      35.716-121.712 -24.868  1.00 22.18           C  \nATOM   1949  N   GLU A 123      40.507-121.911 -22.574  1.00 23.84           N  \nATOM   1950  CA  GLU A 123      41.819-122.520 -22.393  1.00 25.35           C  \nATOM   1951  C   GLU A 123      41.806-123.790 -21.530  1.00 25.05           C  \nATOM   1952  O   GLU A 123      42.526-124.758 -21.824  1.00 24.10           O  \nATOM   1953  CB  GLU A 123      42.760-121.484 -21.795  1.00 26.05           C  \nATOM   1954  CG  GLU A 123      42.814-120.295 -22.699  1.00 30.31           C  \nATOM   1955  CD  GLU A 123      44.129-119.639 -22.667  1.00 36.21           C  \nATOM   1956  OE1 GLU A 123      44.457-119.060 -21.608  1.00 39.76           O  \nATOM   1957  OE2 GLU A 123      44.836-119.709 -23.698  1.00 39.19           O  \nATOM   1958  N   LEU A 124      40.998-123.785 -20.473  1.00 23.97           N  \nATOM   1959  CA  LEU A 124      40.897-124.942 -19.559  1.00 24.33           C  \nATOM   1960  C   LEU A 124      40.219-126.120 -20.262  1.00 24.30           C  \nATOM   1961  O   LEU A 124      40.593-127.272 -20.036  1.00 24.38           O  \nATOM   1962  CB  LEU A 124      40.076-124.614 -18.296  1.00 23.92           C  \nATOM   1963  CG  LEU A 124      40.547-125.105 -16.934  1.00 25.01           C  \nATOM   1964  CD1 LEU A 124      39.413-125.308 -15.910  1.00 25.99           C  \nATOM   1965  CD2 LEU A 124      41.619-126.264 -16.896  1.00 25.18           C  \nATOM   1966  N   ILE A 125      39.212-125.826 -21.082  1.00 24.06           N  \nATOM   1967  CA  ILE A 125      38.535-126.835 -21.911  1.00 23.55           C  \nATOM   1968  C   ILE A 125      39.544-127.522 -22.851  1.00 24.20           C  \nATOM   1969  O   ILE A 125      39.630-128.760 -22.890  1.00 24.43           O  \nATOM   1970  CB  ILE A 125      37.356-126.211 -22.736  1.00 24.43           C  \nATOM   1971  CG1 ILE A 125      36.113-125.949 -21.847  1.00 23.72           C  \nATOM   1972  CG2 ILE A 125      36.922-127.111 -23.909  1.00 22.84           C  \nATOM   1973  CD1 ILE A 125      35.148-124.923 -22.459  1.00 22.81           C  \nATOM   1974  N   ALA A 126      40.324-126.717 -23.573  1.00 24.52           N  \nATOM   1975  CA  ALA A 126      41.273-127.223 -24.561  1.00 24.48           C  \nATOM   1976  C   ALA A 126      42.273-128.143 -23.881  1.00 25.52           C  \nATOM   1977  O   ALA A 126      42.609-129.229 -24.376  1.00 26.36           O  \nATOM   1978  CB  ALA A 126      41.990-126.066 -25.219  1.00 24.56           C  \nATOM   1979  N   LYS A 127      42.762-127.718 -22.733  1.00 24.89           N  \nATOM   1980  CA  LYS A 127      43.828-128.476 -22.126  1.00 25.21           C  \nATOM   1981  C   LYS A 127      43.349-129.656 -21.289  1.00 24.42           C  \nATOM   1982  O   LYS A 127      44.102-130.592 -21.050  1.00 23.28           O  \nATOM   1983  CB  LYS A 127      44.752-127.563 -21.357  1.00 26.87           C  \nATOM   1984  CG  LYS A 127      44.182-126.860 -20.197  1.00 28.78           C  \nATOM   1985  CD  LYS A 127      45.380-126.367 -19.389  1.00 35.11           C  \nATOM   1986  CE  LYS A 127      46.102-127.527 -18.708  1.00 38.51           C  \nATOM   1987  NZ  LYS A 127      45.581-127.825 -17.325  1.00 41.49           N  \nATOM   1988  N   SER A 128      42.086-129.626 -20.886  1.00 22.61           N  \nATOM   1989  CA  SER A 128      41.542-130.653 -20.004  1.00 22.96           C  \nATOM   1990  C   SER A 128      40.912-131.851 -20.715  1.00 22.59           C  \nATOM   1991  O   SER A 128      40.969-132.960 -20.188  1.00 22.63           O  \nATOM   1992  CB  SER A 128      40.535-130.039 -19.019  1.00 22.82           C  \nATOM   1993  OG  SER A 128      41.230-129.091 -18.236  1.00 21.98           O  \nATOM   1994  N   PHE A 129      40.316-131.625 -21.885  1.00 22.28           N  \nATOM   1995  CA  PHE A 129      39.460-132.638 -22.523  1.00 21.67           C  \nATOM   1996  C   PHE A 129      40.024-133.135 -23.858  1.00 21.84           C  \nATOM   1997  O   PHE A 129      39.709-132.618 -24.927  1.00 21.11           O  \nATOM   1998  CB  PHE A 129      38.018-132.107 -22.646  1.00 22.13           C  \nATOM   1999  CG  PHE A 129      37.493-131.556 -21.355  1.00 21.42           C  \nATOM   2000  CD1 PHE A 129      37.060-130.222 -21.272  1.00 23.64           C  \nATOM   2001  CD2 PHE A 129      37.439-132.365 -20.213  1.00 20.19           C  \nATOM   2002  CE1 PHE A 129      36.579-129.692 -20.035  1.00 21.09           C  \nATOM   2003  CE2 PHE A 129      36.975-131.863 -18.971  1.00 20.59           C  \nATOM   2004  CZ  PHE A 129      36.535-130.518 -18.887  1.00 23.58           C  \nATOM   2005  N   LYS A 130      40.870-134.161 -23.794  1.00 22.47           N  \nATOM   2006  CA  LYS A 130      41.520-134.654 -25.013  1.00 23.66           C  \nATOM   2007  C   LYS A 130      40.563-135.049 -26.136  1.00 23.90           C  \nATOM   2008  O   LYS A 130      40.820-134.737 -27.322  1.00 25.65           O  \nATOM   2009  CB  LYS A 130      42.525-135.763 -24.670  1.00 23.63           C  \nATOM   2010  CG  LYS A 130      43.860-135.172 -24.357  1.00 28.21           C  \nATOM   2011  CD  LYS A 130      43.758-134.068 -23.295  1.00 33.29           C  \nATOM   2012  CE  LYS A 130      45.072-133.895 -22.533  1.00 36.65           C  \nATOM   2013  NZ  LYS A 130      44.800-133.310 -21.179  1.00 39.45           N  \nATOM   2014  N   ASN A 131      39.422-135.650 -25.771  1.00 23.50           N  \nATOM   2015  CA  ASN A 131      38.407-136.064 -26.746  1.00 22.67           C  \nATOM   2016  C   ASN A 131      37.361-135.036 -27.053  1.00 22.21           C  \nATOM   2017  O   ASN A 131      36.294-135.380 -27.527  1.00 23.16           O  \nATOM   2018  CB  ASN A 131      37.711-137.358 -26.297  1.00 22.66           C  \nATOM   2019  CG  ASN A 131      38.681-138.563 -26.267  1.00 23.25           C  \nATOM   2020  OD1 ASN A 131      39.829-138.443 -26.663  1.00 26.20           O  \nATOM   2021  ND2 ASN A 131      38.202-139.712 -25.813  1.00 25.32           N  \nATOM   2022  N   PHE A 132      37.669-133.764 -26.844  1.00 22.36           N  \nATOM   2023  CA  PHE A 132      36.642-132.758 -27.008  1.00 22.09           C  \nATOM   2024  C   PHE A 132      36.186-132.642 -28.458  1.00 21.96           C  \nATOM   2025  O   PHE A 132      37.012-132.518 -29.367  1.00 21.32           O  \nATOM   2026  CB  PHE A 132      37.144-131.433 -26.449  1.00 22.87           C  \nATOM   2027  CG  PHE A 132      36.079-130.410 -26.316  1.00 24.63           C  \nATOM   2028  CD1 PHE A 132      35.006-130.611 -25.441  1.00 23.86           C  \nATOM   2029  CD2 PHE A 132      36.150-129.235 -27.042  1.00 25.33           C  \nATOM   2030  CE1 PHE A 132      34.001-129.635 -25.319  1.00 23.14           C  \nATOM   2031  CE2 PHE A 132      35.171-128.283 -26.926  1.00 25.57           C  \nATOM   2032  CZ  PHE A 132      34.089-128.487 -26.065  1.00 24.62           C  \nATOM   2033  N   LYS A 133      34.862-132.672 -28.673  1.00 21.26           N  \nATOM   2034  CA  LYS A 133      34.314-132.729 -30.018  1.00 21.37           C  \nATOM   2035  C   LYS A 133      33.334-131.607 -30.343  1.00 22.12           C  \nATOM   2036  O   LYS A 133      33.256-131.221 -31.489  1.00 23.67           O  \nATOM   2037  CB  LYS A 133      33.667-134.087 -30.336  1.00 20.16           C  \nATOM   2038  CG  LYS A 133      34.708-135.259 -30.436  1.00 21.08           C  \nATOM   2039  CD  LYS A 133      33.987-136.558 -30.661  1.00 20.18           C  \nATOM   2040  CE  LYS A 133      34.971-137.658 -31.038  1.00 25.16           C  \nATOM   2041  NZ  LYS A 133      34.225-138.924 -31.004  1.00 30.91           N  \nATOM   2042  N   VAL A 134      32.587-131.097 -29.361  1.00 21.53           N  \nATOM   2043  CA  VAL A 134      31.435-130.205 -29.669  1.00 21.65           C  \nATOM   2044  C   VAL A 134      31.448-129.052 -28.681  1.00 22.98           C  \nATOM   2045  O   VAL A 134      31.314-129.259 -27.457  1.00 22.50           O  \nATOM   2046  CB  VAL A 134      30.072-130.975 -29.565  1.00 22.54           C  \nATOM   2047  CG1 VAL A 134      28.844-130.024 -29.697  1.00 21.16           C  \nATOM   2048  CG2 VAL A 134      30.001-132.078 -30.657  1.00 22.37           C  \nATOM   2049  N   LEU A 135      31.562-127.844 -29.216  1.00 23.09           N  \nATOM   2050  CA  LEU A 135      31.347-126.639 -28.405  1.00 23.56           C  \nATOM   2051  C   LEU A 135      30.262-125.772 -29.029  1.00 23.49           C  \nATOM   2052  O   LEU A 135      30.396-125.328 -30.178  1.00 24.30           O  \nATOM   2053  CB  LEU A 135      32.652-125.863 -28.309  1.00 23.25           C  \nATOM   2054  CG  LEU A 135      32.568-124.566 -27.479  1.00 25.00           C  \nATOM   2055  CD1 LEU A 135      32.333-124.896 -26.007  1.00 26.22           C  \nATOM   2056  CD2 LEU A 135      33.834-123.752 -27.694  1.00 27.85           C  \nATOM   2057  N   VAL A 136      29.177-125.581 -28.292  1.00 23.05           N  \nATOM   2058  CA  VAL A 136      28.084-124.662 -28.709  1.00 23.36           C  \nATOM   2059  C   VAL A 136      27.987-123.572 -27.663  1.00 23.16           C  \nATOM   2060  O   VAL A 136      27.730-123.841 -26.480  1.00 24.86           O  \nATOM   2061  CB  VAL A 136      26.704-125.384 -28.859  1.00 22.71           C  \nATOM   2062  CG1 VAL A 136      25.607-124.377 -29.320  1.00 23.89           C  \nATOM   2063  CG2 VAL A 136      26.838-126.536 -29.827  1.00 22.84           C  \nATOM   2064  N   LEU A 137      28.232-122.339 -28.089  1.00 23.75           N  \nATOM   2065  CA  LEU A 137      28.106-121.163 -27.207  1.00 23.46           C  \nATOM   2066  C   LEU A 137      26.957-120.331 -27.765  1.00 23.60           C  \nATOM   2067  O   LEU A 137      27.126-119.626 -28.743  1.00 22.91           O  \nATOM   2068  CB  LEU A 137      29.436-120.386 -27.229  1.00 24.27           C  \nATOM   2069  CG  LEU A 137      30.633-121.172 -26.675  1.00 23.84           C  \nATOM   2070  CD1 LEU A 137      31.936-120.377 -26.764  1.00 25.15           C  \nATOM   2071  CD2 LEU A 137      30.365-121.566 -25.214  1.00 26.81           C  \nATOM   2072  N   SER A 138      25.766-120.495 -27.186  1.00 23.75           N  \nATOM   2073  CA  SER A 138      24.554-119.913 -27.710  1.00 23.37           C  \nATOM   2074  C   SER A 138      24.156-118.711 -26.857  1.00 23.73           C  \nATOM   2075  O   SER A 138      23.859-118.845 -25.662  1.00 23.92           O  \nATOM   2076  CB  SER A 138      23.452-120.980 -27.730  1.00 23.57           C  \nATOM   2077  OG  SER A 138      22.215-120.393 -28.061  1.00 25.89           O  \nATOM   2078  N   SER A 139      24.175-117.525 -27.455  1.00 22.37           N  \nATOM   2079  CA  SER A 139      23.933-116.278 -26.717  1.00 22.19           C  \nATOM   2080  C   SER A 139      24.802-116.185 -25.452  1.00 22.28           C  \nATOM   2081  O   SER A 139      24.290-115.832 -24.378  1.00 21.71           O  \nATOM   2082  CB  SER A 139      22.447-116.098 -26.352  1.00 22.43           C  \nATOM   2083  OG  SER A 139      21.658-116.119 -27.540  1.00 24.75           O  \nATOM   2084  N   CYS A 140      26.090-116.495 -25.583  1.00 21.05           N  \nATOM   2085  CA  CYS A 140      27.035-116.371 -24.486  1.00 22.11           C  \nATOM   2086  C   CYS A 140      27.850-115.095 -24.650  1.00 23.06           C  \nATOM   2087  O   CYS A 140      27.812-114.461 -25.711  1.00 22.41           O  \nATOM   2088  CB  CYS A 140      27.944-117.617 -24.385  1.00 21.38           C  \nATOM   2089  SG  CYS A 140      27.046-119.100 -23.868  1.00 23.64           S  \nATOM   2090  N   GLU A 141      28.561-114.697 -23.599  1.00 22.67           N  \nATOM   2091  CA  GLU A 141      29.398-113.488 -23.642  1.00 23.49           C  \nATOM   2092  C   GLU A 141      30.597-113.699 -22.718  1.00 23.29           C  \nATOM   2093  O   GLU A 141      30.571-114.592 -21.870  1.00 23.67           O  \nATOM   2094  CB  GLU A 141      28.565-112.297 -23.161  1.00 23.72           C  \nATOM   2095  CG  GLU A 141      28.102-112.508 -21.715  1.00 27.98           C  \nATOM   2096  CD  GLU A 141      27.108-111.510 -21.208  1.00 37.06           C  \nATOM   2097  OE1 GLU A 141      27.288-110.287 -21.434  1.00 38.65           O  \nATOM   2098  OE2 GLU A 141      26.139-111.965 -20.538  1.00 42.11           O  \nATOM   2099  N   GLY A 142      31.638-112.879 -22.868  1.00 23.53           N  \nATOM   2100  CA  GLY A 142      32.724-112.812 -21.887  1.00 23.32           C  \nATOM   2101  C   GLY A 142      34.069-113.330 -22.375  1.00 23.70           C  \nATOM   2102  O   GLY A 142      35.056-113.316 -21.637  1.00 23.19           O  \nATOM   2103  N   PHE A 143      34.106-113.778 -23.622  1.00 23.51           N  \nATOM   2104  CA  PHE A 143      35.321-114.341 -24.225  1.00 24.31           C  \nATOM   2105  C   PHE A 143      35.695-113.596 -25.500  1.00 24.70           C  \nATOM   2106  O   PHE A 143      34.921-112.780 -26.012  1.00 24.64           O  \nATOM   2107  CB  PHE A 143      35.167-115.843 -24.523  1.00 23.78           C  \nATOM   2108  CG  PHE A 143      34.064-116.163 -25.514  1.00 25.63           C  \nATOM   2109  CD1 PHE A 143      34.375-116.506 -26.841  1.00 26.84           C  \nATOM   2110  CD2 PHE A 143      32.725-116.117 -25.131  1.00 26.52           C  \nATOM   2111  CE1 PHE A 143      33.368-116.814 -27.760  1.00 23.03           C  \nATOM   2112  CE2 PHE A 143      31.705-116.417 -26.049  1.00 24.82           C  \nATOM   2113  CZ  PHE A 143      32.044-116.767 -27.371  1.00 25.62           C  \nATOM   2114  N   SER A 144      36.906-113.885 -25.978  1.00 24.56           N  \nATOM   2115  CA  SER A 144      37.483-113.232 -27.123  1.00 24.78           C  \nATOM   2116  C   SER A 144      37.982-114.256 -28.127  1.00 24.29           C  \nATOM   2117  O   SER A 144      37.949-115.489 -27.876  1.00 24.18           O  \nATOM   2118  CB  SER A 144      38.639-112.323 -26.669  1.00 25.18           C  \nATOM   2119  OG  SER A 144      39.848-113.048 -26.529  1.00 25.61           O  \nATOM   2120  N   THR A 145      38.461-113.738 -29.260  1.00 24.08           N  \nATOM   2121  CA  THR A 145      39.092-114.559 -30.290  1.00 24.04           C  \nATOM   2122  C   THR A 145      40.351-115.283 -29.792  1.00 24.35           C  \nATOM   2123  O   THR A 145      40.715-116.347 -30.302  1.00 24.86           O  \nATOM   2124  CB  THR A 145      39.363-113.735 -31.560  1.00 23.90           C  \nATOM   2125  OG1 THR A 145      40.007-112.506 -31.202  1.00 25.66           O  \nATOM   2126  CG2 THR A 145      38.022-113.441 -32.279  1.00 23.72           C  \nATOM   2127  N   ASP A 146      40.993-114.740 -28.762  1.00 24.80           N  \nATOM   2128  CA  ASP A 146      42.105-115.437 -28.113  1.00 25.46           C  \nATOM   2129  C   ASP A 146      41.681-116.797 -27.501  1.00 25.12           C  \nATOM   2130  O   ASP A 146      42.410-117.786 -27.605  1.00 25.47           O  \nATOM   2131  CB  ASP A 146      42.764-114.541 -27.042  1.00 25.89           C  \nATOM   2132  CG  ASP A 146      43.657-113.454 -27.629  1.00 28.69           C  \nATOM   2133  OD1 ASP A 146      43.994-113.459 -28.842  1.00 30.29           O  \nATOM   2134  OD2 ASP A 146      44.062-112.582 -26.837  1.00 33.19           O  \nATOM   2135  N   GLY A 147      40.506-116.848 -26.883  1.00 25.09           N  \nATOM   2136  CA  GLY A 147      39.950-118.106 -26.345  1.00 24.42           C  \nATOM   2137  C   GLY A 147      39.641-119.084 -27.465  1.00 24.33           C  \nATOM   2138  O   GLY A 147      39.933-120.294 -27.370  1.00 24.08           O  \nATOM   2139  N   LEU A 148      39.076-118.553 -28.545  1.00 23.54           N  \nATOM   2140  CA  LEU A 148      38.829-119.353 -29.739  1.00 23.27           C  \nATOM   2141  C   LEU A 148      40.132-119.903 -30.334  1.00 23.91           C  \nATOM   2142  O   LEU A 148      40.152-121.046 -30.813  1.00 24.15           O  \nATOM   2143  CB  LEU A 148      38.095-118.513 -30.780  1.00 22.87           C  \nATOM   2144  CG  LEU A 148      36.694-117.991 -30.426  1.00 22.02           C  \nATOM   2145  CD1 LEU A 148      36.178-117.222 -31.648  1.00 22.25           C  \nATOM   2146  CD2 LEU A 148      35.769-119.151 -30.056  1.00 23.68           C  \nATOM   2147  N   ALA A 149      41.208-119.100 -30.307  1.00 23.71           N  \nATOM   2148  CA  ALA A 149      42.512-119.539 -30.813  1.00 24.34           C  \nATOM   2149  C   ALA A 149      43.033-120.763 -30.046  1.00 24.70           C  \nATOM   2150  O   ALA A 149      43.656-121.654 -30.645  1.00 24.58           O  \nATOM   2151  CB  ALA A 149      43.525-118.418 -30.758  1.00 23.67           C  \nATOM   2152  N   ALA A 150      42.767-120.787 -28.734  1.00 24.40           N  \nATOM   2153  CA  ALA A 150      43.178-121.888 -27.851  1.00 24.58           C  \nATOM   2154  C   ALA A 150      42.472-123.189 -28.205  1.00 24.34           C  \nATOM   2155  O   ALA A 150      43.109-124.237 -28.261  1.00 25.63           O  \nATOM   2156  CB  ALA A 150      42.945-121.527 -26.390  1.00 23.88           C  \nATOM   2157  N   ILE A 151      41.181-123.095 -28.491  1.00 23.98           N  \nATOM   2158  CA  ILE A 151      40.350-124.232 -28.956  1.00 24.60           C  \nATOM   2159  C   ILE A 151      40.872-124.772 -30.297  1.00 24.53           C  \nATOM   2160  O   ILE A 151      41.135-125.976 -30.444  1.00 24.63           O  \nATOM   2161  CB  ILE A 151      38.833-123.827 -29.088  1.00 24.66           C  \nATOM   2162  CG1 ILE A 151      38.237-123.430 -27.720  1.00 25.07           C  \nATOM   2163  CG2 ILE A 151      37.990-124.964 -29.725  1.00 24.25           C  \nATOM   2164  CD1 ILE A 151      38.138-124.555 -26.701  1.00 26.50           C  \nATOM   2165  N   ALA A 152      41.061-123.858 -31.242  1.00 24.14           N  \nATOM   2166  CA  ALA A 152      41.533-124.184 -32.593  1.00 24.10           C  \nATOM   2167  C   ALA A 152      42.912-124.867 -32.558  1.00 23.87           C  \nATOM   2168  O   ALA A 152      43.136-125.893 -33.228  1.00 23.24           O  \nATOM   2169  CB  ALA A 152      41.597-122.936 -33.401  1.00 24.73           C  \nATOM   2170  N   ALA A 153      43.818-124.306 -31.755  1.00 22.98           N  \nATOM   2171  CA  ALA A 153      45.197-124.825 -31.671  1.00 24.20           C  \nATOM   2172  C   ALA A 153      45.288-126.240 -31.095  1.00 24.28           C  \nATOM   2173  O   ALA A 153      46.133-127.039 -31.511  1.00 24.82           O  \nATOM   2174  CB  ALA A 153      46.065-123.882 -30.853  1.00 23.91           C  \nATOM   2175  N   THR A 154      44.419-126.532 -30.130  1.00 24.29           N  \nATOM   2176  CA  THR A 154      44.611-127.646 -29.205  1.00 25.29           C  \nATOM   2177  C   THR A 154      43.607-128.771 -29.380  1.00 25.00           C  \nATOM   2178  O   THR A 154      43.951-129.932 -29.161  1.00 26.37           O  \nATOM   2179  CB  THR A 154      44.543-127.118 -27.745  1.00 25.06           C  \nATOM   2180  OG1 THR A 154      45.513-126.073 -27.614  1.00 29.22           O  \nATOM   2181  CG2 THR A 154      44.854-128.213 -26.733  1.00 24.91           C  \nATOM   2182  N   CYS A 155      42.373-128.435 -29.751  1.00 24.99           N  \nATOM   2183  CA  CYS A 155      41.305-129.442 -29.811  1.00 25.05           C  \nATOM   2184  C   CYS A 155      41.393-130.234 -31.109  1.00 24.36           C  \nATOM   2185  O   CYS A 155      40.670-129.972 -32.053  1.00 23.72           O  \nATOM   2186  CB  CYS A 155      39.933-128.817 -29.632  1.00 25.35           C  \nATOM   2187  SG  CYS A 155      39.768-128.162 -27.969  1.00 27.47           S  \nATOM   2188  N   ARG A 156      42.270-131.236 -31.108  1.00 23.15           N  \nATOM   2189  CA  ARG A 156      42.559-131.993 -32.326  1.00 23.94           C  \nATOM   2190  C   ARG A 156      41.415-132.844 -32.867  1.00 23.22           C  \nATOM   2191  O   ARG A 156      41.416-133.187 -34.050  1.00 23.74           O  \nATOM   2192  CB  ARG A 156      43.779-132.856 -32.127  1.00 22.91           C  \nATOM   2193  CG  ARG A 156      43.564-133.944 -31.124  1.00 26.52           C  \nATOM   2194  CD  ARG A 156      44.876-134.412 -30.628  1.00 25.64           C  \nATOM   2195  NE  ARG A 156      45.253-135.695 -31.203  1.00 34.18           N  \nATOM   2196  CZ  ARG A 156      46.474-136.217 -31.086  1.00 34.68           C  \nATOM   2197  NH1 ARG A 156      47.409-135.536 -30.444  1.00 38.41           N  \nATOM   2198  NH2 ARG A 156      46.772-137.404 -31.612  1.00 37.86           N  \nATOM   2199  N   ASN A 157      40.454-133.192 -32.010  1.00 22.74           N  \nATOM   2200  CA  ASN A 157      39.268-133.977 -32.417  1.00 22.40           C  \nATOM   2201  C   ASN A 157      37.971-133.164 -32.626  1.00 23.19           C  \nATOM   2202  O   ASN A 157      36.861-133.717 -32.846  1.00 23.20           O  \nATOM   2203  CB  ASN A 157      39.061-135.059 -31.372  1.00 21.83           C  \nATOM   2204  CG  ASN A 157      40.270-135.972 -31.270  1.00 22.66           C  \nATOM   2205  OD1 ASN A 157      40.672-136.554 -32.267  1.00 20.73           O  \nATOM   2206  ND2 ASN A 157      40.870-136.070 -30.094  1.00 20.14           N  \nATOM   2207  N   LEU A 158      38.109-131.842 -32.613  1.00 22.94           N  \nATOM   2208  CA  LEU A 158      36.927-130.971 -32.668  1.00 22.72           C  \nATOM   2209  C   LEU A 158      36.073-131.230 -33.924  1.00 23.44           C  \nATOM   2210  O   LEU A 158      36.590-131.323 -35.042  1.00 24.32           O  \nATOM   2211  CB  LEU A 158      37.347-129.487 -32.620  1.00 21.74           C  \nATOM   2212  CG  LEU A 158      36.199-128.503 -32.248  1.00 21.92           C  \nATOM   2213  CD1 LEU A 158      35.916-128.582 -30.736  1.00 25.00           C  \nATOM   2214  CD2 LEU A 158      36.632-127.088 -32.662  1.00 23.07           C  \nATOM   2215  N   LYS A 159      34.755-131.336 -33.741  1.00 22.94           N  \nATOM   2216  CA  LYS A 159      33.863-131.537 -34.855  1.00 21.71           C  \nATOM   2217  C   LYS A 159      32.907-130.353 -35.022  1.00 21.94           C  \nATOM   2218  O   LYS A 159      32.510-130.054 -36.138  1.00 21.15           O  \nATOM   2219  CB  LYS A 159      33.064-132.822 -34.654  1.00 22.30           C  \nATOM   2220  CG  LYS A 159      33.926-134.050 -34.705  1.00 22.64           C  \nATOM   2221  CD  LYS A 159      33.213-135.270 -34.197  1.00 24.63           C  \nATOM   2222  CE  LYS A 159      32.061-135.650 -35.082  1.00 26.53           C  \nATOM   2223  NZ  LYS A 159      31.649-137.045 -34.658  1.00 27.47           N  \nATOM   2224  N   GLU A 160      32.563-129.688 -33.911  1.00 22.54           N  \nATOM   2225  CA  GLU A 160      31.595-128.557 -33.954  1.00 23.75           C  \nATOM   2226  C   GLU A 160      32.062-127.383 -33.116  1.00 24.42           C  \nATOM   2227  O   GLU A 160      32.371-127.523 -31.926  1.00 24.71           O  \nATOM   2228  CB  GLU A 160      30.225-128.980 -33.476  1.00 23.96           C  \nATOM   2229  CG  GLU A 160      29.651-130.161 -34.210  1.00 24.80           C  \nATOM   2230  CD  GLU A 160      28.221-130.444 -33.830  1.00 27.54           C  \nATOM   2231  OE1 GLU A 160      27.834-131.622 -33.960  1.00 28.18           O  \nATOM   2232  OE2 GLU A 160      27.487-129.504 -33.427  1.00 26.66           O  \nATOM   2233  N   LEU A 161      32.113-126.227 -33.759  1.00 24.74           N  \nATOM   2234  CA  LEU A 161      32.366-124.961 -33.104  1.00 24.42           C  \nATOM   2235  C   LEU A 161      31.229-124.041 -33.567  1.00 24.06           C  \nATOM   2236  O   LEU A 161      31.226-123.595 -34.699  1.00 22.82           O  \nATOM   2237  CB  LEU A 161      33.731-124.383 -33.506  1.00 24.89           C  \nATOM   2238  CG  LEU A 161      34.027-123.020 -32.839  1.00 26.05           C  \nATOM   2239  CD1 LEU A 161      33.986-123.212 -31.299  1.00 27.16           C  \nATOM   2240  CD2 LEU A 161      35.369-122.474 -33.283  1.00 25.45           C  \nATOM   2241  N   ASP A 162      30.227-123.851 -32.697  1.00 23.84           N  \nATOM   2242  CA  ASP A 162      28.985-123.112 -33.057  1.00 23.72           C  \nATOM   2243  C   ASP A 162      28.808-121.962 -32.047  1.00 22.72           C  \nATOM   2244  O   ASP A 162      28.575-122.204 -30.847  1.00 22.51           O  \nATOM   2245  CB  ASP A 162      27.828-124.090 -32.939  1.00 23.91           C  \nATOM   2246  CG  ASP A 162      26.512-123.554 -33.404  1.00 25.28           C  \nATOM   2247  OD1 ASP A 162      26.249-122.333 -33.418  1.00 27.67           O  \nATOM   2248  OD2 ASP A 162      25.669-124.417 -33.751  1.00 30.09           O  \nATOM   2249  N   LEU A 163      28.887-120.731 -32.543  1.00 23.17           N  \nATOM   2250  CA  LEU A 163      28.926-119.541 -31.700  1.00 23.05           C  \nATOM   2251  C   LEU A 163      27.622-118.742 -31.773  1.00 24.06           C  \nATOM   2252  O   LEU A 163      27.602-117.559 -31.439  1.00 25.49           O  \nATOM   2253  CB  LEU A 163      30.129-118.662 -32.144  1.00 22.99           C  \nATOM   2254  CG  LEU A 163      31.517-119.338 -32.037  1.00 24.22           C  \nATOM   2255  CD1 LEU A 163      32.627-118.361 -32.480  1.00 21.99           C  \nATOM   2256  CD2 LEU A 163      31.759-119.832 -30.605  1.00 22.37           C  \nATOM   2257  N   ARG A 164      26.527-119.374 -32.166  1.00 23.30           N  \nATOM   2258  CA  ARG A 164      25.268-118.670 -32.408  1.00 23.72           C  \nATOM   2259  C   ARG A 164      24.849-117.549 -31.451  1.00 24.13           C  \nATOM   2260  O   ARG A 164      24.709-117.746 -30.226  1.00 24.00           O  \nATOM   2261  CB  ARG A 164      24.115-119.647 -32.622  1.00 24.17           C  \nATOM   2262  CG  ARG A 164      23.866-120.608 -31.545  1.00 26.86           C  \nATOM   2263  CD  ARG A 164      23.633-121.916 -32.217  1.00 35.21           C  \nATOM   2264  NE  ARG A 164      22.432-122.598 -31.774  1.00 39.39           N  \nATOM   2265  CZ  ARG A 164      22.248-123.914 -31.907  1.00 39.59           C  \nATOM   2266  NH1 ARG A 164      23.193-124.684 -32.459  1.00 39.21           N  \nATOM   2267  NH2 ARG A 164      21.121-124.459 -31.486  1.00 40.38           N  \nATOM   2268  N   GLU A 165      24.626-116.377 -32.039  1.00 23.30           N  \nATOM   2269  CA  GLU A 165      24.211-115.185 -31.340  1.00 23.56           C  \nATOM   2270  C   GLU A 165      25.066-114.829 -30.103  1.00 23.62           C  \nATOM   2271  O   GLU A 165      24.612-114.109 -29.239  1.00 23.77           O  \nATOM   2272  CB  GLU A 165      22.716-115.250 -30.951  1.00 23.60           C  \nATOM   2273  CG  GLU A 165      21.721-115.418 -32.111  1.00 28.43           C  \nATOM   2274  CD  GLU A 165      21.653-116.857 -32.576  1.00 36.01           C  \nATOM   2275  OE1 GLU A 165      21.566-117.746 -31.696  1.00 39.07           O  \nATOM   2276  OE2 GLU A 165      21.718-117.112 -33.810  1.00 39.30           O  \nATOM   2277  N   SER A 166      26.303-115.300 -30.031  1.00 23.18           N  \nATOM   2278  CA  SER A 166      27.161-114.939 -28.889  1.00 23.09           C  \nATOM   2279  C   SER A 166      27.780-113.545 -29.081  1.00 23.37           C  \nATOM   2280  O   SER A 166      27.864-113.059 -30.206  1.00 23.69           O  \nATOM   2281  CB  SER A 166      28.239-116.008 -28.692  1.00 22.14           C  \nATOM   2282  OG  SER A 166      27.684-117.097 -27.975  1.00 21.35           O  \nATOM   2283  N   ASP A 167      28.154-112.891 -27.980  1.00 24.09           N  \nATOM   2284  CA  ASP A 167      28.848-111.603 -28.017  1.00 25.08           C  \nATOM   2285  C   ASP A 167      30.331-111.870 -27.756  1.00 25.26           C  \nATOM   2286  O   ASP A 167      30.711-112.100 -26.613  1.00 24.80           O  \nATOM   2287  CB  ASP A 167      28.295-110.649 -26.934  1.00 25.56           C  \nATOM   2288  CG  ASP A 167      28.855-109.251 -27.052  1.00 28.99           C  \nATOM   2289  OD1 ASP A 167      29.244-108.863 -28.180  1.00 32.76           O  \nATOM   2290  OD2 ASP A 167      28.877-108.516 -26.025  1.00 32.32           O  \nATOM   2291  N   VAL A 168      31.152-111.853 -28.812  1.00 25.12           N  \nATOM   2292  CA  VAL A 168      32.586-112.155 -28.697  1.00 26.09           C  \nATOM   2293  C   VAL A 168      33.440-110.864 -28.745  1.00 27.46           C  \nATOM   2294  O   VAL A 168      33.133-109.933 -29.495  1.00 27.53           O  \nATOM   2295  CB  VAL A 168      33.023-113.130 -29.790  1.00 26.46           C  \nATOM   2296  CG1 VAL A 168      34.445-113.638 -29.561  1.00 25.33           C  \nATOM   2297  CG2 VAL A 168      32.069-114.339 -29.821  1.00 26.00           C  \nATOM   2298  N   ASP A 169      34.483-110.802 -27.927  1.00 28.44           N  \nATOM   2299  CA  ASP A 169      35.439-109.691 -28.022  1.00 30.83           C  \nATOM   2300  C   ASP A 169      36.327-109.904 -29.262  1.00 31.24           C  \nATOM   2301  O   ASP A 169      37.149-110.820 -29.305  1.00 31.44           O  \nATOM   2302  CB  ASP A 169      36.233-109.564 -26.728  1.00 30.90           C  \nATOM   2303  CG  ASP A 169      35.340-109.216 -25.536  1.00 34.24           C  \nATOM   2304  OD1 ASP A 169      34.515-108.277 -25.677  1.00 39.24           O  \nATOM   2305  OD2 ASP A 169      35.449-109.868 -24.464  1.00 35.55           O  \nATOM   2306  N   ASP A 170      36.111-109.085 -30.287  1.00 32.89           N  \nATOM   2307  CA  ASP A 170      36.718-109.332 -31.610  1.00 34.47           C  \nATOM   2308  C   ASP A 170      38.149-108.747 -31.731  1.00 34.57           C  \nATOM   2309  O   ASP A 170      38.401-107.796 -32.484  1.00 35.09           O  \nATOM   2310  CB  ASP A 170      35.771-108.902 -32.753  1.00 34.84           C  \nATOM   2311  CG  ASP A 170      34.766-110.022 -33.163  1.00 36.56           C  \nATOM   2312  OD1 ASP A 170      35.201-110.996 -33.820  1.00 39.32           O  \nATOM   2313  OD2 ASP A 170      33.542-109.915 -32.868  1.00 37.21           O  \nATOM   2314  N   VAL A 171      39.071-109.354 -30.984  1.00 34.39           N  \nATOM   2315  CA  VAL A 171      40.477-108.944 -30.930  1.00 34.31           C  \nATOM   2316  C   VAL A 171      41.225-109.112 -32.277  1.00 34.40           C  \nATOM   2317  O   VAL A 171      42.095-108.291 -32.597  1.00 34.46           O  \nATOM   2318  CB  VAL A 171      41.221-109.647 -29.746  1.00 34.30           C  \nATOM   2319  CG1 VAL A 171      42.741-109.435 -29.800  1.00 34.61           C  \nATOM   2320  CG2 VAL A 171      40.682-109.152 -28.407  1.00 34.19           C  \nATOM   2321  N   SER A 172      40.859-110.120 -33.064  1.00 34.11           N  \nATOM   2322  CA  SER A 172      41.633-110.502 -34.240  1.00 33.61           C  \nATOM   2323  C   SER A 172      41.081-111.762 -34.907  1.00 33.08           C  \nATOM   2324  O   SER A 172      40.751-112.729 -34.239  1.00 33.27           O  \nATOM   2325  CB  SER A 172      43.106-110.692 -33.871  1.00 33.90           C  \nATOM   2326  OG  SER A 172      43.734-111.683 -34.658  1.00 34.87           O  \nATOM   2327  N   GLY A 173      41.000-111.745 -36.231  1.00 31.97           N  \nATOM   2328  CA  GLY A 173      40.557-112.901 -36.985  1.00 30.38           C  \nATOM   2329  C   GLY A 173      41.615-113.970 -37.152  1.00 29.85           C  \nATOM   2330  O   GLY A 173      41.372-115.004 -37.767  1.00 29.31           O  \nATOM   2331  N   HIS A 174      42.790-113.723 -36.588  1.00 28.85           N  \nATOM   2332  CA  HIS A 174      43.890-114.664 -36.687  1.00 28.40           C  \nATOM   2333  C   HIS A 174      43.672-116.002 -35.972  1.00 27.17           C  \nATOM   2334  O   HIS A 174      44.415-116.943 -36.192  1.00 27.03           O  \nATOM   2335  CB  HIS A 174      45.200-114.025 -36.249  1.00 29.17           C  \nATOM   2336  CG  HIS A 174      46.408-114.804 -36.657  1.00 32.24           C  \nATOM   2337  ND1 HIS A 174      46.784-114.952 -37.972  1.00 33.82           N  \nATOM   2338  CD2 HIS A 174      47.317-115.490 -35.926  1.00 34.57           C  \nATOM   2339  CE1 HIS A 174      47.875-115.693 -38.034  1.00 34.76           C  \nATOM   2340  NE2 HIS A 174      48.219-116.033 -36.807  1.00 35.29           N  \nATOM   2341  N   TRP A 175      42.649-116.083 -35.129  1.00 24.45           N  \nATOM   2342  CA  TRP A 175      42.399-117.291 -34.371  1.00 22.55           C  \nATOM   2343  C   TRP A 175      42.180-118.512 -35.262  1.00 22.55           C  \nATOM   2344  O   TRP A 175      42.596-119.620 -34.916  1.00 21.93           O  \nATOM   2345  CB  TRP A 175      41.191-117.103 -33.428  1.00 21.88           C  \nATOM   2346  CG  TRP A 175      39.868-116.949 -34.146  1.00 19.64           C  \nATOM   2347  CD1 TRP A 175      39.299-115.784 -34.570  1.00 18.53           C  \nATOM   2348  CD2 TRP A 175      38.952-118.002 -34.498  1.00 20.47           C  \nATOM   2349  NE1 TRP A 175      38.077-116.046 -35.182  1.00 17.90           N  \nATOM   2350  CE2 TRP A 175      37.859-117.403 -35.160  1.00 18.50           C  \nATOM   2351  CE3 TRP A 175      38.978-119.407 -34.354  1.00 20.73           C  \nATOM   2352  CZ2 TRP A 175      36.785-118.141 -35.658  1.00 19.67           C  \nATOM   2353  CZ3 TRP A 175      37.909-120.147 -34.859  1.00 19.68           C  \nATOM   2354  CH2 TRP A 175      36.814-119.510 -35.487  1.00 19.20           C  \nATOM   2355  N   LEU A 176      41.521-118.317 -36.400  1.00 22.76           N  \nATOM   2356  CA  LEU A 176      41.181-119.449 -37.267  1.00 23.58           C  \nATOM   2357  C   LEU A 176      42.454-120.084 -37.867  1.00 23.73           C  \nATOM   2358  O   LEU A 176      42.497-121.292 -38.117  1.00 23.65           O  \nATOM   2359  CB  LEU A 176      40.120-119.046 -38.312  1.00 24.15           C  \nATOM   2360  CG  LEU A 176      39.577-120.166 -39.204  1.00 26.11           C  \nATOM   2361  CD1 LEU A 176      38.051-120.135 -39.332  1.00 25.74           C  \nATOM   2362  CD2 LEU A 176      40.270-120.117 -40.562  1.00 26.53           C  \nATOM   2363  N   SER A 177      43.515-119.287 -37.997  1.00 23.58           N  \nATOM   2364  CA  SER A 177      44.785-119.770 -38.537  1.00 23.55           C  \nATOM   2365  C   SER A 177      45.457-120.768 -37.608  1.00 22.69           C  \nATOM   2366  O   SER A 177      46.386-121.458 -38.011  1.00 22.91           O  \nATOM   2367  CB  SER A 177      45.720-118.592 -38.818  1.00 23.43           C  \nATOM   2368  OG  SER A 177      45.074-117.706 -39.728  1.00 27.41           O  \nATOM   2369  N   HIS A 178      44.996-120.828 -36.359  1.00 22.71           N  \nATOM   2370  CA  HIS A 178      45.534-121.762 -35.371  1.00 21.68           C  \nATOM   2371  C   HIS A 178      45.141-123.232 -35.531  1.00 21.39           C  \nATOM   2372  O   HIS A 178      45.837-124.090 -34.976  1.00 20.95           O  \nATOM   2373  CB  HIS A 178      45.250-121.287 -33.936  1.00 21.64           C  \nATOM   2374  CG  HIS A 178      46.017-120.065 -33.559  1.00 22.22           C  \nATOM   2375  ND1 HIS A 178      47.133-120.108 -32.758  1.00 24.17           N  \nATOM   2376  CD2 HIS A 178      45.845-118.766 -33.900  1.00 21.32           C  \nATOM   2377  CE1 HIS A 178      47.616-118.887 -32.615  1.00 26.04           C  \nATOM   2378  NE2 HIS A 178      46.856-118.054 -33.305  1.00 25.47           N  \nATOM   2379  N   PHE A 179      44.076-123.538 -36.275  1.00 20.88           N  \nATOM   2380  CA  PHE A 179      43.783-124.940 -36.621  1.00 21.58           C  \nATOM   2381  C   PHE A 179      45.009-125.508 -37.362  1.00 21.26           C  \nATOM   2382  O   PHE A 179      45.402-124.972 -38.399  1.00 20.82           O  \nATOM   2383  CB  PHE A 179      42.518-125.099 -37.504  1.00 21.46           C  \nATOM   2384  CG  PHE A 179      41.207-124.953 -36.766  1.00 23.00           C  \nATOM   2385  CD1 PHE A 179      40.374-123.879 -37.047  1.00 21.31           C  \nATOM   2386  CD2 PHE A 179      40.780-125.904 -35.824  1.00 21.10           C  \nATOM   2387  CE1 PHE A 179      39.150-123.732 -36.393  1.00 21.33           C  \nATOM   2388  CE2 PHE A 179      39.540-125.766 -35.143  1.00 22.64           C  \nATOM   2389  CZ  PHE A 179      38.723-124.671 -35.446  1.00 21.77           C  \nATOM   2390  N   PRO A 180      45.650-126.564 -36.816  1.00 21.43           N  \nATOM   2391  CA  PRO A 180      46.836-127.033 -37.550  1.00 21.42           C  \nATOM   2392  C   PRO A 180      46.521-127.743 -38.860  1.00 22.15           C  \nATOM   2393  O   PRO A 180      45.388-128.109 -39.103  1.00 21.12           O  \nATOM   2394  CB  PRO A 180      47.532-127.990 -36.571  1.00 21.80           C  \nATOM   2395  CG  PRO A 180      46.518-128.413 -35.628  1.00 21.69           C  \nATOM   2396  CD  PRO A 180      45.400-127.345 -35.596  1.00 21.04           C  \nATOM   2397  N   ASP A 181      47.545-127.925 -39.689  1.00 22.51           N  \nATOM   2398  CA  ASP A 181      47.398-128.579 -40.983  1.00 23.80           C  \nATOM   2399  C   ASP A 181      46.940-130.030 -40.860  1.00 23.81           C  \nATOM   2400  O   ASP A 181      46.351-130.564 -41.793  1.00 24.04           O  \nATOM   2401  CB  ASP A 181      48.724-128.527 -41.738  1.00 25.23           C  \nATOM   2402  CG  ASP A 181      48.908-127.220 -42.498  1.00 28.08           C  \nATOM   2403  OD1 ASP A 181      47.993-126.380 -42.441  1.00 30.91           O  \nATOM   2404  OD2 ASP A 181      49.974-127.037 -43.149  1.00 35.11           O  \nATOM   2405  N   THR A 182      47.201-130.652 -39.706  1.00 23.57           N  \nATOM   2406  CA  THR A 182      46.800-132.039 -39.459  1.00 23.18           C  \nATOM   2407  C   THR A 182      45.323-132.161 -39.037  1.00 23.49           C  \nATOM   2408  O   THR A 182      44.780-133.268 -38.980  1.00 23.00           O  \nATOM   2409  CB  THR A 182      47.683-132.685 -38.390  1.00 23.36           C  \nATOM   2410  OG1 THR A 182      47.674-131.867 -37.213  1.00 23.32           O  \nATOM   2411  CG2 THR A 182      49.103-132.817 -38.904  1.00 23.69           C  \nATOM   2412  N   TYR A 183      44.685-131.022 -38.747  1.00 22.03           N  \nATOM   2413  CA  TYR A 183      43.276-130.995 -38.370  1.00 22.37           C  \nATOM   2414  C   TYR A 183      42.346-131.077 -39.587  1.00 22.68           C  \nATOM   2415  O   TYR A 183      42.457-130.281 -40.520  1.00 23.18           O  \nATOM   2416  CB  TYR A 183      42.979-129.745 -37.541  1.00 21.23           C  \nATOM   2417  CG  TYR A 183      41.512-129.566 -37.211  1.00 20.63           C  \nATOM   2418  CD1 TYR A 183      40.948-130.229 -36.120  1.00 20.03           C  \nATOM   2419  CD2 TYR A 183      40.686-128.738 -37.995  1.00 18.28           C  \nATOM   2420  CE1 TYR A 183      39.609-130.062 -35.792  1.00 21.61           C  \nATOM   2421  CE2 TYR A 183      39.351-128.596 -37.677  1.00 19.58           C  \nATOM   2422  CZ  TYR A 183      38.817-129.267 -36.591  1.00 20.78           C  \nATOM   2423  OH  TYR A 183      37.472-129.119 -36.273  1.00 20.64           O  \nATOM   2424  N   THR A 184      41.422-132.044 -39.546  1.00 23.00           N  \nATOM   2425  CA  THR A 184      40.578-132.421 -40.684  1.00 22.62           C  \nATOM   2426  C   THR A 184      39.143-132.825 -40.217  1.00 22.79           C  \nATOM   2427  O   THR A 184      38.323-133.251 -41.033  1.00 23.27           O  \nATOM   2428  CB  THR A 184      41.193-133.621 -41.492  1.00 23.11           C  \nATOM   2429  OG1 THR A 184      41.262-134.782 -40.652  1.00 22.24           O  \nATOM   2430  CG2 THR A 184      42.628-133.320 -42.023  1.00 22.79           C  \nATOM   2431  N   SER A 185      38.851-132.729 -38.915  1.00 22.06           N  \nATOM   2432  CA  SER A 185      37.629-133.341 -38.366  1.00 21.61           C  \nATOM   2433  C   SER A 185      36.392-132.434 -38.332  1.00 21.60           C  \nATOM   2434  O   SER A 185      35.289-132.868 -37.952  1.00 20.34           O  \nATOM   2435  CB  SER A 185      37.911-133.949 -36.990  1.00 23.23           C  \nATOM   2436  OG  SER A 185      38.483-132.999 -36.099  1.00 22.80           O  \nATOM   2437  N   LEU A 186      36.544-131.178 -38.758  1.00 21.16           N  \nATOM   2438  CA  LEU A 186      35.412-130.236 -38.615  1.00 20.86           C  \nATOM   2439  C   LEU A 186      34.177-130.713 -39.367  1.00 19.90           C  \nATOM   2440  O   LEU A 186      34.258-131.040 -40.562  1.00 21.10           O  \nATOM   2441  CB  LEU A 186      35.799-128.839 -39.124  1.00 20.10           C  \nATOM   2442  CG  LEU A 186      34.855-127.637 -38.879  1.00 21.62           C  \nATOM   2443  CD1 LEU A 186      34.719-127.354 -37.392  1.00 23.19           C  \nATOM   2444  CD2 LEU A 186      35.477-126.450 -39.609  1.00 21.83           C  \nATOM   2445  N   VAL A 187      33.038-130.697 -38.674  1.00 20.69           N  \nATOM   2446  CA  VAL A 187      31.721-130.959 -39.246  1.00 20.67           C  \nATOM   2447  C   VAL A 187      30.785-129.721 -39.319  1.00 20.85           C  \nATOM   2448  O   VAL A 187      29.991-129.577 -40.267  1.00 20.46           O  \nATOM   2449  CB  VAL A 187      31.034-132.103 -38.432  1.00 21.24           C  \nATOM   2450  CG1 VAL A 187      29.550-132.277 -38.797  1.00 23.19           C  \nATOM   2451  CG2 VAL A 187      31.836-133.434 -38.563  1.00 22.17           C  \nATOM   2452  N   SER A 188      30.855-128.847 -38.314  1.00 22.47           N  \nATOM   2453  CA  SER A 188      29.931-127.701 -38.218  1.00 22.14           C  \nATOM   2454  C   SER A 188      30.695-126.515 -37.712  1.00 23.10           C  \nATOM   2455  O   SER A 188      31.299-126.590 -36.654  1.00 22.85           O  \nATOM   2456  CB  SER A 188      28.738-128.017 -37.273  1.00 22.26           C  \nATOM   2457  OG  SER A 188      27.942-126.848 -37.040  1.00 26.09           O  \nATOM   2458  N   LEU A 189      30.640-125.394 -38.439  1.00 21.18           N  \nATOM   2459  CA  LEU A 189      31.342-124.192 -38.025  1.00 21.02           C  \nATOM   2460  C   LEU A 189      30.354-123.022 -38.185  1.00 20.61           C  \nATOM   2461  O   LEU A 189      29.915-122.724 -39.284  1.00 21.18           O  \nATOM   2462  CB  LEU A 189      32.576-123.939 -38.888  1.00 21.05           C  \nATOM   2463  CG  LEU A 189      33.396-122.669 -38.549  1.00 20.41           C  \nATOM   2464  CD1 LEU A 189      33.998-122.740 -37.122  1.00 20.85           C  \nATOM   2465  CD2 LEU A 189      34.502-122.429 -39.556  1.00 21.86           C  \nATOM   2466  N   ASN A 190      29.993-122.414 -37.075  1.00 20.81           N  \nATOM   2467  CA  ASN A 190      29.107-121.262 -37.106  1.00 19.81           C  \nATOM   2468  C   ASN A 190      29.843-120.074 -36.489  1.00 21.29           C  \nATOM   2469  O   ASN A 190      29.931-119.954 -35.246  1.00 20.40           O  \nATOM   2470  CB  ASN A 190      27.802-121.543 -36.371  1.00 19.15           C  \nATOM   2471  CG  ASN A 190      26.835-120.360 -36.441  1.00 21.21           C  \nATOM   2472  OD1 ASN A 190      27.189-119.308 -36.984  1.00 21.58           O  \nATOM   2473  ND2 ASN A 190      25.650-120.500 -35.880  1.00 21.42           N  \nATOM   2474  N   ILE A 191      30.357-119.194 -37.354  1.00 21.10           N  \nATOM   2475  CA  ILE A 191      31.046-117.973 -36.909  1.00 21.08           C  \nATOM   2476  C   ILE A 191      30.258-116.714 -37.265  1.00 21.75           C  \nATOM   2477  O   ILE A 191      30.829-115.632 -37.329  1.00 22.33           O  \nATOM   2478  CB  ILE A 191      32.489-117.865 -37.476  1.00 21.25           C  \nATOM   2479  CG1 ILE A 191      32.461-117.919 -39.018  1.00 22.30           C  \nATOM   2480  CG2 ILE A 191      33.374-118.972 -36.880  1.00 20.73           C  \nATOM   2481  CD1 ILE A 191      33.804-117.568 -39.699  1.00 21.86           C  \nATOM   2482  N   SER A 192      28.949-116.858 -37.455  1.00 22.25           N  \nATOM   2483  CA  SER A 192      28.101-115.755 -37.964  1.00 23.15           C  \nATOM   2484  C   SER A 192      28.022-114.507 -37.067  1.00 22.96           C  \nATOM   2485  O   SER A 192      27.673-113.419 -37.554  1.00 23.31           O  \nATOM   2486  CB  SER A 192      26.705-116.277 -38.304  1.00 23.29           C  \nATOM   2487  OG  SER A 192      26.036-116.700 -37.132  1.00 25.71           O  \nATOM   2488  N   CYS A 193      28.385-114.643 -35.797  1.00 21.99           N  \nATOM   2489  CA  CYS A 193      28.335-113.546 -34.835  1.00 22.65           C  \nATOM   2490  C   CYS A 193      29.649-112.740 -34.757  1.00 22.46           C  \nATOM   2491  O   CYS A 193      29.715-111.698 -34.068  1.00 21.78           O  \nATOM   2492  CB  CYS A 193      28.008-114.087 -33.424  1.00 21.67           C  \nATOM   2493  SG  CYS A 193      29.315-115.174 -32.708  1.00 26.40           S  \nATOM   2494  N   LEU A 194      30.690-113.216 -35.440  1.00 21.61           N  \nATOM   2495  CA  LEU A 194      32.009-112.589 -35.343  1.00 22.37           C  \nATOM   2496  C   LEU A 194      32.144-111.395 -36.266  1.00 23.66           C  \nATOM   2497  O   LEU A 194      31.913-111.483 -37.478  1.00 23.03           O  \nATOM   2498  CB  LEU A 194      33.137-113.598 -35.613  1.00 21.51           C  \nATOM   2499  CG  LEU A 194      33.240-114.770 -34.661  1.00 22.32           C  \nATOM   2500  CD1 LEU A 194      34.423-115.622 -35.049  1.00 21.49           C  \nATOM   2501  CD2 LEU A 194      33.381-114.269 -33.199  1.00 22.18           C  \nATOM   2502  N   ALA A 195      32.512-110.258 -35.684  1.00 25.65           N  \nATOM   2503  CA  ALA A 195      32.633-109.030 -36.458  1.00 26.86           C  \nATOM   2504  C   ALA A 195      33.971-108.979 -37.186  1.00 28.65           C  \nATOM   2505  O   ALA A 195      34.094-108.329 -38.230  1.00 29.65           O  \nATOM   2506  CB  ALA A 195      32.473-107.807 -35.545  1.00 26.99           C  \nATOM   2507  N   SER A 196      34.969-109.666 -36.645  1.00 29.23           N  \nATOM   2508  CA  SER A 196      36.315-109.624 -37.205  1.00 30.07           C  \nATOM   2509  C   SER A 196      36.473-110.616 -38.361  1.00 30.23           C  \nATOM   2510  O   SER A 196      35.885-111.726 -38.363  1.00 30.39           O  \nATOM   2511  CB  SER A 196      37.366-109.873 -36.116  1.00 30.21           C  \nATOM   2512  OG  SER A 196      37.131-111.117 -35.437  1.00 32.98           O  \nATOM   2513  N   GLU A 197      37.281-110.214 -39.333  1.00 29.13           N  \nATOM   2514  CA  GLU A 197      37.450-110.959 -40.566  1.00 29.01           C  \nATOM   2515  C   GLU A 197      38.501-112.048 -40.353  1.00 28.32           C  \nATOM   2516  O   GLU A 197      39.638-111.741 -40.005  1.00 27.34           O  \nATOM   2517  CB  GLU A 197      37.904-109.995 -41.689  1.00 28.78           C  \nATOM   2518  CG  GLU A 197      38.183-110.692 -43.015  1.00 29.20           C  \nATOM   2519  CD  GLU A 197      38.856-109.809 -44.062  1.00 30.52           C  \nATOM   2520  OE1 GLU A 197      39.193-108.635 -43.776  1.00 32.60           O  \nATOM   2521  OE2 GLU A 197      39.066-110.309 -45.186  1.00 32.13           O  \nATOM   2522  N   VAL A 198      38.143-113.312 -40.548  1.00 27.67           N  \nATOM   2523  CA  VAL A 198      39.176-114.372 -40.525  1.00 27.45           C  \nATOM   2524  C   VAL A 198      40.075-114.310 -41.781  1.00 27.42           C  \nATOM   2525  O   VAL A 198      39.709-113.674 -42.768  1.00 27.74           O  \nATOM   2526  CB  VAL A 198      38.546-115.778 -40.331  1.00 27.75           C  \nATOM   2527  CG1 VAL A 198      37.745-115.800 -39.040  1.00 27.64           C  \nATOM   2528  CG2 VAL A 198      37.658-116.157 -41.527  1.00 27.25           C  \nATOM   2529  N   SER A 199      41.262-114.922 -41.737  1.00 26.83           N  \nATOM   2530  CA  SER A 199      42.104-115.028 -42.933  1.00 26.30           C  \nATOM   2531  C   SER A 199      41.345-115.870 -43.957  1.00 25.96           C  \nATOM   2532  O   SER A 199      41.006-117.026 -43.678  1.00 25.49           O  \nATOM   2533  CB  SER A 199      43.428-115.706 -42.596  1.00 26.44           C  \nATOM   2534  OG  SER A 199      44.068-116.214 -43.767  1.00 28.08           O  \nATOM   2535  N   PHE A 200      41.031-115.297 -45.116  1.00 24.72           N  \nATOM   2536  CA  PHE A 200      40.263-116.071 -46.085  1.00 24.28           C  \nATOM   2537  C   PHE A 200      41.074-117.278 -46.590  1.00 24.60           C  \nATOM   2538  O   PHE A 200      40.528-118.369 -46.805  1.00 23.85           O  \nATOM   2539  CB  PHE A 200      39.792-115.221 -47.273  1.00 24.12           C  \nATOM   2540  CG  PHE A 200      38.978-116.005 -48.253  1.00 23.33           C  \nATOM   2541  CD1 PHE A 200      37.633-116.269 -47.998  1.00 23.92           C  \nATOM   2542  CD2 PHE A 200      39.573-116.561 -49.381  1.00 24.32           C  \nATOM   2543  CE1 PHE A 200      36.878-117.040 -48.866  1.00 23.39           C  \nATOM   2544  CE2 PHE A 200      38.832-117.323 -50.263  1.00 24.31           C  \nATOM   2545  CZ  PHE A 200      37.482-117.577 -50.006  1.00 22.82           C  \nATOM   2546  N   SER A 201      42.378-117.079 -46.781  1.00 24.52           N  \nATOM   2547  CA  SER A 201      43.247-118.181 -47.178  1.00 25.04           C  \nATOM   2548  C   SER A 201      43.207-119.312 -46.147  1.00 24.37           C  \nATOM   2549  O   SER A 201      43.002-120.460 -46.518  1.00 24.50           O  \nATOM   2550  CB  SER A 201      44.676-117.706 -47.508  1.00 25.67           C  \nATOM   2551  OG  SER A 201      45.379-117.295 -46.354  1.00 26.87           O  \nATOM   2552  N   ALA A 202      43.316-118.988 -44.862  1.00 24.20           N  \nATOM   2553  CA  ALA A 202      43.194-120.021 -43.823  1.00 24.12           C  \nATOM   2554  C   ALA A 202      41.823-120.718 -43.825  1.00 24.25           C  \nATOM   2555  O   ALA A 202      41.767-121.932 -43.691  1.00 23.99           O  \nATOM   2556  CB  ALA A 202      43.553-119.482 -42.423  1.00 23.73           C  \nATOM   2557  N   LEU A 203      40.737-119.955 -44.001  1.00 23.80           N  \nATOM   2558  CA  LEU A 203      39.388-120.516 -44.140  1.00 23.70           C  \nATOM   2559  C   LEU A 203      39.252-121.444 -45.358  1.00 23.36           C  \nATOM   2560  O   LEU A 203      38.735-122.559 -45.232  1.00 22.81           O  \nATOM   2561  CB  LEU A 203      38.352-119.385 -44.215  1.00 23.37           C  \nATOM   2562  CG  LEU A 203      36.860-119.743 -44.342  1.00 24.66           C  \nATOM   2563  CD1 LEU A 203      36.345-120.621 -43.143  1.00 25.58           C  \nATOM   2564  CD2 LEU A 203      36.001-118.468 -44.516  1.00 23.60           C  \nATOM   2565  N   GLU A 204      39.762-121.013 -46.513  1.00 23.67           N  \nATOM   2566  CA  GLU A 204      39.721-121.850 -47.709  1.00 24.06           C  \nATOM   2567  C   GLU A 204      40.477-123.206 -47.532  1.00 24.45           C  \nATOM   2568  O   GLU A 204      39.969-124.263 -47.917  1.00 24.78           O  \nATOM   2569  CB  GLU A 204      40.227-121.086 -48.939  1.00 24.76           C  \nATOM   2570  CG  GLU A 204      39.777-121.769 -50.203  1.00 27.13           C  \nATOM   2571  CD  GLU A 204      40.386-121.229 -51.464  1.00 31.27           C  \nATOM   2572  OE1 GLU A 204      40.908-120.082 -51.469  1.00 33.70           O  \nATOM   2573  OE2 GLU A 204      40.319-121.969 -52.473  1.00 31.53           O  \nATOM   2574  N   ARG A 205      41.662-123.174 -46.930  1.00 23.51           N  \nATOM   2575  CA  ARG A 205      42.425-124.397 -46.661  1.00 24.23           C  \nATOM   2576  C   ARG A 205      41.744-125.285 -45.640  1.00 23.60           C  \nATOM   2577  O   ARG A 205      41.783-126.506 -45.755  1.00 22.44           O  \nATOM   2578  CB  ARG A 205      43.829-124.060 -46.168  1.00 24.10           C  \nATOM   2579  CG  ARG A 205      44.750-123.605 -47.290  1.00 26.61           C  \nATOM   2580  CD  ARG A 205      46.144-123.340 -46.755  1.00 31.86           C  \nATOM   2581  NE  ARG A 205      46.299-121.967 -46.269  1.00 36.04           N  \nATOM   2582  CZ  ARG A 205      46.434-121.614 -44.988  1.00 37.83           C  \nATOM   2583  NH1 ARG A 205      46.441-122.533 -44.016  1.00 37.74           N  \nATOM   2584  NH2 ARG A 205      46.574-120.324 -44.687  1.00 38.42           N  \nATOM   2585  N   LEU A 206      41.115-124.657 -44.647  1.00 24.50           N  \nATOM   2586  CA  LEU A 206      40.384-125.371 -43.591  1.00 24.63           C  \nATOM   2587  C   LEU A 206      39.229-126.152 -44.223  1.00 24.54           C  \nATOM   2588  O   LEU A 206      39.099-127.357 -44.030  1.00 24.74           O  \nATOM   2589  CB  LEU A 206      39.838-124.387 -42.549  1.00 25.09           C  \nATOM   2590  CG  LEU A 206      39.605-124.754 -41.058  1.00 26.85           C  \nATOM   2591  CD1 LEU A 206      38.463-123.966 -40.410  1.00 22.10           C  \nATOM   2592  CD2 LEU A 206      39.554-126.216 -40.716  1.00 27.83           C  \nATOM   2593  N   VAL A 207      38.389-125.451 -44.980  1.00 24.75           N  \nATOM   2594  CA  VAL A 207      37.230-126.066 -45.660  1.00 24.02           C  \nATOM   2595  C   VAL A 207      37.677-127.207 -46.595  1.00 24.32           C  \nATOM   2596  O   VAL A 207      37.063-128.281 -46.606  1.00 24.63           O  \nATOM   2597  CB  VAL A 207      36.437-125.008 -46.445  1.00 24.12           C  \nATOM   2598  CG1 VAL A 207      35.397-125.664 -47.358  1.00 24.54           C  \nATOM   2599  CG2 VAL A 207      35.752-124.056 -45.487  1.00 23.60           C  \nATOM   2600  N   THR A 208      38.764-126.973 -47.336  1.00 24.19           N  \nATOM   2601  CA  THR A 208      39.315-127.952 -48.281  1.00 24.48           C  \nATOM   2602  C   THR A 208      39.756-129.245 -47.594  1.00 24.14           C  \nATOM   2603  O   THR A 208      39.518-130.336 -48.122  1.00 25.40           O  \nATOM   2604  CB  THR A 208      40.490-127.343 -49.085  1.00 24.78           C  \nATOM   2605  OG1 THR A 208      40.034-126.155 -49.735  1.00 25.10           O  \nATOM   2606  CG2 THR A 208      41.029-128.314 -50.124  1.00 25.31           C  \nATOM   2607  N   ARG A 209      40.377-129.141 -46.421  1.00 23.60           N  \nATOM   2608  CA  ARG A 209      40.906-130.331 -45.757  1.00 23.02           C  \nATOM   2609  C   ARG A 209      39.939-131.034 -44.796  1.00 22.78           C  \nATOM   2610  O   ARG A 209      40.297-132.025 -44.131  1.00 21.39           O  \nATOM   2611  CB  ARG A 209      42.274-130.052 -45.111  1.00 23.28           C  \nATOM   2612  CG  ARG A 209      42.251-129.184 -43.866  1.00 23.15           C  \nATOM   2613  CD  ARG A 209      43.668-129.045 -43.348  1.00 23.60           C  \nATOM   2614  NE  ARG A 209      43.699-128.347 -42.063  1.00 25.11           N  \nATOM   2615  CZ  ARG A 209      43.750-127.022 -41.943  1.00 24.97           C  \nATOM   2616  NH1 ARG A 209      43.796-126.264 -43.027  1.00 24.46           N  \nATOM   2617  NH2 ARG A 209      43.772-126.457 -40.750  1.00 23.86           N  \nATOM   2618  N   CYS A 210      38.708-130.546 -44.740  1.00 21.79           N  \nATOM   2619  CA  CYS A 210      37.722-131.122 -43.841  1.00 23.08           C  \nATOM   2620  C   CYS A 210      36.580-131.728 -44.640  1.00 23.52           C  \nATOM   2621  O   CYS A 210      35.547-131.060 -44.855  1.00 23.72           O  \nATOM   2622  CB  CYS A 210      37.183-130.058 -42.870  1.00 22.91           C  \nATOM   2623  SG  CYS A 210      38.379-129.488 -41.649  1.00 23.78           S  \nATOM   2624  N   PRO A 211      36.733-132.996 -45.063  1.00 23.96           N  \nATOM   2625  CA  PRO A 211      35.751-133.540 -45.999  1.00 24.06           C  \nATOM   2626  C   PRO A 211      34.395-133.896 -45.364  1.00 24.08           C  \nATOM   2627  O   PRO A 211      33.431-134.134 -46.097  1.00 23.75           O  \nATOM   2628  CB  PRO A 211      36.468-134.773 -46.572  1.00 24.64           C  \nATOM   2629  CG  PRO A 211      37.361-135.229 -45.443  1.00 25.21           C  \nATOM   2630  CD  PRO A 211      37.760-133.986 -44.685  1.00 24.45           C  \nATOM   2631  N   ASN A 212      34.317-133.913 -44.026  1.00 23.44           N  \nATOM   2632  CA  ASN A 212      33.047-134.164 -43.324  1.00 22.77           C  \nATOM   2633  C   ASN A 212      32.287-132.904 -42.925  1.00 22.41           C  \nATOM   2634  O   ASN A 212      31.274-132.978 -42.203  1.00 21.01           O  \nATOM   2635  CB  ASN A 212      33.298-135.027 -42.090  1.00 22.84           C  \nATOM   2636  CG  ASN A 212      33.913-136.364 -42.449  1.00 27.22           C  \nATOM   2637  OD1 ASN A 212      33.563-136.955 -43.468  1.00 27.03           O  \nATOM   2638  ND2 ASN A 212      34.849-136.838 -41.624  1.00 28.63           N  \nATOM   2639  N   LEU A 213      32.780-131.749 -43.372  1.00 21.76           N  \nATOM   2640  CA  LEU A 213      32.095-130.470 -43.106  1.00 22.51           C  \nATOM   2641  C   LEU A 213      30.699-130.484 -43.723  1.00 23.33           C  \nATOM   2642  O   LEU A 213      30.560-130.675 -44.943  1.00 24.21           O  \nATOM   2643  CB  LEU A 213      32.896-129.314 -43.702  1.00 22.42           C  \nATOM   2644  CG  LEU A 213      32.408-127.861 -43.471  1.00 21.35           C  \nATOM   2645  CD1 LEU A 213      32.426-127.476 -41.997  1.00 20.67           C  \nATOM   2646  CD2 LEU A 213      33.287-126.916 -44.315  1.00 22.68           C  \nATOM   2647  N   LYS A 214      29.676-130.319 -42.878  1.00 23.08           N  \nATOM   2648  CA  LYS A 214      28.293-130.318 -43.341  1.00 23.80           C  \nATOM   2649  C   LYS A 214      27.570-128.986 -43.169  1.00 22.89           C  \nATOM   2650  O   LYS A 214      26.593-128.714 -43.874  1.00 23.86           O  \nATOM   2651  CB  LYS A 214      27.505-131.426 -42.654  1.00 23.65           C  \nATOM   2652  CG  LYS A 214      27.980-132.830 -43.026  1.00 26.91           C  \nATOM   2653  CD  LYS A 214      27.502-133.233 -44.390  1.00 32.04           C  \nATOM   2654  CE  LYS A 214      28.003-134.632 -44.746  1.00 33.85           C  \nATOM   2655  NZ  LYS A 214      29.254-134.523 -45.515  1.00 39.93           N  \nATOM   2656  N   SER A 215      28.021-128.175 -42.207  1.00 22.48           N  \nATOM   2657  CA  SER A 215      27.361-126.917 -41.871  1.00 21.51           C  \nATOM   2658  C   SER A 215      28.415-125.837 -41.753  1.00 22.49           C  \nATOM   2659  O   SER A 215      29.368-125.959 -40.953  1.00 22.60           O  \nATOM   2660  CB  SER A 215      26.581-127.013 -40.540  1.00 22.50           C  \nATOM   2661  OG  SER A 215      25.953-125.740 -40.251  1.00 21.76           O  \nATOM   2662  N   LEU A 216      28.267-124.784 -42.552  1.00 21.72           N  \nATOM   2663  CA  LEU A 216      29.240-123.703 -42.566  1.00 22.16           C  \nATOM   2664  C   LEU A 216      28.472-122.400 -42.557  1.00 21.88           C  \nATOM   2665  O   LEU A 216      27.831-122.054 -43.553  1.00 22.95           O  \nATOM   2666  CB  LEU A 216      30.110-123.776 -43.828  1.00 22.51           C  \nATOM   2667  CG  LEU A 216      31.188-122.684 -43.986  1.00 22.85           C  \nATOM   2668  CD1 LEU A 216      32.190-122.733 -42.848  1.00 22.97           C  \nATOM   2669  CD2 LEU A 216      31.902-122.860 -45.337  1.00 22.81           C  \nATOM   2670  N   LYS A 217      28.472-121.704 -41.424  1.00 21.63           N  \nATOM   2671  CA  LYS A 217      27.742-120.438 -41.329  1.00 22.03           C  \nATOM   2672  C   LYS A 217      28.752-119.335 -41.148  1.00 22.26           C  \nATOM   2673  O   LYS A 217      29.403-119.229 -40.112  1.00 22.45           O  \nATOM   2674  CB  LYS A 217      26.687-120.454 -40.225  1.00 22.03           C  \nATOM   2675  CG  LYS A 217      25.619-121.500 -40.539  1.00 23.38           C  \nATOM   2676  CD  LYS A 217      24.715-121.654 -39.380  1.00 28.32           C  \nATOM   2677  CE  LYS A 217      23.667-122.696 -39.648  1.00 31.20           C  \nATOM   2678  NZ  LYS A 217      22.645-122.733 -38.546  1.00 34.80           N  \nATOM   2679  N   LEU A 218      28.905-118.538 -42.197  1.00 21.59           N  \nATOM   2680  CA  LEU A 218      29.959-117.562 -42.249  1.00 21.09           C  \nATOM   2681  C   LEU A 218      29.596-116.257 -41.570  1.00 22.19           C  \nATOM   2682  O   LEU A 218      28.437-116.026 -41.198  1.00 22.37           O  \nATOM   2683  CB  LEU A 218      30.328-117.283 -43.729  1.00 21.02           C  \nATOM   2684  CG  LEU A 218      30.787-118.489 -44.549  1.00 20.04           C  \nATOM   2685  CD1 LEU A 218      30.850-118.122 -46.049  1.00 22.19           C  \nATOM   2686  CD2 LEU A 218      32.160-119.014 -44.007  1.00 18.25           C  \nATOM   2687  N   ASN A 219      30.606-115.403 -41.405  1.00 22.09           N  \nATOM   2688  CA  ASN A 219      30.365-114.042 -40.960  1.00 22.75           C  \nATOM   2689  C   ASN A 219      30.256-113.042 -42.112  1.00 22.99           C  \nATOM   2690  O   ASN A 219      30.596-113.322 -43.269  1.00 23.39           O  \nATOM   2691  CB  ASN A 219      31.353-113.589 -39.858  1.00 22.85           C  \nATOM   2692  CG  ASN A 219      32.811-113.588 -40.305  1.00 23.94           C  \nATOM   2693  OD1 ASN A 219      33.196-114.230 -41.303  1.00 25.37           O  \nATOM   2694  ND2 ASN A 219      33.655-112.892 -39.525  1.00 23.99           N  \nATOM   2695  N   ARG A 220      29.691-111.890 -41.792  1.00 22.80           N  \nATOM   2696  CA  ARG A 220      29.439-110.873 -42.778  1.00 23.87           C  \nATOM   2697  C   ARG A 220      30.732-110.486 -43.502  1.00 23.84           C  \nATOM   2698  O   ARG A 220      30.695-110.136 -44.692  1.00 24.49           O  \nATOM   2699  CB  ARG A 220      28.825-109.663 -42.054  1.00 23.73           C  \nATOM   2700  CG  ARG A 220      28.231-108.643 -42.948  1.00 26.36           C  \nATOM   2701  CD  ARG A 220      27.975-107.399 -42.094  1.00 30.69           C  \nATOM   2702  NE  ARG A 220      26.943-106.542 -42.671  1.00 34.40           N  \nATOM   2703  CZ  ARG A 220      25.822-106.186 -42.049  1.00 36.87           C  \nATOM   2704  NH1 ARG A 220      25.580-106.601 -40.808  1.00 38.88           N  \nATOM   2705  NH2 ARG A 220      24.950-105.381 -42.661  1.00 39.59           N  \nATOM   2706  N   ALA A 221      31.871-110.601 -42.811  1.00 23.34           N  \nATOM   2707  CA  ALA A 221      33.179-110.216 -43.403  1.00 23.96           C  \nATOM   2708  C   ALA A 221      33.682-111.085 -44.575  1.00 23.79           C  \nATOM   2709  O   ALA A 221      34.635-110.700 -45.252  1.00 23.30           O  \nATOM   2710  CB  ALA A 221      34.258-110.093 -42.348  1.00 23.02           C  \nATOM   2711  N   VAL A 222      33.077-112.243 -44.816  1.00 22.58           N  \nATOM   2712  CA  VAL A 222      33.383-112.964 -46.056  1.00 23.08           C  \nATOM   2713  C   VAL A 222      32.503-112.364 -47.148  1.00 23.04           C  \nATOM   2714  O   VAL A 222      31.282-112.564 -47.127  1.00 24.24           O  \nATOM   2715  CB  VAL A 222      33.102-114.482 -45.952  1.00 23.13           C  \nATOM   2716  CG1 VAL A 222      33.442-115.178 -47.277  1.00 21.19           C  \nATOM   2717  CG2 VAL A 222      33.905-115.113 -44.769  1.00 22.94           C  \nATOM   2718  N   PRO A 223      33.106-111.645 -48.115  1.00 23.80           N  \nATOM   2719  CA  PRO A 223      32.292-110.927 -49.107  1.00 23.38           C  \nATOM   2720  C   PRO A 223      31.660-111.864 -50.140  1.00 23.20           C  \nATOM   2721  O   PRO A 223      32.189-112.945 -50.404  1.00 21.75           O  \nATOM   2722  CB  PRO A 223      33.309-110.024 -49.793  1.00 24.47           C  \nATOM   2723  CG  PRO A 223      34.592-110.783 -49.702  1.00 24.85           C  \nATOM   2724  CD  PRO A 223      34.552-111.426 -48.340  1.00 22.76           C  \nATOM   2725  N   LEU A 224      30.549-111.437 -50.726  1.00 22.63           N  \nATOM   2726  CA  LEU A 224      29.846-112.278 -51.693  1.00 22.81           C  \nATOM   2727  C   LEU A 224      30.781-112.802 -52.809  1.00 22.63           C  \nATOM   2728  O   LEU A 224      30.658-113.941 -53.205  1.00 20.98           O  \nATOM   2729  CB  LEU A 224      28.678-111.516 -52.295  1.00 23.07           C  \nATOM   2730  CG  LEU A 224      27.764-112.244 -53.288  1.00 24.34           C  \nATOM   2731  CD1 LEU A 224      27.287-113.543 -52.692  1.00 25.42           C  \nATOM   2732  CD2 LEU A 224      26.592-111.347 -53.624  1.00 24.73           C  \nATOM   2733  N   GLU A 225      31.732-111.989 -53.265  1.00 23.10           N  \nATOM   2734  CA  GLU A 225      32.643-112.393 -54.370  1.00 24.25           C  \nATOM   2735  C   GLU A 225      33.577-113.565 -54.060  1.00 24.71           C  \nATOM   2736  O   GLU A 225      34.161-114.148 -54.969  1.00 25.33           O  \nATOM   2737  CB  GLU A 225      33.448-111.199 -54.889  1.00 24.28           C  \nATOM   2738  CG  GLU A 225      32.552-110.094 -55.356  1.00 27.20           C  \nATOM   2739  CD  GLU A 225      32.371-108.991 -54.320  1.00 32.07           C  \nATOM   2740  OE1 GLU A 225      31.897-109.229 -53.140  1.00 28.51           O  \nATOM   2741  OE2 GLU A 225      32.697-107.851 -54.743  1.00 34.14           O  \nATOM   2742  N   LYS A 226      33.706-113.913 -52.783  1.00 25.08           N  \nATOM   2743  CA  LYS A 226      34.550-115.031 -52.371  1.00 25.54           C  \nATOM   2744  C   LYS A 226      33.735-116.285 -52.020  1.00 24.95           C  \nATOM   2745  O   LYS A 226      34.296-117.333 -51.708  1.00 25.38           O  \nATOM   2746  CB  LYS A 226      35.409-114.616 -51.176  1.00 25.55           C  \nATOM   2747  CG  LYS A 226      36.398-113.478 -51.469  1.00 29.38           C  \nATOM   2748  CD  LYS A 226      37.587-113.966 -52.276  1.00 33.32           C  \nATOM   2749  CE  LYS A 226      38.806-113.028 -52.122  1.00 35.88           C  \nATOM   2750  NZ  LYS A 226      39.091-112.733 -50.665  1.00 39.11           N  \nATOM   2751  N   LEU A 227      32.415-116.184 -52.045  1.00 24.85           N  \nATOM   2752  CA  LEU A 227      31.581-117.301 -51.610  1.00 24.51           C  \nATOM   2753  C   LEU A 227      31.725-118.498 -52.544  1.00 23.76           C  \nATOM   2754  O   LEU A 227      31.809-119.630 -52.089  1.00 24.21           O  \nATOM   2755  CB  LEU A 227      30.104-116.876 -51.560  1.00 24.93           C  \nATOM   2756  CG  LEU A 227      29.125-117.326 -50.495  1.00 27.53           C  \nATOM   2757  CD1 LEU A 227      27.682-117.237 -50.992  1.00 24.01           C  \nATOM   2758  CD2 LEU A 227      29.433-118.665 -49.786  1.00 29.23           C  \nATOM   2759  N   ALA A 228      31.731-118.257 -53.855  1.00 23.41           N  \nATOM   2760  CA  ALA A 228      31.796-119.344 -54.817  1.00 23.05           C  \nATOM   2761  C   ALA A 228      33.040-120.181 -54.566  1.00 23.24           C  \nATOM   2762  O   ALA A 228      32.992-121.397 -54.669  1.00 22.72           O  \nATOM   2763  CB  ALA A 228      31.791-118.806 -56.243  1.00 23.21           C  \nATOM   2764  N   THR A 229      34.139-119.517 -54.208  1.00 23.72           N  \nATOM   2765  CA  THR A 229      35.415-120.191 -53.917  1.00 24.57           C  \nATOM   2766  C   THR A 229      35.291-121.233 -52.821  1.00 24.00           C  \nATOM   2767  O   THR A 229      35.821-122.334 -52.942  1.00 23.94           O  \nATOM   2768  CB  THR A 229      36.521-119.175 -53.533  1.00 24.90           C  \nATOM   2769  OG1 THR A 229      36.770-118.313 -54.657  1.00 27.21           O  \nATOM   2770  CG2 THR A 229      37.798-119.883 -53.210  1.00 27.61           C  \nATOM   2771  N   LEU A 230      34.622-120.878 -51.737  1.00 23.46           N  \nATOM   2772  CA  LEU A 230      34.447-121.802 -50.634  1.00 24.12           C  \nATOM   2773  C   LEU A 230      33.485-122.911 -50.996  1.00 24.18           C  \nATOM   2774  O   LEU A 230      33.699-124.043 -50.585  1.00 24.61           O  \nATOM   2775  CB  LEU A 230      33.879-121.079 -49.401  1.00 23.94           C  \nATOM   2776  CG  LEU A 230      34.774-119.987 -48.833  1.00 23.01           C  \nATOM   2777  CD1 LEU A 230      34.024-119.229 -47.746  1.00 25.09           C  \nATOM   2778  CD2 LEU A 230      36.090-120.629 -48.313  1.00 25.50           C  \nATOM   2779  N   LEU A 231      32.403-122.573 -51.704  1.00 22.78           N  \nATOM   2780  CA  LEU A 231      31.405-123.574 -52.089  1.00 22.99           C  \nATOM   2781  C   LEU A 231      31.963-124.651 -53.007  1.00 24.07           C  \nATOM   2782  O   LEU A 231      31.597-125.829 -52.907  1.00 22.98           O  \nATOM   2783  CB  LEU A 231      30.186-122.918 -52.714  1.00 23.00           C  \nATOM   2784  CG  LEU A 231      29.364-122.009 -51.813  1.00 23.42           C  \nATOM   2785  CD1 LEU A 231      28.186-121.403 -52.566  1.00 25.08           C  \nATOM   2786  CD2 LEU A 231      28.856-122.807 -50.596  1.00 24.66           C  \nATOM   2787  N   GLN A 232      32.848-124.243 -53.920  1.00 24.04           N  \nATOM   2788  CA  GLN A 232      33.525-125.200 -54.773  1.00 25.12           C  \nATOM   2789  C   GLN A 232      34.371-126.190 -53.947  1.00 25.11           C  \nATOM   2790  O   GLN A 232      34.549-127.334 -54.336  1.00 25.24           O  \nATOM   2791  CB  GLN A 232      34.387-124.466 -55.797  1.00 25.59           C  \nATOM   2792  CG  GLN A 232      33.589-123.716 -56.859  1.00 29.00           C  \nATOM   2793  CD  GLN A 232      32.917-124.638 -57.888  1.00 35.11           C  \nATOM   2794  OE1 GLN A 232      33.055-125.864 -57.825  1.00 38.52           O  \nATOM   2795  NE2 GLN A 232      32.178-124.046 -58.834  1.00 35.01           N  \nATOM   2796  N   ARG A 233      34.870-125.738 -52.804  1.00 25.37           N  \nATOM   2797  CA  ARG A 233      35.658-126.578 -51.904  1.00 25.91           C  \nATOM   2798  C   ARG A 233      34.801-127.468 -50.996  1.00 25.92           C  \nATOM   2799  O   ARG A 233      35.333-128.399 -50.384  1.00 25.97           O  \nATOM   2800  CB  ARG A 233      36.536-125.703 -51.013  1.00 26.05           C  \nATOM   2801  CG  ARG A 233      37.516-124.835 -51.780  1.00 27.66           C  \nATOM   2802  CD  ARG A 233      38.525-125.669 -52.512  1.00 32.05           C  \nATOM   2803  NE  ARG A 233      39.731-124.878 -52.721  1.00 36.33           N  \nATOM   2804  CZ  ARG A 233      40.858-125.322 -53.264  1.00 38.18           C  \nATOM   2805  NH1 ARG A 233      40.976-126.581 -53.682  1.00 38.58           N  \nATOM   2806  NH2 ARG A 233      41.880-124.488 -53.389  1.00 39.62           N  \nATOM   2807  N   ALA A 234      33.503-127.178 -50.895  1.00 24.56           N  \nATOM   2808  CA  ALA A 234      32.610-127.929 -49.994  1.00 24.82           C  \nATOM   2809  C   ALA A 234      31.286-128.299 -50.637  1.00 25.18           C  \nATOM   2810  O   ALA A 234      30.233-127.882 -50.151  1.00 24.99           O  \nATOM   2811  CB  ALA A 234      32.362-127.129 -48.715  1.00 24.14           C  \nATOM   2812  N   PRO A 235      31.318-129.100 -51.719  1.00 25.45           N  \nATOM   2813  CA  PRO A 235      30.063-129.456 -52.387  1.00 25.62           C  \nATOM   2814  C   PRO A 235      29.096-130.370 -51.598  1.00 25.55           C  \nATOM   2815  O   PRO A 235      27.968-130.582 -52.043  1.00 26.17           O  \nATOM   2816  CB  PRO A 235      30.544-130.186 -53.636  1.00 25.70           C  \nATOM   2817  CG  PRO A 235      31.839-130.783 -53.232  1.00 25.51           C  \nATOM   2818  CD  PRO A 235      32.475-129.723 -52.387  1.00 24.91           C  \nATOM   2819  N   GLN A 236      29.532-130.894 -50.456  1.00 24.79           N  \nATOM   2820  CA  GLN A 236      28.721-131.806 -49.642  1.00 23.62           C  \nATOM   2821  C   GLN A 236      27.873-131.074 -48.569  1.00 22.98           C  \nATOM   2822  O   GLN A 236      27.151-131.707 -47.796  1.00 21.66           O  \nATOM   2823  CB  GLN A 236      29.644-132.814 -48.957  1.00 23.58           C  \nATOM   2824  CG  GLN A 236      30.471-132.215 -47.778  1.00 23.10           C  \nATOM   2825  CD  GLN A 236      31.705-131.414 -48.209  1.00 23.16           C  \nATOM   2826  OE1 GLN A 236      32.155-131.506 -49.346  1.00 23.56           O  \nATOM   2827  NE2 GLN A 236      32.251-130.628 -47.294  1.00 24.93           N  \nATOM   2828  N   LEU A 237      27.968-129.748 -48.540  1.00 23.26           N  \nATOM   2829  CA  LEU A 237      27.366-128.922 -47.489  1.00 23.71           C  \nATOM   2830  C   LEU A 237      25.854-129.137 -47.438  1.00 22.90           C  \nATOM   2831  O   LEU A 237      25.189-129.109 -48.464  1.00 21.34           O  \nATOM   2832  CB  LEU A 237      27.662-127.449 -47.788  1.00 23.88           C  \nATOM   2833  CG  LEU A 237      28.339-126.528 -46.789  1.00 27.53           C  \nATOM   2834  CD1 LEU A 237      29.437-127.218 -46.015  1.00 25.34           C  \nATOM   2835  CD2 LEU A 237      28.799-125.253 -47.481  1.00 24.83           C  \nATOM   2836  N   GLU A 238      25.330-129.319 -46.228  1.00 22.92           N  \nATOM   2837  CA  GLU A 238      23.884-129.437 -45.988  1.00 22.82           C  \nATOM   2838  C   GLU A 238      23.288-128.088 -45.503  1.00 23.18           C  \nATOM   2839  O   GLU A 238      22.122-127.809 -45.739  1.00 22.54           O  \nATOM   2840  CB  GLU A 238      23.618-130.511 -44.956  1.00 22.49           C  \nATOM   2841  CG  GLU A 238      23.989-131.911 -45.463  1.00 27.19           C  \nATOM   2842  CD  GLU A 238      23.805-132.990 -44.425  1.00 31.91           C  \nATOM   2843  OE1 GLU A 238      23.613-132.650 -43.243  1.00 35.89           O  \nATOM   2844  OE2 GLU A 238      23.865-134.188 -44.786  1.00 33.92           O  \nATOM   2845  N   GLU A 239      24.102-127.275 -44.843  1.00 22.50           N  \nATOM   2846  CA  GLU A 239      23.647-125.972 -44.382  1.00 23.84           C  \nATOM   2847  C   GLU A 239      24.683-124.952 -44.719  1.00 22.46           C  \nATOM   2848  O   GLU A 239      25.878-125.166 -44.496  1.00 22.08           O  \nATOM   2849  CB  GLU A 239      23.481-125.933 -42.856  1.00 23.62           C  \nATOM   2850  CG  GLU A 239      22.616-126.965 -42.258  1.00 27.23           C  \nATOM   2851  CD  GLU A 239      22.581-126.877 -40.705  1.00 29.11           C  \nATOM   2852  OE1 GLU A 239      23.342-126.062 -40.097  1.00 30.46           O  \nATOM   2853  OE2 GLU A 239      21.780-127.639 -40.121  1.00 35.71           O  \nATOM   2854  N   LEU A 240      24.227-123.812 -45.214  1.00 22.16           N  \nATOM   2855  CA  LEU A 240      25.142-122.759 -45.576  1.00 22.23           C  \nATOM   2856  C   LEU A 240      24.579-121.471 -45.021  1.00 23.06           C  \nATOM   2857  O   LEU A 240      23.424-121.142 -45.287  1.00 24.05           O  \nATOM   2858  CB  LEU A 240      25.299-122.642 -47.111  1.00 22.25           C  \nATOM   2859  CG  LEU A 240      25.924-121.336 -47.611  1.00 20.67           C  \nATOM   2860  CD1 LEU A 240      27.413-121.206 -47.182  1.00 20.95           C  \nATOM   2861  CD2 LEU A 240      25.787-121.186 -49.161  1.00 22.45           C  \nATOM   2862  N   GLY A 241      25.390-120.769 -44.237  1.00 23.20           N  \nATOM   2863  CA  GLY A 241      25.132-119.376 -43.916  1.00 22.46           C  \nATOM   2864  C   GLY A 241      26.081-118.535 -44.752  1.00 22.97           C  \nATOM   2865  O   GLY A 241      27.304-118.617 -44.611  1.00 21.84           O  \nATOM   2866  N   THR A 242      25.528-117.720 -45.654  1.00 22.83           N  \nATOM   2867  CA  THR A 242      26.380-116.916 -46.512  1.00 23.50           C  \nATOM   2868  C   THR A 242      27.115-115.891 -45.657  1.00 23.74           C  \nATOM   2869  O   THR A 242      26.738-115.652 -44.517  1.00 24.10           O  \nATOM   2870  CB  THR A 242      25.583-116.148 -47.611  1.00 22.51           C  \nATOM   2871  OG1 THR A 242      24.952-115.010 -47.020  1.00 20.23           O  \nATOM   2872  CG2 THR A 242      24.545-117.052 -48.322  1.00 22.75           C  \nATOM   2873  N   GLY A 243      28.161-115.284 -46.211  1.00 24.03           N  \nATOM   2874  CA  GLY A 243      28.703-114.057 -45.651  1.00 22.75           C  \nATOM   2875  C   GLY A 243      27.901-112.866 -46.169  1.00 23.04           C  \nATOM   2876  O   GLY A 243      26.680-112.951 -46.390  1.00 22.59           O  \nATOM   2877  N   GLY A 244      28.580-111.743 -46.365  1.00 22.22           N  \nATOM   2878  CA  GLY A 244      27.994-110.573 -47.018  1.00 22.11           C  \nATOM   2879  C   GLY A 244      27.360-111.021 -48.323  1.00 22.18           C  \nATOM   2880  O   GLY A 244      27.834-111.981 -48.963  1.00 21.43           O  \nATOM   2881  N   TYR A 245      26.262-110.376 -48.692  1.00 22.18           N  \nATOM   2882  CA  TYR A 245      25.516-110.793 -49.872  1.00 22.98           C  \nATOM   2883  C   TYR A 245      25.289-109.583 -50.775  1.00 23.34           C  \nATOM   2884  O   TYR A 245      24.199-109.356 -51.315  1.00 22.30           O  \nATOM   2885  CB  TYR A 245      24.187-111.483 -49.497  1.00 22.37           C  \nATOM   2886  CG  TYR A 245      23.743-112.443 -50.565  1.00 23.19           C  \nATOM   2887  CD1 TYR A 245      24.240-113.746 -50.598  1.00 21.42           C  \nATOM   2888  CD2 TYR A 245      22.880-112.049 -51.581  1.00 20.39           C  \nATOM   2889  CE1 TYR A 245      23.866-114.640 -51.585  1.00 22.17           C  \nATOM   2890  CE2 TYR A 245      22.501-112.947 -52.569  1.00 21.20           C  \nATOM   2891  CZ  TYR A 245      22.997-114.239 -52.563  1.00 22.81           C  \nATOM   2892  OH  TYR A 245      22.628-115.148 -53.531  1.00 24.67           O  \nATOM   2893  N   THR A 246      26.359-108.810 -50.913  1.00 23.60           N  \nATOM   2894  CA  THR A 246      26.359-107.600 -51.703  1.00 24.17           C  \nATOM   2895  C   THR A 246      27.641-107.477 -52.535  1.00 23.77           C  \nATOM   2896  O   THR A 246      28.732-107.819 -52.071  1.00 23.81           O  \nATOM   2897  CB  THR A 246      26.148-106.362 -50.819  1.00 24.14           C  \nATOM   2898  OG1 THR A 246      26.110-105.204 -51.643  1.00 26.37           O  \nATOM   2899  CG2 THR A 246      27.238-106.209 -49.759  1.00 23.71           C  \nATOM   2900  N   ALA A 247      27.474-107.018 -53.772  1.00 24.25           N  \nATOM   2901  CA  ALA A 247      28.566-106.740 -54.690  1.00 24.18           C  \nATOM   2902  C   ALA A 247      28.062-105.854 -55.823  1.00 24.43           C  \nATOM   2903  O   ALA A 247      26.848-105.698 -56.023  1.00 24.39           O  \nATOM   2904  CB  ALA A 247      29.135-108.049 -55.258  1.00 24.48           C  \nATOM   2905  N   GLU A 248      29.003-105.240 -56.536  1.00 24.29           N  \nATOM   2906  CA  GLU A 248      28.732-104.624 -57.837  1.00 24.48           C  \nATOM   2907  C   GLU A 248      28.001-105.688 -58.647  1.00 23.29           C  \nATOM   2908  O   GLU A 248      28.357-106.855 -58.604  1.00 22.87           O  \nATOM   2909  CB  GLU A 248      30.057-104.256 -58.522  1.00 23.80           C  \nATOM   2910  CG  GLU A 248      29.937-103.283 -59.655  1.00 26.48           C  \nATOM   2911  CD  GLU A 248      31.150-103.302 -60.605  1.00 26.83           C  \nATOM   2912  OE1 GLU A 248      32.298-103.515 -60.140  1.00 31.23           O  \nATOM   2913  OE2 GLU A 248      30.941-103.115 -61.823  1.00 30.12           O  \nATOM   2914  N   VAL A 249      26.959-105.293 -59.356  1.00 23.17           N  \nATOM   2915  CA  VAL A 249      26.209-106.242 -60.160  1.00 23.53           C  \nATOM   2916  C   VAL A 249      27.023-106.565 -61.430  1.00 23.03           C  \nATOM   2917  O   VAL A 249      27.265-105.679 -62.240  1.00 21.53           O  \nATOM   2918  CB  VAL A 249      24.808-105.666 -60.487  1.00 24.20           C  \nATOM   2919  CG1 VAL A 249      24.066-106.527 -61.510  1.00 24.99           C  \nATOM   2920  CG2 VAL A 249      24.012-105.517 -59.212  1.00 24.65           C  \nATOM   2921  N   ARG A 250      27.495-107.813 -61.553  1.00 22.83           N  \nATOM   2922  CA  ARG A 250      28.284-108.249 -62.726  1.00 23.88           C  \nATOM   2923  C   ARG A 250      27.889-109.635 -63.209  1.00 22.23           C  \nATOM   2924  O   ARG A 250      27.736-110.503 -62.393  1.00 22.45           O  \nATOM   2925  CB  ARG A 250      29.785-108.281 -62.383  1.00 24.05           C  \nATOM   2926  CG  ARG A 250      30.397-106.944 -61.987  1.00 26.47           C  \nATOM   2927  CD  ARG A 250      31.837-107.093 -61.512  1.00 26.97           C  \nATOM   2928  NE  ARG A 250      32.718-107.672 -62.536  1.00 31.80           N  \nATOM   2929  CZ  ARG A 250      32.973-107.151 -63.741  1.00 35.37           C  \nATOM   2930  NH1 ARG A 250      32.411-106.010 -64.154  1.00 38.24           N  \nATOM   2931  NH2 ARG A 250      33.802-107.791 -64.567  1.00 35.78           N  \nATOM   2932  N   PRO A 251      27.780-109.859 -64.547  1.00 22.40           N  \nATOM   2933  CA  PRO A 251      27.497-111.187 -65.133  1.00 22.10           C  \nATOM   2934  C   PRO A 251      28.454-112.299 -64.678  1.00 22.38           C  \nATOM   2935  O   PRO A 251      27.935-113.376 -64.120  1.00 22.19           O  \nATOM   2936  CB  PRO A 251      27.649-110.956 -66.654  1.00 22.61           C  \nATOM   2937  CG  PRO A 251      27.417-109.527 -66.853  1.00 22.95           C  \nATOM   2938  CD  PRO A 251      27.924-108.827 -65.599  1.00 22.22           C  \nATOM   2939  N   ASP A 252      29.788-112.101 -64.835  1.00 21.83           N  \nATOM   2940  CA  ASP A 252      30.726-113.131 -64.385  1.00 23.44           C  \nATOM   2941  C   ASP A 252      30.587-113.516 -62.886  1.00 21.68           C  \nATOM   2942  O   ASP A 252      30.756-114.683 -62.535  1.00 22.70           O  \nATOM   2943  CB  ASP A 252      32.189-112.807 -64.707  1.00 22.84           C  \nATOM   2944  CG  ASP A 252      32.708-111.570 -63.966  1.00 26.66           C  \nATOM   2945  OD1 ASP A 252      33.945-111.395 -63.907  1.00 30.29           O  \nATOM   2946  OD2 ASP A 252      31.909-110.762 -63.446  1.00 30.11           O  \nATOM   2947  N   VAL A 253      30.294-112.560 -62.002  1.00 22.85           N  \nATOM   2948  CA  VAL A 253      30.201-112.851 -60.550  1.00 20.91           C  \nATOM   2949  C   VAL A 253      28.926-113.656 -60.218  1.00 21.46           C  \nATOM   2950  O   VAL A 253      28.896-114.643 -59.368  1.00 19.92           O  \nATOM   2951  CB  VAL A 253      30.189-111.548 -59.671  1.00 22.39           C  \nATOM   2952  CG1 VAL A 253      29.899-111.895 -58.172  1.00 21.18           C  \nATOM   2953  CG2 VAL A 253      31.507-110.769 -59.791  1.00 20.97           C  \nATOM   2954  N   TYR A 254      27.848-113.240 -60.870  1.00 20.83           N  \nATOM   2955  CA  TYR A 254      26.578-113.927 -60.695  1.00 21.95           C  \nATOM   2956  C   TYR A 254      26.691-115.385 -61.178  1.00 21.53           C  \nATOM   2957  O   TYR A 254      26.275-116.308 -60.473  1.00 22.26           O  \nATOM   2958  CB  TYR A 254      25.434-113.199 -61.417  1.00 21.82           C  \nATOM   2959  CG  TYR A 254      24.153-113.995 -61.301  1.00 23.58           C  \nATOM   2960  CD1 TYR A 254      23.279-113.777 -60.245  1.00 22.79           C  \nATOM   2961  CD2 TYR A 254      23.849-115.011 -62.217  1.00 23.40           C  \nATOM   2962  CE1 TYR A 254      22.118-114.518 -60.105  1.00 25.08           C  \nATOM   2963  CE2 TYR A 254      22.688-115.763 -62.085  1.00 25.02           C  \nATOM   2964  CZ  TYR A 254      21.834-115.508 -61.019  1.00 25.11           C  \nATOM   2965  OH  TYR A 254      20.673-116.227 -60.875  1.00 25.49           O  \nATOM   2966  N   SER A 255      27.249-115.573 -62.371  1.00 21.21           N  \nATOM   2967  CA  SER A 255      27.414-116.894 -62.983  1.00 21.22           C  \nATOM   2968  C   SER A 255      28.279-117.830 -62.117  1.00 21.08           C  \nATOM   2969  O   SER A 255      27.940-119.007 -61.924  1.00 20.89           O  \nATOM   2970  CB  SER A 255      27.980-116.750 -64.409  1.00 20.91           C  \nATOM   2971  OG  SER A 255      28.214-118.006 -65.036  1.00 22.20           O  \nATOM   2972  N   GLY A 256      29.392-117.315 -61.594  1.00 20.22           N  \nATOM   2973  CA  GLY A 256      30.248-118.112 -60.723  1.00 19.82           C  \nATOM   2974  C   GLY A 256      29.500-118.583 -59.469  1.00 20.02           C  \nATOM   2975  O   GLY A 256      29.672-119.715 -59.032  1.00 19.98           O  \nATOM   2976  N   LEU A 257      28.673-117.721 -58.904  1.00 20.28           N  \nATOM   2977  CA  LEU A 257      27.924-118.038 -57.671  1.00 22.37           C  \nATOM   2978  C   LEU A 257      26.829-119.056 -57.981  1.00 22.36           C  \nATOM   2979  O   LEU A 257      26.614-120.014 -57.237  1.00 20.86           O  \nATOM   2980  CB  LEU A 257      27.279-116.768 -57.120  1.00 22.58           C  \nATOM   2981  CG  LEU A 257      27.244-116.423 -55.637  1.00 27.83           C  \nATOM   2982  CD1 LEU A 257      26.028-115.513 -55.432  1.00 30.31           C  \nATOM   2983  CD2 LEU A 257      27.225-117.627 -54.726  1.00 27.67           C  \nATOM   2984  N   SER A 258      26.141-118.825 -59.104  1.00 22.51           N  \nATOM   2985  CA  SER A 258      25.091-119.703 -59.580  1.00 23.80           C  \nATOM   2986  C   SER A 258      25.609-121.141 -59.774  1.00 23.58           C  \nATOM   2987  O   SER A 258      25.026-122.085 -59.249  1.00 24.03           O  \nATOM   2988  CB  SER A 258      24.546-119.141 -60.896  1.00 24.75           C  \nATOM   2989  OG  SER A 258      23.488-119.930 -61.408  1.00 28.64           O  \nATOM   2990  N   VAL A 259      26.722-121.294 -60.487  1.00 23.80           N  \nATOM   2991  CA  VAL A 259      27.354-122.609 -60.747  1.00 23.21           C  \nATOM   2992  C   VAL A 259      27.818-123.301 -59.431  1.00 22.39           C  \nATOM   2993  O   VAL A 259      27.640-124.514 -59.247  1.00 21.55           O  \nATOM   2994  CB  VAL A 259      28.553-122.471 -61.720  1.00 22.98           C  \nATOM   2995  CG1 VAL A 259      29.348-123.750 -61.800  1.00 24.58           C  \nATOM   2996  CG2 VAL A 259      28.091-122.113 -63.119  1.00 23.75           C  \nATOM   2997  N   ALA A 260      28.425-122.531 -58.530  1.00 22.25           N  \nATOM   2998  CA  ALA A 260      28.918-123.066 -57.263  1.00 22.40           C  \nATOM   2999  C   ALA A 260      27.754-123.592 -56.417  1.00 23.04           C  \nATOM   3000  O   ALA A 260      27.848-124.672 -55.821  1.00 22.91           O  \nATOM   3001  CB  ALA A 260      29.673-121.993 -56.487  1.00 22.52           C  \nATOM   3002  N   LEU A 261      26.678-122.813 -56.341  1.00 22.16           N  \nATOM   3003  CA  LEU A 261      25.543-123.178 -55.499  1.00 22.84           C  \nATOM   3004  C   LEU A 261      24.796-124.376 -56.113  1.00 23.62           C  \nATOM   3005  O   LEU A 261      24.348-125.255 -55.384  1.00 24.47           O  \nATOM   3006  CB  LEU A 261      24.587-122.002 -55.337  1.00 22.60           C  \nATOM   3007  CG  LEU A 261      24.897-120.972 -54.272  1.00 22.47           C  \nATOM   3008  CD1 LEU A 261      24.150-119.698 -54.613  1.00 25.35           C  \nATOM   3009  CD2 LEU A 261      24.499-121.493 -52.874  1.00 22.11           C  \nATOM   3010  N   SER A 262      24.693-124.422 -57.442  1.00 24.06           N  \nATOM   3011  CA  SER A 262      24.063-125.555 -58.118  1.00 24.39           C  \nATOM   3012  C   SER A 262      24.865-126.867 -57.950  1.00 23.81           C  \nATOM   3013  O   SER A 262      24.301-127.958 -58.079  1.00 24.11           O  \nATOM   3014  CB  SER A 262      23.802-125.246 -59.601  1.00 25.28           C  \nATOM   3015  OG  SER A 262      25.026-125.239 -60.323  1.00 28.89           O  \nATOM   3016  N   GLY A 263      26.158-126.755 -57.664  1.00 22.34           N  \nATOM   3017  CA  GLY A 263      27.000-127.916 -57.384  1.00 22.65           C  \nATOM   3018  C   GLY A 263      26.837-128.432 -55.967  1.00 23.09           C  \nATOM   3019  O   GLY A 263      27.447-129.445 -55.598  1.00 22.17           O  \nATOM   3020  N   CYS A 264      26.043-127.717 -55.158  1.00 23.17           N  \nATOM   3021  CA  CYS A 264      25.772-128.105 -53.776  1.00 23.88           C  \nATOM   3022  C   CYS A 264      24.430-128.834 -53.677  1.00 24.06           C  \nATOM   3023  O   CYS A 264      23.428-128.254 -53.247  1.00 24.52           O  \nATOM   3024  CB  CYS A 264      25.781-126.892 -52.856  1.00 24.55           C  \nATOM   3025  SG  CYS A 264      27.388-126.160 -52.634  1.00 28.28           S  \nATOM   3026  N   LYS A 265      24.438-130.118 -54.043  1.00 22.24           N  \nATOM   3027  CA  LYS A 265      23.220-130.924 -54.159  1.00 22.53           C  \nATOM   3028  C   LYS A 265      22.515-131.321 -52.850  1.00 22.06           C  \nATOM   3029  O   LYS A 265      21.339-131.709 -52.873  1.00 21.56           O  \nATOM   3030  CB  LYS A 265      23.522-132.183 -54.987  1.00 23.39           C  \nATOM   3031  CG  LYS A 265      23.136-132.074 -56.439  1.00 27.07           C  \nATOM   3032  CD  LYS A 265      23.923-131.045 -57.224  1.00 31.80           C  \nATOM   3033  CE  LYS A 265      23.495-131.120 -58.706  1.00 34.22           C  \nATOM   3034  NZ  LYS A 265      24.466-130.459 -59.637  1.00 36.50           N  \nATOM   3035  N   GLU A 266      23.237-131.237 -51.735  1.00 21.37           N  \nATOM   3036  CA  GLU A 266      22.727-131.636 -50.429  1.00 22.26           C  \nATOM   3037  C   GLU A 266      22.244-130.446 -49.543  1.00 22.46           C  \nATOM   3038  O   GLU A 266      21.812-130.657 -48.414  1.00 21.07           O  \nATOM   3039  CB  GLU A 266      23.796-132.436 -49.674  1.00 22.08           C  \nATOM   3040  CG  GLU A 266      24.505-133.515 -50.550  1.00 25.24           C  \nATOM   3041  CD  GLU A 266      23.539-134.530 -51.115  1.00 29.23           C  \nATOM   3042  OE1 GLU A 266      23.829-135.096 -52.203  1.00 32.31           O  \nATOM   3043  OE2 GLU A 266      22.491-134.774 -50.465  1.00 31.92           O  \nATOM   3044  N   LEU A 267      22.350-129.223 -50.049  1.00 23.68           N  \nATOM   3045  CA  LEU A 267      21.965-128.041 -49.266  1.00 26.43           C  \nATOM   3046  C   LEU A 267      20.488-128.092 -48.934  1.00 26.60           C  \nATOM   3047  O   LEU A 267      19.655-128.147 -49.846  1.00 27.56           O  \nATOM   3048  CB  LEU A 267      22.255-126.760 -50.037  1.00 26.66           C  \nATOM   3049  CG  LEU A 267      23.582-126.047 -49.832  1.00 30.17           C  \nATOM   3050  CD1 LEU A 267      23.598-124.814 -50.711  1.00 33.01           C  \nATOM   3051  CD2 LEU A 267      23.708-125.666 -48.356  1.00 30.14           C  \nATOM   3052  N   ARG A 268      20.165-128.102 -47.640  1.00 27.23           N  \nATOM   3053  CA  ARG A 268      18.774-128.052 -47.167  1.00 28.05           C  \nATOM   3054  C   ARG A 268      18.443-126.741 -46.404  1.00 29.28           C  \nATOM   3055  O   ARG A 268      17.270-126.380 -46.243  1.00 27.71           O  \nATOM   3056  CB  ARG A 268      18.470-129.232 -46.238  1.00 27.94           C  \nATOM   3057  CG  ARG A 268      18.520-130.647 -46.850  1.00 28.81           C  \nATOM   3058  CD  ARG A 268      17.599-130.786 -48.042  1.00 28.71           C  \nATOM   3059  NE  ARG A 268      17.764-132.077 -48.725  1.00 30.34           N  \nATOM   3060  CZ  ARG A 268      18.498-132.270 -49.820  1.00 28.86           C  \nATOM   3061  NH1 ARG A 268      19.145-131.260 -50.393  1.00 29.59           N  \nATOM   3062  NH2 ARG A 268      18.571-133.481 -50.357  1.00 31.69           N  \nATOM   3063  N   CYS A 269      19.476-126.048 -45.923  1.00 30.86           N  \nATOM   3064  CA  CYS A 269      19.274-124.886 -45.055  1.00 29.65           C  \nATOM   3065  C   CYS A 269      20.133-123.734 -45.514  1.00 27.36           C  \nATOM   3066  O   CYS A 269      21.330-123.896 -45.719  1.00 26.39           O  \nATOM   3067  CB  CYS A 269      19.552-125.221 -43.578  1.00 29.81           C  \nATOM   3068  SG  CYS A 269      19.485-123.657 -42.557  1.00 40.39           S  \nATOM   3069  N   LEU A 270      19.518-122.576 -45.730  1.00 24.34           N  \nATOM   3070  CA  LEU A 270      20.255-121.404 -46.171  1.00 23.51           C  \nATOM   3071  C   LEU A 270      19.954-120.212 -45.261  1.00 22.54           C  \nATOM   3072  O   LEU A 270      18.788-119.962 -44.928  1.00 22.01           O  \nATOM   3073  CB  LEU A 270      19.812-120.991 -47.582  1.00 23.94           C  \nATOM   3074  CG  LEU A 270      20.445-121.437 -48.877  1.00 26.48           C  \nATOM   3075  CD1 LEU A 270      19.764-120.655 -50.025  1.00 24.65           C  \nATOM   3076  CD2 LEU A 270      21.954-121.215 -48.852  1.00 27.60           C  \nATOM   3077  N   SER A 271      20.986-119.434 -44.942  1.00 21.48           N  \nATOM   3078  CA  SER A 271      20.837-118.295 -44.032  1.00 21.33           C  \nATOM   3079  C   SER A 271      21.937-117.280 -44.370  1.00 20.89           C  \nATOM   3080  O   SER A 271      22.779-117.499 -45.275  1.00 21.36           O  \nATOM   3081  CB  SER A 271      20.959-118.734 -42.533  1.00 20.83           C  \nATOM   3082  OG  SER A 271      22.198-119.406 -42.315  1.00 22.89           O  \nATOM   3083  N   GLY A 272      21.954-116.194 -43.608  1.00 21.35           N  \nATOM   3084  CA  GLY A 272      22.972-115.139 -43.769  1.00 21.03           C  \nATOM   3085  C   GLY A 272      22.334-113.990 -44.520  1.00 21.03           C  \nATOM   3086  O   GLY A 272      21.498-113.281 -43.989  1.00 20.39           O  \nATOM   3087  N   PHE A 273      22.725-113.809 -45.783  1.00 21.67           N  \nATOM   3088  CA  PHE A 273      22.113-112.791 -46.634  1.00 22.48           C  \nATOM   3089  C   PHE A 273      22.262-111.347 -46.147  1.00 22.71           C  \nATOM   3090  O   PHE A 273      21.438-110.521 -46.484  1.00 22.49           O  \nATOM   3091  CB  PHE A 273      20.621-113.112 -46.901  1.00 22.82           C  \nATOM   3092  CG  PHE A 273      20.394-114.459 -47.562  1.00 24.07           C  \nATOM   3093  CD1 PHE A 273      19.829-115.518 -46.844  1.00 24.22           C  \nATOM   3094  CD2 PHE A 273      20.742-114.661 -48.903  1.00 25.65           C  \nATOM   3095  CE1 PHE A 273      19.624-116.780 -47.430  1.00 25.54           C  \nATOM   3096  CE2 PHE A 273      20.545-115.914 -49.513  1.00 28.03           C  \nATOM   3097  CZ  PHE A 273      19.974-116.978 -48.775  1.00 26.35           C  \nATOM   3098  N   TRP A 274      23.308-111.020 -45.384  1.00 24.05           N  \nATOM   3099  CA  TRP A 274      23.469-109.630 -44.929  1.00 26.92           C  \nATOM   3100  C   TRP A 274      23.605-108.692 -46.086  1.00 27.78           C  \nATOM   3101  O   TRP A 274      24.298-109.001 -47.060  1.00 28.74           O  \nATOM   3102  CB  TRP A 274      24.708-109.424 -44.088  1.00 27.94           C  \nATOM   3103  CG  TRP A 274      24.583-109.972 -42.759  1.00 29.97           C  \nATOM   3104  CD1 TRP A 274      23.985-109.397 -41.662  1.00 31.10           C  \nATOM   3105  CD2 TRP A 274      25.067-111.223 -42.355  1.00 28.70           C  \nATOM   3106  NE1 TRP A 274      24.081-110.249 -40.582  1.00 30.20           N  \nATOM   3107  CE2 TRP A 274      24.743-111.380 -40.989  1.00 30.86           C  \nATOM   3108  CE3 TRP A 274      25.761-112.245 -43.017  1.00 29.91           C  \nATOM   3109  CZ2 TRP A 274      25.086-112.522 -40.273  1.00 30.98           C  \nATOM   3110  CZ3 TRP A 274      26.104-113.361 -42.317  1.00 29.73           C  \nATOM   3111  CH2 TRP A 274      25.775-113.495 -40.946  1.00 32.75           C  \nATOM   3112  N   ASP A 275      22.972-107.533 -45.973  1.00 28.54           N  \nATOM   3113  CA  ASP A 275      23.081-106.522 -47.022  1.00 29.45           C  \nATOM   3114  C   ASP A 275      22.562-107.056 -48.388  1.00 29.27           C  \nATOM   3115  O   ASP A 275      22.910-106.503 -49.433  1.00 28.70           O  \nATOM   3116  CB  ASP A 275      24.556-106.067 -47.142  1.00 29.84           C  \nATOM   3117  CG  ASP A 275      25.135-105.525 -45.814  1.00 33.08           C  \nATOM   3118  OD1 ASP A 275      24.585-104.542 -45.281  1.00 34.56           O  \nATOM   3119  OD2 ASP A 275      26.156-106.068 -45.319  1.00 36.26           O  \nATOM   3120  N   ALA A 276      21.751-108.124 -48.383  1.00 27.91           N  \nATOM   3121  CA  ALA A 276      21.336-108.779 -49.645  1.00 26.95           C  \nATOM   3122  C   ALA A 276      20.918-107.790 -50.732  1.00 26.50           C  \nATOM   3123  O   ALA A 276      20.159-106.866 -50.486  1.00 25.29           O  \nATOM   3124  CB  ALA A 276      20.231-109.811 -49.414  1.00 26.95           C  \nATOM   3125  N   VAL A 277      21.449-108.010 -51.928  1.00 25.49           N  \nATOM   3126  CA  VAL A 277      21.130-107.236 -53.136  1.00 25.93           C  \nATOM   3127  C   VAL A 277      20.193-108.118 -53.966  1.00 24.98           C  \nATOM   3128  O   VAL A 277      20.558-109.246 -54.290  1.00 25.01           O  \nATOM   3129  CB  VAL A 277      22.472-106.891 -53.868  1.00 25.49           C  \nATOM   3130  CG1 VAL A 277      22.287-106.557 -55.335  1.00 27.63           C  \nATOM   3131  CG2 VAL A 277      23.148-105.732 -53.159  1.00 26.74           C  \nATOM   3132  N   PRO A 278      18.978-107.627 -54.284  1.00 25.03           N  \nATOM   3133  CA  PRO A 278      18.025-108.414 -55.057  1.00 25.09           C  \nATOM   3134  C   PRO A 278      18.623-109.031 -56.308  1.00 25.16           C  \nATOM   3135  O   PRO A 278      18.291-110.171 -56.645  1.00 25.81           O  \nATOM   3136  CB  PRO A 278      16.951-107.387 -55.449  1.00 25.02           C  \nATOM   3137  CG  PRO A 278      16.993-106.393 -54.374  1.00 24.95           C  \nATOM   3138  CD  PRO A 278      18.419-106.302 -53.934  1.00 24.96           C  \nATOM   3139  N   ALA A 279      19.504-108.300 -56.989  1.00 24.31           N  \nATOM   3140  CA  ALA A 279      20.143-108.803 -58.212  1.00 23.37           C  \nATOM   3141  C   ALA A 279      20.869-110.148 -58.029  1.00 22.88           C  \nATOM   3142  O   ALA A 279      20.990-110.917 -58.981  1.00 22.40           O  \nATOM   3143  CB  ALA A 279      21.088-107.747 -58.798  1.00 23.06           C  \nATOM   3144  N   TYR A 280      21.336-110.440 -56.814  1.00 22.19           N  \nATOM   3145  CA  TYR A 280      22.068-111.696 -56.572  1.00 22.56           C  \nATOM   3146  C   TYR A 280      21.261-112.855 -55.919  1.00 22.84           C  \nATOM   3147  O   TYR A 280      21.710-114.001 -55.934  1.00 22.82           O  \nATOM   3148  CB  TYR A 280      23.374-111.438 -55.815  1.00 22.32           C  \nATOM   3149  CG  TYR A 280      24.495-110.836 -56.662  1.00 21.67           C  \nATOM   3150  CD1 TYR A 280      24.831-109.490 -56.557  1.00 21.81           C  \nATOM   3151  CD2 TYR A 280      25.232-111.631 -57.539  1.00 21.08           C  \nATOM   3152  CE1 TYR A 280      25.876-108.937 -57.340  1.00 22.69           C  \nATOM   3153  CE2 TYR A 280      26.273-111.086 -58.318  1.00 22.52           C  \nATOM   3154  CZ  TYR A 280      26.589-109.756 -58.214  1.00 21.30           C  \nATOM   3155  OH  TYR A 280      27.631-109.262 -58.986  1.00 20.09           O  \nATOM   3156  N   LEU A 281      20.057-112.582 -55.425  1.00 23.40           N  \nATOM   3157  CA  LEU A 281      19.253-113.657 -54.827  1.00 23.24           C  \nATOM   3158  C   LEU A 281      18.930-114.821 -55.773  1.00 22.49           C  \nATOM   3159  O   LEU A 281      18.971-115.982 -55.326  1.00 22.56           O  \nATOM   3160  CB  LEU A 281      17.959-113.110 -54.219  1.00 23.08           C  \nATOM   3161  CG  LEU A 281      17.988-112.488 -52.843  1.00 25.03           C  \nATOM   3162  CD1 LEU A 281      16.588-111.922 -52.560  1.00 27.10           C  \nATOM   3163  CD2 LEU A 281      18.410-113.553 -51.789  1.00 24.35           C  \nATOM   3164  N   PRO A 282      18.621-114.557 -57.070  1.00 22.12           N  \nATOM   3165  CA  PRO A 282      18.318-115.712 -57.946  1.00 21.85           C  \nATOM   3166  C   PRO A 282      19.374-116.816 -58.023  1.00 22.14           C  \nATOM   3167  O   PRO A 282      19.063-117.944 -58.423  1.00 21.70           O  \nATOM   3168  CB  PRO A 282      18.164-115.063 -59.328  1.00 22.04           C  \nATOM   3169  CG  PRO A 282      17.634-113.713 -58.996  1.00 22.75           C  \nATOM   3170  CD  PRO A 282      18.460-113.291 -57.821  1.00 21.72           C  \nATOM   3171  N   ALA A 283      20.606-116.506 -57.648  1.00 21.90           N  \nATOM   3172  CA  ALA A 283      21.673-117.503 -57.698  1.00 22.65           C  \nATOM   3173  C   ALA A 283      21.413-118.714 -56.803  1.00 23.30           C  \nATOM   3174  O   ALA A 283      21.990-119.784 -57.056  1.00 25.08           O  \nATOM   3175  CB  ALA A 283      23.022-116.863 -57.358  1.00 22.17           C  \nATOM   3176  N   VAL A 284      20.596-118.542 -55.759  1.00 23.58           N  \nATOM   3177  CA  VAL A 284      20.240-119.632 -54.822  1.00 24.35           C  \nATOM   3178  C   VAL A 284      19.039-120.481 -55.299  1.00 24.83           C  \nATOM   3179  O   VAL A 284      18.740-121.526 -54.700  1.00 25.09           O  \nATOM   3180  CB  VAL A 284      19.978-119.111 -53.354  1.00 23.98           C  \nATOM   3181  CG1 VAL A 284      21.193-118.364 -52.833  1.00 25.19           C  \nATOM   3182  CG2 VAL A 284      18.743-118.220 -53.285  1.00 23.89           C  \nATOM   3183  N   TYR A 285      18.369-120.026 -56.360  1.00 24.69           N  \nATOM   3184  CA  TYR A 285      17.154-120.678 -56.873  1.00 25.49           C  \nATOM   3185  C   TYR A 285      17.312-122.178 -57.142  1.00 25.96           C  \nATOM   3186  O   TYR A 285      16.385-122.945 -56.884  1.00 26.68           O  \nATOM   3187  CB  TYR A 285      16.626-119.963 -58.124  1.00 26.20           C  \nATOM   3188  CG  TYR A 285      15.959-118.602 -57.890  1.00 26.02           C  \nATOM   3189  CD1 TYR A 285      15.871-118.021 -56.608  1.00 25.20           C  \nATOM   3190  CD2 TYR A 285      15.445-117.883 -58.973  1.00 27.20           C  \nATOM   3191  CE1 TYR A 285      15.253-116.749 -56.433  1.00 24.71           C  \nATOM   3192  CE2 TYR A 285      14.832-116.628 -58.810  1.00 26.14           C  \nATOM   3193  CZ  TYR A 285      14.764-116.065 -57.536  1.00 26.37           C  \nATOM   3194  OH  TYR A 285      14.162-114.830 -57.410  1.00 26.43           O  \nATOM   3195  N   SER A 286      18.482-122.605 -57.610  1.00 26.62           N  \nATOM   3196  CA  SER A 286      18.724-124.031 -57.937  1.00 28.28           C  \nATOM   3197  C   SER A 286      18.629-124.904 -56.693  1.00 28.20           C  \nATOM   3198  O   SER A 286      18.255-126.071 -56.748  1.00 28.68           O  \nATOM   3199  CB  SER A 286      20.101-124.224 -58.582  1.00 27.77           C  \nATOM   3200  OG  SER A 286      21.132-124.089 -57.607  1.00 29.51           O  \nATOM   3201  N   VAL A 287      18.983-124.286 -55.581  1.00 28.84           N  \nATOM   3202  CA  VAL A 287      19.058-124.877 -54.274  1.00 30.92           C  \nATOM   3203  C   VAL A 287      17.654-125.001 -53.677  1.00 31.05           C  \nATOM   3204  O   VAL A 287      17.396-125.852 -52.839  1.00 31.13           O  \nATOM   3205  CB  VAL A 287      20.006-123.959 -53.409  1.00 30.73           C  \nATOM   3206  CG1 VAL A 287      19.631-123.916 -51.952  1.00 33.57           C  \nATOM   3207  CG2 VAL A 287      21.445-124.369 -53.607  1.00 33.48           C  \nATOM   3208  N   CYS A 288      16.734-124.162 -54.116  1.00 32.41           N  \nATOM   3209  CA  CYS A 288      15.499-124.032 -53.358  1.00 34.62           C  \nATOM   3210  C   CYS A 288      14.363-124.888 -53.863  1.00 34.65           C  \nATOM   3211  O   CYS A 288      13.220-124.483 -53.851  1.00 37.29           O  \nATOM   3212  CB  CYS A 288      15.120-122.551 -53.116  1.00 35.14           C  \nATOM   3213  SG  CYS A 288      15.077-121.427 -54.545  1.00 39.65           S  \nATOM   3214  N   SER A 289      14.670-126.088 -54.335  1.00 34.15           N  \nATOM   3215  CA  SER A 289      13.629-127.055 -54.632  1.00 33.06           C  \nATOM   3216  C   SER A 289      13.601-128.005 -53.472  1.00 31.69           C  \nATOM   3217  O   SER A 289      12.565-128.568 -53.135  1.00 31.38           O  \nATOM   3218  CB  SER A 289      13.958-127.823 -55.897  1.00 33.93           C  \nATOM   3219  OG  SER A 289      14.170-126.925 -56.964  1.00 35.76           O  \nATOM   3220  N   ARG A 290      14.762-128.137 -52.840  1.00 29.32           N  \nATOM   3221  CA  ARG A 290      14.937-129.056 -51.739  1.00 28.40           C  \nATOM   3222  C   ARG A 290      15.090-128.355 -50.374  1.00 26.70           C  \nATOM   3223  O   ARG A 290      15.187-129.013 -49.342  1.00 25.84           O  \nATOM   3224  CB  ARG A 290      16.145-129.933 -52.025  1.00 28.45           C  \nATOM   3225  CG  ARG A 290      17.440-129.137 -52.287  1.00 30.37           C  \nATOM   3226  CD  ARG A 290      18.389-129.894 -53.305  1.00 29.81           C  \nATOM   3227  NE  ARG A 290      19.617-129.109 -53.440  1.00 35.13           N  \nATOM   3228  CZ  ARG A 290      20.217-128.778 -54.595  1.00 36.68           C  \nATOM   3229  NH1 ARG A 290      19.772-129.233 -55.773  1.00 38.42           N  \nATOM   3230  NH2 ARG A 290      21.303-128.012 -54.564  1.00 37.53           N  \nATOM   3231  N   LEU A 291      15.119-127.026 -50.367  1.00 25.48           N  \nATOM   3232  CA  LEU A 291      15.350-126.316 -49.109  1.00 25.28           C  \nATOM   3233  C   LEU A 291      14.258-126.612 -48.105  1.00 24.13           C  \nATOM   3234  O   LEU A 291      13.074-126.554 -48.447  1.00 23.90           O  \nATOM   3235  CB  LEU A 291      15.411-124.806 -49.321  1.00 25.65           C  \nATOM   3236  CG  LEU A 291      16.726-124.231 -49.828  1.00 27.24           C  \nATOM   3237  CD1 LEU A 291      16.618-122.742 -49.679  1.00 27.83           C  \nATOM   3238  CD2 LEU A 291      17.920-124.758 -49.038  1.00 28.17           C  \nATOM   3239  N   THR A 292      14.655-126.940 -46.877  1.00 22.88           N  \nATOM   3240  CA  THR A 292      13.680-127.101 -45.807  1.00 22.85           C  \nATOM   3241  C   THR A 292      13.687-125.940 -44.813  1.00 22.72           C  \nATOM   3242  O   THR A 292      12.700-125.741 -44.099  1.00 22.27           O  \nATOM   3243  CB  THR A 292      13.776-128.453 -45.083  1.00 23.39           C  \nATOM   3244  OG1 THR A 292      15.093-128.648 -44.561  1.00 22.45           O  \nATOM   3245  CG2 THR A 292      13.442-129.634 -46.038  1.00 23.26           C  \nATOM   3246  N   THR A 293      14.809-125.204 -44.747  1.00 22.22           N  \nATOM   3247  CA  THR A 293      14.944-124.036 -43.821  1.00 22.32           C  \nATOM   3248  C   THR A 293      15.517-122.878 -44.581  1.00 21.96           C  \nATOM   3249  O   THR A 293      16.504-123.017 -45.296  1.00 21.33           O  \nATOM   3250  CB  THR A 293      15.793-124.308 -42.534  1.00 22.23           C  \nATOM   3251  OG1 THR A 293      15.054-125.161 -41.660  1.00 25.32           O  \nATOM   3252  CG2 THR A 293      16.098-122.997 -41.720  1.00 22.16           C  \nATOM   3253  N   LEU A 294      14.839-121.734 -44.467  1.00 22.31           N  \nATOM   3254  CA  LEU A 294      15.344-120.530 -45.082  1.00 23.24           C  \nATOM   3255  C   LEU A 294      15.310-119.438 -44.041  1.00 21.63           C  \nATOM   3256  O   LEU A 294      14.254-119.221 -43.439  1.00 21.90           O  \nATOM   3257  CB  LEU A 294      14.449-120.152 -46.269  1.00 23.80           C  \nATOM   3258  CG  LEU A 294      14.810-118.949 -47.144  1.00 25.05           C  \nATOM   3259  CD1 LEU A 294      16.220-119.114 -47.756  1.00 24.74           C  \nATOM   3260  CD2 LEU A 294      13.755-118.879 -48.264  1.00 24.94           C  \nATOM   3261  N   ASN A 295      16.451-118.788 -43.806  1.00 21.15           N  \nATOM   3262  CA  ASN A 295      16.467-117.683 -42.845  1.00 22.02           C  \nATOM   3263  C   ASN A 295      16.813-116.377 -43.545  1.00 21.50           C  \nATOM   3264  O   ASN A 295      17.960-116.121 -43.838  1.00 21.65           O  \nATOM   3265  CB  ASN A 295      17.444-117.938 -41.683  1.00 21.44           C  \nATOM   3266  CG  ASN A 295      17.416-116.828 -40.616  1.00 22.02           C  \nATOM   3267  OD1 ASN A 295      16.796-115.783 -40.795  1.00 20.91           O  \nATOM   3268  ND2 ASN A 295      18.084-117.066 -39.506  1.00 23.38           N  \nATOM   3269  N   LEU A 296      15.804-115.546 -43.749  1.00 22.61           N  \nATOM   3270  CA  LEU A 296      15.984-114.305 -44.466  1.00 24.17           C  \nATOM   3271  C   LEU A 296      15.839-113.097 -43.539  1.00 25.53           C  \nATOM   3272  O   LEU A 296      15.635-111.986 -44.024  1.00 25.44           O  \nATOM   3273  CB  LEU A 296      14.948-114.223 -45.595  1.00 24.50           C  \nATOM   3274  CG  LEU A 296      15.168-115.187 -46.768  1.00 25.91           C  \nATOM   3275  CD1 LEU A 296      13.837-115.287 -47.461  1.00 26.13           C  \nATOM   3276  CD2 LEU A 296      16.243-114.626 -47.686  1.00 24.69           C  \nATOM   3277  N   SER A 297      15.980-113.336 -42.230  1.00 25.30           N  \nATOM   3278  CA  SER A 297      15.917-112.292 -41.182  1.00 26.97           C  \nATOM   3279  C   SER A 297      16.745-111.040 -41.441  1.00 27.52           C  \nATOM   3280  O   SER A 297      16.395-109.960 -40.937  1.00 26.97           O  \nATOM   3281  CB  SER A 297      16.453-112.850 -39.847  1.00 26.40           C  \nATOM   3282  OG  SER A 297      15.608-113.822 -39.378  1.00 31.66           O  \nATOM   3283  N   TYR A 298      17.864-111.173 -42.154  1.00 27.22           N  \nATOM   3284  CA  TYR A 298      18.762-110.043 -42.346  1.00 28.94           C  \nATOM   3285  C   TYR A 298      18.700-109.437 -43.737  1.00 29.17           C  \nATOM   3286  O   TYR A 298      19.342-108.441 -43.973  1.00 29.34           O  \nATOM   3287  CB  TYR A 298      20.211-110.444 -42.060  1.00 30.48           C  \nATOM   3288  CG  TYR A 298      20.395-111.017 -40.702  1.00 33.27           C  \nATOM   3289  CD1 TYR A 298      21.004-112.250 -40.523  1.00 37.52           C  \nATOM   3290  CD2 TYR A 298      19.927-110.332 -39.577  1.00 37.84           C  \nATOM   3291  CE1 TYR A 298      21.157-112.785 -39.251  1.00 38.98           C  \nATOM   3292  CE2 TYR A 298      20.074-110.845 -38.316  1.00 38.51           C  \nATOM   3293  CZ  TYR A 298      20.685-112.071 -38.157  1.00 38.17           C  \nATOM   3294  OH  TYR A 298      20.837-112.569 -36.883  1.00 39.87           O  \nATOM   3295  N   ALA A 299      17.953-110.053 -44.648  1.00 29.81           N  \nATOM   3296  CA  ALA A 299      17.789-109.532 -45.998  1.00 30.15           C  \nATOM   3297  C   ALA A 299      16.712-108.454 -45.980  1.00 30.55           C  \nATOM   3298  O   ALA A 299      15.564-108.730 -45.686  1.00 31.68           O  \nATOM   3299  CB  ALA A 299      17.376-110.656 -46.938  1.00 30.33           C  \nATOM   3300  N   THR A 300      17.056-107.229 -46.318  1.00 30.62           N  \nATOM   3301  CA  THR A 300      16.036-106.174 -46.310  1.00 31.38           C  \nATOM   3302  C   THR A 300      15.443-105.919 -47.719  1.00 30.73           C  \nATOM   3303  O   THR A 300      15.210-104.769 -48.109  1.00 31.88           O  \nATOM   3304  CB  THR A 300      16.596-104.870 -45.713  1.00 31.41           C  \nATOM   3305  OG1 THR A 300      17.684-104.441 -46.521  1.00 34.21           O  \nATOM   3306  CG2 THR A 300      17.112-105.109 -44.306  1.00 31.79           C  \nATOM   3307  N   VAL A 301      15.198-106.995 -48.463  1.00 28.50           N  \nATOM   3308  CA  VAL A 301      14.631-106.899 -49.808  1.00 26.68           C  \nATOM   3309  C   VAL A 301      13.104-106.925 -49.730  1.00 25.92           C  \nATOM   3310  O   VAL A 301      12.522-107.404 -48.734  1.00 24.09           O  \nATOM   3311  CB  VAL A 301      15.147-108.008 -50.719  1.00 26.37           C  \nATOM   3312  CG1 VAL A 301      16.646-107.886 -50.853  1.00 26.28           C  \nATOM   3313  CG2 VAL A 301      14.748-109.384 -50.178  1.00 26.30           C  \nATOM   3314  N   GLN A 302      12.443-106.445 -50.779  1.00 23.59           N  \nATOM   3315  CA  GLN A 302      11.026-106.164 -50.627  1.00 24.27           C  \nATOM   3316  C   GLN A 302      10.154-107.344 -50.975  1.00 23.19           C  \nATOM   3317  O   GLN A 302      10.657-108.350 -51.477  1.00 22.88           O  \nATOM   3318  CB  GLN A 302      10.647-104.908 -51.416  1.00 24.86           C  \nATOM   3319  CG  GLN A 302      11.511-103.685 -51.014  1.00 30.20           C  \nATOM   3320  CD  GLN A 302      11.325-103.253 -49.544  1.00 35.15           C  \nATOM   3321  OE1 GLN A 302      10.268-102.724 -49.169  1.00 37.82           O  \nATOM   3322  NE2 GLN A 302      12.368-103.461 -48.713  1.00 35.14           N  \nATOM   3323  N   SER A 303       8.848-107.193 -50.759  1.00 21.47           N  \nATOM   3324  CA  SER A 303       7.903-108.306 -50.881  1.00 21.84           C  \nATOM   3325  C   SER A 303       8.059-109.130 -52.172  1.00 21.67           C  \nATOM   3326  O   SER A 303       8.137-110.371 -52.132  1.00 21.91           O  \nATOM   3327  CB  SER A 303       6.464-107.796 -50.798  1.00 21.62           C  \nATOM   3328  OG  SER A 303       5.563-108.890 -50.757  1.00 23.85           O  \nATOM   3329  N   TYR A 304       8.088-108.441 -53.302  1.00 21.31           N  \nATOM   3330  CA  TYR A 304       8.081-109.121 -54.594  1.00 21.51           C  \nATOM   3331  C   TYR A 304       9.336-109.973 -54.786  1.00 22.49           C  \nATOM   3332  O   TYR A 304       9.257-111.079 -55.290  1.00 22.56           O  \nATOM   3333  CB  TYR A 304       7.882-108.130 -55.721  1.00 20.73           C  \nATOM   3334  CG  TYR A 304       7.693-108.786 -57.069  1.00 20.53           C  \nATOM   3335  CD1 TYR A 304       6.466-109.373 -57.419  1.00 18.67           C  \nATOM   3336  CD2 TYR A 304       8.749-108.844 -57.989  1.00 18.32           C  \nATOM   3337  CE1 TYR A 304       6.296-109.986 -58.666  1.00 20.35           C  \nATOM   3338  CE2 TYR A 304       8.583-109.470 -59.227  1.00 20.12           C  \nATOM   3339  CZ  TYR A 304       7.355-110.036 -59.554  1.00 19.04           C  \nATOM   3340  OH  TYR A 304       7.202-110.626 -60.790  1.00 20.30           O  \nATOM   3341  N   ASP A 305      10.480-109.453 -54.353  1.00 23.26           N  \nATOM   3342  CA  ASP A 305      11.735-110.208 -54.369  1.00 24.43           C  \nATOM   3343  C   ASP A 305      11.661-111.461 -53.489  1.00 23.50           C  \nATOM   3344  O   ASP A 305      12.127-112.523 -53.898  1.00 23.28           O  \nATOM   3345  CB  ASP A 305      12.908-109.320 -53.928  1.00 25.23           C  \nATOM   3346  CG  ASP A 305      13.194-108.205 -54.921  1.00 28.37           C  \nATOM   3347  OD1 ASP A 305      13.296-108.513 -56.112  1.00 29.09           O  \nATOM   3348  OD2 ASP A 305      13.305-107.031 -54.500  1.00 34.15           O  \nATOM   3349  N   LEU A 306      11.067-111.333 -52.304  1.00 22.52           N  \nATOM   3350  CA  LEU A 306      10.857-112.484 -51.414  1.00 22.59           C  \nATOM   3351  C   LEU A 306       9.949-113.551 -52.024  1.00 22.53           C  \nATOM   3352  O   LEU A 306      10.268-114.743 -51.961  1.00 22.69           O  \nATOM   3353  CB  LEU A 306      10.348-112.051 -50.033  1.00 22.47           C  \nATOM   3354  CG  LEU A 306      11.339-111.211 -49.219  1.00 22.46           C  \nATOM   3355  CD1 LEU A 306      10.624-110.491 -48.068  1.00 24.39           C  \nATOM   3356  CD2 LEU A 306      12.502-112.090 -48.692  1.00 24.36           C  \nATOM   3357  N   VAL A 307       8.858-113.110 -52.638  1.00 22.29           N  \nATOM   3358  CA  VAL A 307       7.903-113.985 -53.333  1.00 22.47           C  \nATOM   3359  C   VAL A 307       8.544-114.798 -54.463  1.00 22.23           C  \nATOM   3360  O   VAL A 307       8.267-116.007 -54.596  1.00 22.62           O  \nATOM   3361  CB  VAL A 307       6.683-113.181 -53.847  1.00 21.67           C  \nATOM   3362  CG1 VAL A 307       5.853-113.994 -54.837  1.00 22.02           C  \nATOM   3363  CG2 VAL A 307       5.815-112.750 -52.679  1.00 22.48           C  \nATOM   3364  N   LYS A 308       9.373-114.161 -55.289  1.00 22.29           N  \nATOM   3365  CA  LYS A 308      10.015-114.863 -56.388  1.00 22.61           C  \nATOM   3366  C   LYS A 308      10.882-116.001 -55.851  1.00 22.93           C  \nATOM   3367  O   LYS A 308      10.926-117.066 -56.432  1.00 23.53           O  \nATOM   3368  CB  LYS A 308      10.855-113.927 -57.271  1.00 21.96           C  \nATOM   3369  CG  LYS A 308      10.044-112.900 -58.031  1.00 21.99           C  \nATOM   3370  CD  LYS A 308      10.887-112.184 -59.054  1.00 23.16           C  \nATOM   3371  CE  LYS A 308      11.853-111.187 -58.420  1.00 25.41           C  \nATOM   3372  NZ  LYS A 308      12.525-110.441 -59.532  1.00 28.46           N  \nATOM   3373  N   LEU A 309      11.573-115.765 -54.750  1.00 23.80           N  \nATOM   3374  CA  LEU A 309      12.337-116.816 -54.070  1.00 24.57           C  \nATOM   3375  C   LEU A 309      11.398-117.883 -53.490  1.00 24.18           C  \nATOM   3376  O   LEU A 309      11.559-119.077 -53.767  1.00 24.26           O  \nATOM   3377  CB  LEU A 309      13.190-116.218 -52.945  1.00 24.97           C  \nATOM   3378  CG  LEU A 309      14.550-116.782 -52.533  1.00 28.17           C  \nATOM   3379  CD1 LEU A 309      14.756-116.587 -51.048  1.00 32.08           C  \nATOM   3380  CD2 LEU A 309      14.827-118.237 -52.946  1.00 31.09           C  \nATOM   3381  N   LEU A 310      10.430-117.458 -52.696  1.00 23.62           N  \nATOM   3382  CA  LEU A 310       9.557-118.391 -51.990  1.00 23.85           C  \nATOM   3383  C   LEU A 310       8.733-119.297 -52.913  1.00 24.00           C  \nATOM   3384  O   LEU A 310       8.482-120.446 -52.569  1.00 23.32           O  \nATOM   3385  CB  LEU A 310       8.637-117.663 -50.986  1.00 24.99           C  \nATOM   3386  CG  LEU A 310       9.382-117.000 -49.822  1.00 24.90           C  \nATOM   3387  CD1 LEU A 310       8.391-116.107 -49.099  1.00 28.11           C  \nATOM   3388  CD2 LEU A 310      10.022-118.037 -48.865  1.00 27.20           C  \nATOM   3389  N   CYS A 311       8.350-118.789 -54.087  1.00 25.08           N  \nATOM   3390  CA  CYS A 311       7.678-119.587 -55.104  1.00 26.72           C  \nATOM   3391  C   CYS A 311       8.450-120.821 -55.534  1.00 26.91           C  \nATOM   3392  O   CYS A 311       7.868-121.759 -56.068  1.00 27.16           O  \nATOM   3393  CB  CYS A 311       7.401-118.761 -56.365  1.00 27.38           C  \nATOM   3394  SG  CYS A 311       6.060-117.727 -56.021  1.00 31.02           S  \nATOM   3395  N   GLN A 312       9.754-120.789 -55.322  1.00 27.09           N  \nATOM   3396  CA  GLN A 312      10.634-121.849 -55.752  1.00 27.52           C  \nATOM   3397  C   GLN A 312      10.958-122.813 -54.641  1.00 26.86           C  \nATOM   3398  O   GLN A 312      11.773-123.699 -54.851  1.00 26.02           O  \nATOM   3399  CB  GLN A 312      11.927-121.258 -56.346  1.00 28.31           C  \nATOM   3400  CG  GLN A 312      11.586-120.305 -57.454  1.00 31.05           C  \nATOM   3401  CD  GLN A 312      12.532-120.322 -58.610  1.00 33.46           C  \nATOM   3402  OE1 GLN A 312      12.873-121.370 -59.150  1.00 35.37           O  \nATOM   3403  NE2 GLN A 312      12.942-119.143 -59.026  1.00 36.54           N  \nATOM   3404  N   CYS A 313      10.299-122.664 -53.477  1.00 25.52           N  \nATOM   3405  CA  CYS A 313      10.603-123.464 -52.299  1.00 25.92           C  \nATOM   3406  C   CYS A 313       9.442-124.347 -51.806  1.00 25.30           C  \nATOM   3407  O   CYS A 313       8.995-124.148 -50.674  1.00 24.98           O  \nATOM   3408  CB  CYS A 313      11.039-122.540 -51.147  1.00 26.06           C  \nATOM   3409  SG  CYS A 313      12.481-121.532 -51.547  1.00 30.69           S  \nATOM   3410  N   PRO A 314       8.989-125.335 -52.621  1.00 24.91           N  \nATOM   3411  CA  PRO A 314       7.831-126.161 -52.248  1.00 24.68           C  \nATOM   3412  C   PRO A 314       8.037-127.051 -51.003  1.00 24.52           C  \nATOM   3413  O   PRO A 314       7.053-127.412 -50.343  1.00 24.06           O  \nATOM   3414  CB  PRO A 314       7.594-127.048 -53.493  1.00 24.51           C  \nATOM   3415  CG  PRO A 314       8.876-127.063 -54.227  1.00 24.70           C  \nATOM   3416  CD  PRO A 314       9.541-125.736 -53.937  1.00 24.87           C  \nATOM   3417  N   LYS A 315       9.289-127.391 -50.683  1.00 23.56           N  \nATOM   3418  CA  LYS A 315       9.564-128.243 -49.531  1.00 22.66           C  \nATOM   3419  C   LYS A 315       9.856-127.496 -48.222  1.00 22.61           C  \nATOM   3420  O   LYS A 315      10.220-128.104 -47.214  1.00 21.76           O  \nATOM   3421  CB  LYS A 315      10.673-129.252 -49.853  1.00 22.66           C  \nATOM   3422  CG  LYS A 315      10.266-130.292 -50.923  1.00 23.80           C  \nATOM   3423  CD  LYS A 315      11.371-131.298 -51.115  1.00 24.27           C  \nATOM   3424  CE  LYS A 315      10.846-132.618 -51.736  1.00 32.99           C  \nATOM   3425  NZ  LYS A 315       9.438-132.527 -52.265  1.00 34.66           N  \nATOM   3426  N   LEU A 316       9.649-126.180 -48.208  1.00 22.21           N  \nATOM   3427  CA  LEU A 316      10.059-125.394 -47.076  1.00 23.10           C  \nATOM   3428  C   LEU A 316       9.298-125.809 -45.813  1.00 22.22           C  \nATOM   3429  O   LEU A 316       8.077-125.956 -45.826  1.00 22.42           O  \nATOM   3430  CB  LEU A 316       9.855-123.892 -47.370  1.00 23.94           C  \nATOM   3431  CG  LEU A 316      10.639-122.851 -46.593  1.00 24.83           C  \nATOM   3432  CD1 LEU A 316      12.155-123.037 -46.731  1.00 26.00           C  \nATOM   3433  CD2 LEU A 316      10.182-121.416 -46.980  1.00 24.03           C  \nATOM   3434  N   GLN A 317      10.029-126.007 -44.732  1.00 21.34           N  \nATOM   3435  CA  GLN A 317       9.442-126.370 -43.452  1.00 21.70           C  \nATOM   3436  C   GLN A 317       9.572-125.258 -42.408  1.00 21.79           C  \nATOM   3437  O   GLN A 317       8.781-125.177 -41.478  1.00 22.29           O  \nATOM   3438  CB  GLN A 317      10.103-127.632 -42.912  1.00 20.68           C  \nATOM   3439  CG  GLN A 317       9.732-128.877 -43.737  1.00 21.22           C  \nATOM   3440  CD  GLN A 317      10.304-130.151 -43.196  1.00 25.30           C  \nATOM   3441  OE1 GLN A 317       9.846-131.248 -43.548  1.00 26.75           O  \nATOM   3442  NE2 GLN A 317      11.326-130.041 -42.360  1.00 23.37           N  \nATOM   3443  N   ARG A 318      10.618-124.436 -42.540  1.00 23.06           N  \nATOM   3444  CA  ARG A 318      10.893-123.340 -41.592  1.00 24.41           C  \nATOM   3445  C   ARG A 318      11.282-122.082 -42.367  1.00 24.19           C  \nATOM   3446  O   ARG A 318      12.241-122.107 -43.189  1.00 23.64           O  \nATOM   3447  CB  ARG A 318      12.033-123.723 -40.615  1.00 24.17           C  \nATOM   3448  CG  ARG A 318      12.383-122.548 -39.669  1.00 27.84           C  \nATOM   3449  CD  ARG A 318      13.397-122.883 -38.587  1.00 29.91           C  \nATOM   3450  NE  ARG A 318      13.472-124.297 -38.257  1.00 38.94           N  \nATOM   3451  CZ  ARG A 318      14.405-124.809 -37.457  1.00 45.17           C  \nATOM   3452  NH1 ARG A 318      15.321-124.010 -36.899  1.00 44.59           N  \nATOM   3453  NH2 ARG A 318      14.418-126.122 -37.202  1.00 47.71           N  \nATOM   3454  N   LEU A 319      10.531-120.996 -42.142  1.00 22.73           N  \nATOM   3455  CA  LEU A 319      10.853-119.698 -42.728  1.00 22.77           C  \nATOM   3456  C   LEU A 319      11.015-118.638 -41.643  1.00 22.14           C  \nATOM   3457  O   LEU A 319      10.074-118.386 -40.883  1.00 22.25           O  \nATOM   3458  CB  LEU A 319       9.753-119.219 -43.682  1.00 23.54           C  \nATOM   3459  CG  LEU A 319       9.999-117.822 -44.295  1.00 22.74           C  \nATOM   3460  CD1 LEU A 319      11.278-117.797 -45.162  1.00 19.38           C  \nATOM   3461  CD2 LEU A 319       8.787-117.410 -45.142  1.00 22.46           C  \nATOM   3462  N   TRP A 320      12.182-117.993 -41.604  1.00 21.51           N  \nATOM   3463  CA  TRP A 320      12.332-116.753 -40.834  1.00 21.66           C  \nATOM   3464  C   TRP A 320      12.490-115.618 -41.844  1.00 23.33           C  \nATOM   3465  O   TRP A 320      13.282-115.728 -42.786  1.00 21.04           O  \nATOM   3466  CB  TRP A 320      13.549-116.825 -39.953  1.00 22.98           C  \nATOM   3467  CG  TRP A 320      13.450-117.823 -38.838  1.00 22.84           C  \nATOM   3468  CD1 TRP A 320      12.584-118.855 -38.713  1.00 22.93           C  \nATOM   3469  CD2 TRP A 320      14.282-117.842 -37.683  1.00 23.95           C  \nATOM   3470  NE1 TRP A 320      12.847-119.551 -37.547  1.00 23.71           N  \nATOM   3471  CE2 TRP A 320      13.889-118.943 -36.902  1.00 24.44           C  \nATOM   3472  CE3 TRP A 320      15.344-117.030 -37.247  1.00 24.88           C  \nATOM   3473  CZ2 TRP A 320      14.482-119.236 -35.665  1.00 27.14           C  \nATOM   3474  CZ3 TRP A 320      15.948-117.319 -36.027  1.00 26.85           C  \nATOM   3475  CH2 TRP A 320      15.513-118.422 -35.250  1.00 26.35           C  \nATOM   3476  N   VAL A 321      11.716-114.538 -41.672  1.00 23.41           N  \nATOM   3477  CA  VAL A 321      11.653-113.480 -42.695  1.00 24.55           C  \nATOM   3478  C   VAL A 321      11.368-112.146 -42.010  1.00 24.06           C  \nATOM   3479  O   VAL A 321      10.764-112.105 -40.913  1.00 23.97           O  \nATOM   3480  CB  VAL A 321      10.400-113.545 -43.675  1.00 25.26           C  \nATOM   3481  CG1 VAL A 321      10.715-113.465 -45.161  1.00 26.02           C  \nATOM   3482  CG2 VAL A 321       9.198-114.344 -43.190  1.00 26.37           C  \nATOM   3483  N   LEU A 322      11.748-111.059 -42.668  1.00 24.11           N  \nATOM   3484  CA  LEU A 322      11.309-109.739 -42.193  1.00 23.67           C  \nATOM   3485  C   LEU A 322       9.866-109.446 -42.603  1.00 23.52           C  \nATOM   3486  O   LEU A 322       9.338-110.062 -43.545  1.00 23.76           O  \nATOM   3487  CB  LEU A 322      12.247-108.630 -42.695  1.00 23.86           C  \nATOM   3488  CG  LEU A 322      13.607-108.558 -42.026  1.00 24.48           C  \nATOM   3489  CD1 LEU A 322      14.553-107.546 -42.735  1.00 24.46           C  \nATOM   3490  CD2 LEU A 322      13.482-108.247 -40.518  1.00 27.30           C  \nATOM   3491  N   ASP A 323       9.236-108.481 -41.930  1.00 22.64           N  \nATOM   3492  CA  ASP A 323       7.854-108.119 -42.263  1.00 21.88           C  \nATOM   3493  C   ASP A 323       7.702-107.504 -43.664  1.00 21.61           C  \nATOM   3494  O   ASP A 323       6.575-107.350 -44.144  1.00 21.39           O  \nATOM   3495  CB  ASP A 323       7.248-107.224 -41.171  1.00 22.30           C  \nATOM   3496  CG  ASP A 323       8.038-105.959 -40.953  1.00 22.24           C  \nATOM   3497  OD1 ASP A 323       8.896-105.601 -41.809  1.00 22.03           O  \nATOM   3498  OD2 ASP A 323       7.783-105.275 -39.941  1.00 24.69           O  \nATOM   3499  N   TYR A 324       8.826-107.202 -44.331  1.00 21.51           N  \nATOM   3500  CA  TYR A 324       8.821-106.876 -45.793  1.00 21.42           C  \nATOM   3501  C   TYR A 324       8.076-107.885 -46.665  1.00 22.55           C  \nATOM   3502  O   TYR A 324       7.616-107.552 -47.763  1.00 22.69           O  \nATOM   3503  CB  TYR A 324      10.240-106.736 -46.312  1.00 22.83           C  \nATOM   3504  CG  TYR A 324      10.957-105.520 -45.773  1.00 22.53           C  \nATOM   3505  CD1 TYR A 324      12.259-105.617 -45.293  1.00 24.16           C  \nATOM   3506  CD2 TYR A 324      10.342-104.274 -45.773  1.00 27.21           C  \nATOM   3507  CE1 TYR A 324      12.946-104.488 -44.825  1.00 22.98           C  \nATOM   3508  CE2 TYR A 324      11.008-103.137 -45.303  1.00 25.44           C  \nATOM   3509  CZ  TYR A 324      12.298-103.262 -44.826  1.00 25.71           C  \nATOM   3510  OH  TYR A 324      12.955-102.138 -44.383  1.00 25.87           O  \nATOM   3511  N   ILE A 325       7.974-109.129 -46.189  1.00 22.43           N  \nATOM   3512  CA  ILE A 325       7.166-110.129 -46.889  1.00 22.35           C  \nATOM   3513  C   ILE A 325       5.767-109.594 -47.178  1.00 22.28           C  \nATOM   3514  O   ILE A 325       5.242-109.831 -48.247  1.00 21.34           O  \nATOM   3515  CB  ILE A 325       7.129-111.464 -46.111  1.00 22.35           C  \nATOM   3516  CG1 ILE A 325       6.493-112.593 -46.965  1.00 25.02           C  \nATOM   3517  CG2 ILE A 325       6.423-111.310 -44.727  1.00 22.02           C  \nATOM   3518  CD1 ILE A 325       7.162-112.832 -48.315  1.00 27.15           C  \nATOM   3519  N   GLU A 326       5.198-108.861 -46.207  1.00 23.20           N  \nATOM   3520  CA  GLU A 326       3.860-108.239 -46.279  1.00 23.37           C  \nATOM   3521  C   GLU A 326       2.742-109.267 -46.391  1.00 22.83           C  \nATOM   3522  O   GLU A 326       3.009-110.455 -46.583  1.00 22.72           O  \nATOM   3523  CB  GLU A 326       3.807-107.185 -47.402  1.00 24.51           C  \nATOM   3524  CG  GLU A 326       4.726-105.991 -47.152  1.00 24.54           C  \nATOM   3525  CD  GLU A 326       4.506-104.862 -48.135  1.00 26.35           C  \nATOM   3526  OE1 GLU A 326       4.293-105.113 -49.354  1.00 27.34           O  \nATOM   3527  OE2 GLU A 326       4.549-103.700 -47.681  1.00 28.43           O  \nATOM   3528  N   ASP A 327       1.488-108.820 -46.291  1.00 22.64           N  \nATOM   3529  CA  ASP A 327       0.346-109.732 -46.361  1.00 21.94           C  \nATOM   3530  C   ASP A 327       0.304-110.463 -47.730  1.00 21.93           C  \nATOM   3531  O   ASP A 327      -0.026-111.645 -47.814  1.00 22.01           O  \nATOM   3532  CB  ASP A 327      -0.985-108.962 -46.140  1.00 22.05           C  \nATOM   3533  CG  ASP A 327      -1.165-108.461 -44.699  1.00 21.64           C  \nATOM   3534  OD1 ASP A 327      -0.489-108.948 -43.750  1.00 22.92           O  \nATOM   3535  OD2 ASP A 327      -1.980-107.525 -44.519  1.00 22.81           O  \nATOM   3536  N   ALA A 328       0.605-109.753 -48.802  1.00 21.46           N  \nATOM   3537  CA  ALA A 328       0.538-110.373 -50.138  1.00 21.80           C  \nATOM   3538  C   ALA A 328       1.567-111.516 -50.287  1.00 21.59           C  \nATOM   3539  O   ALA A 328       1.284-112.541 -50.915  1.00 22.22           O  \nATOM   3540  CB  ALA A 328       0.729-109.313 -51.210  1.00 22.22           C  \nATOM   3541  N   GLY A 329       2.754-111.330 -49.716  1.00 21.53           N  \nATOM   3542  CA  GLY A 329       3.831-112.347 -49.727  1.00 21.89           C  \nATOM   3543  C   GLY A 329       3.455-113.564 -48.891  1.00 22.54           C  \nATOM   3544  O   GLY A 329       3.728-114.711 -49.283  1.00 22.87           O  \nATOM   3545  N   LEU A 330       2.771-113.327 -47.764  1.00 22.66           N  \nATOM   3546  CA  LEU A 330       2.307-114.445 -46.907  1.00 22.81           C  \nATOM   3547  C   LEU A 330       1.167-115.245 -47.553  1.00 23.29           C  \nATOM   3548  O   LEU A 330       1.053-116.468 -47.361  1.00 22.48           O  \nATOM   3549  CB  LEU A 330       1.949-113.957 -45.493  1.00 23.17           C  \nATOM   3550  CG  LEU A 330       3.168-113.545 -44.646  1.00 23.10           C  \nATOM   3551  CD1 LEU A 330       2.647-112.954 -43.282  1.00 25.03           C  \nATOM   3552  CD2 LEU A 330       4.186-114.697 -44.347  1.00 25.87           C  \nATOM   3553  N   GLU A 331       0.348-114.559 -48.342  1.00 22.60           N  \nATOM   3554  CA  GLU A 331      -0.707-115.215 -49.080  1.00 25.04           C  \nATOM   3555  C   GLU A 331      -0.078-116.190 -50.107  1.00 24.34           C  \nATOM   3556  O   GLU A 331      -0.571-117.321 -50.316  1.00 25.12           O  \nATOM   3557  CB  GLU A 331      -1.539-114.153 -49.786  1.00 25.87           C  \nATOM   3558  CG  GLU A 331      -2.759-114.676 -50.452  1.00 31.21           C  \nATOM   3559  CD  GLU A 331      -3.770-113.580 -50.712  1.00 39.96           C  \nATOM   3560  OE1 GLU A 331      -3.400-112.536 -51.312  1.00 43.45           O  \nATOM   3561  OE2 GLU A 331      -4.947-113.766 -50.307  1.00 45.72           O  \nATOM   3562  N   VAL A 332       1.022-115.765 -50.726  1.00 24.25           N  \nATOM   3563  CA  VAL A 332       1.754-116.637 -51.673  1.00 23.25           C  \nATOM   3564  C   VAL A 332       2.426-117.796 -50.945  1.00 23.62           C  \nATOM   3565  O   VAL A 332       2.363-118.940 -51.386  1.00 23.33           O  \nATOM   3566  CB  VAL A 332       2.792-115.849 -52.489  1.00 24.34           C  \nATOM   3567  CG1 VAL A 332       3.736-116.798 -53.216  1.00 22.97           C  \nATOM   3568  CG2 VAL A 332       2.075-114.985 -53.496  1.00 21.89           C  \nATOM   3569  N   LEU A 333       3.057-117.491 -49.816  1.00 23.69           N  \nATOM   3570  CA  LEU A 333       3.623-118.521 -48.939  1.00 24.79           C  \nATOM   3571  C   LEU A 333       2.566-119.588 -48.591  1.00 25.28           C  \nATOM   3572  O   LEU A 333       2.829-120.779 -48.697  1.00 25.55           O  \nATOM   3573  CB  LEU A 333       4.197-117.896 -47.685  1.00 24.91           C  \nATOM   3574  CG  LEU A 333       4.788-118.885 -46.677  1.00 26.07           C  \nATOM   3575  CD1 LEU A 333       6.114-119.467 -47.205  1.00 28.24           C  \nATOM   3576  CD2 LEU A 333       5.010-118.241 -45.326  1.00 24.14           C  \nATOM   3577  N   ALA A 334       1.364-119.157 -48.223  1.00 25.16           N  \nATOM   3578  CA  ALA A 334       0.275-120.085 -47.863  1.00 24.64           C  \nATOM   3579  C   ALA A 334      -0.127-121.030 -49.004  1.00 25.68           C  \nATOM   3580  O   ALA A 334      -0.493-122.192 -48.765  1.00 26.52           O  \nATOM   3581  CB  ALA A 334      -0.937-119.296 -47.374  1.00 25.48           C  \nATOM   3582  N   SER A 335      -0.080-120.531 -50.233  1.00 24.22           N  \nATOM   3583  CA  SER A 335      -0.348-121.356 -51.424  1.00 24.86           C  \nATOM   3584  C   SER A 335       0.748-122.366 -51.801  1.00 24.68           C  \nATOM   3585  O   SER A 335       0.462-123.420 -52.403  1.00 24.60           O  \nATOM   3586  CB  SER A 335      -0.557-120.432 -52.625  1.00 23.32           C  \nATOM   3587  OG  SER A 335      -0.996-121.194 -53.716  1.00 30.40           O  \nATOM   3588  N   THR A 336       1.993-121.993 -51.524  1.00 24.55           N  \nATOM   3589  CA  THR A 336       3.196-122.659 -52.023  1.00 26.20           C  \nATOM   3590  C   THR A 336       3.767-123.713 -51.101  1.00 25.43           C  \nATOM   3591  O   THR A 336       4.228-124.768 -51.557  1.00 25.52           O  \nATOM   3592  CB  THR A 336       4.348-121.624 -52.178  1.00 25.89           C  \nATOM   3593  OG1 THR A 336       3.908-120.603 -53.078  1.00 29.09           O  \nATOM   3594  CG2 THR A 336       5.623-122.308 -52.739  1.00 27.09           C  \nATOM   3595  N   CYS A 337       3.822-123.391 -49.822  1.00 25.48           N  \nATOM   3596  CA  CYS A 337       4.614-124.181 -48.891  1.00 25.23           C  \nATOM   3597  C   CYS A 337       3.706-125.010 -48.000  1.00 24.85           C  \nATOM   3598  O   CYS A 337       3.464-124.659 -46.860  1.00 25.35           O  \nATOM   3599  CB  CYS A 337       5.548-123.291 -48.083  1.00 25.36           C  \nATOM   3600  SG  CYS A 337       6.641-122.283 -49.154  1.00 26.43           S  \nATOM   3601  N   LYS A 338       3.182-126.110 -48.541  1.00 23.57           N  \nATOM   3602  CA  LYS A 338       2.193-126.918 -47.807  1.00 23.13           C  \nATOM   3603  C   LYS A 338       2.779-127.723 -46.658  1.00 23.17           C  \nATOM   3604  O   LYS A 338       2.028-128.285 -45.833  1.00 22.24           O  \nATOM   3605  CB  LYS A 338       1.428-127.812 -48.768  1.00 23.38           C  \nATOM   3606  CG  LYS A 338       0.613-127.012 -49.779  1.00 23.99           C  \nATOM   3607  CD  LYS A 338      -0.348-126.088 -49.043  1.00 21.76           C  \nATOM   3608  CE  LYS A 338      -1.266-125.394 -49.998  1.00 25.09           C  \nATOM   3609  NZ  LYS A 338      -2.116-124.441 -49.260  1.00 26.20           N  \nATOM   3610  N   ASP A 339       4.118-127.789 -46.612  1.00 22.31           N  \nATOM   3611  CA  ASP A 339       4.798-128.487 -45.543  1.00 22.44           C  \nATOM   3612  C   ASP A 339       5.337-127.543 -44.480  1.00 21.68           C  \nATOM   3613  O   ASP A 339       6.035-127.992 -43.571  1.00 20.72           O  \nATOM   3614  CB  ASP A 339       5.949-129.355 -46.067  1.00 22.50           C  \nATOM   3615  CG  ASP A 339       6.236-130.548 -45.164  1.00 25.31           C  \nATOM   3616  OD1 ASP A 339       5.286-131.041 -44.515  1.00 25.56           O  \nATOM   3617  OD2 ASP A 339       7.406-131.005 -45.101  1.00 26.07           O  \nATOM   3618  N   LEU A 340       5.006-126.249 -44.568  1.00 21.70           N  \nATOM   3619  CA  LEU A 340       5.499-125.297 -43.593  1.00 22.43           C  \nATOM   3620  C   LEU A 340       5.090-125.695 -42.167  1.00 22.74           C  \nATOM   3621  O   LEU A 340       3.910-125.940 -41.905  1.00 23.32           O  \nATOM   3622  CB  LEU A 340       5.012-123.864 -43.925  1.00 21.80           C  \nATOM   3623  CG  LEU A 340       5.834-122.763 -43.251  1.00 24.39           C  \nATOM   3624  CD1 LEU A 340       7.218-122.638 -43.847  1.00 25.11           C  \nATOM   3625  CD2 LEU A 340       5.088-121.407 -43.356  1.00 23.13           C  \nATOM   3626  N   ARG A 341       6.064-125.730 -41.260  1.00 21.36           N  \nATOM   3627  CA  ARG A 341       5.854-126.064 -39.857  1.00 22.21           C  \nATOM   3628  C   ARG A 341       6.037-124.850 -38.925  1.00 21.77           C  \nATOM   3629  O   ARG A 341       5.521-124.827 -37.811  1.00 21.14           O  \nATOM   3630  CB  ARG A 341       6.859-127.127 -39.399  1.00 22.68           C  \nATOM   3631  CG  ARG A 341       7.021-128.353 -40.339  1.00 22.80           C  \nATOM   3632  CD  ARG A 341       5.761-129.141 -40.410  1.00 25.85           C  \nATOM   3633  NE  ARG A 341       5.839-130.272 -41.355  1.00 26.93           N  \nATOM   3634  CZ  ARG A 341       6.290-131.481 -41.047  1.00 28.26           C  \nATOM   3635  NH1 ARG A 341       6.733-131.729 -39.824  1.00 28.99           N  \nATOM   3636  NH2 ARG A 341       6.285-132.457 -41.962  1.00 27.20           N  \nATOM   3637  N   GLU A 342       6.882-123.903 -39.330  1.00 21.79           N  \nATOM   3638  CA  GLU A 342       7.282-122.816 -38.432  1.00 23.41           C  \nATOM   3639  C   GLU A 342       7.482-121.576 -39.263  1.00 24.01           C  \nATOM   3640  O   GLU A 342       8.156-121.639 -40.302  1.00 23.33           O  \nATOM   3641  CB  GLU A 342       8.588-123.168 -37.700  1.00 23.91           C  \nATOM   3642  CG  GLU A 342       9.214-122.006 -36.874  1.00 23.63           C  \nATOM   3643  CD  GLU A 342      10.599-122.410 -36.316  1.00 24.93           C  \nATOM   3644  OE1 GLU A 342      10.863-123.630 -36.134  1.00 30.63           O  \nATOM   3645  OE2 GLU A 342      11.442-121.540 -36.106  1.00 25.71           O  \nATOM   3646  N   LEU A 343       6.866-120.463 -38.816  1.00 23.94           N  \nATOM   3647  CA  LEU A 343       7.003-119.164 -39.443  1.00 24.87           C  \nATOM   3648  C   LEU A 343       7.401-118.130 -38.413  1.00 23.94           C  \nATOM   3649  O   LEU A 343       6.713-117.974 -37.384  1.00 23.82           O  \nATOM   3650  CB  LEU A 343       5.697-118.705 -40.109  1.00 25.34           C  \nATOM   3651  CG  LEU A 343       5.692-117.264 -40.687  1.00 25.45           C  \nATOM   3652  CD1 LEU A 343       6.700-117.134 -41.868  1.00 26.83           C  \nATOM   3653  CD2 LEU A 343       4.287-116.853 -41.161  1.00 26.39           C  \nATOM   3654  N   ARG A 344       8.487-117.399 -38.675  1.00 23.70           N  \nATOM   3655  CA  ARG A 344       8.841-116.250 -37.792  1.00 22.36           C  \nATOM   3656  C   ARG A 344       8.954-115.016 -38.655  1.00 23.86           C  \nATOM   3657  O   ARG A 344       9.755-114.999 -39.608  1.00 24.06           O  \nATOM   3658  CB  ARG A 344      10.158-116.485 -37.026  1.00 23.66           C  \nATOM   3659  CG  ARG A 344      10.122-117.759 -36.188  1.00 22.77           C  \nATOM   3660  CD  ARG A 344      11.221-117.730 -35.126  1.00 26.79           C  \nATOM   3661  NE  ARG A 344      11.260-119.040 -34.517  1.00 25.47           N  \nATOM   3662  CZ  ARG A 344      11.767-119.341 -33.332  1.00 25.14           C  \nATOM   3663  NH1 ARG A 344      12.353-118.419 -32.574  1.00 22.53           N  \nATOM   3664  NH2 ARG A 344      11.727-120.618 -32.939  1.00 26.31           N  \nATOM   3665  N   VAL A 345       8.131-114.006 -38.345  1.00 23.29           N  \nATOM   3666  CA  VAL A 345       8.104-112.731 -39.094  1.00 22.75           C  \nATOM   3667  C   VAL A 345       8.577-111.631 -38.143  1.00 22.57           C  \nATOM   3668  O   VAL A 345       7.884-111.285 -37.157  1.00 21.81           O  \nATOM   3669  CB  VAL A 345       6.685-112.412 -39.654  1.00 23.12           C  \nATOM   3670  CG1 VAL A 345       6.648-111.039 -40.366  1.00 23.58           C  \nATOM   3671  CG2 VAL A 345       6.226-113.506 -40.640  1.00 25.11           C  \nATOM   3672  N   PHE A 346       9.769-111.104 -38.423  1.00 22.09           N  \nATOM   3673  CA  PHE A 346      10.462-110.163 -37.544  1.00 21.92           C  \nATOM   3674  C   PHE A 346      10.220-108.746 -38.035  1.00 21.14           C  \nATOM   3675  O   PHE A 346      10.028-108.544 -39.244  1.00 21.38           O  \nATOM   3676  CB  PHE A 346      11.963-110.454 -37.581  1.00 22.01           C  \nATOM   3677  CG  PHE A 346      12.341-111.778 -36.914  1.00 22.54           C  \nATOM   3678  CD1 PHE A 346      12.616-112.901 -37.668  1.00 24.10           C  \nATOM   3679  CD2 PHE A 346      12.363-111.891 -35.522  1.00 24.00           C  \nATOM   3680  CE1 PHE A 346      12.917-114.131 -37.038  1.00 22.86           C  \nATOM   3681  CE2 PHE A 346      12.700-113.121 -34.895  1.00 26.80           C  \nATOM   3682  CZ  PHE A 346      12.955-114.226 -35.661  1.00 22.52           C  \nATOM   3683  N   PRO A 347      10.269-107.754 -37.126  1.00 21.71           N  \nATOM   3684  CA  PRO A 347       9.979-106.362 -37.532  1.00 21.76           C  \nATOM   3685  C   PRO A 347      11.187-105.709 -38.253  1.00 21.85           C  \nATOM   3686  O   PRO A 347      12.317-105.842 -37.793  1.00 22.11           O  \nATOM   3687  CB  PRO A 347       9.695-105.651 -36.184  1.00 22.00           C  \nATOM   3688  CG  PRO A 347      10.516-106.451 -35.138  1.00 20.89           C  \nATOM   3689  CD  PRO A 347      10.629-107.879 -35.691  1.00 21.33           C  \nATOM   3690  N   SER A 348      10.957-105.040 -39.382  1.00 22.51           N  \nATOM   3691  CA  SER A 348      12.042-104.362 -40.105  1.00 22.63           C  \nATOM   3692  C   SER A 348      12.368-103.034 -39.393  1.00 23.18           C  \nATOM   3693  O   SER A 348      13.521-102.590 -39.332  1.00 22.10           O  \nATOM   3694  CB  SER A 348      11.639-104.132 -41.569  1.00 22.01           C  \nATOM   3695  OG  SER A 348      10.404-103.454 -41.674  1.00 21.92           O  \nATOM   3696  N   GLU A 349      11.338-102.419 -38.817  1.00 23.21           N  \nATOM   3697  CA  GLU A 349      11.507-101.179 -38.079  1.00 22.99           C  \nATOM   3698  C   GLU A 349      10.759-101.238 -36.743  1.00 22.65           C  \nATOM   3699  O   GLU A 349       9.749-100.550 -36.571  1.00 23.16           O  \nATOM   3700  CB  GLU A 349      10.996 -99.986 -38.907  1.00 23.37           C  \nATOM   3701  CG  GLU A 349      11.745 -99.843 -40.235  1.00 25.59           C  \nATOM   3702  CD  GLU A 349      13.099 -99.180 -40.079  1.00 33.77           C  \nATOM   3703  OE1 GLU A 349      13.470 -98.787 -38.941  1.00 34.47           O  \nATOM   3704  OE2 GLU A 349      13.802 -99.028 -41.114  1.00 38.65           O  \nATOM   3705  N   PRO A 350      11.285-102.014 -35.787  1.00 22.29           N  \nATOM   3706  CA  PRO A 350      10.575-102.272 -34.539  1.00 22.80           C  \nATOM   3707  C   PRO A 350      10.358-100.995 -33.707  1.00 22.15           C  \nATOM   3708  O   PRO A 350       9.463-100.945 -32.868  1.00 22.90           O  \nATOM   3709  CB  PRO A 350      11.499-103.243 -33.785  1.00 22.59           C  \nATOM   3710  CG  PRO A 350      12.820-103.209 -34.465  1.00 22.25           C  \nATOM   3711  CD  PRO A 350      12.592-102.696 -35.859  1.00 23.04           C  \nATOM   3712  N   PHE A 351      11.182 -99.977 -33.919  1.00 23.52           N  \nATOM   3713  CA  PHE A 351      11.110 -98.799 -33.074  1.00 23.07           C  \nATOM   3714  C   PHE A 351      10.376 -97.625 -33.728  1.00 24.24           C  \nATOM   3715  O   PHE A 351      10.442 -96.505 -33.239  1.00 21.80           O  \nATOM   3716  CB  PHE A 351      12.499 -98.415 -32.529  1.00 23.67           C  \nATOM   3717  CG  PHE A 351      13.282 -99.591 -31.995  1.00 23.94           C  \nATOM   3718  CD1 PHE A 351      14.377-100.080 -32.689  1.00 21.96           C  \nATOM   3719  CD2 PHE A 351      12.921-100.215 -30.791  1.00 26.69           C  \nATOM   3720  CE1 PHE A 351      15.098-101.183 -32.201  1.00 23.66           C  \nATOM   3721  CE2 PHE A 351      13.635-101.315 -30.315  1.00 26.97           C  \nATOM   3722  CZ  PHE A 351      14.716-101.803 -31.033  1.00 24.64           C  \nATOM   3723  N   VAL A 352       9.650 -97.894 -34.808  1.00 25.22           N  \nATOM   3724  CA  VAL A 352       8.769 -96.883 -35.398  1.00 27.22           C  \nATOM   3725  C   VAL A 352       7.311 -97.298 -35.183  1.00 28.63           C  \nATOM   3726  O   VAL A 352       6.933 -98.475 -35.423  1.00 29.10           O  \nATOM   3727  CB  VAL A 352       9.015 -96.694 -36.913  1.00 26.67           C  \nATOM   3728  CG1 VAL A 352       8.234 -95.474 -37.408  1.00 26.48           C  \nATOM   3729  CG2 VAL A 352      10.488 -96.514 -37.205  1.00 27.11           C  \nATOM   3730  N   MET A 353       6.504 -96.330 -34.767  1.00 30.07           N  \nATOM   3731  CA  MET A 353       5.093 -96.540 -34.407  1.00 32.63           C  \nATOM   3732  C   MET A 353       4.185 -96.747 -35.612  1.00 31.48           C  \nATOM   3733  O   MET A 353       3.429 -97.720 -35.660  1.00 31.75           O  \nATOM   3734  CB  MET A 353       4.545 -95.360 -33.579  1.00 32.78           C  \nATOM   3735  CG  MET A 353       3.347 -95.767 -32.699  1.00 34.67           C  \nATOM   3736  SD  MET A 353       2.183 -94.464 -32.256  1.00 38.39           S  \nATOM   3737  CE  MET A 353       0.670 -95.453 -32.253  1.00 37.80           C  \nATOM   3738  N   GLU A 354       4.232 -95.820 -36.568  1.00 30.47           N  \nATOM   3739  CA  GLU A 354       3.431 -95.970 -37.777  1.00 29.94           C  \nATOM   3740  C   GLU A 354       4.045 -97.050 -38.683  1.00 28.39           C  \nATOM   3741  O   GLU A 354       5.269 -97.132 -38.790  1.00 28.02           O  \nATOM   3742  CB  GLU A 354       3.277 -94.647 -38.531  1.00 30.40           C  \nATOM   3743  CG  GLU A 354       2.264 -93.614 -37.908  1.00 33.55           C  \nATOM   3744  CD  GLU A 354       0.907 -94.239 -37.505  1.00 38.36           C  \nATOM   3745  OE1 GLU A 354       0.295 -94.974 -38.328  1.00 39.66           O  \nATOM   3746  OE2 GLU A 354       0.447 -93.985 -36.361  1.00 40.25           O  \nATOM   3747  N   PRO A 355       3.189 -97.849 -39.355  1.00 27.36           N  \nATOM   3748  CA  PRO A 355       3.617 -99.014 -40.152  1.00 26.95           C  \nATOM   3749  C   PRO A 355       4.464 -98.627 -41.353  1.00 25.39           C  \nATOM   3750  O   PRO A 355       4.163 -97.645 -42.045  1.00 25.00           O  \nATOM   3751  CB  PRO A 355       2.298 -99.650 -40.616  1.00 27.13           C  \nATOM   3752  CG  PRO A 355       1.209 -98.958 -39.837  1.00 28.51           C  \nATOM   3753  CD  PRO A 355       1.731 -97.637 -39.425  1.00 27.68           C  \nATOM   3754  N   ASN A 356       5.527 -99.389 -41.605  1.00 24.74           N  \nATOM   3755  CA  ASN A 356       6.351 -99.105 -42.759  1.00 24.40           C  \nATOM   3756  C   ASN A 356       6.114-100.124 -43.849  1.00 24.53           C  \nATOM   3757  O   ASN A 356       6.595 -99.972 -44.966  1.00 25.56           O  \nATOM   3758  CB  ASN A 356       7.830 -98.987 -42.394  1.00 24.51           C  \nATOM   3759  CG  ASN A 356       8.399-100.272 -41.902  1.00 23.32           C  \nATOM   3760  OD1 ASN A 356       7.892-100.858 -40.945  1.00 25.26           O  \nATOM   3761  ND2 ASN A 356       9.456-100.742 -42.556  1.00 21.49           N  \nATOM   3762  N   VAL A 357       5.334-101.140 -43.522  1.00 23.84           N  \nATOM   3763  CA  VAL A 357       5.009-102.216 -44.423  1.00 24.15           C  \nATOM   3764  C   VAL A 357       3.548-102.586 -44.251  1.00 24.70           C  \nATOM   3765  O   VAL A 357       2.979-102.398 -43.173  1.00 24.78           O  \nATOM   3766  CB  VAL A 357       5.844-103.503 -44.067  1.00 23.21           C  \nATOM   3767  CG1 VAL A 357       7.263-103.299 -44.473  1.00 23.28           C  \nATOM   3768  CG2 VAL A 357       5.776-103.768 -42.560  1.00 23.27           C  \nATOM   3769  N   ALA A 358       2.970-103.167 -45.293  1.00 25.00           N  \nATOM   3770  CA  ALA A 358       1.614-103.684 -45.253  1.00 25.34           C  \nATOM   3771  C   ALA A 358       1.621-105.132 -44.755  1.00 25.72           C  \nATOM   3772  O   ALA A 358       1.293-106.045 -45.504  1.00 26.27           O  \nATOM   3773  CB  ALA A 358       0.987-103.588 -46.650  1.00 25.32           C  \nATOM   3774  N   LEU A 359       1.996-105.318 -43.488  1.00 25.05           N  \nATOM   3775  CA  LEU A 359       1.963-106.609 -42.820  1.00 26.07           C  \nATOM   3776  C   LEU A 359       1.009-106.426 -41.640  1.00 26.96           C  \nATOM   3777  O   LEU A 359       1.269-105.599 -40.747  1.00 28.45           O  \nATOM   3778  CB  LEU A 359       3.350-106.958 -42.301  1.00 24.90           C  \nATOM   3779  CG  LEU A 359       3.179-108.300 -41.592  1.00 28.48           C  \nATOM   3780  CD1 LEU A 359       3.648-109.439 -42.469  1.00 25.54           C  \nATOM   3781  CD2 LEU A 359       3.681-108.325 -40.121  1.00 25.24           C  \nATOM   3782  N   THR A 360      -0.100-107.163 -41.635  1.00 25.65           N  \nATOM   3783  CA  THR A 360      -1.141-106.970 -40.628  1.00 24.76           C  \nATOM   3784  C   THR A 360      -1.572-108.333 -40.141  1.00 24.33           C  \nATOM   3785  O   THR A 360      -0.902-109.329 -40.411  1.00 24.54           O  \nATOM   3786  CB  THR A 360      -2.376-106.254 -41.216  1.00 24.35           C  \nATOM   3787  OG1 THR A 360      -3.010-107.123 -42.153  1.00 23.23           O  \nATOM   3788  CG2 THR A 360      -2.014-104.942 -41.906  1.00 25.79           C  \nATOM   3789  N   GLU A 361      -2.674-108.384 -39.406  1.00 24.00           N  \nATOM   3790  CA  GLU A 361      -3.212-109.663 -38.997  1.00 24.20           C  \nATOM   3791  C   GLU A 361      -3.516-110.567 -40.182  1.00 24.28           C  \nATOM   3792  O   GLU A 361      -3.496-111.778 -40.026  1.00 24.60           O  \nATOM   3793  CB  GLU A 361      -4.494-109.482 -38.151  1.00 24.39           C  \nATOM   3794  CG  GLU A 361      -5.791-109.088 -38.939  1.00 23.80           C  \nATOM   3795  CD  GLU A 361      -5.895-107.599 -39.244  1.00 22.93           C  \nATOM   3796  OE1 GLU A 361      -6.998-107.152 -39.644  1.00 25.01           O  \nATOM   3797  OE2 GLU A 361      -4.899-106.858 -39.081  1.00 20.73           O  \nATOM   3798  N   GLN A 362      -3.877-109.996 -41.339  1.00 23.98           N  \nATOM   3799  CA  GLN A 362      -4.296-110.818 -42.481  1.00 23.95           C  \nATOM   3800  C   GLN A 362      -3.216-111.830 -42.938  1.00 23.43           C  \nATOM   3801  O   GLN A 362      -3.537-112.973 -43.265  1.00 23.10           O  \nATOM   3802  CB  GLN A 362      -4.752-109.963 -43.646  1.00 24.78           C  \nATOM   3803  CG  GLN A 362      -5.249-110.771 -44.863  1.00 30.71           C  \nATOM   3804  CD  GLN A 362      -6.298-111.843 -44.532  1.00 34.45           C  \nATOM   3805  OE1 GLN A 362      -7.333-111.564 -43.891  1.00 36.22           O  \nATOM   3806  NE2 GLN A 362      -6.049-113.078 -45.011  1.00 33.92           N  \nATOM   3807  N   GLY A 363      -1.959-111.422 -42.959  1.00 22.22           N  \nATOM   3808  CA  GLY A 363      -0.886-112.387 -43.324  1.00 23.37           C  \nATOM   3809  C   GLY A 363      -0.886-113.649 -42.462  1.00 24.58           C  \nATOM   3810  O   GLY A 363      -0.746-114.774 -42.975  1.00 24.50           O  \nATOM   3811  N   LEU A 364      -1.042-113.490 -41.143  1.00 23.73           N  \nATOM   3812  CA  LEU A 364      -1.047-114.655 -40.244  1.00 24.19           C  \nATOM   3813  C   LEU A 364      -2.284-115.506 -40.458  1.00 22.92           C  \nATOM   3814  O   LEU A 364      -2.204-116.715 -40.440  1.00 24.06           O  \nATOM   3815  CB  LEU A 364      -0.950-114.234 -38.762  1.00 23.66           C  \nATOM   3816  CG  LEU A 364      -0.192-115.067 -37.709  1.00 28.20           C  \nATOM   3817  CD1 LEU A 364      -0.626-114.778 -36.271  1.00 24.56           C  \nATOM   3818  CD2 LEU A 364       0.038-116.533 -37.953  1.00 29.83           C  \nATOM   3819  N   VAL A 365      -3.433-114.877 -40.667  1.00 22.98           N  \nATOM   3820  CA  VAL A 365      -4.656-115.601 -41.029  1.00 23.19           C  \nATOM   3821  C   VAL A 365      -4.446-116.425 -42.320  1.00 23.96           C  \nATOM   3822  O   VAL A 365      -4.796-117.598 -42.369  1.00 24.14           O  \nATOM   3823  CB  VAL A 365      -5.883-114.643 -41.150  1.00 22.15           C  \nATOM   3824  CG1 VAL A 365      -7.098-115.389 -41.630  1.00 24.19           C  \nATOM   3825  CG2 VAL A 365      -6.152-113.999 -39.779  1.00 23.07           C  \nATOM   3826  N   SER A 366      -3.842-115.820 -43.335  1.00 23.87           N  \nATOM   3827  CA  SER A 366      -3.590-116.541 -44.604  1.00 24.73           C  \nATOM   3828  C   SER A 366      -2.785-117.839 -44.395  1.00 23.95           C  \nATOM   3829  O   SER A 366      -3.212-118.910 -44.836  1.00 23.68           O  \nATOM   3830  CB  SER A 366      -2.897-115.656 -45.640  1.00 24.73           C  \nATOM   3831  OG  SER A 366      -3.754-114.616 -46.065  1.00 26.16           O  \nATOM   3832  N   VAL A 367      -1.657-117.736 -43.712  1.00 24.48           N  \nATOM   3833  CA  VAL A 367      -0.825-118.909 -43.457  1.00 25.95           C  \nATOM   3834  C   VAL A 367      -1.531-119.934 -42.572  1.00 25.49           C  \nATOM   3835  O   VAL A 367      -1.427-121.128 -42.776  1.00 25.76           O  \nATOM   3836  CB  VAL A 367       0.536-118.468 -42.878  1.00 27.52           C  \nATOM   3837  CG1 VAL A 367       1.375-119.664 -42.430  1.00 30.35           C  \nATOM   3838  CG2 VAL A 367       1.291-117.644 -43.948  1.00 27.86           C  \nATOM   3839  N   SER A 368      -2.256-119.478 -41.568  1.00 25.12           N  \nATOM   3840  CA  SER A 368      -3.016-120.424 -40.742  1.00 24.75           C  \nATOM   3841  C   SER A 368      -4.009-121.249 -41.559  1.00 24.78           C  \nATOM   3842  O   SER A 368      -4.223-122.417 -41.256  1.00 23.37           O  \nATOM   3843  CB  SER A 368      -3.732-119.700 -39.571  1.00 24.83           C  \nATOM   3844  OG  SER A 368      -4.954-119.069 -39.986  1.00 26.95           O  \nATOM   3845  N   MET A 369      -4.636-120.621 -42.559  1.00 25.62           N  \nATOM   3846  CA  MET A 369      -5.604-121.300 -43.407  1.00 28.49           C  \nATOM   3847  C   MET A 369      -4.896-122.235 -44.392  1.00 26.41           C  \nATOM   3848  O   MET A 369      -5.325-123.351 -44.567  1.00 26.58           O  \nATOM   3849  CB  MET A 369      -6.530-120.298 -44.128  1.00 28.00           C  \nATOM   3850  CG  MET A 369      -7.160-119.288 -43.128  1.00 32.66           C  \nATOM   3851  SD  MET A 369      -8.743-118.444 -43.406  1.00 37.70           S  \nATOM   3852  CE  MET A 369      -9.934-119.778 -43.193  1.00 40.08           C  \nATOM   3853  N   GLY A 370      -3.787-121.790 -44.983  1.00 25.68           N  \nATOM   3854  CA  GLY A 370      -3.153-122.527 -46.097  1.00 25.24           C  \nATOM   3855  C   GLY A 370      -2.120-123.591 -45.749  1.00 24.88           C  \nATOM   3856  O   GLY A 370      -1.816-124.477 -46.581  1.00 25.00           O  \nATOM   3857  N   CYS A 371      -1.599-123.535 -44.530  1.00 24.57           N  \nATOM   3858  CA  CYS A 371      -0.482-124.392 -44.105  1.00 24.31           C  \nATOM   3859  C   CYS A 371      -0.906-125.391 -43.038  1.00 23.31           C  \nATOM   3860  O   CYS A 371      -0.869-125.090 -41.848  1.00 22.86           O  \nATOM   3861  CB  CYS A 371       0.667-123.512 -43.587  1.00 24.93           C  \nATOM   3862  SG  CYS A 371       1.335-122.472 -44.922  1.00 29.28           S  \nATOM   3863  N   PRO A 372      -1.330-126.575 -43.456  1.00 23.30           N  \nATOM   3864  CA  PRO A 372      -1.936-127.477 -42.486  1.00 22.92           C  \nATOM   3865  C   PRO A 372      -1.015-128.016 -41.384  1.00 22.37           C  \nATOM   3866  O   PRO A 372      -1.523-128.533 -40.389  1.00 22.24           O  \nATOM   3867  CB  PRO A 372      -2.464-128.627 -43.344  1.00 23.51           C  \nATOM   3868  CG  PRO A 372      -1.690-128.574 -44.605  1.00 23.94           C  \nATOM   3869  CD  PRO A 372      -1.346-127.134 -44.825  1.00 22.95           C  \nATOM   3870  N   LYS A 373       0.297-127.920 -41.569  1.00 21.27           N  \nATOM   3871  CA  LYS A 373       1.266-128.433 -40.588  1.00 22.35           C  \nATOM   3872  C   LYS A 373       1.924-127.296 -39.800  1.00 22.18           C  \nATOM   3873  O   LYS A 373       2.840-127.526 -39.002  1.00 20.72           O  \nATOM   3874  CB  LYS A 373       2.351-129.274 -41.283  1.00 22.29           C  \nATOM   3875  CG  LYS A 373       1.841-130.341 -42.218  1.00 25.54           C  \nATOM   3876  CD  LYS A 373       1.380-131.574 -41.458  1.00 31.33           C  \nATOM   3877  CE  LYS A 373       1.125-132.783 -42.384  1.00 34.28           C  \nATOM   3878  NZ  LYS A 373       2.334-133.674 -42.522  1.00 37.58           N  \nATOM   3879  N   LEU A 374       1.434-126.077 -40.016  1.00 22.30           N  \nATOM   3880  CA  LEU A 374       1.978-124.894 -39.330  1.00 23.25           C  \nATOM   3881  C   LEU A 374       1.676-125.064 -37.837  1.00 22.57           C  \nATOM   3882  O   LEU A 374       0.494-125.184 -37.458  1.00 22.75           O  \nATOM   3883  CB  LEU A 374       1.290-123.630 -39.898  1.00 23.43           C  \nATOM   3884  CG  LEU A 374       1.846-122.212 -39.607  1.00 25.83           C  \nATOM   3885  CD1 LEU A 374       0.881-121.262 -38.921  1.00 28.75           C  \nATOM   3886  CD2 LEU A 374       3.289-122.096 -39.179  1.00 25.85           C  \nATOM   3887  N   GLU A 375       2.724-125.145 -37.004  1.00 22.10           N  \nATOM   3888  CA  GLU A 375       2.513-125.336 -35.548  1.00 22.02           C  \nATOM   3889  C   GLU A 375       3.339-124.414 -34.666  1.00 21.10           C  \nATOM   3890  O   GLU A 375       3.185-124.430 -33.448  1.00 21.15           O  \nATOM   3891  CB  GLU A 375       2.770-126.790 -35.131  1.00 22.65           C  \nATOM   3892  CG  GLU A 375       4.237-127.161 -35.241  1.00 24.75           C  \nATOM   3893  CD  GLU A 375       4.547-128.496 -34.634  1.00 27.69           C  \nATOM   3894  OE1 GLU A 375       4.729-128.595 -33.403  1.00 28.08           O  \nATOM   3895  OE2 GLU A 375       4.647-129.450 -35.411  1.00 28.17           O  \nATOM   3896  N   SER A 376       4.208-123.607 -35.271  1.00 20.76           N  \nATOM   3897  CA  SER A 376       5.067-122.686 -34.493  1.00 20.70           C  \nATOM   3898  C   SER A 376       5.066-121.355 -35.160  1.00 20.78           C  \nATOM   3899  O   SER A 376       5.424-121.243 -36.337  1.00 21.15           O  \nATOM   3900  CB  SER A 376       6.509-123.218 -34.406  1.00 20.27           C  \nATOM   3901  OG  SER A 376       7.334-122.285 -33.727  1.00 21.64           O  \nATOM   3902  N   VAL A 377       4.652-120.333 -34.422  1.00 21.50           N  \nATOM   3903  CA  VAL A 377       4.552-118.979 -34.988  1.00 20.28           C  \nATOM   3904  C   VAL A 377       5.263-118.000 -34.065  1.00 20.97           C  \nATOM   3905  O   VAL A 377       5.131-118.106 -32.824  1.00 20.73           O  \nATOM   3906  CB  VAL A 377       3.047-118.546 -35.142  1.00 21.03           C  \nATOM   3907  CG1 VAL A 377       2.933-117.022 -35.323  1.00 20.41           C  \nATOM   3908  CG2 VAL A 377       2.398-119.267 -36.326  1.00 22.27           C  \nATOM   3909  N   LEU A 378       6.058-117.093 -34.645  1.00 20.12           N  \nATOM   3910  CA  LEU A 378       6.505-115.867 -33.934  1.00 21.36           C  \nATOM   3911  C   LEU A 378       6.205-114.730 -34.881  1.00 22.09           C  \nATOM   3912  O   LEU A 378       6.701-114.729 -36.014  1.00 23.12           O  \nATOM   3913  CB  LEU A 378       8.022-115.923 -33.587  1.00 21.52           C  \nATOM   3914  CG  LEU A 378       8.634-114.611 -33.026  1.00 19.83           C  \nATOM   3915  CD1 LEU A 378       7.941-114.131 -31.680  1.00 21.44           C  \nATOM   3916  CD2 LEU A 378      10.116-114.795 -32.721  1.00 20.87           C  \nATOM   3917  N   TYR A 379       5.360-113.776 -34.482  1.00 22.20           N  \nATOM   3918  CA  TYR A 379       4.845-112.807 -35.489  1.00 22.79           C  \nATOM   3919  C   TYR A 379       4.842-111.434 -34.859  1.00 22.57           C  \nATOM   3920  O   TYR A 379       4.278-111.265 -33.779  1.00 23.65           O  \nATOM   3921  CB  TYR A 379       3.424-113.217 -35.889  1.00 22.39           C  \nATOM   3922  CG  TYR A 379       2.841-112.583 -37.128  1.00 21.84           C  \nATOM   3923  CD1 TYR A 379       3.114-113.115 -38.387  1.00 24.21           C  \nATOM   3924  CD2 TYR A 379       1.958-111.494 -37.038  1.00 21.78           C  \nATOM   3925  CE1 TYR A 379       2.570-112.581 -39.520  1.00 23.80           C  \nATOM   3926  CE2 TYR A 379       1.389-110.925 -38.198  1.00 21.69           C  \nATOM   3927  CZ  TYR A 379       1.711-111.484 -39.427  1.00 23.90           C  \nATOM   3928  OH  TYR A 379       1.166-111.023 -40.595  1.00 22.80           O  \nATOM   3929  N   PHE A 380       5.528-110.479 -35.485  1.00 22.05           N  \nATOM   3930  CA  PHE A 380       5.578-109.101 -34.977  1.00 21.60           C  \nATOM   3931  C   PHE A 380       4.746-108.277 -35.935  1.00 22.40           C  \nATOM   3932  O   PHE A 380       4.996-108.292 -37.162  1.00 21.63           O  \nATOM   3933  CB  PHE A 380       7.014-108.546 -34.959  1.00 21.52           C  \nATOM   3934  CG  PHE A 380       7.881-109.091 -33.866  1.00 20.34           C  \nATOM   3935  CD1 PHE A 380       8.473-110.365 -33.994  1.00 22.78           C  \nATOM   3936  CD2 PHE A 380       8.175-108.336 -32.757  1.00 22.66           C  \nATOM   3937  CE1 PHE A 380       9.318-110.873 -32.985  1.00 20.39           C  \nATOM   3938  CE2 PHE A 380       9.024-108.838 -31.717  1.00 22.80           C  \nATOM   3939  CZ  PHE A 380       9.598-110.117 -31.852  1.00 20.94           C  \nATOM   3940  N   CYS A 381       3.766-107.553 -35.385  1.00 21.67           N  \nATOM   3941  CA  CYS A 381       2.936-106.694 -36.224  1.00 21.26           C  \nATOM   3942  C   CYS A 381       2.466-105.484 -35.446  1.00 20.28           C  \nATOM   3943  O   CYS A 381       2.783-105.310 -34.265  1.00 19.82           O  \nATOM   3944  CB  CYS A 381       1.750-107.474 -36.813  1.00 20.94           C  \nATOM   3945  SG  CYS A 381       0.703-108.263 -35.596  1.00 25.85           S  \nATOM   3946  N   ARG A 382       1.706-104.621 -36.095  1.00 19.64           N  \nATOM   3947  CA  ARG A 382       1.257-103.424 -35.386  1.00 19.12           C  \nATOM   3948  C   ARG A 382      -0.221-103.383 -35.099  1.00 19.60           C  \nATOM   3949  O   ARG A 382      -0.679-102.487 -34.391  1.00 17.87           O  \nATOM   3950  CB  ARG A 382       1.662-102.170 -36.150  1.00 20.34           C  \nATOM   3951  CG  ARG A 382       3.167-102.023 -36.284  1.00 21.41           C  \nATOM   3952  CD  ARG A 382       3.501-100.724 -36.977  1.00 24.86           C  \nATOM   3953  NE  ARG A 382       4.908-100.350 -36.820  1.00 27.51           N  \nATOM   3954  CZ  ARG A 382       5.914-100.952 -37.448  1.00 29.56           C  \nATOM   3955  NH1 ARG A 382       5.680-101.991 -38.247  1.00 31.02           N  \nATOM   3956  NH2 ARG A 382       7.160-100.530 -37.264  1.00 30.84           N  \nATOM   3957  N   GLN A 383      -0.982-104.325 -35.662  1.00 19.66           N  \nATOM   3958  CA  GLN A 383      -2.424-104.342 -35.411  1.00 19.96           C  \nATOM   3959  C   GLN A 383      -2.898-105.778 -35.346  1.00 20.66           C  \nATOM   3960  O   GLN A 383      -2.252-106.665 -35.912  1.00 19.23           O  \nATOM   3961  CB  GLN A 383      -3.179-103.594 -36.525  1.00 19.27           C  \nATOM   3962  CG  GLN A 383      -3.179-104.283 -37.886  1.00 19.35           C  \nATOM   3963  CD  GLN A 383      -3.880-103.462 -38.957  1.00 21.71           C  \nATOM   3964  OE1 GLN A 383      -4.600-104.000 -39.791  1.00 22.00           O  \nATOM   3965  NE2 GLN A 383      -3.689-102.147 -38.916  1.00 21.63           N  \nATOM   3966  N   MET A 384      -4.035-105.988 -34.686  1.00 20.44           N  \nATOM   3967  CA  MET A 384      -4.614-107.312 -34.489  1.00 21.80           C  \nATOM   3968  C   MET A 384      -6.116-107.163 -34.197  1.00 23.01           C  \nATOM   3969  O   MET A 384      -6.564-106.100 -33.753  1.00 23.91           O  \nATOM   3970  CB  MET A 384      -3.894-108.021 -33.333  1.00 21.02           C  \nATOM   3971  CG  MET A 384      -4.260-109.511 -33.087  1.00 22.79           C  \nATOM   3972  SD  MET A 384      -4.283-110.548 -34.601  1.00 23.94           S  \nATOM   3973  CE  MET A 384      -2.601-110.187 -35.193  1.00 22.46           C  \nATOM   3974  N   THR A 385      -6.885-108.216 -34.491  1.00 23.63           N  \nATOM   3975  CA  THR A 385      -8.265-108.311 -34.091  1.00 23.40           C  \nATOM   3976  C   THR A 385      -8.543-109.611 -33.355  1.00 24.29           C  \nATOM   3977  O   THR A 385      -7.823-110.609 -33.522  1.00 24.80           O  \nATOM   3978  CB  THR A 385      -9.237-108.228 -35.294  1.00 24.50           C  \nATOM   3979  OG1 THR A 385      -8.995-109.336 -36.161  1.00 22.77           O  \nATOM   3980  CG2 THR A 385      -9.027-106.937 -36.082  1.00 23.58           C  \nATOM   3981  N   ASN A 386      -9.609-109.604 -32.547  1.00 23.48           N  \nATOM   3982  CA  ASN A 386     -10.137-110.834 -32.003  1.00 24.12           C  \nATOM   3983  C   ASN A 386     -10.618-111.790 -33.099  1.00 23.69           C  \nATOM   3984  O   ASN A 386     -10.400-113.007 -33.000  1.00 23.47           O  \nATOM   3985  CB  ASN A 386     -11.243-110.526 -30.996  1.00 23.73           C  \nATOM   3986  CG  ASN A 386     -10.689-109.956 -29.692  1.00 23.29           C  \nATOM   3987  OD1 ASN A 386      -9.826-110.563 -29.084  1.00 23.24           O  \nATOM   3988  ND2 ASN A 386     -11.200-108.811 -29.254  1.00 20.85           N  \nATOM   3989  N   ALA A 387     -11.242-111.245 -34.150  1.00 23.82           N  \nATOM   3990  CA  ALA A 387     -11.730-112.079 -35.248  1.00 24.07           C  \nATOM   3991  C   ALA A 387     -10.588-112.856 -35.872  1.00 24.26           C  \nATOM   3992  O   ALA A 387     -10.742-114.063 -36.126  1.00 24.79           O  \nATOM   3993  CB  ALA A 387     -12.498-111.246 -36.336  1.00 23.97           C  \nATOM   3994  N   ALA A 388      -9.454-112.188 -36.139  1.00 23.37           N  \nATOM   3995  CA  ALA A 388      -8.278-112.865 -36.678  1.00 24.32           C  \nATOM   3996  C   ALA A 388      -7.779-113.984 -35.798  1.00 24.32           C  \nATOM   3997  O   ALA A 388      -7.523-115.087 -36.282  1.00 24.63           O  \nATOM   3998  CB  ALA A 388      -7.115-111.869 -36.937  1.00 25.17           C  \nATOM   3999  N   LEU A 389      -7.609-113.710 -34.502  1.00 23.80           N  \nATOM   4000  CA  LEU A 389      -7.115-114.740 -33.557  1.00 22.95           C  \nATOM   4001  C   LEU A 389      -8.070-115.942 -33.442  1.00 23.32           C  \nATOM   4002  O   LEU A 389      -7.642-117.092 -33.384  1.00 23.67           O  \nATOM   4003  CB  LEU A 389      -6.905-114.108 -32.174  1.00 22.81           C  \nATOM   4004  CG  LEU A 389      -5.712-113.159 -32.017  1.00 22.05           C  \nATOM   4005  CD1 LEU A 389      -5.704-112.393 -30.664  1.00 22.36           C  \nATOM   4006  CD2 LEU A 389      -4.412-113.966 -32.150  1.00 22.81           C  \nATOM   4007  N   ILE A 390      -9.366-115.671 -33.417  1.00 22.70           N  \nATOM   4008  CA  ILE A 390     -10.370-116.748 -33.439  1.00 24.31           C  \nATOM   4009  C   ILE A 390     -10.253-117.606 -34.730  1.00 24.27           C  \nATOM   4010  O   ILE A 390     -10.321-118.831 -34.665  1.00 23.55           O  \nATOM   4011  CB  ILE A 390     -11.809-116.203 -33.269  1.00 23.35           C  \nATOM   4012  CG1 ILE A 390     -12.014-115.685 -31.827  1.00 23.57           C  \nATOM   4013  CG2 ILE A 390     -12.868-117.303 -33.589  1.00 25.22           C  \nATOM   4014  CD1 ILE A 390     -13.315-114.887 -31.572  1.00 26.16           C  \nATOM   4015  N   THR A 391     -10.101-116.962 -35.886  1.00 23.24           N  \nATOM   4016  CA  THR A 391      -9.906-117.694 -37.170  1.00 23.61           C  \nATOM   4017  C   THR A 391      -8.620-118.533 -37.142  1.00 23.59           C  \nATOM   4018  O   THR A 391      -8.611-119.710 -37.549  1.00 21.90           O  \nATOM   4019  CB  THR A 391      -9.890-116.722 -38.366  1.00 22.99           C  \nATOM   4020  OG1 THR A 391     -11.148-116.063 -38.429  1.00 22.85           O  \nATOM   4021  CG2 THR A 391      -9.674-117.441 -39.755  1.00 23.88           C  \nATOM   4022  N   ILE A 392      -7.544-117.938 -36.641  1.00 22.72           N  \nATOM   4023  CA  ILE A 392      -6.295-118.689 -36.505  1.00 23.55           C  \nATOM   4024  C   ILE A 392      -6.481-119.945 -35.645  1.00 24.41           C  \nATOM   4025  O   ILE A 392      -6.048-121.051 -36.036  1.00 24.88           O  \nATOM   4026  CB  ILE A 392      -5.152-117.785 -35.995  1.00 23.25           C  \nATOM   4027  CG1 ILE A 392      -4.845-116.734 -37.058  1.00 23.95           C  \nATOM   4028  CG2 ILE A 392      -3.848-118.622 -35.655  1.00 22.79           C  \nATOM   4029  CD1 ILE A 392      -4.048-115.524 -36.557  1.00 25.86           C  \nATOM   4030  N   ALA A 393      -7.099-119.780 -34.467  1.00 24.71           N  \nATOM   4031  CA  ALA A 393      -7.260-120.869 -33.501  1.00 24.59           C  \nATOM   4032  C   ALA A 393      -8.095-121.993 -34.118  1.00 25.09           C  \nATOM   4033  O   ALA A 393      -7.747-123.180 -34.020  1.00 25.91           O  \nATOM   4034  CB  ALA A 393      -7.929-120.339 -32.237  1.00 24.34           C  \nATOM   4035  N   ARG A 394      -9.177-121.601 -34.777  1.00 25.17           N  \nATOM   4036  CA  ARG A 394     -10.050-122.568 -35.435  1.00 25.82           C  \nATOM   4037  C   ARG A 394      -9.365-123.272 -36.605  1.00 25.12           C  \nATOM   4038  O   ARG A 394      -9.638-124.437 -36.855  1.00 25.23           O  \nATOM   4039  CB  ARG A 394     -11.336-121.907 -35.878  1.00 26.48           C  \nATOM   4040  CG  ARG A 394     -12.147-121.387 -34.701  1.00 30.57           C  \nATOM   4041  CD  ARG A 394     -13.343-120.572 -35.181  1.00 36.48           C  \nATOM   4042  NE  ARG A 394     -14.515-121.414 -35.321  1.00 43.30           N  \nATOM   4043  CZ  ARG A 394     -15.323-121.747 -34.313  1.00 47.03           C  \nATOM   4044  NH1 ARG A 394     -15.082-121.303 -33.076  1.00 49.17           N  \nATOM   4045  NH2 ARG A 394     -16.375-122.527 -34.542  1.00 47.50           N  \nATOM   4046  N   ASN A 395      -8.477-122.587 -37.318  1.00 24.06           N  \nATOM   4047  CA  ASN A 395      -7.873-123.226 -38.487  1.00 24.54           C  \nATOM   4048  C   ASN A 395      -6.755-124.170 -38.049  1.00 23.37           C  \nATOM   4049  O   ASN A 395      -6.533-125.224 -38.647  1.00 21.74           O  \nATOM   4050  CB  ASN A 395      -7.281-122.205 -39.442  1.00 24.71           C  \nATOM   4051  CG  ASN A 395      -8.318-121.363 -40.155  1.00 28.25           C  \nATOM   4052  OD1 ASN A 395      -9.502-121.686 -40.224  1.00 27.28           O  \nATOM   4053  ND2 ASN A 395      -7.856-120.255 -40.699  1.00 31.32           N  \nATOM   4054  N   ARG A 396      -6.062-123.781 -36.993  1.00 22.98           N  \nATOM   4055  CA  ARG A 396      -4.863-124.500 -36.551  1.00 23.19           C  \nATOM   4056  C   ARG A 396      -4.924-125.018 -35.118  1.00 23.85           C  \nATOM   4057  O   ARG A 396      -4.122-124.602 -34.289  1.00 23.85           O  \nATOM   4058  CB  ARG A 396      -3.633-123.592 -36.713  1.00 23.37           C  \nATOM   4059  CG  ARG A 396      -3.251-123.308 -38.196  1.00 22.92           C  \nATOM   4060  CD  ARG A 396      -2.481-124.440 -38.926  1.00 21.83           C  \nATOM   4061  NE  ARG A 396      -3.216-125.706 -39.047  1.00 21.88           N  \nATOM   4062  CZ  ARG A 396      -4.087-126.020 -39.998  1.00 22.39           C  \nATOM   4063  NH1 ARG A 396      -4.403-125.175 -40.990  1.00 21.89           N  \nATOM   4064  NH2 ARG A 396      -4.668-127.216 -39.962  1.00 24.12           N  \nATOM   4065  N   PRO A 397      -5.819-125.987 -34.836  1.00 24.32           N  \nATOM   4066  CA  PRO A 397      -5.919-126.559 -33.471  1.00 25.05           C  \nATOM   4067  C   PRO A 397      -4.646-127.346 -33.084  1.00 24.95           C  \nATOM   4068  O   PRO A 397      -4.441-127.693 -31.912  1.00 25.06           O  \nATOM   4069  CB  PRO A 397      -7.150-127.501 -33.579  1.00 24.67           C  \nATOM   4070  CG  PRO A 397      -7.195-127.910 -35.049  1.00 25.51           C  \nATOM   4071  CD  PRO A 397      -6.753-126.630 -35.779  1.00 24.46           C  \nATOM   4072  N   ASN A 398      -3.795-127.591 -34.080  1.00 24.15           N  \nATOM   4073  CA  ASN A 398      -2.531-128.313 -33.891  1.00 24.16           C  \nATOM   4074  C   ASN A 398      -1.356-127.429 -33.440  1.00 23.32           C  \nATOM   4075  O   ASN A 398      -0.249-127.929 -33.193  1.00 24.07           O  \nATOM   4076  CB  ASN A 398      -2.138-129.028 -35.191  1.00 24.69           C  \nATOM   4077  CG  ASN A 398      -1.915-128.064 -36.367  1.00 26.65           C  \nATOM   4078  OD1 ASN A 398      -2.724-127.154 -36.632  1.00 28.12           O  \nATOM   4079  ND2 ASN A 398      -0.816-128.288 -37.100  1.00 29.39           N  \nATOM   4080  N   MET A 399      -1.604-126.127 -33.322  1.00 22.51           N  \nATOM   4081  CA  MET A 399      -0.567-125.159 -32.902  1.00 21.41           C  \nATOM   4082  C   MET A 399       0.085-125.529 -31.569  1.00 21.87           C  \nATOM   4083  O   MET A 399      -0.597-125.810 -30.602  1.00 21.96           O  \nATOM   4084  CB  MET A 399      -1.192-123.764 -32.788  1.00 21.91           C  \nATOM   4085  CG  MET A 399      -0.163-122.604 -32.685  1.00 22.33           C  \nATOM   4086  SD  MET A 399       0.636-122.200 -34.288  1.00 27.59           S  \nATOM   4087  CE  MET A 399      -0.755-121.543 -35.186  1.00 28.14           C  \nATOM   4088  N   THR A 400       1.425-125.529 -31.515  1.00 22.29           N  \nATOM   4089  CA  THR A 400       2.115-125.869 -30.304  1.00 21.26           C  \nATOM   4090  C   THR A 400       2.889-124.690 -29.705  1.00 20.90           C  \nATOM   4091  O   THR A 400       3.158-124.679 -28.512  1.00 21.46           O  \nATOM   4092  CB  THR A 400       3.076-127.065 -30.519  1.00 21.16           C  \nATOM   4093  OG1 THR A 400       4.103-126.708 -31.471  1.00 22.59           O  \nATOM   4094  CG2 THR A 400       2.294-128.335 -31.022  1.00 23.00           C  \nATOM   4095  N   ARG A 401       3.300-123.744 -30.536  1.00 20.52           N  \nATOM   4096  CA  ARG A 401       4.005-122.518 -30.048  1.00 21.16           C  \nATOM   4097  C   ARG A 401       3.408-121.311 -30.736  1.00 21.92           C  \nATOM   4098  O   ARG A 401       3.386-121.228 -31.955  1.00 22.13           O  \nATOM   4099  CB  ARG A 401       5.497-122.594 -30.326  1.00 20.89           C  \nATOM   4100  CG  ARG A 401       6.165-123.713 -29.509  1.00 23.93           C  \nATOM   4101  CD  ARG A 401       7.372-124.340 -30.168  1.00 31.78           C  \nATOM   4102  NE  ARG A 401       6.887-125.184 -31.225  1.00 37.84           N  \nATOM   4103  CZ  ARG A 401       7.605-126.085 -31.871  1.00 37.32           C  \nATOM   4104  NH1 ARG A 401       8.876-126.279 -31.576  1.00 39.81           N  \nATOM   4105  NH2 ARG A 401       7.038-126.774 -32.828  1.00 35.38           N  \nATOM   4106  N   PHE A 402       2.880-120.377 -29.961  1.00 23.20           N  \nATOM   4107  CA  PHE A 402       2.193-119.240 -30.560  1.00 22.76           C  \nATOM   4108  C   PHE A 402       2.669-117.978 -29.829  1.00 23.23           C  \nATOM   4109  O   PHE A 402       2.343-117.766 -28.661  1.00 23.24           O  \nATOM   4110  CB  PHE A 402       0.665-119.379 -30.480  1.00 22.67           C  \nATOM   4111  CG  PHE A 402      -0.069-118.331 -31.273  1.00 24.07           C  \nATOM   4112  CD1 PHE A 402      -0.182-118.463 -32.672  1.00 24.54           C  \nATOM   4113  CD2 PHE A 402      -0.633-117.218 -30.650  1.00 24.18           C  \nATOM   4114  CE1 PHE A 402      -0.878-117.491 -33.423  1.00 24.14           C  \nATOM   4115  CE2 PHE A 402      -1.311-116.232 -31.409  1.00 26.11           C  \nATOM   4116  CZ  PHE A 402      -1.425-116.387 -32.794  1.00 24.31           C  \nATOM   4117  N   ARG A 403       3.447-117.167 -30.535  1.00 22.55           N  \nATOM   4118  CA  ARG A 403       4.109-115.991 -29.943  1.00 22.92           C  \nATOM   4119  C   ARG A 403       3.726-114.777 -30.803  1.00 23.29           C  \nATOM   4120  O   ARG A 403       4.075-114.664 -32.006  1.00 22.33           O  \nATOM   4121  CB  ARG A 403       5.615-116.203 -29.898  1.00 22.43           C  \nATOM   4122  CG  ARG A 403       6.027-117.320 -28.931  1.00 25.19           C  \nATOM   4123  CD  ARG A 403       7.475-117.831 -29.151  1.00 23.44           C  \nATOM   4124  NE  ARG A 403       8.433-116.713 -28.899  1.00 22.31           N  \nATOM   4125  CZ  ARG A 403       9.733-116.823 -29.084  1.00 25.78           C  \nATOM   4126  NH1 ARG A 403      10.229-117.992 -29.538  1.00 23.08           N  \nATOM   4127  NH2 ARG A 403      10.544-115.794 -28.796  1.00 21.61           N  \nATOM   4128  N   LEU A 404       2.944-113.899 -30.206  1.00 22.83           N  \nATOM   4129  CA  LEU A 404       2.420-112.756 -30.942  1.00 23.67           C  \nATOM   4130  C   LEU A 404       2.786-111.462 -30.238  1.00 23.71           C  \nATOM   4131  O   LEU A 404       2.387-111.225 -29.080  1.00 23.62           O  \nATOM   4132  CB  LEU A 404       0.900-112.871 -31.083  1.00 23.96           C  \nATOM   4133  CG  LEU A 404       0.245-111.626 -31.739  1.00 27.98           C  \nATOM   4134  CD1 LEU A 404       0.654-111.589 -33.229  1.00 28.94           C  \nATOM   4135  CD2 LEU A 404      -1.207-111.693 -31.634  1.00 30.03           C  \nATOM   4136  N   CYS A 405       3.528-110.629 -30.950  1.00 24.18           N  \nATOM   4137  CA  CYS A 405       3.995-109.354 -30.434  1.00 23.78           C  \nATOM   4138  C   CYS A 405       3.406-108.227 -31.265  1.00 24.08           C  \nATOM   4139  O   CYS A 405       3.797-107.997 -32.401  1.00 23.65           O  \nATOM   4140  CB  CYS A 405       5.519-109.287 -30.457  1.00 24.01           C  \nATOM   4141  SG  CYS A 405       6.114-107.641 -29.970  1.00 27.84           S  \nATOM   4142  N   ILE A 406       2.427-107.550 -30.694  1.00 23.60           N  \nATOM   4143  CA  ILE A 406       1.925-106.291 -31.249  1.00 23.64           C  \nATOM   4144  C   ILE A 406       2.853-105.220 -30.674  1.00 23.98           C  \nATOM   4145  O   ILE A 406       3.093-105.161 -29.456  1.00 24.51           O  \nATOM   4146  CB  ILE A 406       0.444-106.065 -30.857  1.00 23.29           C  \nATOM   4147  CG1 ILE A 406      -0.442-107.230 -31.356  1.00 25.85           C  \nATOM   4148  CG2 ILE A 406      -0.066-104.654 -31.326  1.00 21.62           C  \nATOM   4149  CD1 ILE A 406      -1.751-107.436 -30.470  1.00 25.23           C  \nATOM   4150  N   ILE A 407       3.406-104.414 -31.560  1.00 23.76           N  \nATOM   4151  CA  ILE A 407       4.473-103.479 -31.247  1.00 25.86           C  \nATOM   4152  C   ILE A 407       4.058-102.425 -30.169  1.00 26.01           C  \nATOM   4153  O   ILE A 407       4.791-102.198 -29.190  1.00 25.65           O  \nATOM   4154  CB  ILE A 407       4.967-102.835 -32.564  1.00 26.25           C  \nATOM   4155  CG1 ILE A 407       5.690-103.893 -33.415  1.00 29.17           C  \nATOM   4156  CG2 ILE A 407       5.915-101.663 -32.338  1.00 28.94           C  \nATOM   4157  CD1 ILE A 407       6.753-104.672 -32.650  1.00 32.54           C  \nATOM   4158  N   GLU A 408       2.890-101.829 -30.332  1.00 25.67           N  \nATOM   4159  CA  GLU A 408       2.439-100.850 -29.342  1.00 25.80           C  \nATOM   4160  C   GLU A 408       1.840-101.504 -28.103  1.00 25.37           C  \nATOM   4161  O   GLU A 408       0.899-102.332 -28.199  1.00 23.96           O  \nATOM   4162  CB  GLU A 408       1.465 -99.864 -29.952  1.00 27.07           C  \nATOM   4163  CG  GLU A 408       1.021 -98.765 -28.971  1.00 30.37           C  \nATOM   4164  CD  GLU A 408       2.088 -97.674 -28.695  1.00 39.98           C  \nATOM   4165  OE1 GLU A 408       3.180 -97.681 -29.343  1.00 41.24           O  \nATOM   4166  OE2 GLU A 408       1.812 -96.790 -27.822  1.00 42.01           O  \nATOM   4167  N   PRO A 409       2.405-101.198 -26.921  1.00 25.53           N  \nATOM   4168  CA  PRO A 409       1.847-101.827 -25.698  1.00 25.46           C  \nATOM   4169  C   PRO A 409       0.368-101.488 -25.527  1.00 25.62           C  \nATOM   4170  O   PRO A 409      -0.045-100.341 -25.822  1.00 23.70           O  \nATOM   4171  CB  PRO A 409       2.665-101.172 -24.578  1.00 26.93           C  \nATOM   4172  CG  PRO A 409       4.012-100.927 -25.247  1.00 25.32           C  \nATOM   4173  CD  PRO A 409       3.583-100.366 -26.605  1.00 24.93           C  \nATOM   4174  N   LYS A 410      -0.418-102.479 -25.110  1.00 24.54           N  \nATOM   4175  CA  LYS A 410      -1.843-102.282 -24.765  1.00 24.35           C  \nATOM   4176  C   LYS A 410      -2.742-101.875 -25.937  1.00 24.34           C  \nATOM   4177  O   LYS A 410      -3.827-101.315 -25.711  1.00 21.93           O  \nATOM   4178  CB  LYS A 410      -1.993-101.264 -23.600  1.00 24.04           C  \nATOM   4179  CG  LYS A 410      -1.220-101.667 -22.345  1.00 25.35           C  \nATOM   4180  CD  LYS A 410      -1.278-100.575 -21.288  1.00 26.00           C  \nATOM   4181  CE  LYS A 410      -0.335-100.863 -20.156  1.00 30.03           C  \nATOM   4182  NZ  LYS A 410      -0.445 -99.754 -19.119  1.00 32.51           N  \nATOM   4183  N   ALA A 411      -2.302-102.130 -27.167  1.00 23.58           N  \nATOM   4184  CA  ALA A 411      -3.143-101.835 -28.324  1.00 23.40           C  \nATOM   4185  C   ALA A 411      -4.352-102.768 -28.325  1.00 22.39           C  \nATOM   4186  O   ALA A 411      -4.198-103.978 -28.257  1.00 21.49           O  \nATOM   4187  CB  ALA A 411      -2.348-101.983 -29.625  1.00 24.60           C  \nATOM   4188  N   PRO A 412      -5.573-102.194 -28.371  1.00 22.24           N  \nATOM   4189  CA  PRO A 412      -6.761-103.041 -28.427  1.00 22.50           C  \nATOM   4190  C   PRO A 412      -7.021-103.566 -29.851  1.00 22.25           C  \nATOM   4191  O   PRO A 412      -6.331-103.137 -30.812  1.00 23.16           O  \nATOM   4192  CB  PRO A 412      -7.889-102.070 -28.019  1.00 20.76           C  \nATOM   4193  CG  PRO A 412      -7.423-100.724 -28.526  1.00 21.41           C  \nATOM   4194  CD  PRO A 412      -5.908-100.753 -28.345  1.00 22.10           C  \nATOM   4195  N   ASP A 413      -8.022-104.442 -30.002  1.00 22.02           N  \nATOM   4196  CA  ASP A 413      -8.532-104.816 -31.325  1.00 22.57           C  \nATOM   4197  C   ASP A 413      -8.778-103.506 -32.106  1.00 23.21           C  \nATOM   4198  O   ASP A 413      -9.480-102.650 -31.620  1.00 22.52           O  \nATOM   4199  CB  ASP A 413      -9.855-105.568 -31.109  1.00 23.82           C  \nATOM   4200  CG  ASP A 413     -10.547-105.986 -32.418  1.00 23.28           C  \nATOM   4201  OD1 ASP A 413     -10.715-105.163 -33.347  1.00 21.39           O  \nATOM   4202  OD2 ASP A 413     -10.974-107.171 -32.474  1.00 23.26           O  \nATOM   4203  N   TYR A 414      -8.207-103.317 -33.311  1.00 23.18           N  \nATOM   4204  CA  TYR A 414      -8.321-101.975 -33.928  1.00 23.40           C  \nATOM   4205  C   TYR A 414      -9.673-101.661 -34.544  1.00 22.78           C  \nATOM   4206  O   TYR A 414     -10.009-100.478 -34.809  1.00 22.44           O  \nATOM   4207  CB  TYR A 414      -7.205-101.762 -34.984  1.00 24.27           C  \nATOM   4208  CG  TYR A 414      -7.373-102.539 -36.248  1.00 24.85           C  \nATOM   4209  CD1 TYR A 414      -7.948-101.947 -37.387  1.00 26.40           C  \nATOM   4210  CD2 TYR A 414      -6.910-103.856 -36.335  1.00 25.69           C  \nATOM   4211  CE1 TYR A 414      -8.075-102.663 -38.585  1.00 26.89           C  \nATOM   4212  CE2 TYR A 414      -7.031-104.583 -37.527  1.00 25.50           C  \nATOM   4213  CZ  TYR A 414      -7.634-103.981 -38.626  1.00 24.86           C  \nATOM   4214  OH  TYR A 414      -7.747-104.703 -39.786  1.00 26.29           O  \nATOM   4215  N   LEU A 415     -10.448-102.712 -34.793  1.00 22.63           N  \nATOM   4216  CA  LEU A 415     -11.805-102.564 -35.349  1.00 22.96           C  \nATOM   4217  C   LEU A 415     -12.881-102.358 -34.284  1.00 22.99           C  \nATOM   4218  O   LEU A 415     -13.793-101.565 -34.477  1.00 24.02           O  \nATOM   4219  CB  LEU A 415     -12.150-103.774 -36.204  1.00 22.89           C  \nATOM   4220  CG  LEU A 415     -11.369-103.878 -37.514  1.00 22.74           C  \nATOM   4221  CD1 LEU A 415     -11.747-105.166 -38.208  1.00 24.73           C  \nATOM   4222  CD2 LEU A 415     -11.632-102.672 -38.412  1.00 25.03           C  \nATOM   4223  N   THR A 416     -12.778-103.058 -33.153  1.00 22.83           N  \nATOM   4224  CA  THR A 416     -13.840-102.994 -32.127  1.00 22.49           C  \nATOM   4225  C   THR A 416     -13.394-102.240 -30.887  1.00 22.32           C  \nATOM   4226  O   THR A 416     -14.230-101.850 -30.070  1.00 21.39           O  \nATOM   4227  CB  THR A 416     -14.237-104.401 -31.680  1.00 22.48           C  \nATOM   4228  OG1 THR A 416     -13.151-104.949 -30.932  1.00 22.76           O  \nATOM   4229  CG2 THR A 416     -14.491-105.316 -32.921  1.00 24.84           C  \nATOM   4230  N   LEU A 417     -12.067-102.099 -30.727  1.00 21.47           N  \nATOM   4231  CA  LEU A 417     -11.451-101.442 -29.566  1.00 21.66           C  \nATOM   4232  C   LEU A 417     -11.513-102.206 -28.274  1.00 23.11           C  \nATOM   4233  O   LEU A 417     -11.195-101.674 -27.206  1.00 23.42           O  \nATOM   4234  CB  LEU A 417     -11.996-100.012 -29.352  1.00 20.57           C  \nATOM   4235  CG  LEU A 417     -11.838 -99.141 -30.590  1.00 22.56           C  \nATOM   4236  CD1 LEU A 417     -12.391 -97.767 -30.267  1.00 16.66           C  \nATOM   4237  CD2 LEU A 417     -10.385 -99.017 -31.008  1.00 19.91           C  \nATOM   4238  N   GLU A 418     -11.871-103.478 -28.382  1.00 23.04           N  \nATOM   4239  CA  GLU A 418     -11.978-104.348 -27.234  1.00 24.21           C  \nATOM   4240  C   GLU A 418     -10.602-104.969 -26.895  1.00 22.63           C  \nATOM   4241  O   GLU A 418      -9.698-105.018 -27.754  1.00 22.56           O  \nATOM   4242  CB  GLU A 418     -12.991-105.453 -27.541  1.00 23.12           C  \nATOM   4243  CG  GLU A 418     -14.384-104.901 -27.798  1.00 26.44           C  \nATOM   4244  CD  GLU A 418     -15.452-105.975 -28.016  1.00 29.76           C  \nATOM   4245  OE1 GLU A 418     -16.666-105.592 -28.029  1.00 35.82           O  \nATOM   4246  OE2 GLU A 418     -15.109-107.185 -28.180  1.00 33.51           O  \nATOM   4247  N   PRO A 419     -10.446-105.440 -25.658  1.00 22.47           N  \nATOM   4248  CA  PRO A 419      -9.225-106.160 -25.311  1.00 22.71           C  \nATOM   4249  C   PRO A 419      -9.137-107.378 -26.179  1.00 22.16           C  \nATOM   4250  O   PRO A 419     -10.151-107.800 -26.739  1.00 23.03           O  \nATOM   4251  CB  PRO A 419      -9.456-106.610 -23.843  1.00 23.03           C  \nATOM   4252  CG  PRO A 419     -10.640-105.959 -23.401  1.00 22.96           C  \nATOM   4253  CD  PRO A 419     -11.376-105.305 -24.518  1.00 23.09           C  \nATOM   4254  N   LEU A 420      -7.944-107.965 -26.258  1.00 22.63           N  \nATOM   4255  CA  LEU A 420      -7.741-109.173 -27.044  1.00 23.14           C  \nATOM   4256  C   LEU A 420      -7.966-110.467 -26.232  1.00 23.86           C  \nATOM   4257  O   LEU A 420      -7.571-111.553 -26.679  1.00 23.01           O  \nATOM   4258  CB  LEU A 420      -6.350-109.167 -27.654  1.00 22.50           C  \nATOM   4259  CG  LEU A 420      -6.151-108.085 -28.731  1.00 23.56           C  \nATOM   4260  CD1 LEU A 420      -4.747-108.272 -29.260  1.00 26.20           C  \nATOM   4261  CD2 LEU A 420      -7.138-108.247 -29.902  1.00 25.89           C  \nATOM   4262  N   ASP A 421      -8.636-110.345 -25.073  1.00 23.01           N  \nATOM   4263  CA  ASP A 421      -8.952-111.504 -24.213  1.00 23.29           C  \nATOM   4264  C   ASP A 421      -9.585-112.677 -24.982  1.00 23.97           C  \nATOM   4265  O   ASP A 421      -9.103-113.811 -24.899  1.00 25.08           O  \nATOM   4266  CB  ASP A 421      -9.918-111.103 -23.075  1.00 22.14           C  \nATOM   4267  CG  ASP A 421      -9.384-109.975 -22.206  1.00 24.16           C  \nATOM   4268  OD1 ASP A 421      -8.168-109.756 -22.161  1.00 23.89           O  \nATOM   4269  OD2 ASP A 421     -10.200-109.308 -21.530  1.00 25.18           O  \nATOM   4270  N   ILE A 422     -10.652-112.411 -25.731  1.00 24.17           N  \nATOM   4271  CA  ILE A 422     -11.372-113.529 -26.381  1.00 25.89           C  \nATOM   4272  C   ILE A 422     -10.550-114.179 -27.502  1.00 25.76           C  \nATOM   4273  O   ILE A 422     -10.682-115.390 -27.785  1.00 26.32           O  \nATOM   4274  CB  ILE A 422     -12.830-113.146 -26.810  1.00 26.03           C  \nATOM   4275  CG1 ILE A 422     -12.851-112.187 -28.009  1.00 26.41           C  \nATOM   4276  CG2 ILE A 422     -13.602-112.621 -25.626  1.00 26.88           C  \nATOM   4277  CD1 ILE A 422     -14.267-111.854 -28.554  1.00 28.05           C  \nATOM   4278  N   GLY A 423      -9.696-113.378 -28.136  1.00 25.18           N  \nATOM   4279  CA  GLY A 423      -8.866-113.863 -29.242  1.00 24.21           C  \nATOM   4280  C   GLY A 423      -7.826-114.818 -28.700  1.00 24.58           C  \nATOM   4281  O   GLY A 423      -7.685-115.960 -29.193  1.00 24.72           O  \nATOM   4282  N   PHE A 424      -7.103-114.393 -27.661  1.00 23.63           N  \nATOM   4283  CA  PHE A 424      -6.134-115.307 -27.061  1.00 24.41           C  \nATOM   4284  C   PHE A 424      -6.833-116.457 -26.321  1.00 24.71           C  \nATOM   4285  O   PHE A 424      -6.302-117.577 -26.236  1.00 24.30           O  \nATOM   4286  CB  PHE A 424      -5.165-114.555 -26.147  1.00 24.35           C  \nATOM   4287  CG  PHE A 424      -4.114-113.794 -26.891  1.00 25.49           C  \nATOM   4288  CD1 PHE A 424      -4.203-112.418 -27.022  1.00 25.29           C  \nATOM   4289  CD2 PHE A 424      -3.006-114.473 -27.451  1.00 25.63           C  \nATOM   4290  CE1 PHE A 424      -3.220-111.693 -27.723  1.00 26.01           C  \nATOM   4291  CE2 PHE A 424      -1.993-113.758 -28.134  1.00 28.55           C  \nATOM   4292  CZ  PHE A 424      -2.091-112.382 -28.264  1.00 26.44           C  \nATOM   4293  N   GLY A 425      -8.031-116.193 -25.815  1.00 24.03           N  \nATOM   4294  CA  GLY A 425      -8.844-117.265 -25.211  1.00 24.28           C  \nATOM   4295  C   GLY A 425      -9.140-118.363 -26.216  1.00 24.72           C  \nATOM   4296  O   GLY A 425      -9.079-119.543 -25.867  1.00 24.75           O  \nATOM   4297  N   ALA A 426      -9.454-117.981 -27.461  1.00 23.85           N  \nATOM   4298  CA  ALA A 426      -9.700-118.952 -28.507  1.00 23.51           C  \nATOM   4299  C   ALA A 426      -8.453-119.778 -28.808  1.00 23.19           C  \nATOM   4300  O   ALA A 426      -8.542-120.980 -29.009  1.00 23.81           O  \nATOM   4301  CB  ALA A 426     -10.260-118.271 -29.786  1.00 22.76           C  \nATOM   4302  N   ILE A 427      -7.278-119.153 -28.822  1.00 22.92           N  \nATOM   4303  CA  ILE A 427      -6.028-119.908 -29.033  1.00 22.78           C  \nATOM   4304  C   ILE A 427      -5.829-120.985 -27.971  1.00 23.58           C  \nATOM   4305  O   ILE A 427      -5.510-122.123 -28.292  1.00 23.74           O  \nATOM   4306  CB  ILE A 427      -4.808-118.926 -29.025  1.00 21.35           C  \nATOM   4307  CG1 ILE A 427      -4.904-117.972 -30.230  1.00 22.65           C  \nATOM   4308  CG2 ILE A 427      -3.444-119.674 -28.996  1.00 22.08           C  \nATOM   4309  CD1 ILE A 427      -4.435-118.621 -31.553  1.00 23.51           C  \nATOM   4310  N   VAL A 428      -5.996-120.634 -26.696  1.00 23.04           N  \nATOM   4311  CA  VAL A 428      -5.760-121.643 -25.645  1.00 22.73           C  \nATOM   4312  C   VAL A 428      -6.884-122.678 -25.584  1.00 23.23           C  \nATOM   4313  O   VAL A 428      -6.661-123.860 -25.238  1.00 22.49           O  \nATOM   4314  CB  VAL A 428      -5.456-120.999 -24.228  1.00 22.52           C  \nATOM   4315  CG1 VAL A 428      -4.100-120.250 -24.265  1.00 22.64           C  \nATOM   4316  CG2 VAL A 428      -6.628-120.121 -23.661  1.00 22.49           C  \nATOM   4317  N   GLU A 429      -8.081-122.248 -25.958  1.00 23.48           N  \nATOM   4318  CA  GLU A 429      -9.223-123.161 -25.974  1.00 24.22           C  \nATOM   4319  C   GLU A 429      -9.075-124.190 -27.088  1.00 24.62           C  \nATOM   4320  O   GLU A 429      -9.323-125.386 -26.863  1.00 25.08           O  \nATOM   4321  CB  GLU A 429     -10.535-122.390 -26.153  1.00 23.47           C  \nATOM   4322  CG  GLU A 429     -11.757-123.285 -26.204  1.00 26.18           C  \nATOM   4323  CD  GLU A 429     -13.060-122.511 -26.472  1.00 27.67           C  \nATOM   4324  OE1 GLU A 429     -13.017-121.256 -26.465  1.00 29.54           O  \nATOM   4325  OE2 GLU A 429     -14.122-123.149 -26.673  1.00 31.06           O  \nATOM   4326  N   HIS A 430      -8.723-123.732 -28.290  1.00 23.70           N  \nATOM   4327  CA  HIS A 430      -8.702-124.615 -29.474  1.00 25.44           C  \nATOM   4328  C   HIS A 430      -7.413-125.408 -29.694  1.00 24.75           C  \nATOM   4329  O   HIS A 430      -7.437-126.468 -30.320  1.00 25.33           O  \nATOM   4330  CB  HIS A 430      -9.026-123.830 -30.732  1.00 25.86           C  \nATOM   4331  CG  HIS A 430     -10.459-123.420 -30.814  1.00 29.45           C  \nATOM   4332  ND1 HIS A 430     -11.433-124.234 -31.347  1.00 32.08           N  \nATOM   4333  CD2 HIS A 430     -11.090-122.299 -30.394  1.00 31.48           C  \nATOM   4334  CE1 HIS A 430     -12.601-123.621 -31.270  1.00 34.09           C  \nATOM   4335  NE2 HIS A 430     -12.420-122.449 -30.690  1.00 32.65           N  \nATOM   4336  N   CYS A 431      -6.304-124.864 -29.237  1.00 23.31           N  \nATOM   4337  CA  CYS A 431      -4.972-125.452 -29.438  1.00 23.97           C  \nATOM   4338  C   CYS A 431      -4.583-126.234 -28.192  1.00 22.81           C  \nATOM   4339  O   CYS A 431      -3.840-125.751 -27.352  1.00 22.92           O  \nATOM   4340  CB  CYS A 431      -3.953-124.354 -29.759  1.00 23.34           C  \nATOM   4341  SG  CYS A 431      -4.517-123.232 -31.107  1.00 25.13           S  \nATOM   4342  N   LYS A 432      -5.120-127.442 -28.056  1.00 23.45           N  \nATOM   4343  CA  LYS A 432      -4.972-128.199 -26.803  1.00 24.29           C  \nATOM   4344  C   LYS A 432      -3.563-128.596 -26.460  1.00 24.25           C  \nATOM   4345  O   LYS A 432      -3.261-128.835 -25.283  1.00 25.64           O  \nATOM   4346  CB  LYS A 432      -5.806-129.492 -26.818  1.00 25.17           C  \nATOM   4347  CG  LYS A 432      -7.159-129.337 -27.366  1.00 30.92           C  \nATOM   4348  CD  LYS A 432      -7.993-128.353 -26.605  1.00 36.26           C  \nATOM   4349  CE  LYS A 432      -9.410-128.596 -27.036  1.00 39.51           C  \nATOM   4350  NZ  LYS A 432      -9.887-129.877 -26.417  1.00 40.35           N  \nATOM   4351  N   ASP A 433      -2.702-128.711 -27.471  1.00 23.56           N  \nATOM   4352  CA  ASP A 433      -1.315-129.081 -27.204  1.00 23.19           C  \nATOM   4353  C   ASP A 433      -0.349-127.892 -27.263  1.00 22.59           C  \nATOM   4354  O   ASP A 433       0.851-128.071 -27.445  1.00 22.83           O  \nATOM   4355  CB  ASP A 433      -0.876-130.211 -28.098  1.00 24.04           C  \nATOM   4356  CG  ASP A 433      -1.711-131.473 -27.871  1.00 27.85           C  \nATOM   4357  OD1 ASP A 433      -2.202-132.020 -28.868  1.00 29.84           O  \nATOM   4358  OD2 ASP A 433      -1.884-131.889 -26.698  1.00 31.25           O  \nATOM   4359  N   LEU A 434      -0.878-126.696 -27.042  1.00 21.18           N  \nATOM   4360  CA  LEU A 434      -0.051-125.480 -27.045  1.00 21.48           C  \nATOM   4361  C   LEU A 434       0.930-125.539 -25.864  1.00 21.96           C  \nATOM   4362  O   LEU A 434       0.501-125.575 -24.689  1.00 22.23           O  \nATOM   4363  CB  LEU A 434      -0.942-124.235 -26.931  1.00 21.68           C  \nATOM   4364  CG  LEU A 434      -0.202-122.879 -27.119  1.00 20.46           C  \nATOM   4365  CD1 LEU A 434      -0.044-122.769 -28.618  1.00 22.90           C  \nATOM   4366  CD2 LEU A 434      -1.112-121.753 -26.590  1.00 23.38           C  \nATOM   4367  N   ARG A 435       2.230-125.559 -26.163  1.00 21.70           N  \nATOM   4368  CA  ARG A 435       3.256-125.611 -25.118  1.00 21.51           C  \nATOM   4369  C   ARG A 435       3.874-124.232 -24.787  1.00 22.01           C  \nATOM   4370  O   ARG A 435       4.505-124.080 -23.754  1.00 22.29           O  \nATOM   4371  CB  ARG A 435       4.405-126.518 -25.546  1.00 22.03           C  \nATOM   4372  CG  ARG A 435       4.033-127.895 -25.951  1.00 27.87           C  \nATOM   4373  CD  ARG A 435       5.333-128.746 -26.025  1.00 33.65           C  \nATOM   4374  NE  ARG A 435       6.287-128.304 -27.062  1.00 36.04           N  \nATOM   4375  CZ  ARG A 435       6.269-128.701 -28.343  1.00 36.69           C  \nATOM   4376  NH1 ARG A 435       5.318-129.504 -28.807  1.00 29.70           N  \nATOM   4377  NH2 ARG A 435       7.209-128.273 -29.177  1.00 40.23           N  \nATOM   4378  N   ARG A 436       3.676-123.256 -25.665  1.00 22.33           N  \nATOM   4379  CA  ARG A 436       4.328-121.951 -25.498  1.00 21.81           C  \nATOM   4380  C   ARG A 436       3.384-120.887 -25.983  1.00 23.11           C  \nATOM   4381  O   ARG A 436       2.823-121.007 -27.085  1.00 22.98           O  \nATOM   4382  CB  ARG A 436       5.631-121.855 -26.304  1.00 22.42           C  \nATOM   4383  CG  ARG A 436       6.312-120.480 -26.024  1.00 23.66           C  \nATOM   4384  CD  ARG A 436       7.759-120.507 -26.100  1.00 27.17           C  \nATOM   4385  NE  ARG A 436       8.381-119.190 -25.882  1.00 22.72           N  \nATOM   4386  CZ  ARG A 436       9.651-118.995 -26.194  1.00 23.65           C  \nATOM   4387  NH1 ARG A 436      10.321-120.023 -26.739  1.00 23.60           N  \nATOM   4388  NH2 ARG A 436      10.223-117.796 -25.982  1.00 20.53           N  \nATOM   4389  N   LEU A 437       3.289-119.809 -25.199  1.00 22.10           N  \nATOM   4390  CA  LEU A 437       2.445-118.698 -25.578  1.00 21.72           C  \nATOM   4391  C   LEU A 437       3.144-117.403 -25.147  1.00 21.47           C  \nATOM   4392  O   LEU A 437       3.750-117.350 -24.065  1.00 22.34           O  \nATOM   4393  CB  LEU A 437       1.110-118.822 -24.867  1.00 20.52           C  \nATOM   4394  CG  LEU A 437       0.060-117.700 -25.049  1.00 21.86           C  \nATOM   4395  CD1 LEU A 437      -0.359-117.594 -26.512  1.00 21.31           C  \nATOM   4396  CD2 LEU A 437      -1.191-117.964 -24.163  1.00 23.14           C  \nATOM   4397  N   SER A 438       3.115-116.404 -26.012  1.00 22.54           N  \nATOM   4398  CA  SER A 438       3.393-115.031 -25.572  1.00 22.79           C  \nATOM   4399  C   SER A 438       2.257-114.132 -26.080  1.00 24.34           C  \nATOM   4400  O   SER A 438       1.760-114.328 -27.212  1.00 25.49           O  \nATOM   4401  CB  SER A 438       4.795-114.585 -25.986  1.00 24.26           C  \nATOM   4402  OG  SER A 438       4.905-114.528 -27.392  1.00 26.90           O  \nATOM   4403  N   LEU A 439       1.893-113.154 -25.227  1.00 23.55           N  \nATOM   4404  CA  LEU A 439       0.661-112.357 -25.324  1.00 25.04           C  \nATOM   4405  C   LEU A 439       1.063-110.931 -25.576  1.00 22.79           C  \nATOM   4406  O   LEU A 439       2.147-110.528 -25.148  1.00 22.81           O  \nATOM   4407  CB  LEU A 439       0.000-112.309 -23.898  1.00 26.85           C  \nATOM   4408  CG  LEU A 439      -0.506-113.626 -23.330  1.00 28.93           C  \nATOM   4409  CD1 LEU A 439      -0.826-113.480 -21.829  1.00 34.16           C  \nATOM   4410  CD2 LEU A 439      -1.796-113.898 -24.103  1.00 34.25           C  \nATOM   4411  N   SER A 440       0.183-110.150 -26.209  1.00 22.30           N  \nATOM   4412  CA  SER A 440       0.379-108.699 -26.203  1.00 21.93           C  \nATOM   4413  C   SER A 440      -0.940-108.064 -26.558  1.00 22.27           C  \nATOM   4414  O   SER A 440      -1.949-108.756 -26.727  1.00 22.26           O  \nATOM   4415  CB  SER A 440       1.480-108.264 -27.221  1.00 23.08           C  \nATOM   4416  OG  SER A 440       1.217-108.840 -28.493  1.00 25.87           O  \nATOM   4417  N   GLY A 441      -0.931-106.737 -26.689  1.00 21.93           N  \nATOM   4418  CA  GLY A 441      -2.187-106.022 -26.919  1.00 22.78           C  \nATOM   4419  C   GLY A 441      -2.877-105.726 -25.590  1.00 22.33           C  \nATOM   4420  O   GLY A 441      -2.403-106.126 -24.547  1.00 22.78           O  \nATOM   4421  N   LEU A 442      -4.044-105.101 -25.662  1.00 22.16           N  \nATOM   4422  CA  LEU A 442      -4.813-104.731 -24.482  1.00 21.32           C  \nATOM   4423  C   LEU A 442      -5.396-106.013 -23.897  1.00 21.77           C  \nATOM   4424  O   LEU A 442      -6.131-106.708 -24.594  1.00 22.24           O  \nATOM   4425  CB  LEU A 442      -5.937-103.753 -24.867  1.00 20.71           C  \nATOM   4426  CG  LEU A 442      -6.875-103.290 -23.750  1.00 19.98           C  \nATOM   4427  CD1 LEU A 442      -6.075-102.605 -22.643  1.00 20.95           C  \nATOM   4428  CD2 LEU A 442      -7.984-102.365 -24.284  1.00 20.33           C  \nATOM   4429  N   LEU A 443      -5.033-106.330 -22.639  1.00 20.90           N  \nATOM   4430  CA  LEU A 443      -5.470-107.562 -21.998  1.00 21.31           C  \nATOM   4431  C   LEU A 443      -5.878-107.299 -20.545  1.00 21.82           C  \nATOM   4432  O   LEU A 443      -5.204-106.564 -19.810  1.00 21.89           O  \nATOM   4433  CB  LEU A 443      -4.354-108.625 -22.063  1.00 21.05           C  \nATOM   4434  CG  LEU A 443      -3.940-109.049 -23.486  1.00 22.10           C  \nATOM   4435  CD1 LEU A 443      -2.607-109.804 -23.365  1.00 22.33           C  \nATOM   4436  CD2 LEU A 443      -4.988-109.997 -24.093  1.00 21.35           C  \nATOM   4437  N   THR A 444      -7.023-107.854 -20.175  1.00 22.27           N  \nATOM   4438  CA  THR A 444      -7.544-107.768 -18.811  1.00 22.79           C  \nATOM   4439  C   THR A 444      -7.322-109.096 -18.058  1.00 23.46           C  \nATOM   4440  O   THR A 444      -6.758-110.041 -18.611  1.00 24.61           O  \nATOM   4441  CB  THR A 444      -9.049-107.417 -18.802  1.00 23.22           C  \nATOM   4442  OG1 THR A 444      -9.838-108.576 -19.090  1.00 23.60           O  \nATOM   4443  CG2 THR A 444      -9.385-106.307 -19.863  1.00 23.66           C  \nATOM   4444  N   ASP A 445      -7.763-109.152 -16.806  1.00 23.32           N  \nATOM   4445  CA  ASP A 445      -7.651-110.353 -16.014  1.00 24.21           C  \nATOM   4446  C   ASP A 445      -8.359-111.519 -16.716  1.00 24.67           C  \nATOM   4447  O   ASP A 445      -8.019-112.667 -16.483  1.00 24.48           O  \nATOM   4448  CB  ASP A 445      -8.261-110.145 -14.621  1.00 24.08           C  \nATOM   4449  CG  ASP A 445      -7.368-109.377 -13.686  1.00 25.71           C  \nATOM   4450  OD1 ASP A 445      -7.848-109.057 -12.578  1.00 24.85           O  \nATOM   4451  OD2 ASP A 445      -6.180-109.159 -14.011  1.00 27.01           O  \nATOM   4452  N   LYS A 446      -9.351-111.217 -17.553  1.00 25.05           N  \nATOM   4453  CA  LYS A 446     -10.134-112.270 -18.241  1.00 25.87           C  \nATOM   4454  C   LYS A 446      -9.296-113.222 -19.127  1.00 24.76           C  \nATOM   4455  O   LYS A 446      -9.539-114.457 -19.151  1.00 23.87           O  \nATOM   4456  CB  LYS A 446     -11.299-111.674 -19.033  1.00 25.70           C  \nATOM   4457  CG  LYS A 446     -12.364-112.686 -19.389  1.00 30.58           C  \nATOM   4458  CD  LYS A 446     -13.179-113.042 -18.141  1.00 32.88           C  \nATOM   4459  CE  LYS A 446     -14.105-114.221 -18.360  1.00 35.83           C  \nATOM   4460  NZ  LYS A 446     -14.974-114.350 -17.142  1.00 32.11           N  \nATOM   4461  N   VAL A 447      -8.317-112.687 -19.860  1.00 24.67           N  \nATOM   4462  CA  VAL A 447      -7.455-113.568 -20.653  1.00 23.95           C  \nATOM   4463  C   VAL A 447      -6.716-114.616 -19.781  1.00 24.51           C  \nATOM   4464  O   VAL A 447      -6.600-115.796 -20.153  1.00 23.80           O  \nATOM   4465  CB  VAL A 447      -6.469-112.777 -21.585  1.00 23.65           C  \nATOM   4466  CG1 VAL A 447      -5.295-112.168 -20.808  1.00 20.89           C  \nATOM   4467  CG2 VAL A 447      -5.922-113.699 -22.675  1.00 24.41           C  \nATOM   4468  N   PHE A 448      -6.271-114.197 -18.594  1.00 24.40           N  \nATOM   4469  CA  PHE A 448      -5.571-115.068 -17.698  1.00 24.67           C  \nATOM   4470  C   PHE A 448      -6.521-116.113 -17.139  1.00 24.89           C  \nATOM   4471  O   PHE A 448      -6.123-117.240 -16.877  1.00 24.56           O  \nATOM   4472  CB  PHE A 448      -4.928-114.208 -16.620  1.00 25.18           C  \nATOM   4473  CG  PHE A 448      -3.908-113.281 -17.207  1.00 26.80           C  \nATOM   4474  CD1 PHE A 448      -4.189-111.935 -17.402  1.00 23.52           C  \nATOM   4475  CD2 PHE A 448      -2.699-113.796 -17.664  1.00 27.35           C  \nATOM   4476  CE1 PHE A 448      -3.267-111.097 -18.015  1.00 26.74           C  \nATOM   4477  CE2 PHE A 448      -1.766-112.980 -18.281  1.00 29.92           C  \nATOM   4478  CZ  PHE A 448      -2.043-111.611 -18.447  1.00 27.31           C  \nATOM   4479  N   GLU A 449      -7.792-115.740 -17.002  1.00 24.94           N  \nATOM   4480  CA  GLU A 449      -8.831-116.715 -16.613  1.00 26.25           C  \nATOM   4481  C   GLU A 449      -8.933-117.798 -17.686  1.00 25.64           C  \nATOM   4482  O   GLU A 449      -8.919-119.000 -17.367  1.00 27.12           O  \nATOM   4483  CB  GLU A 449     -10.178-116.026 -16.383  1.00 25.99           C  \nATOM   4484  CG  GLU A 449     -11.169-116.921 -15.700  1.00 30.43           C  \nATOM   4485  CD  GLU A 449     -12.584-116.401 -15.813  1.00 34.06           C  \nATOM   4486  OE1 GLU A 449     -12.820-115.202 -15.538  1.00 31.99           O  \nATOM   4487  OE2 GLU A 449     -13.454-117.213 -16.187  1.00 38.41           O  \nATOM   4488  N   TYR A 450      -9.028-117.383 -18.952  1.00 24.44           N  \nATOM   4489  CA  TYR A 450      -9.036-118.342 -20.056  1.00 24.24           C  \nATOM   4490  C   TYR A 450      -7.786-119.211 -20.085  1.00 23.09           C  \nATOM   4491  O   TYR A 450      -7.876-120.412 -20.277  1.00 22.92           O  \nATOM   4492  CB  TYR A 450      -9.133-117.616 -21.415  1.00 24.36           C  \nATOM   4493  CG  TYR A 450     -10.400-116.805 -21.587  1.00 24.12           C  \nATOM   4494  CD1 TYR A 450     -10.389-115.645 -22.346  1.00 21.63           C  \nATOM   4495  CD2 TYR A 450     -11.602-117.199 -20.981  1.00 25.14           C  \nATOM   4496  CE1 TYR A 450     -11.546-114.896 -22.527  1.00 24.35           C  \nATOM   4497  CE2 TYR A 450     -12.767-116.445 -21.146  1.00 27.79           C  \nATOM   4498  CZ  TYR A 450     -12.717-115.291 -21.922  1.00 26.72           C  \nATOM   4499  OH  TYR A 450     -13.828-114.536 -22.112  1.00 27.53           O  \nATOM   4500  N   ILE A 451      -6.620-118.598 -19.913  1.00 23.05           N  \nATOM   4501  CA  ILE A 451      -5.345-119.347 -19.868  1.00 22.87           C  \nATOM   4502  C   ILE A 451      -5.367-120.371 -18.736  1.00 23.23           C  \nATOM   4503  O   ILE A 451      -5.008-121.575 -18.954  1.00 22.62           O  \nATOM   4504  CB  ILE A 451      -4.114-118.354 -19.781  1.00 22.52           C  \nATOM   4505  CG1 ILE A 451      -3.988-117.582 -21.102  1.00 24.19           C  \nATOM   4506  CG2 ILE A 451      -2.770-119.079 -19.499  1.00 23.77           C  \nATOM   4507  CD1 ILE A 451      -3.084-116.370 -20.972  1.00 22.51           C  \nATOM   4508  N   GLY A 452      -5.750-119.949 -17.520  1.00 22.74           N  \nATOM   4509  CA  GLY A 452      -5.819-120.934 -16.424  1.00 22.51           C  \nATOM   4510  C   GLY A 452      -6.829-122.066 -16.655  1.00 23.26           C  \nATOM   4511  O   GLY A 452      -6.610-123.182 -16.211  1.00 24.51           O  \nATOM   4512  N   THR A 453      -7.948-121.789 -17.309  1.00 23.13           N  \nATOM   4513  CA  THR A 453      -8.944-122.822 -17.581  1.00 24.27           C  \nATOM   4514  C   THR A 453      -8.510-123.768 -18.696  1.00 24.77           C  \nATOM   4515  O   THR A 453      -8.743-124.999 -18.598  1.00 24.22           O  \nATOM   4516  CB  THR A 453     -10.265-122.168 -17.957  1.00 23.90           C  \nATOM   4517  OG1 THR A 453     -10.671-121.393 -16.828  1.00 24.39           O  \nATOM   4518  CG2 THR A 453     -11.333-123.190 -18.323  1.00 23.50           C  \nATOM   4519  N   TYR A 454      -7.929-123.210 -19.764  1.00 22.88           N  \nATOM   4520  CA  TYR A 454      -7.718-123.998 -20.987  1.00 24.59           C  \nATOM   4521  C   TYR A 454      -6.289-124.429 -21.324  1.00 24.75           C  \nATOM   4522  O   TYR A 454      -6.103-125.424 -22.041  1.00 23.07           O  \nATOM   4523  CB  TYR A 454      -8.263-123.264 -22.203  1.00 25.24           C  \nATOM   4524  CG  TYR A 454      -9.761-123.121 -22.191  1.00 24.47           C  \nATOM   4525  CD1 TYR A 454     -10.344-121.866 -21.968  1.00 26.13           C  \nATOM   4526  CD2 TYR A 454     -10.595-124.224 -22.377  1.00 25.20           C  \nATOM   4527  CE1 TYR A 454     -11.742-121.714 -21.956  1.00 26.48           C  \nATOM   4528  CE2 TYR A 454     -11.991-124.079 -22.366  1.00 26.57           C  \nATOM   4529  CZ  TYR A 454     -12.542-122.821 -22.155  1.00 27.83           C  \nATOM   4530  OH  TYR A 454     -13.912-122.683 -22.124  1.00 29.10           O  \nATOM   4531  N   ALA A 455      -5.296-123.679 -20.846  1.00 24.79           N  \nATOM   4532  CA  ALA A 455      -3.906-123.892 -21.309  1.00 24.25           C  \nATOM   4533  C   ALA A 455      -3.188-124.920 -20.423  1.00 24.19           C  \nATOM   4534  O   ALA A 455      -2.223-124.613 -19.737  1.00 25.07           O  \nATOM   4535  CB  ALA A 455      -3.149-122.561 -21.370  1.00 25.08           C  \nATOM   4536  N   LYS A 456      -3.705-126.141 -20.434  1.00 22.96           N  \nATOM   4537  CA  LYS A 456      -3.273-127.211 -19.512  1.00 22.65           C  \nATOM   4538  C   LYS A 456      -1.940-127.852 -19.892  1.00 22.59           C  \nATOM   4539  O   LYS A 456      -1.294-128.478 -19.040  1.00 22.99           O  \nATOM   4540  CB  LYS A 456      -4.368-128.276 -19.396  1.00 22.65           C  \nATOM   4541  CG  LYS A 456      -5.704-127.790 -18.821  1.00 22.78           C  \nATOM   4542  CD  LYS A 456      -5.526-127.230 -17.395  1.00 24.20           C  \nATOM   4543  CE  LYS A 456      -6.853-126.951 -16.686  1.00 27.18           C  \nATOM   4544  NZ  LYS A 456      -6.664-126.116 -15.478  1.00 28.42           N  \nATOM   4545  N   LYS A 457      -1.535-127.686 -21.155  1.00 22.06           N  \nATOM   4546  CA  LYS A 457      -0.225-128.182 -21.641  1.00 22.79           C  \nATOM   4547  C   LYS A 457       0.869-127.104 -21.798  1.00 23.02           C  \nATOM   4548  O   LYS A 457       2.011-127.424 -22.172  1.00 21.78           O  \nATOM   4549  CB  LYS A 457      -0.403-128.910 -22.988  1.00 22.51           C  \nATOM   4550  CG  LYS A 457      -1.220-130.208 -22.911  1.00 23.89           C  \nATOM   4551  CD  LYS A 457      -0.532-131.225 -22.022  1.00 32.27           C  \nATOM   4552  CE  LYS A 457      -1.116-132.640 -22.218  1.00 37.22           C  \nATOM   4553  NZ  LYS A 457      -2.459-132.737 -21.585  1.00 42.99           N  \nATOM   4554  N   MET A 458       0.507-125.834 -21.543  1.00 23.00           N  \nATOM   4555  CA  MET A 458       1.447-124.713 -21.668  1.00 24.17           C  \nATOM   4556  C   MET A 458       2.576-124.822 -20.652  1.00 23.79           C  \nATOM   4557  O   MET A 458       2.311-124.987 -19.436  1.00 24.86           O  \nATOM   4558  CB  MET A 458       0.714-123.373 -21.548  1.00 24.41           C  \nATOM   4559  CG  MET A 458       1.609-122.139 -21.948  1.00 23.80           C  \nATOM   4560  SD  MET A 458       0.604-120.748 -21.541  1.00 30.14           S  \nATOM   4561  CE  MET A 458       0.352-120.919 -19.741  1.00 31.21           C  \nATOM   4562  N   GLU A 459       3.832-124.753 -21.151  1.00 23.86           N  \nATOM   4563  CA  GLU A 459       5.019-124.871 -20.344  1.00 23.00           C  \nATOM   4564  C   GLU A 459       5.729-123.536 -20.162  1.00 24.14           C  \nATOM   4565  O   GLU A 459       6.413-123.354 -19.161  1.00 24.03           O  \nATOM   4566  CB  GLU A 459       5.992-125.871 -20.969  1.00 21.99           C  \nATOM   4567  CG  GLU A 459       5.422-127.305 -21.029  1.00 21.60           C  \nATOM   4568  CD  GLU A 459       6.325-128.251 -21.800  1.00 27.01           C  \nATOM   4569  OE1 GLU A 459       7.544-127.980 -21.848  1.00 26.54           O  \nATOM   4570  OE2 GLU A 459       5.823-129.267 -22.330  1.00 25.93           O  \nATOM   4571  N   MET A 460       5.539-122.602 -21.097  1.00 23.93           N  \nATOM   4572  CA  MET A 460       6.252-121.302 -21.041  1.00 23.70           C  \nATOM   4573  C   MET A 460       5.275-120.207 -21.451  1.00 23.80           C  \nATOM   4574  O   MET A 460       4.608-120.308 -22.519  1.00 23.78           O  \nATOM   4575  CB  MET A 460       7.487-121.306 -21.970  1.00 24.12           C  \nATOM   4576  CG  MET A 460       8.276-119.938 -22.015  1.00 24.47           C  \nATOM   4577  SD  MET A 460       9.873-120.226 -22.777  1.00 27.45           S  \nATOM   4578  CE  MET A 460      10.666-118.655 -22.488  1.00 28.33           C  \nATOM   4579  N   LEU A 461       5.173-119.162 -20.610  1.00 21.59           N  \nATOM   4580  CA  LEU A 461       4.260-118.067 -20.908  1.00 21.98           C  \nATOM   4581  C   LEU A 461       5.027-116.776 -20.696  1.00 21.87           C  \nATOM   4582  O   LEU A 461       5.696-116.631 -19.663  1.00 22.75           O  \nATOM   4583  CB  LEU A 461       3.017-118.124 -19.992  1.00 21.01           C  \nATOM   4584  CG  LEU A 461       2.088-116.909 -20.024  1.00 23.62           C  \nATOM   4585  CD1 LEU A 461       1.436-116.826 -21.464  1.00 24.22           C  \nATOM   4586  CD2 LEU A 461       0.981-117.081 -18.936  1.00 21.46           C  \nATOM   4587  N   SER A 462       4.908-115.834 -21.642  1.00 22.55           N  \nATOM   4588  CA  SER A 462       5.632-114.552 -21.517  1.00 23.32           C  \nATOM   4589  C   SER A 462       4.531-113.488 -21.581  1.00 23.72           C  \nATOM   4590  O   SER A 462       3.649-113.533 -22.473  1.00 24.76           O  \nATOM   4591  CB  SER A 462       6.586-114.321 -22.721  1.00 22.85           C  \nATOM   4592  OG  SER A 462       7.525-115.389 -22.895  1.00 22.86           O  \nATOM   4593  N   VAL A 463       4.597-112.512 -20.666  1.00 23.86           N  \nATOM   4594  CA  VAL A 463       3.494-111.551 -20.486  1.00 23.30           C  \nATOM   4595  C   VAL A 463       4.127-110.150 -20.312  1.00 22.14           C  \nATOM   4596  O   VAL A 463       5.105-110.023 -19.590  1.00 21.57           O  \nATOM   4597  CB  VAL A 463       2.681-111.892 -19.214  1.00 24.57           C  \nATOM   4598  CG1 VAL A 463       1.353-111.118 -19.200  1.00 25.52           C  \nATOM   4599  CG2 VAL A 463       2.348-113.406 -19.130  1.00 25.45           C  \nATOM   4600  N   ALA A 464       3.598-109.123 -20.998  1.00 22.72           N  \nATOM   4601  CA  ALA A 464       4.040-107.749 -20.736  1.00 21.44           C  \nATOM   4602  C   ALA A 464       2.846-106.804 -20.838  1.00 22.77           C  \nATOM   4603  O   ALA A 464       1.971-106.993 -21.690  1.00 23.24           O  \nATOM   4604  CB  ALA A 464       5.107-107.322 -21.750  1.00 22.06           C  \nATOM   4605  N   PHE A 465       2.825-105.776 -19.991  1.00 21.55           N  \nATOM   4606  CA  PHE A 465       1.775-104.723 -20.079  1.00 23.00           C  \nATOM   4607  C   PHE A 465       0.355-105.297 -20.198  1.00 22.91           C  \nATOM   4608  O   PHE A 465      -0.369-104.993 -21.154  1.00 22.41           O  \nATOM   4609  CB  PHE A 465       2.062-103.761 -21.260  1.00 24.87           C  \nATOM   4610  CG  PHE A 465       3.449-103.184 -21.255  1.00 23.68           C  \nATOM   4611  CD1 PHE A 465       4.438-103.717 -22.116  1.00 28.31           C  \nATOM   4612  CD2 PHE A 465       3.771-102.128 -20.414  1.00 28.08           C  \nATOM   4613  CE1 PHE A 465       5.738-103.187 -22.107  1.00 27.79           C  \nATOM   4614  CE2 PHE A 465       5.072-101.588 -20.406  1.00 30.63           C  \nATOM   4615  CZ  PHE A 465       6.051-102.147 -21.242  1.00 28.01           C  \nATOM   4616  N   ALA A 466      -0.045-106.103 -19.216  1.00 22.18           N  \nATOM   4617  CA  ALA A 466      -1.264-106.896 -19.305  1.00 23.38           C  \nATOM   4618  C   ALA A 466      -1.849-107.144 -17.934  1.00 24.60           C  \nATOM   4619  O   ALA A 466      -1.101-107.242 -16.937  1.00 25.80           O  \nATOM   4620  CB  ALA A 466      -0.989-108.284 -20.013  1.00 22.28           C  \nATOM   4621  N   GLY A 467      -3.175-107.289 -17.898  1.00 24.89           N  \nATOM   4622  CA  GLY A 467      -3.875-107.682 -16.691  1.00 22.95           C  \nATOM   4623  C   GLY A 467      -4.343-106.483 -15.890  1.00 23.74           C  \nATOM   4624  O   GLY A 467      -3.948-105.324 -16.152  1.00 22.91           O  \nATOM   4625  N   ASP A 468      -5.150-106.762 -14.869  1.00 23.05           N  \nATOM   4626  CA  ASP A 468      -5.697-105.673 -14.042  1.00 23.96           C  \nATOM   4627  C   ASP A 468      -5.296-105.785 -12.580  1.00 23.46           C  \nATOM   4628  O   ASP A 468      -5.128-104.757 -11.908  1.00 22.02           O  \nATOM   4629  CB  ASP A 468      -7.214-105.639 -14.142  1.00 25.08           C  \nATOM   4630  CG  ASP A 468      -7.691-105.461 -15.556  1.00 28.68           C  \nATOM   4631  OD1 ASP A 468      -7.182-104.553 -16.252  1.00 28.31           O  \nATOM   4632  OD2 ASP A 468      -8.606-106.219 -15.940  1.00 31.28           O  \nATOM   4633  N   SER A 469      -5.139-107.018 -12.083  1.00 22.54           N  \nATOM   4634  CA  SER A 469      -5.017-107.226 -10.626  1.00 23.23           C  \nATOM   4635  C   SER A 469      -4.337-108.555 -10.370  1.00 24.00           C  \nATOM   4636  O   SER A 469      -4.080-109.332 -11.319  1.00 22.60           O  \nATOM   4637  CB  SER A 469      -6.402-107.223  -9.963  1.00 23.90           C  \nATOM   4638  OG  SER A 469      -7.033-108.486 -10.124  1.00 23.47           O  \nATOM   4639  N   ASP A 470      -4.073-108.850  -9.099  1.00 23.29           N  \nATOM   4640  CA  ASP A 470      -3.468-110.143  -8.785  1.00 24.22           C  \nATOM   4641  C   ASP A 470      -4.263-111.374  -9.242  1.00 24.83           C  \nATOM   4642  O   ASP A 470      -3.680-112.470  -9.358  1.00 25.42           O  \nATOM   4643  CB  ASP A 470      -3.200-110.259  -7.297  1.00 24.93           C  \nATOM   4644  CG  ASP A 470      -1.979-109.471  -6.893  1.00 27.85           C  \nATOM   4645  OD1 ASP A 470      -0.899-110.030  -6.924  1.00 31.93           O  \nATOM   4646  OD2 ASP A 470      -2.103-108.285  -6.602  1.00 33.58           O  \nATOM   4647  N   LEU A 471      -5.561-111.209  -9.463  1.00 24.98           N  \nATOM   4648  CA  LEU A 471      -6.430-112.336  -9.887  1.00 26.04           C  \nATOM   4649  C   LEU A 471      -5.895-112.888 -11.175  1.00 25.29           C  \nATOM   4650  O   LEU A 471      -5.991-114.121 -11.411  1.00 24.65           O  \nATOM   4651  CB  LEU A 471      -7.839-111.854 -10.173  1.00 27.33           C  \nATOM   4652  CG  LEU A 471      -9.126-112.598  -9.803  1.00 34.13           C  \nATOM   4653  CD1 LEU A 471     -10.203-112.450 -10.923  1.00 36.36           C  \nATOM   4654  CD2 LEU A 471      -8.900-114.054  -9.342  1.00 35.53           C  \nATOM   4655  N   GLY A 472      -5.337-112.004 -12.021  1.00 23.67           N  \nATOM   4656  CA  GLY A 472      -4.781-112.447 -13.309  1.00 24.34           C  \nATOM   4657  C   GLY A 472      -3.654-113.474 -13.128  1.00 25.61           C  \nATOM   4658  O   GLY A 472      -3.707-114.582 -13.675  1.00 24.14           O  \nATOM   4659  N   MET A 473      -2.633-113.120 -12.352  1.00 24.99           N  \nATOM   4660  CA  MET A 473      -1.546-114.073 -12.137  1.00 26.74           C  \nATOM   4661  C   MET A 473      -1.988-115.308 -11.366  1.00 24.66           C  \nATOM   4662  O   MET A 473      -1.502-116.413 -11.625  1.00 24.59           O  \nATOM   4663  CB  MET A 473      -0.341-113.430 -11.463  1.00 26.43           C  \nATOM   4664  CG  MET A 473       0.858-114.395 -11.391  1.00 27.84           C  \nATOM   4665  SD  MET A 473       2.386-113.555 -10.975  1.00 32.16           S  \nATOM   4666  CE  MET A 473       2.338-113.572  -9.213  1.00 33.06           C  \nATOM   4667  N   HIS A 474      -2.904-115.120 -10.436  1.00 24.00           N  \nATOM   4668  CA  HIS A 474      -3.474-116.241  -9.692  1.00 24.16           C  \nATOM   4669  C   HIS A 474      -4.076-117.288 -10.628  1.00 23.42           C  \nATOM   4670  O   HIS A 474      -3.825-118.473 -10.453  1.00 23.11           O  \nATOM   4671  CB  HIS A 474      -4.541-115.744  -8.693  1.00 22.92           C  \nATOM   4672  CG  HIS A 474      -5.301-116.850  -8.049  1.00 23.05           C  \nATOM   4673  ND1 HIS A 474      -4.732-117.675  -7.096  1.00 21.82           N  \nATOM   4674  CD2 HIS A 474      -6.552-117.318  -8.262  1.00 23.22           C  \nATOM   4675  CE1 HIS A 474      -5.610-118.600  -6.744  1.00 20.57           C  \nATOM   4676  NE2 HIS A 474      -6.721-118.403  -7.432  1.00 24.24           N  \nATOM   4677  N   HIS A 475      -4.874-116.857 -11.604  1.00 22.49           N  \nATOM   4678  CA  HIS A 475      -5.510-117.826 -12.524  1.00 23.48           C  \nATOM   4679  C   HIS A 475      -4.469-118.710 -13.219  1.00 22.88           C  \nATOM   4680  O   HIS A 475      -4.677-119.923 -13.374  1.00 23.81           O  \nATOM   4681  CB  HIS A 475      -6.391-117.122 -13.573  1.00 23.08           C  \nATOM   4682  CG  HIS A 475      -7.653-116.518 -13.013  1.00 24.89           C  \nATOM   4683  ND1 HIS A 475      -8.467-117.180 -12.120  1.00 28.46           N  \nATOM   4684  CD2 HIS A 475      -8.253-115.330 -13.257  1.00 28.58           C  \nATOM   4685  CE1 HIS A 475      -9.504-116.415 -11.819  1.00 30.77           C  \nATOM   4686  NE2 HIS A 475      -9.400-115.289 -12.502  1.00 29.58           N  \nATOM   4687  N   VAL A 476      -3.368-118.094 -13.637  1.00 23.39           N  \nATOM   4688  CA  VAL A 476      -2.262-118.828 -14.277  1.00 23.36           C  \nATOM   4689  C   VAL A 476      -1.566-119.816 -13.344  1.00 23.89           C  \nATOM   4690  O   VAL A 476      -1.417-120.990 -13.670  1.00 23.09           O  \nATOM   4691  CB  VAL A 476      -1.250-117.842 -14.925  1.00 24.03           C  \nATOM   4692  CG1 VAL A 476       0.026-118.558 -15.429  1.00 25.89           C  \nATOM   4693  CG2 VAL A 476      -1.961-117.116 -16.086  1.00 26.11           C  \nATOM   4694  N   LEU A 477      -1.120-119.350 -12.189  1.00 22.35           N  \nATOM   4695  CA  LEU A 477      -0.441-120.251 -11.261  1.00 22.38           C  \nATOM   4696  C   LEU A 477      -1.391-121.344 -10.736  1.00 23.63           C  \nATOM   4697  O   LEU A 477      -0.964-122.475 -10.501  1.00 23.59           O  \nATOM   4698  CB  LEU A 477       0.163-119.451 -10.097  1.00 23.43           C  \nATOM   4699  CG  LEU A 477       1.243-118.430 -10.490  1.00 22.98           C  \nATOM   4700  CD1 LEU A 477       1.721-117.613  -9.248  1.00 25.15           C  \nATOM   4701  CD2 LEU A 477       2.456-119.195 -11.102  1.00 23.98           C  \nATOM   4702  N   SER A 478      -2.660-121.020 -10.556  1.00 22.73           N  \nATOM   4703  CA  SER A 478      -3.606-122.011 -10.036  1.00 25.13           C  \nATOM   4704  C   SER A 478      -4.008-123.035 -11.119  1.00 24.60           C  \nATOM   4705  O   SER A 478      -4.217-124.230 -10.820  1.00 24.74           O  \nATOM   4706  CB  SER A 478      -4.843-121.289  -9.466  1.00 25.54           C  \nATOM   4707  OG  SER A 478      -5.864-122.194  -9.184  1.00 31.16           O  \nATOM   4708  N   GLY A 479      -4.107-122.599 -12.370  1.00 23.45           N  \nATOM   4709  CA  GLY A 479      -4.759-123.443 -13.388  1.00 24.79           C  \nATOM   4710  C   GLY A 479      -3.830-124.138 -14.390  1.00 24.94           C  \nATOM   4711  O   GLY A 479      -4.228-125.147 -15.000  1.00 26.04           O  \nATOM   4712  N   CYS A 480      -2.617-123.593 -14.577  1.00 24.16           N  \nATOM   4713  CA  CYS A 480      -1.731-124.055 -15.668  1.00 24.05           C  \nATOM   4714  C   CYS A 480      -0.894-125.231 -15.215  1.00 24.29           C  \nATOM   4715  O   CYS A 480       0.244-125.066 -14.791  1.00 23.88           O  \nATOM   4716  CB  CYS A 480      -0.842-122.913 -16.174  1.00 23.36           C  \nATOM   4717  SG  CYS A 480      -1.850-121.663 -16.992  1.00 25.75           S  \nATOM   4718  N   ASP A 481      -1.490-126.420 -15.335  1.00 24.21           N  \nATOM   4719  CA  ASP A 481      -0.888-127.646 -14.843  1.00 25.53           C  \nATOM   4720  C   ASP A 481       0.568-127.891 -15.259  1.00 24.45           C  \nATOM   4721  O   ASP A 481       1.342-128.442 -14.470  1.00 23.70           O  \nATOM   4722  CB  ASP A 481      -1.704-128.852 -15.307  1.00 24.76           C  \nATOM   4723  CG  ASP A 481      -3.115-128.910 -14.720  1.00 28.49           C  \nATOM   4724  OD1 ASP A 481      -3.520-128.058 -13.916  1.00 30.94           O  \nATOM   4725  OD2 ASP A 481      -3.831-129.852 -15.084  1.00 31.14           O  \nATOM   4726  N   SER A 482       0.916-127.548 -16.504  1.00 23.27           N  \nATOM   4727  CA  SER A 482       2.197-127.949 -17.070  1.00 22.69           C  \nATOM   4728  C   SER A 482       3.256-126.863 -17.002  1.00 23.43           C  \nATOM   4729  O   SER A 482       4.364-127.031 -17.527  1.00 23.36           O  \nATOM   4730  CB  SER A 482       2.018-128.421 -18.532  1.00 22.17           C  \nATOM   4731  OG  SER A 482       1.109-129.524 -18.610  1.00 21.99           O  \nATOM   4732  N   LEU A 483       2.895-125.737 -16.390  1.00 23.10           N  \nATOM   4733  CA  LEU A 483       3.758-124.551 -16.400  1.00 24.47           C  \nATOM   4734  C   LEU A 483       5.178-124.810 -15.876  1.00 23.72           C  \nATOM   4735  O   LEU A 483       5.386-125.358 -14.786  1.00 24.05           O  \nATOM   4736  CB  LEU A 483       3.093-123.464 -15.565  1.00 24.36           C  \nATOM   4737  CG  LEU A 483       2.975-122.004 -15.955  1.00 31.31           C  \nATOM   4738  CD1 LEU A 483       3.000-121.076 -14.644  1.00 28.32           C  \nATOM   4739  CD2 LEU A 483       3.744-121.465 -17.184  1.00 29.34           C  \nATOM   4740  N   ARG A 484       6.165-124.422 -16.670  1.00 23.66           N  \nATOM   4741  CA  ARG A 484       7.563-124.558 -16.261  1.00 24.75           C  \nATOM   4742  C   ARG A 484       8.271-123.209 -16.131  1.00 23.80           C  \nATOM   4743  O   ARG A 484       9.109-123.061 -15.255  1.00 22.71           O  \nATOM   4744  CB  ARG A 484       8.335-125.430 -17.253  1.00 25.24           C  \nATOM   4745  CG  ARG A 484       7.924-126.917 -17.219  1.00 28.36           C  \nATOM   4746  CD  ARG A 484       8.514-127.672 -18.445  1.00 30.33           C  \nATOM   4747  NE  ARG A 484       9.869-127.223 -18.646  1.00 38.11           N  \nATOM   4748  CZ  ARG A 484      10.356-126.631 -19.739  1.00 39.20           C  \nATOM   4749  NH1 ARG A 484       9.648-126.470 -20.838  1.00 40.60           N  \nATOM   4750  NH2 ARG A 484      11.609-126.229 -19.719  1.00 40.42           N  \nATOM   4751  N   LYS A 485       7.982-122.258 -17.022  1.00 22.81           N  \nATOM   4752  CA  LYS A 485       8.622-120.929 -16.905  1.00 22.55           C  \nATOM   4753  C   LYS A 485       7.537-119.884 -17.105  1.00 22.70           C  \nATOM   4754  O   LYS A 485       6.780-119.967 -18.079  1.00 23.24           O  \nATOM   4755  CB  LYS A 485       9.663-120.723 -18.016  1.00 24.29           C  \nATOM   4756  CG  LYS A 485      10.965-121.534 -17.797  1.00 23.97           C  \nATOM   4757  CD  LYS A 485      11.816-121.484 -19.059  1.00 28.99           C  \nATOM   4758  CE  LYS A 485      11.368-122.488 -20.075  1.00 26.00           C  \nATOM   4759  NZ  LYS A 485      12.151-122.410 -21.389  1.00 26.60           N  \nATOM   4760  N   LEU A 486       7.451-118.933 -16.187  1.00 21.64           N  \nATOM   4761  CA  LEU A 486       6.527-117.806 -16.350  1.00 22.24           C  \nATOM   4762  C   LEU A 486       7.398-116.527 -16.251  1.00 22.02           C  \nATOM   4763  O   LEU A 486       8.236-116.430 -15.349  1.00 22.09           O  \nATOM   4764  CB  LEU A 486       5.472-117.855 -15.225  1.00 22.33           C  \nATOM   4765  CG  LEU A 486       4.490-116.653 -15.118  1.00 23.80           C  \nATOM   4766  CD1 LEU A 486       3.771-116.471 -16.479  1.00 21.06           C  \nATOM   4767  CD2 LEU A 486       3.456-116.913 -14.023  1.00 24.17           C  \nATOM   4768  N   GLU A 487       7.241-115.586 -17.191  1.00 22.79           N  \nATOM   4769  CA  GLU A 487       8.136-114.397 -17.199  1.00 22.98           C  \nATOM   4770  C   GLU A 487       7.237-113.215 -17.499  1.00 22.22           C  \nATOM   4771  O   GLU A 487       6.498-113.219 -18.504  1.00 22.74           O  \nATOM   4772  CB  GLU A 487       9.275-114.490 -18.236  1.00 22.56           C  \nATOM   4773  CG  GLU A 487       8.830-114.931 -19.674  1.00 23.23           C  \nATOM   4774  CD  GLU A 487      10.017-115.299 -20.583  1.00 25.20           C  \nATOM   4775  OE1 GLU A 487       9.855-115.340 -21.839  1.00 27.61           O  \nATOM   4776  OE2 GLU A 487      11.102-115.558 -20.046  1.00 25.82           O  \nATOM   4777  N   ILE A 488       7.279-112.239 -16.592  1.00 21.83           N  \nATOM   4778  CA  ILE A 488       6.260-111.168 -16.608  1.00 22.77           C  \nATOM   4779  C   ILE A 488       6.956-109.844 -16.465  1.00 21.40           C  \nATOM   4780  O   ILE A 488       7.834-109.686 -15.585  1.00 22.71           O  \nATOM   4781  CB  ILE A 488       5.261-111.359 -15.416  1.00 21.99           C  \nATOM   4782  CG1 ILE A 488       4.534-112.732 -15.520  1.00 23.29           C  \nATOM   4783  CG2 ILE A 488       4.170-110.230 -15.432  1.00 24.06           C  \nATOM   4784  CD1 ILE A 488       3.823-113.123 -14.153  1.00 24.41           C  \nATOM   4785  N   ARG A 489       6.534-108.832 -17.250  1.00 21.41           N  \nATOM   4786  CA  ARG A 489       7.084-107.494 -16.980  1.00 21.90           C  \nATOM   4787  C   ARG A 489       5.933-106.492 -17.033  1.00 21.64           C  \nATOM   4788  O   ARG A 489       5.016-106.649 -17.842  1.00 21.50           O  \nATOM   4789  CB  ARG A 489       8.165-107.137 -18.027  1.00 21.60           C  \nATOM   4790  CG  ARG A 489       7.663-107.213 -19.475  1.00 23.11           C  \nATOM   4791  CD  ARG A 489       8.591-106.508 -20.480  1.00 24.18           C  \nATOM   4792  NE  ARG A 489       8.674-105.076 -20.195  1.00 24.70           N  \nATOM   4793  CZ  ARG A 489       9.558-104.246 -20.751  1.00 28.40           C  \nATOM   4794  NH1 ARG A 489      10.424-104.686 -21.661  1.00 26.46           N  \nATOM   4795  NH2 ARG A 489       9.557-102.968 -20.414  1.00 26.97           N  \nATOM   4796  N   ASP A 490       5.988-105.480 -16.173  1.00 23.09           N  \nATOM   4797  CA  ASP A 490       5.093-104.316 -16.292  1.00 24.49           C  \nATOM   4798  C   ASP A 490       3.623-104.686 -16.229  1.00 24.63           C  \nATOM   4799  O   ASP A 490       2.835-104.236 -17.053  1.00 25.19           O  \nATOM   4800  CB  ASP A 490       5.408-103.548 -17.601  1.00 25.77           C  \nATOM   4801  CG  ASP A 490       6.797-102.938 -17.610  1.00 25.48           C  \nATOM   4802  OD1 ASP A 490       6.971-101.829 -17.075  1.00 24.91           O  \nATOM   4803  OD2 ASP A 490       7.715-103.552 -18.185  1.00 25.08           O  \nATOM   4804  N   CYS A 491       3.251-105.511 -15.234  1.00 23.51           N  \nATOM   4805  CA  CYS A 491       1.871-105.914 -15.018  1.00 23.61           C  \nATOM   4806  C   CYS A 491       1.521-105.625 -13.562  1.00 24.36           C  \nATOM   4807  O   CYS A 491       2.384-105.705 -12.696  1.00 24.26           O  \nATOM   4808  CB  CYS A 491       1.711-107.425 -15.285  1.00 23.31           C  \nATOM   4809  SG  CYS A 491       1.938-107.920 -17.054  1.00 24.50           S  \nATOM   4810  N   PRO A 492       0.246-105.315 -13.281  1.00 24.71           N  \nATOM   4811  CA  PRO A 492      -0.219-105.044 -11.908  1.00 25.48           C  \nATOM   4812  C   PRO A 492      -0.451-106.327 -11.082  1.00 26.32           C  \nATOM   4813  O   PRO A 492      -1.554-106.560 -10.576  1.00 26.20           O  \nATOM   4814  CB  PRO A 492      -1.519-104.287 -12.141  1.00 24.94           C  \nATOM   4815  CG  PRO A 492      -2.043-104.842 -13.431  1.00 25.70           C  \nATOM   4816  CD  PRO A 492      -0.831-105.151 -14.280  1.00 25.46           C  \nATOM   4817  N   PHE A 493       0.603-107.128 -10.973  1.00 26.20           N  \nATOM   4818  CA  PHE A 493       0.621-108.402 -10.271  1.00 26.08           C  \nATOM   4819  C   PHE A 493       1.634-108.241  -9.151  1.00 26.82           C  \nATOM   4820  O   PHE A 493       2.731-107.673  -9.349  1.00 25.15           O  \nATOM   4821  CB  PHE A 493       1.118-109.548 -11.181  1.00 26.77           C  \nATOM   4822  CG  PHE A 493       0.282-109.793 -12.449  1.00 27.01           C  \nATOM   4823  CD1 PHE A 493       0.869-110.411 -13.560  1.00 25.63           C  \nATOM   4824  CD2 PHE A 493      -1.082-109.466 -12.514  1.00 25.37           C  \nATOM   4825  CE1 PHE A 493       0.103-110.673 -14.709  1.00 25.90           C  \nATOM   4826  CE2 PHE A 493      -1.840-109.707 -13.641  1.00 23.48           C  \nATOM   4827  CZ  PHE A 493      -1.251-110.308 -14.757  1.00 25.72           C  \nATOM   4828  N   GLY A 494       1.299-108.766  -7.969  1.00 26.32           N  \nATOM   4829  CA  GLY A 494       2.068-108.404  -6.800  1.00 26.60           C  \nATOM   4830  C   GLY A 494       2.136-109.476  -5.763  1.00 26.32           C  \nATOM   4831  O   GLY A 494       2.186-110.682  -6.059  1.00 27.47           O  \nATOM   4832  N   ASP A 495       2.042-109.027  -4.531  1.00 24.75           N  \nATOM   4833  CA  ASP A 495       2.233-109.907  -3.394  1.00 23.41           C  \nATOM   4834  C   ASP A 495       1.181-111.007  -3.299  1.00 22.96           C  \nATOM   4835  O   ASP A 495       1.489-112.122  -2.867  1.00 21.05           O  \nATOM   4836  CB  ASP A 495       2.165-109.076  -2.121  1.00 23.19           C  \nATOM   4837  CG  ASP A 495       3.251-107.999  -2.076  1.00 23.43           C  \nATOM   4838  OD1 ASP A 495       4.037-107.927  -3.041  1.00 25.06           O  \nATOM   4839  OD2 ASP A 495       3.333-107.267  -1.088  1.00 22.55           O  \nATOM   4840  N   LYS A 496      -0.067-110.655  -3.604  1.00 21.01           N  \nATOM   4841  CA  LYS A 496      -1.196-111.525  -3.235  1.00 21.95           C  \nATOM   4842  C   LYS A 496      -1.187-112.827  -4.025  1.00 22.58           C  \nATOM   4843  O   LYS A 496      -1.292-113.904  -3.430  1.00 23.35           O  \nATOM   4844  CB  LYS A 496      -2.510-110.790  -3.424  1.00 21.27           C  \nATOM   4845  CG  LYS A 496      -2.732-109.708  -2.339  1.00 21.71           C  \nATOM   4846  CD  LYS A 496      -4.044-109.015  -2.616  1.00 28.82           C  \nATOM   4847  CE  LYS A 496      -3.932-107.540  -2.304  1.00 35.66           C  \nATOM   4848  NZ  LYS A 496      -2.898-106.899  -3.189  1.00 34.43           N  \nATOM   4849  N   ALA A 497      -1.039-112.741  -5.356  1.00 23.10           N  \nATOM   4850  CA  ALA A 497      -1.023-113.967  -6.173  1.00 22.97           C  \nATOM   4851  C   ALA A 497       0.225-114.781  -5.940  1.00 22.83           C  \nATOM   4852  O   ALA A 497       0.166-116.011  -5.917  1.00 22.60           O  \nATOM   4853  CB  ALA A 497      -1.199-113.647  -7.663  1.00 23.95           C  \nATOM   4854  N   LEU A 498       1.350-114.089  -5.724  1.00 21.97           N  \nATOM   4855  CA  LEU A 498       2.644-114.765  -5.544  1.00 22.66           C  \nATOM   4856  C   LEU A 498       2.638-115.625  -4.272  1.00 22.60           C  \nATOM   4857  O   LEU A 498       3.064-116.801  -4.257  1.00 22.28           O  \nATOM   4858  CB  LEU A 498       3.751-113.688  -5.413  1.00 22.84           C  \nATOM   4859  CG  LEU A 498       5.184-114.164  -5.223  1.00 22.95           C  \nATOM   4860  CD1 LEU A 498       5.608-114.896  -6.489  1.00 24.71           C  \nATOM   4861  CD2 LEU A 498       6.105-112.978  -4.954  1.00 24.22           C  \nATOM   4862  N   LEU A 499       2.215-115.030  -3.165  1.00 21.73           N  \nATOM   4863  CA  LEU A 499       2.269-115.770  -1.913  1.00 20.39           C  \nATOM   4864  C   LEU A 499       1.116-116.780  -1.820  1.00 21.02           C  \nATOM   4865  O   LEU A 499       1.277-117.830  -1.224  1.00 21.64           O  \nATOM   4866  CB  LEU A 499       2.208-114.802  -0.744  1.00 20.66           C  \nATOM   4867  CG  LEU A 499       3.445-113.892  -0.583  1.00 21.60           C  \nATOM   4868  CD1 LEU A 499       3.100-112.850   0.465  1.00 20.40           C  \nATOM   4869  CD2 LEU A 499       4.647-114.707  -0.191  1.00 22.46           C  \nATOM   4870  N   ALA A 500      -0.022-116.478  -2.426  1.00 20.59           N  \nATOM   4871  CA  ALA A 500      -1.163-117.427  -2.410  1.00 22.34           C  \nATOM   4872  C   ALA A 500      -0.851-118.732  -3.157  1.00 22.73           C  \nATOM   4873  O   ALA A 500      -1.455-119.784  -2.880  1.00 23.67           O  \nATOM   4874  CB  ALA A 500      -2.355-116.804  -3.014  1.00 21.56           C  \nATOM   4875  N   ASN A 501       0.087-118.647  -4.095  1.00 23.25           N  \nATOM   4876  CA  ASN A 501       0.492-119.792  -4.899  1.00 24.19           C  \nATOM   4877  C   ASN A 501       1.943-120.179  -4.719  1.00 24.65           C  \nATOM   4878  O   ASN A 501       2.549-120.693  -5.656  1.00 24.94           O  \nATOM   4879  CB  ASN A 501       0.245-119.435  -6.373  1.00 23.94           C  \nATOM   4880  CG  ASN A 501      -1.217-119.207  -6.650  1.00 25.32           C  \nATOM   4881  OD1 ASN A 501      -1.698-118.047  -6.686  1.00 27.41           O  \nATOM   4882  ND2 ASN A 501      -1.963-120.298  -6.769  1.00 21.73           N  \nATOM   4883  N   ALA A 502       2.515-119.945  -3.525  1.00 24.70           N  \nATOM   4884  CA  ALA A 502       3.932-120.211  -3.305  1.00 24.67           C  \nATOM   4885  C   ALA A 502       4.329-121.656  -3.654  1.00 25.27           C  \nATOM   4886  O   ALA A 502       5.376-121.858  -4.235  1.00 24.85           O  \nATOM   4887  CB  ALA A 502       4.338-119.904  -1.869  1.00 25.22           C  \nATOM   4888  N   SER A 503       3.528-122.655  -3.267  1.00 23.74           N  \nATOM   4889  CA  SER A 503       3.932-124.055  -3.497  1.00 24.34           C  \nATOM   4890  C   SER A 503       4.038-124.405  -4.990  1.00 23.43           C  \nATOM   4891  O   SER A 503       4.809-125.299  -5.378  1.00 22.97           O  \nATOM   4892  CB  SER A 503       2.970-125.008  -2.801  1.00 25.34           C  \nATOM   4893  OG  SER A 503       1.683-124.854  -3.386  1.00 31.60           O  \nATOM   4894  N   LYS A 504       3.272-123.704  -5.819  1.00 22.87           N  \nATOM   4895  CA  LYS A 504       3.322-123.898  -7.284  1.00 22.69           C  \nATOM   4896  C   LYS A 504       4.747-123.677  -7.814  1.00 21.69           C  \nATOM   4897  O   LYS A 504       5.182-124.331  -8.764  1.00 22.18           O  \nATOM   4898  CB  LYS A 504       2.308-122.957  -7.992  1.00 22.26           C  \nATOM   4899  CG  LYS A 504       2.324-123.049  -9.559  1.00 22.66           C  \nATOM   4900  CD  LYS A 504       1.893-124.456 -10.074  1.00 21.99           C  \nATOM   4901  CE  LYS A 504       1.640-124.329 -11.608  1.00 22.96           C  \nATOM   4902  NZ  LYS A 504       1.291-125.683 -12.208  1.00 22.39           N  \nATOM   4903  N   LEU A 505       5.470-122.742  -7.194  1.00 21.99           N  \nATOM   4904  CA  LEU A 505       6.809-122.338  -7.623  1.00 23.23           C  \nATOM   4905  C   LEU A 505       7.816-123.481  -7.535  1.00 23.62           C  \nATOM   4906  O   LEU A 505       8.818-123.475  -8.292  1.00 25.08           O  \nATOM   4907  CB  LEU A 505       7.293-121.093  -6.827  1.00 22.85           C  \nATOM   4908  CG  LEU A 505       6.335-119.873  -6.876  1.00 25.19           C  \nATOM   4909  CD1 LEU A 505       6.864-118.718  -5.978  1.00 25.76           C  \nATOM   4910  CD2 LEU A 505       6.101-119.393  -8.335  1.00 26.37           C  \nATOM   4911  N   GLU A 506       7.572-124.452  -6.641  1.00 22.43           N  \nATOM   4912  CA  GLU A 506       8.459-125.630  -6.529  1.00 23.00           C  \nATOM   4913  C   GLU A 506       8.263-126.611  -7.688  1.00 22.95           C  \nATOM   4914  O   GLU A 506       9.035-127.548  -7.822  1.00 21.89           O  \nATOM   4915  CB  GLU A 506       8.287-126.371  -5.179  1.00 22.61           C  \nATOM   4916  CG  GLU A 506       9.048-125.694  -4.100  1.00 25.55           C  \nATOM   4917  CD  GLU A 506       9.021-126.425  -2.760  1.00 29.91           C  \nATOM   4918  OE1 GLU A 506       8.126-127.271  -2.550  1.00 31.40           O  \nATOM   4919  OE2 GLU A 506       9.893-126.134  -1.930  1.00 30.22           O  \nATOM   4920  N   THR A 507       7.237-126.381  -8.520  1.00 23.92           N  \nATOM   4921  CA  THR A 507       6.939-127.223  -9.689  1.00 23.70           C  \nATOM   4922  C   THR A 507       7.404-126.626 -11.012  1.00 24.82           C  \nATOM   4923  O   THR A 507       7.173-127.224 -12.058  1.00 24.08           O  \nATOM   4924  CB  THR A 507       5.420-127.539  -9.804  1.00 24.00           C  \nATOM   4925  OG1 THR A 507       4.728-126.350 -10.234  1.00 23.80           O  \nATOM   4926  CG2 THR A 507       4.911-127.984  -8.460  1.00 25.74           C  \nATOM   4927  N   MET A 508       8.073-125.469 -10.957  1.00 24.32           N  \nATOM   4928  CA  MET A 508       8.485-124.712 -12.134  1.00 24.50           C  \nATOM   4929  C   MET A 508       9.986-124.533 -12.146  1.00 24.03           C  \nATOM   4930  O   MET A 508      10.603-124.510 -11.078  1.00 24.16           O  \nATOM   4931  CB  MET A 508       7.874-123.289 -12.086  1.00 24.40           C  \nATOM   4932  CG  MET A 508       6.353-123.280 -12.012  1.00 23.95           C  \nATOM   4933  SD  MET A 508       5.553-121.741 -11.572  1.00 25.33           S  \nATOM   4934  CE  MET A 508       6.217-120.607 -12.836  1.00 24.09           C  \nATOM   4935  N   ARG A 509      10.576-124.349 -13.326  1.00 22.61           N  \nATOM   4936  CA  ARG A 509      11.993-123.926 -13.372  1.00 23.70           C  \nATOM   4937  C   ARG A 509      12.169-122.547 -12.697  1.00 23.72           C  \nATOM   4938  O   ARG A 509      13.073-122.371 -11.845  1.00 23.52           O  \nATOM   4939  CB  ARG A 509      12.532-123.865 -14.802  1.00 23.01           C  \nATOM   4940  CG  ARG A 509      14.013-123.373 -14.849  1.00 25.88           C  \nATOM   4941  CD  ARG A 509      14.534-123.131 -16.248  1.00 24.92           C  \nATOM   4942  NE  ARG A 509      14.620-124.388 -16.974  1.00 28.48           N  \nATOM   4943  CZ  ARG A 509      14.806-124.447 -18.279  1.00 31.73           C  \nATOM   4944  NH1 ARG A 509      14.945-123.311 -18.981  1.00 30.96           N  \nATOM   4945  NH2 ARG A 509      14.844-125.625 -18.863  1.00 30.71           N  \nATOM   4946  N   SER A 510      11.296-121.584 -13.041  1.00 23.21           N  \nATOM   4947  CA  SER A 510      11.533-120.211 -12.565  1.00 23.24           C  \nATOM   4948  C   SER A 510      10.340-119.315 -12.789  1.00 23.58           C  \nATOM   4949  O   SER A 510       9.502-119.609 -13.644  1.00 24.01           O  \nATOM   4950  CB  SER A 510      12.763-119.620 -13.276  1.00 22.49           C  \nATOM   4951  OG  SER A 510      12.560-119.459 -14.695  1.00 25.61           O  \nATOM   4952  N   LEU A 511      10.290-118.215 -12.020  1.00 22.85           N  \nATOM   4953  CA  LEU A 511       9.328-117.164 -12.239  1.00 22.71           C  \nATOM   4954  C   LEU A 511      10.154-115.864 -12.266  1.00 23.28           C  \nATOM   4955  O   LEU A 511      10.972-115.637 -11.347  1.00 22.63           O  \nATOM   4956  CB  LEU A 511       8.307-117.149 -11.107  1.00 23.03           C  \nATOM   4957  CG  LEU A 511       7.488-115.848 -10.948  1.00 22.21           C  \nATOM   4958  CD1 LEU A 511       6.627-115.727 -12.230  1.00 21.85           C  \nATOM   4959  CD2 LEU A 511       6.659-115.942  -9.680  1.00 25.91           C  \nATOM   4960  N   TRP A 512       9.964-115.063 -13.321  1.00 22.69           N  \nATOM   4961  CA  TRP A 512      10.617-113.722 -13.444  1.00 23.12           C  \nATOM   4962  C   TRP A 512       9.515-112.673 -13.392  1.00 23.16           C  \nATOM   4963  O   TRP A 512       8.486-112.806 -14.080  1.00 22.33           O  \nATOM   4964  CB  TRP A 512      11.379-113.611 -14.783  1.00 22.56           C  \nATOM   4965  CG  TRP A 512      11.855-112.195 -15.072  1.00 22.60           C  \nATOM   4966  CD1 TRP A 512      11.115-111.167 -15.556  1.00 23.13           C  \nATOM   4967  CD2 TRP A 512      13.141-111.664 -14.765  1.00 23.87           C  \nATOM   4968  NE1 TRP A 512      11.880-110.012 -15.609  1.00 23.92           N  \nATOM   4969  CE2 TRP A 512      13.133-110.301 -15.136  1.00 21.94           C  \nATOM   4970  CE3 TRP A 512      14.318-112.222 -14.237  1.00 20.95           C  \nATOM   4971  CZ2 TRP A 512      14.266-109.464 -14.996  1.00 23.80           C  \nATOM   4972  CZ3 TRP A 512      15.441-111.405 -14.090  1.00 22.70           C  \nATOM   4973  CH2 TRP A 512      15.408-110.035 -14.486  1.00 24.65           C  \nATOM   4974  N   MET A 513       9.662-111.668 -12.515  1.00 23.54           N  \nATOM   4975  CA  MET A 513       8.744-110.542 -12.521  1.00 23.80           C  \nATOM   4976  C   MET A 513       9.550-109.259 -12.405  1.00 24.32           C  \nATOM   4977  O   MET A 513      10.211-109.018 -11.356  1.00 22.90           O  \nATOM   4978  CB  MET A 513       7.761-110.619 -11.335  1.00 24.55           C  \nATOM   4979  CG  MET A 513       6.839-111.873 -11.325  1.00 24.66           C  \nATOM   4980  SD  MET A 513       5.760-111.969  -9.906  1.00 26.12           S  \nATOM   4981  CE  MET A 513       4.528-110.683 -10.250  1.00 24.81           C  \nATOM   4982  N   SER A 514       9.441-108.403 -13.418  1.00 23.33           N  \nATOM   4983  CA  SER A 514      10.113-107.089 -13.357  1.00 22.90           C  \nATOM   4984  C   SER A 514       9.120-105.972 -13.572  1.00 23.38           C  \nATOM   4985  O   SER A 514       8.198-106.091 -14.391  1.00 21.59           O  \nATOM   4986  CB  SER A 514      11.229-106.998 -14.389  1.00 23.01           C  \nATOM   4987  OG  SER A 514      10.746-107.276 -15.694  1.00 24.07           O  \nATOM   4988  N   SER A 515       9.358-104.846 -12.891  1.00 22.57           N  \nATOM   4989  CA  SER A 515       8.473-103.700 -12.962  1.00 22.23           C  \nATOM   4990  C   SER A 515       7.008-104.040 -12.689  1.00 22.67           C  \nATOM   4991  O   SER A 515       6.102-103.416 -13.267  1.00 23.43           O  \nATOM   4992  CB  SER A 515       8.607-102.991 -14.320  1.00 22.35           C  \nATOM   4993  OG  SER A 515       9.918-102.473 -14.478  1.00 21.97           O  \nATOM   4994  N   CYS A 516       6.777-104.993 -11.788  1.00 23.26           N  \nATOM   4995  CA  CYS A 516       5.430-105.356 -11.328  1.00 23.26           C  \nATOM   4996  C   CYS A 516       5.204-104.725  -9.966  1.00 24.09           C  \nATOM   4997  O   CYS A 516       5.794-103.678  -9.672  1.00 24.11           O  \nATOM   4998  CB  CYS A 516       5.223-106.888 -11.290  1.00 23.07           C  \nATOM   4999  SG  CYS A 516       5.287-107.606 -12.985  1.00 24.24           S  \nATOM   5000  N   SER A 517       4.309-105.305  -9.164  1.00 24.53           N  \nATOM   5001  CA  SER A 517       4.002-104.711  -7.853  1.00 26.32           C  \nATOM   5002  C   SER A 517       4.494-105.483  -6.627  1.00 25.72           C  \nATOM   5003  O   SER A 517       4.009-105.266  -5.520  1.00 28.17           O  \nATOM   5004  CB  SER A 517       2.497-104.414  -7.754  1.00 27.11           C  \nATOM   5005  OG  SER A 517       2.174-103.354  -8.675  1.00 31.11           O  \nATOM   5006  N   VAL A 518       5.463-106.359  -6.789  1.00 24.60           N  \nATOM   5007  CA  VAL A 518       5.854-107.225  -5.690  1.00 23.76           C  \nATOM   5008  C   VAL A 518       6.716-106.430  -4.698  1.00 23.76           C  \nATOM   5009  O   VAL A 518       7.745-105.869  -5.090  1.00 21.91           O  \nATOM   5010  CB  VAL A 518       6.642-108.485  -6.181  1.00 24.97           C  \nATOM   5011  CG1 VAL A 518       6.943-109.401  -5.009  1.00 24.62           C  \nATOM   5012  CG2 VAL A 518       5.850-109.281  -7.231  1.00 24.32           C  \nATOM   5013  N   SER A 519       6.307-106.405  -3.423  1.00 22.68           N  \nATOM   5014  CA  SER A 519       7.018-105.581  -2.433  1.00 21.83           C  \nATOM   5015  C   SER A 519       8.233-106.312  -1.914  1.00 21.76           C  \nATOM   5016  O   SER A 519       8.326-107.536  -1.999  1.00 19.95           O  \nATOM   5017  CB  SER A 519       6.124-105.256  -1.237  1.00 20.61           C  \nATOM   5018  OG  SER A 519       5.753-106.433  -0.556  1.00 20.24           O  \nATOM   5019  N   PHE A 520       9.168-105.567  -1.339  1.00 21.05           N  \nATOM   5020  CA  PHE A 520      10.288-106.227  -0.699  1.00 21.98           C  \nATOM   5021  C   PHE A 520       9.810-107.146   0.466  1.00 21.25           C  \nATOM   5022  O   PHE A 520      10.290-108.282   0.621  1.00 21.04           O  \nATOM   5023  CB  PHE A 520      11.309-105.178  -0.227  1.00 22.00           C  \nATOM   5024  CG  PHE A 520      12.419-105.757   0.570  1.00 24.61           C  \nATOM   5025  CD1 PHE A 520      13.208-106.784   0.049  1.00 28.55           C  \nATOM   5026  CD2 PHE A 520      12.687-105.274   1.837  1.00 26.09           C  \nATOM   5027  CE1 PHE A 520      14.243-107.319   0.800  1.00 30.19           C  \nATOM   5028  CE2 PHE A 520      13.729-105.807   2.582  1.00 29.97           C  \nATOM   5029  CZ  PHE A 520      14.487-106.829   2.063  1.00 25.81           C  \nATOM   5030  N   GLY A 521       8.838-106.678   1.251  1.00 20.54           N  \nATOM   5031  CA  GLY A 521       8.261-107.500   2.318  1.00 19.47           C  \nATOM   5032  C   GLY A 521       7.747-108.867   1.856  1.00 20.48           C  \nATOM   5033  O   GLY A 521       7.921-109.863   2.558  1.00 18.84           O  \nATOM   5034  N   ALA A 522       7.106-108.909   0.692  1.00 19.08           N  \nATOM   5035  CA  ALA A 522       6.584-110.201   0.192  1.00 20.76           C  \nATOM   5036  C   ALA A 522       7.725-111.113  -0.245  1.00 20.94           C  \nATOM   5037  O   ALA A 522       7.667-112.340  -0.048  1.00 22.54           O  \nATOM   5038  CB  ALA A 522       5.610-109.994  -0.982  1.00 20.96           C  \nATOM   5039  N   CYS A 523       8.751-110.528  -0.854  1.00 20.63           N  \nATOM   5040  CA  CYS A 523       9.943-111.274  -1.247  1.00 21.76           C  \nATOM   5041  C   CYS A 523      10.603-111.891  -0.005  1.00 21.51           C  \nATOM   5042  O   CYS A 523      10.962-113.062  -0.002  1.00 21.48           O  \nATOM   5043  CB  CYS A 523      10.944-110.354  -1.988  1.00 23.29           C  \nATOM   5044  SG  CYS A 523      10.415-109.754  -3.629  1.00 25.00           S  \nATOM   5045  N   LYS A 524      10.776-111.105   1.055  1.00 21.71           N  \nATOM   5046  CA  LYS A 524      11.315-111.657   2.302  1.00 21.26           C  \nATOM   5047  C   LYS A 524      10.449-112.795   2.847  1.00 21.44           C  \nATOM   5048  O   LYS A 524      10.959-113.855   3.275  1.00 20.13           O  \nATOM   5049  CB  LYS A 524      11.408-110.573   3.374  1.00 22.01           C  \nATOM   5050  CG  LYS A 524      12.562-109.603   3.159  1.00 24.79           C  \nATOM   5051  CD  LYS A 524      12.700-108.692   4.390  1.00 31.19           C  \nATOM   5052  CE  LYS A 524      11.525-107.740   4.531  1.00 33.21           C  \nATOM   5053  NZ  LYS A 524      11.798-106.743   5.612  1.00 38.33           N  \nATOM   5054  N   LEU A 525       9.141-112.568   2.899  1.00 20.21           N  \nATOM   5055  CA  LEU A 525       8.275-113.617   3.454  1.00 21.17           C  \nATOM   5056  C   LEU A 525       8.299-114.874   2.592  1.00 20.74           C  \nATOM   5057  O   LEU A 525       8.340-115.974   3.126  1.00 22.09           O  \nATOM   5058  CB  LEU A 525       6.840-113.115   3.693  1.00 20.38           C  \nATOM   5059  CG  LEU A 525       6.020-114.007   4.635  1.00 22.77           C  \nATOM   5060  CD1 LEU A 525       6.623-113.967   6.036  1.00 26.44           C  \nATOM   5061  CD2 LEU A 525       4.602-113.490   4.714  1.00 27.06           C  \nATOM   5062  N   LEU A 526       8.303-114.721   1.269  1.00 21.55           N  \nATOM   5063  CA  LEU A 526       8.375-115.884   0.368  1.00 21.15           C  \nATOM   5064  C   LEU A 526       9.668-116.682   0.598  1.00 22.52           C  \nATOM   5065  O   LEU A 526       9.634-117.923   0.669  1.00 22.50           O  \nATOM   5066  CB  LEU A 526       8.288-115.473  -1.105  1.00 20.70           C  \nATOM   5067  CG  LEU A 526       8.384-116.616  -2.136  1.00 21.26           C  \nATOM   5068  CD1 LEU A 526       7.196-117.595  -2.046  1.00 21.22           C  \nATOM   5069  CD2 LEU A 526       8.495-116.067  -3.576  1.00 21.44           C  \nATOM   5070  N   GLY A 527      10.791-115.963   0.736  1.00 22.32           N  \nATOM   5071  CA  GLY A 527      12.083-116.586   1.055  1.00 22.20           C  \nATOM   5072  C   GLY A 527      12.071-117.366   2.345  1.00 23.10           C  \nATOM   5073  O   GLY A 527      12.649-118.445   2.405  1.00 22.53           O  \nATOM   5074  N   GLN A 528      11.419-116.813   3.372  1.00 24.25           N  \nATOM   5075  CA  GLN A 528      11.222-117.458   4.678  1.00 25.46           C  \nATOM   5076  C   GLN A 528      10.432-118.747   4.548  1.00 24.80           C  \nATOM   5077  O   GLN A 528      10.794-119.788   5.116  1.00 25.02           O  \nATOM   5078  CB  GLN A 528      10.380-116.573   5.613  1.00 26.53           C  \nATOM   5079  CG  GLN A 528      11.092-115.578   6.437  1.00 31.75           C  \nATOM   5080  CD  GLN A 528      11.666-116.174   7.703  1.00 35.83           C  \nATOM   5081  OE1 GLN A 528      11.030-116.963   8.414  1.00 37.89           O  \nATOM   5082  NE2 GLN A 528      12.892-115.797   7.988  1.00 39.97           N  \nATOM   5083  N   LYS A 529       9.296-118.620   3.885  1.00 23.82           N  \nATOM   5084  CA  LYS A 529       8.364-119.707   3.719  1.00 24.10           C  \nATOM   5085  C   LYS A 529       8.927-120.877   2.897  1.00 23.90           C  \nATOM   5086  O   LYS A 529       8.593-122.029   3.157  1.00 23.20           O  \nATOM   5087  CB  LYS A 529       7.115-119.195   3.015  1.00 22.99           C  \nATOM   5088  CG  LYS A 529       5.989-120.241   2.994  1.00 26.42           C  \nATOM   5089  CD  LYS A 529       4.833-119.827   2.118  1.00 28.17           C  \nATOM   5090  CE  LYS A 529       3.986-121.040   1.724  1.00 28.76           C  \nATOM   5091  NZ  LYS A 529       3.400-121.735   2.880  1.00 24.72           N  \nATOM   5092  N   MET A 530       9.726-120.555   1.881  1.00 23.57           N  \nATOM   5093  CA  MET A 530      10.137-121.527   0.856  1.00 24.49           C  \nATOM   5094  C   MET A 530      11.661-121.623   0.812  1.00 24.29           C  \nATOM   5095  O   MET A 530      12.277-121.114  -0.115  1.00 24.47           O  \nATOM   5096  CB  MET A 530       9.616-121.128  -0.533  1.00 24.34           C  \nATOM   5097  CG  MET A 530       8.086-120.898  -0.633  1.00 24.44           C  \nATOM   5098  SD  MET A 530       7.144-122.372  -0.271  1.00 26.22           S  \nATOM   5099  CE  MET A 530       7.475-123.294  -1.800  1.00 25.81           C  \nATOM   5100  N   PRO A 531      12.275-122.264   1.817  1.00 24.78           N  \nATOM   5101  CA  PRO A 531      13.732-122.266   1.829  1.00 25.17           C  \nATOM   5102  C   PRO A 531      14.362-122.999   0.637  1.00 25.62           C  \nATOM   5103  O   PRO A 531      15.541-122.804   0.377  1.00 26.50           O  \nATOM   5104  CB  PRO A 531      14.079-122.954   3.161  1.00 26.13           C  \nATOM   5105  CG  PRO A 531      12.878-123.836   3.437  1.00 25.26           C  \nATOM   5106  CD  PRO A 531      11.714-123.013   2.955  1.00 24.28           C  \nATOM   5107  N   LYS A 532      13.610-123.816  -0.096  1.00 25.20           N  \nATOM   5108  CA  LYS A 532      14.200-124.515  -1.269  1.00 25.27           C  \nATOM   5109  C   LYS A 532      14.074-123.724  -2.579  1.00 24.91           C  \nATOM   5110  O   LYS A 532      14.491-124.203  -3.647  1.00 24.66           O  \nATOM   5111  CB  LYS A 532      13.627-125.930  -1.433  1.00 24.94           C  \nATOM   5112  CG  LYS A 532      13.793-126.831  -0.211  1.00 27.75           C  \nATOM   5113  CD  LYS A 532      13.258-128.225  -0.515  1.00 32.38           C  \nATOM   5114  CE  LYS A 532      13.267-129.127   0.721  1.00 36.12           C  \nATOM   5115  NZ  LYS A 532      11.920-129.248   1.405  1.00 37.06           N  \nATOM   5116  N   LEU A 533      13.529-122.510  -2.487  1.00 24.01           N  \nATOM   5117  CA  LEU A 533      13.594-121.550  -3.555  1.00 24.51           C  \nATOM   5118  C   LEU A 533      14.703-120.526  -3.300  1.00 24.21           C  \nATOM   5119  O   LEU A 533      14.956-120.146  -2.156  1.00 23.82           O  \nATOM   5120  CB  LEU A 533      12.273-120.777  -3.655  1.00 24.59           C  \nATOM   5121  CG  LEU A 533      11.050-121.278  -4.453  1.00 28.54           C  \nATOM   5122  CD1 LEU A 533      11.000-122.709  -5.028  1.00 27.39           C  \nATOM   5123  CD2 LEU A 533       9.676-120.738  -3.981  1.00 25.08           C  \nATOM   5124  N   ASN A 534      15.345-120.064  -4.367  1.00 22.04           N  \nATOM   5125  CA  ASN A 534      16.161-118.862  -4.273  1.00 22.22           C  \nATOM   5126  C   ASN A 534      15.287-117.737  -4.736  1.00 22.27           C  \nATOM   5127  O   ASN A 534      14.825-117.712  -5.897  1.00 22.93           O  \nATOM   5128  CB  ASN A 534      17.439-118.942  -5.131  1.00 22.49           C  \nATOM   5129  CG  ASN A 534      18.535-119.740  -4.479  1.00 23.55           C  \nATOM   5130  OD1 ASN A 534      18.397-120.199  -3.329  1.00 22.57           O  \nATOM   5131  ND2 ASN A 534      19.664-119.907  -5.202  1.00 20.25           N  \nATOM   5132  N   VAL A 535      15.023-116.811  -3.832  1.00 22.11           N  \nATOM   5133  CA  VAL A 535      14.209-115.635  -4.160  1.00 22.55           C  \nATOM   5134  C   VAL A 535      15.199-114.489  -4.261  1.00 22.89           C  \nATOM   5135  O   VAL A 535      15.690-114.011  -3.233  1.00 22.75           O  \nATOM   5136  CB  VAL A 535      13.146-115.364  -3.069  1.00 22.39           C  \nATOM   5137  CG1 VAL A 535      12.284-114.089  -3.409  1.00 22.23           C  \nATOM   5138  CG2 VAL A 535      12.254-116.605  -2.919  1.00 24.05           C  \nATOM   5139  N   GLU A 536      15.502-114.071  -5.492  1.00 23.21           N  \nATOM   5140  CA  GLU A 536      16.520-113.060  -5.729  1.00 23.49           C  \nATOM   5141  C   GLU A 536      15.894-111.721  -6.121  1.00 23.71           C  \nATOM   5142  O   GLU A 536      15.256-111.617  -7.153  1.00 25.43           O  \nATOM   5143  CB  GLU A 536      17.485-113.525  -6.833  1.00 22.92           C  \nATOM   5144  CG  GLU A 536      18.226-114.846  -6.500  1.00 22.34           C  \nATOM   5145  CD  GLU A 536      19.357-115.162  -7.494  1.00 24.97           C  \nATOM   5146  OE1 GLU A 536      19.503-114.402  -8.491  1.00 25.80           O  \nATOM   5147  OE2 GLU A 536      20.078-116.154  -7.247  1.00 25.75           O  \nATOM   5148  N   VAL A 537      16.094-110.722  -5.281  1.00 22.21           N  \nATOM   5149  CA  VAL A 537      15.742-109.344  -5.580  1.00 23.33           C  \nATOM   5150  C   VAL A 537      16.886-108.708  -6.368  1.00 22.57           C  \nATOM   5151  O   VAL A 537      18.020-108.680  -5.904  1.00 23.99           O  \nATOM   5152  CB  VAL A 537      15.514-108.550  -4.294  1.00 23.07           C  \nATOM   5153  CG1 VAL A 537      15.413-107.036  -4.588  1.00 22.71           C  \nATOM   5154  CG2 VAL A 537      14.282-109.084  -3.561  1.00 24.38           C  \nATOM   5155  N   ILE A 538      16.581-108.213  -7.561  1.00 22.57           N  \nATOM   5156  CA  ILE A 538      17.608-107.683  -8.460  1.00 22.29           C  \nATOM   5157  C   ILE A 538      17.224-106.232  -8.629  1.00 22.40           C  \nATOM   5158  O   ILE A 538      16.258-105.919  -9.328  1.00 22.27           O  \nATOM   5159  CB  ILE A 538      17.623-108.419  -9.839  1.00 22.44           C  \nATOM   5160  CG1 ILE A 538      17.693-109.953  -9.665  1.00 22.42           C  \nATOM   5161  CG2 ILE A 538      18.794-107.893 -10.754  1.00 20.32           C  \nATOM   5162  CD1 ILE A 538      17.374-110.745 -10.988  1.00 22.80           C  \nATOM   5163  N   ASP A 539      17.978-105.351  -7.986  1.00 21.67           N  \nATOM   5164  CA  ASP A 539      17.553-103.979  -7.802  1.00 21.87           C  \nATOM   5165  C   ASP A 539      18.795-103.103  -7.699  1.00 21.80           C  \nATOM   5166  O   ASP A 539      19.662-103.307  -6.837  1.00 21.30           O  \nATOM   5167  CB  ASP A 539      16.660-103.853  -6.536  1.00 21.92           C  \nATOM   5168  CG  ASP A 539      15.823-102.553  -6.502  1.00 22.79           C  \nATOM   5169  OD1 ASP A 539      14.560-102.613  -6.304  1.00 21.34           O  \nATOM   5170  OD2 ASP A 539      16.420-101.469  -6.673  1.00 22.09           O  \nATOM   5171  N   GLU A 540      18.860-102.105  -8.562  1.00 21.72           N  \nATOM   5172  CA  GLU A 540      20.026-101.257  -8.631  1.00 22.20           C  \nATOM   5173  C   GLU A 540      19.973 -99.992  -7.759  1.00 22.66           C  \nATOM   5174  O   GLU A 540      20.844 -99.151  -7.870  1.00 22.51           O  \nATOM   5175  CB  GLU A 540      20.349-100.915 -10.092  1.00 21.96           C  \nATOM   5176  CG  GLU A 540      20.681-102.194 -10.927  1.00 21.75           C  \nATOM   5177  CD  GLU A 540      21.079-101.866 -12.341  1.00 23.79           C  \nATOM   5178  OE1 GLU A 540      20.202-101.452 -13.119  1.00 27.03           O  \nATOM   5179  OE2 GLU A 540      22.279-101.986 -12.651  1.00 26.65           O  \nATOM   5180  N   ARG A 541      18.963 -99.855  -6.909  1.00 23.52           N  \nATOM   5181  CA  ARG A 541      18.870 -98.682  -6.046  1.00 24.88           C  \nATOM   5182  C   ARG A 541      19.592 -98.833  -4.696  1.00 26.04           C  \nATOM   5183  O   ARG A 541      19.332 -98.057  -3.786  1.00 26.07           O  \nATOM   5184  CB  ARG A 541      17.404 -98.294  -5.775  1.00 24.52           C  \nATOM   5185  CG  ARG A 541      16.518 -98.128  -6.956  1.00 23.76           C  \nATOM   5186  CD  ARG A 541      15.413 -99.174  -6.843  1.00 32.85           C  \nATOM   5187  NE  ARG A 541      14.181 -98.505  -6.551  1.00 32.61           N  \nATOM   5188  CZ  ARG A 541      13.046 -99.074  -6.187  1.00 28.43           C  \nATOM   5189  NH1 ARG A 541      12.924-100.384  -5.985  1.00 24.99           N  \nATOM   5190  NH2 ARG A 541      12.033 -98.266  -5.968  1.00 26.46           N  \nATOM   5191  N   GLY A 542      20.460 -99.823  -4.522  1.00 26.96           N  \nATOM   5192  CA  GLY A 542      21.056-100.023  -3.184  1.00 28.04           C  \nATOM   5193  C   GLY A 542      20.165-100.891  -2.289  1.00 29.10           C  \nATOM   5194  O   GLY A 542      19.125-101.372  -2.734  1.00 29.51           O  \nATOM   5195  N   ALA A 543      20.575-101.093  -1.035  1.00 29.31           N  \nATOM   5196  CA  ALA A 543      19.924-102.056  -0.128  1.00 29.95           C  \nATOM   5197  C   ALA A 543      18.387-101.889  -0.065  1.00 29.93           C  \nATOM   5198  O   ALA A 543      17.904-100.769   0.191  1.00 30.16           O  \nATOM   5199  CB  ALA A 543      20.526-101.911   1.276  1.00 29.65           C  \nATOM   5200  N   PRO A 544      17.619-102.980  -0.285  1.00 29.90           N  \nATOM   5201  CA  PRO A 544      16.151-102.857  -0.237  1.00 29.94           C  \nATOM   5202  C   PRO A 544      15.654-102.475   1.153  1.00 29.82           C  \nATOM   5203  O   PRO A 544      14.600-101.856   1.269  1.00 29.24           O  \nATOM   5204  CB  PRO A 544      15.659-104.253  -0.614  1.00 29.96           C  \nATOM   5205  CG  PRO A 544      16.812-104.922  -1.295  1.00 30.63           C  \nATOM   5206  CD  PRO A 544      18.028-104.364  -0.583  1.00 29.67           C  \nATOM   5207  N   ASP A 545      16.440-102.844   2.174  1.00 30.54           N  \nATOM   5208  CA  ASP A 545      16.305-102.381   3.561  1.00 31.23           C  \nATOM   5209  C   ASP A 545      16.248-100.860   3.713  1.00 30.89           C  \nATOM   5210  O   ASP A 545      15.736-100.362   4.726  1.00 30.24           O  \nATOM   5211  CB  ASP A 545      17.538-102.805   4.369  1.00 32.50           C  \nATOM   5212  CG  ASP A 545      17.414-104.186   4.944  1.00 35.50           C  \nATOM   5213  OD1 ASP A 545      16.358-104.849   4.753  1.00 36.37           O  \nATOM   5214  OD2 ASP A 545      18.393-104.603   5.604  1.00 40.08           O  \nATOM   5215  N   SER A 546      16.826-100.136   2.753  1.00 30.12           N  \nATOM   5216  CA  SER A 546      16.905 -98.671   2.849  1.00 30.27           C  \nATOM   5217  C   SER A 546      15.576 -98.020   2.476  1.00 29.81           C  \nATOM   5218  O   SER A 546      15.423 -96.799   2.582  1.00 29.54           O  \nATOM   5219  CB  SER A 546      18.063 -98.103   2.007  1.00 30.32           C  \nATOM   5220  OG  SER A 546      17.868 -98.333   0.622  1.00 30.38           O  \nATOM   5221  N   ARG A 547      14.613 -98.852   2.086  1.00 28.46           N  \nATOM   5222  CA  ARG A 547      13.293 -98.397   1.670  1.00 28.25           C  \nATOM   5223  C   ARG A 547      12.215 -99.151   2.464  1.00 27.15           C  \nATOM   5224  O   ARG A 547      12.472-100.257   2.942  1.00 26.61           O  \nATOM   5225  CB  ARG A 547      13.087 -98.713   0.195  1.00 28.62           C  \nATOM   5226  CG  ARG A 547      13.854 -97.850  -0.775  1.00 28.52           C  \nATOM   5227  CD  ARG A 547      13.551 -98.293  -2.219  1.00 29.25           C  \nATOM   5228  NE  ARG A 547      14.069 -99.626  -2.562  1.00 31.91           N  \nATOM   5229  CZ  ARG A 547      15.362 -99.897  -2.778  1.00 31.49           C  \nATOM   5230  NH1 ARG A 547      16.278 -98.945  -2.668  1.00 29.19           N  \nATOM   5231  NH2 ARG A 547      15.745-101.118  -3.073  1.00 29.87           N  \nATOM   5232  N   PRO A 548      11.006 -98.572   2.577  1.00 26.18           N  \nATOM   5233  CA  PRO A 548       9.922 -99.255   3.272  1.00 26.40           C  \nATOM   5234  C   PRO A 548       9.695-100.660   2.718  1.00 25.54           C  \nATOM   5235  O   PRO A 548       9.895-100.885   1.517  1.00 24.35           O  \nATOM   5236  CB  PRO A 548       8.723 -98.356   2.988  1.00 26.83           C  \nATOM   5237  CG  PRO A 548       9.343 -96.969   2.914  1.00 26.16           C  \nATOM   5238  CD  PRO A 548      10.578 -97.242   2.103  1.00 27.31           C  \nATOM   5239  N   GLU A 549       9.313-101.592   3.593  1.00 25.43           N  \nATOM   5240  CA  GLU A 549       9.040-102.992   3.210  1.00 26.44           C  \nATOM   5241  C   GLU A 549       8.010-103.071   2.081  1.00 24.58           C  \nATOM   5242  O   GLU A 549       8.041-103.965   1.226  1.00 22.61           O  \nATOM   5243  CB  GLU A 549       8.526-103.750   4.435  1.00 27.23           C  \nATOM   5244  CG  GLU A 549       9.275-105.038   4.735  1.00 31.94           C  \nATOM   5245  CD  GLU A 549       8.565-105.951   5.774  1.00 31.15           C  \nATOM   5246  OE1 GLU A 549       9.113-106.083   6.893  1.00 31.31           O  \nATOM   5247  OE2 GLU A 549       7.470-106.536   5.467  1.00 36.02           O  \nATOM   5248  N   SER A 550       7.098-102.108   2.061  1.00 24.05           N  \nATOM   5249  CA  SER A 550       6.018-102.117   1.060  1.00 23.99           C  \nATOM   5250  C   SER A 550       6.452-101.668  -0.348  1.00 24.19           C  \nATOM   5251  O   SER A 550       5.692-101.835  -1.306  1.00 23.65           O  \nATOM   5252  CB  SER A 550       4.902-101.205   1.559  1.00 24.10           C  \nATOM   5253  OG  SER A 550       5.426 -99.917   1.697  1.00 23.52           O  \nATOM   5254  N   CYS A 551       7.652-101.097  -0.475  1.00 24.75           N  \nATOM   5255  CA  CYS A 551       8.117-100.622  -1.796  1.00 26.28           C  \nATOM   5256  C   CYS A 551       8.391-101.757  -2.776  1.00 25.14           C  \nATOM   5257  O   CYS A 551       9.135-102.702  -2.465  1.00 25.28           O  \nATOM   5258  CB  CYS A 551       9.328 -99.679  -1.682  1.00 26.88           C  \nATOM   5259  SG  CYS A 551       8.865 -98.092  -0.841  1.00 36.95           S  \nATOM   5260  N   PRO A 552       7.764-101.691  -3.972  1.00 24.45           N  \nATOM   5261  CA  PRO A 552       8.064-102.720  -4.967  1.00 23.73           C  \nATOM   5262  C   PRO A 552       9.532-102.790  -5.345  1.00 23.07           C  \nATOM   5263  O   PRO A 552      10.196-101.757  -5.415  1.00 24.35           O  \nATOM   5264  CB  PRO A 552       7.230-102.295  -6.174  1.00 23.63           C  \nATOM   5265  CG  PRO A 552       6.041-101.613  -5.544  1.00 24.58           C  \nATOM   5266  CD  PRO A 552       6.711-100.771  -4.449  1.00 23.70           C  \nATOM   5267  N   VAL A 553      10.025-104.009  -5.556  1.00 22.93           N  \nATOM   5268  CA  VAL A 553      11.403-104.219  -6.034  1.00 22.39           C  \nATOM   5269  C   VAL A 553      11.407-103.970  -7.540  1.00 21.74           C  \nATOM   5270  O   VAL A 553      10.344-104.087  -8.193  1.00 22.08           O  \nATOM   5271  CB  VAL A 553      11.938-105.607  -5.625  1.00 21.76           C  \nATOM   5272  CG1 VAL A 553      11.959-105.697  -4.050  1.00 21.81           C  \nATOM   5273  CG2 VAL A 553      11.099-106.737  -6.225  1.00 21.48           C  \nATOM   5274  N   GLU A 554      12.553-103.585  -8.091  1.00 20.22           N  \nATOM   5275  CA  GLU A 554      12.661-103.425  -9.545  1.00 20.72           C  \nATOM   5276  C   GLU A 554      12.381-104.781 -10.239  1.00 21.59           C  \nATOM   5277  O   GLU A 554      11.625-104.839 -11.223  1.00 22.77           O  \nATOM   5278  CB  GLU A 554      14.030-102.928  -9.939  1.00 20.07           C  \nATOM   5279  CG  GLU A 554      14.258-101.461  -9.519  1.00 19.93           C  \nATOM   5280  CD  GLU A 554      15.581-100.945  -9.941  1.00 21.89           C  \nATOM   5281  OE1 GLU A 554      15.713 -99.708  -9.949  1.00 23.39           O  \nATOM   5282  OE2 GLU A 554      16.489-101.744 -10.266  1.00 21.93           O  \nATOM   5283  N   ARG A 555      13.006-105.850  -9.733  1.00 21.69           N  \nATOM   5284  CA  ARG A 555      12.845-107.188 -10.320  1.00 22.16           C  \nATOM   5285  C   ARG A 555      12.938-108.188  -9.215  1.00 23.00           C  \nATOM   5286  O   ARG A 555      13.667-107.976  -8.229  1.00 22.54           O  \nATOM   5287  CB  ARG A 555      13.962-107.525 -11.341  1.00 21.43           C  \nATOM   5288  CG  ARG A 555      14.344-106.428 -12.369  1.00 22.31           C  \nATOM   5289  CD  ARG A 555      15.779-106.601 -12.841  1.00 23.14           C  \nATOM   5290  NE  ARG A 555      16.229-105.481 -13.659  1.00 24.44           N  \nATOM   5291  CZ  ARG A 555      16.630-104.315 -13.162  1.00 26.41           C  \nATOM   5292  NH1 ARG A 555      16.669-104.113 -11.849  1.00 27.26           N  \nATOM   5293  NH2 ARG A 555      16.987-103.361 -13.976  1.00 26.28           N  \nATOM   5294  N   VAL A 556      12.243-109.308  -9.412  1.00 22.42           N  \nATOM   5295  CA  VAL A 556      12.433-110.479  -8.587  1.00 23.99           C  \nATOM   5296  C   VAL A 556      12.528-111.697  -9.534  1.00 22.94           C  \nATOM   5297  O   VAL A 556      11.725-111.850 -10.476  1.00 23.13           O  \nATOM   5298  CB  VAL A 556      11.349-110.616  -7.439  1.00 24.07           C  \nATOM   5299  CG1 VAL A 556       9.953-110.788  -7.972  1.00 25.94           C  \nATOM   5300  CG2 VAL A 556      11.680-111.755  -6.441  1.00 26.35           C  \nATOM   5301  N   PHE A 557      13.517-112.535  -9.263  1.00 23.42           N  \nATOM   5302  CA  PHE A 557      13.713-113.784  -9.990  1.00 23.50           C  \nATOM   5303  C   PHE A 557      13.723-114.924  -8.978  1.00 23.62           C  \nATOM   5304  O   PHE A 557      14.546-114.960  -8.078  1.00 24.81           O  \nATOM   5305  CB  PHE A 557      15.036-113.716 -10.767  1.00 22.83           C  \nATOM   5306  CG  PHE A 557      15.317-114.935 -11.616  1.00 25.49           C  \nATOM   5307  CD1 PHE A 557      14.352-115.431 -12.491  1.00 25.88           C  \nATOM   5308  CD2 PHE A 557      16.568-115.543 -11.575  1.00 25.91           C  \nATOM   5309  CE1 PHE A 557      14.631-116.545 -13.329  1.00 24.61           C  \nATOM   5310  CE2 PHE A 557      16.864-116.677 -12.396  1.00 23.77           C  \nATOM   5311  CZ  PHE A 557      15.867-117.179 -13.268  1.00 24.00           C  \nATOM   5312  N   ILE A 558      12.831-115.884  -9.173  1.00 22.53           N  \nATOM   5313  CA  ILE A 558      12.602-116.960  -8.187  1.00 22.39           C  \nATOM   5314  C   ILE A 558      12.825-118.271  -8.880  1.00 22.39           C  \nATOM   5315  O   ILE A 558      12.262-118.498  -9.932  1.00 23.66           O  \nATOM   5316  CB  ILE A 558      11.124-116.909  -7.653  1.00 22.49           C  \nATOM   5317  CG1 ILE A 558      10.921-115.642  -6.798  1.00 19.39           C  \nATOM   5318  CG2 ILE A 558      10.817-118.106  -6.747  1.00 23.02           C  \nATOM   5319  CD1 ILE A 558       9.494-115.050  -6.919  1.00 23.17           C  \nATOM   5320  N   TYR A 559      13.638-119.147  -8.308  1.00 22.84           N  \nATOM   5321  CA  TYR A 559      13.844-120.464  -8.941  1.00 22.82           C  \nATOM   5322  C   TYR A 559      14.114-121.512  -7.848  1.00 22.37           C  \nATOM   5323  O   TYR A 559      14.852-121.267  -6.891  1.00 21.95           O  \nATOM   5324  CB  TYR A 559      14.953-120.438 -10.018  1.00 22.86           C  \nATOM   5325  CG  TYR A 559      16.300-119.948  -9.465  1.00 23.01           C  \nATOM   5326  CD1 TYR A 559      17.197-120.852  -8.880  1.00 22.02           C  \nATOM   5327  CD2 TYR A 559      16.629-118.599  -9.490  1.00 23.62           C  \nATOM   5328  CE1 TYR A 559      18.419-120.421  -8.349  1.00 19.51           C  \nATOM   5329  CE2 TYR A 559      17.836-118.146  -8.973  1.00 23.80           C  \nATOM   5330  CZ  TYR A 559      18.733-119.075  -8.406  1.00 24.12           C  \nATOM   5331  OH  TYR A 559      19.909-118.637  -7.858  1.00 23.17           O  \nATOM   5332  N   ARG A 560      13.464-122.667  -7.996  1.00 22.44           N  \nATOM   5333  CA  ARG A 560      13.752-123.840  -7.183  1.00 22.32           C  \nATOM   5334  C   ARG A 560      15.193-124.320  -7.391  1.00 22.24           C  \nATOM   5335  O   ARG A 560      15.734-124.294  -8.524  1.00 23.02           O  \nATOM   5336  CB  ARG A 560      12.744-124.966  -7.487  1.00 22.04           C  \nATOM   5337  CG  ARG A 560      12.916-125.599  -8.875  1.00 22.78           C  \nATOM   5338  CD  ARG A 560      11.782-126.630  -9.156  1.00 21.79           C  \nATOM   5339  NE  ARG A 560      11.993-127.196 -10.482  1.00 23.01           N  \nATOM   5340  CZ  ARG A 560      11.189-128.086 -11.071  1.00 26.56           C  \nATOM   5341  NH1 ARG A 560      10.109-128.527 -10.454  1.00 24.93           N  \nATOM   5342  NH2 ARG A 560      11.470-128.517 -12.288  1.00 25.62           N  \nATOM   5343  N   THR A 561      15.806-124.816  -6.311  1.00 21.76           N  \nATOM   5344  CA  THR A 561      17.218-125.240  -6.375  1.00 21.87           C  \nATOM   5345  C   THR A 561      17.497-126.263  -5.294  1.00 21.61           C  \nATOM   5346  O   THR A 561      16.859-126.241  -4.242  1.00 22.61           O  \nATOM   5347  CB  THR A 561      18.220-124.043  -6.326  1.00 21.93           C  \nATOM   5348  OG1 THR A 561      19.547-124.576  -6.219  1.00 21.74           O  \nATOM   5349  CG2 THR A 561      17.954-123.119  -5.104  1.00 21.94           C  \nATOM   5350  N   VAL A 562      18.399-127.196  -5.570  1.00 22.33           N  \nATOM   5351  CA  VAL A 562      18.846-128.121  -4.521  1.00 22.22           C  \nATOM   5352  C   VAL A 562      20.172-127.660  -3.930  1.00 22.94           C  \nATOM   5353  O   VAL A 562      20.693-128.280  -3.010  1.00 21.26           O  \nATOM   5354  CB  VAL A 562      18.930-129.604  -4.993  1.00 22.37           C  \nATOM   5355  CG1 VAL A 562      17.560-130.118  -5.395  1.00 22.16           C  \nATOM   5356  CG2 VAL A 562      19.960-129.790  -6.133  1.00 22.48           C  \nATOM   5357  N   ALA A 563      20.698-126.550  -4.450  1.00 22.96           N  \nATOM   5358  CA  ALA A 563      22.032-126.083  -4.079  1.00 23.40           C  \nATOM   5359  C   ALA A 563      21.992-124.988  -3.031  1.00 23.80           C  \nATOM   5360  O   ALA A 563      23.006-124.680  -2.441  1.00 23.50           O  \nATOM   5361  CB  ALA A 563      22.748-125.574  -5.304  1.00 22.77           C  \nATOM   5362  N   GLY A 564      20.841-124.340  -2.860  1.00 23.68           N  \nATOM   5363  CA  GLY A 564      20.747-123.276  -1.884  1.00 24.67           C  \nATOM   5364  C   GLY A 564      21.218-121.979  -2.508  1.00 25.06           C  \nATOM   5365  O   GLY A 564      21.440-121.920  -3.739  1.00 25.68           O  \nATOM   5366  N   PRO A 565      21.351-120.917  -1.683  1.00 25.41           N  \nATOM   5367  CA  PRO A 565      21.819-119.638  -2.187  1.00 24.68           C  \nATOM   5368  C   PRO A 565      23.151-119.738  -2.956  1.00 24.82           C  \nATOM   5369  O   PRO A 565      24.060-120.449  -2.565  1.00 23.27           O  \nATOM   5370  CB  PRO A 565      21.993-118.809  -0.916  1.00 25.11           C  \nATOM   5371  CG  PRO A 565      21.004-119.394   0.032  1.00 25.81           C  \nATOM   5372  CD  PRO A 565      21.095-120.862  -0.226  1.00 25.42           C  \nATOM   5373  N   ARG A 566      23.182-119.004  -4.056  1.00 24.88           N  \nATOM   5374  CA  ARG A 566      24.297-118.742  -4.960  1.00 25.86           C  \nATOM   5375  C   ARG A 566      25.499-118.087  -4.284  1.00 25.64           C  \nATOM   5376  O   ARG A 566      25.331-117.250  -3.395  1.00 26.33           O  \nATOM   5377  CB  ARG A 566      23.675-117.750  -5.960  1.00 26.61           C  \nATOM   5378  CG  ARG A 566      24.281-117.552  -7.208  1.00 28.46           C  \nATOM   5379  CD  ARG A 566      23.178-117.332  -8.248  1.00 25.21           C  \nATOM   5380  NE  ARG A 566      22.571-116.011  -8.441  1.00 21.68           N  \nATOM   5381  CZ  ARG A 566      23.138-114.952  -9.024  1.00 23.18           C  \nATOM   5382  NH1 ARG A 566      24.426-114.941  -9.366  1.00 20.93           N  \nATOM   5383  NH2 ARG A 566      22.403-113.868  -9.228  1.00 21.06           N  \nATOM   5384  N   PHE A 567      26.713-118.433  -4.716  1.00 25.27           N  \nATOM   5385  CA  PHE A 567      27.926-117.887  -4.082  1.00 25.72           C  \nATOM   5386  C   PHE A 567      28.500-116.697  -4.849  1.00 25.53           C  \nATOM   5387  O   PHE A 567      29.483-116.072  -4.422  1.00 24.71           O  \nATOM   5388  CB  PHE A 567      28.993-118.973  -3.920  1.00 26.88           C  \nATOM   5389  CG  PHE A 567      28.686-119.961  -2.844  1.00 28.66           C  \nATOM   5390  CD1 PHE A 567      29.164-119.769  -1.560  1.00 31.22           C  \nATOM   5391  CD2 PHE A 567      27.889-121.081  -3.109  1.00 31.41           C  \nATOM   5392  CE1 PHE A 567      28.875-120.690  -0.548  1.00 33.33           C  \nATOM   5393  CE2 PHE A 567      27.594-122.000  -2.097  1.00 30.70           C  \nATOM   5394  CZ  PHE A 567      28.074-121.797  -0.824  1.00 30.77           C  \nATOM   5395  N   ASP A 568      27.855-116.356  -5.961  1.00 24.92           N  \nATOM   5396  CA  ASP A 568      28.435-115.393  -6.886  1.00 24.60           C  \nATOM   5397  C   ASP A 568      27.505-114.233  -7.195  1.00 24.59           C  \nATOM   5398  O   ASP A 568      27.539-113.719  -8.312  1.00 24.43           O  \nATOM   5399  CB  ASP A 568      28.826-116.102  -8.182  1.00 24.40           C  \nATOM   5400  CG  ASP A 568      27.628-116.650  -8.934  1.00 22.22           C  \nATOM   5401  OD1 ASP A 568      26.466-116.640  -8.408  1.00 21.33           O  \nATOM   5402  OD2 ASP A 568      27.858-117.109 -10.073  1.00 23.53           O  \nATOM   5403  N   MET A 569      26.678-113.810  -6.225  1.00 23.53           N  \nATOM   5404  CA  MET A 569      25.768-112.670  -6.476  1.00 22.65           C  \nATOM   5405  C   MET A 569      26.563-111.368  -6.458  1.00 21.42           C  \nATOM   5406  O   MET A 569      27.435-111.194  -5.621  1.00 21.17           O  \nATOM   5407  CB  MET A 569      24.637-112.574  -5.432  1.00 22.91           C  \nATOM   5408  CG  MET A 569      23.628-113.685  -5.489  1.00 22.91           C  \nATOM   5409  SD  MET A 569      22.432-113.609  -4.109  1.00 25.23           S  \nATOM   5410  CE  MET A 569      23.405-114.329  -2.794  1.00 25.85           C  \nATOM   5411  N   PRO A 570      26.253-110.450  -7.388  1.00 20.62           N  \nATOM   5412  CA  PRO A 570      26.870-109.145  -7.391  1.00 20.97           C  \nATOM   5413  C   PRO A 570      26.202-108.320  -6.290  1.00 20.80           C  \nATOM   5414  O   PRO A 570      25.282-108.814  -5.627  1.00 20.48           O  \nATOM   5415  CB  PRO A 570      26.492-108.602  -8.772  1.00 20.28           C  \nATOM   5416  CG  PRO A 570      25.126-109.198  -8.991  1.00 20.69           C  \nATOM   5417  CD  PRO A 570      25.275-110.598  -8.486  1.00 19.92           C  \nATOM   5418  N   GLY A 571      26.607-107.070  -6.175  1.00 21.42           N  \nATOM   5419  CA  GLY A 571      26.188-106.205  -5.073  1.00 22.16           C  \nATOM   5420  C   GLY A 571      24.732-105.806  -5.145  1.00 21.61           C  \nATOM   5421  O   GLY A 571      24.174-105.338  -4.165  1.00 21.80           O  \nATOM   5422  N   PHE A 572      24.136-105.973  -6.318  1.00 21.41           N  \nATOM   5423  CA  PHE A 572      22.767-105.540  -6.584  1.00 21.99           C  \nATOM   5424  C   PHE A 572      21.822-106.742  -6.606  1.00 21.46           C  \nATOM   5425  O   PHE A 572      20.681-106.639  -7.012  1.00 22.11           O  \nATOM   5426  CB  PHE A 572      22.668-104.729  -7.899  1.00 22.24           C  \nATOM   5427  CG  PHE A 572      22.999-105.523  -9.142  1.00 21.94           C  \nATOM   5428  CD1 PHE A 572      22.059-106.368  -9.744  1.00 23.51           C  \nATOM   5429  CD2 PHE A 572      24.277-105.449  -9.683  1.00 23.53           C  \nATOM   5430  CE1 PHE A 572      22.414-107.115 -10.881  1.00 22.11           C  \nATOM   5431  CE2 PHE A 572      24.620-106.164 -10.823  1.00 24.64           C  \nATOM   5432  CZ  PHE A 572      23.705-106.990 -11.411  1.00 22.38           C  \nATOM   5433  N   VAL A 573      22.300-107.890  -6.163  1.00 21.87           N  \nATOM   5434  CA  VAL A 573      21.396-109.022  -5.993  1.00 21.97           C  \nATOM   5435  C   VAL A 573      21.391-109.470  -4.532  1.00 22.17           C  \nATOM   5436  O   VAL A 573      22.451-109.565  -3.924  1.00 21.52           O  \nATOM   5437  CB  VAL A 573      21.752-110.185  -6.966  1.00 22.18           C  \nATOM   5438  CG1 VAL A 573      20.817-111.417  -6.765  1.00 21.26           C  \nATOM   5439  CG2 VAL A 573      21.653-109.688  -8.417  1.00 21.30           C  \nATOM   5440  N   TRP A 574      20.184-109.757  -4.003  1.00 22.92           N  \nATOM   5441  CA  TRP A 574      19.983-110.231  -2.639  1.00 23.64           C  \nATOM   5442  C   TRP A 574      19.119-111.480  -2.630  1.00 23.86           C  \nATOM   5443  O   TRP A 574      18.063-111.500  -3.235  1.00 23.51           O  \nATOM   5444  CB  TRP A 574      19.305-109.143  -1.781  1.00 24.94           C  \nATOM   5445  CG  TRP A 574      20.157-107.928  -1.576  1.00 26.19           C  \nATOM   5446  CD1 TRP A 574      21.069-107.727  -0.580  1.00 28.20           C  \nATOM   5447  CD2 TRP A 574      20.178-106.750  -2.389  1.00 27.36           C  \nATOM   5448  NE1 TRP A 574      21.656-106.478  -0.719  1.00 29.60           N  \nATOM   5449  CE2 TRP A 574      21.130-105.870  -1.831  1.00 28.41           C  \nATOM   5450  CE3 TRP A 574      19.476-106.350  -3.537  1.00 29.41           C  \nATOM   5451  CZ2 TRP A 574      21.393-104.611  -2.373  1.00 28.63           C  \nATOM   5452  CZ3 TRP A 574      19.753-105.093  -4.082  1.00 28.86           C  \nATOM   5453  CH2 TRP A 574      20.695-104.253  -3.510  1.00 27.95           C  \nATOM   5454  N   ASN A 575      19.575-112.516  -1.938  1.00 23.74           N  \nATOM   5455  CA  ASN A 575      18.807-113.725  -1.799  1.00 23.95           C  \nATOM   5456  C   ASN A 575      17.990-113.566  -0.512  1.00 23.97           C  \nATOM   5457  O   ASN A 575      18.535-113.154   0.524  1.00 21.34           O  \nATOM   5458  CB  ASN A 575      19.761-114.916  -1.675  1.00 24.55           C  \nATOM   5459  CG  ASN A 575      19.033-116.270  -1.647  1.00 27.20           C  \nATOM   5460  OD1 ASN A 575      19.088-117.025  -2.612  1.00 34.39           O  \nATOM   5461  ND2 ASN A 575      18.373-116.578  -0.545  1.00 25.45           N  \nATOM   5462  N   MET A 576      16.701-113.892  -0.571  1.00 23.33           N  \nATOM   5463  CA  MET A 576      15.881-113.733   0.609  1.00 25.31           C  \nATOM   5464  C   MET A 576      16.127-114.962   1.514  1.00 25.79           C  \nATOM   5465  O   MET A 576      15.303-115.242   2.373  1.00 30.19           O  \nATOM   5466  CB  MET A 576      14.402-113.502   0.232  1.00 24.56           C  \nATOM   5467  CG  MET A 576      14.169-112.354  -0.764  1.00 24.39           C  \nATOM   5468  SD  MET A 576      14.362-110.693  -0.034  1.00 26.81           S  \nATOM   5469  CE  MET A 576      16.109-110.367  -0.292  1.00 22.81           C  \nTER\nHETATM 5586  CAA IHP A 801      13.333-123.814 -24.708  1.00 29.13           C  \nHETATM 5587  CAB IHP A 801      13.248-124.561 -26.032  1.00 30.10           C  \nHETATM 5588  CAC IHP A 801      12.591-123.675 -27.070  1.00 30.58           C  \nHETATM 5589  CAD IHP A 801      13.429-122.386 -27.289  1.00 26.77           C  \nHETATM 5590  CAE IHP A 801      13.518-121.571 -25.988  1.00 25.07           C  \nHETATM 5591  CAF IHP A 801      14.046-122.453 -24.841  1.00 27.04           C  \nHETATM 5592  OAA IHP A 801      14.150-124.631 -23.877  1.00 31.05           O  \nHETATM 5593  PAA IHP A 801      13.682-125.503 -22.601  1.00 35.52           P  \nHETATM 5594  OAB IHP A 801      14.880-125.584 -21.695  1.00 31.70           O  \nHETATM 5595  OAC IHP A 801      12.404-124.831 -21.924  1.00 33.85           O  \nHETATM 5596  OAD IHP A 801      13.100-126.822 -23.250  1.00 37.66           O  \nHETATM 5597  OAE IHP A 801      14.575-124.789 -26.499  1.00 36.67           O  \nHETATM 5598  PAB IHP A 801      15.519-126.158 -26.346  1.00 42.25           P  \nHETATM 5599  OAF IHP A 801      16.827-125.744 -25.744  1.00 41.46           O  \nHETATM 5600  OAG IHP A 801      14.677-127.302 -25.508  1.00 39.41           O  \nHETATM 5601  OAH IHP A 801      15.633-126.667 -27.847  1.00 42.81           O  \nHETATM 5602  OAI IHP A 801      12.594-124.426 -28.272  1.00 38.64           O  \nHETATM 5603  PAC IHP A 801      11.403-125.494 -28.636  1.00 46.44           P  \nHETATM 5604  OAK IHP A 801      11.110-126.567 -27.638  1.00 44.72           O  \nHETATM 5605  OAL IHP A 801      11.741-126.060 -30.118  1.00 46.64           O  \nHETATM 5606  OAM IHP A 801      10.140-124.482 -28.830  1.00 42.18           O  \nHETATM 5607  OAN IHP A 801      12.734-121.608 -28.243  1.00 32.54           O  \nHETATM 5608  PAD IHP A 801      13.332-120.989 -29.595  1.00 35.55           P  \nHETATM 5609  OAO IHP A 801      12.991-119.525 -29.732  1.00 34.22           O  \nHETATM 5610  OAP IHP A 801      14.879-121.331 -29.731  1.00 35.64           O  \nHETATM 5611  OAQ IHP A 801      12.701-121.872 -30.701  1.00 37.16           O  \nHETATM 5612  OAR IHP A 801      14.413-120.460 -26.203  1.00 23.98           O  \nHETATM 5613  PAE IHP A 801      13.942-118.894 -25.915  1.00 24.96           P  \nHETATM 5614  OAS IHP A 801      13.383-118.867 -24.540  1.00 22.97           O  \nHETATM 5615  OAT IHP A 801      12.945-118.618 -27.047  1.00 25.81           O  \nHETATM 5616  OAU IHP A 801      15.302-118.176 -26.121  1.00 23.23           O  \nHETATM 5617  OAV IHP A 801      13.941-121.779 -23.576  1.00 24.28           O  \nHETATM 5618  PAF IHP A 801      15.225-121.224 -22.786  1.00 27.56           P  \nHETATM 5619  OAW IHP A 801      16.543-121.705 -23.367  1.00 25.48           O  \nHETATM 5620  OAX IHP A 801      14.889-121.712 -21.305  1.00 28.28           O  \nHETATM 5621  OAY IHP A 801      14.996-119.679 -22.888  1.00 28.58           O  \nTER\nHETATM 5622  CBA IAC A 901       5.746-110.951 -25.187  1.00 18.01           C  \nHETATM 5623  CBB IAC A 901       6.954-111.250 -25.820  1.00 18.86           C  \nHETATM 5624  CBC IAC A 901       8.202-111.196 -25.132  1.00 17.99           C  \nHETATM 5625  CBD IAC A 901       8.203-110.836 -23.768  1.00 18.81           C  \nHETATM 5626  CBE IAC A 901       6.977-110.538 -23.146  1.00 18.07           C  \nHETATM 5627  CBF IAC A 901       5.743-110.618 -23.823  1.00 18.78           C  \nHETATM 5628  CBG IAC A 901       6.608-111.548 -27.150  1.00 18.21           C  \nHETATM 5629  CBH IAC A 901       5.256-111.427 -27.265  1.00 18.10           C  \nHETATM 5630  CBI IAC A 901       7.583-111.948 -28.298  1.00 17.38           C  \nHETATM 5631  CBJ IAC A 901       8.284-113.291 -27.994  1.00 18.58           C  \nHETATM 5632  NBK IAC A 901       4.747-111.062 -26.073  1.00 18.07           N  \nHETATM 5633  OBL IAC A 901       9.497-113.296 -28.143  1.00 19.76           O  \nHETATM 5634  OBM IAC A 901       7.601-114.274 -27.638  1.00 19.47           O  \nTER\nATOM   4474  N   GLN A2001       8.069 -94.388 -25.027  1.00 33.49           N  \nATOM   4475  CA  GLN A2001       9.186 -95.357 -25.268  1.00 33.45           C  \nATOM   4476  C   GLN A2001       9.409 -96.239 -24.035  1.00 32.29           C  \nATOM   4477  O   GLN A2001       9.219 -95.772 -22.908  1.00 32.89           O  \nATOM   4478  CB  GLN A2001      10.472 -94.596 -25.619  1.00 33.37           C  \nATOM   4479  CG  GLN A2001      11.674 -95.511 -25.917  1.00 35.84           C  \nATOM   4480  CD  GLN A2001      12.776 -94.753 -26.671  1.00 34.81           C  \nATOM   4481  NE2 GLN A2001      12.336 -93.836 -27.684  1.00 35.65           N  \nATOM   4482  OE1 GLN A2001      14.009 -95.016 -26.376  1.00 39.82           O  \nATOM   4483  N   VAL A2002       9.829 -97.493 -24.241  1.00 30.54           N  \nATOM   4484  CA  VAL A2002       9.969 -98.446 -23.144  1.00 28.89           C  \nATOM   4485  C   VAL A2002      11.233 -99.322 -23.271  1.00 27.83           C  \nATOM   4486  O   VAL A2002      11.544 -99.823 -24.355  1.00 27.25           O  \nATOM   4487  CB  VAL A2002       8.709 -99.361 -23.043  1.00 29.22           C  \nATOM   4488  CG1 VAL A2002       8.927-100.479 -22.041  1.00 30.11           C  \nATOM   4489  CG2 VAL A2002       7.462 -98.565 -22.672  1.00 28.74           C  \nATOM   4490  N   VAL A2003      11.931 -99.522 -22.148  1.00 26.33           N  \nATOM   4491  CA  VAL A2003      13.146-100.364 -22.094  1.00 25.27           C  \nATOM   4492  C   VAL A2003      12.866-101.850 -22.430  1.00 24.86           C  \nATOM   4493  O   VAL A2003      11.974-102.459 -21.833  1.00 24.00           O  \nATOM   4494  CB  VAL A2003      13.867-100.178 -20.718  1.00 25.38           C  \nATOM   4495  CG1 VAL A2003      15.057-101.135 -20.527  1.00 25.99           C  \nATOM   4496  CG2 VAL A2003      14.326 -98.703 -20.561  1.00 24.69           C  \nATOM   4497  N   GLY A2004      13.600-102.409 -23.400  1.00 23.41           N  \nATOM   4498  CA  GLY A2004      13.444-103.824 -23.791  1.00 23.63           C  \nATOM   4499  C   GLY A2004      12.159-104.138 -24.545  1.00 22.98           C  \nATOM   4500  O   GLY A2004      11.805-105.306 -24.720  1.00 22.89           O  \nATOM   4501  N   TRP A2005      11.441-103.080 -24.957  1.00 21.90           N  \nATOM   4502  CA  TRP A2005      10.240-103.209 -25.780  1.00 21.27           C  \nATOM   4503  C   TRP A2005      10.384-102.394 -27.094  1.00 21.01           C  \nATOM   4504  O   TRP A2005      10.802-101.206 -27.055  1.00 20.28           O  \nATOM   4505  CB  TRP A2005       8.969-102.759 -25.020  1.00 21.50           C  \nATOM   4506  CG  TRP A2005       7.734-103.332 -25.634  1.00 21.35           C  \nATOM   4507  CD1 TRP A2005       6.908-102.719 -26.508  1.00 21.35           C  \nATOM   4508  CD2 TRP A2005       7.248-104.682 -25.500  1.00 23.59           C  \nATOM   4509  CE2 TRP A2005       6.092-104.787 -26.292  1.00 24.07           C  \nATOM   4510  CE3 TRP A2005       7.663-105.798 -24.754  1.00 25.58           C  \nATOM   4511  NE1 TRP A2005       5.898-103.571 -26.893  1.00 24.98           N  \nATOM   4512  CZ2 TRP A2005       5.341-105.973 -26.375  1.00 25.42           C  \nATOM   4513  CZ3 TRP A2005       6.916-106.971 -24.831  1.00 22.59           C  \nATOM   4514  CH2 TRP A2005       5.780-107.051 -25.642  1.00 22.90           C  \nATOM   4515  N   PRO A2006      10.022-102.995 -28.240  1.00 21.16           N  \nATOM   4516  CA  PRO A2006       9.503-104.347 -28.383  1.00 21.91           C  \nATOM   4517  C   PRO A2006      10.594-105.383 -28.078  1.00 21.09           C  \nATOM   4518  O   PRO A2006      11.790-105.050 -28.118  1.00 22.49           O  \nATOM   4519  CB  PRO A2006       9.086-104.407 -29.871  1.00 21.88           C  \nATOM   4520  CG  PRO A2006       9.086-103.108 -30.333  1.00 22.25           C  \nATOM   4521  CD  PRO A2006      10.079-102.329 -29.549  1.00 21.84           C  \nATOM   4522  N   PRO A2007      10.206-106.638 -27.767  1.00 21.59           N  \nATOM   4523  CA  PRO A2007      11.190-107.623 -27.343  1.00 21.56           C  \nATOM   4524  C   PRO A2007      12.016-108.237 -28.500  1.00 23.31           C  \nATOM   4525  O   PRO A2007      11.770-109.399 -28.953  1.00 22.05           O  \nATOM   4526  CB  PRO A2007      10.321-108.684 -26.680  1.00 21.03           C  \nATOM   4527  CG  PRO A2007       9.095-108.660 -27.511  1.00 20.92           C  \nATOM   4528  CD  PRO A2007       8.851-107.207 -27.824  1.00 20.44           C  \nATOM   4529  N   VAL A2008      13.028-107.483 -28.924  1.00 23.76           N  \nATOM   4530  CA  VAL A2008      13.878-107.840 -30.061  1.00 24.75           C  \nATOM   4531  C   VAL A2008      15.317-107.585 -29.666  1.00 24.70           C  \nATOM   4532  O   VAL A2008      15.568-106.836 -28.742  1.00 25.05           O  \nATOM   4533  CB  VAL A2008      13.590-106.968 -31.346  1.00 24.44           C  \nATOM   4534  CG1 VAL A2008      12.234-107.286 -31.948  1.00 26.46           C  \nATOM   4535  CG2 VAL A2008      13.779-105.474 -31.063  1.00 24.76           C  \nATOM   4536  N   ARG A2009      16.263-108.189 -30.378  1.00 24.57           N  \nATOM   4537  CA  ARG A2009      17.672-107.977 -30.074  1.00 25.07           C  \nATOM   4538  C   ARG A2009      18.328-106.863 -30.916  1.00 25.44           C  \nATOM   4539  O   ARG A2009      19.495-106.495 -30.667  1.00 26.06           O  \nATOM   4540  CB  ARG A2009      18.446-109.296 -30.173  1.00 25.74           C  \nATOM   4541  CG  ARG A2009      18.157-110.284 -29.026  1.00 25.45           C  \nATOM   4542  CD  ARG A2009      19.376-111.184 -28.775  1.00 24.65           C  \nATOM   4543  NE  ARG A2009      18.986-112.529 -28.400  1.00 23.50           N  \nATOM   4544  CZ  ARG A2009      19.820-113.567 -28.279  1.00 23.65           C  \nATOM   4545  NH1 ARG A2009      21.125-113.422 -28.493  1.00 23.07           N1+\nATOM   4546  NH2 ARG A2009      19.344-114.758 -27.925  1.00 21.86           N  \nATOM   4547  N   ASN A2010      17.571-106.322 -31.882  1.00 24.94           N  \nATOM   4548  CA  ASN A2010      17.991-105.185 -32.742  1.00 24.47           C  \nATOM   4549  C   ASN A2010      18.554-104.001 -31.959  1.00 24.06           C  \nATOM   4550  O   ASN A2010      18.016-103.634 -30.906  1.00 23.29           O  \nATOM   4551  CB  ASN A2010      16.794-104.645 -33.564  1.00 23.91           C  \nATOM   4552  CG  ASN A2010      16.145-105.704 -34.443  1.00 25.46           C  \nATOM   4553  ND2 ASN A2010      16.051-105.417 -35.746  1.00 23.09           N  \nATOM   4554  OD1 ASN A2010      15.717-106.757 -33.959  1.00 23.29           O  \nATOM   4555  N   TYR A2011      19.635-103.413 -32.474  1.00 23.13           N  \nATOM   4556  CA  TYR A2011      20.086-102.117 -31.990  1.00 23.78           C  \nATOM   4557  C   TYR A2011      19.011-101.088 -32.286  1.00 24.00           C  \nATOM   4558  O   TYR A2011      18.339-101.174 -33.315  1.00 23.81           O  \nATOM   4559  CB  TYR A2011      21.310-101.677 -32.774  1.00 23.73           C  \nATOM   4560  CG  TYR A2011      22.598-102.394 -32.485  1.00 23.97           C  \nATOM   4561  CD1 TYR A2011      23.409-102.835 -33.535  1.00 24.76           C  \nATOM   4562  CD2 TYR A2011      23.052-102.573 -31.177  1.00 24.01           C  \nATOM   4563  CE1 TYR A2011      24.638-103.456 -33.293  1.00 24.79           C  \nATOM   4564  CE2 TYR A2011      24.286-103.188 -30.921  1.00 24.87           C  \nATOM   4565  CZ  TYR A2011      25.066-103.634 -31.988  1.00 24.53           C  \nATOM   4566  OH  TYR A2011      26.275-104.248 -31.757  1.00 24.76           O  \nATOM   4567  N   ARG A2012      18.875-100.089 -31.415  1.00 24.76           N  \nATOM   4568  CA  ARG A2012      18.086 -98.922 -31.775  1.00 25.62           C  \nATOM   4569  C   ARG A2012      18.974 -98.048 -32.680  1.00 25.99           C  \nATOM   4570  O   ARG A2012      20.205 -98.072 -32.571  1.00 25.79           O  \nATOM   4571  CB  ARG A2012      17.596 -98.194 -30.525  1.00 25.26           C  \nATOM   4572  CG  ARG A2012      16.707 -99.049 -29.641  1.00 25.98           C  \nATOM   4573  CD  ARG A2012      16.265 -98.351 -28.350  1.00 26.82           C  \nATOM   4574  NE  ARG A2012      15.520 -99.305 -27.510  1.00 29.44           N  \nATOM   4575  CZ  ARG A2012      14.167 -99.364 -27.456  1.00 29.71           C  \nATOM   4576  NH1 ARG A2012      13.359 -98.505 -28.186  1.00 29.17           N1+\nATOM   4577  NH2 ARG A2012      13.614-100.293 -26.664  1.00 29.05           N  \nATOM   4578  N   LYS A2013      18.371 -97.317 -33.608  1.00 26.80           N  \nATOM   4579  CA  LYS A2013      19.177 -96.645 -34.630  1.00 27.33           C  \nATOM   4580  C   LYS A2013      19.035 -95.131 -34.632  1.00 27.53           C  \nATOM   4581  O   LYS A2013      19.933 -94.438 -35.122  1.00 27.56           O  \nATOM   4582  CB  LYS A2013      18.897 -97.212 -36.025  1.00 27.54           C  \nATOM   4583  CG  LYS A2013      19.273 -98.674 -36.172  1.00 28.86           C  \nATOM   4584  CD  LYS A2013      19.374 -99.079 -37.633  1.00 30.93           C  \nATOM   4585  CE  LYS A2013      19.449-100.594 -37.791  1.00 32.06           C  \nATOM   4586  NZ  LYS A2013      20.369-101.224 -36.797  1.00 33.99           N1+\nATOM   4587  OXT LYS A2013      18.044 -94.576 -34.150  1.00 27.52           O1-\nTER    4588      LYS B2013 \nATOM      1  N   LYS A3005      28.463-179.347 -37.294  1.00 24.83           N  \nATOM      2  CA  LYS A3005      29.843-179.865 -37.048  1.00 24.11           C  \nATOM      3  C   LYS A3005      30.152-179.809 -35.552  1.00 23.43           C  \nATOM      4  O   LYS A3005      31.104-180.446 -35.080  1.00 23.83           O  \nATOM      5  CB  LYS A3005      30.910-179.078 -37.839  1.00 23.96           C  \nATOM      6  CG  LYS A3005      30.500-178.619 -39.227  1.00 24.10           C  \nATOM      7  CD  LYS A3005      31.580-178.924 -40.273  1.00 23.85           C  \nATOM      8  CE  LYS A3005      31.025-178.677 -41.666  1.00 24.47           C  \nATOM      9  NZ  LYS A3005      31.753-179.387 -42.768  1.00 26.76           N  \nATOM     10  N   ILE A3006      29.354-179.048 -34.810  1.00 22.46           N  \nATOM     11  CA  ILE A3006      29.559-178.918 -33.371  1.00 21.62           C  \nATOM     12  C   ILE A3006      28.338-179.351 -32.568  1.00 21.49           C  \nATOM     13  O   ILE A3006      27.212-178.910 -32.840  1.00 21.18           O  \nATOM     14  CB  ILE A3006      29.979-177.466 -32.968  1.00 21.26           C  \nATOM     15  CG1 ILE A3006      31.340-177.122 -33.593  1.00 21.01           C  \nATOM     16  CG2 ILE A3006      30.057-177.307 -31.442  1.00 19.45           C  \nATOM     17  CD1 ILE A3006      31.641-175.659 -33.583  1.00 20.88           C  \nATOM     18  N   VAL A3007      28.581-180.195 -31.567  1.00 21.23           N  \nATOM     19  CA  VAL A3007      27.534-180.609 -30.634  1.00 21.64           C  \nATOM     20  C   VAL A3007      27.577-179.772 -29.358  1.00 22.18           C  \nATOM     21  O   VAL A3007      28.630-179.673 -28.687  1.00 22.72           O  \nATOM     22  CB  VAL A3007      27.601-182.135 -30.293  1.00 21.69           C  \nATOM     23  CG1 VAL A3007      26.499-182.516 -29.292  1.00 20.72           C  \nATOM     24  CG2 VAL A3007      27.487-182.993 -31.572  1.00 20.57           C  \nATOM     25  N   LEU A3008      26.431-179.159 -29.057  1.00 22.39           N  \nATOM     26  CA  LEU A3008      26.219-178.398 -27.829  1.00 22.57           C  \nATOM     27  C   LEU A3008      25.351-179.217 -26.881  1.00 23.45           C  \nATOM     28  O   LEU A3008      24.341-179.786 -27.305  1.00 23.80           O  \nATOM     29  CB  LEU A3008      25.507-177.063 -28.131  1.00 21.48           C  \nATOM     30  CG  LEU A3008      26.203-176.201 -29.203  1.00 21.14           C  \nATOM     31  CD1 LEU A3008      25.407-174.908 -29.509  1.00 18.75           C  \nATOM     32  CD2 LEU A3008      27.625-175.895 -28.791  1.00 17.76           C  \nATOM     33  N   LYS A3009      25.731-179.250 -25.606  1.00 23.44           N  \nATOM     34  CA  LYS A3009      24.933-179.959 -24.595  1.00 23.90           C  \nATOM     35  C   LYS A3009      24.338-178.972 -23.615  1.00 22.67           C  \nATOM     36  O   LYS A3009      25.069-178.195 -22.989  1.00 23.95           O  \nATOM     37  CB  LYS A3009      25.776-180.992 -23.854  1.00 23.53           C  \nATOM     38  CG  LYS A3009      25.872-182.308 -24.562  1.00 26.39           C  \nATOM     39  CD  LYS A3009      26.997-183.126 -23.977  1.00 27.79           C  \nATOM     40  CE  LYS A3009      27.009-184.515 -24.573  1.00 29.03           C  \nATOM     41  NZ  LYS A3009      28.169-185.297 -24.057  1.00 30.57           N  \nATOM     42  N   SER A3010      23.012-178.984 -23.512  1.00 21.89           N  \nATOM     43  CA  SER A3010      22.279-178.099 -22.621  1.00 21.41           C  \nATOM     44  C   SER A3010      22.394-178.540 -21.148  1.00 21.21           C  \nATOM     45  O   SER A3010      22.929-179.617 -20.839  1.00 20.81           O  \nATOM     46  CB  SER A3010      20.808-178.030 -23.030  1.00 20.81           C  \nATOM     47  OG  SER A3010      20.097-179.111 -22.443  1.00 20.76           O  \nATOM     48  N   SER A3011      21.898-177.698 -20.239  1.00 20.42           N  \nATOM     49  CA  SER A3011      21.926-178.053 -18.813  1.00 19.73           C  \nATOM     50  C   SER A3011      20.969-179.208 -18.519  1.00 19.43           C  \nATOM     51  O   SER A3011      21.017-179.830 -17.448  1.00 19.65           O  \nATOM     52  CB  SER A3011      21.572-176.846 -17.963  1.00 19.58           C  \nATOM     53  OG  SER A3011      20.256-176.396 -18.229  1.00 19.19           O  \nATOM     54  N   ASP A3012      20.105-179.503 -19.486  1.00 18.68           N  \nATOM     55  CA  ASP A3012      19.209-180.664 -19.371  1.00 18.08           C  \nATOM     56  C   ASP A3012      19.881-181.940 -19.893  1.00 18.25           C  \nATOM     57  O   ASP A3012      19.281-183.016 -19.872  1.00 17.92           O  \nATOM     58  CB  ASP A3012      17.926-180.385 -20.133  1.00 17.51           C  \nATOM     59  CG  ASP A3012      17.145-179.244 -19.528  1.00 16.34           C  \nATOM     60  OD1 ASP A3012      16.842-179.316 -18.320  1.00 13.14           O  \nATOM     61  OD2 ASP A3012      16.852-178.279 -20.254  1.00 14.67           O  \nATOM     62  N   GLY A3013      21.121-181.793 -20.370  1.00 18.60           N  \nATOM     63  CA  GLY A3013      21.920-182.933 -20.840  1.00 18.93           C  \nATOM     64  C   GLY A3013      21.506-183.452 -22.207  1.00 19.22           C  \nATOM     65  O   GLY A3013      21.782-184.620 -22.545  1.00 18.94           O  \nATOM     66  N   GLU A3014      20.835-182.598 -22.981  1.00 18.89           N  \nATOM     67  CA  GLU A3014      20.356-182.948 -24.328  1.00 19.29           C  \nATOM     68  C   GLU A3014      21.279-182.348 -25.358  1.00 20.35           C  \nATOM     69  O   GLU A3014      21.720-181.210 -25.207  1.00 20.95           O  \nATOM     70  CB  GLU A3014      18.976-182.392 -24.562  1.00 19.44           C  \nATOM     71  CG  GLU A3014      17.936-182.976 -23.650  1.00 16.58           C  \nATOM     72  CD  GLU A3014      16.564-182.621 -24.116  1.00 18.09           C  \nATOM     73  OE1 GLU A3014      15.842-183.543 -24.531  1.00 13.83           O  \nATOM     74  OE2 GLU A3014      16.220-181.405 -24.077  1.00 18.56           O  \nATOM     75  N   SER A3015      21.574-183.123 -26.399  1.00 21.23           N  \nATOM     76  CA  SER A3015      22.555-182.712 -27.392  1.00 21.00           C  \nATOM     77  C   SER A3015      21.884-182.058 -28.593  1.00 21.76           C  \nATOM     78  O   SER A3015      20.871-182.574 -29.122  1.00 21.37           O  \nATOM     79  CB  SER A3015      23.373-183.911 -27.867  1.00 21.34           C  \nATOM     80  OG  SER A3015      24.283-184.322 -26.869  1.00 21.46           O  \nATOM     81  N   PHE A3016      22.503-180.953 -29.030  1.00 21.81           N  \nATOM     82  CA  PHE A3016      22.102-180.174 -30.186  1.00 22.09           C  \nATOM     83  C   PHE A3016      23.251-180.206 -31.178  1.00 22.53           C  \nATOM     84  O   PHE A3016      24.408-179.982 -30.795  1.00 22.75           O  \nATOM     85  CB  PHE A3016      21.900-178.704 -29.757  1.00 21.37           C  \nATOM     86  CG  PHE A3016      20.657-178.477 -28.951  1.00 22.67           C  \nATOM     87  CD1 PHE A3016      20.604-178.852 -27.594  1.00 24.46           C  \nATOM     88  CD2 PHE A3016      19.529-177.890 -29.541  1.00 21.93           C  \nATOM     89  CE1 PHE A3016      19.435-178.663 -26.850  1.00 23.11           C  \nATOM     90  CE2 PHE A3016      18.374-177.678 -28.813  1.00 23.40           C  \nATOM     91  CZ  PHE A3016      18.322-178.061 -27.463  1.00 24.53           C  \nATOM     92  N   GLU A3017      22.943-180.438 -32.444  1.00 22.12           N  \nATOM     93  CA  GLU A3017      23.975-180.425 -33.474  1.00 23.22           C  \nATOM     94  C   GLU A3017      23.802-179.225 -34.407  1.00 23.03           C  \nATOM     95  O   GLU A3017      22.776-179.085 -35.087  1.00 22.85           O  \nATOM     96  CB  GLU A3017      23.994-181.743 -34.261  1.00 23.25           C  \nATOM     97  CG  GLU A3017      25.357-182.072 -34.839  1.00 25.22           C  \nATOM     98  CD  GLU A3017      25.291-183.204 -35.849  1.00 28.37           C  \nATOM     99  OE1 GLU A3017      24.283-183.272 -36.592  1.00 29.13           O  \nATOM    100  OE2 GLU A3017      26.246-184.017 -35.902  1.00 28.74           O  \nATOM    101  N   VAL A3018      24.821-178.370 -34.440  1.00 23.18           N  \nATOM    102  CA  VAL A3018      24.755-177.137 -35.205  1.00 23.00           C  \nATOM    103  C   VAL A3018      25.977-176.969 -36.100  1.00 22.91           C  \nATOM    104  O   VAL A3018      27.078-177.460 -35.779  1.00 22.48           O  \nATOM    105  CB  VAL A3018      24.620-175.902 -34.273  1.00 22.97           C  \nATOM    106  CG1 VAL A3018      23.384-176.050 -33.364  1.00 25.16           C  \nATOM    107  CG2 VAL A3018      25.869-175.728 -33.446  1.00 23.29           C  \nATOM    108  N   GLU A3019      25.776-176.263 -37.212  1.00 22.49           N  \nATOM    109  CA  GLU A3019      26.866-175.921 -38.112  1.00 22.94           C  \nATOM    110  C   GLU A3019      27.867-175.080 -37.347  1.00 22.69           C  \nATOM    111  O   GLU A3019      27.486-174.260 -36.488  1.00 21.62           O  \nATOM    112  CB  GLU A3019      26.365-175.120 -39.306  1.00 23.18           C  \nATOM    113  CG  GLU A3019      25.536-175.911 -40.296  1.00 25.37           C  \nATOM    114  CD  GLU A3019      25.093-175.061 -41.463  1.00 27.93           C  \nATOM    115  OE1 GLU A3019      25.386-173.833 -41.451  1.00 29.11           O  \nATOM    116  OE2 GLU A3019      24.456-175.622 -42.392  1.00 29.56           O  \nATOM    117  N   GLU A3020      29.144-175.287 -37.656  1.00 22.75           N  \nATOM    118  CA  GLU A3020      30.210-174.558 -36.979  1.00 23.16           C  \nATOM    119  C   GLU A3020      29.947-173.056 -36.906  1.00 23.18           C  \nATOM    120  O   GLU A3020      30.066-172.463 -35.828  1.00 23.60           O  \nATOM    121  CB  GLU A3020      31.560-174.822 -37.634  1.00 23.24           C  \nATOM    122  CG  GLU A3020      32.681-174.118 -36.918  1.00 23.73           C  \nATOM    123  CD  GLU A3020      33.986-174.260 -37.626  1.00 25.31           C  \nATOM    124  OE1 GLU A3020      34.219-173.519 -38.612  1.00 25.70           O  \nATOM    125  OE2 GLU A3020      34.784-175.107 -37.181  1.00 26.03           O  \nATOM    126  N   ALA A3021      29.587-172.447 -38.039  1.00 23.42           N  \nATOM    127  CA  ALA A3021      29.375-170.989 -38.108  1.00 23.18           C  \nATOM    128  C   ALA A3021      28.266-170.521 -37.170  1.00 23.31           C  \nATOM    129  O   ALA A3021      28.325-169.409 -36.651  1.00 23.06           O  \nATOM    130  CB  ALA A3021      29.094-170.532 -39.535  1.00 23.19           C  \nATOM    131  N   VAL A3022      27.256-171.365 -36.956  1.00 23.08           N  \nATOM    132  CA  VAL A3022      26.196-171.048 -35.991  1.00 23.50           C  \nATOM    133  C   VAL A3022      26.747-171.046 -34.547  1.00 24.19           C  \nATOM    134  O   VAL A3022      26.578-170.066 -33.806  1.00 24.93           O  \nATOM    135  CB  VAL A3022      24.973-172.006 -36.131  1.00 23.49           C  \nATOM    136  CG1 VAL A3022      23.985-171.788 -34.996  1.00 23.25           C  \nATOM    137  CG2 VAL A3022      24.290-171.811 -37.477  1.00 22.80           C  \nATOM    138  N   ALA A3023      27.434-172.124 -34.165  1.00 24.08           N  \nATOM    139  CA  ALA A3023      28.060-172.227 -32.842  1.00 23.68           C  \nATOM    140  C   ALA A3023      29.048-171.100 -32.545  1.00 23.71           C  \nATOM    141  O   ALA A3023      29.129-170.622 -31.410  1.00 23.20           O  \nATOM    142  CB  ALA A3023      28.741-173.583 -32.694  1.00 24.29           C  \nATOM    143  N   LEU A3024      29.797-170.681 -33.570  1.00 23.74           N  \nATOM    144  CA  LEU A3024      30.846-169.660 -33.427  1.00 23.04           C  \nATOM    145  C   LEU A3024      30.293-168.240 -33.344  1.00 22.78           C  \nATOM    146  O   LEU A3024      31.051-167.283 -33.143  1.00 21.86           O  \nATOM    147  CB  LEU A3024      31.889-169.772 -34.550  1.00 23.29           C  \nATOM    148  CG  LEU A3024      32.811-171.002 -34.601  1.00 22.80           C  \nATOM    149  CD1 LEU A3024      33.959-170.717 -35.546  1.00 22.67           C  \nATOM    150  CD2 LEU A3024      33.343-171.400 -33.221  1.00 22.51           C  \nATOM    151  N   GLU A3025      28.972-168.107 -33.458  1.00 22.46           N  \nATOM    152  CA  GLU A3025      28.295-166.841 -33.172  1.00 21.95           C  \nATOM    153  C   GLU A3025      28.386-166.481 -31.693  1.00 21.66           C  \nATOM    154  O   GLU A3025      28.262-165.316 -31.329  1.00 20.07           O  \nATOM    155  CB  GLU A3025      26.830-166.913 -33.603  1.00 22.78           C  \nATOM    156  CG  GLU A3025      26.645-166.773 -35.108  1.00 22.50           C  \nATOM    157  CD  GLU A3025      27.206-165.454 -35.607  1.00 25.29           C  \nATOM    158  OE1 GLU A3025      28.301-165.459 -36.208  1.00 24.81           O  \nATOM    159  OE2 GLU A3025      26.575-164.403 -35.359  1.00 26.79           O  \nATOM    160  N   SER A3026      28.564-167.506 -30.858  1.00 21.34           N  \nATOM    161  CA  SER A3026      28.727-167.358 -29.414  1.00 21.59           C  \nATOM    162  C   SER A3026      30.201-167.292 -29.155  1.00 21.42           C  \nATOM    163  O   SER A3026      30.926-168.218 -29.514  1.00 21.45           O  \nATOM    164  CB  SER A3026      28.155-168.579 -28.691  1.00 21.50           C  \nATOM    165  OG  SER A3026      28.618-168.655 -27.339  1.00 22.31           O  \nATOM    166  N   GLN A3027      30.651-166.201 -28.551  1.00 21.31           N  \nATOM    167  CA  GLN A3027      32.072-166.047 -28.249  1.00 21.53           C  \nATOM    168  C   GLN A3027      32.498-167.039 -27.167  1.00 21.21           C  \nATOM    169  O   GLN A3027      33.615-167.561 -27.197  1.00 21.00           O  \nATOM    170  CB  GLN A3027      32.395-164.603 -27.873  1.00 20.99           C
[truncated: 156,164 more chars]
