# Supplementary material for: Flexibility of intrinsically disordered degrons in AUX/IAA proteins reinforces auxin co-receptor assemblies
Source: Nat Commun. 2020 May 8;11:2277. doi: 10.1038/s41467-020-16147-2 (PMC7210949; doi:10.1038/s41467-020-16147-2)
Supplement: Supplementary file 11 — Supplementary Data 8 [file 41467_2020_16147_MOESM11_ESM.gz › disvis_haddock_files/IAA07/Input/complex_1.pdb]

REMARK FILENAME="complex_1.pdb"
REMARK coordinates built for more than 100 hundred atoms
REMARK DATE:10-Dec-2019  13:35:06       created by user: enmr
REMARK VERSION:1.3U
ATOM      1  N   PHE     9     -55.484  11.224   2.166  1.00 10.00      A   
ATOM      2  HN  PHE     9     -55.541  11.931   1.490  1.00 10.00      A   
ATOM      3  CA  PHE     9     -55.263   9.802   1.726  1.00 10.00      A   
ATOM      4  CB  PHE     9     -56.416   8.895   2.204  1.00 10.00      A   
ATOM      5  CG  PHE     9     -56.574   8.841   3.699  1.00 10.00      A   
ATOM      6  CD1 PHE     9     -57.843   8.859   4.270  1.00 10.00      A   
ATOM      7  CD2 PHE     9     -55.462   8.780   4.539  1.00 10.00      A   
ATOM      8  CE1 PHE     9     -58.003   8.808   5.653  1.00 10.00      A   
ATOM      9  CE2 PHE     9     -55.618   8.733   5.918  1.00 10.00      A   
ATOM     10  CZ  PHE     9     -56.889   8.743   6.478  1.00 10.00      A   
ATOM     11  C   PHE     9     -55.144   9.668   0.203  1.00 10.00      A   
ATOM     12  O   PHE     9     -55.806  10.410  -0.530  1.00 10.00      A   
ATOM     13  N   PRO    10     -54.325   8.701  -0.277  1.00 10.00      A   
ATOM     14  CA  PRO    10     -54.335   8.302  -1.690  1.00 10.00      A   
ATOM     15  CB  PRO    10     -53.492   7.029  -1.701  1.00 10.00      A   
ATOM     16  CG  PRO    10     -52.619   7.141  -0.509  1.00 10.00      A   
ATOM     17  CD  PRO    10     -53.374   7.907   0.517  1.00 10.00      A   
ATOM     18  C   PRO    10     -55.765   7.946  -2.125  1.00 10.00      A   
ATOM     19  O   PRO    10     -56.540   7.433  -1.320  1.00 10.00      A   
ATOM     20  N   GLU    11     -56.095   8.203  -3.389  1.00 10.00      A   
ATOM     21  HN  GLU    11     -55.401   8.527  -4.000  1.00 10.00      A   
ATOM     22  CA  GLU    11     -57.465   8.020  -3.904  1.00 10.00      A   
ATOM     23  CB  GLU    11     -57.575   8.430  -5.384  1.00 10.00      A   
ATOM     24  CG  GLU    11     -56.919   9.756  -5.774  1.00 10.00      A   
ATOM     25  CD  GLU    11     -57.458  10.979  -5.022  1.00 10.00      A   
ATOM     26  OE1 GLU    11     -58.619  10.947  -4.565  1.00 10.00      A   
ATOM     27  OE2 GLU    11     -56.705  11.980  -4.901  1.00 10.00      A   
ATOM     28  C   GLU    11     -57.988   6.591  -3.752  1.00 10.00      A   
ATOM     29  O   GLU    11     -59.178   6.390  -3.507  1.00 10.00      A   
ATOM     30  N   GLU    12     -57.093   5.611  -3.924  1.00 10.00      A   
ATOM     31  HN  GLU    12     -56.175   5.848  -4.172  1.00 10.00      A   
ATOM     32  CA  GLU    12     -57.441   4.188  -3.754  1.00 10.00      A   
ATOM     33  CB  GLU    12     -56.262   3.288  -4.153  1.00 10.00      A   
ATOM     34  CG  GLU    12     -54.971   3.618  -3.420  1.00 10.00      A   
ATOM     35  CD  GLU    12     -53.820   2.757  -3.846  1.00 10.00      A   
ATOM     36  OE1 GLU    12     -54.050   1.758  -4.578  1.00 10.00      A   
ATOM     37  OE2 GLU    12     -52.674   3.084  -3.453  1.00 10.00      A   
ATOM     38  C   GLU    12     -57.864   3.892  -2.307  1.00 10.00      A   
ATOM     39  O   GLU    12     -58.874   3.194  -2.088  1.00 10.00      A   
ATOM     40  N   VAL    13     -57.068   4.412  -1.335  1.00 10.00      A   
ATOM     41  HN  VAL    13     -56.223   4.839  -1.589  1.00 10.00      A   
ATOM     42  CA  VAL    13     -57.440   4.352   0.091  1.00 10.00      A   
ATOM     43  CB  VAL    13     -56.382   5.051   1.008  1.00 10.00      A   
ATOM     44  CG1 VAL    13     -56.886   5.168   2.424  1.00 10.00      A   
ATOM     45  CG2 VAL    13     -55.065   4.284   0.997  1.00 10.00      A   
ATOM     46  C   VAL    13     -58.862   4.921   0.349  1.00 10.00      A   
ATOM     47  O   VAL    13     -59.698   4.256   0.961  1.00 10.00      A   
ATOM     48  N   LEU    14     -59.139   6.141  -0.113  1.00 10.00      A   
ATOM     49  HN  LEU    14     -58.441   6.651  -0.576  1.00 10.00      A   
ATOM     50  CA  LEU    14     -60.494   6.745   0.062  1.00 10.00      A   
ATOM     51  CB  LEU    14     -60.534   8.205  -0.432  1.00 10.00      A   
ATOM     52  CG  LEU    14     -60.082   9.294   0.558  1.00 10.00      A   
ATOM     53  CD1 LEU    14     -59.750  10.612  -0.159  1.00 10.00      A   
ATOM     54  CD2 LEU    14     -61.136   9.521   1.672  1.00 10.00      A   
ATOM     55  C   LEU    14     -61.628   5.977  -0.629  1.00 10.00      A   
ATOM     56  O   LEU    14     -62.767   5.880  -0.116  1.00 10.00      A   
ATOM     57  N   GLU    15     -61.343   5.459  -1.821  1.00 10.00      A   
ATOM     58  HN  GLU    15     -60.477   5.648  -2.238  1.00 10.00      A   
ATOM     59  CA  GLU    15     -62.315   4.603  -2.519  1.00 10.00      A   
ATOM     60  CB  GLU    15     -61.781   4.209  -3.890  1.00 10.00      A   
ATOM     61  CG  GLU    15     -62.717   3.346  -4.737  1.00 10.00      A   
ATOM     62  CD  GLU    15     -62.321   3.336  -6.216  1.00 10.00      A   
ATOM     63  OE1 GLU    15     -61.113   3.250  -6.514  1.00 10.00      A   
ATOM     64  OE2 GLU    15     -63.204   3.427  -7.091  1.00 10.00      A   
ATOM     65  C   GLU    15     -62.613   3.360  -1.674  1.00 10.00      A   
ATOM     66  O   GLU    15     -63.757   2.909  -1.593  1.00 10.00      A   
ATOM     67  N   HIS    16     -61.598   2.830  -1.008  1.00 10.00      A   
ATOM     68  HN  HIS    16     -60.708   3.232  -1.082  1.00 10.00      A   
ATOM     69  CA  HIS    16     -61.789   1.657  -0.171  1.00 10.00      A   
ATOM     70  CB  HIS    16     -60.471   0.983   0.188  1.00 10.00      A   
ATOM     71  CG  HIS    16     -60.647  -0.425   0.665  1.00 10.00      A   
ATOM     72  ND1 HIS    16     -61.378  -1.360  -0.039  1.00 10.00      A   
ATOM     73  CD2 HIS    16     -60.196  -1.059   1.772  1.00 10.00      A   
ATOM     74  CE1 HIS    16     -61.355  -2.512   0.609  1.00 10.00      A   
ATOM     75  NE2 HIS    16     -60.657  -2.353   1.718  1.00 10.00      A   
ATOM     76  HE2 HIS    16     -60.494  -3.045   2.394  1.00 10.00      A   
ATOM     77  C   HIS    16     -62.576   1.957   1.100  1.00 10.00      A   
ATOM     78  O   HIS    16     -63.402   1.142   1.515  1.00 10.00      A   
ATOM     79  N   VAL    17     -62.309   3.102   1.727  1.00 10.00      A   
ATOM     80  HN  VAL    17     -61.554   3.654   1.433  1.00 10.00      A   
ATOM     81  CA  VAL    17     -63.141   3.541   2.856  1.00 10.00      A   
ATOM     82  CB  VAL    17     -62.744   4.933   3.383  1.00 10.00      A   
ATOM     83  CG1 VAL    17     -63.754   5.423   4.438  1.00 10.00      A   
ATOM     84  CG2 VAL    17     -61.312   4.907   3.975  1.00 10.00      A   
ATOM     85  C   VAL    17     -64.618   3.590   2.455  1.00 10.00      A   
ATOM     86  O   VAL    17     -65.488   3.079   3.164  1.00 10.00      A   
ATOM     87  N   PHE    18     -64.879   4.212   1.311  1.00 10.00      A   
ATOM     88  HN  PHE    18     -64.133   4.523   0.758  1.00 10.00      A   
ATOM     89  CA  PHE    18     -66.230   4.441   0.861  1.00 10.00      A   
ATOM     90  CB  PHE    18     -66.223   5.362  -0.363  1.00 10.00      A   
ATOM     91  CG  PHE    18     -65.763   6.780  -0.086  1.00 10.00      A   
ATOM     92  CD1 PHE    18     -65.544   7.658  -1.158  1.00 10.00      A   
ATOM     93  CD2 PHE    18     -65.556   7.239   1.218  1.00 10.00      A   
ATOM     94  CE1 PHE    18     -65.138   8.981  -0.929  1.00 10.00      A   
ATOM     95  CE2 PHE    18     -65.135   8.536   1.464  1.00 10.00      A   
ATOM     96  CZ  PHE    18     -64.912   9.416   0.390  1.00 10.00      A   
ATOM     97  C   PHE    18     -66.961   3.139   0.509  1.00 10.00      A   
ATOM     98  O   PHE    18     -68.207   3.114   0.438  1.00 10.00      A   
ATOM     99  N   SER    19     -66.207   2.072   0.249  1.00 10.00      A   
ATOM    100  HN  SER    19     -65.231   2.163   0.248  1.00 10.00      A   
ATOM    101  CA  SER    19     -66.806   0.761  -0.038  1.00 10.00      A   
ATOM    102  CB  SER    19     -65.743  -0.227  -0.505  1.00 10.00      A   
ATOM    103  OG  SER    19     -65.022  -0.736   0.607  1.00 10.00      A   
ATOM    104  HG  SER    19     -64.087  -0.780   0.390  1.00 10.00      A   
ATOM    105  C   SER    19     -67.584   0.196   1.159  1.00 10.00      A   
ATOM    106  O   SER    19     -68.462  -0.661   1.001  1.00 10.00      A   
ATOM    107  N   PHE    20     -67.277   0.694   2.351  1.00 10.00      A   
ATOM    108  HN  PHE    20     -66.557   1.355   2.418  1.00 10.00      A   
ATOM    109  CA  PHE    20     -67.980   0.288   3.567  1.00 10.00      A   
ATOM    110  CB  PHE    20     -67.011   0.256   4.746  1.00 10.00      A   
ATOM    111  CG  PHE    20     -65.874  -0.703   4.562  1.00 10.00      A   
ATOM    112  CD1 PHE    20     -64.632  -0.253   4.109  1.00 10.00      A   
ATOM    113  CD2 PHE    20     -66.044  -2.057   4.839  1.00 10.00      A   
ATOM    114  CE1 PHE    20     -63.573  -1.144   3.943  1.00 10.00      A   
ATOM    115  CE2 PHE    20     -64.995  -2.967   4.674  1.00 10.00      A   
ATOM    116  CZ  PHE    20     -63.745  -2.504   4.230  1.00 10.00      A   
ATOM    117  C   PHE    20     -69.149   1.225   3.892  1.00 10.00      A   
ATOM    118  O   PHE    20     -69.758   1.114   4.953  1.00 10.00      A   
ATOM    119  N   ILE    21     -69.433   2.161   2.990  1.00 10.00      A   
ATOM    120  HN  ILE    21     -68.935   2.180   2.147  1.00 10.00      A   
ATOM    121  CA  ILE    21     -70.468   3.161   3.228  1.00 10.00      A   
ATOM    122  CB  ILE    21     -69.884   4.589   3.252  1.00 10.00      A   
ATOM    123  CG1 ILE    21     -68.787   4.701   4.329  1.00 10.00      A   
ATOM    124  CG2 ILE    21     -70.997   5.610   3.504  1.00 10.00      A   
ATOM    125  CD1 ILE    21     -67.980   5.987   4.246  1.00 10.00      A   
ATOM    126  C   ILE    21     -71.528   3.008   2.140  1.00 10.00      A   
ATOM    127  O   ILE    21     -71.310   3.429   0.996  1.00 10.00      A   
ATOM    128  N   GLN    22     -72.652   2.392   2.503  1.00 10.00      A   
ATOM    129  HN  GLN    22     -72.804   2.192   3.450  1.00 10.00      A   
ATOM    130  CA  GLN    22     -73.667   2.005   1.516  1.00 10.00      A   
ATOM    131  CB  GLN    22     -73.739   0.463   1.347  1.00 10.00      A   
ATOM    132  CG  GLN    22     -72.397  -0.190   0.787  1.00 10.00      A   
ATOM    133  CD  GLN    22     -71.835   0.461  -0.537  1.00 10.00      A   
ATOM    134  OE1 GLN    22     -70.612   0.585  -0.720  1.00 10.00      A   
ATOM    135  NE2 GLN    22     -72.733   0.848  -1.452  1.00 10.00      A   
ATOM    136 HE21 GLN    22     -73.684   0.708  -1.255  1.00 10.00      A   
ATOM    137 HE22 GLN    22     -72.405   1.254  -2.280  1.00 10.00      A   
ATOM    138  C   GLN    22     -75.062   2.657   1.661  1.00 10.00      A   
ATOM    139  O   GLN    22     -75.903   2.505   0.772  1.00 10.00      A   
ATOM    140  N   LEU    23     -75.295   3.412   2.738  1.00 10.00      A   
ATOM    141  HN  LEU    23     -74.597   3.508   3.419  1.00 10.00      A   
ATOM    142  CA  LEU    23     -76.579   4.102   2.918  1.00 10.00      A   
ATOM    143  CB  LEU    23     -76.763   4.513   4.376  1.00 10.00      A   
ATOM    144  CG  LEU    23     -77.579   3.627   5.316  1.00 10.00      A   
ATOM    145  CD1 LEU    23     -77.087   2.187   5.310  1.00 10.00      A   
ATOM    146  CD2 LEU    23     -77.531   4.214   6.723  1.00 10.00      A   
ATOM    147  C   LEU    23     -76.608   5.340   2.059  1.00 10.00      A   
ATOM    148  O   LEU    23     -75.646   6.092   2.051  1.00 10.00      A   
ATOM    149  N   ASP    24     -77.721   5.573   1.362  1.00 10.00      A   
ATOM    150  HN  ASP    24     -78.486   4.967   1.459  1.00 10.00      A   
ATOM    151  CA  ASP    24     -77.824   6.707   0.463  1.00 10.00      A   
ATOM    152  CB  ASP    24     -79.236   6.816  -0.105  1.00 10.00      A   
ATOM    153  CG  ASP    24     -79.600   5.652  -1.001  1.00 10.00      A   
ATOM    154  OD1 ASP    24     -78.704   5.062  -1.633  1.00 10.00      A   
ATOM    155  OD2 ASP    24     -80.799   5.339  -1.076  1.00 10.00      A   
ATOM    156  C   ASP    24     -77.444   8.017   1.158  1.00 10.00      A   
ATOM    157  O   ASP    24     -76.672   8.819   0.601  1.00 10.00      A   
ATOM    158  N   LYS    25     -78.014   8.229   2.354  1.00 10.00      A   
ATOM    159  HN  LYS    25     -78.587   7.527   2.727  1.00 10.00      A   
ATOM    160  CA  LYS    25     -77.824   9.454   3.129  1.00 10.00      A   
ATOM    161  CB  LYS    25     -78.649   9.437   4.424  1.00 10.00      A   
ATOM    162  CG  LYS    25     -80.171   9.531   4.221  1.00 10.00      A   
ATOM    163  CD  LYS    25     -80.899   9.471   5.583  1.00 10.00      A   
ATOM    164  CE  LYS    25     -82.411   9.261   5.462  1.00 10.00      A   
ATOM    165  NZ  LYS    25     -83.031  10.327   4.623  1.00 10.00      A   
ATOM    166  HZ1 LYS    25     -84.057  10.172   4.547  1.00 10.00      A   
ATOM    167  HZ2 LYS    25     -82.621  10.315   3.668  1.00 10.00      A   
ATOM    168  HZ3 LYS    25     -82.862  11.261   5.049  1.00 10.00      A   
ATOM    169  C   LYS    25     -76.347   9.672   3.480  1.00 10.00      A   
ATOM    170  O   LYS    25     -75.884  10.816   3.513  1.00 10.00      A   
ATOM    171  N   ASP    26     -75.623   8.588   3.749  1.00 10.00      A   
ATOM    172  HN  ASP    26     -76.049   7.706   3.759  1.00 10.00      A   
ATOM    173  CA  ASP    26     -74.181   8.710   4.031  1.00 10.00      A   
ATOM    174  CB  ASP    26     -73.633   7.451   4.702  1.00 10.00      A   
ATOM    175  CG  ASP    26     -74.145   7.253   6.122  1.00 10.00      A   
ATOM    176  OD1 ASP    26     -74.520   8.229   6.820  1.00 10.00      A   
ATOM    177  OD2 ASP    26     -74.141   6.085   6.562  1.00 10.00      A   
ATOM    178  C   ASP    26     -73.365   9.018   2.764  1.00 10.00      A   
ATOM    179  O   ASP    26     -72.433   9.826   2.812  1.00 10.00      A   
ATOM    180  N   ARG    27     -73.690   8.367   1.651  1.00 10.00      A   
ATOM    181  HN  ARG    27     -74.374   7.667   1.691  1.00 10.00      A   
ATOM    182  CA  ARG    27     -73.044   8.670   0.349  1.00 10.00      A   
ATOM    183  CB  ARG    27     -73.734   7.882  -0.767  1.00 10.00      A   
ATOM    184  CG  ARG    27     -73.350   6.453  -0.882  1.00 10.00      A   
ATOM    185  CD  ARG    27     -72.063   6.426  -1.708  1.00 10.00      A   
ATOM    186  NE  ARG    27     -71.277   5.339  -1.277  1.00 10.00      A   
ATOM    187  HE  ARG    27     -71.578   4.868  -0.472  1.00 10.00      A   
ATOM    188  CZ  ARG    27     -70.180   4.912  -1.867  1.00 10.00      A   
ATOM    189  NH1 ARG    27     -69.688   5.471  -2.983  1.00 10.00      A   
ATOM    190 HH11 ARG    27     -70.177   6.277  -3.420  1.00 10.00      A   
ATOM    191 HH12 ARG    27     -68.816   5.096  -3.412  1.00 10.00      A   
ATOM    192  NH2 ARG    27     -69.620   3.895  -1.314  1.00 10.00      A   
ATOM    193 HH21 ARG    27     -70.038   3.470  -0.461  1.00 10.00      A   
ATOM    194 HH22 ARG    27     -68.749   3.496  -1.720  1.00 10.00      A   
ATOM    195  C   ARG    27     -73.201  10.156   0.006  1.00 10.00      A   
ATOM    196  O   ARG    27     -72.261  10.824  -0.421  1.00 10.00      A   
ATOM    197  N   ASN    28     -74.418  10.670   0.187  1.00 10.00      A   
ATOM    198  HN  ASN    28     -75.140  10.073   0.475  1.00 10.00      A   
ATOM    199  CA  ASN    28     -74.723  12.083  -0.025  1.00 10.00      A   
ATOM    200  CB  ASN    28     -76.244  12.302   0.109  1.00 10.00      A   
ATOM    201  CG  ASN    28     -76.994  11.634  -1.015  1.00 10.00      A   
ATOM    202  OD1 ASN    28     -76.371  11.217  -1.991  1.00 10.00      A   
ATOM    203  ND2 ASN    28     -78.313  11.501  -0.890  1.00 10.00      A   
ATOM    204 HD21 ASN    28     -78.736  11.840  -0.077  1.00 10.00      A   
ATOM    205 HD22 ASN    28     -78.806  11.067  -1.617  1.00 10.00      A   
ATOM    206  C   ASN    28     -73.902  13.065   0.841  1.00 10.00      A   
ATOM    207  O   ASN    28     -73.346  14.060   0.318  1.00 10.00      A   
ATOM    208  N   SER    29     -73.769  12.768   2.132  1.00 10.00      A   
ATOM    209  HN  SER    29     -74.195  11.963   2.493  1.00 10.00      A   
ATOM    210  CA  SER    29     -72.991  13.638   3.014  1.00 10.00      A   
ATOM    211  CB  SER    29     -73.087  13.196   4.477  1.00 10.00      A   
ATOM    212  OG  SER    29     -74.437  13.139   4.929  1.00 10.00      A   
ATOM    213  HG  SER    29     -74.966  13.772   4.438  1.00 10.00      A   
ATOM    214  C   SER    29     -71.512  13.613   2.571  1.00 10.00      A   
ATOM    215  O   SER    29     -70.864  14.655   2.508  1.00 10.00      A   
ATOM    216  N   VAL    30     -71.023  12.415   2.259  1.00 10.00      A   
ATOM    217  HN  VAL    30     -71.595  11.631   2.389  1.00 10.00      A   
ATOM    218  CA  VAL    30     -69.663  12.209   1.730  1.00 10.00      A   
ATOM    219  CB  VAL    30     -69.403  10.710   1.437  1.00 10.00      A   
ATOM    220  CG1 VAL    30     -68.187  10.507   0.517  1.00 10.00      A   
ATOM    221  CG2 VAL    30     -69.200   9.950   2.746  1.00 10.00      A   
ATOM    222  C   VAL    30     -69.402  13.083   0.496  1.00 10.00      A   
ATOM    223  O   VAL    30     -68.357  13.768   0.419  1.00 10.00      A   
ATOM    224  N   SER    31     -70.334  13.077  -0.453  1.00 10.00      A   
ATOM    225  HN  SER    31     -71.153  12.553  -0.322  1.00 10.00      A   
ATOM    226  CA  SER    31     -70.157  13.840  -1.691  1.00 10.00      A   
ATOM    227  CB  SER    31     -71.317  13.570  -2.630  1.00 10.00      A   
ATOM    228  OG  SER    31     -72.485  14.164  -2.103  1.00 10.00      A   
ATOM    229  HG  SER    31     -73.130  13.481  -1.904  1.00 10.00      A   
ATOM    230  C   SER    31     -70.043  15.350  -1.446  1.00 10.00      A   
ATOM    231  O   SER    31     -69.624  16.102  -2.335  1.00 10.00      A   
ATOM    232  N   LEU    32     -70.453  15.788  -0.253  1.00 10.00      A   
ATOM    233  HN  LEU    32     -70.767  15.132   0.404  1.00 10.00      A   
ATOM    234  CA  LEU    32     -70.452  17.205   0.116  1.00 10.00      A   
ATOM    235  CB  LEU    32     -71.809  17.600   0.740  1.00 10.00      A   
ATOM    236  CG  LEU    32     -72.967  17.901  -0.224  1.00 10.00      A   
ATOM    237  CD1 LEU    32     -74.252  17.900   0.554  1.00 10.00      A   
ATOM    238  CD2 LEU    32     -72.737  19.266  -0.883  1.00 10.00      A   
ATOM    239  C   LEU    32     -69.338  17.631   1.061  1.00 10.00      A   
ATOM    240  O   LEU    32     -69.311  18.796   1.498  1.00 10.00      A   
ATOM    241  N   VAL    33     -68.410  16.741   1.408  1.00 10.00      A   
ATOM    242  HN  VAL    33     -68.427  15.818   1.077  1.00 10.00      A   
ATOM    243  CA  VAL    33     -67.358  17.222   2.317  1.00 10.00      A   
ATOM    244  CB  VAL    33     -66.642  16.155   3.260  1.00 10.00      A   
ATOM    245  CG1 VAL    33     -67.389  14.856   3.370  1.00 10.00      A   
ATOM    246  CG2 VAL    33     -65.150  15.983   2.928  1.00 10.00      A   
ATOM    247  C   VAL    33     -66.356  18.145   1.605  1.00 10.00      A   
ATOM    248  O   VAL    33     -66.004  19.198   2.144  1.00 10.00      A   
ATOM    249  N   CYS    34     -65.914  17.745   0.412  1.00 10.00      A   
ATOM    250  HN  CYS    34     -66.155  16.849   0.094  1.00 10.00      A   
ATOM    251  CA  CYS    34     -65.079  18.597  -0.438  1.00 10.00      A   
ATOM    252  CB  CYS    34     -63.636  18.602   0.053  1.00 10.00      A   
ATOM    253  SG  CYS    34     -62.854  17.023  -0.153  1.00 10.00      A   
ATOM    254  HG  CYS    34     -62.786  16.442   1.036  1.00 10.00      A   
ATOM    255  C   CYS    34     -65.151  18.151  -1.904  1.00 10.00      A   
ATOM    256  O   CYS    34     -65.732  17.108  -2.215  1.00 10.00      A   
ATOM    257  N   LYS    35     -64.565  18.948  -2.796  1.00 10.00      A   
ATOM    258  HN  LYS    35     -64.090  19.744  -2.478  1.00 10.00      A   
ATOM    259  CA  LYS    35     -64.603  18.681  -4.233  1.00 10.00      A   
ATOM    260  CB  LYS    35     -63.920  19.821  -4.992  1.00 10.00      A   
ATOM    261  CG  LYS    35     -64.537  20.170  -6.342  1.00 10.00      A   
ATOM    262  CD  LYS    35     -65.892  20.848  -6.218  1.00 10.00      A   
ATOM    263  CE  LYS    35     -66.803  20.535  -7.425  1.00 10.00      A   
ATOM    264  NZ  LYS    35     -67.821  19.450  -7.241  1.00 10.00      A   
ATOM    265  HZ1 LYS    35     -67.349  18.552  -7.012  1.00 10.00      A   
ATOM    266  HZ2 LYS    35     -68.374  19.327  -8.113  1.00 10.00      A   
ATOM    267  HZ3 LYS    35     -68.470  19.696  -6.464  1.00 10.00      A   
ATOM    268  C   LYS    35     -63.979  17.314  -4.574  1.00 10.00      A   
ATOM    269  O   LYS    35     -64.508  16.561  -5.400  1.00 10.00      A   
ATOM    270  N   SER    36     -62.872  16.984  -3.912  1.00 10.00      A   
ATOM    271  HN  SER    36     -62.478  17.627  -3.286  1.00 10.00      A   
ATOM    272  CA  SER    36     -62.230  15.684  -4.099  1.00 10.00      A   
ATOM    273  CB  SER    36     -60.943  15.591  -3.277  1.00 10.00      A   
ATOM    274  OG  SER    36     -60.234  14.442  -3.686  1.00 10.00      A   
ATOM    275  HG  SER    36     -60.366  14.302  -4.627  1.00 10.00      A   
ATOM    276  C   SER    36     -63.138  14.485  -3.771  1.00 10.00      A   
ATOM    277  O   SER    36     -63.250  13.541  -4.581  1.00 10.00      A   
ATOM    278  N   TRP    37     -63.771  14.532  -2.611  1.00 10.00      A   
ATOM    279  HN  TRP    37     -63.616  15.295  -2.016  1.00 10.00      A   
ATOM    280  CA  TRP    37     -64.690  13.488  -2.191  1.00 10.00      A   
ATOM    281  CB  TRP    37     -65.146  13.724  -0.758  1.00 10.00      A   
ATOM    282  CG  TRP    37     -64.062  13.474   0.230  1.00 10.00      A   
ATOM    283  CD1 TRP    37     -62.740  13.728   0.060  1.00 10.00      A   
ATOM    284  CD2 TRP    37     -64.197  12.912   1.536  1.00 10.00      A   
ATOM    285  NE1 TRP    37     -62.040  13.369   1.184  1.00 10.00      A   
ATOM    286  HE1 TRP    37     -61.071  13.460   1.304  1.00 10.00      A   
ATOM    287  CE2 TRP    37     -62.913  12.862   2.106  1.00 10.00      A   
ATOM    288  CE3 TRP    37     -65.271  12.445   2.287  1.00 10.00      A   
ATOM    289  CZ2 TRP    37     -62.684  12.362   3.377  1.00 10.00      A   
ATOM    290  CZ3 TRP    37     -65.036  11.950   3.544  1.00 10.00      A   
ATOM    291  CH2 TRP    37     -63.754  11.912   4.079  1.00 10.00      A   
ATOM    292  C   TRP    37     -65.892  13.350  -3.120  1.00 10.00      A   
ATOM    293  O   TRP    37     -66.330  12.254  -3.417  1.00 10.00      A   
ATOM    294  N   TYR    38     -66.397  14.476  -3.590  1.00 10.00      A   
ATOM    295  HN  TYR    38     -66.052  15.334  -3.264  1.00 10.00      A   
ATOM    296  CA  TYR    38     -67.451  14.463  -4.576  1.00 10.00      A   
ATOM    297  CB  TYR    38     -67.788  15.860  -5.039  1.00 10.00      A   
ATOM    298  CG  TYR    38     -68.787  15.882  -6.162  1.00 10.00      A   
ATOM    299  CD1 TYR    38     -68.379  15.860  -7.478  1.00 10.00      A   
ATOM    300  CD2 TYR    38     -70.142  15.909  -5.905  1.00 10.00      A   
ATOM    301  CE1 TYR    38     -69.281  15.879  -8.495  1.00 10.00      A   
ATOM    302  CE2 TYR    38     -71.043  15.928  -6.916  1.00 10.00      A   
ATOM    303  CZ  TYR    38     -70.621  15.916  -8.206  1.00 10.00      A   
ATOM    304  OH  TYR    38     -71.527  15.933  -9.224  1.00 10.00      A   
ATOM    305  HH  TYR    38     -71.277  15.287  -9.887  1.00 10.00      A   
ATOM    306  C   TYR    38     -67.108  13.598  -5.772  1.00 10.00      A   
ATOM    307  O   TYR    38     -67.906  12.770  -6.183  1.00 10.00      A   
ATOM    308  N   GLU    39     -65.917  13.778  -6.325  1.00 10.00      A   
ATOM    309  HN  GLU    39     -65.292  14.422  -5.931  1.00 10.00      A   
ATOM    310  CA  GLU    39     -65.529  13.031  -7.509  1.00 10.00      A   
ATOM    311  CB  GLU    39     -64.347  13.696  -8.194  1.00 10.00      A   
ATOM    312  CG  GLU    39     -64.668  15.066  -8.743  1.00 10.00      A   
ATOM    313  CD  GLU    39     -65.548  15.013  -9.975  1.00 10.00      A   
ATOM    314  OE1 GLU    39     -66.319  15.957 -10.182  1.00 10.00      A   
ATOM    315  OE2 GLU    39     -65.460  14.038 -10.737  1.00 10.00      A   
ATOM    316  C   GLU    39     -65.231  11.564  -7.223  1.00 10.00      A   
ATOM    317  O   GLU    39     -65.560  10.696  -8.009  1.00 10.00      A   
ATOM    318  N   ILE    40     -64.608  11.293  -6.093  1.00 10.00      A   
ATOM    319  HN  ILE    40     -64.357  12.019  -5.486  1.00 10.00      A   
ATOM    320  CA  ILE    40     -64.295   9.928  -5.749  1.00 10.00      A   
ATOM    321  CB  ILE    40     -63.283   9.878  -4.588  1.00 10.00      A   
ATOM    322  CG1 ILE    40     -61.938  10.461  -5.039  1.00 10.00      A   
ATOM    323  CG2 ILE    40     -63.096   8.474  -4.107  1.00 10.00      A   
ATOM    324  CD1 ILE    40     -60.993  10.751  -3.913  1.00 10.00      A   
ATOM    325  C   ILE    40     -65.567   9.142  -5.434  1.00 10.00      A   
ATOM    326  O   ILE    40     -65.776   8.055  -5.944  1.00 10.00      A   
ATOM    327  N   GLU    41     -66.420   9.720  -4.600  1.00 10.00      A   
ATOM    328  HN  GLU    41     -66.183  10.582  -4.198  1.00 10.00      A   
ATOM    329  CA  GLU    41     -67.723   9.099  -4.259  1.00 10.00      A   
ATOM    330  CB  GLU    41     -68.457   9.992  -3.237  1.00 10.00      A   
ATOM    331  CG  GLU    41     -69.758   9.396  -2.628  1.00 10.00      A   
ATOM    332  CD  GLU    41     -70.859   9.310  -3.609  1.00 10.00      A   
ATOM    333  OE1 GLU    41     -71.193  10.322  -4.276  1.00 10.00      A   
ATOM    334  OE2 GLU    41     -71.421   8.210  -3.700  1.00 10.00      A   
ATOM    335  C   GLU    41     -68.549   8.806  -5.524  1.00 10.00      A   
ATOM    336  O   GLU    41     -69.011   7.669  -5.721  1.00 10.00      A   
ATOM    337  N   ARG    42     -68.700   9.789  -6.417  1.00 10.00      A   
ATOM    338  HN  ARG    42     -68.245  10.649  -6.290  1.00 10.00      A   
ATOM    339  CA  ARG    42     -69.551   9.567  -7.584  1.00 10.00      A   
ATOM    340  CB  ARG    42     -69.695  10.814  -8.480  1.00 10.00      A   
ATOM    341  CG  ARG    42     -68.360  11.289  -9.082  1.00 10.00      A   
ATOM    342  CD  ARG    42     -68.450  12.560  -9.906  1.00 10.00      A   
ATOM    343  NE  ARG    42     -69.012  12.250 -11.209  1.00 10.00      A   
ATOM    344  HE  ARG    42     -69.917  11.874 -11.217  1.00 10.00      A   
ATOM    345  CZ  ARG    42     -68.411  12.429 -12.374  1.00 10.00      A   
ATOM    346  NH1 ARG    42     -67.205  12.975 -12.454  1.00 10.00      A   
ATOM    347 HH11 ARG    42     -66.711  13.273 -11.590  1.00 10.00      A   
ATOM    348 HH12 ARG    42     -66.754  13.105 -13.382  1.00 10.00      A   
ATOM    349  NH2 ARG    42     -69.058  12.078 -13.472  1.00 10.00      A   
ATOM    350 HH21 ARG    42     -70.014  11.674 -13.406  1.00 10.00      A   
ATOM    351 HH22 ARG    42     -68.611  12.207 -14.402  1.00 10.00      A   
ATOM    352  C   ARG    42     -69.042   8.362  -8.391  1.00 10.00      A   
ATOM    353  O   ARG    42     -69.823   7.592  -8.909  1.00 10.00      A   
ATOM    354  N   TRP    43     -67.721   8.207  -8.487  1.00 10.00      A   
ATOM    355  HN  TRP    43     -67.122   8.790  -7.974  1.00 10.00      A   
ATOM    356  CA  TRP    43     -67.164   7.169  -9.356  1.00 10.00      A   
ATOM    357  CB  TRP    43     -65.757   7.526  -9.715  1.00 10.00      A   
ATOM    358  CG  TRP    43     -65.666   8.456 -10.910  1.00 10.00      A   
ATOM    359  CD1 TRP    43     -65.439   9.843 -10.904  1.00 10.00      A   
ATOM    360  CD2 TRP    43     -65.703   8.092 -12.316  1.00 10.00      A   
ATOM    361  NE1 TRP    43     -65.333  10.353 -12.224  1.00 10.00      A   
ATOM    362  HE1 TRP    43     -65.176  11.289 -12.467  1.00 10.00      A   
ATOM    363  CE2 TRP    43     -65.494   9.305 -13.105  1.00 10.00      A   
ATOM    364  CE3 TRP    43     -65.891   6.862 -12.983  1.00 10.00      A   
ATOM    365  CZ2 TRP    43     -65.469   9.311 -14.531  1.00 10.00      A   
ATOM    366  CZ3 TRP    43     -65.870   6.872 -14.407  1.00 10.00      A   
ATOM    367  CH2 TRP    43     -65.671   8.099 -15.163  1.00 10.00      A   
ATOM    368  C   TRP    43     -67.173   5.755  -8.778  1.00 10.00      A   
ATOM    369  O   TRP    43     -66.897   4.791  -9.503  1.00 10.00      A   
ATOM    370  N   CYS    44     -67.402   5.627  -7.423  1.00 10.00      A   
ATOM    371  HN  CYS    44     -67.443   6.402  -6.825  1.00 10.00      A   
ATOM    372  CA  CYS    44     -67.578   4.268  -6.940  1.00 10.00      A   
ATOM    373  CB  CYS    44     -66.503   3.967  -5.905  1.00 10.00      A   
ATOM    374  SG  CYS    44     -66.767   5.001  -4.371  1.00 10.00      A   
ATOM    375  HG  CYS    44     -67.554   4.321  -3.549  1.00 10.00      A   
ATOM    376  C   CYS    44     -68.924   4.065  -6.245  1.00 10.00      A   
ATOM    377  O   CYS    44     -69.038   3.152  -5.425  1.00 10.00      A   
ATOM    378  N   ARG    45     -69.927   4.911  -6.524  1.00 10.00      A   
ATOM    379  HN  ARG    45     -69.768   5.679  -7.111  1.00 10.00      A   
ATOM    380  CA  ARG    45     -71.259   4.694  -5.957  1.00 10.00      A   
ATOM    381  CB  ARG    45     -72.201   5.920  -6.108  1.00 10.00      A   
ATOM    382  CG  ARG    45     -73.549   5.667  -5.433  1.00 10.00      A   
ATOM    383  CD  ARG    45     -74.541   6.869  -5.352  1.00 10.00      A   
ATOM    384  NE  ARG    45     -74.014   8.052  -4.652  1.00 10.00      A   
ATOM    385  HE  ARG    45     -73.040   8.162  -4.649  1.00 10.00      A   
ATOM    386  CZ  ARG    45     -74.748   8.977  -4.027  1.00 10.00      A   
ATOM    387  NH1 ARG    45     -76.069   8.859  -3.895  1.00 10.00      A   
ATOM    388 HH11 ARG    45     -76.611   9.598  -3.403  1.00 10.00      A   
ATOM    389 HH12 ARG    45     -76.558   8.028  -4.285  1.00 10.00      A   
ATOM    390  NH2 ARG    45     -74.131  10.006  -3.473  1.00 10.00      A   
ATOM    391 HH21 ARG    45     -73.095  10.083  -3.529  1.00 10.00      A   
ATOM    392 HH22 ARG    45     -74.681  10.739  -2.982  1.00 10.00      A   
ATOM    393  C   ARG    45     -71.913   3.519  -6.705  1.00 10.00      A   
ATOM    394  O   ARG    45     -71.886   3.513  -7.937  1.00 10.00      A   
ATOM    395  N   ARG    46     -72.520   2.542  -5.958  1.00 10.00      A   
ATOM    396  HN  ARG    46     -72.663   2.713  -5.004  1.00 10.00      A   
ATOM    397  CA  ARG    46     -72.969   1.250  -6.506  1.00 10.00      A   
ATOM    398  CB  ARG    46     -72.625   0.122  -5.523  1.00 10.00      A   
ATOM    399  CG  ARG    46     -71.118  -0.120  -5.349  1.00 10.00      A   
ATOM    400  CD  ARG    46     -70.829  -1.041  -4.137  1.00 10.00      A   
ATOM    401  NE  ARG    46     -69.390  -1.236  -3.903  1.00 10.00      A   
ATOM    402  HE  ARG    46     -68.781  -0.873  -4.579  1.00 10.00      A   
ATOM    403  CZ  ARG    46     -68.854  -1.864  -2.848  1.00 10.00      A   
ATOM    404  NH1 ARG    46     -69.620  -2.366  -1.879  1.00 10.00      A   
ATOM    405 HH11 ARG    46     -70.654  -2.274  -1.934  1.00 10.00      A   
ATOM    406 HH12 ARG    46     -69.183  -2.850  -1.069  1.00 10.00      A   
ATOM    407  NH2 ARG    46     -67.533  -1.982  -2.757  1.00 10.00      A   
ATOM    408 HH21 ARG    46     -66.923  -1.588  -3.501  1.00 10.00      A   
ATOM    409 HH22 ARG    46     -67.110  -2.468  -1.941  1.00 10.00      A   
ATOM    410  C   ARG    46     -74.468   1.197  -6.785  1.00 10.00      A   
ATOM    411  O   ARG    46     -74.931   0.449  -7.657  1.00 10.00      A   
ATOM    412  N   LYS    47     -75.218   1.984  -6.036  1.00 10.00      A   
ATOM    413  HN  LYS    47     -74.791   2.589  -5.394  1.00 10.00      A   
ATOM    414  CA  LYS    47     -76.674   1.967  -6.149  1.00 10.00      A   
ATOM    415  CB  LYS    47     -77.286   1.036  -5.113  1.00 10.00      A   
ATOM    416  CG  LYS    47     -77.476   1.607  -3.742  1.00 10.00      A   
ATOM    417  CD  LYS    47     -78.750   1.033  -3.108  1.00 10.00      A   
ATOM    418  CE  LYS    47     -79.095   1.747  -1.792  1.00 10.00      A   
ATOM    419  NZ  LYS    47     -78.009   1.548  -0.753  1.00 10.00      A   
ATOM    420  HZ1 LYS    47     -77.889   0.534  -0.552  1.00 10.00      A   
ATOM    421  HZ2 LYS    47     -78.262   2.037   0.128  1.00 10.00      A   
ATOM    422  HZ3 LYS    47     -77.106   1.931  -1.102  1.00 10.00      A   
ATOM    423  C   LYS    47     -77.231   3.363  -6.045  1.00 10.00      A   
ATOM    424  O   LYS    47     -76.683   4.218  -5.367  1.00 10.00      A   
ATOM    425  N   VAL    48     -78.299   3.609  -6.793  1.00 10.00      A   
ATOM    426  HN  VAL    48     -78.612   2.927  -7.423  1.00 10.00      A   
ATOM    427  CA  VAL    48     -79.010   4.866  -6.695  1.00 10.00      A   
ATOM    428  CB  VAL    48     -78.831   5.782  -7.947  1.00 10.00      A   
ATOM    429  CG1 VAL    48     -77.410   6.329  -8.031  1.00 10.00      A   
ATOM    430  CG2 VAL    48     -79.198   5.052  -9.250  1.00 10.00      A   
ATOM    431  C   VAL    48     -80.476   4.547  -6.446  1.00 10.00      A   
ATOM    432  O   VAL    48     -81.034   3.580  -6.970  1.00 10.00      A   
ATOM    433  N   PHE    49     -81.080   5.367  -5.618  1.00 10.00      A   
ATOM    434  HN  PHE    49     -80.567   6.097  -5.213  1.00 10.00      A   
ATOM    435  CA  PHE    49     -82.489   5.223  -5.282  1.00 10.00      A   
ATOM    436  CB  PHE    49     -82.646   4.967  -3.778  1.00 10.00      A   
ATOM    437  CG  PHE    49     -84.047   5.091  -3.301  1.00 10.00      A   
ATOM    438  CD1 PHE    49     -84.973   4.076  -3.561  1.00 10.00      A   
ATOM    439  CD2 PHE    49     -84.466   6.241  -2.599  1.00 10.00      A   
ATOM    440  CE1 PHE    49     -86.319   4.201  -3.122  1.00 10.00      A   
ATOM    441  CE2 PHE    49     -85.817   6.382  -2.176  1.00 10.00      A   
ATOM    442  CZ  PHE    49     -86.739   5.351  -2.442  1.00 10.00      A   
ATOM    443  C   PHE    49     -83.155   6.517  -5.690  1.00 10.00      A   
ATOM    444  O   PHE    49     -82.812   7.576  -5.180  1.00 10.00      A   
ATOM    445  N   ILE    50     -84.096   6.420  -6.624  1.00 10.00      A   
ATOM    446  HN  ILE    50     -84.361   5.529  -6.934  1.00 10.00      A   
ATOM    447  CA  ILE    50     -84.744   7.575  -7.202  1.00 10.00      A   
ATOM    448  CB  ILE    50     -84.473   7.703  -8.751  1.00 10.00      A   
ATOM    449  CG1 ILE    50     -82.982   7.576  -9.135  1.00 10.00      A   
ATOM    450  CG2 ILE    50     -85.090   9.000  -9.357  1.00 10.00      A   
ATOM    451  CD1 ILE    50     -82.081   8.385  -8.336  1.00 10.00      A   
ATOM    452  C   ILE    50     -86.242   7.369  -6.895  1.00 10.00      A   
ATOM    453  O   ILE    50     -86.944   6.663  -7.634  1.00 10.00      A   
ATOM    454  N   GLY    51     -86.689   7.952  -5.791  1.00 10.00      A   
ATOM    455  HN  GLY    51     -86.062   8.494  -5.268  1.00 10.00      A   
ATOM    456  CA  GLY    51     -88.096   7.819  -5.310  1.00 10.00      A   
ATOM    457  C   GLY    51     -89.139   8.508  -6.148  1.00 10.00      A   
ATOM    458  O   GLY    51     -90.330   8.268  -5.982  1.00 10.00      A   
ATOM    459  N   ASN    52     -88.713   9.417  -7.019  1.00 10.00      A   
ATOM    460  HN  ASN    52     -87.761   9.651  -7.037  1.00 10.00      A   
ATOM    461  CA  ASN    52     -89.630  10.079  -7.955  1.00 10.00      A   
ATOM    462  CB  ASN    52     -90.080  11.460  -7.409  1.00 10.00      A   
ATOM    463  CG  ASN    52     -90.851  12.272  -8.436  1.00 10.00      A   
ATOM    464  OD1 ASN    52     -91.212  11.754  -9.472  1.00 10.00      A   
ATOM    465  ND2 ASN    52     -91.145  13.534  -8.128  1.00 10.00      A   
ATOM    466 HD21 ASN    52     -90.852  13.879  -7.259  1.00 10.00      A   
ATOM    467 HD22 ASN    52     -91.642  14.068  -8.783  1.00 10.00      A   
ATOM    468  C   ASN    52     -88.861  10.182  -9.260  1.00 10.00      A   
ATOM    469  O   ASN    52     -87.939  10.998  -9.381  1.00 10.00      A   
ATOM    470  N   CYS    53     -89.207   9.331 -10.233  1.00 10.00      A   
ATOM    471  HN  CYS    53     -89.946   8.710 -10.067  1.00 10.00      A   
ATOM    472  CA  CYS    53     -88.531   9.281 -11.536  1.00 10.00      A   
ATOM    473  CB  CYS    53     -89.174   8.240 -12.472  1.00 10.00      A   
ATOM    474  SG  CYS    53     -90.879   8.572 -12.952  1.00 10.00      A   
ATOM    475  HG  CYS    53     -90.907   8.752 -14.265  1.00 10.00      A   
ATOM    476  C   CYS    53     -88.421  10.637 -12.269  1.00 10.00      A   
ATOM    477  O   CYS    53     -87.552  10.794 -13.118  1.00 10.00      A   
ATOM    478  N   TYR    54     -89.290  11.591 -11.930  1.00 10.00      A   
ATOM    479  HN  TYR    54     -89.933  11.409 -11.213  1.00 10.00      A   
ATOM    480  CA  TYR    54     -89.319  12.928 -12.600  1.00 10.00      A   
ATOM    481  CB  TYR    54     -90.759  13.334 -12.889  1.00 10.00      A   
ATOM    482  CG  TYR    54     -91.455  12.453 -13.923  1.00 10.00      A   
ATOM    483  CD1 TYR    54     -92.652  11.785 -13.606  1.00 10.00      A   
ATOM    484  CD2 TYR    54     -90.953  12.336 -15.216  1.00 10.00      A   
ATOM    485  CE1 TYR    54     -93.314  10.988 -14.553  1.00 10.00      A   
ATOM    486  CE2 TYR    54     -91.602  11.514 -16.179  1.00 10.00      A   
ATOM    487  CZ  TYR    54     -92.794  10.855 -15.827  1.00 10.00      A   
ATOM    488  OH  TYR    54     -93.497  10.086 -16.769  1.00 10.00      A   
ATOM    489  HH  TYR    54     -94.434  10.286 -16.712  1.00 10.00      A   
ATOM    490  C   TYR    54     -88.599  14.013 -11.802  1.00 10.00      A   
ATOM    491  O   TYR    54     -88.555  15.175 -12.210  1.00 10.00      A   
ATOM    492  N   ALA    55     -87.992  13.613 -10.688  1.00 10.00      A   
ATOM    493  HN  ALA    55     -88.056  12.673 -10.420  1.00 10.00      A   
ATOM    494  CA  ALA    55     -87.227  14.546  -9.848  1.00 10.00      A   
ATOM    495  CB  ALA    55     -87.099  13.983  -8.436  1.00 10.00      A   
ATOM    496  C   ALA    55     -85.846  14.812 -10.464  1.00 10.00      A   
ATOM    497  O   ALA    55     -85.137  15.731 -10.047  1.00 10.00      A   
ATOM    498  N   VAL    56     -85.484  14.005 -11.461  1.00 10.00      A   
ATOM    499  HN  VAL    56     -86.111  13.319 -11.771  1.00 10.00      A   
ATOM    500  CA  VAL    56     -84.166  14.120 -12.107  1.00 10.00      A   
ATOM    501  CB  VAL    56     -83.036  13.497 -11.226  1.00 10.00      A   
ATOM    502  CG1 VAL    56     -83.282  11.981 -10.986  1.00 10.00      A   
ATOM    503  CG2 VAL    56     -81.613  13.707 -11.877  1.00 10.00      A   
ATOM    504  C   VAL    56     -84.222  13.418 -13.449  1.00 10.00      A   
ATOM    505  O   VAL    56     -85.043  12.532 -13.651  1.00 10.00      A   
ATOM    506  N   SER    57     -83.329  13.797 -14.368  1.00 10.00      A   
ATOM    507  HN  SER    57     -82.696  14.517 -14.165  1.00 10.00      A   
ATOM    508  CA  SER    57     -83.292  13.145 -15.675  1.00 10.00      A   
ATOM    509  CB  SER    57     -82.901  14.173 -16.740  1.00 10.00      A   
ATOM    510  OG  SER    57     -81.507  14.433 -16.664  1.00 10.00      A   
ATOM    511  HG  SER    57     -81.189  14.726 -17.521  1.00 10.00      A   
ATOM    512  C   SER    57     -82.318  11.940 -15.697  1.00 10.00      A   
ATOM    513  O   SER    57     -81.354  11.907 -14.923  1.00 10.00      A   
ATOM    514  N   PRO    58     -82.563  10.949 -16.591  1.00 10.00      A   
ATOM    515  CA  PRO    58     -81.598   9.872 -16.744  1.00 10.00      A   
ATOM    516  CB  PRO    58     -82.154   9.054 -17.908  1.00 10.00      A   
ATOM    517  CG  PRO    58     -83.662   9.267 -17.818  1.00 10.00      A   
ATOM    518  CD  PRO    58     -83.753  10.743 -17.441  1.00 10.00      A   
ATOM    519  C   PRO    58     -80.190  10.400 -17.056  1.00 10.00      A   
ATOM    520  O   PRO    58     -79.239   9.953 -16.407  1.00 10.00      A   
ATOM    521  N   ALA    59     -80.049  11.367 -17.973  1.00 10.00      A   
ATOM    522  HN  ALA    59     -80.839  11.776 -18.384  1.00 10.00      A   
ATOM    523  CA  ALA    59     -78.691  11.814 -18.359  1.00 10.00      A   
ATOM    524  CB  ALA    59     -78.730  12.883 -19.456  1.00 10.00      A   
ATOM    525  C   ALA    59     -77.923  12.309 -17.145  1.00 10.00      A   
ATOM    526  O   ALA    59     -76.734  12.082 -17.018  1.00 10.00      A   
ATOM    527  N   THR    60     -78.627  12.989 -16.242  1.00 10.00      A   
ATOM    528  HN  THR    60     -79.592  13.096 -16.375  1.00 10.00      A   
ATOM    529  CA  THR    60     -78.005  13.581 -15.057  1.00 10.00      A   
ATOM    530  CB  THR    60     -79.010  14.498 -14.293  1.00 10.00      A   
ATOM    531  OG1 THR    60     -79.234  15.684 -15.068  1.00 10.00      A   
ATOM    532  HG1 THR    60     -78.513  16.302 -14.923  1.00 10.00      A   
ATOM    533  CG2 THR    60     -78.445  14.900 -12.934  1.00 10.00      A   
ATOM    534  C   THR    60     -77.463  12.520 -14.109  1.00 10.00      A   
ATOM    535  O   THR    60     -76.359  12.662 -13.576  1.00 10.00      A   
ATOM    536  N   VAL    61     -78.245  11.470 -13.891  1.00 10.00      A   
ATOM    537  HN  VAL    61     -79.121  11.440 -14.330  1.00 10.00      A   
ATOM    538  CA  VAL    61     -77.857  10.352 -13.022  1.00 10.00      A   
ATOM    539  CB  VAL    61     -79.056   9.353 -12.834  1.00 10.00      A   
ATOM    540  CG1 VAL    61     -78.626   8.092 -12.029  1.00 10.00      A   
ATOM    541  CG2 VAL    61     -80.217  10.043 -12.145  1.00 10.00      A   
ATOM    542  C   VAL    61     -76.659   9.609 -13.633  1.00 10.00      A   
ATOM    543  O   VAL    61     -75.666   9.327 -12.939  1.00 10.00      A   
ATOM    544  N   ILE    62     -76.744   9.308 -14.933  1.00 10.00      A   
ATOM    545  HN  ILE    62     -77.521   9.607 -15.450  1.00 10.00      A   
ATOM    546  CA  ILE    62     -75.686   8.530 -15.599  1.00 10.00      A   
ATOM    547  CB  ILE    62     -76.131   7.997 -16.983  1.00 10.00      A   
ATOM    548  CG1 ILE    62     -77.350   7.076 -16.829  1.00 10.00      A   
ATOM    549  CG2 ILE    62     -74.996   7.269 -17.679  1.00 10.00      A   
ATOM    550  CD1 ILE    62     -78.009   6.730 -18.130  1.00 10.00      A   
ATOM    551  C   ILE    62     -74.375   9.287 -15.707  1.00 10.00      A   
ATOM    552  O   ILE    62     -73.318   8.677 -15.572  1.00 10.00      A   
ATOM    553  N   ARG    63     -74.444  10.603 -15.980  1.00 10.00      A   
ATOM    554  HN  ARG    63     -75.319  11.001 -16.172  1.00 10.00      A   
ATOM    555  CA  ARG    63     -73.274  11.451 -16.001  1.00 10.00      A   
ATOM    556  CB  ARG    63     -73.595  12.835 -16.606  1.00 10.00      A   
ATOM    557  CG  ARG    63     -72.358  13.698 -16.924  1.00 10.00      A   
ATOM    558  CD  ARG    63     -72.514  14.548 -18.213  1.00 10.00      A   
ATOM    559  NE  ARG    63     -73.819  15.217 -18.265  1.00 10.00      A   
ATOM    560  HE  ARG    63     -73.963  15.948 -17.628  1.00 10.00      A   
ATOM    561  CZ  ARG    63     -74.821  14.915 -19.102  1.00 10.00      A   
ATOM    562  NH1 ARG    63     -74.692  13.958 -20.023  1.00 10.00      A   
ATOM    563 HH11 ARG    63     -75.483  13.741 -20.662  1.00 10.00      A   
ATOM    564 HH12 ARG    63     -73.799  13.429 -20.103  1.00 10.00      A   
ATOM    565  NH2 ARG    63     -75.959  15.600 -19.024  1.00 10.00      A   
ATOM    566 HH21 ARG    63     -76.062  16.358 -18.320  1.00 10.00      A   
ATOM    567 HH22 ARG    63     -76.745  15.377 -19.667  1.00 10.00      A   
ATOM    568  C   ARG    63     -72.603  11.559 -14.619  1.00 10.00      A   
ATOM    569  O   ARG    63     -71.390  11.432 -14.507  1.00 10.00      A   
ATOM    570  N   ARG    64     -73.385  11.768 -13.570  1.00 10.00      A   
ATOM    571  HN  ARG    64     -74.353  11.847 -13.699  1.00 10.00      A   
ATOM    572  CA  ARG    64     -72.821  11.885 -12.213  1.00 10.00      A   
ATOM    573  CB  ARG    64     -73.866  12.411 -11.212  1.00 10.00      A   
ATOM    574  CG  ARG    64     -73.244  12.560  -9.821  1.00 10.00      A   
ATOM    575  CD  ARG    64     -74.053  13.415  -8.863  1.00 10.00      A   
ATOM    576  NE  ARG    64     -73.493  13.388  -7.504  1.00 10.00      A   
ATOM    577  HE  ARG    64     -72.585  13.038  -7.392  1.00 10.00      A   
ATOM    578  CZ  ARG    64     -74.156  13.813  -6.431  1.00 10.00      A   
ATOM    579  NH1 ARG    64     -75.377  14.347  -6.570  1.00 10.00      A   
ATOM    580 HH11 ARG    64     -75.897  14.680  -5.733  1.00 10.00      A   
ATOM    581 HH12 ARG    64     -75.804  14.430  -7.515  1.00 10.00      A   
ATOM    582  NH2 ARG    64     -73.596  13.725  -5.235  1.00 10.00      A   
ATOM    583 HH21 ARG    64     -72.641  13.326  -5.136  1.00 10.00      A   
ATOM    584 HH22 ARG    64     -74.110  14.057  -4.394  1.00 10.00      A   
ATOM    585  C   ARG    64     -72.285  10.564 -11.666  1.00 10.00      A   
ATOM    586  O   ARG    64     -71.205  10.535 -11.086  1.00 10.00      A   
ATOM    587  N   PHE    65     -73.080   9.489 -11.798  1.00 10.00      A   
ATOM    588  HN  PHE    65     -73.914   9.579 -12.304  1.00 10.00      A   
ATOM    589  CA  PHE    65     -72.746   8.190 -11.217  1.00 10.00      A   
ATOM    590  CB  PHE    65     -73.858   7.714 -10.284  1.00 10.00      A   
ATOM    591  CG  PHE    65     -74.120   8.630  -9.132  1.00 10.00      A   
ATOM    592  CD1 PHE    65     -75.393   9.181  -8.929  1.00 10.00      A   
ATOM    593  CD2 PHE    65     -73.083   8.960  -8.241  1.00 10.00      A   
ATOM    594  CE1 PHE    65     -75.648  10.024  -7.854  1.00 10.00      A   
ATOM    595  CE2 PHE    65     -73.323   9.820  -7.168  1.00 10.00      A   
ATOM    596  CZ  PHE    65     -74.644  10.337  -6.967  1.00 10.00      A   
ATOM    597  C   PHE    65     -72.484   7.163 -12.316  1.00 10.00      A   
ATOM    598  O   PHE    65     -73.366   6.384 -12.677  1.00 10.00      A   
ATOM    599  N   PRO    66     -71.254   7.155 -12.866  1.00 10.00      A   
ATOM    600  CA  PRO    66     -71.032   6.291 -14.022  1.00 10.00      A   
ATOM    601  CB  PRO    66     -69.688   6.816 -14.577  1.00 10.00      A   
ATOM    602  CG  PRO    66     -69.483   8.129 -13.938  1.00 10.00      A   
ATOM    603  CD  PRO    66     -70.044   7.955 -12.580  1.00 10.00      A   
ATOM    604  C   PRO    66     -70.928   4.775 -13.794  1.00 10.00      A   
ATOM    605  O   PRO    66     -70.998   4.006 -14.782  1.00 10.00      A   
ATOM    606  N   LYS    67     -70.701   4.337 -12.553  1.00 10.00      A   
ATOM    607  HN  LYS    67     -70.745   4.966 -11.803  1.00 10.00      A   
ATOM    608  CA  LYS    67     -70.389   2.925 -12.299  1.00 10.00      A   
ATOM    609  CB  LYS    67     -69.010   2.763 -11.613  1.00 10.00      A   
ATOM    610  CG  LYS    67     -67.832   3.164 -12.495  1.00 10.00      A   
ATOM    611  CD  LYS    67     -66.520   2.663 -11.932  1.00 10.00      A   
ATOM    612  CE  LYS    67     -65.453   2.667 -13.003  1.00 10.00      A   
ATOM    613  NZ  LYS    67     -64.109   2.313 -12.443  1.00 10.00      A   
ATOM    614  HZ1 LYS    67     -63.393   2.323 -13.198  1.00 10.00      A   
ATOM    615  HZ2 LYS    67     -64.136   1.365 -12.019  1.00 10.00      A   
ATOM    616  HZ3 LYS    67     -63.835   3.000 -11.710  1.00 10.00      A   
ATOM    617  C   LYS    67     -71.476   2.186 -11.526  1.00 10.00      A   
ATOM    618  O   LYS    67     -71.199   1.160 -10.907  1.00 10.00      A   
ATOM    619  N   VAL    68     -72.707   2.713 -11.569  1.00 10.00      A   
ATOM    620  HN  VAL    68     -72.841   3.533 -12.088  1.00 10.00      A   
ATOM    621  CA  VAL    68     -73.857   2.137 -10.885  1.00 10.00      A   
ATOM    622  CB  VAL    68     -75.097   3.076 -11.056  1.00 10.00      A   
ATOM    623  CG1 VAL    68     -76.451   2.422 -10.684  1.00 10.00      A   
ATOM    624  CG2 VAL    68     -74.903   4.351 -10.189  1.00 10.00      A   
ATOM    625  C   VAL    68     -74.149   0.703 -11.333  1.00 10.00      A   
ATOM    626  O   VAL    68     -74.099   0.392 -12.534  1.00 10.00      A   
ATOM    627  N   ARG    69     -74.394  -0.170 -10.361  1.00 10.00      A   
ATOM    628  HN  ARG    69     -74.264   0.099  -9.427  1.00 10.00      A   
ATOM    629  CA  ARG    69     -74.851  -1.524 -10.663  1.00 10.00      A   
ATOM    630  CB  ARG    69     -73.965  -2.539 -10.006  1.00 10.00      A   
ATOM    631  CG  ARG    69     -72.651  -2.611 -10.732  1.00 10.00      A   
ATOM    632  CD  ARG    69     -71.606  -3.219  -9.886  1.00 10.00      A   
ATOM    633  NE  ARG    69     -70.335  -3.260 -10.609  1.00 10.00      A   
ATOM    634  HE  ARG    69     -69.944  -2.402 -10.876  1.00 10.00      A   
ATOM    635  CZ  ARG    69     -69.680  -4.384 -10.925  1.00 10.00      A   
ATOM    636  NH1 ARG    69     -70.156  -5.584 -10.578  1.00 10.00      A   
ATOM    637 HH11 ARG    69     -69.632  -6.446 -10.833  1.00 10.00      A   
ATOM    638 HH12 ARG    69     -71.050  -5.656 -10.052  1.00 10.00      A   
ATOM    639  NH2 ARG    69     -68.532  -4.311 -11.580  1.00 10.00      A   
ATOM    640 HH21 ARG    69     -68.019  -5.181 -11.828  1.00 10.00      A   
ATOM    641 HH22 ARG    69     -68.143  -3.384 -11.847  1.00 10.00      A   
ATOM    642  C   ARG    69     -76.270  -1.805 -10.237  1.00 10.00      A   
ATOM    643  O   ARG    69     -76.812  -2.836 -10.609  1.00 10.00      A   
ATOM    644  N   SER    70     -76.845  -0.924  -9.429  1.00 10.00      A   
ATOM    645  HN  SER    70     -76.359  -0.125  -9.137  1.00 10.00      A   
ATOM    646  CA  SER    70     -78.217  -1.163  -8.983  1.00 10.00      A   
ATOM    647  CB  SER    70     -78.202  -1.786  -7.571  1.00 10.00      A   
ATOM    648  OG  SER    70     -79.499  -1.776  -6.997  1.00 10.00      A   
ATOM    649  HG  SER    70     -80.043  -2.445  -7.421  1.00 10.00      A   
ATOM    650  C   SER    70     -79.028   0.122  -9.052  1.00 10.00      A   
ATOM    651  O   SER    70     -78.602   1.156  -8.542  1.00 10.00      A   
ATOM    652  N   VAL    71     -80.214   0.069  -9.670  1.00 10.00      A   
ATOM    653  HN  VAL    71     -80.521  -0.787 -10.034  1.00 10.00      A   
ATOM    654  CA  VAL    71     -81.077   1.256  -9.821  1.00 10.00      A   
ATOM    655  CB  VAL    71     -81.115   1.736 -11.306  1.00 10.00      A   
ATOM    656  CG1 VAL    71     -82.142   2.910 -11.527  1.00 10.00      A   
ATOM    657  CG2 VAL    71     -79.699   2.168 -11.741  1.00 10.00      A   
ATOM    658  C   VAL    71     -82.473   0.922  -9.308  1.00 10.00      A   
ATOM    659  O   VAL    71     -82.997  -0.156  -9.557  1.00 10.00      A   
ATOM    660  N   GLU    72     -82.998   1.804  -8.483  1.00 10.00      A   
ATOM    661  HN  GLU    72     -82.452   2.542  -8.140  1.00 10.00      A   
ATOM    662  CA  GLU    72     -84.408   1.679  -8.078  1.00 10.00      A   
ATOM    663  CB  GLU    72     -84.482   1.401  -6.578  1.00 10.00      A   
ATOM    664  CG  GLU    72     -85.932   1.397  -6.046  1.00 10.00      A   
ATOM    665  CD  GLU    72     -86.077   0.735  -4.683  1.00 10.00      A   
ATOM    666  OE1 GLU    72     -85.058   0.344  -4.051  1.00 10.00      A   
ATOM    667  OE2 GLU    72     -87.238   0.640  -4.241  1.00 10.00      A   
ATOM    668  C   GLU    72     -85.114   2.970  -8.464  1.00 10.00      A   
ATOM    669  O   GLU    72     -84.629   4.065  -8.154  1.00 10.00      A   
ATOM    670  N   LEU    73     -86.273   2.846  -9.128  1.00 10.00      A   
ATOM    671  HN  LEU    73     -86.616   1.944  -9.301  1.00 10.00      A   
ATOM    672  CA  LEU    73     -87.049   3.986  -9.604  1.00 10.00      A   
ATOM    673  CB  LEU    73     -87.014   4.019 -11.154  1.00 10.00      A   
ATOM    674  CG  LEU    73     -85.740   4.591 -11.755  1.00 10.00      A   
ATOM    675  CD1 LEU    73     -85.552   4.000 -13.164  1.00 10.00      A   
ATOM    676  CD2 LEU    73     -85.899   6.133 -11.805  1.00 10.00      A   
ATOM    677  C   LEU    73     -88.488   3.785  -9.198  1.00 10.00      A   
ATOM    678  O   LEU    73     -88.962   2.655  -9.226  1.00 10.00      A   
ATOM    679  N   LYS    74     -89.147   4.862  -8.812  1.00 10.00      A   
ATOM    680  HN  LYS    74     -88.661   5.710  -8.734  1.00 10.00      A   
ATOM    681  CA  LYS    74     -90.585   4.837  -8.493  1.00 10.00      A   
ATOM    682  CB  LYS    74     -90.819   5.094  -7.007  1.00 10.00      A   
ATOM    683  CG  LYS    74     -90.107   4.074  -6.068  1.00 10.00      A   
ATOM    684  CD  LYS    74     -90.619   4.290  -4.641  1.00 10.00      A   
ATOM    685  CE  LYS    74     -90.188   3.178  -3.711  1.00 10.00      A   
ATOM    686  NZ  LYS    74     -90.765   3.459  -2.347  1.00 10.00      A   
ATOM    687  HZ1 LYS    74     -90.061   3.944  -1.754  1.00 10.00      A   
ATOM    688  HZ2 LYS    74     -91.040   2.571  -1.883  1.00 10.00      A   
ATOM    689  HZ3 LYS    74     -91.605   4.065  -2.434  1.00 10.00      A   
ATOM    690  C   LYS    74     -91.270   5.890  -9.354  1.00 10.00      A   
ATOM    691  O   LYS    74     -90.712   6.980  -9.586  1.00 10.00      A   
ATOM    692  N   GLY    75     -92.465   5.566  -9.858  1.00 10.00      A   
ATOM    693  HN  GLY    75     -92.893   4.731  -9.573  1.00 10.00      A   
ATOM    694  CA  GLY    75     -93.149   6.440 -10.833  1.00 10.00      A   
ATOM    695  C   GLY    75     -94.381   7.121 -10.276  1.00 10.00      A   
ATOM    696  O   GLY    75     -94.302   8.160  -9.587  1.00 10.00      A   
ATOM    697  N   LYS    76     -95.541   6.543 -10.573  1.00 10.00      A   
ATOM    698  HN  LYS    76     -95.538   5.706 -11.083  1.00 10.00      A   
ATOM    699  CA  LYS    76     -96.833   7.124 -10.157  1.00 10.00      A   
ATOM    700  CB  LYS    76     -98.002   6.286 -10.667  1.00 10.00      A   
ATOM    701  CG  LYS    76     -97.864   5.893 -12.112  1.00 10.00      A   
ATOM    702  CD  LYS    76     -99.132   5.174 -12.593  1.00 10.00      A   
ATOM    703  CE  LYS    76     -99.011   4.862 -14.067  1.00 10.00      A   
ATOM    704  NZ  LYS    76    -100.336   4.450 -14.709  1.00 10.00      A   
ATOM    705  HZ1 LYS    76    -100.197   4.248 -15.720  1.00 10.00      A   
ATOM    706  HZ2 LYS    76    -101.034   5.215 -14.614  1.00 10.00      A   
ATOM    707  HZ3 LYS    76    -100.709   3.598 -14.242  1.00 10.00      A   
ATOM    708  C   LYS    76     -96.948   7.235  -8.634  1.00 10.00      A   
ATOM    709  O   LYS    76     -96.430   6.355  -7.922  1.00 10.00      A   
ATOM    710  N   PRO    77     -97.666   8.278  -8.149  1.00 10.00      A   
ATOM    711  CA  PRO    77     -97.959   8.416  -6.713  1.00 10.00      A   
ATOM    712  CB  PRO    77     -98.758   9.707  -6.629  1.00 10.00      A   
ATOM    713  CG  PRO    77     -99.200  10.032  -8.016  1.00 10.00      A   
ATOM    714  CD  PRO    77     -98.233   9.394  -8.945  1.00 10.00      A   
ATOM    715  C   PRO    77     -98.826   7.259  -6.193  1.00 10.00      A   
ATOM    716  O   PRO    77     -99.520   6.599  -6.980  1.00 10.00      A   
ATOM    717  N   HIS    78     -98.805   7.056  -4.876  1.00 10.00      A   
ATOM    718  HN  HIS    78     -98.234   7.634  -4.328  1.00 10.00      A   
ATOM    719  CA  HIS    78     -99.591   6.012  -4.197  1.00 10.00      A   
ATOM    720  CB  HIS    78     -99.451   6.232  -2.683  1.00 10.00      A   
ATOM    721  CG  HIS    78    -100.252   5.285  -1.839  1.00 10.00      A   
ATOM    722  ND1 HIS    78    -100.777   5.647  -0.620  1.00 10.00      A   
ATOM    723  HD1 HIS    78    -100.694   6.531  -0.210  1.00 10.00      A   
ATOM    724  CD2 HIS    78    -100.587   3.982  -2.018  1.00 10.00      A   
ATOM    725  CE1 HIS    78    -101.406   4.616  -0.086  1.00 10.00      A   
ATOM    726  NE2 HIS    78    -101.318   3.597  -0.925  1.00 10.00      A   
ATOM    727  C   HIS    78    -101.079   5.945  -4.585  1.00 10.00      A   
ATOM    728  O   HIS    78    -101.673   4.846  -4.671  1.00 10.00      A   
ATOM    729  N   PHE    79    -101.704   7.102  -4.793  1.00 10.00      A   
ATOM    730  HN  PHE    79    -101.195   7.940  -4.767  1.00 10.00      A   
ATOM    731  CA  PHE    79    -103.167   7.138  -5.066  1.00 10.00      A   
ATOM    732  CB  PHE    79    -103.714   8.574  -4.895  1.00 10.00      A   
ATOM    733  CG  PHE    79    -104.111   8.947  -3.446  1.00 10.00      A   
ATOM    734  CD1 PHE    79    -103.667   8.198  -2.347  1.00 10.00      A   
ATOM    735  CD2 PHE    79    -104.870  10.079  -3.195  1.00 10.00      A   
ATOM    736  CE1 PHE    79    -104.015   8.557  -1.037  1.00 10.00      A   
ATOM    737  CE2 PHE    79    -105.206  10.438  -1.915  1.00 10.00      A   
ATOM    738  CZ  PHE    79    -104.786   9.687  -0.827  1.00 10.00      A   
ATOM    739  C   PHE    79    -103.511   6.563  -6.460  1.00 10.00      A   
ATOM    740  O   PHE    79    -104.684   6.349  -6.795  1.00 10.00      A   
ATOM    741  N   ALA    80    -102.493   6.298  -7.285  1.00 10.00      A   
ATOM    742  HN  ALA    80    -101.589   6.604  -7.059  1.00 10.00      A   
ATOM    743  CA  ALA    80    -102.721   5.549  -8.534  1.00 10.00      A   
ATOM    744  CB  ALA    80    -101.377   5.380  -9.324  1.00 10.00      A   
ATOM    745  C   ALA    80    -103.294   4.171  -8.217  1.00 10.00      A   
ATOM    746  O   ALA    80    -104.010   3.589  -9.047  1.00 10.00      A   
ATOM    747  N   ASP    81    -102.954   3.624  -7.036  1.00 10.00      A   
ATOM    748  HN  ASP    81    -102.329   4.096  -6.447  1.00 10.00      A   
ATOM    749  CA  ASP    81    -103.511   2.315  -6.611  1.00 10.00      A   
ATOM    750  CB  ASP    81    -102.939   1.915  -5.274  1.00 10.00      A   
ATOM    751  CG  ASP    81    -101.483   1.527  -5.350  1.00 10.00      A   
ATOM    752  OD1 ASP    81    -100.852   1.642  -6.408  1.00 10.00      A   
ATOM    753  OD2 ASP    81    -100.968   1.121  -4.309  1.00 10.00      A   
ATOM    754  C   ASP    81    -105.026   2.324  -6.456  1.00 10.00      A   
ATOM    755  O   ASP    81    -105.677   1.263  -6.445  1.00 10.00      A   
ATOM    756  N   PHE    82    -105.590   3.518  -6.278  1.00 10.00      A   
ATOM    757  HN  PHE    82    -105.025   4.319  -6.291  1.00 10.00      A   
ATOM    758  CA  PHE    82    -107.015   3.663  -6.064  1.00 10.00      A   
ATOM    759  CB  PHE    82    -107.299   4.474  -4.788  1.00 10.00      A   
ATOM    760  CG  PHE    82    -106.427   4.078  -3.624  1.00 10.00      A   
ATOM    761  CD1 PHE    82    -106.294   2.743  -3.257  1.00 10.00      A   
ATOM    762  CD2 PHE    82    -105.743   5.042  -2.908  1.00 10.00      A   
ATOM    763  CE1 PHE    82    -105.461   2.342  -2.179  1.00 10.00      A   
ATOM    764  CE2 PHE    82    -104.908   4.681  -1.820  1.00 10.00      A   
ATOM    765  CZ  PHE    82    -104.774   3.319  -1.450  1.00 10.00      A   
ATOM    766  C   PHE    82    -107.760   4.269  -7.272  1.00 10.00      A   
ATOM    767  O   PHE    82    -108.833   4.787  -7.129  1.00 10.00      A   
ATOM    768  N   ASN    83    -107.151   4.195  -8.439  1.00 10.00      A   
ATOM    769  HN  ASN    83    -106.247   3.817  -8.474  1.00 10.00      A   
ATOM    770  CA  ASN    83    -107.759   4.647  -9.669  1.00 10.00      A   
ATOM    771  CB  ASN    83    -109.074   3.896  -9.931  1.00 10.00      A   
ATOM    772  CG  ASN    83    -108.847   2.434 -10.209  1.00 10.00      A   
ATOM    773  OD1 ASN    83    -107.969   2.074 -10.988  1.00 10.00      A   
ATOM    774  ND2 ASN    83    -109.618   1.568  -9.553  1.00 10.00      A   
ATOM    775 HD21 ASN    83    -110.286   1.923  -8.930  1.00 10.00      A   
ATOM    776 HD22 ASN    83    -109.487   0.612  -9.720  1.00 10.00      A   
ATOM    777  C   ASN    83    -107.942   6.161  -9.743  1.00 10.00      A   
ATOM    778  O   ASN    83    -108.783   6.642 -10.493  1.00 10.00      A   
ATOM    779  N   LEU    84    -107.129   6.925  -8.993  1.00 10.00      A   
ATOM    780  HN  LEU    84    -106.424   6.503  -8.458  1.00 10.00      A   
ATOM    781  CA  LEU    84    -107.286   8.385  -8.966  1.00 10.00      A   
ATOM    782  CB  LEU    84    -107.067   8.881  -7.527  1.00 10.00      A   
ATOM    783  CG  LEU    84    -108.011   8.267  -6.492  1.00 10.00      A   
ATOM    784  CD1 LEU    84    -107.763   8.870  -5.116  1.00 10.00      A   
ATOM    785  CD2 LEU    84    -109.522   8.502  -6.907  1.00 10.00      A   
ATOM    786  C   LEU    84    -106.322   9.080  -9.966  1.00 10.00      A   
ATOM    787  O   LEU    84    -106.382  10.304 -10.174  1.00 10.00      A   
ATOM    788  N   VAL    85    -105.445   8.290 -10.565  1.00 10.00      A   
ATOM    789  HN  VAL    85    -105.399   7.350 -10.291  1.00 10.00      A   
ATOM    790  CA  VAL    85    -104.539   8.757 -11.619  1.00 10.00      A   
ATOM    791  CB  VAL    85    -103.059   8.400 -11.302  1.00 10.00      A   
ATOM    792  CG1 VAL    85    -102.116   8.996 -12.381  1.00 10.00      A   
ATOM    793  CG2 VAL    85    -102.649   8.920  -9.904  1.00 10.00      A   
ATOM    794  C   VAL    85    -104.968   8.151 -12.965  1.00 10.00      A   
ATOM    795  O   VAL    85    -104.824   6.931 -13.176  1.00 10.00      A   
ATOM    796  N   PRO    86    -105.489   8.991 -13.895  1.00 10.00      A   
ATOM    797  CA  PRO    86    -105.958   8.438 -15.173  1.00 10.00      A   
ATOM    798  CB  PRO    86    -106.476   9.676 -15.925  1.00 10.00      A   
ATOM    799  CG  PRO    86    -106.805  10.656 -14.807  1.00 10.00      A   
ATOM    800  CD  PRO    86    -105.676  10.453 -13.849  1.00 10.00      A   
ATOM    801  C   PRO    86    -104.835   7.784 -15.936  1.00 10.00      A   
ATOM    802  O   PRO    86    -103.669   8.141 -15.744  1.00 10.00      A   
ATOM    803  N   ASP    87    -105.188   6.810 -16.783  1.00 10.00      A   
ATOM    804  HN  ASP    87    -106.134   6.567 -16.856  1.00 10.00      A   
ATOM    805  CA  ASP    87    -104.213   6.095 -17.603  1.00 10.00      A   
ATOM    806  CB  ASP    87    -104.911   5.112 -18.541  1.00 10.00      A   
ATOM    807  CG  ASP    87    -105.627   4.003 -17.816  1.00 10.00      A   
ATOM    808  OD1 ASP    87    -106.566   3.435 -18.412  1.00 10.00      A   
ATOM    809  OD2 ASP    87    -105.227   3.660 -16.691  1.00 10.00      A   
ATOM    810  C   ASP    87    -103.504   7.083 -18.510  1.00 10.00      A   
ATOM    811  O   ASP    87    -104.126   8.007 -19.036  1.00 10.00      A   
ATOM    812  N   GLY    88    -102.216   6.849 -18.722  1.00 10.00      A   
ATOM    813  HN  GLY    88    -101.782   6.106 -18.254  1.00 10.00      A   
ATOM    814  CA  GLY    88    -101.443   7.676 -19.635  1.00 10.00      A   
ATOM    815  C   GLY    88    -100.773   8.846 -18.919  1.00 10.00      A   
ATOM    816  O   GLY    88    -100.056   9.637 -19.553  1.00 10.00      A   
ATOM    817  N   TRP    89    -101.035   8.993 -17.625  1.00 10.00      A   
ATOM    818  HN  TRP    89    -101.643   8.369 -17.177  1.00 10.00      A   
ATOM    819  CA  TRP    89    -100.419  10.088 -16.860  1.00 10.00      A   
ATOM    820  CB  TRP    89    -100.731   9.983 -15.369  1.00 10.00      A   
ATOM    821  CG  TRP    89     -99.950  10.962 -14.552  1.00 10.00      A   
ATOM    822  CD1 TRP    89    -100.270  12.286 -14.294  1.00 10.00      A   
ATOM    823  CD2 TRP    89     -98.713  10.707 -13.890  1.00 10.00      A   
ATOM    824  NE1 TRP    89     -99.294  12.851 -13.509  1.00 10.00      A   
ATOM    825  HE1 TRP    89     -99.285  13.780 -13.194  1.00 10.00      A   
ATOM    826  CE2 TRP    89     -98.317  11.915 -13.262  1.00 10.00      A   
ATOM    827  CE3 TRP    89     -97.876   9.577 -13.797  1.00 10.00      A   
ATOM    828  CZ2 TRP    89     -97.125  12.019 -12.509  1.00 10.00      A   
ATOM    829  CZ3 TRP    89     -96.698   9.668 -13.045  1.00 10.00      A   
ATOM    830  CH2 TRP    89     -96.330  10.900 -12.414  1.00 10.00      A   
ATOM    831  C   TRP    89     -98.893  10.162 -17.069  1.00 10.00      A   
ATOM    832  O   TRP    89     -98.339  11.245 -17.303  1.00 10.00      A   
ATOM    833  N   GLY    90     -98.227   9.009 -17.015  1.00 10.00      A   
ATOM    834  HN  GLY    90     -98.726   8.170 -16.923  1.00 10.00      A   
ATOM    835  CA  GLY    90     -96.760   8.981 -17.091  1.00 10.00      A   
ATOM    836  C   GLY    90     -96.149   7.802 -16.354  1.00 10.00      A   
ATOM    837  O   GLY    90     -96.837   6.806 -16.075  1.00 10.00      A   
ATOM    838  N   GLY    91     -94.865   7.934 -16.005  1.00 10.00      A   
ATOM    839  HN  GLY    91     -94.406   8.768 -16.229  1.00 10.00      A   
ATOM    840  CA  GLY    91     -94.127   6.890 -15.307  1.00 10.00      A   
ATOM    841  C   GLY    91     -93.372   5.930 -16.224  1.00 10.00      A   
ATOM    842  O   GLY    91     -93.012   4.801 -15.811  1.00 10.00      A   
ATOM    843  N   TYR    92     -93.136   6.336 -17.469  1.00 10.00      A   
ATOM    844  HN  TYR    92     -93.411   7.236 -17.740  1.00 10.00      A   
ATOM    845  CA  TYR    92     -92.469   5.461 -18.449  1.00 10.00      A   
ATOM    846  CB  TYR    92     -92.536   6.065 -19.851  1.00 10.00      A   
ATOM    847  CG  TYR    92     -93.956   6.320 -20.273  1.00 10.00      A   
ATOM    848  CD1 TYR    92     -94.502   7.607 -20.210  1.00 10.00      A   
ATOM    849  CD2 TYR    92     -94.761   5.270 -20.699  1.00 10.00      A   
ATOM    850  CE1 TYR    92     -95.832   7.845 -20.580  1.00 10.00      A   
ATOM    851  CE2 TYR    92     -96.082   5.487 -21.072  1.00 10.00      A   
ATOM    852  CZ  TYR    92     -96.607   6.782 -21.010  1.00 10.00      A   
ATOM    853  OH  TYR    92     -97.908   6.985 -21.367  1.00 10.00      A   
ATOM    854  HH  TYR    92     -98.459   6.306 -20.971  1.00 10.00      A   
ATOM    855  C   TYR    92     -91.006   5.248 -18.085  1.00 10.00      A   
ATOM    856  O   TYR    92     -90.269   6.213 -17.927  1.00 10.00      A   
ATOM    857  N   VAL    93     -90.593   3.985 -17.982  1.00 10.00      A   
ATOM    858  HN  VAL    93     -91.239   3.258 -18.105  1.00 10.00      A   
ATOM    859  CA  VAL    93     -89.206   3.662 -17.692  1.00 10.00      A   
ATOM    860  CB  VAL    93     -89.093   2.362 -16.862  1.00 10.00      A   
ATOM    861  CG1 VAL    93     -89.256   1.137 -17.729  1.00 10.00      A   
ATOM    862  CG2 VAL    93     -87.726   2.275 -16.167  1.00 10.00      A   
ATOM    863  C   VAL    93     -88.336   3.581 -18.953  1.00 10.00      A   
ATOM    864  O   VAL    93     -87.109   3.636 -18.860  1.00 10.00      A   
ATOM    865  N   TYR    94     -88.947   3.470 -20.133  1.00 10.00      A   
ATOM    866  HN  TYR    94     -89.924   3.507 -20.196  1.00 10.00      A   
ATOM    867  CA  TYR    94     -88.126   3.290 -21.333  1.00 10.00      A   
ATOM    868  CB  TYR    94     -88.949   3.195 -22.620  1.00 10.00      A   
ATOM    869  CG  TYR    94     -88.069   2.823 -23.788  1.00 10.00      A   
ATOM    870  CD1 TYR    94     -87.694   1.491 -24.007  1.00 10.00      A   
ATOM    871  CD2 TYR    94     -87.551   3.807 -24.630  1.00 10.00      A   
ATOM    872  CE1 TYR    94     -86.872   1.149 -25.062  1.00 10.00      A   
ATOM    873  CE2 TYR    94     -86.730   3.481 -25.688  1.00 10.00      A   
ATOM    874  CZ  TYR    94     -86.393   2.159 -25.896  1.00 10.00      A   
ATOM    875  OH  TYR    94     -85.580   1.847 -26.931  1.00 10.00      A   
ATOM    876  HH  TYR    94     -85.932   1.083 -27.396  1.00 10.00      A   
ATOM    877  C   TYR    94     -86.970   4.289 -21.476  1.00 10.00      A   
ATOM    878  O   TYR    94     -85.850   3.867 -21.777  1.00 10.00      A   
ATOM    879  N   PRO    95     -87.215   5.609 -21.253  1.00 10.00      A   
ATOM    880  CA  PRO    95     -86.081   6.543 -21.398  1.00 10.00      A   
ATOM    881  CB  PRO    95     -86.710   7.897 -21.049  1.00 10.00      A   
ATOM    882  CG  PRO    95     -88.131   7.736 -21.469  1.00 10.00      A   
ATOM    883  CD  PRO    95     -88.455   6.357 -20.948  1.00 10.00      A   
ATOM    884  C   PRO    95     -84.898   6.227 -20.479  1.00 10.00      A   
ATOM    885  O   PRO    95     -83.764   6.436 -20.876  1.00 10.00      A   
ATOM    886  N   TRP    96     -85.178   5.697 -19.282  1.00 10.00      A   
ATOM    887  HN  TRP    96     -86.120   5.599 -19.030  1.00 10.00      A   
ATOM    888  CA  TRP    96     -84.155   5.254 -18.320  1.00 10.00      A   
ATOM    889  CB  TRP    96     -84.810   4.896 -16.954  1.00 10.00      A   
ATOM    890  CG  TRP    96     -85.295   6.120 -16.237  1.00 10.00      A   
ATOM    891  CD1 TRP    96     -86.540   6.698 -16.345  1.00 10.00      A   
ATOM    892  CD2 TRP    96     -84.552   6.931 -15.326  1.00 10.00      A   
ATOM    893  NE1 TRP    96     -86.610   7.832 -15.572  1.00 10.00      A   
ATOM    894  HE1 TRP    96     -87.392   8.417 -15.487  1.00 10.00      A   
ATOM    895  CE2 TRP    96     -85.409   7.999 -14.923  1.00 10.00      A   
ATOM    896  CE3 TRP    96     -83.229   6.885 -14.825  1.00 10.00      A   
ATOM    897  CZ2 TRP    96     -84.995   8.997 -14.022  1.00 10.00      A   
ATOM    898  CZ3 TRP    96     -82.808   7.899 -13.933  1.00 10.00      A   
ATOM    899  CH2 TRP    96     -83.687   8.942 -13.547  1.00 10.00      A   
ATOM    900  C   TRP    96     -83.386   4.046 -18.838  1.00 10.00      A   
ATOM    901  O   TRP    96     -82.167   4.010 -18.768  1.00 10.00      A   
ATOM    902  N   ILE    97     -84.113   3.038 -19.325  1.00 10.00      A   
ATOM    903  HN  ILE    97     -85.090   3.100 -19.324  1.00 10.00      A   
ATOM    904  CA  ILE    97     -83.452   1.821 -19.868  1.00 10.00      A   
ATOM    905  CB  ILE    97     -84.469   0.744 -20.298  1.00 10.00      A   
ATOM    906  CG1 ILE    97     -85.494   0.467 -19.172  1.00 10.00      A   
ATOM    907  CG2 ILE    97     -83.750  -0.536 -20.759  1.00 10.00      A   
ATOM    908  CD1 ILE    97     -84.894   0.131 -17.773  1.00 10.00      A   
ATOM    909  C   ILE    97     -82.604   2.215 -21.043  1.00 10.00      A   
ATOM    910  O   ILE    97     -81.431   1.788 -21.178  1.00 10.00      A   
ATOM    911  N   GLU    98     -83.177   3.053 -21.904  1.00 10.00      A   
ATOM    912  HN  GLU    98     -84.072   3.409 -21.723  1.00 10.00      A   
ATOM    913  CA  GLU    98     -82.472   3.437 -23.108  1.00 10.00      A   
ATOM    914  CB  GLU    98     -83.340   4.343 -23.978  1.00 10.00      A   
ATOM    915  CG  GLU    98     -82.859   4.409 -25.402  1.00 10.00      A   
ATOM    916  CD  GLU    98     -83.208   5.708 -26.053  1.00 10.00      A   
ATOM    917  OE1 GLU    98     -83.689   5.693 -27.215  1.00 10.00      A   
ATOM    918  OE2 GLU    98     -82.990   6.757 -25.405  1.00 10.00      A   
ATOM    919  C   GLU    98     -81.175   4.142 -22.751  1.00 10.00      A   
ATOM    920  O   GLU    98     -80.121   3.850 -23.329  1.00 10.00      A   
ATOM    921  N   ALA    99     -81.258   5.079 -21.805  1.00 10.00      A   
ATOM    922  HN  ALA    99     -82.123   5.259 -21.382  1.00 10.00      A   
ATOM    923  CA  ALA    99     -80.082   5.844 -21.388  1.00 10.00      A   
ATOM    924  CB  ALA    99     -80.474   7.065 -20.535  1.00 10.00      A   
ATOM    925  C   ALA    99     -79.024   4.959 -20.697  1.00 10.00      A   
ATOM    926  O   ALA    99     -77.839   5.064 -21.011  1.00 10.00      A   
ATOM    927  N   MET   100     -79.459   4.086 -19.790  1.00 10.00      A   
ATOM    928  HN  MET   100     -80.407   4.101 -19.543  1.00 10.00      A   
ATOM    929  CA  MET   100     -78.578   3.097 -19.139  1.00 10.00      A   
ATOM    930  CB  MET   100     -79.309   2.384 -17.990  1.00 10.00      A   
ATOM    931  CG  MET   100     -79.617   3.314 -16.811  1.00 10.00      A   
ATOM    932  SD  MET   100     -80.324   2.462 -15.392  1.00 10.00      A   
ATOM    933  CE  MET   100     -81.869   1.849 -16.068  1.00 10.00      A   
ATOM    934  C   MET   100     -77.953   2.047 -20.094  1.00 10.00      A   
ATOM    935  O   MET   100     -76.804   1.610 -19.891  1.00 10.00      A   
ATOM    936  N   SER   101     -78.702   1.674 -21.134  1.00 10.00      A   
ATOM    937  HN  SER   101     -79.553   2.133 -21.291  1.00 10.00      A   
ATOM    938  CA  SER   101     -78.297   0.598 -22.053  1.00 10.00      A   
ATOM    939  CB  SER   101     -79.319   0.446 -23.176  1.00 10.00      A   
ATOM    940  OG  SER   101     -79.197   1.529 -24.099  1.00 10.00      A   
ATOM    941  HG  SER   101     -79.144   2.357 -23.617  1.00 10.00      A   
ATOM    942  C   SER   101     -76.901   0.828 -22.651  1.00 10.00      A   
ATOM    943  O   SER   101     -76.144  -0.125 -22.841  1.00 10.00      A   
ATOM    944  N   SER   102     -76.566   2.082 -22.944  1.00 10.00      A   
ATOM    945  HN  SER   102     -77.208   2.806 -22.787  1.00 10.00      A   
ATOM    946  CA  SER   102     -75.247   2.391 -23.499  1.00 10.00      A   
ATOM    947  CB  SER   102     -75.331   3.429 -24.628  1.00 10.00      A   
ATOM    948  OG  SER   102     -76.022   4.593 -24.218  1.00 10.00      A   
ATOM    949  HG  SER   102     -75.774   4.812 -23.317  1.00 10.00      A   
ATOM    950  C   SER   102     -74.214   2.804 -22.450  1.00 10.00      A   
ATOM    951  O   SER   102     -73.030   2.924 -22.762  1.00 10.00      A   
ATOM    952  N   SER   103     -74.646   3.000 -21.204  1.00 10.00      A   
ATOM    953  HN  SER   103     -75.587   2.842 -20.981  1.00 10.00      A   
ATOM    954  CA  SER   103     -73.717   3.450 -20.176  1.00 10.00      A   
ATOM    955  CB  SER   103     -74.137   4.830 -19.644  1.00 10.00      A   
ATOM    956  OG  SER   103     -73.968   5.826 -20.662  1.00 10.00      A   
ATOM    957  HG  SER   103     -73.094   5.742 -21.050  1.00 10.00      A   
ATOM    958  C   SER   103     -73.476   2.480 -19.033  1.00 10.00      A   
ATOM    959  O   SER   103     -72.336   2.288 -18.624  1.00 10.00      A   
ATOM    960  N   TYR   104     -74.534   1.868 -18.511  1.00 10.00      A   
ATOM    961  HN  TYR   104     -75.406   1.958 -18.947  1.00 10.00      A   
ATOM    962  CA  TYR   104     -74.420   1.066 -17.301  1.00 10.00      A   
ATOM    963  CB  TYR   104     -75.645   1.266 -16.438  1.00 10.00      A   
ATOM    964  CG  TYR   104     -75.642   2.555 -15.655  1.00 10.00      A   
ATOM    965  CD1 TYR   104     -76.753   2.887 -14.904  1.00 10.00      A   
ATOM    966  CD2 TYR   104     -74.532   3.428 -15.640  1.00 10.00      A   
ATOM    967  CE1 TYR   104     -76.781   4.021 -14.164  1.00 10.00      A   
ATOM    968  CE2 TYR   104     -74.558   4.600 -14.871  1.00 10.00      A   
ATOM    969  CZ  TYR   104     -75.709   4.865 -14.142  1.00 10.00      A   
ATOM    970  OH  TYR   104     -75.846   5.965 -13.347  1.00 10.00      A   
ATOM    971  HH  TYR   104     -75.525   6.739 -13.814  1.00 10.00      A   
ATOM    972  C   TYR   104     -74.262  -0.390 -17.703  1.00 10.00      A   
ATOM    973  O   TYR   104     -75.034  -1.282 -17.302  1.00 10.00      A   
ATOM    974  N   THR   105     -73.242  -0.637 -18.500  1.00 10.00      A   
ATOM    975  HN  THR   105     -72.545   0.041 -18.624  1.00 10.00      A   
ATOM    976  CA  THR   105     -73.140  -1.937 -19.212  1.00 10.00      A   
ATOM    977  CB  THR   105     -71.866  -1.979 -20.078  1.00 10.00      A   
ATOM    978  OG1 THR   105     -70.748  -1.672 -19.257  1.00 10.00      A   
ATOM    979  HG1 THR   105     -70.580  -0.728 -19.284  1.00 10.00      A   
ATOM    980  CG2 THR   105     -71.932  -0.923 -21.223  1.00 10.00      A   
ATOM    981  C   THR   105     -72.937  -3.080 -18.143  1.00 10.00      A   
ATOM    982  O   THR   105     -73.382  -4.205 -18.315  1.00 10.00      A   
ATOM    983  N   TRP   106     -72.142  -2.814 -17.010  1.00 10.00      A   
ATOM    984  HN  TRP   106     -71.654  -1.966 -16.954  1.00 10.00      A   
ATOM    985  CA  TRP   106     -72.033  -3.771 -15.920  1.00 10.00      A   
ATOM    986  CB  TRP   106     -70.764  -3.479 -15.124  1.00 10.00      A   
ATOM    987  CG  TRP   106     -69.603  -4.009 -15.810  1.00 10.00      A   
ATOM    988  CD1 TRP   106     -69.058  -3.558 -16.972  1.00 10.00      A   
ATOM    989  CD2 TRP   106     -68.843  -5.144 -15.407  1.00 10.00      A   
ATOM    990  NE1 TRP   106     -67.978  -4.336 -17.317  1.00 10.00      A   
ATOM    991  HE1 TRP   106     -67.414  -4.212 -18.108  1.00 10.00      A   
ATOM    992  CE2 TRP   106     -67.831  -5.326 -16.368  1.00 10.00      A   
ATOM    993  CE3 TRP   106     -68.918  -6.030 -14.312  1.00 10.00      A   
ATOM    994  CZ2 TRP   106     -66.889  -6.353 -16.269  1.00 10.00      A   
ATOM    995  CZ3 TRP   106     -67.984  -7.048 -14.216  1.00 10.00      A   
ATOM    996  CH2 TRP   106     -66.990  -7.204 -15.198  1.00 10.00      A   
ATOM    997  C   TRP   106     -73.269  -3.787 -14.978  1.00 10.00      A   
ATOM    998  O   TRP   106     -73.216  -4.325 -13.886  1.00 10.00      A   
ATOM    999  N   LEU   107     -74.385  -3.205 -15.398  1.00 10.00      A   
ATOM   1000  HN  LEU   107     -74.414  -2.822 -16.300  1.00 10.00      A   
ATOM   1001  CA  LEU   107     -75.601  -3.117 -14.533  1.00 10.00      A   
ATOM   1002  CB  LEU   107     -76.715  -2.358 -15.247  1.00 10.00      A   
ATOM   1003  CG  LEU   107     -78.013  -2.036 -14.432  1.00 10.00      A   
ATOM   1004  CD1 LEU   107     -77.737  -0.984 -13.320  1.00 10.00      A   
ATOM   1005  CD2 LEU   107     -79.132  -1.479 -15.293  1.00 10.00      A   
ATOM   1006  C   LEU   107     -76.196  -4.488 -14.059  1.00 10.00      A   
ATOM   1007  O   LEU   107     -76.324  -5.404 -14.862  1.00 10.00      A   
ATOM   1008  N   GLU   108     -76.643  -4.601 -12.783  1.00 10.00      A   
ATOM   1009  HN  GLU   108     -76.720  -3.801 -12.222  1.00 10.00      A   
ATOM   1010  CA  GLU   108     -77.012  -5.908 -12.240  1.00 10.00      A   
ATOM   1011  CB  GLU   108     -76.087  -6.321 -11.093  1.00 10.00      A   
ATOM   1012  CG  GLU   108     -74.643  -6.578 -11.511  1.00 10.00      A   
ATOM   1013  CD  GLU   108     -73.796  -7.000 -10.334  1.00 10.00      A   
ATOM   1014  OE1 GLU   108     -74.311  -7.006  -9.190  1.00 10.00      A   
ATOM   1015  OE2 GLU   108     -72.623  -7.307 -10.559  1.00 10.00      A   
ATOM   1016  C   GLU   108     -78.451  -5.968 -11.704  1.00 10.00      A   
ATOM   1017  O   GLU   108     -79.020  -7.042 -11.630  1.00 10.00      A   
ATOM   1018  N   GLU   109     -78.972  -4.832 -11.267  1.00 10.00      A   
ATOM   1019  HN  GLU   109     -78.481  -3.994 -11.402  1.00 10.00      A   
ATOM   1020  CA  GLU   109     -80.296  -4.799 -10.570  1.00 10.00      A   
ATOM   1021  CB  GLU   109     -80.086  -4.737  -9.047  1.00 10.00      A   
ATOM   1022  CG  GLU   109     -78.997  -5.712  -8.521  1.00 10.00      A   
ATOM   1023  CD  GLU   109     -78.995  -5.835  -6.999  1.00 10.00      A   
ATOM   1024  OE1 GLU   109     -79.787  -5.151  -6.331  1.00 10.00      A   
ATOM   1025  OE2 GLU   109     -78.202  -6.605  -6.464  1.00 10.00      A   
ATOM   1026  C   GLU   109     -81.146  -3.622 -11.010  1.00 10.00      A   
ATOM   1027  O   GLU   109     -80.674  -2.485 -11.048  1.00 10.00      A   
ATOM   1028  N   ILE   110     -82.425  -3.887 -11.305  1.00 10.00      A   
ATOM   1029  HN  ILE   110     -82.720  -4.821 -11.297  1.00 10.00      A   
ATOM   1030  CA  ILE   110     -83.393  -2.861 -11.636  1.00 10.00      A   
ATOM   1031  CB  ILE   110     -83.768  -2.889 -13.146  1.00 10.00      A   
ATOM   1032  CG1 ILE   110     -82.582  -2.362 -13.986  1.00 10.00      A   
ATOM   1033  CG2 ILE   110     -85.008  -2.026 -13.395  1.00 10.00      A   
ATOM   1034  CD1 ILE   110     -82.725  -2.526 -15.476  1.00 10.00      A   
ATOM   1035  C   ILE   110     -84.603  -3.185 -10.791  1.00 10.00      A   
ATOM   1036  O   ILE   110     -85.119  -4.312 -10.860  1.00 10.00      A   
ATOM   1037  N   ARG   111     -84.988  -2.233  -9.944  1.00 10.00      A   
ATOM   1038  HN  ARG   111     -84.451  -1.417  -9.876  1.00 10.00      A   
ATOM   1039  CA  ARG   111     -86.184  -2.360  -9.110  1.00 10.00      A   
ATOM   1040  CB  ARG   111     -85.808  -2.299  -7.628  1.00 10.00      A   
ATOM   1041  CG  ARG   111     -85.015  -3.549  -7.175  1.00 10.00      A   
ATOM   1042  CD  ARG   111     -84.360  -3.319  -5.838  1.00 10.00      A   
ATOM   1043  NE  ARG   111     -83.197  -4.204  -5.649  1.00 10.00      A   
ATOM   1044  HE  ARG   111     -82.313  -3.899  -5.942  1.00 10.00      A   
ATOM   1045  CZ  ARG   111     -83.340  -5.385  -5.095  1.00 10.00      A   
ATOM   1046  NH1 ARG   111     -84.563  -5.726  -4.756  1.00 10.00      A   
ATOM   1047 HH11 ARG   111     -85.353  -5.071  -4.931  1.00 10.00      A   
ATOM   1048 HH12 ARG   111     -84.742  -6.650  -4.313  1.00 10.00      A   
ATOM   1049  NH2 ARG   111     -82.314  -6.201  -4.890  1.00 10.00      A   
ATOM   1050 HH21 ARG   111     -81.356  -5.912  -5.171  1.00 10.00      A   
ATOM   1051 HH22 ARG   111     -82.468  -7.130  -4.448  1.00 10.00      A   
ATOM   1052  C   ARG   111     -87.086  -1.216  -9.433  1.00 10.00      A   
ATOM   1053  O   ARG   111     -86.707  -0.053  -9.219  1.00 10.00      A   
ATOM   1054  N   LEU   112     -88.304  -1.520  -9.898  1.00 10.00      A   
ATOM   1055  HN  LEU   112     -88.592  -2.456  -9.937  1.00 10.00      A   
ATOM   1056  CA  LEU   112     -89.206  -0.461 -10.346  1.00 10.00      A   
ATOM   1057  CB  LEU   112     -89.514  -0.651 -11.848  1.00 10.00      A   
ATOM   1058  CG  LEU   112     -88.341  -0.726 -12.830  1.00 10.00      A   
ATOM   1059  CD1 LEU   112     -88.861  -0.842 -14.252  1.00 10.00      A   
ATOM   1060  CD2 LEU   112     -87.488   0.541 -12.672  1.00 10.00      A   
ATOM   1061  C   LEU   112     -90.527  -0.563  -9.595  1.00 10.00      A   
ATOM   1062  O   LEU   112     -90.958  -1.681  -9.260  1.00 10.00      A   
ATOM   1063  N   LYS   113     -91.137   0.579  -9.303  1.00 10.00      A   
ATOM   1064  HN  LYS   113     -90.722   1.434  -9.540  1.00 10.00      A   
ATOM   1065  CA  LYS   113     -92.435   0.553  -8.624  1.00 10.00      A   
ATOM   1066  CB  LYS   113     -92.301   0.869  -7.125  1.00 10.00      A   
ATOM   1067  CG  LYS   113     -93.653   0.602  -6.368  1.00 10.00      A   
ATOM   1068  CD  LYS   113     -93.487   0.890  -4.854  1.00 10.00      A   
ATOM   1069  CE  LYS   113     -94.779   0.614  -4.140  1.00 10.00      A   
ATOM   1070  NZ  LYS   113     -94.608   0.939  -2.702  1.00 10.00      A   
ATOM   1071  HZ1 LYS   113     -95.384   0.526  -2.148  1.00 10.00      A   
ATOM   1072  HZ2 LYS   113     -94.612   1.969  -2.567  1.00 10.00      A   
ATOM   1073  HZ3 LYS   113     -93.705   0.558  -2.353  1.00 10.00      A   
ATOM   1074  C   LYS   113     -93.329   1.566  -9.266  1.00 10.00      A   
ATOM   1075  O   LYS   113     -92.952   2.744  -9.415  1.00 10.00      A   
ATOM   1076  N   ARG   114     -94.549   1.137  -9.577  1.00 10.00      A   
ATOM   1077  HN  ARG   114     -94.808   0.223  -9.336  1.00 10.00      A   
ATOM   1078  CA  ARG   114     -95.514   1.990 -10.266  1.00 10.00      A   
ATOM   1079  CB  ARG   114     -96.188   2.990  -9.289  1.00 10.00      A   
ATOM   1080  CG  ARG   114     -96.962   2.303  -8.164  1.00 10.00      A   
ATOM   1081  CD  ARG   114     -97.713   3.353  -7.253  1.00 10.00      A   
ATOM   1082  NE  ARG   114     -98.345   2.694  -6.109  1.00 10.00      A   
ATOM   1083  HE  ARG   114     -99.155   2.170  -6.278  1.00 10.00      A   
ATOM   1084  CZ  ARG   114     -97.878   2.769  -4.858  1.00 10.00      A   
ATOM   1085  NH1 ARG   114     -96.799   3.477  -4.598  1.00 10.00      A   
ATOM   1086 HH11 ARG   114     -96.308   3.978  -5.366  1.00 10.00      A   
ATOM   1087 HH12 ARG   114     -96.437   3.534  -3.625  1.00 10.00      A   
ATOM   1088  NH2 ARG   114     -98.529   2.151  -3.873  1.00 10.00      A   
ATOM   1089 HH21 ARG   114     -99.393   1.612  -4.078  1.00 10.00      A   
ATOM   1090 HH22 ARG   114     -98.176   2.212  -2.905  1.00 10.00      A   
ATOM   1091  C   ARG   114     -94.972   2.679 -11.507  1.00 10.00      A   
ATOM   1092  O   ARG   114     -95.202   3.880 -11.711  1.00 10.00      A   
ATOM   1093  N   MET   115     -94.252   1.921 -12.342  1.00 10.00      A   
ATOM   1094  HN  MET   115     -94.041   0.997 -12.094  1.00 10.00      A   
ATOM   1095  CA  MET   115     -93.778   2.450 -13.614  1.00 10.00      A   
ATOM   1096  CB  MET   115     -92.286   2.197 -13.865  1.00 10.00      A   
ATOM   1097  CG  MET   115     -91.261   2.649 -12.769  1.00 10.00      A   
ATOM   1098  SD  MET   115     -90.877   4.378 -12.753  1.00 10.00      A   
ATOM   1099  CE  MET   115     -90.081   4.758 -14.333  1.00 10.00      A   
ATOM   1100  C   MET   115     -94.535   1.741 -14.723  1.00 10.00      A   
ATOM   1101  O   MET   115     -95.100   0.639 -14.523  1.00 10.00      A   
ATOM   1102  N   VAL   116     -94.513   2.362 -15.895  1.00 10.00      A   
ATOM   1103  HN  VAL   116     -94.165   3.277 -15.945  1.00 10.00      A   
ATOM   1104  CA  VAL   116     -94.994   1.717 -17.107  1.00 10.00      A   
ATOM   1105  CB  VAL   116     -95.657   2.737 -18.034  1.00 10.00      A   
ATOM   1106  CG1 VAL   116     -96.051   2.102 -19.402  1.00 10.00      A   
ATOM   1107  CG2 VAL   116     -96.875   3.365 -17.340  1.00 10.00      A   
ATOM   1108  C   VAL   116     -93.764   1.092 -17.754  1.00 10.00      A   
ATOM   1109  O   VAL   116     -92.801   1.796 -18.072  1.00 10.00      A   
ATOM   1110  N   VAL   117     -93.799  -0.229 -17.890  1.00 10.00      A   
ATOM   1111  HN  VAL   117     -94.627  -0.692 -17.648  1.00 10.00      A   
ATOM   1112  CA  VAL   117     -92.683  -1.038 -18.378  1.00 10.00      A   
ATOM   1113  CB  VAL   117     -92.205  -2.055 -17.281  1.00 10.00      A   
ATOM   1114  CG1 VAL   117     -90.935  -2.849 -17.740  1.00 10.00      A   
ATOM   1115  CG2 VAL   117     -91.898  -1.323 -15.938  1.00 10.00      A   
ATOM   1116  C   VAL   117     -93.233  -1.826 -19.576  1.00 10.00      A   
ATOM   1117  O   VAL   117     -94.260  -2.514 -19.457  1.00 10.00      A   
ATOM   1118  N   THR   118     -92.553  -1.742 -20.716  1.00 10.00      A   
ATOM   1119  HN  THR   118     -91.709  -1.245 -20.741  1.00 10.00      A   
ATOM   1120  CA  THR   118     -93.055  -2.387 -21.941  1.00 10.00      A   
ATOM   1121  CB  THR   118     -93.099  -1.408 -23.117  1.00 10.00      A   
ATOM   1122  OG1 THR   118     -91.771  -0.974 -23.411  1.00 10.00      A   
ATOM   1123  HG1 THR   118     -91.663  -0.894 -24.362  1.00 10.00      A   
ATOM   1124  CG2 THR   118     -93.952  -0.192 -22.798  1.00 10.00      A   
ATOM   1125  C   THR   118     -92.184  -3.570 -22.333  1.00 10.00      A   
ATOM   1126  O   THR   118     -91.121  -3.796 -21.744  1.00 10.00      A   
ATOM   1127  N   ASP   119     -92.630  -4.326 -23.333  1.00 10.00      A   
ATOM   1128  HN  ASP   119     -93.507  -4.142 -23.731  1.00 10.00      A   
ATOM   1129  CA  ASP   119     -91.819  -5.429 -23.840  1.00 10.00      A   
ATOM   1130  CB  ASP   119     -92.595  -6.301 -24.841  1.00 10.00      A   
ATOM   1131  CG  ASP   119     -93.670  -7.142 -24.159  1.00 10.00      A   
ATOM   1132  OD1 ASP   119     -93.583  -7.351 -22.922  1.00 10.00      A   
ATOM   1133  OD2 ASP   119     -94.618  -7.560 -24.851  1.00 10.00      A   
ATOM   1134  C   ASP   119     -90.509  -4.915 -24.425  1.00 10.00      A   
ATOM   1135  O   ASP   119     -89.469  -5.546 -24.237  1.00 10.00      A   
ATOM   1136  N   ASP   120     -90.549  -3.752 -25.070  1.00 10.00      A   
ATOM   1137  HN  ASP   120     -91.414  -3.315 -25.216  1.00 10.00      A   
ATOM   1138  CA  ASP   120     -89.320  -3.107 -25.570  1.00 10.00      A   
ATOM   1139  CB  ASP   120     -89.610  -1.796 -26.310  1.00 10.00      A   
ATOM   1140  CG  ASP   120     -90.080  -2.023 -27.733  1.00 10.00      A   
ATOM   1141  OD1 ASP   120     -90.056  -3.192 -28.212  1.00 10.00      A   
ATOM   1142  OD2 ASP   120     -90.459  -1.022 -28.380  1.00 10.00      A   
ATOM   1143  C   ASP   120     -88.317  -2.832 -24.460  1.00 10.00      A   
ATOM   1144  O   ASP   120     -87.121  -3.000 -24.672  1.00 10.00      A   
ATOM   1145  N   CYS   121     -88.801  -2.368 -23.301  1.00 10.00      A   
ATOM   1146  HN  CYS   121     -89.754  -2.148 -23.236  1.00 10.00      A   
ATOM   1147  CA  CYS   121     -87.932  -2.179 -22.114  1.00 10.00      A   
ATOM   1148  CB  CYS   121     -88.737  -1.687 -20.885  1.00 10.00      A   
ATOM   1149  SG  CYS   121     -89.519  -0.079 -21.068  1.00 10.00      A   
ATOM   1150  HG  CYS   121     -90.458   0.027 -20.139  1.00 10.00      A   
ATOM   1151  C   CYS   121     -87.281  -3.512 -21.738  1.00 10.00      A   
ATOM   1152  O   CYS   121     -86.077  -3.576 -21.443  1.00 10.00      A   
ATOM   1153  N   LEU   122     -88.092  -4.567 -21.677  1.00 10.00      A   
ATOM   1154  HN  LEU   122     -89.025  -4.480 -21.964  1.00 10.00      A   
ATOM   1155  CA  LEU   122     -87.601  -5.857 -21.184  1.00 10.00      A   
ATOM   1156  CB  LEU   122     -88.771  -6.801 -20.880  1.00 10.00      A   
ATOM   1157  CG  LEU   122     -89.592  -6.345 -19.672  1.00 10.00      A   
ATOM   1158  CD1 LEU   122     -90.815  -7.227 -19.415  1.00 10.00      A   
ATOM   1159  CD2 LEU   122     -88.657  -6.317 -18.444  1.00 10.00      A   
ATOM   1160  C   LEU   122     -86.586  -6.474 -22.178  1.00 10.00      A   
ATOM   1161  O   LEU   122     -85.535  -6.988 -21.786  1.00 10.00      A   
ATOM   1162  N   GLU   123     -86.887  -6.389 -23.455  1.00 10.00      A   
ATOM   1163  HN  GLU   123     -87.760  -6.035 -23.725  1.00 10.00      A   
ATOM   1164  CA  GLU   123     -85.937  -6.817 -24.475  1.00 10.00      A   
ATOM   1165  CB  GLU   123     -86.595  -6.685 -25.841  1.00 10.00      A   
ATOM   1166  CG  GLU   123     -87.845  -7.505 -25.861  1.00 10.00      A   
ATOM   1167  CD  GLU   123     -88.123  -8.051 -27.197  1.00 10.00      A   
ATOM   1168  OE1 GLU   123     -88.439  -7.240 -28.096  1.00 10.00      A   
ATOM   1169  OE2 GLU   123     -88.018  -9.289 -27.349  1.00 10.00      A   
ATOM   1170  C   GLU   123     -84.605  -6.054 -24.449  1.00 10.00      A   
ATOM   1171  O   GLU   123     -83.535  -6.649 -24.654  1.00 10.00      A   
ATOM   1172  N   LEU   124     -84.670  -4.748 -24.202  1.00 10.00      A   
ATOM   1173  HN  LEU   124     -85.546  -4.337 -24.046  1.00 10.00      A   
ATOM   1174  CA  LEU   124     -83.462  -3.899 -24.155  1.00 10.00      A   
ATOM   1175  CB  LEU   124     -83.809  -2.398 -24.079  1.00 10.00      A   
ATOM   1176  CG  LEU   124     -83.023  -1.393 -24.909  1.00 10.00      A   
ATOM   1177  CD1 LEU   124     -82.979   0.025 -24.307  1.00 10.00      A   
ATOM   1178  CD2 LEU   124     -81.631  -1.849 -25.500  1.00 10.00      A   
ATOM   1179  C   LEU   124     -82.615  -4.242 -22.928  1.00 10.00      A   
ATOM   1180  O   LEU   124     -81.385  -4.220 -23.001  1.00 10.00      A   
ATOM   1181  N   ILE   125     -83.276  -4.527 -21.807  1.00 10.00      A   
ATOM   1182  HN  ILE   125     -84.250  -4.429 -21.801  1.00 10.00      A   
ATOM   1183  CA  ILE   125     -82.608  -4.982 -20.579  1.00 10.00      A   
ATOM   1184  CB  ILE   125     -83.629  -5.191 -19.407  1.00 10.00      A   
ATOM   1185  CG1 ILE   125     -84.077  -3.839 -18.793  1.00 10.00      A   
ATOM   1186  CG2 ILE   125     -83.051  -6.060 -18.274  1.00 10.00      A   
ATOM   1187  CD1 ILE   125     -85.396  -3.947 -18.014  1.00 10.00      A   
ATOM   1188  C   ILE   125     -81.822  -6.281 -20.844  1.00 10.00      A   
ATOM   1189  O   ILE   125     -80.623  -6.369 -20.533  1.00 10.00      A   
ATOM   1190  N   ALA   126     -82.490  -7.264 -21.449  1.00 10.00      A   
ATOM   1191  HN  ALA   126     -83.412  -7.099 -21.738  1.00 10.00      A   
ATOM   1192  CA  ALA   126     -81.900  -8.576 -21.697  1.00 10.00      A   
ATOM   1193  CB  ALA   126     -82.911  -9.470 -22.379  1.00 10.00      A   
ATOM   1194  C   ALA   126     -80.663  -8.422 -22.566  1.00 10.00      A   
ATOM   1195  O   ALA   126     -79.609  -9.028 -22.323  1.00 10.00      A   
ATOM   1196  N   LYS   127     -80.777  -7.605 -23.594  1.00 10.00      A   
ATOM   1197  HN  LYS   127     -81.579  -7.055 -23.714  1.00 10.00      A   
ATOM   1198  CA  LYS   127     -79.688  -7.543 -24.537  1.00 10.00      A   
ATOM   1199  CB  LYS   127     -80.209  -7.253 -25.924  1.00 10.00      A   
ATOM   1200  CG  LYS   127     -80.863  -5.951 -26.132  1.00 10.00      A   
ATOM   1201  CD  LYS   127     -80.905  -5.753 -27.646  1.00 10.00      A   
ATOM   1202  CE  LYS   127     -79.512  -5.477 -28.206  1.00 10.00      A   
ATOM   1203  NZ  LYS   127     -79.166  -4.010 -28.251  1.00 10.00      A   
ATOM   1204  HZ1 LYS   127     -79.846  -3.502 -28.854  1.00 10.00      A   
ATOM   1205  HZ2 LYS   127     -78.211  -3.880 -28.640  1.00 10.00      A   
ATOM   1206  HZ3 LYS   127     -79.197  -3.606 -27.293  1.00 10.00      A   
ATOM   1207  C   LYS   127     -78.568  -6.596 -24.127  1.00 10.00      A   
ATOM   1208  O   LYS   127     -77.443  -6.727 -24.595  1.00 10.00      A   
ATOM   1209  N   SER   128     -78.869  -5.674 -23.223  1.00 10.00      A   
ATOM   1210  HN  SER   128     -79.760  -5.677 -22.814  1.00 10.00      A   
ATOM   1211  CA  SER   128     -77.905  -4.655 -22.822  1.00 10.00      A   
ATOM   1212  CB  SER   128     -78.613  -3.318 -22.555  1.00 10.00      A   
ATOM   1213  OG  SER   128     -79.225  -2.913 -23.762  1.00 10.00      A   
ATOM   1214  HG  SER   128     -78.947  -2.019 -23.978  1.00 10.00      A   
ATOM   1215  C   SER   128     -77.027  -5.028 -21.626  1.00 10.00      A   
ATOM   1216  O   SER   128     -75.878  -4.594 -21.567  1.00 10.00      A   
ATOM   1217  N   PHE   129     -77.566  -5.809 -20.691  1.00 10.00      A   
ATOM   1218  HN  PHE   129     -78.417  -6.258 -20.875  1.00 10.00      A   
ATOM   1219  CA  PHE   129     -76.913  -6.013 -19.388  1.00 10.00      A   
ATOM   1220  CB  PHE   129     -77.815  -5.477 -18.258  1.00 10.00      A   
ATOM   1221  CG  PHE   129     -78.294  -4.081 -18.514  1.00 10.00      A   
ATOM   1222  CD1 PHE   129     -79.669  -3.798 -18.575  1.00 10.00      A   
ATOM   1223  CD2 PHE   129     -77.373  -3.043 -18.707  1.00 10.00      A   
ATOM   1224  CE1 PHE   129     -80.124  -2.469 -18.840  1.00 10.00      A   
ATOM   1225  CE2 PHE   129     -77.796  -1.718 -18.981  1.00 10.00      A   
ATOM   1226  CZ  PHE   129     -79.183  -1.431 -19.039  1.00 10.00      A   
ATOM   1227  C   PHE   129     -76.482  -7.466 -19.162  1.00 10.00      A   
ATOM   1228  O   PHE   129     -77.210  -8.278 -18.597  1.00 10.00      A   
ATOM   1229  N   LYS   130     -75.272  -7.797 -19.609  1.00 10.00      A   
ATOM   1230  HN  LYS   130     -74.693  -7.114 -20.007  1.00 10.00      A   
ATOM   1231  CA  LYS   130     -74.806  -9.184 -19.508  1.00 10.00      A   
ATOM   1232  CB  LYS   130     -73.435  -9.336 -20.183  1.00 10.00      A   
ATOM   1233  CG  LYS   130     -73.606  -9.641 -21.635  1.00 10.00      A   
ATOM   1234  CD  LYS   130     -74.535  -8.630 -22.322  1.00 10.00      A   
ATOM   1235  CE  LYS   130     -74.248  -8.528 -23.821  1.00 10.00      A   
ATOM   1236  NZ  LYS   130     -74.684  -7.186 -24.330  1.00 10.00      A   
ATOM   1237  HZ1 LYS   130     -75.704  -7.058 -24.171  1.00 10.00      A   
ATOM   1238  HZ2 LYS   130     -74.492  -7.111 -25.349  1.00 10.00      A   
ATOM   1239  HZ3 LYS   130     -74.169  -6.430 -23.835  1.00 10.00      A   
ATOM   1240  C   LYS   130     -74.839  -9.771 -18.098  1.00 10.00      A   
ATOM   1241  O   LYS   130     -75.239 -10.944 -17.913  1.00 10.00      A   
ATOM   1242  N   ASN   131     -74.511  -8.945 -17.094  1.00 10.00      A   
ATOM   1243  HN  ASN   131     -74.257  -8.022 -17.305  1.00 10.00      A   
ATOM   1244  CA  ASN   131     -74.521  -9.374 -15.691  1.00 10.00      A   
ATOM   1245  CB  ASN   131     -73.403  -8.679 -14.898  1.00 10.00      A   
ATOM   1246  CG  ASN   131     -71.995  -9.097 -15.384  1.00 10.00      A   
ATOM   1247  OD1 ASN   131     -71.866  -9.960 -16.237  1.00 10.00      A   
ATOM   1248  ND2 ASN   131     -70.959  -8.492 -14.822  1.00 10.00      A   
ATOM   1249 HD21 ASN   131     -71.134  -7.817 -14.134  1.00 10.00      A   
ATOM   1250 HD22 ASN   131     -70.059  -8.745 -15.118  1.00 10.00      A   
ATOM   1251  C   ASN   131     -75.819  -9.172 -14.971  1.00 10.00      A   
ATOM   1252  O   ASN   131     -75.837  -9.128 -13.755  1.00 10.00      A   
ATOM   1253  N   PHE   132     -76.923  -9.105 -15.702  1.00 10.00      A   
ATOM   1254  HN  PHE   132     -76.892  -9.271 -16.667  1.00 10.00      A   
ATOM   1255  CA  PHE   132     -78.175  -8.784 -15.052  1.00 10.00      A   
ATOM   1256  CB  PHE   132     -79.229  -8.489 -16.111  1.00 10.00      A   
ATOM   1257  CG  PHE   132     -80.465  -7.885 -15.558  1.00 10.00      A   
ATOM   1258  CD1 PHE   132     -80.429  -6.627 -14.946  1.00 10.00      A   
ATOM   1259  CD2 PHE   132     -81.672  -8.552 -15.664  1.00 10.00      A   
ATOM   1260  CE1 PHE   132     -81.606  -6.060 -14.427  1.00 10.00      A   
ATOM   1261  CE2 PHE   132     -82.820  -8.002 -15.157  1.00 10.00      A   
ATOM   1262  CZ  PHE   132     -82.785  -6.753 -14.530  1.00 10.00      A   
ATOM   1263  C   PHE   132     -78.612  -9.880 -14.086  1.00 10.00      A   
ATOM   1264  O   PHE   132     -78.644 -11.059 -14.449  1.00 10.00      A   
ATOM   1265  N   LYS   133     -78.960  -9.485 -12.852  1.00 10.00      A   
ATOM   1266  HN  LYS   133     -79.027  -8.528 -12.655  1.00 10.00      A   
ATOM   1267  CA  LYS   133     -79.241 -10.448 -11.800  1.00 10.00      A   
ATOM   1268  CB  LYS   133     -78.159 -10.463 -10.707  1.00 10.00      A   
ATOM   1269  CG  LYS   133     -76.783 -11.029 -11.209  1.00 10.00      A   
ATOM   1270  CD  LYS   133     -75.763 -10.927 -10.110  1.00 10.00      A   
ATOM   1271  CE  LYS   133     -74.510 -11.716 -10.468  1.00 10.00      A   
ATOM   1272  NZ  LYS   133     -73.491 -11.370  -9.466  1.00 10.00      A   
ATOM   1273  HZ1 LYS   133     -72.608 -11.883  -9.663  1.00 10.00      A   
ATOM   1274  HZ2 LYS   133     -73.824 -11.626  -8.514  1.00 10.00      A   
ATOM   1275  HZ3 LYS   133     -73.298 -10.349  -9.490  1.00 10.00      A   
ATOM   1276  C   LYS   133     -80.615 -10.291 -11.157  1.00 10.00      A   
ATOM   1277  O   LYS   133     -81.167 -11.278 -10.723  1.00 10.00      A   
ATOM   1278  N   VAL   134     -81.157  -9.073 -11.081  1.00 10.00      A   
ATOM   1279  HN  VAL   134     -80.763  -8.335 -11.590  1.00 10.00      A   
ATOM   1280  CA  VAL   134     -82.353  -8.827 -10.229  1.00 10.00      A   
ATOM   1281  CB  VAL   134     -81.960  -8.139  -8.875  1.00 10.00      A   
ATOM   1282  CG1 VAL   134     -83.207  -7.700  -8.050  1.00 10.00      A   
ATOM   1283  CG2 VAL   134     -81.081  -9.100  -8.028  1.00 10.00      A   
ATOM   1284  C   VAL   134     -83.310  -7.933 -10.999  1.00 10.00      A   
ATOM   1285  O   VAL   134     -82.972  -6.779 -11.337  1.00 10.00      A   
ATOM   1286  N   LEU   135     -84.509  -8.448 -11.231  1.00 10.00      A   
ATOM   1287  HN  LEU   135     -84.670  -9.399 -11.057  1.00 10.00      A   
ATOM   1288  CA  LEU   135     -85.600  -7.611 -11.746  1.00 10.00      A   
ATOM   1289  CB  LEU   135     -85.986  -8.094 -13.136  1.00 10.00      A   
ATOM   1290  CG  LEU   135     -87.128  -7.296 -13.799  1.00 10.00      A   
ATOM   1291  CD1 LEU   135     -86.664  -5.877 -14.117  1.00 10.00      A   
ATOM   1292  CD2 LEU   135     -87.605  -8.040 -15.036  1.00 10.00      A   
ATOM   1293  C   LEU   135     -86.800  -7.678 -10.812  1.00 10.00      A   
ATOM   1294  O   LEU   135     -87.353  -8.761 -10.576  1.00 10.00      A   
ATOM   1295  N   VAL   136     -87.161  -6.533 -10.248  1.00 10.00      A   
ATOM   1296  HN  VAL   136     -86.603  -5.740 -10.389  1.00 10.00      A   
ATOM   1297  CA  VAL   136     -88.384  -6.411  -9.409  1.00 10.00      A   
ATOM   1298  CB  VAL   136     -88.076  -5.942  -7.948  1.00 10.00      A   
ATOM   1299  CG1 VAL   136     -89.390  -5.856  -7.114  1.00 10.00      A   
ATOM   1300  CG2 VAL   136     -87.080  -6.883  -7.314  1.00 10.00      A   
ATOM   1301  C   VAL   136     -89.300  -5.417 -10.090  1.00 10.00      A   
ATOM   1302  O   VAL   136     -88.942  -4.246 -10.287  1.00 10.00      A   
ATOM   1303  N   LEU   137     -90.474  -5.892 -10.488  1.00 10.00      A   
ATOM   1304  HN  LEU   137     -90.663  -6.846 -10.371  1.00 10.00      A   
ATOM   1305  CA  LEU   137     -91.504  -5.031 -11.100  1.00 10.00      A   
ATOM   1306  CB  LEU   137     -91.901  -5.631 -12.462  1.00 10.00      A   
ATOM   1307  CG  LEU   137     -90.759  -5.675 -13.487  1.00 10.00      A   
ATOM   1308  CD1 LEU   137     -91.190  -6.323 -14.804  1.00 10.00      A   
ATOM   1309  CD2 LEU   137     -90.244  -4.252 -13.754  1.00 10.00      A   
ATOM   1310  C   LEU   137     -92.678  -5.011 -10.128  1.00 10.00      A   
ATOM   1311  O   LEU   137     -93.446  -5.953 -10.072  1.00 10.00      A   
ATOM   1312  N   SER   138     -92.750  -3.965  -9.302  1.00 10.00      A   
ATOM   1313  HN  SER   138     -92.133  -3.216  -9.438  1.00 10.00      A   
ATOM   1314  CA  SER   138     -93.697  -3.890  -8.216  1.00 10.00      A   
ATOM   1315  CB  SER   138     -92.969  -3.433  -6.945  1.00 10.00      A   
ATOM   1316  OG  SER   138     -93.900  -3.173  -5.920  1.00 10.00      A   
ATOM   1317  HG  SER   138     -93.892  -3.896  -5.289  1.00 10.00      A   
ATOM   1318  C   SER   138     -94.827  -2.934  -8.591  1.00 10.00      A   
ATOM   1319  O   SER   138     -94.606  -1.733  -8.798  1.00 10.00      A   
ATOM   1320  N   SER   139     -96.040  -3.464  -8.709  1.00 10.00      A   
ATOM   1321  HN  SER   139     -96.172  -4.405  -8.473  1.00 10.00      A   
ATOM   1322  CA  SER   139     -97.188  -2.679  -9.182  1.00 10.00      A   
ATOM   1323  CB  SER   139     -97.696  -1.691  -8.115  1.00 10.00      A   
ATOM   1324  OG  SER   139     -98.052  -2.406  -6.933  1.00 10.00      A   
ATOM   1325  HG  SER   139     -97.745  -1.923  -6.162  1.00 10.00      A   
ATOM   1326  C   SER   139     -96.869  -1.930 -10.486  1.00 10.00      A   
ATOM   1327  O   SER   139     -97.187  -0.736 -10.604  1.00 10.00      A   
ATOM   1328  N   CYS   140     -96.255  -2.623 -11.443  1.00 10.00      A   
ATOM   1329  HN  CYS   140     -95.986  -3.546 -11.259  1.00 10.00      A   
ATOM   1330  CA  CYS   140     -95.970  -2.057 -12.751  1.00 10.00      A   
ATOM   1331  CB  CYS   140     -94.528  -2.386 -13.202  1.00 10.00      A   
ATOM   1332  SG  CYS   140     -93.274  -1.542 -12.208  1.00 10.00      A   
ATOM   1333  HG  CYS   140     -92.499  -0.849 -13.030  1.00 10.00      A   
ATOM   1334  C   CYS   140     -96.998  -2.550 -13.761  1.00 10.00      A   
ATOM   1335  O   CYS   140     -97.765  -3.476 -13.471  1.00 10.00      A   
ATOM   1336  N   GLU   141     -97.043  -1.918 -14.930  1.00 10.00      A   
ATOM   1337  HN  GLU   141     -96.432  -1.169 -15.091  1.00 10.00      A   
ATOM   1338  CA  GLU   141     -97.984  -2.313 -15.989  1.00 10.00      A   
ATOM   1339  CB  GLU   141     -99.270  -1.498 -15.832  1.00 10.00      A   
ATOM   1340  CG  GLU   141     -98.983   0.001 -15.980  1.00 10.00      A   
ATOM   1341  CD  GLU   141    -100.124   0.909 -15.638  1.00 10.00      A   
ATOM   1342  OE1 GLU   141    -101.276   0.642 -16.061  1.00 10.00      A   
ATOM   1343  OE2 GLU   141     -99.847   1.933 -14.953  1.00 10.00      A   
ATOM   1344  C   GLU   141     -97.337  -2.020 -17.343  1.00 10.00      A   
ATOM   1345  O   GLU   141     -96.371  -1.259 -17.411  1.00 10.00      A   
ATOM   1346  N   GLY   142     -97.870  -2.606 -18.416  1.00 10.00      A   
ATOM   1347  HN  GLY   142     -98.522  -3.325 -18.285  1.00 10.00      A   
ATOM   1348  CA  GLY   142     -97.510  -2.207 -19.779  1.00 10.00      A   
ATOM   1349  C   GLY   142     -96.733  -3.248 -20.573  1.00 10.00      A   
ATOM   1350  O   GLY   142     -96.383  -3.024 -21.733  1.00 10.00      A   
ATOM   1351  N   PHE   143     -96.474  -4.387 -19.947  1.00 10.00      A   
ATOM   1352  HN  PHE   143     -96.808  -4.510 -19.034  1.00 10.00      A   
ATOM   1353  CA  PHE   143     -95.705  -5.474 -20.568  1.00 10.00      A   
ATOM   1354  CB  PHE   143     -94.354  -5.691 -19.864  1.00 10.00      A   
ATOM   1355  CG  PHE   143     -94.478  -6.094 -18.407  1.00 10.00      A   
ATOM   1356  CD1 PHE   143     -94.259  -7.425 -18.014  1.00 10.00      A   
ATOM   1357  CD2 PHE   143     -94.817  -5.156 -17.434  1.00 10.00      A   
ATOM   1358  CE1 PHE   143     -94.359  -7.806 -16.673  1.00 10.00      A   
ATOM   1359  CE2 PHE   143     -94.929  -5.530 -16.084  1.00 10.00      A   
ATOM   1360  CZ  PHE   143     -94.694  -6.870 -15.715  1.00 10.00      A   
ATOM   1361  C   PHE   143     -96.500  -6.773 -20.575  1.00 10.00      A   
ATOM   1362  O   PHE   143     -97.555  -6.878 -19.939  1.00 10.00      A   
ATOM   1363  N   SER   144     -95.976  -7.742 -21.326  1.00 10.00      A   
ATOM   1364  HN  SER   144     -95.113  -7.578 -21.759  1.00 10.00      A   
ATOM   1365  CA  SER   144     -96.612  -9.016 -21.534  1.00 10.00      A   
ATOM   1366  CB  SER   144     -97.113  -9.110 -22.986  1.00 10.00      A   
ATOM   1367  OG  SER   144     -96.085  -9.530 -23.866  1.00 10.00      A   
ATOM   1368  HG  SER   144     -96.361  -9.386 -24.774  1.00 10.00      A   
ATOM   1369  C   SER   144     -95.647 -10.150 -21.235  1.00 10.00      A   
ATOM   1370  O   SER   144     -94.443  -9.926 -20.945  1.00 10.00      A   
ATOM   1371  N   THR   145     -96.178 -11.371 -21.324  1.00 10.00      A   
ATOM   1372  HN  THR   145     -97.141 -11.457 -21.486  1.00 10.00      A   
ATOM   1373  CA  THR   145     -95.377 -12.584 -21.187  1.00 10.00      A   
ATOM   1374  CB  THR   145     -96.274 -13.832 -21.131  1.00 10.00      A   
ATOM   1375  OG1 THR   145     -97.228 -13.782 -22.199  1.00 10.00      A   
ATOM   1376  HG1 THR   145     -96.773 -13.873 -23.040  1.00 10.00      A   
ATOM   1377  CG2 THR   145     -97.008 -13.878 -19.767  1.00 10.00      A   
ATOM   1378  C   THR   145     -94.286 -12.706 -22.261  1.00 10.00      A   
ATOM   1379  O   THR   145     -93.247 -13.337 -22.042  1.00 10.00      A   
ATOM   1380  N   ASP   146     -94.489 -12.061 -23.405  1.00 10.00      A   
ATOM   1381  HN  ASP   146     -95.355 -11.632 -23.570  1.00 10.00      A   
ATOM   1382  CA  ASP   146     -93.440 -11.981 -24.424  1.00 10.00      A   
ATOM   1383  CB  ASP   146     -93.971 -11.302 -25.706  1.00 10.00      A   
ATOM   1384  CG  ASP   146     -94.859 -12.211 -26.548  1.00 10.00      A   
ATOM   1385  OD1 ASP   146     -94.939 -13.447 -26.326  1.00 10.00      A   
ATOM   1386  OD2 ASP   146     -95.472 -11.670 -27.487  1.00 10.00      A   
ATOM   1387  C   ASP   146     -92.166 -11.261 -23.913  1.00 10.00      A   
ATOM   1388  O   ASP   146     -91.046 -11.690 -24.200  1.00 10.00      A   
ATOM   1389  N   GLY   147     -92.336 -10.187 -23.150  1.00 10.00      A   
ATOM   1390  HN  GLY   147     -93.247  -9.859 -23.000  1.00 10.00      A   
ATOM   1391  CA  GLY   147     -91.203  -9.474 -22.525  1.00 10.00      A   
ATOM   1392  C   GLY   147     -90.510 -10.353 -21.499  1.00 10.00      A   
ATOM   1393  O   GLY   147     -89.265 -10.412 -21.429  1.00 10.00      A   
ATOM   1394  N   LEU   148     -91.319 -11.063 -20.719  1.00 10.00      A   
ATOM   1395  HN  LEU   148     -92.288 -10.933 -20.784  1.00 10.00      A   
ATOM   1396  CA  LEU   148     -90.790 -12.034 -19.767  1.00 10.00      A   
ATOM   1397  CB  LEU   148     -91.933 -12.631 -18.950  1.00 10.00      A   
ATOM   1398  CG  LEU   148     -92.747 -11.685 -18.054  1.00 10.00      A   
ATOM   1399  CD1 LEU   148     -93.790 -12.542 -17.326  1.00 10.00      A   
ATOM   1400  CD2 LEU   148     -91.828 -10.958 -17.071  1.00 10.00      A   
ATOM   1401  C   LEU   148     -90.010 -13.152 -20.471  1.00 10.00      A   
ATOM   1402  O   LEU   148     -88.982 -13.604 -19.946  1.00 10.00      A   
ATOM   1403  N   ALA   149     -90.491 -13.595 -21.643  1.00 10.00      A   
ATOM   1404  HN  ALA   149     -91.325 -13.214 -21.991  1.00 10.00      A   
ATOM   1405  CA  ALA   149     -89.804 -14.632 -22.418  1.00 10.00      A   
ATOM   1406  CB  ALA   149     -90.601 -15.018 -23.643  1.00 10.00      A   
ATOM   1407  C   ALA   149     -88.389 -14.192 -22.823  1.00 10.00      A   
ATOM   1408  O   ALA   149     -87.461 -15.016 -22.840  1.00 10.00      A   
ATOM   1409  N   ALA   150     -88.249 -12.898 -23.139  1.00 10.00      A   
ATOM   1410  HN  ALA   150     -89.040 -12.321 -23.105  1.00 10.00      A   
ATOM   1411  CA  ALA   150     -86.964 -12.303 -23.535  1.00 10.00      A   
ATOM   1412  CB  ALA   150     -87.161 -10.886 -24.056  1.00 10.00      A   
ATOM   1413  C   ALA   150     -85.957 -12.323 -22.394  1.00 10.00      A   
ATOM   1414  O   ALA   150     -84.798 -12.669 -22.604  1.00 10.00      A   
ATOM   1415  N   ILE   151     -86.425 -12.006 -21.195  1.00 10.00      A   
ATOM   1416  HN  ILE   151     -87.358 -11.712 -21.127  1.00 10.00      A   
ATOM   1417  CA  ILE   151     -85.623 -12.068 -19.949  1.00 10.00      A   
ATOM   1418  CB  ILE   151     -86.425 -11.508 -18.713  1.00 10.00      A   
ATOM   1419  CG1 ILE   151     -86.765 -10.013 -18.895  1.00 10.00      A   
ATOM   1420  CG2 ILE   151     -85.651 -11.719 -17.384  1.00 10.00      A   
ATOM   1421  CD1 ILE   151     -85.571  -9.070 -18.904  1.00 10.00      A   
ATOM   1422  C   ILE   151     -85.163 -13.508 -19.672  1.00 10.00      A   
ATOM   1423  O   ILE   151     -83.966 -13.771 -19.477  1.00 10.00      A   
ATOM   1424  N   ALA   152     -86.121 -14.427 -19.709  1.00 10.00      A   
ATOM   1425  HN  ALA   152     -87.034 -14.141 -19.920  1.00 10.00      A   
ATOM   1426  CA  ALA   152     -85.879 -15.851 -19.449  1.00 10.00      A   
ATOM   1427  CB  ALA   152     -87.169 -16.588 -19.535  1.00 10.00      A   
ATOM   1428  C   ALA   152     -84.862 -16.440 -20.442  1.00 10.00      A   
ATOM   1429  O   ALA   152     -83.919 -17.153 -20.048  1.00 10.00      A   
ATOM   1430  N   ALA   153     -85.046 -16.116 -21.723  1.00 10.00      A   
ATOM   1431  HN  ALA   153     -85.773 -15.503 -21.963  1.00 10.00      A   
ATOM   1432  CA  ALA   153     -84.178 -16.659 -22.786  1.00 10.00      A   
ATOM   1433  CB  ALA   153     -84.735 -16.299 -24.155  1.00 10.00      A   
ATOM   1434  C   ALA   153     -82.721 -16.200 -22.685  1.00 10.00      A   
ATOM   1435  O   ALA   153     -81.797 -16.958 -22.997  1.00 10.00      A   
ATOM   1436  N   THR   154     -82.532 -14.954 -22.259  1.00 10.00      A   
ATOM   1437  HN  THR   154     -83.258 -14.507 -21.776  1.00 10.00      A   
ATOM   1438  CA  THR   154     -81.286 -14.224 -22.481  1.00 10.00      A   
ATOM   1439  CB  THR   154     -81.600 -12.879 -23.193  1.00 10.00      A   
ATOM   1440  OG1 THR   154     -82.325 -13.179 -24.391  1.00 10.00      A   
ATOM   1441  HG1 THR   154     -82.169 -14.093 -24.640  1.00 10.00      A   
ATOM   1442  CG2 THR   154     -80.329 -12.124 -23.559  1.00 10.00      A   
ATOM   1443  C   THR   154     -80.500 -13.950 -21.212  1.00 10.00      A   
ATOM   1444  O   THR   154     -79.270 -13.920 -21.254  1.00 10.00      A   
ATOM   1445  N   CYS   155     -81.196 -13.730 -20.098  1.00 10.00      A   
ATOM   1446  HN  CYS   155     -82.169 -13.842 -20.106  1.00 10.00      A   
ATOM   1447  CA  CYS   155     -80.522 -13.323 -18.858  1.00 10.00      A   
ATOM   1448  CB  CYS   155     -81.452 -12.546 -17.943  1.00 10.00      A   
ATOM   1449  SG  CYS   155     -81.883 -10.974 -18.695  1.00 10.00      A   
ATOM   1450  HG  CYS   155     -82.627 -11.222 -19.762  1.00 10.00      A   
ATOM   1451  C   CYS   155     -79.928 -14.535 -18.152  1.00 10.00      A   
ATOM   1452  O   CYS   155     -80.502 -15.057 -17.214  1.00 10.00      A   
ATOM   1453  N   ARG   156     -78.743 -14.936 -18.606  1.00 10.00      A   
ATOM   1454  HN  ARG   156     -78.279 -14.398 -19.281  1.00 10.00      A   
ATOM   1455  CA  ARG   156     -78.118 -16.165 -18.117  1.00 10.00      A   
ATOM   1456  CB  ARG   156     -76.947 -16.539 -18.990  1.00 10.00      A   
ATOM   1457  CG  ARG   156     -75.821 -15.558 -18.903  1.00 10.00      A   
ATOM   1458  CD  ARG   156     -74.961 -15.701 -20.097  1.00 10.00      A   
ATOM   1459  NE  ARG   156     -73.720 -16.400 -19.797  1.00 10.00      A   
ATOM   1460  HE  ARG   156     -73.495 -16.548 -18.855  1.00 10.00      A   
ATOM   1461  CZ  ARG   156     -72.886 -16.843 -20.738  1.00 10.00      A   
ATOM   1462  NH1 ARG   156     -73.200 -16.674 -22.011  1.00 10.00      A   
ATOM   1463 HH11 ARG   156     -74.089 -16.200 -22.269  1.00 10.00      A   
ATOM   1464 HH12 ARG   156     -72.558 -17.016 -22.755  1.00 10.00      A   
ATOM   1465  NH2 ARG   156     -71.750 -17.462 -20.419  1.00 10.00      A   
ATOM   1466 HH21 ARG   156     -71.499 -17.607 -19.420  1.00 10.00      A   
ATOM   1467 HH22 ARG   156     -71.114 -17.800 -21.169  1.00 10.00      A   
ATOM   1468  C   ARG   156     -77.682 -16.153 -16.656  1.00 10.00      A   
ATOM   1469  O   ARG   156     -77.523 -17.218 -16.058  1.00 10.00      A   
ATOM   1470  N   ASN   157     -77.479 -14.963 -16.089  1.00 10.00      A   
ATOM   1471  HN  ASN   157     -77.586 -14.157 -16.635  1.00 10.00      A   
ATOM   1472  CA  ASN   157     -77.097 -14.811 -14.667  1.00 10.00      A   
ATOM   1473  CB  ASN   157     -75.969 -13.797 -14.607  1.00 10.00      A   
ATOM   1474  CG  ASN   157     -74.767 -14.253 -15.415  1.00 10.00      A   
ATOM   1475  OD1 ASN   157     -74.249 -15.332 -15.167  1.00 10.00      A   
ATOM   1476  ND2 ASN   157     -74.349 -13.467 -16.394  1.00 10.00      A   
ATOM   1477 HD21 ASN   157     -74.832 -12.629 -16.554  1.00 10.00      A   
ATOM   1478 HD22 ASN   157     -73.574 -13.754 -16.920  1.00 10.00      A   
ATOM   1479  C   ASN   157     -78.242 -14.413 -13.709  1.00 10.00      A   
ATOM   1480  O   ASN   157     -78.036 -14.125 -12.501  1.00 10.00      A   
ATOM   1481  N   LEU   158     -79.466 -14.446 -14.227  1.00 10.00      A   
ATOM   1482  HN  LEU   158     -79.604 -14.796 -15.131  1.00 10.00      A   
ATOM   1483  CA  LEU   158     -80.615 -13.960 -13.449  1.00 10.00      A   
ATOM   1484  CB  LEU   158     -81.915 -14.085 -14.271  1.00 10.00      A   
ATOM   1485  CG  LEU   158     -83.101 -13.230 -13.736  1.00 10.00      A   
ATOM   1486  CD1 LEU   158     -82.884 -11.751 -14.105  1.00 10.00      A   
ATOM   1487  CD2 LEU   158     -84.398 -13.775 -14.354  1.00 10.00      A   
ATOM   1488  C   LEU   158     -80.770 -14.710 -12.112  1.00 10.00      A   
ATOM   1489  O   LEU   158     -80.705 -15.943 -12.058  1.00 10.00      A   
ATOM   1490  N   LYS   159     -80.987 -13.963 -11.028  1.00 10.00      A   
ATOM   1491  HN  LYS   159     -81.011 -12.987 -11.112  1.00 10.00      A   
ATOM   1492  CA  LYS   159     -81.187 -14.568  -9.735  1.00 10.00      A   
ATOM   1493  CB  LYS   159     -80.141 -14.049  -8.752  1.00 10.00      A   
ATOM   1494  CG  LYS   159     -78.750 -14.493  -9.105  1.00 10.00      A   
ATOM   1495  CD  LYS   159     -77.700 -13.737  -8.344  1.00 10.00      A   
ATOM   1496  CE  LYS   159     -77.764 -14.023  -6.871  1.00 10.00      A   
ATOM   1497  NZ  LYS   159     -76.480 -13.478  -6.281  1.00 10.00      A   
ATOM   1498  HZ1 LYS   159     -76.411 -12.456  -6.457  1.00 10.00      A   
ATOM   1499  HZ2 LYS   159     -75.659 -13.947  -6.715  1.00 10.00      A   
ATOM   1500  HZ3 LYS   159     -76.458 -13.646  -5.255  1.00 10.00      A   
ATOM   1501  C   LYS   159     -82.591 -14.279  -9.198  1.00 10.00      A   
ATOM   1502  O   LYS   159     -83.140 -15.099  -8.477  1.00 10.00      A   
ATOM   1503  N   GLU   160     -83.157 -13.122  -9.568  1.00 10.00      A   
ATOM   1504  HN  GLU   160     -82.681 -12.531 -10.187  1.00 10.00      A   
ATOM   1505  CA  GLU   160     -84.496 -12.717  -9.056  1.00 10.00      A   
ATOM   1506  CB  GLU   160     -84.382 -11.686  -7.957  1.00 10.00      A   
ATOM   1507  CG  GLU   160     -83.510 -12.104  -6.805  1.00 10.00      A   
ATOM   1508  CD  GLU   160     -83.559 -11.133  -5.654  1.00 10.00      A   
ATOM   1509  OE1 GLU   160     -82.554 -11.092  -4.918  1.00 10.00      A   
ATOM   1510  OE2 GLU   160     -84.591 -10.434  -5.474  1.00 10.00      A   
ATOM   1511  C   GLU   160     -85.375 -12.159 -10.158  1.00 10.00      A   
ATOM   1512  O   GLU   160     -84.991 -11.231 -10.881  1.00 10.00      A   
ATOM   1513  N   LEU   161     -86.557 -12.743 -10.275  1.00 10.00      A   
ATOM   1514  HN  LEU   161     -86.732 -13.550  -9.747  1.00 10.00      A   
ATOM   1515  CA  LEU   161     -87.606 -12.252 -11.144  1.00 10.00      A   
ATOM   1516  CB  LEU   161     -87.859 -13.211 -12.317  1.00 10.00      A   
ATOM   1517  CG  LEU   161     -88.987 -12.728 -13.257  1.00 10.00      A   
ATOM   1518  CD1 LEU   161     -88.595 -11.332 -13.812  1.00 10.00      A   
ATOM   1519  CD2 LEU   161     -89.221 -13.714 -14.383  1.00 10.00      A   
ATOM   1520  C   LEU   161     -88.848 -12.151 -10.249  1.00 10.00      A   
ATOM   1521  O   LEU   161     -89.436 -13.159  -9.903  1.00 10.00      A   
ATOM   1522  N   ASP   162     -89.167 -10.925  -9.812  1.00 10.00      A   
ATOM   1523  HN  ASP   162     -88.670 -10.156 -10.161  1.00 10.00      A   
ATOM   1524  CA  ASP   162     -90.248 -10.687  -8.816  1.00 10.00      A   
ATOM   1525  CB  ASP   162     -89.600 -10.081  -7.582  1.00 10.00      A   
ATOM   1526  CG  ASP   162     -90.522  -9.907  -6.418  1.00 10.00      A   
ATOM   1527  OD1 ASP   162     -91.759  -9.787  -6.550  1.00 10.00      A   
ATOM   1528  OD2 ASP   162     -89.968  -9.855  -5.293  1.00 10.00      A   
ATOM   1529  C   ASP   162     -91.248  -9.689  -9.430  1.00 10.00      A   
ATOM   1530  O   ASP   162     -90.907  -8.514  -9.663  1.00 10.00      A   
ATOM   1531  N   LEU   163     -92.474 -10.154  -9.656  1.00 10.00      A   
ATOM   1532  HN  LEU   163     -92.712 -11.039  -9.309  1.00 10.00      A   
ATOM   1533  CA  LEU   163     -93.479  -9.400 -10.398  1.00 10.00      A   
ATOM   1534  CB  LEU   163     -94.067 -10.321 -11.504  1.00 10.00      A   
ATOM   1535  CG  LEU   163     -93.044 -10.849 -12.538  1.00 10.00      A   
ATOM   1536  CD1 LEU   163     -93.750 -11.726 -13.594  1.00 10.00      A   
ATOM   1537  CD2 LEU   163     -92.305  -9.680 -13.200  1.00 10.00      A   
ATOM   1538  C   LEU   163     -94.593  -8.877  -9.487  1.00 10.00      A   
ATOM   1539  O   LEU   163     -95.680  -8.554  -9.962  1.00 10.00      A   
ATOM   1540  N   ARG   164     -94.332  -8.752  -8.195  1.00 10.00      A   
ATOM   1541  HN  ARG   164     -93.416  -8.898  -7.880  1.00 10.00      A   
ATOM   1542  CA  ARG   164     -95.368  -8.401  -7.224  1.00 10.00      A   
ATOM   1543  CB  ARG   164     -94.767  -8.094  -5.854  1.00 10.00      A   
ATOM   1544  CG  ARG   164     -93.761  -7.030  -5.808  1.00 10.00      A   
ATOM   1545  CD  ARG   164     -92.669  -7.545  -4.936  1.00 10.00      A   
ATOM   1546  NE  ARG   164     -92.269  -6.624  -3.890  1.00 10.00      A   
ATOM   1547  HE  ARG   164     -92.908  -5.932  -3.621  1.00 10.00      A   
ATOM   1548  CZ  ARG   164     -91.079  -6.678  -3.285  1.00 10.00      A   
ATOM   1549  NH1 ARG   164     -90.176  -7.602  -3.634  1.00 10.00      A   
ATOM   1550 HH11 ARG   164     -90.396  -8.288  -4.384  1.00 10.00      A   
ATOM   1551 HH12 ARG   164     -89.253  -7.634  -3.155  1.00 10.00      A   
ATOM   1552  NH2 ARG   164     -90.794  -5.808  -2.334  1.00 10.00      A   
ATOM   1553 HH21 ARG   164     -89.870  -5.843  -1.857  1.00 10.00      A   
ATOM   1554 HH22 ARG   164     -91.492  -5.088  -2.061  1.00 10.00      A   
ATOM   1555  C   ARG   164     -96.411  -7.344  -7.600  1.00 10.00      A   
ATOM   1556  O   ARG   164     -96.084  -6.186  -7.936  1.00 10.00      A   
ATOM   1557  N   GLU   165     -97.672  -7.757  -7.510  1.00 10.00      A   
ATOM   1558  HN  GLU   165     -97.833  -8.682  -7.228  1.00 10.00      A   
ATOM   1559  CA  GLU   165     -98.818  -6.932  -7.803  1.00 10.00      A   
ATOM   1560  CB  GLU   165     -99.092  -5.921  -6.666  1.00 10.00      A   
ATOM   1561  CG  GLU   165     -99.357  -6.521  -5.275  1.00 10.00      A   
ATOM   1562  CD  GLU   165     -98.067  -6.926  -4.593  1.00 10.00      A   
ATOM   1563  OE1 GLU   165     -97.116  -6.109  -4.624  1.00 10.00      A   
ATOM   1564  OE2 GLU   165     -97.983  -8.063  -4.055  1.00 10.00      A   
ATOM   1565  C   GLU   165     -98.758  -6.198  -9.162  1.00 10.00      A   
ATOM   1566  O   GLU   165     -99.441  -5.213  -9.350  1.00 10.00      A   
ATOM   1567  N   SER   166     -97.975  -6.688 -10.112  1.00 10.00      A   
ATOM   1568  HN  SER   166     -97.426  -7.479  -9.935  1.00 10.00      A   
ATOM   1569  CA  SER   166     -97.932  -6.041 -11.435  1.00 10.00      A   
ATOM   1570  CB  SER   166     -96.602  -6.356 -12.124  1.00 10.00      A   
ATOM   1571  OG  SER   166     -95.605  -5.481 -11.625  1.00 10.00      A   
ATOM   1572  HG  SER   166     -95.622  -5.490 -10.666  1.00 10.00      A   
ATOM   1573  C   SER   166     -99.129  -6.470 -12.300  1.00 10.00      A   
ATOM   1574  O   SER   166     -99.731  -7.509 -12.044  1.00 10.00      A   
ATOM   1575  N   ASP   167     -99.498  -5.641 -13.278  1.00 10.00      A   
ATOM   1576  HN  ASP   167     -99.044  -4.776 -13.354  1.00 10.00      A   
ATOM   1577  CA  ASP   167    -100.552  -5.966 -14.240  1.00 10.00      A   
ATOM   1578  CB  ASP   167    -101.452  -4.738 -14.505  1.00 10.00      A   
ATOM   1579  CG  ASP   167    -102.657  -5.075 -15.352  1.00 10.00      A   
ATOM   1580  OD1 ASP   167    -103.087  -6.254 -15.326  1.00 10.00      A   
ATOM   1581  OD2 ASP   167    -103.207  -4.155 -16.021  1.00 10.00      A   
ATOM   1582  C   ASP   167     -99.872  -6.393 -15.542  1.00 10.00      A   
ATOM   1583  O   ASP   167     -99.390  -5.541 -16.279  1.00 10.00      A   
ATOM   1584  N   VAL   168     -99.824  -7.704 -15.807  1.00 10.00      A   
ATOM   1585  HN  VAL   168    -100.258  -8.328 -15.188  1.00 10.00      A   
ATOM   1586  CA  VAL   168     -99.145  -8.241 -16.995  1.00 10.00      A   
ATOM   1587  CB  VAL   168     -98.256  -9.426 -16.620  1.00 10.00      A   
ATOM   1588  CG1 VAL   168     -97.367  -9.858 -17.784  1.00 10.00      A   
ATOM   1589  CG2 VAL   168     -97.355  -9.046 -15.429  1.00 10.00      A   
ATOM   1590  C   VAL   168    -100.161  -8.646 -18.091  1.00 10.00      A   
ATOM   1591  O   VAL   168    -101.237  -9.171 -17.789  1.00 10.00      A   
ATOM   1592  N   ASP   169     -99.831  -8.375 -19.347  1.00 10.00      A   
ATOM   1593  HN  ASP   169     -99.032  -7.841 -19.535  1.00 10.00      A   
ATOM   1594  CA  ASP   169    -100.655  -8.870 -20.457  1.00 10.00      A   
ATOM   1595  CB  ASP   169    -100.384  -8.061 -21.719  1.00 10.00      A   
ATOM   1596  CG  ASP   169    -100.780  -6.593 -21.558  1.00 10.00      A   
ATOM   1597  OD1 ASP   169    -101.912  -6.341 -21.071  1.00 10.00      A   
ATOM   1598  OD2 ASP   169     -99.976  -5.689 -21.908  1.00 10.00      A   
ATOM   1599  C   ASP   169    -100.397 -10.378 -20.634  1.00 10.00      A   
ATOM   1600  O   ASP   169     -99.313 -10.793 -21.048  1.00 10.00      A   
ATOM   1601  N   ASP   170    -101.381 -11.191 -20.262  1.00 10.00      A   
ATOM   1602  HN  ASP   170    -102.262 -10.814 -20.056  1.00 10.00      A   
ATOM   1603  CA  ASP   170    -101.176 -12.649 -20.153  1.00 10.00      A   
ATOM   1604  CB  ASP   170    -101.997 -13.247 -18.989  1.00 10.00      A   
ATOM   1605  CG  ASP   170    -101.249 -13.183 -17.622  1.00 10.00      A   
ATOM   1606  OD1 ASP   170    -100.299 -13.977 -17.429  1.00 10.00      A   
ATOM   1607  OD2 ASP   170    -101.629 -12.374 -16.728  1.00 10.00      A   
ATOM   1608  C   ASP   170    -101.377 -13.385 -21.503  1.00 10.00      A   
ATOM   1609  O   ASP   170    -102.327 -14.159 -21.685  1.00 10.00      A   
ATOM   1610  N   VAL   171    -100.450 -13.132 -22.426  1.00 10.00      A   
ATOM   1611  HN  VAL   171     -99.715 -12.529 -22.189  1.00 10.00      A   
ATOM   1612  CA  VAL   171    -100.466 -13.702 -23.776  1.00 10.00      A   
ATOM   1613  CB  VAL   171     -99.432 -12.980 -24.703  1.00 10.00      A   
ATOM   1614  CG1 VAL   171     -99.245 -13.700 -26.046  1.00 10.00      A   
ATOM   1615  CG2 VAL   171     -99.854 -11.535 -24.950  1.00 10.00      A   
ATOM   1616  C   VAL   171    -100.303 -15.243 -23.802  1.00 10.00      A   
ATOM   1617  O   VAL   171    -100.905 -15.905 -24.657  1.00 10.00      A   
ATOM   1618  N   SER   172     -99.548 -15.798 -22.857  1.00 10.00      A   
ATOM   1619  HN  SER   172     -99.252 -15.249 -22.102  1.00 10.00      A   
ATOM   1620  CA  SER   172     -99.149 -17.200 -22.913  1.00 10.00      A   
ATOM   1621  CB  SER   172     -98.530 -17.526 -24.274  1.00 10.00      A   
ATOM   1622  OG  SER   172     -97.532 -18.522 -24.187  1.00 10.00      A   
ATOM   1623  HG  SER   172     -97.794 -19.181 -23.541  1.00 10.00      A   
ATOM   1624  C   SER   172     -98.186 -17.569 -21.785  1.00 10.00      A   
ATOM   1625  O   SER   172     -97.254 -16.836 -21.495  1.00 10.00      A   
ATOM   1626  N   GLY   173     -98.412 -18.719 -21.164  1.00 10.00      A   
ATOM   1627  HN  GLY   173     -99.198 -19.247 -21.418  1.00 10.00      A   
ATOM   1628  CA  GLY   173     -97.532 -19.213 -20.123  1.00 10.00      A   
ATOM   1629  C   GLY   173     -96.259 -19.845 -20.642  1.00 10.00      A   
ATOM   1630  O   GLY   173     -95.423 -20.302 -19.868  1.00 10.00      A   
ATOM   1631  N   HIS   174     -96.107 -19.858 -21.960  1.00 10.00      A   
ATOM   1632  HN  HIS   174     -96.801 -19.462 -22.526  1.00 10.00      A   
ATOM   1633  CA  HIS   174     -94.935 -20.447 -22.581  1.00 10.00      A   
ATOM   1634  CB  HIS   174     -95.141 -20.627 -24.078  1.00 10.00      A   
ATOM   1635  CG  HIS   174     -94.139 -21.538 -24.711  1.00 10.00      A   
ATOM   1636  ND1 HIS   174     -94.088 -22.886 -24.437  1.00 10.00      A   
ATOM   1637  CD2 HIS   174     -93.143 -21.295 -25.593  1.00 10.00      A   
ATOM   1638  CE1 HIS   174     -93.104 -23.434 -25.125  1.00 10.00      A   
ATOM   1639  NE2 HIS   174     -92.514 -22.492 -25.835  1.00 10.00      A   
ATOM   1640  HE2 HIS   174     -91.752 -22.622 -26.437  1.00 10.00      A   
ATOM   1641  C   HIS   174     -93.613 -19.726 -22.297  1.00 10.00      A   
ATOM   1642  O   HIS   174     -92.552 -20.264 -22.561  1.00 10.00      A   
ATOM   1643  N   TRP   175     -93.683 -18.518 -21.750  1.00 10.00      A   
ATOM   1644  HN  TRP   175     -94.558 -18.145 -21.516  1.00 10.00      A   
ATOM   1645  CA  TRP   175     -92.487 -17.743 -21.495  1.00 10.00      A   
ATOM   1646  CB  TRP   175     -92.847 -16.359 -20.911  1.00 10.00      A   
ATOM   1647  CG  TRP   175     -93.443 -16.414 -19.521  1.00 10.00      A   
ATOM   1648  CD1 TRP   175     -94.764 -16.527 -19.202  1.00 10.00      A   
ATOM   1649  CD2 TRP   175     -92.727 -16.336 -18.275  1.00 10.00      A   
ATOM   1650  NE1 TRP   175     -94.921 -16.537 -17.819  1.00 10.00      A   
ATOM   1651  HE1 TRP   175     -95.772 -16.620 -17.341  1.00 10.00      A   
ATOM   1652  CE2 TRP   175     -93.679 -16.437 -17.238  1.00 10.00      A   
ATOM   1653  CE3 TRP   175     -91.359 -16.236 -17.940  1.00 10.00      A   
ATOM   1654  CZ2 TRP   175     -93.326 -16.416 -15.888  1.00 10.00      A   
ATOM   1655  CZ3 TRP   175     -91.004 -16.224 -16.591  1.00 10.00      A   
ATOM   1656  CH2 TRP   175     -91.987 -16.293 -15.578  1.00 10.00      A   
ATOM   1657  C   TRP   175     -91.506 -18.459 -20.569  1.00 10.00      A   
ATOM   1658  O   TRP   175     -90.290 -18.348 -20.742  1.00 10.00      A   
ATOM   1659  N   LEU   176     -92.026 -19.184 -19.584  1.00 10.00      A   
ATOM   1660  HN  LEU   176     -92.999 -19.291 -19.521  1.00 10.00      A   
ATOM   1661  CA  LEU   176     -91.158 -19.825 -18.592  1.00 10.00      A   
ATOM   1662  CB  LEU   176     -91.970 -20.285 -17.363  1.00 10.00      A   
ATOM   1663  CG  LEU   176     -91.170 -20.858 -16.189  1.00 10.00      A   
ATOM   1664  CD1 LEU   176     -91.616 -20.295 -14.837  1.00 10.00      A   
ATOM   1665  CD2 LEU   176     -91.229 -22.381 -16.227  1.00 10.00      A   
ATOM   1666  C   LEU   176     -90.305 -20.935 -19.242  1.00 10.00      A   
ATOM   1667  O   LEU   176     -89.176 -21.193 -18.814  1.00 10.00      A   
ATOM   1668  N   SER   177     -90.807 -21.512 -20.334  1.00 10.00      A   
ATOM   1669  HN  SER   177     -91.683 -21.221 -20.665  1.00 10.00      A   
ATOM   1670  CA  SER   177     -90.091 -22.565 -21.052  1.00 10.00      A   
ATOM   1671  CB  SER   177     -91.011 -23.217 -22.086  1.00 10.00      A   
ATOM   1672  OG  SER   177     -92.156 -23.735 -21.413  1.00 10.00      A   
ATOM   1673  HG  SER   177     -92.365 -24.605 -21.760  1.00 10.00      A   
ATOM   1674  C   SER   177     -88.830 -22.043 -21.722  1.00 10.00      A   
ATOM   1675  O   SER   177     -87.986 -22.825 -22.143  1.00 10.00      A   
ATOM   1676  N   HIS   178     -88.715 -20.720 -21.833  1.00 10.00      A   
ATOM   1677  HN  HIS   178     -89.442 -20.153 -21.503  1.00 10.00      A   
ATOM   1678  CA  HIS   178     -87.542 -20.085 -22.432  1.00 10.00      A   
ATOM   1679  CB  HIS   178     -87.865 -18.668 -22.933  1.00 10.00      A   
ATOM   1680  CG  HIS   178     -88.777 -18.655 -24.112  1.00 10.00      A   
ATOM   1681  ND1 HIS   178     -88.330 -18.432 -25.393  1.00 10.00      A   
ATOM   1682  CD2 HIS   178     -90.111 -18.868 -24.208  1.00 10.00      A   
ATOM   1683  CE1 HIS   178     -89.349 -18.503 -26.230  1.00 10.00      A   
ATOM   1684  NE2 HIS   178     -90.441 -18.774 -25.536  1.00 10.00      A   
ATOM   1685  HE2 HIS   178     -91.341 -18.889 -25.909  1.00 10.00      A   
ATOM   1686  C   HIS   178     -86.264 -20.073 -21.590  1.00 10.00      A   
ATOM   1687  O   HIS   178     -85.184 -19.895 -22.165  1.00 10.00      A   
ATOM   1688  N   PHE   179     -86.357 -20.271 -20.274  1.00 10.00      A   
ATOM   1689  HN  PHE   179     -87.238 -20.285 -19.844  1.00 10.00      A   
ATOM   1690  CA  PHE   179     -85.144 -20.469 -19.460  1.00 10.00      A   
ATOM   1691  CB  PHE   179     -85.449 -20.701 -17.957  1.00 10.00      A   
ATOM   1692  CG  PHE   179     -85.826 -19.456 -17.187  1.00 10.00      A   
ATOM   1693  CD1 PHE   179     -87.109 -19.325 -16.674  1.00 10.00      A   
ATOM   1694  CD2 PHE   179     -84.895 -18.434 -16.934  1.00 10.00      A   
ATOM   1695  CE1 PHE   179     -87.476 -18.194 -15.943  1.00 10.00      A   
ATOM   1696  CE2 PHE   179     -85.254 -17.272 -16.198  1.00 10.00      A   
ATOM   1697  CZ  PHE   179     -86.556 -17.168 -15.696  1.00 10.00      A   
ATOM   1698  C   PHE   179     -84.387 -21.684 -20.031  1.00 10.00      A   
ATOM   1699  O   PHE   179     -84.944 -22.781 -20.091  1.00 10.00      A   
ATOM   1700  N   PRO   180     -83.134 -21.492 -20.495  1.00 10.00      A   
ATOM   1701  CA  PRO   180     -82.481 -22.682 -21.064  1.00 10.00      A   
ATOM   1702  CB  PRO   180     -81.246 -22.125 -21.787  1.00 10.00      A   
ATOM   1703  CG  PRO   180     -80.972 -20.835 -21.189  1.00 10.00      A   
ATOM   1704  CD  PRO   180     -82.279 -20.297 -20.561  1.00 10.00      A   
ATOM   1705  C   PRO   180     -82.072 -23.725 -20.032  1.00 10.00      A   
ATOM   1706  O   PRO   180     -82.054 -23.444 -18.850  1.00 10.00      A   
ATOM   1707  N   ASP   181     -81.749 -24.924 -20.508  1.00 10.00      A   
ATOM   1708  HN  ASP   181     -81.783 -25.073 -21.476  1.00 10.00      A   
ATOM   1709  CA  ASP   181     -81.348 -26.027 -19.643  1.00 10.00      A   
ATOM   1710  CB  ASP   181     -81.159 -27.291 -20.478  1.00 10.00      A   
ATOM   1711  CG  ASP   181     -82.467 -28.037 -20.706  1.00 10.00      A   
ATOM   1712  OD1 ASP   181     -83.500 -27.570 -20.195  1.00 10.00      A   
ATOM   1713  OD2 ASP   181     -82.456 -29.091 -21.400  1.00 10.00      A   
ATOM   1714  C   ASP   181     -80.065 -25.731 -18.871  1.00 10.00      A   
ATOM   1715  O   ASP   181     -79.842 -26.313 -17.815  1.00 10.00      A   
ATOM   1716  N   THR   182     -79.238 -24.821 -19.394  1.00 10.00      A   
ATOM   1717  HN  THR   182     -79.480 -24.395 -20.243  1.00 10.00      A   
ATOM   1718  CA  THR   182     -77.984 -24.439 -18.742  1.00 10.00      A   
ATOM   1719  CB  THR   182     -76.984 -23.881 -19.756  1.00 10.00      A   
ATOM   1720  OG1 THR   182     -77.599 -22.812 -20.486  1.00 10.00      A   
ATOM   1721  HG1 THR   182     -78.457 -22.614 -20.102  1.00 10.00      A   
ATOM   1722  CG2 THR   182     -76.560 -24.973 -20.718  1.00 10.00      A   
ATOM   1723  C   THR   182     -78.193 -23.407 -17.616  1.00 10.00      A   
ATOM   1724  O   THR   182     -77.270 -23.129 -16.846  1.00 10.00      A   
ATOM   1725  N   TYR   183     -79.406 -22.850 -17.530  1.00 10.00      A   
ATOM   1726  HN  TYR   183     -80.089 -23.097 -18.188  1.00 10.00      A   
ATOM   1727  CA  TYR   183     -79.746 -21.887 -16.489  1.00 10.00      A   
ATOM   1728  CB  TYR   183     -80.899 -20.996 -16.955  1.00 10.00      A   
ATOM   1729  CG  TYR   183     -81.406 -20.048 -15.889  1.00 10.00      A   
ATOM   1730  CD1 TYR   183     -80.765 -18.828 -15.667  1.00 10.00      A   
ATOM   1731  CD2 TYR   183     -82.524 -20.374 -15.098  1.00 10.00      A   
ATOM   1732  CE1 TYR   183     -81.227 -17.938 -14.706  1.00 10.00      A   
ATOM   1733  CE2 TYR   183     -82.963 -19.495 -14.129  1.00 10.00      A   
ATOM   1734  CZ  TYR   183     -82.307 -18.293 -13.928  1.00 10.00      A   
ATOM   1735  OH  TYR   183     -82.755 -17.409 -12.953  1.00 10.00      A   
ATOM   1736  HH  TYR   183     -82.770 -16.519 -13.310  1.00 10.00      A   
ATOM   1737  C   TYR   183     -80.084 -22.566 -15.156  1.00 10.00      A   
ATOM   1738  O   TYR   183     -80.949 -23.441 -15.096  1.00 10.00      A   
ATOM   1739  N   THR   184     -79.397 -22.131 -14.093  1.00 10.00      A   
ATOM   1740  HN  THR   184     -78.844 -21.330 -14.200  1.00 10.00      A   
ATOM   1741  CA  THR   184     -79.420 -22.781 -12.779  1.00 10.00      A   
ATOM   1742  CB  THR   184     -78.229 -23.793 -12.610  1.00 10.00      A   
ATOM   1743  OG1 THR   184     -76.983 -23.086 -12.677  1.00 10.00      A   
ATOM   1744  HG1 THR   184     -76.281 -23.695 -12.917  1.00 10.00      A   
ATOM   1745  CG2 THR   184     -78.217 -24.902 -13.707  1.00 10.00      A   
ATOM   1746  C   THR   184     -79.343 -21.731 -11.625  1.00 10.00      A   
ATOM   1747  O   THR   184     -79.267 -22.104 -10.453  1.00 10.00      A   
ATOM   1748  N   SER   185     -79.325 -20.434 -11.951  1.00 10.00      A   
ATOM   1749  HN  SER   185     -79.543 -20.163 -12.867  1.00 10.00      A   
ATOM   1750  CA  SER   185     -78.982 -19.407 -10.952  1.00 10.00      A   
ATOM   1751  CB  SER   185     -78.131 -18.307 -11.591  1.00 10.00      A   
ATOM   1752  OG  SER   185     -78.762 -17.751 -12.738  1.00 10.00      A   
ATOM   1753  HG  SER   185     -78.104 -17.314 -13.285  1.00 10.00      A   
ATOM   1754  C   SER   185     -80.166 -18.817 -10.175  1.00 10.00      A   
ATOM   1755  O   SER   185     -79.986 -17.993  -9.260  1.00 10.00      A   
ATOM   1756  N   LEU   186     -81.386 -19.250 -10.500  1.00 10.00      A   
ATOM   1757  HN  LEU   186     -81.502 -19.980 -11.144  1.00 10.00      A   
ATOM   1758  CA  LEU   186     -82.561 -18.608  -9.870  1.00 10.00      A   
ATOM   1759  CB  LEU   186     -83.866 -19.219 -10.404  1.00 10.00      A   
ATOM   1760  CG  LEU   186     -85.225 -18.565 -10.055  1.00 10.00      A   
ATOM   1761  CD1 LEU   186     -85.319 -17.169 -10.648  1.00 10.00      A   
ATOM   1762  CD2 LEU   186     -86.300 -19.481 -10.635  1.00 10.00      A   
ATOM   1763  C   LEU   186     -82.536 -18.740  -8.354  1.00 10.00      A   
ATOM   1764  O   LEU   186     -82.373 -19.851  -7.824  1.00 10.00      A   
ATOM   1765  N   VAL   187     -82.750 -17.614  -7.673  1.00 10.00      A   
ATOM   1766  HN  VAL   187     -82.792 -16.775  -8.178  1.00 10.00      A   
ATOM   1767  CA  VAL   187     -82.925 -17.545  -6.226  1.00 10.00      A   
ATOM   1768  CB  VAL   187     -81.897 -16.526  -5.639  1.00 10.00      A   
ATOM   1769  CG1 VAL   187     -82.171 -16.197  -4.161  1.00 10.00      A   
ATOM   1770  CG2 VAL   187     -80.435 -17.015  -5.875  1.00 10.00      A   
ATOM   1771  C   VAL   187     -84.362 -17.180  -5.761  1.00 10.00      A   
ATOM   1772  O   VAL   187     -84.843 -17.676  -4.725  1.00 10.00      A   
ATOM   1773  N   SER   188     -85.035 -16.300  -6.503  1.00 10.00      A   
ATOM   1774  HN  SER   188     -84.641 -15.984  -7.343  1.00 10.00      A   
ATOM   1775  CA  SER   188     -86.357 -15.789  -6.093  1.00 10.00      A   
ATOM   1776  CB  SER   188     -86.232 -14.417  -5.373  1.00 10.00      A   
ATOM   1777  OG  SER   188     -87.523 -13.841  -5.136  1.00 10.00      A   
ATOM   1778  HG  SER   188     -87.690 -13.806  -4.191  1.00 10.00      A   
ATOM   1779  C   SER   188     -87.217 -15.660  -7.313  1.00 10.00      A   
ATOM   1780  O   SER   188     -86.837 -14.981  -8.253  1.00 10.00      A   
ATOM   1781  N   LEU   189     -88.405 -16.273  -7.294  1.00 10.00      A   
ATOM   1782  HN  LEU   189     -88.671 -16.783  -6.500  1.00 10.00      A   
ATOM   1783  CA  LEU   189     -89.310 -16.198  -8.427  1.00 10.00      A   
ATOM   1784  CB  LEU   189     -89.352 -17.516  -9.198  1.00 10.00      A   
ATOM   1785  CG  LEU   189     -90.302 -17.560 -10.421  1.00 10.00      A   
ATOM   1786  CD1 LEU   189     -89.873 -16.549 -11.516  1.00 10.00      A   
ATOM   1787  CD2 LEU   189     -90.386 -18.950 -11.017  1.00 10.00      A   
ATOM   1788  C   LEU   189     -90.708 -15.889  -7.861  1.00 10.00      A   
ATOM   1789  O   LEU   189     -91.264 -16.675  -7.112  1.00 10.00      A   
ATOM   1790  N   ASN   190     -91.225 -14.726  -8.199  1.00 10.00      A   
ATOM   1791  HN  ASN   190     -90.700 -14.107  -8.749  1.00 10.00      A   
ATOM   1792  CA  ASN   190     -92.560 -14.347  -7.769  1.00 10.00      A   
ATOM   1793  CB  ASN   190     -92.528 -13.113  -6.876  1.00 10.00      A   
ATOM   1794  CG  ASN   190     -93.920 -12.732  -6.369  1.00 10.00      A   
ATOM   1795  OD1 ASN   190     -94.910 -13.362  -6.758  1.00 10.00      A   
ATOM   1796  ND2 ASN   190     -94.016 -11.705  -5.548  1.00 10.00      A   
ATOM   1797 HD21 ASN   190     -93.194 -11.233  -5.299  1.00 10.00      A   
ATOM   1798 HD22 ASN   190     -94.906 -11.456  -5.220  1.00 10.00      A   
ATOM   1799  C   ASN   190     -93.414 -14.106  -9.013  1.00 10.00      A   
ATOM   1800  O   ASN   190     -93.328 -13.029  -9.646  1.00 10.00      A   
ATOM   1801  N   ILE   191     -94.243 -15.098  -9.352  1.00 10.00      A   
ATOM   1802  HN  ILE   191     -94.236 -15.923  -8.823  1.00 10.00      A   
ATOM   1803  CA  ILE   191     -95.165 -14.989 -10.493  1.00 10.00      A   
ATOM   1804  CB  ILE   191     -94.972 -16.136 -11.524  1.00 10.00      A   
ATOM   1805  CG1 ILE   191     -95.148 -17.506 -10.836  1.00 10.00      A   
ATOM   1806  CG2 ILE   191     -93.599 -16.008 -12.203  1.00 10.00      A   
ATOM   1807  CD1 ILE   191     -95.229 -18.708 -11.805  1.00 10.00      A   
ATOM   1808  C   ILE   191     -96.624 -14.943 -10.042  1.00 10.00      A   
ATOM   1809  O   ILE   191     -97.517 -15.240 -10.827  1.00 10.00      A   
ATOM   1810  N   SER   192     -96.856 -14.534  -8.797  1.00 10.00      A   
ATOM   1811  HN  SER   192     -96.112 -14.178  -8.268  1.00 10.00      A   
ATOM   1812  CA  SER   192     -98.203 -14.601  -8.185  1.00 10.00      A   
ATOM   1813  CB  SER   192     -98.118 -14.292  -6.690  1.00 10.00      A   
ATOM   1814  OG  SER   192     -97.722 -12.951  -6.483  1.00 10.00      A   
ATOM   1815  HG  SER   192     -97.454 -12.833  -5.569  1.00 10.00      A   
ATOM   1816  C   SER   192     -99.287 -13.746  -8.865  1.00 10.00      A   
ATOM   1817  O   SER   192    -100.486 -14.014  -8.685  1.00 10.00      A   
ATOM   1818  N   CYS   193     -98.881 -12.771  -9.670  1.00 10.00      A   
ATOM   1819  HN  CYS   193     -97.919 -12.648  -9.808  1.00 10.00      A   
ATOM   1820  CA  CYS   193     -99.804 -11.873 -10.357  1.00 10.00      A   
ATOM   1821  CB  CYS   193     -99.172 -10.470 -10.509  1.00 10.00      A   
ATOM   1822  SG  CYS   193     -97.690 -10.422 -11.607  1.00 10.00      A   
ATOM   1823  HG  CYS   193     -96.661 -10.906 -10.927  1.00 10.00      A   
ATOM   1824  C   CYS   193    -100.219 -12.376 -11.756  1.00 10.00      A   
ATOM   1825  O   CYS   193    -101.098 -11.774 -12.413  1.00 10.00      A   
ATOM   1826  N   LEU   194     -99.590 -13.455 -12.220  1.00 10.00      A   
ATOM   1827  HN  LEU   194     -98.956 -13.929 -11.642  1.00 10.00      A   
ATOM   1828  CA  LEU   194     -99.830 -13.946 -13.578  1.00 10.00      A   
ATOM   1829  CB  LEU   194     -98.610 -14.701 -14.132  1.00 10.00      A   
ATOM   1830  CG  LEU   194     -97.329 -13.908 -14.271  1.00 10.00      A   
ATOM   1831  CD1 LEU   194     -96.261 -14.791 -14.869  1.00 10.00      A   
ATOM   1832  CD2 LEU   194     -97.561 -12.654 -15.156  1.00 10.00      A   
ATOM   1833  C   LEU   194    -101.066 -14.818 -13.661  1.00 10.00      A   
ATOM   1834  O   LEU   194    -101.215 -15.803 -12.928  1.00 10.00      A   
ATOM   1835  N   ALA   195    -101.972 -14.445 -14.560  1.00 10.00      A   
ATOM   1836  HN  ALA   195    -101.796 -13.669 -15.132  1.00 10.00      A   
ATOM   1837  CA  ALA   195    -103.223 -15.177 -14.704  1.00 10.00      A   
ATOM   1838  CB  ALA   195    -104.302 -14.273 -15.314  1.00 10.00      A   
ATOM   1839  C   ALA   195    -103.026 -16.422 -15.560  1.00 10.00      A   
ATOM   1840  O   ALA   195    -103.764 -17.404 -15.420  1.00 10.00      A   
ATOM   1841  N   SER   196    -102.032 -16.389 -16.438  1.00 10.00      A   
ATOM   1842  HN  SER   196    -101.441 -15.608 -16.462  1.00 10.00      A   
ATOM   1843  CA  SER   196    -101.801 -17.487 -17.369  1.00 10.00      A   
ATOM   1844  CB  SER   196    -101.133 -16.981 -18.654  1.00 10.00      A   
ATOM   1845  OG  SER   196     -99.910 -16.284 -18.368  1.00 10.00      A   
ATOM   1846  HG  SER   196     -99.207 -16.919 -18.212  1.00 10.00      A   
ATOM   1847  C   SER   196    -100.977 -18.606 -16.724  1.00 10.00      A   
ATOM   1848  O   SER   196    -100.072 -18.361 -15.889  1.00 10.00      A   
ATOM   1849  N   GLU   197    -101.289 -19.830 -17.128  1.00 10.00      A   
ATOM   1850  HN  GLU   197    -101.936 -19.936 -17.856  1.00 10.00      A   
ATOM   1851  CA  GLU   197    -100.709 -21.020 -16.533  1.00 10.00      A   
ATOM   1852  CB  GLU   197    -101.671 -22.215 -16.737  1.00 10.00      A   
ATOM   1853  CG  GLU   197    -101.122 -23.536 -16.212  1.00 10.00      A   
ATOM   1854  CD  GLU   197    -101.938 -24.762 -16.611  1.00 10.00      A   
ATOM   1855  OE1 GLU   197    -102.930 -24.640 -17.370  1.00 10.00      A   
ATOM   1856  OE2 GLU   197    -101.567 -25.868 -16.170  1.00 10.00      A   
ATOM   1857  C   GLU   197     -99.364 -21.308 -17.199  1.00 10.00      A   
ATOM   1858  O   GLU   197     -99.311 -21.497 -18.412  1.00 10.00      A   
ATOM   1859  N   VAL   198     -98.279 -21.340 -16.434  1.00 10.00      A   
ATOM   1860  HN  VAL   198     -98.329 -21.068 -15.494  1.00 10.00      A   
ATOM   1861  CA  VAL   198     -96.994 -21.791 -17.014  1.00 10.00      A   
ATOM   1862  CB  VAL   198     -95.789 -21.355 -16.137  1.00 10.00      A   
ATOM   1863  CG1 VAL   198     -95.793 -19.843 -15.987  1.00 10.00      A   
ATOM   1864  CG2 VAL   198     -95.830 -22.038 -14.761  1.00 10.00      A   
ATOM   1865  C   VAL   198     -96.997 -23.315 -17.276  1.00 10.00      A   
ATOM   1866  O   VAL   198     -97.841 -24.029 -16.736  1.00 10.00      A   
ATOM   1867  N   SER   199     -96.097 -23.810 -18.130  1.00 10.00      A   
ATOM   1868  HN  SER   199     -95.528 -23.196 -18.639  1.00 10.00      A   
ATOM   1869  CA  SER   199     -95.946 -25.256 -18.317  1.00 10.00      A   
ATOM   1870  CB  SER   199     -94.905 -25.550 -19.392  1.00 10.00      A   
ATOM   1871  OG  SER   199     -94.420 -26.890 -19.298  1.00 10.00      A   
ATOM   1872  HG  SER   199     -94.900 -27.449 -19.913  1.00 10.00      A   
ATOM   1873  C   SER   199     -95.487 -25.848 -16.986  1.00 10.00      A   
ATOM   1874  O   SER   199     -94.432 -25.462 -16.469  1.00 10.00      A   
ATOM   1875  N   PHE   200     -96.281 -26.740 -16.400  1.00 10.00      A   
ATOM   1876  HN  PHE   200     -97.114 -27.029 -16.829  1.00 10.00      A   
ATOM   1877  CA  PHE   200     -95.881 -27.277 -15.104  1.00 10.00      A   
ATOM   1878  CB  PHE   200     -96.986 -28.122 -14.454  1.00 10.00      A   
ATOM   1879  CG  PHE   200     -96.590 -28.649 -13.111  1.00 10.00      A   
ATOM   1880  CD1 PHE   200     -96.653 -27.827 -11.987  1.00 10.00      A   
ATOM   1881  CD2 PHE   200     -96.064 -29.931 -12.982  1.00 10.00      A   
ATOM   1882  CE1 PHE   200     -96.238 -28.280 -10.745  1.00 10.00      A   
ATOM   1883  CE2 PHE   200     -95.657 -30.402 -11.749  1.00 10.00      A   
ATOM   1884  CZ  PHE   200     -95.730 -29.576 -10.624  1.00 10.00      A   
ATOM   1885  C   PHE   200     -94.589 -28.105 -15.228  1.00 10.00      A   
ATOM   1886  O   PHE   200     -93.721 -28.069 -14.345  1.00 10.00      A   
ATOM   1887  N   SER   201     -94.466 -28.852 -16.325  1.00 10.00      A   
ATOM   1888  HN  SER   201     -95.203 -28.894 -16.969  1.00 10.00      A   
ATOM   1889  CA  SER   201     -93.243 -29.607 -16.575  1.00 10.00      A   
ATOM   1890  CB  SER   201     -93.370 -30.530 -17.803  1.00 10.00      A   
ATOM   1891  OG  SER   201     -93.414 -29.803 -19.013  1.00 10.00      A   
ATOM   1892  HG  SER   201     -94.078 -30.184 -19.592  1.00 10.00      A   
ATOM   1893  C   SER   201     -92.027 -28.679 -16.638  1.00 10.00      A   
ATOM   1894  O   SER   201     -91.037 -28.935 -15.965  1.00 10.00      A   
ATOM   1895  N   ALA   202     -92.124 -27.572 -17.368  1.00 10.00      A   
ATOM   1896  HN  ALA   202     -92.935 -27.403 -17.891  1.00 10.00      A   
ATOM   1897  CA  ALA   202     -91.022 -26.600 -17.392  1.00 10.00      A   
ATOM   1898  CB  ALA   202     -91.243 -25.498 -18.449  1.00 10.00      A   
ATOM   1899  C   ALA   202     -90.715 -26.002 -16.009  1.00 10.00      A   
ATOM   1900  O   ALA   202     -89.552 -25.872 -15.656  1.00 10.00      A   
ATOM   1901  N   LEU   203     -91.752 -25.668 -15.231  1.00 10.00      A   
ATOM   1902  HN  LEU   203     -92.658 -25.739 -15.599  1.00 10.00      A   
ATOM   1903  CA  LEU   203     -91.589 -25.202 -13.849  1.00 10.00      A   
ATOM   1904  CB  LEU   203     -92.950 -24.795 -13.266  1.00 10.00      A   
ATOM   1905  CG  LEU   203     -93.017 -24.252 -11.827  1.00 10.00      A   
ATOM   1906  CD1 LEU   203     -92.142 -22.960 -11.628  1.00 10.00      A   
ATOM   1907  CD2 LEU   203     -94.483 -24.010 -11.397  1.00 10.00      A   
ATOM   1908  C   LEU   203     -90.913 -26.244 -12.944  1.00 10.00      A   
ATOM   1909  O   LEU   203     -89.965 -25.916 -12.222  1.00 10.00      A   
ATOM   1910  N   GLU   204     -91.356 -27.500 -13.025  1.00 10.00      A   
ATOM   1911  HN  GLU   204     -92.105 -27.712 -13.619  1.00 10.00      A   
ATOM   1912  CA  GLU   204     -90.738 -28.564 -12.238  1.00 10.00      A   
ATOM   1913  CB  GLU   204     -91.511 -29.881 -12.382  1.00 10.00      A   
ATOM   1914  CG  GLU   204     -91.157 -30.823 -11.262  1.00 10.00      A   
ATOM   1915  CD  GLU   204     -91.693 -32.217 -11.415  1.00 10.00      A   
ATOM   1916  OE1 GLU   204     -92.652 -32.438 -12.201  1.00 10.00      A   
ATOM   1917  OE2 GLU   204     -91.148 -33.100 -10.713  1.00 10.00      A   
ATOM   1918  C   GLU   204     -89.221 -28.758 -12.557  1.00 10.00      A   
ATOM   1919  O   GLU   204     -88.399 -28.891 -11.645  1.00 10.00      A   
ATOM   1920  N   ARG   205     -88.856 -28.744 -13.835  1.00 10.00      A   
ATOM   1921  HN  ARG   205     -89.544 -28.656 -14.527  1.00 10.00      A   
ATOM   1922  CA  ARG   205     -87.450 -28.857 -14.238  1.00 10.00      A   
ATOM   1923  CB  ARG   205     -87.335 -29.033 -15.749  1.00 10.00      A   
ATOM   1924  CG  ARG   205     -87.688 -30.442 -16.203  1.00 10.00      A   
ATOM   1925  CD  ARG   205     -87.501 -30.577 -17.702  1.00 10.00      A   
ATOM   1926  NE  ARG   205     -88.702 -30.193 -18.447  1.00 10.00      A   
ATOM   1927  HE  ARG   205     -89.475 -30.791 -18.378  1.00 10.00      A   
ATOM   1928  CZ  ARG   205     -88.820 -29.101 -19.206  1.00 10.00      A   
ATOM   1929  NH1 ARG   205     -87.803 -28.244 -19.347  1.00 10.00      A   
ATOM   1930 HH11 ARG   205     -87.913 -27.399 -19.942  1.00 10.00      A   
ATOM   1931 HH12 ARG   205     -86.900 -28.424 -18.862  1.00 10.00      A   
ATOM   1932  NH2 ARG   205     -89.972 -28.877 -19.837  1.00 10.00      A   
ATOM   1933 HH21 ARG   205     -90.084 -28.032 -20.432  1.00 10.00      A   
ATOM   1934 HH22 ARG   205     -90.760 -29.548 -19.733  1.00 10.00      A   
ATOM   1935  C   ARG   205     -86.635 -27.651 -13.819  1.00 10.00      A   
ATOM   1936  O   ARG   205     -85.475 -27.786 -13.441  1.00 10.00      A   
ATOM   1937  N   LEU   206     -87.257 -26.474 -13.884  1.00 10.00      A   
ATOM   1938  HN  LEU   206     -88.181 -26.449 -14.209  1.00 10.00      A   
ATOM   1939  CA  LEU   206     -86.616 -25.212 -13.489  1.00 10.00      A   
ATOM   1940  CB  LEU   206     -87.549 -24.024 -13.752  1.00 10.00      A   
ATOM   1941  CG  LEU   206     -87.047 -22.589 -14.069  1.00 10.00      A   
ATOM   1942  CD1 LEU   206     -88.005 -21.492 -13.597  1.00 10.00      A   
ATOM   1943  CD2 LEU   206     -85.616 -22.278 -13.734  1.00 10.00      A   
ATOM   1944  C   LEU   206     -86.262 -25.276 -12.001  1.00 10.00      A   
ATOM   1945  O   LEU   206     -85.118 -25.060 -11.612  1.00 10.00      A   
ATOM   1946  N   VAL   207     -87.259 -25.573 -11.171  1.00 10.00      A   
ATOM   1947  HN  VAL   207     -88.152 -25.730 -11.544  1.00 10.00      A   
ATOM   1948  CA  VAL   207     -87.072 -25.676  -9.709  1.00 10.00      A   
ATOM   1949  CB  VAL   207     -88.401 -26.014  -9.014  1.00 10.00      A   
ATOM   1950  CG1 VAL   207     -88.177 -26.379  -7.544  1.00 10.00      A   
ATOM   1951  CG2 VAL   207     -89.352 -24.840  -9.113  1.00 10.00      A   
ATOM   1952  C   VAL   207     -85.999 -26.726  -9.360  1.00 10.00      A   
ATOM   1953  O   VAL   207     -85.136 -26.477  -8.509  1.00 10.00      A   
ATOM   1954  N   THR   208     -86.044 -27.870 -10.050  1.00 10.00      A   
ATOM   1955  HN  THR   208     -86.739 -27.976 -10.732  1.00 10.00      A   
ATOM   1956  CA  THR   208     -85.101 -28.973  -9.834  1.00 10.00      A   
ATOM   1957  CB  THR   208     -85.490 -30.207 -10.685  1.00 10.00      A   
ATOM   1958  OG1 THR   208     -86.836 -30.573 -10.374  1.00 10.00      A   
ATOM   1959  HG1 THR   208     -86.851 -31.066  -9.551  1.00 10.00      A   
ATOM   1960  CG2 THR   208     -84.570 -31.390 -10.421  1.00 10.00      A   
ATOM   1961  C   THR   208     -83.653 -28.569 -10.116  1.00 10.00      A   
ATOM   1962  O   THR   208     -82.749 -28.951  -9.365  1.00 10.00      A   
ATOM   1963  N   ARG   209     -83.423 -27.792 -11.172  1.00 10.00      A   
ATOM   1964  HN  ARG   209     -84.175 -27.450 -11.699  1.00 10.00      A   
ATOM   1965  CA  ARG   209     -82.054 -27.447 -11.551  1.00 10.00      A   
ATOM   1966  CB  ARG   209     -81.870 -27.471 -13.078  1.00 10.00      A   
ATOM   1967  CG  ARG   209     -82.527 -26.335 -13.840  1.00 10.00      A   
ATOM   1968  CD  ARG   209     -82.216 -26.497 -15.313  1.00 10.00      A   
ATOM   1969  NE  ARG   209     -82.690 -25.351 -16.087  1.00 10.00      A   
ATOM   1970  HE  ARG   209     -82.058 -24.621 -16.251  1.00 10.00      A   
ATOM   1971  CZ  ARG   209     -83.925 -25.249 -16.576  1.00 10.00      A   
ATOM   1972  NH1 ARG   209     -84.791 -26.232 -16.385  1.00 10.00      A   
ATOM   1973 HH11 ARG   209     -84.507 -27.079 -15.855  1.00 10.00      A   
ATOM   1974 HH12 ARG   209     -85.756 -26.155 -16.766  1.00 10.00      A   
ATOM   1975  NH2 ARG   209     -84.288 -24.183 -17.264  1.00 10.00      A   
ATOM   1976 HH21 ARG   209     -83.608 -23.413 -17.429  1.00 10.00      A   
ATOM   1977 HH22 ARG   209     -85.255 -24.112 -17.642  1.00 10.00      A   
ATOM   1978  C   ARG   209     -81.498 -26.166 -10.916  1.00 10.00      A   
ATOM   1979  O   ARG   209     -80.363 -25.741 -11.208  1.00 10.00      A   
ATOM   1980  N   CYS   210     -82.278 -25.563 -10.030  1.00 10.00      A   
ATOM   1981  HN  CYS   210     -83.147 -25.955  -9.802  1.00 10.00      A   
ATOM   1982  CA  CYS   210     -81.857 -24.327  -9.391  1.00 10.00      A   
ATOM   1983  CB  CYS   210     -82.875 -23.205  -9.653  1.00 10.00      A   
ATOM   1984  SG  CYS   210     -82.932 -22.634 -11.361  1.00 10.00      A   
ATOM   1985  HG  CYS   210     -84.189 -22.710 -11.776  1.00 10.00      A   
ATOM   1986  C   CYS   210     -81.691 -24.544  -7.896  1.00 10.00      A   
ATOM   1987  O   CYS   210     -82.630 -24.270  -7.119  1.00 10.00      A   
ATOM   1988  N   PRO   211     -80.501 -25.007  -7.472  1.00 10.00      A   
ATOM   1989  CA  PRO   211     -80.372 -25.417  -6.075  1.00 10.00      A   
ATOM   1990  CB  PRO   211     -79.089 -26.264  -6.082  1.00 10.00      A   
ATOM   1991  CG  PRO   211     -78.259 -25.654  -7.186  1.00 10.00      A   
ATOM   1992  CD  PRO   211     -79.234 -25.136  -8.217  1.00 10.00      A   
ATOM   1993  C   PRO   211     -80.296 -24.251  -5.073  1.00 10.00      A   
ATOM   1994  O   PRO   211     -80.425 -24.483  -3.868  1.00 10.00      A   
ATOM   1995  N   ASN   212     -80.109 -23.018  -5.564  1.00 10.00      A   
ATOM   1996  HN  ASN   212     -79.974 -22.904  -6.527  1.00 10.00      A   
ATOM   1997  CA  ASN   212     -80.101 -21.828  -4.695  1.00 10.00      A   
ATOM   1998  CB  ASN   212     -79.036 -20.845  -5.172  1.00 10.00      A   
ATOM   1999  CG  ASN   212     -77.650 -21.456  -5.151  1.00 10.00      A   
ATOM   2000  OD1 ASN   212     -77.323 -22.221  -4.247  1.00 10.00      A   
ATOM   2001  ND2 ASN   212     -76.835 -21.138  -6.159  1.00 10.00      A   
ATOM   2002 HD21 ASN   212     -77.171 -20.532  -6.852  1.00 10.00      A   
ATOM   2003 HD22 ASN   212     -75.933 -21.523  -6.164  1.00 10.00      A   
ATOM   2004  C   ASN   212     -81.446 -21.118  -4.586  1.00 10.00      A   
ATOM   2005  O   ASN   212     -81.537 -20.022  -3.999  1.00 10.00      A   
ATOM   2006  N   LEU   213     -82.483 -21.723  -5.165  1.00 10.00      A   
ATOM   2007  HN  LEU   213     -82.338 -22.554  -5.663  1.00 10.00      A   
ATOM   2008  CA  LEU   213     -83.845 -21.164  -5.070  1.00 10.00      A   
ATOM   2009  CB  LEU   213     -84.825 -22.039  -5.850  1.00 10.00      A   
ATOM   2010  CG  LEU   213     -86.306 -21.598  -5.961  1.00 10.00      A   
ATOM   2011  CD1 LEU   213     -86.459 -20.280  -6.710  1.00 10.00      A   
ATOM   2012  CD2 LEU   213     -87.099 -22.732  -6.641  1.00 10.00      A   
ATOM   2013  C   LEU   213     -84.285 -21.098  -3.610  1.00 10.00      A   
ATOM   2014  O   LEU   213     -84.313 -22.132  -2.921  1.00 10.00      A   
ATOM   2015  N   LYS   214     -84.589 -19.885  -3.137  1.00 10.00      A   
ATOM   2016  HN  LYS   214     -84.522 -19.109  -3.733  1.00 10.00      A   
ATOM   2017  CA  LYS   214     -85.018 -19.686  -1.757  1.00 10.00      A   
ATOM   2018  CB  LYS   214     -84.068 -18.735  -1.041  1.00 10.00      A   
ATOM   2019  CG  LYS   214     -82.657 -19.297  -0.874  1.00 10.00      A   
ATOM   2020  CD  LYS   214     -82.591 -20.312   0.229  1.00 10.00      A   
ATOM   2021  CE  LYS   214     -81.176 -20.871   0.365  1.00 10.00      A   
ATOM   2022  NZ  LYS   214     -81.063 -22.114  -0.416  1.00 10.00      A   
ATOM   2023  HZ1 LYS   214     -81.743 -22.818  -0.068  1.00 10.00      A   
ATOM   2024  HZ2 LYS   214     -80.102 -22.503  -0.331  1.00 10.00      A   
ATOM   2025  HZ3 LYS   214     -81.260 -21.925  -1.420  1.00 10.00      A   
ATOM   2026  C   LYS   214     -86.454 -19.195  -1.606  1.00 10.00      A   
ATOM   2027  O   LYS   214     -87.069 -19.390  -0.553  1.00 10.00      A   
ATOM   2028  N   SER   215     -86.973 -18.523  -2.638  1.00 10.00      A   
ATOM   2029  HN  SER   215     -86.445 -18.436  -3.459  1.00 10.00      A   
ATOM   2030  CA  SER   215     -88.298 -17.913  -2.588  1.00 10.00      A   
ATOM   2031  CB  SER   215     -88.220 -16.376  -2.450  1.00 10.00      A   
ATOM   2032  OG  SER   215     -89.559 -15.822  -2.412  1.00 10.00      A   
ATOM   2033  HG  SER   215     -90.110 -16.274  -3.054  1.00 10.00      A   
ATOM   2034  C   SER   215     -89.037 -18.261  -3.862  1.00 10.00      A   
ATOM   2035  O   SER   215     -88.557 -17.969  -4.979  1.00 10.00      A   
ATOM   2036  N   LEU   216     -90.195 -18.899  -3.713  1.00 10.00      A   
ATOM   2037  HN  LEU   216     -90.530 -19.082  -2.810  1.00 10.00      A   
ATOM   2038  CA  LEU   216     -90.974 -19.329  -4.863  1.00 10.00      A   
ATOM   2039  CB  LEU   216     -90.858 -20.847  -5.056  1.00 10.00      A   
ATOM   2040  CG  LEU   216     -91.641 -21.453  -6.239  1.00 10.00      A   
ATOM   2041  CD1 LEU   216     -91.170 -20.878  -7.562  1.00 10.00      A   
ATOM   2042  CD2 LEU   216     -91.479 -22.983  -6.231  1.00 10.00      A   
ATOM   2043  C   LEU   216     -92.418 -18.964  -4.596  1.00 10.00      A   
ATOM   2044  O   LEU   216     -93.058 -19.568  -3.731  1.00 10.00      A   
ATOM   2045  N   LYS   217     -92.921 -17.940  -5.279  1.00 10.00      A   
ATOM   2046  HN  LYS   217     -92.359 -17.465  -5.927  1.00 10.00      A   
ATOM   2047  CA  LYS   217     -94.306 -17.515  -5.070  1.00 10.00      A   
ATOM   2048  CB  LYS   217     -94.409 -16.058  -4.624  1.00 10.00      A   
ATOM   2049  CG  LYS   217     -93.735 -15.879  -3.266  1.00 10.00      A   
ATOM   2050  CD  LYS   217     -93.659 -14.441  -2.932  1.00 10.00      A   
ATOM   2051  CE  LYS   217     -92.976 -14.229  -1.611  1.00 10.00      A   
ATOM   2052  NZ  LYS   217     -93.050 -12.789  -1.187  1.00 10.00      A   
ATOM   2053  HZ1 LYS   217     -92.574 -12.661  -0.271  1.00 10.00      A   
ATOM   2054  HZ2 LYS   217     -94.043 -12.495  -1.091  1.00 10.00      A   
ATOM   2055  HZ3 LYS   217     -92.588 -12.184  -1.896  1.00 10.00      A   
ATOM   2056  C   LYS   217     -95.070 -17.787  -6.340  1.00 10.00      A   
ATOM   2057  O   LYS   217     -94.853 -17.146  -7.365  1.00 10.00      A   
ATOM   2058  N   LEU   218     -95.940 -18.785  -6.267  1.00 10.00      A   
ATOM   2059  HN  LEU   218     -96.135 -19.189  -5.396  1.00 10.00      A   
ATOM   2060  CA  LEU   218     -96.604 -19.287  -7.439  1.00 10.00      A   
ATOM   2061  CB  LEU   218     -96.985 -20.774  -7.217  1.00 10.00      A   
ATOM   2062  CG  LEU   218     -95.831 -21.727  -6.907  1.00 10.00      A   
ATOM   2063  CD1 LEU   218     -96.379 -23.095  -6.440  1.00 10.00      A   
ATOM   2064  CD2 LEU   218     -94.893 -21.857  -8.155  1.00 10.00      A   
ATOM   2065  C   LEU   218     -97.848 -18.501  -7.802  1.00 10.00      A   
ATOM   2066  O   LEU   218     -98.318 -17.651  -7.033  1.00 10.00      A   
ATOM   2067  N   ASN   219     -98.375 -18.791  -8.991  1.00 10.00      A   
ATOM   2068  HN  ASN   219     -97.881 -19.364  -9.614  1.00 10.00      A   
ATOM   2069  CA  ASN   219     -99.674 -18.268  -9.376  1.00 10.00      A   
ATOM   2070  CB  ASN   219     -99.691 -17.713 -10.821  1.00 10.00      A   
ATOM   2071  CG  ASN   219     -99.375 -18.761 -11.883  1.00 10.00      A   
ATOM   2072  OD1 ASN   219     -98.804 -19.834 -11.603  1.00 10.00      A   
ATOM   2073  ND2 ASN   219     -99.707 -18.427 -13.142  1.00 10.00      A   
ATOM   2074 HD21 ASN   219    -100.122 -17.553 -13.295  1.00 10.00      A   
ATOM   2075 HD22 ASN   219     -99.521 -19.072 -13.856  1.00 10.00      A   
ATOM   2076  C   ASN   219    -100.821 -19.240  -9.096  1.00 10.00      A   
ATOM   2077  O   ASN   219    -100.630 -20.431  -8.818  1.00 10.00      A   
ATOM   2078  N   ARG   220    -102.023 -18.688  -9.089  1.00 10.00      A   
ATOM   2079  HN  ARG   220    -102.114 -17.738  -9.313  1.00 10.00      A   
ATOM   2080  CA  ARG   220    -103.201 -19.447  -8.761  1.00 10.00      A   
ATOM   2081  CB  ARG   220    -104.413 -18.511  -8.899  1.00 10.00      A   
ATOM   2082  CG  ARG   220    -105.669 -19.036  -8.318  1.00 10.00      A   
ATOM   2083  CD  ARG   220    -106.802 -18.141  -8.827  1.00 10.00      A   
ATOM   2084  NE  ARG   220    -107.972 -18.190  -7.955  1.00 10.00      A   
ATOM   2085  HE  ARG   220    -108.379 -19.068  -7.802  1.00 10.00      A   
ATOM   2086  CZ  ARG   220    -108.516 -17.130  -7.361  1.00 10.00      A   
ATOM   2087  NH1 ARG   220    -108.006 -15.916  -7.552  1.00 10.00      A   
ATOM   2088 HH11 ARG   220    -108.436 -15.092  -7.085  1.00 10.00      A   
ATOM   2089 HH12 ARG   220    -107.178 -15.791  -8.168  1.00 10.00      A   
ATOM   2090  NH2 ARG   220    -109.600 -17.282  -6.596  1.00 10.00      A   
ATOM   2091 HH21 ARG   220    -110.017 -18.226  -6.466  1.00 10.00      A   
ATOM   2092 HH22 ARG   220    -110.028 -16.456  -6.131  1.00 10.00      A   
ATOM   2093  C   ARG   220    -103.335 -20.664  -9.681  1.00 10.00      A   
ATOM   2094  O   ARG   220    -103.849 -21.710  -9.253  1.00 10.00      A   
ATOM   2095  N   ALA   221    -102.829 -20.552 -10.913  1.00 10.00      A   
ATOM   2096  HN  ALA   221    -102.376 -19.722 -11.172  1.00 10.00      A   
ATOM   2097  CA  ALA   221    -102.940 -21.658 -11.900  1.00 10.00      A   
ATOM   2098  CB  ALA   221    -102.624 -21.190 -13.305  1.00 10.00      A   
ATOM   2099  C   ALA   221    -102.146 -22.942 -11.581  1.00 10.00      A   
ATOM   2100  O   ALA   221    -102.361 -23.967 -12.228  1.00 10.00      A   
ATOM   2101  N   VAL   222    -101.233 -22.904 -10.616  1.00 10.00      A   
ATOM   2102  HN  VAL   222    -100.958 -22.049 -10.226  1.00 10.00      A   
ATOM   2103  CA  VAL   222    -100.642 -24.160 -10.143  1.00 10.00      A   
ATOM   2104  CB  VAL   222     -99.251 -23.961  -9.494  1.00 10.00      A   
ATOM   2105  CG1 VAL   222     -98.687 -25.308  -9.022  1.00 10.00      A   
ATOM   2106  CG2 VAL   222     -98.270 -23.265 -10.492  1.00 10.00      A   
ATOM   2107  C   VAL   222    -101.600 -24.741  -9.108  1.00 10.00      A   
ATOM   2108  O   VAL   222    -101.725 -24.183  -8.011  1.00 10.00      A   
ATOM   2109  N   PRO   223    -102.267 -25.866  -9.433  1.00 10.00      A   
ATOM   2110  CA  PRO   223    -103.307 -26.385  -8.532  1.00 10.00      A   
ATOM   2111  CB  PRO   223    -104.001 -27.439  -9.384  1.00 10.00      A   
ATOM   2112  CG  PRO   223    -102.928 -27.937 -10.296  1.00 10.00      A   
ATOM   2113  CD  PRO   223    -102.130 -26.706 -10.643  1.00 10.00      A   
ATOM   2114  C   PRO   223    -102.725 -27.042  -7.277  1.00 10.00      A   
ATOM   2115  O   PRO   223    -101.592 -27.527  -7.298  1.00 10.00      A   
ATOM   2116  N   LEU   224    -103.506 -27.069  -6.205  1.00 10.00      A   
ATOM   2117  HN  LEU   224    -104.415 -26.706  -6.258  1.00 10.00      A   
ATOM   2118  CA  LEU   224    -103.025 -27.634  -4.946  1.00 10.00      A   
ATOM   2119  CB  LEU   224    -104.144 -27.646  -3.919  1.00 10.00      A   
ATOM   2120  CG  LEU   224    -103.830 -28.139  -2.501  1.00 10.00      A   
ATOM   2121  CD1 LEU   224    -102.629 -27.410  -1.956  1.00 10.00      A   
ATOM   2122  CD2 LEU   224    -105.040 -27.909  -1.622  1.00 10.00      A   
ATOM   2123  C   LEU   224    -102.440 -29.056  -5.123  1.00 10.00      A   
ATOM   2124  O   LEU   224    -101.441 -29.370  -4.512  1.00 10.00      A   
ATOM   2125  N   GLU   225    -103.033 -29.876  -5.988  1.00 10.00      A   
ATOM   2126  HN  GLU   225    -103.796 -29.549  -6.510  1.00 10.00      A   
ATOM   2127  CA  GLU   225    -102.567 -31.275  -6.185  1.00 10.00      A   
ATOM   2128  CB  GLU   225    -103.570 -32.083  -7.012  1.00 10.00      A   
ATOM   2129  CG  GLU   225    -104.926 -32.090  -6.376  1.00 10.00      A   
ATOM   2130  CD  GLU   225    -105.878 -31.067  -6.985  1.00 10.00      A   
ATOM   2131  OE1 GLU   225    -105.606 -29.803  -7.003  1.00 10.00      A   
ATOM   2132  OE2 GLU   225    -106.942 -31.577  -7.426  1.00 10.00      A   
ATOM   2133  C   GLU   225    -101.159 -31.426  -6.767  1.00 10.00      A   
ATOM   2134  O   GLU   225    -100.580 -32.507  -6.712  1.00 10.00      A   
ATOM   2135  N   LYS   226    -100.611 -30.344  -7.311  1.00 10.00      A   
ATOM   2136  HN  LYS   226    -101.125 -29.509  -7.333  1.00 10.00      A   
ATOM   2137  CA  LYS   226     -99.265 -30.363  -7.875  1.00 10.00      A   
ATOM   2138  CB  LYS   226     -99.266 -29.668  -9.237  1.00 10.00      A   
ATOM   2139  CG  LYS   226    -100.135 -30.355 -10.300  1.00 10.00      A   
ATOM   2140  CD  LYS   226     -99.474 -31.612 -10.835  1.00 10.00      A   
ATOM   2141  CE  LYS   226    -100.029 -32.003 -12.224  1.00 10.00      A   
ATOM   2142  NZ  LYS   226    -100.028 -30.820 -13.168  1.00 10.00      A   
ATOM   2143  HZ1 LYS   226    -100.620 -30.055 -12.784  1.00 10.00      A   
ATOM   2144  HZ2 LYS   226    -100.405 -31.102 -14.095  1.00 10.00      A   
ATOM   2145  HZ3 LYS   226     -99.059 -30.464 -13.295  1.00 10.00      A   
ATOM   2146  C   LYS   226     -98.230 -29.702  -6.950  1.00 10.00      A   
ATOM   2147  O   LYS   226     -97.039 -29.685  -7.251  1.00 10.00      A   
ATOM   2148  N   LEU   227     -98.675 -29.138  -5.838  1.00 10.00      A   
ATOM   2149  HN  LEU   227     -99.621 -29.221  -5.594  1.00 10.00      A   
ATOM   2150  CA  LEU   227     -97.765 -28.392  -4.974  1.00 10.00      A   
ATOM   2151  CB  LEU   227     -98.549 -27.687  -3.855  1.00 10.00      A   
ATOM   2152  CG  LEU   227     -98.224 -26.304  -3.330  1.00 10.00      A   
ATOM   2153  CD1 LEU   227     -98.757 -26.108  -1.910  1.00 10.00      A   
ATOM   2154  CD2 LEU   227     -96.764 -25.822  -3.493  1.00 10.00      A   
ATOM   2155  C   LEU   227     -96.718 -29.308  -4.349  1.00 10.00      A   
ATOM   2156  O   LEU   227     -95.550 -28.952  -4.275  1.00 10.00      A   
ATOM   2157  N   ALA   228     -97.133 -30.483  -3.875  1.00 10.00      A   
ATOM   2158  HN  ALA   228     -98.073 -30.740  -3.981  1.00 10.00      A   
ATOM   2159  CA  ALA   228     -96.216 -31.387  -3.203  1.00 10.00      A   
ATOM   2160  CB  ALA   228     -96.934 -32.656  -2.759  1.00 10.00      A   
ATOM   2161  C   ALA   228     -95.056 -31.724  -4.126  1.00 10.00      A   
ATOM   2162  O   ALA   228     -93.922 -31.811  -3.679  1.00 10.00      A   
ATOM   2163  N   THR   229     -95.352 -31.883  -5.416  1.00 10.00      A   
ATOM   2164  HN  THR   229     -96.284 -31.787  -5.699  1.00 10.00      A   
ATOM   2165  CA  THR   229     -94.333 -32.197  -6.431  1.00 10.00      A   
ATOM   2166  CB  THR   229     -94.959 -32.330  -7.843  1.00 10.00      A   
ATOM   2167  OG1 THR   229     -95.877 -33.437  -7.841  1.00 10.00      A   
ATOM   2168  HG1 THR   229     -95.519 -34.151  -7.307  1.00 10.00      A   
ATOM   2169  CG2 THR   229     -93.903 -32.616  -8.863  1.00 10.00      A   
ATOM   2170  C   THR   229     -93.214 -31.172  -6.476  1.00 10.00      A   
ATOM   2171  O   THR   229     -92.042 -31.530  -6.551  1.00 10.00      A   
ATOM   2172  N   LEU   230     -93.573 -29.900  -6.463  1.00 10.00      A   
ATOM   2173  HN  LEU   230     -94.524 -29.666  -6.427  1.00 10.00      A   
ATOM   2174  CA  LEU   230     -92.580 -28.845  -6.502  1.00 10.00      A   
ATOM   2175  CB  LEU   230     -93.242 -27.479  -6.748  1.00 10.00      A   
ATOM   2176  CG  LEU   230     -93.970 -27.354  -8.079  1.00 10.00      A   
ATOM   2177  CD1 LEU   230     -94.734 -26.037  -8.118  1.00 10.00      A   
ATOM   2178  CD2 LEU   230     -92.939 -27.480  -9.235  1.00 10.00      A   
ATOM   2179  C   LEU   230     -91.824 -28.757  -5.195  1.00 10.00      A   
ATOM   2180  O   LEU   230     -90.629 -28.498  -5.214  1.00 10.00      A   
ATOM   2181  N   LEU   231     -92.531 -28.907  -4.070  1.00 10.00      A   
ATOM   2182  HN  LEU   231     -93.494 -29.077  -4.127  1.00 10.00      A   
ATOM   2183  CA  LEU   231     -91.891 -28.822  -2.755  1.00 10.00      A   
ATOM   2184  CB  LEU   231     -92.925 -28.833  -1.643  1.00 10.00      A   
ATOM   2185  CG  LEU   231     -93.879 -27.650  -1.587  1.00 10.00      A   
ATOM   2186  CD1 LEU   231     -94.873 -27.794  -0.441  1.00 10.00      A   
ATOM   2187  CD2 LEU   231     -93.076 -26.344  -1.426  1.00 10.00      A   
ATOM   2188  C   LEU   231     -90.848 -29.906  -2.527  1.00 10.00      A   
ATOM   2189  O   LEU   231     -89.805 -29.668  -1.905  1.00 10.00      A   
ATOM   2190  N   GLN   232     -91.136 -31.111  -3.024  1.00 10.00      A   
ATOM   2191  HN  GLN   232     -92.012 -31.270  -3.435  1.00 10.00      A   
ATOM   2192  CA  GLN   232     -90.168 -32.188  -2.961  1.00 10.00      A   
ATOM   2193  CB  GLN   232     -90.789 -33.479  -3.488  1.00 10.00      A   
ATOM   2194  CG  GLN   232     -91.865 -34.067  -2.581  1.00 10.00      A   
ATOM   2195  CD  GLN   232     -91.307 -34.703  -1.298  1.00 10.00      A   
ATOM   2196  OE1 GLN   232     -90.092 -34.723  -1.078  1.00 10.00      A   
ATOM   2197  NE2 GLN   232     -92.201 -35.215  -0.443  1.00 10.00      A   
ATOM   2198 HE21 GLN   232     -93.151 -35.159  -0.677  1.00 10.00      A   
ATOM   2199 HE22 GLN   232     -91.869 -35.626   0.383  1.00 10.00      A   
ATOM   2200  C   GLN   232     -88.883 -31.835  -3.739  1.00 10.00      A   
ATOM   2201  O   GLN   232     -87.800 -32.277  -3.388  1.00 10.00      A   
ATOM   2202  N   ARG   233     -89.021 -31.027  -4.781  1.00 10.00      A   
ATOM   2203  HN  ARG   233     -89.920 -30.717  -5.022  1.00 10.00      A   
ATOM   2204  CA  ARG   233     -87.885 -30.580  -5.585  1.00 10.00      A   
ATOM   2205  CB  ARG   233     -88.364 -30.160  -6.973  1.00 10.00      A   
ATOM   2206  CG  ARG   233     -89.046 -31.272  -7.749  1.00 10.00      A   
ATOM   2207  CD  ARG   233     -88.090 -32.386  -8.058  1.00 10.00      A   
ATOM   2208  NE  ARG   233     -88.560 -33.098  -9.239  1.00 10.00      A   
ATOM   2209  HE  ARG   233     -89.421 -32.815  -9.611  1.00 10.00      A   
ATOM   2210  CZ  ARG   233     -87.919 -34.090  -9.845  1.00 10.00      A   
ATOM   2211  NH1 ARG   233     -86.746 -34.533  -9.396  1.00 10.00      A   
ATOM   2212 HH11 ARG   233     -86.262 -35.311  -9.887  1.00 10.00      A   
ATOM   2213 HH12 ARG   233     -86.314 -34.100  -8.555  1.00 10.00      A   
ATOM   2214  NH2 ARG   233     -88.466 -34.645 -10.917  1.00 10.00      A   
ATOM   2215 HH21 ARG   233     -87.979 -35.424 -11.405  1.00 10.00      A   
ATOM   2216 HH22 ARG   233     -89.382 -34.302 -11.270  1.00 10.00      A   
ATOM   2217  C   ARG   233     -87.130 -29.398  -4.967  1.00 10.00      A   
ATOM   2218  O   ARG   233     -86.015 -29.097  -5.404  1.00 10.00      A   
ATOM   2219  N   ALA   234     -87.732 -28.728  -3.983  1.00 10.00      A   
ATOM   2220  HN  ALA   234     -88.603 -29.037  -3.658  1.00 10.00      A   
ATOM   2221  CA  ALA   234     -87.119 -27.534  -3.373  1.00 10.00      A   
ATOM   2222  CB  ALA   234     -87.765 -26.267  -3.936  1.00 10.00      A   
ATOM   2223  C   ALA   234     -87.204 -27.527  -1.858  1.00 10.00      A   
ATOM   2224  O   ALA   234     -87.808 -26.619  -1.283  1.00 10.00      A   
ATOM   2225  N   PRO   235     -86.585 -28.521  -1.192  1.00 10.00      A   
ATOM   2226  CA  PRO   235     -86.669 -28.567   0.270  1.00 10.00      A   
ATOM   2227  CB  PRO   235     -86.025 -29.909   0.600  1.00 10.00      A   
ATOM   2228  CG  PRO   235     -85.059 -30.129  -0.502  1.00 10.00      A   
ATOM   2229  CD  PRO   235     -85.784 -29.641  -1.718  1.00 10.00      A   
ATOM   2230  C   PRO   235     -85.937 -27.443   1.040  1.00 10.00      A   
ATOM   2231  O   PRO   235     -86.093 -27.344   2.257  1.00 10.00      A   
ATOM   2232  N   GLN   236     -85.159 -26.619   0.342  1.00 10.00      A   
ATOM   2233  HN  GLN   236     -85.102 -26.737  -0.630  1.00 10.00      A   
ATOM   2234  CA  GLN   236     -84.385 -25.541   0.967  1.00 10.00      A   
ATOM   2235  CB  GLN   236     -83.083 -25.350   0.187  1.00 10.00      A   
ATOM   2236  CG  GLN   236     -83.271 -24.652  -1.195  1.00 10.00      A   
ATOM   2237  CD  GLN   236     -83.774 -25.576  -2.310  1.00 10.00      A   
ATOM   2238  OE1 GLN   236     -83.731 -26.796  -2.191  1.00 10.00      A   
ATOM   2239  NE2 GLN   236     -84.251 -24.989  -3.397  1.00 10.00      A   
ATOM   2240 HE21 GLN   236     -84.257 -24.010  -3.429  1.00 10.00      A   
ATOM   2241 HE22 GLN   236     -84.580 -25.557  -4.124  1.00 10.00      A   
ATOM   2242  C   GLN   236     -85.152 -24.195   1.025  1.00 10.00      A   
ATOM   2243  O   GLN   236     -84.626 -23.189   1.507  1.00 10.00      A   
ATOM   2244  N   LEU   237     -86.389 -24.194   0.537  1.00 10.00      A   
ATOM   2245  HN  LEU   237     -86.788 -25.052   0.279  1.00 10.00      A   
ATOM   2246  CA  LEU   237     -87.185 -22.975   0.365  1.00 10.00      A   
ATOM   2247  CB  LEU   237     -88.556 -23.356  -0.201  1.00 10.00      A   
ATOM   2248  CG  LEU   237     -89.116 -22.749  -1.475  1.00 10.00      A   
ATOM   2249  CD1 LEU   237     -88.060 -22.551  -2.536  1.00 10.00      A   
ATOM   2250  CD2 LEU   237     -90.311 -23.557  -1.958  1.00 10.00      A   
ATOM   2251  C   LEU   237     -87.367 -22.261   1.704  1.00 10.00      A   
ATOM   2252  O   LEU   237     -87.714 -22.885   2.697  1.00 10.00      A   
ATOM   2253  N   GLU   238     -87.158 -20.947   1.699  1.00 10.00      A   
ATOM   2254  HN  GLU   238     -86.834 -20.529   0.874  1.00 10.00      A   
ATOM   2255  CA  GLU   238     -87.389 -20.092   2.873  1.00 10.00      A   
ATOM   2256  CB  GLU   238     -86.286 -19.062   2.987  1.00 10.00      A   
ATOM   2257  CG  GLU   238     -84.925 -19.699   3.298  1.00 10.00      A   
ATOM   2258  CD  GLU   238     -83.795 -18.700   3.341  1.00 10.00      A   
ATOM   2259  OE1 GLU   238     -84.001 -17.552   2.908  1.00 10.00      A   
ATOM   2260  OE2 GLU   238     -82.687 -19.065   3.798  1.00 10.00      A   
ATOM   2261  C   GLU   238     -88.763 -19.376   2.779  1.00 10.00      A   
ATOM   2262  O   GLU   238     -89.368 -19.066   3.794  1.00 10.00      A   
ATOM   2263  N   GLU   239     -89.232 -19.135   1.562  1.00 10.00      A   
ATOM   2264  HN  GLU   239     -88.698 -19.386   0.780  1.00 10.00      A   
ATOM   2265  CA  GLU   239     -90.529 -18.504   1.370  1.00 10.00      A   
ATOM   2266  CB  GLU   239     -90.392 -17.062   0.860  1.00 10.00      A   
ATOM   2267  CG  GLU   239     -89.548 -16.156   1.657  1.00 10.00      A   
ATOM   2268  CD  GLU   239     -89.419 -14.747   1.008  1.00 10.00      A   
ATOM   2269  OE1 GLU   239     -89.912 -14.530  -0.142  1.00 10.00      A   
ATOM   2270  OE2 GLU   239     -88.818 -13.878   1.676  1.00 10.00      A   
ATOM   2271  C   GLU   239     -91.280 -19.253   0.320  1.00 10.00      A   
ATOM   2272  O   GLU   239     -90.732 -19.586  -0.734  1.00 10.00      A   
ATOM   2273  N   LEU   240     -92.559 -19.480   0.580  1.00 10.00      A   
ATOM   2274  HN  LEU   240     -92.951 -19.159   1.419  1.00 10.00      A   
ATOM   2275  CA  LEU   240     -93.376 -20.197  -0.366  1.00 10.00      A   
ATOM   2276  CB  LEU   240     -93.666 -21.641   0.110  1.00 10.00      A   
ATOM   2277  CG  LEU   240     -94.821 -22.350  -0.604  1.00 10.00      A   
ATOM   2278  CD1 LEU   240     -94.494 -22.624  -2.100  1.00 10.00      A   
ATOM   2279  CD2 LEU   240     -95.221 -23.676   0.120  1.00 10.00      A   
ATOM   2280  C   LEU   240     -94.674 -19.434  -0.499  1.00 10.00      A   
ATOM   2281  O   LEU   240     -95.328 -19.156   0.505  1.00 10.00      A   
ATOM   2282  N   GLY   241     -95.020 -19.082  -1.733  1.00 10.00      A   
ATOM   2283  HN  GLY   241     -94.342 -19.107  -2.439  1.00 10.00      A   
ATOM   2284  CA  GLY   241     -96.372 -18.663  -2.061  1.00 10.00      A   
ATOM   2285  C   GLY   241     -97.046 -19.822  -2.774  1.00 10.00      A   
ATOM   2286  O   GLY   241     -96.628 -20.239  -3.857  1.00 10.00      A   
ATOM   2287  N   THR   242     -98.097 -20.375  -2.163  1.00 10.00      A   
ATOM   2288  HN  THR   242     -98.416 -20.015  -1.309  1.00 10.00      A   
ATOM   2289  CA  THR   242     -98.764 -21.512  -2.772  1.00 10.00      A   
ATOM   2290  CB  THR   242     -99.863 -22.133  -1.855  1.00 10.00      A   
ATOM   2291  OG1 THR   242    -101.029 -21.310  -1.901  1.00 10.00      A   
ATOM   2292  HG1 THR   242    -101.741 -21.734  -1.415  1.00 10.00      A   
ATOM   2293  CG2 THR   242     -99.372 -22.321  -0.398  1.00 10.00      A   
ATOM   2294  C   THR   242     -99.429 -21.059  -4.066  1.00 10.00      A   
ATOM   2295  O   THR   242     -99.593 -19.867  -4.293  1.00 10.00      A   
ATOM   2296  N   GLY   243     -99.814 -22.012  -4.911  1.00 10.00      A   
ATOM   2297  HN  GLY   243     -99.448 -22.915  -4.810  1.00 10.00      A   
ATOM   2298  CA  GLY   243    -100.763 -21.735  -5.976  1.00 10.00      A   
ATOM   2299  C   GLY   243    -102.184 -21.828  -5.425  1.00 10.00      A   
ATOM   2300  O   GLY   243    -102.454 -21.486  -4.260  1.00 10.00      A   
ATOM   2301  N   GLY   244    -103.107 -22.291  -6.259  1.00 10.00      A   
ATOM   2302  HN  GLY   244    -102.861 -22.429  -7.197  1.00 10.00      A   
ATOM   2303  CA  GLY   244    -104.470 -22.602  -5.830  1.00 10.00      A   
ATOM   2304  C   GLY   244    -104.394 -23.496  -4.605  1.00 10.00      A   
ATOM   2305  O   GLY   244    -103.445 -24.291  -4.457  1.00 10.00      A   
ATOM   2306  N   TYR   245    -105.349 -23.331  -3.701  1.00 10.00      A   
ATOM   2307  HN  TYR   245    -106.087 -22.711  -3.881  1.00 10.00      A   
ATOM   2308  CA  TYR   245    -105.315 -24.063  -2.441  1.00 10.00      A   
ATOM   2309  CB  TYR   245    -104.950 -23.146  -1.254  1.00 10.00      A   
ATOM   2310  CG  TYR   245    -104.302 -23.918  -0.139  1.00 10.00      A   
ATOM   2311  CD1 TYR   245    -102.933 -24.184  -0.164  1.00 10.00      A   
ATOM   2312  CD2 TYR   245    -105.049 -24.441   0.910  1.00 10.00      A   
ATOM   2313  CE1 TYR   245    -102.318 -24.914   0.838  1.00 10.00      A   
ATOM   2314  CE2 TYR   245    -104.431 -25.169   1.918  1.00 10.00      A   
ATOM   2315  CZ  TYR   245    -103.068 -25.400   1.874  1.00 10.00      A   
ATOM   2316  OH  TYR   245    -102.434 -26.115   2.868  1.00 10.00      A   
ATOM   2317  HH  TYR   245    -101.626 -25.664   3.122  1.00 10.00      A   
ATOM   2318  C   TYR   245    -106.658 -24.756  -2.227  1.00 10.00      A   
ATOM   2319  O   TYR   245    -107.237 -24.754  -1.133  1.00 10.00      A   
ATOM   2320  N   THR   246    -107.136 -25.345  -3.316  1.00 10.00      A   
ATOM   2321  HN  THR   246    -106.605 -25.308  -4.139  1.00 10.00      A   
ATOM   2322  CA  THR   246    -108.404 -26.038  -3.344  1.00 10.00      A   
ATOM   2323  CB  THR   246    -109.515 -25.136  -3.903  1.00 10.00      A   
ATOM   2324  OG1 THR   246    -110.748 -25.843  -3.869  1.00 10.00      A   
ATOM   2325  HG1 THR   246    -111.452 -25.274  -4.185  1.00 10.00      A   
ATOM   2326  CG2 THR   246    -109.225 -24.668  -5.329  1.00 10.00      A   
ATOM   2327  C   THR   246    -108.305 -27.350  -4.130  1.00 10.00      A   
ATOM   2328  O   THR   246    -107.627 -27.423  -5.159  1.00 10.00      A   
ATOM   2329  N   ALA   247    -108.963 -28.379  -3.604  1.00 10.00      A   
ATOM   2330  HN  ALA   247    -109.401 -28.251  -2.736  1.00 10.00      A   
ATOM   2331  CA  ALA   247    -109.074 -29.683  -4.237  1.00 10.00      A   
ATOM   2332  CB  ALA   247    -107.757 -30.461  -4.097  1.00 10.00      A   
ATOM   2333  C   ALA   247    -110.214 -30.463  -3.593  1.00 10.00      A   
ATOM   2334  O   ALA   247    -110.708 -30.102  -2.514  1.00 10.00      A   
ATOM   2335  N   GLU   248    -110.655 -31.512  -4.282  1.00 10.00      A   
ATOM   2336  HN  GLU   248    -110.406 -31.593  -5.227  1.00 10.00      A   
ATOM   2337  CA  GLU   248    -111.500 -32.550  -3.687  1.00 10.00      A   
ATOM   2338  CB  GLU   248    -111.603 -33.747  -4.644  1.00 10.00      A   
ATOM   2339  CG  GLU   248    -112.725 -34.697  -4.355  1.00 10.00      A   
ATOM   2340  CD  GLU   248    -112.525 -36.087  -4.990  1.00 10.00      A   
ATOM   2341  OE1 GLU   248    -111.955 -36.182  -6.106  1.00 10.00      A   
ATOM   2342  OE2 GLU   248    -112.932 -37.083  -4.354  1.00 10.00      A   
ATOM   2343  C   GLU   248    -110.791 -32.965  -2.403  1.00 10.00      A   
ATOM   2344  O   GLU   248    -109.578 -33.099  -2.379  1.00 10.00      A   
ATOM   2345  N   VAL   249    -111.542 -33.133  -1.329  1.00 10.00      A   
ATOM   2346  HN  VAL   249    -112.509 -32.986  -1.385  1.00 10.00      A   
ATOM   2347  CA  VAL   249    -110.946 -33.533  -0.066  1.00 10.00      A   
ATOM   2348  CB  VAL   249    -111.909 -33.197   1.101  1.00 10.00      A   
ATOM   2349  CG1 VAL   249    -111.427 -33.795   2.423  1.00 10.00      A   
ATOM   2350  CG2 VAL   249    -112.077 -31.700   1.203  1.00 10.00      A   
ATOM   2351  C   VAL   249    -110.607 -35.036  -0.134  1.00 10.00      A   
ATOM   2352  O   VAL   249    -111.505 -35.858  -0.265  1.00 10.00      A   
ATOM   2353  N   ARG   250    -109.309 -35.371  -0.116  1.00 10.00      A   
ATOM   2354  HN  ARG   250    -108.638 -34.659  -0.065  1.00 10.00      A   
ATOM   2355  CA  ARG   250    -108.854 -36.778  -0.170  1.00 10.00      A   
ATOM   2356  CB  ARG   250    -108.382 -37.137  -1.591  1.00 10.00      A   
ATOM   2357  CG  ARG   250    -109.442 -37.037  -2.680  1.00 10.00      A   
ATOM   2358  CD  ARG   250    -108.856 -37.252  -4.070  1.00 10.00      A   
ATOM   2359  NE  ARG   250    -108.219 -38.567  -4.222  1.00 10.00      A   
ATOM   2360  HE  ARG   250    -107.264 -38.567  -4.441  1.00 10.00      A   
ATOM   2361  CZ  ARG   250    -108.822 -39.754  -4.089  1.00 10.00      A   
ATOM   2362  NH1 ARG   250    -110.117 -39.860  -3.774  1.00 10.00      A   
ATOM   2363 HH11 ARG   250    -110.688 -39.004  -3.623  1.00 10.00      A   
ATOM   2364 HH12 ARG   250    -110.554 -40.800  -3.679  1.00 10.00      A   
ATOM   2365  NH2 ARG   250    -108.112 -40.870  -4.263  1.00 10.00      A   
ATOM   2366 HH21 ARG   250    -107.100 -40.811  -4.498  1.00 10.00      A   
ATOM   2367 HH22 ARG   250    -108.569 -41.799  -4.162  1.00 10.00      A   
ATOM   2368  C   ARG   250    -107.703 -37.053   0.784  1.00 10.00      A   
ATOM   2369  O   ARG   250    -106.798 -36.265   0.831  1.00 10.00      A   
ATOM   2370  N   PRO   251    -107.709 -38.206   1.507  1.00 10.00      A   
ATOM   2371  CA  PRO   251    -106.599 -38.622   2.391  1.00 10.00      A   
ATOM   2372  CB  PRO   251    -106.997 -40.050   2.831  1.00 10.00      A   
ATOM   2373  CG  PRO   251    -108.450 -40.108   2.688  1.00 10.00      A   
ATOM   2374  CD  PRO   251    -108.807 -39.200   1.518  1.00 10.00      A   
ATOM   2375  C   PRO   251    -105.222 -38.653   1.710  1.00 10.00      A   
ATOM   2376  O   PRO   251    -104.250 -37.936   2.241  1.00 10.00      A   
ATOM   2377  N   ASP   252    -105.085 -39.383   0.573  1.00 10.00      A   
ATOM   2378  HN  ASP   252    -105.844 -39.888   0.216  1.00 10.00      A   
ATOM   2379  CA  ASP   252    -103.792 -39.409  -0.113  1.00 10.00      A   
ATOM   2380  CB  ASP   252    -103.765 -40.342  -1.329  1.00 10.00      A   
ATOM   2381  CG  ASP   252    -104.705 -39.893  -2.453  1.00 10.00      A   
ATOM   2382  OD1 ASP   252    -104.540 -40.387  -3.590  1.00 10.00      A   
ATOM   2383  OD2 ASP   252    -105.611 -39.063  -2.227  1.00 10.00      A   
ATOM   2384  C   ASP   252    -103.247 -38.009  -0.510  1.00 10.00      A   
ATOM   2385  O   ASP   252    -102.039 -37.784  -0.455  1.00 10.00      A   
ATOM   2386  N   VAL   253    -104.110 -37.075  -0.914  1.00 10.00      A   
ATOM   2387  HN  VAL   253    -105.069 -37.278  -0.918  1.00 10.00      A   
ATOM   2388  CA  VAL   253    -103.650 -35.736  -1.358  1.00 10.00      A   
ATOM   2389  CB  VAL   253    -104.771 -34.926  -2.105  1.00 10.00      A   
ATOM   2390  CG1 VAL   253    -104.302 -33.459  -2.383  1.00 10.00      A   
ATOM   2391  CG2 VAL   253    -105.187 -35.609  -3.416  1.00 10.00      A   
ATOM   2392  C   VAL   253    -103.167 -34.883  -0.165  1.00 10.00      A   
ATOM   2393  O   VAL   253    -102.111 -34.120  -0.203  1.00 10.00      A   
ATOM   2394  N   TYR   254    -103.939 -34.984   0.909  1.00 10.00      A   
ATOM   2395  HN  TYR   254    -104.746 -35.539   0.882  1.00 10.00      A   
ATOM   2396  CA  TYR   254    -103.590 -34.272   2.129  1.00 10.00      A   
ATOM   2397  CB  TYR   254    -104.687 -34.402   3.196  1.00 10.00      A   
ATOM   2398  CG  TYR   254    -104.245 -33.740   4.483  1.00 10.00      A   
ATOM   2399  CD1 TYR   254    -104.531 -32.403   4.723  1.00 10.00      A   
ATOM   2400  CD2 TYR   254    -103.486 -34.439   5.430  1.00 10.00      A   
ATOM   2401  CE1 TYR   254    -104.107 -31.772   5.880  1.00 10.00      A   
ATOM   2402  CE2 TYR   254    -103.052 -33.815   6.594  1.00 10.00      A   
ATOM   2403  CZ  TYR   254    -103.367 -32.478   6.802  1.00 10.00      A   
ATOM   2404  OH  TYR   254    -102.963 -31.843   7.951  1.00 10.00      A   
ATOM   2405  HH  TYR   254    -103.692 -31.328   8.304  1.00 10.00      A   
ATOM   2406  C   TYR   254    -102.237 -34.773   2.669  1.00 10.00      A   
ATOM   2407  O   TYR   254    -101.364 -33.968   3.004  1.00 10.00      A   
ATOM   2408  N   SER   255    -102.082 -36.092   2.748  1.00 10.00      A   
ATOM   2409  HN  SER   255    -102.819 -36.666   2.450  1.00 10.00      A   
ATOM   2410  CA  SER   255    -100.866 -36.730   3.256  1.00 10.00      A   
ATOM   2411  CB  SER   255    -101.059 -38.258   3.328  1.00 10.00      A   
ATOM   2412  OG  SER   255     -99.888 -38.939   3.764  1.00 10.00      A   
ATOM   2413  HG  SER   255     -99.412 -39.278   3.002  1.00 10.00      A   
ATOM   2414  C   SER   255     -99.622 -36.350   2.429  1.00 10.00      A   
ATOM   2415  O   SER   255     -98.560 -36.041   2.989  1.00 10.00      A   
ATOM   2416  N   GLY   256     -99.748 -36.368   1.102  1.00 10.00      A   
ATOM   2417  HN  GLY   256    -100.599 -36.649   0.705  1.00 10.00      A   
ATOM   2418  CA  GLY   256     -98.640 -35.978   0.240  1.00 10.00      A   
ATOM   2419  C   GLY   256     -98.206 -34.528   0.494  1.00 10.00      A   
ATOM   2420  O   GLY   256     -97.019 -34.227   0.500  1.00 10.00      A   
ATOM   2421  N   LEU   257     -99.165 -33.644   0.709  1.00 10.00      A   
ATOM   2422  HN  LEU   257    -100.096 -33.949   0.725  1.00 10.00      A   
ATOM   2423  CA  LEU   257     -98.882 -32.211   0.927  1.00 10.00      A   
ATOM   2424  CB  LEU   257    -100.184 -31.415   0.871  1.00 10.00      A   
ATOM   2425  CG  LEU   257    -100.311 -30.066   0.175  1.00 10.00      A   
ATOM   2426  CD1 LEU   257    -101.469 -29.332   0.861  1.00 10.00      A   
ATOM   2427  CD2 LEU   257     -99.037 -29.256   0.167  1.00 10.00      A   
ATOM   2428  C   LEU   257     -98.241 -32.015   2.299  1.00 10.00      A   
ATOM   2429  O   LEU   257     -97.276 -31.265   2.456  1.00 10.00      A   
ATOM   2430  N   SER   258     -98.801 -32.714   3.292  1.00 10.00      A   
ATOM   2431  HN  SER   258     -99.583 -33.270   3.091  1.00 10.00      A   
ATOM   2432  CA  SER   258     -98.305 -32.685   4.654  1.00 10.00      A   
ATOM   2433  CB  SER   258     -99.172 -33.616   5.507  1.00 10.00      A   
ATOM   2434  OG  SER   258     -98.769 -33.615   6.863  1.00 10.00      A   
ATOM   2435  HG  SER   258     -99.530 -33.448   7.424  1.00 10.00      A   
ATOM   2436  C   SER   258     -96.825 -33.107   4.719  1.00 10.00      A   
ATOM   2437  O   SER   258     -96.001 -32.390   5.279  1.00 10.00      A   
ATOM   2438  N   VAL   259     -96.490 -34.242   4.110  1.00 10.00      A   
ATOM   2439  HN  VAL   259     -97.196 -34.754   3.664  1.00 10.00      A   
ATOM   2440  CA  VAL   259     -95.106 -34.772   4.069  1.00 10.00      A   
ATOM   2441  CB  VAL   259     -95.064 -36.174   3.408  1.00 10.00      A   
ATOM   2442  CG1 VAL   259     -93.646 -36.614   3.141  1.00 10.00      A   
ATOM   2443  CG2 VAL   259     -95.726 -37.218   4.286  1.00 10.00      A   
ATOM   2444  C   VAL   259     -94.137 -33.807   3.324  1.00 10.00      A   
ATOM   2445  O   VAL   259     -92.999 -33.578   3.760  1.00 10.00      A   
ATOM   2446  N   ALA   260     -94.585 -33.259   2.196  1.00 10.00      A   
ATOM   2447  HN  ALA   260     -95.490 -33.472   1.890  1.00 10.00      A   
ATOM   2448  CA  ALA   260     -93.764 -32.349   1.400  1.00 10.00      A   
ATOM   2449  CB  ALA   260     -94.480 -31.975   0.107  1.00 10.00      A   
ATOM   2450  C   ALA   260     -93.446 -31.081   2.199  1.00 10.00      A   
ATOM   2451  O   ALA   260     -92.305 -30.602   2.189  1.00 10.00      A   
ATOM   2452  N   LEU   261     -94.460 -30.526   2.857  1.00 10.00      A   
ATOM   2453  HN  LEU   261     -95.336 -30.965   2.854  1.00 10.00      A   
ATOM   2454  CA  LEU   261     -94.288 -29.272   3.585  1.00 10.00      A   
ATOM   2455  CB  LEU   261     -95.637 -28.688   3.987  1.00 10.00      A   
ATOM   2456  CG  LEU   261     -96.387 -27.859   2.967  1.00 10.00      A   
ATOM   2457  CD1 LEU   261     -97.847 -27.817   3.372  1.00 10.00      A   
ATOM   2458  CD2 LEU   261     -95.794 -26.436   2.876  1.00 10.00      A   
ATOM   2459  C   LEU   261     -93.427 -29.506   4.840  1.00 10.00      A   
ATOM   2460  O   LEU   261     -92.601 -28.665   5.179  1.00 10.00      A   
ATOM   2461  N   SER   262     -93.599 -30.652   5.500  1.00 10.00      A   
ATOM   2462  HN  SER   262     -94.291 -31.279   5.201  1.00 10.00      A   
ATOM   2463  CA  SER   262     -92.779 -30.993   6.662  1.00 10.00      A   
ATOM   2464  CB  SER   262     -93.354 -32.202   7.417  1.00 10.00      A   
ATOM   2465  OG  SER   262     -93.144 -33.392   6.669  1.00 10.00      A   
ATOM   2466  HG  SER   262     -93.184 -33.191   5.730  1.00 10.00      A   
ATOM   2467  C   SER   262     -91.293 -31.214   6.294  1.00 10.00      A   
ATOM   2468  O   SER   262     -90.417 -31.093   7.156  1.00 10.00      A   
ATOM   2469  N   GLY   263     -91.021 -31.530   5.032  1.00 10.00      A   
ATOM   2470  HN  GLY   263     -91.768 -31.675   4.414  1.00 10.00      A   
ATOM   2471  CA  GLY   263     -89.653 -31.667   4.538  1.00 10.00      A   
ATOM   2472  C   GLY   263     -89.001 -30.332   4.236  1.00 10.00      A   
ATOM   2473  O   GLY   263     -87.821 -30.284   3.859  1.00 10.00      A   
ATOM   2474  N   CYS   264     -89.775 -29.245   4.364  1.00 10.00      A   
ATOM   2475  HN  CYS   264     -90.712 -29.364   4.623  1.00 10.00      A   
ATOM   2476  CA  CYS   264     -89.278 -27.892   4.131  1.00 10.00      A   
ATOM   2477  CB  CYS   264     -90.303 -27.056   3.375  1.00 10.00      A   
ATOM   2478  SG  CYS   264     -90.550 -27.561   1.687  1.00 10.00      A   
ATOM   2479  HG  CYS   264     -89.379 -27.507   1.069  1.00 10.00      A   
ATOM   2480  C   CYS   264     -88.919 -27.217   5.456  1.00 10.00      A   
ATOM   2481  O   CYS   264     -89.673 -26.380   5.962  1.00 10.00      A   
ATOM   2482  N   LYS   265     -87.743 -27.564   5.985  1.00 10.00      A   
ATOM   2483  HN  LYS   265     -87.143 -28.131   5.457  1.00 10.00      A   
ATOM   2484  CA  LYS   265     -87.309 -27.138   7.318  1.00 10.00      A   
ATOM   2485  CB  LYS   265     -86.146 -28.030   7.782  1.00 10.00      A   
ATOM   2486  CG  LYS   265     -86.558 -29.158   8.690  1.00 10.00      A   
ATOM   2487  CD  LYS   265     -87.447 -30.198   8.039  1.00 10.00      A   
ATOM   2488  CE  LYS   265     -87.699 -31.337   9.051  1.00 10.00      A   
ATOM   2489  NZ  LYS   265     -88.209 -32.594   8.413  1.00 10.00      A   
ATOM   2490  HZ1 LYS   265     -89.111 -32.408   7.929  1.00 10.00      A   
ATOM   2491  HZ2 LYS   265     -88.361 -33.325   9.136  1.00 10.00      A   
ATOM   2492  HZ3 LYS   265     -87.520 -32.947   7.719  1.00 10.00      A   
ATOM   2493  C   LYS   265     -86.927 -25.657   7.490  1.00 10.00      A   
ATOM   2494  O   LYS   265     -86.868 -25.161   8.624  1.00 10.00      A   
ATOM   2495  N   GLU   266     -86.660 -24.977   6.378  1.00 10.00      A   
ATOM   2496  HN  GLU   266     -86.759 -25.433   5.516  1.00 10.00      A   
ATOM   2497  CA  GLU   266     -86.226 -23.586   6.385  1.00 10.00      A   
ATOM   2498  CB  GLU   266     -85.075 -23.393   5.389  1.00 10.00      A   
ATOM   2499  CG  GLU   266     -83.985 -24.506   5.471  1.00 10.00      A   
ATOM   2500  CD  GLU   266     -83.349 -24.597   6.838  1.00 10.00      A   
ATOM   2501  OE1 GLU   266     -82.888 -25.707   7.215  1.00 10.00      A   
ATOM   2502  OE2 GLU   266     -83.297 -23.552   7.536  1.00 10.00      A   
ATOM   2503  C   GLU   266     -87.362 -22.562   6.073  1.00 10.00      A   
ATOM   2504  O   GLU   266     -87.112 -21.362   6.031  1.00 10.00      A   
ATOM   2505  N   LEU   267     -88.574 -23.048   5.831  1.00 10.00      A   
ATOM   2506  HN  LEU   267     -88.725 -24.014   5.887  1.00 10.00      A   
ATOM   2507  CA  LEU   267     -89.691 -22.160   5.480  1.00 10.00      A   
ATOM   2508  CB  LEU   267     -90.948 -22.964   5.174  1.00 10.00      A   
ATOM   2509  CG  LEU   267     -91.253 -23.360   3.738  1.00 10.00      A   
ATOM   2510  CD1 LEU   267     -92.551 -24.139   3.727  1.00 10.00      A   
ATOM   2511  CD2 LEU   267     -91.373 -22.088   2.897  1.00 10.00      A   
ATOM   2512  C   LEU   267     -89.981 -21.208   6.622  1.00 10.00      A   
ATOM   2513  O   LEU   267     -90.276 -21.657   7.736  1.00 10.00      A   
ATOM   2514  N   ARG   268     -89.871 -19.906   6.358  1.00 10.00      A   
ATOM   2515  HN  ARG   268     -89.548 -19.631   5.475  1.00 10.00      A   
ATOM   2516  CA  ARG   268     -90.215 -18.864   7.337  1.00 10.00      A   
ATOM   2517  CB  ARG   268     -89.035 -17.911   7.558  1.00 10.00      A   
ATOM   2518  CG  ARG   268     -87.759 -18.500   8.193  1.00 10.00      A   
ATOM   2519  CD  ARG   268     -88.037 -19.161   9.525  1.00 10.00      A   
ATOM   2520  NE  ARG   268     -86.859 -19.862  10.055  1.00 10.00      A   
ATOM   2521  HE  ARG   268     -86.191 -19.319  10.523  1.00 10.00      A   
ATOM   2522  CZ  ARG   268     -86.639 -21.172   9.943  1.00 10.00      A   
ATOM   2523  NH1 ARG   268     -87.516 -21.960   9.329  1.00 10.00      A   
ATOM   2524 HH11 ARG   268     -87.332 -22.980   9.249  1.00 10.00      A   
ATOM   2525 HH12 ARG   268     -88.386 -21.556   8.928  1.00 10.00      A   
ATOM   2526  NH2 ARG   268     -85.540 -21.701  10.467  1.00 10.00      A   
ATOM   2527 HH21 ARG   268     -84.856 -21.094  10.961  1.00 10.00      A   
ATOM   2528 HH22 ARG   268     -85.364 -22.722  10.383  1.00 10.00      A   
ATOM   2529  C   ARG   268     -91.444 -18.017   6.910  1.00 10.00      A   
ATOM   2530  O   ARG   268     -92.072 -17.348   7.740  1.00 10.00      A   
ATOM   2531  N   CYS   269     -91.767 -18.036   5.616  1.00 10.00      A   
ATOM   2532  HN  CYS   269     -91.300 -18.651   5.013  1.00 10.00      A   
ATOM   2533  CA  CYS   269     -92.805 -17.154   5.079  1.00 10.00      A   
ATOM   2534  CB  CYS   269     -92.202 -15.957   4.319  1.00 10.00      A   
ATOM   2535  SG  CYS   269     -93.567 -14.993   3.483  1.00 10.00      A   
ATOM   2536  HG  CYS   269     -93.656 -15.416   2.230  1.00 10.00      A   
ATOM   2537  C   CYS   269     -93.746 -17.931   4.192  1.00 10.00      A   
ATOM   2538  O   CYS   269     -93.308 -18.648   3.301  1.00 10.00      A   
ATOM   2539  N   LEU   270     -95.043 -17.838   4.466  1.00 10.00      A   
ATOM   2540  HN  LEU   270     -95.338 -17.281   5.217  1.00 10.00      A   
ATOM   2541  CA  LEU   270     -96.032 -18.545   3.671  1.00 10.00      A   
ATOM   2542  CB  LEU   270     -96.743 -19.608   4.521  1.00 10.00      A   
ATOM   2543  CG  LEU   270     -96.337 -21.055   4.655  1.00 10.00      A   
ATOM   2544  CD1 LEU   270     -97.425 -21.772   5.488  1.00 10.00      A   
ATOM   2545  CD2 LEU   270     -96.151 -21.699   3.285  1.00 10.00      A   
ATOM   2546  C   LEU   270     -97.119 -17.581   3.192  1.00 10.00      A   
ATOM   2547  O   LEU   270     -97.615 -16.763   3.977  1.00 10.00      A   
ATOM   2548  N   SER   271     -97.546 -17.743   1.942  1.00 10.00      A   
ATOM   2549  HN  SER   271     -97.185 -18.480   1.405  1.00 10.00      A   
ATOM   2550  CA  SER   271     -98.543 -16.848   1.348  1.00 10.00      A   
ATOM   2551  CB  SER   271     -97.878 -15.564   0.744  1.00 10.00      A   
ATOM   2552  OG  SER   271     -96.881 -15.927  -0.210  1.00 10.00      A   
ATOM   2553  HG  SER   271     -96.028 -15.595   0.077  1.00 10.00      A   
ATOM   2554  C   SER   271     -99.272 -17.626   0.245  1.00 10.00      A   
ATOM   2555  O   SER   271     -98.972 -18.813  -0.031  1.00 10.00      A   
ATOM   2556  N   GLY   272    -100.196 -16.937  -0.413  1.00 10.00      A   
ATOM   2557  HN  GLY   272    -100.373 -16.011  -0.143  1.00 10.00      A   
ATOM   2558  CA  GLY   272    -100.960 -17.520  -1.532  1.00 10.00      A   
ATOM   2559  C   GLY   272    -102.331 -17.895  -1.011  1.00 10.00      A   
ATOM   2560  O   GLY   272    -103.150 -17.040  -0.729  1.00 10.00      A   
ATOM   2561  N   PHE   273    -102.582 -19.198  -0.869  1.00 10.00      A   
ATOM   2562  HN  PHE   273    -101.910 -19.849  -1.161  1.00 10.00      A   
ATOM   2563  CA  PHE   273    -103.835 -19.677  -0.290  1.00 10.00      A   
ATOM   2564  CB  PHE   273    -103.956 -19.258   1.197  1.00 10.00      A   
ATOM   2565  CG  PHE   273    -102.824 -19.767   2.070  1.00 10.00      A   
ATOM   2566  CD1 PHE   273    -101.858 -18.886   2.568  1.00 10.00      A   
ATOM   2567  CD2 PHE   273    -102.732 -21.125   2.395  1.00 10.00      A   
ATOM   2568  CE1 PHE   273    -100.791 -19.336   3.365  1.00 10.00      A   
ATOM   2569  CE2 PHE   273    -101.674 -21.600   3.193  1.00 10.00      A   
ATOM   2570  CZ  PHE   273    -100.702 -20.699   3.689  1.00 10.00      A   
ATOM   2571  C   PHE   273    -105.105 -19.288  -1.052  1.00 10.00      A   
ATOM   2572  O   PHE   273    -106.157 -19.214  -0.450  1.00 10.00      A   
ATOM   2573  N   TRP   274    -105.035 -19.064  -2.367  1.00 10.00      A   
ATOM   2574  HN  TRP   274    -104.177 -19.135  -2.834  1.00 10.00      A   
ATOM   2575  CA  TRP   274    -106.255 -18.711  -3.109  1.00 10.00      A   
ATOM   2576  CB  TRP   274    -106.007 -18.504  -4.586  1.00 10.00      A   
ATOM   2577  CG  TRP   274    -105.327 -17.264  -4.875  1.00 10.00      A   
ATOM   2578  CD1 TRP   274    -105.876 -16.009  -4.994  1.00 10.00      A   
ATOM   2579  CD2 TRP   274    -103.949 -17.133  -5.087  1.00 10.00      A   
ATOM   2580  NE1 TRP   274    -104.883 -15.094  -5.277  1.00 10.00      A   
ATOM   2581  HE1 TRP   274    -105.010 -14.132  -5.409  1.00 10.00      A   
ATOM   2582  CE2 TRP   274    -103.689 -15.767  -5.337  1.00 10.00      A   
ATOM   2583  CE3 TRP   274    -102.886 -18.047  -5.100  1.00 10.00      A   
ATOM   2584  CZ2 TRP   274    -102.407 -15.292  -5.592  1.00 10.00      A   
ATOM   2585  CZ3 TRP   274    -101.631 -17.586  -5.356  1.00 10.00      A   
ATOM   2586  CH2 TRP   274    -101.394 -16.213  -5.610  1.00 10.00      A   
ATOM   2587  C   TRP   274    -107.280 -19.796  -3.019  1.00 10.00      A   
ATOM   2588  O   TRP   274    -106.942 -20.980  -3.112  1.00 10.00      A   
ATOM   2589  N   ASP   275    -108.535 -19.399  -2.869  1.00 10.00      A   
ATOM   2590  HN  ASP   275    -108.737 -18.444  -2.788  1.00 10.00      A   
ATOM   2591  CA  ASP   275    -109.622 -20.375  -2.822  1.00 10.00      A   
ATOM   2592  CB  ASP   275    -109.688 -21.131  -4.171  1.00 10.00      A   
ATOM   2593  CG  ASP   275    -109.864 -20.191  -5.387  1.00 10.00      A   
ATOM   2594  OD1 ASP   275    -110.870 -19.457  -5.432  1.00 10.00      A   
ATOM   2595  OD2 ASP   275    -109.008 -20.208  -6.309  1.00 10.00      A   
ATOM   2596  C   ASP   275    -109.443 -21.376  -1.644  1.00 10.00      A   
ATOM   2597  O   ASP   275    -110.029 -22.460  -1.668  1.00 10.00      A   
ATOM   2598  N   ALA   276    -108.634 -21.025  -0.633  1.00 10.00      A   
ATOM   2599  HN  ALA   276    -108.259 -20.120  -0.609  1.00 10.00      A   
ATOM   2600  CA  ALA   276    -108.297 -21.980   0.448  1.00 10.00      A   
ATOM   2601  CB  ALA   276    -107.568 -21.296   1.605  1.00 10.00      A   
ATOM   2602  C   ALA   276    -109.506 -22.756   0.968  1.00 10.00      A   
ATOM   2603  O   ALA   276    -110.551 -22.188   1.241  1.00 10.00      A   
ATOM   2604  N   VAL   277    -109.328 -24.066   1.081  1.00 10.00      A   
ATOM   2605  HN  VAL   277    -108.474 -24.439   0.776  1.00 10.00      A   
ATOM   2606  CA  VAL   277    -110.323 -24.998   1.632  1.00 10.00      A   
ATOM   2607  CB  VAL   277    -110.406 -26.245   0.687  1.00 10.00      A   
ATOM   2608  CG1 VAL   277    -110.982 -27.473   1.362  1.00 10.00      A   
ATOM   2609  CG2 VAL   277    -111.234 -25.895  -0.536  1.00 10.00      A   
ATOM   2610  C   VAL   277    -109.844 -25.337   3.047  1.00 10.00      A   
ATOM   2611  O   VAL   277    -108.718 -25.803   3.205  1.00 10.00      A   
ATOM   2612  N   PRO   278    -110.676 -25.077   4.076  1.00 10.00      A   
ATOM   2613  CA  PRO   278    -110.284 -25.356   5.452  1.00 10.00      A   
ATOM   2614  CB  PRO   278    -111.601 -25.218   6.231  1.00 10.00      A   
ATOM   2615  CG  PRO   278    -112.385 -24.261   5.448  1.00 10.00      A   
ATOM   2616  CD  PRO   278    -112.037 -24.498   4.014  1.00 10.00      A   
ATOM   2617  C   PRO   278    -109.717 -26.751   5.648  1.00 10.00      A   
ATOM   2618  O   PRO   278    -108.763 -26.920   6.414  1.00 10.00      A   
ATOM   2619  N   ALA   279    -110.282 -27.742   4.962  1.00 10.00      A   
ATOM   2620  HN  ALA   279    -111.032 -27.543   4.364  1.00 10.00      A   
ATOM   2621  CA  ALA   279    -109.809 -29.128   5.077  1.00 10.00      A   
ATOM   2622  CB  ALA   279    -110.654 -30.059   4.199  1.00 10.00      A   
ATOM   2623  C   ALA   279    -108.309 -29.303   4.778  1.00 10.00      A   
ATOM   2624  O   ALA   279    -107.679 -30.220   5.303  1.00 10.00      A   
ATOM   2625  N   TYR   280    -107.735 -28.425   3.954  1.00 10.00      A   
ATOM   2626  HN  TYR   280    -108.266 -27.691   3.582  1.00 10.00      A   
ATOM   2627  CA  TYR   280    -106.310 -28.549   3.599  1.00 10.00      A   
ATOM   2628  CB  TYR   280    -106.107 -28.446   2.084  1.00 10.00      A   
ATOM   2629  CG  TYR   280    -106.510 -29.695   1.300  1.00 10.00      A   
ATOM   2630  CD1 TYR   280    -107.692 -29.733   0.568  1.00 10.00      A   
ATOM   2631  CD2 TYR   280    -105.683 -30.818   1.273  1.00 10.00      A   
ATOM   2632  CE1 TYR   280    -108.058 -30.892  -0.164  1.00 10.00      A   
ATOM   2633  CE2 TYR   280    -106.043 -31.971   0.546  1.00 10.00      A   
ATOM   2634  CZ  TYR   280    -107.215 -32.001  -0.164  1.00 10.00      A   
ATOM   2635  OH  TYR   280    -107.524 -33.149  -0.880  1.00 10.00      A   
ATOM   2636  HH  TYR   280    -107.354 -33.922  -0.336  1.00 10.00      A   
ATOM   2637  C   TYR   280    -105.321 -27.620   4.361  1.00 10.00      A   
ATOM   2638  O   TYR   280    -104.112 -27.847   4.323  1.00 10.00      A   
ATOM   2639  N   LEU   281    -105.826 -26.640   5.104  1.00 10.00      A   
ATOM   2640  HN  LEU   281    -106.796 -26.504   5.147  1.00 10.00      A   
ATOM   2641  CA  LEU   281    -104.925 -25.761   5.862  1.00 10.00      A   
ATOM   2642  CB  LEU   281    -105.698 -24.635   6.553  1.00 10.00      A   
ATOM   2643  CG  LEU   281    -106.088 -23.407   5.765  1.00 10.00      A   
ATOM   2644  CD1 LEU   281    -106.954 -22.525   6.678  1.00 10.00      A   
ATOM   2645  CD2 LEU   281    -104.811 -22.663   5.277  1.00 10.00      A   
ATOM   2646  C   LEU   281    -104.033 -26.480   6.883  1.00 10.00      A   
ATOM   2647  O   LEU   281    -102.850 -26.112   7.005  1.00 10.00      A   
ATOM   2648  N   PRO   282    -104.551 -27.502   7.614  1.00 10.00      A   
ATOM   2649  CA  PRO   282    -103.652 -28.167   8.586  1.00 10.00      A   
ATOM   2650  CB  PRO   282    -104.509 -29.329   9.105  1.00 10.00      A   
ATOM   2651  CG  PRO   282    -105.889 -28.779   9.019  1.00 10.00      A   
ATOM   2652  CD  PRO   282    -105.909 -28.087   7.691  1.00 10.00      A   
ATOM   2653  C   PRO   282    -102.334 -28.718   8.041  1.00 10.00      A   
ATOM   2654  O   PRO   282    -101.395 -28.953   8.812  1.00 10.00      A   
ATOM   2655  N   ALA   283    -102.254 -28.925   6.735  1.00 10.00      A   
ATOM   2656  HN  ALA   283    -103.023 -28.720   6.164  1.00 10.00      A   
ATOM   2657  CA  ALA   283    -101.030 -29.455   6.138  1.00 10.00      A   
ATOM   2658  CB  ALA   283    -101.240 -29.741   4.649  1.00 10.00      A   
ATOM   2659  C   ALA   283     -99.815 -28.553   6.345  1.00 10.00      A   
ATOM   2660  O   ALA   283     -98.678 -29.049   6.275  1.00 10.00      A   
ATOM   2661  N   VAL   284    -100.043 -27.253   6.556  1.00 10.00      A   
ATOM   2662  HN  VAL   284    -100.971 -26.935   6.554  1.00 10.00      A   
ATOM   2663  CA  VAL   284     -98.962 -26.269   6.792  1.00 10.00      A   
ATOM   2664  CB  VAL   284     -99.318 -24.831   6.244  1.00 10.00      A   
ATOM   2665  CG1 VAL   284     -99.640 -24.893   4.762  1.00 10.00      A   
ATOM   2666  CG2 VAL   284    -100.482 -24.210   7.009  1.00 10.00      A   
ATOM   2667  C   VAL   284     -98.534 -26.174   8.274  1.00 10.00      A   
ATOM   2668  O   VAL   284     -97.529 -25.518   8.590  1.00 10.00      A   
ATOM   2669  N   TYR   285     -99.295 -26.822   9.159  1.00 10.00      A   
ATOM   2670  HN  TYR   285    -100.039 -27.367   8.828  1.00 10.00      A   
ATOM   2671  CA  TYR   285     -99.063 -26.751  10.610  1.00 10.00      A   
ATOM   2672  CB  TYR   285    -100.062 -27.629  11.376  1.00 10.00      A   
ATOM   2673  CG  TYR   285    -101.502 -27.106  11.444  1.00 10.00      A   
ATOM   2674  CD1 TYR   285    -101.897 -25.911  10.808  1.00 10.00      A   
ATOM   2675  CD2 TYR   285    -102.477 -27.840  12.126  1.00 10.00      A   
ATOM   2676  CE1 TYR   285    -103.248 -25.464  10.886  1.00 10.00      A   
ATOM   2677  CE2 TYR   285    -103.812 -27.406  12.210  1.00 10.00      A   
ATOM   2678  CZ  TYR   285    -104.186 -26.227  11.565  1.00 10.00      A   
ATOM   2679  OH  TYR   285    -105.504 -25.832  11.661  1.00 10.00      A   
ATOM   2680  HH  TYR   285    -105.801 -25.922  12.569  1.00 10.00      A   
ATOM   2681  C   TYR   285     -97.628 -27.081  11.034  1.00 10.00      A   
ATOM   2682  O   TYR   285     -97.101 -26.448  11.949  1.00 10.00      A   
ATOM   2683  N   SER   286     -96.981 -28.025  10.355  1.00 10.00      A   
ATOM   2684  HN  SER   286     -97.429 -28.457   9.598  1.00 10.00      A   
ATOM   2685  CA  SER   286     -95.603 -28.443  10.709  1.00 10.00      A   
ATOM   2686  CB  SER   286     -95.151 -29.634   9.857  1.00 10.00      A   
ATOM   2687  OG  SER   286     -94.872 -29.216   8.523  1.00 10.00      A   
ATOM   2688  HG  SER   286     -95.686 -28.942   8.096  1.00 10.00      A   
ATOM   2689  C   SER   286     -94.617 -27.297  10.527  1.00 10.00      A   
ATOM   2690  O   SER   286     -93.609 -27.195  11.218  1.00 10.00      A   
ATOM   2691  N   VAL   287     -94.956 -26.450   9.573  1.00 10.00      A   
ATOM   2692  HN  VAL   287     -95.812 -26.607   9.121  1.00 10.00      A   
ATOM   2693  CA  VAL   287     -94.186 -25.319   9.135  1.00 10.00      A   
ATOM   2694  CB  VAL   287     -94.691 -24.953   7.686  1.00 10.00      A   
ATOM   2695  CG1 VAL   287     -94.622 -23.480   7.382  1.00 10.00      A   
ATOM   2696  CG2 VAL   287     -93.952 -25.774   6.657  1.00 10.00      A   
ATOM   2697  C   VAL   287     -94.349 -24.163  10.125  1.00 10.00      A   
ATOM   2698  O   VAL   287     -93.485 -23.308  10.247  1.00 10.00      A   
ATOM   2699  N   CYS   288     -95.453 -24.138  10.848  1.00 10.00      A   
ATOM   2700  HN  CYS   288     -96.030 -24.927  10.912  1.00 10.00      A   
ATOM   2701  CA  CYS   288     -95.792 -22.909  11.550  1.00 10.00      A   
ATOM   2702  CB  CYS   288     -97.270 -22.505  11.332  1.00 10.00      A   
ATOM   2703  SG  CYS   288     -98.558 -23.753  11.635  1.00 10.00      A   
ATOM   2704  HG  CYS   288     -97.993 -24.784  12.245  1.00 10.00      A   
ATOM   2705  C   CYS   288     -95.344 -22.868  12.991  1.00 10.00      A   
ATOM   2706  O   CYS   288     -96.027 -22.345  13.845  1.00 10.00      A   
ATOM   2707  N   SER   289     -94.185 -23.442  13.283  1.00 10.00      A   
ATOM   2708  HN  SER   289     -93.735 -23.996  12.611  1.00 10.00      A   
ATOM   2709  CA  SER   289     -93.577 -23.259  14.588  1.00 10.00      A   
ATOM   2710  CB  SER   289     -92.938 -24.548  15.066  1.00 10.00      A   
ATOM   2711  OG  SER   289     -93.892 -25.587  15.065  1.00 10.00      A   
ATOM   2712  HG  SER   289     -94.004 -25.919  15.959  1.00 10.00      A   
ATOM   2713  C   SER   289     -92.512 -22.219  14.407  1.00 10.00      A   
ATOM   2714  O   SER   289     -92.197 -21.464  15.321  1.00 10.00      A   
ATOM   2715  N   ARG   290     -91.992 -22.169  13.185  1.00 10.00      A   
ATOM   2716  HN  ARG   290     -92.352 -22.760  12.492  1.00 10.00      A   
ATOM   2717  CA  ARG   290     -90.912 -21.272  12.846  1.00 10.00      A   
ATOM   2718  CB  ARG   290     -89.800 -22.075  12.192  1.00 10.00      A   
ATOM   2719  CG  ARG   290     -90.258 -22.874  10.955  1.00 10.00      A   
ATOM   2720  CD  ARG   290     -89.433 -24.217  10.794  1.00 10.00      A   
ATOM   2721  NE  ARG   290     -89.881 -24.873   9.565  1.00 10.00      A   
ATOM   2722  HE  ARG   290     -89.947 -24.308   8.767  1.00 10.00      A   
ATOM   2723  CZ  ARG   290     -90.205 -26.170   9.437  1.00 10.00      A   
ATOM   2724  NH1 ARG   290     -90.055 -27.034  10.449  1.00 10.00      A   
ATOM   2725 HH11 ARG   290     -89.679 -26.706  11.362  1.00 10.00      A   
ATOM   2726 HH12 ARG   290     -90.314 -28.033  10.322  1.00 10.00      A   
ATOM   2727  NH2 ARG   290     -90.648 -26.614   8.265  1.00 10.00      A   
ATOM   2728 HH21 ARG   290     -90.740 -25.959   7.462  1.00 10.00      A   
ATOM   2729 HH22 ARG   290     -90.902 -27.615   8.152  1.00 10.00      A   
ATOM   2730  C   ARG   290     -91.346 -20.107  11.933  1.00 10.00      A   
ATOM   2731  O   ARG   290     -90.545 -19.234  11.612  1.00 10.00      A   
ATOM   2732  N   LEU   291     -92.606 -20.097  11.510  1.00 10.00      A   
ATOM   2733  HN  LEU   291     -93.238 -20.778  11.823  1.00 10.00      A   
ATOM   2734  CA  LEU   291     -93.044 -19.064  10.572  1.00 10.00      A   
ATOM   2735  CB  LEU   291     -94.500 -19.262  10.159  1.00 10.00      A   
ATOM   2736  CG  LEU   291     -94.778 -20.292   9.074  1.00 10.00      A   
ATOM   2737  CD1 LEU   291     -96.206 -20.092   8.661  1.00 10.00      A   
ATOM   2738  CD2 LEU   291     -93.850 -20.121   7.875  1.00 10.00      A   
ATOM   2739  C   LEU   291     -92.904 -17.683  11.174  1.00 10.00      A   
ATOM   2740  O   LEU   291     -93.317 -17.464  12.315  1.00 10.00      A   
ATOM   2741  N   THR   292     -92.312 -16.763  10.415  1.00 10.00      A   
ATOM   2742  HN  THR   292     -91.908 -17.022   9.560  1.00 10.00      A   
ATOM   2743  CA  THR   292     -92.260 -15.374  10.849  1.00 10.00      A   
ATOM   2744  CB  THR   292     -90.841 -14.784  10.865  1.00 10.00      A   
ATOM   2745  OG1 THR   292     -90.236 -14.903   9.575  1.00 10.00      A   
ATOM   2746  HG1 THR   292     -90.918 -14.906   8.900  1.00 10.00      A   
ATOM   2747  CG2 THR   292     -89.937 -15.507  11.904  1.00 10.00      A   
ATOM   2748  C   THR   292     -93.225 -14.471  10.080  1.00 10.00      A   
ATOM   2749  O   THR   292     -93.571 -13.391  10.567  1.00 10.00      A   
ATOM   2750  N   THR   293     -93.625 -14.901   8.872  1.00 10.00      A   
ATOM   2751  HN  THR   293     -93.284 -15.757   8.537  1.00 10.00      A   
ATOM   2752  CA  THR   293     -94.572 -14.116   8.019  1.00 10.00      A   
ATOM   2753  CB  THR   293     -93.907 -13.343   6.832  1.00 10.00      A   
ATOM   2754  OG1 THR   293     -93.161 -12.243   7.352  1.00 10.00      A   
ATOM   2755  HG1 THR   293     -93.765 -11.566   7.667  1.00 10.00      A   
ATOM   2756  CG2 THR   293     -94.963 -12.732   5.838  1.00 10.00      A   
ATOM   2757  C   THR   293     -95.636 -15.037   7.503  1.00 10.00      A   
ATOM   2758  O   THR   293     -95.348 -16.117   6.999  1.00 10.00      A   
ATOM   2759  N   LEU   294     -96.889 -14.620   7.696  1.00 10.00      A   
ATOM   2760  HN  LEU   294     -97.060 -13.796   8.200  1.00 10.00      A   
ATOM   2761  CA  LEU   294     -97.995 -15.380   7.163  1.00 10.00      A   
ATOM   2762  CB  LEU   294     -98.759 -16.042   8.317  1.00 10.00      A   
ATOM   2763  CG  LEU   294     -99.938 -16.971   8.017  1.00 10.00      A   
ATOM   2764  CD1 LEU   294     -99.499 -18.147   7.115  1.00 10.00      A   
ATOM   2765  CD2 LEU   294    -100.440 -17.506   9.371  1.00 10.00      A   
ATOM   2766  C   LEU   294     -98.897 -14.418   6.430  1.00 10.00      A   
ATOM   2767  O   LEU   294     -99.295 -13.408   7.018  1.00 10.00      A   
ATOM   2768  N   ASN   295     -99.186 -14.706   5.160  1.00 10.00      A   
ATOM   2769  HN  ASN   295     -98.790 -15.492   4.729  1.00 10.00      A   
ATOM   2770  CA  ASN   295    -100.100 -13.838   4.413  1.00 10.00      A   
ATOM   2771  CB  ASN   295     -99.435 -13.233   3.163  1.00 10.00      A   
ATOM   2772  CG  ASN   295    -100.350 -12.251   2.409  1.00 10.00      A   
ATOM   2773  OD1 ASN   295    -101.535 -12.123   2.705  1.00 10.00      A   
ATOM   2774  ND2 ASN   295     -99.789 -11.555   1.440  1.00 10.00      A   
ATOM   2775 HD21 ASN   295     -98.838 -11.700   1.257  1.00 10.00      A   
ATOM   2776 HD22 ASN   295    -100.348 -10.922   0.943  1.00 10.00      A   
ATOM   2777  C   ASN   295    -101.356 -14.602   4.022  1.00 10.00      A   
ATOM   2778  O   ASN   295    -101.342 -15.370   3.086  1.00 10.00      A   
ATOM   2779  N   LEU   296    -102.442 -14.327   4.726  1.00 10.00      A   
ATOM   2780  HN  LEU   296    -102.405 -13.628   5.412  1.00 10.00      A   
ATOM   2781  CA  LEU   296    -103.682 -15.034   4.504  1.00 10.00      A   
ATOM   2782  CB  LEU   296    -104.192 -15.585   5.842  1.00 10.00      A   
ATOM   2783  CG  LEU   296    -103.382 -16.746   6.433  1.00 10.00      A   
ATOM   2784  CD1 LEU   296    -103.733 -16.778   7.895  1.00 10.00      A   
ATOM   2785  CD2 LEU   296    -103.767 -18.038   5.730  1.00 10.00      A   
ATOM   2786  C   LEU   296    -104.741 -14.124   3.879  1.00 10.00      A   
ATOM   2787  O   LEU   296    -105.924 -14.454   3.927  1.00 10.00      A   
ATOM   2788  N   SER   297    -104.289 -13.016   3.279  1.00 10.00      A   
ATOM   2789  HN  SER   297    -103.325 -12.843   3.302  1.00 10.00      A   
ATOM   2790  CA  SER   297    -105.152 -12.036   2.582  1.00 10.00      A   
ATOM   2791  CB  SER   297    -104.289 -11.084   1.728  1.00 10.00      A   
ATOM   2792  OG  SER   297    -103.515 -10.301   2.544  1.00 10.00      A   
ATOM   2793  HG  SER   297    -103.991  -9.496   2.759  1.00 10.00      A   
ATOM   2794  C   SER   297    -106.168 -12.620   1.609  1.00 10.00      A   
ATOM   2795  O   SER   297    -107.219 -11.999   1.376  1.00 10.00      A   
ATOM   2796  N   TYR   298    -105.851 -13.757   0.989  1.00 10.00      A   
ATOM   2797  HN  TYR   298    -105.021 -14.223   1.226  1.00 10.00      A   
ATOM   2798  CA  TYR   298    -106.722 -14.313  -0.037  1.00 10.00      A   
ATOM   2799  CB  TYR   298    -105.920 -14.705  -1.280  1.00 10.00      A   
ATOM   2800  CG  TYR   298    -105.131 -13.576  -1.838  1.00 10.00      A   
ATOM   2801  CD1 TYR   298    -103.769 -13.702  -2.068  1.00 10.00      A   
ATOM   2802  CD2 TYR   298    -105.746 -12.352  -2.113  1.00 10.00      A   
ATOM   2803  CE1 TYR   298    -103.037 -12.636  -2.575  1.00 10.00      A   
ATOM   2804  CE2 TYR   298    -105.038 -11.294  -2.616  1.00 10.00      A   
ATOM   2805  CZ  TYR   298    -103.686 -11.438  -2.842  1.00 10.00      A   
ATOM   2806  OH  TYR   298    -102.989 -10.370  -3.360  1.00 10.00      A   
ATOM   2807  HH  TYR   298    -103.243  -9.567  -2.898  1.00 10.00      A   
ATOM   2808  C   TYR   298    -107.515 -15.524   0.421  1.00 10.00      A   
ATOM   2809  O   TYR   298    -108.332 -16.008  -0.327  1.00 10.00      A   
ATOM   2810  N   ALA   299    -107.252 -16.017   1.627  1.00 10.00      A   
ATOM   2811  HN  ALA   299    -106.542 -15.606   2.162  1.00 10.00      A   
ATOM   2812  CA  ALA   299    -107.985 -17.148   2.180  1.00 10.00      A   
ATOM   2813  CB  ALA   299    -107.154 -17.821   3.263  1.00 10.00      A   
ATOM   2814  C   ALA   299    -109.293 -16.640   2.775  1.00 10.00      A   
ATOM   2815  O   ALA   299    -109.288 -15.871   3.718  1.00 10.00      A   
ATOM   2816  N   THR   300    -110.421 -17.080   2.257  1.00 10.00      A   
ATOM   2817  HN  THR   300    -110.411 -17.715   1.511  1.00 10.00      A   
ATOM   2818  CA  THR   300    -111.694 -16.608   2.815  1.00 10.00      A   
ATOM   2819  CB  THR   300    -112.707 -16.305   1.696  1.00 10.00      A   
ATOM   2820  OG1 THR   300    -112.947 -17.506   0.975  1.00 10.00      A   
ATOM   2821  HG1 THR   300    -113.855 -17.516   0.663  1.00 10.00      A   
ATOM   2822  CG2 THR   300    -112.143 -15.276   0.733  1.00 10.00      A   
ATOM   2823  C   THR   300    -112.293 -17.604   3.839  1.00 10.00      A   
ATOM   2824  O   THR   300    -113.507 -17.836   3.861  1.00 10.00      A   
ATOM   2825  N   VAL   301    -111.436 -18.176   4.682  1.00 10.00      A   
ATOM   2826  HN  VAL   301    -110.484 -17.951   4.616  1.00 10.00      A   
ATOM   2827  CA  VAL   301    -111.868 -19.128   5.705  1.00 10.00      A   
ATOM   2828  CB  VAL   301    -110.804 -20.187   5.975  1.00 10.00      A   
ATOM   2829  CG1 VAL   301    -110.548 -20.971   4.710  1.00 10.00      A   
ATOM   2830  CG2 VAL   301    -109.518 -19.543   6.499  1.00 10.00      A   
ATOM   2831  C   VAL   301    -112.231 -18.381   6.989  1.00 10.00      A   
ATOM   2832  O   VAL   301    -111.784 -17.236   7.212  1.00 10.00      A   
ATOM   2833  N   GLN   302    -113.012 -19.022   7.853  1.00 10.00      A   
ATOM   2834  HN  GLN   302    -113.167 -19.986   7.773  1.00 10.00      A   
ATOM   2835  CA  GLN   302    -113.629 -18.254   8.921  1.00 10.00      A   
ATOM   2836  CB  GLN   302    -115.039 -18.777   9.203  1.00 10.00      A   
ATOM   2837  CG  GLN   302    -115.924 -18.785   7.930  1.00 10.00      A   
ATOM   2838  CD  GLN   302    -116.175 -17.379   7.343  1.00 10.00      A   
ATOM   2839  OE1 GLN   302    -116.903 -16.568   7.934  1.00 10.00      A   
ATOM   2840  NE2 GLN   302    -115.585 -17.100   6.162  1.00 10.00      A   
ATOM   2841 HE21 GLN   302    -115.035 -17.795   5.743  1.00 10.00      A   
ATOM   2842 HE22 GLN   302    -115.730 -16.214   5.770  1.00 10.00      A   
ATOM   2843  C   GLN   302    -112.780 -18.193  10.165  1.00 10.00      A   
ATOM   2844  O   GLN   302    -111.760 -18.879  10.245  1.00 10.00      A   
ATOM   2845  N   SER   303    -113.234 -17.419  11.149  1.00 10.00      A   
ATOM   2846  HN  SER   303    -114.133 -17.034  11.073  1.00 10.00      A   
ATOM   2847  CA  SER   303    -112.436 -17.123  12.342  1.00 10.00      A   
ATOM   2848  CB  SER   303    -113.287 -16.404  13.389  1.00 10.00      A   
ATOM   2849  OG  SER   303    -112.473 -15.981  14.470  1.00 10.00      A   
ATOM   2850  HG  SER   303    -111.612 -15.716  14.138  1.00 10.00      A   
ATOM   2851  C   SER   303    -111.793 -18.359  12.996  1.00 10.00      A   
ATOM   2852  O   SER   303    -110.582 -18.373  13.281  1.00 10.00      A   
ATOM   2853  N   TYR   304    -112.605 -19.376  13.241  1.00 10.00      A   
ATOM   2854  HN  TYR   304    -113.528 -19.348  12.913  1.00 10.00      A   
ATOM   2855  CA  TYR   304    -112.142 -20.539  13.992  1.00 10.00      A   
ATOM   2856  CB  TYR   304    -113.301 -21.448  14.341  1.00 10.00      A   
ATOM   2857  CG  TYR   304    -112.916 -22.581  15.265  1.00 10.00      A   
ATOM   2858  CD1 TYR   304    -112.726 -22.357  16.639  1.00 10.00      A   
ATOM   2859  CD2 TYR   304    -112.716 -23.874  14.764  1.00 10.00      A   
ATOM   2860  CE1 TYR   304    -112.364 -23.407  17.491  1.00 10.00      A   
ATOM   2861  CE2 TYR   304    -112.338 -24.918  15.612  1.00 10.00      A   
ATOM   2862  CZ  TYR   304    -112.166 -24.673  16.971  1.00 10.00      A   
ATOM   2863  OH  TYR   304    -111.819 -25.721  17.797  1.00 10.00      A   
ATOM   2864  HH  TYR   304    -111.120 -26.235  17.386  1.00 10.00      A   
ATOM   2865  C   TYR   304    -111.028 -21.279  13.250  1.00 10.00      A   
ATOM   2866  O   TYR   304    -110.064 -21.709  13.859  1.00 10.00      A   
ATOM   2867  N   ASP   305    -111.163 -21.392  11.933  1.00 10.00      A   
ATOM   2868  HN  ASP   305    -111.991 -21.076  11.513  1.00 10.00      A   
ATOM   2869  CA  ASP   305    -110.117 -21.972  11.088  1.00 10.00      A   
ATOM   2870  CB  ASP   305    -110.595 -22.086   9.633  1.00 10.00      A   
ATOM   2871  CG  ASP   305    -111.726 -23.089   9.474  1.00 10.00      A   
ATOM   2872  OD1 ASP   305    -111.576 -24.205   9.978  1.00 10.00      A   
ATOM   2873  OD2 ASP   305    -112.758 -22.746   8.852  1.00 10.00      A   
ATOM   2874  C   ASP   305    -108.814 -21.166  11.155  1.00 10.00      A   
ATOM   2875  O   ASP   305    -107.737 -21.753  11.243  1.00 10.00      A   
ATOM   2876  N   LEU   306    -108.923 -19.839  11.128  1.00 10.00      A   
ATOM   2877  HN  LEU   306    -109.808 -19.435  11.006  1.00 10.00      A   
ATOM   2878  CA  LEU   306    -107.752 -18.963  11.277  1.00 10.00      A   
ATOM   2879  CB  LEU   306    -108.101 -17.494  11.004  1.00 10.00      A   
ATOM   2880  CG  LEU   306    -108.528 -17.194   9.562  1.00 10.00      A   
ATOM   2881  CD1 LEU   306    -109.238 -15.836   9.477  1.00 10.00      A   
ATOM   2882  CD2 LEU   306    -107.310 -17.249   8.605  1.00 10.00      A   
ATOM   2883  C   LEU   306    -107.058 -19.120  12.629  1.00 10.00      A   
ATOM   2884  O   LEU   306    -105.827 -19.220  12.683  1.00 10.00      A   
ATOM   2885  N   VAL   307    -107.851 -19.181  13.691  1.00 10.00      A   
ATOM   2886  HN  VAL   307    -108.816 -19.080  13.553  1.00 10.00      A   
ATOM   2887  CA  VAL   307    -107.365 -19.391  15.062  1.00 10.00      A   
ATOM   2888  CB  VAL   307    -108.525 -19.300  16.085  1.00 10.00      A   
ATOM   2889  CG1 VAL   307    -108.107 -19.830  17.454  1.00 10.00      A   
ATOM   2890  CG2 VAL   307    -108.996 -17.863  16.210  1.00 10.00      A   
ATOM   2891  C   VAL   307    -106.582 -20.698  15.229  1.00 10.00      A   
ATOM   2892  O   VAL   307    -105.520 -20.710  15.882  1.00 10.00      A   
ATOM   2893  N   LYS   308    -107.092 -21.798  14.676  1.00 10.00      A   
ATOM   2894  HN  LYS   308    -107.936 -21.745  14.182  1.00 10.00      A   
ATOM   2895  CA  LYS   308    -106.411 -23.077  14.796  1.00 10.00      A   
ATOM   2896  CB  LYS   308    -107.211 -24.229  14.169  1.00 10.00      A   
ATOM   2897  CG  LYS   308    -108.512 -24.537  14.878  1.00 10.00      A   
ATOM   2898  CD  LYS   308    -109.121 -25.819  14.372  1.00 10.00      A   
ATOM   2899  CE  LYS   308    -109.730 -25.667  12.981  1.00 10.00      A   
ATOM   2900  NZ  LYS   308    -110.425 -26.952  12.650  1.00 10.00      A   
ATOM   2901  HZ1 LYS   308    -111.172 -27.144  13.348  1.00 10.00      A   
ATOM   2902  HZ2 LYS   308    -109.746 -27.740  12.660  1.00 10.00      A   
ATOM   2903  HZ3 LYS   308    -110.855 -26.893  11.704  1.00 10.00      A   
ATOM   2904  C   LYS   308    -105.021 -22.994  14.166  1.00 10.00      A   
ATOM   2905  O   LYS   308    -104.076 -23.548  14.689  1.00 10.00      A   
ATOM   2906  N   LEU   309    -104.909 -22.311  13.041  1.00 10.00      A   
ATOM   2907  HN  LEU   309    -105.720 -21.966  12.612  1.00 10.00      A   
ATOM   2908  CA  LEU   309    -103.609 -22.054  12.413  1.00 10.00      A   
ATOM   2909  CB  LEU   309    -103.796 -21.417  11.031  1.00 10.00      A   
ATOM   2910  CG  LEU   309    -102.843 -21.658   9.860  1.00 10.00      A   
ATOM   2911  CD1 LEU   309    -102.764 -20.416   9.001  1.00 10.00      A   
ATOM   2912  CD2 LEU   309    -101.441 -22.169  10.229  1.00 10.00      A   
ATOM   2913  C   LEU   309    -102.753 -21.131  13.291  1.00 10.00      A   
ATOM   2914  O   LEU   309    -101.610 -21.466  13.625  1.00 10.00      A   
ATOM   2915  N   LEU   310    -103.298 -19.985  13.661  1.00 10.00      A   
ATOM   2916  HN  LEU   310    -104.237 -19.808  13.441  1.00 10.00      A   
ATOM   2917  CA  LEU   310    -102.535 -18.976  14.391  1.00 10.00      A   
ATOM   2918  CB  LEU   310    -103.327 -17.659  14.541  1.00 10.00      A   
ATOM   2919  CG  LEU   310    -103.599 -16.939  13.216  1.00 10.00      A   
ATOM   2920  CD1 LEU   310    -104.607 -15.840  13.496  1.00 10.00      A   
ATOM   2921  CD2 LEU   310    -102.305 -16.378  12.573  1.00 10.00      A   
ATOM   2922  C   LEU   310    -102.017 -19.449  15.754  1.00 10.00      A   
ATOM   2923  O   LEU   310    -100.937 -19.044  16.167  1.00 10.00      A   
ATOM   2924  N   CYS   311    -102.770 -20.325  16.425  1.00 10.00      A   
ATOM   2925  HN  CYS   311    -103.653 -20.558  16.069  1.00 10.00      A   
ATOM   2926  CA  CYS   311    -102.329 -20.948  17.666  1.00 10.00      A   
ATOM   2927  CB  CYS   311    -103.369 -21.945  18.187  1.00 10.00      A   
ATOM   2928  SG  CYS   311    -104.658 -21.029  18.885  1.00 10.00      A   
ATOM   2929  HG  CYS   311    -104.433 -20.932  20.186  1.00 10.00      A   
ATOM   2930  C   CYS   311    -101.010 -21.692  17.552  1.00 10.00      A   
ATOM   2931  O   CYS   311    -100.343 -21.924  18.554  1.00 10.00      A   
ATOM   2932  N   GLN   312    -100.670 -22.080  16.335  1.00 10.00      A   
ATOM   2933  HN  GLN   312    -101.240 -21.823  15.581  1.00 10.00      A   
ATOM   2934  CA  GLN   312     -99.489 -22.869  16.077  1.00 10.00      A   
ATOM   2935  CB  GLN   312     -99.800 -23.967  15.042  1.00 10.00      A   
ATOM   2936  CG  GLN   312    -100.957 -24.797  15.517  1.00 10.00      A   
ATOM   2937  CD  GLN   312    -100.859 -26.253  15.196  1.00 10.00      A   
ATOM   2938  OE1 GLN   312    -101.936 -26.793  14.669  1.00 10.00      A   
ATOM   2939  NE2 GLN   312     -99.846 -26.901  15.443  1.00 10.00      A   
ATOM   2940 HE21 GLN   312     -99.090 -26.438  15.861  1.00 10.00      A   
ATOM   2941 HE22 GLN   312     -99.839 -27.853  15.211  1.00 10.00      A   
ATOM   2942  C   GLN   312     -98.326 -22.029  15.619  1.00 10.00      A   
ATOM   2943  O   GLN   312     -97.297 -22.590  15.272  1.00 10.00      A   
ATOM   2944  N   CYS   313     -98.474 -20.692  15.651  1.00 10.00      A   
ATOM   2945  HN  CYS   313     -99.293 -20.317  16.036  1.00 10.00      A   
ATOM   2946  CA  CYS   313     -97.463 -19.781  15.133  1.00 10.00      A   
ATOM   2947  CB  CYS   313     -98.066 -18.930  14.000  1.00 10.00      A   
ATOM   2948  SG  CYS   313     -98.709 -19.916  12.632  1.00 10.00      A   
ATOM   2949  HG  CYS   313     -99.124 -21.075  13.123  1.00 10.00      A   
ATOM   2950  C   CYS   313     -96.853 -18.835  16.184  1.00 10.00      A   
ATOM   2951  O   CYS   313     -96.998 -17.620  16.032  1.00 10.00      A   
ATOM   2952  N   PRO   314     -96.144 -19.377  17.209  1.00 10.00      A   
ATOM   2953  CA  PRO   314     -95.605 -18.539  18.290  1.00 10.00      A   
ATOM   2954  CB  PRO   314     -94.998 -19.561  19.281  1.00 10.00      A   
ATOM   2955  CG  PRO   314     -94.753 -20.787  18.494  1.00 10.00      A   
ATOM   2956  CD  PRO   314     -95.805 -20.806  17.408  1.00 10.00      A   
ATOM   2957  C   PRO   314     -94.524 -17.526  17.855  1.00 10.00      A   
ATOM   2958  O   PRO   314     -94.342 -16.503  18.529  1.00 10.00      A   
ATOM   2959  N   LYS   315     -93.827 -17.799  16.749  1.00 10.00      A   
ATOM   2960  HN  LYS   315     -94.023 -18.615  16.243  1.00 10.00      A   
ATOM   2961  CA  LYS   315     -92.777 -16.899  16.282  1.00 10.00      A   
ATOM   2962  CB  LYS   315     -91.570 -17.692  15.767  1.00 10.00      A   
ATOM   2963  CG  LYS   315     -90.836 -18.484  16.875  1.00 10.00      A   
ATOM   2964  CD  LYS   315     -89.614 -19.159  16.308  1.00 10.00      A   
ATOM   2965  CE  LYS   315     -88.580 -19.499  17.412  1.00 10.00      A   
ATOM   2966  NZ  LYS   315     -89.110 -19.347  18.814  1.00 10.00      A   
ATOM   2967  HZ1 LYS   315     -89.925 -19.977  18.958  1.00 10.00      A   
ATOM   2968  HZ2 LYS   315     -89.414 -18.366  18.978  1.00 10.00      A   
ATOM   2969  HZ3 LYS   315     -88.370 -19.589  19.504  1.00 10.00      A   
ATOM   2970  C   LYS   315     -93.227 -15.846  15.260  1.00 10.00      A   
ATOM   2971  O   LYS   315     -92.408 -15.112  14.705  1.00 10.00      A   
ATOM   2972  N   LEU   316     -94.535 -15.726  15.040  1.00 10.00      A   
ATOM   2973  HN  LEU   316     -95.172 -16.213  15.603  1.00 10.00      A   
ATOM   2974  CA  LEU   316     -95.017 -14.883  13.979  1.00 10.00      A   
ATOM   2975  CB  LEU   316     -96.546 -15.037  13.830  1.00 10.00      A   
ATOM   2976  CG  LEU   316     -97.224 -14.676  12.522  1.00 10.00      A   
ATOM   2977  CD1 LEU   316     -96.670 -15.474  11.336  1.00 10.00      A   
ATOM   2978  CD2 LEU   316     -98.769 -14.802  12.649  1.00 10.00      A   
ATOM   2979  C   LEU   316     -94.640 -13.419  14.224  1.00 10.00      A   
ATOM   2980  O   LEU   316     -94.820 -12.891  15.320  1.00 10.00      A   
ATOM   2981  N   GLN   317     -94.105 -12.777  13.202  1.00 10.00      A   
ATOM   2982  HN  GLN   317     -93.956 -13.263  12.364  1.00 10.00      A   
ATOM   2983  CA  GLN   317     -93.729 -11.374  13.275  1.00 10.00      A   
ATOM   2984  CB  GLN   317     -92.275 -11.199  12.857  1.00 10.00      A   
ATOM   2985  CG  GLN   317     -91.301 -11.789  13.892  1.00 10.00      A   
ATOM   2986  CD  GLN   317     -89.858 -11.574  13.554  1.00 10.00      A   
ATOM   2987  OE1 GLN   317     -89.577 -11.277  12.294  1.00 10.00      A   
ATOM   2988  NE2 GLN   317     -88.981 -11.700  14.421  1.00 10.00      A   
ATOM   2989 HE21 GLN   317     -89.259 -11.943  15.328  1.00 10.00      A   
ATOM   2990 HE22 GLN   317     -88.048 -11.551  14.160  1.00 10.00      A   
ATOM   2991  C   GLN   317     -94.608 -10.482  12.394  1.00 10.00      A   
ATOM   2992  O   GLN   317     -94.759  -9.297  12.657  1.00 10.00      A   
ATOM   2993  N   ARG   318     -95.138 -11.054  11.308  1.00 10.00      A   
ATOM   2994  HN  ARG   318     -94.962 -12.004  11.143  1.00 10.00      A   
ATOM   2995  CA  ARG   318     -95.977 -10.313  10.348  1.00 10.00      A   
ATOM   2996  CB  ARG   318     -95.174  -9.948   9.074  1.00 10.00      A   
ATOM   2997  CG  ARG   318     -96.069  -9.241   8.027  1.00 10.00      A   
ATOM   2998  CD  ARG   318     -95.330  -8.725   6.803  1.00 10.00      A   
ATOM   2999  NE  ARG   318     -93.914  -8.480   7.021  1.00 10.00      A   
ATOM   3000  HE  ARG   318     -93.575  -8.538   7.938  1.00 10.00      A   
ATOM   3001  CZ  ARG   318     -93.067  -8.184   6.037  1.00 10.00      A   
ATOM   3002  NH1 ARG   318     -93.511  -8.080   4.780  1.00 10.00      A   
ATOM   3003 HH11 ARG   318     -92.848  -7.848   4.012  1.00 10.00      A   
ATOM   3004 HH12 ARG   318     -94.518  -8.231   4.570  1.00 10.00      A   
ATOM   3005  NH2 ARG   318     -91.774  -7.977   6.309  1.00 10.00      A   
ATOM   3006 HH21 ARG   318     -91.430  -8.049   7.289  1.00 10.00      A   
ATOM   3007 HH22 ARG   318     -91.111  -7.745   5.542  1.00 10.00      A   
ATOM   3008  C   ARG   318     -97.187 -11.164   9.966  1.00 10.00      A   
ATOM   3009  O   ARG   318     -97.030 -12.327   9.497  1.00 10.00      A   
ATOM   3010  N   LEU   319     -98.388 -10.616  10.192  1.00 10.00      A   
ATOM   3011  HN  LEU   319     -98.437  -9.752  10.651  1.00 10.00      A   
ATOM   3012  CA  LEU   319     -99.627 -11.268   9.776  1.00 10.00      A   
ATOM   3013  CB  LEU   319    -100.508 -11.629  10.978  1.00 10.00      A   
ATOM   3014  CG  LEU   319    -101.864 -12.270  10.609  1.00 10.00      A   
ATOM   3015  CD1 LEU   319    -101.678 -13.614   9.869  1.00 10.00      A   
ATOM   3016  CD2 LEU   319    -102.695 -12.486  11.881  1.00 10.00      A   
ATOM   3017  C   LEU   319    -100.441 -10.354   8.866  1.00 10.00      A   
ATOM   3018  O   LEU   319    -100.819  -9.252   9.279  1.00 10.00      A   
ATOM   3019  N   TRP   320    -100.746 -10.829   7.657  1.00 10.00      A   
ATOM   3020  HN  TRP   320    -100.273 -11.615   7.313  1.00 10.00      A   
ATOM   3021  CA  TRP   320    -101.781 -10.190   6.836  1.00 10.00      A   
ATOM   3022  CB  TRP   320    -101.269  -9.941   5.444  1.00 10.00      A   
ATOM   3023  CG  TRP   320    -100.183  -8.910   5.358  1.00 10.00      A   
ATOM   3024  CD1 TRP   320     -99.406  -8.427   6.354  1.00 10.00      A   
ATOM   3025  CD2 TRP   320     -99.782  -8.245   4.165  1.00 10.00      A   
ATOM   3026  NE1 TRP   320     -98.506  -7.508   5.846  1.00 10.00      A   
ATOM   3027  HE1 TRP   320     -97.826  -7.027   6.364  1.00 10.00      A   
ATOM   3028  CE2 TRP   320     -98.722  -7.384   4.501  1.00 10.00      A   
ATOM   3029  CE3 TRP   320    -100.218  -8.315   2.829  1.00 10.00      A   
ATOM   3030  CZ2 TRP   320     -98.111  -6.542   3.560  1.00 10.00      A   
ATOM   3031  CZ3 TRP   320     -99.610  -7.493   1.885  1.00 10.00      A   
ATOM   3032  CH2 TRP   320     -98.560  -6.618   2.260  1.00 10.00      A   
ATOM   3033  C   TRP   320    -102.967 -11.151   6.788  1.00 10.00      A   
ATOM   3034  O   TRP   320    -102.790 -12.348   6.537  1.00 10.00      A   
ATOM   3035  N   VAL   321    -104.176 -10.640   7.058  1.00 10.00      A   
ATOM   3036  HN  VAL   321    -104.282  -9.670   7.144  1.00 10.00      A   
ATOM   3037  CA  VAL   321    -105.349 -11.515   7.227  1.00 10.00      A   
ATOM   3038  CB  VAL   321    -105.754 -11.838   8.732  1.00 10.00      A   
ATOM   3039  CG1 VAL   321    -105.960 -13.309   9.063  1.00 10.00      A   
ATOM   3040  CG2 VAL   321    -105.236 -10.881   9.796  1.00 10.00      A   
ATOM   3041  C   VAL   321    -106.599 -10.758   6.786  1.00 10.00      A   
ATOM   3042  O   VAL   321    -106.639  -9.507   6.831  1.00 10.00      A   
ATOM   3043  N   LEU   322    -107.631 -11.503   6.414  1.00 10.00      A   
ATOM   3044  HN  LEU   322    -107.524 -12.468   6.283  1.00 10.00      A   
ATOM   3045  CA  LEU   322    -108.938 -10.866   6.198  1.00 10.00      A   
ATOM   3046  CB  LEU   322    -109.823 -11.718   5.274  1.00 10.00      A   
ATOM   3047  CG  LEU   322    -109.441 -11.721   3.806  1.00 10.00      A   
ATOM   3048  CD1 LEU   322    -110.261 -12.763   2.992  1.00 10.00      A   
ATOM   3049  CD2 LEU   322    -109.556 -10.310   3.187  1.00 10.00      A   
ATOM   3050  C   LEU   322    -109.654 -10.590   7.520  1.00 10.00      A   
ATOM   3051  O   LEU   322    -109.338 -11.207   8.552  1.00 10.00      A   
ATOM   3052  N   ASP   323    -110.643  -9.695   7.490  1.00 10.00      A   
ATOM   3053  HN  ASP   323    -110.868  -9.247   6.647  1.00 10.00      A   
ATOM   3054  CA  ASP   323    -111.398  -9.376   8.707  1.00 10.00      A   
ATOM   3055  CB  ASP   323    -112.255  -8.117   8.501  1.00 10.00      A   
ATOM   3056  CG  ASP   323    -113.225  -8.256   7.356  1.00 10.00      A   
ATOM   3057  OD1 ASP   323    -113.464  -9.400   6.874  1.00 10.00      A   
ATOM   3058  OD2 ASP   323    -113.800  -7.228   6.946  1.00 10.00      A   
ATOM   3059  C   ASP   323    -112.225 -10.556   9.243  1.00 10.00      A   
ATOM   3060  O   ASP   323    -112.735 -10.484  10.365  1.00 10.00      A   
ATOM   3061  N   TYR   324    -112.314 -11.649   8.470  1.00 10.00      A   
ATOM   3062  HN  TYR   324    -112.030 -11.592   7.533  1.00 10.00      A   
ATOM   3063  CA  TYR   324    -112.835 -12.952   8.991  1.00 10.00      A   
ATOM   3064  CB  TYR   324    -112.672 -14.045   7.951  1.00 10.00      A   
ATOM   3065  CG  TYR   324    -113.569 -13.865   6.748  1.00 10.00      A   
ATOM   3066  CD1 TYR   324    -113.067 -14.014   5.459  1.00 10.00      A   
ATOM   3067  CD2 TYR   324    -114.919 -13.577   6.905  1.00 10.00      A   
ATOM   3068  CE1 TYR   324    -113.899 -13.885   4.338  1.00 10.00      A   
ATOM   3069  CE2 TYR   324    -115.763 -13.437   5.798  1.00 10.00      A   
ATOM   3070  CZ  TYR   324    -115.239 -13.583   4.529  1.00 10.00      A   
ATOM   3071  OH  TYR   324    -116.077 -13.464   3.445  1.00 10.00      A   
ATOM   3072  HH  TYR   324    -115.898 -14.172   2.823  1.00 10.00      A   
ATOM   3073  C   TYR   324    -112.191 -13.416  10.297  1.00 10.00      A   
ATOM   3074  O   TYR   324    -112.786 -14.192  11.053  1.00 10.00      A   
ATOM   3075  N   ILE   325    -110.962 -12.960  10.554  1.00 10.00      A   
ATOM   3076  HN  ILE   325    -110.488 -12.433   9.878  1.00 10.00      A   
ATOM   3077  CA  ILE   325    -110.319 -13.241  11.839  1.00 10.00      A   
ATOM   3078  CB  ILE   325    -108.943 -12.544  11.941  1.00 10.00      A   
ATOM   3079  CG1 ILE   325    -108.153 -13.042  13.181  1.00 10.00      A   
ATOM   3080  CG2 ILE   325    -109.077 -10.989  11.918  1.00 10.00      A   
ATOM   3081  CD1 ILE   325    -107.943 -14.551  13.245  1.00 10.00      A   
ATOM   3082  C   ILE   325    -111.237 -12.873  13.000  1.00 10.00      A   
ATOM   3083  O   ILE   325    -111.300 -13.601  13.970  1.00 10.00      A   
ATOM   3084  N   GLU   326    -111.946 -11.741  12.862  1.00 10.00      A   
ATOM   3085  HN  GLU   326    -111.822 -11.230  12.036  1.00 10.00      A   
ATOM   3086  CA  GLU   326    -112.900 -11.204  13.854  1.00 10.00      A   
ATOM   3087  CB  GLU   326    -114.081 -12.174  14.058  1.00 10.00      A   
ATOM   3088  CG  GLU   326    -114.944 -12.343  12.810  1.00 10.00      A   
ATOM   3089  CD  GLU   326    -116.220 -13.112  13.075  1.00 10.00      A   
ATOM   3090  OE1 GLU   326    -116.210 -14.113  13.845  1.00 10.00      A   
ATOM   3091  OE2 GLU   326    -117.253 -12.710  12.502  1.00 10.00      A   
ATOM   3092  C   GLU   326    -112.227 -10.822  15.165  1.00 10.00      A   
ATOM   3093  O   GLU   326    -111.051 -11.127  15.371  1.00 10.00      A   
ATOM   3094  N   ASP   327    -112.967 -10.170  16.065  1.00 10.00      A   
ATOM   3095  HN  ASP   327    -113.907  -9.977  15.865  1.00 10.00      A   
ATOM   3096  CA  ASP   327    -112.405  -9.738  17.345  1.00 10.00      A   
ATOM   3097  CB  ASP   327    -113.456  -8.940  18.164  1.00 10.00      A   
ATOM   3098  CG  ASP   327    -113.776  -7.562  17.564  1.00 10.00      A   
ATOM   3099  OD1 ASP   327    -112.999  -7.018  16.731  1.00 10.00      A   
ATOM   3100  OD2 ASP   327    -114.857  -7.028  17.908  1.00 10.00      A   
ATOM   3101  C   ASP   327    -111.914 -10.955  18.174  1.00 10.00      A   
ATOM   3102  O   ASP   327    -110.883 -10.899  18.844  1.00 10.00      A   
ATOM   3103  N   ALA   328    -112.666 -12.040  18.155  1.00 10.00      A   
ATOM   3104  HN  ALA   328    -113.478 -12.065  17.608  1.00 10.00      A   
ATOM   3105  CA  ALA   328    -112.282 -13.216  18.958  1.00 10.00      A   
ATOM   3106  CB  ALA   328    -113.397 -14.248  18.930  1.00 10.00      A   
ATOM   3107  C   ALA   328    -110.943 -13.820  18.479  1.00 10.00      A   
ATOM   3108  O   ALA   328    -110.128 -14.270  19.290  1.00 10.00      A   
ATOM   3109  N   GLY   329    -110.729 -13.832  17.166  1.00 10.00      A   
ATOM   3110  HN  GLY   329    -111.437 -13.493  16.579  1.00 10.00      A   
ATOM   3111  CA  GLY   329    -109.478 -14.333  16.550  1.00 10.00      A   
ATOM   3112  C   GLY   329    -108.295 -13.432  16.883  1.00 10.00      A   
ATOM   3113  O   GLY   329    -107.185 -13.919  17.155  1.00 10.00      A   
ATOM   3114  N   LEU   330    -108.540 -12.116  16.925  1.00 10.00      A   
ATOM   3115  HN  LEU   330    -109.436 -11.782  16.708  1.00 10.00      A   
ATOM   3116  CA  LEU   330    -107.471 -11.156  17.296  1.00 10.00      A   
ATOM   3117  CB  LEU   330    -107.829  -9.724  16.863  1.00 10.00      A   
ATOM   3118  CG  LEU   330    -107.783  -9.500  15.340  1.00 10.00      A   
ATOM   3119  CD1 LEU   330    -108.288  -8.040  15.037  1.00 10.00      A   
ATOM   3120  CD2 LEU   330    -106.374  -9.698  14.684  1.00 10.00      A   
ATOM   3121  C   LEU   330    -107.098 -11.239  18.782  1.00 10.00      A   
ATOM   3122  O   LEU   330    -105.933 -11.032  19.163  1.00 10.00      A   
ATOM   3123  N   GLU   331    -108.079 -11.574  19.612  1.00 10.00      A   
ATOM   3124  HN  GLU   331    -108.988 -11.687  19.261  1.00 10.00      A   
ATOM   3125  CA  GLU   331    -107.834 -11.776  21.022  1.00 10.00      A   
ATOM   3126  CB  GLU   331    -109.166 -12.026  21.716  1.00 10.00      A   
ATOM   3127  CG  GLU   331    -109.081 -12.088  23.197  1.00 10.00      A   
ATOM   3128  CD  GLU   331    -110.428 -11.859  23.847  1.00 10.00      A   
ATOM   3129  OE1 GLU   331    -111.414 -12.548  23.471  1.00 10.00      A   
ATOM   3130  OE2 GLU   331    -110.501 -10.976  24.741  1.00 10.00      A   
ATOM   3131  C   GLU   331    -106.885 -12.987  21.204  1.00 10.00      A   
ATOM   3132  O   GLU   331    -105.964 -12.970  22.051  1.00 10.00      A   
ATOM   3133  N   VAL   332    -107.092 -14.025  20.395  1.00 10.00      A   
ATOM   3134  HN  VAL   332    -107.846 -14.004  19.768  1.00 10.00      A   
ATOM   3135  CA  VAL   332    -106.203 -15.209  20.425  1.00 10.00      A   
ATOM   3136  CB  VAL   332    -106.801 -16.391  19.643  1.00 10.00      A   
ATOM   3137  CG1 VAL   332    -105.752 -17.473  19.422  1.00 10.00      A   
ATOM   3138  CG2 VAL   332    -107.957 -16.964  20.424  1.00 10.00      A   
ATOM   3139  C   VAL   332    -104.817 -14.869  19.888  1.00 10.00      A   
ATOM   3140  O   VAL   332    -103.805 -15.251  20.467  1.00 10.00      A   
ATOM   3141  N   LEU   333    -104.783 -14.134  18.781  1.00 10.00      A   
ATOM   3142  HN  LEU   333    -105.622 -13.934  18.317  1.00 10.00      A   
ATOM   3143  CA  LEU   333    -103.526 -13.612  18.234  1.00 10.00      A   
ATOM   3144  CB  LEU   333    -103.794 -12.735  17.029  1.00 10.00      A   
ATOM   3145  CG  LEU   333    -102.551 -12.106  16.393  1.00 10.00      A   
ATOM   3146  CD1 LEU   333    -101.725 -13.175  15.652  1.00 10.00      A   
ATOM   3147  CD2 LEU   333    -102.915 -10.986  15.444  1.00 10.00      A   
ATOM   3148  C   LEU   333    -102.734 -12.844  19.311  1.00 10.00      A   
ATOM   3149  O   LEU   333    -101.544 -13.071  19.485  1.00 10.00      A   
ATOM   3150  N   ALA   334    -103.407 -11.976  20.059  1.00 10.00      A   
ATOM   3151  HN  ALA   334    -104.368 -11.860  19.902  1.00 10.00      A   
ATOM   3152  CA  ALA   334    -102.755 -11.182  21.117  1.00 10.00      A   
ATOM   3153  CB  ALA   334    -103.755 -10.196  21.716  1.00 10.00      A   
ATOM   3154  C   ALA   334    -102.120 -12.038  22.223  1.00 10.00      A   
ATOM   3155  O   ALA   334    -101.073 -11.676  22.782  1.00 10.00      A   
ATOM   3156  N   SER   335    -102.760 -13.154  22.550  1.00 10.00      A   
ATOM   3157  HN  SER   335    -103.624 -13.346  22.130  1.00 10.00      A   
ATOM   3158  CA  SER   335    -102.212 -14.112  23.526  1.00 10.00      A   
ATOM   3159  CB  SER   335    -103.320 -15.084  23.935  1.00 10.00      A   
ATOM   3160  OG  SER   335    -102.863 -15.877  24.996  1.00 10.00      A   
ATOM   3161  HG  SER   335    -102.913 -16.803  24.749  1.00 10.00      A   
ATOM   3162  C   SER   335    -101.016 -14.949  23.045  1.00 10.00      A   
ATOM   3163  O   SER   335    -100.170 -15.375  23.857  1.00 10.00      A   
ATOM   3164  N   THR   336    -101.007 -15.248  21.751  1.00 10.00      A   
ATOM   3165  HN  THR   336    -101.636 -14.771  21.171  1.00 10.00      A   
ATOM   3166  CA  THR   336    -100.128 -16.238  21.127  1.00 10.00      A   
ATOM   3167  CB  THR   336    -100.837 -16.875  19.897  1.00 10.00      A   
ATOM   3168  OG1 THR   336    -102.055 -17.473  20.349  1.00 10.00      A   
ATOM   3169  HG1 THR   336    -102.036 -18.415  20.166  1.00 10.00      A   
ATOM   3170  CG2 THR   336     -99.931 -17.951  19.243  1.00 10.00      A   
ATOM   3171  C   THR   336     -98.841 -15.678  20.564  1.00 10.00      A   
ATOM   3172  O   THR   336     -97.778 -16.304  20.674  1.00 10.00      A   
ATOM   3173  N   CYS   337     -98.951 -14.552  19.884  1.00 10.00      A   
ATOM   3174  HN  CYS   337     -99.778 -14.030  19.941  1.00 10.00      A   
ATOM   3175  CA  CYS   337     -97.857 -14.079  19.048  1.00 10.00      A   
ATOM   3176  CB  CYS   337     -98.347 -13.758  17.643  1.00 10.00      A   
ATOM   3177  SG  CYS   337     -99.177 -15.190  16.857  1.00 10.00      A   
ATOM   3178  HG  CYS   337     -98.621 -15.384  15.669  1.00 10.00      A   
ATOM   3179  C   CYS   337     -97.176 -12.888  19.699  1.00 10.00      A   
ATOM   3180  O   CYS   337     -97.412 -11.755  19.323  1.00 10.00      A   
ATOM   3181  N   LYS   338     -96.340 -13.154  20.703  1.00 10.00      A   
ATOM   3182  HN  LYS   338     -96.133 -14.086  20.925  1.00 10.00      A   
ATOM   3183  CA  LYS   338     -95.722 -12.068  21.483  1.00 10.00      A   
ATOM   3184  CB  LYS   338     -95.206 -12.601  22.808  1.00 10.00      A   
ATOM   3185  CG  LYS   338     -96.327 -13.135  23.694  1.00 10.00      A   
ATOM   3186  CD  LYS   338     -97.355 -12.038  23.933  1.00 10.00      A   
ATOM   3187  CE  LYS   338     -98.394 -12.478  24.915  1.00 10.00      A   
ATOM   3188  NZ  LYS   338     -99.421 -11.427  25.050  1.00 10.00      A   
ATOM   3189  HZ1 LYS   338    -100.148 -11.724  25.732  1.00 10.00      A   
ATOM   3190  HZ2 LYS   338     -99.874 -11.251  24.131  1.00 10.00      A   
ATOM   3191  HZ3 LYS   338     -98.987 -10.544  25.385  1.00 10.00      A   
ATOM   3192  C   LYS   338     -94.637 -11.308  20.737  1.00 10.00      A   
ATOM   3193  O   LYS   338     -94.179 -10.243  21.201  1.00 10.00      A   
ATOM   3194  N   ASP   339     -94.217 -11.862  19.589  1.00 10.00      A   
ATOM   3195  HN  ASP   339     -94.593 -12.721  19.305  1.00 10.00      A   
ATOM   3196  CA  ASP   339     -93.221 -11.214  18.765  1.00 10.00      A   
ATOM   3197  CB  ASP   339     -92.166 -12.205  18.257  1.00 10.00      A   
ATOM   3198  CG  ASP   339     -90.823 -11.538  17.986  1.00 10.00      A   
ATOM   3199  OD1 ASP   339     -90.508 -10.541  18.674  1.00 10.00      A   
ATOM   3200  OD2 ASP   339     -90.072 -12.007  17.093  1.00 10.00      A   
ATOM   3201  C   ASP   339     -93.829 -10.489  17.575  1.00 10.00      A   
ATOM   3202  O   ASP   339     -93.088  -9.990  16.729  1.00 10.00      A   
ATOM   3203  N   LEU   340     -95.164 -10.405  17.511  1.00 10.00      A   
ATOM   3204  HN  LEU   340     -95.711 -10.797  18.224  1.00 10.00      A   
ATOM   3205  CA  LEU   340     -95.804  -9.738  16.395  1.00 10.00      A   
ATOM   3206  CB  LEU   340     -97.347  -9.801  16.526  1.00 10.00      A   
ATOM   3207  CG  LEU   340     -98.087  -9.548  15.211  1.00 10.00      A   
ATOM   3208  CD1 LEU   340     -97.930 -10.695  14.237  1.00 10.00      A   
ATOM   3209  CD2 LEU   340     -99.592  -9.294  15.491  1.00 10.00      A   
ATOM   3210  C   LEU   340     -95.328  -8.283  16.265  1.00 10.00      A   
ATOM   3211  O   LEU   340     -95.365  -7.528  17.240  1.00 10.00      A   
ATOM   3212  N   ARG   341     -94.910  -7.903  15.060  1.00 10.00      A   
ATOM   3213  HN  ARG   341     -94.916  -8.567  14.339  1.00 10.00      A   
ATOM   3214  CA  ARG   341     -94.446  -6.557  14.749  1.00 10.00      A   
ATOM   3215  CB  ARG   341     -93.103  -6.606  14.012  1.00 10.00      A   
ATOM   3216  CG  ARG   341     -92.025  -7.535  14.633  1.00 10.00      A   
ATOM   3217  CD  ARG   341     -91.612  -7.050  15.977  1.00 10.00      A   
ATOM   3218  NE  ARG   341     -90.647  -7.945  16.644  1.00 10.00      A   
ATOM   3219  HE  ARG   341     -91.012  -8.630  17.242  1.00 10.00      A   
ATOM   3220  CZ  ARG   341     -89.331  -7.885  16.487  1.00 10.00      A   
ATOM   3221  NH1 ARG   341     -88.804  -6.988  15.668  1.00 10.00      A   
ATOM   3222 HH11 ARG   341     -87.773  -6.939  15.544  1.00 10.00      A   
ATOM   3223 HH12 ARG   341     -89.422  -6.333  15.147  1.00 10.00      A   
ATOM   3224  NH2 ARG   341     -88.531  -8.715  17.167  1.00 10.00      A   
ATOM   3225 HH21 ARG   341     -88.940  -9.411  17.821  1.00 10.00      A   
ATOM   3226 HH22 ARG   341     -87.500  -8.662  17.040  1.00 10.00      A   
ATOM   3227  C   ARG   341     -95.424  -5.788  13.840  1.00 10.00      A   
ATOM   3228  O   ARG   341     -95.422  -4.560  13.807  1.00 10.00      A   
ATOM   3229  N   GLU   342     -96.165  -6.514  13.004  1.00 10.00      A   
ATOM   3230  HN  GLU   342     -96.172  -7.490  13.088  1.00 10.00      A   
ATOM   3231  CA  GLU   342     -96.970  -5.873  11.960  1.00 10.00      A   
ATOM   3232  CB  GLU   342     -96.188  -5.801  10.638  1.00 10.00      A   
ATOM   3233  CG  GLU   342     -97.016  -5.324   9.408  1.00 10.00      A   
ATOM   3234  CD  GLU   342     -96.189  -5.443   8.107  1.00 10.00      A   
ATOM   3235  OE1 GLU   342     -94.929  -5.412   8.167  1.00 10.00      A   
ATOM   3236  OE2 GLU   342     -96.769  -5.618   7.037  1.00 10.00      A   
ATOM   3237  C   GLU   342     -98.220  -6.691  11.769  1.00 10.00      A   
ATOM   3238  O   GLU   342     -98.132  -7.922  11.646  1.00 10.00      A   
ATOM   3239  N   LEU   343     -99.380  -6.003  11.778  1.00 10.00      A   
ATOM   3240  HN  LEU   343     -99.346  -5.040  11.958  1.00 10.00      A   
ATOM   3241  CA  LEU   343    -100.674  -6.609  11.538  1.00 10.00      A   
ATOM   3242  CB  LEU   343    -101.548  -6.621  12.800  1.00 10.00      A   
ATOM   3243  CG  LEU   343    -103.008  -7.119  12.619  1.00 10.00      A   
ATOM   3244  CD1 LEU   343    -103.037  -8.623  12.212  1.00 10.00      A   
ATOM   3245  CD2 LEU   343    -103.835  -6.915  13.900  1.00 10.00      A   
ATOM   3246  C   LEU   343    -101.410  -5.850  10.456  1.00 10.00      A   
ATOM   3247  O   LEU   343    -101.592  -4.621  10.567  1.00 10.00      A   
ATOM   3248  N   ARG   344    -101.861  -6.557   9.418  1.00 10.00      A   
ATOM   3249  HN  ARG   344    -101.616  -7.501   9.323  1.00 10.00      A   
ATOM   3250  CA  ARG   344    -102.740  -5.909   8.401  1.00 10.00      A   
ATOM   3251  CB  ARG   344    -102.062  -5.809   7.020  1.00 10.00      A   
ATOM   3252  CG  ARG   344    -100.735  -5.058   7.078  1.00 10.00      A   
ATOM   3253  CD  ARG   344    -100.324  -4.594   5.681  1.00 10.00      A   
ATOM   3254  NE  ARG   344     -98.977  -4.082   5.781  1.00 10.00      A   
ATOM   3255  HE  ARG   344     -98.454  -4.387   6.552  1.00 10.00      A   
ATOM   3256  CZ  ARG   344     -98.388  -3.249   4.938  1.00 10.00      A   
ATOM   3257  NH1 ARG   344     -99.006  -2.818   3.843  1.00 10.00      A   
ATOM   3258 HH11 ARG   344     -98.523  -2.163   3.196  1.00 10.00      A   
ATOM   3259 HH12 ARG   344     -99.974  -3.136   3.633  1.00 10.00      A   
ATOM   3260  NH2 ARG   344     -97.123  -2.895   5.187  1.00 10.00      A   
ATOM   3261 HH21 ARG   344     -96.631  -3.272   6.023  1.00 10.00      A   
ATOM   3262 HH22 ARG   344     -96.635  -2.244   4.548  1.00 10.00      A   
ATOM   3263  C   ARG   344    -104.011  -6.717   8.300  1.00 10.00      A   
ATOM   3264  O   ARG   344    -103.954  -7.926   8.009  1.00 10.00      A   
ATOM   3265  N   VAL   345    -105.146  -6.061   8.575  1.00 10.00      A   
ATOM   3266  HN  VAL   345    -105.092  -5.113   8.814  1.00 10.00      A   
ATOM   3267  CA  VAL   345    -106.477  -6.704   8.533  1.00 10.00      A   
ATOM   3268  CB  VAL   345    -107.233  -6.573   9.890  1.00 10.00      A   
ATOM   3269  CG1 VAL   345    -108.655  -7.177   9.812  1.00 10.00      A   
ATOM   3270  CG2 VAL   345    -106.449  -7.267  11.023  1.00 10.00      A   
ATOM   3271  C   VAL   345    -107.268  -6.048   7.401  1.00 10.00      A   
ATOM   3272  O   VAL   345    -107.639  -4.853   7.478  1.00 10.00      A   
ATOM   3273  N   PHE   346    -107.500  -6.821   6.340  1.00 10.00      A   
ATOM   3274  HN  PHE   346    -107.260  -7.770   6.396  1.00 10.00      A   
ATOM   3275  CA  PHE   346    -108.091  -6.329   5.096  1.00 10.00      A   
ATOM   3276  CB  PHE   346    -107.427  -7.032   3.912  1.00 10.00      A   
ATOM   3277  CG  PHE   346    -105.969  -6.619   3.701  1.00 10.00      A   
ATOM   3278  CD1 PHE   346    -104.932  -7.430   4.116  1.00 10.00      A   
ATOM   3279  CD2 PHE   346    -105.656  -5.382   3.131  1.00 10.00      A   
ATOM   3280  CE1 PHE   346    -103.590  -7.015   3.960  1.00 10.00      A   
ATOM   3281  CE2 PHE   346    -104.305  -4.985   2.945  1.00 10.00      A   
ATOM   3282  CZ  PHE   346    -103.292  -5.799   3.377  1.00 10.00      A   
ATOM   3283  C   PHE   346    -109.577  -6.644   5.088  1.00 10.00      A   
ATOM   3284  O   PHE   346    -109.993  -7.640   5.701  1.00 10.00      A   
ATOM   3285  N   PRO   347    -110.382  -5.839   4.369  1.00 10.00      A   
ATOM   3286  CA  PRO   347    -111.844  -6.057   4.374  1.00 10.00      A   
ATOM   3287  CB  PRO   347    -112.405  -4.714   3.840  1.00 10.00      A   
ATOM   3288  CG  PRO   347    -111.278  -4.151   2.935  1.00 10.00      A   
ATOM   3289  CD  PRO   347    -109.964  -4.714   3.495  1.00 10.00      A   
ATOM   3290  C   PRO   347    -112.255  -7.231   3.448  1.00 10.00      A   
ATOM   3291  O   PRO   347    -111.767  -7.321   2.325  1.00 10.00      A   
ATOM   3292  N   SER   348    -113.115  -8.132   3.920  1.00 10.00      A   
ATOM   3293  HN  SER   348    -113.443  -8.046   4.839  1.00 10.00      A   
ATOM   3294  CA  SER   348    -113.582  -9.253   3.092  1.00 10.00      A   
ATOM   3295  CB  SER   348    -114.116 -10.383   3.984  1.00 10.00      A   
ATOM   3296  OG  SER   348    -115.101  -9.921   4.885  1.00 10.00      A   
ATOM   3297  HG  SER   348    -115.083  -8.961   4.914  1.00 10.00      A   
ATOM   3298  C   SER   348    -114.663  -8.743   2.118  1.00 10.00      A   
ATOM   3299  O   SER   348    -114.776  -9.194   0.972  1.00 10.00      A   
ATOM   3300  N   GLU   349    -115.437  -7.762   2.576  1.00 10.00      A   
ATOM   3301  HN  GLU   349    -115.306  -7.437   3.492  1.00 10.00      A   
ATOM   3302  CA  GLU   349    -116.471  -7.160   1.752  1.00 10.00      A   
ATOM   3303  CB  GLU   349    -117.862  -7.660   2.183  1.00 10.00      A   
ATOM   3304  CG  GLU   349    -117.992  -9.181   2.057  1.00 10.00      A   
ATOM   3305  CD  GLU   349    -118.249  -9.633   0.633  1.00 10.00      A   
ATOM   3306  OE1 GLU   349    -118.364  -8.773  -0.280  1.00 10.00      A   
ATOM   3307  OE2 GLU   349    -118.358 -10.871   0.420  1.00 10.00      A   
ATOM   3308  C   GLU   349    -116.420  -5.632   1.850  1.00 10.00      A   
ATOM   3309  O   GLU   349    -117.316  -5.021   2.439  1.00 10.00      A   
ATOM   3310  N   PRO   350    -115.405  -5.018   1.228  1.00 10.00      A   
ATOM   3311  CA  PRO   350    -115.166  -3.588   1.389  1.00 10.00      A   
ATOM   3312  CB  PRO   350    -113.890  -3.334   0.569  1.00 10.00      A   
ATOM   3313  CG  PRO   350    -113.674  -4.529  -0.288  1.00 10.00      A   
ATOM   3314  CD  PRO   350    -114.422  -5.671   0.341  1.00 10.00      A   
ATOM   3315  C   PRO   350    -116.323  -2.730   0.845  1.00 10.00      A   
ATOM   3316  O   PRO   350    -116.485  -1.581   1.245  1.00 10.00      A   
ATOM   3317  N   PHE   351    -117.110  -3.273  -0.075  1.00 10.00      A   
ATOM   3318  HN  PHE   351    -117.001  -4.215  -0.320  1.00 10.00      A   
ATOM   3319  CA  PHE   351    -118.133  -2.469  -0.719  1.00 10.00      A   
ATOM   3320  CB  PHE   351    -118.058  -2.592  -2.253  1.00 10.00      A   
ATOM   3321  CG  PHE   351    -116.655  -2.475  -2.798  1.00 10.00      A   
ATOM   3322  CD1 PHE   351    -116.001  -3.589  -3.300  1.00 10.00      A   
ATOM   3323  CD2 PHE   351    -115.982  -1.244  -2.809  1.00 10.00      A   
ATOM   3324  CE1 PHE   351    -114.690  -3.486  -3.795  1.00 10.00      A   
ATOM   3325  CE2 PHE   351    -114.677  -1.148  -3.294  1.00 10.00      A   
ATOM   3326  CZ  PHE   351    -114.031  -2.277  -3.774  1.00 10.00      A   
ATOM   3327  C   PHE   351    -119.538  -2.715  -0.164  1.00 10.00      A   
ATOM   3328  O   PHE   351    -120.521  -2.292  -0.759  1.00 10.00      A   
ATOM   3329  N   VAL   352    -119.626  -3.364   0.992  1.00 10.00      A   
ATOM   3330  HN  VAL   352    -118.821  -3.766   1.382  1.00 10.00      A   
ATOM   3331  CA  VAL   352    -120.905  -3.489   1.695  1.00 10.00      A   
ATOM   3332  CB  VAL   352    -121.237  -4.953   2.064  1.00 10.00      A   
ATOM   3333  CG1 VAL   352    -122.677  -5.035   2.579  1.00 10.00      A   
ATOM   3334  CG2 VAL   352    -121.066  -5.866   0.871  1.00 10.00      A   
ATOM   3335  C   VAL   352    -120.859  -2.655   2.978  1.00 10.00      A   
ATOM   3336  O   VAL   352    -119.869  -2.717   3.753  1.00 10.00      A   
ATOM   3337  N   MET   353    -121.935  -1.912   3.207  1.00 10.00      A   
ATOM   3338  HN  MET   353    -122.695  -1.998   2.594  1.00 10.00      A   
ATOM   3339  CA  MET   353    -122.052  -0.966   4.328  1.00 10.00      A   
ATOM   3340  CB  MET   353    -123.203   0.034   4.098  1.00 10.00      A   
ATOM   3341  CG  MET   353    -123.002   1.349   4.877  1.00 10.00      A   
ATOM   3342  SD  MET   353    -124.487   2.278   5.301  1.00 10.00      A   
ATOM   3343  CE  MET   353    -123.938   2.940   6.891  1.00 10.00      A   
ATOM   3344  C   MET   353    -122.264  -1.646   5.674  1.00 10.00      A   
ATOM   3345  O   MET   353    -121.539  -1.365   6.632  1.00 10.00      A   
ATOM   3346  N   GLU   354    -123.273  -2.512   5.760  1.00 10.00      A   
ATOM   3347  HN  GLU   354    -123.857  -2.658   4.987  1.00 10.00      A   
ATOM   3348  CA  GLU   354    -123.511  -3.242   6.999  1.00 10.00      A   
ATOM   3349  CB  GLU   354    -124.922  -3.832   7.054  1.00 10.00      A   
ATOM   3350  CG  GLU   354    -126.084  -2.812   7.353  1.00 10.00      A   
ATOM   3351  CD  GLU   354    -125.785  -1.856   8.533  1.00 10.00      A   
ATOM   3352  OE1 GLU   354    -125.360  -2.332   9.622  1.00 10.00      A   
ATOM   3353  OE2 GLU   354    -125.984  -0.624   8.371  1.00 10.00      A   
ATOM   3354  C   GLU   354    -122.449  -4.339   7.175  1.00 10.00      A   
ATOM   3355  O   GLU   354    -122.066  -4.979   6.195  1.00 10.00      A   
ATOM   3356  N   PRO   355    -122.006  -4.572   8.428  1.00 10.00      A   
ATOM   3357  CA  PRO   355    -120.896  -5.490   8.743  1.00 10.00      A   
ATOM   3358  CB  PRO   355    -120.700  -5.329  10.258  1.00 10.00      A   
ATOM   3359  CG  PRO   355    -121.534  -4.139  10.658  1.00 10.00      A   
ATOM   3360  CD  PRO   355    -122.600  -3.985   9.645  1.00 10.00      A   
ATOM   3361  C   PRO   355    -121.215  -6.938   8.407  1.00 10.00      A   
ATOM   3362  O   PRO   355    -122.330  -7.412   8.663  1.00 10.00      A   
ATOM   3363  N   ASN   356    -120.246  -7.645   7.828  1.00 10.00      A   
ATOM   3364  HN  ASN   356    -119.389  -7.221   7.611  1.00 10.00      A   
ATOM   3365  CA  ASN   356    -120.466  -9.041   7.522  1.00 10.00      A   
ATOM   3366  CB  ASN   356    -120.140  -9.368   6.066  1.00 10.00      A   
ATOM   3367  CG  ASN   356    -118.695  -9.196   5.753  1.00 10.00      A   
ATOM   3368  OD1 ASN   356    -118.131  -8.121   5.960  1.00 10.00      A   
ATOM   3369  ND2 ASN   356    -118.063 -10.257   5.262  1.00 10.00      A   
ATOM   3370 HD21 ASN   356    -118.576 -11.082   5.134  1.00 10.00      A   
ATOM   3371 HD22 ASN   356    -117.111 -10.170   5.048  1.00 10.00      A   
ATOM   3372  C   ASN   356    -119.711  -9.925   8.486  1.00 10.00      A   
ATOM   3373  O   ASN   356    -119.890 -11.138   8.498  1.00 10.00      A   
ATOM   3374  N   VAL   357    -118.898  -9.299   9.320  1.00 10.00      A   
ATOM   3375  HN  VAL   357    -118.847  -8.321   9.271  1.00 10.00      A   
ATOM   3376  CA  VAL   357    -118.085  -9.975  10.297  1.00 10.00      A   
ATOM   3377  CB  VAL   357    -116.587 -10.043   9.815  1.00 10.00      A   
ATOM   3378  CG1 VAL   357    -116.469 -11.034   8.708  1.00 10.00      A   
ATOM   3379  CG2 VAL   357    -116.137  -8.666   9.319  1.00 10.00      A   
ATOM   3380  C   VAL   357    -118.089  -9.178  11.587  1.00 10.00      A   
ATOM   3381  O   VAL   357    -118.263  -7.957  11.566  1.00 10.00      A   
ATOM   3382  N   ALA   358    -117.834  -9.862  12.694  1.00 10.00      A   
ATOM   3383  HN  ALA   358    -117.739 -10.836  12.631  1.00 10.00      A   
ATOM   3384  CA  ALA   358    -117.689  -9.232  13.993  1.00 10.00      A   
ATOM   3385  CB  ALA   358    -118.144 -10.204  15.089  1.00 10.00      A   
ATOM   3386  C   ALA   358    -116.234  -8.807  14.209  1.00 10.00      A   
ATOM   3387  O   ALA   358    -115.555  -9.344  15.076  1.00 10.00      A   
ATOM   3388  N   LEU   359    -115.778  -7.840  13.410  1.00 10.00      A   
ATOM   3389  HN  LEU   359    -116.364  -7.515  12.696  1.00 10.00      A   
ATOM   3390  CA  LEU   359    -114.458  -7.243  13.542  1.00 10.00      A   
ATOM   3391  CB  LEU   359    -113.689  -7.397  12.239  1.00 10.00      A   
ATOM   3392  CG  LEU   359    -112.351  -6.703  12.486  1.00 10.00      A   
ATOM   3393  CD1 LEU   359    -111.266  -7.711  12.792  1.00 10.00      A   
ATOM   3394  CD2 LEU   359    -111.986  -5.608  11.445  1.00 10.00      A   
ATOM   3395  C   LEU   359    -114.714  -5.760  13.809  1.00 10.00      A   
ATOM   3396  O   LEU   359    -115.308  -5.064  12.965  1.00 10.00      A   
ATOM   3397  N   THR   360    -114.300  -5.273  14.977  1.00 10.00      A   
ATOM   3398  HN  THR   360    -113.773  -5.844  15.575  1.00 10.00      A   
ATOM   3399  CA  THR   360    -114.612  -3.906  15.389  1.00 10.00      A   
ATOM   3400  CB  THR   360    -115.702  -3.876  16.482  1.00 10.00      A   
ATOM   3401  OG1 THR   360    -115.172  -4.445  17.678  1.00 10.00      A   
ATOM   3402  HG1 THR   360    -114.875  -3.744  18.262  1.00 10.00      A   
ATOM   3403  CG2 THR   360    -116.959  -4.639  16.071  1.00 10.00      A   
ATOM   3404  C   THR   360    -113.354  -3.295  15.959  1.00 10.00      A   
ATOM   3405  O   THR   360    -112.267  -3.847  15.795  1.00 10.00      A   
ATOM   3406  N   GLU   361    -113.489  -2.148  16.610  1.00 10.00      A   
ATOM   3407  HN  GLU   361    -114.360  -1.700  16.638  1.00 10.00      A   
ATOM   3408  CA  GLU   361    -112.350  -1.559  17.280  1.00 10.00      A   
ATOM   3409  CB  GLU   361    -112.737  -0.230  17.970  1.00 10.00      A   
ATOM   3410  CG  GLU   361    -113.565  -0.356  19.296  1.00 10.00      A   
ATOM   3411  CD  GLU   361    -115.057  -0.565  19.070  1.00 10.00      A   
ATOM   3412  OE1 GLU   361    -115.829  -0.428  20.051  1.00 10.00      A   
ATOM   3413  OE2 GLU   361    -115.481  -0.851  17.927  1.00 10.00      A   
ATOM   3414  C   GLU   361    -111.736  -2.498  18.308  1.00 10.00      A   
ATOM   3415  O   GLU   361    -110.552  -2.382  18.585  1.00 10.00      A   
ATOM   3416  N   GLN   362    -112.540  -3.367  18.934  1.00 10.00      A   
ATOM   3417  HN  GLN   362    -113.480  -3.438  18.665  1.00 10.00      A   
ATOM   3418  CA  GLN   362    -112.028  -4.215  20.017  1.00 10.00      A   
ATOM   3419  CB  GLN   362    -113.130  -5.046  20.643  1.00 10.00      A   
ATOM   3420  CG  GLN   362    -112.662  -5.926  21.821  1.00 10.00      A   
ATOM   3421  CD  GLN   362    -111.865  -5.178  22.900  1.00 10.00      A   
ATOM   3422  OE1 GLN   362    -112.311  -4.141  23.435  1.00 10.00      A   
ATOM   3423  NE2 GLN   362    -110.690  -5.733  23.256  1.00 10.00      A   
ATOM   3424 HE21 GLN   362    -110.418  -6.564  22.813  1.00 10.00      A   
ATOM   3425 HE22 GLN   362    -110.154  -5.283  23.942  1.00 10.00      A   
ATOM   3426  C   GLN   362    -110.845  -5.116  19.585  1.00 10.00      A   
ATOM   3427  O   GLN   362    -109.884  -5.281  20.337  1.00 10.00      A   
ATOM   3428  N   GLY   363    -110.909  -5.688  18.394  1.00 10.00      A   
ATOM   3429  HN  GLY   363    -111.706  -5.573  17.837  1.00 10.00      A   
ATOM   3430  CA  GLY   363    -109.759  -6.503  17.915  1.00 10.00      A   
ATOM   3431  C   GLY   363    -108.431  -5.746  17.928  1.00 10.00      A   
ATOM   3432  O   GLY   363    -107.394  -6.282  18.359  1.00 10.00      A   
ATOM   3433  N   LEU   364    -108.436  -4.493  17.460  1.00 10.00      A   
ATOM   3434  HN  LEU   364    -109.271  -4.100  17.133  1.00 10.00      A   
ATOM   3435  CA  LEU   364    -107.197  -3.700  17.434  1.00 10.00      A   
ATOM   3436  CB  LEU   364    -107.362  -2.409  16.602  1.00 10.00      A   
ATOM   3437  CG  LEU   364    -106.218  -1.812  15.758  1.00 10.00      A   
ATOM   3438  CD1 LEU   364    -106.402  -0.328  15.440  1.00 10.00      A   
ATOM   3439  CD2 LEU   364    -104.793  -2.151  16.100  1.00 10.00      A   
ATOM   3440  C   LEU   364    -106.738  -3.353  18.837  1.00 10.00      A   
ATOM   3441  O   LEU   364    -105.560  -3.388  19.121  1.00 10.00      A   
ATOM   3442  N   VAL   365    -107.669  -3.023  19.723  1.00 10.00      A   
ATOM   3443  HN  VAL   365    -108.595  -2.916  19.423  1.00 10.00      A   
ATOM   3444  CA  VAL   365    -107.349  -2.814  21.139  1.00 10.00      A   
ATOM   3445  CB  VAL   365    -108.601  -2.366  21.956  1.00 10.00      A   
ATOM   3446  CG1 VAL   365    -108.275  -2.267  23.422  1.00 10.00      A   
ATOM   3447  CG2 VAL   365    -109.091  -1.010  21.419  1.00 10.00      A   
ATOM   3448  C   VAL   365    -106.691  -4.074  21.746  1.00 10.00      A   
ATOM   3449  O   VAL   365    -105.670  -3.978  22.416  1.00 10.00      A   
ATOM   3450  N   SER   366    -107.256  -5.244  21.475  1.00 10.00      A   
ATOM   3451  HN  SER   366    -108.061  -5.276  20.917  1.00 10.00      A   
ATOM   3452  CA  SER   366    -106.683  -6.502  22.007  1.00 10.00      A   
ATOM   3453  CB  SER   366    -107.495  -7.727  21.585  1.00 10.00      A   
ATOM   3454  OG  SER   366    -108.772  -7.715  22.189  1.00 10.00      A   
ATOM   3455  HG  SER   366    -108.889  -6.895  22.674  1.00 10.00      A   
ATOM   3456  C   SER   366    -105.204  -6.688  21.615  1.00 10.00      A   
ATOM   3457  O   SER   366    -104.356  -6.908  22.485  1.00 10.00      A   
ATOM   3458  N   VAL   367    -104.910  -6.575  20.330  1.00 10.00      A   
ATOM   3459  HN  VAL   367    -105.623  -6.384  19.686  1.00 10.00      A   
ATOM   3460  CA  VAL   367    -103.536  -6.731  19.859  1.00 10.00      A   
ATOM   3461  CB  VAL   367    -103.519  -6.810  18.318  1.00 10.00      A   
ATOM   3462  CG1 VAL   367    -102.094  -6.796  17.766  1.00 10.00      A   
ATOM   3463  CG2 VAL   367    -104.261  -8.094  17.875  1.00 10.00      A   
ATOM   3464  C   VAL   367    -102.616  -5.637  20.397  1.00 10.00      A   
ATOM   3465  O   VAL   367    -101.478  -5.881  20.749  1.00 10.00      A   
ATOM   3466  N   SER   368    -103.097  -4.410  20.461  1.00 10.00      A   
ATOM   3467  HN  SER   368    -103.994  -4.212  20.122  1.00 10.00      A   
ATOM   3468  CA  SER   368    -102.275  -3.345  21.047  1.00 10.00      A   
ATOM   3469  CB  SER   368    -102.986  -1.969  20.954  1.00 10.00      A   
ATOM   3470  OG  SER   368    -103.967  -1.791  21.988  1.00 10.00      A   
ATOM   3471  HG  SER   368    -104.406  -2.626  22.160  1.00 10.00      A   
ATOM   3472  C   SER   368    -101.864  -3.647  22.487  1.00 10.00      A   
ATOM   3473  O   SER   368    -100.761  -3.295  22.891  1.00 10.00      A   
ATOM   3474  N   MET   369    -102.770  -4.257  23.258  1.00 10.00      A   
ATOM   3475  HN  MET   369    -103.644  -4.482  22.877  1.00 10.00      A   
ATOM   3476  CA  MET   369    -102.495  -4.596  24.646  1.00 10.00      A   
ATOM   3477  CB  MET   369    -103.797  -4.819  25.445  1.00 10.00      A   
ATOM   3478  CG  MET   369    -104.783  -3.630  25.264  1.00 10.00      A   
ATOM   3479  SD  MET   369    -106.042  -3.167  26.487  1.00 10.00      A   
ATOM   3480  CE  MET   369    -105.050  -2.464  27.816  1.00 10.00      A   
ATOM   3481  C   MET   369    -101.558  -5.804  24.731  1.00 10.00      A   
ATOM   3482  O   MET   369    -100.630  -5.785  25.505  1.00 10.00      A   
ATOM   3483  N   GLY   370    -101.778  -6.820  23.897  1.00 10.00      A   
ATOM   3484  HN  GLY   370    -102.427  -6.707  23.171  1.00 10.00      A   
ATOM   3485  CA  GLY   370    -101.067  -8.109  24.041  1.00 10.00      A   
ATOM   3486  C   GLY   370     -99.732  -8.269  23.325  1.00 10.00      A   
ATOM   3487  O   GLY   370     -98.925  -9.160  23.678  1.00 10.00      A   
ATOM   3488  N   CYS   371     -99.475  -7.407  22.350  1.00 10.00      A   
ATOM   3489  HN  CYS   371    -100.090  -6.657  22.210  1.00 10.00      A   
ATOM   3490  CA  CYS   371     -98.305  -7.532  21.469  1.00 10.00      A   
ATOM   3491  CB  CYS   371     -98.770  -7.567  20.004  1.00 10.00      A   
ATOM   3492  SG  CYS   371     -99.779  -9.046  19.683  1.00 10.00      A   
ATOM   3493  HG  CYS   371     -99.077 -10.108  20.050  1.00 10.00      A   
ATOM   3494  C   CYS   371     -97.309  -6.400  21.681  1.00 10.00      A   
ATOM   3495  O   CYS   371     -97.417  -5.347  21.060  1.00 10.00      A   
ATOM   3496  N   PRO   372     -96.350  -6.602  22.572  1.00 10.00      A   
ATOM   3497  CA  PRO   372     -95.509  -5.475  22.953  1.00 10.00      A   
ATOM   3498  CB  PRO   372     -94.671  -6.024  24.108  1.00 10.00      A   
ATOM   3499  CG  PRO   372     -94.699  -7.497  23.959  1.00 10.00      A   
ATOM   3500  CD  PRO   372     -96.016  -7.828  23.328  1.00 10.00      A   
ATOM   3501  C   PRO   372     -94.596  -4.903  21.860  1.00 10.00      A   
ATOM   3502  O   PRO   372     -94.093  -3.792  22.032  1.00 10.00      A   
ATOM   3503  N   LYS   373     -94.371  -5.649  20.785  1.00 10.00      A   
ATOM   3504  HN  LYS   373     -94.808  -6.524  20.716  1.00 10.00      A   
ATOM   3505  CA  LYS   373     -93.488  -5.206  19.695  1.00 10.00      A   
ATOM   3506  CB  LYS   373     -92.501  -6.321  19.307  1.00 10.00      A   
ATOM   3507  CG  LYS   373     -91.749  -6.946  20.454  1.00 10.00      A   
ATOM   3508  CD  LYS   373     -90.584  -6.076  20.897  1.00 10.00      A   
ATOM   3509  CE  LYS   373     -89.629  -6.808  21.864  1.00 10.00      A   
ATOM   3510  NZ  LYS   373     -88.482  -7.479  21.151  1.00 10.00      A   
ATOM   3511  HZ1 LYS   373     -88.844  -8.183  20.476  1.00 10.00      A   
ATOM   3512  HZ2 LYS   373     -87.865  -7.959  21.837  1.00 10.00      A   
ATOM   3513  HZ3 LYS   373     -87.920  -6.772  20.633  1.00 10.00      A   
ATOM   3514  C   LYS   373     -94.289  -4.778  18.461  1.00 10.00      A   
ATOM   3515  O   LYS   373     -93.716  -4.472  17.409  1.00 10.00      A   
ATOM   3516  N   LEU   374     -95.612  -4.739  18.609  1.00 10.00      A   
ATOM   3517  HN  LEU   374     -96.002  -4.974  19.476  1.00 10.00      A   
ATOM   3518  CA  LEU   374     -96.501  -4.351  17.503  1.00 10.00      A   
ATOM   3519  CB  LEU   374     -97.969  -4.539  17.955  1.00 10.00      A   
ATOM   3520  CG  LEU   374     -99.135  -4.507  16.934  1.00 10.00      A   
ATOM   3521  CD1 LEU   374    -100.197  -3.452  17.191  1.00 10.00      A   
ATOM   3522  CD2 LEU   374     -98.808  -4.762  15.483  1.00 10.00      A   
ATOM   3523  C   LEU   374     -96.205  -2.881  17.185  1.00 10.00      A   
ATOM   3524  O   LEU   374     -96.345  -2.018  18.074  1.00 10.00      A   
ATOM   3525  N   GLU   375     -95.734  -2.600  15.960  1.00 10.00      A   
ATOM   3526  HN  GLU   375     -95.611  -3.322  15.309  1.00 10.00      A   
ATOM   3527  CA  GLU   375     -95.399  -1.204  15.586  1.00 10.00      A   
ATOM   3528  CB  GLU   375     -93.885  -0.963  15.623  1.00 10.00      A   
ATOM   3529  CG  GLU   375     -93.163  -1.717  14.522  1.00 10.00      A   
ATOM   3530  CD  GLU   375     -91.721  -1.327  14.399  1.00 10.00      A   
ATOM   3531  OE1 GLU   375     -91.403  -0.306  13.755  1.00 10.00      A   
ATOM   3532  OE2 GLU   375     -90.895  -2.080  14.923  1.00 10.00      A   
ATOM   3533  C   GLU   375     -95.938  -0.769  14.233  1.00 10.00      A   
ATOM   3534  O   GLU   375     -95.789   0.391  13.858  1.00 10.00      A   
ATOM   3535  N   SER   376     -96.568  -1.686  13.502  1.00 10.00      A   
ATOM   3536  HN  SER   376     -96.673  -2.594  13.856  1.00 10.00      A   
ATOM   3537  CA  SER   376     -97.111  -1.359  12.165  1.00 10.00      A   
ATOM   3538  CB  SER   376     -96.214  -1.927  11.051  1.00 10.00      A   
ATOM   3539  OG  SER   376     -96.792  -1.673   9.780  1.00 10.00      A   
ATOM   3540  HG  SER   376     -96.856  -2.494   9.288  1.00 10.00      A   
ATOM   3541  C   SER   376     -98.477  -1.939  12.050  1.00 10.00      A   
ATOM   3542  O   SER   376     -98.659  -3.151  12.205  1.00 10.00      A   
ATOM   3543  N   VAL   377     -99.456  -1.082  11.791  1.00 10.00      A   
ATOM   3544  HN  VAL   377     -99.242  -0.136  11.650  1.00 10.00      A   
ATOM   3545  CA  VAL   377    -100.855  -1.527  11.712  1.00 10.00      A   
ATOM   3546  CB  VAL   377    -101.684  -0.992  12.938  1.00 10.00      A   
ATOM   3547  CG1 VAL   377    -103.194  -1.085  12.658  1.00 10.00      A   
ATOM   3548  CG2 VAL   377    -101.334  -1.775  14.206  1.00 10.00      A   
ATOM   3549  C   VAL   377    -101.472  -1.003  10.423  1.00 10.00      A   
ATOM   3550  O   VAL   377    -101.228   0.166  10.046  1.00 10.00      A   
ATOM   3551  N   LEU   378    -102.213  -1.865   9.715  1.00 10.00      A   
ATOM   3552  HN  LEU   378    -102.125  -2.824   9.892  1.00 10.00      A   
ATOM   3553  CA  LEU   378    -103.165  -1.410   8.669  1.00 10.00      A   
ATOM   3554  CB  LEU   378    -102.666  -1.773   7.239  1.00 10.00      A   
ATOM   3555  CG  LEU   378    -103.678  -1.525   6.088  1.00 10.00      A   
ATOM   3556  CD1 LEU   378    -104.125  -0.006   5.974  1.00 10.00      A   
ATOM   3557  CD2 LEU   378    -103.072  -1.912   4.744  1.00 10.00      A   
ATOM   3558  C   LEU   378    -104.464  -2.112   8.985  1.00 10.00      A   
ATOM   3559  O   LEU   378    -104.497  -3.347   9.036  1.00 10.00      A   
ATOM   3560  N   TYR   379    -105.539  -1.367   9.258  1.00 10.00      A   
ATOM   3561  HN  TYR   379    -105.535  -0.404   9.083  1.00 10.00      A   
ATOM   3562  CA  TYR   379    -106.742  -2.029   9.835  1.00 10.00      A   
ATOM   3563  CB  TYR   379    -106.779  -1.762  11.343  1.00 10.00      A   
ATOM   3564  CG  TYR   379    -107.714  -2.606  12.175  1.00 10.00      A   
ATOM   3565  CD1 TYR   379    -107.314  -3.862  12.628  1.00 10.00      A   
ATOM   3566  CD2 TYR   379    -108.971  -2.120  12.570  1.00 10.00      A   
ATOM   3567  CE1 TYR   379    -108.128  -4.629  13.412  1.00 10.00      A   
ATOM   3568  CE2 TYR   379    -109.829  -2.900  13.376  1.00 10.00      A   
ATOM   3569  CZ  TYR   379    -109.386  -4.151  13.783  1.00 10.00      A   
ATOM   3570  OH  TYR   379    -110.135  -4.950  14.603  1.00 10.00      A   
ATOM   3571  HH  TYR   379    -111.047  -4.955  14.301  1.00 10.00      A   
ATOM   3572  C   TYR   379    -107.964  -1.446   9.164  1.00 10.00      A   
ATOM   3573  O   TYR   379    -108.118  -0.226   9.143  1.00 10.00      A   
ATOM   3574  N   PHE   380    -108.785  -2.299   8.555  1.00 10.00      A   
ATOM   3575  HN  PHE   380    -108.564  -3.254   8.551  1.00 10.00      A   
ATOM   3576  CA  PHE   380    -110.015  -1.849   7.889  1.00 10.00      A   
ATOM   3577  CB  PHE   380    -110.167  -2.463   6.485  1.00 10.00      A   
ATOM   3578  CG  PHE   380    -109.264  -1.875   5.444  1.00 10.00      A   
ATOM   3579  CD1 PHE   380    -107.912  -2.268   5.370  1.00 10.00      A   
ATOM   3580  CD2 PHE   380    -109.750  -1.002   4.502  1.00 10.00      A   
ATOM   3581  CE1 PHE   380    -107.062  -1.745   4.373  1.00 10.00      A   
ATOM   3582  CE2 PHE   380    -108.901  -0.453   3.486  1.00 10.00      A   
ATOM   3583  CZ  PHE   380    -107.549  -0.845   3.431  1.00 10.00      A   
ATOM   3584  C   PHE   380    -111.156  -2.328   8.759  1.00 10.00      A   
ATOM   3585  O   PHE   380    -111.252  -3.539   9.065  1.00 10.00      A   
ATOM   3586  N   CYS   381    -112.025  -1.392   9.153  1.00 10.00      A   
ATOM   3587  HN  CYS   381    -111.885  -0.455   8.899  1.00 10.00      A   
ATOM   3588  CA  CYS   381    -113.182  -1.764   9.961  1.00 10.00      A   
ATOM   3589  CB  CYS   381    -112.831  -1.776  11.458  1.00 10.00      A   
ATOM   3590  SG  CYS   381    -112.178  -0.231  12.078  1.00 10.00      A   
ATOM   3591  HG  CYS   381    -112.172  -0.292  13.402  1.00 10.00      A   
ATOM   3592  C   CYS   381    -114.349  -0.844   9.677  1.00 10.00      A   
ATOM   3593  O   CYS   381    -114.263   0.076   8.857  1.00 10.00      A   
ATOM   3594  N   ARG   382    -115.464  -1.077  10.345  1.00 10.00      A   
ATOM   3595  HN  ARG   382    -115.513  -1.802  11.003  1.00 10.00      A   
ATOM   3596  CA  ARG   382    -116.623  -0.228  10.076  1.00 10.00      A   
ATOM   3597  CB  ARG   382    -117.823  -1.076   9.676  1.00 10.00      A   
ATOM   3598  CG  ARG   382    -117.589  -1.862   8.399  1.00 10.00      A   
ATOM   3599  CD  ARG   382    -118.841  -2.615   8.017  1.00 10.00      A   
ATOM   3600  NE  ARG   382    -118.807  -3.094   6.634  1.00 10.00      A   
ATOM   3601  HE  ARG   382    -119.375  -2.630   5.983  1.00 10.00      A   
ATOM   3602  CZ  ARG   382    -118.059  -4.111   6.214  1.00 10.00      A   
ATOM   3603  NH1 ARG   382    -117.243  -4.736   7.060  1.00 10.00      A   
ATOM   3604 HH11 ARG   382    -117.188  -4.430   8.052  1.00 10.00      A   
ATOM   3605 HH12 ARG   382    -116.660  -5.530   6.728  1.00 10.00      A   
ATOM   3606  NH2 ARG   382    -118.110  -4.493   4.943  1.00 10.00      A   
ATOM   3607 HH21 ARG   382    -117.525  -5.288   4.616  1.00 10.00      A   
ATOM   3608 HH22 ARG   382    -118.735  -3.998   4.276  1.00 10.00      A   
ATOM   3609  C   ARG   382    -117.007   0.686  11.210  1.00 10.00      A   
ATOM   3610  O   ARG   382    -117.881   1.534  11.038  1.00 10.00      A   
ATOM   3611  N   GLN   383    -116.387   0.507  12.379  1.00 10.00      A   
ATOM   3612  HN  GLN   383    -115.716  -0.202  12.476  1.00 10.00      A   
ATOM   3613  CA  GLN   383    -116.712   1.371  13.515  1.00 10.00      A   
ATOM   3614  CB  GLN   383    -117.782   0.717  14.408  1.00 10.00      A   
ATOM   3615  CG  GLN   383    -117.319  -0.511  15.185  1.00 10.00      A   
ATOM   3616  CD  GLN   383    -118.439  -1.150  15.991  1.00 10.00      A   
ATOM   3617  OE1 GLN   383    -119.638  -1.181  15.419  1.00 10.00      A   
ATOM   3618  NE2 GLN   383    -118.232  -1.584  17.119  1.00 10.00      A   
ATOM   3619 HE21 GLN   383    -117.326  -1.509  17.486  1.00 10.00      A   
ATOM   3620 HE22 GLN   383    -118.983  -1.988  17.604  1.00 10.00      A   
ATOM   3621  C   GLN   383    -115.456   1.622  14.321  1.00 10.00      A   
ATOM   3622  O   GLN   383    -114.521   0.817  14.269  1.00 10.00      A   
ATOM   3623  N   MET   384    -115.458   2.715  15.081  1.00 10.00      A   
ATOM   3624  HN  MET   384    -116.267   3.267  15.099  1.00 10.00      A   
ATOM   3625  CA  MET   384    -114.317   3.132  15.888  1.00 10.00      A   
ATOM   3626  CB  MET   384    -113.287   3.839  14.996  1.00 10.00      A   
ATOM   3627  CG  MET   384    -111.926   4.204  15.650  1.00 10.00      A   
ATOM   3628  SD  MET   384    -111.158   2.844  16.615  1.00 10.00      A   
ATOM   3629  CE  MET   384    -111.147   1.572  15.314  1.00 10.00      A   
ATOM   3630  C   MET   384    -114.811   4.062  17.009  1.00 10.00      A   
ATOM   3631  O   MET   384    -115.879   4.672  16.890  1.00 10.00      A   
ATOM   3632  N   THR   385    -114.048   4.126  18.105  1.00 10.00      A   
ATOM   3633  HN  THR   385    -113.313   3.486  18.203  1.00 10.00      A   
ATOM   3634  CA  THR   385    -114.261   5.096  19.148  1.00 10.00      A   
ATOM   3635  CB  THR   385    -114.766   4.450  20.462  1.00 10.00      A   
ATOM   3636  OG1 THR   385    -113.769   3.552  20.949  1.00 10.00      A   
ATOM   3637  HG1 THR   385    -113.005   3.575  20.368  1.00 10.00      A   
ATOM   3638  CG2 THR   385    -116.056   3.667  20.229  1.00 10.00      A   
ATOM   3639  C   THR   385    -112.988   5.862  19.464  1.00 10.00      A   
ATOM   3640  O   THR   385    -111.871   5.381  19.214  1.00 10.00      A   
ATOM   3641  N   ASN   386    -113.158   7.059  20.036  1.00 10.00      A   
ATOM   3642  HN  ASN   386    -114.051   7.463  20.056  1.00 10.00      A   
ATOM   3643  CA  ASN   386    -112.044   7.766  20.626  1.00 10.00      A   
ATOM   3644  CB  ASN   386    -112.483   9.162  21.060  1.00 10.00      A   
ATOM   3645  CG  ASN   386    -112.697  10.092  19.867  1.00 10.00      A   
ATOM   3646  OD1 ASN   386    -111.805  10.247  19.053  1.00 10.00      A   
ATOM   3647  ND2 ASN   386    -113.861  10.726  19.781  1.00 10.00      A   
ATOM   3648 HD21 ASN   386    -114.527  10.569  20.482  1.00 10.00      A   
ATOM   3649 HD22 ASN   386    -114.006  11.324  19.018  1.00 10.00      A   
ATOM   3650  C   ASN   386    -111.413   6.985  21.784  1.00 10.00      A   
ATOM   3651  O   ASN   386    -110.180   6.962  21.917  1.00 10.00      A   
ATOM   3652  N   ALA   387    -112.247   6.327  22.598  1.00 10.00      A   
ATOM   3653  HN  ALA   387    -113.212   6.367  22.437  1.00 10.00      A   
ATOM   3654  CA  ALA   387    -111.735   5.549  23.726  1.00 10.00      A   
ATOM   3655  CB  ALA   387    -112.886   4.925  24.594  1.00 10.00      A   
ATOM   3656  C   ALA   387    -110.784   4.473  23.240  1.00 10.00      A   
ATOM   3657  O   ALA   387    -109.708   4.299  23.838  1.00 10.00      A   
ATOM   3658  N   ALA   388    -111.163   3.739  22.182  1.00 10.00      A   
ATOM   3659  HN  ALA   388    -112.049   3.887  21.790  1.00 10.00      A   
ATOM   3660  CA  ALA   388    -110.286   2.726  21.601  1.00 10.00      A   
ATOM   3661  CB  ALA   388    -110.970   1.991  20.417  1.00 10.00      A   
ATOM   3662  C   ALA   388    -108.962   3.279  21.137  1.00 10.00      A   
ATOM   3663  O   ALA   388    -107.911   2.718  21.449  1.00 10.00      A   
ATOM   3664  N   LEU   389    -108.994   4.369  20.365  1.00 10.00      A   
ATOM   3665  HN  LEU   389    -109.859   4.770  20.134  1.00 10.00      A   
ATOM   3666  CA  LEU   389    -107.747   4.984  19.851  1.00 10.00      A   
ATOM   3667  CB  LEU   389    -108.098   6.138  18.902  1.00 10.00      A   
ATOM   3668  CG  LEU   389    -108.670   5.761  17.531  1.00 10.00      A   
ATOM   3669  CD1 LEU   389    -109.206   6.979  16.727  1.00 10.00      A   
ATOM   3670  CD2 LEU   389    -107.579   5.055  16.712  1.00 10.00      A   
ATOM   3671  C   LEU   389    -106.833   5.495  20.979  1.00 10.00      A   
ATOM   3672  O   LEU   389    -105.615   5.343  20.930  1.00 10.00      A   
ATOM   3673  N   ILE   390    -107.427   6.096  21.999  1.00 10.00      A   
ATOM   3674  HN  ILE   390    -108.391   6.269  21.960  1.00 10.00      A   
ATOM   3675  CA  ILE   390    -106.664   6.508  23.189  1.00 10.00      A   
ATOM   3676  CB  ILE   390    -107.536   7.306  24.189  1.00 10.00      A   
ATOM   3677  CG1 ILE   390    -107.878   8.695  23.605  1.00 10.00      A   
ATOM   3678  CG2 ILE   390    -106.808   7.475  25.559  1.00 10.00      A   
ATOM   3679  CD1 ILE   390    -108.944   9.511  24.375  1.00 10.00      A   
ATOM   3680  C   ILE   390    -105.999   5.289  23.887  1.00 10.00      A   
ATOM   3681  O   ILE   390    -104.838   5.362  24.282  1.00 10.00      A   
ATOM   3682  N   THR   391    -106.739   4.193  24.050  1.00 10.00      A   
ATOM   3683  HN  THR   391    -107.680   4.207  23.776  1.00 10.00      A   
ATOM   3684  CA  THR   391    -106.172   2.947  24.641  1.00 10.00      A   
ATOM   3685  CB  THR   391    -107.267   1.880  24.840  1.00 10.00      A   
ATOM   3686  OG1 THR   391    -108.233   2.390  25.749  1.00 10.00      A   
ATOM   3687  HG1 THR   391    -108.709   1.660  26.154  1.00 10.00      A   
ATOM   3688  CG2 THR   391    -106.722   0.531  25.453  1.00 10.00      A   
ATOM   3689  C   THR   391    -105.031   2.391  23.776  1.00 10.00      A   
ATOM   3690  O   THR   391    -103.963   2.008  24.289  1.00 10.00      A   
ATOM   3691  N   ILE   392    -105.246   2.370  22.466  1.00 10.00      A   
ATOM   3692  HN  ILE   392    -106.114   2.650  22.106  1.00 10.00      A   
ATOM   3693  CA  ILE   392    -104.184   1.929  21.562  1.00 10.00      A   
ATOM   3694  CB  ILE   392    -104.675   1.890  20.098  1.00 10.00      A   
ATOM   3695  CG1 ILE   392    -105.750   0.814  19.969  1.00 10.00      A   
ATOM   3696  CG2 ILE   392    -103.487   1.606  19.087  1.00 10.00      A   
ATOM   3697  CD1 ILE   392    -106.625   0.925  18.715  1.00 10.00      A   
ATOM   3698  C   ILE   392    -102.910   2.766  21.733  1.00 10.00      A   
ATOM   3699  O   ILE   392    -101.797   2.210  21.855  1.00 10.00      A   
ATOM   3700  N   ALA   393    -103.061   4.098  21.719  1.00 10.00      A   
ATOM   3701  HN  ALA   393    -103.967   4.468  21.669  1.00 10.00      A   
ATOM   3702  CA  ALA   393    -101.926   5.021  21.775  1.00 10.00      A   
ATOM   3703  CB  ALA   393    -102.426   6.457  21.660  1.00 10.00      A   
ATOM   3704  C   ALA   393    -101.159   4.825  23.085  1.00 10.00      A   
ATOM   3705  O   ALA   393     -99.921   4.743  23.098  1.00 10.00      A   
ATOM   3706  N   ARG   394    -101.910   4.719  24.172  1.00 10.00      A   
ATOM   3707  HN  ARG   394    -102.885   4.786  24.094  1.00 10.00      A   
ATOM   3708  CA  ARG   394    -101.309   4.505  25.485  1.00 10.00      A   
ATOM   3709  CB  ARG   394    -102.340   4.686  26.577  1.00 10.00      A   
ATOM   3710  CG  ARG   394    -102.880   6.107  26.623  1.00 10.00      A   
ATOM   3711  CD  ARG   394    -104.039   6.218  27.607  1.00 10.00      A   
ATOM   3712  NE  ARG   394    -103.562   6.602  28.921  1.00 10.00      A   
ATOM   3713  HE  ARG   394    -103.416   5.886  29.574  1.00 10.00      A   
ATOM   3714  CZ  ARG   394    -103.311   7.859  29.290  1.00 10.00      A   
ATOM   3715  NH1 ARG   394    -103.495   8.867  28.431  1.00 10.00      A   
ATOM   3716 HH11 ARG   394    -103.837   8.674  27.468  1.00 10.00      A   
ATOM   3717 HH12 ARG   394    -103.298   9.844  28.726  1.00 10.00      A   
ATOM   3718  NH2 ARG   394    -102.874   8.111  30.520  1.00 10.00      A   
ATOM   3719 HH21 ARG   394    -102.729   7.329  31.190  1.00 10.00      A   
ATOM   3720 HH22 ARG   394    -102.677   9.089  30.812  1.00 10.00      A   
ATOM   3721  C   ARG   394    -100.625   3.143  25.599  1.00 10.00      A   
ATOM   3722  O   ARG   394     -99.620   3.026  26.285  1.00 10.00      A   
ATOM   3723  N   ASN   395    -101.149   2.119  24.933  1.00 10.00      A   
ATOM   3724  HN  ASN   395    -101.922   2.248  24.345  1.00 10.00      A   
ATOM   3725  CA  ASN   395    -100.548   0.796  25.097  1.00 10.00      A   
ATOM   3726  CB  ASN   395    -101.504  -0.310  24.687  1.00 10.00      A   
ATOM   3727  CG  ASN   395    -102.681  -0.478  25.625  1.00 10.00      A   
ATOM   3728  OD1 ASN   395    -103.695  -1.157  25.128  1.00 10.00      A   
ATOM   3729  ND2 ASN   395    -102.691  -0.019  26.765  1.00 10.00      A   
ATOM   3730 HD21 ASN   395    -101.903   0.475  27.073  1.00 10.00      A   
ATOM   3731 HD22 ASN   395    -103.488  -0.167  27.316  1.00 10.00      A   
ATOM   3732  C   ASN   395     -99.292   0.680  24.235  1.00 10.00      A   
ATOM   3733  O   ASN   395     -98.313   0.033  24.610  1.00 10.00      A   
ATOM   3734  N   ARG   396     -99.331   1.324  23.082  1.00 10.00      A   
ATOM   3735  HN  ARG   396    -100.090   1.914  22.889  1.00 10.00      A   
ATOM   3736  CA  ARG   396     -98.269   1.179  22.082  1.00 10.00      A   
ATOM   3737  CB  ARG   396     -98.837   0.500  20.826  1.00 10.00      A   
ATOM   3738  CG  ARG   396     -99.220  -0.995  21.037  1.00 10.00      A   
ATOM   3739  CD  ARG   396     -98.042  -2.005  21.020  1.00 10.00      A   
ATOM   3740  NE  ARG   396     -97.043  -1.803  22.078  1.00 10.00      A   
ATOM   3741  HE  ARG   396     -96.257  -1.269  21.837  1.00 10.00      A   
ATOM   3742  CZ  ARG   396     -97.107  -2.273  23.318  1.00 10.00      A   
ATOM   3743  NH1 ARG   396     -98.137  -3.011  23.754  1.00 10.00      A   
ATOM   3744 HH11 ARG   396     -98.149  -3.360  24.734  1.00 10.00      A   
ATOM   3745 HH12 ARG   396     -98.925  -3.234  23.113  1.00 10.00      A   
ATOM   3746  NH2 ARG   396     -96.112  -1.998  24.156  1.00 10.00      A   
ATOM   3747 HH21 ARG   396     -95.305  -1.425  23.837  1.00 10.00      A   
ATOM   3748 HH22 ARG   396     -96.141  -2.356  25.133  1.00 10.00      A   
ATOM   3749  C   ARG   396     -97.585   2.484  21.686  1.00 10.00      A   
ATOM   3750  O   ARG   396     -97.655   2.876  20.527  1.00 10.00      A   
ATOM   3751  N   PRO   397     -96.854   3.122  22.624  1.00 10.00      A   
ATOM   3752  CA  PRO   397     -96.139   4.382  22.306  1.00 10.00      A   
ATOM   3753  CB  PRO   397     -95.577   4.820  23.687  1.00 10.00      A   
ATOM   3754  CG  PRO   397     -95.408   3.517  24.465  1.00 10.00      A   
ATOM   3755  CD  PRO   397     -96.619   2.683  24.012  1.00 10.00      A   
ATOM   3756  C   PRO   397     -95.000   4.154  21.286  1.00 10.00      A   
ATOM   3757  O   PRO   397     -94.448   5.109  20.721  1.00 10.00      A   
ATOM   3758  N   ASN   398     -94.686   2.881  21.048  1.00 10.00      A   
ATOM   3759  HN  ASN   398     -95.176   2.181  21.527  1.00 10.00      A   
ATOM   3760  CA  ASN   398     -93.639   2.481  20.100  1.00 10.00      A   
ATOM   3761  CB  ASN   398     -93.040   1.133  20.522  1.00 10.00      A   
ATOM   3762  CG  ASN   398     -94.069  -0.008  20.538  1.00 10.00      A   
ATOM   3763  OD1 ASN   398     -95.187   0.125  21.072  1.00 10.00      A   
ATOM   3764  ND2 ASN   398     -93.673  -1.155  19.971  1.00 10.00      A   
ATOM   3765 HD21 ASN   398     -92.771  -1.196  19.589  1.00 10.00      A   
ATOM   3766 HD22 ASN   398     -94.301  -1.908  19.960  1.00 10.00      A   
ATOM   3767  C   ASN   398     -94.112   2.375  18.640  1.00 10.00      A   
ATOM   3768  O   ASN   398     -93.310   2.099  17.736  1.00 10.00      A   
ATOM   3769  N   MET   399     -95.403   2.607  18.416  1.00 10.00      A   
ATOM   3770  HN  MET   399     -95.981   2.833  19.173  1.00 10.00      A   
ATOM   3771  CA  MET   399     -95.996   2.535  17.062  1.00 10.00      A   
ATOM   3772  CB  MET   399     -97.475   2.932  17.135  1.00 10.00      A   
ATOM   3773  CG  MET   399     -98.298   2.583  15.864  1.00 10.00      A   
ATOM   3774  SD  MET   399     -98.704   0.797  15.733  1.00 10.00      A   
ATOM   3775  CE  MET   399     -99.823   0.617  17.107  1.00 10.00      A   
ATOM   3776  C   MET   399     -95.282   3.436  16.053  1.00 10.00      A   
ATOM   3777  O   MET   399     -95.054   4.602  16.315  1.00 10.00      A   
ATOM   3778  N   THR   400     -94.924   2.890  14.882  1.00 10.00      A   
ATOM   3779  HN  THR   400     -95.129   1.948  14.705  1.00 10.00      A   
ATOM   3780  CA  THR   400     -94.246   3.665  13.882  1.00 10.00      A   
ATOM   3781  CB  THR   400     -92.884   3.031  13.505  1.00 10.00      A   
ATOM   3782  OG1 THR   400     -93.092   1.727  12.918  1.00 10.00      A   
ATOM   3783  HG1 THR   400     -93.256   1.821  11.977  1.00 10.00      A   
ATOM   3784  CG2 THR   400     -91.948   2.911  14.764  1.00 10.00      A   
ATOM   3785  C   THR   400     -95.084   3.873  12.616  1.00 10.00      A   
ATOM   3786  O   THR   400     -94.854   4.823  11.881  1.00 10.00      A   
ATOM   3787  N   ARG   401     -95.998   2.958  12.332  1.00 10.00      A   
ATOM   3788  HN  ARG   401     -96.077   2.167  12.906  1.00 10.00      A   
ATOM   3789  CA  ARG   401     -96.915   3.098  11.158  1.00 10.00      A   
ATOM   3790  CB  ARG   401     -96.492   2.186  10.018  1.00 10.00      A   
ATOM   3791  CG  ARG   401     -95.133   2.608   9.435  1.00 10.00      A   
ATOM   3792  CD  ARG   401     -94.313   1.474   8.864  1.00 10.00      A   
ATOM   3793  NE  ARG   401     -93.784   0.731   9.975  1.00 10.00      A   
ATOM   3794  HE  ARG   401     -94.170   0.920  10.856  1.00 10.00      A   
ATOM   3795  CZ  ARG   401     -92.829  -0.177   9.899  1.00 10.00      A   
ATOM   3796  NH1 ARG   401     -92.269  -0.479   8.743  1.00 10.00      A   
ATOM   3797 HH11 ARG   401     -91.518  -1.197   8.701  1.00 10.00      A   
ATOM   3798 HH12 ARG   401     -92.580   0.001   7.874  1.00 10.00      A   
ATOM   3799  NH2 ARG   401     -92.456  -0.792  10.992  1.00 10.00      A   
ATOM   3800 HH21 ARG   401     -92.910  -0.562  11.899  1.00 10.00      A   
ATOM   3801 HH22 ARG   401     -91.705  -1.511  10.954  1.00 10.00      A   
ATOM   3802  C   ARG   401     -98.321   2.761  11.599  1.00 10.00      A   
ATOM   3803  O   ARG   401     -98.580   1.680  12.106  1.00 10.00      A   
ATOM   3804  N   PHE   402     -99.240   3.702  11.449  1.00 10.00      A   
ATOM   3805  HN  PHE   402     -99.013   4.543  11.000  1.00 10.00      A   
ATOM   3806  CA  PHE   402    -100.591   3.484  11.951  1.00 10.00      A   
ATOM   3807  CB  PHE   402    -100.846   4.232  13.269  1.00 10.00      A   
ATOM   3808  CG  PHE   402    -102.151   3.860  13.919  1.00 10.00      A   
ATOM   3809  CD1 PHE   402    -102.255   2.654  14.643  1.00 10.00      A   
ATOM   3810  CD2 PHE   402    -103.272   4.682  13.810  1.00 10.00      A   
ATOM   3811  CE1 PHE   402    -103.472   2.302  15.266  1.00 10.00      A   
ATOM   3812  CE2 PHE   402    -104.499   4.315  14.417  1.00 10.00      A   
ATOM   3813  CZ  PHE   402    -104.579   3.123  15.142  1.00 10.00      A   
ATOM   3814  C   PHE   402    -101.567   3.944  10.860  1.00 10.00      A   
ATOM   3815  O   PHE   402    -101.688   5.137  10.586  1.00 10.00      A   
ATOM   3816  N   ARG   403    -102.238   2.976  10.249  1.00 10.00      A   
ATOM   3817  HN  ARG   403    -102.156   2.059  10.585  1.00 10.00      A   
ATOM   3818  CA  ARG   403    -103.103   3.227   9.082  1.00 10.00      A   
ATOM   3819  CB  ARG   403    -102.501   2.597   7.836  1.00 10.00      A   
ATOM   3820  CG  ARG   403    -101.189   3.267   7.408  1.00 10.00      A   
ATOM   3821  CD  ARG   403    -100.354   2.421   6.412  1.00 10.00      A   
ATOM   3822  NE  ARG   403    -101.135   2.236   5.152  1.00 10.00      A   
ATOM   3823  HE  ARG   403    -101.998   2.689   5.079  1.00 10.00      A   
ATOM   3824  CZ  ARG   403    -100.717   1.492   4.148  1.00 10.00      A   
ATOM   3825  NH1 ARG   403     -99.536   0.850   4.261  1.00 10.00      A   
ATOM   3826 HH11 ARG   403     -98.973   0.947   5.130  1.00 10.00      A   
ATOM   3827 HH12 ARG   403     -99.189   0.259   3.480  1.00 10.00      A   
ATOM   3828  NH2 ARG   403    -101.446   1.403   3.025  1.00 10.00      A   
ATOM   3829 HH21 ARG   403    -102.337   1.921   2.946  1.00 10.00      A   
ATOM   3830 HH22 ARG   403    -101.114   0.814   2.234  1.00 10.00      A   
ATOM   3831  C   ARG   403    -104.485   2.642   9.411  1.00 10.00      A   
ATOM   3832  O   ARG   403    -104.674   1.410   9.584  1.00 10.00      A   
ATOM   3833  N   LEU   404    -105.443   3.535   9.569  1.00 10.00      A   
ATOM   3834  HN  LEU   404    -105.256   4.482   9.404  1.00 10.00      A   
ATOM   3835  CA  LEU   404    -106.776   3.122   9.988  1.00 10.00      A   
ATOM   3836  CB  LEU   404    -107.083   3.668  11.384  1.00 10.00      A   
ATOM   3837  CG  LEU   404    -108.537   3.387  11.851  1.00 10.00      A   
ATOM   3838  CD1 LEU   404    -108.678   1.871  12.115  1.00 10.00      A   
ATOM   3839  CD2 LEU   404    -108.837   4.124  13.071  1.00 10.00      A   
ATOM   3840  C   LEU   404    -107.815   3.607   8.993  1.00 10.00      A   
ATOM   3841  O   LEU   404    -107.980   4.824   8.778  1.00 10.00      A   
ATOM   3842  N   CYS   405    -108.518   2.650   8.408  1.00 10.00      A   
ATOM   3843  HN  CYS   405    -108.342   1.719   8.658  1.00 10.00      A   
ATOM   3844  CA  CYS   405    -109.539   2.921   7.412  1.00 10.00      A   
ATOM   3845  CB  CYS   405    -109.208   2.225   6.095  1.00 10.00      A   
ATOM   3846  SG  CYS   405    -110.554   2.418   4.891  1.00 10.00      A   
ATOM   3847  HG  CYS   405    -111.365   1.377   5.013  1.00 10.00      A   
ATOM   3848  C   CYS   405    -110.888   2.452   7.931  1.00 10.00      A   
ATOM   3849  O   CYS   405    -111.167   1.263   8.004  1.00 10.00      A   
ATOM   3850  N   ILE   406    -111.708   3.406   8.329  1.00 10.00      A   
ATOM   3851  HN  ILE   406    -111.362   4.317   8.434  1.00 10.00      A   
ATOM   3852  CA  ILE   406    -113.121   3.147   8.618  1.00 10.00      A   
ATOM   3853  CB  ILE   406    -113.668   4.158   9.655  1.00 10.00      A   
ATOM   3854  CG1 ILE   406    -112.858   4.090  10.971  1.00 10.00      A   
ATOM   3855  CG2 ILE   406    -115.215   3.982   9.870  1.00 10.00      A   
ATOM   3856  CD1 ILE   406    -112.877   5.462  11.782  1.00 10.00      A   
ATOM   3857  C   ILE   406    -113.818   3.264   7.262  1.00 10.00      A   
ATOM   3858  O   ILE   406    -113.638   4.250   6.527  1.00 10.00      A   
ATOM   3859  N   ILE   407    -114.570   2.235   6.920  1.00 10.00      A   
ATOM   3860  HN  ILE   407    -114.755   1.553   7.599  1.00 10.00      A   
ATOM   3861  CA  ILE   407    -115.139   2.054   5.596  1.00 10.00      A   
ATOM   3862  CB  ILE   407    -115.812   0.663   5.534  1.00 10.00      A   
ATOM   3863  CG1 ILE   407    -114.735  -0.434   5.587  1.00 10.00      A   
ATOM   3864  CG2 ILE   407    -116.651   0.459   4.278  1.00 10.00      A   
ATOM   3865  CD1 ILE   407    -113.604  -0.230   4.586  1.00 10.00      A   
ATOM   3866  C   ILE   407    -116.100   3.217   5.185  1.00 10.00      A   
ATOM   3867  O   ILE   407    -115.985   3.772   4.078  1.00 10.00      A   
ATOM   3868  N   GLU   408    -116.997   3.597   6.077  1.00 10.00      A   
ATOM   3869  HN  GLU   408    -117.053   3.146   6.946  1.00 10.00      A   
ATOM   3870  CA  GLU   408    -117.908   4.696   5.757  1.00 10.00      A   
ATOM   3871  CB  GLU   408    -119.191   4.594   6.555  1.00 10.00      A   
ATOM   3872  CG  GLU   408    -120.216   5.684   6.196  1.00 10.00      A   
ATOM   3873  CD  GLU   408    -120.940   5.472   4.841  1.00 10.00      A   
ATOM   3874  OE1 GLU   408    -120.740   4.406   4.179  1.00 10.00      A   
ATOM   3875  OE2 GLU   408    -121.731   6.387   4.448  1.00 10.00      A   
ATOM   3876  C   GLU   408    -117.264   6.064   5.944  1.00 10.00      A   
ATOM   3877  O   GLU   408    -116.733   6.385   7.038  1.00 10.00      A   
ATOM   3878  N   PRO   409    -117.239   6.877   4.872  1.00 10.00      A   
ATOM   3879  CA  PRO   409    -116.610   8.212   5.024  1.00 10.00      A   
ATOM   3880  CB  PRO   409    -116.862   8.861   3.657  1.00 10.00      A   
ATOM   3881  CG  PRO   409    -116.839   7.667   2.710  1.00 10.00      A   
ATOM   3882  CD  PRO   409    -117.681   6.648   3.482  1.00 10.00      A   
ATOM   3883  C   PRO   409    -117.296   9.026   6.119  1.00 10.00      A   
ATOM   3884  O   PRO   409    -118.541   8.959   6.256  1.00 10.00      A   
ATOM   3885  N   LYS   410    -116.496   9.736   6.912  1.00 10.00      A   
ATOM   3886  HN  LYS   410    -115.526   9.629   6.818  1.00 10.00      A   
ATOM   3887  CA  LYS   410    -117.007  10.680   7.930  1.00 10.00      A   
ATOM   3888  CB  LYS   410    -117.852  11.803   7.266  1.00 10.00      A   
ATOM   3889  CG  LYS   410    -117.086  12.579   6.196  1.00 10.00      A   
ATOM   3890  CD  LYS   410    -117.993  13.566   5.477  1.00 10.00      A   
ATOM   3891  CE  LYS   410    -117.310  14.159   4.279  1.00 10.00      A   
ATOM   3892  NZ  LYS   410    -118.249  15.151   3.607  1.00 10.00      A   
ATOM   3893  HZ1 LYS   410    -118.500  15.911   4.271  1.00 10.00      A   
ATOM   3894  HZ2 LYS   410    -119.120  14.671   3.305  1.00 10.00      A   
ATOM   3895  HZ3 LYS   410    -117.790  15.569   2.773  1.00 10.00      A   
ATOM   3896  C   LYS   410    -117.798  10.033   9.072  1.00 10.00      A   
ATOM   3897  O   LYS   410    -118.584  10.724   9.741  1.00 10.00      A   
ATOM   3898  N   ALA   411    -117.615   8.733   9.288  1.00 10.00      A   
ATOM   3899  HN  ALA   411    -117.031   8.216   8.694  1.00 10.00      A   
ATOM   3900  CA  ALA   411    -118.282   8.072  10.407  1.00 10.00      A   
ATOM   3901  CB  ALA   411    -118.118   6.552  10.316  1.00 10.00      A   
ATOM   3902  C   ALA   411    -117.707   8.596  11.722  1.00 10.00      A   
ATOM   3903  O   ALA   411    -116.502   8.574  11.921  1.00 10.00      A   
ATOM   3904  N   PRO   412    -118.581   9.104  12.617  1.00 10.00      A   
ATOM   3905  CA  PRO   412    -118.091   9.570  13.911  1.00 10.00      A   
ATOM   3906  CB  PRO   412    -119.254  10.448  14.418  1.00 10.00      A   
ATOM   3907  CG  PRO   412    -120.490   9.804  13.831  1.00 10.00      A   
ATOM   3908  CD  PRO   412    -120.040   9.294  12.464  1.00 10.00      A   
ATOM   3909  C   PRO   412    -117.861   8.403  14.888  1.00 10.00      A   
ATOM   3910  O   PRO   412    -118.227   7.241  14.573  1.00 10.00      A   
ATOM   3911  N   ASP   413    -117.308   8.700  16.071  1.00 10.00      A   
ATOM   3912  HN  ASP   413    -116.915   9.589  16.202  1.00 10.00      A   
ATOM   3913  CA  ASP   413    -117.273   7.736  17.175  1.00 10.00      A   
ATOM   3914  CB  ASP   413    -116.870   8.508  18.442  1.00 10.00      A   
ATOM   3915  CG  ASP   413    -116.838   7.636  19.710  1.00 10.00      A   
ATOM   3916  OD1 ASP   413    -117.800   6.889  19.999  1.00 10.00      A   
ATOM   3917  OD2 ASP   413    -115.827   7.761  20.452  1.00 10.00      A   
ATOM   3918  C   ASP   413    -118.699   7.162  17.324  1.00 10.00      A   
ATOM   3919  O   ASP   413    -119.630   7.920  17.467  1.00 10.00      A   
ATOM   3920  N   TYR   414    -118.902   5.831  17.285  1.00 10.00      A   
ATOM   3921  HN  TYR   414    -118.148   5.204  17.284  1.00 10.00      A   
ATOM   3922  CA  TYR   414    -120.301   5.346  17.243  1.00 10.00      A   
ATOM   3923  CB  TYR   414    -120.363   3.907  16.666  1.00 10.00      A   
ATOM   3924  CG  TYR   414    -119.846   2.839  17.573  1.00 10.00      A   
ATOM   3925  CD1 TYR   414    -120.724   2.081  18.368  1.00 10.00      A   
ATOM   3926  CD2 TYR   414    -118.480   2.539  17.604  1.00 10.00      A   
ATOM   3927  CE1 TYR   414    -120.245   1.055  19.193  1.00 10.00      A   
ATOM   3928  CE2 TYR   414    -117.988   1.516  18.425  1.00 10.00      A   
ATOM   3929  CZ  TYR   414    -118.877   0.806  19.225  1.00 10.00      A   
ATOM   3930  OH  TYR   414    -118.383  -0.193  20.024  1.00 10.00      A   
ATOM   3931  HH  TYR   414    -118.946  -0.967  19.954  1.00 10.00      A   
ATOM   3932  C   TYR   414    -121.042   5.397  18.567  1.00 10.00      A   
ATOM   3933  O   TYR   414    -122.297   5.324  18.615  1.00 10.00      A   
ATOM   3934  N   LEU   415    -120.277   5.505  19.649  1.00 10.00      A   
ATOM   3935  HN  LEU   415    -119.302   5.514  19.543  1.00 10.00      A   
ATOM   3936  CA  LEU   415    -120.852   5.611  21.002  1.00 10.00      A   
ATOM   3937  CB  LEU   415    -119.909   4.982  22.017  1.00 10.00      A   
ATOM   3938  CG  LEU   415    -119.793   3.461  21.929  1.00 10.00      A   
ATOM   3939  CD1 LEU   415    -118.761   2.990  22.928  1.00 10.00      A   
ATOM   3940  CD2 LEU   415    -121.141   2.788  22.173  1.00 10.00      A   
ATOM   3941  C   LEU   415    -121.178   7.045  21.415  1.00 10.00      A   
ATOM   3942  O   LEU   415    -122.201   7.286  22.042  1.00 10.00      A   
ATOM   3943  N   THR   416    -120.321   8.004  21.060  1.00 10.00      A   
ATOM   3944  HN  THR   416    -119.557   7.784  20.488  1.00 10.00      A   
ATOM   3945  CA  THR   416    -120.514   9.395  21.520  1.00 10.00      A   
ATOM   3946  CB  THR   416    -119.211   9.954  22.091  1.00 10.00      A   
ATOM   3947  OG1 THR   416    -118.297  10.136  21.009  1.00 10.00      A   
ATOM   3948  HG1 THR   416    -117.852   9.306  20.822  1.00 10.00      A   
ATOM   3949  CG2 THR   416    -118.581   8.943  23.103  1.00 10.00      A   
ATOM   3950  C   THR   416    -120.940  10.318  20.393  1.00 10.00      A   
ATOM   3951  O   THR   416    -121.414  11.426  20.650  1.00 10.00      A   
ATOM   3952  N   LEU   417    -120.705   9.875  19.146  1.00 10.00      A   
ATOM   3953  HN  LEU   417    -120.311   8.984  19.039  1.00 10.00      A   
ATOM   3954  CA  LEU   417    -121.005  10.650  17.934  1.00 10.00      A   
ATOM   3955  CB  LEU   417    -122.482  11.101  17.886  1.00 10.00      A   
ATOM   3956  CG  LEU   417    -123.449   9.933  18.012  1.00 10.00      A   
ATOM   3957  CD1 LEU   417    -124.859  10.485  17.941  1.00 10.00      A   
ATOM   3958  CD2 LEU   417    -123.248   8.915  16.905  1.00 10.00      A   
ATOM   3959  C   LEU   417    -120.108  11.826  17.672  1.00 10.00      A   
ATOM   3960  O   LEU   417    -120.380  12.648  16.792  1.00 10.00      A   
ATOM   3961  N   GLU   418    -119.003  11.872  18.403  1.00 10.00      A   
ATOM   3962  HN  GLU   418    -118.836  11.159  19.055  1.00 10.00      A   
ATOM   3963  CA  GLU   418    -118.036  12.937  18.271  1.00 10.00      A   
ATOM   3964  CB  GLU   418    -117.290  13.098  19.597  1.00 10.00      A   
ATOM   3965  CG  GLU   418    -118.218  13.492  20.735  1.00 10.00      A   
ATOM   3966  CD  GLU   418    -117.503  13.757  22.062  1.00 10.00      A   
ATOM   3967  OE1 GLU   418    -118.187  14.289  22.994  1.00 10.00      A   
ATOM   3968  OE2 GLU   418    -116.281  13.443  22.197  1.00 10.00      A   
ATOM   3969  C   GLU   418    -117.035  12.623  17.134  1.00 10.00      A   
ATOM   3970  O   GLU   418    -116.875  11.451  16.734  1.00 10.00      A   
ATOM   3971  N   PRO   419    -116.368  13.656  16.620  1.00 10.00      A   
ATOM   3972  CA  PRO   419    -115.312  13.416  15.642  1.00 10.00      A   
ATOM   3973  CB  PRO   419    -114.734  14.829  15.357  1.00 10.00      A   
ATOM   3974  CG  PRO   419    -115.602  15.758  15.992  1.00 10.00      A   
ATOM   3975  CD  PRO   419    -116.578  15.092  16.898  1.00 10.00      A   
ATOM   3976  C   PRO   419    -114.251  12.584  16.294  1.00 10.00      A   
ATOM   3977  O   PRO   419    -114.193  12.527  17.524  1.00 10.00      A   
ATOM   3978  N   LEU   420    -113.390  11.977  15.479  1.00 10.00      A   
ATOM   3979  HN  LEU   420    -113.495  12.077  14.509  1.00 10.00      A   
ATOM   3980  CA  LEU   420    -112.296  11.167  15.994  1.00 10.00      A   
ATOM   3981  CB  LEU   420    -112.025  10.004  15.056  1.00 10.00      A   
ATOM   3982  CG  LEU   420    -113.159   8.964  15.016  1.00 10.00      A   
ATOM   3983  CD1 LEU   420    -112.689   7.865  14.091  1.00 10.00      A   
ATOM   3984  CD2 LEU   420    -113.430   8.350  16.403  1.00 10.00      A   
ATOM   3985  C   LEU   420    -111.003  11.979  16.231  1.00 10.00      A   
ATOM   3986  O   LEU   420    -109.927  11.389  16.403  1.00 10.00      A   
ATOM   3987  N   ASP   421    -111.129  13.316  16.282  1.00 10.00      A   
ATOM   3988  HN  ASP   421    -112.016  13.711  16.145  1.00 10.00      A   
ATOM   3989  CA  ASP   421    -109.983  14.212  16.536  1.00 10.00      A   
ATOM   3990  CB  ASP   421    -110.456  15.666  16.767  1.00 10.00      A   
ATOM   3991  CG  ASP   421    -111.269  16.222  15.608  1.00 10.00      A   
ATOM   3992  OD1 ASP   421    -111.154  15.725  14.482  1.00 10.00      A   
ATOM   3993  OD2 ASP   421    -112.023  17.198  15.825  1.00 10.00      A   
ATOM   3994  C   ASP   421    -109.138  13.789  17.751  1.00 10.00      A   
ATOM   3995  O   ASP   421    -107.918  13.636  17.640  1.00 10.00      A   
ATOM   3996  N   ILE   422    -109.778  13.595  18.901  1.00 10.00      A   
ATOM   3997  HN  ILE   422    -110.757  13.634  18.938  1.00 10.00      A   
ATOM   3998  CA  ILE   422    -108.992  13.318  20.124  1.00 10.00      A   
ATOM   3999  CB  ILE   422    -109.800  13.585  21.441  1.00 10.00      A   
ATOM   4000  CG1 ILE   422    -110.892  12.532  21.677  1.00 10.00      A   
ATOM   4001  CG2 ILE   422    -110.334  14.995  21.449  1.00 10.00      A   
ATOM   4002  CD1 ILE   422    -111.657  12.676  23.021  1.00 10.00      A   
ATOM   4003  C   ILE   422    -108.316  11.940  20.084  1.00 10.00      A   
ATOM   4004  O   ILE   422    -107.235  11.730  20.677  1.00 10.00      A   
ATOM   4005  N   GLY   423    -108.948  11.003  19.380  1.00 10.00      A   
ATOM   4006  HN  GLY   423    -109.783  11.237  18.921  1.00 10.00      A   
ATOM   4007  CA  GLY   423    -108.426   9.638  19.278  1.00 10.00      A   
ATOM   4008  C   GLY   423    -107.165   9.650  18.443  1.00 10.00      A   
ATOM   4009  O   GLY   423    -106.109   9.132  18.869  1.00 10.00      A   
ATOM   4010  N   PHE   424    -107.234  10.266  17.260  1.00 10.00      A   
ATOM   4011  HN  PHE   424    -108.080  10.646  16.942  1.00 10.00      A   
ATOM   4012  CA  PHE   424    -106.022  10.363  16.449  1.00 10.00      A   
ATOM   4013  CB  PHE   424    -106.356  10.761  15.010  1.00 10.00      A   
ATOM   4014  CG  PHE   424    -106.914   9.638  14.196  1.00 10.00      A   
ATOM   4015  CD1 PHE   424    -108.270   9.577  13.918  1.00 10.00      A   
ATOM   4016  CD2 PHE   424    -106.057   8.636  13.683  1.00 10.00      A   
ATOM   4017  CE1 PHE   424    -108.805   8.522  13.154  1.00 10.00      A   
ATOM   4018  CE2 PHE   424    -106.572   7.583  12.889  1.00 10.00      A   
ATOM   4019  CZ  PHE   424    -107.930   7.528  12.618  1.00 10.00      A   
ATOM   4020  C   PHE   424    -105.002  11.321  17.079  1.00 10.00      A   
ATOM   4021  O   PHE   424    -103.781  11.148  16.922  1.00 10.00      A   
ATOM   4022  N   GLY   425    -105.494  12.310  17.815  1.00 10.00      A   
ATOM   4023  HN  GLY   425    -106.464  12.447  17.850  1.00 10.00      A   
ATOM   4024  CA  GLY   425    -104.597  13.198  18.577  1.00 10.00      A   
ATOM   4025  C   GLY   425    -103.770  12.415  19.580  1.00 10.00      A   
ATOM   4026  O   GLY   425    -102.578  12.686  19.732  1.00 10.00      A   
ATOM   4027  N   ALA   426    -104.394  11.443  20.259  1.00 10.00      A   
ATOM   4028  HN  ALA   426    -105.354  11.299  20.117  1.00 10.00      A   
ATOM   4029  CA  ALA   426    -103.681  10.603  21.198  1.00 10.00      A   
ATOM   4030  CB  ALA   426    -104.660   9.714  22.013  1.00 10.00      A   
ATOM   4031  C   ALA   426    -102.610   9.770  20.501  1.00 10.00      A   
ATOM   4032  O   ALA   426    -101.514   9.614  21.020  1.00 10.00      A   
ATOM   4033  N   ILE   427    -102.901   9.244  19.314  1.00 10.00      A   
ATOM   4034  HN  ILE   427    -103.800   9.358  18.940  1.00 10.00      A   
ATOM   4035  CA  ILE   427    -101.884   8.491  18.556  1.00 10.00      A   
ATOM   4036  CB  ILE   427    -102.501   7.969  17.214  1.00 10.00      A   
ATOM   4037  CG1 ILE   427    -103.609   6.944  17.519  1.00 10.00      A   
ATOM   4038  CG2 ILE   427    -101.427   7.381  16.255  1.00 10.00      A   
ATOM   4039  CD1 ILE   427    -103.056   5.542  17.866  1.00 10.00      A   
ATOM   4040  C   ILE   427    -100.652   9.341  18.259  1.00 10.00      A   
ATOM   4041  O   ILE   427     -99.528   8.897  18.459  1.00 10.00      A   
ATOM   4042  N   VAL   428    -100.849  10.562  17.762  1.00 10.00      A   
ATOM   4043  HN  VAL   428    -101.757  10.905  17.627  1.00 10.00      A   
ATOM   4044  CA  VAL   428     -99.674  11.386  17.418  1.00 10.00      A   
ATOM   4045  CB  VAL   428    -100.007  12.529  16.371  1.00 10.00      A   
ATOM   4046  CG1 VAL   428    -100.373  11.904  15.001  1.00 10.00      A   
ATOM   4047  CG2 VAL   428    -101.071  13.568  16.876  1.00 10.00      A   
ATOM   4048  C   VAL   428     -98.971  11.927  18.664  1.00 10.00      A   
ATOM   4049  O   VAL   428     -97.735  12.123  18.679  1.00 10.00      A   
ATOM   4050  N   GLU   429     -99.748  12.128  19.720  1.00 10.00      A   
ATOM   4051  HN  GLU   429    -100.710  11.953  19.656  1.00 10.00      A   
ATOM   4052  CA  GLU   429     -99.177  12.609  20.977  1.00 10.00      A   
ATOM   4053  CB  GLU   429    -100.281  13.040  21.947  1.00 10.00      A   
ATOM   4054  CG  GLU   429     -99.754  13.525  23.283  1.00 10.00      A   
ATOM   4055  CD  GLU   429    -100.871  13.873  24.282  1.00 10.00      A   
ATOM   4056  OE1 GLU   429    -102.057  13.876  23.869  1.00 10.00      A   
ATOM   4057  OE2 GLU   429    -100.568  14.156  25.467  1.00 10.00      A   
ATOM   4058  C   GLU   429     -98.315  11.532  21.624  1.00 10.00      A   
ATOM   4059  O   GLU   429     -97.206  11.829  22.098  1.00 10.00      A   
ATOM   4060  N   HIS   430     -98.832  10.304  21.691  1.00 10.00      A   
ATOM   4061  HN  HIS   430     -99.680  10.116  21.239  1.00 10.00      A   
ATOM   4062  CA  HIS   430     -98.152   9.223  22.434  1.00 10.00      A   
ATOM   4063  CB  HIS   430     -99.166   8.249  23.006  1.00 10.00      A   
ATOM   4064  CG  HIS   430     -99.943   8.816  24.147  1.00 10.00      A   
ATOM   4065  ND1 HIS   430     -99.497   8.761  25.449  1.00 10.00      A   
ATOM   4066  CD2 HIS   430    -101.118   9.487  24.178  1.00 10.00      A   
ATOM   4067  CE1 HIS   430    -100.376   9.355  26.235  1.00 10.00      A   
ATOM   4068  NE2 HIS   430    -101.365   9.810  25.487  1.00 10.00      A   
ATOM   4069  HE2 HIS   430    -102.150  10.299  25.814  1.00 10.00      A   
ATOM   4070  C   HIS   430     -97.090   8.444  21.657  1.00 10.00      A   
ATOM   4071  O   HIS   430     -96.173   7.880  22.256  1.00 10.00      A   
ATOM   4072  N   CYS   431     -97.254   8.368  20.352  1.00 10.00      A   
ATOM   4073  HN  CYS   431     -98.002   8.856  19.949  1.00 10.00      A   
ATOM   4074  CA  CYS   431     -96.373   7.590  19.470  1.00 10.00      A   
ATOM   4075  CB  CYS   431     -97.201   6.864  18.405  1.00 10.00      A   
ATOM   4076  SG  CYS   431     -98.612   5.920  19.121  1.00 10.00      A   
ATOM   4077  HG  CYS   431     -98.114   4.950  19.874  1.00 10.00      A   
ATOM   4078  C   CYS   431     -95.347   8.524  18.846  1.00 10.00      A   
ATOM   4079  O   CYS   431     -95.494   8.953  17.712  1.00 10.00      A   
ATOM   4080  N   LYS   432     -94.315   8.869  19.608  1.00 10.00      A   
ATOM   4081  HN  LYS   432     -94.178   8.419  20.468  1.00 10.00      A   
ATOM   4082  CA  LYS   432     -93.375   9.917  19.180  1.00 10.00      A   
ATOM   4083  CB  LYS   432     -92.360  10.257  20.286  1.00 10.00      A   
ATOM   4084  CG  LYS   432     -92.940  10.368  21.630  1.00 10.00      A   
ATOM   4085  CD  LYS   432     -93.989  11.433  21.732  1.00 10.00      A   
ATOM   4086  CE  LYS   432     -94.189  11.672  23.201  1.00 10.00      A   
ATOM   4087  NZ  LYS   432     -93.002  12.422  23.730  1.00 10.00      A   
ATOM   4088  HZ1 LYS   432     -92.907  13.333  23.238  1.00 10.00      A   
ATOM   4089  HZ2 LYS   432     -92.134  11.869  23.584  1.00 10.00      A   
ATOM   4090  HZ3 LYS   432     -93.117  12.600  24.749  1.00 10.00      A   
ATOM   4091  C   LYS   432     -92.578   9.594  17.946  1.00 10.00      A   
ATOM   4092  O   LYS   432     -92.103  10.512  17.264  1.00 10.00      A   
ATOM   4093  N   ASP   433     -92.388   8.305  17.667  1.00 10.00      A   
ATOM   4094  HN  ASP   433     -92.752   7.614  18.260  1.00 10.00      A   
ATOM   4095  CA  ASP   433     -91.634   7.924  16.476  1.00 10.00      A   
ATOM   4096  CB  ASP   433     -90.568   6.914  16.811  1.00 10.00      A   
ATOM   4097  CG  ASP   433     -89.549   7.472  17.807  1.00 10.00      A   
ATOM   4098  OD1 ASP   433     -89.298   6.790  18.810  1.00 10.00      A   
ATOM   4099  OD2 ASP   433     -89.030   8.595  17.586  1.00 10.00      A   
ATOM   4100  C   ASP   433     -92.525   7.458  15.319  1.00 10.00      A   
ATOM   4101  O   ASP   433     -92.067   6.760  14.420  1.00 10.00      A   
ATOM   4102  N   LEU   434     -93.774   7.905  15.324  1.00 10.00      A   
ATOM   4103  HN  LEU   434     -94.072   8.485  16.055  1.00 10.00      A   
ATOM   4104  CA  LEU   434     -94.719   7.551  14.254  1.00 10.00      A   
ATOM   4105  CB  LEU   434     -96.124   8.064  14.600  1.00 10.00      A   
ATOM   4106  CG  LEU   434     -97.252   7.584  13.641  1.00 10.00      A   
ATOM   4107  CD1 LEU   434     -97.529   6.172  14.102  1.00 10.00      A   
ATOM   4108  CD2 LEU   434     -98.489   8.476  13.864  1.00 10.00      A   
ATOM   4109  C   LEU   434     -94.237   8.174  12.934  1.00 10.00      A   
ATOM   4110  O   LEU   434     -94.147   9.416  12.819  1.00 10.00      A   
ATOM   4111  N   ARG   435     -93.921   7.329  11.952  1.00 10.00      A   
ATOM   4112  HN  ARG   435     -94.004   6.365  12.105  1.00 10.00      A   
ATOM   4113  CA  ARG   435     -93.454   7.809  10.648  1.00 10.00      A   
ATOM   4114  CB  ARG   435     -92.349   6.905  10.113  1.00 10.00      A   
ATOM   4115  CG  ARG   435     -91.190   6.690  11.012  1.00 10.00      A   
ATOM   4116  CD  ARG   435     -90.048   6.036  10.182  1.00 10.00      A   
ATOM   4117  NE  ARG   435     -90.369   4.689   9.668  1.00 10.00      A   
ATOM   4118  HE  ARG   435     -90.749   4.637   8.767  1.00 10.00      A   
ATOM   4119  CZ  ARG   435     -90.177   3.544  10.340  1.00 10.00      A   
ATOM   4120  NH1 ARG   435     -89.725   3.540  11.589  1.00 10.00      A   
ATOM   4121 HH11 ARG   435     -89.512   4.438  12.068  1.00 10.00      A   
ATOM   4122 HH12 ARG   435     -89.585   2.638  12.089  1.00 10.00      A   
ATOM   4123  NH2 ARG   435     -90.459   2.385   9.757  1.00 10.00      A   
ATOM   4124 HH21 ARG   435     -90.312   1.494  10.273  1.00 10.00      A   
ATOM   4125 HH22 ARG   435     -90.827   2.368   8.785  1.00 10.00      A   
ATOM   4126  C   ARG   435     -94.562   7.849   9.569  1.00 10.00      A   
ATOM   4127  O   ARG   435     -94.395   8.497   8.549  1.00 10.00      A   
ATOM   4128  N   ARG   436     -95.671   7.162   9.817  1.00 10.00      A   
ATOM   4129  HN  ARG   436     -95.789   6.732  10.690  1.00 10.00      A   
ATOM   4130  CA  ARG   436     -96.722   7.039   8.800  1.00 10.00      A   
ATOM   4131  CB  ARG   436     -96.588   5.740   7.993  1.00 10.00      A   
ATOM   4132  CG  ARG   436     -97.683   5.706   6.883  1.00 10.00      A   
ATOM   4133  CD  ARG   436     -97.290   4.996   5.682  1.00 10.00      A   
ATOM   4134  NE  ARG   436     -98.354   4.932   4.666  1.00 10.00      A   
ATOM   4135  HE  ARG   436     -99.135   5.518   4.750  1.00 10.00      A   
ATOM   4136  CZ  ARG   436     -98.252   4.091   3.650  1.00 10.00      A   
ATOM   4137  NH1 ARG   436     -97.174   3.293   3.610  1.00 10.00      A   
ATOM   4138 HH11 ARG   436     -97.055   2.617   2.828  1.00 10.00      A   
ATOM   4139 HH12 ARG   436     -96.457   3.350   4.362  1.00 10.00      A   
ATOM   4140  NH2 ARG   436     -99.217   4.042   2.714  1.00 10.00      A   
ATOM   4141 HH21 ARG   436    -100.046   4.666   2.788  1.00 10.00      A   
ATOM   4142 HH22 ARG   436     -99.134   3.381   1.916  1.00 10.00      A   
ATOM   4143  C   ARG   436     -98.054   7.036   9.497  1.00 10.00      A   
ATOM   4144  O   ARG   436     -98.243   6.296  10.476  1.00 10.00      A   
ATOM   4145  N   LEU   437     -98.996   7.795   8.928  1.00 10.00      A   
ATOM   4146  HN  LEU   437     -98.780   8.322   8.131  1.00 10.00      A   
ATOM   4147  CA  LEU   437    -100.331   7.843   9.480  1.00 10.00      A   
ATOM   4148  CB  LEU   437    -100.460   9.071  10.363  1.00 10.00      A   
ATOM   4149  CG  LEU   437    -101.832   9.388  11.005  1.00 10.00      A   
ATOM   4150  CD1 LEU   437    -102.251   8.264  11.948  1.00 10.00      A   
ATOM   4151  CD2 LEU   437    -101.780  10.734  11.784  1.00 10.00      A   
ATOM   4152  C   LEU   437    -101.323   7.936   8.314  1.00 10.00      A   
ATOM   4153  O   LEU   437    -101.061   8.637   7.325  1.00 10.00      A   
ATOM   4154  N   SER   438    -102.408   7.186   8.406  1.00 10.00      A   
ATOM   4155  HN  SER   438    -102.428   6.433   9.032  1.00 10.00      A   
ATOM   4156  CA  SER   438    -103.583   7.474   7.574  1.00 10.00      A   
ATOM   4157  CB  SER   438    -103.702   6.487   6.413  1.00 10.00      A   
ATOM   4158  OG  SER   438    -103.928   5.179   6.893  1.00 10.00      A   
ATOM   4159  HG  SER   438    -104.546   4.728   6.314  1.00 10.00      A   
ATOM   4160  C   SER   438    -104.811   7.534   8.494  1.00 10.00      A   
ATOM   4161  O   SER   438    -104.915   6.738   9.454  1.00 10.00      A   
ATOM   4162  N   LEU   439    -105.718   8.472   8.156  1.00 10.00      A   
ATOM   4163  HN  LEU   439    -105.641   8.874   7.266  1.00 10.00      A   
ATOM   4164  CA  LEU   439    -106.815   8.942   9.016  1.00 10.00      A   
ATOM   4165  CB  LEU   439    -106.830  10.513   8.969  1.00 10.00      A   
ATOM   4166  CG  LEU   439    -105.624  11.230   9.556  1.00 10.00      A   
ATOM   4167  CD1 LEU   439    -105.632  12.719   9.156  1.00 10.00      A   
ATOM   4168  CD2 LEU   439    -105.811  11.107  11.068  1.00 10.00      A   
ATOM   4169  C   LEU   439    -108.107   8.555   8.353  1.00 10.00      A   
ATOM   4170  O   LEU   439    -108.147   8.463   7.124  1.00 10.00      A   
ATOM   4171  N   SER   440    -109.173   8.388   9.141  1.00 10.00      A   
ATOM   4172  HN  SER   440    -109.063   8.309  10.111  1.00 10.00      A   
ATOM   4173  CA  SER   440    -110.506   8.325   8.539  1.00 10.00      A   
ATOM   4174  CB  SER   440    -110.779   6.930   7.893  1.00 10.00      A   
ATOM   4175  OG  SER   440    -110.479   5.899   8.825  1.00 10.00      A   
ATOM   4176  HG  SER   440    -110.018   6.273   9.579  1.00 10.00      A   
ATOM   4177  C   SER   440    -111.507   8.600   9.630  1.00 10.00      A   
ATOM   4178  O   SER   440    -111.135   8.887  10.772  1.00 10.00      A   
ATOM   4179  N   GLY   441    -112.791   8.495   9.282  1.00 10.00      A   
ATOM   4180  HN  GLY   441    -113.030   8.178   8.387  1.00 10.00      A   
ATOM   4181  CA  GLY   441    -113.834   8.855  10.243  1.00 10.00      A   
ATOM   4182  C   GLY   441    -114.107  10.356  10.188  1.00 10.00      A   
ATOM   4183  O   GLY   441    -113.453  11.075   9.462  1.00 10.00      A   
ATOM   4184  N   LEU   442    -115.019  10.817  11.033  1.00 10.00      A   
ATOM   4185  HN  LEU   442    -115.452  10.187  11.647  1.00 10.00      A   
ATOM   4186  CA  LEU   442    -115.405  12.220  11.086  1.00 10.00      A   
ATOM   4187  CB  LEU   442    -116.688  12.386  11.920  1.00 10.00      A   
ATOM   4188  CG  LEU   442    -117.215  13.809  12.117  1.00 10.00      A   
ATOM   4189  CD1 LEU   442    -117.502  14.454  10.763  1.00 10.00      A   
ATOM   4190  CD2 LEU   442    -118.464  13.834  13.017  1.00 10.00      A   
ATOM   4191  C   LEU   442    -114.250  12.987  11.721  1.00 10.00      A   
ATOM   4192  O   LEU   442    -113.878  12.680  12.851  1.00 10.00      A   
ATOM   4193  N   LEU   443    -113.673  13.949  10.976  1.00 10.00      A   
ATOM   4194  HN  LEU   443    -114.041  14.149  10.090  1.00 10.00      A   
ATOM   4195  CA  LEU   443    -112.520  14.702  11.448  1.00 10.00      A   
ATOM   4196  CB  LEU   443    -111.223  14.135  10.835  1.00 10.00      A   
ATOM   4197  CG  LEU   443    -110.913  12.671  11.204  1.00 10.00      A   
ATOM   4198  CD1 LEU   443    -109.826  12.179  10.235  1.00 10.00      A   
ATOM   4199  CD2 LEU   443    -110.368  12.580  12.639  1.00 10.00      A   
ATOM   4200  C   LEU   443    -112.670  16.188  11.109  1.00 10.00      A   
ATOM   4201  O   LEU   443    -113.091  16.557  10.003  1.00 10.00      A   
ATOM   4202  N   THR   444    -112.387  17.021  12.100  1.00 10.00      A   
ATOM   4203  HN  THR   444    -112.151  16.646  12.974  1.00 10.00      A   
ATOM   4204  CA  THR   444    -112.410  18.475  11.948  1.00 10.00      A   
ATOM   4205  CB  THR   444    -113.138  19.156  13.130  1.00 10.00      A   
ATOM   4206  OG1 THR   444    -112.278  19.233  14.272  1.00 10.00      A   
ATOM   4207  HG1 THR   444    -112.369  20.095  14.683  1.00 10.00      A   
ATOM   4208  CG2 THR   444    -114.436  18.368  13.533  1.00 10.00      A   
ATOM   4209  C   THR   444    -110.977  19.035  11.836  1.00 10.00      A   
ATOM   4210  O   THR   444    -110.007  18.278  11.866  1.00 10.00      A   
ATOM   4211  N   ASP   445    -110.860  20.352  11.705  1.00 10.00      A   
ATOM   4212  HN  ASP   445    -111.671  20.900  11.655  1.00 10.00      A   
ATOM   4213  CA  ASP   445    -109.572  20.997  11.633  1.00 10.00      A   
ATOM   4214  CB  ASP   445    -109.731  22.519  11.509  1.00 10.00      A   
ATOM   4215  CG  ASP   445    -110.097  22.970  10.122  1.00 10.00      A   
ATOM   4216  OD1 ASP   445    -110.370  24.180   9.973  1.00 10.00      A   
ATOM   4217  OD2 ASP   445    -110.041  22.154   9.175  1.00 10.00      A   
ATOM   4218  C   ASP   445    -108.744  20.667  12.882  1.00 10.00      A   
ATOM   4219  O   ASP   445    -107.526  20.711  12.834  1.00 10.00      A   
ATOM   4220  N   LYS   446    -109.411  20.361  13.994  1.00 10.00      A   
ATOM   4221  HN  LYS   446    -110.389  20.321  13.970  1.00 10.00      A   
ATOM   4222  CA  LYS   446    -108.708  20.079  15.268  1.00 10.00      A   
ATOM   4223  CB  LYS   446    -109.695  19.893  16.422  1.00 10.00      A   
ATOM   4224  CG  LYS   446    -109.058  20.034  17.786  1.00 10.00      A   
ATOM   4225  CD  LYS   446    -108.753  21.510  18.066  1.00 10.00      A   
ATOM   4226  CE  LYS   446    -107.901  21.709  19.303  1.00 10.00      A   
ATOM   4227  NZ  LYS   446    -107.831  23.185  19.574  1.00 10.00      A   
ATOM   4228  HZ1 LYS   446    -107.405  23.677  18.763  1.00 10.00      A   
ATOM   4229  HZ2 LYS   446    -107.251  23.367  20.418  1.00 10.00      A   
ATOM   4230  HZ3 LYS   446    -108.786  23.564  19.735  1.00 10.00      A   
ATOM   4231  C   LYS   446    -107.707  18.901  15.205  1.00 10.00      A   
ATOM   4232  O   LYS   446    -106.595  18.972  15.791  1.00 10.00      A   
ATOM   4233  N   VAL   447    -108.066  17.817  14.515  1.00 10.00      A   
ATOM   4234  HN  VAL   447    -108.957  17.759  14.109  1.00 10.00      A   
ATOM   4235  CA  VAL   447    -107.113  16.713  14.371  1.00 10.00      A   
ATOM   4236  CB  VAL   447    -107.744  15.450  13.682  1.00 10.00      A   
ATOM   4237  CG1 VAL   447    -107.907  15.633  12.168  1.00 10.00      A   
ATOM   4238  CG2 VAL   447    -106.876  14.219  13.946  1.00 10.00      A   
ATOM   4239  C   VAL   447    -105.795  17.153  13.683  1.00 10.00      A   
ATOM   4240  O   VAL   447    -104.691  16.754  14.091  1.00 10.00      A   
ATOM   4241  N   PHE   448    -105.909  18.025  12.678  1.00 10.00      A   
ATOM   4242  HN  PHE   448    -106.800  18.344  12.424  1.00 10.00      A   
ATOM   4243  CA  PHE   448    -104.767  18.506  11.961  1.00 10.00      A   
ATOM   4244  CB  PHE   448    -105.266  19.198  10.701  1.00 10.00      A   
ATOM   4245  CG  PHE   448    -105.968  18.231   9.797  1.00 10.00      A   
ATOM   4246  CD1 PHE   448    -107.355  18.198   9.719  1.00 10.00      A   
ATOM   4247  CD2 PHE   448    -105.226  17.279   9.106  1.00 10.00      A   
ATOM   4248  CE1 PHE   448    -108.001  17.250   8.937  1.00 10.00      A   
ATOM   4249  CE2 PHE   448    -105.849  16.322   8.323  1.00 10.00      A   
ATOM   4250  CZ  PHE   448    -107.252  16.313   8.222  1.00 10.00      A   
ATOM   4251  C   PHE   448    -103.938  19.416  12.851  1.00 10.00      A   
ATOM   4252  O   PHE   448    -102.721  19.460  12.735  1.00 10.00      A   
ATOM   4253  N   GLU   449    -104.607  20.107  13.772  1.00 10.00      A   
ATOM   4254  HN  GLU   449    -105.586  20.086  13.774  1.00 10.00      A   
ATOM   4255  CA  GLU   449    -103.892  20.904  14.789  1.00 10.00      A   
ATOM   4256  CB  GLU   449    -104.869  21.716  15.643  1.00 10.00      A   
ATOM   4257  CG  GLU   449    -104.176  22.757  16.471  1.00 10.00      A   
ATOM   4258  CD  GLU   449    -105.059  23.290  17.577  1.00 10.00      A   
ATOM   4259  OE1 GLU   449    -106.226  23.656  17.307  1.00 10.00      A   
ATOM   4260  OE2 GLU   449    -104.564  23.330  18.722  1.00 10.00      A   
ATOM   4261  C   GLU   449    -103.038  19.974  15.650  1.00 10.00      A   
ATOM   4262  O   GLU   449    -101.841  20.239  15.862  1.00 10.00      A   
ATOM   4263  N   TYR   450    -103.640  18.887  16.140  1.00 10.00      A   
ATOM   4264  HN  TYR   450    -104.599  18.757  15.991  1.00 10.00      A   
ATOM   4265  CA  TYR   450    -102.884  17.889  16.896  1.00 10.00      A   
ATOM   4266  CB  TYR   450    -103.796  16.724  17.334  1.00 10.00      A   
ATOM   4267  CG  TYR   450    -104.926  17.142  18.251  1.00 10.00      A   
ATOM   4268  CD1 TYR   450    -106.139  16.471  18.216  1.00 10.00      A   
ATOM   4269  CD2 TYR   450    -104.778  18.213  19.144  1.00 10.00      A   
ATOM   4270  CE1 TYR   450    -107.182  16.832  19.061  1.00 10.00      A   
ATOM   4271  CE2 TYR   450    -105.825  18.591  19.988  1.00 10.00      A   
ATOM   4272  CZ  TYR   450    -107.025  17.888  19.928  1.00 10.00      A   
ATOM   4273  OH  TYR   450    -108.063  18.220  20.736  1.00 10.00      A   
ATOM   4274  HH  TYR   450    -108.173  19.174  20.740  1.00 10.00      A   
ATOM   4275  C   TYR   450    -101.732  17.298  16.095  1.00 10.00      A   
ATOM   4276  O   TYR   450    -100.636  17.151  16.610  1.00 10.00      A   
ATOM   4277  N   ILE   451    -101.988  16.943  14.841  1.00 10.00      A   
ATOM   4278  HN  ILE   451    -102.900  17.037  14.495  1.00 10.00      A   
ATOM   4279  CA  ILE   451    -100.933  16.408  13.952  1.00 10.00      A   
ATOM   4280  CB  ILE   451    -101.547  15.952  12.565  1.00 10.00      A   
ATOM   4281  CG1 ILE   451    -102.439  14.722  12.782  1.00 10.00      A   
ATOM   4282  CG2 ILE   451    -100.463  15.600  11.510  1.00 10.00      A   
ATOM   4283  CD1 ILE   451    -103.341  14.453  11.592  1.00 10.00      A   
ATOM   4284  C   ILE   451     -99.800  17.419  13.800  1.00 10.00      A   
ATOM   4285  O   ILE   451     -98.587  17.050  13.942  1.00 10.00      A   
ATOM   4286  N   GLY   452    -100.129  18.684  13.492  1.00 10.00      A   
ATOM   4287  HN  GLY   452    -101.065  18.933  13.343  1.00 10.00      A   
ATOM   4288  CA  GLY   452     -99.050  19.685  13.383  1.00 10.00      A   
ATOM   4289  C   GLY   452     -98.267  19.911  14.683  1.00 10.00      A   
ATOM   4290  O   GLY   452     -97.081  20.198  14.641  1.00 10.00      A   
ATOM   4291  N   THR   453     -98.917  19.825  15.835  1.00 10.00      A   
ATOM   4292  HN  THR   453     -99.877  19.633  15.830  1.00 10.00      A   
ATOM   4293  CA  THR   453     -98.230  20.010  17.110  1.00 10.00      A   
ATOM   4294  CB  THR   453     -99.253  20.268  18.206  1.00 10.00      A   
ATOM   4295  OG1 THR   453     -99.938  21.469  17.849  1.00 10.00      A   
ATOM   4296  HG1 THR   453    -100.088  21.998  18.636  1.00 10.00      A   
ATOM   4297  CG2 THR   453     -98.609  20.401  19.579  1.00 10.00      A   
ATOM   4298  C   THR   453     -97.372  18.807  17.488  1.00 10.00      A   
ATOM   4299  O   THR   453     -96.244  18.983  18.013  1.00 10.00      A   
ATOM   4300  N   TYR   454     -97.906  17.599  17.273  1.00 10.00      A   
ATOM   4301  HN  TYR   454     -98.721  17.513  16.735  1.00 10.00      A   
ATOM   4302  CA  TYR   454     -97.273  16.400  17.840  1.00 10.00      A   
ATOM   4303  CB  TYR   454     -98.289  15.561  18.600  1.00 10.00      A   
ATOM   4304  CG  TYR   454     -98.816  16.238  19.837  1.00 10.00      A   
ATOM   4305  CD1 TYR   454    -100.134  16.712  19.869  1.00 10.00      A   
ATOM   4306  CD2 TYR   454     -98.007  16.427  20.958  1.00 10.00      A   
ATOM   4307  CE1 TYR   454    -100.643  17.345  21.017  1.00 10.00      A   
ATOM   4308  CE2 TYR   454     -98.509  17.058  22.107  1.00 10.00      A   
ATOM   4309  CZ  TYR   454     -99.824  17.508  22.116  1.00 10.00      A   
ATOM   4310  OH  TYR   454    -100.309  18.145  23.237  1.00 10.00      A   
ATOM   4311  HH  TYR   454     -99.664  18.785  23.547  1.00 10.00      A   
ATOM   4312  C   TYR   454     -96.536  15.458  16.885  1.00 10.00      A   
ATOM   4313  O   TYR   454     -95.640  14.721  17.323  1.00 10.00      A   
ATOM   4314  N   ALA   455     -96.924  15.456  15.610  1.00 10.00      A   
ATOM   4315  HN  ALA   455     -97.545  16.142  15.288  1.00 10.00      A   
ATOM   4316  CA  ALA   455     -96.424  14.421  14.676  1.00 10.00      A   
ATOM   4317  CB  ALA   455     -97.505  14.047  13.657  1.00 10.00      A   
ATOM   4318  C   ALA   455     -95.128  14.884  13.994  1.00 10.00      A   
ATOM   4319  O   ALA   455     -95.071  15.074  12.787  1.00 10.00      A   
ATOM   4320  N   LYS   456     -94.099  15.088  14.805  1.00 10.00      A   
ATOM   4321  HN  LYS   456     -94.183  14.813  15.742  1.00 10.00      A   
ATOM   4322  CA  LYS   456     -92.833  15.709  14.366  1.00 10.00      A   
ATOM   4323  CB  LYS   456     -92.086  16.286  15.573  1.00 10.00      A   
ATOM   4324  CG  LYS   456     -92.817  17.400  16.332  1.00 10.00      A   
ATOM   4325  CD  LYS   456     -93.102  18.606  15.413  1.00 10.00      A   
ATOM   4326  CE  LYS   456     -93.614  19.833  16.170  1.00 10.00      A   
ATOM   4327  NZ  LYS   456     -94.189  20.842  15.252  1.00 10.00      A   
ATOM   4328  HZ1 LYS   456     -94.529  21.664  15.792  1.00 10.00      A   
ATOM   4329  HZ2 LYS   456     -94.987  20.434  14.726  1.00 10.00      A   
ATOM   4330  HZ3 LYS   456     -93.468  21.160  14.574  1.00 10.00      A   
ATOM   4331  C   LYS   456     -91.927  14.769  13.573  1.00 10.00      A   
ATOM   4332  O   LYS   456     -91.039  15.239  12.848  1.00 10.00      A   
ATOM   4333  N   LYS   457     -92.160  13.460  13.708  1.00 10.00      A   
ATOM   4334  HN  LYS   457     -92.850  13.165  14.338  1.00 10.00      A   
ATOM   4335  CA  LYS   457     -91.414  12.437  12.936  1.00 10.00      A   
ATOM   4336  CB  LYS   457     -90.957  11.300  13.872  1.00 10.00      A   
ATOM   4337  CG  LYS   457     -89.921  11.715  14.926  1.00 10.00      A   
ATOM   4338  CD  LYS   457     -88.643  12.194  14.265  1.00 10.00      A   
ATOM   4339  CE  LYS   457     -87.473  12.260  15.269  1.00 10.00      A   
ATOM   4340  NZ  LYS   457     -87.641  13.421  16.183  1.00 10.00      A   
ATOM   4341  HZ1 LYS   457     -88.531  13.333  16.713  1.00 10.00      A   
ATOM   4342  HZ2 LYS   457     -87.663  14.306  15.637  1.00 10.00      A   
ATOM   4343  HZ3 LYS   457     -86.850  13.462  16.858  1.00 10.00      A   
ATOM   4344  C   LYS   457     -92.179  11.825  11.744  1.00 10.00      A   
ATOM   4345  O   LYS   457     -91.629  10.979  11.017  1.00 10.00      A   
ATOM   4346  N   MET   458     -93.450  12.230  11.569  1.00 10.00      A   
ATOM   4347  HN  MET   458     -93.826  12.890  12.188  1.00 10.00      A   
ATOM   4348  CA  MET   458     -94.292  11.715  10.482  1.00 10.00      A   
ATOM   4349  CB  MET   458     -95.746  12.164  10.661  1.00 10.00      A   
ATOM   4350  CG  MET   458     -96.747  11.424   9.695  1.00 10.00      A   
ATOM   4351  SD  MET   458     -98.279  12.252   9.972  1.00 10.00      A   
ATOM   4352  CE  MET   458     -97.925  13.975   9.482  1.00 10.00      A   
ATOM   4353  C   MET   458     -93.748  12.123   9.120  1.00 10.00      A   
ATOM   4354  O   MET   458     -93.486  13.328   8.885  1.00 10.00      A   
ATOM   4355  N   GLU   459     -93.557  11.120   8.232  1.00 10.00      A   
ATOM   4356  HN  GLU   459     -93.798  10.209   8.504  1.00 10.00      A   
ATOM   4357  CA  GLU   459     -93.019  11.315   6.911  1.00 10.00      A   
ATOM   4358  CB  GLU   459     -91.899  10.310   6.637  1.00 10.00      A   
ATOM   4359  CG  GLU   459     -90.687  10.492   7.577  1.00 10.00      A   
ATOM   4360  CD  GLU   459     -89.658   9.388   7.409  1.00 10.00      A   
ATOM   4361  OE1 GLU   459     -89.605   8.808   6.303  1.00 10.00      A   
ATOM   4362  OE2 GLU   459     -88.895   9.123   8.364  1.00 10.00      A   
ATOM   4363  C   GLU   459     -94.082  11.179   5.828  1.00 10.00      A   
ATOM   4364  O   GLU   459     -93.934  11.775   4.767  1.00 10.00      A   
ATOM   4365  N   MET   460     -95.156  10.438   6.106  1.00 10.00      A   
ATOM   4366  HN  MET   460     -95.256  10.051   7.002  1.00 10.00      A   
ATOM   4367  CA  MET   460     -96.203  10.188   5.085  1.00 10.00      A   
ATOM   4368  CB  MET   460     -96.009   8.807   4.418  1.00 10.00      A   
ATOM   4369  CG  MET   460     -97.115   8.434   3.353  1.00 10.00      A   
ATOM   4370  SD  MET   460     -96.531   7.039   2.390  1.00 10.00      A   
ATOM   4371  CE  MET   460     -97.783   6.966   1.121  1.00 10.00      A   
ATOM   4372  C   MET   460     -97.562  10.267   5.769  1.00 10.00      A   
ATOM   4373  O   MET   460     -97.792   9.605   6.819  1.00 10.00      A   
ATOM   4374  N   LEU   461     -98.466  11.079   5.192  1.00 10.00      A   
ATOM   4375  HN  LEU   461     -98.232  11.571   4.377  1.00 10.00      A   
ATOM   4376  CA  LEU   461     -99.793  11.231   5.774  1.00 10.00      A   
ATOM   4377  CB  LEU   461     -99.933  12.603   6.472  1.00 10.00      A   
ATOM   4378  CG  LEU   461    -101.340  13.001   6.920  1.00 10.00      A   
ATOM   4379  CD1 LEU   461    -101.795  12.001   8.059  1.00 10.00      A   
ATOM   4380  CD2 LEU   461    -101.310  14.465   7.463  1.00 10.00      A   
ATOM   4381  C   LEU   461    -100.795  11.097   4.643  1.00 10.00      A   
ATOM   4382  O   LEU   461    -100.611  11.728   3.593  1.00 10.00      A   
ATOM   4383  N   SER   462    -101.860  10.314   4.863  1.00 10.00      A   
ATOM   4384  HN  SER   462    -101.966   9.866   5.728  1.00 10.00      A   
ATOM   4385  CA  SER   462    -102.877  10.121   3.808  1.00 10.00      A   
ATOM   4386  CB  SER   462    -103.020   8.621   3.427  1.00 10.00      A   
ATOM   4387  OG  SER   462    -101.780   8.036   3.013  1.00 10.00      A   
ATOM   4388  HG  SER   462    -101.826   7.082   3.113  1.00 10.00      A   
ATOM   4389  C   SER   462    -104.189  10.565   4.462  1.00 10.00      A   
ATOM   4390  O   SER   462    -104.504  10.156   5.606  1.00 10.00      A   
ATOM   4391  N   VAL   463    -104.973  11.368   3.731  1.00 10.00      A   
ATOM   4392  HN  VAL   463    -104.758  11.518   2.787  1.00 10.00      A   
ATOM   4393  CA  VAL   463    -106.153  12.031   4.315  1.00 10.00      A   
ATOM   4394  CB  VAL   463    -105.859  13.527   4.579  1.00 10.00      A   
ATOM   4395  CG1 VAL   463    -106.943  14.138   5.481  1.00 10.00      A   
ATOM   4396  CG2 VAL   463    -104.488  13.731   5.279  1.00 10.00      A   
ATOM   4397  C   VAL   463    -107.300  11.923   3.282  1.00 10.00      A   
ATOM   4398  O   VAL   463    -107.063  12.138   2.103  1.00 10.00      A   
ATOM   4399  N   ALA   464    -108.517  11.556   3.718  1.00 10.00      A   
ATOM   4400  HN  ALA   464    -108.631  11.248   4.642  1.00 10.00      A   
ATOM   4401  CA  ALA   464    -109.676  11.612   2.821  1.00 10.00      A   
ATOM   4402  CB  ALA   464    -109.949  10.235   2.205  1.00 10.00      A   
ATOM   4403  C   ALA   464    -110.904  12.062   3.606  1.00 10.00      A   
ATOM   4404  O   ALA   464    -111.074  11.684   4.770  1.00 10.00      A   
ATOM   4405  N   PHE   465    -111.770  12.843   2.962  1.00 10.00      A   
ATOM   4406  HN  PHE   465    -111.553  13.160   2.060  1.00 10.00      A   
ATOM   4407  CA  PHE   465    -113.063  13.243   3.586  1.00 10.00      A   
ATOM   4408  CB  PHE   465    -114.075  12.070   3.550  1.00 10.00      A   
ATOM   4409  CG  PHE   465    -114.262  11.466   2.187  1.00 10.00      A   
ATOM   4410  CD1 PHE   465    -113.618  10.249   1.860  1.00 10.00      A   
ATOM   4411  CD2 PHE   465    -115.066  12.090   1.243  1.00 10.00      A   
ATOM   4412  CE1 PHE   465    -113.783   9.687   0.584  1.00 10.00      A   
ATOM   4413  CE2 PHE   465    -115.240  11.527  -0.036  1.00 10.00      A   
ATOM   4414  CZ  PHE   465    -114.570  10.336  -0.358  1.00 10.00      A   
ATOM   4415  C   PHE   465    -112.903  13.759   5.024  1.00 10.00      A   
ATOM   4416  O   PHE   465    -113.519  13.228   5.956  1.00 10.00      A   
ATOM   4417  N   ALA   466    -112.098  14.807   5.194  1.00 10.00      A   
ATOM   4418  HN  ALA   466    -111.780  15.292   4.404  1.00 10.00      A   
ATOM   4419  CA  ALA   466    -111.672  15.258   6.512  1.00 10.00      A   
ATOM   4420  CB  ALA   466    -110.376  14.484   6.987  1.00 10.00      A   
ATOM   4421  C   ALA   466    -111.393  16.743   6.512  1.00 10.00      A   
ATOM   4422  O   ALA   466    -110.961  17.303   5.480  1.00 10.00      A   
ATOM   4423  N   GLY   467    -111.596  17.362   7.676  1.00 10.00      A   
ATOM   4424  HN  GLY   467    -112.004  16.859   8.412  1.00 10.00      A   
ATOM   4425  CA  GLY   467    -111.231  18.749   7.886  1.00 10.00      A   
ATOM   4426  C   GLY   467    -112.384  19.689   7.594  1.00 10.00      A   
ATOM   4427  O   GLY   467    -113.424  19.294   7.021  1.00 10.00      A   
ATOM   4428  N   ASP   468    -112.183  20.959   7.940  1.00 10.00      A   
ATOM   4429  HN  ASP   468    -111.325  21.230   8.329  1.00 10.00      A   
ATOM   4430  CA  ASP   468    -113.247  21.956   7.737  1.00 10.00      A   
ATOM   4431  CB  ASP   468    -113.690  22.540   9.070  1.00 10.00      A   
ATOM   4432  CG  ASP   468    -114.187  21.486  10.020  1.00 10.00      A   
ATOM   4433  OD1 ASP   468    -115.020  20.648   9.606  1.00 10.00      A   
ATOM   4434  OD2 ASP   468    -113.757  21.539  11.191  1.00 10.00      A   
ATOM   4435  C   ASP   468    -112.827  23.087   6.812  1.00 10.00      A   
ATOM   4436  O   ASP   468    -113.668  23.627   6.080  1.00 10.00      A   
ATOM   4437  N   SER   469    -111.538  23.447   6.836  1.00 10.00      A   
ATOM   4438  HN  SER   469    -110.881  22.879   7.290  1.00 10.00      A   
ATOM   4439  CA  SER   469    -111.099  24.696   6.181  1.00 10.00      A   
ATOM   4440  CB  SER   469    -111.370  25.905   7.089  1.00 10.00      A   
ATOM   4441  OG  SER   469    -110.352  26.025   8.073  1.00 10.00      A   
ATOM   4442  HG  SER   469    -110.043  25.151   8.323  1.00 10.00      A   
ATOM   4443  C   SER   469    -109.616  24.607   5.886  1.00 10.00      A   
ATOM   4444  O   SER   469    -108.943  23.633   6.295  1.00 10.00      A   
ATOM   4445  N   ASP   470    -109.084  25.625   5.213  1.00 10.00      A   
ATOM   4446  HN  ASP   470    -109.647  26.365   4.902  1.00 10.00      A   
ATOM   4447  CA  ASP   470    -107.647  25.622   4.947  1.00 10.00      A   
ATOM   4448  CB  ASP   470    -107.254  26.835   4.127  1.00 10.00      A   
ATOM   4449  CG  ASP   470    -107.629  26.666   2.676  1.00 10.00      A   
ATOM   4450  OD1 ASP   470    -106.818  26.152   1.929  1.00 10.00      A   
ATOM   4451  OD2 ASP   470    -108.752  26.996   2.307  1.00 10.00      A   
ATOM   4452  C   ASP   470    -106.745  25.550   6.187  1.00 10.00      A   
ATOM   4453  O   ASP   470    -105.563  25.174   6.062  1.00 10.00      A   
ATOM   4454  N   LEU   471    -107.273  25.930   7.344  1.00 10.00      A   
ATOM   4455  HN  LEU   471    -108.208  26.224   7.367  1.00 10.00      A   
ATOM   4456  CA  LEU   471    -106.485  25.921   8.602  1.00 10.00      A   
ATOM   4457  CB  LEU   471    -107.354  26.296   9.787  1.00 10.00      A   
ATOM   4458  CG  LEU   471    -106.928  27.189  10.956  1.00 10.00      A   
ATOM   4459  CD1 LEU   471    -107.510  26.665  12.306  1.00 10.00      A   
ATOM   4460  CD2 LEU   471    -105.413  27.484  11.002  1.00 10.00      A   
ATOM   4461  C   LEU   471    -106.002  24.523   8.849  1.00 10.00      A   
ATOM   4462  O   LEU   471    -104.884  24.338   9.397  1.00 10.00      A   
ATOM   4463  N   GLY   472    -106.821  23.528   8.463  1.00 10.00      A   
ATOM   4464  HN  GLY   472    -107.681  23.746   8.047  1.00 10.00      A   
ATOM   4465  CA  GLY   472    -106.436  22.122   8.659  1.00 10.00      A   
ATOM   4466  C   GLY   472    -105.136  21.771   7.923  1.00 10.00      A   
ATOM   4467  O   GLY   472    -104.170  21.291   8.528  1.00 10.00      A   
ATOM   4468  N   MET   473    -105.096  22.018   6.616  1.00 10.00      A   
ATOM   4469  HN  MET   473    -105.875  22.395   6.156  1.00 10.00      A   
ATOM   4470  CA  MET   473    -103.871  21.717   5.877  1.00 10.00      A   
ATOM   4471  CB  MET   473    -104.074  21.794   4.370  1.00 10.00      A   
ATOM   4472  CG  MET   473    -102.829  21.315   3.599  1.00 10.00      A   
ATOM   4473  SD  MET   473    -103.172  21.020   1.864  1.00 10.00      A   
ATOM   4474  CE  MET   473    -102.917  22.620   1.170  1.00 10.00      A   
ATOM   4475  C   MET   473    -102.698  22.588   6.300  1.00 10.00      A   
ATOM   4476  O   MET   473    -101.553  22.127   6.321  1.00 10.00      A   
ATOM   4477  N   HIS   474    -102.984  23.830   6.638  1.00 10.00      A   
ATOM   4478  HN  HIS   474    -103.905  24.153   6.547  1.00 10.00      A   
ATOM   4479  CA  HIS   474    -101.957  24.736   7.148  1.00 10.00      A   
ATOM   4480  CB  HIS   474    -102.567  26.111   7.495  1.00 10.00      A   
ATOM   4481  CG  HIS   474    -101.618  27.011   8.205  1.00 10.00      A   
ATOM   4482  ND1 HIS   474    -100.546  27.602   7.562  1.00 10.00      A   
ATOM   4483  CD2 HIS   474    -101.529  27.369   9.506  1.00 10.00      A   
ATOM   4484  CE1 HIS   474     -99.842  28.296   8.442  1.00 10.00      A   
ATOM   4485  NE2 HIS   474    -100.419  28.174   9.625  1.00 10.00      A   
ATOM   4486  HE2 HIS   474    -100.108  28.590  10.455  1.00 10.00      A   
ATOM   4487  C   HIS   474    -101.248  24.151   8.369  1.00 10.00      A   
ATOM   4488  O   HIS   474    -100.026  24.182   8.433  1.00 10.00      A   
ATOM   4489  N   HIS   475    -102.007  23.636   9.335  1.00 10.00      A   
ATOM   4490  HN  HIS   475    -102.983  23.624   9.237  1.00 10.00      A   
ATOM   4491  CA  HIS   475    -101.380  23.081  10.555  1.00 10.00      A   
ATOM   4492  CB  HIS   475    -102.432  22.541  11.541  1.00 10.00      A   
ATOM   4493  CG  HIS   475    -103.258  23.610  12.208  1.00 10.00      A   
ATOM   4494  ND1 HIS   475    -102.712  24.763  12.728  1.00 10.00      A   
ATOM   4495  HD1 HIS   475    -101.761  24.999  12.706  1.00 10.00      A   
ATOM   4496  CD2 HIS   475    -104.584  23.672  12.472  1.00 10.00      A   
ATOM   4497  CE1 HIS   475    -103.670  25.503  13.263  1.00 10.00      A   
ATOM   4498  NE2 HIS   475    -104.815  24.858  13.125  1.00 10.00      A   
ATOM   4499  C   HIS   475    -100.363  21.986  10.217  1.00 10.00      A   
ATOM   4500  O   HIS   475     -99.282  21.924  10.822  1.00 10.00      A   
ATOM   4501  N   VAL   476    -100.723  21.130   9.266  1.00 10.00      A   
ATOM   4502  HN  VAL   476    -101.610  21.216   8.859  1.00 10.00      A   
ATOM   4503  CA  VAL   476     -99.825  20.057   8.805  1.00 10.00      A   
ATOM   4504  CB  VAL   476    -100.594  19.040   7.917  1.00 10.00      A   
ATOM   4505  CG1 VAL   476     -99.649  18.013   7.247  1.00 10.00      A   
ATOM   4506  CG2 VAL   476    -101.638  18.324   8.798  1.00 10.00      A   
ATOM   4507  C   VAL   476     -98.566  20.572   8.110  1.00 10.00      A   
ATOM   4508  O   VAL   476     -97.453  20.199   8.469  1.00 10.00      A   
ATOM   4509  N   LEU   477     -98.730  21.415   7.104  1.00 10.00      A   
ATOM   4510  HN  LEU   477     -99.630  21.690   6.832  1.00 10.00      A   
ATOM   4511  CA  LEU   477     -97.560  21.934   6.400  1.00 10.00      A   
ATOM   4512  CB  LEU   477     -98.000  22.719   5.155  1.00 10.00      A   
ATOM   4513  CG  LEU   477     -98.748  21.901   4.091  1.00 10.00      A   
ATOM   4514  CD1 LEU   477     -99.226  22.812   2.916  1.00 10.00      A   
ATOM   4515  CD2 LEU   477     -97.788  20.805   3.536  1.00 10.00      A   
ATOM   4516  C   LEU   477     -96.690  22.812   7.319  1.00 10.00      A   
ATOM   4517  O   LEU   477     -95.465  22.819   7.191  1.00 10.00      A   
ATOM   4518  N   SER   478     -97.305  23.541   8.235  1.00 10.00      A   
ATOM   4519  HN  SER   478     -98.280  23.496   8.321  1.00 10.00      A   
ATOM   4520  CA  SER   478     -96.532  24.414   9.122  1.00 10.00      A   
ATOM   4521  CB  SER   478     -97.463  25.482   9.728  1.00 10.00      A   
ATOM   4522  OG  SER   478     -96.826  26.177  10.754  1.00 10.00      A   
ATOM   4523  HG  SER   478     -96.100  26.689  10.391  1.00 10.00      A   
ATOM   4524  C   SER   478     -95.814  23.609  10.227  1.00 10.00      A   
ATOM   4525  O   SER   478     -94.685  23.955  10.636  1.00 10.00      A   
ATOM   4526  N   GLY   479     -96.435  22.537  10.707  1.00 10.00      A   
ATOM   4527  HN  GLY   479     -97.214  22.173  10.239  1.00 10.00      A   
ATOM   4528  CA  GLY   479     -95.945  21.904  11.945  1.00 10.00      A   
ATOM   4529  C   GLY   479     -95.181  20.585  11.777  1.00 10.00      A   
ATOM   4530  O   GLY   479     -94.409  20.202  12.674  1.00 10.00      A   
ATOM   4531  N   CYS   480     -95.411  19.886  10.653  1.00 10.00      A   
ATOM   4532  HN  CYS   480     -95.930  20.294   9.929  1.00 10.00      A   
ATOM   4533  CA  CYS   480     -94.895  18.510  10.490  1.00 10.00      A   
ATOM   4534  CB  CYS   480     -95.825  17.676   9.600  1.00 10.00      A   
ATOM   4535  SG  CYS   480     -97.398  17.406  10.436  1.00 10.00      A   
ATOM   4536  HG  CYS   480     -98.184  16.722   9.618  1.00 10.00      A   
ATOM   4537  C   CYS   480     -93.488  18.529   9.932  1.00 10.00      A   
ATOM   4538  O   CYS   480     -93.288  18.407   8.729  1.00 10.00      A   
ATOM   4539  N   ASP   481     -92.526  18.671  10.847  1.00 10.00      A   
ATOM   4540  HN  ASP   481     -92.773  18.669  11.795  1.00 10.00      A   
ATOM   4541  CA  ASP   481     -91.128  18.830  10.489  1.00 10.00      A   
ATOM   4542  CB  ASP   481     -90.257  18.761  11.742  1.00 10.00      A   
ATOM   4543  CG  ASP   481     -90.486  19.912  12.722  1.00 10.00      A   
ATOM   4544  OD1 ASP   481     -91.291  20.823  12.478  1.00 10.00      A   
ATOM   4545  OD2 ASP   481     -89.826  19.892  13.769  1.00 10.00      A   
ATOM   4546  C   ASP   481     -90.573  17.808   9.488  1.00 10.00      A   
ATOM   4547  O   ASP   481     -89.732  18.165   8.657  1.00 10.00      A   
ATOM   4548  N   SER   482     -90.987  16.542   9.611  1.00 10.00      A   
ATOM   4549  HN  SER   482     -91.734  16.338  10.211  1.00 10.00      A   
ATOM   4550  CA  SER   482     -90.351  15.462   8.870  1.00 10.00      A   
ATOM   4551  CB  SER   482     -90.155  14.225   9.778  1.00 10.00      A   
ATOM   4552  OG  SER   482     -89.351  14.545  10.918  1.00 10.00      A   
ATOM   4553  HG  SER   482     -88.644  13.901  11.003  1.00 10.00      A   
ATOM   4554  C   SER   482     -91.101  15.067   7.610  1.00 10.00      A   
ATOM   4555  O   SER   482     -90.726  14.103   6.931  1.00 10.00      A   
ATOM   4556  N   LEU   483     -92.183  15.789   7.328  1.00 10.00      A   
ATOM   4557  HN  LEU   483     -92.376  16.590   7.859  1.00 10.00      A   
ATOM   4558  CA  LEU   483     -93.091  15.412   6.239  1.00 10.00      A   
ATOM   4559  CB  LEU   483     -94.183  16.469   6.135  1.00 10.00      A   
ATOM   4560  CG  LEU   483     -95.663  16.190   5.966  1.00 10.00      A   
ATOM   4561  CD1 LEU   483     -96.356  17.366   5.117  1.00 10.00      A   
ATOM   4562  CD2 LEU   483     -96.152  14.755   5.663  1.00 10.00      A   
ATOM   4563  C   LEU   483     -92.398  15.249   4.879  1.00 10.00      A   
ATOM   4564  O   LEU   483     -91.665  16.126   4.405  1.00 10.00      A   
ATOM   4565  N   ARG   484     -92.623  14.104   4.251  1.00 10.00      A   
ATOM   4566  HN  ARG   484     -93.171  13.416   4.685  1.00 10.00      A   
ATOM   4567  CA  ARG   484     -92.070  13.849   2.921  1.00 10.00      A   
ATOM   4568  CB  ARG   484     -91.177  12.607   2.935  1.00 10.00      A   
ATOM   4569  CG  ARG   484     -89.860  12.801   3.716  1.00 10.00      A   
ATOM   4570  CD  ARG   484     -89.160  11.431   3.950  1.00 10.00      A   
ATOM   4571  NE  ARG   484     -89.263  10.655   2.739  1.00 10.00      A   
ATOM   4572  HE  ARG   484     -88.854  11.047   1.940  1.00 10.00      A   
ATOM   4573  CZ  ARG   484     -89.857   9.467   2.605  1.00 10.00      A   
ATOM   4574  NH1 ARG   484     -90.353   8.798   3.626  1.00 10.00      A   
ATOM   4575 HH11 ARG   484     -90.807   7.876   3.471  1.00 10.00      A   
ATOM   4576 HH12 ARG   484     -90.290   9.193   4.586  1.00 10.00      A   
ATOM   4577  NH2 ARG   484     -89.911   8.934   1.403  1.00 10.00      A   
ATOM   4578 HH21 ARG   484     -90.361   8.016   1.264  1.00 10.00      A   
ATOM   4579 HH22 ARG   484     -89.498   9.438   0.593  1.00 10.00      A   
ATOM   4580  C   ARG   484     -93.154  13.668   1.858  1.00 10.00      A   
ATOM   4581  O   ARG   484     -92.951  14.083   0.728  1.00 10.00      A   
ATOM   4582  N   LYS   485     -94.265  13.010   2.197  1.00 10.00      A   
ATOM   4583  HN  LYS   485     -94.361  12.636   3.098  1.00 10.00      A   
ATOM   4584  CA  LYS   485     -95.349  12.847   1.204  1.00 10.00      A   
ATOM   4585  CB  LYS   485     -95.432  11.393   0.717  1.00 10.00      A   
ATOM   4586  CG  LYS   485     -94.287  11.001  -0.250  1.00 10.00      A   
ATOM   4587  CD  LYS   485     -94.292   9.493  -0.464  1.00 10.00      A   
ATOM   4588  CE  LYS   485     -93.596   8.769   0.646  1.00 10.00      A   
ATOM   4589  NZ  LYS   485     -93.653   7.245   0.504  1.00 10.00      A   
ATOM   4590  HZ1 LYS   485     -93.056   6.937  -0.290  1.00 10.00      A   
ATOM   4591  HZ2 LYS   485     -94.630   6.939   0.324  1.00 10.00      A   
ATOM   4592  HZ3 LYS   485     -93.316   6.792   1.376  1.00 10.00      A   
ATOM   4593  C   LYS   485     -96.659  13.163   1.907  1.00 10.00      A   
ATOM   4594  O   LYS   485     -96.917  12.625   2.990  1.00 10.00      A   
ATOM   4595  N   LEU   486     -97.458  14.035   1.312  1.00 10.00      A   
ATOM   4596  HN  LEU   486     -97.149  14.503   0.508  1.00 10.00      A   
ATOM   4597  CA  LEU   486     -98.799  14.313   1.838  1.00 10.00      A   
ATOM   4598  CB  LEU   486     -98.867  15.789   2.284  1.00 10.00      A   
ATOM   4599  CG  LEU   486    -100.256  16.335   2.723  1.00 10.00      A   
ATOM   4600  CD1 LEU   486    -100.812  15.437   3.857  1.00 10.00      A   
ATOM   4601  CD2 LEU   486    -100.122  17.772   3.227  1.00 10.00      A   
ATOM   4602  C   LEU   486     -99.778  14.032   0.669  1.00 10.00      A   
ATOM   4603  O   LEU   486     -99.523  14.469  -0.457  1.00 10.00      A   
ATOM   4604  N   GLU   487    -100.852  13.271   0.918  1.00 10.00      A   
ATOM   4605  HN  GLU   487    -101.042  12.972   1.832  1.00 10.00      A   
ATOM   4606  CA  GLU   487    -101.754  12.881  -0.199  1.00 10.00      A   
ATOM   4607  CB  GLU   487    -101.515  11.446  -0.712  1.00 10.00      A   
ATOM   4608  CG  GLU   487    -101.416  10.349   0.405  1.00 10.00      A   
ATOM   4609  CD  GLU   487    -100.884   9.003  -0.121  1.00 10.00      A   
ATOM   4610  OE1 GLU   487    -101.067   7.949   0.558  1.00 10.00      A   
ATOM   4611  OE2 GLU   487    -100.277   9.000  -1.200  1.00 10.00      A   
ATOM   4612  C   GLU   487    -103.160  13.026   0.346  1.00 10.00      A   
ATOM   4613  O   GLU   487    -103.493  12.453   1.403  1.00 10.00      A   
ATOM   4614  N   ILE   488    -103.951  13.832  -0.362  1.00 10.00      A   
ATOM   4615  HN  ILE   488    -103.678  14.127  -1.255  1.00 10.00      A   
ATOM   4616  CA  ILE   488    -105.242  14.284   0.200  1.00 10.00      A   
ATOM   4617  CB  ILE   488    -105.151  15.793   0.612  1.00 10.00      A   
ATOM   4618  CG1 ILE   488    -104.045  16.005   1.688  1.00 10.00      A   
ATOM   4619  CG2 ILE   488    -106.516  16.276   1.218  1.00 10.00      A   
ATOM   4620  CD1 ILE   488    -103.663  17.540   1.839  1.00 10.00      A   
ATOM   4621  C   ILE   488    -106.304  14.120  -0.851  1.00 10.00      A   
ATOM   4622  O   ILE   488    -106.100  14.521  -2.020  1.00 10.00      A   
ATOM   4623  N   ARG   489    -107.492  13.616  -0.460  1.00 10.00      A   
ATOM   4624  HN  ARG   489    -107.622  13.255   0.442  1.00 10.00      A   
ATOM   4625  CA  ARG   489    -108.587  13.631  -1.443  1.00 10.00      A   
ATOM   4626  CB  ARG   489    -108.795  12.217  -2.036  1.00 10.00      A   
ATOM   4627  CG  ARG   489    -109.060  11.141  -0.975  1.00 10.00      A   
ATOM   4628  CD  ARG   489    -109.634   9.838  -1.558  1.00 10.00      A   
ATOM   4629  NE  ARG   489    -110.939  10.074  -2.175  1.00 10.00      A   
ATOM   4630  HE  ARG   489    -111.364  10.941  -2.005  1.00 10.00      A   
ATOM   4631  CZ  ARG   489    -111.580   9.194  -2.946  1.00 10.00      A   
ATOM   4632  NH1 ARG   489    -111.063   7.989  -3.175  1.00 10.00      A   
ATOM   4633 HH11 ARG   489    -110.151   7.726  -2.751  1.00 10.00      A   
ATOM   4634 HH12 ARG   489    -111.572   7.311  -3.778  1.00 10.00      A   
ATOM   4635  NH2 ARG   489    -112.752   9.513  -3.467  1.00 10.00      A   
ATOM   4636 HH21 ARG   489    -113.256   8.831  -4.069  1.00 10.00      A   
ATOM   4637 HH22 ARG   489    -113.170  10.445  -3.274  1.00 10.00      A   
ATOM   4638  C   ARG   489    -109.852  14.106  -0.732  1.00 10.00      A   
ATOM   4639  O   ARG   489    -110.058  13.786   0.440  1.00 10.00      A   
ATOM   4640  N   ASP   490    -110.681  14.865  -1.442  1.00 10.00      A   
ATOM   4641  HN  ASP   490    -110.379  15.231  -2.299  1.00 10.00      A   
ATOM   4642  CA  ASP   490    -112.044  15.170  -0.971  1.00 10.00      A   
ATOM   4643  CB  ASP   490    -112.881  13.867  -0.919  1.00 10.00      A   
ATOM   4644  CG  ASP   490    -113.102  13.250  -2.288  1.00 10.00      A   
ATOM   4645  OD1 ASP   490    -114.039  13.667  -2.992  1.00 10.00      A   
ATOM   4646  OD2 ASP   490    -112.358  12.320  -2.651  1.00 10.00      A   
ATOM   4647  C   ASP   490    -112.066  15.874   0.373  1.00 10.00      A   
ATOM   4648  O   ASP   490    -112.819  15.491   1.261  1.00 10.00      A   
ATOM   4649  N   CYS   491    -111.233  16.920   0.519  1.00 10.00      A   
ATOM   4650  HN  CYS   491    -110.638  17.154  -0.224  1.00 10.00      A   
ATOM   4651  CA  CYS   491    -111.178  17.721   1.731  1.00 10.00      A   
ATOM   4652  CB  CYS   491    -109.816  17.534   2.430  1.00 10.00      A   
ATOM   4653  SG  CYS   491    -109.536  15.842   3.126  1.00 10.00      A   
ATOM   4654  HG  CYS   491    -110.718  15.327   3.436  1.00 10.00      A   
ATOM   4655  C   CYS   491    -111.338  19.185   1.333  1.00 10.00      A   
ATOM   4656  O   CYS   491    -110.912  19.577   0.254  1.00 10.00      A   
ATOM   4657  N   PRO   492    -111.927  20.006   2.216  1.00 10.00      A   
ATOM   4658  CA  PRO   492    -112.111  21.446   1.957  1.00 10.00      A   
ATOM   4659  CB  PRO   492    -113.207  21.824   2.944  1.00 10.00      A   
ATOM   4660  CG  PRO   492    -112.998  20.893   4.101  1.00 10.00      A   
ATOM   4661  CD  PRO   492    -112.508  19.591   3.510  1.00 10.00      A   
ATOM   4662  C   PRO   492    -110.829  22.273   2.191  1.00 10.00      A   
ATOM   4663  O   PRO   492    -110.823  23.213   2.993  1.00 10.00      A   
ATOM   4664  N   PHE   493    -109.774  21.893   1.480  1.00 10.00      A   
ATOM   4665  HN  PHE   493    -109.895  21.145   0.858  1.00 10.00      A   
ATOM   4666  CA  PHE   493    -108.452  22.498   1.548  1.00 10.00      A   
ATOM   4667  CB  PHE   493    -107.358  21.448   1.846  1.00 10.00      A   
ATOM   4668  CG  PHE   493    -107.524  20.680   3.168  1.00 10.00      A   
ATOM   4669  CD1 PHE   493    -106.939  19.416   3.315  1.00 10.00      A   
ATOM   4670  CD2 PHE   493    -108.202  21.231   4.267  1.00 10.00      A   
ATOM   4671  CE1 PHE   493    -107.053  18.723   4.533  1.00 10.00      A   
ATOM   4672  CE2 PHE   493    -108.331  20.554   5.462  1.00 10.00      A   
ATOM   4673  CZ  PHE   493    -107.762  19.285   5.605  1.00 10.00      A   
ATOM   4674  C   PHE   493    -108.182  23.055   0.161  1.00 10.00      A   
ATOM   4675  O   PHE   493    -108.465  22.398  -0.865  1.00 10.00      A   
ATOM   4676  N   GLY   494    -107.599  24.256   0.108  1.00 10.00      A   
ATOM   4677  HN  GLY   494    -107.195  24.645   0.912  1.00 10.00      A   
ATOM   4678  CA  GLY   494    -107.577  24.967  -1.150  1.00 10.00      A   
ATOM   4679  C   GLY   494    -106.388  25.853  -1.325  1.00 10.00      A   
ATOM   4680  O   GLY   494    -105.266  25.550  -0.885  1.00 10.00      A   
ATOM   4681  N   ASP   495    -106.665  27.004  -1.896  1.00 10.00      A   
ATOM   4682  HN  ASP   495    -107.600  27.243  -2.068  1.00 10.00      A   
ATOM   4683  CA  ASP   495    -105.613  27.927  -2.276  1.00 10.00      A   
ATOM   4684  CB  ASP   495    -106.242  29.109  -3.000  1.00 10.00      A   
ATOM   4685  CG  ASP   495    -106.980  28.681  -4.270  1.00 10.00      A   
ATOM   4686  OD1 ASP   495    -106.981  27.468  -4.560  1.00 10.00      A   
ATOM   4687  OD2 ASP   495    -107.517  29.539  -4.973  1.00 10.00      A   
ATOM   4688  C   ASP   495    -104.824  28.465  -1.086  1.00 10.00      A   
ATOM   4689  O   ASP   495    -103.618  28.702  -1.200  1.00 10.00      A   
ATOM   4690  N   LYS   496    -105.530  28.750   0.007  1.00 10.00      A   
ATOM   4691  HN  LYS   496    -106.445  28.412   0.099  1.00 10.00      A   
ATOM   4692  CA  LYS   496    -104.942  29.571   1.078  1.00 10.00      A   
ATOM   4693  CB  LYS   496    -106.014  29.993   2.066  1.00 10.00      A   
ATOM   4694  CG  LYS   496    -106.950  31.078   1.478  1.00 10.00      A   
ATOM   4695  CD  LYS   496    -107.994  31.420   2.513  1.00 10.00      A   
ATOM   4696  CE  LYS   496    -109.328  31.668   1.847  1.00 10.00      A   
ATOM   4697  NZ  LYS   496    -109.796  30.425   1.142  1.00 10.00      A   
ATOM   4698  HZ1 LYS   496    -109.903  29.647   1.824  1.00 10.00      A   
ATOM   4699  HZ2 LYS   496    -109.107  30.143   0.416  1.00 10.00      A   
ATOM   4700  HZ3 LYS   496    -110.713  30.598   0.683  1.00 10.00      A   
ATOM   4701  C   LYS   496    -103.809  28.842   1.790  1.00 10.00      A   
ATOM   4702  O   LYS   496    -102.724  29.409   1.951  1.00 10.00      A   
ATOM   4703  N   ALA   497    -104.043  27.585   2.197  1.00 10.00      A   
ATOM   4704  HN  ALA   497    -104.915  27.169   2.033  1.00 10.00      A   
ATOM   4705  CA  ALA   497    -102.985  26.830   2.891  1.00 10.00      A   
ATOM   4706  CB  ALA   497    -103.549  25.577   3.573  1.00 10.00      A   
ATOM   4707  C   ALA   497    -101.848  26.475   1.966  1.00 10.00      A   
ATOM   4708  O   ALA   497    -100.686  26.507   2.373  1.00 10.00      A   
ATOM   4709  N   LEU   498    -102.184  26.179   0.705  1.00 10.00      A   
ATOM   4710  HN  LEU   498    -103.122  26.243   0.431  1.00 10.00      A   
ATOM   4711  CA  LEU   498    -101.175  25.757  -0.279  1.00 10.00      A   
ATOM   4712  CB  LEU   498    -101.895  25.397  -1.604  1.00 10.00      A   
ATOM   4713  CG  LEU   498    -101.039  24.926  -2.770  1.00 10.00      A   
ATOM   4714  CD1 LEU   498    -100.410  23.594  -2.384  1.00 10.00      A   
ATOM   4715  CD2 LEU   498    -101.892  24.773  -4.026  1.00 10.00      A   
ATOM   4716  C   LEU   498    -100.174  26.889  -0.553  1.00 10.00      A   
ATOM   4717  O   LEU   498     -98.938  26.699  -0.574  1.00 10.00      A   
ATOM   4718  N   LEU   499    -100.694  28.076  -0.832  1.00 10.00      A   
ATOM   4719  HN  LEU   499    -101.664  28.218  -0.802  1.00 10.00      A   
ATOM   4720  CA  LEU   499     -99.795  29.165  -1.184  1.00 10.00      A   
ATOM   4721  CB  LEU   499    -100.568  30.252  -1.911  1.00 10.00      A   
ATOM   4722  CG  LEU   499    -101.091  29.859  -3.310  1.00 10.00      A   
ATOM   4723  CD1 LEU   499    -102.026  30.964  -3.765  1.00 10.00      A   
ATOM   4724  CD2 LEU   499     -99.943  29.667  -4.263  1.00 10.00      A   
ATOM   4725  C   LEU   499     -99.119  29.747   0.065  1.00 10.00      A   
ATOM   4726  O   LEU   499     -97.990  30.197  -0.011  1.00 10.00      A   
ATOM   4727  N   ALA   500     -99.791  29.713   1.206  1.00 10.00      A   
ATOM   4728  HN  ALA   500    -100.701  29.348   1.222  1.00 10.00      A   
ATOM   4729  CA  ALA   500     -99.181  30.221   2.460  1.00 10.00      A   
ATOM   4730  CB  ALA   500    -100.174  30.217   3.550  1.00 10.00      A   
ATOM   4731  C   ALA   500     -97.961  29.397   2.894  1.00 10.00      A   
ATOM   4732  O   ALA   500     -97.075  29.900   3.609  1.00 10.00      A   
ATOM   4733  N   ASN   501     -97.930  28.142   2.459  1.00 10.00      A   
ATOM   4734  HN  ASN   501     -98.664  27.820   1.895  1.00 10.00      A   
ATOM   4735  CA  ASN   501     -96.846  27.227   2.790  1.00 10.00      A   
ATOM   4736  CB  ASN   501     -97.462  26.020   3.515  1.00 10.00      A   
ATOM   4737  CG  ASN   501     -98.101  26.424   4.817  1.00 10.00      A   
ATOM   4738  OD1 ASN   501     -97.272  26.634   5.831  1.00 10.00      A   
ATOM   4739  ND2 ASN   501     -99.339  26.619   4.899  1.00 10.00      A   
ATOM   4740 HD21 ASN   501     -99.881  26.502   4.092  1.00 10.00      A   
ATOM   4741 HD22 ASN   501     -99.711  26.880   5.769  1.00 10.00      A   
ATOM   4742  C   ASN   501     -96.072  26.740   1.586  1.00 10.00      A   
ATOM   4743  O   ASN   501     -95.557  25.625   1.613  1.00 10.00      A   
ATOM   4744  N   ALA   502     -95.975  27.559   0.524  1.00 10.00      A   
ATOM   4745  HN  ALA   502     -96.352  28.463   0.576  1.00 10.00      A   
ATOM   4746  CA  ALA   502     -95.320  27.124  -0.704  1.00 10.00      A   
ATOM   4747  CB  ALA   502     -95.302  28.235  -1.747  1.00 10.00      A   
ATOM   4748  C   ALA   502     -93.886  26.617  -0.468  1.00 10.00      A   
ATOM   4749  O   ALA   502     -93.503  25.630  -1.061  1.00 10.00      A   
ATOM   4750  N   SER   503     -93.087  27.307   0.354  1.00 10.00      A   
ATOM   4751  HN  SER   503     -93.437  28.080   0.844  1.00 10.00      A   
ATOM   4752  CA  SER   503     -91.677  26.904   0.521  1.00 10.00      A   
ATOM   4753  CB  SER   503     -90.920  27.943   1.336  1.00 10.00      A   
ATOM   4754  OG  SER   503     -91.487  27.991   2.640  1.00 10.00      A   
ATOM   4755  HG  SER   503     -91.863  28.861   2.793  1.00 10.00      A   
ATOM   4756  C   SER   503     -91.529  25.515   1.161  1.00 10.00      A   
ATOM   4757  O   SER   503     -90.529  24.814   0.929  1.00 10.00      A   
ATOM   4758  N   LYS   504     -92.516  25.121   1.958  1.00 10.00      A   
ATOM   4759  HN  LYS   504     -93.261  25.735   2.132  1.00 10.00      A   
ATOM   4760  CA  LYS   504     -92.527  23.783   2.588  1.00 10.00      A   
ATOM   4761  CB  LYS   504     -93.792  23.610   3.475  1.00 10.00      A   
ATOM   4762  CG  LYS   504     -93.923  22.198   4.147  1.00 10.00      A   
ATOM   4763  CD  LYS   504     -92.766  21.910   5.151  1.00 10.00      A   
ATOM   4764  CE  LYS   504     -93.172  20.649   5.975  1.00 10.00      A   
ATOM   4765  NZ  LYS   504     -92.057  20.249   6.929  1.00 10.00      A   
ATOM   4766  HZ1 LYS   504     -92.337  19.408   7.474  1.00 10.00      A   
ATOM   4767  HZ2 LYS   504     -91.857  21.025   7.591  1.00 10.00      A   
ATOM   4768  HZ3 LYS   504     -91.190  20.033   6.396  1.00 10.00      A   
ATOM   4769  C   LYS   504     -92.441  22.679   1.523  1.00 10.00      A   
ATOM   4770  O   LYS   504     -91.839  21.626   1.744  1.00 10.00      A   
ATOM   4771  N   LEU   505     -93.057  22.925   0.365  1.00 10.00      A   
ATOM   4772  HN  LEU   505     -93.466  23.806   0.236  1.00 10.00      A   
ATOM   4773  CA  LEU   505     -93.153  21.952  -0.723  1.00 10.00      A   
ATOM   4774  CB  LEU   505     -94.102  22.466  -1.843  1.00 10.00      A   
ATOM   4775  CG  LEU   505     -95.524  22.863  -1.364  1.00 10.00      A   
ATOM   4776  CD1 LEU   505     -96.360  23.447  -2.538  1.00 10.00      A   
ATOM   4777  CD2 LEU   505     -96.252  21.665  -0.693  1.00 10.00      A   
ATOM   4778  C   LEU   505     -91.787  21.570  -1.283  1.00 10.00      A   
ATOM   4779  O   LEU   505     -91.638  20.447  -1.826  1.00 10.00      A   
ATOM   4780  N   GLU   506     -90.796  22.467  -1.161  1.00 10.00      A   
ATOM   4781  HN  GLU   506     -90.985  23.342  -0.761  1.00 10.00      A   
ATOM   4782  CA  GLU   506     -89.423  22.159  -1.618  1.00 10.00      A   
ATOM   4783  CB  GLU   506     -88.568  23.436  -1.817  1.00 10.00      A   
ATOM   4784  CG  GLU   506     -88.862  24.074  -3.124  1.00 10.00      A   
ATOM   4785  CD  GLU   506     -87.980  25.278  -3.447  1.00 10.00      A   
ATOM   4786  OE1 GLU   506     -87.376  25.852  -2.516  1.00 10.00      A   
ATOM   4787  OE2 GLU   506     -87.911  25.638  -4.630  1.00 10.00      A   
ATOM   4788  C   GLU   506     -88.704  21.195  -0.671  1.00 10.00      A   
ATOM   4789  O   GLU   506     -87.626  20.721  -0.997  1.00 10.00      A   
ATOM   4790  N   THR   507     -89.310  20.908   0.490  1.00 10.00      A   
ATOM   4791  HN  THR   507     -90.169  21.336   0.684  1.00 10.00      A   
ATOM   4792  CA  THR   507     -88.751  19.982   1.487  1.00 10.00      A   
ATOM   4793  CB  THR   507     -88.863  20.549   2.932  1.00 10.00      A   
ATOM   4794  OG1 THR   507     -90.240  20.485   3.352  1.00 10.00      A   
ATOM   4795  HG1 THR   507     -90.328  20.881   4.223  1.00 10.00      A   
ATOM   4796  CG2 THR   507     -88.379  21.973   2.936  1.00 10.00      A   
ATOM   4797  C   THR   507     -89.388  18.597   1.467  1.00 10.00      A   
ATOM   4798  O   THR   507     -89.027  17.755   2.282  1.00 10.00      A   
ATOM   4799  N   MET   508     -90.310  18.364   0.526  1.00 10.00      A   
ATOM   4800  HN  MET   508     -90.468  19.059  -0.147  1.00 10.00      A   
ATOM   4801  CA  MET   508     -91.093  17.136   0.442  1.00 10.00      A   
ATOM   4802  CB  MET   508     -92.604  17.468   0.522  1.00 10.00      A   
ATOM   4803  CG  MET   508     -93.000  18.209   1.793  1.00 10.00      A   
ATOM   4804  SD  MET   508     -94.615  18.978   1.836  1.00 10.00      A   
ATOM   4805  CE  MET   508     -95.705  17.565   1.460  1.00 10.00      A   
ATOM   4806  C   MET   508     -90.873  16.462  -0.893  1.00 10.00      A   
ATOM   4807  O   MET   508     -90.581  17.146  -1.877  1.00 10.00      A   
ATOM   4808  N   ARG   509     -91.063  15.145  -0.957  1.00 10.00      A   
ATOM   4809  HN  ARG   509     -91.175  14.621  -0.137  1.00 10.00      A   
ATOM   4810  CA  ARG   509     -91.103  14.481  -2.279  1.00 10.00      A   
ATOM   4811  CB  ARG   509     -91.224  12.961  -2.158  1.00 10.00      A   
ATOM   4812  CG  ARG   509     -91.314  12.268  -3.554  1.00 10.00      A   
ATOM   4813  CD  ARG   509     -91.608  10.786  -3.485  1.00 10.00      A   
ATOM   4814  NE  ARG   509     -90.489  10.082  -2.880  1.00 10.00      A   
ATOM   4815  HE  ARG   509     -89.644  10.565  -2.773  1.00 10.00      A   
ATOM   4816  CZ  ARG   509     -90.571   8.829  -2.473  1.00 10.00      A   
ATOM   4817  NH1 ARG   509     -91.719   8.152  -2.635  1.00 10.00      A   
ATOM   4818 HH11 ARG   509     -92.537   8.616  -3.079  1.00 10.00      A   
ATOM   4819 HH12 ARG   509     -91.790   7.165  -2.317  1.00 10.00      A   
ATOM   4820  NH2 ARG   509     -89.520   8.274  -1.910  1.00 10.00      A   
ATOM   4821 HH21 ARG   509     -88.643   8.822  -1.791  1.00 10.00      A   
ATOM   4822 HH22 ARG   509     -89.563   7.292  -1.587  1.00 10.00      A   
ATOM   4823  C   ARG   509     -92.277  15.025  -3.124  1.00 10.00      A   
ATOM   4824  O   ARG   509     -92.087  15.389  -4.309  1.00 10.00      A   
ATOM   4825  N   SER   510     -93.474  15.116  -2.517  1.00 10.00      A   
ATOM   4826  HN  SER   510     -93.558  14.960  -1.553  1.00 10.00      A   
ATOM   4827  CA  SER   510     -94.655  15.454  -3.329  1.00 10.00      A   
ATOM   4828  CB  SER   510     -94.999  14.279  -4.260  1.00 10.00      A   
ATOM   4829  OG  SER   510     -95.408  13.099  -3.538  1.00 10.00      A   
ATOM   4830  HG  SER   510     -96.097  12.646  -4.029  1.00 10.00      A   
ATOM   4831  C   SER   510     -95.854  15.794  -2.479  1.00 10.00      A   
ATOM   4832  O   SER   510     -95.914  15.396  -1.313  1.00 10.00      A   
ATOM   4833  N   LEU   511     -96.807  16.519  -3.086  1.00 10.00      A   
ATOM   4834  HN  LEU   511     -96.622  16.896  -3.971  1.00 10.00      A   
ATOM   4835  CA  LEU   511     -98.093  16.763  -2.482  1.00 10.00      A   
ATOM   4836  CB  LEU   511     -98.213  18.230  -2.087  1.00 10.00      A   
ATOM   4837  CG  LEU   511     -99.646  18.752  -1.839  1.00 10.00      A   
ATOM   4838  CD1 LEU   511    -100.170  17.987  -0.598  1.00 10.00      A   
ATOM   4839  CD2 LEU   511     -99.592  20.255  -1.633  1.00 10.00      A   
ATOM   4840  C   LEU   511     -99.122  16.388  -3.566  1.00 10.00      A   
ATOM   4841  O   LEU   511     -98.994  16.852  -4.721  1.00 10.00      A   
ATOM   4842  N   TRP   512    -100.087  15.537  -3.198  1.00 10.00      A   
ATOM   4843  HN  TRP   512    -100.054  15.149  -2.298  1.00 10.00      A   
ATOM   4844  CA  TRP   512    -101.214  15.154  -4.105  1.00 10.00      A   
ATOM   4845  CB  TRP   512    -101.312  13.618  -4.228  1.00 10.00      A   
ATOM   4846  CG  TRP   512    -102.581  13.165  -4.936  1.00 10.00      A   
ATOM   4847  CD1 TRP   512    -103.824  13.073  -4.404  1.00 10.00      A   
ATOM   4848  CD2 TRP   512    -102.708  12.876  -6.326  1.00 10.00      A   
ATOM   4849  NE1 TRP   512    -104.735  12.700  -5.382  1.00 10.00      A   
ATOM   4850  HE1 TRP   512    -105.693  12.549  -5.243  1.00 10.00      A   
ATOM   4851  CE2 TRP   512    -104.064  12.565  -6.568  1.00 10.00      A   
ATOM   4852  CE3 TRP   512    -101.792  12.821  -7.391  1.00 10.00      A   
ATOM   4853  CZ2 TRP   512    -104.547  12.198  -7.848  1.00 10.00      A   
ATOM   4854  CZ3 TRP   512    -102.257  12.464  -8.658  1.00 10.00      A   
ATOM   4855  CH2 TRP   512    -103.630  12.141  -8.871  1.00 10.00      A   
ATOM   4856  C   TRP   512    -102.496  15.703  -3.494  1.00 10.00      A   
ATOM   4857  O   TRP   512    -102.736  15.541  -2.283  1.00 10.00      A   
ATOM   4858  N   MET   513    -103.292  16.436  -4.288  1.00 10.00      A   
ATOM   4859  HN  MET   513    -102.983  16.693  -5.181  1.00 10.00      A   
ATOM   4860  CA  MET   513    -104.608  16.852  -3.833  1.00 10.00      A   
ATOM   4861  CB  MET   513    -104.622  18.350  -3.466  1.00 10.00      A   
ATOM   4862  CG  MET   513    -103.664  18.752  -2.307  1.00 10.00      A   
ATOM   4863  SD  MET   513    -103.652  20.501  -1.949  1.00 10.00      A   
ATOM   4864  CE  MET   513    -105.251  20.756  -1.131  1.00 10.00      A   
ATOM   4865  C   MET   513    -105.605  16.614  -4.955  1.00 10.00      A   
ATOM   4866  O   MET   513    -105.513  17.264  -6.034  1.00 10.00      A   
ATOM   4867  N   SER   514    -106.595  15.766  -4.690  1.00 10.00      A   
ATOM   4868  HN  SER   514    -106.615  15.290  -3.834  1.00 10.00      A   
ATOM   4869  CA  SER   514    -107.665  15.539  -5.683  1.00 10.00      A   
ATOM   4870  CB  SER   514    -107.608  14.120  -6.233  1.00 10.00      A   
ATOM   4871  OG  SER   514    -107.655  13.161  -5.188  1.00 10.00      A   
ATOM   4872  HG  SER   514    -107.146  12.388  -5.439  1.00 10.00      A   
ATOM   4873  C   SER   514    -109.022  15.801  -5.073  1.00 10.00      A   
ATOM   4874  O   SER   514    -109.266  15.474  -3.904  1.00 10.00      A   
ATOM   4875  N   SER   515    -109.937  16.319  -5.899  1.00 10.00      A   
ATOM   4876  HN  SER   515    -109.698  16.473  -6.837  1.00 10.00      A   
ATOM   4877  CA  SER   515    -111.273  16.663  -5.451  1.00 10.00      A   
ATOM   4878  CB  SER   515    -112.109  15.395  -5.206  1.00 10.00      A   
ATOM   4879  OG  SER   515    -112.283  14.678  -6.418  1.00 10.00      A   
ATOM   4880  HG  SER   515    -111.597  14.931  -7.041  1.00 10.00      A   
ATOM   4881  C   SER   515    -111.292  17.553  -4.209  1.00 10.00      A   
ATOM   4882  O   SER   515    -112.207  17.445  -3.375  1.00 10.00      A   
ATOM   4883  N   CYS   516    -110.314  18.451  -4.106  1.00 10.00      A   
ATOM   4884  HN  CYS   516    -109.600  18.441  -4.776  1.00 10.00      A   
ATOM   4885  CA  CYS   516    -110.254  19.456  -3.036  1.00 10.00      A   
ATOM   4886  CB  CYS   516    -108.840  19.563  -2.419  1.00 10.00      A   
ATOM   4887  SG  CYS   516    -108.380  18.006  -1.548  1.00 10.00      A   
ATOM   4888  HG  CYS   516    -109.381  17.149  -1.686  1.00 10.00      A   
ATOM   4889  C   CYS   516    -110.721  20.785  -3.603  1.00 10.00      A   
ATOM   4890  O   CYS   516    -111.525  20.800  -4.544  1.00 10.00      A   
ATOM   4891  N   SER   517    -110.287  21.893  -3.000  1.00 10.00      A   
ATOM   4892  HN  SER   517    -109.662  21.829  -2.248  1.00 10.00      A   
ATOM   4893  CA  SER   517    -110.747  23.212  -3.464  1.00 10.00      A   
ATOM   4894  CB  SER   517    -111.410  23.972  -2.304  1.00 10.00      A   
ATOM   4895  OG  SER   517    -112.638  23.303  -1.956  1.00 10.00      A   
ATOM   4896  HG  SER   517    -112.528  22.356  -2.063  1.00 10.00      A   
ATOM   4897  C   SER   517    -109.707  24.082  -4.172  1.00 10.00      A   
ATOM   4898  O   SER   517    -109.883  25.292  -4.286  1.00 10.00      A   
ATOM   4899  N   VAL   518    -108.640  23.496  -4.674  1.00 10.00      A   
ATOM   4900  HN  VAL   518    -108.579  22.519  -4.684  1.00 10.00      A   
ATOM   4901  CA  VAL   518    -107.555  24.297  -5.213  1.00 10.00      A   
ATOM   4902  CB  VAL   518    -106.216  23.492  -5.307  1.00 10.00      A   
ATOM   4903  CG1 VAL   518    -105.095  24.397  -5.785  1.00 10.00      A   
ATOM   4904  CG2 VAL   518    -105.813  22.892  -3.950  1.00 10.00      A   
ATOM   4905  C   VAL   518    -107.947  24.814  -6.605  1.00 10.00      A   
ATOM   4906  O   VAL   518    -108.269  24.013  -7.490  1.00 10.00      A   
ATOM   4907  N   SER   519    -107.895  26.138  -6.798  1.00 10.00      A   
ATOM   4908  HN  SER   519    -107.551  26.722  -6.090  1.00 10.00      A   
ATOM   4909  CA  SER   519    -108.355  26.720  -8.069  1.00 10.00      A   
ATOM   4910  CB  SER   519    -108.728  28.192  -7.901  1.00 10.00      A   
ATOM   4911  OG  SER   519    -107.604  28.952  -7.519  1.00 10.00      A   
ATOM   4912  HG  SER   519    -107.236  29.389  -8.291  1.00 10.00      A   
ATOM   4913  C   SER   519    -107.265  26.637  -9.111  1.00 10.00      A   
ATOM   4914  O   SER   519    -106.085  26.504  -8.791  1.00 10.00      A   
ATOM   4915  N   PHE   520    -107.650  26.747 -10.376  1.00 10.00      A   
ATOM   4916  HN  PHE   520    -108.602  26.781 -10.607  1.00 10.00      A   
ATOM   4917  CA  PHE   520    -106.636  26.815 -11.408  1.00 10.00      A   
ATOM   4918  CB  PHE   520    -107.303  26.798 -12.794  1.00 10.00      A   
ATOM   4919  CG  PHE   520    -106.347  27.013 -13.908  1.00 10.00      A   
ATOM   4920  CD1 PHE   520    -105.234  26.183 -14.060  1.00 10.00      A   
ATOM   4921  CD2 PHE   520    -106.557  28.035 -14.814  1.00 10.00      A   
ATOM   4922  CE1 PHE   520    -104.346  26.390 -15.104  1.00 10.00      A   
ATOM   4923  CE2 PHE   520    -105.670  28.234 -15.862  1.00 10.00      A   
ATOM   4924  CZ  PHE   520    -104.570  27.420 -15.989  1.00 10.00      A   
ATOM   4925  C   PHE   520    -105.718  28.060 -11.215  1.00 10.00      A   
ATOM   4926  O   PHE   520    -104.485  27.971 -11.353  1.00 10.00      A   
ATOM   4927  N   GLY   521    -106.306  29.200 -10.850  1.00 10.00      A   
ATOM   4928  HN  GLY   521    -107.283  29.231 -10.777  1.00 10.00      A   
ATOM   4929  CA  GLY   521    -105.520  30.402 -10.560  1.00 10.00      A   
ATOM   4930  C   GLY   521    -104.415  30.199  -9.518  1.00 10.00      A   
ATOM   4931  O   GLY   521    -103.319  30.738  -9.666  1.00 10.00      A   
ATOM   4932  N   ALA   522    -104.709  29.440  -8.467  1.00 10.00      A   
ATOM   4933  HN  ALA   522    -105.599  29.036  -8.382  1.00 10.00      A   
ATOM   4934  CA  ALA   522    -103.683  29.207  -7.425  1.00 10.00      A   
ATOM   4935  CB  ALA   522    -104.303  28.590  -6.158  1.00 10.00      A   
ATOM   4936  C   ALA   522    -102.577  28.298  -7.948  1.00 10.00      A   
ATOM   4937  O   ALA   522    -101.393  28.485  -7.616  1.00 10.00      A   
ATOM   4938  N   CYS   523    -102.954  27.304  -8.746  1.00 10.00      A   
ATOM   4939  HN  CYS   523    -103.910  27.165  -8.913  1.00 10.00      A   
ATOM   4940  CA  CYS   523    -101.986  26.414  -9.381  1.00 10.00      A   
ATOM   4941  CB  CYS   523    -102.709  25.317 -10.201  1.00 10.00      A   
ATOM   4942  SG  CYS   523    -103.654  24.089  -9.237  1.00 10.00      A   
ATOM   4943  HG  CYS   523    -102.849  23.589  -8.310  1.00 10.00      A   
ATOM   4944  C   CYS   523    -101.048  27.226 -10.285  1.00 10.00      A   
ATOM   4945  O   CYS   523     -99.836  27.055 -10.245  1.00 10.00      A   
ATOM   4946  N   LYS   524    -101.602  28.109 -11.112  1.00 10.00      A   
ATOM   4947  HN  LYS   524    -102.577  28.177 -11.173  1.00 10.00      A   
ATOM   4948  CA  LYS   524    -100.756  28.981 -11.934  1.00 10.00      A   
ATOM   4949  CB  LYS   524    -101.613  29.914 -12.787  1.00 10.00      A   
ATOM   4950  CG  LYS   524    -102.268  29.221 -13.974  1.00 10.00      A   
ATOM   4951  CD  LYS   524    -102.926  30.275 -14.881  1.00 10.00      A   
ATOM   4952  CE  LYS   524    -104.122  30.934 -14.216  1.00 10.00      A   
ATOM   4953  NZ  LYS   524    -104.848  31.794 -15.201  1.00 10.00      A   
ATOM   4954  HZ1 LYS   524    -104.215  32.536 -15.563  1.00 10.00      A   
ATOM   4955  HZ2 LYS   524    -105.667  32.246 -14.747  1.00 10.00      A   
ATOM   4956  HZ3 LYS   524    -105.183  31.218 -16.000  1.00 10.00      A   
ATOM   4957  C   LYS   524     -99.818  29.839 -11.082  1.00 10.00      A   
ATOM   4958  O   LYS   524     -98.612  29.983 -11.384  1.00 10.00      A   
ATOM   4959  N   LEU   525    -100.369  30.469 -10.050  1.00 10.00      A   
ATOM   4960  HN  LEU   525    -101.320  30.357  -9.843  1.00 10.00      A   
ATOM   4961  CA  LEU   525     -99.515  31.337  -9.229  1.00 10.00      A   
ATOM   4962  CB  LEU   525    -100.335  32.194  -8.249  1.00 10.00      A   
ATOM   4963  CG  LEU   525     -99.563  33.391  -7.676  1.00 10.00      A   
ATOM   4964  CD1 LEU   525     -99.244  34.380  -8.794  1.00 10.00      A   
ATOM   4965  CD2 LEU   525    -100.416  34.097  -6.648  1.00 10.00      A   
ATOM   4966  C   LEU   525     -98.432  30.538  -8.513  1.00 10.00      A   
ATOM   4967  O   LEU   525     -97.295  30.985  -8.446  1.00 10.00      A   
ATOM   4968  N   LEU   526     -98.765  29.353  -8.006  1.00 10.00      A   
ATOM   4969  HN  LEU   526     -99.693  29.043  -8.075  1.00 10.00      A   
ATOM   4970  CA  LEU   526     -97.765  28.499  -7.344  1.00 10.00      A   
ATOM   4971  CB  LEU   526     -98.390  27.223  -6.772  1.00 10.00      A   
ATOM   4972  CG  LEU   526     -97.421  26.242  -6.081  1.00 10.00      A   
ATOM   4973  CD1 LEU   526     -96.784  26.837  -4.809  1.00 10.00      A   
ATOM   4974  CD2 LEU   526     -98.122  24.909  -5.735  1.00 10.00      A   
ATOM   4975  C   LEU   526     -96.632  28.122  -8.311  1.00 10.00      A   
ATOM   4976  O   LEU   526     -95.446  28.185  -7.943  1.00 10.00      A   
ATOM   4977  N   GLY   527     -97.006  27.756  -9.546  1.00 10.00      A   
ATOM   4978  HN  GLY   527     -97.962  27.685  -9.747  1.00 10.00      A   
ATOM   4979  CA  GLY   527     -96.028  27.461 -10.602  1.00 10.00      A   
ATOM   4980  C   GLY   527     -95.102  28.613 -10.902  1.00 10.00      A   
ATOM   4981  O   GLY   527     -93.912  28.396 -11.101  1.00 10.00      A   
ATOM   4982  N   GLN   528     -95.654  29.829 -10.939  1.00 10.00      A   
ATOM   4983  HN  GLN   528     -96.627  29.893 -10.833  1.00 10.00      A   
ATOM   4984  CA  GLN   528     -94.903  31.079 -11.127  1.00 10.00      A   
ATOM   4985  CB  GLN   528     -95.835  32.301 -11.061  1.00 10.00      A   
ATOM   4986  CG  GLN   528     -96.481  32.736 -12.314  1.00 10.00      A   
ATOM   4987  CD  GLN   528     -95.581  33.609 -13.161  1.00 10.00      A   
ATOM   4988  OE1 GLN   528     -94.893  34.518 -12.680  1.00 10.00      A   
ATOM   4989  NE2 GLN   528     -95.580  33.325 -14.444  1.00 10.00      A   
ATOM   4990 HE21 GLN   528     -96.146  32.588 -14.755  1.00 10.00      A   
ATOM   4991 HE22 GLN   528     -95.013  33.862 -15.036  1.00 10.00      A   
ATOM   4992  C   GLN   528     -93.898  31.297 -10.012  1.00 10.00      A   
ATOM   4993  O   GLN   528     -92.728  31.632 -10.251  1.00 10.00      A   
ATOM   4994  N   LYS   529     -94.410  31.208  -8.797  1.00 10.00      A   
ATOM   4995  HN  LYS   529     -95.354  30.962  -8.703  1.00 10.00      A   
ATOM   4996  CA  LYS   529     -93.640  31.459  -7.605  1.00 10.00      A   
ATOM   4997  CB  LYS   529     -94.556  31.389  -6.391  1.00 10.00      A   
ATOM   4998  CG  LYS   529     -93.854  31.856  -5.105  1.00 10.00      A   
ATOM   4999  CD  LYS   529     -94.677  31.589  -3.869  1.00 10.00      A   
ATOM   5000  CE  LYS   529     -93.796  31.597  -2.617  1.00 10.00      A   
ATOM   5001  NZ  LYS   529     -93.121  32.884  -2.393  1.00 10.00      A   
ATOM   5002  HZ1 LYS   529     -92.506  33.110  -3.201  1.00 10.00      A   
ATOM   5003  HZ2 LYS   529     -92.541  32.839  -1.532  1.00 10.00      A   
ATOM   5004  HZ3 LYS   529     -93.824  33.643  -2.284  1.00 10.00      A   
ATOM   5005  C   LYS   529     -92.493  30.458  -7.394  1.00 10.00      A   
ATOM   5006  O   LYS   529     -91.444  30.825  -6.874  1.00 10.00      A   
ATOM   5007  N   MET   530     -92.737  29.197  -7.748  1.00 10.00      A   
ATOM   5008  HN  MET   530     -93.540  29.004  -8.274  1.00 10.00      A   
ATOM   5009  CA  MET   530     -91.848  28.084  -7.380  1.00 10.00      A   
ATOM   5010  CB  MET   530     -92.563  27.076  -6.469  1.00 10.00      A   
ATOM   5011  CG  MET   530     -93.197  27.668  -5.183  1.00 10.00      A   
ATOM   5012  SD  MET   530     -91.984  28.391  -4.089  1.00 10.00      A   
ATOM   5013  CE  MET   530     -91.236  26.863  -3.456  1.00 10.00      A   
ATOM   5014  C   MET   530     -91.364  27.367  -8.640  1.00 10.00      A   
ATOM   5015  O   MET   530     -91.821  26.270  -8.930  1.00 10.00      A   
ATOM   5016  N   PRO   531     -90.448  27.988  -9.398  1.00 10.00      A   
ATOM   5017  CA  PRO   531     -90.064  27.352 -10.651  1.00 10.00      A   
ATOM   5018  CB  PRO   531     -89.126  28.383 -11.304  1.00 10.00      A   
ATOM   5019  CG  PRO   531     -88.559  29.152 -10.127  1.00 10.00      A   
ATOM   5020  CD  PRO   531     -89.718  29.247  -9.172  1.00 10.00      A   
ATOM   5021  C   PRO   531     -89.370  25.995 -10.472  1.00 10.00      A   
ATOM   5022  O   PRO   531     -89.285  25.242 -11.432  1.00 10.00      A   
ATOM   5023  N   LYS   532     -88.891  25.662  -9.276  1.00 10.00      A   
ATOM   5024  HN  LYS   532     -88.969  26.286  -8.526  1.00 10.00      A   
ATOM   5025  CA  LYS   532     -88.237  24.340  -9.081  1.00 10.00      A   
ATOM   5026  CB  LYS   532     -87.059  24.430  -8.100  1.00 10.00      A   
ATOM   5027  CG  LYS   532     -85.981  25.440  -8.488  1.00 10.00      A   
ATOM   5028  CD  LYS   532     -84.834  25.387  -7.487  1.00 10.00      A   
ATOM   5029  CE  LYS   532     -83.794  26.480  -7.745  1.00 10.00      A   
ATOM   5030  NZ  LYS   532     -83.933  27.689  -6.842  1.00 10.00      A   
ATOM   5031  HZ1 LYS   532     -83.830  27.405  -5.846  1.00 10.00      A   
ATOM   5032  HZ2 LYS   532     -84.866  28.126  -6.971  1.00 10.00      A   
ATOM   5033  HZ3 LYS   532     -83.200  28.391  -7.070  1.00 10.00      A   
ATOM   5034  C   LYS   532     -89.212  23.232  -8.658  1.00 10.00      A   
ATOM   5035  O   LYS   532     -88.798  22.084  -8.424  1.00 10.00      A   
ATOM   5036  N   LEU   533     -90.500  23.571  -8.591  1.00 10.00      A   
ATOM   5037  HN  LEU   533     -90.739  24.522  -8.615  1.00 10.00      A   
ATOM   5038  CA  LEU   533     -91.552  22.597  -8.483  1.00 10.00      A   
ATOM   5039  CB  LEU   533     -92.649  23.104  -7.539  1.00 10.00      A   
ATOM   5040  CG  LEU   533     -92.605  22.925  -6.006  1.00 10.00      A   
ATOM   5041  CD1 LEU   533     -91.334  22.414  -5.296  1.00 10.00      A   
ATOM   5042  CD2 LEU   533     -93.412  23.964  -5.187  1.00 10.00      A   
ATOM   5043  C   LEU   533     -92.203  22.347  -9.846  1.00 10.00      A   
ATOM   5044  O   LEU   533     -92.336  23.265 -10.657  1.00 10.00      A   
ATOM   5045  N   ASN   534     -92.629  21.112 -10.085  1.00 10.00      A   
ATOM   5046  HN  ASN   534     -92.321  20.372  -9.520  1.00 10.00      A   
ATOM   5047  CA  ASN   534     -93.549  20.849 -11.182  1.00 10.00      A   
ATOM   5048  CB  ASN   534     -93.261  19.512 -11.893  1.00 10.00      A   
ATOM   5049  CG  ASN   534     -92.120  19.600 -12.869  1.00 10.00      A   
ATOM   5050  OD1 ASN   534     -91.554  20.686 -13.098  1.00 10.00      A   
ATOM   5051  ND2 ASN   534     -91.769  18.449 -13.484  1.00 10.00      A   
ATOM   5052 HD21 ASN   534     -92.268  17.636 -13.263  1.00 10.00      A   
ATOM   5053 HD22 ASN   534     -91.028  18.475 -14.125  1.00 10.00      A   
ATOM   5054  C   ASN   534     -94.918  20.836 -10.573  1.00 10.00      A   
ATOM   5055  O   ASN   534     -95.228  20.001  -9.696  1.00 10.00      A   
ATOM   5056  N   VAL   535     -95.742  21.775 -11.002  1.00 10.00      A   
ATOM   5057  HN  VAL   535     -95.424  22.430 -11.658  1.00 10.00      A   
ATOM   5058  CA  VAL   535     -97.124  21.857 -10.516  1.00 10.00      A   
ATOM   5059  CB  VAL   535     -97.505  23.309 -10.144  1.00 10.00      A   
ATOM   5060  CG1 VAL   535     -98.996  23.403  -9.641  1.00 10.00      A   
ATOM   5061  CG2 VAL   535     -96.532  23.824  -9.073  1.00 10.00      A   
ATOM   5062  C   VAL   535     -97.974  21.341 -11.663  1.00 10.00      A   
ATOM   5063  O   VAL   535     -98.155  22.051 -12.658  1.00 10.00      A   
ATOM   5064  N   GLU   536     -98.469  20.109 -11.530  1.00 10.00      A   
ATOM   5065  HN  GLU   536     -98.336  19.630 -10.685  1.00 10.00      A   
ATOM   5066  CA  GLU   536     -99.202  19.458 -12.604  1.00 10.00      A   
ATOM   5067  CB  GLU   536     -98.664  18.034 -12.829  1.00 10.00      A   
ATOM   5068  CG  GLU   536     -97.161  17.987 -13.211  1.00 10.00      A   
ATOM   5069  CD  GLU   536     -96.706  16.591 -13.669  1.00 10.00      A   
ATOM   5070  OE1 GLU   536     -97.536  15.642 -13.601  1.00 10.00      A   
ATOM   5071  OE2 GLU   536     -95.535  16.480 -14.096  1.00 10.00      A   
ATOM   5072  C   GLU   536    -100.700  19.401 -12.301  1.00 10.00      A   
ATOM   5073  O   GLU   536    -101.113  18.760 -11.351  1.00 10.00      A   
ATOM   5074  N   VAL   537    -101.481  20.077 -13.123  1.00 10.00      A   
ATOM   5075  HN  VAL   537    -101.062  20.673 -13.778  1.00 10.00      A   
ATOM   5076  CA  VAL   537    -102.932  19.983 -13.105  1.00 10.00      A   
ATOM   5077  CB  VAL   537    -103.566  21.246 -13.687  1.00 10.00      A   
ATOM   5078  CG1 VAL   537    -105.079  21.046 -13.927  1.00 10.00      A   
ATOM   5079  CG2 VAL   537    -103.273  22.443 -12.780  1.00 10.00      A   
ATOM   5080  C   VAL   537    -103.352  18.777 -13.944  1.00 10.00      A   
ATOM   5081  O   VAL   537    -103.016  18.690 -15.120  1.00 10.00      A   
ATOM   5082  N   ILE   538    -104.075  17.849 -13.329  1.00 10.00      A   
ATOM   5083  HN  ILE   538    -104.371  18.008 -12.408  1.00 10.00      A   
ATOM   5084  CA  ILE   538    -104.441  16.595 -13.989  1.00 10.00      A   
ATOM   5085  CB  ILE   538    -103.931  15.343 -13.203  1.00 10.00      A   
ATOM   5086  CG1 ILE   538    -102.423  15.449 -12.880  1.00 10.00      A   
ATOM   5087  CG2 ILE   538    -104.258  14.010 -13.979  1.00 10.00      A   
ATOM   5088  CD1 ILE   538    -101.939  14.395 -11.815  1.00 10.00      A   
ATOM   5089  C   ILE   538    -105.950  16.632 -14.020  1.00 10.00      A   
ATOM   5090  O   ILE   538    -106.601  16.438 -12.992  1.00 10.00      A   
ATOM   5091  N   ASP   539    -106.502  16.885 -15.199  1.00 10.00      A   
ATOM   5092  HN  ASP   539    -105.954  16.820 -16.008  1.00 10.00      A   
ATOM   5093  CA  ASP   539    -107.897  17.255 -15.320  1.00 10.00      A   
ATOM   5094  CB  ASP   539    -108.070  18.787 -15.124  1.00 10.00      A   
ATOM   5095  CG  ASP   539    -109.525  19.205 -14.808  1.00 10.00      A   
ATOM   5096  OD1 ASP   539    -109.770  19.942 -13.790  1.00 10.00      A   
ATOM   5097  OD2 ASP   539    -110.428  18.801 -15.570  1.00 10.00      A   
ATOM   5098  C   ASP   539    -108.394  16.808 -16.689  1.00 10.00      A   
ATOM   5099  O   ASP   539    -107.850  17.193 -17.734  1.00 10.00      A   
ATOM   5100  N   GLU   540    -109.453  16.018 -16.679  1.00 10.00      A   
ATOM   5101  HN  GLU   540    -109.896  15.815 -15.828  1.00 10.00      A   
ATOM   5102  CA  GLU   540    -109.967  15.449 -17.902  1.00 10.00      A   
ATOM   5103  CB  GLU   540    -110.418  14.001 -17.667  1.00 10.00      A   
ATOM   5104  CG  GLU   540    -109.229  13.090 -17.220  1.00 10.00      A   
ATOM   5105  CD  GLU   540    -109.640  11.650 -17.064  1.00 10.00      A   
ATOM   5106  OE1 GLU   540    -110.376  11.347 -16.109  1.00 10.00      A   
ATOM   5107  OE2 GLU   540    -109.256  10.838 -17.927  1.00 10.00      A   
ATOM   5108  C   GLU   540    -111.065  16.270 -18.599  1.00 10.00      A   
ATOM   5109  O   GLU   540    -111.656  15.795 -19.549  1.00 10.00      A   
ATOM   5110  N   ARG   541    -111.338  17.482 -18.131  1.00 10.00      A   
ATOM   5111  HN  ARG   541    -110.849  17.823 -17.353  1.00 10.00      A   
ATOM   5112  CA  ARG   541    -112.359  18.311 -18.763  1.00 10.00      A   
ATOM   5113  CB  ARG   541    -113.074  19.209 -17.736  1.00 10.00      A   
ATOM   5114  CG  ARG   541    -113.632  18.546 -16.529  1.00 10.00      A   
ATOM   5115  CD  ARG   541    -112.906  19.124 -15.318  1.00 10.00      A   
ATOM   5116  NE  ARG   541    -113.825  19.941 -14.584  1.00 10.00      A   
ATOM   5117  HE  ARG   541    -114.768  19.877 -14.848  1.00 10.00      A   
ATOM   5118  CZ  ARG   541    -113.527  20.763 -13.595  1.00 10.00      A   
ATOM   5119  NH1 ARG   541    -112.279  20.982 -13.185  1.00 10.00      A   
ATOM   5120 HH11 ARG   541    -111.486  20.495 -13.650  1.00 10.00      A   
ATOM   5121 HH12 ARG   541    -112.097  21.640 -12.401  1.00 10.00      A   
ATOM   5122  NH2 ARG   541    -114.532  21.419 -13.059  1.00 10.00      A   
ATOM   5123 HH21 ARG   541    -114.362  22.082 -12.275  1.00 10.00      A   
ATOM   5124 HH22 ARG   541    -115.498  21.275 -13.418  1.00 10.00      A   
ATOM   5125  C   ARG   541    -111.833  19.198 -19.905  1.00 10.00      A   
ATOM   5126  O   ARG   541    -112.512  20.139 -20.295  1.00 10.00      A   
ATOM   5127  N   GLY   542    -110.637  18.957 -20.427  1.00 10.00      A   
ATOM   5128  HN  GLY   542    -110.121  18.173 -20.143  1.00 10.00      A   
ATOM   5129  CA  GLY   542    -110.099  19.889 -21.441  1.00 10.00      A   
ATOM   5130  C   GLY   542    -109.375  21.076 -20.795  1.00 10.00      A   
ATOM   5131  O   GLY   542    -109.252  21.132 -19.573  1.00 10.00      A   
ATOM   5132  N   ALA   543    -108.897  22.015 -21.613  1.00 10.00      A   
ATOM   5133  HN  ALA   543    -109.139  21.979 -22.562  1.00 10.00      A   
ATOM   5134  CA  ALA   543    -108.018  23.104 -21.150  1.00 10.00      A   
ATOM   5135  CB  ALA   543    -107.799  24.097 -22.299  1.00 10.00      A   
ATOM   5136  C   ALA   543    -108.570  23.845 -19.908  1.00 10.00      A   
ATOM   5137  O   ALA   543    -109.729  24.302 -19.935  1.00 10.00      A   
ATOM   5138  N   PRO   544    -107.761  23.975 -18.833  1.00 10.00      A   
ATOM   5139  CA  PRO   544    -108.255  24.670 -17.631  1.00 10.00      A   
ATOM   5140  CB  PRO   544    -107.105  24.533 -16.636  1.00 10.00      A   
ATOM   5141  CG  PRO   544    -106.262  23.403 -17.139  1.00 10.00      A   
ATOM   5142  CD  PRO   544    -106.375  23.509 -18.647  1.00 10.00      A   
ATOM   5143  C   PRO   544    -108.551  26.141 -17.903  1.00 10.00      A   
ATOM   5144  O   PRO   544    -109.401  26.721 -17.232  1.00 10.00      A   
ATOM   5145  N   ASP   545    -107.848  26.703 -18.896  1.00 10.00      A   
ATOM   5146  HN  ASP   545    -107.084  26.199 -19.247  1.00 10.00      A   
ATOM   5147  CA  ASP   545    -108.127  28.012 -19.501  1.00 10.00      A   
ATOM   5148  CB  ASP   545    -107.285  28.183 -20.771  1.00 10.00      A   
ATOM   5149  CG  ASP   545    -105.917  28.736 -20.496  1.00 10.00      A   
ATOM   5150  OD1 ASP   545    -105.587  29.025 -19.313  1.00 10.00      A   
ATOM   5151  OD2 ASP   545    -105.169  28.888 -21.488  1.00 10.00      A   
ATOM   5152  C   ASP   545    -109.572  28.192 -19.968  1.00 10.00      A   
ATOM   5153  O   ASP   545    -110.037  29.333 -20.103  1.00 10.00      A   
ATOM   5154  N   SER   546    -110.249  27.084 -20.276  1.00 10.00      A   
ATOM   5155  HN  SER   546    -109.831  26.209 -20.136  1.00 10.00      A   
ATOM   5156  CA  SER   546    -111.614  27.154 -20.820  1.00 10.00      A   
ATOM   5157  CB  SER   546    -111.973  25.893 -21.628  1.00 10.00      A   
ATOM   5158  OG  SER   546    -112.002  24.735 -20.810  1.00 10.00      A   
ATOM   5159  HG  SER   546    -112.665  24.844 -20.125  1.00 10.00      A   
ATOM   5160  C   SER   546    -112.636  27.417 -19.717  1.00 10.00      A   
ATOM   5161  O   SER   546    -113.826  27.595 -19.994  1.00 10.00      A   
ATOM   5162  N   ARG   547    -112.149  27.485 -18.480  1.00 10.00      A   
ATOM   5163  HN  ARG   547    -111.183  27.382 -18.351  1.00 10.00      A   
ATOM   5164  CA  ARG   547    -112.987  27.703 -17.309  1.00 10.00      A   
ATOM   5165  CB  ARG   547    -112.950  26.469 -16.419  1.00 10.00      A   
ATOM   5166  CG  ARG   547    -113.712  25.270 -16.926  1.00 10.00      A   
ATOM   5167  CD  ARG   547    -113.574  24.105 -15.927  1.00 10.00      A   
ATOM   5168  NE  ARG   547    -112.215  23.551 -15.831  1.00 10.00      A   
ATOM   5169  HE  ARG   547    -111.698  23.764 -15.026  1.00 10.00      A   
ATOM   5170  CZ  ARG   547    -111.650  22.780 -16.768  1.00 10.00      A   
ATOM   5171  NH1 ARG   547    -112.303  22.485 -17.882  1.00 10.00      A   
ATOM   5172 HH11 ARG   547    -113.264  22.852 -18.035  1.00 10.00      A   
ATOM   5173 HH12 ARG   547    -111.856  21.885 -18.605  1.00 10.00      A   
ATOM   5174  NH2 ARG   547    -110.426  22.331 -16.609  1.00 10.00      A   
ATOM   5175 HH21 ARG   547    -109.993  21.732 -17.341  1.00 10.00      A   
ATOM   5176 HH22 ARG   547    -109.890  22.573 -15.751  1.00 10.00      A   
ATOM   5177  C   ARG   547    -112.436  28.883 -16.495  1.00 10.00      A   
ATOM   5178  O   ARG   547    -111.245  29.184 -16.587  1.00 10.00      A   
ATOM   5179  N   PRO   548    -113.289  29.528 -15.678  1.00 10.00      A   
ATOM   5180  CA  PRO   548    -112.821  30.623 -14.838  1.00 10.00      A   
ATOM   5181  CB  PRO   548    -114.033  30.912 -13.958  1.00 10.00      A   
ATOM   5182  CG  PRO   548    -115.206  30.588 -14.871  1.00 10.00      A   
ATOM   5183  CD  PRO   548    -114.738  29.310 -15.508  1.00 10.00      A   
ATOM   5184  C   PRO   548    -111.618  30.210 -13.992  1.00 10.00      A   
ATOM   5185  O   PRO   548    -111.522  29.042 -13.592  1.00 10.00      A   
ATOM   5186  N   GLU   549    -110.703  31.152 -13.755  1.00 10.00      A   
ATOM   5187  HN  GLU   549    -110.841  32.044 -14.137  1.00 10.00      A   
ATOM   5188  CA  GLU   549    -109.493  30.912 -12.944  1.00 10.00      A   
ATOM   5189  CB  GLU   549    -108.729  32.229 -12.792  1.00 10.00      A   
ATOM   5190  CG  GLU   549    -107.260  32.149 -13.177  1.00 10.00      A   
ATOM   5191  CD  GLU   549    -106.426  33.384 -12.733  1.00 10.00      A   
ATOM   5192  OE1 GLU   549    -105.997  34.142 -13.634  1.00 10.00      A
[truncated: 219,532 more chars]
