# Supplementary material for: Flexibility of intrinsically disordered degrons in AUX/IAA proteins reinforces auxin co-receptor assemblies
Source: Nat Commun. 2020 May 8;11:2277. doi: 10.1038/s41467-020-16147-2 (PMC7210949; doi:10.1038/s41467-020-16147-2)
Supplement: Supplementary file 11 — Supplementary Data 8 [file 41467_2020_16147_MOESM11_ESM.gz › disvis_haddock_files/IAA07/Input/file.cns]

module(filenames;)
set message off echo off end
evaluate ($count = 1)
while ($count le 2000) loop main
   evaluate (&filenames.bestfile_$count = "")
   evaluate ($count = $count + 1)
end loop main
set message on echo on end
evaluate (&filenames.bestfile_1="PREVIT:complex_1.pdb")
evaluate (&filenames.bestfile_2="PREVIT:complex_1.pdb")
evaluate (&filenames.bestfile_3="PREVIT:complex_1.pdb")
evaluate (&filenames.bestfile_4="PREVIT:complex_1.pdb")
evaluate (&filenames.bestfile_5="PREVIT:complex_1.pdb")
evaluate (&filenames.bestfile_6="PREVIT:complex_1.pdb")
evaluate (&filenames.bestfile_7="PREVIT:complex_1.pdb")
evaluate (&filenames.bestfile_8="PREVIT:complex_1.pdb")
evaluate (&filenames.bestfile_9="PREVIT:complex_1.pdb")
evaluate (&filenames.bestfile_10="PREVIT:complex_1.pdb")
evaluate (&filenames.bestfile_11="PREVIT:complex_1.pdb")
evaluate (&filenames.bestfile_12="PREVIT:complex_1.pdb")
evaluate (&filenames.bestfile_13="PREVIT:complex_1.pdb")
evaluate (&filenames.bestfile_14="PREVIT:complex_1.pdb")
evaluate (&filenames.bestfile_15="PREVIT:complex_1.pdb")
evaluate (&filenames.bestfile_16="PREVIT:complex_1.pdb")
evaluate (&filenames.bestfile_17="PREVIT:complex_1.pdb")
evaluate (&filenames.bestfile_18="PREVIT:complex_1.pdb")
evaluate (&filenames.bestfile_19="PREVIT:complex_1.pdb")
evaluate (&filenames.bestfile_20="PREVIT:complex_1.pdb")
evaluate (&filenames.bestfile_21="PREVIT:complex_1.pdb")
evaluate (&filenames.bestfile_22="PREVIT:complex_1.pdb")
evaluate (&filenames.bestfile_23="PREVIT:complex_1.pdb")
evaluate (&filenames.bestfile_24="PREVIT:complex_1.pdb")
evaluate (&filenames.bestfile_25="PREVIT:complex_1.pdb")
evaluate (&filenames.bestfile_26="PREVIT:complex_1.pdb")
evaluate (&filenames.bestfile_27="PREVIT:complex_1.pdb")
evaluate (&filenames.bestfile_28="PREVIT:complex_1.pdb")
evaluate (&filenames.bestfile_29="PREVIT:complex_1.pdb")
evaluate (&filenames.bestfile_30="PREVIT:complex_1.pdb")
evaluate (&filenames.bestfile_31="PREVIT:complex_1.pdb")
evaluate (&filenames.bestfile_32="PREVIT:complex_1.pdb")
evaluate (&filenames.bestfile_33="PREVIT:complex_1.pdb")
evaluate (&filenames.bestfile_34="PREVIT:complex_1.pdb")
evaluate (&filenames.bestfile_35="PREVIT:complex_1.pdb")
evaluate (&filenames.bestfile_36="PREVIT:complex_1.pdb")
evaluate (&filenames.bestfile_37="PREVIT:complex_1.pdb")
evaluate (&filenames.bestfile_38="PREVIT:complex_1.pdb")
evaluate (&filenames.bestfile_39="PREVIT:complex_1.pdb")
evaluate (&filenames.bestfile_40="PREVIT:complex_1.pdb")
evaluate (&filenames.bestfile_41="PREVIT:complex_1.pdb")
evaluate (&filenames.bestfile_42="PREVIT:complex_1.pdb")
evaluate (&filenames.bestfile_43="PREVIT:complex_1.pdb")
evaluate (&filenames.bestfile_44="PREVIT:complex_1.pdb")
evaluate (&filenames.bestfile_45="PREVIT:complex_1.pdb")
evaluate (&filenames.bestfile_46="PREVIT:complex_1.pdb")
evaluate (&filenames.bestfile_47="PREVIT:complex_1.pdb")
evaluate (&filenames.bestfile_48="PREVIT:complex_1.pdb")
evaluate (&filenames.bestfile_49="PREVIT:complex_1.pdb")
evaluate (&filenames.bestfile_50="PREVIT:complex_1.pdb")
evaluate (&filenames.bestfile_51="PREVIT:complex_1.pdb")
evaluate (&filenames.bestfile_52="PREVIT:complex_1.pdb")
evaluate (&filenames.bestfile_53="PREVIT:complex_1.pdb")
evaluate (&filenames.bestfile_54="PREVIT:complex_1.pdb")
evaluate (&filenames.bestfile_55="PREVIT:complex_1.pdb")
evaluate (&filenames.bestfile_56="PREVIT:complex_1.pdb")
evaluate (&filenames.bestfile_57="PREVIT:complex_1.pdb")
evaluate (&filenames.bestfile_58="PREVIT:complex_1.pdb")
evaluate (&filenames.bestfile_59="PREVIT:complex_1.pdb")
evaluate (&filenames.bestfile_60="PREVIT:complex_1.pdb")
evaluate (&filenames.bestfile_61="PREVIT:complex_1.pdb")
evaluate (&filenames.bestfile_62="PREVIT:complex_1.pdb")
evaluate (&filenames.bestfile_63="PREVIT:complex_1.pdb")
evaluate (&filenames.bestfile_64="PREVIT:complex_1.pdb")
evaluate (&filenames.bestfile_65="PREVIT:complex_1.pdb")
evaluate (&filenames.bestfile_66="PREVIT:complex_1.pdb")
evaluate (&filenames.bestfile_67="PREVIT:complex_1.pdb")
evaluate (&filenames.bestfile_68="PREVIT:complex_1.pdb")
evaluate (&filenames.bestfile_69="PREVIT:complex_1.pdb")
evaluate (&filenames.bestfile_70="PREVIT:complex_1.pdb")
evaluate (&filenames.bestfile_71="PREVIT:complex_1.pdb")
evaluate (&filenames.bestfile_72="PREVIT:complex_1.pdb")
evaluate (&filenames.bestfile_73="PREVIT:complex_1.pdb")
evaluate (&filenames.bestfile_74="PREVIT:complex_1.pdb")
evaluate (&filenames.bestfile_75="PREVIT:complex_1.pdb")
evaluate (&filenames.bestfile_76="PREVIT:complex_1.pdb")
evaluate (&filenames.bestfile_77="PREVIT:complex_1.pdb")
evaluate (&filenames.bestfile_78="PREVIT:complex_1.pdb")
evaluate (&filenames.bestfile_79="PREVIT:complex_1.pdb")
evaluate (&filenames.bestfile_80="PREVIT:complex_1.pdb")
evaluate (&filenames.bestfile_81="PREVIT:complex_1.pdb")
evaluate (&filenames.bestfile_82="PREVIT:complex_1.pdb")
evaluate (&filenames.bestfile_83="PREVIT:complex_1.pdb")
evaluate (&filenames.bestfile_84="PREVIT:complex_1.pdb")
evaluate (&filenames.bestfile_85="PREVIT:complex_1.pdb")
evaluate (&filenames.bestfile_86="PREVIT:complex_1.pdb")
evaluate (&filenames.bestfile_87="PREVIT:complex_1.pdb")
evaluate (&filenames.bestfile_88="PREVIT:complex_1.pdb")
evaluate (&filenames.bestfile_89="PREVIT:complex_1.pdb")
evaluate (&filenames.bestfile_90="PREVIT:complex_1.pdb")
evaluate (&filenames.bestfile_91="PREVIT:complex_1.pdb")
evaluate (&filenames.bestfile_92="PREVIT:complex_1.pdb")
evaluate (&filenames.bestfile_93="PREVIT:complex_1.pdb")
evaluate (&filenames.bestfile_94="PREVIT:complex_1.pdb")
evaluate (&filenames.bestfile_95="PREVIT:complex_1.pdb")
evaluate (&filenames.bestfile_96="PREVIT:complex_1.pdb")
evaluate (&filenames.bestfile_97="PREVIT:complex_1.pdb")
evaluate (&filenames.bestfile_98="PREVIT:complex_1.pdb")
evaluate (&filenames.bestfile_99="PREVIT:complex_1.pdb")
evaluate (&filenames.bestfile_100="PREVIT:complex_1.pdb")
evaluate (&filenames.bestfile_101="PREVIT:complex_1.pdb")
evaluate (&filenames.bestfile_102="PREVIT:complex_1.pdb")
evaluate (&filenames.bestfile_103="PREVIT:complex_1.pdb")
evaluate (&filenames.bestfile_104="PREVIT:complex_1.pdb")
evaluate (&filenames.bestfile_105="PREVIT:complex_1.pdb")
evaluate (&filenames.bestfile_106="PREVIT:complex_1.pdb")
evaluate (&filenames.bestfile_107="PREVIT:complex_1.pdb")
evaluate (&filenames.bestfile_108="PREVIT:complex_1.pdb")
evaluate (&filenames.bestfile_109="PREVIT:complex_1.pdb")
evaluate (&filenames.bestfile_110="PREVIT:complex_1.pdb")
evaluate (&filenames.bestfile_111="PREVIT:complex_1.pdb")
evaluate (&filenames.bestfile_112="PREVIT:complex_1.pdb")
evaluate (&filenames.bestfile_113="PREVIT:complex_1.pdb")
evaluate (&filenames.bestfile_114="PREVIT:complex_1.pdb")
evaluate (&filenames.bestfile_115="PREVIT:complex_1.pdb")
evaluate (&filenames.bestfile_116="PREVIT:complex_1.pdb")
evaluate (&filenames.bestfile_117="PREVIT:complex_1.pdb")
evaluate (&filenames.bestfile_118="PREVIT:complex_1.pdb")
evaluate (&filenames.bestfile_119="PREVIT:complex_1.pdb")
evaluate (&filenames.bestfile_120="PREVIT:complex_1.pdb")
evaluate (&filenames.bestfile_121="PREVIT:complex_1.pdb")
evaluate (&filenames.bestfile_122="PREVIT:complex_1.pdb")
evaluate (&filenames.bestfile_123="PREVIT:complex_1.pdb")
evaluate (&filenames.bestfile_124="PREVIT:complex_1.pdb")
evaluate (&filenames.bestfile_125="PREVIT:complex_1.pdb")
evaluate (&filenames.bestfile_126="PREVIT:complex_1.pdb")
evaluate (&filenames.bestfile_127="PREVIT:complex_1.pdb")
evaluate (&filenames.bestfile_128="PREVIT:complex_1.pdb")
evaluate (&filenames.bestfile_129="PREVIT:complex_1.pdb")
evaluate (&filenames.bestfile_130="PREVIT:complex_1.pdb")
evaluate (&filenames.bestfile_131="PREVIT:complex_1.pdb")
evaluate (&filenames.bestfile_132="PREVIT:complex_1.pdb")
evaluate (&filenames.bestfile_133="PREVIT:complex_1.pdb")
evaluate (&filenames.bestfile_134="PREVIT:complex_1.pdb")
evaluate (&filenames.bestfile_135="PREVIT:complex_1.pdb")
evaluate (&filenames.bestfile_136="PREVIT:complex_1.pdb")
evaluate (&filenames.bestfile_137="PREVIT:complex_1.pdb")
evaluate (&filenames.bestfile_138="PREVIT:complex_1.pdb")
evaluate (&filenames.bestfile_139="PREVIT:complex_1.pdb")
evaluate (&filenames.bestfile_140="PREVIT:complex_1.pdb")
evaluate (&filenames.bestfile_141="PREVIT:complex_1.pdb")
evaluate (&filenames.bestfile_142="PREVIT:complex_1.pdb")
evaluate (&filenames.bestfile_143="PREVIT:complex_1.pdb")
evaluate (&filenames.bestfile_144="PREVIT:complex_1.pdb")
evaluate (&filenames.bestfile_145="PREVIT:complex_1.pdb")
evaluate (&filenames.bestfile_146="PREVIT:complex_1.pdb")
evaluate (&filenames.bestfile_147="PREVIT:complex_1.pdb")
evaluate (&filenames.bestfile_148="PREVIT:complex_1.pdb")
evaluate (&filenames.bestfile_149="PREVIT:complex_1.pdb")
evaluate (&filenames.bestfile_150="PREVIT:complex_1.pdb")
evaluate (&filenames.bestfile_151="PREVIT:complex_1.pdb")
evaluate (&filenames.bestfile_152="PREVIT:complex_1.pdb")
evaluate (&filenames.bestfile_153="PREVIT:complex_1.pdb")
evaluate (&filenames.bestfile_154="PREVIT:complex_1.pdb")
evaluate (&filenames.bestfile_155="PREVIT:complex_1.pdb")
evaluate (&filenames.bestfile_156="PREVIT:complex_1.pdb")
evaluate (&filenames.bestfile_157="PREVIT:complex_1.pdb")
evaluate (&filenames.bestfile_158="PREVIT:complex_1.pdb")
evaluate (&filenames.bestfile_159="PREVIT:complex_1.pdb")
evaluate (&filenames.bestfile_160="PREVIT:complex_1.pdb")
evaluate (&filenames.bestfile_161="PREVIT:complex_1.pdb")
evaluate (&filenames.bestfile_162="PREVIT:complex_1.pdb")
evaluate (&filenames.bestfile_163="PREVIT:complex_1.pdb")
evaluate (&filenames.bestfile_164="PREVIT:complex_1.pdb")
evaluate (&filenames.bestfile_165="PREVIT:complex_1.pdb")
evaluate (&filenames.bestfile_166="PREVIT:complex_1.pdb")
evaluate (&filenames.bestfile_167="PREVIT:complex_1.pdb")
evaluate (&filenames.bestfile_168="PREVIT:complex_1.pdb")
evaluate (&filenames.bestfile_169="PREVIT:complex_1.pdb")
evaluate (&filenames.bestfile_170="PREVIT:complex_1.pdb")
evaluate (&filenames.bestfile_171="PREVIT:complex_1.pdb")
evaluate (&filenames.bestfile_172="PREVIT:complex_1.pdb")
evaluate (&filenames.bestfile_173="PREVIT:complex_1.pdb")
evaluate (&filenames.bestfile_174="PREVIT:complex_1.pdb")
evaluate (&filenames.bestfile_175="PREVIT:complex_1.pdb")
evaluate (&filenames.bestfile_176="PREVIT:complex_1.pdb")
evaluate (&filenames.bestfile_177="PREVIT:complex_1.pdb")
evaluate (&filenames.bestfile_178="PREVIT:complex_1.pdb")
evaluate (&filenames.bestfile_179="PREVIT:complex_1.pdb")
evaluate (&filenames.bestfile_180="PREVIT:complex_1.pdb")
evaluate (&filenames.bestfile_181="PREVIT:complex_1.pdb")
evaluate (&filenames.bestfile_182="PREVIT:complex_1.pdb")
evaluate (&filenames.bestfile_183="PREVIT:complex_1.pdb")
evaluate (&filenames.bestfile_184="PREVIT:complex_1.pdb")
evaluate (&filenames.bestfile_185="PREVIT:complex_1.pdb")
evaluate (&filenames.bestfile_186="PREVIT:complex_1.pdb")
evaluate (&filenames.bestfile_187="PREVIT:complex_1.pdb")
evaluate (&filenames.bestfile_188="PREVIT:complex_1.pdb")
evaluate (&filenames.bestfile_189="PREVIT:complex_1.pdb")
evaluate (&filenames.bestfile_190="PREVIT:complex_1.pdb")
evaluate (&filenames.bestfile_191="PREVIT:complex_1.pdb")
evaluate (&filenames.bestfile_192="PREVIT:complex_1.pdb")
evaluate (&filenames.bestfile_193="PREVIT:complex_1.pdb")
evaluate (&filenames.bestfile_194="PREVIT:complex_1.pdb")
evaluate (&filenames.bestfile_195="PREVIT:complex_1.pdb")
evaluate (&filenames.bestfile_196="PREVIT:complex_1.pdb")
evaluate (&filenames.bestfile_197="PREVIT:complex_1.pdb")
evaluate (&filenames.bestfile_198="PREVIT:complex_1.pdb")
evaluate (&filenames.bestfile_199="PREVIT:complex_1.pdb")
evaluate (&filenames.bestfile_200="PREVIT:complex_1.pdb")
evaluate (&filenames.bestfile_201="PREVIT:complex_1.pdb")
evaluate (&filenames.bestfile_202="PREVIT:complex_1.pdb")
evaluate (&filenames.bestfile_203="PREVIT:complex_1.pdb")
evaluate (&filenames.bestfile_204="PREVIT:complex_1.pdb")
evaluate (&filenames.bestfile_205="PREVIT:complex_1.pdb")
evaluate (&filenames.bestfile_206="PREVIT:complex_1.pdb")
evaluate (&filenames.bestfile_207="PREVIT:complex_1.pdb")
evaluate (&filenames.bestfile_208="PREVIT:complex_1.pdb")
evaluate (&filenames.bestfile_209="PREVIT:complex_1.pdb")
evaluate (&filenames.bestfile_210="PREVIT:complex_1.pdb")
evaluate (&filenames.bestfile_211="PREVIT:complex_1.pdb")
evaluate (&filenames.bestfile_212="PREVIT:complex_1.pdb")
evaluate (&filenames.bestfile_213="PREVIT:complex_1.pdb")
evaluate (&filenames.bestfile_214="PREVIT:complex_1.pdb")
evaluate (&filenames.bestfile_215="PREVIT:complex_1.pdb")
evaluate (&filenames.bestfile_216="PREVIT:complex_1.pdb")
evaluate (&filenames.bestfile_217="PREVIT:complex_1.pdb")
evaluate (&filenames.bestfile_218="PREVIT:complex_1.pdb")
evaluate (&filenames.bestfile_219="PREVIT:complex_1.pdb")
evaluate (&filenames.bestfile_220="PREVIT:complex_1.pdb")
evaluate (&filenames.bestfile_221="PREVIT:complex_1.pdb")
evaluate (&filenames.bestfile_222="PREVIT:complex_1.pdb")
evaluate (&filenames.bestfile_223="PREVIT:complex_1.pdb")
evaluate (&filenames.bestfile_224="PREVIT:complex_1.pdb")
evaluate (&filenames.bestfile_225="PREVIT:complex_1.pdb")
evaluate (&filenames.bestfile_226="PREVIT:complex_1.pdb")
evaluate (&filenames.bestfile_227="PREVIT:complex_1.pdb")
evaluate (&filenames.bestfile_228="PREVIT:complex_1.pdb")
evaluate (&filenames.bestfile_229="PREVIT:complex_1.pdb")
evaluate (&filenames.bestfile_230="PREVIT:complex_1.pdb")
evaluate (&filenames.bestfile_231="PREVIT:complex_1.pdb")
evaluate (&filenames.bestfile_232="PREVIT:complex_1.pdb")
evaluate (&filenames.bestfile_233="PREVIT:complex_1.pdb")
evaluate (&filenames.bestfile_234="PREVIT:complex_1.pdb")
evaluate (&filenames.bestfile_235="PREVIT:complex_1.pdb")
evaluate (&filenames.bestfile_236="PREVIT:complex_1.pdb")
evaluate (&filenames.bestfile_237="PREVIT:complex_1.pdb")
evaluate (&filenames.bestfile_238="PREVIT:complex_1.pdb")
evaluate (&filenames.bestfile_239="PREVIT:complex_1.pdb")
evaluate (&filenames.bestfile_240="PREVIT:complex_1.pdb")
evaluate (&filenames.bestfile_241="PREVIT:complex_1.pdb")
evaluate (&filenames.bestfile_242="PREVIT:complex_1.pdb")
evaluate (&filenames.bestfile_243="PREVIT:complex_1.pdb")
evaluate (&filenames.bestfile_244="PREVIT:complex_1.pdb")
evaluate (&filenames.bestfile_245="PREVIT:complex_1.pdb")
evaluate (&filenames.bestfile_246="PREVIT:complex_1.pdb")
evaluate (&filenames.bestfile_247="PREVIT:complex_1.pdb")
evaluate (&filenames.bestfile_248="PREVIT:complex_1.pdb")
evaluate (&filenames.bestfile_249="PREVIT:complex_1.pdb")
evaluate (&filenames.bestfile_250="PREVIT:complex_1.pdb")
evaluate (&filenames.bestfile_251="PREVIT:complex_1.pdb")
evaluate (&filenames.bestfile_252="PREVIT:complex_1.pdb")
evaluate (&filenames.bestfile_253="PREVIT:complex_1.pdb")
evaluate (&filenames.bestfile_254="PREVIT:complex_1.pdb")
evaluate (&filenames.bestfile_255="PREVIT:complex_1.pdb")
evaluate (&filenames.bestfile_256="PREVIT:complex_1.pdb")
evaluate (&filenames.bestfile_257="PREVIT:complex_1.pdb")
evaluate (&filenames.bestfile_258="PREVIT:complex_1.pdb")
evaluate (&filenames.bestfile_259="PREVIT:complex_1.pdb")
evaluate (&filenames.bestfile_260="PREVIT:complex_1.pdb")
evaluate (&filenames.bestfile_261="PREVIT:complex_1.pdb")
evaluate (&filenames.bestfile_262="PREVIT:complex_1.pdb")
evaluate (&filenames.bestfile_263="PREVIT:complex_1.pdb")
evaluate (&filenames.bestfile_264="PREVIT:complex_1.pdb")
evaluate (&filenames.bestfile_265="PREVIT:complex_1.pdb")
evaluate (&filenames.bestfile_266="PREVIT:complex_1.pdb")
evaluate (&filenames.bestfile_267="PREVIT:complex_1.pdb")
evaluate (&filenames.bestfile_268="PREVIT:complex_1.pdb")
evaluate (&filenames.bestfile_269="PREVIT:complex_1.pdb")
evaluate (&filenames.bestfile_270="PREVIT:complex_1.pdb")
evaluate (&filenames.bestfile_271="PREVIT:complex_1.pdb")
evaluate (&filenames.bestfile_272="PREVIT:complex_1.pdb")
evaluate (&filenames.bestfile_273="PREVIT:complex_1.pdb")
evaluate (&filenames.bestfile_274="PREVIT:complex_1.pdb")
evaluate (&filenames.bestfile_275="PREVIT:complex_1.pdb")
evaluate (&filenames.bestfile_276="PREVIT:complex_1.pdb")
evaluate (&filenames.bestfile_277="PREVIT:complex_1.pdb")
evaluate (&filenames.bestfile_278="PREVIT:complex_1.pdb")
evaluate (&filenames.bestfile_279="PREVIT:complex_1.pdb")
evaluate (&filenames.bestfile_280="PREVIT:complex_1.pdb")
evaluate (&filenames.bestfile_281="PREVIT:complex_1.pdb")
evaluate (&filenames.bestfile_282="PREVIT:complex_1.pdb")
evaluate (&filenames.bestfile_283="PREVIT:complex_1.pdb")
evaluate (&filenames.bestfile_284="PREVIT:complex_1.pdb")
evaluate (&filenames.bestfile_285="PREVIT:complex_1.pdb")
evaluate (&filenames.bestfile_286="PREVIT:complex_1.pdb")
evaluate (&filenames.bestfile_287="PREVIT:complex_1.pdb")
evaluate (&filenames.bestfile_288="PREVIT:complex_1.pdb")
evaluate (&filenames.bestfile_289="PREVIT:complex_1.pdb")
evaluate (&filenames.bestfile_290="PREVIT:complex_1.pdb")
evaluate (&filenames.bestfile_291="PREVIT:complex_1.pdb")
evaluate (&filenames.bestfile_292="PREVIT:complex_1.pdb")
evaluate (&filenames.bestfile_293="PREVIT:complex_1.pdb")
evaluate (&filenames.bestfile_294="PREVIT:complex_1.pdb")
evaluate (&filenames.bestfile_295="PREVIT:complex_1.pdb")
evaluate (&filenames.bestfile_296="PREVIT:complex_1.pdb")
evaluate (&filenames.bestfile_297="PREVIT:complex_1.pdb")
evaluate (&filenames.bestfile_298="PREVIT:complex_1.pdb")
evaluate (&filenames.bestfile_299="PREVIT:complex_1.pdb")
evaluate (&filenames.bestfile_300="PREVIT:complex_1.pdb")
evaluate (&filenames.bestfile_301="PREVIT:complex_1.pdb")
evaluate (&filenames.bestfile_302="PREVIT:complex_1.pdb")
evaluate (&filenames.bestfile_303="PREVIT:complex_1.pdb")
evaluate (&filenames.bestfile_304="PREVIT:complex_1.pdb")
evaluate (&filenames.bestfile_305="PREVIT:complex_1.pdb")
evaluate (&filenames.bestfile_306="PREVIT:complex_1.pdb")
evaluate (&filenames.bestfile_307="PREVIT:complex_1.pdb")
evaluate (&filenames.bestfile_308="PREVIT:complex_1.pdb")
evaluate (&filenames.bestfile_309="PREVIT:complex_1.pdb")
evaluate (&filenames.bestfile_310="PREVIT:complex_1.pdb")
evaluate (&filenames.bestfile_311="PREVIT:complex_1.pdb")
evaluate (&filenames.bestfile_312="PREVIT:complex_1.pdb")
evaluate (&filenames.bestfile_313="PREVIT:complex_1.pdb")
evaluate (&filenames.bestfile_314="PREVIT:complex_1.pdb")
evaluate (&filenames.bestfile_315="PREVIT:complex_1.pdb")
evaluate (&filenames.bestfile_316="PREVIT:complex_1.pdb")
evaluate (&filenames.bestfile_317="PREVIT:complex_1.pdb")
evaluate (&filenames.bestfile_318="PREVIT:complex_1.pdb")
evaluate (&filenames.bestfile_319="PREVIT:complex_1.pdb")
evaluate (&filenames.bestfile_320="PREVIT:complex_1.pdb")
evaluate (&filenames.bestfile_321="PREVIT:complex_1.pdb")
evaluate (&filenames.bestfile_322="PREVIT:complex_1.pdb")
evaluate (&filenames.bestfile_323="PREVIT:complex_1.pdb")
evaluate (&filenames.bestfile_324="PREVIT:complex_1.pdb")
evaluate (&filenames.bestfile_325="PREVIT:complex_1.pdb")
evaluate (&filenames.bestfile_326="PREVIT:complex_1.pdb")
evaluate (&filenames.bestfile_327="PREVIT:complex_1.pdb")
evaluate (&filenames.bestfile_328="PREVIT:complex_1.pdb")
evaluate (&filenames.bestfile_329="PREVIT:complex_1.pdb")
evaluate (&filenames.bestfile_330="PREVIT:complex_1.pdb")
evaluate (&filenames.bestfile_331="PREVIT:complex_1.pdb")
evaluate (&filenames.bestfile_332="PREVIT:complex_1.pdb")
evaluate (&filenames.bestfile_333="PREVIT:complex_1.pdb")
evaluate (&filenames.bestfile_334="PREVIT:complex_1.pdb")
evaluate (&filenames.bestfile_335="PREVIT:complex_1.pdb")
evaluate (&filenames.bestfile_336="PREVIT:complex_1.pdb")
evaluate (&filenames.bestfile_337="PREVIT:complex_1.pdb")
evaluate (&filenames.bestfile_338="PREVIT:complex_1.pdb")
evaluate (&filenames.bestfile_339="PREVIT:complex_1.pdb")
evaluate (&filenames.bestfile_340="PREVIT:complex_1.pdb")
evaluate (&filenames.bestfile_341="PREVIT:complex_1.pdb")
evaluate (&filenames.bestfile_342="PREVIT:complex_1.pdb")
evaluate (&filenames.bestfile_343="PREVIT:complex_1.pdb")
evaluate (&filenames.bestfile_344="PREVIT:complex_1.pdb")
evaluate (&filenames.bestfile_345="PREVIT:complex_1.pdb")
evaluate (&filenames.bestfile_346="PREVIT:complex_1.pdb")
evaluate (&filenames.bestfile_347="PREVIT:complex_1.pdb")
evaluate (&filenames.bestfile_348="PREVIT:complex_1.pdb")
evaluate (&filenames.bestfile_349="PREVIT:complex_1.pdb")
evaluate (&filenames.bestfile_350="PREVIT:complex_1.pdb")
evaluate (&filenames.bestfile_351="PREVIT:complex_1.pdb")
evaluate (&filenames.bestfile_352="PREVIT:complex_1.pdb")
evaluate (&filenames.bestfile_353="PREVIT:complex_1.pdb")
evaluate (&filenames.bestfile_354="PREVIT:complex_1.pdb")
evaluate (&filenames.bestfile_355="PREVIT:complex_1.pdb")
evaluate (&filenames.bestfile_356="PREVIT:complex_1.pdb")
evaluate (&filenames.bestfile_357="PREVIT:complex_1.pdb")
evaluate (&filenames.bestfile_358="PREVIT:complex_1.pdb")
evaluate (&filenames.bestfile_359="PREVIT:complex_1.pdb")
evaluate (&filenames.bestfile_360="PREVIT:complex_1.pdb")
evaluate (&filenames.bestfile_361="PREVIT:complex_1.pdb")
evaluate (&filenames.bestfile_362="PREVIT:complex_1.pdb")
evaluate (&filenames.bestfile_363="PREVIT:complex_1.pdb")
evaluate (&filenames.bestfile_364="PREVIT:complex_1.pdb")
evaluate (&filenames.bestfile_365="PREVIT:complex_1.pdb")
evaluate (&filenames.bestfile_366="PREVIT:complex_1.pdb")
evaluate (&filenames.bestfile_367="PREVIT:complex_1.pdb")
evaluate (&filenames.bestfile_368="PREVIT:complex_1.pdb")
evaluate (&filenames.bestfile_369="PREVIT:complex_1.pdb")
evaluate (&filenames.bestfile_370="PREVIT:complex_1.pdb")
evaluate (&filenames.bestfile_371="PREVIT:complex_1.pdb")
evaluate (&filenames.bestfile_372="PREVIT:complex_1.pdb")
evaluate (&filenames.bestfile_373="PREVIT:complex_1.pdb")
evaluate (&filenames.bestfile_374="PREVIT:complex_1.pdb")
evaluate (&filenames.bestfile_375="PREVIT:complex_1.pdb")
evaluate (&filenames.bestfile_376="PREVIT:complex_1.pdb")
evaluate (&filenames.bestfile_377="PREVIT:complex_1.pdb")
evaluate (&filenames.bestfile_378="PREVIT:complex_1.pdb")
evaluate (&filenames.bestfile_379="PREVIT:complex_1.pdb")
evaluate (&filenames.bestfile_380="PREVIT:complex_1.pdb")
evaluate (&filenames.bestfile_381="PREVIT:complex_1.pdb")
evaluate (&filenames.bestfile_382="PREVIT:complex_1.pdb")
evaluate (&filenames.bestfile_383="PREVIT:complex_1.pdb")
evaluate (&filenames.bestfile_384="PREVIT:complex_1.pdb")
evaluate (&filenames.bestfile_385="PREVIT:complex_1.pdb")
evaluate (&filenames.bestfile_386="PREVIT:complex_1.pdb")
evaluate (&filenames.bestfile_387="PREVIT:complex_1.pdb")
evaluate (&filenames.bestfile_388="PREVIT:complex_1.pdb")
evaluate (&filenames.bestfile_389="PREVIT:complex_1.pdb")
evaluate (&filenames.bestfile_390="PREVIT:complex_1.pdb")
evaluate (&filenames.bestfile_391="PREVIT:complex_1.pdb")
evaluate (&filenames.bestfile_392="PREVIT:complex_1.pdb")
evaluate (&filenames.bestfile_393="PREVIT:complex_1.pdb")
evaluate (&filenames.bestfile_394="PREVIT:complex_1.pdb")
evaluate (&filenames.bestfile_395="PREVIT:complex_1.pdb")
evaluate (&filenames.bestfile_396="PREVIT:complex_1.pdb")
evaluate (&filenames.bestfile_397="PREVIT:complex_1.pdb")
evaluate (&filenames.bestfile_398="PREVIT:complex_1.pdb")
evaluate (&filenames.bestfile_399="PREVIT:complex_1.pdb")
evaluate (&filenames.bestfile_400="PREVIT:complex_1.pdb")
evaluate (&filenames.bestfile_401="PREVIT:complex_1.pdb")
evaluate (&filenames.bestfile_402="PREVIT:complex_1.pdb")
evaluate (&filenames.bestfile_403="PREVIT:complex_1.pdb")
evaluate (&filenames.bestfile_404="PREVIT:complex_1.pdb")
evaluate (&filenames.bestfile_405="PREVIT:complex_1.pdb")
evaluate (&filenames.bestfile_406="PREVIT:complex_1.pdb")
evaluate (&filenames.bestfile_407="PREVIT:complex_1.pdb")
evaluate (&filenames.bestfile_408="PREVIT:complex_1.pdb")
evaluate (&filenames.bestfile_409="PREVIT:complex_1.pdb")
evaluate (&filenames.bestfile_410="PREVIT:complex_1.pdb")
evaluate (&filenames.bestfile_411="PREVIT:complex_1.pdb")
evaluate (&filenames.bestfile_412="PREVIT:complex_1.pdb")
evaluate (&filenames.bestfile_413="PREVIT:complex_1.pdb")
evaluate (&filenames.bestfile_414="PREVIT:complex_1.pdb")
evaluate (&filenames.bestfile_415="PREVIT:complex_1.pdb")
evaluate (&filenames.bestfile_416="PREVIT:complex_1.pdb")
evaluate (&filenames.bestfile_417="PREVIT:complex_1.pdb")
evaluate (&filenames.bestfile_418="PREVIT:complex_1.pdb")
evaluate (&filenames.bestfile_419="PREVIT:complex_1.pdb")
evaluate (&filenames.bestfile_420="PREVIT:complex_1.pdb")
evaluate (&filenames.bestfile_421="PREVIT:complex_1.pdb")
evaluate (&filenames.bestfile_422="PREVIT:complex_1.pdb")
evaluate (&filenames.bestfile_423="PREVIT:complex_1.pdb")
evaluate (&filenames.bestfile_424="PREVIT:complex_1.pdb")
evaluate (&filenames.bestfile_425="PREVIT:complex_1.pdb")
evaluate (&filenames.bestfile_426="PREVIT:complex_1.pdb")
evaluate (&filenames.bestfile_427="PREVIT:complex_1.pdb")
evaluate (&filenames.bestfile_428="PREVIT:complex_1.pdb")
evaluate (&filenames.bestfile_429="PREVIT:complex_1.pdb")
evaluate (&filenames.bestfile_430="PREVIT:complex_1.pdb")
evaluate (&filenames.bestfile_431="PREVIT:complex_1.pdb")
evaluate (&filenames.bestfile_432="PREVIT:complex_1.pdb")
evaluate (&filenames.bestfile_433="PREVIT:complex_1.pdb")
evaluate (&filenames.bestfile_434="PREVIT:complex_1.pdb")
evaluate (&filenames.bestfile_435="PREVIT:complex_1.pdb")
evaluate (&filenames.bestfile_436="PREVIT:complex_1.pdb")
evaluate (&filenames.bestfile_437="PREVIT:complex_1.pdb")
evaluate (&filenames.bestfile_438="PREVIT:complex_1.pdb")
evaluate (&filenames.bestfile_439="PREVIT:complex_1.pdb")
evaluate (&filenames.bestfile_440="PREVIT:complex_1.pdb")
evaluate (&filenames.bestfile_441="PREVIT:complex_1.pdb")
evaluate (&filenames.bestfile_442="PREVIT:complex_1.pdb")
evaluate (&filenames.bestfile_443="PREVIT:complex_1.pdb")
evaluate (&filenames.bestfile_444="PREVIT:complex_1.pdb")
evaluate (&filenames.bestfile_445="PREVIT:complex_1.pdb")
evaluate (&filenames.bestfile_446="PREVIT:complex_1.pdb")
evaluate (&filenames.bestfile_447="PREVIT:complex_1.pdb")
evaluate (&filenames.bestfile_448="PREVIT:complex_1.pdb")
evaluate (&filenames.bestfile_449="PREVIT:complex_1.pdb")
evaluate (&filenames.bestfile_450="PREVIT:complex_1.pdb")
evaluate (&filenames.bestfile_451="PREVIT:complex_1.pdb")
evaluate (&filenames.bestfile_452="PREVIT:complex_1.pdb")
evaluate (&filenames.bestfile_453="PREVIT:complex_1.pdb")
evaluate (&filenames.bestfile_454="PREVIT:complex_1.pdb")
evaluate (&filenames.bestfile_455="PREVIT:complex_1.pdb")
evaluate (&filenames.bestfile_456="PREVIT:complex_1.pdb")
evaluate (&filenames.bestfile_457="PREVIT:complex_1.pdb")
evaluate (&filenames.bestfile_458="PREVIT:complex_1.pdb")
evaluate (&filenames.bestfile_459="PREVIT:complex_1.pdb")
evaluate (&filenames.bestfile_460="PREVIT:complex_1.pdb")
evaluate (&filenames.bestfile_461="PREVIT:complex_1.pdb")
evaluate (&filenames.bestfile_462="PREVIT:complex_1.pdb")
evaluate (&filenames.bestfile_463="PREVIT:complex_1.pdb")
evaluate (&filenames.bestfile_464="PREVIT:complex_1.pdb")
evaluate (&filenames.bestfile_465="PREVIT:complex_1.pdb")
evaluate (&filenames.bestfile_466="PREVIT:complex_1.pdb")
evaluate (&filenames.bestfile_467="PREVIT:complex_1.pdb")
evaluate (&filenames.bestfile_468="PREVIT:complex_1.pdb")
evaluate (&filenames.bestfile_469="PREVIT:complex_1.pdb")
evaluate (&filenames.bestfile_470="PREVIT:complex_1.pdb")
evaluate (&filenames.bestfile_471="PREVIT:complex_1.pdb")
evaluate (&filenames.bestfile_472="PREVIT:complex_1.pdb")
evaluate (&filenames.bestfile_473="PREVIT:complex_1.pdb")
evaluate (&filenames.bestfile_474="PREVIT:complex_1.pdb")
evaluate (&filenames.bestfile_475="PREVIT:complex_1.pdb")
evaluate (&filenames.bestfile_476="PREVIT:complex_1.pdb")
evaluate (&filenames.bestfile_477="PREVIT:complex_1.pdb")
evaluate (&filenames.bestfile_478="PREVIT:complex_1.pdb")
evaluate (&filenames.bestfile_479="PREVIT:complex_1.pdb")
evaluate (&filenames.bestfile_480="PREVIT:complex_1.pdb")
evaluate (&filenames.bestfile_481="PREVIT:complex_1.pdb")
evaluate (&filenames.bestfile_482="PREVIT:complex_1.pdb")
evaluate (&filenames.bestfile_483="PREVIT:complex_1.pdb")
evaluate (&filenames.bestfile_484="PREVIT:complex_1.pdb")
evaluate (&filenames.bestfile_485="PREVIT:complex_1.pdb")
evaluate (&filenames.bestfile_486="PREVIT:complex_1.pdb")
evaluate (&filenames.bestfile_487="PREVIT:complex_1.pdb")
evaluate (&filenames.bestfile_488="PREVIT:complex_1.pdb")
evaluate (&filenames.bestfile_489="PREVIT:complex_1.pdb")
evaluate (&filenames.bestfile_490="PREVIT:complex_1.pdb")
evaluate (&filenames.bestfile_491="PREVIT:complex_1.pdb")
evaluate (&filenames.bestfile_492="PREVIT:complex_1.pdb")
evaluate (&filenames.bestfile_493="PREVIT:complex_1.pdb")
evaluate (&filenames.bestfile_494="PREVIT:complex_1.pdb")
evaluate (&filenames.bestfile_495="PREVIT:complex_1.pdb")
evaluate (&filenames.bestfile_496="PREVIT:complex_1.pdb")
evaluate (&filenames.bestfile_497="PREVIT:complex_1.pdb")
evaluate (&filenames.bestfile_498="PREVIT:complex_1.pdb")
evaluate (&filenames.bestfile_499="PREVIT:complex_1.pdb")
evaluate (&filenames.bestfile_500="PREVIT:complex_1.pdb")
evaluate (&filenames.bestfile_501="PREVIT:complex_1.pdb")
evaluate (&filenames.bestfile_502="PREVIT:complex_1.pdb")
evaluate (&filenames.bestfile_503="PREVIT:complex_1.pdb")
evaluate (&filenames.bestfile_504="PREVIT:complex_1.pdb")
evaluate (&filenames.bestfile_505="PREVIT:complex_1.pdb")
evaluate (&filenames.bestfile_506="PREVIT:complex_1.pdb")
evaluate (&filenames.bestfile_507="PREVIT:complex_1.pdb")
evaluate (&filenames.bestfile_508="PREVIT:complex_1.pdb")
evaluate (&filenames.bestfile_509="PREVIT:complex_1.pdb")
evaluate (&filenames.bestfile_510="PREVIT:complex_1.pdb")
evaluate (&filenames.bestfile_511="PREVIT:complex_1.pdb")
evaluate (&filenames.bestfile_512="PREVIT:complex_1.pdb")
evaluate (&filenames.bestfile_513="PREVIT:complex_1.pdb")
evaluate (&filenames.bestfile_514="PREVIT:complex_1.pdb")
evaluate (&filenames.bestfile_515="PREVIT:complex_1.pdb")
evaluate (&filenames.bestfile_516="PREVIT:complex_1.pdb")
evaluate (&filenames.bestfile_517="PREVIT:complex_1.pdb")
evaluate (&filenames.bestfile_518="PREVIT:complex_1.pdb")
evaluate (&filenames.bestfile_519="PREVIT:complex_1.pdb")
evaluate (&filenames.bestfile_520="PREVIT:complex_1.pdb")
evaluate (&filenames.bestfile_521="PREVIT:complex_1.pdb")
evaluate (&filenames.bestfile_522="PREVIT:complex_1.pdb")
evaluate (&filenames.bestfile_523="PREVIT:complex_1.pdb")
evaluate (&filenames.bestfile_524="PREVIT:complex_1.pdb")
evaluate (&filenames.bestfile_525="PREVIT:complex_1.pdb")
evaluate (&filenames.bestfile_526="PREVIT:complex_1.pdb")
evaluate (&filenames.bestfile_527="PREVIT:complex_1.pdb")
evaluate (&filenames.bestfile_528="PREVIT:complex_1.pdb")
evaluate (&filenames.bestfile_529="PREVIT:complex_1.pdb")
evaluate (&filenames.bestfile_530="PREVIT:complex_1.pdb")
evaluate (&filenames.bestfile_531="PREVIT:complex_1.pdb")
evaluate (&filenames.bestfile_532="PREVIT:complex_1.pdb")
evaluate (&filenames.bestfile_533="PREVIT:complex_1.pdb")
evaluate (&filenames.bestfile_534="PREVIT:complex_1.pdb")
evaluate (&filenames.bestfile_535="PREVIT:complex_1.pdb")
evaluate (&filenames.bestfile_536="PREVIT:complex_1.pdb")
evaluate (&filenames.bestfile_537="PREVIT:complex_1.pdb")
evaluate (&filenames.bestfile_538="PREVIT:complex_1.pdb")
evaluate (&filenames.bestfile_539="PREVIT:complex_1.pdb")
evaluate (&filenames.bestfile_540="PREVIT:complex_1.pdb")
evaluate (&filenames.bestfile_541="PREVIT:complex_1.pdb")
evaluate (&filenames.bestfile_542="PREVIT:complex_1.pdb")
evaluate (&filenames.bestfile_543="PREVIT:complex_1.pdb")
evaluate (&filenames.bestfile_544="PREVIT:complex_1.pdb")
evaluate (&filenames.bestfile_545="PREVIT:complex_1.pdb")
evaluate (&filenames.bestfile_546="PREVIT:complex_1.pdb")
evaluate (&filenames.bestfile_547="PREVIT:complex_1.pdb")
evaluate (&filenames.bestfile_548="PREVIT:complex_1.pdb")
evaluate (&filenames.bestfile_549="PREVIT:complex_1.pdb")
evaluate (&filenames.bestfile_550="PREVIT:complex_1.pdb")
evaluate (&filenames.bestfile_551="PREVIT:complex_1.pdb")
evaluate (&filenames.bestfile_552="PREVIT:complex_1.pdb")
evaluate (&filenames.bestfile_553="PREVIT:complex_1.pdb")
evaluate (&filenames.bestfile_554="PREVIT:complex_1.pdb")
evaluate (&filenames.bestfile_555="PREVIT:complex_1.pdb")
evaluate (&filenames.bestfile_556="PREVIT:complex_1.pdb")
evaluate (&filenames.bestfile_557="PREVIT:complex_1.pdb")
evaluate (&filenames.bestfile_558="PREVIT:complex_1.pdb")
evaluate (&filenames.bestfile_559="PREVIT:complex_1.pdb")
evaluate (&filenames.bestfile_560="PREVIT:complex_1.pdb")
evaluate (&filenames.bestfile_561="PREVIT:complex_1.pdb")
evaluate (&filenames.bestfile_562="PREVIT:complex_1.pdb")
evaluate (&filenames.bestfile_563="PREVIT:complex_1.pdb")
evaluate (&filenames.bestfile_564="PREVIT:complex_1.pdb")
evaluate (&filenames.bestfile_565="PREVIT:complex_1.pdb")
evaluate (&filenames.bestfile_566="PREVIT:complex_1.pdb")
evaluate (&filenames.bestfile_567="PREVIT:complex_1.pdb")
evaluate (&filenames.bestfile_568="PREVIT:complex_1.pdb")
evaluate (&filenames.bestfile_569="PREVIT:complex_1.pdb")
evaluate (&filenames.bestfile_570="PREVIT:complex_1.pdb")
evaluate (&filenames.bestfile_571="PREVIT:complex_1.pdb")
evaluate (&filenames.bestfile_572="PREVIT:complex_1.pdb")
evaluate (&filenames.bestfile_573="PREVIT:complex_1.pdb")
evaluate (&filenames.bestfile_574="PREVIT:complex_1.pdb")
evaluate (&filenames.bestfile_575="PREVIT:complex_1.pdb")
evaluate (&filenames.bestfile_576="PREVIT:complex_1.pdb")
evaluate (&filenames.bestfile_577="PREVIT:complex_1.pdb")
evaluate (&filenames.bestfile_578="PREVIT:complex_1.pdb")
evaluate (&filenames.bestfile_579="PREVIT:complex_1.pdb")
evaluate (&filenames.bestfile_580="PREVIT:complex_1.pdb")
evaluate (&filenames.bestfile_581="PREVIT:complex_1.pdb")
evaluate (&filenames.bestfile_582="PREVIT:complex_1.pdb")
evaluate (&filenames.bestfile_583="PREVIT:complex_1.pdb")
evaluate (&filenames.bestfile_584="PREVIT:complex_1.pdb")
evaluate (&filenames.bestfile_585="PREVIT:complex_1.pdb")
evaluate (&filenames.bestfile_586="PREVIT:complex_1.pdb")
evaluate (&filenames.bestfile_587="PREVIT:complex_1.pdb")
evaluate (&filenames.bestfile_588="PREVIT:complex_1.pdb")
evaluate (&filenames.bestfile_589="PREVIT:complex_1.pdb")
evaluate (&filenames.bestfile_590="PREVIT:complex_1.pdb")
evaluate (&filenames.bestfile_591="PREVIT:complex_1.pdb")
evaluate (&filenames.bestfile_592="PREVIT:complex_1.pdb")
evaluate (&filenames.bestfile_593="PREVIT:complex_1.pdb")
evaluate (&filenames.bestfile_594="PREVIT:complex_1.pdb")
evaluate (&filenames.bestfile_595="PREVIT:complex_1.pdb")
evaluate (&filenames.bestfile_596="PREVIT:complex_1.pdb")
evaluate (&filenames.bestfile_597="PREVIT:complex_1.pdb")
evaluate (&filenames.bestfile_598="PREVIT:complex_1.pdb")
evaluate (&filenames.bestfile_599="PREVIT:complex_1.pdb")
evaluate (&filenames.bestfile_600="PREVIT:complex_1.pdb")
evaluate (&filenames.bestfile_601="PREVIT:complex_1.pdb")
evaluate (&filenames.bestfile_602="PREVIT:complex_1.pdb")
evaluate (&filenames.bestfile_603="PREVIT:complex_1.pdb")
evaluate (&filenames.bestfile_604="PREVIT:complex_1.pdb")
evaluate (&filenames.bestfile_605="PREVIT:complex_1.pdb")
evaluate (&filenames.bestfile_606="PREVIT:complex_1.pdb")
evaluate (&filenames.bestfile_607="PREVIT:complex_1.pdb")
evaluate (&filenames.bestfile_608="PREVIT:complex_1.pdb")
evaluate (&filenames.bestfile_609="PREVIT:complex_1.pdb")
evaluate (&filenames.bestfile_610="PREVIT:complex_1.pdb")
evaluate (&filenames.bestfile_611="PREVIT:complex_1.pdb")
evaluate (&filenames.bestfile_612="PREVIT:complex_1.pdb")
evaluate (&filenames.bestfile_613="PREVIT:complex_1.pdb")
evaluate (&filenames.bestfile_614="PREVIT:complex_1.pdb")
evaluate (&filenames.bestfile_615="PREVIT:complex_1.pdb")
evaluate (&filenames.bestfile_616="PREVIT:complex_1.pdb")
evaluate (&filenames.bestfile_617="PREVIT:complex_1.pdb")
evaluate (&filenames.bestfile_618="PREVIT:complex_1.pdb")
evaluate (&filenames.bestfile_619="PREVIT:complex_1.pdb")
evaluate (&filenames.bestfile_620="PREVIT:complex_1.pdb")
evaluate (&filenames.bestfile_621="PREVIT:complex_1.pdb")
evaluate (&filenames.bestfile_622="PREVIT:complex_1.pdb")
evaluate (&filenames.bestfile_623="PREVIT:complex_1.pdb")
evaluate (&filenames.bestfile_624="PREVIT:complex_1.pdb")
evaluate (&filenames.bestfile_625="PREVIT:complex_1.pdb")
evaluate (&filenames.bestfile_626="PREVIT:complex_1.pdb")
evaluate (&filenames.bestfile_627="PREVIT:complex_1.pdb")
evaluate (&filenames.bestfile_628="PREVIT:complex_1.pdb")
evaluate (&filenames.bestfile_629="PREVIT:complex_1.pdb")
evaluate (&filenames.bestfile_630="PREVIT:complex_1.pdb")
evaluate (&filenames.bestfile_631="PREVIT:complex_1.pdb")
evaluate (&filenames.bestfile_632="PREVIT:complex_1.pdb")
evaluate (&filenames.bestfile_633="PREVIT:complex_1.pdb")
evaluate (&filenames.bestfile_634="PREVIT:complex_1.pdb")
evaluate (&filenames.bestfile_635="PREVIT:complex_1.pdb")
evaluate (&filenames.bestfile_636="PREVIT:complex_1.pdb")
evaluate (&filenames.bestfile_637="PREVIT:complex_1.pdb")
evaluate (&filenames.bestfile_638="PREVIT:complex_1.pdb")
evaluate (&filenames.bestfile_639="PREVIT:complex_1.pdb")
evaluate (&filenames.bestfile_640="PREVIT:complex_1.pdb")
evaluate (&filenames.bestfile_641="PREVIT:complex_1.pdb")
evaluate (&filenames.bestfile_642="PREVIT:complex_1.pdb")
evaluate (&filenames.bestfile_643="PREVIT:complex_1.pdb")
evaluate (&filenames.bestfile_644="PREVIT:complex_1.pdb")
evaluate (&filenames.bestfile_645="PREVIT:complex_1.pdb")
evaluate (&filenames.bestfile_646="PREVIT:complex_1.pdb")
evaluate (&filenames.bestfile_647="PREVIT:complex_1.pdb")
evaluate (&filenames.bestfile_648="PREVIT:complex_1.pdb")
evaluate (&filenames.bestfile_649="PREVIT:complex_1.pdb")
evaluate (&filenames.bestfile_650="PREVIT:complex_1.pdb")
evaluate (&filenames.bestfile_651="PREVIT:complex_1.pdb")
evaluate (&filenames.bestfile_652="PREVIT:complex_1.pdb")
evaluate (&filenames.bestfile_653="PREVIT:complex_1.pdb")
evaluate (&filenames.bestfile_654="PREVIT:complex_1.pdb")
evaluate (&filenames.bestfile_655="PREVIT:complex_1.pdb")
evaluate (&filenames.bestfile_656="PREVIT:complex_1.pdb")
evaluate (&filenames.bestfile_657="PREVIT:complex_1.pdb")
evaluate (&filenames.bestfile_658="PREVIT:complex_1.pdb")
evaluate (&filenames.bestfile_659="PREVIT:complex_1.pdb")
evaluate (&filenames.bestfile_660="PREVIT:complex_1.pdb")
evaluate (&filenames.bestfile_661="PREVIT:complex_1.pdb")
evaluate (&filenames.bestfile_662="PREVIT:complex_1.pdb")
evaluate (&filenames.bestfile_663="PREVIT:complex_1.pdb")
evaluate (&filenames.bestfile_664="PREVIT:complex_1.pdb")
evaluate (&filenames.bestfile_665="PREVIT:complex_1.pdb")
evaluate (&filenames.bestfile_666="PREVIT:complex_1.pdb")
evaluate (&filenames.bestfile_667="PREVIT:complex_1.pdb")
evaluate (&filenames.bestfile_668="PREVIT:complex_1.pdb")
evaluate (&filenames.bestfile_669="PREVIT:complex_1.pdb")
evaluate (&filenames.bestfile_670="PREVIT:complex_1.pdb")
evaluate (&filenames.bestfile_671="PREVIT:complex_1.pdb")
evaluate (&filenames.bestfile_672="PREVIT:complex_1.pdb")
evaluate (&filenames.bestfile_673="PREVIT:complex_1.pdb")
evaluate (&filenames.bestfile_674="PREVIT:complex_1.pdb")
evaluate (&filenames.bestfile_675="PREVIT:complex_1.pdb")
evaluate (&filenames.bestfile_676="PREVIT:complex_1.pdb")
evaluate (&filenames.bestfile_677="PREVIT:complex_1.pdb")
evaluate (&filenames.bestfile_678="PREVIT:complex_1.pdb")
evaluate (&filenames.bestfile_679="PREVIT:complex_1.pdb")
evaluate (&filenames.bestfile_680="PREVIT:complex_1.pdb")
evaluate (&filenames.bestfile_681="PREVIT:complex_1.pdb")
evaluate (&filenames.bestfile_682="PREVIT:complex_1.pdb")
evaluate (&filenames.bestfile_683="PREVIT:complex_1.pdb")
evaluate (&filenames.bestfile_684="PREVIT:complex_1.pdb")
evaluate (&filenames.bestfile_685="PREVIT:complex_1.pdb")
evaluate (&filenames.bestfile_686="PREVIT:complex_1.pdb")
evaluate (&filenames.bestfile_687="PREVIT:complex_1.pdb")
evaluate (&filenames.bestfile_688="PREVIT:complex_1.pdb")
evaluate (&filenames.bestfile_689="PREVIT:complex_1.pdb")
evaluate (&filenames.bestfile_690="PREVIT:complex_1.pdb")
evaluate (&filenames.bestfile_691="PREVIT:complex_1.pdb")
evaluate (&filenames.bestfile_692="PREVIT:complex_1.pdb")
evaluate (&filenames.bestfile_693="PREVIT:complex_1.pdb")
evaluate (&filenames.bestfile_694="PREVIT:complex_1.pdb")
evaluate (&filenames.bestfile_695="PREVIT:complex_1.pdb")
evaluate (&filenames.bestfile_696="PREVIT:complex_1.pdb")
evaluate (&filenames.bestfile_697="PREVIT:complex_1.pdb")
evaluate (&filenames.bestfile_698="PREVIT:complex_1.pdb")
evaluate (&filenames.bestfile_699="PREVIT:complex_1.pdb")
evaluate (&filenames.bestfile_700="PREVIT:complex_1.pdb")
evaluate (&filenames.bestfile_701="PREVIT:complex_1.pdb")
evaluate (&filenames.bestfile_702="PREVIT:complex_1.pdb")
evaluate (&filenames.bestfile_703="PREVIT:complex_1.pdb")
evaluate (&filenames.bestfile_704="PREVIT:complex_1.pdb")
evaluate (&filenames.bestfile_705="PREVIT:complex_1.pdb")
evaluate (&filenames.bestfile_706="PREVIT:complex_1.pdb")
evaluate (&filenames.bestfile_707="PREVIT:complex_1.pdb")
evaluate (&filenames.bestfile_708="PREVIT:complex_1.pdb")
evaluate (&filenames.bestfile_709="PREVIT:complex_1.pdb")
evaluate (&filenames.bestfile_710="PREVIT:complex_1.pdb")
evaluate (&filenames.bestfile_711="PREVIT:complex_1.pdb")
evaluate (&filenames.bestfile_712="PREVIT:complex_1.pdb")
evaluate (&filenames.bestfile_713="PREVIT:complex_1.pdb")
evaluate (&filenames.bestfile_714="PREVIT:complex_1.pdb")
evaluate (&filenames.bestfile_715="PREVIT:complex_1.pdb")
evaluate (&filenames.bestfile_716="PREVIT:complex_1.pdb")
evaluate (&filenames.bestfile_717="PREVIT:complex_1.pdb")
evaluate (&filenames.bestfile_718="PREVIT:complex_1.pdb")
evaluate (&filenames.bestfile_719="PREVIT:complex_1.pdb")
evaluate (&filenames.bestfile_720="PREVIT:complex_1.pdb")
evaluate (&filenames.bestfile_721="PREVIT:complex_1.pdb")
evaluate (&filenames.bestfile_722="PREVIT:complex_1.pdb")
evaluate (&filenames.bestfile_723="PREVIT:complex_1.pdb")
evaluate (&filenames.bestfile_724="PREVIT:complex_1.pdb")
evaluate (&filenames.bestfile_725="PREVIT:complex_1.pdb")
evaluate (&filenames.bestfile_726="PREVIT:complex_1.pdb")
evaluate (&filenames.bestfile_727="PREVIT:complex_1.pdb")
evaluate (&filenames.bestfile_728="PREVIT:complex_1.pdb")
evaluate (&filenames.bestfile_729="PREVIT:complex_1.pdb")
evaluate (&filenames.bestfile_730="PREVIT:complex_1.pdb")
evaluate (&filenames.bestfile_731="PREVIT:complex_1.pdb")
evaluate (&filenames.bestfile_732="PREVIT:complex_1.pdb")
evaluate (&filenames.bestfile_733="PREVIT:complex_1.pdb")
evaluate (&filenames.bestfile_734="PREVIT:complex_1.pdb")
evaluate (&filenames.bestfile_735="PREVIT:complex_1.pdb")
evaluate (&filenames.bestfile_736="PREVIT:complex_1.pdb")
evaluate (&filenames.bestfile_737="PREVIT:complex_1.pdb")
evaluate (&filenames.bestfile_738="PREVIT:complex_1.pdb")
evaluate (&filenames.bestfile_739="PREVIT:complex_1.pdb")
evaluate (&filenames.bestfile_740="PREVIT:complex_1.pdb")
evaluate (&filenames.bestfile_741="PREVIT:complex_1.pdb")
evaluate (&filenames.bestfile_742="PREVIT:complex_1.pdb")
evaluate (&filenames.bestfile_743="PREVIT:complex_1.pdb")
evaluate (&filenames.bestfile_744="PREVIT:complex_1.pdb")
evaluate (&filenames.bestfile_745="PREVIT:complex_1.pdb")
evaluate (&filenames.bestfile_746="PREVIT:complex_1.pdb")
evaluate (&filenames.bestfile_747="PREVIT:complex_1.pdb")
evaluate (&filenames.bestfile_748="PREVIT:complex_1.pdb")
evaluate (&filenames.bestfile_749="PREVIT:complex_1.pdb")
evaluate (&filenames.bestfile_750="PREVIT:complex_1.pdb")
evaluate (&filenames.bestfile_751="PREVIT:complex_1.pdb")
evaluate (&filenames.bestfile_752="PREVIT:complex_1.pdb")
evaluate (&filenames.bestfile_753="PREVIT:complex_1.pdb")
evaluate (&filenames.bestfile_754="PREVIT:complex_1.pdb")
evaluate (&filenames.bestfile_755="PREVIT:complex_1.pdb")
evaluate (&filenames.bestfile_756="PREVIT:complex_1.pdb")
evaluate (&filenames.bestfile_757="PREVIT:complex_1.pdb")
evaluate (&filenames.bestfile_758="PREVIT:complex_1.pdb")
evaluate (&filenames.bestfile_759="PREVIT:complex_1.pdb")
evaluate (&filenames.bestfile_760="PREVIT:complex_1.pdb")
evaluate (&filenames.bestfile_761="PREVIT:complex_1.pdb")
evaluate (&filenames.bestfile_762="PREVIT:complex_1.pdb")
evaluate (&filenames.bestfile_763="PREVIT:complex_1.pdb")
evaluate (&filenames.bestfile_764="PREVIT:complex_1.pdb")
evaluate (&filenames.bestfile_765="PREVIT:complex_1.pdb")
evaluate (&filenames.bestfile_766="PREVIT:complex_1.pdb")
evaluate (&filenames.bestfile_767="PREVIT:complex_1.pdb")
evaluate (&filenames.bestfile_768="PREVIT:complex_1.pdb")
evaluate (&filenames.bestfile_769="PREVIT:complex_1.pdb")
evaluate (&filenames.bestfile_770="PREVIT:complex_1.pdb")
evaluate (&filenames.bestfile_771="PREVIT:complex_1.pdb")
evaluate (&filenames.bestfile_772="PREVIT:complex_1.pdb")
evaluate (&filenames.bestfile_773="PREVIT:complex_1.pdb")
evaluate (&filenames.bestfile_774="PREVIT:complex_1.pdb")
evaluate (&filenames.bestfile_775="PREVIT:complex_1.pdb")
evaluate (&filenames.bestfile_776="PREVIT:complex_1.pdb")
evaluate (&filenames.bestfile_777="PREVIT:complex_1.pdb")
evaluate (&filenames.bestfile_778="PREVIT:complex_1.pdb")
evaluate (&filenames.bestfile_779="PREVIT:complex_1.pdb")
evaluate (&filenames.bestfile_780="PREVIT:complex_1.pdb")
evaluate (&filenames.bestfile_781="PREVIT:complex_1.pdb")
evaluate (&filenames.bestfile_782="PREVIT:complex_1.pdb")
evaluate (&filenames.bestfile_783="PREVIT:complex_1.pdb")
evaluate (&filenames.bestfile_784="PREVIT:complex_1.pdb")
evaluate (&filenames.bestfile_785="PREVIT:complex_1.pdb")
evaluate (&filenames.bestfile_786="PREVIT:complex_1.pdb")
evaluate (&filenames.bestfile_787="PREVIT:complex_1.pdb")
evaluate (&filenames.bestfile_788="PREVIT:complex_1.pdb")
evaluate (&filenames.bestfile_789="PREVIT:complex_1.pdb")
evaluate (&filenames.bestfile_790="PREVIT:complex_1.pdb")
evaluate (&filenames.bestfile_791="PREVIT:complex_1.pdb")
evaluate (&filenames.bestfile_792="PREVIT:complex_1.pdb")
evaluate (&filenames.bestfile_793="PREVIT:complex_1.pdb")
evaluate (&filenames.bestfile_794="PREVIT:complex_1.pdb")
evaluate (&filenames.bestfile_795="PREVIT:complex_1.pdb")
evaluate (&filenames.bestfile_796="PREVIT:complex_1.pdb")
evaluate (&filenames.bestfile_797="PREVIT:complex_1.pdb")
evaluate (&filenames.bestfile_798="PREVIT:complex_1.pdb")
evaluate (&filenames.bestfile_799="PREVIT:complex_1.pdb")
evaluate (&filenames.bestfile_800="PREVIT:complex_1.pdb")
evaluate (&filenames.bestfile_801="PREVIT:complex_1.pdb")
evaluate (&filenames.bestfile_802="PREVIT:complex_1.pdb")
evaluate (&filenames.bestfile_803="PREVIT:complex_1.pdb")
evaluate (&filenames.bestfile_804="PREVIT:complex_1.pdb")
evaluate (&filenames.bestfile_805="PREVIT:complex_1.pdb")
evaluate (&filenames.bestfile_806="PREVIT:complex_1.pdb")
evaluate (&filenames.bestfile_807="PREVIT:complex_1.pdb")
evaluate (&filenames.bestfile_808="PREVIT:complex_1.pdb")
evaluate (&filenames.bestfile_809="PREVIT:complex_1.pdb")
evaluate (&filenames.bestfile_810="PREVIT:complex_1.pdb")
evaluate (&filenames.bestfile_811="PREVIT:complex_1.pdb")
evaluate (&filenames.bestfile_812="PREVIT:complex_1.pdb")
evaluate (&filenames.bestfile_813="PREVIT:complex_1.pdb")
evaluate (&filenames.bestfile_814="PREVIT:complex_1.pdb")
evaluate (&filenames.bestfile_815="PREVIT:complex_1.pdb")
evaluate (&filenames.bestfile_816="PREVIT:complex_1.pdb")
evaluate (&filenames.bestfile_817="PREVIT:complex_1.pdb")
evaluate (&filenames.bestfile_818="PREVIT:complex_1.pdb")
evaluate (&filenames.bestfile_819="PREVIT:complex_1.pdb")
evaluate (&filenames.bestfile_820="PREVIT:complex_1.pdb")
evaluate (&filenames.bestfile_821="PREVIT:complex_1.pdb")
evaluate (&filenames.bestfile_822="PREVIT:complex_1.pdb")
evaluate (&filenames.bestfile_823="PREVIT:complex_1.pdb")
evaluate (&filenames.bestfile_824="PREVIT:complex_1.pdb")
evaluate (&filenames.bestfile_825="PREVIT:complex_1.pdb")
evaluate (&filenames.bestfile_826="PREVIT:complex_1.pdb")
evaluate (&filenames.bestfile_827="PREVIT:complex_1.pdb")
evaluate (&filenames.bestfile_828="PREVIT:complex_1.pdb")
evaluate (&filenames.bestfile_829="PREVIT:complex_1.pdb")
evaluate (&filenames.bestfile_830="PREVIT:complex_1.pdb")
evaluate (&filenames.bestfile_831="PREVIT:complex_1.pdb")
evaluate (&filenames.bestfile_832="PREVIT:complex_1.pdb")
evaluate (&filenames.bestfile_833="PREVIT:complex_1.pdb")
evaluate (&filenames.bestfile_834="PREVIT:complex_1.pdb")
evaluate (&filenames.bestfile_835="PREVIT:complex_1.pdb")
evaluate (&filenames.bestfile_836="PREVIT:complex_1.pdb")
evaluate (&filenames.bestfile_837="PREVIT:complex_1.pdb")
evaluate (&filenames.bestfile_838="PREVIT:complex_1.pdb")
evaluate (&filenames.bestfile_839="PREVIT:complex_1.pdb")
evaluate (&filenames.bestfile_840="PREVIT:complex_1.pdb")
evaluate (&filenames.bestfile_841="PREVIT:complex_1.pdb")
evaluate (&filenames.bestfile_842="PREVIT:complex_1.pdb")
evaluate (&filenames.bestfile_843="PREVIT:complex_1.pdb")
evaluate (&filenames.bestfile_844="PREVIT:complex_1.pdb")
evaluate (&filenames.bestfile_845="PREVIT:complex_1.pdb")
evaluate (&filenames.bestfile_846="PREVIT:complex_1.pdb")
evaluate (&filenames.bestfile_847="PREVIT:complex_1.pdb")
evaluate (&filenames.bestfile_848="PREVIT:complex_1.pdb")
evaluate (&filenames.bestfile_849="PREVIT:complex_1.pdb")
evaluate (&filenames.bestfile_850="PREVIT:complex_1.pdb")
evaluate (&filenames.bestfile_851="PREVIT:complex_1.pdb")
evaluate (&filenames.bestfile_852="PREVIT:complex_1.pdb")
evaluate (&filenames.bestfile_853="PREVIT:complex_1.pdb")
evaluate (&filenames.bestfile_854="PREVIT:complex_1.pdb")
evaluate (&filenames.bestfile_855="PREVIT:complex_1.pdb")
evaluate (&filenames.bestfile_856="PREVIT:complex_1.pdb")
evaluate (&filenames.bestfile_857="PREVIT:complex_1.pdb")
evaluate (&filenames.bestfile_858="PREVIT:complex_1.pdb")
evaluate (&filenames.bestfile_859="PREVIT:complex_1.pdb")
evaluate (&filenames.bestfile_860="PREVIT:complex_1.pdb")
evaluate (&filenames.bestfile_861="PREVIT:complex_1.pdb")
evaluate (&filenames.bestfile_862="PREVIT:complex_1.pdb")
evaluate (&filenames.bestfile_863="PREVIT:complex_1.pdb")
evaluate (&filenames.bestfile_864="PREVIT:complex_1.pdb")
evaluate (&filenames.bestfile_865="PREVIT:complex_1.pdb")
evaluate (&filenames.bestfile_866="PREVIT:complex_1.pdb")
evaluate (&filenames.bestfile_867="PREVIT:complex_1.pdb")
evaluate (&filenames.bestfile_868="PREVIT:complex_1.pdb")
evaluate (&filenames.bestfile_869="PREVIT:complex_1.pdb")
evaluate (&filenames.bestfile_870="PREVIT:complex_1.pdb")
evaluate (&filenames.bestfile_871="PREVIT:complex_1.pdb")
evaluate (&filenames.bestfile_872="PREVIT:complex_1.pdb")
evaluate (&filenames.bestfile_873="PREVIT:complex_1.pdb")
evaluate (&filenames.bestfile_874="PREVIT:complex_1.pdb")
evaluate (&filenames.bestfile_875="PREVIT:complex_1.pdb")
evaluate (&filenames.bestfile_876="PREVIT:complex_1.pdb")
evaluate (&filenames.bestfile_877="PREVIT:complex_1.pdb")
evaluate (&filenames.bestfile_878="PREVIT:complex_1.pdb")
evaluate (&filenames.bestfile_879="PREVIT:complex_1.pdb")
evaluate (&filenames.bestfile_880="PREVIT:complex_1.pdb")
evaluate (&filenames.bestfile_881="PREVIT:complex_1.pdb")
evaluate (&filenames.bestfile_882="PREVIT:complex_1.pdb")
evaluate (&filenames.bestfile_883="PREVIT:complex_1.pdb")
evaluate (&filenames.bestfile_884="PREVIT:complex_1.pdb")
evaluate (&filenames.bestfile_885="PREVIT:complex_1.pdb")
evaluate (&filenames.bestfile_886="PREVIT:complex_1.pdb")
evaluate (&filenames.bestfile_887="PREVIT:complex_1.pdb")
evaluate (&filenames.bestfile_888="PREVIT:complex_1.pdb")
evaluate (&filenames.bestfile_889="PREVIT:complex_1.pdb")
evaluate (&filenames.bestfile_890="PREVIT:complex_1.pdb")
evaluate (&filenames.bestfile_891="PREVIT:complex_1.pdb")
evaluate (&filenames.bestfile_892="PREVIT:complex_1.pdb")
evaluate (&filenames.bestfile_893="PREVIT:complex_1.pdb")
evaluate (&filenames.bestfile_894="PREVIT:complex_1.pdb")
evaluate (&filenames.bestfile_895="PREVIT:complex_1.pdb")
evaluate (&filenames.bestfile_896="PREVIT:complex_1.pdb")
evaluate (&filenames.bestfile_897="PREVIT:complex_1.pdb")
evaluate (&filenames.bestfile_898="PREVIT:complex_1.pdb")
evaluate (&filenames.bestfile_899="PREVIT:complex_1.pdb")
evaluate (&filenames.bestfile_900="PREVIT:complex_1.pdb")
evaluate (&filenames.bestfile_901="PREVIT:complex_1.pdb")
evaluate (&filenames.bestfile_902="PREVIT:complex_1.pdb")
evaluate (&filenames.bestfile_903="PREVIT:complex_1.pdb")
evaluate (&filenames.bestfile_904="PREVIT:complex_1.pdb")
evaluate (&filenames.bestfile_905="PREVIT:complex_1.pdb")
evaluate (&filenames.bestfile_906="PREVIT:complex_1.pdb")
evaluate (&filenames.bestfile_907="PREVIT:complex_1.pdb")
evaluate (&filenames.bestfile_908="PREVIT:complex_1.pdb")
evaluate (&filenames.bestfile_909="PREVIT:complex_1.pdb")
evaluate (&filenames.bestfile_910="PREVIT:complex_1.pdb")
evaluate (&filenames.bestfile_911="PREVIT:complex_1.pdb")
evaluate (&filenames.bestfile_912="PREVIT:complex_1.pdb")
evaluate (&filenames.bestfile_913="PREVIT:complex_1.pdb")
evaluate (&filenames.bestfile_914="PREVIT:complex_1.pdb")
evaluate (&filenames.bestfile_915="PREVIT:complex_1.pdb")
evaluate (&filenames.bestfile_916="PREVIT:complex_1.pdb")
evaluate (&filenames.bestfile_917="PREVIT:complex_1.pdb")
evaluate (&filenames.bestfile_918="PREVIT:complex_1.pdb")
evaluate (&filenames.bestfile_919="PREVIT:complex_1.pdb")
evaluate (&filenames.bestfile_920="PREVIT:complex_1.pdb")
evaluate (&filenames.bestfile_921="PREVIT:complex_1.pdb")
evaluate (&filenames.bestfile_922="PREVIT:complex_1.pdb")
evaluate (&filenames.bestfile_923="PREVIT:complex_1.pdb")
evaluate (&filenames.bestfile_924="PREVIT:complex_1.pdb")
evaluate (&filenames.bestfile_925="PREVIT:complex_1.pdb")
evaluate (&filenames.bestfile_926="PREVIT:complex_1.pdb")
evaluate (&filenames.bestfile_927="PREVIT:complex_1.pdb")
evaluate (&filenames.bestfile_928="PREVIT:complex_1.pdb")
evaluate (&filenames.bestfile_929="PREVIT:complex_1.pdb")
evaluate (&filenames.bestfile_930="PREVIT:complex_1.pdb")
evaluate (&filenames.bestfile_931="PREVIT:complex_1.pdb")
evaluate (&filenames.bestfile_932="PREVIT:complex_1.pdb")
evaluate (&filenames.bestfile_933="PREVIT:complex_1.pdb")
evaluate (&filenames.bestfile_934="PREVIT:complex_1.pdb")
evaluate (&filenames.bestfile_935="PREVIT:complex_1.pdb")
evaluate (&filenames.bestfile_936="PREVIT:complex_1.pdb")
evaluate (&filenames.bestfile_937="PREVIT:complex_1.pdb")
evaluate (&filenames.bestfile_938="PREVIT:complex_1.pdb")
evaluate (&filenames.bestfile_939="PREVIT:complex_1.pdb")
evaluate (&filenames.bestfile_940="PREVIT:complex_1.pdb")
evaluate (&filenames.bestfile_941="PREVIT:complex_1.pdb")
evaluate (&filenames.bestfile_942="PREVIT:complex_1.pdb")
evaluate (&filenames.bestfile_943="PREVIT:complex_1.pdb")
evaluate (&filenames.bestfile_944="PREVIT:complex_1.pdb")
evaluate (&filenames.bestfile_945="PREVIT:complex_1.pdb")
evaluate (&filenames.bestfile_946="PREVIT:complex_1.pdb")
evaluate (&filenames.bestfile_947="PREVIT:complex_1.pdb")
evaluate (&filenames.bestfile_948="PREVIT:complex_1.pdb")
evaluate (&filenames.bestfile_949="PREVIT:complex_1.pdb")
evaluate (&filenames.bestfile_950="PREVIT:complex_1.pdb")
evaluate (&filenames.bestfile_951="PREVIT:complex_1.pdb")
evaluate (&filenames.bestfile_952="PREVIT:complex_1.pdb")
evaluate (&filenames.bestfile_953="PREVIT:complex_1.pdb")
evaluate (&filenames.bestfile_954="PREVIT:complex_1.pdb")
evaluate (&filenames.bestfile_955="PREVIT:complex_1.pdb")
evaluate (&filenames.bestfile_956="PREVIT:complex_1.pdb")
evaluate (&filenames.bestfile_957="PREVIT:complex_1.pdb")
evaluate (&filenames.bestfile_958="PREVIT:complex_1.pdb")
evaluate (&filenames.bestfile_959="PREVIT:complex_1.pdb")
evaluate (&filenames.bestfile_960="PREVIT:complex_1.pdb")
evaluate (&filenames.bestfile_961="PREVIT:complex_1.pdb")
evaluate (&filenames.bestfile_962="PREVIT:complex_1.pdb")
evaluate (&filenames.bestfile_963="PREVIT:complex_1.pdb")
evaluate (&filenames.bestfile_964="PREVIT:complex_1.pdb")
evaluate (&filenames.bestfile_965="PREVIT:complex_1.pdb")
evaluate (&filenames.bestfile_966="PREVIT:complex_1.pdb")
evaluate (&filenames.bestfile_967="PREVIT:complex_1.pdb")
evaluate (&filenames.bestfile_968="PREVIT:complex_1.pdb")
evaluate (&filenames.bestfile_969="PREVIT:complex_1.pdb")
evaluate (&filenames.bestfile_970="PREVIT:complex_1.pdb")
evaluate (&filenames.bestfile_971="PREVIT:complex_1.pdb")
evaluate (&filenames.bestfile_972="PREVIT:complex_1.pdb")
evaluate (&filenames.bestfile_973="PREVIT:complex_1.pdb")
evaluate (&filenames.bestfile_974="PREVIT:complex_1.pdb")
evaluate (&filenames.bestfile_975="PREVIT:complex_1.pdb")
evaluate (&filenames.bestfile_976="PREVIT:complex_1.pdb")
evaluate (&filenames.bestfile_977="PREVIT:complex_1.pdb")
evaluate (&filenames.bestfile_978="PREVIT:complex_1.pdb")
evaluate (&filenames.bestfile_979="PREVIT:complex_1.pdb")
evaluate (&filenames.bestfile_980="PREVIT:complex_1.pdb")
evaluate (&filenames.bestfile_981="PREVIT:complex_1.pdb")
evaluate (&filenames.bestfile_982="PREVIT:complex_1.pdb")
evaluate (&filenames.bestfile_983="PREVIT:complex_1.pdb")
evaluate (&filenames.bestfile_984="PREVIT:complex_1.pdb")
evaluate (&filenames.bestfile_985="PREVIT:complex_1.pdb")
evaluate (&filenames.bestfile_986="PREVIT:complex_1.pdb")
evaluate (&filenames.bestfile_987="PREVIT:complex_1.pdb")
evaluate (&filenames.bestfile_988="PREVIT:complex_1.pdb")
evaluate (&filenames.bestfile_989="PREVIT:complex_1.pdb")
evaluate (&filenames.bestfile_990="PREVIT:complex_1.pdb")
evaluate (&filenames.bestfile_991="PREVIT:complex_1.pdb")
evaluate (&filenames.bestfile_992="PREVIT:complex_1.pdb")
evaluate (&filenames.bestfile_993="PREVIT:complex_1.pdb")
evaluate (&filenames.bestfile_994="PREVIT:complex_1.pdb")
evaluate (&filenames.bestfile_995="PREVIT:complex_1.pdb")
evaluate (&filenames.bestfile_996="PREVIT:complex_1.pdb")
evaluate (&filenames.bestfile_997="PREVIT:complex_1.pdb")
evaluate (&filenames.bestfile_998="PREVIT:complex_1.pdb")
evaluate (&filenames.bestfile_999="PREVIT:complex_1.pdb")
evaluate (&filenames.bestfile_1000="PREVIT:complex_1.pdb")
