# Supplementary material for: Flexibility of intrinsically disordered degrons in AUX/IAA proteins reinforces auxin co-receptor assemblies
Source: Nat Commun. 2020 May 8;11:2277. doi: 10.1038/s41467-020-16147-2 (PMC7210949; doi:10.1038/s41467-020-16147-2)
Supplement: Supplementary file 11 — Supplementary Data 8 [file 41467_2020_16147_MOESM11_ESM.gz › disvis_haddock_files/IAA07/Input/file.list]

"PREVIT:complex_1.pdb"
"PREVIT:complex_1.pdb"
"PREVIT:complex_1.pdb"
"PREVIT:complex_1.pdb"
"PREVIT:complex_1.pdb"
"PREVIT:complex_1.pdb"
"PREVIT:complex_1.pdb"
"PREVIT:complex_1.pdb"
"PREVIT:complex_1.pdb"
"PREVIT:complex_1.pdb"
"PREVIT:complex_1.pdb"
"PREVIT:complex_1.pdb"
"PREVIT:complex_1.pdb"
"PREVIT:complex_1.pdb"
"PREVIT:complex_1.pdb"
"PREVIT:complex_1.pdb"
"PREVIT:complex_1.pdb"
"PREVIT:complex_1.pdb"
"PREVIT:complex_1.pdb"
"PREVIT:complex_1.pdb"
"PREVIT:complex_1.pdb"
"PREVIT:complex_1.pdb"
"PREVIT:complex_1.pdb"
"PREVIT:complex_1.pdb"
"PREVIT:complex_1.pdb"
"PREVIT:complex_1.pdb"
"PREVIT:complex_1.pdb"
"PREVIT:complex_1.pdb"
"PREVIT:complex_1.pdb"
"PREVIT:complex_1.pdb"
"PREVIT:complex_1.pdb"
"PREVIT:complex_1.pdb"
"PREVIT:complex_1.pdb"
"PREVIT:complex_1.pdb"
"PREVIT:complex_1.pdb"
"PREVIT:complex_1.pdb"
"PREVIT:complex_1.pdb"
"PREVIT:complex_1.pdb"
"PREVIT:complex_1.pdb"
"PREVIT:complex_1.pdb"
"PREVIT:complex_1.pdb"
"PREVIT:complex_1.pdb"
"PREVIT:complex_1.pdb"
"PREVIT:complex_1.pdb"
"PREVIT:complex_1.pdb"
"PREVIT:complex_1.pdb"
"PREVIT:complex_1.pdb"
"PREVIT:complex_1.pdb"
"PREVIT:complex_1.pdb"
"PREVIT:complex_1.pdb"
"PREVIT:complex_1.pdb"
"PREVIT:complex_1.pdb"
"PREVIT:complex_1.pdb"
"PREVIT:complex_1.pdb"
"PREVIT:complex_1.pdb"
"PREVIT:complex_1.pdb"
"PREVIT:complex_1.pdb"
"PREVIT:complex_1.pdb"
"PREVIT:complex_1.pdb"
"PREVIT:complex_1.pdb"
"PREVIT:complex_1.pdb"
"PREVIT:complex_1.pdb"
"PREVIT:complex_1.pdb"
"PREVIT:complex_1.pdb"
"PREVIT:complex_1.pdb"
"PREVIT:complex_1.pdb"
"PREVIT:complex_1.pdb"
"PREVIT:complex_1.pdb"
"PREVIT:complex_1.pdb"
"PREVIT:complex_1.pdb"
"PREVIT:complex_1.pdb"
"PREVIT:complex_1.pdb"
"PREVIT:complex_1.pdb"
"PREVIT:complex_1.pdb"
"PREVIT:complex_1.pdb"
"PREVIT:complex_1.pdb"
"PREVIT:complex_1.pdb"
"PREVIT:complex_1.pdb"
"PREVIT:complex_1.pdb"
"PREVIT:complex_1.pdb"
"PREVIT:complex_1.pdb"
"PREVIT:complex_1.pdb"
"PREVIT:complex_1.pdb"
"PREVIT:complex_1.pdb"
"PREVIT:complex_1.pdb"
"PREVIT:complex_1.pdb"
"PREVIT:complex_1.pdb"
"PREVIT:complex_1.pdb"
"PREVIT:complex_1.pdb"
"PREVIT:complex_1.pdb"
"PREVIT:complex_1.pdb"
"PREVIT:complex_1.pdb"
"PREVIT:complex_1.pdb"
"PREVIT:complex_1.pdb"
"PREVIT:complex_1.pdb"
"PREVIT:complex_1.pdb"
"PREVIT:complex_1.pdb"
"PREVIT:complex_1.pdb"
"PREVIT:complex_1.pdb"
"PREVIT:complex_1.pdb"
"PREVIT:complex_1.pdb"
"PREVIT:complex_1.pdb"
"PREVIT:complex_1.pdb"
"PREVIT:complex_1.pdb"
"PREVIT:complex_1.pdb"
"PREVIT:complex_1.pdb"
"PREVIT:complex_1.pdb"
"PREVIT:complex_1.pdb"
"PREVIT:complex_1.pdb"
"PREVIT:complex_1.pdb"
"PREVIT:complex_1.pdb"
"PREVIT:complex_1.pdb"
"PREVIT:complex_1.pdb"
"PREVIT:complex_1.pdb"
"PREVIT:complex_1.pdb"
"PREVIT:complex_1.pdb"
"PREVIT:complex_1.pdb"
"PREVIT:complex_1.pdb"
"PREVIT:complex_1.pdb"
"PREVIT:complex_1.pdb"
"PREVIT:complex_1.pdb"
"PREVIT:complex_1.pdb"
"PREVIT:complex_1.pdb"
"PREVIT:complex_1.pdb"
"PREVIT:complex_1.pdb"
"PREVIT:complex_1.pdb"
"PREVIT:complex_1.pdb"
"PREVIT:complex_1.pdb"
"PREVIT:complex_1.pdb"
"PREVIT:complex_1.pdb"
"PREVIT:complex_1.pdb"
"PREVIT:complex_1.pdb"
"PREVIT:complex_1.pdb"
"PREVIT:complex_1.pdb"
"PREVIT:complex_1.pdb"
"PREVIT:complex_1.pdb"
"PREVIT:complex_1.pdb"
"PREVIT:complex_1.pdb"
"PREVIT:complex_1.pdb"
"PREVIT:complex_1.pdb"
"PREVIT:complex_1.pdb"
"PREVIT:complex_1.pdb"
"PREVIT:complex_1.pdb"
"PREVIT:complex_1.pdb"
"PREVIT:complex_1.pdb"
"PREVIT:complex_1.pdb"
"PREVIT:complex_1.pdb"
"PREVIT:complex_1.pdb"
"PREVIT:complex_1.pdb"
"PREVIT:complex_1.pdb"
"PREVIT:complex_1.pdb"
"PREVIT:complex_1.pdb"
"PREVIT:complex_1.pdb"
"PREVIT:complex_1.pdb"
"PREVIT:complex_1.pdb"
"PREVIT:complex_1.pdb"
"PREVIT:complex_1.pdb"
"PREVIT:complex_1.pdb"
"PREVIT:complex_1.pdb"
"PREVIT:complex_1.pdb"
"PREVIT:complex_1.pdb"
"PREVIT:complex_1.pdb"
"PREVIT:complex_1.pdb"
"PREVIT:complex_1.pdb"
"PREVIT:complex_1.pdb"
"PREVIT:complex_1.pdb"
"PREVIT:complex_1.pdb"
"PREVIT:complex_1.pdb"
"PREVIT:complex_1.pdb"
"PREVIT:complex_1.pdb"
"PREVIT:complex_1.pdb"
"PREVIT:complex_1.pdb"
"PREVIT:complex_1.pdb"
"PREVIT:complex_1.pdb"
"PREVIT:complex_1.pdb"
"PREVIT:complex_1.pdb"
"PREVIT:complex_1.pdb"
"PREVIT:complex_1.pdb"
"PREVIT:complex_1.pdb"
"PREVIT:complex_1.pdb"
"PREVIT:complex_1.pdb"
"PREVIT:complex_1.pdb"
"PREVIT:complex_1.pdb"
"PREVIT:complex_1.pdb"
"PREVIT:complex_1.pdb"
"PREVIT:complex_1.pdb"
"PREVIT:complex_1.pdb"
"PREVIT:complex_1.pdb"
"PREVIT:complex_1.pdb"
"PREVIT:complex_1.pdb"
"PREVIT:complex_1.pdb"
"PREVIT:complex_1.pdb"
"PREVIT:complex_1.pdb"
"PREVIT:complex_1.pdb"
"PREVIT:complex_1.pdb"
"PREVIT:complex_1.pdb"
"PREVIT:complex_1.pdb"
"PREVIT:complex_1.pdb"
"PREVIT:complex_1.pdb"
"PREVIT:complex_1.pdb"
"PREVIT:complex_1.pdb"
"PREVIT:complex_1.pdb"
"PREVIT:complex_1.pdb"
"PREVIT:complex_1.pdb"
"PREVIT:complex_1.pdb"
"PREVIT:complex_1.pdb"
"PREVIT:complex_1.pdb"
"PREVIT:complex_1.pdb"
"PREVIT:complex_1.pdb"
"PREVIT:complex_1.pdb"
"PREVIT:complex_1.pdb"
"PREVIT:complex_1.pdb"
"PREVIT:complex_1.pdb"
"PREVIT:complex_1.pdb"
"PREVIT:complex_1.pdb"
"PREVIT:complex_1.pdb"
"PREVIT:complex_1.pdb"
"PREVIT:complex_1.pdb"
"PREVIT:complex_1.pdb"
"PREVIT:complex_1.pdb"
"PREVIT:complex_1.pdb"
"PREVIT:complex_1.pdb"
"PREVIT:complex_1.pdb"
"PREVIT:complex_1.pdb"
"PREVIT:complex_1.pdb"
"PREVIT:complex_1.pdb"
"PREVIT:complex_1.pdb"
"PREVIT:complex_1.pdb"
"PREVIT:complex_1.pdb"
"PREVIT:complex_1.pdb"
"PREVIT:complex_1.pdb"
"PREVIT:complex_1.pdb"
"PREVIT:complex_1.pdb"
"PREVIT:complex_1.pdb"
"PREVIT:complex_1.pdb"
"PREVIT:complex_1.pdb"
"PREVIT:complex_1.pdb"
"PREVIT:complex_1.pdb"
"PREVIT:complex_1.pdb"
"PREVIT:complex_1.pdb"
"PREVIT:complex_1.pdb"
"PREVIT:complex_1.pdb"
"PREVIT:complex_1.pdb"
"PREVIT:complex_1.pdb"
"PREVIT:complex_1.pdb"
"PREVIT:complex_1.pdb"
"PREVIT:complex_1.pdb"
"PREVIT:complex_1.pdb"
"PREVIT:complex_1.pdb"
"PREVIT:complex_1.pdb"
"PREVIT:complex_1.pdb"
"PREVIT:complex_1.pdb"
"PREVIT:complex_1.pdb"
"PREVIT:complex_1.pdb"
"PREVIT:complex_1.pdb"
"PREVIT:complex_1.pdb"
"PREVIT:complex_1.pdb"
"PREVIT:complex_1.pdb"
"PREVIT:complex_1.pdb"
"PREVIT:complex_1.pdb"
"PREVIT:complex_1.pdb"
"PREVIT:complex_1.pdb"
"PREVIT:complex_1.pdb"
"PREVIT:complex_1.pdb"
"PREVIT:complex_1.pdb"
"PREVIT:complex_1.pdb"
"PREVIT:complex_1.pdb"
"PREVIT:complex_1.pdb"
"PREVIT:complex_1.pdb"
"PREVIT:complex_1.pdb"
"PREVIT:complex_1.pdb"
"PREVIT:complex_1.pdb"
"PREVIT:complex_1.pdb"
"PREVIT:complex_1.pdb"
"PREVIT:complex_1.pdb"
"PREVIT:complex_1.pdb"
"PREVIT:complex_1.pdb"
"PREVIT:complex_1.pdb"
"PREVIT:complex_1.pdb"
"PREVIT:complex_1.pdb"
"PREVIT:complex_1.pdb"
"PREVIT:complex_1.pdb"
"PREVIT:complex_1.pdb"
"PREVIT:complex_1.pdb"
"PREVIT:complex_1.pdb"
"PREVIT:complex_1.pdb"
"PREVIT:complex_1.pdb"
"PREVIT:complex_1.pdb"
"PREVIT:complex_1.pdb"
"PREVIT:complex_1.pdb"
"PREVIT:complex_1.pdb"
"PREVIT:complex_1.pdb"
"PREVIT:complex_1.pdb"
"PREVIT:complex_1.pdb"
"PREVIT:complex_1.pdb"
"PREVIT:complex_1.pdb"
"PREVIT:complex_1.pdb"
"PREVIT:complex_1.pdb"
"PREVIT:complex_1.pdb"
"PREVIT:complex_1.pdb"
"PREVIT:complex_1.pdb"
"PREVIT:complex_1.pdb"
"PREVIT:complex_1.pdb"
"PREVIT:complex_1.pdb"
"PREVIT:complex_1.pdb"
"PREVIT:complex_1.pdb"
"PREVIT:complex_1.pdb"
"PREVIT:complex_1.pdb"
"PREVIT:complex_1.pdb"
"PREVIT:complex_1.pdb"
"PREVIT:complex_1.pdb"
"PREVIT:complex_1.pdb"
"PREVIT:complex_1.pdb"
"PREVIT:complex_1.pdb"
"PREVIT:complex_1.pdb"
"PREVIT:complex_1.pdb"
"PREVIT:complex_1.pdb"
"PREVIT:complex_1.pdb"
"PREVIT:complex_1.pdb"
"PREVIT:complex_1.pdb"
"PREVIT:complex_1.pdb"
"PREVIT:complex_1.pdb"
"PREVIT:complex_1.pdb"
"PREVIT:complex_1.pdb"
"PREVIT:complex_1.pdb"
"PREVIT:complex_1.pdb"
"PREVIT:complex_1.pdb"
"PREVIT:complex_1.pdb"
"PREVIT:complex_1.pdb"
"PREVIT:complex_1.pdb"
"PREVIT:complex_1.pdb"
"PREVIT:complex_1.pdb"
"PREVIT:complex_1.pdb"
"PREVIT:complex_1.pdb"
"PREVIT:complex_1.pdb"
"PREVIT:complex_1.pdb"
"PREVIT:complex_1.pdb"
"PREVIT:complex_1.pdb"
"PREVIT:complex_1.pdb"
"PREVIT:complex_1.pdb"
"PREVIT:complex_1.pdb"
"PREVIT:complex_1.pdb"
"PREVIT:complex_1.pdb"
"PREVIT:complex_1.pdb"
"PREVIT:complex_1.pdb"
"PREVIT:complex_1.pdb"
"PREVIT:complex_1.pdb"
"PREVIT:complex_1.pdb"
"PREVIT:complex_1.pdb"
"PREVIT:complex_1.pdb"
"PREVIT:complex_1.pdb"
"PREVIT:complex_1.pdb"
"PREVIT:complex_1.pdb"
"PREVIT:complex_1.pdb"
"PREVIT:complex_1.pdb"
"PREVIT:complex_1.pdb"
"PREVIT:complex_1.pdb"
"PREVIT:complex_1.pdb"
"PREVIT:complex_1.pdb"
"PREVIT:complex_1.pdb"
"PREVIT:complex_1.pdb"
"PREVIT:complex_1.pdb"
"PREVIT:complex_1.pdb"
"PREVIT:complex_1.pdb"
"PREVIT:complex_1.pdb"
"PREVIT:complex_1.pdb"
"PREVIT:complex_1.pdb"
"PREVIT:complex_1.pdb"
"PREVIT:complex_1.pdb"
"PREVIT:complex_1.pdb"
"PREVIT:complex_1.pdb"
"PREVIT:complex_1.pdb"
"PREVIT:complex_1.pdb"
"PREVIT:complex_1.pdb"
"PREVIT:complex_1.pdb"
"PREVIT:complex_1.pdb"
"PREVIT:complex_1.pdb"
"PREVIT:complex_1.pdb"
"PREVIT:complex_1.pdb"
"PREVIT:complex_1.pdb"
"PREVIT:complex_1.pdb"
"PREVIT:complex_1.pdb"
"PREVIT:complex_1.pdb"
"PREVIT:complex_1.pdb"
"PREVIT:complex_1.pdb"
"PREVIT:complex_1.pdb"
"PREVIT:complex_1.pdb"
"PREVIT:complex_1.pdb"
"PREVIT:complex_1.pdb"
"PREVIT:complex_1.pdb"
"PREVIT:complex_1.pdb"
"PREVIT:complex_1.pdb"
"PREVIT:complex_1.pdb"
"PREVIT:complex_1.pdb"
"PREVIT:complex_1.pdb"
"PREVIT:complex_1.pdb"
"PREVIT:complex_1.pdb"
"PREVIT:complex_1.pdb"
"PREVIT:complex_1.pdb"
"PREVIT:complex_1.pdb"
"PREVIT:complex_1.pdb"
"PREVIT:complex_1.pdb"
"PREVIT:complex_1.pdb"
"PREVIT:complex_1.pdb"
"PREVIT:complex_1.pdb"
"PREVIT:complex_1.pdb"
"PREVIT:complex_1.pdb"
"PREVIT:complex_1.pdb"
"PREVIT:complex_1.pdb"
"PREVIT:complex_1.pdb"
"PREVIT:complex_1.pdb"
"PREVIT:complex_1.pdb"
"PREVIT:complex_1.pdb"
"PREVIT:complex_1.pdb"
"PREVIT:complex_1.pdb"
"PREVIT:complex_1.pdb"
"PREVIT:complex_1.pdb"
"PREVIT:complex_1.pdb"
"PREVIT:complex_1.pdb"
"PREVIT:complex_1.pdb"
"PREVIT:complex_1.pdb"
"PREVIT:complex_1.pdb"
"PREVIT:complex_1.pdb"
"PREVIT:complex_1.pdb"
"PREVIT:complex_1.pdb"
"PREVIT:complex_1.pdb"
"PREVIT:complex_1.pdb"
"PREVIT:complex_1.pdb"
"PREVIT:complex_1.pdb"
"PREVIT:complex_1.pdb"
"PREVIT:complex_1.pdb"
"PREVIT:complex_1.pdb"
"PREVIT:complex_1.pdb"
"PREVIT:complex_1.pdb"
"PREVIT:complex_1.pdb"
"PREVIT:complex_1.pdb"
"PREVIT:complex_1.pdb"
"PREVIT:complex_1.pdb"
"PREVIT:complex_1.pdb"
"PREVIT:complex_1.pdb"
"PREVIT:complex_1.pdb"
"PREVIT:complex_1.pdb"
"PREVIT:complex_1.pdb"
"PREVIT:complex_1.pdb"
"PREVIT:complex_1.pdb"
"PREVIT:complex_1.pdb"
"PREVIT:complex_1.pdb"
"PREVIT:complex_1.pdb"
"PREVIT:complex_1.pdb"
"PREVIT:complex_1.pdb"
"PREVIT:complex_1.pdb"
"PREVIT:complex_1.pdb"
"PREVIT:complex_1.pdb"
"PREVIT:complex_1.pdb"
"PREVIT:complex_1.pdb"
"PREVIT:complex_1.pdb"
"PREVIT:complex_1.pdb"
"PREVIT:complex_1.pdb"
"PREVIT:complex_1.pdb"
"PREVIT:complex_1.pdb"
"PREVIT:complex_1.pdb"
"PREVIT:complex_1.pdb"
"PREVIT:complex_1.pdb"
"PREVIT:complex_1.pdb"
"PREVIT:complex_1.pdb"
"PREVIT:complex_1.pdb"
"PREVIT:complex_1.pdb"
"PREVIT:complex_1.pdb"
"PREVIT:complex_1.pdb"
"PREVIT:complex_1.pdb"
"PREVIT:complex_1.pdb"
"PREVIT:complex_1.pdb"
"PREVIT:complex_1.pdb"
"PREVIT:complex_1.pdb"
"PREVIT:complex_1.pdb"
"PREVIT:complex_1.pdb"
"PREVIT:complex_1.pdb"
"PREVIT:complex_1.pdb"
"PREVIT:complex_1.pdb"
"PREVIT:complex_1.pdb"
"PREVIT:complex_1.pdb"
"PREVIT:complex_1.pdb"
"PREVIT:complex_1.pdb"
"PREVIT:complex_1.pdb"
"PREVIT:complex_1.pdb"
"PREVIT:complex_1.pdb"
"PREVIT:complex_1.pdb"
"PREVIT:complex_1.pdb"
"PREVIT:complex_1.pdb"
"PREVIT:complex_1.pdb"
"PREVIT:complex_1.pdb"
"PREVIT:complex_1.pdb"
"PREVIT:complex_1.pdb"
"PREVIT:complex_1.pdb"
"PREVIT:complex_1.pdb"
"PREVIT:complex_1.pdb"
"PREVIT:complex_1.pdb"
"PREVIT:complex_1.pdb"
"PREVIT:complex_1.pdb"
"PREVIT:complex_1.pdb"
"PREVIT:complex_1.pdb"
"PREVIT:complex_1.pdb"
"PREVIT:complex_1.pdb"
"PREVIT:complex_1.pdb"
"PREVIT:complex_1.pdb"
"PREVIT:complex_1.pdb"
"PREVIT:complex_1.pdb"
"PREVIT:complex_1.pdb"
"PREVIT:complex_1.pdb"
"PREVIT:complex_1.pdb"
"PREVIT:complex_1.pdb"
"PREVIT:complex_1.pdb"
"PREVIT:complex_1.pdb"
"PREVIT:complex_1.pdb"
"PREVIT:complex_1.pdb"
"PREVIT:complex_1.pdb"
"PREVIT:complex_1.pdb"
"PREVIT:complex_1.pdb"
"PREVIT:complex_1.pdb"
"PREVIT:complex_1.pdb"
"PREVIT:complex_1.pdb"
"PREVIT:complex_1.pdb"
"PREVIT:complex_1.pdb"
"PREVIT:complex_1.pdb"
"PREVIT:complex_1.pdb"
"PREVIT:complex_1.pdb"
"PREVIT:complex_1.pdb"
"PREVIT:complex_1.pdb"
"PREVIT:complex_1.pdb"
"PREVIT:complex_1.pdb"
"PREVIT:complex_1.pdb"
"PREVIT:complex_1.pdb"
"PREVIT:complex_1.pdb"
"PREVIT:complex_1.pdb"
"PREVIT:complex_1.pdb"
"PREVIT:complex_1.pdb"
"PREVIT:complex_1.pdb"
"PREVIT:complex_1.pdb"
"PREVIT:complex_1.pdb"
"PREVIT:complex_1.pdb"
"PREVIT:complex_1.pdb"
"PREVIT:complex_1.pdb"
"PREVIT:complex_1.pdb"
"PREVIT:complex_1.pdb"
"PREVIT:complex_1.pdb"
"PREVIT:complex_1.pdb"
"PREVIT:complex_1.pdb"
"PREVIT:complex_1.pdb"
"PREVIT:complex_1.pdb"
"PREVIT:complex_1.pdb"
"PREVIT:complex_1.pdb"
"PREVIT:complex_1.pdb"
"PREVIT:complex_1.pdb"
"PREVIT:complex_1.pdb"
"PREVIT:complex_1.pdb"
"PREVIT:complex_1.pdb"
"PREVIT:complex_1.pdb"
"PREVIT:complex_1.pdb"
"PREVIT:complex_1.pdb"
"PREVIT:complex_1.pdb"
"PREVIT:complex_1.pdb"
"PREVIT:complex_1.pdb"
"PREVIT:complex_1.pdb"
"PREVIT:complex_1.pdb"
"PREVIT:complex_1.pdb"
"PREVIT:complex_1.pdb"
"PREVIT:complex_1.pdb"
"PREVIT:complex_1.pdb"
"PREVIT:complex_1.pdb"
"PREVIT:complex_1.pdb"
"PREVIT:complex_1.pdb"
"PREVIT:complex_1.pdb"
"PREVIT:complex_1.pdb"
"PREVIT:complex_1.pdb"
"PREVIT:complex_1.pdb"
"PREVIT:complex_1.pdb"
"PREVIT:complex_1.pdb"
"PREVIT:complex_1.pdb"
"PREVIT:complex_1.pdb"
"PREVIT:complex_1.pdb"
"PREVIT:complex_1.pdb"
"PREVIT:complex_1.pdb"
"PREVIT:complex_1.pdb"
"PREVIT:complex_1.pdb"
"PREVIT:complex_1.pdb"
"PREVIT:complex_1.pdb"
"PREVIT:complex_1.pdb"
"PREVIT:complex_1.pdb"
"PREVIT:complex_1.pdb"
"PREVIT:complex_1.pdb"
"PREVIT:complex_1.pdb"
"PREVIT:complex_1.pdb"
"PREVIT:complex_1.pdb"
"PREVIT:complex_1.pdb"
"PREVIT:complex_1.pdb"
"PREVIT:complex_1.pdb"
"PREVIT:complex_1.pdb"
"PREVIT:complex_1.pdb"
"PREVIT:complex_1.pdb"
"PREVIT:complex_1.pdb"
"PREVIT:complex_1.pdb"
"PREVIT:complex_1.pdb"
"PREVIT:complex_1.pdb"
"PREVIT:complex_1.pdb"
"PREVIT:complex_1.pdb"
"PREVIT:complex_1.pdb"
"PREVIT:complex_1.pdb"
"PREVIT:complex_1.pdb"
"PREVIT:complex_1.pdb"
"PREVIT:complex_1.pdb"
"PREVIT:complex_1.pdb"
"PREVIT:complex_1.pdb"
"PREVIT:complex_1.pdb"
"PREVIT:complex_1.pdb"
"PREVIT:complex_1.pdb"
"PREVIT:complex_1.pdb"
"PREVIT:complex_1.pdb"
"PREVIT:complex_1.pdb"
"PREVIT:complex_1.pdb"
"PREVIT:complex_1.pdb"
"PREVIT:complex_1.pdb"
"PREVIT:complex_1.pdb"
"PREVIT:complex_1.pdb"
"PREVIT:complex_1.pdb"
"PREVIT:complex_1.pdb"
"PREVIT:complex_1.pdb"
"PREVIT:complex_1.pdb"
"PREVIT:complex_1.pdb"
"PREVIT:complex_1.pdb"
"PREVIT:complex_1.pdb"
"PREVIT:complex_1.pdb"
"PREVIT:complex_1.pdb"
"PREVIT:complex_1.pdb"
"PREVIT:complex_1.pdb"
"PREVIT:complex_1.pdb"
"PREVIT:complex_1.pdb"
"PREVIT:complex_1.pdb"
"PREVIT:complex_1.pdb"
"PREVIT:complex_1.pdb"
"PREVIT:complex_1.pdb"
"PREVIT:complex_1.pdb"
"PREVIT:complex_1.pdb"
"PREVIT:complex_1.pdb"
"PREVIT:complex_1.pdb"
"PREVIT:complex_1.pdb"
"PREVIT:complex_1.pdb"
"PREVIT:complex_1.pdb"
"PREVIT:complex_1.pdb"
"PREVIT:complex_1.pdb"
"PREVIT:complex_1.pdb"
"PREVIT:complex_1.pdb"
"PREVIT:complex_1.pdb"
"PREVIT:complex_1.pdb"
"PREVIT:complex_1.pdb"
"PREVIT:complex_1.pdb"
"PREVIT:complex_1.pdb"
"PREVIT:complex_1.pdb"
"PREVIT:complex_1.pdb"
"PREVIT:complex_1.pdb"
"PREVIT:complex_1.pdb"
"PREVIT:complex_1.pdb"
"PREVIT:complex_1.pdb"
"PREVIT:complex_1.pdb"
"PREVIT:complex_1.pdb"
"PREVIT:complex_1.pdb"
"PREVIT:complex_1.pdb"
"PREVIT:complex_1.pdb"
"PREVIT:complex_1.pdb"
"PREVIT:complex_1.pdb"
"PREVIT:complex_1.pdb"
"PREVIT:complex_1.pdb"
"PREVIT:complex_1.pdb"
"PREVIT:complex_1.pdb"
"PREVIT:complex_1.pdb"
"PREVIT:complex_1.pdb"
"PREVIT:complex_1.pdb"
"PREVIT:complex_1.pdb"
"PREVIT:complex_1.pdb"
"PREVIT:complex_1.pdb"
"PREVIT:complex_1.pdb"
"PREVIT:complex_1.pdb"
"PREVIT:complex_1.pdb"
"PREVIT:complex_1.pdb"
"PREVIT:complex_1.pdb"
"PREVIT:complex_1.pdb"
"PREVIT:complex_1.pdb"
"PREVIT:complex_1.pdb"
"PREVIT:complex_1.pdb"
"PREVIT:complex_1.pdb"
"PREVIT:complex_1.pdb"
"PREVIT:complex_1.pdb"
"PREVIT:complex_1.pdb"
"PREVIT:complex_1.pdb"
"PREVIT:complex_1.pdb"
"PREVIT:complex_1.pdb"
"PREVIT:complex_1.pdb"
"PREVIT:complex_1.pdb"
"PREVIT:complex_1.pdb"
"PREVIT:complex_1.pdb"
"PREVIT:complex_1.pdb"
"PREVIT:complex_1.pdb"
"PREVIT:complex_1.pdb"
"PREVIT:complex_1.pdb"
"PREVIT:complex_1.pdb"
"PREVIT:complex_1.pdb"
"PREVIT:complex_1.pdb"
"PREVIT:complex_1.pdb"
"PREVIT:complex_1.pdb"
"PREVIT:complex_1.pdb"
"PREVIT:complex_1.pdb"
"PREVIT:complex_1.pdb"
"PREVIT:complex_1.pdb"
"PREVIT:complex_1.pdb"
"PREVIT:complex_1.pdb"
"PREVIT:complex_1.pdb"
"PREVIT:complex_1.pdb"
"PREVIT:complex_1.pdb"
"PREVIT:complex_1.pdb"
"PREVIT:complex_1.pdb"
"PREVIT:complex_1.pdb"
"PREVIT:complex_1.pdb"
"PREVIT:complex_1.pdb"
"PREVIT:complex_1.pdb"
"PREVIT:complex_1.pdb"
"PREVIT:complex_1.pdb"
"PREVIT:complex_1.pdb"
"PREVIT:complex_1.pdb"
"PREVIT:complex_1.pdb"
"PREVIT:complex_1.pdb"
"PREVIT:complex_1.pdb"
"PREVIT:complex_1.pdb"
"PREVIT:complex_1.pdb"
"PREVIT:complex_1.pdb"
"PREVIT:complex_1.pdb"
"PREVIT:complex_1.pdb"
"PREVIT:complex_1.pdb"
"PREVIT:complex_1.pdb"
"PREVIT:complex_1.pdb"
"PREVIT:complex_1.pdb"
"PREVIT:complex_1.pdb"
"PREVIT:complex_1.pdb"
"PREVIT:complex_1.pdb"
"PREVIT:complex_1.pdb"
"PREVIT:complex_1.pdb"
"PREVIT:complex_1.pdb"
"PREVIT:complex_1.pdb"
"PREVIT:complex_1.pdb"
"PREVIT:complex_1.pdb"
"PREVIT:complex_1.pdb"
"PREVIT:complex_1.pdb"
"PREVIT:complex_1.pdb"
"PREVIT:complex_1.pdb"
"PREVIT:complex_1.pdb"
"PREVIT:complex_1.pdb"
"PREVIT:complex_1.pdb"
"PREVIT:complex_1.pdb"
"PREVIT:complex_1.pdb"
"PREVIT:complex_1.pdb"
"PREVIT:complex_1.pdb"
"PREVIT:complex_1.pdb"
"PREVIT:complex_1.pdb"
"PREVIT:complex_1.pdb"
"PREVIT:complex_1.pdb"
"PREVIT:complex_1.pdb"
"PREVIT:complex_1.pdb"
"PREVIT:complex_1.pdb"
"PREVIT:complex_1.pdb"
"PREVIT:complex_1.pdb"
"PREVIT:complex_1.pdb"
"PREVIT:complex_1.pdb"
"PREVIT:complex_1.pdb"
"PREVIT:complex_1.pdb"
"PREVIT:complex_1.pdb"
"PREVIT:complex_1.pdb"
"PREVIT:complex_1.pdb"
"PREVIT:complex_1.pdb"
"PREVIT:complex_1.pdb"
"PREVIT:complex_1.pdb"
"PREVIT:complex_1.pdb"
"PREVIT:complex_1.pdb"
"PREVIT:complex_1.pdb"
"PREVIT:complex_1.pdb"
"PREVIT:complex_1.pdb"
"PREVIT:complex_1.pdb"
"PREVIT:complex_1.pdb"
"PREVIT:complex_1.pdb"
"PREVIT:complex_1.pdb"
"PREVIT:complex_1.pdb"
"PREVIT:complex_1.pdb"
"PREVIT:complex_1.pdb"
"PREVIT:complex_1.pdb"
"PREVIT:complex_1.pdb"
"PREVIT:complex_1.pdb"
"PREVIT:complex_1.pdb"
"PREVIT:complex_1.pdb"
"PREVIT:complex_1.pdb"
"PREVIT:complex_1.pdb"
"PREVIT:complex_1.pdb"
"PREVIT:complex_1.pdb"
"PREVIT:complex_1.pdb"
"PREVIT:complex_1.pdb"
"PREVIT:complex_1.pdb"
"PREVIT:complex_1.pdb"
"PREVIT:complex_1.pdb"
"PREVIT:complex_1.pdb"
"PREVIT:complex_1.pdb"
"PREVIT:complex_1.pdb"
"PREVIT:complex_1.pdb"
"PREVIT:complex_1.pdb"
"PREVIT:complex_1.pdb"
"PREVIT:complex_1.pdb"
"PREVIT:complex_1.pdb"
"PREVIT:complex_1.pdb"
"PREVIT:complex_1.pdb"
"PREVIT:complex_1.pdb"
"PREVIT:complex_1.pdb"
"PREVIT:complex_1.pdb"
"PREVIT:complex_1.pdb"
"PREVIT:complex_1.pdb"
"PREVIT:complex_1.pdb"
"PREVIT:complex_1.pdb"
"PREVIT:complex_1.pdb"
"PREVIT:complex_1.pdb"
"PREVIT:complex_1.pdb"
"PREVIT:complex_1.pdb"
"PREVIT:complex_1.pdb"
"PREVIT:complex_1.pdb"
"PREVIT:complex_1.pdb"
"PREVIT:complex_1.pdb"
"PREVIT:complex_1.pdb"
"PREVIT:complex_1.pdb"
"PREVIT:complex_1.pdb"
"PREVIT:complex_1.pdb"
"PREVIT:complex_1.pdb"
"PREVIT:complex_1.pdb"
"PREVIT:complex_1.pdb"
"PREVIT:complex_1.pdb"
"PREVIT:complex_1.pdb"
"PREVIT:complex_1.pdb"
"PREVIT:complex_1.pdb"
"PREVIT:complex_1.pdb"
"PREVIT:complex_1.pdb"
"PREVIT:complex_1.pdb"
"PREVIT:complex_1.pdb"
"PREVIT:complex_1.pdb"
"PREVIT:complex_1.pdb"
"PREVIT:complex_1.pdb"
"PREVIT:complex_1.pdb"
"PREVIT:complex_1.pdb"
"PREVIT:complex_1.pdb"
"PREVIT:complex_1.pdb"
"PREVIT:complex_1.pdb"
"PREVIT:complex_1.pdb"
"PREVIT:complex_1.pdb"
"PREVIT:complex_1.pdb"
"PREVIT:complex_1.pdb"
"PREVIT:complex_1.pdb"
"PREVIT:complex_1.pdb"
"PREVIT:complex_1.pdb"
"PREVIT:complex_1.pdb"
"PREVIT:complex_1.pdb"
"PREVIT:complex_1.pdb"
"PREVIT:complex_1.pdb"
"PREVIT:complex_1.pdb"
"PREVIT:complex_1.pdb"
"PREVIT:complex_1.pdb"
"PREVIT:complex_1.pdb"
"PREVIT:complex_1.pdb"
"PREVIT:complex_1.pdb"
"PREVIT:complex_1.pdb"
"PREVIT:complex_1.pdb"
"PREVIT:complex_1.pdb"
"PREVIT:complex_1.pdb"
"PREVIT:complex_1.pdb"
"PREVIT:complex_1.pdb"
"PREVIT:complex_1.pdb"
"PREVIT:complex_1.pdb"
"PREVIT:complex_1.pdb"
"PREVIT:complex_1.pdb"
"PREVIT:complex_1.pdb"
"PREVIT:complex_1.pdb"
"PREVIT:complex_1.pdb"
"PREVIT:complex_1.pdb"
"PREVIT:complex_1.pdb"
"PREVIT:complex_1.pdb"
"PREVIT:complex_1.pdb"
"PREVIT:complex_1.pdb"
"PREVIT:complex_1.pdb"
"PREVIT:complex_1.pdb"
"PREVIT:complex_1.pdb"
"PREVIT:complex_1.pdb"
"PREVIT:complex_1.pdb"
"PREVIT:complex_1.pdb"
"PREVIT:complex_1.pdb"
"PREVIT:complex_1.pdb"
"PREVIT:complex_1.pdb"
"PREVIT:complex_1.pdb"
"PREVIT:complex_1.pdb"
"PREVIT:complex_1.pdb"
"PREVIT:complex_1.pdb"
"PREVIT:complex_1.pdb"
"PREVIT:complex_1.pdb"
"PREVIT:complex_1.pdb"
"PREVIT:complex_1.pdb"
"PREVIT:complex_1.pdb"
"PREVIT:complex_1.pdb"
"PREVIT:complex_1.pdb"
"PREVIT:complex_1.pdb"
"PREVIT:complex_1.pdb"
"PREVIT:complex_1.pdb"
"PREVIT:complex_1.pdb"
"PREVIT:complex_1.pdb"
"PREVIT:complex_1.pdb"
"PREVIT:complex_1.pdb"
"PREVIT:complex_1.pdb"
"PREVIT:complex_1.pdb"
"PREVIT:complex_1.pdb"
"PREVIT:complex_1.pdb"
"PREVIT:complex_1.pdb"
"PREVIT:complex_1.pdb"
"PREVIT:complex_1.pdb"
"PREVIT:complex_1.pdb"
"PREVIT:complex_1.pdb"
"PREVIT:complex_1.pdb"
"PREVIT:complex_1.pdb"
"PREVIT:complex_1.pdb"
"PREVIT:complex_1.pdb"
"PREVIT:complex_1.pdb"
"PREVIT:complex_1.pdb"
"PREVIT:complex_1.pdb"
"PREVIT:complex_1.pdb"
"PREVIT:complex_1.pdb"
"PREVIT:complex_1.pdb"
"PREVIT:complex_1.pdb"
"PREVIT:complex_1.pdb"
"PREVIT:complex_1.pdb"
"PREVIT:complex_1.pdb"
"PREVIT:complex_1.pdb"
"PREVIT:complex_1.pdb"
"PREVIT:complex_1.pdb"
"PREVIT:complex_1.pdb"
"PREVIT:complex_1.pdb"
"PREVIT:complex_1.pdb"
"PREVIT:complex_1.pdb"
"PREVIT:complex_1.pdb"
"PREVIT:complex_1.pdb"
"PREVIT:complex_1.pdb"
"PREVIT:complex_1.pdb"
"PREVIT:complex_1.pdb"
"PREVIT:complex_1.pdb"
"PREVIT:complex_1.pdb"
"PREVIT:complex_1.pdb"
"PREVIT:complex_1.pdb"
"PREVIT:complex_1.pdb"
"PREVIT:complex_1.pdb"
"PREVIT:complex_1.pdb"
"PREVIT:complex_1.pdb"
"PREVIT:complex_1.pdb"
"PREVIT:complex_1.pdb"
"PREVIT:complex_1.pdb"
"PREVIT:complex_1.pdb"
"PREVIT:complex_1.pdb"
"PREVIT:complex_1.pdb"
"PREVIT:complex_1.pdb"
"PREVIT:complex_1.pdb"
"PREVIT:complex_1.pdb"
"PREVIT:complex_1.pdb"
"PREVIT:complex_1.pdb"
"PREVIT:complex_1.pdb"
"PREVIT:complex_1.pdb"
"PREVIT:complex_1.pdb"
"PREVIT:complex_1.pdb"
"PREVIT:complex_1.pdb"
"PREVIT:complex_1.pdb"
"PREVIT:complex_1.pdb"
"PREVIT:complex_1.pdb"
"PREVIT:complex_1.pdb"
"PREVIT:complex_1.pdb"
"PREVIT:complex_1.pdb"
"PREVIT:complex_1.pdb"
"PREVIT:complex_1.pdb"
"PREVIT:complex_1.pdb"
"PREVIT:complex_1.pdb"
"PREVIT:complex_1.pdb"
"PREVIT:complex_1.pdb"
"PREVIT:complex_1.pdb"
"PREVIT:complex_1.pdb"
"PREVIT:complex_1.pdb"
"PREVIT:complex_1.pdb"
"PREVIT:complex_1.pdb"
"PREVIT:complex_1.pdb"
"PREVIT:complex_1.pdb"
"PREVIT:complex_1.pdb"
"PREVIT:complex_1.pdb"
"PREVIT:complex_1.pdb"
"PREVIT:complex_1.pdb"
"PREVIT:complex_1.pdb"
"PREVIT:complex_1.pdb"
"PREVIT:complex_1.pdb"
"PREVIT:complex_1.pdb"
