# Supplementary material for: Flexibility of intrinsically disordered degrons in AUX/IAA proteins reinforces auxin co-receptor assemblies
Source: Nat Commun. 2020 May 8;11:2277. doi: 10.1038/s41467-020-16147-2 (PMC7210949; doi:10.1038/s41467-020-16147-2)
Supplement: Supplementary file 11 — Supplementary Data 8 [file 41467_2020_16147_MOESM11_ESM.gz › disvis_haddock_files/IAA07/Input/protein1.pdb]

REMARK FILENAME="protein1.pdb"
REMARK peptide link removed (applied DPEP): from      3033 to      3039
REMARK peptide link removed (applied DPEP): from      3062 to      3090
REMARK coordinates built for more than 100 hundred atoms
REMARK DATE:10-Dec-2019  13:35:01       created by user: enmr
REMARK VERSION:1.3U
ATOM      1  N   PHE     9      18.937-159.292 -13.075  1.00 15.00      A   
ATOM      2  HN  PHE     9      19.188-159.028 -12.165  1.00 15.00      A   
ATOM      3  CA  PHE     9      20.003-159.390 -14.133  1.00 15.00      A   
ATOM      4  CB  PHE     9      19.694-158.443 -15.311  1.00 15.00      A   
ATOM      5  CG  PHE     9      18.395-158.738 -16.010  1.00 15.00      A   
ATOM      6  CD1 PHE     9      17.566-157.696 -16.415  1.00 15.00      A   
ATOM      7  CD2 PHE     9      17.992-160.050 -16.259  1.00 15.00      A   
ATOM      8  CE1 PHE     9      16.361-157.955 -17.065  1.00 15.00      A   
ATOM      9  CE2 PHE     9      16.791-160.312 -16.903  1.00 15.00      A   
ATOM     10  CZ  PHE     9      15.974-159.265 -17.310  1.00 15.00      A   
ATOM     11  C   PHE     9      21.399-159.052 -13.596  1.00 15.00      A   
ATOM     12  O   PHE     9      21.525-158.193 -12.717  1.00 15.00      A   
ATOM     13  N   PRO    10      22.453-159.703 -14.144  1.00 15.00      A   
ATOM     14  CA  PRO    10      23.839-159.278 -13.909  1.00 15.00      A   
ATOM     15  CB  PRO    10      24.633-160.096 -14.925  1.00 15.00      A   
ATOM     16  CG  PRO    10      23.790-161.283 -15.201  1.00 15.00      A   
ATOM     17  CD  PRO    10      22.373-160.858 -15.053  1.00 15.00      A   
ATOM     18  C   PRO    10      23.996-157.788 -14.249  1.00 15.00      A   
ATOM     19  O   PRO    10      23.331-157.294 -15.158  1.00 15.00      A   
ATOM     20  N   GLU    11      24.879-157.094 -13.535  1.00 15.00      A   
ATOM     21  HN  GLU    11      25.441-157.571 -12.889  1.00 15.00      A   
ATOM     22  CA  GLU    11      25.044-155.635 -13.678  1.00 15.00      A   
ATOM     23  CB  GLU    11      26.102-155.085 -12.704  1.00 15.00      A   
ATOM     24  CG  GLU    11      26.020-155.578 -11.259  1.00 15.00      A   
ATOM     25  CD  GLU    11      24.692-155.272 -10.556  1.00 15.00      A   
ATOM     26  OE1 GLU    11      24.010-154.300 -10.942  1.00 15.00      A   
ATOM     27  OE2 GLU    11      24.341-156.014  -9.602  1.00 15.00      A   
ATOM     28  C   GLU    11      25.411-155.199 -15.097  1.00 15.00      A   
ATOM     29  O   GLU    11      24.979-154.138 -15.550  1.00 15.00      A   
ATOM     30  N   GLU    12      26.227-156.014 -15.775  1.00 15.00      A   
ATOM     31  HN  GLU    12      26.575-156.814 -15.328  1.00 15.00      A   
ATOM     32  CA  GLU    12      26.622-155.751 -17.172  1.00 15.00      A   
ATOM     33  CB  GLU    12      27.671-156.769 -17.642  1.00 15.00      A   
ATOM     34  CG  GLU    12      27.234-158.215 -17.470  1.00 15.00      A   
ATOM     35  CD  GLU    12      28.282-159.198 -17.899  1.00 15.00      A   
ATOM     36  OE1 GLU    12      29.292-158.773 -18.519  1.00 15.00      A   
ATOM     37  OE2 GLU    12      28.099-160.405 -17.607  1.00 15.00      A   
ATOM     38  C   GLU    12      25.402-155.781 -18.105  1.00 15.00      A   
ATOM     39  O   GLU    12      25.260-154.891 -18.967  1.00 15.00      A   
ATOM     40  N   VAL    13      24.546-156.824 -17.934  1.00 15.00      A   
ATOM     41  HN  VAL    13      24.795-157.550 -17.324  1.00 15.00      A   
ATOM     42  CA  VAL    13      23.253-156.894 -18.640  1.00 15.00      A   
ATOM     43  CB  VAL    13      22.433-158.168 -18.248  1.00 15.00      A   
ATOM     44  CG1 VAL    13      21.036-158.106 -18.810  1.00 15.00      A   
ATOM     45  CG2 VAL    13      23.127-159.431 -18.743  1.00 15.00      A   
ATOM     46  C   VAL    13      22.408-155.606 -18.442  1.00 15.00      A   
ATOM     47  O   VAL    13      21.960-154.998 -19.414  1.00 15.00      A   
ATOM     48  N   LEU    14      22.190-155.189 -17.194  1.00 15.00      A   
ATOM     49  HN  LEU    14      22.543-155.711 -16.443  1.00 15.00      A   
ATOM     50  CA  LEU    14      21.418-153.940 -16.920  1.00 15.00      A   
ATOM     51  CB  LEU    14      21.183-153.736 -15.409  1.00 15.00      A   
ATOM     52  CG  LEU    14      19.970-154.449 -14.785  1.00 15.00      A   
ATOM     53  CD1 LEU    14      20.087-154.536 -13.255  1.00 15.00      A   
ATOM     54  CD2 LEU    14      18.639-153.771 -15.200  1.00 15.00      A   
ATOM     55  C   LEU    14      22.055-152.661 -17.479  1.00 15.00      A   
ATOM     56  O   LEU    14      21.360-151.728 -17.944  1.00 15.00      A   
ATOM     57  N   GLU    15      23.381-152.585 -17.402  1.00 15.00      A   
ATOM     58  HN  GLU    15      23.881-153.285 -16.933  1.00 15.00      A   
ATOM     59  CA  GLU    15      24.105-151.460 -18.014  1.00 15.00      A   
ATOM     60  CB  GLU    15      25.595-151.567 -17.715  1.00 15.00      A   
ATOM     61  CG  GLU    15      26.459-150.432 -18.266  1.00 15.00      A   
ATOM     62  CD  GLU    15      27.835-150.370 -17.597  1.00 15.00      A   
ATOM     63  OE1 GLU    15      28.444-151.436 -17.376  1.00 15.00      A   
ATOM     64  OE2 GLU    15      28.314-149.266 -17.274  1.00 15.00      A   
ATOM     65  C   GLU    15      23.854-151.443 -19.526  1.00 15.00      A   
ATOM     66  O   GLU    15      23.686-150.380 -20.127  1.00 15.00      A   
ATOM     67  N   HIS    16      23.784-152.616 -20.136  1.00 15.00      A   
ATOM     68  HN  HIS    16      23.901-153.439 -19.617  1.00 15.00      A   
ATOM     69  CA  HIS    16      23.536-152.698 -21.566  1.00 15.00      A   
ATOM     70  CB  HIS    16      23.872-154.071 -22.133  1.00 15.00      A   
ATOM     71  CG  HIS    16      24.042-154.063 -23.620  1.00 15.00      A   
ATOM     72  ND1 HIS    16      24.869-153.167 -24.266  1.00 15.00      A   
ATOM     73  CD2 HIS    16      23.492-154.831 -24.589  1.00 15.00      A   
ATOM     74  CE1 HIS    16      24.831-153.396 -25.568  1.00 15.00      A   
ATOM     75  NE2 HIS    16      23.992-154.390 -25.792  1.00 15.00      A   
ATOM     76  HE2 HIS    16      23.762-154.756 -26.672  1.00 15.00      A   
ATOM     77  C   HIS    16      22.108-152.321 -21.943  1.00 15.00      A   
ATOM     78  O   HIS    16      21.898-151.666 -22.966  1.00 15.00      A   
ATOM     79  N   VAL    17      21.133-152.748 -21.143  1.00 15.00      A   
ATOM     80  HN  VAL    17      21.337-153.374 -20.417  1.00 15.00      A   
ATOM     81  CA  VAL    17      19.752-152.284 -21.343  1.00 15.00      A   
ATOM     82  CB  VAL    17      18.787-152.802 -20.260  1.00 15.00      A   
ATOM     83  CG1 VAL    17      17.401-152.146 -20.408  1.00 15.00      A   
ATOM     84  CG2 VAL    17      18.665-154.346 -20.328  1.00 15.00      A   
ATOM     85  C   VAL    17      19.688-150.754 -21.341  1.00 15.00      A   
ATOM     86  O   VAL    17      19.080-150.141 -22.221  1.00 15.00      A   
ATOM     87  N   PHE    18      20.325-150.157 -20.340  1.00 15.00      A   
ATOM     88  HN  PHE    18      20.856-150.701 -19.722  1.00 15.00      A   
ATOM     89  CA  PHE    18      20.256-148.730 -20.138  1.00 15.00      A   
ATOM     90  CB  PHE    18      20.899-148.361 -18.798  1.00 15.00      A   
ATOM     91  CG  PHE    18      20.152-148.865 -17.578  1.00 15.00      A   
ATOM     92  CD1 PHE    18      20.739-148.744 -16.309  1.00 15.00      A   
ATOM     93  CD2 PHE    18      18.885-149.445 -17.685  1.00 15.00      A   
ATOM     94  CE1 PHE    18      20.062-149.183 -15.162  1.00 15.00      A   
ATOM     95  CE2 PHE    18      18.209-149.904 -16.566  1.00 15.00      A   
ATOM     96  CZ  PHE    18      18.797-149.786 -15.294  1.00 15.00      A   
ATOM     97  C   PHE    18      20.944-147.944 -21.262  1.00 15.00      A   
ATOM     98  O   PHE    18      20.691-146.734 -21.432  1.00 15.00      A   
ATOM     99  N   SER    19      21.838-148.600 -22.001  1.00 15.00      A   
ATOM    100  HN  SER    19      22.053-149.530 -21.780  1.00 15.00      A   
ATOM    101  CA  SER    19      22.509-147.959 -23.141  1.00 15.00      A   
ATOM    102  CB  SER    19      23.625-148.847 -23.678  1.00 15.00      A   
ATOM    103  OG  SER    19      23.086-149.873 -24.499  1.00 15.00      A   
ATOM    104  HG  SER    19      23.536-150.701 -24.314  1.00 15.00      A   
ATOM    105  C   SER    19      21.530-147.580 -24.261  1.00 15.00      A   
ATOM    106  O   SER    19      21.816-146.705 -25.088  1.00 15.00      A   
ATOM    107  N   PHE    20      20.367-148.221 -24.272  1.00 15.00      A   
ATOM    108  HN  PHE    20      20.205-148.920 -23.605  1.00 15.00      A   
ATOM    109  CA  PHE    20      19.321-147.917 -25.247  1.00 15.00      A   
ATOM    110  CB  PHE    20      18.578-149.193 -25.633  1.00 15.00      A   
ATOM    111  CG  PHE    20      19.458-150.236 -26.253  1.00 15.00      A   
ATOM    112  CD1 PHE    20      19.972-151.281 -25.482  1.00 15.00      A   
ATOM    113  CD2 PHE    20      19.777-150.173 -27.607  1.00 15.00      A   
ATOM    114  CE1 PHE    20      20.786-152.254 -26.059  1.00 15.00      A   
ATOM    115  CE2 PHE    20      20.596-151.137 -28.203  1.00 15.00      A   
ATOM    116  CZ  PHE    20      21.098-152.192 -27.423  1.00 15.00      A   
ATOM    117  C   PHE    20      18.321-146.886 -24.711  1.00 15.00      A   
ATOM    118  O   PHE    20      17.302-146.622 -25.343  1.00 15.00      A   
ATOM    119  N   ILE    21      18.605-146.335 -23.533  1.00 15.00      A   
ATOM    120  HN  ILE    21      19.450-146.559 -23.091  1.00 15.00      A   
ATOM    121  CA  ILE    21      17.687-145.405 -22.885  1.00 15.00      A   
ATOM    122  CB  ILE    21      17.186-145.952 -21.532  1.00 15.00      A   
ATOM    123  CG1 ILE    21      16.499-147.318 -21.728  1.00 15.00      A   
ATOM    124  CG2 ILE    21      16.226-144.951 -20.882  1.00 15.00      A   
ATOM    125  CD1 ILE    21      16.211-148.048 -20.425  1.00 15.00      A   
ATOM    126  C   ILE    21      18.410-144.071 -22.716  1.00 15.00      A   
ATOM    127  O   ILE    21      19.261-143.934 -21.827  1.00 15.00      A   
ATOM    128  N   GLN    22      18.079-143.114 -23.581  1.00 15.00      A   
ATOM    129  HN  GLN    22      17.316-143.253 -24.180  1.00 15.00      A   
ATOM    130  CA  GLN    22      18.831-141.856 -23.658  1.00 15.00      A   
ATOM    131  CB  GLN    22      19.641-141.757 -24.979  1.00 15.00      A   
ATOM    132  CG  GLN    22      20.762-142.879 -25.138  1.00 15.00      A   
ATOM    133  CD  GLN    22      21.755-143.014 -23.918  1.00 15.00      A   
ATOM    134  OE1 GLN    22      22.176-144.125 -23.555  1.00 15.00      A   
ATOM    135  NE2 GLN    22      22.133-141.879 -23.315  1.00 15.00      A   
ATOM    136 HE21 GLN    22      21.778-141.032 -23.658  1.00 15.00      A   
ATOM    137 HE22 GLN    22      22.749-141.941 -22.556  1.00 15.00      A   
ATOM    138  C   GLN    22      18.053-140.560 -23.334  1.00 15.00      A   
ATOM    139  O   GLN    22      18.663-139.494 -23.216  1.00 15.00      A   
ATOM    140  N   LEU    23      16.734-140.648 -23.143  1.00 15.00      A   
ATOM    141  HN  LEU    23      16.290-141.516 -23.244  1.00 15.00      A   
ATOM    142  CA  LEU    23      15.938-139.467 -22.784  1.00 15.00      A   
ATOM    143  CB  LEU    23      14.458-139.720 -23.054  1.00 15.00      A   
ATOM    144  CG  LEU    23      13.832-139.232 -24.359  1.00 15.00      A   
ATOM    145  CD1 LEU    23      14.604-139.718 -25.577  1.00 15.00      A   
ATOM    146  CD2 LEU    23      12.378-139.689 -24.418  1.00 15.00      A   
ATOM    147  C   LEU    23      16.118-139.168 -21.317  1.00 15.00      A   
ATOM    148  O   LEU    23      16.042-140.075 -20.503  1.00 15.00      A   
ATOM    149  N   ASP    24      16.321-137.895 -20.974  1.00 15.00      A   
ATOM    150  HN  ASP    24      16.307-137.202 -21.667  1.00 15.00      A   
ATOM    151  CA  ASP    24      16.562-137.516 -19.595  1.00 15.00      A   
ATOM    152  CB  ASP    24      16.631-135.997 -19.461  1.00 15.00      A   
ATOM    153  CG  ASP    24      17.821-135.398 -20.179  1.00 15.00      A   
ATOM    154  OD1 ASP    24      18.858-136.073 -20.314  1.00 15.00      A   
ATOM    155  OD2 ASP    24      17.710-134.235 -20.599  1.00 15.00      A   
ATOM    156  C   ASP    24      15.484-138.069 -18.659  1.00 15.00      A   
ATOM    157  O   ASP    24      15.808-138.630 -17.596  1.00 15.00      A   
ATOM    158  N   LYS    25      14.216-137.878 -19.053  1.00 15.00      A   
ATOM    159  HN  LYS    25      14.058-137.451 -19.921  1.00 15.00      A   
ATOM    160  CA  LYS    25      13.058-138.274 -18.254  1.00 15.00      A   
ATOM    161  CB  LYS    25      11.739-137.872 -18.931  1.00 15.00      A   
ATOM    162  CG  LYS    25      11.474-136.358 -18.979  1.00 15.00      A   
ATOM    163  CD  LYS    25      10.143-136.069 -19.708  1.00 15.00      A   
ATOM    164  CE  LYS    25       9.945-134.592 -20.062  1.00 15.00      A   
ATOM    165  NZ  LYS    25      10.029-133.737 -18.842  1.00 15.00      A   
ATOM    166  HZ1 LYS    25       9.894-132.737 -19.096  1.00 15.00      A   
ATOM    167  HZ2 LYS    25      10.960-133.845 -18.393  1.00 15.00      A   
ATOM    168  HZ3 LYS    25       9.293-134.014 -18.160  1.00 15.00      A   
ATOM    169  C   LYS    25      13.046-139.786 -17.995  1.00 15.00      A   
ATOM    170  O   LYS    25      12.631-140.224 -16.918  1.00 15.00      A   
ATOM    171  N   ASP    26      13.486-140.571 -18.976  1.00 15.00      A   
ATOM    172  HN  ASP    26      13.757-140.178 -19.832  1.00 15.00      A   
ATOM    173  CA  ASP    26      13.567-142.030 -18.780  1.00 15.00      A   
ATOM    174  CB  ASP    26      13.693-142.768 -20.112  1.00 15.00      A   
ATOM    175  CG  ASP    26      12.430-142.705 -20.959  1.00 15.00      A   
ATOM    176  OD1 ASP    26      11.300-142.542 -20.431  1.00 15.00      A   
ATOM    177  OD2 ASP    26      12.572-142.854 -22.190  1.00 15.00      A   
ATOM    178  C   ASP    26      14.729-142.428 -17.855  1.00 15.00      A   
ATOM    179  O   ASP    26      14.573-143.322 -17.018  1.00 15.00      A   
ATOM    180  N   ARG    27      15.888-141.795 -18.017  1.00 15.00      A   
ATOM    181  HN  ARG    27      15.985-141.162 -18.759  1.00 15.00      A   
ATOM    182  CA  ARG    27      17.038-142.020 -17.106  1.00 15.00      A   
ATOM    183  CB  ARG    27      18.164-141.039 -17.442  1.00 15.00      A   
ATOM    184  CG  ARG    27      18.997-141.390 -18.619  1.00 15.00      A   
ATOM    185  CD  ARG    27      20.053-142.373 -18.113  1.00 15.00      A   
ATOM    186  NE  ARG    27      20.371-143.265 -19.156  1.00 15.00      A   
ATOM    187  HE  ARG    27      19.811-143.223 -19.959  1.00 15.00      A   
ATOM    188  CZ  ARG    27      21.353-144.142 -19.134  1.00 15.00      A   
ATOM    189  NH1 ARG    27      22.191-144.273 -18.094  1.00 15.00      A   
ATOM    190 HH11 ARG    27      22.080-143.666 -17.257  1.00 15.00      A   
ATOM    191 HH12 ARG    27      22.952-144.982 -18.125  1.00 15.00      A   
ATOM    192  NH2 ARG    27      21.477-144.854 -20.198  1.00 15.00      A   
ATOM    193 HH21 ARG    27      20.825-144.714 -20.996  1.00 15.00      A   
ATOM    194 HH22 ARG    27      22.229-145.570 -20.260  1.00 15.00      A   
ATOM    195  C   ARG    27      16.632-141.750 -15.652  1.00 15.00      A   
ATOM    196  O   ARG    27      16.947-142.512 -14.741  1.00 15.00      A   
ATOM    197  N   ASN    28      15.931-140.635 -15.442  1.00 15.00      A   
ATOM    198  HN  ASN    28      15.760-140.039 -16.201  1.00 15.00      A   
ATOM    199  CA  ASN    28      15.406-140.263 -14.130  1.00 15.00      A   
ATOM    200  CB  ASN    28      14.796-138.849 -14.207  1.00 15.00      A   
ATOM    201  CG  ASN    28      15.860-137.806 -14.440  1.00 15.00      A   
ATOM    202  OD1 ASN    28      17.045-138.116 -14.315  1.00 15.00      A   
ATOM    203  ND2 ASN    28      15.467-136.586 -14.801  1.00 15.00      A   
ATOM    204 HD21 ASN    28      14.509-136.420 -14.899  1.00 15.00      A   
ATOM    205 HD22 ASN    28      16.154-135.905 -14.954  1.00 15.00      A   
ATOM    206  C   ASN    28      14.442-141.293 -13.497  1.00 15.00      A   
ATOM    207  O   ASN    28      14.594-141.655 -12.306  1.00 15.00      A   
ATOM    208  N   SER    29      13.502-141.807 -14.286  1.00 15.00      A   
ATOM    209  HN  SER    29      13.438-141.518 -15.220  1.00 15.00      A   
ATOM    210  CA  SER    29      12.563-142.802 -13.766  1.00 15.00      A   
ATOM    211  CB  SER    29      11.480-143.151 -14.791  1.00 15.00      A   
ATOM    212  OG  SER    29      10.765-141.997 -15.225  1.00 15.00      A   
ATOM    213  HG  SER    29      10.767-141.338 -14.527  1.00 15.00      A   
ATOM    214  C   SER    29      13.341-144.082 -13.391  1.00 15.00      A   
ATOM    215  O   SER    29      13.102-144.669 -12.339  1.00 15.00      A   
ATOM    216  N   VAL    30      14.267-144.471 -14.264  1.00 15.00      A   
ATOM    217  HN  VAL    30      14.354-143.973 -15.103  1.00 15.00      A   
ATOM    218  CA  VAL    30      15.168-145.614 -14.032  1.00 15.00      A   
ATOM    219  CB  VAL    30      16.152-145.794 -15.216  1.00 15.00      A   
ATOM    220  CG1 VAL    30      17.348-146.684 -14.837  1.00 15.00      A   
ATOM    221  CG2 VAL    30      15.420-146.387 -16.418  1.00 15.00      A   
ATOM    222  C   VAL    30      15.906-145.486 -12.693  1.00 15.00      A   
ATOM    223  O   VAL    30      15.942-146.452 -11.898  1.00 15.00      A   
ATOM    224  N   SER    31      16.479-144.313 -12.433  1.00 15.00      A   
ATOM    225  HN  SER    31      16.385-143.577 -13.074  1.00 15.00      A   
ATOM    226  CA  SER    31      17.248-144.105 -11.204  1.00 15.00      A   
ATOM    227  CB  SER    31      17.870-142.721 -11.217  1.00 15.00      A   
ATOM    228  OG  SER    31      16.849-141.756 -11.073  1.00 15.00      A   
ATOM    229  HG  SER    31      16.813-141.208 -11.860  1.00 15.00      A   
ATOM    230  C   SER    31      16.398-144.267  -9.937  1.00 15.00      A   
ATOM    231  O   SER    31      16.936-144.393  -8.830  1.00 15.00      A   
ATOM    232  N   LEU    32      15.074-144.226 -10.105  1.00 15.00      A   
ATOM    233  HN  LEU    32      14.719-144.130 -11.013  1.00 15.00      A   
ATOM    234  CA  LEU    32      14.129-144.319  -8.990  1.00 15.00      A   
ATOM    235  CB  LEU    32      13.064-143.204  -9.092  1.00 15.00      A   
ATOM    236  CG  LEU    32      13.454-141.808  -8.582  1.00 15.00      A   
ATOM    237  CD1 LEU    32      12.452-140.812  -9.093  1.00 15.00      A   
ATOM    238  CD2 LEU    32      13.474-141.814  -7.049  1.00 15.00      A   
ATOM    239  C   LEU    32      13.421-145.658  -8.846  1.00 15.00      A   
ATOM    240  O   LEU    32      12.537-145.799  -7.982  1.00 15.00      A   
ATOM    241  N   VAL    33      13.761-146.658  -9.657  1.00 15.00      A   
ATOM    242  HN  VAL    33      14.450-146.555 -10.347  1.00 15.00      A   
ATOM    243  CA  VAL    33      13.043-147.927  -9.458  1.00 15.00      A   
ATOM    244  CB  VAL    33      12.895-148.904 -10.708  1.00 15.00      A   
ATOM    245  CG1 VAL    33      13.182-148.240 -12.025  1.00 15.00      A   
ATOM    246  CG2 VAL    33      13.646-150.232 -10.510  1.00 15.00      A   
ATOM    247  C   VAL    33      13.506-148.660  -8.188  1.00 15.00      A   
ATOM    248  O   VAL    33      12.669-149.143  -7.421  1.00 15.00      A   
ATOM    249  N   CYS    34      14.822-148.732  -7.983  1.00 15.00      A   
ATOM    250  HN  CYS    34      15.429-148.418  -8.686  1.00 15.00      A   
ATOM    251  CA  CYS    34      15.391-149.265  -6.743  1.00 15.00      A   
ATOM    252  CB  CYS    34      15.345-150.789  -6.739  1.00 15.00      A   
ATOM    253  SG  CYS    34      16.426-151.494  -7.955  1.00 15.00      A   
ATOM    254  HG  CYS    34      15.682-151.920  -8.966  1.00 15.00      A   
ATOM    255  C   CYS    34      16.826-148.766  -6.537  1.00 15.00      A   
ATOM    256  O   CYS    34      17.404-148.132  -7.424  1.00 15.00      A   
ATOM    257  N   LYS    35      17.391-149.050  -5.364  1.00 15.00      A   
ATOM    258  HN  LYS    35      16.889-149.588  -4.717  1.00 15.00      A   
ATOM    259  CA  LYS    35      18.731-148.590  -5.005  1.00 15.00      A   
ATOM    260  CB  LYS    35      19.055-149.002  -3.567  1.00 15.00      A   
ATOM    261  CG  LYS    35      19.896-148.007  -2.775  1.00 15.00      A   
ATOM    262  CD  LYS    35      19.135-146.741  -2.413  1.00 15.00      A   
ATOM    263  CE  LYS    35      20.070-145.517  -2.316  1.00 15.00      A   
ATOM    264  NZ  LYS    35      20.127-144.613  -3.511  1.00 15.00      A   
ATOM    265  HZ1 LYS    35      20.453-145.143  -4.345  1.00 15.00      A   
ATOM    266  HZ2 LYS    35      20.785-143.828  -3.334  1.00 15.00      A   
ATOM    267  HZ3 LYS    35      19.183-144.222  -3.709  1.00 15.00      A   
ATOM    268  C   LYS    35      19.793-149.101  -5.998  1.00 15.00      A   
ATOM    269  O   LYS    35      20.697-148.360  -6.401  1.00 15.00      A   
ATOM    270  N   SER    36      19.661-150.359  -6.413  1.00 15.00      A   
ATOM    271  HN  SER    36      18.942-150.913  -6.044  1.00 15.00      A   
ATOM    272  CA  SER    36      20.566-150.932  -7.408  1.00 15.00      A   
ATOM    273  CB  SER    36      20.239-152.407  -7.653  1.00 15.00      A   
ATOM    274  OG  SER    36      21.285-152.976  -8.410  1.00 15.00      A   
ATOM    275  HG  SER    36      22.119-152.572  -8.159  1.00 15.00      A   
ATOM    276  C   SER    36      20.579-150.178  -8.750  1.00 15.00      A   
ATOM    277  O   SER    36      21.663-149.842  -9.272  1.00 15.00      A   
ATOM    278  N   TRP    37      19.399-149.918  -9.286  1.00 15.00      A   
ATOM    279  HN  TRP    37      18.591-150.234  -8.830  1.00 15.00      A   
ATOM    280  CA  TRP    37      19.261-149.179 -10.529  1.00 15.00      A   
ATOM    281  CB  TRP    37      17.809-149.167 -10.985  1.00 15.00      A   
ATOM    282  CG  TRP    37      17.356-150.499 -11.469  1.00 15.00      A   
ATOM    283  CD1 TRP    37      17.735-151.707 -10.981  1.00 15.00      A   
ATOM    284  CD2 TRP    37      16.451-150.766 -12.541  1.00 15.00      A   
ATOM    285  NE1 TRP    37      17.114-152.715 -11.675  1.00 15.00      A   
ATOM    286  HE1 TRP    37      17.224-153.674 -11.506  1.00 15.00      A   
ATOM    287  CE2 TRP    37      16.320-152.162 -12.642  1.00 15.00      A   
ATOM    288  CE3 TRP    37      15.733-149.970 -13.428  1.00 15.00      A   
ATOM    289  CZ2 TRP    37      15.512-152.765 -13.592  1.00 15.00      A   
ATOM    290  CZ3 TRP    37      14.937-150.574 -14.366  1.00 15.00      A   
ATOM    291  CH2 TRP    37      14.830-151.958 -14.442  1.00 15.00      A   
ATOM    292  C   TRP    37      19.805-147.757 -10.434  1.00 15.00      A   
ATOM    293  O   TRP    37      20.431-147.264 -11.354  1.00 15.00      A   
ATOM    294  N   TYR    38      19.576-147.121  -9.299  1.00 15.00      A   
ATOM    295  HN  TYR    38      19.007-147.537  -8.618  1.00 15.00      A   
ATOM    296  CA  TYR    38      20.152-145.822  -9.047  1.00 15.00      A   
ATOM    297  CB  TYR    38      19.841-145.345  -7.649  1.00 15.00      A   
ATOM    298  CG  TYR    38      20.533-144.057  -7.300  1.00 15.00      A   
ATOM    299  CD1 TYR    38      21.777-144.055  -6.708  1.00 15.00      A   
ATOM    300  CD2 TYR    38      19.946-142.839  -7.577  1.00 15.00      A   
ATOM    301  CE1 TYR    38      22.405-142.891  -6.393  1.00 15.00      A   
ATOM    302  CE2 TYR    38      20.569-141.678  -7.264  1.00 15.00      A   
ATOM    303  CZ  TYR    38      21.791-141.697  -6.672  1.00 15.00      A   
ATOM    304  OH  TYR    38      22.419-140.529  -6.358  1.00 15.00      A   
ATOM    305  HH  TYR    38      23.340-140.579  -6.623  1.00 15.00      A   
ATOM    306  C   TYR    38      21.651-145.804  -9.271  1.00 15.00      A   
ATOM    307  O   TYR    38      22.162-144.930  -9.954  1.00 15.00      A   
ATOM    308  N   GLU    39      22.356-146.774  -8.707  1.00 15.00      A   
ATOM    309  HN  GLU    39      21.896-147.480  -8.206  1.00 15.00      A   
ATOM    310  CA  GLU    39      23.804-146.802  -8.824  1.00 15.00      A   
ATOM    311  CB  GLU    39      24.405-147.718  -7.771  1.00 15.00      A   
ATOM    312  CG  GLU    39      24.184-147.231  -6.358  1.00 15.00      A   
ATOM    313  CD  GLU    39      25.034-146.025  -6.014  1.00 15.00      A   
ATOM    314  OE1 GLU    39      24.591-145.216  -5.191  1.00 15.00      A   
ATOM    315  OE2 GLU    39      26.143-145.895  -6.555  1.00 15.00      A   
ATOM    316  C   GLU    39      24.287-147.190 -10.216  1.00 15.00      A   
ATOM    317  O   GLU    39      25.260-146.653 -10.710  1.00 15.00      A   
ATOM    318  N   ILE    40      23.602-148.124 -10.845  1.00 15.00      A   
ATOM    319  HN  ILE    40      22.825-148.535 -10.413  1.00 15.00      A   
ATOM    320  CA  ILE    40      23.994-148.542 -12.168  1.00 15.00      A   
ATOM    321  CB  ILE    40      23.286-149.854 -12.556  1.00 15.00      A   
ATOM    322  CG1 ILE    40      23.765-150.997 -11.652  1.00 15.00      A   
ATOM    323  CG2 ILE    40      23.545-150.194 -13.990  1.00 15.00      A   
ATOM    324  CD1 ILE    40      22.918-152.230 -11.730  1.00 15.00      A   
ATOM    325  C   ILE    40      23.740-147.432 -13.186  1.00 15.00      A   
ATOM    326  O   ILE    40      24.605-147.094 -13.976  1.00 15.00      A   
ATOM    327  N   GLU    41      22.546-146.858 -13.140  1.00 15.00      A   
ATOM    328  HN  GLU    41      21.881-147.193 -12.503  1.00 15.00      A   
ATOM    329  CA  GLU    41      22.189-145.723 -14.026  1.00 15.00      A   
ATOM    330  CB  GLU    41      20.725-145.316 -13.760  1.00 15.00      A   
ATOM    331  CG  GLU    41      20.127-144.262 -14.736  1.00 15.00      A   
ATOM    332  CD  GLU    41      20.718-142.921 -14.558  1.00 15.00      A   
ATOM    333  OE1 GLU    41      20.754-142.390 -13.418  1.00 15.00      A   
ATOM    334  OE2 GLU    41      21.137-142.371 -15.585  1.00 15.00      A   
ATOM    335  C   GLU    41      23.187-144.562 -13.875  1.00 15.00      A   
ATOM    336  O   GLU    41      23.740-144.077 -14.877  1.00 15.00      A   
ATOM    337  N   ARG    42      23.477-144.140 -12.640  1.00 15.00      A   
ATOM    338  HN  ARG    42      23.106-144.601 -11.858  1.00 15.00      A   
ATOM    339  CA  ARG    42      24.354-142.983 -12.470  1.00 15.00      A   
ATOM    340  CB  ARG    42      24.531-142.564 -10.997  1.00 15.00      A   
ATOM    341  CG  ARG    42      25.185-143.653 -10.128  1.00 15.00      A   
ATOM    342  CD  ARG    42      25.304-143.306  -8.655  1.00 15.00      A   
ATOM    343  NE  ARG    42      26.412-142.386  -8.466  1.00 15.00      A   
ATOM    344  HE  ARG    42      26.349-141.524  -8.928  1.00 15.00      A   
ATOM    345  CZ  ARG    42      27.488-142.611  -7.730  1.00 15.00      A   
ATOM    346  NH1 ARG    42      27.630-143.731  -7.035  1.00 15.00      A   
ATOM    347 HH11 ARG    42      26.886-144.456  -7.061  1.00 15.00      A   
ATOM    348 HH12 ARG    42      28.486-143.884  -6.464  1.00 15.00      A   
ATOM    349  NH2 ARG    42      28.416-141.671  -7.675  1.00 15.00      A   
ATOM    350 HH21 ARG    42      28.289-140.783  -8.202  1.00 15.00      A   
ATOM    351 HH22 ARG    42      29.273-141.819  -7.105  1.00 15.00      A   
ATOM    352  C   ARG    42      25.713-143.244 -13.138  1.00 15.00      A   
ATOM    353  O   ARG    42      26.295-142.354 -13.722  1.00 15.00      A   
ATOM    354  N   TRP    43      26.209-144.479 -13.048  1.00 15.00      A   
ATOM    355  HN  TRP    43      25.668-145.196 -12.656  1.00 15.00      A   
ATOM    356  CA  TRP    43      27.561-144.765 -13.534  1.00 15.00      A   
ATOM    357  CB  TRP    43      28.077-145.997 -12.862  1.00 15.00      A   
ATOM    358  CG  TRP    43      28.713-145.717 -11.514  1.00 15.00      A   
ATOM    359  CD1 TRP    43      28.152-145.918 -10.241  1.00 15.00      A   
ATOM    360  CD2 TRP    43      30.070-145.267 -11.255  1.00 15.00      A   
ATOM    361  NE1 TRP    43      29.085-145.620  -9.214  1.00 15.00      A   
ATOM    362  HE1 TRP    43      28.919-145.686  -8.251  1.00 15.00      A   
ATOM    363  CE2 TRP    43      30.263-145.217  -9.806  1.00 15.00      A   
ATOM    364  CE3 TRP    43      31.138-144.905 -12.103  1.00 15.00      A   
ATOM    365  CZ2 TRP    43      31.490-144.816  -9.198  1.00 15.00      A   
ATOM    366  CZ3 TRP    43      32.360-144.501 -11.493  1.00 15.00      A   
ATOM    367  CH2 TRP    43      32.516-144.451 -10.047  1.00 15.00      A   
ATOM    368  C   TRP    43      27.690-144.946 -15.045  1.00 15.00      A   
ATOM    369  O   TRP    43      28.811-145.006 -15.565  1.00 15.00      A   
ATOM    370  N   CYS    44      26.525-145.132 -15.762  1.00 15.00      A   
ATOM    371  HN  CYS    44      25.658-145.261 -15.324  1.00 15.00      A   
ATOM    372  CA  CYS    44      26.668-145.125 -17.208  1.00 15.00      A   
ATOM    373  CB  CYS    44      26.195-146.463 -17.759  1.00 15.00      A   
ATOM    374  SG  CYS    44      24.352-146.654 -17.515  1.00 15.00      A   
ATOM    375  HG  CYS    44      23.744-146.156 -18.582  1.00 15.00      A   
ATOM    376  C   CYS    44      25.810-144.049 -17.874  1.00 15.00      A   
ATOM    377  O   CYS    44      25.483-144.196 -19.053  1.00 15.00      A   
ATOM    378  N   ARG    45      25.412-142.998 -17.142  1.00 15.00      A   
ATOM    379  HN  ARG    45      25.616-142.966 -16.184  1.00 15.00      A   
ATOM    380  CA  ARG    45      24.674-141.898 -17.765  1.00 15.00      A   
ATOM    381  CB  ARG    45      24.014-140.938 -16.737  1.00 15.00      A   
ATOM    382  CG  ARG    45      23.195-139.856 -17.440  1.00 15.00      A   
ATOM    383  CD  ARG    45      22.333-138.917 -16.538  1.00 15.00      A   
ATOM    384  NE  ARG    45      21.346-139.614 -15.697  1.00 15.00      A   
ATOM    385  HE  ARG    45      21.549-140.543 -15.460  1.00 15.00      A   
ATOM    386  CZ  ARG    45      20.208-139.088 -15.235  1.00 15.00      A   
ATOM    387  NH1 ARG    45      19.802-137.867 -15.585  1.00 15.00      A   
ATOM    388 HH11 ARG    45      18.911-137.487 -15.207  1.00 15.00      A   
ATOM    389 HH12 ARG    45      20.377-137.295 -16.236  1.00 15.00      A   
ATOM    390  NH2 ARG    45      19.438-139.829 -14.458  1.00 15.00      A   
ATOM    391 HH21 ARG    45      19.722-140.800 -14.218  1.00 15.00      A   
ATOM    392 HH22 ARG    45      18.548-139.441 -14.086  1.00 15.00      A   
ATOM    393  C   ARG    45      25.666-141.066 -18.596  1.00 15.00      A   
ATOM    394  O   ARG    45      26.732-140.725 -18.080  1.00 15.00      A   
ATOM    395  N   ARG    46      25.300-140.721 -19.873  1.00 15.00      A   
ATOM    396  HN  ARG    46      24.369-140.866 -20.141  1.00 15.00      A   
ATOM    397  CA  ARG    46      26.226-140.145 -20.864  1.00 15.00      A   
ATOM    398  CB  ARG    46      25.973-140.780 -22.239  1.00 15.00      A   
ATOM    399  CG  ARG    46      26.325-142.274 -22.314  1.00 15.00      A   
ATOM    400  CD  ARG    46      25.770-142.922 -23.607  1.00 15.00      A   
ATOM    401  NE  ARG    46      26.032-144.367 -23.675  1.00 15.00      A   
ATOM    402  HE  ARG    46      26.610-144.743 -22.979  1.00 15.00      A   
ATOM    403  CZ  ARG    46      25.547-145.201 -24.604  1.00 15.00      A   
ATOM    404  NH1 ARG    46      24.739-144.764 -25.571  1.00 15.00      A   
ATOM    405 HH11 ARG    46      24.475-143.759 -25.613  1.00 15.00      A   
ATOM    406 HH12 ARG    46      24.373-145.428 -26.283  1.00 15.00      A   
ATOM    407  NH2 ARG    46      25.866-146.490 -24.560  1.00 15.00      A   
ATOM    408 HH21 ARG    46      26.489-146.846 -23.807  1.00 15.00      A   
ATOM    409 HH22 ARG    46      25.493-147.143 -25.278  1.00 15.00      A   
ATOM    410  C   ARG    46      26.097-138.632 -21.008  1.00 15.00      A   
ATOM    411  O   ARG    46      27.055-137.940 -21.378  1.00 15.00      A   
ATOM    412  N   LYS    47      24.909-138.129 -20.725  1.00 15.00      A   
ATOM    413  HN  LYS    47      24.202-138.720 -20.392  1.00 15.00      A   
ATOM    414  CA  LYS    47      24.633-136.706 -20.900  1.00 15.00      A   
ATOM    415  CB  LYS    47      23.998-136.441 -22.257  1.00 15.00      A   
ATOM    416  CG  LYS    47      22.520-136.661 -22.349  1.00 15.00      A   
ATOM    417  CD  LYS    47      21.898-135.640 -23.311  1.00 15.00      A   
ATOM    418  CE  LYS    47      20.363-135.693 -23.274  1.00 15.00      A   
ATOM    419  NZ  LYS    47      19.845-137.042 -23.734  1.00 15.00      A   
ATOM    420  HZ1 LYS    47      20.153-137.229 -24.710  1.00 15.00      A   
ATOM    421  HZ2 LYS    47      18.806-137.056 -23.702  1.00 15.00      A   
ATOM    422  HZ3 LYS    47      20.210-137.795 -23.115  1.00 15.00      A   
ATOM    423  C   LYS    47      23.779-136.187 -19.773  1.00 15.00      A   
ATOM    424  O   LYS    47      22.962-136.901 -19.213  1.00 15.00      A   
ATOM    425  N   VAL    48      24.032-134.942 -19.390  1.00 15.00      A   
ATOM    426  HN  VAL    48      24.793-134.464 -19.781  1.00 15.00      A   
ATOM    427  CA  VAL    48      23.205-134.277 -18.406  1.00 15.00      A   
ATOM    428  CB  VAL    48      23.919-134.064 -17.034  1.00 15.00      A   
ATOM    429  CG1 VAL    48      24.119-135.388 -16.306  1.00 15.00      A   
ATOM    430  CG2 VAL    48      25.263-133.335 -17.193  1.00 15.00      A   
ATOM    431  C   VAL    48      22.749-132.955 -19.006  1.00 15.00      A   
ATOM    432  O   VAL    48      23.482-132.279 -19.732  1.00 15.00      A   
ATOM    433  N   PHE    49      21.518-132.615 -18.706  1.00 15.00      A   
ATOM    434  HN  PHE    49      20.981-133.216 -18.148  1.00 15.00      A   
ATOM    435  CA  PHE    49      20.926-131.372 -19.177  1.00 15.00      A   
ATOM    436  CB  PHE    49      19.709-131.672 -20.061  1.00 15.00      A   
ATOM    437  CG  PHE    49      18.879-130.475 -20.350  1.00 15.00      A   
ATOM    438  CD1 PHE    49      19.310-129.527 -21.282  1.00 15.00      A   
ATOM    439  CD2 PHE    49      17.658-130.270 -19.674  1.00 15.00      A   
ATOM    440  CE1 PHE    49      18.527-128.371 -21.547  1.00 15.00      A   
ATOM    441  CE2 PHE    49      16.879-129.104 -19.918  1.00 15.00      A   
ATOM    442  CZ  PHE    49      17.324-128.158 -20.862  1.00 15.00      A   
ATOM    443  C   PHE    49      20.527-130.598 -17.941  1.00 15.00      A   
ATOM    444  O   PHE    49      19.710-131.064 -17.157  1.00 15.00      A   
ATOM    445  N   ILE    50      21.125-129.423 -17.769  1.00 15.00      A   
ATOM    446  HN  ILE    50      21.717-129.089 -18.475  1.00 15.00      A   
ATOM    447  CA  ILE    50      20.939-128.618 -16.584  1.00 15.00      A   
ATOM    448  CB  ILE    50      22.281-128.414 -15.780  1.00 15.00      A   
ATOM    449  CG1 ILE    50      23.056-129.725 -15.519  1.00 15.00      A   
ATOM    450  CG2 ILE    50      22.064-127.629 -14.451  1.00 15.00      A   
ATOM    451  CD1 ILE    50      22.248-130.813 -15.001  1.00 15.00      A   
ATOM    452  C   ILE    50      20.376-127.282 -17.111  1.00 15.00      A   
ATOM    453  O   ILE    50      21.139-126.401 -17.534  1.00 15.00      A   
ATOM    454  N   GLY    51      19.054-127.177 -17.117  1.00 15.00      A   
ATOM    455  HN  GLY    51      18.529-127.924 -16.761  1.00 15.00      A   
ATOM    456  CA  GLY    51      18.333-125.978 -17.639  1.00 15.00      A   
ATOM    457  C   GLY    51      18.473-124.724 -16.818  1.00 15.00      A   
ATOM    458  O   GLY    51      18.126-123.640 -17.273  1.00 15.00      A   
ATOM    459  N   ASN    52      18.928-124.861 -15.577  1.00 15.00      A   
ATOM    460  HN  ASN    52      19.088-125.761 -15.224  1.00 15.00      A   
ATOM    461  CA  ASN    52      19.197-123.698 -14.721  1.00 15.00      A   
ATOM    462  CB  ASN    52      17.998-123.414 -13.777  1.00 15.00      A   
ATOM    463  CG  ASN    52      18.317-122.362 -12.728  1.00 15.00      A   
ATOM    464  OD1 ASN    52      19.340-121.716 -12.808  1.00 15.00      A   
ATOM    465  ND2 ASN    52      17.416-122.158 -11.768  1.00 15.00      A   
ATOM    466 HD21 ASN    52      16.595-122.692 -11.783  1.00 15.00      A   
ATOM    467 HD22 ASN    52      17.611-121.482 -11.086  1.00 15.00      A   
ATOM    468  C   ASN    52      20.471-124.043 -13.970  1.00 15.00      A   
ATOM    469  O   ASN    52      20.454-124.877 -13.057  1.00 15.00      A   
ATOM    470  N   CYS    53      21.592-123.434 -14.374  1.00 15.00      A   
ATOM    471  HN  CYS    53      21.532-122.785 -15.105  1.00 15.00      A   
ATOM    472  CA  CYS    53      22.908-123.692 -13.774  1.00 15.00      A   
ATOM    473  CB  CYS    53      24.004-122.813 -14.406  1.00 15.00      A   
ATOM    474  SG  CYS    53      23.823-121.038 -14.150  1.00 15.00      A   
ATOM    475  HG  CYS    53      24.861-120.619 -13.441  1.00 15.00      A   
ATOM    476  C   CYS    53      22.963-123.562 -12.236  1.00 15.00      A   
ATOM    477  O   CYS    53      23.849-124.137 -11.614  1.00 15.00      A   
ATOM    478  N   TYR    54      22.022-122.822 -11.647  1.00 15.00      A   
ATOM    479  HN  TYR    54      21.320-122.423 -12.203  1.00 15.00      A   
ATOM    480  CA  TYR    54      21.996-122.578 -10.172  1.00 15.00      A   
ATOM    481  CB  TYR    54      21.687-121.112  -9.892  1.00 15.00      A   
ATOM    482  CG  TYR    54      22.783-120.151 -10.346  1.00 15.00      A   
ATOM    483  CD1 TYR    54      22.495-119.111 -11.249  1.00 15.00      A   
ATOM    484  CD2 TYR    54      24.074-120.247  -9.836  1.00 15.00      A   
ATOM    485  CE1 TYR    54      23.487-118.207 -11.660  1.00 15.00      A   
ATOM    486  CE2 TYR    54      25.095-119.351 -10.260  1.00 15.00      A   
ATOM    487  CZ  TYR    54      24.774-118.326 -11.169  1.00 15.00      A   
ATOM    488  OH  TYR    54      25.739-117.384 -11.563  1.00 15.00      A   
ATOM    489  HH  TYR    54      25.356-116.504 -11.541  1.00 15.00      A   
ATOM    490  C   TYR    54      21.019-123.489  -9.432  1.00 15.00      A   
ATOM    491  O   TYR    54      20.865-123.395  -8.213  1.00 15.00      A   
ATOM    492  N   ALA    55      20.400-124.405 -10.172  1.00 15.00      A   
ATOM    493  HN  ALA    55      20.571-124.435 -11.136  1.00 15.00      A   
ATOM    494  CA  ALA    55      19.466-125.373  -9.580  1.00 15.00      A   
ATOM    495  CB  ALA    55      18.539-125.923 -10.659  1.00 15.00      A   
ATOM    496  C   ALA    55      20.237-126.505  -8.885  1.00 15.00      A   
ATOM    497  O   ALA    55      19.657-127.295  -8.136  1.00 15.00      A   
ATOM    498  N   VAL    56      21.544-126.564  -9.138  1.00 15.00      A   
ATOM    499  HN  VAL    56      21.951-125.882  -9.712  1.00 15.00      A   
ATOM    500  CA  VAL    56      22.391-127.629  -8.575  1.00 15.00      A   
ATOM    501  CB  VAL    56      22.208-128.977  -9.342  1.00 15.00      A   
ATOM    502  CG1 VAL    56      22.611-128.833 -10.837  1.00 15.00      A   
ATOM    503  CG2 VAL    56      23.045-130.139  -8.678  1.00 15.00      A   
ATOM    504  C   VAL    56      23.839-127.185  -8.648  1.00 15.00      A   
ATOM    505  O   VAL    56      24.190-126.352  -9.475  1.00 15.00      A   
ATOM    506  N   SER    57      24.692-127.759  -7.795  1.00 15.00      A   
ATOM    507  HN  SER    57      24.364-128.415  -7.145  1.00 15.00      A   
ATOM    508  CA  SER    57      26.111-127.414  -7.825  1.00 15.00      A   
ATOM    509  CB  SER    57      26.670-127.457  -6.400  1.00 15.00      A   
ATOM    510  OG  SER    57      26.854-128.807  -6.000  1.00 15.00      A   
ATOM    511  HG  SER    57      27.542-128.852  -5.332  1.00 15.00      A   
ATOM    512  C   SER    57      26.919-128.352  -8.756  1.00 15.00      A   
ATOM    513  O   SER    57      26.522-129.503  -8.974  1.00 15.00      A   
ATOM    514  N   PRO    58      28.061-127.865  -9.304  1.00 15.00      A   
ATOM    515  CA  PRO    58      28.922-128.754 -10.067  1.00 15.00      A   
ATOM    516  CB  PRO    58      30.138-127.887 -10.390  1.00 15.00      A   
ATOM    517  CG  PRO    58      29.572-126.471 -10.452  1.00 15.00      A   
ATOM    518  CD  PRO    58      28.570-126.478  -9.301  1.00 15.00      A   
ATOM    519  C   PRO    58      29.324-129.998  -9.262  1.00 15.00      A   
ATOM    520  O   PRO    58      29.214-131.105  -9.799  1.00 15.00      A   
ATOM    521  N   ALA    59      29.717-129.848  -7.990  1.00 15.00      A   
ATOM    522  HN  ALA    59      29.682-128.966  -7.563  1.00 15.00      A   
ATOM    523  CA  ALA    59      30.205-131.024  -7.233  1.00 15.00      A   
ATOM    524  CB  ALA    59      30.661-130.647  -5.820  1.00 15.00      A   
ATOM    525  C   ALA    59      29.145-132.112  -7.190  1.00 15.00      A   
ATOM    526  O   ALA    59      29.448-133.288  -7.277  1.00 15.00      A   
ATOM    527  N   THR    60      27.886-131.700  -7.061  1.00 15.00      A   
ATOM    528  HN  THR    60      27.700-130.738  -7.047  1.00 15.00      A   
ATOM    529  CA  THR    60      26.770-132.639  -6.939  1.00 15.00      A   
ATOM    530  CB  THR    60      25.445-131.896  -6.582  1.00 15.00      A   
ATOM    531  OG1 THR    60      25.525-131.437  -5.226  1.00 15.00      A   
ATOM    532  HG1 THR    60      25.315-132.160  -4.630  1.00 15.00      A   
ATOM    533  CG2 THR    60      24.250-132.834  -6.712  1.00 15.00      A   
ATOM    534  C   THR    60      26.569-133.452  -8.211  1.00 15.00      A   
ATOM    535  O   THR    60      26.338-134.663  -8.150  1.00 15.00      A   
ATOM    536  N   VAL    61      26.644-132.783  -9.355  1.00 15.00      A   
ATOM    537  HN  VAL    61      26.805-131.817  -9.323  1.00 15.00      A   
ATOM    538  CA  VAL    61      26.496-133.426 -10.667  1.00 15.00      A   
ATOM    539  CB  VAL    61      26.465-132.350 -11.812  1.00 15.00      A   
ATOM    540  CG1 VAL    61      26.447-133.016 -13.219  1.00 15.00      A   
ATOM    541  CG2 VAL    61      25.265-131.438 -11.649  1.00 15.00      A   
ATOM    542  C   VAL    61      27.663-134.397 -10.905  1.00 15.00      A   
ATOM    543  O   VAL    61      27.453-135.555 -11.308  1.00 15.00      A   
ATOM    544  N   ILE    62      28.889-133.933 -10.641  1.00 15.00      A   
ATOM    545  HN  ILE    62      28.996-133.034 -10.266  1.00 15.00      A   
ATOM    546  CA  ILE    62      30.081-134.755 -10.907  1.00 15.00      A   
ATOM    547  CB  ILE    62      31.388-133.925 -10.867  1.00 15.00      A   
ATOM    548  CG1 ILE    62      31.346-132.819 -11.930  1.00 15.00      A   
ATOM    549  CG2 ILE    62      32.604-134.811 -11.065  1.00 15.00      A   
ATOM    550  CD1 ILE    62      32.442-131.807 -11.788  1.00 15.00      A   
ATOM    551  C   ILE    62      30.181-135.965  -9.996  1.00 15.00      A   
ATOM    552  O   ILE    62      30.612-137.022 -10.449  1.00 15.00      A   
ATOM    553  N   ARG    63      29.813-135.801  -8.712  1.00 15.00      A   
ATOM    554  HN  ARG    63      29.572-134.904  -8.400  1.00 15.00      A   
ATOM    555  CA  ARG    63      29.760-136.901  -7.776  1.00 15.00      A   
ATOM    556  CB  ARG    63      29.581-136.398  -6.328  1.00 15.00      A   
ATOM    557  CG  ARG    63      29.794-137.473  -5.244  1.00 15.00      A   
ATOM    558  CD  ARG    63      30.481-136.930  -3.963  1.00 15.00      A   
ATOM    559  NE  ARG    63      29.888-135.660  -3.528  1.00 15.00      A   
ATOM    560  HE  ARG    63      28.980-135.703  -3.161  1.00 15.00      A   
ATOM    561  CZ  ARG    63      30.478-134.459  -3.590  1.00 15.00      A   
ATOM    562  NH1 ARG    63      31.726-134.320  -4.042  1.00 15.00      A   
ATOM    563 HH11 ARG    63      32.163-133.377  -4.081  1.00 15.00      A   
ATOM    564 HH12 ARG    63      32.262-135.155  -4.355  1.00 15.00      A   
ATOM    565  NH2 ARG    63      29.810-133.387  -3.171  1.00 15.00      A   
ATOM    566 HH21 ARG    63      28.843-133.488  -2.802  1.00 15.00      A   
ATOM    567 HH22 ARG    63      30.255-132.448  -3.213  1.00 15.00      A   
ATOM    568  C   ARG    63      28.703-137.952  -8.165  1.00 15.00      A   
ATOM    569  O   ARG    63      28.981-139.145  -8.152  1.00 15.00      A   
ATOM    570  N   ARG    64      27.507-137.515  -8.529  1.00 15.00      A   
ATOM    571  HN  ARG    64      27.329-136.551  -8.543  1.00 15.00      A   
ATOM    572  CA  ARG    64      26.439-138.455  -8.914  1.00 15.00      A   
ATOM    573  CB  ARG    64      25.074-137.749  -9.013  1.00 15.00      A   
ATOM    574  CG  ARG    64      23.979-138.755  -9.375  1.00 15.00      A   
ATOM    575  CD  ARG    64      22.566-138.257  -9.127  1.00 15.00      A   
ATOM    576  NE  ARG    64      21.560-139.196  -9.642  1.00 15.00      A   
ATOM    577  HE  ARG    64      21.856-140.101  -9.873  1.00 15.00      A   
ATOM    578  CZ  ARG    64      20.278-138.877  -9.807  1.00 15.00      A   
ATOM    579  NH1 ARG    64      19.841-137.664  -9.444  1.00 15.00      A   
ATOM    580 HH11 ARG    64      18.840-137.412  -9.572  1.00 15.00      A   
ATOM    581 HH12 ARG    64      20.503-136.974  -9.034  1.00 15.00      A   
ATOM    582  NH2 ARG    64      19.438-139.769 -10.308  1.00 15.00      A   
ATOM    583 HH21 ARG    64      19.780-140.715 -10.571  1.00 15.00      A   
ATOM    584 HH22 ARG    64      18.436-139.524 -10.438  1.00 15.00      A   
ATOM    585  C   ARG    64      26.696-139.147 -10.252  1.00 15.00      A   
ATOM    586  O   ARG    64      26.494-140.350 -10.367  1.00 15.00      A   
ATOM    587  N   PHE    65      27.079-138.362 -11.273  1.00 15.00      A   
ATOM    588  HN  PHE    65      27.254-137.414 -11.099  1.00 15.00      A   
ATOM    589  CA  PHE    65      27.244-138.870 -12.634  1.00 15.00      A   
ATOM    590  CB  PHE    65      26.365-138.091 -13.611  1.00 15.00      A   
ATOM    591  CG  PHE    65      24.902-138.173 -13.311  1.00 15.00      A   
ATOM    592  CD1 PHE    65      24.151-137.011 -13.085  1.00 15.00      A   
ATOM    593  CD2 PHE    65      24.263-139.424 -13.242  1.00 15.00      A   
ATOM    594  CE1 PHE    65      22.789-137.077 -12.817  1.00 15.00      A   
ATOM    595  CE2 PHE    65      22.899-139.503 -12.956  1.00 15.00      A   
ATOM    596  CZ  PHE    65      22.152-138.295 -12.766  1.00 15.00      A   
ATOM    597  C   PHE    65      28.710-138.806 -13.055  1.00 15.00      A   
ATOM    598  O   PHE    65      29.135-137.866 -13.727  1.00 15.00      A   
ATOM    599  N   PRO    66      29.507-139.816 -12.655  1.00 15.00      A   
ATOM    600  CA  PRO    66      30.939-139.695 -12.912  1.00 15.00      A   
ATOM    601  CB  PRO    66      31.533-140.806 -12.016  1.00 15.00      A   
ATOM    602  CG  PRO    66      30.457-141.176 -11.079  1.00 15.00      A   
ATOM    603  CD  PRO    66      29.223-141.046 -11.886  1.00 15.00      A   
ATOM    604  C   PRO    66      31.443-139.881 -14.351  1.00 15.00      A   
ATOM    605  O   PRO    66      32.613-139.530 -14.635  1.00 15.00      A   
ATOM    606  N   LYS    67      30.633-140.472 -15.233  1.00 15.00      A   
ATOM    607  HN  LYS    67      29.699-140.646 -14.991  1.00 15.00      A   
ATOM    608  CA  LYS    67      31.123-140.864 -16.561  1.00 15.00      A   
ATOM    609  CB  LYS    67      30.967-142.386 -16.797  1.00 15.00      A   
ATOM    610  CG  LYS    67      31.853-143.243 -15.899  1.00 15.00      A   
ATOM    611  CD  LYS    67      31.936-144.669 -16.397  1.00 15.00      A   
ATOM    612  CE  LYS    67      33.131-145.370 -15.792  1.00 15.00      A   
ATOM    613  NZ  LYS    67      33.159-146.824 -16.152  1.00 15.00      A   
ATOM    614  HZ1 LYS    67      33.989-147.282 -15.724  1.00 15.00      A   
ATOM    615  HZ2 LYS    67      33.210-146.936 -17.184  1.00 15.00      A   
ATOM    616  HZ3 LYS    67      32.298-147.295 -15.806  1.00 15.00      A   
ATOM    617  C   LYS    67      30.504-140.065 -17.703  1.00 15.00      A   
ATOM    618  O   LYS    67      30.501-140.527 -18.843  1.00 15.00      A   
ATOM    619  N   VAL    68      29.985-138.871 -17.388  1.00 15.00      A   
ATOM    620  HN  VAL    68      30.032-138.578 -16.454  1.00 15.00      A   
ATOM    621  CA  VAL    68      29.354-137.984 -18.356  1.00 15.00      A   
ATOM    622  CB  VAL    68      28.760-136.737 -17.620  1.00 15.00      A   
ATOM    623  CG1 VAL    68      28.377-135.563 -18.555  1.00 15.00      A   
ATOM    624  CG2 VAL    68      27.502-137.164 -16.813  1.00 15.00      A   
ATOM    625  C   VAL    68      30.298-137.589 -19.494  1.00 15.00      A   
ATOM    626  O   VAL    68      31.479-137.284 -19.261  1.00 15.00      A   
ATOM    627  N   ARG    69      29.788-137.656 -20.720  1.00 15.00      A   
ATOM    628  HN  ARG    69      28.902-138.054 -20.853  1.00 15.00      A   
ATOM    629  CA  ARG    69      30.528-137.146 -21.872  1.00 15.00      A   
ATOM    630  CB  ARG    69      30.647-138.200 -22.931  1.00 15.00      A   
ATOM    631  CG  ARG    69      31.644-139.240 -22.503  1.00 15.00      A   
ATOM    632  CD  ARG    69      31.462-140.497 -23.254  1.00 15.00      A   
ATOM    633  NE  ARG    69      32.432-141.495 -22.806  1.00 15.00      A   
ATOM    634  HE  ARG    69      32.383-141.778 -21.869  1.00 15.00      A   
ATOM    635  CZ  ARG    69      33.373-142.041 -23.586  1.00 15.00      A   
ATOM    636  NH1 ARG    69      33.483-141.705 -24.876  1.00 15.00      A   
ATOM    637 HH11 ARG    69      34.221-142.140 -25.466  1.00 15.00      A   
ATOM    638 HH12 ARG    69      32.831-141.008 -25.289  1.00 15.00      A   
ATOM    639  NH2 ARG    69      34.202-142.941 -23.082  1.00 15.00      A   
ATOM    640 HH21 ARG    69      34.935-143.368 -23.684  1.00 15.00      A   
ATOM    641 HH22 ARG    69      34.121-143.221 -22.084  1.00 15.00      A   
ATOM    642  C   ARG    69      29.917-135.922 -22.505  1.00 15.00      A   
ATOM    643  O   ARG    69      30.551-135.307 -23.350  1.00 15.00      A   
ATOM    644  N   SER    70      28.683-135.602 -22.137  1.00 15.00      A   
ATOM    645  HN  SER    70      28.205-136.144 -21.475  1.00 15.00      A   
ATOM    646  CA  SER    70      28.048-134.428 -22.734  1.00 15.00      A   
ATOM    647  CB  SER    70      27.118-134.871 -23.884  1.00 15.00      A   
ATOM    648  OG  SER    70      26.282-133.803 -24.302  1.00 15.00      A   
ATOM    649  HG  SER    70      26.800-133.166 -24.800  1.00 15.00      A   
ATOM    650  C   SER    70      27.325-133.618 -21.670  1.00 15.00      A   
ATOM    651  O   SER    70      26.541-134.163 -20.897  1.00 15.00      A   
ATOM    652  N   VAL    71      27.568-132.302 -21.627  1.00 15.00      A   
ATOM    653  HN  VAL    71      28.180-131.912 -22.285  1.00 15.00      A   
ATOM    654  CA  VAL    71      26.946-131.419 -20.623  1.00 15.00      A   
ATOM    655  CB  VAL    71      27.996-130.934 -19.574  1.00 15.00      A   
ATOM    656  CG1 VAL    71      27.396-129.874 -18.576  1.00 15.00      A   
ATOM    657  CG2 VAL    71      28.547-132.152 -18.802  1.00 15.00      A   
ATOM    658  C   VAL    71      26.289-130.243 -21.337  1.00 15.00      A   
ATOM    659  O   VAL    71      26.844-129.682 -22.273  1.00 15.00      A   
ATOM    660  N   GLU    72      25.054-129.976 -20.968  1.00 15.00      A   
ATOM    661  HN  GLU    72      24.575-130.590 -20.373  1.00 15.00      A   
ATOM    662  CA  GLU    72      24.393-128.752 -21.452  1.00 15.00      A   
ATOM    663  CB  GLU    72      23.211-129.131 -22.342  1.00 15.00      A   
ATOM    664  CG  GLU    72      22.378-127.905 -22.776  1.00 15.00      A   
ATOM    665  CD  GLU    72      21.465-128.181 -23.962  1.00 15.00      A   
ATOM    666  OE1 GLU    72      21.363-129.346 -24.433  1.00 15.00      A   
ATOM    667  OE2 GLU    72      20.825-127.205 -24.399  1.00 15.00      A   
ATOM    668  C   GLU    72      23.967-127.947 -20.233  1.00 15.00      A   
ATOM    669  O   GLU    72      23.342-128.489 -19.313  1.00 15.00      A   
ATOM    670  N   LEU    73      24.288-126.645 -20.231  1.00 15.00      A   
ATOM    671  HN  LEU    73      24.747-126.277 -21.015  1.00 15.00      A   
ATOM    672  CA  LEU    73      23.988-125.748 -19.120  1.00 15.00      A   
ATOM    673  CB  LEU    73      25.311-125.320 -18.434  1.00 15.00      A   
ATOM    674  CG  LEU    73      25.906-126.350 -17.487  1.00 15.00      A   
ATOM    675  CD1 LEU    73      27.425-126.118 -17.398  1.00 15.00      A   
ATOM    676  CD2 LEU    73      25.223-126.164 -16.107  1.00 15.00      A   
ATOM    677  C   LEU    73      23.353-124.498 -19.676  1.00 15.00      A   
ATOM    678  O   LEU    73      23.754-124.051 -20.744  1.00 15.00      A   
ATOM    679  N   LYS    74      22.372-123.970 -18.967  1.00 15.00      A   
ATOM    680  HN  LYS    74      22.056-124.446 -18.170  1.00 15.00      A   
ATOM    681  CA  LYS    74      21.734-122.692 -19.329  1.00 15.00      A   
ATOM    682  CB  LYS    74      20.285-122.908 -19.756  1.00 15.00      A   
ATOM    683  CG  LYS    74      20.118-123.880 -20.963  1.00 15.00      A   
ATOM    684  CD  LYS    74      18.665-123.813 -21.442  1.00 15.00      A   
ATOM    685  CE  LYS    74      18.474-124.515 -22.768  1.00 15.00      A   
ATOM    686  NZ  LYS    74      17.029-124.366 -23.172  1.00 15.00      A   
ATOM    687  HZ1 LYS    74      16.490-125.209 -22.886  1.00 15.00      A   
ATOM    688  HZ2 LYS    74      16.954-124.253 -24.202  1.00 15.00      A   
ATOM    689  HZ3 LYS    74      16.615-123.531 -22.712  1.00 15.00      A   
ATOM    690  C   LYS    74      21.826-121.769 -18.121  1.00 15.00      A   
ATOM    691  O   LYS    74      21.687-122.219 -16.967  1.00 15.00      A   
ATOM    692  N   GLY    75      22.089-120.482 -18.370  1.00 15.00      A   
ATOM    693  HN  GLY    75      22.103-120.169 -19.299  1.00 15.00      A   
ATOM    694  CA  GLY    75      22.358-119.528 -17.275  1.00 15.00      A   
ATOM    695  C   GLY    75      21.257-118.509 -17.074  1.00 15.00      A   
ATOM    696  O   GLY    75      20.226-118.777 -16.422  1.00 15.00      A   
ATOM    697  N   LYS    76      21.465-117.321 -17.633  1.00 15.00      A   
ATOM    698  HN  LYS    76      22.274-117.182 -18.168  1.00 15.00      A   
ATOM    699  CA  LYS    76      20.513-116.204 -17.472  1.00 15.00      A   
ATOM    700  CB  LYS    76      21.016-114.947 -18.175  1.00 15.00      A   
ATOM    701  CG  LYS    76      22.465-114.654 -17.900  1.00 15.00      A   
ATOM    702  CD  LYS    76      22.865-113.309 -18.524  1.00 15.00      A   
ATOM    703  CE  LYS    76      24.299-112.990 -18.166  1.00 15.00      A   
ATOM    704  NZ  LYS    76      24.685-111.539 -18.455  1.00 15.00      A   
ATOM    705  HZ1 LYS    76      25.678-111.374 -18.191  1.00 15.00      A   
ATOM    706  HZ2 LYS    76      24.082-110.892 -17.909  1.00 15.00      A   
ATOM    707  HZ3 LYS    76      24.566-111.333 -19.468  1.00 15.00      A   
ATOM    708  C   LYS    76      19.128-116.546 -18.029  1.00 15.00      A   
ATOM    709  O   LYS    76      19.043-117.263 -19.042  1.00 15.00      A   
ATOM    710  N   PRO    77      18.062-115.992 -17.400  1.00 15.00      A   
ATOM    711  CA  PRO    77      16.693-116.138 -17.922  1.00 15.00      A   
ATOM    712  CB  PRO    77      15.839-115.384 -16.914  1.00 15.00      A   
ATOM    713  CG  PRO    77      16.768-114.545 -16.103  1.00 15.00      A   
ATOM    714  CD  PRO    77      18.101-115.200 -16.146  1.00 15.00      A   
ATOM    715  C   PRO    77      16.534-115.479 -19.301  1.00 15.00      A   
ATOM    716  O   PRO    77      17.320-114.591 -19.661  1.00 15.00      A   
ATOM    717  N   HIS    78      15.500-115.894 -20.033  1.00 15.00      A   
ATOM    718  HN  HIS    78      14.923-116.595 -19.664  1.00 15.00      A   
ATOM    719  CA  HIS    78      15.176-115.358 -21.366  1.00 15.00      A   
ATOM    720  CB  HIS    78      13.817-115.940 -21.785  1.00 15.00      A   
ATOM    721  CG  HIS    78      13.304-115.438 -23.103  1.00 15.00      A   
ATOM    722  ND1 HIS    78      11.961-115.295 -23.366  1.00 15.00      A   
ATOM    723  HD1 HIS    78      11.239-115.485 -22.734  1.00 15.00      A   
ATOM    724  CD2 HIS    78      13.948-115.081 -24.243  1.00 15.00      A   
ATOM    725  CE1 HIS    78      11.796-114.866 -24.604  1.00 15.00      A   
ATOM    726  NE2 HIS    78      12.991-114.713 -25.152  1.00 15.00      A   
ATOM    727  C   HIS    78      15.149-113.823 -21.476  1.00 15.00      A   
ATOM    728  O   HIS    78      15.555-113.244 -22.509  1.00 15.00      A   
ATOM    729  N   PHE    79      14.651-113.150 -20.440  1.00 15.00      A   
ATOM    730  HN  PHE    79      14.390-113.633 -19.628  1.00 15.00      A   
ATOM    731  CA  PHE    79      14.487-111.672 -20.502  1.00 15.00      A   
ATOM    732  CB  PHE    79      13.560-111.183 -19.365  1.00 15.00      A   
ATOM    733  CG  PHE    79      12.049-111.230 -19.697  1.00 15.00      A   
ATOM    734  CD1 PHE    79      11.555-111.990 -20.766  1.00 15.00      A   
ATOM    735  CD2 PHE    79      11.133-110.566 -18.896  1.00 15.00      A   
ATOM    736  CE1 PHE    79      10.182-112.043 -21.045  1.00 15.00      A   
ATOM    737  CE2 PHE    79       9.788-110.622 -19.160  1.00 15.00      A   
ATOM    738  CZ  PHE    79       9.299-111.356 -20.230  1.00 15.00      A   
ATOM    739  C   PHE    79      15.847-110.936 -20.481  1.00 15.00      A   
ATOM    740  O   PHE    79      15.922-109.719 -20.700  1.00 15.00      A   
ATOM    741  N   ALA    80      16.938-111.666 -20.226  1.00 15.00      A   
ATOM    742  HN  ALA    80      16.844-112.592 -19.918  1.00 15.00      A   
ATOM    743  CA  ALA    80      18.281-111.086 -20.405  1.00 15.00      A   
ATOM    744  CB  ALA    80      19.385-112.136 -20.033  1.00 15.00      A   
ATOM    745  C   ALA    80      18.471-110.650 -21.855  1.00 15.00      A   
ATOM    746  O   ALA    80      19.253-109.727 -22.130  1.00 15.00      A   
ATOM    747  N   ASP    81      17.790-111.333 -22.793  1.00 15.00      A   
ATOM    748  HN  ASP    81      17.239-112.099 -22.528  1.00 15.00      A   
ATOM    749  CA  ASP    81      17.861-110.944 -24.224  1.00 15.00      A   
ATOM    750  CB  ASP    81      17.042-111.893 -25.063  1.00 15.00      A   
ATOM    751  CG  ASP    81      17.659-113.265 -25.171  1.00 15.00      A   
ATOM    752  OD1 ASP    81      18.680-113.551 -24.533  1.00 15.00      A   
ATOM    753  OD2 ASP    81      17.082-114.072 -25.899  1.00 15.00      A   
ATOM    754  C   ASP    81      17.328-109.544 -24.497  1.00 15.00      A   
ATOM    755  O   ASP    81      17.619-108.939 -25.546  1.00 15.00      A   
ATOM    756  N   PHE    82      16.498-109.044 -23.583  1.00 15.00      A   
ATOM    757  HN  PHE    82      16.302-109.569 -22.779  1.00 15.00      A   
ATOM    758  CA  PHE    82      15.878-107.745 -23.746  1.00 15.00      A   
ATOM    759  CB  PHE    82      14.350-107.843 -23.596  1.00 15.00      A   
ATOM    760  CG  PHE    82      13.756-109.027 -24.316  1.00 15.00      A   
ATOM    761  CD1 PHE    82      14.068-109.280 -25.647  1.00 15.00      A   
ATOM    762  CD2 PHE    82      12.893-109.881 -23.655  1.00 15.00      A   
ATOM    763  CE1 PHE    82      13.540-110.401 -26.341  1.00 15.00      A   
ATOM    764  CE2 PHE    82      12.339-111.006 -24.317  1.00 15.00      A   
ATOM    765  CZ  PHE    82      12.661-111.261 -25.673  1.00 15.00      A   
ATOM    766  C   PHE    82      16.450-106.667 -22.802  1.00 15.00      A   
ATOM    767  O   PHE    82      15.817-105.679 -22.551  1.00 15.00      A   
ATOM    768  N   ASN    83      17.643-106.902 -22.291  1.00 15.00      A   
ATOM    769  HN  ASN    83      18.076-107.759 -22.486  1.00 15.00      A   
ATOM    770  CA  ASN    83      18.338-105.950 -21.456  1.00 15.00      A   
ATOM    771  CB  ASN    83      18.551-104.626 -22.206  1.00 15.00      A   
ATOM    772  CG  ASN    83      19.498-104.778 -23.367  1.00 15.00      A   
ATOM    773  OD1 ASN    83      20.554-105.389 -23.237  1.00 15.00      A   
ATOM    774  ND2 ASN    83      19.118-104.248 -24.529  1.00 15.00      A   
ATOM    775 HD21 ASN    83      18.252-103.792 -24.568  1.00 15.00      A   
ATOM    776 HD22 ASN    83      19.720-104.336 -25.297  1.00 15.00      A   
ATOM    777  C   ASN    83      17.681-105.734 -20.094  1.00 15.00      A   
ATOM    778  O   ASN    83      17.891-104.702 -19.468  1.00 15.00      A   
ATOM    779  N   LEU    84      16.912-106.724 -19.609  1.00 15.00      A   
ATOM    780  HN  LEU    84      16.825-107.561 -20.111  1.00 15.00      A   
ATOM    781  CA  LEU    84      16.200-106.564 -18.334  1.00 15.00      A   
ATOM    782  CB  LEU    84      14.804-107.195 -18.463  1.00 15.00      A   
ATOM    783  CG  LEU    84      13.942-106.609 -19.583  1.00 15.00      A   
ATOM    784  CD1 LEU    84      12.560-107.248 -19.585  1.00 15.00      A   
ATOM    785  CD2 LEU    84      13.799-105.040 -19.413  1.00 15.00      A   
ATOM    786  C   LEU    84      17.001-107.178 -17.153  1.00 15.00      A   
ATOM    787  O   LEU    84      16.621-107.043 -15.978  1.00 15.00      A   
ATOM    788  N   VAL    85      18.094-107.847 -17.484  1.00 15.00      A   
ATOM    789  HN  VAL    85      18.288-107.984 -18.435  1.00 15.00      A   
ATOM    790  CA  VAL    85      19.027-108.392 -16.494  1.00 15.00      A   
ATOM    791  CB  VAL    85      19.301-109.904 -16.735  1.00 15.00      A   
ATOM    792  CG1 VAL    85      20.208-110.476 -15.613  1.00 15.00      A   
ATOM    793  CG2 VAL    85      17.979-110.705 -16.799  1.00 15.00      A   
ATOM    794  C   VAL    85      20.338-107.590 -16.532  1.00 15.00      A   
ATOM    795  O   VAL    85      21.098-107.680 -17.516  1.00 15.00      A   
ATOM    796  N   PRO    86      20.626-106.805 -15.463  1.00 15.00      A   
ATOM    797  CA  PRO    86      21.845-105.984 -15.488  1.00 15.00      A   
ATOM    798  CB  PRO    86      21.805-105.250 -14.137  1.00 15.00      A   
ATOM    799  CG  PRO    86      20.326-105.257 -13.775  1.00 15.00      A   
ATOM    800  CD  PRO    86      19.890-106.622 -14.199  1.00 15.00      A   
ATOM    801  C   PRO    86      23.083-106.837 -15.594  1.00 15.00      A   
ATOM    802  O   PRO    86      23.064-108.003 -15.188  1.00 15.00      A   
ATOM    803  N   ASP    87      24.149-106.261 -16.161  1.00 15.00      A   
ATOM    804  HN  ASP    87      24.072-105.339 -16.483  1.00 15.00      A   
ATOM    805  CA  ASP    87      25.423-106.956 -16.318  1.00 15.00      A   
ATOM    806  CB  ASP    87      26.481-106.023 -16.904  1.00 15.00      A   
ATOM    807  CG  ASP    87      26.164-105.569 -18.305  1.00 15.00      A   
ATOM    808  OD1 ASP    87      26.682-104.503 -18.698  1.00 15.00      A   
ATOM    809  OD2 ASP    87      25.457-106.290 -19.028  1.00 15.00      A   
ATOM    810  C   ASP    87      25.948-107.351 -14.950  1.00 15.00      A   
ATOM    811  O   ASP    87      25.826-106.589 -13.990  1.00 15.00      A   
ATOM    812  N   GLY    88      26.570-108.520 -14.887  1.00 15.00      A   
ATOM    813  HN  GLY    88      26.612-109.083 -15.688  1.00 15.00      A   
ATOM    814  CA  GLY    88      27.188-108.976 -13.652  1.00 15.00      A   
ATOM    815  C   GLY    88      26.230-109.814 -12.809  1.00 15.00      A   
ATOM    816  O   GLY    88      26.610-110.300 -11.731  1.00 15.00      A   
ATOM    817  N   TRP    89      24.987-109.947 -13.258  1.00 15.00      A   
ATOM    818  HN  TRP    89      24.721-109.508 -14.093  1.00 15.00      A   
ATOM    819  CA  TRP    89      24.007-110.749 -12.511  1.00 15.00      A   
ATOM    820  CB  TRP    89      22.694-110.896 -13.276  1.00 15.00      A   
ATOM    821  CG  TRP    89      21.763-111.873 -12.630  1.00 15.00      A   
ATOM    822  CD1 TRP    89      20.871-111.628 -11.598  1.00 15.00      A   
ATOM    823  CD2 TRP    89      21.632-113.254 -12.961  1.00 15.00      A   
ATOM    824  NE1 TRP    89      20.202-112.786 -11.282  1.00 15.00      A   
ATOM    825  HE1 TRP    89      19.523-112.876 -10.581  1.00 15.00      A   
ATOM    826  CE2 TRP    89      20.661-113.804 -12.085  1.00 15.00      A   
ATOM    827  CE3 TRP    89      22.272-114.095 -13.893  1.00 15.00      A   
ATOM    828  CZ2 TRP    89      20.281-115.164 -12.139  1.00 15.00      A   
ATOM    829  CZ3 TRP    89      21.895-115.442 -13.959  1.00 15.00      A   
ATOM    830  CH2 TRP    89      20.904-115.965 -13.068  1.00 15.00      A   
ATOM    831  C   TRP    89      24.552-112.143 -12.139  1.00 15.00      A   
ATOM    832  O   TRP    89      24.417-112.589 -10.991  1.00 15.00      A   
ATOM    833  N   GLY    90      25.191-112.809 -13.100  1.00 15.00      A   
ATOM    834  HN  GLY    90      25.354-112.371 -13.961  1.00 15.00      A   
ATOM    835  CA  GLY    90      25.652-114.187 -12.883  1.00 15.00      A   
ATOM    836  C   GLY    90      25.703-115.005 -14.162  1.00 15.00      A   
ATOM    837  O   GLY    90      25.726-114.443 -15.270  1.00 15.00      A   
ATOM    838  N   GLY    91      25.681-116.333 -14.007  1.00 15.00      A   
ATOM    839  HN  GLY    91      25.623-116.694 -13.100  1.00 15.00      A   
ATOM    840  CA  GLY    91      25.738-117.258 -15.131  1.00 15.00      A   
ATOM    841  C   GLY    91      27.148-117.718 -15.498  1.00 15.00      A   
ATOM    842  O   GLY    91      27.389-118.198 -16.632  1.00 15.00      A   
ATOM    843  N   TYR    92      28.097-117.568 -14.578  1.00 15.00      A   
ATOM    844  HN  TYR    92      27.858-117.213 -13.696  1.00 15.00      A   
ATOM    845  CA  TYR    92      29.499-117.924 -14.855  1.00 15.00      A   
ATOM    846  CB  TYR    92      30.416-117.435 -13.734  1.00 15.00      A   
ATOM    847  CG  TYR    92      30.293-115.951 -13.531  1.00 15.00      A   
ATOM    848  CD1 TYR    92      29.526-115.432 -12.482  1.00 15.00      A   
ATOM    849  CD2 TYR    92      30.914-115.069 -14.408  1.00 15.00      A   
ATOM    850  CE1 TYR    92      29.390-114.049 -12.303  1.00 15.00      A   
ATOM    851  CE2 TYR    92      30.792-113.694 -14.245  1.00 15.00      A   
ATOM    852  CZ  TYR    92      30.027-113.195 -13.185  1.00 15.00      A   
ATOM    853  OH  TYR    92      29.903-111.844 -13.039  1.00 15.00      A   
ATOM    854  HH  TYR    92      29.721-111.445 -13.893  1.00 15.00      A   
ATOM    855  C   TYR    92      29.664-119.431 -14.990  1.00 15.00      A   
ATOM    856  O   TYR    92      29.293-120.170 -14.086  1.00 15.00      A   
ATOM    857  N   VAL    93      30.244-119.872 -16.106  1.00 15.00      A   
ATOM    858  HN  VAL    93      30.503-119.228 -16.798  1.00 15.00      A   
ATOM    859  CA  VAL    93      30.501-121.287 -16.319  1.00 15.00      A   
ATOM    860  CB  VAL    93      30.396-121.658 -17.817  1.00 15.00      A   
ATOM    861  CG1 VAL    93      31.640-121.259 -18.574  1.00 15.00      A   
ATOM    862  CG2 VAL    93      30.196-123.171 -17.992  1.00 15.00      A   
ATOM    863  C   VAL    93      31.846-121.743 -15.738  1.00 15.00      A   
ATOM    864  O   VAL    93      32.062-122.941 -15.553  1.00 15.00      A   
ATOM    865  N   TYR    94      32.747-120.810 -15.429  1.00 15.00      A   
ATOM    866  HN  TYR    94      32.529-119.858 -15.508  1.00 15.00      A   
ATOM    867  CA  TYR    94      34.070-121.239 -14.968  1.00 15.00      A   
ATOM    868  CB  TYR    94      35.000-120.072 -14.630  1.00 15.00      A   
ATOM    869  CG  TYR    94      36.397-120.569 -14.347  1.00 15.00      A   
ATOM    870  CD1 TYR    94      37.273-120.878 -15.395  1.00 15.00      A   
ATOM    871  CD2 TYR    94      36.817-120.800 -13.038  1.00 15.00      A   
ATOM    872  CE1 TYR    94      38.544-121.353 -15.141  1.00 15.00      A   
ATOM    873  CE2 TYR    94      38.083-121.274 -12.768  1.00 15.00      A   
ATOM    874  CZ  TYR    94      38.936-121.550 -13.817  1.00 15.00      A   
ATOM    875  OH  TYR    94      40.175-122.022 -13.546  1.00 15.00      A   
ATOM    876  HH  TYR    94      40.820-121.557 -14.085  1.00 15.00      A   
ATOM    877  C   TYR    94      34.051-122.287 -13.848  1.00 15.00      A   
ATOM    878  O   TYR    94      34.789-123.272 -13.940  1.00 15.00      A   
ATOM    879  N   PRO    95      33.211-122.103 -12.794  1.00 15.00      A   
ATOM    880  CA  PRO    95      33.217-123.131 -11.734  1.00 15.00      A   
ATOM    881  CB  PRO    95      32.153-122.617 -10.757  1.00 15.00      A   
ATOM    882  CG  PRO    95      32.213-121.138 -10.928  1.00 15.00      A   
ATOM    883  CD  PRO    95      32.293-121.001 -12.429  1.00 15.00      A   
ATOM    884  C   PRO    95      32.879-124.538 -12.235  1.00 15.00      A   
ATOM    885  O   PRO    95      33.423-125.500 -11.719  1.00 15.00      A   
ATOM    886  N   TRP    96      32.014-124.633 -13.253  1.00 15.00      A   
ATOM    887  HN  TRP    96      31.596-123.810 -13.581  1.00 15.00      A   
ATOM    888  CA  TRP    96      31.654-125.902 -13.908  1.00 15.00      A   
ATOM    889  CB  TRP    96      30.470-125.687 -14.896  1.00 15.00      A   
ATOM    890  CG  TRP    96      29.186-125.422 -14.170  1.00 15.00      A   
ATOM    891  CD1 TRP    96      28.696-124.194 -13.784  1.00 15.00      A   
ATOM    892  CD2 TRP    96      28.239-126.393 -13.720  1.00 15.00      A   
ATOM    893  NE1 TRP    96      27.512-124.343 -13.103  1.00 15.00      A   
ATOM    894  HE1 TRP    96      26.976-123.615 -12.726  1.00 15.00      A   
ATOM    895  CE2 TRP    96      27.196-125.681 -13.055  1.00 15.00      A   
ATOM    896  CE3 TRP    96      28.176-127.805 -13.783  1.00 15.00      A   
ATOM    897  CZ2 TRP    96      26.089-126.332 -12.480  1.00 15.00      A   
ATOM    898  CZ3 TRP    96      27.072-128.460 -13.189  1.00 15.00      A   
ATOM    899  CH2 TRP    96      26.048-127.722 -12.542  1.00 15.00      A   
ATOM    900  C   TRP    96      32.834-126.497 -14.663  1.00 15.00      A   
ATOM    901  O   TRP    96      33.109-127.682 -14.551  1.00 15.00      A   
ATOM    902  N   ILE    97      33.509-125.671 -15.466  1.00 15.00      A   
ATOM    903  HN  ILE    97      33.226-124.737 -15.550  1.00 15.00      A   
ATOM    904  CA  ILE    97      34.687-126.155 -16.234  1.00 15.00      A   
ATOM    905  CB  ILE    97      35.268-125.070 -17.163  1.00 15.00      A   
ATOM    906  CG1 ILE    97      34.158-124.430 -18.031  1.00 15.00      A   
ATOM    907  CG2 ILE    97      36.419-125.635 -18.014  1.00 15.00      A   
ATOM    908  CD1 ILE    97      33.264-125.423 -18.834  1.00 15.00      A   
ATOM    909  C   ILE    97      35.741-126.610 -15.266  1.00 15.00      A   
ATOM    910  O   ILE    97      36.353-127.695 -15.424  1.00 15.00      A   
ATOM    911  N   GLU    98      35.958-125.797 -14.235  1.00 15.00      A   
ATOM    912  HN  GLU    98      35.411-124.992 -14.120  1.00 15.00      A   
ATOM    913  CA  GLU    98      37.004-126.106 -13.284  1.00 15.00      A   
ATOM    914  CB  GLU    98      37.121-125.008 -12.230  1.00 15.00      A   
ATOM    915  CG  GLU    98      38.438-125.042 -11.505  1.00 15.00      A   
ATOM    916  CD  GLU    98      38.329-124.499 -10.116  1.00 15.00      A   
ATOM    917  OE1 GLU    98      39.206-123.694  -9.710  1.00 15.00      A   
ATOM    918  OE2 GLU    98      37.365-124.887  -9.418  1.00 15.00      A   
ATOM    919  C   GLU    98      36.724-127.442 -12.617  1.00 15.00      A   
ATOM    920  O   GLU    98      37.625-128.280 -12.485  1.00 15.00      A   
ATOM    921  N   ALA    99      35.476-127.632 -12.187  1.00 15.00      A   
ATOM    922  HN  ALA    99      34.807-126.930 -12.327  1.00 15.00      A   
ATOM    923  CA  ALA    99      35.087-128.870 -11.509  1.00 15.00      A   
ATOM    924  CB  ALA    99      33.711-128.734 -10.829  1.00 15.00      A   
ATOM    925  C   ALA    99      35.163-130.096 -12.441  1.00 15.00      A   
ATOM    926  O   ALA    99      35.696-131.133 -12.046  1.00 15.00      A   
ATOM    927  N   MET   100      34.659-129.962 -13.667  1.00 15.00      A   
ATOM    928  HN  MET   100      34.193-129.130 -13.893  1.00 15.00      A   
ATOM    929  CA  MET   100      34.770-131.009 -14.701  1.00 15.00      A   
ATOM    930  CB  MET   100      33.911-130.662 -15.927  1.00 15.00      A   
ATOM    931  CG  MET   100      32.407-130.707 -15.633  1.00 15.00      A   
ATOM    932  SD  MET   100      31.383-130.465 -17.094  1.00 15.00      A   
ATOM    933  CE  MET   100      31.831-128.796 -17.579  1.00 15.00      A   
ATOM    934  C   MET   100      36.218-131.335 -15.151  1.00 15.00      A   
ATOM    935  O   MET   100      36.538-132.497 -15.464  1.00 15.00      A   
ATOM    936  N   SER   101      37.079-130.315 -15.156  1.00 15.00      A   
ATOM    937  HN  SER   101      36.788-129.450 -14.800  1.00 15.00      A   
ATOM    938  CA  SER   101      38.450-130.442 -15.676  1.00 15.00      A   
ATOM    939  CB  SER   101      39.213-129.134 -15.486  1.00 15.00      A   
ATOM    940  OG  SER   101      39.556-128.962 -14.110  1.00 15.00      A   
ATOM    941  HG  SER   101      38.789-129.146 -13.563  1.00 15.00      A   
ATOM    942  C   SER   101      39.225-131.593 -15.019  1.00 15.00      A   
ATOM    943  O   SER   101      40.009-132.271 -15.685  1.00 15.00      A   
ATOM    944  N   SER   102      39.008-131.810 -13.724  1.00 15.00      A   
ATOM    945  HN  SER   102      38.385-131.235 -13.233  1.00 15.00      A   
ATOM    946  CA  SER   102      39.692-132.900 -13.026  1.00 15.00      A   
ATOM    947  CB  SER   102      40.177-132.471 -11.633  1.00 15.00      A   
ATOM    948  OG  SER   102      39.129-131.919 -10.861  1.00 15.00      A   
ATOM    949  HG  SER   102      38.324-132.421 -11.008  1.00 15.00      A   
ATOM    950  C   SER   102      38.879-134.194 -12.949  1.00 15.00      A   
ATOM    951  O   SER   102      39.403-135.229 -12.542  1.00 15.00      A   
ATOM    952  N   SER   103      37.611-134.149 -13.359  1.00 15.00      A   
ATOM    953  HN  SER   103      37.244-133.319 -13.729  1.00 15.00      A   
ATOM    954  CA  SER   103      36.773-135.336 -13.255  1.00 15.00      A   
ATOM    955  CB  SER   103      35.595-135.077 -12.302  1.00 15.00      A   
ATOM    956  OG  SER   103      36.070-134.923 -10.958  1.00 15.00      A   
ATOM    957  HG  SER   103      36.668-135.643 -10.745  1.00 15.00      A   
ATOM    958  C   SER   103      36.287-135.919 -14.570  1.00 15.00      A   
ATOM    959  O   SER   103      36.319-137.131 -14.751  1.00 15.00      A   
ATOM    960  N   TYR   104      35.834-135.072 -15.489  1.00 15.00      A   
ATOM    961  HN  TYR   104      35.940-134.108 -15.349  1.00 15.00      A   
ATOM    962  CA  TYR   104      35.182-135.551 -16.700  1.00 15.00      A   
ATOM    963  CB  TYR   104      34.033-134.635 -17.058  1.00 15.00      A   
ATOM    964  CG  TYR   104      32.791-134.855 -16.232  1.00 15.00      A   
ATOM    965  CD1 TYR   104      31.710-134.014 -16.408  1.00 15.00      A   
ATOM    966  CD2 TYR   104      32.681-135.908 -15.297  1.00 15.00      A   
ATOM    967  CE1 TYR   104      30.565-134.193 -15.707  1.00 15.00      A   
ATOM    968  CE2 TYR   104      31.495-136.098 -14.574  1.00 15.00      A   
ATOM    969  CZ  TYR   104      30.452-135.212 -14.807  1.00 15.00      A   
ATOM    970  OH  TYR   104      29.247-135.304 -14.175  1.00 15.00      A   
ATOM    971  HH  TYR   104      29.388-135.462 -13.239  1.00 15.00      A   
ATOM    972  C   TYR   104      36.214-135.600 -17.813  1.00 15.00      A   
ATOM    973  O   TYR   104      36.064-134.994 -18.891  1.00 15.00      A   
ATOM    974  N   THR   105      37.274-136.340 -17.554  1.00 15.00      A   
ATOM    975  HN  THR   105      37.261-136.960 -16.795  1.00 15.00      A   
ATOM    976  CA  THR   105      38.487-136.241 -18.405  1.00 15.00      A   
ATOM    977  CB  THR   105      39.581-137.201 -17.897  1.00 15.00      A   
ATOM    978  OG1 THR   105      39.033-138.508 -17.808  1.00 15.00      A   
ATOM    979  HG1 THR   105      38.682-138.649 -16.926  1.00 15.00      A   
ATOM    980  CG2 THR   105      40.077-136.784 -16.479  1.00 15.00      A   
ATOM    981  C   THR   105      38.131-136.768 -19.850  1.00 15.00      A   
ATOM    982  O   THR   105      38.661-136.306 -20.849  1.00 15.00      A   
ATOM    983  N   TRP   106      37.249-137.860 -19.974  1.00 15.00      A   
ATOM    984  HN  TRP   106      36.953-138.332 -19.168  1.00 15.00      A   
ATOM    985  CA  TRP   106      36.768-138.301 -21.274  1.00 15.00      A   
ATOM    986  CB  TRP   106      36.288-139.745 -21.166  1.00 15.00      A   
ATOM    987  CG  TRP   106      37.414-140.656 -21.187  1.00 15.00      A   
ATOM    988  CD1 TRP   106      38.353-140.825 -20.217  1.00 15.00      A   
ATOM    989  CD2 TRP   106      37.771-141.516 -22.265  1.00 15.00      A   
ATOM    990  NE1 TRP   106      39.276-141.763 -20.615  1.00 15.00      A   
ATOM    991  HE1 TRP   106      40.047-142.065 -20.091  1.00 15.00      A   
ATOM    992  CE2 TRP   106      38.940-142.198 -21.880  1.00 15.00      A   
ATOM    993  CE3 TRP   106      37.206-141.781 -23.530  1.00 15.00      A   
ATOM    994  CZ2 TRP   106      39.557-143.140 -22.707  1.00 15.00      A   
ATOM    995  CZ3 TRP   106      37.819-142.714 -24.349  1.00 15.00      A   
ATOM    996  CH2 TRP   106      38.990-143.373 -23.934  1.00 15.00      A   
ATOM    997  C   TRP   106      35.645-137.401 -21.861  1.00 15.00      A   
ATOM    998  O   TRP   106      34.961-137.783 -22.794  1.00 15.00      A   
ATOM    999  N   LEU   107      35.455-136.203 -21.322  1.00 15.00      A   
ATOM   1000  HN  LEU   107      36.051-135.903 -20.604  1.00 15.00      A   
ATOM   1001  CA  LEU   107      34.356-135.299 -21.780  1.00 15.00      A   
ATOM   1002  CB  LEU   107      34.341-134.014 -20.959  1.00 15.00      A   
ATOM   1003  CG  LEU   107      33.160-133.013 -21.198  1.00 15.00      A   
ATOM   1004  CD1 LEU   107      31.812-133.594 -20.683  1.00 15.00      A   
ATOM   1005  CD2 LEU   107      33.358-131.682 -20.497  1.00 15.00      A   
ATOM   1006  C   LEU   107      34.403-134.889 -23.293  1.00 15.00      A   
ATOM   1007  O   LEU   107      35.464-134.539 -23.794  1.00 15.00      A   
ATOM   1008  N   GLU   108      33.242-134.843 -23.994  1.00 15.00      A   
ATOM   1009  HN  GLU   108      32.386-134.927 -23.524  1.00 15.00      A   
ATOM   1010  CA  GLU   108      33.260-134.669 -25.446  1.00 15.00      A   
ATOM   1011  CB  GLU   108      32.702-135.899 -26.166  1.00 15.00      A   
ATOM   1012  CG  GLU   108      33.552-137.156 -26.015  1.00 15.00      A   
ATOM   1013  CD  GLU   108      32.951-138.320 -26.767  1.00 15.00      A   
ATOM   1014  OE1 GLU   108      31.838-138.169 -27.326  1.00 15.00      A   
ATOM   1015  OE2 GLU   108      33.587-139.377 -26.780  1.00 15.00      A   
ATOM   1016  C   GLU   108      32.451-133.456 -25.930  1.00 15.00      A   
ATOM   1017  O   GLU   108      32.715-132.948 -27.005  1.00 15.00      A   
ATOM   1018  N   GLU   109      31.436-133.074 -25.170  1.00 15.00      A   
ATOM   1019  HN  GLU   109      31.309-133.492 -24.293  1.00 15.00      A   
ATOM   1020  CA  GLU   109      30.478-132.017 -25.623  1.00 15.00      A   
ATOM   1021  CB  GLU   109      29.200-132.670 -26.177  1.00 15.00      A   
ATOM   1022  CG  GLU   109      29.466-133.878 -27.117  1.00 15.00      A   
ATOM   1023  CD  GLU   109      28.216-134.335 -27.866  1.00 15.00      A   
ATOM   1024  OE1 GLU   109      27.133-133.769 -27.647  1.00 15.00      A   
ATOM   1025  OE2 GLU   109      28.307-135.260 -28.668  1.00 15.00      A   
ATOM   1026  C   GLU   109      30.111-131.060 -24.504  1.00 15.00      A   
ATOM   1027  O   GLU   109      29.762-131.485 -23.402  1.00 15.00      A   
ATOM   1028  N   ILE   110      30.147-129.755 -24.800  1.00 15.00      A   
ATOM   1029  HN  ILE   110      30.477-129.487 -25.683  1.00 15.00      A   
ATOM   1030  CA  ILE   110      29.723-128.719 -23.880  1.00 15.00      A   
ATOM   1031  CB  ILE   110      30.931-127.912 -23.324  1.00 15.00      A   
ATOM   1032  CG1 ILE   110      31.728-128.788 -22.330  1.00 15.00      A   
ATOM   1033  CG2 ILE   110      30.438-126.644 -22.623  1.00 15.00      A   
ATOM   1034  CD1 ILE   110      33.041-128.210 -21.871  1.00 15.00      A   
ATOM   1035  C   ILE   110      28.826-127.819 -24.698  1.00 15.00      A   
ATOM   1036  O   ILE   110      29.250-127.321 -25.753  1.00 15.00      A   
ATOM   1037  N   ARG   111      27.577-127.692 -24.256  1.00 15.00      A   
ATOM   1038  HN  ARG   111      27.297-128.215 -23.476  1.00 15.00      A   
ATOM   1039  CA  ARG   111      26.606-126.800 -24.891  1.00 15.00      A   
ATOM   1040  CB  ARG   111      25.406-127.599 -25.405  1.00 15.00      A   
ATOM   1041  CG  ARG   111      25.780-128.507 -26.602  1.00 15.00      A   
ATOM   1042  CD  ARG   111      24.703-129.527 -26.865  1.00 15.00      A   
ATOM   1043  NE  ARG   111      25.237-130.704 -27.571  1.00 15.00      A   
ATOM   1044  HE  ARG   111      25.584-131.457 -27.049  1.00 15.00      A   
ATOM   1045  CZ  ARG   111      25.249-130.747 -28.883  1.00 15.00      A   
ATOM   1046  NH1 ARG   111      24.790-129.685 -29.505  1.00 15.00      A   
ATOM   1047 HH11 ARG   111      24.443-128.871 -28.958  1.00 15.00      A   
ATOM   1048 HH12 ARG   111      24.773-129.658 -30.545  1.00 15.00      A   
ATOM   1049  NH2 ARG   111      25.703-131.798 -29.554  1.00 15.00      A   
ATOM   1050 HH21 ARG   111      26.066-132.626 -29.040  1.00 15.00      A   
ATOM   1051 HH22 ARG   111      25.696-131.794 -30.594  1.00 15.00      A   
ATOM   1052  C   ARG   111      26.139-125.829 -23.859  1.00 15.00      A   
ATOM   1053  O   ARG   111      25.539-126.239 -22.852  1.00 15.00      A   
ATOM   1054  N   LEU   112      26.354-124.531 -24.110  1.00 15.00      A   
ATOM   1055  HN  LEU   112      26.728-124.256 -24.973  1.00 15.00      A   
ATOM   1056  CA  LEU   112      26.033-123.524 -23.101  1.00 15.00      A   
ATOM   1057  CB  LEU   112      27.324-122.785 -22.684  1.00 15.00      A   
ATOM   1058  CG  LEU   112      28.506-123.614 -22.171  1.00 15.00      A   
ATOM   1059  CD1 LEU   112      29.641-122.696 -21.752  1.00 15.00      A   
ATOM   1060  CD2 LEU   112      28.031-124.459 -20.981  1.00 15.00      A   
ATOM   1061  C   LEU   112      25.089-122.487 -23.697  1.00 15.00      A   
ATOM   1062  O   LEU   112      25.185-122.190 -24.901  1.00 15.00      A   
ATOM   1063  N   LYS   113      24.173-121.978 -22.883  1.00 15.00      A   
ATOM   1064  HN  LYS   113      24.105-122.293 -21.958  1.00 15.00      A   
ATOM   1065  CA  LYS   113      23.263-120.941 -23.377  1.00 15.00      A   
ATOM   1066  CB  LYS   113      21.873-121.511 -23.704  1.00 15.00      A   
ATOM   1067  CG  LYS   113      20.989-120.449 -24.454  1.00 15.00      A   
ATOM   1068  CD  LYS   113      19.607-121.054 -24.809  1.00 15.00      A   
ATOM   1069  CE  LYS   113      18.779-120.037 -25.541  1.00 15.00      A   
ATOM   1070  NZ  LYS   113      17.447-120.624 -25.829  1.00 15.00      A   
ATOM   1071  HZ1 LYS   113      16.952-120.053 -26.543  1.00 15.00      A   
ATOM   1072  HZ2 LYS   113      16.873-120.647 -24.964  1.00 15.00      A   
ATOM   1073  HZ3 LYS   113      17.553-121.594 -26.188  1.00 15.00      A   
ATOM   1074  C   LYS   113      23.130-119.884 -22.327  1.00 15.00      A   
ATOM   1075  O   LYS   113      22.834-120.185 -21.155  1.00 15.00      A   
ATOM   1076  N   ARG   114      23.268-118.632 -22.755  1.00 15.00      A   
ATOM   1077  HN  ARG   114      23.400-118.468 -23.712  1.00 15.00      A   
ATOM   1078  CA  ARG   114      23.228-117.495 -21.839  1.00 15.00      A   
ATOM   1079  CB  ARG   114      21.771-117.130 -21.449  1.00 15.00      A   
ATOM   1080  CG  ARG   114      20.909-116.734 -22.648  1.00 15.00      A   
ATOM   1081  CD  ARG   114      19.466-116.275 -22.197  1.00 15.00      A   
ATOM   1082  NE  ARG   114      18.612-116.021 -23.358  1.00 15.00      A   
ATOM   1083  HE  ARG   114      18.778-115.203 -23.872  1.00 15.00      A   
ATOM   1084  CZ  ARG   114      17.629-116.837 -23.750  1.00 15.00      A   
ATOM   1085  NH1 ARG   114      17.374-117.936 -23.071  1.00 15.00      A   
ATOM   1086 HH11 ARG   114      17.938-118.170 -22.229  1.00 15.00      A   
ATOM   1087 HH12 ARG   114      16.609-118.570 -23.377  1.00 15.00      A   
ATOM   1088  NH2 ARG   114      16.889-116.517 -24.811  1.00 15.00      A   
ATOM   1089 HH21 ARG   114      17.078-115.638 -25.331  1.00 15.00      A   
ATOM   1090 HH22 ARG   114      16.124-117.141 -25.112  1.00 15.00      A   
ATOM   1091  C   ARG   114      24.128-117.635 -20.622  1.00 15.00      A   
ATOM   1092  O   ARG   114      23.710-117.339 -19.493  1.00 15.00      A   
ATOM   1093  N   MET   115      25.368-118.083 -20.848  1.00 15.00      A   
ATOM   1094  HN  MET   115      25.621-118.370 -21.750  1.00 15.00      A   
ATOM   1095  CA  MET   115      26.348-118.151 -19.772  1.00 15.00      A   
ATOM   1096  CB  MET   115      27.065-119.503 -19.680  1.00 15.00      A   
ATOM   1097  CG  MET   115      26.193-120.802 -19.589  1.00 15.00      A   
ATOM   1098  SD  MET   115      25.513-121.152 -17.992  1.00 15.00      A   
ATOM   1099  CE  MET   115      26.907-121.437 -16.874  1.00 15.00      A   
ATOM   1100  C   MET   115      27.416-117.107 -20.049  1.00 15.00      A   
ATOM   1101  O   MET   115      27.585-116.641 -21.201  1.00 15.00      A   
ATOM   1102  N   VAL   116      28.150-116.771 -18.997  1.00 15.00      A   
ATOM   1103  HN  VAL   116      27.878-117.077 -18.106  1.00 15.00      A   
ATOM   1104  CA  VAL   116      29.350-115.959 -19.134  1.00 15.00      A   
ATOM   1105  CB  VAL   116      29.519-115.038 -17.925  1.00 15.00      A   
ATOM   1106  CG1 VAL   116      30.870-114.263 -17.976  1.00 15.00      A   
ATOM   1107  CG2 VAL   116      28.327-114.074 -17.828  1.00 15.00      A   
ATOM   1108  C   VAL   116      30.503-116.949 -19.247  1.00 15.00      A   
ATOM   1109  O   VAL   116      30.715-117.765 -18.345  1.00 15.00      A   
ATOM   1110  N   VAL   117      31.197-116.892 -20.378  1.00 15.00      A   
ATOM   1111  HN  VAL   117      30.978-116.179 -21.013  1.00 15.00      A   
ATOM   1112  CA  VAL   117      32.266-117.822 -20.739  1.00 15.00      A   
ATOM   1113  CB  VAL   117      31.901-118.617 -22.043  1.00 15.00      A   
ATOM   1114  CG1 VAL   117      32.979-119.703 -22.381  1.00 15.00      A   
ATOM   1115  CG2 VAL   117      30.506-119.301 -21.908  1.00 15.00      A   
ATOM   1116  C   VAL   117      33.498-116.950 -21.020  1.00 15.00      A   
ATOM   1117  O   VAL   117      33.433-116.014 -21.833  1.00 15.00      A   
ATOM   1118  N   THR   118      34.616-117.259 -20.369  1.00 15.00      A   
ATOM   1119  HN  THR   118      34.638-118.051 -19.793  1.00 15.00      A   
ATOM   1120  CA  THR   118      35.821-116.424 -20.504  1.00 15.00      A   
ATOM   1121  CB  THR   118      36.384-116.019 -19.139  1.00 15.00      A   
ATOM   1122  OG1 THR   118      36.790-117.194 -18.437  1.00 15.00      A   
ATOM   1123  HG1 THR   118      37.598-117.014 -17.950  1.00 15.00      A   
ATOM   1124  CG2 THR   118      35.348-115.285 -18.305  1.00 15.00      A   
ATOM   1125  C   THR   118      36.910-117.153 -21.275  1.00 15.00      A   
ATOM   1126  O   THR   118      36.783-118.346 -21.573  1.00 15.00      A   
ATOM   1127  N   ASP   119      37.986-116.439 -21.596  1.00 15.00      A   
ATOM   1128  HN  ASP   119      38.016-115.482 -21.389  1.00 15.00      A   
ATOM   1129  CA  ASP   119      39.122-117.077 -22.255  1.00 15.00      A   
ATOM   1130  CB  ASP   119      40.164-116.049 -22.727  1.00 15.00      A   
ATOM   1131  CG  ASP   119      39.671-115.236 -23.921  1.00 15.00      A   
ATOM   1132  OD1 ASP   119      38.726-115.690 -24.615  1.00 15.00      A   
ATOM   1133  OD2 ASP   119      40.202-114.131 -24.140  1.00 15.00      A   
ATOM   1134  C   ASP   119      39.737-118.147 -21.362  1.00 15.00      A   
ATOM   1135  O   ASP   119      40.128-119.203 -21.858  1.00 15.00      A   
ATOM   1136  N   ASP   120      39.764-117.902 -20.055  1.00 15.00      A   
ATOM   1137  HN  ASP   120      39.469-117.028 -19.725  1.00 15.00      A   
ATOM   1138  CA  ASP   120      40.228-118.918 -19.091  1.00 15.00      A   
ATOM   1139  CB  ASP   120      40.205-118.405 -17.647  1.00 15.00      A   
ATOM   1140  CG  ASP   120      41.403-117.536 -17.319  1.00 15.00      A   
ATOM   1141  OD1 ASP   120      42.338-117.431 -18.162  1.00 15.00      A   
ATOM   1142  OD2 ASP   120      41.414-116.969 -16.205  1.00 15.00      A   
ATOM   1143  C   ASP   120      39.416-120.203 -19.168  1.00 15.00      A   
ATOM   1144  O   ASP   120      39.985-121.284 -19.059  1.00 15.00      A   
ATOM   1145  N   CYS   121      38.091-120.080 -19.308  1.00 15.00      A   
ATOM   1146  HN  CYS   121      37.688-119.187 -19.274  1.00 15.00      A   
ATOM   1147  CA  CYS   121      37.216-121.260 -19.514  1.00 15.00      A   
ATOM   1148  CB  CYS   121      35.734-120.851 -19.704  1.00 15.00      A   
ATOM   1149  SG  CYS   121      34.973-120.030 -18.298  1.00 15.00      A   
ATOM   1150  HG  CYS   121      33.884-119.409 -18.727  1.00 15.00      A   
ATOM   1151  C   CYS   121      37.655-122.010 -20.773  1.00 15.00      A   
ATOM   1152  O   CYS   121      37.746-123.248 -20.783  1.00 15.00      A   
ATOM   1153  N   LEU   122      37.859-121.267 -21.860  1.00 15.00      A   
ATOM   1154  HN  LEU   122      37.823-120.290 -21.795  1.00 15.00      A   
ATOM   1155  CA  LEU   122      38.137-121.899 -23.153  1.00 15.00      A   
ATOM   1156  CB  LEU   122      37.989-120.884 -24.294  1.00 15.00      A   
ATOM   1157  CG  LEU   122      36.537-120.454 -24.510  1.00 15.00      A   
ATOM   1158  CD1 LEU   122      36.388-119.374 -25.583  1.00 15.00      A   
ATOM   1159  CD2 LEU   122      35.716-121.712 -24.868  1.00 15.00      A   
ATOM   1160  C   LEU   122      39.528-122.580 -23.144  1.00 15.00      A   
ATOM   1161  O   LEU   122      39.695-123.706 -23.619  1.00 15.00      A   
ATOM   1162  N   GLU   123      40.507-121.911 -22.574  1.00 15.00      A   
ATOM   1163  HN  GLU   123      40.353-120.993 -22.268  1.00 15.00      A   
ATOM   1164  CA  GLU   123      41.819-122.520 -22.393  1.00 15.00      A   
ATOM   1165  CB  GLU   123      42.760-121.484 -21.795  1.00 15.00      A   
ATOM   1166  CG  GLU   123      42.814-120.295 -22.699  1.00 15.00      A   
ATOM   1167  CD  GLU   123      44.129-119.639 -22.667  1.00 15.00      A   
ATOM   1168  OE1 GLU   123      44.457-119.060 -21.608  1.00 15.00      A   
ATOM   1169  OE2 GLU   123      44.836-119.709 -23.698  1.00 15.00      A   
ATOM   1170  C   GLU   123      41.806-123.790 -21.530  1.00 15.00      A   
ATOM   1171  O   GLU   123      42.526-124.758 -21.824  1.00 15.00      A   
ATOM   1172  N   LEU   124      40.998-123.785 -20.473  1.00 15.00      A   
ATOM   1173  HN  LEU   124      40.453-122.990 -20.295  1.00 15.00      A   
ATOM   1174  CA  LEU   124      40.897-124.942 -19.559  1.00 15.00      A   
ATOM   1175  CB  LEU   124      40.076-124.614 -18.296  1.00 15.00      A   
ATOM   1176  CG  LEU   124      40.547-125.105 -16.934  1.00 15.00      A   
ATOM   1177  CD1 LEU   124      39.413-125.308 -15.910  1.00 15.00      A   
ATOM   1178  CD2 LEU   124      41.619-126.264 -16.896  1.00 15.00      A   
ATOM   1179  C   LEU   124      40.219-126.120 -20.262  1.00 15.00      A   
ATOM   1180  O   LEU   124      40.593-127.272 -20.036  1.00 15.00      A   
ATOM   1181  N   ILE   125      39.212-125.826 -21.082  1.00 15.00      A   
ATOM   1182  HN  ILE   125      38.908-124.896 -21.136  1.00 15.00      A   
ATOM   1183  CA  ILE   125      38.535-126.835 -21.911  1.00 15.00      A   
ATOM   1184  CB  ILE   125      37.356-126.211 -22.736  1.00 15.00      A   
ATOM   1185  CG1 ILE   125      36.113-125.949 -21.847  1.00 15.00      A   
ATOM   1186  CG2 ILE   125      36.922-127.111 -23.909  1.00 15.00      A   
ATOM   1187  CD1 ILE   125      35.148-124.923 -22.459  1.00 15.00      A   
ATOM   1188  C   ILE   125      39.544-127.522 -22.851  1.00 15.00      A   
ATOM   1189  O   ILE   125      39.630-128.760 -22.890  1.00 15.00      A   
ATOM   1190  N   ALA   126      40.324-126.717 -23.573  1.00 15.00      A   
ATOM   1191  HN  ALA   126      40.258-125.749 -23.436  1.00 15.00      A   
ATOM   1192  CA  ALA   126      41.273-127.223 -24.561  1.00 15.00      A   
ATOM   1193  CB  ALA   126      41.990-126.066 -25.219  1.00 15.00      A   
ATOM   1194  C   ALA   126      42.273-128.143 -23.881  1.00 15.00      A   
ATOM   1195  O   ALA   126      42.609-129.229 -24.376  1.00 15.00      A   
ATOM   1196  N   LYS   127      42.762-127.718 -22.733  1.00 15.00      A   
ATOM   1197  HN  LYS   127      42.411-126.910 -22.304  1.00 15.00      A   
ATOM   1198  CA  LYS   127      43.828-128.476 -22.126  1.00 15.00      A   
ATOM   1199  CB  LYS   127      44.752-127.563 -21.357  1.00 15.00      A   
ATOM   1200  CG  LYS   127      44.182-126.860 -20.197  1.00 15.00      A   
ATOM   1201  CD  LYS   127      45.380-126.367 -19.389  1.00 15.00      A   
ATOM   1202  CE  LYS   127      46.102-127.527 -18.708  1.00 15.00      A   
ATOM   1203  NZ  LYS   127      45.581-127.825 -17.325  1.00 15.00      A   
ATOM   1204  HZ1 LYS   127      45.694-126.991 -16.713  1.00 15.00      A   
ATOM   1205  HZ2 LYS   127      46.106-128.620 -16.908  1.00 15.00      A   
ATOM   1206  HZ3 LYS   127      44.572-128.076 -17.370  1.00 15.00      A   
ATOM   1207  C   LYS   127      43.349-129.656 -21.289  1.00 15.00      A   
ATOM   1208  O   LYS   127      44.102-130.592 -21.050  1.00 15.00      A   
ATOM   1209  N   SER   128      42.086-129.626 -20.886  1.00 15.00      A   
ATOM   1210  HN  SER   128      41.504-128.897 -21.188  1.00 15.00      A   
ATOM   1211  CA  SER   128      41.542-130.653 -20.004  1.00 15.00      A   
ATOM   1212  CB  SER   128      40.535-130.039 -19.019  1.00 15.00      A   
ATOM   1213  OG  SER   128      41.230-129.091 -18.236  1.00 15.00      A   
ATOM   1214  HG  SER   128      41.092-129.281 -17.305  1.00 15.00      A   
ATOM   1215  C   SER   128      40.912-131.851 -20.715  1.00 15.00      A   
ATOM   1216  O   SER   128      40.969-132.960 -20.188  1.00 15.00      A   
ATOM   1217  N   PHE   129      40.316-131.625 -21.885  1.00 15.00      A   
ATOM   1218  HN  PHE   129      40.451-130.763 -22.332  1.00 15.00      A   
ATOM   1219  CA  PHE   129      39.460-132.638 -22.523  1.00 15.00      A   
ATOM   1220  CB  PHE   129      38.018-132.107 -22.646  1.00 15.00      A   
ATOM   1221  CG  PHE   129      37.493-131.556 -21.355  1.00 15.00      A   
ATOM   1222  CD1 PHE   129      37.060-130.222 -21.272  1.00 15.00      A   
ATOM   1223  CD2 PHE   129      37.439-132.365 -20.213  1.00 15.00      A   
ATOM   1224  CE1 PHE   129      36.579-129.692 -20.035  1.00 15.00      A   
ATOM   1225  CE2 PHE   129      36.975-131.863 -18.971  1.00 15.00      A   
ATOM   1226  CZ  PHE   129      36.535-130.518 -18.887  1.00 15.00      A   
ATOM   1227  C   PHE   129      40.024-133.135 -23.858  1.00 15.00      A   
ATOM   1228  O   PHE   129      39.709-132.618 -24.927  1.00 15.00      A   
ATOM   1229  N   LYS   130      40.870-134.161 -23.794  1.00 15.00      A   
ATOM   1230  HN  LYS   130      41.059-134.587 -22.932  1.00 15.00      A   
ATOM   1231  CA  LYS   130      41.520-134.654 -25.013  1.00 15.00      A   
ATOM   1232  CB  LYS   130      42.525-135.763 -24.670  1.00 15.00      A   
ATOM   1233  CG  LYS   130      43.860-135.172 -24.357  1.00 15.00      A   
ATOM   1234  CD  LYS   130      43.758-134.068 -23.295  1.00 15.00      A   
ATOM   1235  CE  LYS   130      45.072-133.895 -22.533  1.00 15.00      A   
ATOM   1236  NZ  LYS   130      44.800-133.310 -21.179  1.00 15.00      A   
ATOM   1237  HZ1 LYS   130      44.340-132.382 -21.276  1.00 15.00      A   
ATOM   1238  HZ2 LYS   130      45.690-133.190 -20.656  1.00 15.00      A   
ATOM   1239  HZ3 LYS   130      44.175-133.940 -20.636  1.00 15.00      A   
ATOM   1240  C   LYS   130      40.563-135.049 -26.136  1.00 15.00      A   
ATOM   1241  O   LYS   130      40.820-134.737 -27.322  1.00 15.00      A   
ATOM   1242  N   ASN   131      39.422-135.650 -25.771  1.00 15.00      A   
ATOM   1243  HN  ASN   131      39.260-135.819 -24.819  1.00 15.00      A   
ATOM   1244  CA  ASN   131      38.407-136.064 -26.746  1.00 15.00      A   
ATOM   1245  CB  ASN   131      37.711-137.358 -26.297  1.00 15.00      A   
ATOM   1246  CG  ASN   131      38.681-138.563 -26.267  1.00 15.00      A   
ATOM   1247  OD1 ASN   131      39.829-138.443 -26.663  1.00 15.00      A   
ATOM   1248  ND2 ASN   131      38.202-139.712 -25.813  1.00 15.00      A   
ATOM   1249 HD21 ASN   131      37.267-139.741 -25.522  1.00 15.00      A   
ATOM   1250 HD22 ASN   131      38.803-140.486 -25.787  1.00 15.00      A   
ATOM   1251  C   ASN   131      37.361-135.036 -27.053  1.00 15.00      A   
ATOM   1252  O   ASN   131      36.294-135.380 -27.527  1.00 15.00      A   
ATOM   1253  N   PHE   132      37.669-133.764 -26.844  1.00 15.00      A   
ATOM   1254  HN  PHE   132      38.578-133.509 -26.582  1.00 15.00      A   
ATOM   1255  CA  PHE   132      36.642-132.758 -27.008  1.00 15.00      A   
ATOM   1256  CB  PHE   132      37.144-131.433 -26.449  1.00 15.00      A   
ATOM   1257  CG  PHE   132      36.079-130.410 -26.316  1.00 15.00      A   
ATOM   1258  CD1 PHE   132      35.006-130.611 -25.441  1.00 15.00      A   
ATOM   1259  CD2 PHE   132      36.150-129.235 -27.042  1.00 15.00      A   
ATOM   1260  CE1 PHE   132      34.001-129.635 -25.319  1.00 15.00      A   
ATOM   1261  CE2 PHE   132      35.171-128.283 -26.926  1.00 15.00      A   
ATOM   1262  CZ  PHE   132      34.089-128.487 -26.065  1.00 15.00      A   
ATOM   1263  C   PHE   132      36.186-132.642 -28.458  1.00 15.00      A   
ATOM   1264  O   PHE   132      37.012-132.518 -29.367  1.00 15.00      A   
ATOM   1265  N   LYS   133      34.862-132.672 -28.673  1.00 15.00      A   
ATOM   1266  HN  LYS   133      34.251-132.655 -27.907  1.00 15.00      A   
ATOM   1267  CA  LYS   133      34.314-132.729 -30.018  1.00 15.00      A   
ATOM   1268  CB  LYS   133      33.667-134.087 -30.336  1.00 15.00      A   
ATOM   1269  CG  LYS   133      34.708-135.259 -30.436  1.00 15.00      A   
ATOM   1270  CD  LYS   133      33.987-136.558 -30.661  1.00 15.00      A   
ATOM   1271  CE  LYS   133      34.971-137.658 -31.038  1.00 15.00      A   
ATOM   1272  NZ  LYS   133      34.225-138.924 -31.004  1.00 15.00      A   
ATOM   1273  HZ1 LYS   133      34.852-139.715 -31.255  1.00 15.00      A   
ATOM   1274  HZ2 LYS   133      33.436-138.893 -31.681  1.00 15.00      A   
ATOM   1275  HZ3 LYS   133      33.843-139.088 -30.051  1.00 15.00      A   
ATOM   1276  C   LYS   133      33.334-131.607 -30.343  1.00 15.00      A   
ATOM   1277  O   LYS   133      33.256-131.221 -31.489  1.00 15.00      A   
ATOM   1278  N   VAL   134      32.587-131.097 -29.361  1.00 15.00      A   
ATOM   1279  HN  VAL   134      32.799-131.312 -28.429  1.00 15.00      A   
ATOM   1280  CA  VAL   134      31.435-130.205 -29.669  1.00 15.00      A   
ATOM   1281  CB  VAL   134      30.072-130.975 -29.565  1.00 15.00      A   
ATOM   1282  CG1 VAL   134      28.844-130.024 -29.697  1.00 15.00      A   
ATOM   1283  CG2 VAL   134      30.001-132.078 -30.657  1.00 15.00      A   
ATOM   1284  C   VAL   134      31.448-129.052 -28.681  1.00 15.00      A   
ATOM   1285  O   VAL   134      31.314-129.259 -27.457  1.00 15.00      A   
ATOM   1286  N   LEU   135      31.562-127.844 -29.216  1.00 15.00      A   
ATOM   1287  HN  LEU   135      31.793-127.754 -30.164  1.00 15.00      A   
ATOM   1288  CA  LEU   135      31.347-126.639 -28.405  1.00 15.00      A   
ATOM   1289  CB  LEU   135      32.652-125.863 -28.309  1.00 15.00      A   
ATOM   1290  CG  LEU   135      32.568-124.566 -27.479  1.00 15.00      A   
ATOM   1291  CD1 LEU   135      32.333-124.896 -26.007  1.00 15.00      A   
ATOM   1292  CD2 LEU   135      33.834-123.752 -27.694  1.00 15.00      A   
ATOM   1293  C   LEU   135      30.262-125.772 -29.029  1.00 15.00      A   
ATOM   1294  O   LEU   135      30.396-125.328 -30.178  1.00 15.00      A   
ATOM   1295  N   VAL   136      29.177-125.581 -28.292  1.00 15.00      A   
ATOM   1296  HN  VAL   136      29.092-126.062 -27.442  1.00 15.00      A   
ATOM   1297  CA  VAL   136      28.084-124.662 -28.709  1.00 15.00      A   
ATOM   1298  CB  VAL   136      26.704-125.384 -28.859  1.00 15.00      A   
ATOM   1299  CG1 VAL   136      25.607-124.377 -29.320  1.00 15.00      A   
ATOM   1300  CG2 VAL   136      26.838-126.536 -29.827  1.00 15.00      A   
ATOM   1301  C   VAL   136      27.987-123.572 -27.663  1.00 15.00      A   
ATOM   1302  O   VAL   136      27.730-123.841 -26.480  1.00 15.00      A   
ATOM   1303  N   LEU   137      28.232-122.339 -28.089  1.00 15.00      A   
ATOM   1304  HN  LEU   137      28.506-122.205 -29.020  1.00 15.00      A   
ATOM   1305  CA  LEU   137      28.106-121.163 -27.207  1.00 15.00      A   
ATOM   1306  CB  LEU   137      29.436-120.386 -27.229  1.00 15.00      A   
ATOM   1307  CG  LEU   137      30.633-121.172 -26.675  1.00 15.00      A   
ATOM   1308  CD1 LEU   137      31.936-120.377 -26.764  1.00 15.00      A   
ATOM   1309  CD2 LEU   137      30.365-121.566 -25.214  1.00 15.00      A   
ATOM   1310  C   LEU   137      26.957-120.331 -27.765  1.00 15.00      A   
ATOM   1311  O   LEU   137      27.126-119.626 -28.743  1.00 15.00      A   
ATOM   1312  N   SER   138      25.766-120.495 -27.186  1.00 15.00      A   
ATOM   1313  HN  SER   138      25.712-121.034 -26.369  1.00 15.00      A   
ATOM   1314  CA  SER   138      24.554-119.913 -27.710  1.00 15.00      A   
ATOM   1315  CB  SER   138      23.452-120.980 -27.730  1.00 15.00      A   
ATOM   1316  OG  SER   138      22.215-120.393 -28.061  1.00 15.00      A   
ATOM   1317  HG  SER   138      21.997-120.598 -28.973  1.00 15.00      A   
ATOM   1318  C   SER   138      24.156-118.711 -26.857  1.00 15.00      A   
ATOM   1319  O   SER   138      23.859-118.845 -25.662  1.00 15.00      A   
ATOM   1320  N   SER   139      24.175-117.525 -27.455  1.00 15.00      A   
ATOM   1321  HN  SER   139      24.356-117.480 -28.417  1.00 15.00      A   
ATOM   1322  CA  SER   139      23.933-116.278 -26.717  1.00 15.00      A   
ATOM   1323  CB  SER   139      22.447-116.098 -26.352  1.00 15.00      A   
ATOM   1324  OG  SER   139      21.658-116.119 -27.540  1.00 15.00      A   
ATOM   1325  HG  SER   139      20.863-116.635 -27.388  1.00 15.00      A   
ATOM   1326  C   SER   139      24.802-116.185 -25.452  1.00 15.00      A   
ATOM   1327  O   SER   139      24.290-115.832 -24.378  1.00 15.00      A   
ATOM   1328  N   CYS   140      26.090-116.495 -25.583  1.00 15.00      A   
ATOM   1329  HN  CYS   140      26.412-116.818 -26.450  1.00 15.00      A   
ATOM   1330  CA  CYS   140      27.035-116.371 -24.486  1.00 15.00      A   
ATOM   1331  CB  CYS   140      27.944-117.617 -24.385  1.00 15.00      A   
ATOM   1332  SG  CYS   140      27.046-119.100 -23.868  1.00 15.00      A   
ATOM   1333  HG  CYS   140      27.645-119.586 -22.791  1.00 15.00      A   
ATOM   1334  C   CYS   140      27.850-115.095 -24.650  1.00 15.00      A   
ATOM   1335  O   CYS   140      27.812-114.461 -25.711  1.00 15.00      A   
ATOM   1336  N   GLU   141      28.561-114.697 -23.599  1.00 15.00      A   
ATOM   1337  HN  GLU   141      28.526-115.223 -22.773  1.00 15.00      A   
ATOM   1338  CA  GLU   141      29.398-113.488 -23.642  1.00 15.00      A   
ATOM   1339  CB  GLU   141      28.565-112.297 -23.161  1.00 15.00      A   
ATOM   1340  CG  GLU   141      28.102-112.508 -21.715  1.00 15.00      A   
ATOM   1341  CD  GLU   141      27.108-111.510 -21.208  1.00 15.00      A   
ATOM   1342  OE1 GLU   141      27.288-110.287 -21.434  1.00 15.00      A   
ATOM   1343  OE2 GLU   141      26.139-111.965 -20.538  1.00 15.00      A   
ATOM   1344  C   GLU   141      30.597-113.699 -22.718  1.00 15.00      A   
ATOM   1345  O   GLU   141      30.571-114.592 -21.870  1.00 15.00      A   
ATOM   1346  N   GLY   142      31.638-112.879 -22.868  1.00 15.00      A   
ATOM   1347  HN  GLY   142      31.674-112.304 -23.661  1.00 15.00      A   
ATOM   1348  CA  GLY   142      32.724-112.812 -21.887  1.00 15.00      A   
ATOM   1349  C   GLY   142      34.069-113.330 -22.375  1.00 15.00      A   
ATOM   1350  O   GLY   142      35.056-113.316 -21.637  1.00 15.00      A   
ATOM   1351  N   PHE   143      34.106-113.778 -23.622  1.00 15.00      A   
ATOM   1352  HN  PHE   143      33.290-113.732 -24.163  1.00 15.00      A   
ATOM   1353  CA  PHE   143      35.321-114.341 -24.225  1.00 15.00      A   
ATOM   1354  CB  PHE   143      35.167-115.843 -24.523  1.00 15.00      A   
ATOM   1355  CG  PHE   143      34.064-116.163 -25.514  1.00 15.00      A   
ATOM   1356  CD1 PHE   143      34.375-116.506 -26.841  1.00 15.00      A   
ATOM   1357  CD2 PHE   143      32.725-116.117 -25.131  1.00 15.00      A   
ATOM   1358  CE1 PHE   143      33.368-116.814 -27.760  1.00 15.00      A   
ATOM   1359  CE2 PHE   143      31.705-116.417 -26.049  1.00 15.00      A   
ATOM   1360  CZ  PHE   143      32.044-116.767 -27.371  1.00 15.00      A   
ATOM   1361  C   PHE   143      35.695-113.596 -25.500  1.00 15.00      A   
ATOM   1362  O   PHE   143      34.921-112.780 -26.012  1.00 15.00      A   
ATOM   1363  N   SER   144      36.906-113.885 -25.978  1.00 15.00      A   
ATOM   1364  HN  SER   144      37.430-114.578 -25.526  1.00 15.00      A   
ATOM   1365  CA  SER   144      37.483-113.232 -27.123  1.00 15.00      A   
ATOM   1366  CB  SER   144      38.639-112.323 -26.669  1.00 15.00      A   
ATOM   1367  OG  SER   144      39.848-113.048 -26.529  1.00 15.00      A   
ATOM   1368  HG  SER   144      40.490-112.512 -26.057  1.00 15.00      A   
ATOM   1369  C   SER   144      37.982-114.256 -28.127  1.00 15.00      A   
ATOM   1370  O   SER   144      37.949-115.489 -27.876  1.00 15.00      A   
ATOM   1371  N   THR   145      38.461-113.738 -29.260  1.00 15.00      A   
ATOM   1372  HN  THR   145      38.387-112.772 -29.406  1.00 15.00      A   
ATOM   1373  CA  THR   145      39.092-114.559 -30.290  1.00 15.00      A   
ATOM   1374  CB  THR   145      39.363-113.735 -31.560  1.00 15.00      A   
ATOM   1375  OG1 THR   145      40.007-112.506 -31.202  1.00 15.00      A   
ATOM   1376  HG1 THR   145      40.887-112.691 -30.866  1.00 15.00      A   
ATOM   1377  CG2 THR   145      38.022-113.441 -32.279  1.00 15.00      A   
ATOM   1378  C   THR   145      40.351-115.283 -29.792  1.00 15.00      A   
ATOM   1379  O   THR   145      40.715-116.347 -30.302  1.00 15.00      A   
ATOM   1380  N   ASP   146      40.993-114.740 -28.762  1.00 15.00      A   
ATOM   1381  HN  ASP   146      40.718-113.859 -28.432  1.00 15.00      A   
ATOM   1382  CA  ASP   146      42.105-115.437 -28.113  1.00 15.00      A   
ATOM   1383  CB  ASP   146      42.764-114.541 -27.042  1.00 15.00      A   
ATOM   1384  CG  ASP   146      43.657-113.454 -27.629  1.00 15.00      A   
ATOM   1385  OD1 ASP   146      43.994-113.459 -28.842  1.00 15.00      A   
ATOM   1386  OD2 ASP   146      44.062-112.582 -26.837  1.00 15.00      A   
ATOM   1387  C   ASP   146      41.681-116.797 -27.501  1.00 15.00      A   
ATOM   1388  O   ASP   146      42.410-117.786 -27.605  1.00 15.00      A   
ATOM   1389  N   GLY   147      40.506-116.848 -26.883  1.00 15.00      A   
ATOM   1390  HN  GLY   147      39.993-116.019 -26.782  1.00 15.00      A   
ATOM   1391  CA  GLY   147      39.950-118.106 -26.345  1.00 15.00      A   
ATOM   1392  C   GLY   147      39.641-119.084 -27.465  1.00 15.00      A   
ATOM   1393  O   GLY   147      39.933-120.294 -27.370  1.00 15.00      A   
ATOM   1394  N   LEU   148      39.076-118.553 -28.545  1.00 15.00      A   
ATOM   1395  HN  LEU   148      38.821-117.607 -28.539  1.00 15.00      A   
ATOM   1396  CA  LEU   148      38.829-119.353 -29.739  1.00 15.00      A   
ATOM   1397  CB  LEU   148      38.095-118.513 -30.780  1.00 15.00      A   
ATOM   1398  CG  LEU   148      36.694-117.991 -30.426  1.00 15.00      A   
ATOM   1399  CD1 LEU   148      36.178-117.222 -31.648  1.00 15.00      A   
ATOM   1400  CD2 LEU   148      35.769-119.151 -30.056  1.00 15.00      A   
ATOM   1401  C   LEU   148      40.132-119.903 -30.334  1.00 15.00      A   
ATOM   1402  O   LEU   148      40.152-121.046 -30.813  1.00 15.00      A   
ATOM   1403  N   ALA   149      41.208-119.100 -30.307  1.00 15.00      A   
ATOM   1404  HN  ALA   149      41.119-118.196 -29.939  1.00 15.00      A   
ATOM   1405  CA  ALA   149      42.512-119.539 -30.813  1.00 15.00      A   
ATOM   1406  CB  ALA   149      43.525-118.418 -30.758  1.00 15.00      A   
ATOM   1407  C   ALA   149      43.033-120.763 -30.046  1.00 15.00      A   
ATOM   1408  O   ALA   149      43.656-121.654 -30.645  1.00 15.00      A   
ATOM   1409  N   ALA   150      42.767-120.787 -28.734  1.00 15.00      A   
ATOM   1410  HN  ALA   150      42.275-120.035 -28.344  1.00 15.00      A   
ATOM   1411  CA  ALA   150      43.178-121.888 -27.851  1.00 15.00      A   
ATOM   1412  CB  ALA   150      42.945-121.527 -26.390  1.00 15.00      A   
ATOM   1413  C   ALA   150      42.472-123.189 -28.205  1.00 15.00      A   
ATOM   1414  O   ALA   150      43.109-124.237 -28.261  1.00 15.00      A   
ATOM   1415  N   ILE   151      41.181-123.095 -28.491  1.00 15.00      A   
ATOM   1416  HN  ILE   151      40.749-122.221 -28.389  1.00 15.00      A   
ATOM   1417  CA  ILE   151      40.350-124.232 -28.956  1.00 15.00      A   
ATOM   1418  CB  ILE   151      38.833-123.827 -29.088  1.00 15.00      A   
ATOM   1419  CG1 ILE   151      38.237-123.430 -27.720  1.00 15.00      A   
ATOM   1420  CG2 ILE   151      37.990-124.964 -29.725  1.00 15.00      A   
ATOM   1421  CD1 ILE   151      38.138-124.555 -26.701  1.00 15.00      A   
ATOM   1422  C   ILE   151      40.872-124.772 -30.297  1.00 15.00      A   
ATOM   1423  O   ILE   151      41.135-125.976 -30.444  1.00 15.00      A   
ATOM   1424  N   ALA   152      41.061-123.858 -31.242  1.00 15.00      A   
ATOM   1425  HN  ALA   152      40.876-122.920 -31.027  1.00 15.00      A   
ATOM   1426  CA  ALA   152      41.533-124.184 -32.593  1.00 15.00      A   
ATOM   1427  CB  ALA   152      41.597-122.936 -33.401  1.00 15.00      A   
ATOM   1428  C   ALA   152      42.912-124.867 -32.558  1.00 15.00      A   
ATOM   1429  O   ALA   152      43.136-125.893 -33.228  1.00 15.00      A   
ATOM   1430  N   ALA   153      43.818-124.306 -31.755  1.00 15.00      A   
ATOM   1431  HN  ALA   153      43.562-123.533 -31.209  1.00 15.00      A   
ATOM   1432  CA  ALA   153      45.197-124.825 -31.671  1.00 15.00      A   
ATOM   1433  CB  ALA   153      46.065-123.882 -30.853  1.00 15.00      A   
ATOM   1434  C   ALA   153      45.288-126.240 -31.095  1.00 15.00      A   
ATOM   1435  O   ALA   153      46.133-127.039 -31.511  1.00 15.00      A   
ATOM   1436  N   THR   154      44.419-126.532 -30.130  1.00 15.00      A   
ATOM   1437  HN  THR   154      43.617-125.977 -30.036  1.00 15.00      A   
ATOM   1438  CA  THR   154      44.611-127.646 -29.205  1.00 15.00      A   
ATOM   1439  CB  THR   154      44.543-127.118 -27.745  1.00 15.00      A   
ATOM   1440  OG1 THR   154      45.513-126.073 -27.614  1.00 15.00      A   
ATOM   1441  HG1 THR   154      46.173-126.159 -28.306  1.00 15.00      A   
ATOM   1442  CG2 THR   154      44.854-128.213 -26.733  1.00 15.00      A   
ATOM   1443  C   THR   154      43.607-128.771 -29.380  1.00 15.00      A   
ATOM   1444  O   THR   154      43.951-129.932 -29.161  1.00 15.00      A   
ATOM   1445  N   CYS   155      42.373-128.435 -29.751  1.00 15.00      A   
ATOM   1446  HN  CYS   155      42.175-127.505 -29.987  1.00 15.00      A   
ATOM   1447  CA  CYS   155      41.305-129.442 -29.811  1.00 15.00      A   
ATOM   1448  CB  CYS   155      39.933-128.817 -29.632  1.00 15.00      A   
ATOM   1449  SG  CYS   155      39.768-128.162 -27.969  1.00 15.00      A   
ATOM   1450  HG  CYS   155      40.598-127.137 -27.849  1.00 15.00      A   
ATOM   1451  C   CYS   155      41.393-130.234 -31.109  1.00 15.00      A   
ATOM   1452  O   CYS   155      40.670-129.972 -32.053  1.00 15.00      A   
ATOM   1453  N   ARG   156      42.270-131.236 -31.108  1.00 15.00      A   
ATOM   1454  HN  ARG   156      42.731-131.471 -30.276  1.00 15.00      A   
ATOM   1455  CA  ARG   156      42.559-131.993 -32.326  1.00 15.00      A   
ATOM   1456  CB  ARG   156      43.779-132.856 -32.127  1.00 15.00      A   
ATOM   1457  CG  ARG   156      43.564-133.944 -31.124  1.00 15.00      A   
ATOM   1458  CD  ARG   156      44.876-134.412 -30.628  1.00 15.00      A   
ATOM   1459  NE  ARG   156      45.253-135.695 -31.203  1.00 15.00      A   
ATOM   1460  HE  ARG   156      44.570-136.192 -31.699  1.00 15.00      A   
ATOM   1461  CZ  ARG   156      46.474-136.217 -31.086  1.00 15.00      A   
ATOM   1462  NH1 ARG   156      47.409-135.536 -30.444  1.00 15.00      A   
ATOM   1463 HH11 ARG   156      47.187-134.605 -30.038  1.00 15.00      A   
ATOM   1464 HH12 ARG   156      48.366-135.932 -30.346  1.00 15.00      A   
ATOM   1465  NH2 ARG   156      46.772-137.404 -31.612  1.00 15.00      A   
ATOM   1466 HH21 ARG   156      46.045-137.942 -32.126  1.00 15.00      A   
ATOM   1467 HH22 ARG   156      47.731-137.792 -31.509  1.00 15.00      A   
ATOM   1468  C   ARG   156      41.415-132.844 -32.867  1.00 15.00      A   
ATOM   1469  O   ARG   156      41.416-133.187 -34.050  1.00 15.00      A   
ATOM   1470  N   ASN   157      40.454-133.192 -32.010  1.00 15.00      A   
ATOM   1471  HN  ASN   157      40.537-132.917 -31.073  1.00 15.00      A   
ATOM   1472  CA  ASN   157      39.268-133.977 -32.417  1.00 15.00      A   
ATOM   1473  CB  ASN   157      39.061-135.059 -31.372  1.00 15.00      A   
ATOM   1474  CG  ASN   157      40.270-135.972 -31.270  1.00 15.00      A   
ATOM   1475  OD1 ASN   157      40.672-136.554 -32.267  1.00 15.00      A   
ATOM   1476  ND2 ASN   157      40.870-136.070 -30.094  1.00 15.00      A   
ATOM   1477 HD21 ASN   157      40.509-135.551 -29.345  1.00 15.00      A   
ATOM   1478 HD22 ASN   157      41.651-136.657 -30.020  1.00 15.00      A   
ATOM   1479  C   ASN   157      37.971-133.164 -32.626  1.00 15.00      A   
ATOM   1480  O   ASN   157      36.861-133.717 -32.846  1.00 15.00      A   
ATOM   1481  N   LEU   158      38.109-131.842 -32.613  1.00 15.00      A   
ATOM   1482  HN  LEU   158      39.004-131.446 -32.566  1.00 15.00      A   
ATOM   1483  CA  LEU   158      36.927-130.971 -32.668  1.00 15.00      A   
ATOM   1484  CB  LEU   158      37.347-129.487 -32.620  1.00 15.00      A   
ATOM   1485  CG  LEU   158      36.199-128.503 -32.248  1.00 15.00      A   
ATOM   1486  CD1 LEU   158      35.916-128.582 -30.736  1.00 15.00      A   
ATOM   1487  CD2 LEU   158      36.632-127.088 -32.662  1.00 15.00      A   
ATOM   1488  C   LEU   158      36.073-131.230 -33.924  1.00 15.00      A   
ATOM   1489  O   LEU   158      36.590-131.323 -35.042  1.00 15.00      A   
ATOM   1490  N   LYS   159      34.755-131.336 -33.741  1.00 15.00      A   
ATOM   1491  HN  LYS   159      34.388-131.276 -32.834  1.00 15.00      A   
ATOM   1492  CA  LYS   159      33.863-131.537 -34.855  1.00 15.00      A   
ATOM   1493  CB  LYS   159      33.064-132.822 -34.654  1.00 15.00      A   
ATOM   1494  CG  LYS   159      33.926-134.050 -34.705  1.00 15.00      A   
ATOM   1495  CD  LYS   159      33.213-135.270 -34.197  1.00 15.00      A   
ATOM   1496  CE  LYS   159      32.061-135.650 -35.082  1.00 15.00      A   
ATOM   1497  NZ  LYS   159      31.649-137.045 -34.658  1.00 15.00      A   
ATOM   1498  HZ1 LYS   159      31.364-137.045 -33.658  1.00 15.00      A   
ATOM   1499  HZ2 LYS   159      32.443-137.705 -34.779  1.00 15.00      A   
ATOM   1500  HZ3 LYS   159      30.849-137.373 -35.237  1.00 15.00      A   
ATOM   1501  C   LYS   159      32.907-130.353 -35.022  1.00 15.00      A   
ATOM   1502  O   LYS   159      32.510-130.054 -36.138  1.00 15.00      A   
ATOM   1503  N   GLU   160      32.563-129.688 -33.911  1.00 15.00      A   
ATOM   1504  HN  GLU   160      32.956-129.951 -33.053  1.00 15.00      A   
ATOM   1505  CA  GLU   160      31.595-128.557 -33.954  1.00 15.00      A   
ATOM   1506  CB  GLU   160      30.225-128.980 -33.476  1.00 15.00      A   
ATOM   1507  CG  GLU   160      29.651-130.161 -34.210  1.00 15.00      A   
ATOM   1508  CD  GLU   160      28.221-130.444 -33.830  1.00 15.00      A   
ATOM   1509  OE1 GLU   160      27.834-131.622 -33.960  1.00 15.00      A   
ATOM   1510  OE2 GLU   160      27.487-129.504 -33.427  1.00 15.00      A   
ATOM   1511  C   GLU   160      32.062-127.383 -33.116  1.00 15.00      A   
ATOM   1512  O   GLU   160      32.371-127.523 -31.926  1.00 15.00      A   
ATOM   1513  N   LEU   161      32.113-126.227 -33.759  1.00 15.00      A   
ATOM   1514  HN  LEU   161      31.972-126.228 -34.729  1.00 15.00      A   
ATOM   1515  CA  LEU   161      32.366-124.961 -33.104  1.00 15.00      A   
ATOM   1516  CB  LEU   161      33.731-124.383 -33.506  1.00 15.00      A   
ATOM   1517  CG  LEU   161      34.027-123.020 -32.839  1.00 15.00      A   
ATOM   1518  CD1 LEU   161      33.986-123.212 -31.299  1.00 15.00      A   
ATOM   1519  CD2 LEU   161      35.369-122.474 -33.283  1.00 15.00      A   
ATOM   1520  C   LEU   161      31.229-124.041 -33.567  1.00 15.00      A   
ATOM   1521  O   LEU   161      31.226-123.595 -34.699  1.00 15.00      A   
ATOM   1522  N   ASP   162      30.227-123.851 -32.697  1.00 15.00      A   
ATOM   1523  HN  ASP   162      30.315-124.212 -31.790  1.00 15.00      A   
ATOM   1524  CA  ASP   162      28.985-123.112 -33.057  1.00 15.00      A   
ATOM   1525  CB  ASP   162      27.828-124.090 -32.939  1.00 15.00      A   
ATOM   1526  CG  ASP   162      26.512-123.554 -33.404  1.00 15.00      A   
ATOM   1527  OD1 ASP   162      26.249-122.333 -33.418  1.00 15.00      A   
ATOM   1528  OD2 ASP   162      25.669-124.417 -33.751  1.00 15.00      A   
ATOM   1529  C   ASP   162      28.808-121.962 -32.047  1.00 15.00      A   
ATOM   1530  O   ASP   162      28.575-122.204 -30.847  1.00 15.00      A   
ATOM   1531  N   LEU   163      28.887-120.731 -32.543  1.00 15.00      A   
ATOM   1532  HN  LEU   163      28.920-120.618 -33.516  1.00 15.00      A   
ATOM   1533  CA  LEU   163      28.926-119.541 -31.700  1.00 15.00      A   
ATOM   1534  CB  LEU   163      30.129-118.662 -32.144  1.00 15.00      A   
ATOM   1535  CG  LEU   163      31.517-119.338 -32.037  1.00 15.00      A   
ATOM   1536  CD1 LEU   163      32.627-118.361 -32.480  1.00 15.00      A   
ATOM   1537  CD2 LEU   163      31.759-119.832 -30.605  1.00 15.00      A   
ATOM   1538  C   LEU   163      27.622-118.742 -31.773  1.00 15.00      A   
ATOM   1539  O   LEU   163      27.602-117.559 -31.439  1.00 15.00      A   
ATOM   1540  N   ARG   164      26.527-119.374 -32.166  1.00 15.00      A   
ATOM   1541  HN  ARG   164      26.561-120.344 -32.299  1.00 15.00      A   
ATOM   1542  CA  ARG   164      25.268-118.670 -32.408  1.00 15.00      A   
ATOM   1543  CB  ARG   164      24.115-119.647 -32.622  1.00 15.00      A   
ATOM   1544  CG  ARG   164      23.866-120.608 -31.545  1.00 15.00      A   
ATOM   1545  CD  ARG   164      23.633-121.916 -32.217  1.00 15.00      A   
ATOM   1546  NE  ARG   164      22.432-122.598 -31.774  1.00 15.00      A   
ATOM   1547  HE  ARG   164      21.727-122.059 -31.358  1.00 15.00      A   
ATOM   1548  CZ  ARG   164      22.248-123.914 -31.907  1.00 15.00      A   
ATOM   1549  NH1 ARG   164      23.193-124.684 -32.459  1.00 15.00      A   
ATOM   1550 HH11 ARG   164      24.083-124.259 -32.790  1.00 15.00      A   
ATOM   1551 HH12 ARG   164      23.038-125.708 -32.557  1.00 15.00      A   
ATOM   1552  NH2 ARG   164      21.121-124.459 -31.486  1.00 15.00      A   
ATOM   1553 HH21 ARG   164      20.970-125.483 -31.586  1.00 15.00      A   
ATOM   1554 HH22 ARG   164      20.385-123.864 -31.055  1.00 15.00      A   
ATOM   1555  C   ARG   164      24.849-117.549 -31.451  1.00 15.00      A   
ATOM   1556  O   ARG   164      24.709-117.746 -30.226  1.00 15.00      A   
ATOM   1557  N   GLU   165      24.626-116.377 -32.039  1.00 15.00      A   
ATOM   1558  HN  GLU   165      24.752-116.319 -33.009  1.00 15.00      A   
ATOM   1559  CA  GLU   165      24.211-115.185 -31.340  1.00 15.00      A   
ATOM   1560  CB  GLU   165      22.716-115.250 -30.951  1.00 15.00      A   
ATOM   1561  CG  GLU   165      21.721-115.418 -32.111  1.00 15.00      A   
ATOM   1562  CD  GLU   165      21.653-116.857 -32.576  1.00 15.00      A   
ATOM   1563  OE1 GLU   165      21.566-117.746 -31.696  1.00 15.00      A   
ATOM   1564  OE2 GLU   165      21.718-117.112 -33.810  1.00 15.00      A   
ATOM   1565  C   GLU   165      25.066-114.829 -30.103  1.00 15.00      A   
ATOM   1566  O   GLU   165      24.612-114.109 -29.239  1.00 15.00      A   
ATOM   1567  N   SER   166      26.303-115.300 -30.031  1.00 15.00      A   
ATOM   1568  HN  SER   166      26.646-115.887 -30.736  1.00 15.00      A   
ATOM   1569  CA  SER   166      27.161-114.939 -28.889  1.00 15.00      A   
ATOM   1570  CB  SER   166      28.239-116.008 -28.692  1.00 15.00      A   
ATOM   1571  OG  SER   166      27.684-117.097 -27.975  1.00 15.00      A   
ATOM   1572  HG  SER   166      26.861-117.367 -28.389  1.00 15.00      A   
ATOM   1573  C   SER   166      27.780-113.545 -29.081  1.00 15.00      A   
ATOM   1574  O   SER   166      27.864-113.059 -30.206  1.00 15.00      A   
ATOM   1575  N   ASP   167      28.154-112.891 -27.980  1.00 15.00      A   
ATOM   1576  HN  ASP   167      27.955-113.291 -27.108  1.00 15.00      A   
ATOM   1577  CA  ASP   167      28.848-111.603 -28.017  1.00 15.00      A   
ATOM   1578  CB  ASP   167      28.295-110.649 -26.934  1.00 15.00      A   
ATOM   1579  CG  ASP   167      28.855-109.251 -27.052  1.00 15.00      A   
ATOM   1580  OD1 ASP   167      29.244-108.863 -28.180  1.00 15.00      A   
ATOM   1581  OD2 ASP   167      28.877-108.516 -26.025  1.00 15.00      A   
ATOM   1582  C   ASP   167      30.331-111.870 -27.756  1.00 15.00      A   
ATOM   1583  O   ASP   167      30.711-112.100 -26.613  1.00 15.00      A   
ATOM   1584  N   VAL   168      31.152-111.853 -28.812  1.00 15.00      A   
ATOM   1585  HN  VAL   168      30.785-111.631 -29.693  1.00 15.00      A   
ATOM   1586  CA  VAL   168      32.586-112.155 -28.697  1.00 15.00      A   
ATOM   1587  CB  VAL   168      33.023-113.130 -29.790  1.00 15.00      A   
ATOM   1588  CG1 VAL   168      34.445-113.638 -29.561  1.00 15.00      A   
ATOM   1589  CG2 VAL   168      32.069-114.339 -29.821  1.00 15.00      A   
ATOM   1590  C   VAL   168      33.440-110.864 -28.745  1.00 15.00      A   
ATOM   1591  O   VAL   168      33.133-109.933 -29.495  1.00 15.00      A   
ATOM   1592  N   ASP   169      34.483-110.802 -27.927  1.00 15.00      A   
ATOM   1593  HN  ASP   169      34.616-111.502 -27.255  1.00 15.00      A   
ATOM   1594  CA  ASP   169      35.439-109.691 -28.022  1.00 15.00      A   
ATOM   1595  CB  ASP   169      36.233-109.564 -26.728  1.00 15.00      A   
ATOM   1596  CG  ASP   169      35.340-109.216 -25.536  1.00 15.00      A   
ATOM   1597  OD1 ASP   169      34.515-108.277 -25.677  1.00 15.00      A   
ATOM   1598  OD2 ASP   169      35.449-109.868 -24.464  1.00 15.00      A   
ATOM   1599  C   ASP   169      36.327-109.904 -29.262  1.00 15.00      A   
ATOM   1600  O   ASP   169      37.149-110.820 -29.305  1.00 15.00      A   
ATOM   1601  N   ASP   170      36.111-109.085 -30.287  1.00 15.00      A   
ATOM   1602  HN  ASP   170      35.537-108.301 -30.162  1.00 15.00      A   
ATOM   1603  CA  ASP   170      36.718-109.332 -31.610  1.00 15.00      A   
ATOM   1604  CB  ASP   170      35.771-108.902 -32.753  1.00 15.00      A   
ATOM   1605  CG  ASP   170      34.766-110.022 -33.163  1.00 15.00      A   
ATOM   1606  OD1 ASP   170      35.201-110.996 -33.820  1.00 15.00      A   
ATOM   1607  OD2 ASP   170      33.542-109.915 -32.868  1.00 15.00      A   
ATOM   1608  C   ASP   170      38.149-108.747 -31.731  1.00 15.00      A   
ATOM   1609  O   ASP   170      38.401-107.796 -32.484  1.00 15.00      A   
ATOM   1610  N   VAL   171      39.071-109.354 -30.984  1.00 15.00      A   
ATOM   1611  HN  VAL   171      38.792-110.119 -30.439  1.00 15.00      A   
ATOM   1612  CA  VAL   171      40.477-108.944 -30.930  1.00 15.00      A   
ATOM   1613  CB  VAL   171      41.221-109.647 -29.746  1.00 15.00      A   
ATOM   1614  CG1 VAL   171      42.741-109.435 -29.800  1.00 15.00      A   
ATOM   1615  CG2 VAL   171      40.682-109.152 -28.407  1.00 15.00      A   
ATOM   1616  C   VAL   171      41.225-109.112 -32.277  1.00 15.00      A   
ATOM   1617  O   VAL   171      42.095-108.291 -32.597  1.00 15.00      A   
ATOM   1618  N   SER   172      40.859-110.120 -33.064  1.00 15.00      A   
ATOM   1619  HN  SER   172      40.045-110.621 -32.847  1.00 15.00      A   
ATOM   1620  CA  SER   172      41.633-110.502 -34.240  1.00 15.00      A   
ATOM   1621  CB  SER   172      43.106-110.692 -33.871  1.00 15.00      A   
ATOM   1622  OG  SER   172      43.734-111.683 -34.658  1.00 15.00      A   
ATOM   1623  HG  SER   172      43.404-111.634 -35.558  1.00 15.00      A   
ATOM   1624  C   SER   172      41.081-111.762 -34.907  1.00 15.00      A   
ATOM   1625  O   SER   172      40.751-112.729 -34.239  1.00 15.00      A   
ATOM   1626  N   GLY   173      41.000-111.745 -36.231  1.00 15.00      A   
ATOM   1627  HN  GLY   173      41.247-110.926 -36.709  1.00 15.00      A   
ATOM   1628  CA  GLY   173      40.557-112.901 -36.985  1.00 15.00      A   
ATOM   1629  C   GLY   173      41.615-113.970 -37.152  1.00 15.00      A   
ATOM   1630  O   GLY   173      41.372-115.004 -37.767  1.00 15.00      A   
ATOM   1631  N   HIS   174      42.790-113.723 -36.588  1.00 15.00      A   
ATOM   1632  HN  HIS   174      42.918-112.887 -36.094  1.00 15.00      A   
ATOM   1633  CA  HIS   174      43.890-114.664 -36.687  1.00 15.00      A   
ATOM   1634  CB  HIS   174      45.200-114.025 -36.249  1.00 15.00      A   
ATOM   1635  CG  HIS   174      46.408-114.804 -36.657  1.00 15.00      A   
ATOM   1636  ND1 HIS   174      46.784-114.952 -37.972  1.00 15.00      A   
ATOM   1637  CD2 HIS   174      47.317-115.490 -35.926  1.00 15.00      A   
ATOM   1638  CE1 HIS   174      47.875-115.693 -38.034  1.00 15.00      A   
ATOM   1639  NE2 HIS   174      48.219-116.033 -36.807  1.00 15.00      A   
ATOM   1640  HE2 HIS   174      48.992-116.583 -36.562  1.00 15.00      A   
ATOM   1641  C   HIS   174      43.672-116.002 -35.972  1.00 15.00      A   
ATOM   1642  O   HIS   174      44.415-116.943 -36.192  1.00 15.00      A   
ATOM   1643  N   TRP   175      42.649-116.083 -35.129  1.00 15.00      A   
ATOM   1644  HN  TRP   175      42.054-115.313 -35.018  1.00 15.00      A   
ATOM   1645  CA  TRP   175      42.399-117.291 -34.371  1.00 15.00      A   
ATOM   1646  CB  TRP   175      41.191-117.103 -33.428  1.00 15.00      A   
ATOM   1647  CG  TRP   175      39.868-116.949 -34.146  1.00 15.00      A   
ATOM   1648  CD1 TRP   175      39.299-115.784 -34.570  1.00 15.00      A   
ATOM   1649  CD2 TRP   175      38.952-118.002 -34.498  1.00 15.00      A   
ATOM   1650  NE1 TRP   175      38.077-116.046 -35.182  1.00 15.00      A   
ATOM   1651  HE1 TRP   175      37.481-115.377 -35.579  1.00 15.00      A   
ATOM   1652  CE2 TRP   175      37.859-117.403 -35.160  1.00 15.00      A   
ATOM   1653  CE3 TRP   175      38.978-119.407 -34.354  1.00 15.00      A   
ATOM   1654  CZ2 TRP   175      36.785-118.141 -35.658  1.00 15.00      A   
ATOM   1655  CZ3 TRP   175      37.909-120.147 -34.859  1.00 15.00      A   
ATOM   1656  CH2 TRP   175      36.814-119.510 -35.487  1.00 15.00      A   
ATOM   1657  C   TRP   175      42.180-118.512 -35.262  1.00 15.00      A   
ATOM   1658  O   TRP   175      42.596-119.620 -34.916  1.00 15.00      A   
ATOM   1659  N   LEU   176      41.521-118.317 -36.400  1.00 15.00      A   
ATOM   1660  HN  LEU   176      41.260-117.409 -36.661  1.00 15.00      A   
ATOM   1661  CA  LEU   176      41.181-119.449 -37.267  1.00 15.00      A   
ATOM   1662  CB  LEU   176      40.120-119.046 -38.312  1.00 15.00      A   
ATOM   1663  CG  LEU   176      39.577-120.166 -39.204  1.00 15.00      A   
ATOM   1664  CD1 LEU   176      38.051-120.135 -39.332  1.00 15.00      A   
ATOM   1665  CD2 LEU   176      40.270-120.117 -40.562  1.00 15.00      A   
ATOM   1666  C   LEU   176      42.454-120.084 -37.867  1.00 15.00      A   
ATOM   1667  O   LEU   176      42.497-121.292 -38.117  1.00 15.00      A   
ATOM   1668  N   SER   177      43.515-119.287 -37.997  1.00 15.00      A   
ATOM   1669  HN  SER   177      43.441-118.349 -37.722  1.00 15.00      A   
ATOM   1670  CA  SER   177      44.785-119.770 -38.537  1.00 15.00      A   
ATOM   1671  CB  SER   177      45.720-118.592 -38.818  1.00 15.00      A   
ATOM   1672  OG  SER   177      45.074-117.706 -39.728  1.00 15.00      A   
ATOM   1673  HG  SER   177      45.703-117.414 -40.392  1.00 15.00      A   
ATOM   1674  C   SER   177      45.457-120.768 -37.608  1.00 15.00      A   
ATOM   1675  O   SER   177      46.386-121.458 -38.011  1.00 15.00      A   
ATOM   1676  N   HIS   178      44.996-120.828 -36.359  1.00 15.00      A   
ATOM   1677  HN  HIS   178      44.271-120.225 -36.093  1.00 15.00      A   
ATOM   1678  CA  HIS   178      45.534-121.762 -35.371  1.00 15.00      A   
ATOM   1679  CB  HIS   178      45.250-121.287 -33.936  1.00 15.00      A   
ATOM   1680  CG  HIS   178      46.017-120.065 -33.559  1.00 15.00      A   
ATOM   1681  ND1 HIS   178      47.133-120.108 -32.758  1.00 15.00      A   
ATOM   1682  CD2 HIS   178      45.845-118.766 -33.900  1.00 15.00      A   
ATOM   1683  CE1 HIS   178      47.616-118.887 -32.615  1.00 15.00      A   
ATOM   1684  NE2 HIS   178      46.856-118.054 -33.305  1.00 15.00      A   
ATOM   1685  HE2 HIS   178      46.991-117.086 -33.380  1.00 15.00      A   
ATOM   1686  C   HIS   178      45.141-123.232 -35.531  1.00 15.00      A   
ATOM   1687  O   HIS   178      45.837-124.090 -34.976  1.00 15.00      A   
ATOM   1688  N   PHE   179      44.076-123.538 -36.275  1.00 15.00      A   
ATOM   1689  HN  PHE   179      43.484-122.825 -36.594  1.00 15.00      A   
ATOM   1690  CA  PHE   179      43.783-124.940 -36.621  1.00 15.00      A   
ATOM   1691  CB  PHE   179      42.518-125.099 -37.504  1.00 15.00      A   
ATOM   1692  CG  PHE   179      41.207-124.953 -36.766  1.00 15.00      A   
ATOM   1693  CD1 PHE   179      40.374-123.879 -37.047  1.00 15.00      A   
ATOM   1694  CD2 PHE   179      40.780-125.904 -35.824  1.00 15.00      A   
ATOM   1695  CE1 PHE   179      39.150-123.732 -36.393  1.00 15.00      A   
ATOM   1696  CE2 PHE   179      39.540-125.766 -35.143  1.00 15.00      A   
ATOM   1697  CZ  PHE   179      38.723-124.671 -35.446  1.00 15.00      A   
ATOM   1698  C   PHE   179      45.009-125.508 -37.362  1.00 15.00      A   
ATOM   1699  O   PHE   179      45.402-124.972 -38.399  1.00 15.00      A   
ATOM   1700  N   PRO   180      45.650-126.564 -36.816  1.00 15.00      A   
ATOM   1701  CA  PRO   180      46.836-127.033 -37.550  1.00 15.00      A   
ATOM   1702  CB  PRO   180      47.532-127.990 -36.571  1.00 15.00      A   
ATOM   1703  CG  PRO   180      46.518-128.413 -35.628  1.00 15.00      A   
ATOM   1704  CD  PRO   180      45.400-127.345 -35.596  1.00 15.00      A   
ATOM   1705  C   PRO   180      46.521-127.743 -38.860  1.00 15.00      A   
ATOM   1706  O   PRO   180      45.388-128.109 -39.103  1.00 15.00      A   
ATOM   1707  N   ASP   181      47.545-127.925 -39.689  1.00 15.00      A   
ATOM   1708  HN  ASP   181      48.432-127.607 -39.420  1.00 15.00      A   
ATOM   1709  CA  ASP   181      47.398-128.579 -40.983  1.00 15.00      A   
ATOM   1710  CB  ASP   181      48.724-128.527 -41.738  1.00 15.00      A   
ATOM   1711  CG  ASP   181      48.908-127.220 -42.498  1.00 15.00      A   
ATOM   1712  OD1 ASP   181      47.993-126.380 -42.441  1.00 15.00      A   
ATOM   1713  OD2 ASP   181      49.974-127.037 -43.149  1.00 15.00      A   
ATOM   1714  C   ASP   181      46.940-130.030 -40.860  1.00 15.00      A   
ATOM   1715  O   ASP   181      46.351-130.564 -41.793  1.00 15.00      A   
ATOM   1716  N   THR   182      47.201-130.652 -39.706  1.00 15.00      A   
ATOM   1717  HN  THR   182      47.676-130.164 -39.002  1.00 15.00      A   
ATOM   1718  CA  THR   182      46.800-132.039 -39.459  1.00 15.00      A   
ATOM   1719  CB  THR   182      47.683-132.685 -38.390  1.00 15.00      A   
ATOM   1720  OG1 THR   182      47.674-131.867 -37.213  1.00 15.00      A   
ATOM   1721  HG1 THR   182      47.033-131.160 -37.319  1.00 15.00      A   
ATOM   1722  CG2 THR   182      49.103-132.817 -38.904  1.00 15.00      A   
ATOM   1723  C   THR   182      45.323-132.161 -39.037  1.00 15.00      A   
ATOM   1724  O   THR   182      44.780-133.268 -38.980  1.00 15.00      A   
ATOM   1725  N   TYR   183      44.685-131.022 -38.747  1.00 15.00      A   
ATOM   1726  HN  TYR   183      45.180-130.177 -38.789  1.00 15.00      A   
ATOM   1727  CA  TYR   183      43.276-130.995 -38.370  1.00 15.00      A   
ATOM   1728  CB  TYR   183      42.979-129.745 -37.541  1.00 15.00      A   
ATOM   1729  CG  TYR   183      41.512-129.566 -37.211  1.00 15.00      A   
ATOM   1730  CD1 TYR   183      40.948-130.229 -36.120  1.00 15.00      A   
ATOM   1731  CD2 TYR   183      40.686-128.738 -37.995  1.00 15.00      A   
ATOM   1732  CE1 TYR   183      39.609-130.062 -35.792  1.00 15.00      A   
ATOM   1733  CE2 TYR   183      39.351-128.596 -37.677  1.00 15.00      A   
ATOM   1734  CZ  TYR   183      38.817-129.267 -36.591  1.00 15.00      A   
ATOM   1735  OH  TYR   183      37.472-129.119 -36.273  1.00 15.00      A   
ATOM   1736  HH  TYR   183      37.379-128.987 -35.327  1.00 15.00      A   
ATOM   1737  C   TYR   183      42.346-131.077 -39.587  1.00 15.00      A   
ATOM   1738  O   TYR   183      42.457-130.281 -40.520  1.00 15.00      A   
ATOM   1739  N   THR   184      41.422-132.044 -39.546  1.00 15.00      A   
ATOM   1740  HN  THR   184      41.302-132.530 -38.704  1.00 15.00      A   
ATOM   1741  CA  THR   184      40.578-132.421 -40.684  1.00 15.00      A   
ATOM   1742  CB  THR   184      41.193-133.621 -41.492  1.00 15.00      A   
ATOM   1743  OG1 THR   184      41.262-134.782 -40.652  1.00 15.00      A   
ATOM   1744  HG1 THR   184      41.922-135.388 -40.997  1.00 15.00      A   
ATOM   1745  CG2 THR   184      42.628-133.320 -42.023  1.00 15.00      A   
ATOM   1746  C   THR   184      39.143-132.825 -40.217  1.00 15.00      A   
ATOM   1747  O   THR   184      38.323-133.251 -41.033  1.00 15.00      A   
ATOM   1748  N   SER   185      38.851-132.729 -38.915  1.00 15.00      A   
ATOM   1749  HN  SER   185      39.459-132.245 -38.318  1.00 15.00      A   
ATOM   1750  CA  SER   185      37.629-133.341 -38.366  1.00 15.00      A   
ATOM   1751  CB  SER   185      37.911-133.949 -36.990  1.00 15.00      A   
ATOM   1752  OG  SER   185      38.483-132.999 -36.099  1.00 15.00      A   
ATOM   1753  HG  SER   185      38.930-133.459 -35.384  1.00 15.00      A   
ATOM   1754  C   SER   185      36.392-132.434 -38.332  1.00 15.00      A   
ATOM   1755  O   SER   185      35.289-132.868 -37.952  1.00 15.00      A   
ATOM   1756  N   LEU   186      36.544-131.178 -38.758  1.00 15.00      A   
ATOM   1757  HN  LEU   186      37.389-130.885 -39.158  1.00 15.00      A   
ATOM   1758  CA  LEU   186      35.412-130.236 -38.615  1.00 15.00      A   
ATOM   1759  CB  LEU   186      35.799-128.839 -39.124  1.00 15.00      A   
ATOM   1760  CG  LEU   186      34.855-127.637 -38.879  1.00 15.00      A   
ATOM   1761  CD1 LEU   186      34.719-127.354 -37.392  1.00 15.00      A   
ATOM   1762  CD2 LEU   186      35.477-126.450 -39.609  1.00 15.00      A   
ATOM   1763  C   LEU   186      34.177-130.713 -39.367  1.00 15.00      A   
ATOM   1764  O   LEU   186      34.258-131.040 -40.562  1.00 15.00      A   
ATOM   1765  N   VAL   187      33.038-130.697 -38.674  1.00 15.00      A   
ATOM   1766  HN  VAL   187      33.088-130.496 -37.716  1.00 15.00      A   
ATOM   1767  CA  VAL   187      31.721-130.959 -39.246  1.00 15.00      A   
ATOM   1768  CB  VAL   187      31.034-132.103 -38.432  1.00 15.00      A   
ATOM   1769  CG1 VAL   187      29.550-132.277 -38.797  1.00 15.00      A   
ATOM   1770  CG2 VAL   187      31.836-133.434 -38.563  1.00 15.00      A   
ATOM   1771  C   VAL   187      30.785-129.721 -39.319  1.00 15.00      A   
ATOM   1772  O   VAL   187      29.991-129.577 -40.267  1.00 15.00      A   
ATOM   1773  N   SER   188      30.855-128.847 -38.314  1.00 15.00      A   
ATOM   1774  HN  SER   188      31.538-128.969 -37.622  1.00 15.00      A   
ATOM   1775  CA  SER   188      29.931-127.701 -38.218  1.00 15.00      A   
ATOM   1776  CB  SER   188      28.738-128.017 -37.273  1.00 15.00      A   
ATOM   1777  OG  SER   188      27.942-126.848 -37.040  1.00 15.00      A   
ATOM   1778  HG  SER   188      27.073-126.969 -37.430  1.00 15.00      A   
ATOM   1779  C   SER   188      30.695-126.515 -37.712  1.00 15.00      A   
ATOM   1780  O   SER   188      31.299-126.590 -36.654  1.00 15.00      A   
ATOM   1781  N   LEU   189      30.640-125.394 -38.439  1.00 15.00      A   
ATOM   1782  HN  LEU   189      30.116-125.383 -39.267  1.00 15.00      A   
ATOM   1783  CA  LEU   189      31.342-124.192 -38.025  1.00 15.00      A   
ATOM   1784  CB  LEU   189      32.576-123.939 -38.888  1.00 15.00      A   
ATOM   1785  CG  LEU   189      33.396-122.669 -38.549  1.00 15.00      A   
ATOM   1786  CD1 LEU   189      33.998-122.740 -37.122  1.00 15.00      A   
ATOM   1787  CD2 LEU   189      34.502-122.429 -39.556  1.00 15.00      A   
ATOM   1788  C   LEU   189      30.354-123.022 -38.185  1.00 15.00      A   
ATOM   1789  O   LEU   189      29.915-122.724 -39.284  1.00 15.00      A   
ATOM   1790  N   ASN   190      29.993-122.414 -37.075  1.00 15.00      A   
ATOM   1791  HN  ASN   190      30.327-122.743 -36.214  1.00 15.00      A   
ATOM   1792  CA  ASN   190      29.107-121.262 -37.106  1.00 15.00      A   
ATOM   1793  CB  ASN   190      27.802-121.543 -36.371  1.00 15.00      A   
ATOM   1794  CG  ASN   190      26.835-120.360 -36.441  1.00 15.00      A   
ATOM   1795  OD1 ASN   190      27.189-119.308 -36.984  1.00 15.00      A   
ATOM   1796  ND2 ASN   190      25.650-120.500 -35.880  1.00 15.00      A   
ATOM   1797 HD21 ASN   190      25.442-121.353 -35.444  1.00 15.00      A   
ATOM   1798 HD22 ASN   190      25.026-119.745 -35.922  1.00 15.00      A   
ATOM   1799  C   ASN   190      29.843-120.074 -36.489  1.00 15.00      A   
ATOM   1800  O   ASN   190      29.931-119.954 -35.246  1.00 15.00      A   
ATOM   1801  N   ILE   191      30.357-119.194 -37.354  1.00 15.00      A   
ATOM   1802  HN  ILE   191      30.272-119.368 -38.315  1.00 15.00      A   
ATOM   1803  CA  ILE   191      31.046-117.973 -36.909  1.00 15.00      A   
ATOM   1804  CB  ILE   191      32.489-117.865 -37.476  1.00 15.00      A   
ATOM   1805  CG1 ILE   191      32.461-117.919 -39.018  1.00 15.00      A   
ATOM   1806  CG2 ILE   191      33.374-118.972 -36.880  1.00 15.00      A   
ATOM   1807  CD1 ILE   191      33.804-117.568 -39.699  1.00 15.00      A   
ATOM   1808  C   ILE   191      30.258-116.714 -37.265  1.00 15.00      A   
ATOM   1809  O   ILE   191      30.829-115.632 -37.329  1.00 15.00      A   
ATOM   1810  N   SER   192      28.949-116.858 -37.455  1.00 15.00      A   
ATOM   1811  HN  SER   192      28.532-117.721 -37.252  1.00 15.00      A   
ATOM   1812  CA  SER   192      28.101-115.755 -37.964  1.00 15.00      A   
ATOM   1813  CB  SER   192      26.705-116.277 -38.304  1.00 15.00      A   
ATOM   1814  OG  SER   192      26.036-116.700 -37.132  1.00 15.00      A   
ATOM   1815  HG  SER   192      25.270-117.226 -37.373  1.00 15.00      A   
ATOM   1816  C   SER   192      28.022-114.507 -37.067  1.00 15.00      A   
ATOM   1817  O   SER   192      27.673-113.419 -37.554  1.00 15.00      A   
ATOM   1818  N   CYS   193      28.385-114.643 -35.797  1.00 15.00      A   
ATOM   1819  HN  CYS   193      28.701-115.519 -35.492  1.00 15.00      A   
ATOM   1820  CA  CYS   193      28.335-113.546 -34.835  1.00 15.00      A   
ATOM   1821  CB  CYS   193      28.008-114.087 -33.424  1.00 15.00      A   
ATOM   1822  SG  CYS   193      29.315-115.174 -32.708  1.00 15.00      A   
ATOM   1823  HG  CYS   193      29.216-116.365 -33.281  1.00 15.00      A   
ATOM   1824  C   CYS   193      29.649-112.740 -34.757  1.00 15.00      A   
ATOM   1825  O   CYS   193      29.715-111.698 -34.068  1.00 15.00      A   
ATOM   1826  N   LEU   194      30.690-113.216 -35.440  1.00 15.00      A   
ATOM   1827  HN  LEU   194      30.570-113.999 -36.017  1.00 15.00      A   
ATOM   1828  CA  LEU   194      32.009-112.589 -35.343  1.00 15.00      A   
ATOM   1829  CB  LEU   194      33.137-113.598 -35.613  1.00 15.00      A   
ATOM   1830  CG  LEU   194      33.240-114.770 -34.661  1.00 15.00      A   
ATOM   1831  CD1 LEU   194      34.423-115.622 -35.049  1.00 15.00      A   
ATOM   1832  CD2 LEU   194      33.381-114.269 -33.199  1.00 15.00      A   
ATOM   1833  C   LEU   194      32.144-111.395 -36.266  1.00 15.00      A   
ATOM   1834  O   LEU   194      31.913-111.483 -37.478  1.00 15.00      A   
ATOM   1835  N   ALA   195      32.512-110.258 -35.684  1.00 15.00      A   
ATOM   1836  HN  ALA   195      32.704-110.246 -34.723  1.00 15.00      A   
ATOM   1837  CA  ALA   195      32.633-109.030 -36.458  1.00 15.00      A   
ATOM   1838  CB  ALA   195      32.473-107.807 -35.545  1.00 15.00      A   
ATOM   1839  C   ALA   195      33.971-108.979 -37.186  1.00 15.00      A   
ATOM   1840  O   ALA   195      34.094-108.329 -38.230  1.00 15.00      A   
ATOM   1841  N   SER   196      34.969-109.666 -36.645  1.00 15.00      A   
ATOM   1842  HN  SER   196      34.798-110.214 -35.851  1.00 15.00      A   
ATOM   1843  CA  SER   196      36.315-109.624 -37.205  1.00 15.00      A   
ATOM   1844  CB  SER   196      37.366-109.873 -36.116  1.00 15.00      A   
ATOM   1845  OG  SER   196      37.131-111.117 -35.437  1.00 15.00      A   
ATOM   1846  HG  SER   196      37.463-111.842 -35.972  1.00 15.00      A   
ATOM   1847  C   SER   196      36.473-110.616 -38.361  1.00 15.00      A   
ATOM   1848  O   SER   196      35.885-111.726 -38.363  1.00 15.00      A   
ATOM   1849  N   GLU   197      37.281-110.214 -39.333  1.00 15.00      A   
ATOM   1850  HN  GLU   197      37.783-109.381 -39.214  1.00 15.00      A   
ATOM   1851  CA  GLU   197      37.450-110.959 -40.566  1.00 15.00      A   
ATOM   1852  CB  GLU   197      37.904-109.995 -41.689  1.00 15.00      A   
ATOM   1853  CG  GLU   197      38.183-110.692 -43.015  1.00 15.00      A   
ATOM   1854  CD  GLU   197      38.856-109.809 -44.062  1.00 15.00      A   
ATOM   1855  OE1 GLU   197      39.193-108.635 -43.776  1.00 15.00      A   
ATOM   1856  OE2 GLU   197      39.066-110.309 -45.186  1.00 15.00      A   
ATOM   1857  C   GLU   197      38.501-112.048 -40.353  1.00 15.00      A   
ATOM   1858  O   GLU   197      39.638-111.741 -40.005  1.00 15.00      A   
ATOM   1859  N   VAL   198      38.143-113.312 -40.548  1.00 15.00      A   
ATOM   1860  HN  VAL   198      37.203-113.541 -40.706  1.00 15.00      A   
ATOM   1861  CA  VAL   198      39.176-114.372 -40.525  1.00 15.00      A   
ATOM   1862  CB  VAL   198      38.546-115.778 -40.331  1.00 15.00      A   
ATOM   1863  CG1 VAL   198      37.745-115.800 -39.040  1.00 15.00      A   
ATOM   1864  CG2 VAL   198      37.658-116.157 -41.527  1.00 15.00      A   
ATOM   1865  C   VAL   198      40.075-114.310 -41.781  1.00 15.00      A   
ATOM   1866  O   VAL   198      39.709-113.674 -42.768  1.00 15.00      A   
ATOM   1867  N   SER   199      41.262-114.922 -41.737  1.00 15.00      A   
ATOM   1868  HN  SER   199      41.575-115.306 -40.892  1.00 15.00      A   
ATOM   1869  CA  SER   199      42.104-115.028 -42.933  1.00 15.00      A   
ATOM   1870  CB  SER   199      43.428-115.706 -42.596  1.00 15.00      A   
ATOM   1871  OG  SER   199      44.068-116.214 -43.767  1.00 15.00      A   
ATOM   1872  HG  SER   199      44.718-115.579 -44.078  1.00 15.00      A   
ATOM   1873  C   SER   199      41.345-115.870 -43.957  1.00 15.00      A   
ATOM   1874  O   SER   199      41.006-117.026 -43.678  1.00 15.00      A   
ATOM   1875  N   PHE   200      41.031-115.297 -45.116  1.00 15.00      A   
ATOM   1876  HN  PHE   200      41.309-114.378 -45.314  1.00 15.00      A   
ATOM   1877  CA  PHE   200      40.263-116.071 -46.085  1.00 15.00      A   
ATOM   1878  CB  PHE   200      39.792-115.221 -47.273  1.00 15.00      A   
ATOM   1879  CG  PHE   200      38.978-116.005 -48.253  1.00 15.00      A   
ATOM   1880  CD1 PHE   200      37.633-116.269 -47.998  1.00 15.00      A   
ATOM   1881  CD2 PHE   200      39.573-116.561 -49.381  1.00 15.00      A   
ATOM   1882  CE1 PHE   200      36.878-117.040 -48.866  1.00 15.00      A   
ATOM   1883  CE2 PHE   200      38.832-117.323 -50.263  1.00 15.00      A   
ATOM   1884  CZ  PHE   200      37.482-117.577 -50.006  1.00 15.00      A   
ATOM   1885  C   PHE   200      41.074-117.278 -46.590  1.00 15.00      A   
ATOM   1886  O   PHE   200      40.528-118.369 -46.805  1.00 15.00      A   
ATOM   1887  N   SER   201      42.378-117.079 -46.781  1.00 15.00      A   
ATOM   1888  HN  SER   201      42.756-116.184 -46.654  1.00 15.00      A   
ATOM   1889  CA  SER   201      43.247-118.181 -47.178  1.00 15.00      A   
ATOM   1890  CB  SER   201      44.676-117.706 -47.508  1.00 15.00      A   
ATOM   1891  OG  SER   201      45.379-117.295 -46.354  1.00 15.00      A   
ATOM   1892  HG  SER   201      45.871-116.494 -46.547  1.00 15.00      A   
ATOM   1893  C   SER   201      43.207-119.312 -46.147  1.00 15.00      A   
ATOM   1894  O   SER   201      43.002-120.460 -46.518  1.00 15.00      A   
ATOM   1895  N   ALA   202      43.316-118.988 -44.862  1.00 15.00      A   
ATOM   1896  HN  ALA   202      43.478-118.056 -44.606  1.00 15.00      A   
ATOM   1897  CA  ALA   202      43.194-120.021 -43.823  1.00 15.00      A   
ATOM   1898  CB  ALA   202      43.553-119.482 -42.423  1.00 15.00      A   
ATOM   1899  C   ALA   202      41.823-120.718 -43.825  1.00 15.00      A   
ATOM   1900  O   ALA   202      41.767-121.932 -43.691  1.00 15.00      A   
ATOM   1901  N   LEU   203      40.737-119.955 -44.001  1.00 15.00      A   
ATOM   1902  HN  LEU   203      40.847-118.982 -44.039  1.00 15.00      A   
ATOM   1903  CA  LEU   203      39.388-120.516 -44.140  1.00 15.00      A   
ATOM   1904  CB  LEU   203      38.352-119.385 -44.215  1.00 15.00      A   
ATOM   1905  CG  LEU   203      36.860-119.743 -44.342  1.00 15.00      A   
ATOM   1906  CD1 LEU   203      36.345-120.621 -43.143  1.00 15.00      A   
ATOM   1907  CD2 LEU   203      36.001-118.468 -44.516  1.00 15.00      A   
ATOM   1908  C   LEU   203      39.252-121.444 -45.358  1.00 15.00      A   
ATOM   1909  O   LEU   203      38.735-122.559 -45.232  1.00 15.00      A   
ATOM   1910  N   GLU   204      39.762-121.013 -46.513  1.00 15.00      A   
ATOM   1911  HN  GLU   204      40.170-120.123 -46.560  1.00 15.00      A   
ATOM   1912  CA  GLU   204      39.721-121.850 -47.709  1.00 15.00      A   
ATOM   1913  CB  GLU   204      40.227-121.086 -48.939  1.00 15.00      A   
ATOM   1914  CG  GLU   204      39.777-121.769 -50.203  1.00 15.00      A   
ATOM   1915  CD  GLU   204      40.386-121.229 -51.464  1.00 15.00      A   
ATOM   1916  OE1 GLU   204      40.908-120.082 -51.469  1.00 15.00      A   
ATOM   1917  OE2 GLU   204      40.319-121.969 -52.473  1.00 15.00      A   
ATOM   1918  C   GLU   204      40.477-123.206 -47.532  1.00 15.00      A   
ATOM   1919  O   GLU   204      39.969-124.263 -47.917  1.00 15.00      A   
ATOM   1920  N   ARG   205      41.662-123.174 -46.930  1.00 15.00      A   
ATOM   1921  HN  ARG   205      42.036-122.310 -46.659  1.00 15.00      A   
ATOM   1922  CA  ARG   205      42.425-124.397 -46.661  1.00 15.00      A   
ATOM   1923  CB  ARG   205      43.829-124.060 -46.168  1.00 15.00      A   
ATOM   1924  CG  ARG   205      44.750-123.605 -47.290  1.00 15.00      A   
ATOM   1925  CD  ARG   205      46.144-123.340 -46.755  1.00 15.00      A   
ATOM   1926  NE  ARG   205      46.299-121.967 -46.269  1.00 15.00      A   
ATOM   1927  HE  ARG   205      46.303-121.257 -46.944  1.00 15.00      A   
ATOM   1928  CZ  ARG   205      46.434-121.614 -44.988  1.00 15.00      A   
ATOM   1929  NH1 ARG   205      46.441-122.533 -44.016  1.00 15.00      A   
ATOM   1930 HH11 ARG   205      46.547-122.240 -43.024  1.00 15.00      A   
ATOM   1931 HH12 ARG   205      46.340-123.541 -44.252  1.00 15.00      A   
ATOM   1932  NH2 ARG   205      46.574-120.324 -44.687  1.00 15.00      A   
ATOM   1933 HH21 ARG   205      46.680-120.030 -43.695  1.00 15.00      A   
ATOM   1934 HH22 ARG   205      46.577-119.611 -45.444  1.00 15.00      A   
ATOM   1935  C   ARG   205      41.744-125.285 -45.640  1.00 15.00      A   
ATOM   1936  O   ARG   205      41.783-126.506 -45.755  1.00 15.00      A   
ATOM   1937  N   LEU   206      41.115-124.657 -44.647  1.00 15.00      A   
ATOM   1938  HN  LEU   206      41.141-123.678 -44.620  1.00 15.00      A   
ATOM   1939  CA  LEU   206      40.384-125.371 -43.591  1.00 15.00      A   
ATOM   1940  CB  LEU   206      39.838-124.387 -42.549  1.00 15.00      A   
ATOM   1941  CG  LEU   206      39.605-124.754 -41.058  1.00 15.00      A   
ATOM   1942  CD1 LEU   206      38.463-123.966 -40.410  1.00 15.00      A   
ATOM   1943  CD2 LEU   206      39.554-126.216 -40.716  1.00 15.00      A   
ATOM   1944  C   LEU   206      39.229-126.152 -44.223  1.00 15.00      A   
ATOM   1945  O   LEU   206      39.099-127.357 -44.030  1.00 15.00      A   
ATOM   1946  N   VAL   207      38.389-125.451 -44.980  1.00 15.00      A   
ATOM   1947  HN  VAL   207      38.545-124.490 -45.091  1.00 15.00      A   
ATOM   1948  CA  VAL   207      37.230-126.066 -45.660  1.00 15.00      A   
ATOM   1949  CB  VAL   207      36.437-125.008 -46.445  1.00 15.00      A   
ATOM   1950  CG1 VAL   207      35.397-125.664 -47.358  1.00 15.00      A   
ATOM   1951  CG2 VAL   207      35.752-124.056 -45.487  1.00 15.00      A   
ATOM   1952  C   VAL   207      37.677-127.207 -46.595  1.00 15.00      A   
ATOM   1953  O   VAL   207      37.063-128.281 -46.606  1.00 15.00      A   
ATOM   1954  N   THR   208      38.764-126.973 -47.336  1.00 15.00      A   
ATOM   1955  HN  THR   208      39.214-126.108 -47.244  1.00 15.00      A   
ATOM   1956  CA  THR   208      39.315-127.952 -48.281  1.00 15.00      A   
ATOM   1957  CB  THR   208      40.490-127.343 -49.085  1.00 15.00      A   
ATOM   1958  OG1 THR   208      40.034-126.155 -49.735  1.00 15.00      A   
ATOM   1959  HG1 THR   208      39.543-126.391 -50.525  1.00 15.00      A   
ATOM   1960  CG2 THR   208      41.029-128.314 -50.124  1.00 15.00      A   
ATOM   1961  C   THR   208      39.756-129.245 -47.594  1.00 15.00      A   
ATOM   1962  O   THR   208      39.518-130.336 -48.122  1.00 15.00      A   
ATOM   1963  N   ARG   209      40.377-129.141 -46.421  1.00 15.00      A   
ATOM   1964  HN  ARG   209      40.480-128.262 -46.000  1.00 15.00      A   
ATOM   1965  CA  ARG   209      40.906-130.331 -45.757  1.00 15.00      A   
ATOM   1966  CB  ARG   209      42.274-130.052 -45.111  1.00 15.00      A   
ATOM   1967  CG  ARG   209      42.251-129.184 -43.866  1.00 15.00      A   
ATOM   1968  CD  ARG   209      43.668-129.045 -43.348  1.00 15.00      A   
ATOM   1969  NE  ARG   209      43.699-128.347 -42.063  1.00 15.00      A   
ATOM   1970  HE  ARG   209      43.681-128.893 -41.250  1.00 15.00      A   
ATOM   1971  CZ  ARG   209      43.750-127.022 -41.943  1.00 15.00      A   
ATOM   1972  NH1 ARG   209      43.796-126.264 -43.027  1.00 15.00      A   
ATOM   1973 HH11 ARG   209      43.792-126.704 -43.969  1.00 15.00      A   
ATOM   1974 HH12 ARG   209      43.836-125.229 -42.936  1.00 15.00      A   
ATOM   1975  NH2 ARG   209      43.772-126.457 -40.750  1.00 15.00      A   
ATOM   1976 HH21 ARG   209      43.750-127.048 -39.894  1.00 15.00      A   
ATOM   1977 HH22 ARG   209      43.812-125.421 -40.666  1.00 15.00      A   
ATOM   1978  C   ARG   209      39.939-131.034 -44.796  1.00 15.00      A   
ATOM   1979  O   ARG   209      40.297-132.025 -44.131  1.00 15.00      A   
ATOM   1980  N   CYS   210      38.708-130.546 -44.740  1.00 15.00      A   
ATOM   1981  HN  CYS   210      38.460-129.789 -45.311  1.00 15.00      A   
ATOM   1982  CA  CYS   210      37.722-131.122 -43.841  1.00 15.00      A   
ATOM   1983  CB  CYS   210      37.183-130.058 -42.870  1.00 15.00      A   
ATOM   1984  SG  CYS   210      38.379-129.488 -41.649  1.00 15.00      A   
ATOM   1985  HG  CYS   210      38.440-128.166 -41.722  1.00 15.00      A   
ATOM   1986  C   CYS   210      36.580-131.728 -44.640  1.00 15.00      A   
ATOM   1987  O   CYS   210      35.547-131.060 -44.855  1.00 15.00      A   
ATOM   1988  N   PRO   211      36.733-132.996 -45.063  1.00 15.00      A   
ATOM   1989  CA  PRO   211      35.751-133.540 -45.999  1.00 15.00      A   
ATOM   1990  CB  PRO   211      36.468-134.773 -46.572  1.00 15.00      A   
ATOM   1991  CG  PRO   211      37.361-135.229 -45.443  1.00 15.00      A   
ATOM   1992  CD  PRO   211      37.760-133.986 -44.685  1.00 15.00      A   
ATOM   1993  C   PRO   211      34.395-133.896 -45.364  1.00 15.00      A   
ATOM   1994  O   PRO   211      33.431-134.134 -46.097  1.00 15.00      A   
ATOM   1995  N   ASN   212      34.317-133.913 -44.026  1.00 15.00      A   
ATOM   1996  HN  ASN   212      35.128-133.754 -43.500  1.00 15.00      A   
ATOM   1997  CA  ASN   212      33.047-134.164 -43.324  1.00 15.00      A   
ATOM   1998  CB  ASN   212      33.298-135.027 -42.090  1.00 15.00      A   
ATOM   1999  CG  ASN   212      33.913-136.364 -42.449  1.00 15.00      A   
ATOM   2000  OD1 ASN   212      33.563-136.955 -43.468  1.00 15.00      A   
ATOM   2001  ND2 ASN   212      34.849-136.838 -41.624  1.00 15.00      A   
ATOM   2002 HD21 ASN   212      35.087-136.303 -40.838  1.00 15.00      A   
ATOM   2003 HD22 ASN   212      35.260-137.702 -41.838  1.00 15.00      A   
ATOM   2004  C   ASN   212      32.287-132.904 -42.925  1.00 15.00      A   
ATOM   2005  O   ASN   212      31.274-132.978 -42.203  1.00 15.00      A   
ATOM   2006  N   LEU   213      32.780-131.749 -43.372  1.00 15.00      A   
ATOM   2007  HN  LEU   213      33.614-131.750 -43.887  1.00 15.00      A   
ATOM   2008  CA  LEU   213      32.095-130.470 -43.106  1.00 15.00      A   
ATOM   2009  CB  LEU   213      32.896-129.314 -43.702  1.00 15.00      A   
ATOM   2010  CG  LEU   213      32.408-127.861 -43.471  1.00 15.00      A   
ATOM   2011  CD1 LEU   213      32.426-127.476 -41.997  1.00 15.00      A   
ATOM   2012  CD2 LEU   213      33.287-126.916 -44.315  1.00 15.00      A   
ATOM   2013  C   LEU   213      30.699-130.484 -43.723  1.00 15.00      A   
ATOM   2014  O   LEU   213      30.560-130.675 -44.943  1.00 15.00      A   
ATOM   2015  N   LYS   214      29.676-130.319 -42.878  1.00 15.00      A   
ATOM   2016  HN  LYS   214      29.860-130.196 -41.923  1.00 15.00      A   
ATOM   2017  CA  LYS   214      28.293-130.318 -43.341  1.00 15.00      A   
ATOM   2018  CB  LYS   214      27.505-131.426 -42.654  1.00 15.00      A   
ATOM   2019  CG  LYS   214      27.980-132.830 -43.026  1.00 15.00      A   
ATOM   2020  CD  LYS   214      27.502-133.233 -44.390  1.00 15.00      A   
ATOM   2021  CE  LYS   214      28.003-134.632 -44.746  1.00 15.00      A   
ATOM   2022  NZ  LYS   214      29.254-134.523 -45.515  1.00 15.00      A   
ATOM   2023  HZ1 LYS   214      29.090-133.986 -46.390  1.00 15.00      A   
ATOM   2024  HZ2 LYS   214      29.605-135.470 -45.763  1.00 15.00      A   
ATOM   2025  HZ3 LYS   214      29.979-134.034 -44.952  1.00 15.00      A   
ATOM   2026  C   LYS   214      27.570-128.986 -43.169  1.00 15.00      A   
ATOM   2027  O   LYS   214      26.593-128.714 -43.874  1.00 15.00      A   
ATOM   2028  N   SER   215      28.021-128.175 -42.207  1.00 15.00      A   
ATOM   2029  HN  SER   215      28.824-128.434 -41.709  1.00 15.00      A   
ATOM   2030  CA  SER   215      27.361-126.917 -41.871  1.00 15.00      A   
ATOM   2031  CB  SER   215      26.581-127.013 -40.540  1.00 15.00      A   
ATOM   2032  OG  SER   215      25.953-125.740 -40.251  1.00 15.00      A   
ATOM   2033  HG  SER   215      26.560-125.028 -40.465  1.00 15.00      A   
ATOM   2034  C   SER   215      28.415-125.837 -41.753  1.00 15.00      A   
ATOM   2035  O   SER   215      29.368-125.959 -40.953  1.00 15.00      A   
ATOM   2036  N   LEU   216      28.267-124.784 -42.552  1.00 15.00      A   
ATOM   2037  HN  LEU   216      27.487-124.735 -43.143  1.00 15.00      A   
ATOM   2038  CA  LEU   216      29.240-123.703 -42.566  1.00 15.00      A   
ATOM   2039  CB  LEU   216      30.110-123.776 -43.828  1.00 15.00      A   
ATOM   2040  CG  LEU   216      31.188-122.684 -43.986  1.00 15.00      A   
ATOM   2041  CD1 LEU   216      32.190-122.733 -42.848  1.00 15.00      A   
ATOM   2042  CD2 LEU   216      31.902-122.860 -45.337  1.00 15.00      A   
ATOM   2043  C   LEU   216      28.472-122.400 -42.557  1.00 15.00      A   
ATOM   2044  O   LEU   216      27.831-122.054 -43.553  1.00 15.00      A   
ATOM   2045  N   LYS   217      28.472-121.704 -41.424  1.00 15.00      A   
ATOM   2046  HN  LYS   217      28.964-122.041 -40.646  1.00 15.00      A   
ATOM   2047  CA  LYS   217      27.742-120.438 -41.329  1.00 15.00      A   
ATOM   2048  CB  LYS   217      26.687-120.454 -40.225  1.00 15.00      A   
ATOM   2049  CG  LYS   217      25.619-121.500 -40.539  1.00 15.00      A   
ATOM   2050  CD  LYS   217      24.715-121.654 -39.380  1.00 15.00      A   
ATOM   2051  CE  LYS   217      23.667-122.696 -39.648  1.00 15.00      A   
ATOM   2052  NZ  LYS   217      22.645-122.733 -38.546  1.00 15.00      A   
ATOM   2053  HZ1 LYS   217      21.928-123.459 -38.748  1.00 15.00      A   
ATOM   2054  HZ2 LYS   217      22.173-121.810 -38.464  1.00 15.00      A   
ATOM   2055  HZ3 LYS   217      23.105-122.956 -37.640  1.00 15.00      A   
ATOM   2056  C   LYS   217      28.752-119.335 -41.148  1.00 15.00      A   
ATOM   2057  O   LYS   217      29.403-119.229 -40.112  1.00 15.00      A   
ATOM   2058  N   LEU   218      28.905-118.538 -42.197  1.00 15.00      A   
ATOM   2059  HN  LEU   218      28.286-118.616 -42.953  1.00 15.00      A   
ATOM   2060  CA  LEU   218      29.959-117.562 -42.249  1.00 15.00      A   
ATOM   2061  CB  LEU   218      30.328-117.283 -43.729  1.00 15.00      A   
ATOM   2062  CG  LEU   218      30.787-118.489 -44.549  1.00 15.00      A   
ATOM   2063  CD1 LEU   218      30.850-118.122 -46.049  1.00 15.00      A   
ATOM   2064  CD2 LEU   218      32.160-119.014 -44.007  1.00 15.00      A   
ATOM   2065  C   LEU   218      29.596-116.257 -41.570  1.00 15.00      A   
ATOM   2066  O   LEU   218      28.437-116.026 -41.198  1.00 15.00      A   
ATOM   2067  N   ASN   219      30.606-115.403 -41.405  1.00 15.00      A   
ATOM   2068  HN  ASN   219      31.523-115.697 -41.586  1.00 15.00      A   
ATOM   2069  CA  ASN   219      30.365-114.042 -40.960  1.00 15.00      A   
ATOM   2070  CB  ASN   219      31.353-113.589 -39.858  1.00 15.00      A   
ATOM   2071  CG  ASN   219      32.811-113.588 -40.305  1.00 15.00      A   
ATOM   2072  OD1 ASN   219      33.196-114.230 -41.303  1.00 15.00      A   
ATOM   2073  ND2 ASN   219      33.655-112.892 -39.525  1.00 15.00      A   
ATOM   2074 HD21 ASN   219      33.290-112.439 -38.736  1.00 15.00      A   
ATOM   2075 HD22 ASN   219      34.602-112.865 -39.776  1.00 15.00      A   
ATOM   2076  C   ASN   219      30.256-113.042 -42.112  1.00 15.00      A   
ATOM   2077  O   ASN   219      30.596-113.322 -43.269  1.00 15.00      A   
ATOM   2078  N   ARG   220      29.691-111.890 -41.792  1.00 15.00      A   
ATOM   2079  HN  ARG   220      29.438-111.725 -40.860  1.00 15.00      A   
ATOM   2080  CA  ARG   220      29.439-110.873 -42.778  1.00 15.00      A   
ATOM   2081  CB  ARG   220      28.825-109.663 -42.054  1.00 15.00      A   
ATOM   2082  CG  ARG   220      28.231-108.643 -42.948  1.00 15.00      A   
ATOM   2083  CD  ARG   220      27.975-107.399 -42.094  1.00 15.00      A   
ATOM   2084  NE  ARG   220      26.943-106.542 -42.671  1.00 15.00      A   
ATOM   2085  HE  ARG   220      27.095-106.210 -43.581  1.00 15.00      A   
ATOM   2086  CZ  ARG   220      25.822-106.186 -42.049  1.00 15.00      A   
ATOM   2087  NH1 ARG   220      25.580-106.601 -40.808  1.00 15.00      A   
ATOM   2088 HH11 ARG   220      24.702-106.319 -40.327  1.00 15.00      A   
ATOM   2089 HH12 ARG   220      26.269-107.207 -40.319  1.00 15.00      A   
ATOM   2090  NH2 ARG   220      24.950-105.381 -42.661  1.00 15.00      A   
ATOM   2091 HH21 ARG   220      25.148-105.034 -43.621  1.00 15.00      A   
ATOM   2092 HH22 ARG   220      24.073-105.101 -42.177  1.00 15.00      A   
ATOM   2093  C   ARG   220      30.732-110.486 -43.502  1.00 15.00      A   
ATOM   2094  O   ARG   220      30.695-110.136 -44.692  1.00 15.00      A   
ATOM   2095  N   ALA   221      31.871-110.601 -42.811  1.00 15.00      A   
ATOM   2096  HN  ALA   221      31.843-110.947 -41.894  1.00 15.00      A   
ATOM   2097  CA  ALA   221      33.179-110.216 -43.403  1.00 15.00      A   
ATOM   2098  CB  ALA   221      34.258-110.093 -42.348  1.00 15.00      A   
ATOM   2099  C   ALA   221      33.682-111.085 -44.575  1.00 15.00      A   
ATOM   2100  O   ALA   221      34.635-110.700 -45.252  1.00 15.00      A   
ATOM   2101  N   VAL   222      33.077-112.243 -44.816  1.00 15.00      A   
ATOM   2102  HN  VAL   222      32.435-112.611 -44.174  1.00 15.00      A   
ATOM   2103  CA  VAL   222      33.383-112.964 -46.056  1.00 15.00      A   
ATOM   2104  CB  VAL   222      33.102-114.482 -45.952  1.00 15.00      A   
ATOM   2105  CG1 VAL   222      33.442-115.178 -47.277  1.00 15.00      A   
ATOM   2106  CG2 VAL   222      33.905-115.113 -44.769  1.00 15.00      A   
ATOM   2107  C   VAL   222      32.503-112.364 -47.148  1.00 15.00      A   
ATOM   2108  O   VAL   222      31.282-112.564 -47.127  1.00 15.00      A   
ATOM   2109  N   PRO   223      33.106-111.645 -48.115  1.00 15.00      A   
ATOM   2110  CA  PRO   223      32.292-110.927 -49.107  1.00 15.00      A   
ATOM   2111  CB  PRO   223      33.309-110.024 -49.793  1.00 15.00      A   
ATOM   2112  CG  PRO   223      34.592-110.783 -49.702  1.00 15.00      A   
ATOM   2113  CD  PRO   223      34.552-111.426 -48.340  1.00 15.00      A   
ATOM   2114  C   PRO   223      31.660-111.864 -50.140  1.00 15.00      A   
ATOM   2115  O   PRO   223      32.189-112.945 -50.404  1.00 15.00      A   
ATOM   2116  N   LEU   224      30.549-111.437 -50.726  1.00 15.00      A   
ATOM   2117  HN  LEU   224      30.196-110.549 -50.508  1.00 15.00      A   
ATOM   2118  CA  LEU   224      29.846-112.278 -51.693  1.00 15.00      A   
ATOM   2119  CB  LEU   224      28.678-111.516 -52.295  1.00 15.00      A   
ATOM   2120  CG  LEU   224      27.764-112.244 -53.288  1.00 15.00      A   
ATOM   2121  CD1 LEU   224      27.287-113.543 -52.692  1.00 15.00      A   
ATOM   2122  CD2 LEU   224      26.592-111.347 -53.624  1.00 15.00      A   
ATOM   2123  C   LEU   224      30.781-112.802 -52.809  1.00 15.00      A   
ATOM   2124  O   LEU   224      30.658-113.941 -53.205  1.00 15.00      A   
ATOM   2125  N   GLU   225      31.732-111.989 -53.265  1.00 15.00      A   
ATOM   2126  HN  GLU   225      31.835-111.101 -52.862  1.00 15.00      A   
ATOM   2127  CA  GLU   225      32.643-112.393 -54.370  1.00 15.00      A   
ATOM   2128  CB  GLU   225      33.448-111.199 -54.889  1.00 15.00      A   
ATOM   2129  CG  GLU   225      32.552-110.094 -55.356  1.00 15.00      A   
ATOM   2130  CD  GLU   225      32.371-108.991 -54.320  1.00 15.00      A   
ATOM   2131  OE1 GLU   225      31.897-109.229 -53.140  1.00 15.00      A   
ATOM   2132  OE2 GLU   225      32.697-107.851 -54.743  1.00 15.00      A   
ATOM   2133  C   GLU   225      33.577-113.565 -54.060  1.00 15.00      A   
ATOM   2134  O   GLU   225      34.161-114.148 -54.969  1.00 15.00      A   
ATOM   2135  N   LYS   226      33.706-113.913 -52.783  1.00 15.00      A   
ATOM   2136  HN  LYS   226      33.221-113.405 -52.099  1.00 15.00      A   
ATOM   2137  CA  LYS   226      34.550-115.031 -52.371  1.00 15.00      A   
ATOM   2138  CB  LYS   226      35.409-114.616 -51.176  1.00 15.00      A   
ATOM   2139  CG  LYS   226      36.398-113.478 -51.469  1.00 15.00      A   
ATOM   2140  CD  LYS   226      37.587-113.966 -52.276  1.00 15.00      A   
ATOM   2141  CE  LYS   226      38.806-113.028 -52.122  1.00 15.00      A   
ATOM   2142  NZ  LYS   226      39.091-112.733 -50.665  1.00 15.00      A   
ATOM   2143  HZ1 LYS   226      38.268-112.272 -50.226  1.00 15.00      A   
ATOM   2144  HZ2 LYS   226      39.912-112.101 -50.582  1.00 15.00      A   
ATOM   2145  HZ3 LYS   226      39.295-113.616 -50.155  1.00 15.00      A   
ATOM   2146  C   LYS   226      33.735-116.285 -52.020  1.00 15.00      A   
ATOM   2147  O   LYS   226      34.296-117.333 -51.708  1.00 15.00      A   
ATOM   2148  N   LEU   227      32.415-116.184 -52.045  1.00 15.00      A   
ATOM   2149  HN  LEU   227      31.995-115.355 -52.357  1.00 15.00      A   
ATOM   2150  CA  LEU   227      31.581-117.301 -51.610  1.00 15.00      A   
ATOM   2151  CB  LEU   227      30.104-116.876 -51.560  1.00 15.00      A   
ATOM   2152  CG  LEU   227      29.125-117.326 -50.495  1.00 15.00      A   
ATOM   2153  CD1 LEU   227      27.682-117.237 -50.992  1.00 15.00      A   
ATOM   2154  CD2 LEU   227      29.433-118.665 -49.786  1.00 15.00      A   
ATOM   2155  C   LEU   227      31.725-118.498 -52.544  1.00 15.00      A   
ATOM   2156  O   LEU   227      31.809-119.630 -52.089  1.00 15.00      A   
ATOM   2157  N   ALA   228      31.731-118.257 -53.855  1.00 15.00      A   
ATOM   2158  HN  ALA   228      31.691-117.332 -54.175  1.00 15.00      A   
ATOM   2159  CA  ALA   228      31.796-119.344 -54.817  1.00 15.00      A   
ATOM   2160  CB  ALA   228      31.791-118.806 -56.243  1.00 15.00      A   
ATOM   2161  C   ALA   228      33.040-120.181 -54.566  1.00 15.00      A   
ATOM   2162  O   ALA   228      32.992-121.397 -54.669  1.00 15.00      A   
ATOM   2163  N   THR   229      34.139-119.517 -54.208  1.00 15.00      A   
ATOM   2164  HN  THR   229      34.096-118.541 -54.136  1.00 15.00      A   
ATOM   2165  CA  THR   229      35.415-120.191 -53.917  1.00 15.00      A   
ATOM   2166  CB  THR   229      36.521-119.175 -53.533  1.00 15.00      A   
ATOM   2167  OG1 THR   229      36.770-118.313 -54.657  1.00 15.00      A   
ATOM   2168  HG1 THR   229      36.723-118.823 -55.469  1.00 15.00      A   
ATOM   2169  CG2 THR   229      37.798-119.883 -53.210  1.00 15.00      A   
ATOM   2170  C   THR   229      35.291-121.233 -52.821  1.00 15.00      A   
ATOM   2171  O   THR   229      35.821-122.334 -52.942  1.00 15.00      A   
ATOM   2172  N   LEU   230      34.622-120.878 -51.737  1.00 15.00      A   
ATOM   2173  HN  LEU   230      34.239-119.978 -51.678  1.00 15.00      A   
ATOM   2174  CA  LEU   230      34.447-121.802 -50.634  1.00 15.00      A   
ATOM   2175  CB  LEU   230      33.879-121.079 -49.401  1.00 15.00      A   
ATOM   2176  CG  LEU   230      34.774-119.987 -48.833  1.00 15.00      A   
ATOM   2177  CD1 LEU   230      34.024-119.229 -47.746  1.00 15.00      A   
ATOM   2178  CD2 LEU   230      36.090-120.629 -48.313  1.00 15.00      A   
ATOM   2179  C   LEU   230      33.485-122.911 -50.996  1.00 15.00      A   
ATOM   2180  O   LEU   230      33.699-124.043 -50.585  1.00 15.00      A   
ATOM   2181  N   LEU   231      32.403-122.573 -51.704  1.00 15.00      A   
ATOM   2182  HN  LEU   231      32.275-121.639 -51.970  1.00 15.00      A   
ATOM   2183  CA  LEU   231      31.405-123.574 -52.089  1.00 15.00      A   
ATOM   2184  CB  LEU   231      30.186-122.918 -52.714  1.00 15.00      A   
ATOM   2185  CG  LEU   231      29.364-122.009 -51.813  1.00 15.00      A   
ATOM   2186  CD1 LEU   231      28.186-121.403 -52.566  1.00 15.00      A   
ATOM   2187  CD2 LEU   231      28.856-122.807 -50.596  1.00 15.00      A   
ATOM   2188  C   LEU   231      31.963-124.651 -53.007  1.00 15.00      A   
ATOM   2189  O   LEU   231      31.597-125.829 -52.907  1.00 15.00      A   
ATOM   2190  N   GLN   232      32.848-124.243 -53.920  1.00 15.00      A   
ATOM   2191  HN  GLN   232      33.042-123.287 -54.014  1.00 15.00      A   
ATOM   2192  CA  GLN   232      33.525-125.200 -54.773  1.00 15.00      A   
ATOM   2193  CB  GLN   232      34.387-124.466 -55.797  1.00 15.00      A   
ATOM   2194  CG  GLN   232      33.589-123.716 -56.859  1.00 15.00      A   
ATOM   2195  CD  GLN   232      32.917-124.638 -57.888  1.00 15.00      A   
ATOM   2196  OE1 GLN   232      33.055-125.864 -57.825  1.00 15.00      A   
ATOM   2197  NE2 GLN   232      32.178-124.046 -58.834  1.00 15.00      A   
ATOM   2198 HE21 GLN   232      32.105-123.069 -58.821  1.00 15.00      A   
ATOM   2199 HE22 GLN   232      31.739-124.614 -59.502  1.00 15.00      A   
ATOM   2200  C   GLN   232      34.371-126.190 -53.947  1.00 15.00      A   
ATOM   2201  O   GLN   232      34.549-127.334 -54.336  1.00 15.00      A   
ATOM   2202  N   ARG   233      34.870-125.738 -52.804  1.00 15.00      A   
ATOM   2203  HN  ARG   233      34.704-124.805 -52.553  1.00 15.00      A   
ATOM   2204  CA  ARG   233      35.658-126.578 -51.904  1.00 15.00      A   
ATOM   2205  CB  ARG   233      36.536-125.703 -51.013  1.00 15.00      A   
ATOM   2206  CG  ARG   233      37.516-124.835 -51.780  1.00 15.00      A   
ATOM   2207  CD  ARG   233      38.525-125.669 -52.512  1.00 15.00      A   
ATOM   2208  NE  ARG   233      39.731-124.878 -52.721  1.00 15.00      A   
ATOM   2209  HE  ARG   233      39.699-123.942 -52.434  1.00 15.00      A   
ATOM   2210  CZ  ARG   233      40.858-125.322 -53.264  1.00 15.00      A   
ATOM   2211  NH1 ARG   233      40.976-126.581 -53.682  1.00 15.00      A   
ATOM   2212 HH11 ARG   233      41.869-126.907 -54.104  1.00 15.00      A   
ATOM   2213 HH12 ARG   233      40.176-127.238 -53.586  1.00 15.00      A   
ATOM   2214  NH2 ARG   233      41.880-124.488 -53.389  1.00 15.00      A   
ATOM   2215 HH21 ARG   233      42.771-124.817 -53.812  1.00 15.00      A   
ATOM   2216 HH22 ARG   233      41.791-123.504 -53.064  1.00 15.00      A   
ATOM   2217  C   ARG   233      34.801-127.468 -50.996  1.00 15.00      A   
ATOM   2218  O   ARG   233      35.333-128.399 -50.384  1.00 15.00      A   
ATOM   2219  N   ALA   234      33.503-127.178 -50.895  1.00 15.00      A   
ATOM   2220  HN  ALA   234      33.134-126.447 -51.433  1.00 15.00      A   
ATOM   2221  CA  ALA   234      32.610-127.929 -49.994  1.00 15.00      A   
ATOM   2222  CB  ALA   234      32.362-127.129 -48.715  1.00 15.00      A   
ATOM   2223  C   ALA   234      31.286-128.299 -50.637  1.00 15.00      A   
ATOM   2224  O   ALA   234      30.233-127.882 -50.151  1.00 15.00      A   
ATOM   2225  N   PRO   235      31.318-129.100 -51.719  1.00 15.00      A   
ATOM   2226  CA  PRO   235      30.063-129.456 -52.387  1.00 15.00      A   
ATOM   2227  CB  PRO   235      30.544-130.186 -53.636  1.00 15.00      A   
ATOM   2228  CG  PRO   235      31.839-130.783 -53.232  1.00 15.00      A   
ATOM   2229  CD  PRO   235      32.475-129.723 -52.387  1.00 15.00      A   
ATOM   2230  C   PRO   235      29.096-130.370 -51.598  1.00 15.00      A   
ATOM   2231  O   PRO   235      27.968-130.582 -52.043  1.00 15.00      A   
ATOM   2232  N   GLN   236      29.532-130.894 -50.456  1.00 15.00      A   
ATOM   2233  HN  GLN   236      30.432-130.661 -50.145  1.00 15.00      A   
ATOM   2234  CA  GLN   236      28.721-131.806 -49.642  1.00 15.00      A   
ATOM   2235  CB  GLN   236      29.644-132.814 -48.957  1.00 15.00      A   
ATOM   2236  CG  GLN   236      30.471-132.215 -47.778  1.00 15.00      A   
ATOM   2237  CD  GLN   236      31.705-131.414 -48.209  1.00 15.00      A   
ATOM   2238  OE1 GLN   236      32.155-131.506 -49.346  1.00 15.00      A   
ATOM   2239  NE2 GLN   236      32.251-130.628 -47.294  1.00 15.00      A   
ATOM   2240 HE21 GLN   236      31.843-130.601 -46.404  1.00 15.00      A   
ATOM   2241 HE22 GLN   236      33.041-130.105 -47.545  1.00 15.00      A   
ATOM   2242  C   GLN   236      27.873-131.074 -48.569  1.00 15.00      A   
ATOM   2243  O   GLN   236      27.151-131.707 -47.796  1.00 15.00      A   
ATOM   2244  N   LEU   237      27.968-129.748 -48.540  1.00 15.00      A   
ATOM   2245  HN  LEU   237      28.465-129.301 -49.257  1.00 15.00      A   
ATOM   2246  CA  LEU   237      27.366-128.922 -47.489  1.00 15.00      A   
ATOM   2247  CB  LEU   237      27.662-127.449 -47.788  1.00 15.00      A   
ATOM   2248  CG  LEU   237      28.339-126.528 -46.789  1.00 15.00      A   
ATOM   2249  CD1 LEU   237      29.437-127.218 -46.015  1.00 15.00      A   
ATOM   2250  CD2 LEU   237      28.799-125.253 -47.481  1.00 15.00      A   
ATOM   2251  C   LEU   237      25.854-129.137 -47.438  1.00 15.00      A   
ATOM   2252  O   LEU   237      25.189-129.109 -48.464  1.00 15.00      A   
ATOM   2253  N   GLU   238      25.330-129.319 -46.228  1.00 15.00      A   
ATOM   2254  HN  GLU   238      25.937-129.377 -45.461  1.00 15.00      A   
ATOM   2255  CA  GLU   238      23.884-129.437 -45.988  1.00 15.00      A   
ATOM   2256  CB  GLU   238      23.618-130.511 -44.956  1.00 15.00      A   
ATOM   2257  CG  GLU   238      23.989-131.911 -45.463  1.00 15.00      A   
ATOM   2258  CD  GLU   238      23.805-132.990 -44.425  1.00 15.00      A   
ATOM   2259  OE1 GLU   238      23.613-132.650 -43.243  1.00 15.00      A   
ATOM   2260  OE2 GLU   238      23.865-134.188 -44.786  1.00 15.00      A   
ATOM   2261  C   GLU   238      23.288-128.088 -45.503  1.00 15.00      A   
ATOM   2262  O   GLU   238      22.122-127.809 -45.739  1.00 15.00      A   
ATOM   2263  N   GLU   239      24.102-127.275 -44.843  1.00 15.00      A   
ATOM   2264  HN  GLU   239      25.023-127.556 -44.663  1.00 15.00      A   
ATOM   2265  CA  GLU   239      23.647-125.972 -44.382  1.00 15.00      A   
ATOM   2266  CB  GLU   239      23.481-125.933 -42.856  1.00 15.00      A   
ATOM   2267  CG  GLU   239      22.616-126.965 -42.258  1.00 15.00      A   
ATOM   2268  CD  GLU   239      22.581-126.877 -40.705  1.00 15.00      A   
ATOM   2269  OE1 GLU   239      23.342-126.062 -40.097  1.00 15.00      A   
ATOM   2270  OE2 GLU   239      21.780-127.639 -40.121  1.00 15.00      A   
ATOM   2271  C   GLU   239      24.683-124.952 -44.719  1.00 15.00      A   
ATOM   2272  O   GLU   239      25.878-125.166 -44.496  1.00 15.00      A   
ATOM   2273  N   LEU   240      24.227-123.812 -45.214  1.00 15.00      A   
ATOM   2274  HN  LEU   240      23.263-123.683 -45.335  1.00 15.00      A   
ATOM   2275  CA  LEU   240      25.142-122.759 -45.576  1.00 15.00      A   
ATOM   2276  CB  LEU   240      25.299-122.642 -47.111  1.00 15.00      A   
ATOM   2277  CG  LEU   240      25.924-121.336 -47.611  1.00 15.00      A   
ATOM   2278  CD1 LEU   240      27.413-121.206 -47.182  1.00 15.00      A   
ATOM   2279  CD2 LEU   240      25.787-121.186 -49.161  1.00 15.00      A   
ATOM   2280  C   LEU   240      24.579-121.471 -45.021  1.00 15.00      A   
ATOM   2281  O   LEU   240      23.424-121.142 -45.287  1.00 15.00      A   
ATOM   2282  N   GLY   241      25.390-120.769 -44.237  1.00 15.00      A   
ATOM   2283  HN  GLY   241      26.184-121.207 -43.866  1.00 15.00      A   
ATOM   2284  CA  GLY   241      25.132-119.376 -43.916  1.00 15.00      A   
ATOM   2285  C   GLY   241      26.081-118.535 -44.752  1.00 15.00      A   
ATOM   2286  O   GLY   241      27.304-118.617 -44.611  1.00 15.00      A   
ATOM   2287  N   THR   242      25.528-117.720 -45.654  1.00 15.00      A   
ATOM   2288  HN  THR   242      24.553-117.665 -45.736  1.00 15.00      A   
ATOM   2289  CA  THR   242      26.380-116.916 -46.512  1.00 15.00      A   
ATOM   2290  CB  THR   242      25.583-116.148 -47.611  1.00 15.00      A   
ATOM   2291  OG1 THR   242      24.952-115.010 -47.020  1.00 15.00      A   
ATOM   2292  HG1 THR   242      24.537-114.481 -47.706  1.00 15.00      A   
ATOM   2293  CG2 THR   242      24.545-117.052 -48.322  1.00 15.00      A   
ATOM   2294  C   THR   242      27.115-115.891 -45.657  1.00 15.00      A   
ATOM   2295  O   THR   242      26.738-115.652 -44.517  1.00 15.00      A   
ATOM   2296  N   GLY   243      28.161-115.284 -46.211  1.00 15.00      A   
ATOM   2297  HN  GLY   243      28.571-115.674 -47.011  1.00 15.00      A   
ATOM   2298  CA  GLY   243      28.703-114.057 -45.651  1.00 15.00      A   
ATOM   2299  C   GLY   243      27.901-112.866 -46.169  1.00 15.00      A   
ATOM   2300  O   GLY   243      26.680-112.951 -46.390  1.00 15.00      A   
ATOM   2301  N   GLY   244      28.580-111.743 -46.365  1.00 15.00      A   
ATOM   2302  HN  GLY   244      29.510-111.700 -46.059  1.00 15.00      A   
ATOM   2303  CA  GLY   244      27.994-110.573 -47.018  1.00 15.00      A   
ATOM   2304  C   GLY   244      27.360-111.021 -48.323  1.00 15.00      A   
ATOM   2305  O   GLY   244      27.834-111.981 -48.963  1.00 15.00      A   
ATOM   2306  N   TYR   245      26.262-110.376 -48.692  1.00 15.00      A   
ATOM   2307  HN  TYR   245      25.949-109.611 -48.166  1.00 15.00      A   
ATOM   2308  CA  TYR   245      25.516-110.793 -49.872  1.00 15.00      A   
ATOM   2309  CB  TYR   245      24.187-111.483 -49.497  1.00 15.00      A   
ATOM   2310  CG  TYR   245      23.743-112.443 -50.565  1.00 15.00      A   
ATOM   2311  CD1 TYR   245      24.240-113.746 -50.598  1.00 15.00      A   
ATOM   2312  CD2 TYR   245      22.880-112.049 -51.581  1.00 15.00      A   
ATOM   2313  CE1 TYR   245      23.866-114.640 -51.585  1.00 15.00      A   
ATOM   2314  CE2 TYR   245      22.501-112.947 -52.569  1.00 15.00      A   
ATOM   2315  CZ  TYR   245      22.997-114.239 -52.563  1.00 15.00      A   
ATOM   2316  OH  TYR   245      22.628-115.148 -53.531  1.00 15.00      A   
ATOM   2317  HH  TYR   245      22.421-115.990 -53.118  1.00 15.00      A   
ATOM   2318  C   TYR   245      25.289-109.583 -50.775  1.00 15.00      A   
ATOM   2319  O   TYR   245      24.199-109.356 -51.315  1.00 15.00      A   
ATOM   2320  N   THR   246      26.359-108.810 -50.913  1.00 15.00      A   
ATOM   2321  HN  THR   246      27.187-109.072 -50.458  1.00 15.00      A   
ATOM   2322  CA  THR   246      26.359-107.600 -51.703  1.00 15.00      A   
ATOM   2323  CB  THR   246      26.148-106.362 -50.819  1.00 15.00      A   
ATOM   2324  OG1 THR   246      26.110-105.204 -51.643  1.00 15.00      A   
ATOM   2325  HG1 THR   246      25.944-104.430 -51.100  1.00 15.00      A   
ATOM   2326  CG2 THR   246      27.238-106.209 -49.759  1.00 15.00      A   
ATOM   2327  C   THR   246      27.641-107.477 -52.535  1.00 15.00      A   
ATOM   2328  O   THR   246      28.732-107.819 -52.071  1.00 15.00      A   
ATOM   2329  N   ALA   247      27.474-107.018 -53.772  1.00 15.00      A   
ATOM   2330  HN  ALA   247      26.559-106.857 -54.084  1.00 15.00      A   
ATOM   2331  CA  ALA   247      28.566-106.740 -54.690  1.00 15.00      A   
ATOM   2332  CB  ALA   247      29.135-108.049 -55.258  1.00 15.00      A   
ATOM   2333  C   ALA   247      28.062-105.854 -55.823  1.00 15.00      A   
ATOM   2334  O   ALA   247      26.848-105.698 -56.023  1.00 15.00      A   
ATOM   2335  N   GLU   248      29.003-105.240 -56.536  1.00 15.00      A   
ATOM   2336  HN  GLU   248      29.914-105.198 -56.176  1.00 15.00      A   
ATOM   2337  CA  GLU   248      28.732-104.624 -57.837  1.00 15.00      A   
ATOM   2338  CB  GLU   248      30.057-104.256 -58.522  1.00 15.00      A   
ATOM   2339  CG  GLU   248      29.937-103.283 -59.655  1.00 15.00      A   
ATOM   2340  CD  GLU   248      31.150-103.302 -60.605  1.00 15.00      A   
ATOM   2341  OE1 GLU   248      32.298-103.515 -60.140  1.00 15.00      A   
ATOM   2342  OE2 GLU   248      30.941-103.115 -61.823  1.00 15.00      A   
ATOM   2343  C   GLU   248      28.001-105.688 -58.647  1.00 15.00      A   
ATOM   2344  O   GLU   248      28.357-106.855 -58.604  1.00 15.00      A   
ATOM   2345  N   VAL   249      26.959-105.293 -59.356  1.00 15.00      A   
ATOM   2346  HN  VAL   249      26.689-104.351 -59.339  1.00 15.00      A   
ATOM   2347  CA  VAL   249      26.209-106.242 -60.160  1.00 15.00      A   
ATOM   2348  CB  VAL   249      24.808-105.666 -60.487  1.00 15.00      A   
ATOM   2349  CG1 VAL   249      24.066-106.527 -61.510  1.00 15.00      A   
ATOM   2350  CG2 VAL   249      24.012-105.517 -59.212  1.00 15.00      A   
ATOM   2351  C   VAL   249      27.023-106.565 -61.430  1.00 15.00      A   
ATOM   2352  O   VAL   249      27.265-105.679 -62.240  1.00 15.00      A   
ATOM   2353  N   ARG   250      27.495-107.813 -61.553  1.00 15.00      A   
ATOM   2354  HN  ARG   250      27.311-108.460 -60.840  1.00 15.00      A   
ATOM   2355  CA  ARG   250      28.284-108.249 -62.726  1.00 15.00      A   
ATOM   2356  CB  ARG   250      29.785-108.281 -62.383  1.00 15.00      A   
ATOM   2357  CG  ARG   250      30.397-106.944 -61.987  1.00 15.00      A   
ATOM   2358  CD  ARG   250      31.837-107.093 -61.512  1.00 15.00      A   
ATOM   2359  NE  ARG   250      32.718-107.672 -62.536  1.00 15.00      A   
ATOM   2360  HE  ARG   250      33.155-108.519 -62.307  1.00 15.00      A   
ATOM   2361  CZ  ARG   250      32.973-107.151 -63.741  1.00 15.00      A   
ATOM   2362  NH1 ARG   250      32.411-106.010 -64.154  1.00 15.00      A   
ATOM   2363 HH11 ARG   250      31.753-105.499 -63.531  1.00 15.00      A   
ATOM   2364 HH12 ARG   250      32.632-105.633 -65.098  1.00 15.00      A   
ATOM   2365  NH2 ARG   250      33.802-107.791 -64.567  1.00 15.00      A   
ATOM   2366 HH21 ARG   250      34.242-108.686 -64.271  1.00 15.00      A   
ATOM   2367 HH22 ARG   250      34.008-107.396 -65.507  1.00 15.00      A   
ATOM   2368  C   ARG   250      27.889-109.635 -63.209  1.00 15.00      A   
ATOM   2369  O   ARG   250      27.736-110.503 -62.393  1.00 15.00      A   
ATOM   2370  N   PRO   251      27.780-109.859 -64.547  1.00 15.00      A   
ATOM   2371  CA  PRO   251      27.497-111.187 -65.133  1.00 15.00      A   
ATOM   2372  CB  PRO   251      27.649-110.956 -66.654  1.00 15.00      A   
ATOM   2373  CG  PRO   251      27.417-109.527 -66.853  1.00 15.00      A   
ATOM   2374  CD  PRO   251      27.924-108.827 -65.599  1.00 15.00      A   
ATOM   2375  C   PRO   251      28.454-112.299 -64.678  1.00 15.00      A   
ATOM   2376  O   PRO   251      27.935-113.376 -64.120  1.00 15.00      A   
ATOM   2377  N   ASP   252      29.788-112.101 -64.835  1.00 15.00      A   
ATOM   2378  HN  ASP   252      30.120-111.276 -65.246  1.00 15.00      A   
ATOM   2379  CA  ASP   252      30.726-113.131 -64.385  1.00 15.00      A   
ATOM   2380  CB  ASP   252      32.189-112.807 -64.707  1.00 15.00      A   
ATOM   2381  CG  ASP   252      32.708-111.570 -63.966  1.00 15.00      A   
ATOM   2382  OD1 ASP   252      33.945-111.395 -63.907  1.00 15.00      A   
ATOM   2383  OD2 ASP   252      31.909-110.762 -63.446  1.00 15.00      A   
ATOM   2384  C   ASP   252      30.587-113.516 -62.886  1.00 15.00      A   
ATOM   2385  O   ASP   252      30.756-114.683 -62.535  1.00 15.00      A   
ATOM   2386  N   VAL   253      30.294-112.560 -62.002  1.00 15.00      A   
ATOM   2387  HN  VAL   253      30.137-111.646 -62.319  1.00 15.00      A   
ATOM   2388  CA  VAL   253      30.201-112.851 -60.550  1.00 15.00      A   
ATOM   2389  CB  VAL   253      30.189-111.548 -59.671  1.00 15.00      A   
ATOM   2390  CG1 VAL   253      29.899-111.895 -58.172  1.00 15.00      A   
ATOM   2391  CG2 VAL   253      31.507-110.769 -59.791  1.00 15.00      A   
ATOM   2392  C   VAL   253      28.926-113.656 -60.218  1.00 15.00      A   
ATOM   2393  O   VAL   253      28.896-114.643 -59.368  1.00 15.00      A   
ATOM   2394  N   TYR   254      27.848-113.240 -60.870  1.00 15.00      A   
ATOM   2395  HN  TYR   254      27.907-112.468 -61.471  1.00 15.00      A   
ATOM   2396  CA  TYR   254      26.578-113.927 -60.695  1.00 15.00      A   
ATOM   2397  CB  TYR   254      25.434-113.199 -61.417  1.00 15.00      A   
ATOM   2398  CG  TYR   254      24.153-113.995 -61.301  1.00 15.00      A   
ATOM   2399  CD1 TYR   254      23.279-113.777 -60.245  1.00 15.00      A   
ATOM   2400  CD2 TYR   254      23.849-115.011 -62.217  1.00 15.00      A   
ATOM   2401  CE1 TYR   254      22.118-114.518 -60.105  1.00 15.00      A   
ATOM   2402  CE2 TYR   254      22.688-115.763 -62.085  1.00 15.00      A   
ATOM   2403  CZ  TYR   254      21.834-115.508 -61.019  1.00 15.00      A   
ATOM   2404  OH  TYR   254      20.673-116.227 -60.875  1.00 15.00      A   
ATOM   2405  HH  TYR   254      19.951-115.630 -60.666  1.00 15.00      A   
ATOM   2406  C   TYR   254      26.691-115.385 -61.178  1.00 15.00      A   
ATOM   2407  O   TYR   254      26.275-116.308 -60.473  1.00 15.00      A   
ATOM   2408  N   SER   255      27.249-115.573 -62.371  1.00 15.00      A   
ATOM   2409  HN  SER   255      27.566-114.788 -62.865  1.00 15.00      A   
ATOM   2410  CA  SER   255      27.414-116.894 -62.983  1.00 15.00      A   
ATOM   2411  CB  SER   255      27.980-116.750 -64.409  1.00 15.00      A   
ATOM   2412  OG  SER   255      28.214-118.006 -65.036  1.00 15.00      A   
ATOM   2413  HG  SER   255      29.142-118.238 -64.952  1.00 15.00      A   
ATOM   2414  C   SER   255      28.279-117.830 -62.117  1.00 15.00      A   
ATOM   2415  O   SER   255      27.940-119.007 -61.924  1.00 15.00      A   
ATOM   2416  N   GLY   256      29.392-117.315 -61.594  1.00 15.00      A   
ATOM   2417  HN  GLY   256      29.635-116.388 -61.800  1.00 15.00      A   
ATOM   2418  CA  GLY   256      30.248-118.112 -60.723  1.00 15.00      A   
ATOM   2419  C   GLY   256      29.500-118.583 -59.469  1.00 15.00      A   
ATOM   2420  O   GLY   256      29.672-119.715 -59.032  1.00 15.00      A   
ATOM   2421  N   LEU   257      28.673-117.721 -58.904  1.00 15.00      A   
ATOM   2422  HN  LEU   257      28.552-116.841 -59.317  1.00 15.00      A   
ATOM   2423  CA  LEU   257      27.924-118.038 -57.671  1.00 15.00      A   
ATOM   2424  CB  LEU   257      27.279-116.768 -57.120  1.00 15.00      A   
ATOM   2425  CG  LEU   257      27.244-116.423 -55.637  1.00 15.00      A   
ATOM   2426  CD1 LEU   257      26.028-115.513 -55.432  1.00 15.00      A   
ATOM   2427  CD2 LEU   257      27.225-117.627 -54.726  1.00 15.00      A   
ATOM   2428  C   LEU   257      26.829-119.056 -57.981  1.00 15.00      A   
ATOM   2429  O   LEU   257      26.614-120.014 -57.237  1.00 15.00      A   
ATOM   2430  N   SER   258      26.141-118.825 -59.104  1.00 15.00      A   
ATOM   2431  HN  SER   258      26.356-118.026 -59.629  1.00 15.00      A   
ATOM   2432  CA  SER   258      25.091-119.703 -59.580  1.00 15.00      A   
ATOM   2433  CB  SER   258      24.546-119.141 -60.896  1.00 15.00      A   
ATOM   2434  OG  SER   258      23.488-119.930 -61.408  1.00 15.00      A   
ATOM   2435  HG  SER   258      22.734-119.368 -61.602  1.00 15.00      A   
ATOM   2436  C   SER   258      25.609-121.141 -59.774  1.00 15.00      A   
ATOM   2437  O   SER   258      25.026-122.085 -59.249  1.00 15.00      A   
ATOM   2438  N   VAL   259      26.722-121.294 -60.487  1.00 15.00      A   
ATOM   2439  HN  VAL   259      27.147-120.494 -60.860  1.00 15.00      A   
ATOM   2440  CA  VAL   259      27.354-122.609 -60.747  1.00 15.00      A   
ATOM   2441  CB  VAL   259      28.553-122.471 -61.720  1.00 15.00      A   
ATOM   2442  CG1 VAL   259      29.348-123.750 -61.800  1.00 15.00      A   
ATOM   2443  CG2 VAL   259      28.091-122.113 -63.119  1.00 15.00      A   
ATOM   2444  C   VAL   259      27.818-123.301 -59.431  1.00 15.00      A   
ATOM   2445  O   VAL   259      27.640-124.514 -59.247  1.00 15.00      A   
ATOM   2446  N   ALA   260      28.425-122.531 -58.530  1.00 15.00      A   
ATOM   2447  HN  ALA   260      28.545-121.578 -58.722  1.00 15.00      A   
ATOM   2448  CA  ALA   260      28.918-123.066 -57.263  1.00 15.00      A   
ATOM   2449  CB  ALA   260      29.673-121.993 -56.487  1.00 15.00      A   
ATOM   2450  C   ALA   260      27.754-123.592 -56.417  1.00 15.00      A   
ATOM   2451  O   ALA   260      27.848-124.672 -55.821  1.00 15.00      A   
ATOM   2452  N   LEU   261      26.678-122.813 -56.341  1.00 15.00      A   
ATOM   2453  HN  LEU   261      26.647-121.981 -56.858  1.00 15.00      A   
ATOM   2454  CA  LEU   261      25.543-123.178 -55.499  1.00 15.00      A   
ATOM   2455  CB  LEU   261      24.587-122.002 -55.337  1.00 15.00      A   
ATOM   2456  CG  LEU   261      24.897-120.972 -54.272  1.00 15.00      A   
ATOM   2457  CD1 LEU   261      24.150-119.698 -54.613  1.00 15.00      A   
ATOM   2458  CD2 LEU   261      24.499-121.493 -52.874  1.00 15.00      A   
ATOM   2459  C   LEU   261      24.796-124.376 -56.113  1.00 15.00      A   
ATOM   2460  O   LEU   261      24.348-125.255 -55.384  1.00 15.00      A   
ATOM   2461  N   SER   262      24.693-124.422 -57.442  1.00 15.00      A   
ATOM   2462  HN  SER   262      25.047-123.681 -57.977  1.00 15.00      A   
ATOM   2463  CA  SER   262      24.063-125.555 -58.118  1.00 15.00      A   
ATOM   2464  CB  SER   262      23.802-125.246 -59.601  1.00 15.00      A   
ATOM   2465  OG  SER   262      25.026-125.239 -60.323  1.00 15.00      A   
ATOM   2466  HG  SER   262      25.731-124.919 -59.755  1.00 15.00      A   
ATOM   2467  C   SER   262      24.865-126.867 -57.950  1.00 15.00      A   
ATOM   2468  O   SER   262      24.301-127.958 -58.079  1.00 15.00      A   
ATOM   2469  N   GLY   263      26.158-126.755 -57.664  1.00 15.00      A   
ATOM   2470  HN  GLY   263      26.557-125.860 -57.641  1.00 15.00      A   
ATOM   2471  CA  GLY   263      27.000-127.916 -57.384  1.00 15.00      A   
ATOM   2472  C   GLY   263      26.837-128.432 -55.967  1.00 15.00      A   
ATOM   2473  O   GLY   263      27.447-129.445 -55.598  1.00 15.00      A   
ATOM   2474  N   CYS   264      26.043-127.717 -55.158  1.00 15.00      A   
ATOM   2475  HN  CYS   264      25.628-126.901 -55.507  1.00 15.00      A   
ATOM   2476  CA  CYS   264      25.772-128.105 -53.776  1.00 15.00      A   
ATOM   2477  CB  CYS   264      25.781-126.892 -52.856  1.00 15.00      A   
ATOM   2478  SG  CYS   264      27.388-126.160 -52.634  1.00 15.00      A   
ATOM   2479  HG  CYS   264      28.200-127.093 -52.159  1.00 15.00      A   
ATOM   2480  C   CYS   264      24.430-128.834 -53.677  1.00 15.00      A   
ATOM   2481  O   CYS   264      23.428-128.254 -53.247  1.00 15.00      A   
ATOM   2482  N   LYS   265      24.438-130.118 -54.043  1.00 15.00      A   
ATOM   2483  HN  LYS   265      25.299-130.541 -54.243  1.00 15.00      A   
ATOM   2484  CA  LYS   265      23.220-130.924 -54.159  1.00 15.00      A   
ATOM   2485  CB  LYS   265      23.522-132.183 -54.987  1.00 15.00      A   
ATOM   2486  CG  LYS   265      23.136-132.074 -56.439  1.00 15.00      A   
ATOM   2487  CD  LYS   265      23.923-131.045 -57.224  1.00 15.00      A   
ATOM   2488  CE  LYS   265      23.495-131.120 -58.706  1.00 15.00      A   
ATOM   2489  NZ  LYS   265      24.466-130.459 -59.637  1.00 15.00      A   
ATOM   2490  HZ1 LYS   265      24.563-129.452 -59.396  1.00 15.00      A   
ATOM   2491  HZ2 LYS   265      24.131-130.538 -60.618  1.00 15.00      A   
ATOM   2492  HZ3 LYS   265      25.398-130.914 -59.563  1.00 15.00      A   
ATOM   2493  C   LYS   265      22.515-131.321 -52.850  1.00 15.00      A   
ATOM   2494  O   LYS   265      21.339-131.709 -52.873  1.00 15.00      A   
ATOM   2495  N   GLU   266      23.237-131.237 -51.735  1.00 15.00      A   
ATOM   2496  HN  GLU   266      24.152-130.892 -51.795  1.00 15.00      A   
ATOM   2497  CA  GLU   266      22.727-131.636 -50.429  1.00 15.00      A   
ATOM   2498  CB  GLU   266      23.796-132.436 -49.674  1.00 15.00      A   
ATOM   2499  CG  GLU   266      24.505-133.515 -50.550  1.00 15.00      A   
ATOM   2500  CD  GLU   266      23.539-134.530 -51.115  1.00 15.00      A   
ATOM   2501  OE1 GLU   266      23.829-135.096 -52.203  1.00 15.00      A   
ATOM   2502  OE2 GLU   266      22.491-134.774 -50.465  1.00 15.00      A   
ATOM   2503  C   GLU   266      22.244-130.446 -49.543  1.00 15.00      A   
ATOM   2504  O   GLU   266      21.812-130.657 -48.414  1.00 15.00      A   
ATOM   2505  N   LEU   267      22.350-129.223 -50.049  1.00 15.00      A   
ATOM   2506  HN  LEU   267      22.691-129.107 -50.960  1.00 15.00      A   
ATOM   2507  CA  LEU   267      21.965-128.041 -49.266  1.00 15.00      A   
ATOM   2508  CB  LEU   267      22.255-126.760 -50.037  1.00 15.00      A   
ATOM   2509  CG  LEU   267      23.582-126.047 -49.832  1.00 15.00      A   
ATOM   2510  CD1 LEU   267      23.598-124.814 -50.711  1.00 15.00      A   
ATOM   2511  CD2 LEU   267      23.708-125.666 -48.356  1.00 15.00      A   
ATOM   2512  C   LEU   267      20.488-128.092 -48.934  1.00 15.00      A   
ATOM   2513  O   LEU   267      19.655-128.147 -49.846  1.00 15.00      A   
ATOM   2514  N   ARG   268      20.165-128.102 -47.640  1.00 15.00      A   
ATOM   2515  HN  ARG   268      20.885-128.144 -46.977  1.00 15.00      A   
ATOM   2516  CA  ARG   268      18.774-128.052 -47.167  1.00 15.00      A   
ATOM   2517  CB  ARG   268      18.470-129.232 -46.238  1.00 15.00      A   
ATOM   2518  CG  ARG   268      18.520-130.647 -46.850  1.00 15.00      A   
ATOM   2519  CD  ARG   268      17.599-130.786 -48.042  1.00 15.00      A   
ATOM   2520  NE  ARG   268      17.764-132.077 -48.725  1.00 15.00      A   
ATOM   2521  HE  ARG   268      17.296-132.847 -48.340  1.00 15.00      A   
ATOM   2522  CZ  ARG   268      18.498-132.270 -49.820  1.00 15.00      A   
ATOM   2523  NH1 ARG   268      19.145-131.260 -50.393  1.00 15.00      A   
ATOM   2524 HH11 ARG   268      19.714-131.425 -51.248  1.00 15.00      A   
ATOM   2525 HH12 ARG   268      19.082-130.305 -49.987  1.00 15.00      A   
ATOM   2526  NH2 ARG   268      18.571-133.481 -50.357  1.00 15.00      A   
ATOM   2527 HH21 ARG   268      18.057-134.274 -49.923  1.00 15.00      A   
ATOM   2528 HH22 ARG   268      19.142-133.637 -51.212  1.00 15.00      A   
ATOM   2529  C   ARG   268      18.443-126.741 -46.404  1.00 15.00      A   
ATOM   2530  O   ARG   268      17.270-126.380 -46.243  1.00 15.00      A   
ATOM   2531  N   CYS   269      19.476-126.048 -45.923  1.00 15.00      A   
ATOM   2532  HN  CYS   269      20.388-126.322 -46.155  1.00 15.00      A   
ATOM   2533  CA  CYS   269      19.274-124.886 -45.055  1.00 15.00      A   
ATOM   2534  CB  CYS   269      19.552-125.221 -43.578  1.00 15.00      A   
ATOM   2535  SG  CYS   269      19.485-123.657 -42.557  1.00 15.00      A   
ATOM   2536  HG  CYS   269      20.723-123.204 -42.422  1.00 15.00      A   
ATOM   2537  C   CYS   269      20.133-123.734 -45.514  1.00 15.00      A   
ATOM   2538  O   CYS   269      21.330-123.896 -45.719  1.00 15.00      A   
ATOM   2539  N   LEU   270      19.518-122.576 -45.730  1.00 15.00      A   
ATOM   2540  HN  LEU   270      18.550-122.511 -45.589  1.00 15.00      A   
ATOM   2541  CA  LEU   270      20.255-121.404 -46.171  1.00 15.00      A   
ATOM   2542  CB  LEU   270      19.812-120.991 -47.582  1.00 15.00      A   
ATOM   2543  CG  LEU   270      20.445-121.437 -48.877  1.00 15.00      A   
ATOM   2544  CD1 LEU   270      19.764-120.655 -50.025  1.00 15.00      A   
ATOM   2545  CD2 LEU   270      21.954-121.215 -48.852  1.00 15.00      A   
ATOM   2546  C   LEU   270      19.954-120.212 -45.261  1.00 15.00      A   
ATOM   2547  O   LEU   270      18.788-119.962 -44.928  1.00 15.00      A   
ATOM   2548  N   SER   271      20.986-119.434 -44.942  1.00 15.00      A   
ATOM   2549  HN  SER   271      21.867-119.628 -45.325  1.00 15.00      A   
ATOM   2550  CA  SER   271      20.837-118.295 -44.032  1.00 15.00      A   
ATOM   2551  CB  SER   271      20.959-118.734 -42.533  1.00 15.00      A   
ATOM   2552  OG  SER   271      22.198-119.406 -42.315  1.00 15.00      A   
ATOM   2553  HG  SER   271      22.028-120.302 -42.017  1.00 15.00      A   
ATOM   2554  C   SER   271      21.937-117.280 -44.370  1.00 15.00      A   
ATOM   2555  O   SER   271      22.779-117.499 -45.275  1.00 15.00      A   
ATOM   2556  N   GLY   272      21.954-116.194 -43.608  1.00 15.00      A   
ATOM   2557  HN  GLY   272      21.266-116.093 -42.917  1.00 15.00      A   
ATOM   2558  CA  GLY   272      22.972-115.139 -43.769  1.00 15.00      A   
ATOM   2559  C   GLY   272      22.334-113.990 -44.520  1.00 15.00      A   
ATOM   2560  O   GLY   272      21.498-113.281 -43.989  1.00 15.00      A   
ATOM   2561  N   PHE   273      22.725-113.809 -45.783  1.00 15.00      A   
ATOM   2562  HN  PHE   273      23.439-114.372 -46.148  1.00 15.00      A   
ATOM   2563  CA  PHE   273      22.113-112.791 -46.634  1.00 15.00      A   
ATOM   2564  CB  PHE   273      20.621-113.112 -46.901  1.00 15.00      A   
ATOM   2565  CG  PHE   273      20.394-114.459 -47.562  1.00 15.00      A   
ATOM   2566  CD1 PHE   273      19.829-115.518 -46.844  1.00 15.00      A   
ATOM   2567  CD2 PHE   273      20.742-114.661 -48.903  1.00 15.00      A   
ATOM   2568  CE1 PHE   273      19.624-116.780 -47.430  1.00 15.00      A   
ATOM   2569  CE2 PHE   273      20.545-115.914 -49.513  1.00 15.00      A   
ATOM   2570  CZ  PHE   273      19.974-116.978 -48.775  1.00 15.00      A   
ATOM   2571  C   PHE   273      22.262-111.347 -46.147  1.00 15.00      A   
ATOM   2572  O   PHE   273      21.438-110.521 -46.484  1.00 15.00      A   
ATOM   2573  N   TRP   274      23.308-111.020 -45.384  1.00 15.00      A   
ATOM   2574  HN  TRP   274      23.964-111.701 -45.129  1.00 15.00      A   
ATOM   2575  CA  TRP   274      23.469-109.630 -44.929  1.00 15.00      A   
ATOM   2576  CB  TRP   274      24.708-109.424 -44.088  1.00 15.00      A   
ATOM   2577  CG  TRP   274      24.583-109.972 -42.759  1.00 15.00      A   
ATOM   2578  CD1 TRP   274      23.985-109.397 -41.662  1.00 15.00      A   
ATOM   2579  CD2 TRP   274      25.067-111.223 -42.355  1.00 15.00      A   
ATOM   2580  NE1 TRP   274      24.081-110.249 -40.582  1.00 15.00      A   
ATOM   2581  HE1 TRP   274      23.735-110.077 -39.682  1.00 15.00      A   
ATOM   2582  CE2 TRP   274      24.743-111.380 -40.989  1.00 15.00      A   
ATOM   2583  CE3 TRP   274      25.761-112.245 -43.017  1.00 15.00      A   
ATOM   2584  CZ2 TRP   274      25.086-112.522 -40.273  1.00 15.00      A   
ATOM   2585  CZ3 TRP   274      26.104-113.361 -42.317  1.00 15.00      A   
ATOM   2586  CH2 TRP   274      25.775-113.495 -40.946  1.00 15.00      A   
ATOM   2587  C   TRP   274      23.605-108.692 -46.086  1.00 15.00      A   
ATOM   2588  O   TRP   274      24.298-109.001 -47.060  1.00 15.00      A   
ATOM   2589  N   ASP   275      22.972-107.533 -45.973  1.00 15.00      A   
ATOM   2590  HN  ASP   275      22.426-107.353 -45.179  1.00 15.00      A   
ATOM   2591  CA  ASP   275      23.081-106.522 -47.022  1.00 15.00      A   
ATOM   2592  CB  ASP   275      24.556-106.067 -47.142  1.00 15.00      A   
ATOM   2593  CG  ASP   275      25.135-105.525 -45.814  1.00 15.00      A   
ATOM   2594  OD1 ASP   275      24.585-104.542 -45.281  1.00 15.00      A   
ATOM   2595  OD2 ASP   275      26.156-106.068 -45.319  1.00 15.00      A   
ATOM   2596  C   ASP   275      22.562-107.056 -48.388  1.00 15.00      A   
ATOM   2597  O   ASP   275      22.910-106.503 -49.433  1.00 15.00      A   
ATOM   2598  N   ALA   276      21.751-108.124 -48.383  1.00 15.00      A   
ATOM   2599  HN  ALA   276      21.427-108.478 -47.529  1.00 15.00      A   
ATOM   2600  CA  ALA   276      21.336-108.779 -49.645  1.00 15.00      A   
ATOM   2601  CB  ALA   276      20.231-109.811 -49.414  1.00 15.00      A   
ATOM   2602  C   ALA   276      20.918-107.790 -50.732  1.00 15.00      A   
ATOM   2603  O   ALA   276      20.159-106.866 -50.486  1.00 15.00      A   
ATOM   2604  N   VAL   277      21.449-108.010 -51.928  1.00 15.00      A   
ATOM   2605  HN  VAL   277      22.099-108.739 -52.012  1.00 15.00      A   
ATOM   2606  CA  VAL   277      21.130-107.236 -53.136  1.00 15.00      A   
ATOM   2607  CB  VAL   277      22.472-106.891 -53.868  1.00 15.00      A   
ATOM   2608  CG1 VAL   277      22.287-106.557 -55.335  1.00 15.00      A   
ATOM   2609  CG2 VAL   277      23.148-105.732 -53.159  1.00 15.00      A   
ATOM   2610  C   VAL   277      20.193-108.118 -53.966  1.00 15.00      A   
ATOM   2611  O   VAL   277      20.558-109.246 -54.290  1.00 15.00      A   
ATOM   2612  N   PRO   278      18.978-107.627 -54.284  1.00 15.00      A   
ATOM   2613  CA  PRO   278      18.025-108.414 -55.057  1.00 15.00      A   
ATOM   2614  CB  PRO   278      16.951-107.387 -55.449  1.00 15.00      A   
ATOM   2615  CG  PRO   278      16.993-106.393 -54.374  1.00 15.00      A   
ATOM   2616  CD  PRO   278      18.419-106.302 -53.934  1.00 15.00      A   
ATOM   2617  C   PRO   278      18.623-109.031 -56.308  1.00 15.00      A   
ATOM   2618  O   PRO   278      18.291-110.171 -56.645  1.00 15.00      A   
ATOM   2619  N   ALA   279      19.504-108.300 -56.989  1.00 15.00      A   
ATOM   2620  HN  ALA   279      19.732-107.403 -56.666  1.00 15.00      A   
ATOM   2621  CA  ALA   279      20.143-108.803 -58.212  1.00 15.00      A   
ATOM   2622  CB  ALA   279      21.088-107.747 -58.798  1.00 15.00      A   
ATOM   2623  C   ALA   279      20.869-110.148 -58.029  1.00 15.00      A   
ATOM   2624  O   ALA   279      20.990-110.917 -58.981  1.00 15.00      A   
ATOM   2625  N   TYR   280      21.336-110.440 -56.814  1.00 15.00      A   
ATOM   2626  HN  TYR   280      21.191-109.813 -56.075  1.00 15.00      A   
ATOM   2627  CA  TYR   280      22.068-111.696 -56.572  1.00 15.00      A   
ATOM   2628  CB  TYR   280      23.374-111.438 -55.815  1.00 15.00      A   
ATOM   2629  CG  TYR   280      24.495-110.836 -56.662  1.00 15.00      A   
ATOM   2630  CD1 TYR   280      24.831-109.490 -56.557  1.00 15.00      A   
ATOM   2631  CD2 TYR   280      25.232-111.631 -57.539  1.00 15.00      A   
ATOM   2632  CE1 TYR   280      25.876-108.937 -57.340  1.00 15.00      A   
ATOM   2633  CE2 TYR   280      26.273-111.086 -58.318  1.00 15.00      A   
ATOM   2634  CZ  TYR   280      26.589-109.756 -58.214  1.00 15.00      A   
ATOM   2635  OH  TYR   280      27.631-109.262 -58.986  1.00 15.00      A   
ATOM   2636  HH  TYR   280      27.552-109.596 -59.883  1.00 15.00      A   
ATOM   2637  C   TYR   280      21.261-112.855 -55.919  1.00 15.00      A   
ATOM   2638  O   TYR   280      21.710-114.001 -55.934  1.00 15.00      A   
ATOM   2639  N   LEU   281      20.057-112.582 -55.425  1.00 15.00      A   
ATOM   2640  HN  LEU   281      19.707-111.667 -55.460  1.00 15.00      A   
ATOM   2641  CA  LEU   281      19.253-113.657 -54.827  1.00 15.00      A   
ATOM   2642  CB  LEU   281      17.959-113.110 -54.219  1.00 15.00      A   
ATOM   2643  CG  LEU   281      17.988-112.488 -52.843  1.00 15.00      A   
ATOM   2644  CD1 LEU   281      16.588-111.922 -52.560  1.00 15.00      A   
ATOM   2645  CD2 LEU   281      18.410-113.553 -51.789  1.00 15.00      A   
ATOM   2646  C   LEU   281      18.930-114.821 -55.773  1.00 15.00      A   
ATOM   2647  O   LEU   281      18.971-115.982 -55.326  1.00 15.00      A   
ATOM   2648  N   PRO   282      18.621-114.557 -57.070  1.00 15.00      A   
ATOM   2649  CA  PRO   282      18.318-115.712 -57.946  1.00 15.00      A   
ATOM   2650  CB  PRO   282      18.164-115.063 -59.328  1.00 15.00      A   
ATOM   2651  CG  PRO   282      17.634-113.713 -58.996  1.00 15.00      A   
ATOM   2652  CD  PRO   282      18.460-113.291 -57.821  1.00 15.00      A   
ATOM   2653  C   PRO   282      19.374-116.816 -58.023  1.00 15.00      A   
ATOM   2654  O   PRO   282      19.063-117.944 -58.423  1.00 15.00      A   
ATOM   2655  N   ALA   283      20.606-116.506 -57.648  1.00 15.00      A   
ATOM   2656  HN  ALA   283      20.804-115.599 -57.334  1.00 15.00      A   
ATOM   2657  CA  ALA   283      21.673-117.503 -57.698  1.00 15.00      A   
ATOM   2658  CB  ALA   283      23.022-116.863 -57.358  1.00 15.00      A   
ATOM   2659  C   ALA   283      21.413-118.714 -56.803  1.00 15.00      A   
ATOM   2660  O   ALA   283      21.990-119.784 -57.056  1.00 15.00      A   
ATOM   2661  N   VAL   284      20.596-118.542 -55.759  1.00 15.00      A   
ATOM   2662  HN  VAL   284      20.214-117.652 -55.606  1.00 15.00      A   
ATOM   2663  CA  VAL   284      20.240-119.632 -54.822  1.00 15.00      A   
ATOM   2664  CB  VAL   284      19.978-119.111 -53.354  1.00 15.00      A   
ATOM   2665  CG1 VAL   284      21.193-118.364 -52.833  1.00 15.00      A   
ATOM   2666  CG2 VAL   284      18.743-118.220 -53.285  1.00 15.00      A   
ATOM   2667  C   VAL   284      19.039-120.481 -55.299  1.00 15.00      A   
ATOM   2668  O   VAL   284      18.740-121.526 -54.700  1.00 15.00      A   
ATOM   2669  N   TYR   285      18.369-120.026 -56.360  1.00 15.00      A   
ATOM   2670  HN  TYR   285      18.700-119.224 -56.816  1.00 15.00      A   
ATOM   2671  CA  TYR   285      17.154-120.678 -56.873  1.00 15.00      A   
ATOM   2672  CB  TYR   285      16.626-119.963 -58.124  1.00 15.00      A   
ATOM   2673  CG  TYR   285      15.959-118.602 -57.890  1.00 15.00      A   
ATOM   2674  CD1 TYR   285      15.871-118.021 -56.608  1.00 15.00      A   
ATOM   2675  CD2 TYR   285      15.445-117.883 -58.973  1.00 15.00      A   
ATOM   2676  CE1 TYR   285      15.253-116.749 -56.433  1.00 15.00      A   
ATOM   2677  CE2 TYR   285      14.832-116.628 -58.810  1.00 15.00      A   
ATOM   2678  CZ  TYR   285      14.764-116.065 -57.536  1.00 15.00      A   
ATOM   2679  OH  TYR   285      14.162-114.830 -57.410  1.00 15.00      A   
ATOM   2680  HH  TYR   285      13.346-114.818 -57.915  1.00 15.00      A   
ATOM   2681  C   TYR   285      17.312-122.178 -57.142  1.00 15.00      A   
ATOM   2682  O   TYR   285      16.385-122.945 -56.884  1.00 15.00      A   
ATOM   2683  N   SER   286      18.482-122.605 -57.610  1.00 15.00      A   
ATOM   2684  HN  SER   286      19.206-121.958 -57.743  1.00 15.00      A   
ATOM   2685  CA  SER   286      18.724-124.031 -57.937  1.00 15.00      A   
ATOM   2686  CB  SER   286      20.101-124.224 -58.582  1.00 15.00      A   
ATOM   2687  OG  SER   286      21.132-124.089 -57.607  1.00 15.00      A   
ATOM   2688  HG  SER   286      21.164-123.181 -57.298  1.00 15.00      A   
ATOM   2689  C   SER   286      18.629-124.904 -56.693  1.00 15.00      A   
ATOM   2690  O   SER   286      18.255-126.071 -56.748  1.00 15.00      A   
ATOM   2691  N   VAL   287      18.983-124.286 -55.581  1.00 15.00      A   
ATOM   2692  HN  VAL   287      19.216-123.337 -55.654  1.00 15.00      A   
ATOM   2693  CA  VAL   287      19.058-124.877 -54.274  1.00 15.00      A   
ATOM   2694  CB  VAL   287      20.006-123.959 -53.409  1.00 15.00      A   
ATOM   2695  CG1 VAL   287      19.631-123.916 -51.952  1.00 15.00      A   
ATOM   2696  CG2 VAL   287      21.445-124.369 -53.607  1.00 15.00      A   
ATOM   2697  C   VAL   287      17.654-125.001 -53.677  1.00 15.00      A   
ATOM   2698  O   VAL   287      17.396-125.852 -52.839  1.00 15.00      A   
ATOM   2699  N   CYS   288      16.734-124.162 -54.116  1.00 15.00      A   
ATOM   2700  HN  CYS   288      16.879-123.640 -54.932  1.00 15.00      A   
ATOM   2701  CA  CYS   288      15.499-124.032 -53.358  1.00 15.00      A   
ATOM   2702  CB  CYS   288      15.120-122.551 -53.116  1.00 15.00      A   
ATOM   2703  SG  CYS   288      15.077-121.427 -54.545  1.00 15.00      A   
ATOM   2704  HG  CYS   288      15.160-122.161 -55.645  1.00 15.00      A   
ATOM   2705  C   CYS   288      14.363-124.888 -53.863  1.00 15.00      A   
ATOM   2706  O   CYS   288      13.220-124.483 -53.851  1.00 15.00      A   
ATOM   2707  N   SER   289      14.670-126.088 -54.335  1.00 15.00      A   
ATOM   2708  HN  SER   289      15.609-126.325 -54.485  1.00 15.00      A   
ATOM   2709  CA  SER   289      13.629-127.055 -54.632  1.00 15.00      A   
ATOM   2710  CB  SER   289      13.958-127.823 -55.897  1.00 15.00      A   
ATOM   2711  OG  SER   289      14.170-126.925 -56.964  1.00 15.00      A   
ATOM   2712  HG  SER   289      13.522-127.088 -57.653  1.00 15.00      A   
ATOM   2713  C   SER   289      13.601-128.005 -53.472  1.00 15.00      A   
ATOM   2714  O   SER   289      12.565-128.568 -53.135  1.00 15.00      A   
ATOM   2715  N   ARG   290      14.762-128.137 -52.840  1.00 15.00      A   
ATOM   2716  HN  ARG   290      15.524-127.594 -53.130  1.00 15.00      A   
ATOM   2717  CA  ARG   290      14.937-129.056 -51.739  1.00 15.00      A   
ATOM   2718  CB  ARG   290      16.145-129.933 -52.025  1.00 15.00      A   
ATOM   2719  CG  ARG   290      17.440-129.137 -52.287  1.00 15.00      A   
ATOM   2720  CD  ARG   290      18.389-129.894 -53.305  1.00 15.00      A   
ATOM   2721  NE  ARG   290      19.617-129.109 -53.440  1.00 15.00      A   
ATOM   2722  HE  ARG   290      20.033-128.801 -52.608  1.00 15.00      A   
ATOM   2723  CZ  ARG   290      20.217-128.778 -54.595  1.00 15.00      A   
ATOM   2724  NH1 ARG   290      19.772-129.233 -55.773  1.00 15.00      A   
ATOM   2725 HH11 ARG   290      18.942-129.859 -55.809  1.00 15.00      A   
ATOM   2726 HH12 ARG   290      20.256-128.960 -56.652  1.00 15.00      A   
ATOM   2727  NH2 ARG   290      21.303-128.012 -54.564  1.00 15.00      A   
ATOM   2728 HH21 ARG   290      21.677-127.677 -53.653  1.00 15.00      A   
ATOM   2729 HH22 ARG   290      21.778-127.748 -55.450  1.00 15.00      A   
ATOM   2730  C   ARG   290      15.090-128.355 -50.374  1.00 15.00      A   
ATOM   2731  O   ARG   290      15.187-129.013 -49.342  1.00 15.00      A   
ATOM   2732  N   LEU   291      15.119-127.026 -50.367  1.00 15.00      A   
ATOM   2733  HN  LEU   291      14.987-126.525 -51.199  1.00 15.00      A   
ATOM   2734  CA  LEU   291      15.350-126.316 -49.109  1.00 15.00      A   
ATOM   2735  CB  LEU   291      15.411-124.806 -49.321  1.00 15.00      A   
ATOM   2736  CG  LEU   291      16.726-124.231 -49.828  1.00 15.00      A   
ATOM   2737  CD1 LEU   291      16.618-122.742 -49.679  1.00 15.00      A   
ATOM   2738  CD2 LEU   291      17.920-124.758 -49.038  1.00 15.00      A   
ATOM   2739  C   LEU   291      14.258-126.612 -48.105  1.00 15.00      A   
ATOM   2740  O   LEU   291      13.074-126.554 -48.447  1.00 15.00      A   
ATOM   2741  N   THR   292      14.655-126.940 -46.877  1.00 15.00      A   
ATOM   2742  HN  THR   292      15.608-127.074 -46.692  1.00 15.00      A   
ATOM   2743  CA  THR   292      13.680-127.101 -45.807  1.00 15.00      A   
ATOM   2744  CB  THR   292      13.776-128.453 -45.083  1.00 15.00      A   
ATOM   2745  OG1 THR   292      15.093-128.648 -44.561  1.00 15.00      A   
ATOM   2746  HG1 THR   292      15.494-127.796 -44.377  1.00 15.00      A   
ATOM   2747  CG2 THR   292      13.442-129.634 -46.038  1.00 15.00      A   
ATOM   2748  C   THR   292      13.687-125.940 -44.813  1.00 15.00      A   
ATOM   2749  O   THR   292      12.700-125.741 -44.099  1.00 15.00      A   
ATOM   2750  N   THR   293      14.809-125.204 -44.747  1.00 15.00      A   
ATOM   2751  HN  THR   293      15.565-125.440 -45.325  1.00 15.00      A   
ATOM   2752  CA  THR   293      14.944-124.036 -43.821  1.00 15.00      A   
ATOM   2753  CB  THR   293      15.793-124.308 -42.534  1.00 15.00      A   
ATOM   2754  OG1 THR   293      15.054-125.161 -41.660  1.00 15.00      A   
ATOM   2755  HG1 THR   293      14.326-124.670 -41.272  1.00 15.00      A   
ATOM   2756  CG2 THR   293      16.098-122.997 -41.720  1.00 15.00      A   
ATOM   2757  C   THR   293      15.517-122.878 -44.581  1.00 15.00      A   
ATOM   2758  O   THR   293      16.504-123.017 -45.296  1.00 15.00      A   
ATOM   2759  N   LEU   294      14.839-121.734 -44.467  1.00 15.00      A   
ATOM   2760  HN  LEU   294      13.997-121.711 -43.965  1.00 15.00      A   
ATOM   2761  CA  LEU   294      15.344-120.530 -45.082  1.00 15.00      A   
ATOM   2762  CB  LEU   294      14.449-120.152 -46.269  1.00 15.00      A   
ATOM   2763  CG  LEU   294      14.810-118.949 -47.144  1.00 15.00      A   
ATOM   2764  CD1 LEU   294      16.220-119.114 -47.756  1.00 15.00      A   
ATOM   2765  CD2 LEU   294      13.755-118.879 -48.264  1.00 15.00      A   
ATOM   2766  C   LEU   294      15.310-119.438 -44.041  1.00 15.00      A   
ATOM   2767  O   LEU   294      14.254-119.221 -43.439  1.00 15.00      A   
ATOM   2768  N   ASN   295      16.451-118.788 -43.806  1.00 15.00      A   
ATOM   2769  HN  ASN   295      17.272-119.048 -44.273  1.00 15.00      A   
ATOM   2770  CA  ASN   295      16.467-117.683 -42.845  1.00 15.00      A   
ATOM   2771  CB  ASN   295      17.444-117.938 -41.683  1.00 15.00      A   
ATOM   2772  CG  ASN   295      17.416-116.828 -40.616  1.00 15.00      A   
ATOM   2773  OD1 ASN   295      16.796-115.783 -40.795  1.00 15.00      A   
ATOM   2774  ND2 ASN   295      18.084-117.066 -39.506  1.00 15.00      A   
ATOM   2775 HD21 ASN   295      18.554-117.922 -39.423  1.00 15.00      A   
ATOM   2776 HD22 ASN   295      18.084-116.377 -38.809  1.00 15.00      A   
ATOM   2777  C   ASN   295      16.813-116.377 -43.545  1.00 15.00      A   
ATOM   2778  O   ASN   295      17.960-116.121 -43.838  1.00 15.00      A   
ATOM   2779  N   LEU   296      15.804-115.546 -43.749  1.00 15.00      A   
ATOM   2780  HN  LEU   296      14.915-115.777 -43.406  1.00 15.00      A   
ATOM   2781  CA  LEU   296      15.984-114.305 -44.466  1.00 15.00      A   
ATOM   2782  CB  LEU   296      14.948-114.223 -45.595  1.00 15.00      A   
ATOM   2783  CG  LEU   296      15.168-115.187 -46.768  1.00 15.00      A   
ATOM   2784  CD1 LEU   296      13.837-115.287 -47.461  1.00 15.00      A   
ATOM   2785  CD2 LEU   296      16.243-114.626 -47.686  1.00 15.00      A   
ATOM   2786  C   LEU   296      15.839-113.097 -43.539  1.00 15.00      A   
ATOM   2787  O   LEU   296      15.635-111.986 -44.024  1.00 15.00      A   
ATOM   2788  N   SER   297      15.980-113.336 -42.230  1.00 15.00      A   
ATOM   2789  HN  SER   297      16.135-114.261 -41.947  1.00 15.00      A   
ATOM   2790  CA  SER   297      15.917-112.292 -41.182  1.00 15.00      A   
ATOM   2791  CB  SER   297      16.453-112.850 -39.847  1.00 15.00      A   
ATOM   2792  OG  SER   297      15.608-113.822 -39.378  1.00 15.00      A   
ATOM   2793  HG  SER   297      14.942-113.422 -38.814  1.00 15.00      A   
ATOM   2794  C   SER   297      16.745-111.040 -41.441  1.00 15.00      A   
ATOM   2795  O   SER   297      16.395-109.960 -40.937  1.00 15.00      A   
ATOM   2796  N   TYR   298      17.864-111.173 -42.154  1.00 15.00      A   
ATOM   2797  HN  TYR   298      18.084-112.041 -42.553  1.00 15.00      A   
ATOM   2798  CA  TYR   298      18.762-110.043 -42.346  1.00 15.00      A   
ATOM   2799  CB  TYR   298      20.211-110.444 -42.060  1.00 15.00      A   
ATOM   2800  CG  TYR   298      20.395-111.017 -40.702  1.00 15.00      A   
ATOM   2801  CD1 TYR   298      21.004-112.250 -40.523  1.00 15.00      A   
ATOM   2802  CD2 TYR   298      19.927-110.332 -39.577  1.00 15.00      A   
ATOM   2803  CE1 TYR   298      21.157-112.785 -39.251  1.00 15.00      A   
ATOM   2804  CE2 TYR   298      20.074-110.845 -38.316  1.00 15.00      A   
ATOM   2805  CZ  TYR   298      20.685-112.071 -38.157  1.00 15.00      A   
ATOM   2806  OH  TYR   298      20.837-112.569 -36.883  1.00 15.00      A   
ATOM   2807  HH  TYR   298      20.019-112.453 -36.394  1.00 15.00      A   
ATOM   2808  C   TYR   298      18.700-109.437 -43.737  1.00 15.00      A   
ATOM   2809  O   TYR   298      19.342-108.441 -43.973  1.00 15.00      A   
ATOM   2810  N   ALA   299      17.953-110.053 -44.648  1.00 15.00      A   
ATOM   2811  HN  ALA   299      17.497-110.885 -44.403  1.00 15.00      A   
ATOM   2812  CA  ALA   299      17.789-109.532 -45.998  1.00 15.00      A   
ATOM   2813  CB  ALA   299      17.376-110.656 -46.938  1.00 15.00      A   
ATOM   2814  C   ALA   299      16.712-108.454 -45.980  1.00 15.00      A   
ATOM   2815  O   ALA   299      15.564-108.730 -45.686  1.00 15.00      A   
ATOM   2816  N   THR   300      17.056-107.229 -46.318  1.00 15.00      A   
ATOM   2817  HN  THR   300      17.980-107.024 -46.571  1.00 15.00      A   
ATOM   2818  CA  THR   300      16.036-106.174 -46.310  1.00 15.00      A   
ATOM   2819  CB  THR   300      16.596-104.870 -45.713  1.00 15.00      A   
ATOM   2820  OG1 THR   300      17.684-104.441 -46.521  1.00 15.00      A   
ATOM   2821  HG1 THR   300      17.719-103.482 -46.528  1.00 15.00      A   
ATOM   2822  CG2 THR   300      17.112-105.109 -44.306  1.00 15.00      A   
ATOM   2823  C   THR   300      15.443-105.919 -47.719  1.00 15.00      A   
ATOM   2824  O   THR   300      15.210-104.769 -48.109  1.00 15.00      A   
ATOM   2825  N   VAL   301      15.198-106.995 -48.463  1.00 15.00      A   
ATOM   2826  HN  VAL   301      15.404-107.881 -48.098  1.00 15.00      A   
ATOM   2827  CA  VAL   301      14.631-106.899 -49.808  1.00 15.00      A   
ATOM   2828  CB  VAL   301      15.147-108.008 -50.719  1.00 15.00      A   
ATOM   2829  CG1 VAL   301      16.646-107.886 -50.853  1.00 15.00      A   
ATOM   2830  CG2 VAL   301      14.748-109.384 -50.178  1.00 15.00      A   
ATOM   2831  C   VAL   301      13.104-106.925 -49.730  1.00 15.00      A   
ATOM   2832  O   VAL   301      12.522-107.404 -48.734  1.00 15.00      A   
ATOM   2833  N   GLN   302      12.443-106.445 -50.779  1.00 15.00      A   
ATOM   2834  HN  GLN   302      12.899-106.285 -51.631  1.00 15.00      A   
ATOM   2835  CA  GLN   302      11.026-106.164 -50.627  1.00 15.00      A   
ATOM   2836  CB  GLN   302      10.647-104.908 -51.416  1.00 15.00      A   
ATOM   2837  CG  GLN   302      11.511-103.685 -51.014  1.00 15.00      A   
ATOM   2838  CD  GLN   302      11.325-103.253 -49.544  1.00 15.00      A   
ATOM   2839  OE1 GLN   302      10.268-102.724 -49.169  1.00 15.00      A   
ATOM   2840  NE2 GLN   302      12.368-103.461 -48.713  1.00 15.00      A   
ATOM   2841 HE21 GLN   302      13.179-103.870 -49.081  1.00 15.00      A   
ATOM   2842 HE22 GLN   302      12.273-103.195 -47.775  1.00 15.00      A   
ATOM   2843  C   GLN   302      10.154-107.344 -50.975  1.00 15.00      A   
ATOM   2844  O   GLN   302      10.657-108.350 -51.477  1.00 15.00      A   
ATOM   2845  N   SER   303       8.848-107.193 -50.759  1.00 15.00      A   
ATOM   2846  HN  SER   303       8.508-106.308 -50.510  1.00 15.00      A   
ATOM   2847  CA  SER   303       7.903-108.306 -50.881  1.00 15.00      A   
ATOM   2848  CB  SER   303       6.464-107.796 -50.798  1.00 15.00      A   
ATOM   2849  OG  SER   303       5.563-108.890 -50.757  1.00 15.00      A   
ATOM   2850  HG  SER   303       5.955-109.610 -50.257  1.00 15.00      A   
ATOM   2851  C   SER   303       8.059-109.130 -52.172  1.00 15.00      A   
ATOM   2852  O   SER   303       8.137-110.371 -52.132  1.00 15.00      A   
ATOM   2853  N   TYR   304       8.088-108.441 -53.302  1.00 15.00      A   
ATOM   2854  HN  TYR   304       8.115-107.462 -53.271  1.00 15.00      A   
ATOM   2855  CA  TYR   304       8.081-109.121 -54.594  1.00 15.00      A   
ATOM   2856  CB  TYR   304       7.882-108.130 -55.721  1.00 15.00      A   
ATOM   2857  CG  TYR   304       7.693-108.786 -57.069  1.00 15.00      A   
ATOM   2858  CD1 TYR   304       6.466-109.373 -57.419  1.00 15.00      A   
ATOM   2859  CD2 TYR   304       8.749-108.844 -57.989  1.00 15.00      A   
ATOM   2860  CE1 TYR   304       6.296-109.986 -58.666  1.00 15.00      A   
ATOM   2861  CE2 TYR   304       8.583-109.470 -59.227  1.00 15.00      A   
ATOM   2862  CZ  TYR   304       7.355-110.036 -59.554  1.00 15.00      A   
ATOM   2863  OH  TYR   304       7.202-110.626 -60.790  1.00 15.00      A   
ATOM   2864  HH  TYR   304       7.965-111.177 -60.979  1.00 15.00      A   
ATOM   2865  C   TYR   304       9.336-109.973 -54.786  1.00 15.00      A   
ATOM   2866  O   TYR   304       9.257-111.079 -55.290  1.00 15.00      A   
ATOM   2867  N   ASP   305      10.480-109.453 -54.353  1.00 15.00      A   
ATOM   2868  HN  ASP   305      10.484-108.534 -54.012  1.00 15.00      A   
ATOM   2869  CA  ASP   305      11.735-110.208 -54.369  1.00 15.00      A   
ATOM   2870  CB  ASP   305      12.908-109.320 -53.928  1.00 15.00      A   
ATOM   2871  CG  ASP   305      13.194-108.205 -54.921  1.00 15.00      A   
ATOM   2872  OD1 ASP   305      13.296-108.513 -56.112  1.00 15.00      A   
ATOM   2873  OD2 ASP   305      13.305-107.031 -54.500  1.00 15.00      A   
ATOM   2874  C   ASP   305      11.661-111.461 -53.489  1.00 15.00      A   
ATOM   2875  O   ASP   305      12.127-112.523 -53.898  1.00 15.00      A   
ATOM   2876  N   LEU   306      11.067-111.333 -52.304  1.00 15.00      A   
ATOM   2877  HN  LEU   306      10.761-110.447 -52.017  1.00 15.00      A   
ATOM   2878  CA  LEU   306      10.857-112.484 -51.414  1.00 15.00      A   
ATOM   2879  CB  LEU   306      10.348-112.051 -50.033  1.00 15.00      A   
ATOM   2880  CG  LEU   306      11.339-111.211 -49.219  1.00 15.00      A   
ATOM   2881  CD1 LEU   306      10.624-110.491 -48.068  1.00 15.00      A   
ATOM   2882  CD2 LEU   306      12.502-112.090 -48.692  1.00 15.00      A   
ATOM   2883  C   LEU   306       9.949-113.551 -52.024  1.00 15.00      A   
ATOM   2884  O   LEU   306      10.268-114.743 -51.961  1.00 15.00      A   
ATOM   2885  N   VAL   307       8.858-113.110 -52.638  1.00 15.00      A   
ATOM   2886  HN  VAL   307       8.679-112.147 -52.627  1.00 15.00      A   
ATOM   2887  CA  VAL   307       7.903-113.985 -53.333  1.00 15.00      A   
ATOM   2888  CB  VAL   307       6.683-113.181 -53.847  1.00 15.00      A   
ATOM   2889  CG1 VAL   307       5.853-113.994 -54.837  1.00 15.00      A   
ATOM   2890  CG2 VAL   307       5.815-112.750 -52.679  1.00 15.00      A   
ATOM   2891  C   VAL   307       8.544-114.798 -54.463  1.00 15.00      A   
ATOM   2892  O   VAL   307       8.267-116.007 -54.596  1.00 15.00      A   
ATOM   2893  N   LYS   308       9.373-114.161 -55.289  1.00 15.00      A   
ATOM   2894  HN  LYS   308       9.552-113.207 -55.154  1.00 15.00      A   
ATOM   2895  CA  LYS   308      10.015-114.863 -56.388  1.00 15.00      A   
ATOM   2896  CB  LYS   308      10.855-113.927 -57.271  1.00 15.00      A   
ATOM   2897  CG  LYS   308      10.044-112.900 -58.031  1.00 15.00      A   
ATOM   2898  CD  LYS   308      10.887-112.184 -59.054  1.00 15.00      A   
ATOM   2899  CE  LYS   308      11.853-111.187 -58.420  1.00 15.00      A   
ATOM   2900  NZ  LYS   308      12.525-110.441 -59.532  1.00 15.00      A   
ATOM   2901  HZ1 LYS   308      11.817-109.938 -60.104  1.00 15.00      A   
ATOM   2902  HZ2 LYS   308      13.043-111.102 -60.145  1.00 15.00      A   
ATOM   2903  HZ3 LYS   308      13.197-109.748 -59.143  1.00 15.00      A   
ATOM   2904  C   LYS   308      10.882-116.001 -55.851  1.00 15.00      A   
ATOM   2905  O   LYS   308      10.926-117.066 -56.432  1.00 15.00      A   
ATOM   2906  N   LEU   309      11.573-115.765 -54.750  1.00 15.00      A   
ATOM   2907  HN  LEU   309      11.575-114.859 -54.376  1.00 15.00      A   
ATOM   2908  CA  LEU   309      12.337-116.816 -54.070  1.00 15.00      A   
ATOM   2909  CB  LEU   309      13.190-116.218 -52.945  1.00 15.00      A   
ATOM   2910  CG  LEU   309      14.550-116.782 -52.533  1.00 15.00      A   
ATOM   2911  CD1 LEU   309      14.756-116.587 -51.048  1.00 15.00      A   
ATOM   2912  CD2 LEU   309      14.827-118.237 -52.946  1.00 15.00      A   
ATOM   2913  C   LEU   309      11.398-117.883 -53.490  1.00 15.00      A   
ATOM   2914  O   LEU   309      11.559-119.077 -53.767  1.00 15.00      A   
ATOM   2915  N   LEU   310      10.430-117.458 -52.696  1.00 15.00      A   
ATOM   2916  HN  LEU   310      10.295-116.494 -52.579  1.00 15.00      A   
ATOM   2917  CA  LEU   310       9.557-118.391 -51.990  1.00 15.00      A   
ATOM   2918  CB  LEU   310       8.637-117.663 -50.986  1.00 15.00      A   
ATOM   2919  CG  LEU   310       9.382-117.000 -49.822  1.00 15.00      A   
ATOM   2920  CD1 LEU   310       8.391-116.107 -49.099  1.00 15.00      A   
ATOM   2921  CD2 LEU   310      10.022-118.037 -48.865  1.00 15.00      A   
ATOM   2922  C   LEU   310       8.733-119.297 -52.913  1.00 15.00      A   
ATOM   2923  O   LEU   310       8.482-120.446 -52.569  1.00 15.00      A   
ATOM   2924  N   CYS   311       8.350-118.789 -54.087  1.00 15.00      A   
ATOM   2925  HN  CYS   311       8.528-117.843 -54.272  1.00 15.00      A   
ATOM   2926  CA  CYS   311       7.678-119.587 -55.104  1.00 15.00      A   
ATOM   2927  CB  CYS   311       7.401-118.761 -56.365  1.00 15.00      A   
ATOM   2928  SG  CYS   311       6.060-117.727 -56.021  1.00 15.00      A   
ATOM   2929  HG  CYS   311       4.960-118.328 -56.449  1.00 15.00      A   
ATOM   2930  C   CYS   311       8.450-120.821 -55.534  1.00 15.00      A   
ATOM   2931  O   CYS   311       7.868-121.759 -56.068  1.00 15.00      A   
ATOM   2932  N   GLN   312       9.754-120.789 -55.322  1.00 15.00      A   
ATOM   2933  HN  GLN   312      10.138-120.017 -54.856  1.00 15.00      A   
ATOM   2934  CA  GLN   312      10.634-121.849 -55.752  1.00 15.00      A   
ATOM   2935  CB  GLN   312      11.927-121.258 -56.346  1.00 15.00      A   
ATOM   2936  CG  GLN   312      11.586-120.305 -57.454  1.00 15.00      A   
ATOM   2937  CD  GLN   312      12.532-120.322 -58.610  1.00 15.00      A   
ATOM   2938  OE1 GLN   312      12.942-119.143 -59.026  1.00 15.00      A   
ATOM   2939  NE2 GLN   312      12.873-121.370 -59.150  1.00 15.00      A   
ATOM   2940 HE21 GLN   312      12.507-122.210 -58.803  1.00 15.00      A   
ATOM   2941 HE22 GLN   312      13.496-121.320 -59.905  1.00 15.00      A   
ATOM   2942  C   GLN   312      10.958-122.813 -54.641  1.00 15.00      A   
ATOM   2943  O   GLN   312      11.773-123.699 -54.851  1.00 15.00      A   
ATOM   2944  N   CYS   313      10.299-122.664 -53.477  1.00 15.00      A   
ATOM   2945  HN  CYS   313       9.588-121.992 -53.420  1.00 15.00      A   
ATOM   2946  CA  CYS   313      10.603-123.464 -52.299  1.00 15.00      A   
ATOM   2947  CB  CYS   313      11.039-122.540 -51.147  1.00 15.00      A   
ATOM   2948  SG  CYS   313      12.481-121.532 -51.547  1.00 15.00      A   
ATOM   2949  HG  CYS   313      12.466-121.296 -52.851  1.00 15.00      A   
ATOM   2950  C   CYS   313       9.442-124.347 -51.806  1.00 15.00      A   
ATOM   2951  O   CYS   313       8.995-124.148 -50.674  1.00 15.00      A   
ATOM   2952  N   PRO   314       8.989-125.335 -52.621  1.00 15.00      A   
ATOM   2953  CA  PRO   314       7.831-126.161 -52.248  1.00 15.00      A   
ATOM   2954  CB  PRO   314       7.594-127.048 -53.493  1.00 15.00      A   
ATOM   2955  CG  PRO   314       8.876-127.063 -54.227  1.00 15.00      A   
ATOM   2956  CD  PRO   314       9.541-125.736 -53.937  1.00 15.00      A   
ATOM   2957  C   PRO   314       8.037-127.051 -51.003  1.00 15.00      A   
ATOM   2958  O   PRO   314       7.053-127.412 -50.343  1.00 15.00      A   
ATOM   2959  N   LYS   315       9.289-127.391 -50.683  1.00 15.00      A   
ATOM   2960  HN  LYS   315      10.033-127.063 -51.230  1.00 15.00      A   
ATOM   2961  CA  LYS   315       9.564-128.243 -49.531  1.00 15.00      A   
ATOM   2962  CB  LYS   315      10.673-129.252 -49.853  1.00 15.00      A   
ATOM   2963  CG  LYS   315      10.266-130.292 -50.923  1.00 15.00      A   
ATOM   2964  CD  LYS   315      11.371-131.298 -51.115  1.00 15.00      A   
ATOM   2965  CE  LYS   315      10.846-132.618 -51.736  1.00 15.00      A   
ATOM   2966  NZ  LYS   315       9.438-132.527 -52.265  1.00 15.00      A   
ATOM   2967  HZ1 LYS   315       9.381-131.800 -53.007  1.00 15.00      A   
ATOM   2968  HZ2 LYS   315       8.783-132.274 -51.498  1.00 15.00      A   
ATOM   2969  HZ3 LYS   315       9.147-133.442 -52.666  1.00 15.00      A   
ATOM   2970  C   LYS   315       9.856-127.496 -48.222  1.00 15.00      A   
ATOM   2971  O   LYS   315      10.220-128.104 -47.214  1.00 15.00      A   
ATOM   2972  N   LEU   316       9.649-126.180 -48.208  1.00 15.00      A   
ATOM   2973  HN  LEU   316       9.216-125.746 -48.972  1.00 15.00      A   
ATOM   2974  CA  LEU   316      10.059-125.394 -47.076  1.00 15.00      A   
ATOM   2975  CB  LEU   316       9.855-123.892 -47.370  1.00 15.00      A   
ATOM   2976  CG  LEU   316      10.639-122.851 -46.593  1.00 15.00      A   
ATOM   2977  CD1 LEU   316      12.155-123.037 -46.731  1.00 15.00      A   
ATOM   2978  CD2 LEU   316      10.182-121.416 -46.980  1.00 15.00      A   
ATOM   2979  C   LEU   316       9.298-125.809 -45.813  1.00 15.00      A   
ATOM   2980  O   LEU   316       8.077-125.956 -45.826  1.00 15.00      A   
ATOM   2981  N   GLN   317      10.029-126.007 -44.732  1.00 15.00      A   
ATOM   2982  HN  GLN   317      11.002-125.906 -44.794  1.00 15.00      A   
ATOM   2983  CA  GLN   317       9.442-126.370 -43.452  1.00 15.00      A   
ATOM   2984  CB  GLN   317      10.103-127.632 -42.912  1.00 15.00      A   
ATOM   2985  CG  GLN   317       9.732-128.877 -43.737  1.00 15.00      A   
ATOM   2986  CD  GLN   317      10.304-130.151 -43.196  1.00 15.00      A   
ATOM   2987  OE1 GLN   317      11.326-130.041 -42.360  1.00 15.00      A   
ATOM   2988  NE2 GLN   317       9.846-131.248 -43.548  1.00 15.00      A   
ATOM   2989 HE21 GLN   317       9.103-131.256 -44.187  1.00 15.00      A   
ATOM   2990 HE22 GLN   317      10.247-132.059 -43.172  1.00 15.00      A   
ATOM   2991  C   GLN   317       9.572-125.258 -42.408  1.00 15.00      A   
ATOM   2992  O   GLN   317       8.781-125.177 -41.478  1.00 15.00      A   
ATOM   2993  N   ARG   318      10.618-124.436 -42.540  1.00 15.00      A   
ATOM   2994  HN  ARG   318      11.227-124.567 -43.297  1.00 15.00      A   
ATOM   2995  CA  ARG   318      10.893-123.340 -41.592  1.00 15.00      A   
ATOM   2996  CB  ARG   318      12.033-123.723 -40.615  1.00 15.00      A   
ATOM   2997  CG  ARG   318      12.383-122.548 -39.669  1.00 15.00      A   
ATOM   2998  CD  ARG   318      13.397-122.883 -38.587  1.00 15.00      A   
ATOM   2999  NE  ARG   318      13.472-124.297 -38.257  1.00 15.00      A   
ATOM   3000  HE  ARG   318      12.800-124.894 -38.646  1.00 15.00      A   
ATOM   3001  CZ  ARG   318      14.405-124.809 -37.457  1.00 15.00      A   
ATOM   3002  NH1 ARG   318      15.321-124.010 -36.899  1.00 15.00      A   
ATOM   3003 HH11 ARG   318      16.049-124.411 -36.274  1.00 15.00      A   
ATOM   3004 HH12 ARG   318      15.305-122.988 -37.090  1.00 15.00      A   
ATOM   3005  NH2 ARG   318      14.418-126.122 -37.202  1.00 15.00      A   
ATOM   3006 HH21 ARG   318      13.700-126.742 -37.629  1.00 15.00      A   
ATOM   3007 HH22 ARG   318      15.146-126.523 -36.577  1.00 15.00      A   
ATOM   3008  C   ARG   318      11.282-122.082 -42.367  1.00 15.00      A   
ATOM   3009  O   ARG   318      12.241-122.107 -43.189  1.00 15.00      A   
ATOM   3010  N   LEU   319      10.531-120.996 -42.142  1.00 15.00      A   
ATOM   3011  HN  LEU   319       9.742-121.075 -41.567  1.00 15.00      A   
ATOM   3012  CA  LEU   319      10.853-119.698 -42.728  1.00 15.00      A   
ATOM   3013  CB  LEU   319       9.753-119.219 -43.682  1.00 15.00      A   
ATOM   3014  CG  LEU   319       9.999-117.822 -44.295  1.00 15.00      A   
ATOM   3015  CD1 LEU   319      11.278-117.797 -45.162  1.00 15.00      A   
ATOM   3016  CD2 LEU   319       8.787-117.410 -45.142  1.00 15.00      A   
ATOM   3017  C   LEU   319      11.015-118.638 -41.643  1.00 15.00      A   
ATOM   3018  O   LEU   319      10.074-118.386 -40.883  1.00 15.00      A   
ATOM   3019  N   TRP   320      12.182-117.993 -41.604  1.00 15.00      A   
ATOM   3020  HN  TRP   320      12.950-118.352 -42.096  1.00 15.00      A   
ATOM   3021  CA  TRP   320      12.332-116.753 -40.834  1.00 15.00      A   
ATOM   3022  CB  TRP   320      13.549-116.825 -39.953  1.00 15.00      A   
ATOM   3023  CG  TRP   320      13.450-117.823 -38.838  1.00 15.00      A   
ATOM   3024  CD1 TRP   320      12.584-118.855 -38.713  1.00 15.00      A   
ATOM   3025  CD2 TRP   320      14.282-117.842 -37.683  1.00 15.00      A   
ATOM   3026  NE1 TRP   320      12.847-119.551 -37.547  1.00 15.00      A   
ATOM   3027  HE1 TRP   320      12.368-120.348 -37.237  1.00 15.00      A   
ATOM   3028  CE2 TRP   320      13.889-118.943 -36.902  1.00 15.00      A   
ATOM   3029  CE3 TRP   320      15.344-117.030 -37.247  1.00 15.00      A   
ATOM   3030  CZ2 TRP   320      14.482-119.236 -35.665  1.00 15.00      A   
ATOM   3031  CZ3 TRP   320      15.948-117.319 -36.027  1.00 15.00      A   
ATOM   3032  CH2 TRP   320      15.513-118.422 -35.250  1.00 15.00      A   
ATOM   3033  C   TRP   320      12.490-115.618 -41.844  1.00 15.00      A   
ATOM   3034  O   TRP   320      13.282-115.728 -42.786  1.00 15.00      A   
ATOM   3035  N   VAL   321      11.716-114.538 -41.672  1.00 15.00      A   
ATOM   3036  HN  VAL   321      11.184-114.451 -40.854  1.00 15.00      A   
ATOM   3037  CA  VAL   321      11.653-113.480 -42.695  1.00 15.00      A   
ATOM   3038  CB  VAL   321      10.400-113.545 -43.675  1.00 15.00      A   
ATOM   3039  CG1 VAL   321      10.715-113.465 -45.161  1.00 15.00      A   
ATOM   3040  CG2 VAL   321       9.198-114.344 -43.190  1.00 15.00      A   
ATOM   3041  C   VAL   321      11.368-112.146 -42.010  1.00 15.00      A   
ATOM   3042  O   VAL   321      10.764-112.105 -40.913  1.00 15.00      A   
ATOM   3043  N   LEU   322      11.748-111.059 -42.668  1.00 15.00      A   
ATOM   3044  HN  LEU   322      12.316-111.135 -43.463  1.00 15.00      A   
ATOM   3045  CA  LEU   322      11.309-109.739 -42.193  1.00 15.00      A   
ATOM   3046  CB  LEU   322      12.247-108.630 -42.695  1.00 15.00      A   
ATOM   3047  CG  LEU   322      13.607-108.558 -42.026  1.00 15.00      A   
ATOM   3048  CD1 LEU   322      14.553-107.546 -42.735  1.00 15.00      A   
ATOM   3049  CD2 LEU   322      13.482-108.247 -40.518  1.00 15.00      A   
ATOM   3050  C   LEU   322       9.866-109.446 -42.603  1.00 15.00      A   
ATOM   3051  O   LEU   322       9.338-110.062 -43.545  1.00 15.00      A   
ATOM   3052  N   ASP   323       9.236-108.481 -41.930  1.00 15.00      A   
ATOM   3053  HN  ASP   323       9.701-108.010 -41.207  1.00 15.00      A   
ATOM   3054  CA  ASP   323       7.854-108.119 -42.263  1.00 15.00      A   
ATOM   3055  CB  ASP   323       7.248-107.224 -41.171  1.00 15.00      A   
ATOM   3056  CG  ASP   323       8.038-105.959 -40.953  1.00 15.00      A   
ATOM   3057  OD1 ASP   323       8.896-105.601 -41.809  1.00 15.00      A   
ATOM   3058  OD2 ASP   323       7.783-105.275 -39.941  1.00 15.00      A   
ATOM   3059  C   ASP   323       7.702-107.504 -43.664  1.00 15.00      A   
ATOM   3060  O   ASP   323       6.575-107.350 -44.144  1.00 15.00      A   
ATOM   3061  N   TYR   324       8.826-107.202 -44.331  1.00 15.00      A   
ATOM   3062  HN  TYR   324       9.678-107.194 -43.846  1.00 15.00      A   
ATOM   3063  CA  TYR   324       8.821-106.876 -45.793  1.00 15.00      A   
ATOM   3064  CB  TYR   324      10.240-106.736 -46.312  1.00 15.00      A   
ATOM   3065  CG  TYR   324      10.957-105.520 -45.773  1.00 15.00      A   
ATOM   3066  CD1 TYR   324      12.259-105.617 -45.293  1.00 15.00      A   
ATOM   3067  CD2 TYR   324      10.342-104.274 -45.773  1.00 15.00      A   
ATOM   3068  CE1 TYR   324      12.946-104.488 -44.825  1.00 15.00      A   
ATOM   3069  CE2 TYR   324      11.008-103.137 -45.303  1.00 15.00      A   
ATOM   3070  CZ  TYR   324      12.298-103.262 -44.826  1.00 15.00      A   
ATOM   3071  OH  TYR   324      12.955-102.138 -44.383  1.00 15.00      A   
ATOM   3072  HH  TYR   324      13.850-102.132 -44.731  1.00 15.00      A   
ATOM   3073  C   TYR   324       8.076-107.885 -46.665  1.00 15.00      A   
ATOM   3074  O   TYR   324       7.616-107.552 -47.763  1.00 15.00      A   
ATOM   3075  N   ILE   325       7.974-109.129 -46.189  1.00 15.00      A   
ATOM   3076  HN  ILE   325       8.444-109.374 -45.365  1.00 15.00      A   
ATOM   3077  CA  ILE   325       7.166-110.129 -46.889  1.00 15.00      A   
ATOM   3078  CB  ILE   325       7.129-111.464 -46.111  1.00 15.00      A   
ATOM   3079  CG1 ILE   325       6.493-112.593 -46.965  1.00 15.00      A   
ATOM   3080  CG2 ILE   325       6.423-111.310 -44.727  1.00 15.00      A   
ATOM   3081  CD1 ILE   325       7.162-112.832 -48.315  1.00 15.00      A   
ATOM   3082  C   ILE   325       5.767-109.594 -47.178  1.00 15.00      A   
ATOM   3083  O   ILE   325       5.242-109.831 -48.247  1.00 15.00      A   
ATOM   3084  N   GLU   326       5.198-108.861 -46.207  1.00 15.00      A   
ATOM   3085  HN  GLU   326       5.712-108.728 -45.384  1.00 15.00      A   
ATOM   3086  CA  GLU   326       3.860-108.239 -46.279  1.00 15.00      A   
ATOM   3087  CB  GLU   326       3.807-107.185 -47.402  1.00 15.00      A   
ATOM   3088  CG  GLU   326       4.726-105.991 -47.152  1.00 15.00      A   
ATOM   3089  CD  GLU   326       4.506-104.862 -48.135  1.00 15.00      A   
ATOM   3090  OE1 GLU   326       4.293-105.113 -49.354  1.00 15.00      A   
ATOM   3091  OE2 GLU   326       4.549-103.700 -47.681  1.00 15.00      A   
ATOM   3092  C   GLU   326       2.742-109.267 -46.391  1.00 15.00      A   
ATOM   3093  O   GLU   326       3.009-110.455 -46.583  1.00 15.00      A   
ATOM   3094  N   ASP   327       1.488-108.820 -46.291  1.00 15.00      A   
ATOM   3095  HN  ASP   327       1.329-107.861 -46.168  1.00 15.00      A   
ATOM   3096  CA  ASP   327       0.346-109.732 -46.361  1.00 15.00      A   
ATOM   3097  CB  ASP   327      -0.985-108.962 -46.140  1.00 15.00      A   
ATOM   3098  CG  ASP   327      -1.165-108.461 -44.699  1.00 15.00      A   
ATOM   3099  OD1 ASP   327      -0.489-108.948 -43.750  1.00 15.00      A   
ATOM   3100  OD2 ASP   327      -1.980-107.525 -44.519  1.00 15.00      A   
ATOM   3101  C   ASP   327       0.304-110.463 -47.730  1.00 15.00      A   
ATOM   3102  O   ASP   327      -0.026-111.645 -47.814  1.00 15.00      A   
ATOM   3103  N   ALA   328       0.605-109.753 -48.802  1.00 15.00      A   
ATOM   3104  HN  ALA   328       0.873-108.815 -48.710  1.00 15.00      A   
ATOM   3105  CA  ALA   328       0.538-110.373 -50.138  1.00 15.00      A   
ATOM   3106  CB  ALA   328       0.729-109.313 -51.210  1.00 15.00      A   
ATOM   3107  C   ALA   328       1.567-111.516 -50.287  1.00 15.00      A   
ATOM   3108  O   ALA   328       1.284-112.541 -50.915  1.00 15.00      A   
ATOM   3109  N   GLY   329       2.754-111.330 -49.716  1.00 15.00      A   
ATOM   3110  HN  GLY   329       2.921-110.475 -49.266  1.00 15.00      A   
ATOM   3111  CA  GLY   329       3.831-112.347 -49.727  1.00 15.00      A   
ATOM   3112  C   GLY   329       3.455-113.564 -48.891  1.00 15.00      A   
ATOM   3113  O   GLY   329       3.728-114.711 -49.283  1.00 15.00      A   
ATOM   3114  N   LEU   330       2.771-113.327 -47.764  1.00 15.00      A   
ATOM   3115  HN  LEU   330       2.575-112.403 -47.502  1.00 15.00      A   
ATOM   3116  CA  LEU   330       2.307-114.445 -46.907  1.00 15.00      A   
ATOM   3117  CB  LEU   330       1.949-113.957 -45.493  1.00 15.00      A   
ATOM   3118  CG  LEU   330       3.168-113.545 -44.646  1.00 15.00      A   
ATOM   3119  CD1 LEU   330       2.647-112.954 -43.282  1.00 15.00      A   
ATOM   3120  CD2 LEU   330       4.186-114.697 -44.347  1.00 15.00      A   
ATOM   3121  C   LEU   330       1.167-115.245 -47.553  1.00 15.00      A   
ATOM   3122  O   LEU   330       1.053-116.468 -47.361  1.00 15.00      A   
ATOM   3123  N   GLU   331       0.348-114.559 -48.342  1.00 15.00      A   
ATOM   3124  HN  GLU   331       0.461-113.589 -48.425  1.00 15.00      A   
ATOM   3125  CA  GLU   331      -0.707-115.215 -49.080  1.00 15.00      A   
ATOM   3126  CB  GLU   331      -1.539-114.153 -49.786  1.00 15.00      A   
ATOM   3127  CG  GLU   331      -2.759-114.676 -50.452  1.00 15.00      A   
ATOM   3128  CD  GLU   331      -3.770-113.580 -50.712  1.00 15.00      A   
ATOM   3129  OE1 GLU   331      -3.400-112.536 -51.312  1.00 15.00      A   
ATOM   3130  OE2 GLU   331      -4.947-113.766 -50.307  1.00 15.00      A   
ATOM   3131  C   GLU   331      -0.078-116.190 -50.107  1.00 15.00      A   
ATOM   3132  O   GLU   331      -0.571-117.321 -50.316  1.00 15.00      A   
ATOM   3133  N   VAL   332       1.022-115.765 -50.726  1.00 15.00      A   
ATOM   3134  HN  VAL   332       1.353-114.859 -50.552  1.00 15.00      A   
ATOM   3135  CA  VAL   332       1.754-116.637 -51.673  1.00 15.00      A   
ATOM   3136  CB  VAL   332       2.792-115.849 -52.489  1.00 15.00      A   
ATOM   3137  CG1 VAL   332       3.736-116.798 -53.216  1.00 15.00      A   
ATOM   3138  CG2 VAL   332       2.075-114.985 -53.496  1.00 15.00      A   
ATOM   3139  C   VAL   332       2.426-117.796 -50.945  1.00 15.00      A   
ATOM   3140  O   VAL   332       2.363-118.940 -51.386  1.00 15.00      A   
ATOM   3141  N   LEU   333       3.057-117.491 -49.816  1.00 15.00      A   
ATOM   3142  HN  LEU   333       3.147-116.549 -49.562  1.00 15.00      A   
ATOM   3143  CA  LEU   333       3.623-118.521 -48.939  1.00 15.00      A   
ATOM   3144  CB  LEU   333       4.197-117.896 -47.685  1.00 15.00      A   
ATOM   3145  CG  LEU   333       4.788-118.885 -46.677  1.00 15.00      A   
ATOM   3146  CD1 LEU   333       6.114-119.467 -47.205  1.00 15.00      A   
ATOM   3147  CD2 LEU   333       5.010-118.241 -45.326  1.00 15.00      A   
ATOM   3148  C   LEU   333       2.566-119.588 -48.591  1.00 15.00      A   
ATOM   3149  O   LEU   333       2.829-120.779 -48.697  1.00 15.00      A   
ATOM   3150  N   ALA   334       1.364-119.157 -48.223  1.00 15.00      A   
ATOM   3151  HN  ALA   334       1.196-118.192 -48.190  1.00 15.00      A   
ATOM   3152  CA  ALA   334       0.275-120.085 -47.863  1.00 15.00      A   
ATOM   3153  CB  ALA   334      -0.937-119.296 -47.374  1.00 15.00      A   
ATOM   3154  C   ALA   334      -0.127-121.030 -49.004  1.00 15.00      A   
ATOM   3155  O   ALA   334      -0.493-122.192 -48.765  1.00 15.00      A   
ATOM   3156  N   SER   335      -0.080-120.531 -50.233  1.00 15.00      A   
ATOM   3157  HN  SER   335       0.140-119.583 -50.352  1.00 15.00      A   
ATOM   3158  CA  SER   335      -0.348-121.356 -51.424  1.00 15.00      A   
ATOM   3159  CB  SER   335      -0.557-120.432 -52.625  1.00 15.00      A   
ATOM   3160  OG  SER   335      -0.996-121.194 -53.716  1.00 15.00      A   
ATOM   3161  HG  SER   335      -0.386-121.085 -54.449  1.00 15.00      A   
ATOM   3162  C   SER   335       0.748-122.366 -51.801  1.00 15.00      A   
ATOM   3163  O   SER   335       0.462-123.420 -52.403  1.00 15.00      A   
ATOM   3164  N   THR   336       1.993-121.993 -51.524  1.00 15.00      A   
ATOM   3165  HN  THR   336       2.114-121.214 -50.942  1.00 15.00      A   
ATOM   3166  CA  THR   336       3.196-122.659 -52.023  1.00 15.00      A   
ATOM   3167  CB  THR   336       4.348-121.624 -52.178  1.00 15.00      A   
ATOM   3168  OG1 THR   336       3.908-120.603 -53.078  1.00 15.00      A   
ATOM   3169  HG1 THR   336       4.487-120.579 -53.843  1.00 15.00      A   
ATOM   3170  CG2 THR   336       5.623-122.308 -52.739  1.00 15.00      A   
ATOM   3171  C   THR   336       3.767-123.713 -51.101  1.00 15.00      A   
ATOM   3172  O   THR   336       4.228-124.768 -51.557  1.00 15.00      A   
ATOM   3173  N   CYS   337       3.822-123.391 -49.822  1.00 15.00      A   
ATOM   3174  HN  CYS   337       3.325-122.612 -49.496  1.00 15.00      A   
ATOM   3175  CA  CYS   337       4.614-124.181 -48.891  1.00 15.00      A   
ATOM   3176  CB  CYS   337       5.548-123.291 -48.083  1.00 15.00      A   
ATOM   3177  SG  CYS   337       6.641-122.283 -49.154  1.00 15.00      A   
ATOM   3178  HG  CYS   337       7.890-122.463 -48.749  1.00 15.00      A   
ATOM   3179  C   CYS   337       3.706-125.010 -48.000  1.00 15.00      A   
ATOM   3180  O   CYS   337       3.464-124.659 -46.860  1.00 15.00      A   
ATOM   3181  N   LYS   338       3.182-126.110 -48.541  1.00 15.00      A   
ATOM   3182  HN  LYS   338       3.459-126.385 -49.440  1.00 15.00      A   
ATOM   3183  CA  LYS   338       2.193-126.918 -47.807  1.00 15.00      A   
ATOM   3184  CB  LYS   338       1.428-127.812 -48.768  1.00 15.00      A   
ATOM   3185  CG  LYS   338       0.613-127.012 -49.779  1.00 15.00      A   
ATOM   3186  CD  LYS   338      -0.348-126.088 -49.043  1.00 15.00      A   
ATOM   3187  CE  LYS   338      -1.266-125.394 -49.998  1.00 15.00      A   
ATOM   3188  NZ  LYS   338      -2.116-124.441 -49.260  1.00 15.00      A   
ATOM   3189  HZ1 LYS   338      -2.759-123.953 -49.916  1.00 15.00      A   
ATOM   3190  HZ2 LYS   338      -1.525-123.732 -48.780  1.00 15.00      A   
ATOM   3191  HZ3 LYS   338      -2.682-124.944 -48.547  1.00 15.00      A   
ATOM   3192  C   LYS   338       2.779-127.723 -46.658  1.00 15.00      A   
ATOM   3193  O   LYS   338       2.028-128.285 -45.833  1.00 15.00      A   
ATOM   3194  N   ASP   339       4.118-127.789 -46.612  1.00 15.00      A   
ATOM   3195  HN  ASP   339       4.645-127.356 -47.316  1.00 15.00      A   
ATOM   3196  CA  ASP   339       4.798-128.487 -45.543  1.00 15.00      A   
ATOM   3197  CB  ASP   339       5.949-129.355 -46.067  1.00 15.00      A   
ATOM   3198  CG  ASP   339       6.236-130.548 -45.164  1.00 15.00      A   
ATOM   3199  OD1 ASP   339       5.286-131.041 -44.515  1.00 15.00      A   
ATOM   3200  OD2 ASP   339       7.406-131.005 -45.101  1.00 15.00      A   
ATOM   3201  C   ASP   339       5.337-127.543 -44.480  1.00 15.00      A   
ATOM   3202  O   ASP   339       6.035-127.992 -43.571  1.00 15.00      A   
ATOM   3203  N   LEU   340       5.006-126.249 -44.568  1.00 15.00      A   
ATOM   3204  HN  LEU   340       4.426-125.943 -45.297  1.00 15.00      A   
ATOM   3205  CA  LEU   340       5.499-125.297 -43.593  1.00 15.00      A   
ATOM   3206  CB  LEU   340       5.012-123.864 -43.925  1.00 15.00      A   
ATOM   3207  CG  LEU   340       5.834-122.763 -43.251  1.00 15.00      A   
ATOM   3208  CD1 LEU   340       7.218-122.638 -43.847  1.00 15.00      A   
ATOM   3209  CD2 LEU   340       5.088-121.407 -43.356  1.00 15.00      A   
ATOM   3210  C   LEU   340       5.090-125.695 -42.167  1.00 15.00      A   
ATOM   3211  O   LEU   340       3.910-125.940 -41.905  1.00 15.00      A   
ATOM   3212  N   ARG   341       6.064-125.730 -41.260  1.00 15.00      A   
ATOM   3213  HN  ARG   341       6.975-125.519 -41.553  1.00 15.00      A   
ATOM   3214  CA  ARG   341       5.854-126.064 -39.857  1.00 15.00      A   
ATOM   3215  CB  ARG   341       6.859-127.127 -39.399  1.00 15.00      A   
ATOM   3216  CG  ARG   341       7.021-128.353 -40.339  1.00 15.00      A   
ATOM   3217  CD  ARG   341       5.761-129.141 -40.410  1.00 15.00      A   
ATOM   3218  NE  ARG   341       5.839-130.272 -41.355  1.00 15.00      A   
ATOM   3219  HE  ARG   341       5.534-130.110 -42.272  1.00 15.00      A   
ATOM   3220  CZ  ARG   341       6.290-131.481 -41.047  1.00 15.00      A   
ATOM   3221  NH1 ARG   341       6.733-131.729 -39.824  1.00 15.00      A   
ATOM   3222 HH11 ARG   341       7.087-132.676 -39.581  1.00 15.00      A   
ATOM   3223 HH12 ARG   341       6.727-130.976 -39.106  1.00 15.00      A   
ATOM   3224  NH2 ARG   341       6.285-132.457 -41.962  1.00 15.00      A   
ATOM   3225 HH21 ARG   341       5.926-132.270 -42.920  1.00 15.00      A   
ATOM   3226 HH22 ARG   341       6.640-133.403 -41.715  1.00 15.00      A   
ATOM   3227  C   ARG   341       6.037-124.850 -38.925  1.00 15.00      A   
ATOM   3228  O   ARG   341       5.521-124.827 -37.811  1.00 15.00      A   
ATOM   3229  N   GLU   342       6.882-123.903 -39.330  1.00 15.00      A   
ATOM   3230  HN  GLU   342       7.241-123.934 -40.241  1.00 15.00      A   
ATOM   3231  CA  GLU   342       7.282-122.816 -38.432  1.00 15.00      A   
ATOM   3232  CB  GLU   342       8.588-123.168 -37.700  1.00 15.00      A   
ATOM   3233  CG  GLU   342       9.214-122.006 -36.874  1.00 15.00      A   
ATOM   3234  CD  GLU   342      10.599-122.410 -36.316  1.00 15.00      A   
ATOM   3235  OE1 GLU   342      10.863-123.630 -36.134  1.00 15.00      A   
ATOM   3236  OE2 GLU   342      11.442-121.540 -36.106  1.00 15.00      A   
ATOM   3237  C   GLU   342       7.482-121.576 -39.263  1.00 15.00      A   
ATOM   3238  O   GLU   342       8.156-121.639 -40.302  1.00 15.00      A   
ATOM   3239  N   LEU   343       6.866-120.463 -38.816  1.00 15.00      A   
ATOM   3240  HN  LEU   343       6.294-120.537 -38.024  1.00 15.00      A   
ATOM   3241  CA  LEU   343       7.003-119.164 -39.443  1.00 15.00      A   
ATOM   3242  CB  LEU   343       5.697-118.705 -40.109  1.00 15.00      A   
ATOM   3243  CG  LEU   343       5.692-117.264 -40.687  1.00 15.00      A   
ATOM   3244  CD1 LEU   343       6.700-117.134 -41.868  1.00 15.00      A   
ATOM   3245  CD2 LEU   343       4.287-116.853 -41.161  1.00 15.00      A   
ATOM   3246  C   LEU   343       7.401-118.130 -38.413  1.00 15.00      A   
ATOM   3247  O   LEU   343       6.713-117.974 -37.384  1.00 15.00      A   
ATOM   3248  N   ARG   344       8.487-117.399 -38.675  1.00 15.00      A   
ATOM   3249  HN  ARG   344       9.051-117.617 -39.446  1.00 15.00      A   
ATOM   3250  CA  ARG   344       8.841-116.250 -37.792  1.00 15.00      A   
ATOM   3251  CB  ARG   344      10.158-116.485 -37.026  1.00 15.00      A   
ATOM   3252  CG  ARG   344      10.122-117.759 -36.188  1.00 15.00      A   
ATOM   3253  CD  ARG   344      11.221-117.730 -35.126  1.00 15.00      A   
ATOM   3254  NE  ARG   344      11.260-119.040 -34.517  1.00 15.00      A   
ATOM   3255  HE  ARG   344      10.871-119.772 -35.040  1.00 15.00      A   
ATOM   3256  CZ  ARG   344      11.767-119.341 -33.332  1.00 15.00      A   
ATOM   3257  NH1 ARG   344      12.353-118.419 -32.574  1.00 15.00      A   
ATOM   3258 HH11 ARG   344      12.744-118.680 -31.646  1.00 15.00      A   
ATOM   3259 HH12 ARG   344      12.421-117.437 -32.909  1.00 15.00      A   
ATOM   3260  NH2 ARG   344      11.727-120.618 -32.939  1.00 15.00      A   
ATOM   3261 HH21 ARG   344      11.307-121.341 -33.558  1.00 15.00      A   
ATOM   3262 HH22 ARG   344      12.114-120.885 -32.018  1.00 15.00      A   
ATOM   3263  C   ARG   344       8.954-115.016 -38.655  1.00 15.00      A   
ATOM   3264  O   ARG   344       9.755-114.999 -39.608  1.00 15.00      A   
ATOM   3265  N   VAL   345       8.131-114.006 -38.345  1.00 15.00      A   
ATOM   3266  HN  VAL   345       7.519-114.117 -37.588  1.00 15.00      A   
ATOM   3267  CA  VAL   345       8.104-112.731 -39.094  1.00 15.00      A   
ATOM   3268  CB  VAL   345       6.685-112.412 -39.654  1.00 15.00      A   
ATOM   3269  CG1 VAL   345       6.648-111.039 -40.366  1.00 15.00      A   
ATOM   3270  CG2 VAL   345       6.226-113.506 -40.640  1.00 15.00      A   
ATOM   3271  C   VAL   345       8.577-111.631 -38.143  1.00 15.00      A   
ATOM   3272  O   VAL   345       7.884-111.285 -37.157  1.00 15.00      A   
ATOM   3273  N   PHE   346       9.769-111.104 -38.423  1.00 15.00      A   
ATOM   3274  HN  PHE   346      10.204-111.361 -39.263  1.00 15.00      A   
ATOM   3275  CA  PHE   346      10.462-110.163 -37.544  1.00 15.00      A   
ATOM   3276  CB  PHE   346      11.963-110.454 -37.581  1.00 15.00      A   
ATOM   3277  CG  PHE   346      12.341-111.778 -36.914  1.00 15.00      A   
ATOM   3278  CD1 PHE   346      12.616-112.901 -37.668  1.00 15.00      A   
ATOM   3279  CD2 PHE   346      12.363-111.891 -35.522  1.00 15.00      A   
ATOM   3280  CE1 PHE   346      12.917-114.131 -37.038  1.00 15.00      A   
ATOM   3281  CE2 PHE   346      12.700-113.121 -34.895  1.00 15.00      A   
ATOM   3282  CZ  PHE   346      12.955-114.226 -35.661  1.00 15.00      A   
ATOM   3283  C   PHE   346      10.220-108.746 -38.035  1.00 15.00      A   
ATOM   3284  O   PHE   346      10.028-108.544 -39.244  1.00 15.00      A   
ATOM   3285  N   PRO   347      10.269-107.754 -37.126  1.00 15.00      A   
ATOM   3286  CA  PRO   347       9.979-106.362 -37.532  1.00 15.00      A   
ATOM   3287  CB  PRO   347       9.695-105.651 -36.184  1.00 15.00      A   
ATOM   3288  CG  PRO   347      10.516-106.451 -35.138  1.00 15.00      A   
ATOM   3289  CD  PRO   347      10.629-107.879 -35.691  1.00 15.00      A   
ATOM   3290  C   PRO   347      11.187-105.709 -38.253  1.00 15.00      A   
ATOM   3291  O   PRO   347      12.317-105.842 -37.793  1.00 15.00      A   
ATOM   3292  N   SER   348      10.957-105.040 -39.382  1.00 15.00      A   
ATOM   3293  HN  SER   348      10.045-104.999 -39.738  1.00 15.00      A   
ATOM   3294  CA  SER   348      12.042-104.362 -40.105  1.00 15.00      A   
ATOM   3295  CB  SER   348      11.639-104.132 -41.569  1.00 15.00      A   
ATOM   3296  OG  SER   348      10.404-103.454 -41.674  1.00 15.00      A   
ATOM   3297  HG  SER   348       9.958-103.467 -40.824  1.00 15.00      A   
ATOM   3298  C   SER   348      12.368-103.034 -39.393  1.00 15.00      A   
ATOM   3299  O   SER   348      13.521-102.590 -39.332  1.00 15.00      A   
ATOM   3300  N   GLU   349      11.338-102.419 -38.817  1.00 15.00      A   
ATOM   3301  HN  GLU   349      10.443-102.812 -38.892  1.00 15.00      A   
ATOM   3302  CA  GLU   349      11.507-101.179 -38.079  1.00 15.00      A   
ATOM   3303  CB  GLU   349      10.996 -99.986 -38.907  1.00 15.00      A   
ATOM   3304  CG  GLU   349      11.745 -99.843 -40.235  1.00 15.00      A   
ATOM   3305  CD  GLU   349      13.099 -99.180 -40.079  1.00 15.00      A   
ATOM   3306  OE1 GLU   349      13.470 -98.787 -38.941  1.00 15.00      A   
ATOM   3307  OE2 GLU   349      13.802 -99.028 -41.114  1.00 15.00      A   
ATOM   3308  C   GLU   349      10.759-101.238 -36.743  1.00 15.00      A   
ATOM   3309  O   GLU   349       9.749-100.550 -36.571  1.00 15.00      A   
ATOM   3310  N   PRO   350      11.285-102.014 -35.787  1.00 15.00      A   
ATOM   3311  CA  PRO   350      10.575-102.272 -34.539  1.00 15.00      A   
ATOM   3312  CB  PRO   350      11.499-103.243 -33.785  1.00 15.00      A   
ATOM   3313  CG  PRO   350      12.820-103.209 -34.465  1.00 15.00      A   
ATOM   3314  CD  PRO   350      12.592-102.696 -35.859  1.00 15.00      A   
ATOM   3315  C   PRO   350      10.358-100.995 -33.707  1.00 15.00      A   
ATOM   3316  O   PRO   350       9.463-100.945 -32.868  1.00 15.00      A   
ATOM   3317  N   PHE   351      11.182 -99.977 -33.919  1.00 15.00      A   
ATOM   3318  HN  PHE   351      11.839-100.020 -34.645  1.00 15.00      A   
ATOM   3319  CA  PHE   351      11.110 -98.799 -33.074  1.00 15.00      A   
ATOM   3320  CB  PHE   351      12.499 -98.415 -32.529  1.00 15.00      A   
ATOM   3321  CG  PHE   351      13.282 -99.591 -31.995  1.00 15.00      A   
ATOM   3322  CD1 PHE   351      14.377-100.080 -32.689  1.00 15.00      A   
ATOM   3323  CD2 PHE   351      12.921-100.215 -30.791  1.00 15.00      A   
ATOM   3324  CE1 PHE   351      15.098-101.183 -32.201  1.00 15.00      A   
ATOM   3325  CE2 PHE   351      13.635-101.315 -30.315  1.00 15.00      A   
ATOM   3326  CZ  PHE   351      14.716-101.803 -31.033  1.00 15.00      A   
ATOM   3327  C   PHE   351      10.376 -97.625 -33.728  1.00 15.00      A   
ATOM   3328  O   PHE   351      10.442 -96.505 -33.239  1.00 15.00      A   
ATOM   3329  N   VAL   352       9.650 -97.894 -34.808  1.00 15.00      A   
ATOM   3330  HN  VAL   352       9.705 -98.783 -35.217  1.00 15.00      A   
ATOM   3331  CA  VAL   352       8.769 -96.883 -35.398  1.00 15.00      A   
ATOM   3332  CB  VAL   352       9.015 -96.694 -36.913  1.00 15.00      A   
ATOM   3333  CG1 VAL   352       8.234 -95.474 -37.408  1.00 15.00      A   
ATOM   3334  CG2 VAL   352      10.488 -96.514 -37.205  1.00 15.00      A   
ATOM   3335  C   VAL   352       7.311 -97.298 -35.183  1.00 15.00      A   
ATOM   3336  O   VAL   352       6.933 -98.475 -35.423  1.00 15.00      A   
ATOM   3337  N   MET   353       6.504 -96.330 -34.767  1.00 15.00      A   
ATOM   3338  HN  MET   353       6.869 -95.423 -34.695  1.00 15.00      A   
ATOM   3339  CA  MET   353       5.093 -96.540 -34.407  1.00 15.00      A   
ATOM   3340  CB  MET   353       4.545 -95.360 -33.579  1.00 15.00      A   
ATOM   3341  CG  MET   353       3.347 -95.767 -32.699  1.00 15.00      A   
ATOM   3342  SD  MET   353       2.183 -94.464 -32.256  1.00 15.00      A   
ATOM   3343  CE  MET   353       0.670 -95.453 -32.253  1.00 15.00      A   
ATOM   3344  C   MET   353       4.185 -96.747 -35.612  1.00 15.00      A   
ATOM   3345  O   MET   353       3.429 -97.720 -35.660  1.00 15.00      A   
ATOM   3346  N   GLU   354       4.232 -95.820 -36.568  1.00 15.00      A   
ATOM   3347  HN  GLU   354       4.807 -95.034 -36.458  1.00 15.00      A   
ATOM   3348  CA  GLU   354       3.431 -95.970 -37.777  1.00 15.00      A   
ATOM   3349  CB  GLU   354       3.277 -94.647 -38.531  1.00 15.00      A   
ATOM   3350  CG  GLU   354       2.264 -93.614 -37.908  1.00 15.00      A   
ATOM   3351  CD  GLU   354       0.907 -94.239 -37.505  1.00 15.00      A   
ATOM   3352  OE1 GLU   354       0.295 -94.974 -38.328  1.00 15.00      A   
ATOM   3353  OE2 GLU   354       0.447 -93.985 -36.361  1.00 15.00      A   
ATOM   3354  C   GLU   354       4.045 -97.050 -38.683  1.00 15.00      A   
ATOM   3355  O   GLU   354       5.269 -97.132 -38.790  1.00 15.00      A   
ATOM   3356  N   PRO   355       3.189 -97.849 -39.355  1.00 15.00      A   
ATOM   3357  CA  PRO   355       3.617 -99.014 -40.152  1.00 15.00      A   
ATOM   3358  CB  PRO   355       2.298 -99.650 -40.616  1.00 15.00      A   
ATOM   3359  CG  PRO   355       1.209 -98.958 -39.837  1.00 15.00      A   
ATOM   3360  CD  PRO   355       1.731 -97.637 -39.425  1.00 15.00      A   
ATOM   3361  C   PRO   355       4.464 -98.627 -41.353  1.00 15.00      A   
ATOM   3362  O   PRO   355       4.163 -97.645 -42.045  1.00 15.00      A   
ATOM   3363  N   ASN   356       5.527 -99.389 -41.605  1.00 15.00      A   
ATOM   3364  HN  ASN   356       5.749-100.137 -41.012  1.00 15.00      A   
ATOM   3365  CA  ASN   356       6.351 -99.105 -42.759  1.00 15.00      A   
ATOM   3366  CB  ASN   356       7.830 -98.987 -42.394  1.00 15.00      A   
ATOM   3367  CG  ASN   356       8.399-100.272 -41.902  1.00 15.00      A   
ATOM   3368  OD1 ASN   356       7.892-100.858 -40.945  1.00 15.00      A   
ATOM   3369  ND2 ASN   356       9.456-100.742 -42.556  1.00 15.00      A   
ATOM   3370 HD21 ASN   356       9.798-100.225 -43.315  1.00 15.00      A   
ATOM   3371 HD22 ASN   356       9.850-101.586 -42.253  1.00 15.00      A   
ATOM   3372  C   ASN   356       6.114-100.124 -43.849  1.00 15.00      A   
ATOM   3373  O   ASN   356       6.595 -99.972 -44.966  1.00 15.00      A   
ATOM   3374  N   VAL   357       5.334-101.140 -43.522  1.00 15.00      A   
ATOM   3375  HN  VAL   357       4.956-101.162 -42.618  1.00 15.00      A   
ATOM   3376  CA  VAL   357       5.009-102.216 -44.423  1.00 15.00      A   
ATOM   3377  CB  VAL   357       5.844-103.503 -44.067  1.00 15.00      A   
ATOM   3378  CG1 VAL   357       7.263-103.299 -44.473  1.00 15.00      A   
ATOM   3379  CG2 VAL   357       5.776-103.768 -42.560  1.00 15.00      A   
ATOM   3380  C   VAL   357       3.548-102.586 -44.251  1.00 15.00      A   
ATOM   3381  O   VAL   357       2.979-102.398 -43.173  1.00 15.00      A   
ATOM   3382  N   ALA   358       2.970-103.167 -45.293  1.00 15.00      A   
ATOM   3383  HN  ALA   358       3.480-103.251 -46.126  1.00 15.00      A   
ATOM   3384  CA  ALA   358       1.614-103.684 -45.253  1.00 15.00      A   
ATOM   3385  CB  ALA   358       0.987-103.588 -46.650  1.00 15.00      A   
ATOM   3386  C   ALA   358       1.621-105.132 -44.755  1.00 15.00      A   
ATOM   3387  O   ALA   358       1.293-106.045 -45.504  1.00 15.00      A   
ATOM   3388  N   LEU   359       1.996-105.318 -43.488  1.00 15.00      A   
ATOM   3389  HN  LEU   359       2.311-104.542 -42.980  1.00 15.00      A   
ATOM   3390  CA  LEU   359       1.963-106.609 -42.820  1.00 15.00      A   
ATOM   3391  CB  LEU   359       3.350-106.958 -42.301  1.00 15.00      A   
ATOM   3392  CG  LEU   359       3.179-108.300 -41.592  1.00 15.00      A   
ATOM   3393  CD1 LEU   359       3.648-109.439 -42.469  1.00 15.00      A   
ATOM   3394  CD2 LEU   359       3.681-108.325 -40.121  1.00 15.00      A   
ATOM   3395  C   LEU   359       1.009-106.426 -41.640  1.00 15.00      A   
ATOM   3396  O   LEU   359       1.269-105.599 -40.747  1.00 15.00      A   
ATOM   3397  N   THR   360      -0.100-107.163 -41.635  1.00 15.00      A   
ATOM   3398  HN  THR   360      -0.221-107.851 -42.323  1.00 15.00      A   
ATOM   3399  CA  THR   360      -1.141-106.970 -40.628  1.00 15.00      A   
ATOM   3400  CB  THR   360      -2.376-106.254 -41.216  1.00 15.00      A   
ATOM   3401  OG1 THR   360      -3.010-107.123 -42.153  1.00 15.00      A   
ATOM   3402  HG1 THR   360      -3.744-107.572 -41.728  1.00 15.00      A   
ATOM   3403  CG2 THR   360      -2.014-104.942 -41.906  1.00 15.00      A   
ATOM   3404  C   THR   360      -1.572-108.333 -40.141  1.00 15.00      A   
ATOM   3405  O   THR   360      -0.902-109.329 -40.411  1.00 15.00      A   
ATOM   3406  N   GLU   361      -2.674-108.384 -39.406  1.00 15.00      A   
ATOM   3407  HN  GLU   361      -3.124-107.555 -39.140  1.00 15.00      A   
ATOM   3408  CA  GLU   361      -3.212-109.663 -38.997  1.00 15.00      A   
ATOM   3409  CB  GLU   361      -4.494-109.482 -38.151  1.00 15.00      A   
ATOM   3410  CG  GLU   361      -5.791-109.088 -38.939  1.00 15.00      A   
ATOM   3411  CD  GLU   361      -5.895-107.599 -39.244  1.00 15.00      A   
ATOM   3412  OE1 GLU   361      -6.998-107.152 -39.644  1.00 15.00      A   
ATOM   3413  OE2 GLU   361      -4.899-106.858 -39.081  1.00 15.00      A   
ATOM   3414  C   GLU   361      -3.516-110.567 -40.182  1.00 15.00      A   
ATOM   3415  O   GLU   361      -3.496-111.778 -40.026  1.00 15.00      A   
ATOM   3416  N   GLN   362      -3.877-109.996 -41.339  1.00 15.00      A   
ATOM   3417  HN  GLN   362      -3.861-109.020 -41.424  1.00 15.00      A   
ATOM   3418  CA  GLN   362      -4.296-110.818 -42.481  1.00 15.00      A   
ATOM   3419  CB  GLN   362      -4.752-109.963 -43.646  1.00 15.00      A   
ATOM   3420  CG  GLN   362      -5.249-110.771 -44.863  1.00 15.00      A   
ATOM   3421  CD  GLN   362      -6.298-111.843 -44.532  1.00 15.00      A   
ATOM   3422  OE1 GLN   362      -7.333-111.564 -43.891  1.00 15.00      A   
ATOM   3423  NE2 GLN   362      -6.049-113.078 -45.011  1.00 15.00      A   
ATOM   3424 HE21 GLN   362      -5.230-113.216 -45.531  1.00 15.00      A   
ATOM   3425 HE22 GLN   362      -6.697-113.788 -44.820  1.00 15.00      A   
ATOM   3426  C   GLN   362      -3.216-111.830 -42.938  1.00 15.00      A   
ATOM   3427  O   GLN   362      -3.537-112.973 -43.265  1.00 15.00      A   
ATOM   3428  N   GLY   363      -1.959-111.422 -42.959  1.00 15.00      A   
ATOM   3429  HN  GLY   363      -1.740-110.493 -42.736  1.00 15.00      A   
ATOM   3430  CA  GLY   363      -0.886-112.387 -43.324  1.00 15.00      A   
ATOM   3431  C   GLY   363      -0.886-113.649 -42.462  1.00 15.00      A   
ATOM   3432  O   GLY   363      -0.746-114.774 -42.975  1.00 15.00      A   
ATOM   3433  N   LEU   364      -1.042-113.490 -41.143  1.00 15.00      A   
ATOM   3434  HN  LEU   364      -1.154-112.590 -40.772  1.00 15.00      A   
ATOM   3435  CA  LEU   364      -1.047-114.655 -40.244  1.00 15.00      A   
ATOM   3436  CB  LEU   364      -0.950-114.234 -38.762  1.00 15.00      A   
ATOM   3437  CG  LEU   364      -0.192-115.067 -37.709  1.00 15.00      A   
ATOM   3438  CD1 LEU   364      -0.626-114.778 -36.271  1.00 15.00      A   
ATOM   3439  CD2 LEU   364       0.038-116.533 -37.953  1.00 15.00      A   
ATOM   3440  C   LEU   364      -2.284-115.506 -40.458  1.00 15.00      A   
ATOM   3441  O   LEU   364      -2.204-116.715 -40.440  1.00 15.00      A   
ATOM   3442  N   VAL   365      -3.433-114.877 -40.667  1.00 15.00      A   
ATOM   3443  HN  VAL   365      -3.466-113.902 -40.577  1.00 15.00      A   
ATOM   3444  CA  VAL   365      -4.656-115.601 -41.029  1.00 15.00      A   
ATOM   3445  CB  VAL   365      -5.883-114.643 -41.150  1.00 15.00      A   
ATOM   3446  CG1 VAL   365      -7.098-115.389 -41.630  1.00 15.00      A   
ATOM   3447  CG2 VAL   365      -6.152-113.999 -39.779  1.00 15.00      A   
ATOM   3448  C   VAL   365      -4.446-116.425 -42.320  1.00 15.00      A   
ATOM   3449  O   VAL   365      -4.796-117.598 -42.369  1.00 15.00      A   
ATOM   3450  N   SER   366      -3.842-115.820 -43.335  1.00 15.00      A   
ATOM   3451  HN  SER   366      -3.560-114.886 -43.244  1.00 15.00      A   
ATOM   3452  CA  SER   366      -3.590-116.541 -44.604  1.00 15.00      A   
ATOM   3453  CB  SER   366      -2.897-115.656 -45.640  1.00 15.00      A   
ATOM   3454  OG  SER   366      -3.754-114.616 -46.065  1.00 15.00      A   
ATOM   3455  HG  SER   366      -4.564-114.638 -45.551  1.00 15.00      A   
ATOM   3456  C   SER   366      -2.785-117.839 -44.395  1.00 15.00      A   
ATOM   3457  O   SER   366      -3.212-118.910 -44.836  1.00 15.00      A   
ATOM   3458  N   VAL   367      -1.657-117.736 -43.712  1.00 15.00      A   
ATOM   3459  HN  VAL   367      -1.376-116.861 -43.372  1.00 15.00      A   
ATOM   3460  CA  VAL   367      -0.825-118.909 -43.457  1.00 15.00      A   
ATOM   3461  CB  VAL   367       0.536-118.468 -42.878  1.00 15.00      A   
ATOM   3462  CG1 VAL   367       1.375-119.664 -42.430  1.00 15.00      A   
ATOM   3463  CG2 VAL   367       1.291-117.644 -43.948  1.00 15.00      A   
ATOM   3464  C   VAL   367      -1.531-119.934 -42.572  1.00 15.00      A   
ATOM   3465  O   VAL   367      -1.427-121.128 -42.776  1.00 15.00      A   
ATOM   3466  N   SER   368      -2.256-119.478 -41.568  1.00 15.00      A   
ATOM   3467  HN  SER   368      -2.287-118.518 -41.376  1.00 15.00      A   
ATOM   3468  CA  SER   368      -3.016-120.424 -40.742  1.00 15.00      A   
ATOM   3469  CB  SER   368      -3.732-119.700 -39.571  1.00 15.00      A   
ATOM   3470  OG  SER   368      -4.954-119.069 -39.986  1.00 15.00      A   
ATOM   3471  HG  SER   368      -4.846-118.712 -40.870  1.00 15.00      A   
ATOM   3472  C   SER   368      -4.009-121.249 -41.559  1.00 15.00      A   
ATOM   3473  O   SER   368      -4.223-122.417 -41.256  1.00 15.00      A   
ATOM   3474  N   MET   369      -4.636-120.621 -42.559  1.00 15.00      A   
ATOM   3475  HN  MET   369      -4.438-119.676 -42.726  1.00 15.00      A   
ATOM   3476  CA  MET   369      -5.604-121.300 -43.407  1.00 15.00      A   
ATOM   3477  CB  MET   369      -6.530-120.298 -44.128  1.00 15.00      A   
ATOM   3478  CG  MET   369      -7.160-119.288 -43.128  1.00 15.00      A   
ATOM   3479  SD  MET   369      -8.743-118.444 -43.406  1.00 15.00      A   
ATOM   3480  CE  MET   369      -9.934-119.778 -43.193  1.00 15.00      A   
ATOM   3481  C   MET   369      -4.896-122.235 -44.392  1.00 15.00      A   
ATOM   3482  O   MET   369      -5.325-123.351 -44.567  1.00 15.00      A   
ATOM   3483  N   GLY   370      -3.787-121.790 -44.983  1.00 15.00      A   
ATOM   3484  HN  GLY   370      -3.385-120.953 -44.669  1.00 15.00      A   
ATOM   3485  CA  GLY   370      -3.153-122.527 -46.097  1.00 15.00      A   
ATOM   3486  C   GLY   370      -2.120-123.591 -45.749  1.00 15.00      A   
ATOM   3487  O   GLY   370      -1.816-124.477 -46.581  1.00 15.00      A   
ATOM   3488  N   CYS   371      -1.599-123.535 -44.530  1.00 15.00      A   
ATOM   3489  HN  CYS   371      -1.973-122.897 -43.887  1.00 15.00      A   
ATOM   3490  CA  CYS   371      -0.482-124.392 -44.105  1.00 15.00      A   
ATOM   3491  CB  CYS   371       0.667-123.512 -43.587  1.00 15.00      A   
ATOM   3492  SG  CYS   371       1.335-122.472 -44.922  1.00 15.00      A   
ATOM   3493  HG  CYS   371       1.675-123.265 -45.927  1.00 15.00      A   
ATOM   3494  C   CYS   371      -0.906-125.391 -43.038  1.00 15.00      A   
ATOM   3495  O   CYS   371      -0.869-125.090 -41.848  1.00 15.00      A   
ATOM   3496  N   PRO   372      -1.330-126.575 -43.456  1.00 15.00      A   
ATOM   3497  CA  PRO   372      -1.936-127.477 -42.486  1.00 15.00      A   
ATOM   3498  CB  PRO   372      -2.464-128.627 -43.344  1.00 15.00      A   
ATOM   3499  CG  PRO   372      -1.690-128.574 -44.605  1.00 15.00      A   
ATOM   3500  CD  PRO   372      -1.346-127.134 -44.825  1.00 15.00      A   
ATOM   3501  C   PRO   372      -1.015-128.016 -41.384  1.00 15.00      A   
ATOM   3502  O   PRO   372      -1.523-128.533 -40.389  1.00 15.00      A   
ATOM   3503  N   LYS   373       0.297-127.920 -41.569  1.00 15.00      A   
ATOM   3504  HN  LYS   373       0.630-127.493 -42.386  1.00 15.00      A   
ATOM   3505  CA  LYS   373       1.266-128.433 -40.588  1.00 15.00      A   
ATOM   3506  CB  LYS   373       2.351-129.274 -41.283  1.00 15.00      A   
ATOM   3507  CG  LYS   373       1.841-130.341 -42.218  1.00 15.00      A   
ATOM   3508  CD  LYS   373       1.380-131.574 -41.458  1.00 15.00      A   
ATOM   3509  CE  LYS   373       1.125-132.783 -42.384  1.00 15.00      A   
ATOM   3510  NZ  LYS   373       2.334-133.674 -42.522  1.00 15.00      A   
ATOM   3511  HZ1 LYS   373       3.130-133.136 -42.921  1.00 15.00      A   
ATOM   3512  HZ2 LYS   373       2.120-134.473 -43.152  1.00 15.00      A   
ATOM   3513  HZ3 LYS   373       2.611-134.047 -41.591  1.00 15.00      A   
ATOM   3514  C   LYS   373       1.924-127.296 -39.800  1.00 15.00      A   
ATOM   3515  O   LYS   373       2.840-127.526 -39.002  1.00 15.00      A   
ATOM   3516  N   LEU   374       1.434-126.077 -40.016  1.00 15.00      A   
ATOM   3517  HN  LEU   374       0.693-125.965 -40.647  1.00 15.00      A   
ATOM   3518  CA  LEU   374       1.978-124.894 -39.330  1.00 15.00      A   
ATOM   3519  CB  LEU   374       1.290-123.630 -39.898  1.00 15.00      A   
ATOM   3520  CG  LEU   374       1.846-122.212 -39.607  1.00 15.00      A   
ATOM   3521  CD1 LEU   374       0.881-121.262 -38.921  1.00 15.00      A   
ATOM   3522  CD2 LEU   374       3.289-122.096 -39.179  1.00 15.00      A   
ATOM   3523  C   LEU   374       1.676-125.064 -37.837  1.00 15.00      A   
ATOM   3524  O   LEU   374       0.494-125.184 -37.458  1.00 15.00      A   
ATOM   3525  N   GLU   375       2.724-125.145 -37.004  1.00 15.00      A   
ATOM   3526  HN  GLU   375       3.635-125.078 -37.359  1.00 15.00      A   
ATOM   3527  CA  GLU   375       2.513-125.336 -35.548  1.00 15.00      A   
ATOM   3528  CB  GLU   375       2.770-126.790 -35.131  1.00 15.00      A   
ATOM   3529  CG  GLU   375       4.237-127.161 -35.241  1.00 15.00      A   
ATOM   3530  CD  GLU   375       4.547-128.496 -34.634  1.00 15.00      A   
ATOM   3531  OE1 GLU   375       4.729-128.595 -33.403  1.00 15.00      A   
ATOM   3532  OE2 GLU   375       4.647-129.450 -35.411  1.00 15.00      A   
ATOM   3533  C   GLU   375       3.339-124.414 -34.666  1.00 15.00      A   
ATOM   3534  O   GLU   375       3.185-124.430 -33.448  1.00 15.00      A   
ATOM   3535  N   SER   376       4.208-123.607 -35.271  1.00 15.00      A   
ATOM   3536  HN  SER   376       4.280-123.623 -36.248  1.00 15.00      A   
ATOM   3537  CA  SER   376       5.067-122.686 -34.493  1.00 15.00      A   
ATOM   3538  CB  SER   376       6.509-123.218 -34.406  1.00 15.00      A   
ATOM   3539  OG  SER   376       7.334-122.285 -33.727  1.00 15.00      A   
ATOM   3540  HG  SER   376       8.104-122.088 -34.265  1.00 15.00      A   
ATOM   3541  C   SER   376       5.066-121.355 -35.160  1.00 15.00      A   
ATOM   3542  O   SER   376       5.424-121.243 -36.337  1.00 15.00      A   
ATOM   3543  N   VAL   377       4.652-120.333 -34.422  1.00 15.00      A   
ATOM   3544  HN  VAL   377       4.409-120.483 -33.485  1.00 15.00      A   
ATOM   3545  CA  VAL   377       4.552-118.979 -34.988  1.00 15.00      A   
ATOM   3546  CB  VAL   377       3.047-118.546 -35.142  1.00 15.00      A   
ATOM   3547  CG1 VAL   377       2.933-117.022 -35.323  1.00 15.00      A   
ATOM   3548  CG2 VAL   377       2.398-119.267 -36.326  1.00 15.00      A   
ATOM   3549  C   VAL   377       5.263-118.000 -34.065  1.00 15.00      A   
ATOM   3550  O   VAL   377       5.131-118.106 -32.824  1.00 15.00      A   
ATOM   3551  N   LEU   378       6.058-117.093 -34.645  1.00 15.00      A   
ATOM   3552  HN  LEU   378       6.355-117.242 -35.567  1.00 15.00      A   
ATOM   3553  CA  LEU   378       6.505-115.867 -33.934  1.00 15.00      A   
ATOM   3554  CB  LEU   378       8.022-115.923 -33.587  1.00 15.00      A   
ATOM   3555  CG  LEU   378       8.634-114.611 -33.026  1.00 15.00      A   
ATOM   3556  CD1 LEU   378       7.941-114.131 -31.680  1.00 15.00      A   
ATOM   3557  CD2 LEU   378      10.116-114.795 -32.721  1.00 15.00      A   
ATOM   3558  C   LEU   378       6.205-114.730 -34.881  1.00 15.00      A   
ATOM   3559  O   LEU   378       6.701-114.729 -36.014  1.00 15.00      A   
ATOM   3560  N   TYR   379       5.360-113.776 -34.482  1.00 15.00      A   
ATOM   3561  HN  TYR   379       5.084-113.715 -33.544  1.00 15.00      A   
ATOM   3562  CA  TYR   379       4.845-112.807 -35.489  1.00 15.00      A   
ATOM   3563  CB  TYR   379       3.424-113.217 -35.889  1.00 15.00      A   
ATOM   3564  CG  TYR   379       2.841-112.583 -37.128  1.00 15.00      A   
ATOM   3565  CD1 TYR   379       3.114-113.115 -38.387  1.00 15.00      A   
ATOM   3566  CD2 TYR   379       1.958-111.494 -37.038  1.00 15.00      A   
ATOM   3567  CE1 TYR   379       2.570-112.581 -39.520  1.00 15.00      A   
ATOM   3568  CE2 TYR   379       1.389-110.925 -38.198  1.00 15.00      A   
ATOM   3569  CZ  TYR   379       1.711-111.484 -39.427  1.00 15.00      A   
ATOM   3570  OH  TYR   379       1.166-111.023 -40.595  1.00 15.00      A   
ATOM   3571  HH  TYR   379       1.189-110.063 -40.602  1.00 15.00      A   
ATOM   3572  C   TYR   379       4.842-111.434 -34.859  1.00 15.00      A   
ATOM   3573  O   TYR   379       4.278-111.265 -33.779  1.00 15.00      A   
ATOM   3574  N   PHE   380       5.528-110.479 -35.485  1.00 15.00      A   
ATOM   3575  HN  PHE   380       6.013-110.701 -36.307  1.00 15.00      A   
ATOM   3576  CA  PHE   380       5.578-109.101 -34.977  1.00 15.00      A   
ATOM   3577  CB  PHE   380       7.014-108.546 -34.959  1.00 15.00      A   
ATOM   3578  CG  PHE   380       7.881-109.091 -33.866  1.00 15.00      A   
ATOM   3579  CD1 PHE   380       8.473-110.365 -33.994  1.00 15.00      A   
ATOM   3580  CD2 PHE   380       8.175-108.336 -32.757  1.00 15.00      A   
ATOM   3581  CE1 PHE   380       9.318-110.873 -32.985  1.00 15.00      A   
ATOM   3582  CE2 PHE   380       9.024-108.838 -31.717  1.00 15.00      A   
ATOM   3583  CZ  PHE   380       9.598-110.117 -31.852  1.00 15.00      A   
ATOM   3584  C   PHE   380       4.746-108.277 -35.935  1.00 15.00      A   
ATOM   3585  O   PHE   380       4.996-108.292 -37.162  1.00 15.00      A   
ATOM   3586  N   CYS   381       3.766-107.553 -35.385  1.00 15.00      A   
ATOM   3587  HN  CYS   381       3.605-107.599 -34.419  1.00 15.00      A   
ATOM   3588  CA  CYS   381       2.936-106.694 -36.224  1.00 15.00      A   
ATOM   3589  CB  CYS   381       1.750-107.474 -36.813  1.00 15.00      A   
ATOM   3590  SG  CYS   381       0.703-108.263 -35.596  1.00 15.00      A   
ATOM   3591  HG  CYS   381      -0.403-108.663 -36.206  1.00 15.00      A   
ATOM   3592  C   CYS   381       2.466-105.484 -35.446  1.00 15.00      A   
ATOM   3593  O   CYS   381       2.783-105.310 -34.265  1.00 15.00      A   
ATOM   3594  N   ARG   382       1.706-104.621 -36.095  1.00 15.00      A   
ATOM   3595  HN  ARG   382       1.450-104.779 -37.028  1.00 15.00      A   
ATOM   3596  CA  ARG   382       1.257-103.424 -35.386  1.00 15.00      A   
ATOM   3597  CB  ARG   382       1.662-102.170 -36.150  1.00 15.00      A   
ATOM   3598  CG  ARG   382       3.167-102.023 -36.284  1.00 15.00      A   
ATOM   3599  CD  ARG   382       3.501-100.724 -36.977  1.00 15.00      A   
ATOM   3600  NE  ARG   382       4.908-100.350 -36.820  1.00 15.00      A   
ATOM   3601  HE  ARG   382       5.112 -99.609 -36.212  1.00 15.00      A   
ATOM   3602  CZ  ARG   382       5.914-100.952 -37.448  1.00 15.00      A   
ATOM   3603  NH1 ARG   382       5.680-101.991 -38.247  1.00 15.00      A   
ATOM   3604 HH11 ARG   382       4.708-102.335 -38.382  1.00 15.00      A   
ATOM   3605 HH12 ARG   382       6.469-102.459 -38.736  1.00 15.00      A   
ATOM   3606  NH2 ARG   382       7.160-100.530 -37.264  1.00 15.00      A   
ATOM   3607 HH21 ARG   382       7.946-101.001 -37.755  1.00 15.00      A   
ATOM   3608 HH22 ARG   382       7.349 -99.729 -36.629  1.00 15.00      A   
ATOM   3609  C   ARG   382      -0.221-103.383 -35.099  1.00 15.00      A   
ATOM   3610  O   ARG   382      -0.679-102.487 -34.391  1.00 15.00      A   
ATOM   3611  N   GLN   383      -0.982-104.325 -35.662  1.00 15.00      A   
ATOM   3612  HN  GLN   383      -0.576-105.003 -36.242  1.00 15.00      A   
ATOM   3613  CA  GLN   383      -2.424-104.342 -35.411  1.00 15.00      A   
ATOM   3614  CB  GLN   383      -3.179-103.594 -36.525  1.00 15.00      A   
ATOM   3615  CG  GLN   383      -3.179-104.283 -37.886  1.00 15.00      A   
ATOM   3616  CD  GLN   383      -3.880-103.462 -38.957  1.00 15.00      A   
ATOM   3617  OE1 GLN   383      -3.689-102.147 -38.916  1.00 15.00      A   
ATOM   3618  NE2 GLN   383      -4.600-104.000 -39.791  1.00 15.00      A   
ATOM   3619 HE21 GLN   383      -4.711-104.973 -39.748  1.00 15.00      A   
ATOM   3620 HE22 GLN   383      -5.033-103.433 -40.464  1.00 15.00      A   
ATOM   3621  C   GLN   383      -2.898-105.778 -35.346  1.00 15.00      A   
ATOM   3622  O   GLN   383      -2.252-106.665 -35.912  1.00 15.00      A   
ATOM   3623  N   MET   384      -4.035-105.988 -34.686  1.00 15.00      A   
ATOM   3624  HN  MET   384      -4.507-105.214 -34.314  1.00 15.00      A   
ATOM   3625  CA  MET   384      -4.614-107.312 -34.489  1.00 15.00      A   
ATOM   3626  CB  MET   384      -3.894-108.021 -33.333  1.00 15.00      A   
ATOM   3627  CG  MET   384      -4.260-109.511 -33.087  1.00 15.00      A   
ATOM   3628  SD  MET   384      -4.283-110.548 -34.601  1.00 15.00      A   
ATOM   3629  CE  MET   384      -2.601-110.187 -35.193  1.00 15.00      A   
ATOM   3630  C   MET   384      -6.116-107.163 -34.197  1.00 15.00      A   
ATOM   3631  O   MET   384      -6.564-106.100 -33.753  1.00 15.00      A   
ATOM   3632  N   THR   385      -6.885-108.216 -34.491  1.00 15.00      A   
ATOM   3633  HN  THR   385      -6.493-108.955 -35.001  1.00 15.00      A   
ATOM   3634  CA  THR   385      -8.265-108.311 -34.091  1.00 15.00      A   
ATOM   3635  CB  THR   385      -9.237-108.228 -35.294  1.00 15.00      A   
ATOM   3636  OG1 THR   385      -8.995-109.336 -36.161  1.00 15.00      A   
ATOM   3637  HG1 THR   385      -8.308-109.892 -35.787  1.00 15.00      A   
ATOM   3638  CG2 THR   385      -9.027-106.937 -36.082  1.00 15.00      A   
ATOM   3639  C   THR   385      -8.543-109.611 -33.355  1.00 15.00      A   
ATOM   3640  O   THR   385      -7.823-110.609 -33.522  1.00 15.00      A   
ATOM   3641  N   ASN   386      -9.609-109.604 -32.547  1.00 15.00      A   
ATOM   3642  HN  ASN   386     -10.038-108.752 -32.321  1.00 15.00      A   
ATOM   3643  CA  ASN   386     -10.137-110.834 -32.003  1.00 15.00      A   
ATOM   3644  CB  ASN   386     -11.243-110.526 -30.996  1.00 15.00      A   
ATOM   3645  CG  ASN   386     -10.689-109.956 -29.692  1.00 15.00      A   
ATOM   3646  OD1 ASN   386      -9.826-110.563 -29.084  1.00 15.00      A   
ATOM   3647  ND2 ASN   386     -11.200-108.811 -29.254  1.00 15.00      A   
ATOM   3648 HD21 ASN   386     -11.906-108.386 -29.785  1.00 15.00      A   
ATOM   3649 HD22 ASN   386     -10.850-108.438 -28.418  1.00 15.00      A   
ATOM   3650  C   ASN   386     -10.618-111.790 -33.099  1.00 15.00      A   
ATOM   3651  O   ASN   386     -10.400-113.007 -33.000  1.00 15.00      A   
ATOM   3652  N   ALA   387     -11.242-111.245 -34.150  1.00 15.00      A   
ATOM   3653  HN  ALA   387     -11.374-110.275 -34.184  1.00 15.00      A   
ATOM   3654  CA  ALA   387     -11.730-112.079 -35.248  1.00 15.00      A   
ATOM   3655  CB  ALA   387     -12.498-111.246 -36.336  1.00 15.00      A   
ATOM   3656  C   ALA   387     -10.588-112.856 -35.872  1.00 15.00      A   
ATOM   3657  O   ALA   387     -10.742-114.063 -36.126  1.00 15.00      A   
ATOM   3658  N   ALA   388      -9.454-112.188 -36.139  1.00 15.00      A   
ATOM   3659  HN  ALA   388      -9.415-111.224 -35.968  1.00 15.00      A   
ATOM   3660  CA  ALA   388      -8.278-112.865 -36.678  1.00 15.00      A   
ATOM   3661  CB  ALA   388      -7.115-111.869 -36.937  1.00 15.00      A   
ATOM   3662  C   ALA   388      -7.779-113.984 -35.798  1.00 15.00      A   
ATOM   3663  O   ALA   388      -7.523-115.087 -36.282  1.00 15.00      A   
ATOM   3664  N   LEU   389      -7.609-113.710 -34.502  1.00 15.00      A   
ATOM   3665  HN  LEU   389      -7.815-112.811 -34.169  1.00 15.00      A   
ATOM   3666  CA  LEU   389      -7.115-114.740 -33.557  1.00 15.00      A   
ATOM   3667  CB  LEU   389      -6.905-114.108 -32.174  1.00 15.00      A   
ATOM   3668  CG  LEU   389      -5.712-113.159 -32.017  1.00 15.00      A   
ATOM   3669  CD1 LEU   389      -5.704-112.393 -30.664  1.00 15.00      A   
ATOM   3670  CD2 LEU   389      -4.412-113.966 -32.150  1.00 15.00      A   
ATOM   3671  C   LEU   389      -8.070-115.942 -33.442  1.00 15.00      A   
ATOM   3672  O   LEU   389      -7.642-117.092 -33.384  1.00 15.00      A   
ATOM   3673  N   ILE   390      -9.366-115.671 -33.417  1.00 15.00      A   
ATOM   3674  HN  ILE   390      -9.662-114.737 -33.383  1.00 15.00      A   
ATOM   3675  CA  ILE   390     -10.370-116.748 -33.439  1.00 15.00      A   
ATOM   3676  CB  ILE   390     -11.809-116.203 -33.269  1.00 15.00      A   
ATOM   3677  CG1 ILE   390     -12.014-115.685 -31.827  1.00 15.00      A   
ATOM   3678  CG2 ILE   390     -12.868-117.303 -33.589  1.00 15.00      A   
ATOM   3679  CD1 ILE   390     -13.315-114.887 -31.572  1.00 15.00      A   
ATOM   3680  C   ILE   390     -10.253-117.606 -34.730  1.00 15.00      A   
ATOM   3681  O   ILE   390     -10.321-118.831 -34.665  1.00 15.00      A   
ATOM   3682  N   THR   391     -10.101-116.962 -35.886  1.00 15.00      A   
ATOM   3683  HN  THR   391     -10.118-115.982 -35.893  1.00 15.00      A   
ATOM   3684  CA  THR   391      -9.906-117.694 -37.170  1.00 15.00      A   
ATOM   3685  CB  THR   391      -9.890-116.722 -38.366  1.00 15.00      A   
ATOM   3686  OG1 THR   391     -11.148-116.063 -38.429  1.00 15.00      A   
ATOM   3687  HG1 THR   391     -11.296-115.739 -39.321  1.00 15.00      A   
ATOM   3688  CG2 THR   391      -9.674-117.441 -39.755  1.00 15.00      A   
ATOM   3689  C   THR   391      -8.620-118.533 -37.142  1.00 15.00      A   
ATOM   3690  O   THR   391      -8.611-119.710 -37.549  1.00 15.00      A   
ATOM   3691  N   ILE   392      -7.544-117.938 -36.641  1.00 15.00      A   
ATOM   3692  HN  ILE   392      -7.586-116.999 -36.363  1.00 15.00      A   
ATOM   3693  CA  ILE   392      -6.295-118.689 -36.505  1.00 15.00      A   
ATOM   3694  CB  ILE   392      -5.152-117.785 -35.995  1.00 15.00      A   
ATOM   3695  CG1 ILE   392      -4.845-116.734 -37.058  1.00 15.00      A   
ATOM   3696  CG2 ILE   392      -3.848-118.622 -35.655  1.00 15.00      A   
ATOM   3697  CD1 ILE   392      -4.048-115.524 -36.557  1.00 15.00      A   
ATOM   3698  C   ILE   392      -6.481-119.945 -35.645  1.00 15.00      A   
ATOM   3699  O   ILE   392      -6.048-121.051 -36.036  1.00 15.00      A   
ATOM   3700  N   ALA   393      -7.099-119.780 -34.467  1.00 15.00      A   
ATOM   3701  HN  ALA   393      -7.457-118.896 -34.243  1.00 15.00      A   
ATOM   3702  CA  ALA   393      -7.260-120.869 -33.501  1.00 15.00      A   
ATOM   3703  CB  ALA   393      -7.929-120.339 -32.237  1.00 15.00      A   
ATOM   3704  C   ALA   393      -8.095-121.993 -34.118  1.00 15.00      A   
ATOM   3705  O   ALA   393      -7.747-123.180 -34.020  1.00 15.00      A   
ATOM   3706  N   ARG   394      -9.177-121.601 -34.777  1.00 15.00      A   
ATOM   3707  HN  ARG   394      -9.394-120.646 -34.823  1.00 15.00      A   
ATOM   3708  CA  ARG   394     -10.050-122.568 -35.435  1.00 15.00      A   
ATOM   3709  CB  ARG   394     -11.336-121.907 -35.878  1.00 15.00      A   
ATOM   3710  CG  ARG   394     -12.147-121.387 -34.701  1.00 15.00      A   
ATOM   3711  CD  ARG   394     -13.343-120.572 -35.181  1.00 15.00      A   
ATOM   3712  NE  ARG   394     -14.515-121.414 -35.321  1.00 15.00      A   
ATOM   3713  HE  ARG   394     -14.719-121.756 -36.216  1.00 15.00      A   
ATOM   3714  CZ  ARG   394     -15.323-121.747 -34.313  1.00 15.00      A   
ATOM   3715  NH1 ARG   394     -15.082-121.303 -33.076  1.00 15.00      A   
ATOM   3716 HH11 ARG   394     -14.260-120.693 -32.893  1.00 15.00      A   
ATOM   3717 HH12 ARG   394     -15.717-121.567 -32.296  1.00 15.00      A   
ATOM   3718  NH2 ARG   394     -16.375-122.527 -34.542  1.00 15.00      A   
ATOM   3719 HH21 ARG   394     -16.565-122.875 -35.504  1.00 15.00      A   
ATOM   3720 HH22 ARG   394     -17.008-122.790 -33.760  1.00 15.00      A   
ATOM   3721  C   ARG   394      -9.365-123.272 -36.605  1.00 15.00      A   
ATOM   3722  O   ARG   394      -9.638-124.437 -36.855  1.00 15.00      A   
ATOM   3723  N   ASN   395      -8.477-122.587 -37.318  1.00 15.00      A   
ATOM   3724  HN  ASN   395      -8.232-121.672 -37.066  1.00 15.00      A   
ATOM   3725  CA  ASN   395      -7.873-123.226 -38.487  1.00 15.00      A   
ATOM   3726  CB  ASN   395      -7.281-122.205 -39.442  1.00 15.00      A   
ATOM   3727  CG  ASN   395      -8.318-121.363 -40.155  1.00 15.00      A   
ATOM   3728  OD1 ASN   395      -7.856-120.255 -40.699  1.00 15.00      A   
ATOM   3729  ND2 ASN   395      -9.502-121.686 -40.224  1.00 15.00      A   
ATOM   3730 HD21 ASN   395      -9.779-122.524 -39.798  1.00 15.00      A   
ATOM   3731 HD22 ASN   395     -10.117-121.091 -40.702  1.00 15.00      A   
ATOM   3732  C   ASN   395      -6.755-124.170 -38.049  1.00 15.00      A   
ATOM   3733  O   ASN   395      -6.533-125.224 -38.647  1.00 15.00      A   
ATOM   3734  N   ARG   396      -6.062-123.781 -36.993  1.00 15.00      A   
ATOM   3735  HN  ARG   396      -6.357-122.992 -36.492  1.00 15.00      A   
ATOM   3736  CA  ARG   396      -4.863-124.500 -36.551  1.00 15.00      A   
ATOM   3737  CB  ARG   396      -3.633-123.592 -36.713  1.00 15.00      A   
ATOM   3738  CG  ARG   396      -3.251-123.308 -38.196  1.00 15.00      A   
ATOM   3739  CD  ARG   396      -2.481-124.440 -38.926  1.00 15.00      A   
ATOM   3740  NE  ARG   396      -3.216-125.706 -39.047  1.00 15.00      A   
ATOM   3741  HE  ARG   396      -3.041-126.378 -38.355  1.00 15.00      A   
ATOM   3742  CZ  ARG   396      -4.087-126.020 -39.998  1.00 15.00      A   
ATOM   3743  NH1 ARG   396      -4.403-125.175 -40.990  1.00 15.00      A   
ATOM   3744 HH11 ARG   396      -5.091-125.460 -41.716  1.00 15.00      A   
ATOM   3745 HH12 ARG   396      -3.960-124.235 -41.033  1.00 15.00      A   
ATOM   3746  NH2 ARG   396      -4.668-127.216 -39.962  1.00 15.00      A   
ATOM   3747 HH21 ARG   396      -4.437-127.884 -39.199  1.00 15.00      A   
ATOM   3748 HH22 ARG   396      -5.354-127.483 -40.697  1.00 15.00      A   
ATOM   3749  C   ARG   396      -4.924-125.018 -35.118  1.00 15.00      A   
ATOM   3750  O   ARG   396      -4.122-124.602 -34.289  1.00 15.00      A   
ATOM   3751  N   PRO   397      -5.819-125.987 -34.836  1.00 15.00      A   
ATOM   3752  CA  PRO   397      -5.919-126.559 -33.471  1.00 15.00      A   
ATOM   3753  CB  PRO   397      -7.150-127.501 -33.579  1.00 15.00      A   
ATOM   3754  CG  PRO   397      -7.195-127.910 -35.049  1.00 15.00      A   
ATOM   3755  CD  PRO   397      -6.753-126.630 -35.779  1.00 15.00      A   
ATOM   3756  C   PRO   397      -4.646-127.346 -33.084  1.00 15.00      A   
ATOM   3757  O   PRO   397      -4.441-127.693 -31.912  1.00 15.00      A   
ATOM   3758  N   ASN   398      -3.795-127.591 -34.080  1.00 15.00      A   
ATOM   3759  HN  ASN   398      -4.023-127.275 -34.979  1.00 15.00      A   
ATOM   3760  CA  ASN   398      -2.531-128.313 -33.891  1.00 15.00      A   
ATOM   3761  CB  ASN   398      -2.138-129.028 -35.191  1.00 15.00      A   
ATOM   3762  CG  ASN   398      -1.915-128.064 -36.367  1.00 15.00      A   
ATOM   3763  OD1 ASN   398      -2.724-127.154 -36.632  1.00 15.00      A   
ATOM   3764  ND2 ASN   398      -0.816-128.288 -37.100  1.00 15.00      A   
ATOM   3765 HD21 ASN   398      -0.235-129.036 -36.847  1.00 15.00      A   
ATOM   3766 HD22 ASN   398      -0.637-127.695 -37.860  1.00 15.00      A   
ATOM   3767  C   ASN   398      -1.356-127.429 -33.440  1.00 15.00      A   
ATOM   3768  O   ASN   398      -0.249-127.929 -33.193  1.00 15.00      A   
ATOM   3769  N   MET   399      -1.604-126.127 -33.322  1.00 15.00      A   
ATOM   3770  HN  MET   399      -2.505-125.798 -33.520  1.00 15.00      A   
ATOM   3771  CA  MET   399      -0.567-125.159 -32.902  1.00 15.00      A   
ATOM   3772  CB  MET   399      -1.192-123.764 -32.788  1.00 15.00      A   
ATOM   3773  CG  MET   399      -0.163-122.604 -32.685  1.00 15.00      A   
ATOM   3774  SD  MET   399       0.636-122.200 -34.288  1.00 15.00      A   
ATOM   3775  CE  MET   399      -0.755-121.543 -35.186  1.00 15.00      A   
ATOM   3776  C   MET   399       0.085-125.529 -31.569  1.00 15.00      A   
ATOM   3777  O   MET   399      -0.597-125.810 -30.602  1.00 15.00      A   
ATOM   3778  N   THR   400       1.425-125.529 -31.515  1.00 15.00      A   
ATOM   3779  HN  THR   400       1.941-125.293 -32.314  1.00 15.00      A   
ATOM   3780  CA  THR   400       2.115-125.869 -30.304  1.00 15.00      A   
ATOM   3781  CB  THR   400       3.076-127.065 -30.519  1.00 15.00      A   
ATOM   3782  OG1 THR   400       4.103-126.708 -31.471  1.00 15.00      A   
ATOM   3783  HG1 THR   400       4.825-126.271 -31.014  1.00 15.00      A   
ATOM   3784  CG2 THR   400       2.294-128.335 -31.022  1.00 15.00      A   
ATOM   3785  C   THR   400       2.889-124.690 -29.705  1.00 15.00      A   
ATOM   3786  O   THR   400       3.158-124.679 -28.512  1.00 15.00      A   
ATOM   3787  N   ARG   401       3.300-123.744 -30.536  1.00 15.00      A   
ATOM   3788  HN  ARG   401       3.138-123.850 -31.497  1.00 15.00      A   
ATOM   3789  CA  ARG   401       4.005-122.518 -30.048  1.00 15.00      A   
ATOM   3790  CB  ARG   401       5.497-122.594 -30.326  1.00 15.00      A   
ATOM   3791  CG  ARG   401       6.165-123.713 -29.509  1.00 15.00      A   
ATOM   3792  CD  ARG   401       7.372-124.340 -30.168  1.00 15.00      A   
ATOM   3793  NE  ARG   401       6.887-125.184 -31.225  1.00 15.00      A   
ATOM   3794  HE  ARG   401       5.947-125.076 -31.481  1.00 15.00      A   
ATOM   3795  CZ  ARG   401       7.605-126.085 -31.871  1.00 15.00      A   
ATOM   3796  NH1 ARG   401       8.876-126.279 -31.576  1.00 15.00      A   
ATOM   3797 HH11 ARG   401       9.427-126.993 -32.094  1.00 15.00      A   
ATOM   3798 HH12 ARG   401       9.327-125.718 -30.825  1.00 15.00      A   
ATOM   3799  NH2 ARG   401       7.038-126.774 -32.828  1.00 15.00      A   
ATOM   3800 HH21 ARG   401       6.040-126.607 -33.068  1.00 15.00      A   
ATOM   3801 HH22 ARG   401       7.586-127.488 -33.349  1.00 15.00      A   
ATOM   3802  C   ARG   401       3.408-121.311 -30.736  1.00 15.00      A   
ATOM   3803  O   ARG   401       3.386-121.228 -31.955  1.00 15.00      A   
ATOM   3804  N   PHE   402       2.880-120.377 -29.961  1.00 15.00      A   
ATOM   3805  HN  PHE   402       2.951-120.450 -28.986  1.00 15.00      A   
ATOM   3806  CA  PHE   402       2.193-119.240 -30.560  1.00 15.00      A   
ATOM   3807  CB  PHE   402       0.665-119.379 -30.480  1.00 15.00      A   
ATOM   3808  CG  PHE   402      -0.069-118.331 -31.273  1.00 15.00      A   
ATOM   3809  CD1 PHE   402      -0.182-118.463 -32.672  1.00 15.00      A   
ATOM   3810  CD2 PHE   402      -0.633-117.218 -30.650  1.00 15.00      A   
ATOM   3811  CE1 PHE   402      -0.878-117.491 -33.423  1.00 15.00      A   
ATOM   3812  CE2 PHE   402      -1.311-116.232 -31.409  1.00 15.00      A   
ATOM   3813  CZ  PHE   402      -1.425-116.387 -32.794  1.00 15.00      A   
ATOM   3814  C   PHE   402       2.669-117.978 -29.829  1.00 15.00      A   
ATOM   3815  O   PHE   402       2.343-117.766 -28.661  1.00 15.00      A   
ATOM   3816  N   ARG   403       3.447-117.167 -30.535  1.00 15.00      A   
ATOM   3817  HN  ARG   403       3.587-117.357 -31.486  1.00 15.00      A   
ATOM   3818  CA  ARG   403       4.109-115.991 -29.943  1.00 15.00      A   
ATOM   3819  CB  ARG   403       5.615-116.203 -29.898  1.00 15.00      A   
ATOM   3820  CG  ARG   403       6.027-117.320 -28.931  1.00 15.00      A   
ATOM   3821  CD  ARG   403       7.475-117.831 -29.151  1.00 15.00      A   
ATOM   3822  NE  ARG   403       8.433-116.713 -28.899  1.00 15.00      A   
ATOM   3823  HE  ARG   403       8.069-115.862 -28.585  1.00 15.00      A   
ATOM   3824  CZ  ARG   403       9.733-116.823 -29.084  1.00 15.00      A   
ATOM   3825  NH1 ARG   403      10.229-117.992 -29.538  1.00 15.00      A   
ATOM   3826 HH11 ARG   403       9.588-118.787 -29.736  1.00 15.00      A   
ATOM   3827 HH12 ARG   403      11.252-118.098 -29.690  1.00 15.00      A   
ATOM   3828  NH2 ARG   403      10.544-115.794 -28.796  1.00 15.00      A   
ATOM   3829 HH21 ARG   403      10.149-114.913 -28.426  1.00 15.00      A   
ATOM   3830 HH22 ARG   403      11.570-115.883 -28.944  1.00 15.00      A   
ATOM   3831  C   ARG   403       3.726-114.777 -30.803  1.00 15.00      A   
ATOM   3832  O   ARG   403       4.075-114.664 -32.006  1.00 15.00      A   
ATOM   3833  N   LEU   404       2.944-113.899 -30.206  1.00 15.00      A   
ATOM   3834  HN  LEU   404       2.714-114.016 -29.261  1.00 15.00      A   
ATOM   3835  CA  LEU   404       2.420-112.756 -30.942  1.00 15.00      A   
ATOM   3836  CB  LEU   404       0.900-112.871 -31.083  1.00 15.00      A   
ATOM   3837  CG  LEU   404       0.245-111.626 -31.739  1.00 15.00      A   
ATOM   3838  CD1 LEU   404       0.654-111.589 -33.229  1.00 15.00      A   
ATOM   3839  CD2 LEU   404      -1.207-111.693 -31.634  1.00 15.00      A   
ATOM   3840  C   LEU   404       2.786-111.462 -30.238  1.00 15.00      A   
ATOM   3841  O   LEU   404       2.387-111.225 -29.080  1.00 15.00      A   
ATOM   3842  N   CYS   405       3.528-110.629 -30.950  1.00 15.00      A   
ATOM   3843  HN  CYS   405       3.773-110.883 -31.864  1.00 15.00      A   
ATOM   3844  CA  CYS   405       3.995-109.354 -30.434  1.00 15.00      A   
ATOM   3845  CB  CYS   405       5.519-109.287 -30.457  1.00 15.00      A   
ATOM   3846  SG  CYS   405       6.114-107.641 -29.970  1.00 15.00      A   
ATOM   3847  HG  CYS   405       6.259-106.917 -31.070  1.00 15.00      A   
ATOM   3848  C   CYS   405       3.406-108.227 -31.265  1.00 15.00      A   
ATOM   3849  O   CYS   405       3.797-107.997 -32.401  1.00 15.00      A   
ATOM   3850  N   ILE   406       2.427-107.550 -30.694  1.00 15.00      A   
ATOM   3851  HN  ILE   406       2.023-107.901 -29.873  1.00 15.00      A   
ATOM   3852  CA  ILE   406       1.925-106.291 -31.249  1.00 15.00      A   
ATOM   3853  CB  ILE   406       0.444-106.065 -30.857  1.00 15.00      A   
ATOM   3854  CG1 ILE   406      -0.442-107.230 -31.356  1.00 15.00      A   
ATOM   3855  CG2 ILE   406      -0.066-104.654 -31.326  1.00 15.00      A   
ATOM   3856  CD1 ILE   406      -1.751-107.436 -30.470  1.00 15.00      A   
ATOM   3857  C   ILE   406       2.853-105.220 -30.674  1.00 15.00      A   
ATOM   3858  O   ILE   406       3.093-105.161 -29.456  1.00 15.00      A   
ATOM   3859  N   ILE   407       3.406-104.414 -31.560  1.00 15.00      A   
ATOM   3860  HN  ILE   407       3.078-104.448 -32.483  1.00 15.00      A   
ATOM   3861  CA  ILE   407       4.473-103.479 -31.247  1.00 15.00      A   
ATOM   3862  CB  ILE   407       4.967-102.835 -32.564  1.00 15.00      A   
ATOM   3863  CG1 ILE   407       5.690-103.893 -33.415  1.00 15.00      A   
ATOM   3864  CG2 ILE   407       5.915-101.663 -32.338  1.00 15.00      A   
ATOM   3865  CD1 ILE   407       6.753-104.672 -32.650  1.00 15.00      A   
ATOM   3866  C   ILE   407       4.058-102.425 -30.169  1.00 15.00      A   
ATOM   3867  O   ILE   407       4.791-102.198 -29.190  1.00 15.00      A   
ATOM   3868  N   GLU   408       2.890-101.829 -30.332  1.00 15.00      A   
ATOM   3869  HN  GLU   408       2.331-102.040 -31.109  1.00 15.00      A   
ATOM   3870  CA  GLU   408       2.439-100.850 -29.342  1.00 15.00      A   
ATOM   3871  CB  GLU   408       1.465 -99.864 -29.952  1.00 15.00      A   
ATOM   3872  CG  GLU   408       1.021 -98.765 -28.971  1.00 15.00      A   
ATOM   3873  CD  GLU   408       2.088 -97.674 -28.695  1.00 15.00      A   
ATOM   3874  OE1 GLU   408       3.180 -97.681 -29.343  1.00 15.00      A   
ATOM   3875  OE2 GLU   408       1.812 -96.790 -27.822  1.00 15.00      A   
ATOM   3876  C   GLU   408       1.840-101.504 -28.103  1.00 15.00      A   
ATOM   3877  O   GLU   408       0.899-102.332 -28.199  1.00 15.00      A   
ATOM   3878  N   PRO   409       2.405-101.198 -26.921  1.00 15.00      A   
ATOM   3879  CA  PRO   409       1.847-101.827 -25.698  1.00 15.00      A   
ATOM   3880  CB  PRO   409       2.665-101.172 -24.578  1.00 15.00      A   
ATOM   3881  CG  PRO   409       4.012-100.927 -25.247  1.00 15.00      A   
ATOM   3882  CD  PRO   409       3.583-100.366 -26.605  1.00 15.00      A   
ATOM   3883  C   PRO   409       0.368-101.488 -25.527  1.00 15.00      A   
ATOM   3884  O   PRO   409      -0.045-100.341 -25.822  1.00 15.00      A   
ATOM   3885  N   LYS   410      -0.418-102.479 -25.110  1.00 15.00      A   
ATOM   3886  HN  LYS   410      -0.036-103.378 -25.028  1.00 15.00      A   
ATOM   3887  CA  LYS   410      -1.843-102.282 -24.765  1.00 15.00      A   
ATOM   3888  CB  LYS   410      -1.993-101.264 -23.600  1.00 15.00      A   
ATOM   3889  CG  LYS   410      -1.220-101.667 -22.345  1.00 15.00      A   
ATOM   3890  CD  LYS   410      -1.278-100.575 -21.288  1.00 15.00      A   
ATOM   3891  CE  LYS   410      -0.335-100.863 -20.156  1.00 15.00      A   
ATOM   3892  NZ  LYS   410      -0.445 -99.754 -19.119  1.00 15.00      A   
ATOM   3893  HZ1 LYS   410      -1.417 -99.703 -18.752  1.00 15.00      A   
ATOM   3894  HZ2 LYS   410      -0.201 -98.839 -19.546  1.00 15.00      A   
ATOM   3895  HZ3 LYS   410       0.205 -99.939 -18.328  1.00 15.00      A   
ATOM   3896  C   LYS   410      -2.742-101.875 -25.937  1.00 15.00      A   
ATOM   3897  O   LYS   410      -3.827-101.315 -25.711  1.00 15.00      A   
ATOM   3898  N   ALA   411      -2.302-102.130 -27.167  1.00 15.00      A   
ATOM   3899  HN  ALA   411      -1.411-102.517 -27.297  1.00 15.00      A   
ATOM   3900  CA  ALA   411      -3.143-101.835 -28.324  1.00 15.00      A   
ATOM   3901  CB  ALA   411      -2.348-101.983 -29.625  1.00 15.00      A   
ATOM   3902  C   ALA   411      -4.352-102.768 -28.325  1.00 15.00      A   
ATOM   3903  O   ALA   411      -4.198-103.978 -28.257  1.00 15.00      A   
ATOM   3904  N   PRO   412      -5.573-102.194 -28.371  1.00 15.00      A   
ATOM   3905  CA  PRO   412      -6.761-103.041 -28.427  1.00 15.00      A   
ATOM   3906  CB  PRO   412      -7.889-102.070 -28.019  1.00 15.00      A   
ATOM   3907  CG  PRO   412      -7.423-100.724 -28.526  1.00 15.00      A   
ATOM   3908  CD  PRO   412      -5.908-100.753 -28.345  1.00 15.00      A   
ATOM   3909  C   PRO   412      -7.021-103.566 -29.851  1.00 15.00      A   
ATOM   3910  O   PRO   412      -6.331-103.137 -30.812  1.00 15.00      A   
ATOM   3911  N   ASP   413      -8.022-104.442 -30.002  1.00 15.00      A   
ATOM   3912  HN  ASP   413      -8.426-104.845 -29.205  1.00 15.00      A   
ATOM   3913  CA  ASP   413      -8.532-104.816 -31.325  1.00 15.00      A   
ATOM   3914  CB  ASP   413      -9.855-105.568 -31.109  1.00 15.00      A   
ATOM   3915  CG  ASP   413     -10.547-105.986 -32.418  1.00 15.00      A   
ATOM   3916  OD1 ASP   413     -10.715-105.163 -33.347  1.00 15.00      A   
ATOM   3917  OD2 ASP   413     -10.974-107.171 -32.474  1.00 15.00      A   
ATOM   3918  C   ASP   413      -8.778-103.506 -32.106  1.00 15.00      A   
ATOM   3919  O   ASP   413      -9.480-102.650 -31.620  1.00 15.00      A   
ATOM   3920  N   TYR   414      -8.207-103.317 -33.311  1.00 15.00      A   
ATOM   3921  HN  TYR   414      -7.731-104.044 -33.765  1.00 15.00      A   
ATOM   3922  CA  TYR   414      -8.321-101.975 -33.928  1.00 15.00      A   
ATOM   3923  CB  TYR   414      -7.205-101.762 -34.984  1.00 15.00      A   
ATOM   3924  CG  TYR   414      -7.373-102.539 -36.248  1.00 15.00      A   
ATOM   3925  CD1 TYR   414      -7.948-101.947 -37.387  1.00 15.00      A   
ATOM   3926  CD2 TYR   414      -6.910-103.856 -36.335  1.00 15.00      A   
ATOM   3927  CE1 TYR   414      -8.075-102.663 -38.585  1.00 15.00      A   
ATOM   3928  CE2 TYR   414      -7.031-104.583 -37.527  1.00 15.00      A   
ATOM   3929  CZ  TYR   414      -7.634-103.981 -38.626  1.00 15.00      A   
ATOM   3930  OH  TYR   414      -7.747-104.703 -39.786  1.00 15.00      A   
ATOM   3931  HH  TYR   414      -7.491-104.154 -40.531  1.00 15.00      A   
ATOM   3932  C   TYR   414      -9.673-101.661 -34.544  1.00 15.00      A   
ATOM   3933  O   TYR   414     -10.009-100.478 -34.809  1.00 15.00      A   
ATOM   3934  N   LEU   415     -10.448-102.712 -34.793  1.00 15.00      A   
ATOM   3935  HN  LEU   415     -10.107-103.611 -34.601  1.00 15.00      A   
ATOM   3936  CA  LEU   415     -11.805-102.564 -35.349  1.00 15.00      A   
ATOM   3937  CB  LEU   415     -12.150-103.774 -36.204  1.00 15.00      A   
ATOM   3938  CG  LEU   415     -11.369-103.878 -37.514  1.00 15.00      A   
ATOM   3939  CD1 LEU   415     -11.747-105.166 -38.208  1.00 15.00      A   
ATOM   3940  CD2 LEU   415     -11.632-102.672 -38.412  1.00 15.00      A   
ATOM   3941  C   LEU   415     -12.881-102.358 -34.284  1.00 15.00      A   
ATOM   3942  O   LEU   415     -13.793-101.565 -34.477  1.00 15.00      A   
ATOM   3943  N   THR   416     -12.778-103.058 -33.153  1.00 15.00      A   
ATOM   3944  HN  THR   416     -11.990-103.620 -33.001  1.00 15.00      A   
ATOM   3945  CA  THR   416     -13.840-102.994 -32.127  1.00 15.00      A   
ATOM   3946  CB  THR   416     -14.237-104.401 -31.680  1.00 15.00      A   
ATOM   3947  OG1 THR   416     -13.151-104.949 -30.932  1.00 15.00      A   
ATOM   3948  HG1 THR   416     -12.506-105.328 -31.534  1.00 15.00      A   
ATOM   3949  CG2 THR   416     -14.491-105.316 -32.921  1.00 15.00      A   
ATOM   3950  C   THR   416     -13.394-102.240 -30.887  1.00 15.00      A   
ATOM   3951  O   THR   416     -14.230-101.850 -30.070  1.00 15.00      A   
ATOM   3952  N   LEU   417     -12.067-102.099 -30.727  1.00 15.00      A   
ATOM   3953  HN  LEU   417     -11.477-102.454 -31.424  1.00 15.00      A   
ATOM   3954  CA  LEU   417     -11.451-101.442 -29.566  1.00 15.00      A   
ATOM   3955  CB  LEU   417     -11.996-100.012 -29.352  1.00 15.00      A   
ATOM   3956  CG  LEU   417     -11.838 -99.141 -30.590  1.00 15.00      A   
ATOM   3957  CD1 LEU   417     -12.391 -97.767 -30.267  1.00 15.00      A   
ATOM   3958  CD2 LEU   417     -10.385 -99.017 -31.008  1.00 15.00      A   
ATOM   3959  C   LEU   417     -11.513-102.206 -28.274  1.00 15.00      A   
ATOM   3960  O   LEU   417     -11.195-101.674 -27.206  1.00 15.00      A   
ATOM   3961  N   GLU   418     -11.871-103.478 -28.382  1.00 15.00      A   
ATOM   3962  HN  GLU   418     -12.070-103.840 -29.271  1.00 15.00      A   
ATOM   3963  CA  GLU   418     -11.978-104.348 -27.234  1.00 15.00      A   
ATOM   3964  CB  GLU   418     -12.991-105.453 -27.541  1.00 15.00      A   
ATOM   3965  CG  GLU   418     -14.384-104.901 -27.798  1.00 15.00      A   
ATOM   3966  CD  GLU   418     -15.452-105.975 -28.016  1.00 15.00      A   
ATOM   3967  OE1 GLU   418     -16.666-105.592 -28.029  1.00 15.00      A   
ATOM   3968  OE2 GLU   418     -15.109-107.185 -28.180  1.00 15.00      A   
ATOM   3969  C   GLU   418     -10.602-104.969 -26.895  1.00 15.00      A   
ATOM   3970  O   GLU   418      -9.698-105.018 -27.754  1.00 15.00      A   
ATOM   3971  N   PRO   419     -10.446-105.440 -25.658  1.00 15.00      A   
ATOM   3972  CA  PRO   419      -9.225-106.160 -25.311  1.00 15.00      A   
ATOM   3973  CB  PRO   419      -9.456-106.610 -23.843  1.00 15.00      A   
ATOM   3974  CG  PRO   419     -10.640-105.959 -23.401  1.00 15.00      A   
ATOM   3975  CD  PRO   419     -11.376-105.305 -24.518  1.00 15.00      A   
ATOM   3976  C   PRO   419      -9.137-107.378 -26.179  1.00 15.00      A   
ATOM   3977  O   PRO   419     -10.151-107.800 -26.739  1.00 15.00      A   
ATOM   3978  N   LEU   420      -7.944-107.965 -26.258  1.00 15.00      A   
ATOM   3979  HN  LEU   420      -7.185-107.575 -25.776  1.00 15.00      A   
ATOM   3980  CA  LEU   420      -7.741-109.173 -27.044  1.00 15.00      A   
ATOM   3981  CB  LEU   420      -6.350-109.167 -27.654  1.00 15.00      A   
ATOM   3982  CG  LEU   420      -6.151-108.085 -28.731  1.00 15.00      A   
ATOM   3983  CD1 LEU   420      -4.747-108.272 -29.260  1.00 15.00      A   
ATOM   3984  CD2 LEU   420      -7.138-108.247 -29.902  1.00 15.00      A   
ATOM   3985  C   LEU   420      -7.966-110.467 -26.232  1.00 15.00      A   
ATOM   3986  O   LEU   420      -7.571-111.553 -26.679  1.00 15.00      A   
ATOM   3987  N   ASP   421      -8.636-110.345 -25.073  1.00 15.00      A   
ATOM   3988  HN  ASP   421      -8.926-109.453 -24.788  1.00 15.00      A   
ATOM   3989  CA  ASP   421      -8.952-111.504 -24.213  1.00 15.00      A   
ATOM   3990  CB  ASP   421      -9.918-111.103 -23.075  1.00 15.00      A   
ATOM   3991  CG  ASP   421      -9.384-109.975 -22.206  1.00 15.00      A   
ATOM   3992  OD1 ASP   421      -8.168-109.756 -22.161  1.00 15.00      A   
ATOM   3993  OD2 ASP   421     -10.200-109.308 -21.530  1.00 15.00      A   
ATOM   3994  C   ASP   421      -9.585-112.677 -24.982  1.00 15.00      A   
ATOM   3995  O   ASP   421      -9.103-113.811 -24.899  1.00 15.00      A   
ATOM   3996  N   ILE   422     -10.652-112.411 -25.731  1.00 15.00      A   
ATOM   3997  HN  ILE   422     -10.957-111.487 -25.851  1.00 15.00      A   
ATOM   3998  CA  ILE   422     -11.372-113.529 -26.381  1.00 15.00      A   
ATOM   3999  CB  ILE   422     -12.830-113.146 -26.810  1.00 15.00      A   
ATOM   4000  CG1 ILE   422     -12.851-112.187 -28.009  1.00 15.00      A   
ATOM   4001  CG2 ILE   422     -13.602-112.621 -25.626  1.00 15.00      A   
ATOM   4002  CD1 ILE   422     -14.267-111.854 -28.554  1.00 15.00      A   
ATOM   4003  C   ILE   422     -10.550-114.179 -27.502  1.00 15.00      A   
ATOM   4004  O   ILE   422     -10.682-115.390 -27.785  1.00 15.00      A   
ATOM   4005  N   GLY   423      -9.696-113.378 -28.136  1.00 15.00      A   
ATOM   4006  HN  GLY   423      -9.624-112.442 -27.853  1.00 15.00      A   
ATOM   4007  CA  GLY   423      -8.866-113.863 -29.242  1.00 15.00      A   
ATOM   4008  C   GLY   423      -7.826-114.818 -28.700  1.00 15.00      A   
ATOM   4009  O   GLY   423      -7.685-115.960 -29.193  1.00 15.00      A   
ATOM   4010  N   PHE   424      -7.103-114.393 -27.661  1.00 15.00      A   
ATOM   4011  HN  PHE   424      -7.220-113.486 -27.308  1.00 15.00      A   
ATOM   4012  CA  PHE   424      -6.134-115.307 -27.061  1.00 15.00      A   
ATOM   4013  CB  PHE   424      -5.165-114.555 -26.147  1.00 15.00      A   
ATOM   4014  CG  PHE   424      -4.114-113.794 -26.891  1.00 15.00      A   
ATOM   4015  CD1 PHE   424      -4.203-112.418 -27.022  1.00 15.00      A   
ATOM   4016  CD2 PHE   424      -3.006-114.473 -27.451  1.00 15.00      A   
ATOM   4017  CE1 PHE   424      -3.220-111.693 -27.723  1.00 15.00      A   
ATOM   4018  CE2 PHE   424      -1.993-113.758 -28.134  1.00 15.00      A   
ATOM   4019  CZ  PHE   424      -2.091-112.382 -28.264  1.00 15.00      A   
ATOM   4020  C   PHE   424      -6.833-116.457 -26.321  1.00 15.00      A   
ATOM   4021  O   PHE   424      -6.302-117.577 -26.236  1.00 15.00      A   
ATOM   4022  N   GLY   425      -8.031-116.193 -25.815  1.00 15.00      A   
ATOM   4023  HN  GLY   425      -8.375-115.276 -25.845  1.00 15.00      A   
ATOM   4024  CA  GLY   425      -8.844-117.265 -25.211  1.00 15.00      A   
ATOM   4025  C   GLY   425      -9.140-118.363 -26.216  1.00 15.00      A   
ATOM   4026  O   GLY   425      -9.079-119.543 -25.867  1.00 15.00      A   
ATOM   4027  N   ALA   426      -9.454-117.981 -27.461  1.00 15.00      A   
ATOM   4028  HN  ALA   426      -9.519-117.025 -27.668  1.00 15.00      A   
ATOM   4029  CA  ALA   426      -9.700-118.952 -28.507  1.00 15.00      A   
ATOM   4030  CB  ALA   426     -10.260-118.271 -29.786  1.00 15.00      A   
ATOM   4031  C   ALA   426      -8.453-119.778 -28.808  1.00 15.00      A   
ATOM   4032  O   ALA   426      -8.542-120.980 -29.009  1.00 15.00      A   
ATOM   4033  N   ILE   427      -7.278-119.153 -28.822  1.00 15.00      A   
ATOM   4034  HN  ILE   427      -7.243-118.182 -28.691  1.00 15.00      A   
ATOM   4035  CA  ILE   427      -6.028-119.908 -29.033  1.00 15.00      A   
ATOM   4036  CB  ILE   427      -4.808-118.926 -29.025  1.00 15.00      A   
ATOM   4037  CG1 ILE   427      -4.904-117.972 -30.230  1.00 15.00      A   
ATOM   4038  CG2 ILE   427      -3.444-119.674 -28.996  1.00 15.00      A   
ATOM   4039  CD1 ILE   427      -4.435-118.621 -31.553  1.00 15.00      A   
ATOM   4040  C   ILE   427      -5.829-120.985 -27.971  1.00 15.00      A   
ATOM   4041  O   ILE   427      -5.510-122.123 -28.292  1.00 15.00      A   
ATOM   4042  N   VAL   428      -5.996-120.634 -26.696  1.00 15.00      A   
ATOM   4043  HN  VAL   428      -6.270-119.723 -26.461  1.00 15.00      A   
ATOM   4044  CA  VAL   428      -5.760-121.643 -25.645  1.00 15.00      A   
ATOM   4045  CB  VAL   428      -5.456-120.999 -24.228  1.00 15.00      A   
ATOM   4046  CG1 VAL   428      -4.100-120.250 -24.265  1.00 15.00      A   
ATOM   4047  CG2 VAL   428      -6.628-120.121 -23.661  1.00 15.00      A   
ATOM   4048  C   VAL   428      -6.884-122.678 -25.584  1.00 15.00      A   
ATOM   4049  O   VAL   428      -6.661-123.860 -25.238  1.00 15.00      A   
ATOM   4050  N   GLU   429      -8.081-122.248 -25.958  1.00 15.00      A   
ATOM   4051  HN  GLU   429      -8.201-121.313 -26.225  1.00 15.00      A   
ATOM   4052  CA  GLU   429      -9.223-123.161 -25.974  1.00 15.00      A   
ATOM   4053  CB  GLU   429     -10.535-122.390 -26.153  1.00 15.00      A   
ATOM   4054  CG  GLU   429     -11.757-123.285 -26.204  1.00 15.00      A   
ATOM   4055  CD  GLU   429     -13.060-122.511 -26.472  1.00 15.00      A   
ATOM   4056  OE1 GLU   429     -13.017-121.256 -26.465  1.00 15.00      A   
ATOM   4057  OE2 GLU   429     -14.122-123.149 -26.673  1.00 15.00      A   
ATOM   4058  C   GLU   429      -9.075-124.190 -27.088  1.00 15.00      A   
ATOM   4059  O   GLU   429      -9.323-125.386 -26.863  1.00 15.00      A   
ATOM   4060  N   HIS   430      -8.723-123.732 -28.290  1.00 15.00      A   
ATOM   4061  HN  HIS   430      -8.473-122.790 -28.390  1.00 15.00      A   
ATOM   4062  CA  HIS   430      -8.702-124.615 -29.474  1.00 15.00      A   
ATOM   4063  CB  HIS   430      -9.026-123.830 -30.732  1.00 15.00      A   
ATOM   4064  CG  HIS   430     -10.459-123.420 -30.814  1.00 15.00      A   
ATOM   4065  ND1 HIS   430     -11.433-124.234 -31.347  1.00 15.00      A   
ATOM   4066  CD2 HIS   430     -11.090-122.299 -30.394  1.00 15.00      A   
ATOM   4067  CE1 HIS   430     -12.601-123.621 -31.270  1.00 15.00      A   
ATOM   4068  NE2 HIS   430     -12.420-122.449 -30.690  1.00 15.00      A   
ATOM   4069  HE2 HIS   430     -13.122-121.791 -30.501  1.00 15.00      A   
ATOM   4070  C   HIS   430      -7.413-125.408 -29.694  1.00 15.00      A   
ATOM   4071  O   HIS   430      -7.437-126.468 -30.320  1.00 15.00      A   
ATOM   4072  N   CYS   431      -6.304-124.864 -29.237  1.00 15.00      A   
ATOM   4073  HN  CYS   431      -6.370-124.024 -28.737  1.00 15.00      A   
ATOM   4074  CA  CYS   431      -4.972-125.452 -29.438  1.00 15.00      A   
ATOM   4075  CB  CYS   431      -3.953-124.354 -29.759  1.00 15.00      A   
ATOM   4076  SG  CYS   431      -4.517-123.232 -31.107  1.00 15.00      A   
ATOM   4077  HG  CYS   431      -4.602-123.943 -32.222  1.00 15.00      A   
ATOM   4078  C   CYS   431      -4.583-126.234 -28.192  1.00 15.00      A   
ATOM   4079  O   CYS   431      -3.840-125.751 -27.352  1.00 15.00      A   
ATOM   4080  N   LYS   432      -5.120-127.442 -28.056  1.00 15.00      A   
ATOM   4081  HN  LYS   432      -5.622-127.834 -28.801  1.00 15.00      A   
ATOM   4082  CA  LYS   432      -4.972-128.199 -26.803  1.00 15.00      A   
ATOM   4083  CB  LYS   432      -5.806-129.492 -26.818  1.00 15.00      A   
ATOM   4084  CG  LYS   432      -7.159-129.337 -27.366  1.00 15.00      A   
ATOM   4085  CD  LYS   432      -7.993-128.353 -26.605  1.00 15.00      A   
ATOM   4086  CE  LYS   432      -9.410-128.596 -27.036  1.00 15.00      A   
ATOM   4087  NZ  LYS   432      -9.887-129.877 -26.417  1.00 15.00      A   
ATOM   4088  HZ1 LYS   432      -9.844-129.810 -25.380  1.00 15.00      A   
ATOM   4089  HZ2 LYS   432      -9.289-130.669 -26.727  1.00 15.00      A   
ATOM   4090  HZ3 LYS   432     -10.869-130.068 -26.702  1.00 15.00      A   
ATOM   4091  C   LYS   432      -3.563-128.596 -26.460  1.00 15.00      A   
ATOM   4092  O   LYS   432      -3.261-128.835 -25.283  1.00 15.00      A   
ATOM   4093  N   ASP   433      -2.702-128.711 -27.471  1.00 15.00      A   
ATOM   4094  HN  ASP   433      -2.999-128.548 -28.391  1.00 15.00      A   
ATOM   4095  CA  ASP   433      -1.315-129.081 -27.204  1.00 15.00      A   
ATOM   4096  CB  ASP   433      -0.876-130.211 -28.098  1.00 15.00      A   
ATOM   4097  CG  ASP   433      -1.711-131.473 -27.871  1.00 15.00      A   
ATOM   4098  OD1 ASP   433      -2.202-132.020 -28.868  1.00 15.00      A   
ATOM   4099  OD2 ASP   433      -1.884-131.889 -26.698  1.00 15.00      A   
ATOM   4100  C   ASP   433      -0.349-127.892 -27.263  1.00 15.00      A   
ATOM   4101  O   ASP   433       0.851-128.071 -27.445  1.00 15.00      A   
ATOM   4102  N   LEU   434      -0.878-126.696 -27.042  1.00 15.00      A   
ATOM   4103  HN  LEU   434      -1.840-126.621 -26.873  1.00 15.00      A   
ATOM   4104  CA  LEU   434      -0.051-125.480 -27.045  1.00 15.00      A   
ATOM   4105  CB  LEU   434      -0.942-124.235 -26.931  1.00 15.00      A   
ATOM   4106  CG  LEU   434      -0.202-122.879 -27.119  1.00 15.00      A   
ATOM   4107  CD1 LEU   434      -0.044-122.769 -28.618  1.00 15.00      A   
ATOM   4108  CD2 LEU   434      -1.112-121.753 -26.590  1.00 15.00      A   
ATOM   4109  C   LEU   434       0.930-125.539 -25.864  1.00 15.00      A   
ATOM   4110  O   LEU   434       0.501-125.575 -24.689  1.00 15.00      A   
ATOM   4111  N   ARG   435       2.230-125.559 -26.163  1.00 15.00      A   
ATOM   4112  HN  ARG   435       2.505-125.538 -27.103  1.00 15.00      A   
ATOM   4113  CA  ARG   435       3.256-125.611 -25.118  1.00 15.00      A   
ATOM   4114  CB  ARG   435       4.405-126.518 -25.546  1.00 15.00      A   
ATOM   4115  CG  ARG   435       4.033-127.895 -25.951  1.00 15.00      A   
ATOM   4116  CD  ARG   435       5.333-128.746 -26.025  1.00 15.00      A   
ATOM   4117  NE  ARG   435       6.287-128.304 -27.062  1.00 15.00      A   
ATOM   4118  HE  ARG   435       6.983-127.673 -26.784  1.00 15.00      A   
ATOM   4119  CZ  ARG   435       6.269-128.701 -28.343  1.00 15.00      A   
ATOM   4120  NH1 ARG   435       5.318-129.504 -28.807  1.00 15.00      A   
ATOM   4121 HH11 ARG   435       4.565-129.839 -28.173  1.00 15.00      A   
ATOM   4122 HH12 ARG   435       5.326-129.798 -29.805  1.00 15.00      A   
ATOM   4123  NH2 ARG   435       7.209-128.273 -29.177  1.00 15.00      A   
ATOM   4124 HH21 ARG   435       7.200-128.578 -30.171  1.00 15.00      A   
ATOM   4125 HH22 ARG   435       7.954-127.633 -28.836  1.00 15.00      A   
ATOM   4126  C   ARG   435       3.874-124.232 -24.787  1.00 15.00      A   
ATOM   4127  O   ARG   435       4.505-124.080 -23.754  1.00 15.00      A   
ATOM   4128  N   ARG   436       3.676-123.256 -25.665  1.00 15.00      A   
ATOM   4129  HN  ARG   436       3.088-123.408 -26.434  1.00 15.00      A   
ATOM   4130  CA  ARG   436       4.328-121.951 -25.498  1.00 15.00      A   
ATOM   4131  CB  ARG   436       5.631-121.855 -26.304  1.00 15.00      A   
ATOM   4132  CG  ARG   436       6.312-120.480 -26.024  1.00 15.00      A   
ATOM   4133  CD  ARG   436       7.759-120.507 -26.100  1.00 15.00      A   
ATOM   4134  NE  ARG   436       8.381-119.190 -25.882  1.00 15.00      A   
ATOM   4135  HE  ARG   436       7.844-118.462 -25.504  1.00 15.00      A   
ATOM   4136  CZ  ARG   436       9.651-118.995 -26.194  1.00 15.00      A   
ATOM   4137  NH1 ARG   436      10.321-120.023 -26.739  1.00 15.00      A   
ATOM   4138 HH11 ARG   436      11.322-119.912 -26.999  1.00 15.00      A   
ATOM   4139 HH12 ARG   436       9.839-120.930 -26.901  1.00 15.00      A   
ATOM   4140  NH2 ARG   436      10.223-117.796 -25.982  1.00 15.00      A   
ATOM   4141 HH21 ARG   436       9.666-117.019 -25.572  1.00 15.00      A   
ATOM   4142 HH22 ARG   436      11.222-117.646 -26.228  1.00 15.00      A   
ATOM   4143  C   ARG   436       3.384-120.887 -25.983  1.00 15.00      A   
ATOM   4144  O   ARG   436       2.823-121.007 -27.085  1.00 15.00      A   
ATOM   4145  N   LEU   437       3.289-119.809 -25.199  1.00 15.00      A   
ATOM   4146  HN  LEU   437       3.795-119.771 -24.361  1.00 15.00      A   
ATOM   4147  CA  LEU   437       2.445-118.698 -25.578  1.00 15.00      A   
ATOM   4148  CB  LEU   437       1.110-118.822 -24.867  1.00 15.00      A   
ATOM   4149  CG  LEU   437       0.060-117.700 -25.049  1.00 15.00      A   
ATOM   4150  CD1 LEU   437      -0.359-117.594 -26.512  1.00 15.00      A   
ATOM   4151  CD2 LEU   437      -1.191-117.964 -24.163  1.00 15.00      A   
ATOM   4152  C   LEU   437       3.144-117.403 -25.147  1.00 15.00      A   
ATOM   4153  O   LEU   437       3.750-117.350 -24.065  1.00 15.00      A   
ATOM   4154  N   SER   438       3.115-116.404 -26.012  1.00 15.00      A   
ATOM   4155  HN  SER   438       2.907-116.581 -26.953  1.00 15.00      A   
ATOM   4156  CA  SER   438       3.393-115.031 -25.572  1.00 15.00      A   
ATOM   4157  CB  SER   438       4.795-114.585 -25.986  1.00 15.00      A   
ATOM   4158  OG  SER   438       4.905-114.528 -27.392  1.00 15.00      A   
ATOM   4159  HG  SER   438       5.440-113.771 -27.641  1.00 15.00      A   
ATOM   4160  C   SER   438       2.257-114.132 -26.080  1.00 15.00      A   
ATOM   4161  O   SER   438       1.760-114.328 -27.212  1.00 15.00      A   
ATOM   4162  N   LEU   439       1.893-113.154 -25.227  1.00 15.00      A   
ATOM   4163  HN  LEU   439       2.498-112.958 -24.482  1.00 15.00      A   
ATOM   4164  CA  LEU   439       0.661-112.357 -25.324  1.00 15.00      A   
ATOM   4165  CB  LEU   439       0.000-112.309 -23.898  1.00 15.00      A   
ATOM   4166  CG  LEU   439      -0.506-113.626 -23.330  1.00 15.00      A   
ATOM   4167  CD1 LEU   439      -0.826-113.480 -21.829  1.00 15.00      A   
ATOM   4168  CD2 LEU   439      -1.796-113.898 -24.103  1.00 15.00      A   
ATOM   4169  C   LEU   439       1.063-110.931 -25.576  1.00 15.00      A   
ATOM   4170  O   LEU   439       2.147-110.528 -25.148  1.00 15.00      A   
ATOM   4171  N   SER   440       0.183-110.150 -26.209  1.00 15.00      A   
ATOM   4172  HN  SER   440      -0.585-110.544 -26.672  1.00 15.00      A   
ATOM   4173  CA  SER   440       0.379-108.699 -26.203  1.00 15.00      A   
ATOM   4174  CB  SER   440       1.480-108.264 -27.221  1.00 15.00      A   
ATOM   4175  OG  SER   440       1.217-108.840 -28.493  1.00 15.00      A   
ATOM   4176  HG  SER   440       0.525-109.500 -28.409  1.00 15.00      A   
ATOM   4177  C   SER   440      -0.940-108.064 -26.558  1.00 15.00      A   
ATOM   4178  O   SER   440      -1.949-108.756 -26.727  1.00 15.00      A   
ATOM   4179  N   GLY   441      -0.931-106.737 -26.689  1.00 15.00      A   
ATOM   4180  HN  GLY   441      -0.085-106.246 -26.631  1.00 15.00      A   
ATOM   4181  CA  GLY   441      -2.187-106.022 -26.919  1.00 15.00      A   
ATOM   4182  C   GLY   441      -2.877-105.726 -25.590  1.00 15.00      A   
ATOM   4183  O   GLY   441      -2.403-106.126 -24.547  1.00 15.00      A   
ATOM   4184  N   LEU   442      -4.044-105.101 -25.662  1.00 15.00      A   
ATOM   4185  HN  LEU   442      -4.404-104.879 -26.546  1.00 15.00      A   
ATOM   4186  CA  LEU   442      -4.813-104.731 -24.482  1.00 15.00      A   
ATOM   4187  CB  LEU   442      -5.937-103.753 -24.867  1.00 15.00      A   
ATOM   4188  CG  LEU   442      -6.875-103.290 -23.750  1.00 15.00      A   
ATOM   4189  CD1 LEU   442      -6.075-102.605 -22.643  1.00 15.00      A   
ATOM   4190  CD2 LEU   442      -7.984-102.365 -24.284  1.00 15.00      A   
ATOM   4191  C   LEU   442      -5.396-106.013 -23.897  1.00 15.00      A   
ATOM   4192  O   LEU   442      -6.131-106.708 -24.594  1.00 15.00      A   
ATOM   4193  N   LEU   443      -5.033-106.330 -22.639  1.00 15.00      A   
ATOM   4194  HN  LEU   443      -4.458-105.713 -22.140  1.00 15.00      A   
ATOM   4195  CA  LEU   443      -5.470-107.562 -21.998  1.00 15.00      A   
ATOM   4196  CB  LEU   443      -4.354-108.625 -22.063  1.00 15.00      A   
ATOM   4197  CG  LEU   443      -3.940-109.049 -23.486  1.00 15.00      A   
ATOM   4198  CD1 LEU   443      -2.607-109.804 -23.365  1.00 15.00      A   
ATOM   4199  CD2 LEU   443      -4.988-109.997 -24.093  1.00 15.00      A   
ATOM   4200  C   LEU   443      -5.878-107.299 -20.545  1.00 15.00      A   
ATOM   4201  O   LEU   443      -5.204-106.564 -19.810  1.00 15.00      A   
ATOM   4202  N   THR   444      -7.023-107.854 -20.175  1.00 15.00      A   
ATOM   4203  HN  THR   444      -7.544-108.344 -20.845  1.00 15.00      A   
ATOM   4204  CA  THR   444      -7.544-107.768 -18.811  1.00 15.00      A   
ATOM   4205  CB  THR   444      -9.049-107.417 -18.802  1.00 15.00      A   
ATOM   4206  OG1 THR   444      -9.838-108.576 -19.090  1.00 15.00      A   
ATOM   4207  HG1 THR   444     -10.597-108.601 -18.503  1.00 15.00      A   
ATOM   4208  CG2 THR   444      -9.385-106.307 -19.863  1.00 15.00      A   
ATOM   4209  C   THR   444      -7.322-109.096 -18.058  1.00 15.00      A   
ATOM   4210  O   THR   444      -6.758-110.041 -18.611  1.00 15.00      A   
ATOM   4211  N   ASP   445      -7.763-109.152 -16.806  1.00 15.00      A   
ATOM   4212  HN  ASP   445      -8.175-108.356 -16.410  1.00 15.00      A   
ATOM   4213  CA  ASP   445      -7.651-110.353 -16.014  1.00 15.00      A   
ATOM   4214  CB  ASP   445      -8.261-110.145 -14.621  1.00 15.00      A   
ATOM   4215  CG  ASP   445      -7.368-109.377 -13.686  1.00 15.00      A   
ATOM   4216  OD1 ASP   445      -7.848-109.057 -12.578  1.00 15.00      A   
ATOM   4217  OD2 ASP   445      -6.180-109.159 -14.011  1.00 15.00      A   
ATOM   4218  C   ASP   445      -8.359-111.519 -16.716  1.00 15.00      A   
ATOM   4219  O   ASP   445      -8.019-112.667 -16.483  1.00 15.00      A   
ATOM   4220  N   LYS   446      -9.351-111.217 -17.553  1.00 15.00      A   
ATOM   4221  HN  LYS   446      -9.568-110.276 -17.718  1.00 15.00      A   
ATOM   4222  CA  LYS   446     -10.134-112.270 -18.241  1.00 15.00      A   
ATOM   4223  CB  LYS   446     -11.299-111.674 -19.033  1.00 15.00      A   
ATOM   4224  CG  LYS   446     -12.364-112.686 -19.389  1.00 15.00      A   
ATOM   4225  CD  LYS   446     -13.179-113.042 -18.141  1.00 15.00      A   
ATOM   4226  CE  LYS   446     -14.105-114.221 -18.360  1.00 15.00      A   
ATOM   4227  NZ  LYS   446     -14.974-114.350 -17.142  1.00 15.00      A   
ATOM   4228  HZ1 LYS   446     -14.386-114.509 -16.299  1.00 15.00      A   
ATOM   4229  HZ2 LYS   446     -15.627-115.152 -17.251  1.00 15.00      A   
ATOM   4230  HZ3 LYS   446     -15.530-113.481 -17.006  1.00 15.00      A   
ATOM   4231  C   LYS   446      -9.296-113.222 -19.127  1.00 15.00      A   
ATOM   4232  O   LYS   446      -9.539-114.457 -19.151  1.00 15.00      A   
ATOM   4233  N   VAL   447      -8.317-112.687 -19.860  1.00 15.00      A   
ATOM   4234  HN  VAL   447      -8.176-111.717 -19.868  1.00 15.00      A   
ATOM   4235  CA  VAL   447      -7.455-113.568 -20.653  1.00 15.00      A   
ATOM   4236  CB  VAL   447      -6.469-112.777 -21.585  1.00 15.00      A   
ATOM   4237  CG1 VAL   447      -5.295-112.168 -20.808  1.00 15.00      A   
ATOM   4238  CG2 VAL   447      -5.922-113.699 -22.675  1.00 15.00      A   
ATOM   4239  C   VAL   447      -6.716-114.616 -19.781  1.00 15.00      A   
ATOM   4240  O   VAL   447      -6.600-115.796 -20.153  1.00 15.00      A   
ATOM   4241  N   PHE   448      -6.271-114.197 -18.594  1.00 15.00      A   
ATOM   4242  HN  PHE   448      -6.428-113.267 -18.328  1.00 15.00      A   
ATOM   4243  CA  PHE   448      -5.571-115.068 -17.698  1.00 15.00      A   
ATOM   4244  CB  PHE   448      -4.928-114.208 -16.620  1.00 15.00      A   
ATOM   4245  CG  PHE   448      -3.908-113.281 -17.207  1.00 15.00      A   
ATOM   4246  CD1 PHE   448      -4.189-111.935 -17.402  1.00 15.00      A   
ATOM   4247  CD2 PHE   448      -2.699-113.796 -17.664  1.00 15.00      A   
ATOM   4248  CE1 PHE   448      -3.267-111.097 -18.015  1.00 15.00      A   
ATOM   4249  CE2 PHE   448      -1.766-112.980 -18.281  1.00 15.00      A   
ATOM   4250  CZ  PHE   448      -2.043-111.611 -18.447  1.00 15.00      A   
ATOM   4251  C   PHE   448      -6.521-116.113 -17.139  1.00 15.00      A   
ATOM   4252  O   PHE   448      -6.123-117.240 -16.877  1.00 15.00      A   
ATOM   4253  N   GLU   449      -7.792-115.740 -17.002  1.00 15.00      A   
ATOM   4254  HN  GLU   449      -8.041-114.806 -17.161  1.00 15.00      A   
ATOM   4255  CA  GLU   449      -8.831-116.715 -16.613  1.00 15.00      A   
ATOM   4256  CB  GLU   449     -10.178-116.026 -16.383  1.00 15.00      A   
ATOM   4257  CG  GLU   449     -11.169-116.921 -15.700  1.00 15.00      A   
ATOM   4258  CD  GLU   449     -12.584-116.401 -15.813  1.00 15.00      A   
ATOM   4259  OE1 GLU   449     -12.820-115.202 -15.538  1.00 15.00      A   
ATOM   4260  OE2 GLU   449     -13.454-117.213 -16.187  1.00 15.00      A   
ATOM   4261  C   GLU   449      -8.933-117.798 -17.686  1.00 15.00      A   
ATOM   4262  O   GLU   449      -8.919-119.000 -17.367  1.00 15.00      A   
ATOM   4263  N   TYR   450      -9.028-117.383 -18.952  1.00 15.00      A   
ATOM   4264  HN  TYR   450      -9.093-116.424 -19.143  1.00 15.00      A   
ATOM   4265  CA  TYR   450      -9.036-118.342 -20.056  1.00 15.00      A   
ATOM   4266  CB  TYR   450      -9.133-117.616 -21.415  1.00 15.00      A   
ATOM   4267  CG  TYR   450     -10.400-116.805 -21.587  1.00 15.00      A   
ATOM   4268  CD1 TYR   450     -10.389-115.645 -22.346  1.00 15.00      A   
ATOM   4269  CD2 TYR   450     -11.602-117.199 -20.981  1.00 15.00      A   
ATOM   4270  CE1 TYR   450     -11.546-114.896 -22.527  1.00 15.00      A   
ATOM   4271  CE2 TYR   450     -12.767-116.445 -21.146  1.00 15.00      A   
ATOM   4272  CZ  TYR   450     -12.717-115.291 -21.922  1.00 15.00      A   
ATOM   4273  OH  TYR   450     -13.828-114.536 -22.112  1.00 15.00      A   
ATOM   4274  HH  TYR   450     -14.284-114.420 -21.275  1.00 15.00      A   
ATOM   4275  C   TYR   450      -7.786-119.211 -20.085  1.00 15.00      A   
ATOM   4276  O   TYR   450      -7.876-120.412 -20.277  1.00 15.00      A   
ATOM   4277  N   ILE   451      -6.620-118.598 -19.913  1.00 15.00      A   
ATOM   4278  HN  ILE   451      -6.604-117.623 -19.813  1.00 15.00      A   
ATOM   4279  CA  ILE   451      -5.345-119.347 -19.868  1.00 15.00      A   
ATOM   4280  CB  ILE   451      -4.114-118.354 -19.781  1.00 15.00      A   
ATOM   4281  CG1 ILE   451      -3.988-117.582 -21.102  1.00 15.00      A   
ATOM   4282  CG2 ILE   451      -2.770-119.079 -19.499  1.00 15.00      A   
ATOM   4283  CD1 ILE   451      -3.084-116.370 -20.972  1.00 15.00      A   
ATOM   4284  C   ILE   451      -5.367-120.371 -18.736  1.00 15.00      A   
ATOM   4285  O   ILE   451      -5.008-121.575 -18.954  1.00 15.00      A   
ATOM   4286  N   GLY   452      -5.750-119.949 -17.520  1.00 15.00      A   
ATOM   4287  HN  GLY   452      -5.978-119.008 -17.368  1.00 15.00      A   
ATOM   4288  CA  GLY   452      -5.819-120.934 -16.424  1.00 15.00      A   
ATOM   4289  C   GLY   452      -6.829-122.066 -16.655  1.00 15.00      A   
ATOM   4290  O   GLY   452      -6.610-123.182 -16.211  1.00 15.00      A   
ATOM   4291  N   THR   453      -7.948-121.789 -17.309  1.00 15.00      A   
ATOM   4292  HN  THR   453      -8.110-120.873 -17.616  1.00 15.00      A   
ATOM   4293  CA  THR   453      -8.944-122.822 -17.581  1.00 15.00      A   
ATOM   4294  CB  THR   453     -10.265-122.168 -17.957  1.00 15.00      A   
ATOM   4295  OG1 THR   453     -10.671-121.393 -16.828  1.00 15.00      A   
ATOM   4296  HG1 THR   453     -11.620-121.477 -16.706  1.00 15.00      A   
ATOM   4297  CG2 THR   453     -11.333-123.190 -18.323  1.00 15.00      A   
ATOM   4298  C   THR   453      -8.510-123.768 -18.696  1.00 15.00      A   
ATOM   4299  O   THR   453      -8.743-124.999 -18.598  1.00 15.00      A   
ATOM   4300  N   TYR   454      -7.929-123.210 -19.764  1.00 15.00      A   
ATOM   4301  HN  TYR   454      -7.643-122.273 -19.731  1.00 15.00      A   
ATOM   4302  CA  TYR   454      -7.718-123.998 -20.987  1.00 15.00      A   
ATOM   4303  CB  TYR   454      -8.263-123.264 -22.203  1.00 15.00      A   
ATOM   4304  CG  TYR   454      -9.761-123.121 -22.191  1.00 15.00      A   
ATOM   4305  CD1 TYR   454     -10.344-121.866 -21.968  1.00 15.00      A   
ATOM   4306  CD2 TYR   454     -10.595-124.224 -22.377  1.00 15.00      A   
ATOM   4307  CE1 TYR   454     -11.742-121.714 -21.956  1.00 15.00      A   
ATOM   4308  CE2 TYR   454     -11.991-124.079 -22.366  1.00 15.00      A   
ATOM   4309  CZ  TYR   454     -12.542-122.821 -22.155  1.00 15.00      A   
ATOM   4310  OH  TYR   454     -13.912-122.683 -22.124  1.00 15.00      A   
ATOM   4311  HH  TYR   454     -14.293-123.383 -21.589  1.00 15.00      A   
ATOM   4312  C   TYR   454      -6.289-124.429 -21.324  1.00 15.00      A   
ATOM   4313  O   TYR   454      -6.103-125.424 -22.041  1.00 15.00      A   
ATOM   4314  N   ALA   455      -5.296-123.679 -20.846  1.00 15.00      A   
ATOM   4315  HN  ALA   455      -5.487-122.982 -20.184  1.00 15.00      A   
ATOM   4316  CA  ALA   455      -3.906-123.892 -21.309  1.00 15.00      A   
ATOM   4317  CB  ALA   455      -3.149-122.561 -21.370  1.00 15.00      A   
ATOM   4318  C   ALA   455      -3.188-124.920 -20.423  1.00 15.00      A   
ATOM   4319  O   ALA   455      -2.223-124.613 -19.737  1.00 15.00      A   
ATOM   4320  N   LYS   456      -3.705-126.141 -20.434  1.00 15.00      A   
ATOM   4321  HN  LYS   456      -4.408-126.343 -21.086  1.00 15.00      A   
ATOM   4322  CA  LYS   456      -3.273-127.211 -19.512  1.00 15.00      A   
ATOM   4323  CB  LYS   456      -4.368-128.276 -19.396  1.00 15.00      A   
ATOM   4324  CG  LYS   456      -5.704-127.790 -18.821  1.00 15.00      A   
ATOM   4325  CD  LYS   456      -5.526-127.230 -17.395  1.00 15.00      A   
ATOM   4326  CE  LYS   456      -6.853-126.951 -16.686  1.00 15.00      A   
ATOM   4327  NZ  LYS   456      -6.664-126.116 -15.478  1.00 15.00      A   
ATOM   4328  HZ1 LYS   456      -7.580-125.942 -15.017  1.00 15.00      A   
ATOM   4329  HZ2 LYS   456      -6.240-125.203 -15.737  1.00 15.00      A   
ATOM   4330  HZ3 LYS   456      -6.035-126.599 -14.805  1.00 15.00      A   
ATOM   4331  C   LYS   456      -1.940-127.852 -19.892  1.00 15.00      A   
ATOM   4332  O   LYS   456      -1.294-128.478 -19.040  1.00 15.00      A   
ATOM   4333  N   LYS   457      -1.535-127.686 -21.155  1.00 15.00      A   
ATOM   4334  HN  LYS   457      -2.125-127.219 -21.783  1.00 15.00      A   
ATOM   4335  CA  LYS   457      -0.225-128.182 -21.641  1.00 15.00      A   
ATOM   4336  CB  LYS   457      -0.403-128.910 -22.988  1.00 15.00      A   
ATOM   4337  CG  LYS   457      -1.220-130.208 -22.911  1.00 15.00      A   
ATOM   4338  CD  LYS   457      -0.532-131.225 -22.022  1.00 15.00      A   
ATOM   4339  CE  LYS   457      -1.116-132.640 -22.218  1.00 15.00      A   
ATOM   4340  NZ  LYS   457      -2.459-132.737 -21.585  1.00 15.00      A   
ATOM   4341  HZ1 LYS   457      -3.107-132.046 -22.014  1.00 15.00      A   
ATOM   4342  HZ2 LYS   457      -2.389-132.543 -20.566  1.00 15.00      A   
ATOM   4343  HZ3 LYS   457      -2.849-133.692 -21.719  1.00 15.00      A   
ATOM   4344  C   LYS   457       0.869-127.104 -21.798  1.00 15.00      A   
ATOM   4345  O   LYS   457       2.011-127.424 -22.172  1.00 15.00      A   
ATOM   4346  N   MET   458       0.507-125.834 -21.543  1.00 15.00      A   
ATOM   4347  HN  MET   458      -0.415-125.651 -21.265  1.00 15.00      A   
ATOM   4348  CA  MET   458       1.447-124.713 -21.668  1.00 15.00      A   
ATOM   4349  CB  MET   458       0.714-123.373 -21.548  1.00 15.00      A   
ATOM   4350  CG  MET   458       1.609-122.139 -21.948  1.00 15.00      A   
ATOM   4351  SD  MET   458       0.604-120.748 -21.541  1.00 15.00      A   
ATOM   4352  CE  MET   458       0.352-120.919 -19.741  1.00 15.00      A   
ATOM   4353  C   MET   458       2.576-124.822 -20.652  1.00 15.00      A   
ATOM   4354  O   MET   458       2.311-124.987 -19.436  1.00 15.00      A   
ATOM   4355  N   GLU   459       3.832-124.753 -21.151  1.00 15.00      A   
ATOM   4356  HN  GLU   459       3.940-124.615 -22.115  1.00 15.00      A   
ATOM   4357  CA  GLU   459       5.019-124.871 -20.344  1.00 15.00      A   
ATOM   4358  CB  GLU   459       5.992-125.871 -20.969  1.00 15.00      A   
ATOM   4359  CG  GLU   459       5.422-127.305 -21.029  1.00 15.00      A   
ATOM   4360  CD  GLU   459       6.325-128.251 -21.800  1.00 15.00      A   
ATOM   4361  OE1 GLU   459       7.544-127.980 -21.848  1.00 15.00      A   
ATOM   4362  OE2 GLU   459       5.823-129.267 -22.330  1.00 15.00      A   
ATOM   4363  C   GLU   459       5.729-123.536 -20.162  1.00 15.00      A   
ATOM   4364  O   GLU   459       6.413-123.354 -19.161  1.00 15.00      A   
ATOM   4365  N   MET   460       5.539-122.602 -21.097  1.00 15.00      A   
ATOM   4366  HN  MET   460       4.917-122.778 -21.834  1.00 15.00      A   
ATOM   4367  CA  MET   460       6.252-121.302 -21.041  1.00 15.00      A   
ATOM   4368  CB  MET   460       7.487-121.306 -21.970  1.00 15.00      A   
ATOM   4369  CG  MET   460       8.276-119.938 -22.015  1.00 15.00      A   
ATOM   4370  SD  MET   460       9.873-120.226 -22.777  1.00 15.00      A   
ATOM   4371  CE  MET   460      10.666-118.655 -22.488  1.00 15.00      A   
ATOM   4372  C   MET   460       5.275-120.207 -21.451  1.00 15.00      A   
ATOM   4373  O   MET   460       4.608-120.308 -22.519  1.00 15.00      A   
ATOM   4374  N   LEU   461       5.173-119.162 -20.610  1.00 15.00      A   
ATOM   4375  HN  LEU   461       5.715-119.137 -19.794  1.00 15.00      A   
ATOM   4376  CA  LEU   461       4.260-118.067 -20.908  1.00 15.00      A   
ATOM   4377  CB  LEU   461       3.017-118.124 -19.992  1.00 15.00      A   
ATOM   4378  CG  LEU   461       2.088-116.909 -20.024  1.00 15.00      A   
ATOM   4379  CD1 LEU   461       1.436-116.826 -21.464  1.00 15.00      A   
ATOM   4380  CD2 LEU   461       0.981-117.081 -18.936  1.00 15.00      A   
ATOM   4381  C   LEU   461       5.027-116.776 -20.696  1.00 15.00      A   
ATOM   4382  O   LEU   461       5.696-116.631 -19.663  1.00 15.00      A   
ATOM   4383  N   SER   462       4.908-115.834 -21.642  1.00 15.00      A   
ATOM   4384  HN  SER   462       4.337-115.996 -22.422  1.00 15.00      A   
ATOM   4385  CA  SER   462       5.632-114.552 -21.517  1.00 15.00      A   
ATOM   4386  CB  SER   462       6.586-114.321 -22.721  1.00 15.00      A   
ATOM   4387  OG  SER   462       7.525-115.389 -22.895  1.00 15.00      A   
ATOM   4388  HG  SER   462       7.850-115.386 -23.798  1.00 15.00      A   
ATOM   4389  C   SER   462       4.531-113.488 -21.581  1.00 15.00      A   
ATOM   4390  O   SER   462       3.649-113.533 -22.473  1.00 15.00      A   
ATOM   4391  N   VAL   463       4.597-112.512 -20.666  1.00 15.00      A   
ATOM   4392  HN  VAL   463       5.396-112.435 -20.104  1.00 15.00      A   
ATOM   4393  CA  VAL   463       3.494-111.551 -20.486  1.00 15.00      A   
ATOM   4394  CB  VAL   463       2.681-111.892 -19.214  1.00 15.00      A   
ATOM   4395  CG1 VAL   463       1.353-111.118 -19.200  1.00 15.00      A   
ATOM   4396  CG2 VAL   463       2.348-113.406 -19.130  1.00 15.00      A   
ATOM   4397  C   VAL   463       4.127-110.150 -20.312  1.00 15.00      A   
ATOM   4398  O   VAL   463       5.105-110.023 -19.590  1.00 15.00      A   
ATOM   4399  N   ALA   464       3.598-109.123 -20.998  1.00 15.00      A   
ATOM   4400  HN  ALA   464       2.913-109.293 -21.678  1.00 15.00      A   
ATOM   4401  CA  ALA   464       4.040-107.749 -20.736  1.00 15.00      A   
ATOM   4402  CB  ALA   464       5.107-107.322 -21.750  1.00 15.00      A   
ATOM   4403  C   ALA   464       2.846-106.804 -20.838  1.00 15.00      A   
ATOM   4404  O   ALA   464       1.971-106.993 -21.690  1.00 15.00      A   
ATOM   4405  N   PHE   465       2.825-105.776 -19.991  1.00 15.00      A   
ATOM   4406  HN  PHE   465       3.514-105.711 -19.297  1.00 15.00      A   
ATOM   4407  CA  PHE   465       1.775-104.723 -20.079  1.00 15.00      A   
ATOM   4408  CB  PHE   465       2.062-103.761 -21.260  1.00 15.00      A   
ATOM   4409  CG  PHE   465       3.449-103.184 -21.255  1.00 15.00      A   
ATOM   4410  CD1 PHE   465       4.438-103.717 -22.116  1.00 15.00      A   
ATOM   4411  CD2 PHE   465       3.771-102.128 -20.414  1.00 15.00      A   
ATOM   4412  CE1 PHE   465       5.738-103.187 -22.107  1.00 15.00      A   
ATOM   4413  CE2 PHE   465       5.072-101.588 -20.406  1.00 15.00      A   
ATOM   4414  CZ  PHE   465       6.051-102.147 -21.242  1.00 15.00      A   
ATOM   4415  C   PHE   465       0.355-105.297 -20.198  1.00 15.00      A   
ATOM   4416  O   PHE   465      -0.369-104.993 -21.154  1.00 15.00      A   
ATOM   4417  N   ALA   466      -0.045-106.103 -19.216  1.00 15.00      A   
ATOM   4418  HN  ALA   466       0.500-106.165 -18.404  1.00 15.00      A   
ATOM   4419  CA  ALA   466      -1.264-106.896 -19.305  1.00 15.00      A   
ATOM   4420  CB  ALA   466      -0.989-108.284 -20.013  1.00 15.00      A   
ATOM   4421  C   ALA   466      -1.849-107.144 -17.934  1.00 15.00      A   
ATOM   4422  O   ALA   466      -1.101-107.242 -16.937  1.00 15.00      A   
ATOM   4423  N   GLY   467      -3.175-107.289 -17.898  1.00 15.00      A   
ATOM   4424  HN  GLY   467      -3.689-107.124 -18.716  1.00 15.00      A   
ATOM   4425  CA  GLY   467      -3.875-107.682 -16.691  1.00 15.00      A   
ATOM   4426  C   GLY   467      -4.343-106.483 -15.890  1.00 15.00      A   
ATOM   4427  O   GLY   467      -3.948-105.324 -16.152  1.00 15.00      A   
ATOM   4428  N   ASP   468      -5.150-106.762 -14.869  1.00 15.00      A   
ATOM   4429  HN  ASP   468      -5.380-107.693 -14.667  1.00 15.00      A   
ATOM   4430  CA  ASP   468      -5.697-105.673 -14.042  1.00 15.00      A   
ATOM   4431  CB  ASP   468      -7.214-105.639 -14.142  1.00 15.00      A   
ATOM   4432  CG  ASP   468      -7.691-105.461 -15.556  1.00 15.00      A   
ATOM   4433  OD1 ASP   468      -7.182-104.553 -16.252  1.00 15.00      A   
ATOM   4434  OD2 ASP   468      -8.606-106.219 -15.940  1.00 15.00      A   
ATOM   4435  C   ASP   468      -5.296-105.785 -12.580  1.00 15.00      A   
ATOM   4436  O   ASP   468      -5.128-104.757 -11.908  1.00 15.00      A   
ATOM   4437  N   SER   469      -5.139-107.018 -12.083  1.00 15.00      A   
ATOM   4438  HN  SER   469      -5.105-107.787 -12.689  1.00 15.00      A   
ATOM   4439  CA  SER   469      -5.017-107.226 -10.626  1.00 15.00      A   
ATOM   4440  CB  SER   469      -6.402-107.223  -9.963  1.00 15.00      A   
ATOM   4441  OG  SER   469      -7.033-108.486 -10.124  1.00 15.00      A   
ATOM   4442  HG  SER   469      -6.779-108.866 -10.968  1.00 15.00      A   
ATOM   4443  C   SER   469      -4.337-108.555 -10.370  1.00 15.00      A   
ATOM   4444  O   SER   469      -4.080-109.332 -11.319  1.00 15.00      A   
ATOM   4445  N   ASP   470      -4.073-108.850  -9.099  1.00 15.00      A   
ATOM   4446  HN  ASP   470      -4.281-108.211  -8.386  1.00 15.00      A   
ATOM   4447  CA  ASP   470      -3.468-110.143  -8.785  1.00 15.00      A   
ATOM   4448  CB  ASP   470      -3.200-110.259  -7.297  1.00 15.00      A   
ATOM   4449  CG  ASP   470      -1.979-109.471  -6.893  1.00 15.00      A   
ATOM   4450  OD1 ASP   470      -0.899-110.030  -6.924  1.00 15.00      A   
ATOM   4451  OD2 ASP   470      -2.103-108.285  -6.602  1.00 15.00      A   
ATOM   4452  C   ASP   470      -4.263-111.374  -9.242  1.00 15.00      A   
ATOM   4453  O   ASP   470      -3.680-112.470  -9.358  1.00 15.00      A   
ATOM   4454  N   LEU   471      -5.561-111.209  -9.463  1.00 15.00      A   
ATOM   4455  HN  LEU   471      -5.956-110.320  -9.343  1.00 15.00      A   
ATOM   4456  CA  LEU   471      -6.430-112.336  -9.887  1.00 15.00      A   
ATOM   4457  CB  LEU   471      -7.839-111.854 -10.173  1.00 15.00      A   
ATOM   4458  CG  LEU   471      -9.126-112.598  -9.803  1.00 15.00      A   
ATOM   4459  CD1 LEU   471     -10.203-112.450 -10.923  1.00 15.00      A   
ATOM   4460  CD2 LEU   471      -8.900-114.054  -9.342  1.00 15.00      A   
ATOM   4461  C   LEU   471      -5.895-112.888 -11.175  1.00 15.00      A   
ATOM   4462  O   LEU   471      -5.991-114.121 -11.411  1.00 15.00      A   
ATOM   4463  N   GLY   472      -5.337-112.004 -12.021  1.00 15.00      A   
ATOM   4464  HN  GLY   472      -5.302-111.056 -11.774  1.00 15.00      A   
ATOM   4465  CA  GLY   472      -4.781-112.447 -13.309  1.00 15.00      A   
ATOM   4466  C   GLY   472      -3.654-113.474 -13.128  1.00 15.00      A   
ATOM   4467  O   GLY   472      -3.707-114.582 -13.675  1.00 15.00      A   
ATOM   4468  N   MET   473      -2.633-113.120 -12.352  1.00 15.00      A   
ATOM   4469  HN  MET   473      -2.610-112.235 -11.932  1.00 15.00      A   
ATOM   4470  CA  MET   473      -1.546-114.073 -12.137  1.00 15.00      A   
ATOM   4471  CB  MET   473      -0.341-113.430 -11.463  1.00 15.00      A   
ATOM   4472  CG  MET   473       0.858-114.395 -11.391  1.00 15.00      A   
ATOM   4473  SD  MET   473       2.386-113.555 -10.975  1.00 15.00      A   
ATOM   4474  CE  MET   473       2.338-113.572  -9.213  1.00 15.00      A   
ATOM   4475  C   MET   473      -1.988-115.308 -11.366  1.00 15.00      A   
ATOM   4476  O   MET   473      -1.502-116.413 -11.625  1.00 15.00      A   
ATOM   4477  N   HIS   474      -2.904-115.120 -10.436  1.00 15.00      A   
ATOM   4478  HN  HIS   474      -3.209-114.210 -10.240  1.00 15.00      A   
ATOM   4479  CA  HIS   474      -3.474-116.241  -9.692  1.00 15.00      A   
ATOM   4480  CB  HIS   474      -4.541-115.744  -8.693  1.00 15.00      A   
ATOM   4481  CG  HIS   474      -5.301-116.850  -8.049  1.00 15.00      A   
ATOM   4482  ND1 HIS   474      -4.732-117.675  -7.096  1.00 15.00      A   
ATOM   4483  CD2 HIS   474      -6.552-117.318  -8.262  1.00 15.00      A   
ATOM   4484  CE1 HIS   474      -5.610-118.600  -6.744  1.00 15.00      A   
ATOM   4485  NE2 HIS   474      -6.721-118.403  -7.432  1.00 15.00      A   
ATOM   4486  HE2 HIS   474      -7.536-118.942  -7.364  1.00 15.00      A   
ATOM   4487  C   HIS   474      -4.076-117.288 -10.628  1.00 15.00      A   
ATOM   4488  O   HIS   474      -3.825-118.473 -10.453  1.00 15.00      A   
ATOM   4489  N   HIS   475      -4.874-116.857 -11.604  1.00 15.00      A   
ATOM   4490  HN  HIS   475      -5.040-115.897 -11.713  1.00 15.00      A   
ATOM   4491  CA  HIS   475      -5.510-117.826 -12.524  1.00 15.00      A   
ATOM   4492  CB  HIS   475      -6.391-117.122 -13.573  1.00 15.00      A   
ATOM   4493  CG  HIS   475      -7.653-116.518 -13.013  1.00 15.00      A   
ATOM   4494  ND1 HIS   475      -8.467-117.180 -12.120  1.00 15.00      A   
ATOM   4495  HD1 HIS   475      -8.304-118.078 -11.764  1.00 15.00      A   
ATOM   4496  CD2 HIS   475      -8.253-115.330 -13.257  1.00 15.00      A   
ATOM   4497  CE1 HIS   475      -9.504-116.415 -11.819  1.00 15.00      A   
ATOM   4498  NE2 HIS   475      -9.400-115.289 -12.502  1.00 15.00      A   
ATOM   4499  C   HIS   475      -4.469-118.710 -13.219  1.00 15.00      A   
ATOM   4500  O   HIS   475      -4.677-119.923 -13.374  1.00 15.00      A   
ATOM   4501  N   VAL   476      -3.368-118.094 -13.637  1.00 15.00      A   
ATOM   4502  HN  VAL   476      -3.289-117.125 -13.516  1.00 15.00      A   
ATOM   4503  CA  VAL   476      -2.262-118.828 -14.277  1.00 15.00      A   
ATOM   4504  CB  VAL   476      -1.250-117.842 -14.925  1.00 15.00      A   
ATOM   4505  CG1 VAL   476       0.026-118.558 -15.429  1.00 15.00      A   
ATOM   4506  CG2 VAL   476      -1.961-117.116 -16.086  1.00 15.00      A   
ATOM   4507  C   VAL   476      -1.566-119.816 -13.344  1.00 15.00      A   
ATOM   4508  O   VAL   476      -1.417-120.990 -13.670  1.00 15.00      A   
ATOM   4509  N   LEU   477      -1.120-119.350 -12.189  1.00 15.00      A   
ATOM   4510  HN  LEU   477      -1.244-118.406 -11.957  1.00 15.00      A   
ATOM   4511  CA  LEU   477      -0.441-120.251 -11.261  1.00 15.00      A   
ATOM   4512  CB  LEU   477       0.163-119.451 -10.097  1.00 15.00      A   
ATOM   4513  CG  LEU   477       1.243-118.430 -10.490  1.00 15.00      A   
ATOM   4514  CD1 LEU   477       1.721-117.613  -9.248  1.00 15.00      A   
ATOM   4515  CD2 LEU   477       2.456-119.195 -11.102  1.00 15.00      A   
ATOM   4516  C   LEU   477      -1.391-121.344 -10.736  1.00 15.00      A   
ATOM   4517  O   LEU   477      -0.964-122.475 -10.501  1.00 15.00      A   
ATOM   4518  N   SER   478      -2.660-121.020 -10.556  1.00 15.00      A   
ATOM   4519  HN  SER   478      -2.969-120.115 -10.771  1.00 15.00      A   
ATOM   4520  CA  SER   478      -3.606-122.011 -10.036  1.00 15.00      A   
ATOM   4521  CB  SER   478      -4.843-121.289  -9.466  1.00 15.00      A   
ATOM   4522  OG  SER   478      -5.864-122.194  -9.184  1.00 15.00      A   
ATOM   4523  HG  SER   478      -5.590-122.773  -8.469  1.00 15.00      A   
ATOM   4524  C   SER   478      -4.008-123.035 -11.119  1.00 15.00      A   
ATOM   4525  O   SER   478      -4.217-124.230 -10.820  1.00 15.00      A   
ATOM   4526  N   GLY   479      -4.107-122.599 -12.370  1.00 15.00      A   
ATOM   4527  HN  GLY   479      -3.747-121.720 -12.611  1.00 15.00      A   
ATOM   4528  CA  GLY   479      -4.759-123.443 -13.388  1.00 15.00      A   
ATOM   4529  C   GLY   479      -3.830-124.138 -14.390  1.00 15.00      A   
ATOM   4530  O   GLY   479      -4.228-125.147 -15.000  1.00 15.00      A   
ATOM   4531  N   CYS   480      -2.617-123.593 -14.577  1.00 15.00      A   
ATOM   4532  HN  CYS   480      -2.313-122.877 -13.981  1.00 15.00      A   
ATOM   4533  CA  CYS   480      -1.731-124.055 -15.668  1.00 15.00      A   
ATOM   4534  CB  CYS   480      -0.842-122.913 -16.174  1.00 15.00      A   
ATOM   4535  SG  CYS   480      -1.850-121.663 -16.992  1.00 15.00      A   
ATOM   4536  HG  CYS   480      -1.050-120.678 -17.373  1.00 15.00      A   
ATOM   4537  C   CYS   480      -0.894-125.231 -15.215  1.00 15.00      A   
ATOM   4538  O   CYS   480       0.244-125.066 -14.791  1.00 15.00      A   
ATOM   4539  N   ASP   481      -1.490-126.420 -15.335  1.00 15.00      A   
ATOM   4540  HN  ASP   481      -2.366-126.467 -15.771  1.00 15.00      A   
ATOM   4541  CA  ASP   481      -0.888-127.646 -14.843  1.00 15.00      A   
ATOM   4542  CB  ASP   481      -1.704-128.852 -15.307  1.00 15.00      A   
ATOM   4543  CG  ASP   481      -3.115-128.910 -14.720  1.00 15.00      A   
ATOM   4544  OD1 ASP   481      -3.520-128.058 -13.916  1.00 15.00      A   
ATOM   4545  OD2 ASP   481      -3.831-129.852 -15.084  1.00 15.00      A   
ATOM   4546  C   ASP   481       0.568-127.891 -15.259  1.00 15.00      A   
ATOM   4547  O   ASP   481       1.342-128.442 -14.470  1.00 15.00      A   
ATOM   4548  N   SER   482       0.916-127.548 -16.504  1.00 15.00      A   
ATOM   4549  HN  SER   482       0.297-127.016 -17.046  1.00 15.00      A   
ATOM   4550  CA  SER   482       2.197-127.949 -17.070  1.00 15.00      A   
ATOM   4551  CB  SER   482       2.018-128.421 -18.532  1.00 15.00      A   
ATOM   4552  OG  SER   482       1.109-129.524 -18.610  1.00 15.00      A   
ATOM   4553  HG  SER   482       1.507-130.232 -19.122  1.00 15.00      A   
ATOM   4554  C   SER   482       3.256-126.863 -17.002  1.00 15.00      A   
ATOM   4555  O   SER   482       4.364-127.031 -17.527  1.00 15.00      A   
ATOM   4556  N   LEU   483       2.895-125.737 -16.390  1.00 15.00      A   
ATOM   4557  HN  LEU   483       2.034-125.700 -15.923  1.00 15.00      A   
ATOM   4558  CA  LEU   483       3.758-124.551 -16.400  1.00 15.00      A   
ATOM   4559  CB  LEU   483       3.093-123.464 -15.565  1.00 15.00      A   
ATOM   4560  CG  LEU   483       2.975-122.004 -15.955  1.00 15.00      A   
ATOM   4561  CD1 LEU   483       3.000-121.076 -14.644  1.00 15.00      A   
ATOM   4562  CD2 LEU   483       3.744-121.465 -17.184  1.00 15.00      A   
ATOM   4563  C   LEU   483       5.178-124.810 -15.876  1.00 15.00      A   
ATOM   4564  O   LEU   483       5.386-125.358 -14.786  1.00 15.00      A   
ATOM   4565  N   ARG   484       6.165-124.422 -16.670  1.00 15.00      A   
ATOM   4566  HN  ARG   484       5.955-124.037 -17.547  1.00 15.00      A   
ATOM   4567  CA  ARG   484       7.563-124.558 -16.261  1.00 15.00      A   
ATOM   4568  CB  ARG   484       8.335-125.430 -17.253  1.00 15.00      A   
ATOM   4569  CG  ARG   484       7.924-126.917 -17.219  1.00 15.00      A   
ATOM   4570  CD  ARG   484       8.514-127.672 -18.445  1.00 15.00      A   
ATOM   4571  NE  ARG   484       9.869-127.223 -18.646  1.00 15.00      A   
ATOM   4572  HE  ARG   484      10.488-127.371 -17.901  1.00 15.00      A   
ATOM   4573  CZ  ARG   484      10.356-126.631 -19.739  1.00 15.00      A   
ATOM   4574  NH1 ARG   484       9.648-126.470 -20.838  1.00 15.00      A   
ATOM   4575 HH11 ARG   484      10.071-126.002 -21.665  1.00 15.00      A   
ATOM   4576 HH12 ARG   484       8.666-126.811 -20.879  1.00 15.00      A   
ATOM   4577  NH2 ARG   484      11.609-126.229 -19.719  1.00 15.00      A   
ATOM   4578 HH21 ARG   484      12.018-125.769 -20.548  1.00 15.00      A   
ATOM   4579 HH22 ARG   484      12.188-126.376 -18.868  1.00 15.00      A   
ATOM   4580  C   ARG   484       8.271-123.209 -16.131  1.00 15.00      A   
ATOM   4581  O   ARG   484       9.109-123.061 -15.255  1.00 15.00      A   
ATOM   4582  N   LYS   485       7.982-122.258 -17.022  1.00 15.00      A   
ATOM   4583  HN  LYS   485       7.350-122.439 -17.749  1.00 15.00      A   
ATOM   4584  CA  LYS   485       8.622-120.929 -16.905  1.00 15.00      A   
ATOM   4585  CB  LYS   485       9.663-120.723 -18.016  1.00 15.00      A   
ATOM   4586  CG  LYS   485      10.965-121.534 -17.797  1.00 15.00      A   
ATOM   4587  CD  LYS   485      11.816-121.484 -19.059  1.00 15.00      A   
ATOM   4588  CE  LYS   485      11.368-122.488 -20.075  1.00 15.00      A   
ATOM   4589  NZ  LYS   485      12.151-122.410 -21.389  1.00 15.00      A   
ATOM   4590  HZ1 LYS   485      13.124-122.748 -21.246  1.00 15.00      A   
ATOM   4591  HZ2 LYS   485      12.185-121.428 -21.727  1.00 15.00      A   
ATOM   4592  HZ3 LYS   485      11.692-122.997 -22.114  1.00 15.00      A   
ATOM   4593  C   LYS   485       7.537-119.884 -17.105  1.00 15.00      A   
ATOM   4594  O   LYS   485       6.780-119.967 -18.079  1.00 15.00      A   
ATOM   4595  N   LEU   486       7.451-118.933 -16.187  1.00 15.00      A   
ATOM   4596  HN  LEU   486       8.014-118.983 -15.386  1.00 15.00      A   
ATOM   4597  CA  LEU   486       6.527-117.806 -16.350  1.00 15.00      A   
ATOM   4598  CB  LEU   486       5.472-117.855 -15.225  1.00 15.00      A   
ATOM   4599  CG  LEU   486       4.490-116.653 -15.118  1.00 15.00      A   
ATOM   4600  CD1 LEU   486       3.771-116.471 -16.479  1.00 15.00      A   
ATOM   4601  CD2 LEU   486       3.456-116.913 -14.023  1.00 15.00      A   
ATOM   4602  C   LEU   486       7.398-116.527 -16.251  1.00 15.00      A   
ATOM   4603  O   LEU   486       8.236-116.430 -15.349  1.00 15.00      A   
ATOM   4604  N   GLU   487       7.241-115.586 -17.191  1.00 15.00      A   
ATOM   4605  HN  GLU   487       6.541-115.680 -17.870  1.00 15.00      A   
ATOM   4606  CA  GLU   487       8.136-114.397 -17.199  1.00 15.00      A   
ATOM   4607  CB  GLU   487       9.275-114.490 -18.236  1.00 15.00      A   
ATOM   4608  CG  GLU   487       8.830-114.931 -19.674  1.00 15.00      A   
ATOM   4609  CD  GLU   487      10.017-115.299 -20.583  1.00 15.00      A   
ATOM   4610  OE1 GLU   487       9.855-115.340 -21.839  1.00 15.00      A   
ATOM   4611  OE2 GLU   487      11.102-115.558 -20.046  1.00 15.00      A   
ATOM   4612  C   GLU   487       7.237-113.215 -17.499  1.00 15.00      A   
ATOM   4613  O   GLU   487       6.498-113.219 -18.504  1.00 15.00      A   
ATOM   4614  N   ILE   488       7.279-112.239 -16.592  1.00 15.00      A   
ATOM   4615  HN  ILE   488       7.986-112.231 -15.914  1.00 15.00      A   
ATOM   4616  CA  ILE   488       6.260-111.168 -16.608  1.00 15.00      A   
ATOM   4617  CB  ILE   488       5.261-111.359 -15.416  1.00 15.00      A   
ATOM   4618  CG1 ILE   488       4.534-112.732 -15.520  1.00 15.00      A   
ATOM   4619  CG2 ILE   488       4.170-110.230 -15.432  1.00 15.00      A   
ATOM   4620  CD1 ILE   488       3.823-113.123 -14.153  1.00 15.00      A   
ATOM   4621  C   ILE   488       6.956-109.844 -16.465  1.00 15.00      A   
ATOM   4622  O   ILE   488       7.834-109.686 -15.585  1.00 15.00      A   
ATOM   4623  N   ARG   489       6.534-108.832 -17.250  1.00 15.00      A   
ATOM   4624  HN  ARG   489       5.887-108.981 -17.971  1.00 15.00      A   
ATOM   4625  CA  ARG   489       7.084-107.494 -16.980  1.00 15.00      A   
ATOM   4626  CB  ARG   489       8.165-107.137 -18.027  1.00 15.00      A   
ATOM   4627  CG  ARG   489       7.663-107.213 -19.475  1.00 15.00      A   
ATOM   4628  CD  ARG   489       8.591-106.508 -20.480  1.00 15.00      A   
ATOM   4629  NE  ARG   489       8.674-105.076 -20.195  1.00 15.00      A   
ATOM   4630  HE  ARG   489       8.033-104.710 -19.551  1.00 15.00      A   
ATOM   4631  CZ  ARG   489       9.558-104.246 -20.751  1.00 15.00      A   
ATOM   4632  NH1 ARG   489      10.424-104.686 -21.661  1.00 15.00      A   
ATOM   4633 HH11 ARG   489      10.416-105.686 -21.945  1.00 15.00      A   
ATOM   4634 HH12 ARG   489      11.109-104.029 -22.088  1.00 15.00      A   
ATOM   4635  NH2 ARG   489       9.557-102.968 -20.414  1.00 15.00      A   
ATOM   4636 HH21 ARG   489      10.244-102.316 -20.844  1.00 15.00      A   
ATOM   4637 HH22 ARG   489       8.869-102.614 -19.719  1.00 15.00      A   
ATOM   4638  C   ARG   489       5.933-106.492 -17.033  1.00 15.00      A   
ATOM   4639  O   ARG   489       5.016-106.649 -17.842  1.00 15.00      A   
ATOM   4640  N   ASP   490       5.988-105.480 -16.173  1.00 15.00      A   
ATOM   4641  HN  ASP   490       6.640-105.509 -15.442  1.00 15.00      A   
ATOM   4642  CA  ASP   490       5.093-104.316 -16.292  1.00 15.00      A   
ATOM   4643  CB  ASP   490       5.408-103.548 -17.601  1.00 15.00      A   
ATOM   4644  CG  ASP   490       6.797-102.938 -17.610  1.00 15.00      A   
ATOM   4645  OD1 ASP   490       6.971-101.829 -17.075  1.00 15.00      A   
ATOM   4646  OD2 ASP   490       7.715-103.552 -18.185  1.00 15.00      A   
ATOM   4647  C   ASP   490       3.623-104.686 -16.229  1.00 15.00      A   
ATOM   4648  O   ASP   490       2.835-104.236 -17.053  1.00 15.00      A   
ATOM   4649  N   CYS   491       3.251-105.511 -15.234  1.00 15.00      A   
ATOM   4650  HN  CYS   491       3.940-105.855 -14.628  1.00 15.00      A   
ATOM   4651  CA  CYS   491       1.871-105.914 -15.018  1.00 15.00      A   
ATOM   4652  CB  CYS   491       1.711-107.425 -15.285  1.00 15.00      A   
ATOM   4653  SG  CYS   491       1.938-107.920 -17.054  1.00 15.00      A   
ATOM   4654  HG  CYS   491       1.592-106.891 -17.814  1.00 15.00      A   
ATOM   4655  C   CYS   491       1.521-105.625 -13.562  1.00 15.00      A   
ATOM   4656  O   CYS   491       2.384-105.705 -12.696  1.00 15.00      A   
ATOM   4657  N   PRO   492       0.246-105.315 -13.281  1.00 15.00      A   
ATOM   4658  CA  PRO   492      -0.219-105.044 -11.908  1.00 15.00      A   
ATOM   4659  CB  PRO   492      -1.519-104.287 -12.141  1.00 15.00      A   
ATOM   4660  CG  PRO   492      -2.043-104.842 -13.431  1.00 15.00      A   
ATOM   4661  CD  PRO   492      -0.831-105.151 -14.280  1.00 15.00      A   
ATOM   4662  C   PRO   492      -0.451-106.327 -11.082  1.00 15.00      A   
ATOM   4663  O   PRO   492      -1.554-106.560 -10.576  1.00 15.00      A   
ATOM   4664  N   PHE   493       0.603-107.128 -10.973  1.00 15.00      A   
ATOM   4665  HN  PHE   493       1.436-106.837 -11.400  1.00 15.00      A   
ATOM   4666  CA  PHE   493       0.621-108.402 -10.271  1.00 15.00      A   
ATOM   4667  CB  PHE   493       1.118-109.548 -11.181  1.00 15.00      A   
ATOM   4668  CG  PHE   493       0.282-109.793 -12.449  1.00 15.00      A   
ATOM   4669  CD1 PHE   493       0.869-110.411 -13.560  1.00 15.00      A   
ATOM   4670  CD2 PHE   493      -1.082-109.466 -12.514  1.00 15.00      A   
ATOM   4671  CE1 PHE   493       0.103-110.673 -14.709  1.00 15.00      A   
ATOM   4672  CE2 PHE   493      -1.840-109.707 -13.641  1.00 15.00      A   
ATOM   4673  CZ  PHE   493      -1.251-110.308 -14.757  1.00 15.00      A   
ATOM   4674  C   PHE   493       1.634-108.241  -9.151  1.00 15.00      A   
ATOM   4675  O   PHE   493       2.731-107.673  -9.349  1.00 15.00      A   
ATOM   4676  N   GLY   494       1.299-108.766  -7.969  1.00 15.00      A   
ATOM   4677  HN  GLY   494       0.543-109.386  -7.900  1.00 15.00      A   
ATOM   4678  CA  GLY   494       2.068-108.404  -6.800  1.00 15.00      A   
ATOM   4679  C   GLY   494       2.136-109.476  -5.763  1.00 15.00      A   
ATOM   4680  O   GLY   494       2.186-110.682  -6.059  1.00 15.00      A   
ATOM   4681  N   ASP   495       2.042-109.027  -4.531  1.00 15.00      A   
ATOM   4682  HN  ASP   495       1.839-108.081  -4.378  1.00 15.00      A   
ATOM   4683  CA  ASP   495       2.233-109.907  -3.394  1.00 15.00      A   
ATOM   4684  CB  ASP   495       2.165-109.076  -2.121  1.00 15.00      A   
ATOM   4685  CG  ASP   495       3.251-107.999  -2.076  1.00 15.00      A   
ATOM   4686  OD1 ASP   495       4.037-107.927  -3.041  1.00 15.00      A   
ATOM   4687  OD2 ASP   495       3.333-107.267  -1.088  1.00 15.00      A   
ATOM   4688  C   ASP   495       1.181-111.007  -3.299  1.00 15.00      A   
ATOM   4689  O   ASP   495       1.489-112.122  -2.867  1.00 15.00      A   
ATOM   4690  N   LYS   496      -0.067-110.655  -3.604  1.00 15.00      A   
ATOM   4691  HN  LYS   496      -0.235-109.813  -4.076  1.00 15.00      A   
ATOM   4692  CA  LYS   496      -1.196-111.525  -3.235  1.00 15.00      A   
ATOM   4693  CB  LYS   496      -2.510-110.790  -3.424  1.00 15.00      A   
ATOM   4694  CG  LYS   496      -2.732-109.708  -2.339  1.00 15.00      A   
ATOM   4695  CD  LYS   496      -4.044-109.015  -2.616  1.00 15.00      A   
ATOM   4696  CE  LYS   496      -3.932-107.540  -2.304  1.00 15.00      A   
ATOM   4697  NZ  LYS   496      -2.898-106.899  -3.189  1.00 15.00      A   
ATOM   4698  HZ1 LYS   496      -3.165-107.010  -4.188  1.00 15.00      A   
ATOM   4699  HZ2 LYS   496      -1.971-107.345  -3.038  1.00 15.00      A   
ATOM   4700  HZ3 LYS   496      -2.821-105.885  -2.972  1.00 15.00      A   
ATOM   4701  C   LYS   496      -1.187-112.827  -4.025  1.00 15.00      A   
ATOM   4702  O   LYS   496      -1.292-113.904  -3.430  1.00 15.00      A   
ATOM   4703  N   ALA   497      -1.039-112.741  -5.356  1.00 15.00      A   
ATOM   4704  HN  ALA   497      -0.942-111.865  -5.784  1.00 15.00      A   
ATOM   4705  CA  ALA   497      -1.023-113.967  -6.173  1.00 15.00      A   
ATOM   4706  CB  ALA   497      -1.199-113.647  -7.663  1.00 15.00      A   
ATOM   4707  C   ALA   497       0.225-114.781  -5.940  1.00 15.00      A   
ATOM   4708  O   ALA   497       0.166-116.011  -5.917  1.00 15.00      A   
ATOM   4709  N   LEU   498       1.350-114.089  -5.724  1.00 15.00      A   
ATOM   4710  HN  LEU   498       1.311-113.111  -5.685  1.00 15.00      A   
ATOM   4711  CA  LEU   498       2.644-114.765  -5.544  1.00 15.00      A   
ATOM   4712  CB  LEU   498       3.751-113.688  -5.413  1.00 15.00      A   
ATOM   4713  CG  LEU   498       5.184-114.164  -5.223  1.00 15.00      A   
ATOM   4714  CD1 LEU   498       5.608-114.896  -6.489  1.00 15.00      A   
ATOM   4715  CD2 LEU   498       6.105-112.978  -4.954  1.00 15.00      A   
ATOM   4716  C   LEU   498       2.638-115.625  -4.272  1.00 15.00      A   
ATOM   4717  O   LEU   498       3.064-116.801  -4.257  1.00 15.00      A   
ATOM   4718  N   LEU   499       2.215-115.030  -3.165  1.00 15.00      A   
ATOM   4719  HN  LEU   499       1.873-114.112  -3.189  1.00 15.00      A   
ATOM   4720  CA  LEU   499       2.269-115.770  -1.913  1.00 15.00      A   
ATOM   4721  CB  LEU   499       2.208-114.802  -0.744  1.00 15.00      A   
ATOM   4722  CG  LEU   499       3.445-113.892  -0.583  1.00 15.00      A   
ATOM   4723  CD1 LEU   499       3.100-112.850   0.465  1.00 15.00      A   
ATOM   4724  CD2 LEU   499       4.647-114.707  -0.191  1.00 15.00      A   
ATOM   4725  C   LEU   499       1.116-116.780  -1.820  1.00 15.00      A   
ATOM   4726  O   LEU   499       1.277-117.830  -1.224  1.00 15.00      A   
ATOM   4727  N   ALA   500      -0.022-116.478  -2.426  1.00 15.00      A   
ATOM   4728  HN  ALA   500      -0.112-115.619  -2.890  1.00 15.00      A   
ATOM   4729  CA  ALA   500      -1.163-117.427  -2.410  1.00 15.00      A   
ATOM   4730  CB  ALA   500      -2.355-116.804  -3.014  1.00 15.00      A   
ATOM   4731  C   ALA   500      -0.851-118.732  -3.157  1.00 15.00      A   
ATOM   4732  O   ALA   500      -1.455-119.784  -2.880  1.00 15.00      A   
ATOM   4733  N   ASN   501       0.087-118.647  -4.095  1.00 15.00      A   
ATOM   4734  HN  ASN   501       0.522-117.783  -4.251  1.00 15.00      A   
ATOM   4735  CA  ASN   501       0.492-119.792  -4.899  1.00 15.00      A   
ATOM   4736  CB  ASN   501       0.245-119.435  -6.373  1.00 15.00      A   
ATOM   4737  CG  ASN   501      -1.217-119.207  -6.650  1.00 15.00      A   
ATOM   4738  OD1 ASN   501      -1.963-120.298  -6.769  1.00 15.00      A   
ATOM   4739  ND2 ASN   501      -1.698-118.047  -6.686  1.00 15.00      A   
ATOM   4740 HD21 ASN   501      -1.095-117.291  -6.529  1.00 15.00      A   
ATOM   4741 HD22 ASN   501      -2.656-117.948  -6.870  1.00 15.00      A   
ATOM   4742  C   ASN   501       1.943-120.179  -4.719  1.00 15.00      A   
ATOM   4743  O   ASN   501       2.549-120.693  -5.656  1.00 15.00      A   
ATOM   4744  N   ALA   502       2.515-119.945  -3.525  1.00 15.00      A   
ATOM   4745  HN  ALA   502       1.971-119.590  -2.791  1.00 15.00      A   
ATOM   4746  CA  ALA   502       3.932-120.211  -3.305  1.00 15.00      A   
ATOM   4747  CB  ALA   502       4.338-119.904  -1.869  1.00 15.00      A   
ATOM   4748  C   ALA   502       4.329-121.656  -3.654  1.00 15.00      A   
ATOM   4749  O   ALA   502       5.376-121.858  -4.235  1.00 15.00      A   
ATOM   4750  N   SER   503       3.528-122.655  -3.267  1.00 15.00      A   
ATOM   4751  HN  SER   503       2.673-122.457  -2.831  1.00 15.00      A   
ATOM   4752  CA  SER   503       3.932-124.055  -3.497  1.00 15.00      A   
ATOM   4753  CB  SER   503       2.970-125.008  -2.801  1.00 15.00      A   
ATOM   4754  OG  SER   503       1.683-124.854  -3.386  1.00 15.00      A   
ATOM   4755  HG  SER   503       1.067-124.530  -2.725  1.00 15.00      A   
ATOM   4756  C   SER   503       4.038-124.405  -4.990  1.00 15.00      A   
ATOM   4757  O   SER   503       4.809-125.299  -5.378  1.00 15.00      A   
ATOM   4758  N   LYS   504       3.272-123.704  -5.819  1.00 15.00      A   
ATOM   4759  HN  LYS   504       2.655-123.038  -5.448  1.00 15.00      A   
ATOM   4760  CA  LYS   504       3.322-123.898  -7.284  1.00 15.00      A   
ATOM   4761  CB  LYS   504       2.308-122.957  -7.992  1.00 15.00      A   
ATOM   4762  CG  LYS   504       2.324-123.049  -9.559  1.00 15.00      A   
ATOM   4763  CD  LYS   504       1.893-124.456 -10.074  1.00 15.00      A   
ATOM   4764  CE  LYS   504       1.640-124.329 -11.608  1.00 15.00      A   
ATOM   4765  NZ  LYS   504       1.291-125.683 -12.208  1.00 15.00      A   
ATOM   4766  HZ1 LYS   504       1.124-125.588 -13.231  1.00 15.00      A   
ATOM   4767  HZ2 LYS   504       0.432-126.061 -11.762  1.00 15.00      A   
ATOM   4768  HZ3 LYS   504       2.071-126.354 -12.054  1.00 15.00      A   
ATOM   4769  C   LYS   504       4.747-123.677  -7.814  1.00 15.00      A   
ATOM   4770  O   LYS   504       5.182-124.331  -8.764  1.00 15.00      A   
ATOM   4771  N   LEU   505       5.470-122.742  -7.194  1.00 15.00      A   
ATOM   4772  HN  LEU   505       5.083-122.302  -6.409  1.00 15.00      A   
ATOM   4773  CA  LEU   505       6.809-122.338  -7.623  1.00 15.00      A   
ATOM   4774  CB  LEU   505       7.293-121.093  -6.827  1.00 15.00      A   
ATOM   4775  CG  LEU   505       6.335-119.873  -6.876  1.00 15.00      A   
ATOM   4776  CD1 LEU   505       6.864-118.718  -5.978  1.00 15.00      A   
ATOM   4777  CD2 LEU   505       6.101-119.393  -8.335  1.00 15.00      A   
ATOM   4778  C   LEU   505       7.816-123.481  -7.535  1.00 15.00      A   
ATOM   4779  O   LEU   505       8.818-123.475  -8.292  1.00 15.00      A   
ATOM   4780  N   GLU   506       7.572-124.452  -6.641  1.00 15.00      A   
ATOM   4781  HN  GLU   506       6.792-124.379  -6.052  1.00 15.00      A   
ATOM   4782  CA  GLU   506       8.459-125.630  -6.529  1.00 15.00      A   
ATOM   4783  CB  GLU   506       8.287-126.371  -5.179  1.00 15.00      A   
ATOM   4784  CG  GLU   506       9.048-125.694  -4.100  1.00 15.00      A   
ATOM   4785  CD  GLU   506       9.021-126.425  -2.760  1.00 15.00      A   
ATOM   4786  OE1 GLU   506       8.126-127.271  -2.550  1.00 15.00      A   
ATOM   4787  OE2 GLU   506       9.893-126.134  -1.930  1.00 15.00      A   
ATOM   4788  C   GLU   506       8.263-126.611  -7.688  1.00 15.00      A   
ATOM   4789  O   GLU   506       9.035-127.548  -7.822  1.00 15.00      A   
ATOM   4790  N   THR   507       7.237-126.381  -8.520  1.00 15.00      A   
ATOM   4791  HN  THR   507       6.656-125.613  -8.340  1.00 15.00      A   
ATOM   4792  CA  THR   507       6.939-127.223  -9.689  1.00 15.00      A   
ATOM   4793  CB  THR   507       5.420-127.539  -9.804  1.00 15.00      A   
ATOM   4794  OG1 THR   507       4.728-126.350 -10.234  1.00 15.00      A   
ATOM   4795  HG1 THR   507       3.783-126.520 -10.258  1.00 15.00      A   
ATOM   4796  CG2 THR   507       4.911-127.984  -8.460  1.00 15.00      A   
ATOM   4797  C   THR   507       7.404-126.626 -11.012  1.00 15.00      A   
ATOM   4798  O   THR   507       7.173-127.224 -12.058  1.00 15.00      A   
ATOM   4799  N   MET   508       8.073-125.469 -10.957  1.00 15.00      A   
ATOM   4800  HN  MET   508       8.300-125.109 -10.074  1.00 15.00      A   
ATOM   4801  CA  MET   508       8.485-124.712 -12.134  1.00 15.00      A   
ATOM   4802  CB  MET   508       7.874-123.289 -12.086  1.00 15.00      A   
ATOM   4803  CG  MET   508       6.353-123.280 -12.012  1.00 15.00      A   
ATOM   4804  SD  MET   508       5.553-121.741 -11.572  1.00 15.00      A   
ATOM   4805  CE  MET   508       6.217-120.607 -12.836  1.00 15.00      A   
ATOM   4806  C   MET   508       9.986-124.533 -12.146  1.00 15.00      A   
ATOM   4807  O   MET   508      10.603-124.510 -11.078  1.00 15.00      A   
ATOM   4808  N   ARG   509      10.576-124.349 -13.326  1.00 15.00      A   
ATOM   4809  HN  ARG   509      10.076-124.493 -14.156  1.00 15.00      A   
ATOM   4810  CA  ARG   509      11.993-123.926 -13.372  1.00 15.00      A   
ATOM   4811  CB  ARG   509      12.532-123.865 -14.802  1.00 15.00      A   
ATOM   4812  CG  ARG   509      14.013-123.373 -14.849  1.00 15.00      A   
ATOM   4813  CD  ARG   509      14.534-123.131 -16.248  1.00 15.00      A   
ATOM   4814  NE  ARG   509      14.620-124.388 -16.974  1.00 15.00      A   
ATOM   4815  HE  ARG   509      14.535-125.221 -16.465  1.00 15.00      A   
ATOM   4816  CZ  ARG   509      14.806-124.447 -18.279  1.00 15.00      A   
ATOM   4817  NH1 ARG   509      14.945-123.311 -18.981  1.00 15.00      A   
ATOM   4818 HH11 ARG   509      14.906-122.392 -18.496  1.00 15.00      A   
ATOM   4819 HH12 ARG   509      15.092-123.350 -20.010  1.00 15.00      A   
ATOM   4820  NH2 ARG   509      14.844-125.625 -18.863  1.00 15.00      A   
ATOM   4821 HH21 ARG   509      14.728-126.490 -18.297  1.00 15.00      A   
ATOM   4822 HH22 ARG   509      14.992-125.692 -19.885  1.00 15.00      A   
ATOM   4823  C   ARG   509      12.169-122.547 -12.697  1.00 15.00      A   
ATOM   4824  O   ARG   509      13.073-122.371 -11.845  1.00 15.00      A   
ATOM   4825  N   SER   510      11.296-121.584 -13.041  1.00 15.00      A   
ATOM   4826  HN  SER   510      10.517-121.792 -13.598  1.00 15.00      A   
ATOM   4827  CA  SER   510      11.533-120.211 -12.565  1.00 15.00      A   
ATOM   4828  CB  SER   510      12.763-119.620 -13.276  1.00 15.00      A   
ATOM   4829  OG  SER   510      12.560-119.459 -14.695  1.00 15.00      A   
ATOM   4830  HG  SER   510      13.002-118.661 -14.993  1.00 15.00      A   
ATOM   4831  C   SER   510      10.340-119.315 -12.789  1.00 15.00      A   
ATOM   4832  O   SER   510       9.502-119.609 -13.644  1.00 15.00      A   
ATOM   4833  N   LEU   511      10.290-118.215 -12.020  1.00 15.00      A   
ATOM   4834  HN  LEU   511      10.930-118.124 -11.284  1.00 15.00      A   
ATOM   4835  CA  LEU   511       9.328-117.164 -12.239  1.00 15.00      A   
ATOM   4836  CB  LEU   511       8.307-117.149 -11.107  1.00 15.00      A   
ATOM   4837  CG  LEU   511       7.488-115.848 -10.948  1.00 15.00      A   
ATOM   4838  CD1 LEU   511       6.627-115.727 -12.230  1.00 15.00      A   
ATOM   4839  CD2 LEU   511       6.659-115.942  -9.680  1.00 15.00      A   
ATOM   4840  C   LEU   511      10.154-115.864 -12.266  1.00 15.00      A   
ATOM   4841  O   LEU   511      10.972-115.637 -11.347  1.00 15.00      A   
ATOM   4842  N   TRP   512       9.964-115.063 -13.321  1.00 15.00      A   
ATOM   4843  HN  TRP   512       9.374-115.367 -14.042  1.00 15.00      A   
ATOM   4844  CA  TRP   512      10.617-113.722 -13.444  1.00 15.00      A   
ATOM   4845  CB  TRP   512      11.379-113.611 -14.783  1.00 15.00      A   
ATOM   4846  CG  TRP   512      11.855-112.195 -15.072  1.00 15.00      A   
ATOM   4847  CD1 TRP   512      11.115-111.167 -15.556  1.00 15.00      A   
ATOM   4848  CD2 TRP   512      13.141-111.664 -14.765  1.00 15.00      A   
ATOM   4849  NE1 TRP   512      11.880-110.012 -15.609  1.00 15.00      A   
ATOM   4850  HE1 TRP   512      11.578-109.140 -15.939  1.00 15.00      A   
ATOM   4851  CE2 TRP   512      13.133-110.301 -15.136  1.00 15.00      A   
ATOM   4852  CE3 TRP   512      14.318-112.222 -14.237  1.00 15.00      A   
ATOM   4853  CZ2 TRP   512      14.266-109.464 -14.996  1.00 15.00      A   
ATOM   4854  CZ3 TRP   512      15.441-111.405 -14.090  1.00 15.00      A   
ATOM   4855  CH2 TRP   512      15.408-110.035 -14.486  1.00 15.00      A   
ATOM   4856  C   TRP   512       9.515-112.673 -13.392  1.00 15.00      A   
ATOM   4857  O   TRP   512       8.486-112.806 -14.080  1.00 15.00      A   
ATOM   4858  N   MET   513       9.662-111.668 -12.515  1.00 15.00      A   
ATOM   4859  HN  MET   513      10.395-111.694 -11.865  1.00 15.00      A   
ATOM   4860  CA  MET   513       8.744-110.542 -12.521  1.00 15.00      A   
ATOM   4861  CB  MET   513       7.761-110.619 -11.335  1.00 15.00      A   
ATOM   4862  CG  MET   513       6.839-111.873 -11.325  1.00 15.00      A   
ATOM   4863  SD  MET   513       5.760-111.969  -9.906  1.00 15.00      A   
ATOM   4864  CE  MET   513       4.528-110.683 -10.250  1.00 15.00      A   
ATOM   4865  C   MET   513       9.550-109.259 -12.405  1.00 15.00      A   
ATOM   4866  O   MET   513      10.211-109.018 -11.356  1.00 15.00      A   
ATOM   4867  N   SER   514       9.441-108.403 -13.418  1.00 15.00      A   
ATOM   4868  HN  SER   514       8.913-108.645 -14.207  1.00 15.00      A   
ATOM   4869  CA  SER   514      10.113-107.089 -13.357  1.00 15.00      A   
ATOM   4870  CB  SER   514      11.229-106.998 -14.389  1.00 15.00      A   
ATOM   4871  OG  SER   514      10.746-107.276 -15.694  1.00 15.00      A   
ATOM   4872  HG  SER   514      11.438-107.697 -16.209  1.00 15.00      A   
ATOM   4873  C   SER   514       9.120-105.972 -13.572  1.00 15.00      A   
ATOM   4874  O   SER   514       8.198-106.091 -14.391  1.00 15.00      A   
ATOM   4875  N   SER   515       9.358-104.846 -12.891  1.00 15.00      A   
ATOM   4876  HN  SER   515      10.157-104.794 -12.325  1.00 15.00      A   
ATOM   4877  CA  SER   515       8.473-103.700 -12.962  1.00 15.00      A   
ATOM   4878  CB  SER   515       8.607-102.991 -14.320  1.00 15.00      A   
ATOM   4879  OG  SER   515       9.918-102.473 -14.478  1.00 15.00      A   
ATOM   4880  HG  SER   515      10.519-102.939 -13.892  1.00 15.00      A   
ATOM   4881  C   SER   515       7.008-104.040 -12.689  1.00 15.00      A   
ATOM   4882  O   SER   515       6.102-103.416 -13.267  1.00 15.00      A   
ATOM   4883  N   CYS   516       6.777-104.993 -11.788  1.00 15.00      A   
ATOM   4884  HN  CYS   516       7.543-105.476 -11.413  1.00 15.00      A   
ATOM   4885  CA  CYS   516       5.430-105.356 -11.328  1.00 15.00      A   
ATOM   4886  CB  CYS   516       5.223-106.888 -11.290  1.00 15.00      A   
ATOM   4887  SG  CYS   516       5.287-107.606 -12.985  1.00 15.00      A   
ATOM   4888  HG  CYS   516       5.524-106.620 -13.838  1.00 15.00      A   
ATOM   4889  C   CYS   516       5.204-104.725  -9.966  1.00 15.00      A   
ATOM   4890  O   CYS   516       5.794-103.678  -9.672  1.00 15.00      A   
ATOM   4891  N   SER   517       4.309-105.305  -9.164  1.00 15.00      A   
ATOM   4892  HN  SER   517       3.856-106.126  -9.448  1.00 15.00      A   
ATOM   4893  CA  SER   517       4.002-104.711  -7.853  1.00 15.00      A   
ATOM   4894  CB  SER   517       2.497-104.414  -7.754  1.00 15.00      A   
ATOM   4895  OG  SER   517       2.174-103.354  -8.675  1.00 15.00      A   
ATOM   4896  HG  SER   517       2.715-103.439  -9.463  1.00 15.00      A   
ATOM   4897  C   SER   517       4.494-105.483  -6.627  1.00 15.00      A   
ATOM   4898  O   SER   517       4.009-105.266  -5.520  1.00 15.00      A   
ATOM   4899  N   VAL   518       5.463-106.359  -6.789  1.00 15.00      A   
ATOM   4900  HN  VAL   518       5.922-106.427  -7.652  1.00 15.00      A   
ATOM   4901  CA  VAL   518       5.854-107.225  -5.690  1.00 15.00      A   
ATOM   4902  CB  VAL   518       6.642-108.485  -6.181  1.00 15.00      A   
ATOM   4903  CG1 VAL   518       6.943-109.401  -5.009  1.00 15.00      A   
ATOM   4904  CG2 VAL   518       5.850-109.281  -7.231  1.00 15.00      A   
ATOM   4905  C   VAL   518       6.716-106.430  -4.698  1.00 15.00      A   
ATOM   4906  O   VAL   518       7.745-105.869  -5.090  1.00 15.00      A   
ATOM   4907  N   SER   519       6.307-106.405  -3.423  1.00 15.00      A   
ATOM   4908  HN  SER   519       5.531-106.937  -3.148  1.00 15.00      A   
ATOM   4909  CA  SER   519       7.018-105.581  -2.433  1.00 15.00      A   
ATOM   4910  CB  SER   519       6.124-105.256  -1.237  1.00 15.00      A   
ATOM   4911  OG  SER   519       5.753-106.433  -0.556  1.00 15.00      A   
ATOM   4912  HG  SER   519       6.317-106.550   0.212  1.00 15.00      A   
ATOM   4913  C   SER   519       8.233-106.312  -1.914  1.00 15.00      A   
ATOM   4914  O   SER   519       8.326-107.536  -1.999  1.00 15.00      A   
ATOM   4915  N   PHE   520       9.168-105.567  -1.339  1.00 15.00      A   
ATOM   4916  HN  PHE   520       9.103-104.589  -1.347  1.00 15.00      A   
ATOM   4917  CA  PHE   520      10.288-106.227  -0.699  1.00 15.00      A   
ATOM   4918  CB  PHE   520      11.309-105.178  -0.227  1.00 15.00      A   
ATOM   4919  CG  PHE   520      12.419-105.757   0.570  1.00 15.00      A   
ATOM   4920  CD1 PHE   520      13.208-106.784   0.049  1.00 15.00      A   
ATOM   4921  CD2 PHE   520      12.687-105.274   1.837  1.00 15.00      A   
ATOM   4922  CE1 PHE   520      14.243-107.319   0.800  1.00 15.00      A   
ATOM   4923  CE2 PHE   520      13.729-105.807   2.582  1.00 15.00      A   
ATOM   4924  CZ  PHE   520      14.487-106.829   2.063  1.00 15.00      A   
ATOM   4925  C   PHE   520       9.810-107.146   0.466  1.00 15.00      A   
ATOM   4926  O   PHE   520      10.290-108.282   0.621  1.00 15.00      A   
ATOM   4927  N   GLY   521       8.838-106.678   1.251  1.00 15.00      A   
ATOM   4928  HN  GLY   521       8.506-105.767   1.108  1.00 15.00      A   
ATOM   4929  CA  GLY   521       8.261-107.500   2.318  1.00 15.00      A   
ATOM   4930  C   GLY   521       7.747-108.867   1.856  1.00 15.00      A   
ATOM   4931  O   GLY   521       7.921-109.863   2.558  1.00 15.00      A   
ATOM   4932  N   ALA   522       7.106-108.909   0.692  1.00 15.00      A   
ATOM   4933  HN  ALA   522       6.980-108.090   0.168  1.00 15.00      A   
ATOM   4934  CA  ALA   522       6.584-110.201   0.192  1.00 15.00      A   
ATOM   4935  CB  ALA   522       5.610-109.994  -0.982  1.00 15.00      A   
ATOM   4936  C   ALA   522       7.725-111.113  -0.245  1.00 15.00      A   
ATOM   4937  O   ALA   522       7.667-112.340  -0.048  1.00 15.00      A   
ATOM   4938  N   CYS   523       8.751-110.528  -0.854  1.00 15.00      A   
ATOM   4939  HN  CYS   523       8.706-109.568  -1.045  1.00 15.00      A   
ATOM   4940  CA  CYS   523       9.943-111.274  -1.247  1.00 15.00      A   
ATOM   4941  CB  CYS   523      10.944-110.354  -1.988  1.00 15.00      A   
ATOM   4942  SG  CYS   523      10.415-109.754  -3.629  1.00 15.00      A   
ATOM   4943  HG  CYS   523      10.053-110.804  -4.351  1.00 15.00      A   
ATOM   4944  C   CYS   523      10.603-111.891  -0.005  1.00 15.00      A   
ATOM   4945  O   CYS   523      10.962-113.062  -0.002  1.00 15.00      A   
ATOM   4946  N   LYS   524      10.776-111.105   1.055  1.00 15.00      A   
ATOM   4947  HN  LYS   524      10.543-110.155   1.002  1.00 15.00      A   
ATOM   4948  CA  LYS   524      11.315-111.657   2.302  1.00 15.00      A   
ATOM   4949  CB  LYS   524      11.408-110.573   3.374  1.00 15.00      A   
ATOM   4950  CG  LYS   524      12.562-109.603   3.159  1.00 15.00      A   
ATOM   4951  CD  LYS   524      12.700-108.692   4.390  1.00 15.00      A   
ATOM   4952  CE  LYS   524      11.525-107.740   4.531  1.00 15.00      A   
ATOM   4953  NZ  LYS   524      11.798-106.743   5.612  1.00 15.00      A   
ATOM   4954  HZ1 LYS   524      11.945-107.231   6.519  1.00 15.00      A   
ATOM   4955  HZ2 LYS   524      10.994-106.091   5.709  1.00 15.00      A   
ATOM   4956  HZ3 LYS   524      12.651-106.193   5.383  1.00 15.00      A   
ATOM   4957  C   LYS   524      10.449-112.795   2.847  1.00 15.00      A   
ATOM   4958  O   LYS   524      10.959-113.855   3.275  1.00 15.00      A   
ATOM   4959  N   LEU   525       9.141-112.568   2.899  1.00 15.00      A   
ATOM   4960  HN  LEU   525       8.764-111.723   2.576  1.00 15.00      A   
ATOM   4961  CA  LEU   525       8.275-113.617   3.454  1.00 15.00      A   
ATOM   4962  CB  LEU   525       6.840-113.115   3.693  1.00 15.00      A   
ATOM   4963  CG  LEU   525       6.020-114.007   4.635  1.00 15.00      A   
ATOM   4964  CD1 LEU   525       6.623-113.967   6.036  1.00 15.00      A   
ATOM   4965  CD2 LEU   525       4.602-113.490   4.714  1.00 15.00      A   
ATOM   4966  C   LEU   525       8.299-114.874   2.592  1.00 15.00      A   
ATOM   4967  O   LEU   525       8.340-115.974   3.126  1.00 15.00      A   
ATOM   4968  N   LEU   526       8.303-114.721   1.269  1.00 15.00      A   
ATOM   4969  HN  LEU   526       8.257-113.819   0.888  1.00 15.00      A   
ATOM   4970  CA  LEU   526       8.375-115.884   0.368  1.00 15.00      A   
ATOM   4971  CB  LEU   526       8.288-115.473  -1.105  1.00 15.00      A   
ATOM   4972  CG  LEU   526       8.384-116.616  -2.136  1.00 15.00      A   
ATOM   4973  CD1 LEU   526       7.196-117.595  -2.046  1.00 15.00      A   
ATOM   4974  CD2 LEU   526       8.495-116.067  -3.576  1.00 15.00      A   
ATOM   4975  C   LEU   526       9.668-116.682   0.598  1.00 15.00      A   
ATOM   4976  O   LEU   526       9.634-117.923   0.669  1.00 15.00      A   
ATOM   4977  N   GLY   527      10.791-115.963   0.736  1.00 15.00      A   
ATOM   4978  HN  GLY   527      10.745-114.991   0.620  1.00 15.00      A   
ATOM   4979  CA  GLY   527      12.083-116.586   1.055  1.00 15.00      A   
ATOM   4980  C   GLY   527      12.071-117.366   2.345  1.00 15.00      A   
ATOM   4981  O   GLY   527      12.649-118.445   2.405  1.00 15.00      A   
ATOM   4982  N   GLN   528      11.419-116.813   3.372  1.00 15.00      A   
ATOM   4983  HN  GLN   528      11.046-115.915   3.246  1.00 15.00      A   
ATOM   4984  CA  GLN   528      11.222-117.458   4.678  1.00 15.00      A   
ATOM   4985  CB  GLN   528      10.380-116.573   5.613  1.00 15.00      A   
ATOM   4986  CG  GLN   528      11.092-115.578   6.437  1.00 15.00      A   
ATOM   4987  CD  GLN   528      11.666-116.174   7.703  1.00 15.00      A   
ATOM   4988  OE1 GLN   528      11.030-116.963   8.414  1.00 15.00      A   
ATOM   4989  NE2 GLN   528      12.892-115.797   7.988  1.00 15.00      A   
ATOM   4990 HE21 GLN   528      13.338-115.173   7.378  1.00 15.00      A   
ATOM   4991 HE22 GLN   528      13.310-116.155   8.799  1.00 15.00      A   
ATOM   4992  C   GLN   528      10.432-118.747   4.548  1.00 15.00      A   
ATOM   4993  O   GLN   528      10.794-119.788   5.116  1.00 15.00      A   
ATOM   4994  N   LYS   529       9.296-118.620   3.885  1.00 15.00      A   
ATOM   4995  HN  LYS   529       9.078-117.750   3.490  1.00 15.00      A   
ATOM   4996  CA  LYS   529       8.364-119.707   3.719  1.00 15.00      A   
ATOM   4997  CB  LYS   529       7.115-119.195   3.015  1.00 15.00      A   
ATOM   4998  CG  LYS   529       5.989-120.241   2.994  1.00 15.00      A   
ATOM   4999  CD  LYS   529       4.833-119.827   2.118  1.00 15.00      A   
ATOM   5000  CE  LYS   529       3.986-121.040   1.724  1.00 15.00      A   
ATOM   5001  NZ  LYS   529       3.400-121.735   2.880  1.00 15.00      A   
ATOM   5002  HZ1 LYS   529       4.153-122.079   3.510  1.00 15.00      A   
ATOM   5003  HZ2 LYS   529       2.833-122.546   2.560  1.00 15.00      A   
ATOM   5004  HZ3 LYS   529       2.786-121.087   3.414  1.00 15.00      A   
ATOM   5005  C   LYS   529       8.927-120.877   2.897  1.00 15.00      A   
ATOM   5006  O   LYS   529       8.593-122.029   3.157  1.00 15.00      A   
ATOM   5007  N   MET   530       9.726-120.555   1.881  1.00 15.00      A   
ATOM   5008  HN  MET   530      10.053-119.634   1.814  1.00 15.00      A   
ATOM   5009  CA  MET   530      10.137-121.527   0.856  1.00 15.00      A   
ATOM   5010  CB  MET   530       9.616-121.128  -0.533  1.00 15.00      A   
ATOM   5011  CG  MET   530       8.086-120.898  -0.633  1.00 15.00      A   
ATOM   5012  SD  MET   530       7.144-122.372  -0.271  1.00 15.00      A   
ATOM   5013  CE  MET   530       7.475-123.294  -1.800  1.00 15.00      A   
ATOM   5014  C   MET   530      11.661-121.623   0.812  1.00 15.00      A   
ATOM   5015  O   MET   530      12.277-121.114  -0.115  1.00 15.00      A   
ATOM   5016  N   PRO   531      12.275-122.264   1.817  1.00 15.00      A   
ATOM   5017  CA  PRO   531      13.732-122.266   1.829  1.00 15.00      A   
ATOM   5018  CB  PRO   531      14.079-122.954   3.161  1.00 15.00      A   
ATOM   5019  CG  PRO   531      12.878-123.836   3.437  1.00 15.00      A   
ATOM   5020  CD  PRO   531      11.714-123.013   2.955  1.00 15.00      A   
ATOM   5021  C   PRO   531      14.362-122.999   0.637  1.00 15.00      A   
ATOM   5022  O   PRO   531      15.541-122.804   0.377  1.00 15.00      A   
ATOM   5023  N   LYS   532      13.610-123.816  -0.096  1.00 15.00      A   
ATOM   5024  HN  LYS   532      12.669-123.957   0.137  1.00 15.00      A   
ATOM   5025  CA  LYS   532      14.200-124.515  -1.269  1.00 15.00      A   
ATOM   5026  CB  LYS   532      13.627-125.930  -1.433  1.00 15.00      A   
ATOM   5027  CG  LYS   532      13.793-126.831  -0.211  1.00 15.00      A   
ATOM   5028  CD  LYS   532      13.258-128.225  -0.515  1.00 15.00      A   
ATOM   5029  CE  LYS   532      13.267-129.127   0.721  1.00 15.00      A   
ATOM   5030  NZ  LYS   532      11.920-129.248   1.405  1.00 15.00      A   
ATOM   5031  HZ1 LYS   532      11.219-129.646   0.747  1.00 15.00      A   
ATOM   5032  HZ2 LYS   532      11.592-128.313   1.718  1.00 15.00      A   
ATOM   5033  HZ3 LYS   532      11.995-129.871   2.235  1.00 15.00      A   
ATOM   5034  C   LYS   532      14.074-123.724  -2.579  1.00 15.00      A   
ATOM   5035  O   LYS   532      14.491-124.203  -3.647  1.00 15.00      A   
ATOM   5036  N   LEU   533      13.529-122.510  -2.487  1.00 15.00      A   
ATOM   5037  HN  LEU   533      13.066-122.263  -1.659  1.00 15.00      A   
ATOM   5038  CA  LEU   533      13.594-121.550  -3.555  1.00 15.00      A   
ATOM   5039  CB  LEU   533      12.273-120.777  -3.655  1.00 15.00      A   
ATOM   5040  CG  LEU   533      11.050-121.278  -4.453  1.00 15.00      A   
ATOM   5041  CD1 LEU   533      11.000-122.709  -5.028  1.00 15.00      A   
ATOM   5042  CD2 LEU   533       9.676-120.738  -3.981  1.00 15.00      A   
ATOM   5043  C   LEU   533      14.703-120.526  -3.300  1.00 15.00      A   
ATOM   5044  O   LEU   533      14.956-120.146  -2.156  1.00 15.00      A   
ATOM   5045  N   ASN   534      15.345-120.064  -4.367  1.00 15.00      A   
ATOM   5046  HN  ASN   534      15.269-120.535  -5.223  1.00 15.00      A   
ATOM   5047  CA  ASN   534      16.161-118.862  -4.273  1.00 15.00      A   
ATOM   5048  CB  ASN   534      17.439-118.942  -5.131  1.00 15.00      A   
ATOM   5049  CG  ASN   534      18.535-119.740  -4.479  1.00 15.00      A   
ATOM   5050  OD1 ASN   534      18.397-120.199  -3.329  1.00 15.00      A   
ATOM   5051  ND2 ASN   534      19.664-119.907  -5.202  1.00 15.00      A   
ATOM   5052 HD21 ASN   534      19.705-119.506  -6.095  1.00 15.00      A   
ATOM   5053 HD22 ASN   534      20.396-120.423  -4.804  1.00 15.00      A   
ATOM   5054  C   ASN   534      15.287-117.737  -4.736  1.00 15.00      A   
ATOM   5055  O   ASN   534      14.825-117.712  -5.897  1.00 15.00      A   
ATOM   5056  N   VAL   535      15.023-116.811  -3.832  1.00 15.00      A   
ATOM   5057  HN  VAL   535      15.378-116.911  -2.924  1.00 15.00      A   
ATOM   5058  CA  VAL   535      14.209-115.635  -4.160  1.00 15.00      A   
ATOM   5059  CB  VAL   535      13.146-115.364  -3.069  1.00 15.00      A   
ATOM   5060  CG1 VAL   535      12.284-114.089  -3.409  1.00 15.00      A   
ATOM   5061  CG2 VAL   535      12.254-116.605  -2.919  1.00 15.00      A   
ATOM   5062  C   VAL   535      15.199-114.489  -4.261  1.00 15.00      A   
ATOM   5063  O   VAL   535      15.690-114.011  -3.233  1.00 15.00      A   
ATOM   5064  N   GLU   536      15.502-114.071  -5.492  1.00 15.00      A   
ATOM   5065  HN  GLU   536      15.025-114.456  -6.257  1.00 15.00      A   
ATOM   5066  CA  GLU   536      16.520-113.060  -5.729  1.00 15.00      A   
ATOM   5067  CB  GLU   536      17.485-113.525  -6.833  1.00 15.00      A   
ATOM   5068  CG  GLU   536      18.226-114.846  -6.500  1.00 15.00      A   
ATOM   5069  CD  GLU   536      19.357-115.162  -7.494  1.00 15.00      A   
ATOM   5070  OE1 GLU   536      19.503-114.402  -8.491  1.00 15.00      A   
ATOM   5071  OE2 GLU   536      20.078-116.154  -7.247  1.00 15.00      A   
ATOM   5072  C   GLU   536      15.894-111.721  -6.121  1.00 15.00      A   
ATOM   5073  O   GLU   536      15.256-111.617  -7.153  1.00 15.00      A   
ATOM   5074  N   VAL   537      16.094-110.722  -5.281  1.00 15.00      A   
ATOM   5075  HN  VAL   537      16.501-110.920  -4.412  1.00 15.00      A   
ATOM   5076  CA  VAL   537      15.742-109.344  -5.580  1.00 15.00      A   
ATOM   5077  CB  VAL   537      15.514-108.550  -4.294  1.00 15.00      A   
ATOM   5078  CG1 VAL   537      15.413-107.036  -4.588  1.00 15.00      A   
ATOM   5079  CG2 VAL   537      14.282-109.084  -3.561  1.00 15.00      A   
ATOM   5080  C   VAL   537      16.886-108.708  -6.368  1.00 15.00      A   
ATOM   5081  O   VAL   537      18.020-108.680  -5.904  1.00 15.00      A   
ATOM   5082  N   ILE   538      16.581-108.213  -7.561  1.00 15.00      A   
ATOM   5083  HN  ILE   538      15.644-108.202  -7.848  1.00 15.00      A   
ATOM   5084  CA  ILE   538      17.608-107.683  -8.460  1.00 15.00      A   
ATOM   5085  CB  ILE   538      17.623-108.419  -9.839  1.00 15.00      A   
ATOM   5086  CG1 ILE   538      17.693-109.953  -9.665  1.00 15.00      A   
ATOM   5087  CG2 ILE   538      18.794-107.893 -10.754  1.00 15.00      A   
ATOM   5088  CD1 ILE   538      17.374-110.745 -10.988  1.00 15.00      A   
ATOM   5089  C   ILE   538      17.224-106.232  -8.629  1.00 15.00      A   
ATOM   5090  O   ILE   538      16.258-105.919  -9.328  1.00 15.00      A   
ATOM   5091  N   ASP   539      17.978-105.351  -7.986  1.00 15.00      A   
ATOM   5092  HN  ASP   539      18.844-105.635  -7.626  1.00 15.00      A   
ATOM   5093  CA  ASP   539      17.553-103.979  -7.802  1.00 15.00      A   
ATOM   5094  CB  ASP   539      16.660-103.853  -6.536  1.00 15.00      A   
ATOM   5095  CG  ASP   539      15.823-102.553  -6.502  1.00 15.00      A   
ATOM   5096  OD1 ASP   539      14.560-102.613  -6.304  1.00 15.00      A   
ATOM   5097  OD2 ASP   539      16.420-101.469  -6.673  1.00 15.00      A   
ATOM   5098  C   ASP   539      18.795-103.103  -7.699  1.00 15.00      A   
ATOM   5099  O   ASP   539      19.662-103.307  -6.837  1.00 15.00      A   
ATOM   5100  N   GLU   540      18.860-102.105  -8.562  1.00 15.00      A   
ATOM   5101  HN  GLU   540      18.105-101.938  -9.164  1.00 15.00      A   
ATOM   5102  CA  GLU   540      20.026-101.257  -8.631  1.00 15.00      A   
ATOM   5103  CB  GLU   540      20.349-100.915 -10.092  1.00 15.00      A   
ATOM   5104  CG  GLU   540      20.681-102.194 -10.927  1.00 15.00      A   
ATOM   5105  CD  GLU   540      21.079-101.866 -12.341  1.00 15.00      A   
ATOM   5106  OE1 GLU   540      20.202-101.452 -13.119  1.00 15.00      A   
ATOM   5107  OE2 GLU   540      22.279-101.986 -12.651  1.00 15.00      A   
ATOM   5108  C   GLU   540      19.973 -99.992  -7.759  1.00 15.00      A   
ATOM   5109  O   GLU   540      20.844 -99.151  -7.870  1.00 15.00      A   
ATOM   5110  N   ARG   541      18.963 -99.855  -6.909  1.00 15.00      A   
ATOM   5111  HN  ARG   541      18.272-100.549  -6.860  1.00 15.00      A   
ATOM   5112  CA  ARG   541      18.870 -98.682  -6.046  1.00 15.00      A   
ATOM   5113  CB  ARG   541      17.404 -98.294  -5.775  1.00 15.00      A   
ATOM   5114  CG  ARG   541      16.518 -98.128  -6.956  1.00 15.00      A   
ATOM   5115  CD  ARG   541      15.413 -99.174  -6.843  1.00 15.00      A   
ATOM   5116  NE  ARG   541      14.181 -98.505  -6.551  1.00 15.00      A   
ATOM   5117  HE  ARG   541      14.189 -97.528  -6.632  1.00 15.00      A   
ATOM   5118  CZ  ARG   541      13.046 -99.074  -6.187  1.00 15.00      A   
ATOM   5119  NH1 ARG   541      12.924-100.384  -5.985  1.00 15.00      A   
ATOM   5120 HH11 ARG   541      13.746-101.009  -6.113  1.00 15.00      A   
ATOM   5121 HH12 ARG   541      12.007-100.783  -5.699  1.00 15.00      A   
ATOM   5122  NH2 ARG   541      12.033 -98.266  -5.968  1.00 15.00      A   
ATOM   5123 HH21 ARG   541      11.112 -98.653  -5.679  1.00 15.00      A   
ATOM   5124 HH22 ARG   541      12.152 -97.239  -6.084  1.00 15.00      A   
ATOM   5125  C   ARG   541      19.592 -98.833  -4.696  1.00 15.00      A   
ATOM   5126  O   ARG   541      19.332 -98.057  -3.786  1.00 15.00      A   
ATOM   5127  N   GLY   542      20.460 -99.823  -4.522  1.00 15.00      A   
ATOM   5128  HN  GLY   542      20.699-100.409  -5.270  1.00 15.00      A   
ATOM   5129  CA  GLY   542      21.056-100.023  -3.184  1.00 15.00      A   
ATOM   5130  C   GLY   542      20.165-100.891  -2.289  1.00 15.00      A   
ATOM   5131  O   GLY   542      19.125-101.372  -2.734  1.00 15.00      A   
ATOM   5132  N   ALA   543      20.575-101.093  -1.035  1.00 15.00      A   
ATOM   5133  HN  ALA   543      21.341-100.580  -0.703  1.00 15.00      A   
ATOM   5134  CA  ALA   543      19.924-102.056  -0.128  1.00 15.00      A   
ATOM   5135  CB  ALA   543      20.526-101.911   1.276  1.00 15.00      A   
ATOM   5136  C   ALA   543      18.387-101.889  -0.065  1.00 15.00      A   
ATOM   5137  O   ALA   543      17.904-100.769   0.191  1.00 15.00      A   
ATOM   5138  N   PRO   544      17.619-102.980  -0.285  1.00 15.00      A   
ATOM   5139  CA  PRO   544      16.151-102.857  -0.237  1.00 15.00      A   
ATOM   5140  CB  PRO   544      15.659-104.253  -0.614  1.00 15.00      A   
ATOM   5141  CG  PRO   544      16.812-104.922  -1.295  1.00 15.00      A   
ATOM   5142  CD  PRO   544      18.028-104.364  -0.583  1.00 15.00      A   
ATOM   5143  C   PRO   544      15.654-102.475   1.153  1.00 15.00      A   
ATOM   5144  O   PRO   544      14.600-101.856   1.269  1.00 15.00      A   
ATOM   5145  N   ASP   545      16.440-102.844   2.174  1.00 15.00      A   
ATOM   5146  HN  ASP   545      17.164-103.475   1.979  1.00 15.00      A   
ATOM   5147  CA  ASP   545      16.305-102.381   3.561  1.00 15.00      A   
ATOM   5148  CB  ASP   545      17.538-102.805   4.369  1.00 15.00      A   
ATOM   5149  CG  ASP   545      17.414-104.186   4.944  1.00 15.00      A   
ATOM   5150  OD1 ASP   545      16.358-104.849   4.753  1.00 15.00      A   
ATOM   5151  OD2 ASP   545      18.393-104.603   5.604  1.00 15.00      A   
ATOM   5152  C   ASP   545      16.248-100.860   3.713  1.00 15.00      A   
ATOM   5153  O   ASP   545      15.736-100.362   4.726  1.00 15.00      A   
ATOM   5154  N   SER   546      16.826-100.136   2.753  1.00 15.00      A   
ATOM   5155  HN  SER   546      17.204-100.588   1.970  1.00 15.00      A   
ATOM   5156  CA  SER   546      16.905 -98.671   2.849  1.00 15.00      A   
ATOM   5157  CB  SER   546      18.063 -98.103   2.007  1.00 15.00      A   
ATOM   5158  OG  SER   546      17.868 -98.333   0.622  1.00 15.00      A   
ATOM   5159  HG  SER   546      17.059 -97.903   0.337  1.00 15.00      A   
ATOM   5160  C   SER   546      15.576 -98.020   2.476  1.00 15.00      A   
ATOM   5161  O   SER   546      15.423 -96.799   2.582  1.00 15.00      A   
ATOM   5162  N   ARG   547      14.613 -98.852   2.086  1.00 15.00      A   
ATOM   5163  HN  ARG   547      14.800 -99.814   2.078  1.00 15.00      A   
ATOM   5164  CA  ARG   547      13.293 -98.397   1.670  1.00 15.00      A   
ATOM   5165  CB  ARG   547      13.087 -98.713   0.195  1.00 15.00      A   
ATOM   5166  CG  ARG   547      13.854 -97.850  -0.775  1.00 15.00      A   
ATOM   5167  CD  ARG   547      13.551 -98.293  -2.219  1.00 15.00      A   
ATOM   5168  NE  ARG   547      14.069 -99.626  -2.562  1.00 15.00      A   
ATOM   5169  HE  ARG   547      13.420-100.356  -2.635  1.00 15.00      A   
ATOM   5170  CZ  ARG   547      15.362 -99.897  -2.778  1.00 15.00      A   
ATOM   5171  NH1 ARG   547      16.278 -98.945  -2.668  1.00 15.00      A   
ATOM   5172 HH11 ARG   547      15.995 -97.978  -2.412  1.00 15.00      A   
ATOM   5173 HH12 ARG   547      17.280 -99.165  -2.838  1.00 15.00      A   
ATOM   5174  NH2 ARG   547      15.745-101.118  -3.073  1.00 15.00      A   
ATOM   5175 HH21 ARG   547      16.751-101.321  -3.240  1.00 15.00      A   
ATOM   5176 HH22 ARG   547      15.042-101.882  -3.140  1.00 15.00      A   
ATOM   5177  C   ARG   547      12.215 -99.151   2.464  1.00 15.00      A   
ATOM   5178  O   ARG   547      12.472-100.257   2.942  1.00 15.00      A   
ATOM   5179  N   PRO   548      11.006 -98.572   2.577  1.00 15.00      A   
ATOM   5180  CA  PRO   548       9.922 -99.255   3.272  1.00 15.00      A   
ATOM   5181  CB  PRO   548       8.723 -98.356   2.988  1.00 15.00      A   
ATOM   5182  CG  PRO   548       9.343 -96.969   2.914  1.00 15.00      A   
ATOM   5183  CD  PRO   548      10.578 -97.242   2.103  1.00 15.00      A   
ATOM   5184  C   PRO   548       9.695-100.660   2.718  1.00 15.00      A   
ATOM   5185  O   PRO   548       9.895-100.885   1.517  1.00 15.00      A   
ATOM   5186  N   GLU   549       9.313-101.592   3.593  1.00 15.00      A   
ATOM   5187  HN  GLU   549       9.209-101.336   4.533  1.00 15.00      A   
ATOM   5188  CA  GLU   549       9.040-102.992   3.210  1.00 15.00      A   
ATOM   5189  CB  GLU   549       8.526-103.750   4.435  1.00 15.00      A   
ATOM   5190  CG  GLU   549       9.275-105.038   4.735  1.00 15.00      A
[truncated: 129,057 more chars]
