# Supplementary material for: Flexibility of intrinsically disordered degrons in AUX/IAA proteins reinforces auxin co-receptor assemblies
Source: Nat Commun. 2020 May 8;11:2277. doi: 10.1038/s41467-020-16147-2 (PMC7210949; doi:10.1038/s41467-020-16147-2)
Supplement: Supplementary file 11 — Supplementary Data 8 [file 41467_2020_16147_MOESM11_ESM.gz › disvis_haddock_files/IAA12/cluster1_1.pdb]

REMARK FILENAME="complex_91w.pdb0"
REMARK ===============================================================
REMARK HADDOCK run for complex
REMARK initial structure: complex_91.pdb
REMARK final NOE weights: unambig 50 amb: 50
REMARK ===============================================================
REMARK            total,bonds,angles,improper,dihe,vdw,elec,air,cdih,coup,rdcs,vean,dani,xpcs,rg
REMARK energies: -156.632, 0, 0, 0, 0, -60.1929, -350.942, 254.504, 0, 0, 0, 0, 0, 0, 0
REMARK ===============================================================
REMARK            bonds,angles,impropers,dihe,air,cdih,coup,rdcs,vean,dani,xpcs
REMARK rms-dev.: 0,0,0,0,1.962,0,0, 0, 0, 0, 0
REMARK ===============================================================
REMARK               air,cdih,coup,rdcs,vean,dani,xpcs
REMARK               >0.3,>5,>1,>0,>5,>0.2,>0.2
REMARK violations.: 5, 0, 0, 0, 0, 0, 0
REMARK ===============================================================
REMARK                        CVpartition#,violations,rms
REMARK AIRs cross-validation: 1, 24, 1.43485
REMARK ===============================================================
REMARK NCS energy: 0
REMARK ===============================================================
REMARK Symmetry energy: 0
REMARK ===============================================================
REMARK Desolvation energy: 28.1749
REMARK Internal energy free molecules: -21931.7
REMARK Internal energy complex: -32896.3
REMARK Binding energy: -11347.6
REMARK ===============================================================
REMARK buried surface area: 2085.81
REMARK ===============================================================
REMARK water - chain1: 0 0 0
REMARK water - chain2: 0 0 0
REMARK water - chain3: 0 0 0
REMARK water - chain4: 0 0 0
REMARK water - chain5: 0 0 0
REMARK water - chain6: 0 0 0
REMARK ===============================================================
REMARK water - water: 0 0 0
REMARK ===============================================================
REMARK DATE:09-Dec-2019  18:19:32       created by user: enm009
REMARK VERSION:1.3U
ATOM      1  N   PHE A   9     -38.033  -0.014  -8.939  1.00 10.00      A   
ATOM      2  HN  PHE A   9     -37.849   0.010  -9.904  1.00 10.00      A   
ATOM      3  CA  PHE A   9     -37.643   1.129  -8.126  1.00 10.00      A   
ATOM      4  CB  PHE A   9     -36.751   0.686  -6.966  1.00 10.00      A   
ATOM      5  CG  PHE A   9     -37.491   0.041  -5.832  1.00 10.00      A   
ATOM      6  CD1 PHE A   9     -37.457  -1.330  -5.656  1.00 10.00      A   
ATOM      7  CD2 PHE A   9     -38.223   0.810  -4.942  1.00 10.00      A   
ATOM      8  CE1 PHE A   9     -38.141  -1.923  -4.614  1.00 10.00      A   
ATOM      9  CE2 PHE A   9     -38.908   0.224  -3.898  1.00 10.00      A   
ATOM     10  CZ  PHE A   9     -38.866  -1.144  -3.734  1.00 10.00      A   
ATOM     11  C   PHE A   9     -36.899   2.154  -8.971  1.00 10.00      A   
ATOM     12  O   PHE A   9     -36.042   1.789  -9.779  1.00 10.00      A   
ATOM     13  N   PRO A  10     -37.244   3.444  -8.818  1.00 10.00      A   
ATOM     14  CA  PRO A  10     -36.587   4.528  -9.549  1.00 10.00      A   
ATOM     15  CB  PRO A  10     -37.217   5.795  -8.959  1.00 10.00      A   
ATOM     16  CG  PRO A  10     -38.531   5.345  -8.427  1.00 10.00      A   
ATOM     17  CD  PRO A  10     -38.315   3.941  -7.939  1.00 10.00      A   
ATOM     18  C   PRO A  10     -35.085   4.521  -9.294  1.00 10.00      A   
ATOM     19  O   PRO A  10     -34.635   4.229  -8.179  1.00 10.00      A   
ATOM     20  N   GLU A  11     -34.319   4.851 -10.323  1.00 10.00      A   
ATOM     21  HN  GLU A  11     -34.746   5.091 -11.174  1.00 10.00      A   
ATOM     22  CA  GLU A  11     -32.863   4.864 -10.235  1.00 10.00      A   
ATOM     23  CB  GLU A  11     -32.229   5.255 -11.573  1.00 10.00      A   
ATOM     24  CG  GLU A  11     -33.073   6.212 -12.398  1.00 10.00      A   
ATOM     25  CD  GLU A  11     -32.838   6.059 -13.883  1.00 10.00      A   
ATOM     26  OE1 GLU A  11     -31.880   6.665 -14.398  1.00 10.00      A   
ATOM     27  OE2 GLU A  11     -33.609   5.334 -14.545  1.00 10.00      A   
ATOM     28  C   GLU A  11     -32.345   5.732  -9.091  1.00 10.00      A   
ATOM     29  O   GLU A  11     -31.342   5.396  -8.465  1.00 10.00      A   
ATOM     30  N   GLU A  12     -33.030   6.836  -8.808  1.00 10.00      A   
ATOM     31  HN  GLU A  12     -33.827   7.061  -9.335  1.00 10.00      A   
ATOM     32  CA  GLU A  12     -32.612   7.721  -7.724  1.00 10.00      A   
ATOM     33  CB  GLU A  12     -33.432   9.015  -7.698  1.00 10.00      A   
ATOM     34  CG  GLU A  12     -34.931   8.824  -7.850  1.00 10.00      A   
ATOM     35  CD  GLU A  12     -35.676  10.141  -7.825  1.00 10.00      A   
ATOM     36  OE1 GLU A  12     -35.724  10.826  -8.867  1.00 10.00      A   
ATOM     37  OE2 GLU A  12     -36.211  10.504  -6.761  1.00 10.00      A   
ATOM     38  C   GLU A  12     -32.664   7.003  -6.374  1.00 10.00      A   
ATOM     39  O   GLU A  12     -31.850   7.268  -5.491  1.00 10.00      A   
ATOM     40  N   VAL A  13     -33.612   6.079  -6.237  1.00 10.00      A   
ATOM     41  HN  VAL A  13     -34.219   5.902  -6.989  1.00 10.00      A   
ATOM     42  CA  VAL A  13     -33.764   5.308  -5.006  1.00 10.00      A   
ATOM     43  CB  VAL A  13     -35.111   4.564  -4.981  1.00 10.00      A   
ATOM     44  CG1 VAL A  13     -35.240   3.742  -3.714  1.00 10.00      A   
ATOM     45  CG2 VAL A  13     -36.269   5.539  -5.114  1.00 10.00      A   
ATOM     46  C   VAL A  13     -32.639   4.283  -4.908  1.00 10.00      A   
ATOM     47  O   VAL A  13     -31.975   4.160  -3.879  1.00 10.00      A   
ATOM     48  N   LEU A  14     -32.412   3.572  -6.006  1.00 10.00      A   
ATOM     49  HN  LEU A  14     -32.959   3.741  -6.804  1.00 10.00      A   
ATOM     50  CA  LEU A  14     -31.375   2.548  -6.059  1.00 10.00      A   
ATOM     51  CB  LEU A  14     -31.434   1.776  -7.381  1.00 10.00      A   
ATOM     52  CG  LEU A  14     -32.744   1.024  -7.653  1.00 10.00      A   
ATOM     53  CD1 LEU A  14     -32.719   0.355  -9.019  1.00 10.00      A   
ATOM     54  CD2 LEU A  14     -33.023   0.006  -6.557  1.00 10.00      A   
ATOM     55  C   LEU A  14     -29.989   3.141  -5.818  1.00 10.00      A   
ATOM     56  O   LEU A  14     -29.139   2.516  -5.179  1.00 10.00      A   
ATOM     57  N   GLU A  15     -29.770   4.354  -6.319  1.00 10.00      A   
ATOM     58  HN  GLU A  15     -30.480   4.800  -6.831  1.00 10.00      A   
ATOM     59  CA  GLU A  15     -28.493   5.032  -6.137  1.00 10.00      A   
ATOM     60  CB  GLU A  15     -28.438   6.321  -6.960  1.00 10.00      A   
ATOM     61  CG  GLU A  15     -27.110   7.057  -6.865  1.00 10.00      A   
ATOM     62  CD  GLU A  15     -27.092   8.356  -7.645  1.00 10.00      A   
ATOM     63  OE1 GLU A  15     -27.779   9.313  -7.231  1.00 10.00      A   
ATOM     64  OE2 GLU A  15     -26.364   8.434  -8.662  1.00 10.00      A   
ATOM     65  C   GLU A  15     -28.262   5.336  -4.659  1.00 10.00      A   
ATOM     66  O   GLU A  15     -27.132   5.274  -4.167  1.00 10.00      A   
ATOM     67  N   HIS A  16     -29.351   5.639  -3.955  1.00 10.00      A   
ATOM     68  HN  HIS A  16     -30.222   5.651  -4.409  1.00 10.00      A   
ATOM     69  CA  HIS A  16     -29.290   5.939  -2.529  1.00 10.00      A   
ATOM     70  CB  HIS A  16     -30.670   6.386  -2.021  1.00 10.00      A   
ATOM     71  CG  HIS A  16     -30.631   7.254  -0.793  1.00 10.00      A   
ATOM     72  ND1 HIS A  16     -30.769   8.619  -0.881  1.00 10.00      A   
ATOM     73  CD2 HIS A  16     -30.462   6.907   0.509  1.00 10.00      A   
ATOM     74  CE1 HIS A  16     -30.681   9.075   0.358  1.00 10.00      A   
ATOM     75  NE2 HIS A  16     -30.494   8.076   1.229  1.00 10.00      A   
ATOM     76  HE2 HIS A  16     -30.381   8.165   2.207  1.00 10.00      A   
ATOM     77  C   HIS A  16     -28.818   4.701  -1.773  1.00 10.00      A   
ATOM     78  O   HIS A  16     -28.025   4.793  -0.839  1.00 10.00      A   
ATOM     79  N   VAL A  17     -29.297   3.541  -2.209  1.00 10.00      A   
ATOM     80  HN  VAL A  17     -29.923   3.542  -2.971  1.00 10.00      A   
ATOM     81  CA  VAL A  17     -28.932   2.269  -1.595  1.00 10.00      A   
ATOM     82  CB  VAL A  17     -29.785   1.110  -2.158  1.00 10.00      A   
ATOM     83  CG1 VAL A  17     -29.538  -0.176  -1.384  1.00 10.00      A   
ATOM     84  CG2 VAL A  17     -31.265   1.460  -2.163  1.00 10.00      A   
ATOM     85  C   VAL A  17     -27.465   1.952  -1.869  1.00 10.00      A   
ATOM     86  O   VAL A  17     -26.720   1.559  -0.969  1.00 10.00      A   
ATOM     87  N   PHE A  18     -27.055   2.155  -3.116  1.00 10.00      A   
ATOM     88  HN  PHE A  18     -27.694   2.501  -3.776  1.00 10.00      A   
ATOM     89  CA  PHE A  18     -25.687   1.877  -3.543  1.00 10.00      A   
ATOM     90  CB  PHE A  18     -25.538   2.037  -5.058  1.00 10.00      A   
ATOM     91  CG  PHE A  18     -26.298   1.021  -5.863  1.00 10.00      A   
ATOM     92  CD1 PHE A  18     -26.631   1.274  -7.182  1.00 10.00      A   
ATOM     93  CD2 PHE A  18     -26.680  -0.186  -5.303  1.00 10.00      A   
ATOM     94  CE1 PHE A  18     -27.330   0.346  -7.927  1.00 10.00      A   
ATOM     95  CE2 PHE A  18     -27.379  -1.118  -6.043  1.00 10.00      A   
ATOM     96  CZ  PHE A  18     -27.705  -0.851  -7.357  1.00 10.00      A   
ATOM     97  C   PHE A  18     -24.651   2.733  -2.818  1.00 10.00      A   
ATOM     98  O   PHE A  18     -23.463   2.409  -2.825  1.00 10.00      A   
ATOM     99  N   SER A  19     -25.087   3.828  -2.200  1.00 10.00      A   
ATOM    100  HN  SER A  19     -26.039   4.060  -2.239  1.00 10.00      A   
ATOM    101  CA  SER A  19     -24.164   4.698  -1.476  1.00 10.00      A   
ATOM    102  CB  SER A  19     -24.775   6.085  -1.237  1.00 10.00      A   
ATOM    103  OG  SER A  19     -25.788   6.055  -0.241  1.00 10.00      A   
ATOM    104  HG  SER A  19     -26.563   5.583  -0.577  1.00 10.00      A   
ATOM    105  C   SER A  19     -23.738   4.070  -0.149  1.00 10.00      A   
ATOM    106  O   SER A  19     -22.731   4.463   0.442  1.00 10.00      A   
ATOM    107  N   PHE A  20     -24.506   3.089   0.313  1.00 10.00      A   
ATOM    108  HN  PHE A  20     -25.296   2.816  -0.202  1.00 10.00      A   
ATOM    109  CA  PHE A  20     -24.208   2.412   1.567  1.00 10.00      A   
ATOM    110  CB  PHE A  20     -25.501   2.038   2.297  1.00 10.00      A   
ATOM    111  CG  PHE A  20     -26.415   3.199   2.563  1.00 10.00      A   
ATOM    112  CD1 PHE A  20     -27.722   3.188   2.105  1.00 10.00      A   
ATOM    113  CD2 PHE A  20     -25.968   4.301   3.272  1.00 10.00      A   
ATOM    114  CE1 PHE A  20     -28.566   4.255   2.350  1.00 10.00      A   
ATOM    115  CE2 PHE A  20     -26.805   5.371   3.519  1.00 10.00      A   
ATOM    116  CZ  PHE A  20     -28.106   5.348   3.056  1.00 10.00      A   
ATOM    117  C   PHE A  20     -23.378   1.157   1.326  1.00 10.00      A   
ATOM    118  O   PHE A  20     -23.011   0.456   2.268  1.00 10.00      A   
ATOM    119  N   ILE A  21     -23.089   0.872   0.061  1.00 10.00      A   
ATOM    120  HN  ILE A  21     -23.394   1.477  -0.652  1.00 10.00      A   
ATOM    121  CA  ILE A  21     -22.308  -0.309  -0.292  1.00 10.00      A   
ATOM    122  CB  ILE A  21     -23.174  -1.427  -0.927  1.00 10.00      A   
ATOM    123  CG1 ILE A  21     -24.652  -1.267  -0.554  1.00 10.00      A   
ATOM    124  CG2 ILE A  21     -22.666  -2.794  -0.496  1.00 10.00      A   
ATOM    125  CD1 ILE A  21     -25.590  -2.170  -1.333  1.00 10.00      A   
ATOM    126  C   ILE A  21     -21.185   0.050  -1.258  1.00 10.00      A   
ATOM    127  O   ILE A  21     -21.408   0.188  -2.464  1.00 10.00      A   
ATOM    128  N   GLN A  22     -19.984   0.218  -0.726  1.00 10.00      A   
ATOM    129  HN  GLN A  22     -19.868   0.122   0.244  1.00 10.00      A   
ATOM    130  CA  GLN A  22     -18.834   0.547  -1.551  1.00 10.00      A   
ATOM    131  CB  GLN A  22     -18.242   1.907  -1.193  1.00 10.00      A   
ATOM    132  CG  GLN A  22     -18.525   2.998  -2.217  1.00 10.00      A   
ATOM    133  CD  GLN A  22     -18.206   2.595  -3.651  1.00 10.00      A   
ATOM    134  OE1 GLN A  22     -18.830   3.081  -4.591  1.00 10.00      A   
ATOM    135  NE2 GLN A  22     -17.237   1.707  -3.833  1.00 10.00      A   
ATOM    136 HE21 GLN A  22     -16.774   1.350  -3.041  1.00 10.00      A   
ATOM    137 HE22 GLN A  22     -17.028   1.429  -4.749  1.00 10.00      A   
ATOM    138  C   GLN A  22     -17.764  -0.532  -1.479  1.00 10.00      A   
ATOM    139  O   GLN A  22     -16.666  -0.360  -2.010  1.00 10.00      A   
ATOM    140  N   LEU A  23     -18.076  -1.631  -0.806  1.00 10.00      A   
ATOM    141  HN  LEU A  23     -18.953  -1.698  -0.374  1.00 10.00      A   
ATOM    142  CA  LEU A  23     -17.140  -2.736  -0.699  1.00 10.00      A   
ATOM    143  CB  LEU A  23     -17.635  -3.764   0.320  1.00 10.00      A   
ATOM    144  CG  LEU A  23     -16.656  -4.887   0.671  1.00 10.00      A   
ATOM    145  CD1 LEU A  23     -15.406  -4.321   1.335  1.00 10.00      A   
ATOM    146  CD2 LEU A  23     -17.326  -5.922   1.564  1.00 10.00      A   
ATOM    147  C   LEU A  23     -17.003  -3.388  -2.067  1.00 10.00      A   
ATOM    148  O   LEU A  23     -18.006  -3.767  -2.669  1.00 10.00      A   
ATOM    149  N   ASP A  24     -15.767  -3.502  -2.547  1.00 10.00      A   
ATOM    150  HN  ASP A  24     -15.021  -3.170  -2.006  1.00 10.00      A   
ATOM    151  CA  ASP A  24     -15.477  -4.085  -3.862  1.00 10.00      A   
ATOM    152  CB  ASP A  24     -13.974  -4.318  -4.040  1.00 10.00      A   
ATOM    153  CG  ASP A  24     -13.172  -3.031  -4.076  1.00 10.00      A   
ATOM    154  OD1 ASP A  24     -12.192  -2.919  -3.309  1.00 10.00      A   
ATOM    155  OD2 ASP A  24     -13.518  -2.129  -4.870  1.00 10.00      A   
ATOM    156  C   ASP A  24     -16.241  -5.379  -4.114  1.00 10.00      A   
ATOM    157  O   ASP A  24     -16.911  -5.520  -5.137  1.00 10.00      A   
ATOM    158  N   LYS A  25     -16.149  -6.309  -3.172  1.00 10.00      A   
ATOM    159  HN  LYS A  25     -15.602  -6.131  -2.380  1.00 10.00      A   
ATOM    160  CA  LYS A  25     -16.828  -7.597  -3.287  1.00 10.00      A   
ATOM    161  CB  LYS A  25     -16.646  -8.399  -2.003  1.00 10.00      A   
ATOM    162  CG  LYS A  25     -15.208  -8.769  -1.685  1.00 10.00      A   
ATOM    163  CD  LYS A  25     -15.111  -9.365  -0.293  1.00 10.00      A   
ATOM    164  CE  LYS A  25     -13.777 -10.060  -0.070  1.00 10.00      A   
ATOM    165  NZ  LYS A  25     -13.610 -11.249  -0.948  1.00 10.00      A   
ATOM    166  HZ1 LYS A  25     -14.483 -11.814  -0.962  1.00 10.00      A   
ATOM    167  HZ2 LYS A  25     -12.834 -11.843  -0.593  1.00 10.00      A   
ATOM    168  HZ3 LYS A  25     -13.387 -10.949  -1.919  1.00 10.00      A   
ATOM    169  C   LYS A  25     -18.319  -7.422  -3.560  1.00 10.00      A   
ATOM    170  O   LYS A  25     -18.863  -8.010  -4.495  1.00 10.00      A   
ATOM    171  N   ASP A  26     -18.963  -6.595  -2.744  1.00 10.00      A   
ATOM    172  HN  ASP A  26     -18.461  -6.138  -2.039  1.00 10.00      A   
ATOM    173  CA  ASP A  26     -20.393  -6.337  -2.869  1.00 10.00      A   
ATOM    174  CB  ASP A  26     -20.904  -5.586  -1.643  1.00 10.00      A   
ATOM    175  CG  ASP A  26     -21.343  -6.518  -0.537  1.00 10.00      A   
ATOM    176  OD1 ASP A  26     -22.305  -7.283  -0.753  1.00 10.00      A   
ATOM    177  OD2 ASP A  26     -20.730  -6.490   0.551  1.00 10.00      A   
ATOM    178  C   ASP A  26     -20.710  -5.547  -4.129  1.00 10.00      A   
ATOM    179  O   ASP A  26     -21.707  -5.806  -4.804  1.00 10.00      A   
ATOM    180  N   ARG A  27     -19.856  -4.582  -4.441  1.00 10.00      A   
ATOM    181  HN  ARG A  27     -19.082  -4.421  -3.855  1.00 10.00      A   
ATOM    182  CA  ARG A  27     -20.031  -3.747  -5.619  1.00 10.00      A   
ATOM    183  CB  ARG A  27     -18.963  -2.653  -5.661  1.00 10.00      A   
ATOM    184  CG  ARG A  27     -19.429  -1.324  -5.099  1.00 10.00      A   
ATOM    185  CD  ARG A  27     -20.544  -0.749  -5.950  1.00 10.00      A   
ATOM    186  NE  ARG A  27     -21.147   0.437  -5.351  1.00 10.00      A   
ATOM    187  HE  ARG A  27     -21.228   0.456  -4.369  1.00 10.00      A   
ATOM    188  CZ  ARG A  27     -21.584   1.480  -6.054  1.00 10.00      A   
ATOM    189  NH1 ARG A  27     -21.482   1.476  -7.380  1.00 10.00      A   
ATOM    190 HH11 ARG A  27     -21.821   2.287  -7.936  1.00 10.00      A   
ATOM    191 HH12 ARG A  27     -21.061   0.649  -7.880  1.00 10.00      A   
ATOM    192  NH2 ARG A  27     -22.152   2.511  -5.436  1.00 10.00      A   
ATOM    193 HH21 ARG A  27     -22.260   2.507  -4.396  1.00 10.00      A   
ATOM    194 HH22 ARG A  27     -22.495   3.329  -5.985  1.00 10.00      A   
ATOM    195  C   ARG A  27     -19.990  -4.585  -6.892  1.00 10.00      A   
ATOM    196  O   ARG A  27     -20.765  -4.361  -7.818  1.00 10.00      A   
ATOM    197  N   ASN A  28     -19.099  -5.566  -6.918  1.00 10.00      A   
ATOM    198  HN  ASN A  28     -18.505  -5.696  -6.143  1.00 10.00      A   
ATOM    199  CA  ASN A  28     -18.958  -6.446  -8.073  1.00 10.00      A   
ATOM    200  CB  ASN A  28     -17.617  -7.180  -8.038  1.00 10.00      A   
ATOM    201  CG  ASN A  28     -16.426  -6.250  -8.191  1.00 10.00      A   
ATOM    202  OD1 ASN A  28     -16.520  -5.187  -8.815  1.00 10.00      A   
ATOM    203  ND2 ASN A  28     -15.301  -6.640  -7.621  1.00 10.00      A   
ATOM    204 HD21 ASN A  28     -15.300  -7.505  -7.138  1.00 10.00      A   
ATOM    205 HD22 ASN A  28     -14.511  -6.060  -7.698  1.00 10.00      A   
ATOM    206  C   ASN A  28     -20.097  -7.457  -8.151  1.00 10.00      A   
ATOM    207  O   ASN A  28     -20.406  -7.966  -9.223  1.00 10.00      A   
ATOM    208  N   SER A  29     -20.720  -7.747  -7.018  1.00 10.00      A   
ATOM    209  HN  SER A  29     -20.436  -7.313  -6.187  1.00 10.00      A   
ATOM    210  CA  SER A  29     -21.818  -8.699  -6.987  1.00 10.00      A   
ATOM    211  CB  SER A  29     -22.057  -9.204  -5.561  1.00 10.00      A   
ATOM    212  OG  SER A  29     -20.868  -9.753  -5.006  1.00 10.00      A   
ATOM    213  HG  SER A  29     -20.186  -9.067  -4.960  1.00 10.00      A   
ATOM    214  C   SER A  29     -23.096  -8.093  -7.566  1.00 10.00      A   
ATOM    215  O   SER A  29     -23.860  -8.775  -8.250  1.00 10.00      A   
ATOM    216  N   VAL A  30     -23.314  -6.809  -7.297  1.00 10.00      A   
ATOM    217  HN  VAL A  30     -22.664  -6.321  -6.743  1.00 10.00      A   
ATOM    218  CA  VAL A  30     -24.499  -6.111  -7.785  1.00 10.00      A   
ATOM    219  CB  VAL A  30     -24.670  -4.739  -7.091  1.00 10.00      A   
ATOM    220  CG1 VAL A  30     -25.688  -3.872  -7.813  1.00 10.00      A   
ATOM    221  CG2 VAL A  30     -25.087  -4.936  -5.643  1.00 10.00      A   
ATOM    222  C   VAL A  30     -24.482  -5.951  -9.309  1.00 10.00      A   
ATOM    223  O   VAL A  30     -25.515  -6.076  -9.965  1.00 10.00      A   
ATOM    224  N   SER A  31     -23.308  -5.724  -9.879  1.00 10.00      A   
ATOM    225  HN  SER A  31     -22.502  -5.674  -9.324  1.00 10.00      A   
ATOM    226  CA  SER A  31     -23.190  -5.541 -11.320  1.00 10.00      A   
ATOM    227  CB  SER A  31     -21.853  -4.887 -11.665  1.00 10.00      A   
ATOM    228  OG  SER A  31     -20.948  -4.963 -10.575  1.00 10.00      A   
ATOM    229  HG  SER A  31     -20.914  -4.100 -10.126  1.00 10.00      A   
ATOM    230  C   SER A  31     -23.370  -6.851 -12.094  1.00 10.00      A   
ATOM    231  O   SER A  31     -23.232  -6.880 -13.317  1.00 10.00      A   
ATOM    232  N   LEU A  32     -23.697  -7.926 -11.387  1.00 10.00      A   
ATOM    233  HN  LEU A  32     -23.810  -7.848 -10.415  1.00 10.00      A   
ATOM    234  CA  LEU A  32     -23.883  -9.221 -12.023  1.00 10.00      A   
ATOM    235  CB  LEU A  32     -22.869 -10.227 -11.481  1.00 10.00      A   
ATOM    236  CG  LEU A  32     -21.410  -9.965 -11.844  1.00 10.00      A   
ATOM    237  CD1 LEU A  32     -20.501 -10.957 -11.137  1.00 10.00      A   
ATOM    238  CD2 LEU A  32     -21.221 -10.039 -13.349  1.00 10.00      A   
ATOM    239  C   LEU A  32     -25.303  -9.752 -11.835  1.00 10.00      A   
ATOM    240  O   LEU A  32     -25.588 -10.910 -12.153  1.00 10.00      A   
ATOM    241  N   VAL A  33     -26.195  -8.909 -11.326  1.00 10.00      A   
ATOM    242  HN  VAL A  33     -25.921  -7.997 -11.091  1.00 10.00      A   
ATOM    243  CA  VAL A  33     -27.574  -9.326 -11.112  1.00 10.00      A   
ATOM    244  CB  VAL A  33     -28.220  -8.705  -9.848  1.00 10.00      A   
ATOM    245  CG1 VAL A  33     -27.402  -9.034  -8.611  1.00 10.00      A   
ATOM    246  CG2 VAL A  33     -28.407  -7.205  -9.986  1.00 10.00      A   
ATOM    247  C   VAL A  33     -28.439  -9.066 -12.343  1.00 10.00      A   
ATOM    248  O   VAL A  33     -29.270  -9.901 -12.714  1.00 10.00      A   
ATOM    249  N   CYS A  34     -28.221  -7.917 -12.981  1.00 10.00      A   
ATOM    250  HN  CYS A  34     -27.541  -7.303 -12.632  1.00 10.00      A   
ATOM    251  CA  CYS A  34     -28.961  -7.529 -14.174  1.00 10.00      A   
ATOM    252  CB  CYS A  34     -30.427  -7.244 -13.834  1.00 10.00      A   
ATOM    253  SG  CYS A  34     -30.675  -5.888 -12.662  1.00 10.00      A   
ATOM    254  HG  CYS A  34     -31.957  -5.544 -12.701  1.00 10.00      A   
ATOM    255  C   CYS A  34     -28.324  -6.289 -14.791  1.00 10.00      A   
ATOM    256  O   CYS A  34     -27.611  -5.545 -14.110  1.00 10.00      A   
ATOM    257  N   LYS A  35     -28.573  -6.070 -16.076  1.00 10.00      A   
ATOM    258  HN  LYS A  35     -29.150  -6.710 -16.566  1.00 10.00      A   
ATOM    259  CA  LYS A  35     -28.016  -4.918 -16.784  1.00 10.00      A   
ATOM    260  CB  LYS A  35     -28.370  -4.974 -18.275  1.00 10.00      A   
ATOM    261  CG  LYS A  35     -27.998  -3.725 -19.063  1.00 10.00      A   
ATOM    262  CD  LYS A  35     -26.501  -3.448 -19.020  1.00 10.00      A   
ATOM    263  CE  LYS A  35     -25.750  -4.246 -20.069  1.00 10.00      A   
ATOM    264  NZ  LYS A  35     -25.547  -3.468 -21.318  1.00 10.00      A   
ATOM    265  HZ1 LYS A  35     -25.001  -2.605 -21.120  1.00 10.00      A   
ATOM    266  HZ2 LYS A  35     -26.463  -3.196 -21.724  1.00 10.00      A   
ATOM    267  HZ3 LYS A  35     -25.030  -4.042 -22.017  1.00 10.00      A   
ATOM    268  C   LYS A  35     -28.494  -3.607 -16.159  1.00 10.00      A   
ATOM    269  O   LYS A  35     -27.738  -2.637 -16.063  1.00 10.00      A   
ATOM    270  N   SER A  36     -29.735  -3.602 -15.697  1.00 10.00      A   
ATOM    271  HN  SER A  36     -30.272  -4.419 -15.769  1.00 10.00      A   
ATOM    272  CA  SER A  36     -30.323  -2.421 -15.078  1.00 10.00      A   
ATOM    273  CB  SER A  36     -31.766  -2.717 -14.661  1.00 10.00      A   
ATOM    274  OG  SER A  36     -32.391  -3.595 -15.589  1.00 10.00      A   
ATOM    275  HG  SER A  36     -32.137  -3.351 -16.491  1.00 10.00      A   
ATOM    276  C   SER A  36     -29.499  -1.952 -13.875  1.00 10.00      A   
ATOM    277  O   SER A  36     -29.098  -0.789 -13.803  1.00 10.00      A   
ATOM    278  N   TRP A  37     -29.235  -2.863 -12.944  1.00 10.00      A   
ATOM    279  HN  TRP A  37     -29.578  -3.777 -13.053  1.00 10.00      A   
ATOM    280  CA  TRP A  37     -28.455  -2.532 -11.757  1.00 10.00      A   
ATOM    281  CB  TRP A  37     -28.599  -3.608 -10.677  1.00 10.00      A   
ATOM    282  CG  TRP A  37     -29.911  -3.553  -9.952  1.00 10.00      A   
ATOM    283  CD1 TRP A  37     -31.091  -3.066 -10.433  1.00 10.00      A   
ATOM    284  CD2 TRP A  37     -30.179  -3.999  -8.617  1.00 10.00      A   
ATOM    285  NE1 TRP A  37     -32.075  -3.185  -9.489  1.00 10.00      A   
ATOM    286  HE1 TRP A  37     -33.010  -2.908  -9.606  1.00 10.00      A   
ATOM    287  CE2 TRP A  37     -31.542  -3.753  -8.361  1.00 10.00      A   
ATOM    288  CE3 TRP A  37     -29.399  -4.583  -7.614  1.00 10.00      A   
ATOM    289  CZ2 TRP A  37     -32.141  -4.069  -7.145  1.00 10.00      A   
ATOM    290  CZ3 TRP A  37     -29.995  -4.898  -6.408  1.00 10.00      A   
ATOM    291  CH2 TRP A  37     -31.352  -4.641  -6.183  1.00 10.00      A   
ATOM    292  C   TRP A  37     -26.992  -2.312 -12.115  1.00 10.00      A   
ATOM    293  O   TRP A  37     -26.320  -1.478 -11.514  1.00 10.00      A   
ATOM    294  N   TYR A  38     -26.513  -3.059 -13.107  1.00 10.00      A   
ATOM    295  HN  TYR A  38     -27.104  -3.720 -13.534  1.00 10.00      A   
ATOM    296  CA  TYR A  38     -25.132  -2.940 -13.572  1.00 10.00      A   
ATOM    297  CB  TYR A  38     -24.871  -3.942 -14.703  1.00 10.00      A   
ATOM    298  CG  TYR A  38     -23.639  -3.660 -15.534  1.00 10.00      A   
ATOM    299  CD1 TYR A  38     -23.747  -3.090 -16.796  1.00 10.00      A   
ATOM    300  CD2 TYR A  38     -22.372  -3.966 -15.061  1.00 10.00      A   
ATOM    301  CE1 TYR A  38     -22.626  -2.833 -17.563  1.00 10.00      A   
ATOM    302  CE2 TYR A  38     -21.243  -3.713 -15.820  1.00 10.00      A   
ATOM    303  CZ  TYR A  38     -21.376  -3.147 -17.072  1.00 10.00      A   
ATOM    304  OH  TYR A  38     -20.255  -2.888 -17.836  1.00 10.00      A   
ATOM    305  HH  TYR A  38     -19.667  -3.653 -17.818  1.00 10.00      A   
ATOM    306  C   TYR A  38     -24.843  -1.512 -14.029  1.00 10.00      A   
ATOM    307  O   TYR A  38     -23.775  -0.958 -13.755  1.00 10.00      A   
ATOM    308  N   GLU A  39     -25.810  -0.919 -14.716  1.00 10.00      A   
ATOM    309  HN  GLU A  39     -26.634  -1.419 -14.904  1.00 10.00      A   
ATOM    310  CA  GLU A  39     -25.683   0.444 -15.203  1.00 10.00      A   
ATOM    311  CB  GLU A  39     -26.861   0.805 -16.111  1.00 10.00      A   
ATOM    312  CG  GLU A  39     -26.659   0.427 -17.570  1.00 10.00      A   
ATOM    313  CD  GLU A  39     -25.568   1.242 -18.232  1.00 10.00      A   
ATOM    314  OE1 GLU A  39     -24.454   0.706 -18.424  1.00 10.00      A   
ATOM    315  OE2 GLU A  39     -25.818   2.423 -18.562  1.00 10.00      A   
ATOM    316  C   GLU A  39     -25.598   1.419 -14.040  1.00 10.00      A   
ATOM    317  O   GLU A  39     -24.619   2.142 -13.900  1.00 10.00      A   
ATOM    318  N   ILE A  40     -26.612   1.406 -13.188  1.00 10.00      A   
ATOM    319  HN  ILE A  40     -27.352   0.779 -13.337  1.00 10.00      A   
ATOM    320  CA  ILE A  40     -26.654   2.298 -12.035  1.00 10.00      A   
ATOM    321  CB  ILE A  40     -27.919   2.069 -11.184  1.00 10.00      A   
ATOM    322  CG1 ILE A  40     -29.159   2.063 -12.082  1.00 10.00      A   
ATOM    323  CG2 ILE A  40     -28.050   3.148 -10.118  1.00 10.00      A   
ATOM    324  CD1 ILE A  40     -30.416   1.588 -11.388  1.00 10.00      A   
ATOM    325  C   ILE A  40     -25.401   2.143 -11.169  1.00 10.00      A   
ATOM    326  O   ILE A  40     -24.891   3.126 -10.628  1.00 10.00      A   
ATOM    327  N   GLU A  41     -24.905   0.910 -11.059  1.00 10.00      A   
ATOM    328  HN  GLU A  41     -25.367   0.168 -11.514  1.00 10.00      A   
ATOM    329  CA  GLU A  41     -23.707   0.619 -10.280  1.00 10.00      A   
ATOM    330  CB  GLU A  41     -23.444  -0.896 -10.278  1.00 10.00      A   
ATOM    331  CG  GLU A  41     -22.546  -1.393  -9.151  1.00 10.00      A   
ATOM    332  CD  GLU A  41     -21.070  -1.336  -9.491  1.00 10.00      A   
ATOM    333  OE1 GLU A  41     -20.576  -2.249 -10.190  1.00 10.00      A   
ATOM    334  OE2 GLU A  41     -20.391  -0.385  -9.050  1.00 10.00      A   
ATOM    335  C   GLU A  41     -22.499   1.359 -10.855  1.00 10.00      A   
ATOM    336  O   GLU A  41     -21.822   2.110 -10.149  1.00 10.00      A   
ATOM    337  N   ARG A  42     -22.255   1.168 -12.148  1.00 10.00      A   
ATOM    338  HN  ARG A  42     -22.859   0.590 -12.665  1.00 10.00      A   
ATOM    339  CA  ARG A  42     -21.118   1.790 -12.823  1.00 10.00      A   
ATOM    340  CB  ARG A  42     -20.959   1.256 -14.258  1.00 10.00      A   
ATOM    341  CG  ARG A  42     -22.049   1.699 -15.221  1.00 10.00      A   
ATOM    342  CD  ARG A  42     -21.846   1.134 -16.615  1.00 10.00      A   
ATOM    343  NE  ARG A  42     -20.911   1.936 -17.402  1.00 10.00      A   
ATOM    344  HE  ARG A  42     -20.075   2.213 -16.961  1.00 10.00      A   
ATOM    345  CZ  ARG A  42     -21.142   2.326 -18.658  1.00 10.00      A   
ATOM    346  NH1 ARG A  42     -22.279   1.994 -19.261  1.00 10.00      A   
ATOM    347 HH11 ARG A  42     -23.010   1.429 -18.751  1.00 10.00      A   
ATOM    348 HH12 ARG A  42     -22.459   2.290 -20.242  1.00 10.00      A   
ATOM    349  NH2 ARG A  42     -20.234   3.043 -19.314  1.00 10.00      A   
ATOM    350 HH21 ARG A  42     -20.417   3.352 -20.295  1.00 10.00      A   
ATOM    351 HH22 ARG A  42     -19.328   3.302 -18.853  1.00 10.00      A   
ATOM    352  C   ARG A  42     -21.195   3.320 -12.809  1.00 10.00      A   
ATOM    353  O   ARG A  42     -20.171   4.001 -12.799  1.00 10.00      A   
ATOM    354  N   TRP A  43     -22.406   3.858 -12.783  1.00 10.00      A   
ATOM    355  HN  TRP A  43     -23.192   3.271 -12.777  1.00 10.00      A   
ATOM    356  CA  TRP A  43     -22.597   5.302 -12.778  1.00 10.00      A   
ATOM    357  CB  TRP A  43     -23.936   5.677 -13.426  1.00 10.00      A   
ATOM    358  CG  TRP A  43     -24.073   5.287 -14.873  1.00 10.00      A   
ATOM    359  CD1 TRP A  43     -25.081   4.551 -15.428  1.00 10.00      A   
ATOM    360  CD2 TRP A  43     -23.196   5.632 -15.954  1.00 10.00      A   
ATOM    361  NE1 TRP A  43     -24.872   4.392 -16.775  1.00 10.00      A   
ATOM    362  HE1 TRP A  43     -25.457   3.886 -17.393  1.00 10.00      A   
ATOM    363  CE2 TRP A  43     -23.728   5.054 -17.125  1.00 10.00      A   
ATOM    364  CE3 TRP A  43     -22.013   6.365 -16.050  1.00 10.00      A   
ATOM    365  CZ2 TRP A  43     -23.118   5.189 -18.369  1.00 10.00      A   
ATOM    366  CZ3 TRP A  43     -21.411   6.499 -17.287  1.00 10.00      A   
ATOM    367  CH2 TRP A  43     -21.965   5.915 -18.429  1.00 10.00      A   
ATOM    368  C   TRP A  43     -22.522   5.892 -11.366  1.00 10.00      A   
ATOM    369  O   TRP A  43     -22.743   7.089 -11.179  1.00 10.00      A   
ATOM    370  N   CYS A  44     -22.216   5.066 -10.368  1.00 10.00      A   
ATOM    371  HN  CYS A  44     -22.058   4.112 -10.552  1.00 10.00      A   
ATOM    372  CA  CYS A  44     -22.132   5.569  -9.000  1.00 10.00      A   
ATOM    373  CB  CYS A  44     -23.473   5.424  -8.280  1.00 10.00      A   
ATOM    374  SG  CYS A  44     -23.962   3.717  -7.942  1.00 10.00      A   
ATOM    375  HG  CYS A  44     -24.439   3.207  -9.073  1.00 10.00      A   
ATOM    376  C   CYS A  44     -21.012   4.937  -8.171  1.00 10.00      A   
ATOM    377  O   CYS A  44     -21.013   5.057  -6.946  1.00 10.00      A   
ATOM    378  N   ARG A  45     -20.063   4.252  -8.810  1.00 10.00      A   
ATOM    379  HN  ARG A  45     -20.093   4.161  -9.786  1.00 10.00      A   
ATOM    380  CA  ARG A  45     -18.965   3.651  -8.054  1.00 10.00      A   
ATOM    381  CB  ARG A  45     -18.303   2.471  -8.771  1.00 10.00      A   
ATOM    382  CG  ARG A  45     -17.486   1.589  -7.832  1.00 10.00      A   
ATOM    383  CD  ARG A  45     -16.796   0.444  -8.560  1.00 10.00      A   
ATOM    384  NE  ARG A  45     -17.699  -0.671  -8.861  1.00 10.00      A   
ATOM    385  HE  ARG A  45     -18.639  -0.446  -9.098  1.00 10.00      A   
ATOM    386  CZ  ARG A  45     -17.336  -1.958  -8.823  1.00 10.00      A   
ATOM    387  NH1 ARG A  45     -16.098  -2.298  -8.489  1.00 10.00      A   
ATOM    388 HH11 ARG A  45     -15.394  -1.566  -8.246  1.00 10.00      A   
ATOM    389 HH12 ARG A  45     -15.824  -3.307  -8.462  1.00 10.00      A   
ATOM    390  NH2 ARG A  45     -18.205  -2.913  -9.136  1.00 10.00      A   
ATOM    391 HH21 ARG A  45     -19.191  -2.664  -9.419  1.00 10.00      A   
ATOM    392 HH22 ARG A  45     -17.913  -3.917  -9.102  1.00 10.00      A   
ATOM    393  C   ARG A  45     -17.951   4.727  -7.677  1.00 10.00      A   
ATOM    394  O   ARG A  45     -17.224   5.243  -8.528  1.00 10.00      A   
ATOM    395  N   ARG A  46     -17.920   5.050  -6.395  1.00 10.00      A   
ATOM    396  HN  ARG A  46     -18.506   4.563  -5.774  1.00 10.00      A   
ATOM    397  CA  ARG A  46     -17.049   6.095  -5.869  1.00 10.00      A   
ATOM    398  CB  ARG A  46     -17.516   6.527  -4.476  1.00 10.00      A   
ATOM    399  CG  ARG A  46     -18.943   7.052  -4.429  1.00 10.00      A   
ATOM    400  CD  ARG A  46     -19.436   7.175  -2.996  1.00 10.00      A   
ATOM    401  NE  ARG A  46     -20.775   7.763  -2.916  1.00 10.00      A   
ATOM    402  HE  ARG A  46     -21.343   7.708  -3.720  1.00 10.00      A   
ATOM    403  CZ  ARG A  46     -21.265   8.357  -1.829  1.00 10.00      A   
ATOM    404  NH1 ARG A  46     -20.538   8.434  -0.725  1.00 10.00      A   
ATOM    405 HH11 ARG A  46     -20.923   8.902   0.126  1.00 10.00      A   
ATOM    406 HH12 ARG A  46     -19.579   8.021  -0.698  1.00 10.00      A   
ATOM    407  NH2 ARG A  46     -22.493   8.866  -1.841  1.00 10.00      A   
ATOM    408 HH21 ARG A  46     -23.082   8.807  -2.703  1.00 10.00      A   
ATOM    409 HH22 ARG A  46     -22.871   9.333  -0.989  1.00 10.00      A   
ATOM    410  C   ARG A  46     -15.571   5.710  -5.833  1.00 10.00      A   
ATOM    411  O   ARG A  46     -14.704   6.581  -5.888  1.00 10.00      A   
ATOM    412  N   LYS A  47     -15.267   4.423  -5.736  1.00 10.00      A   
ATOM    413  HN  LYS A  47     -15.981   3.754  -5.712  1.00 10.00      A   
ATOM    414  CA  LYS A  47     -13.874   3.993  -5.678  1.00 10.00      A   
ATOM    415  CB  LYS A  47     -13.355   3.996  -4.231  1.00 10.00      A   
ATOM    416  CG  LYS A  47     -14.083   3.046  -3.290  1.00 10.00      A   
ATOM    417  CD  LYS A  47     -13.914   3.461  -1.836  1.00 10.00      A   
ATOM    418  CE  LYS A  47     -12.463   3.379  -1.384  1.00 10.00      A   
ATOM    419  NZ  LYS A  47     -12.017   1.974  -1.179  1.00 10.00      A   
ATOM    420  HZ1 LYS A  47     -12.432   1.589  -0.305  1.00 10.00      A   
ATOM    421  HZ2 LYS A  47     -10.983   1.939  -1.101  1.00 10.00      A   
ATOM    422  HZ3 LYS A  47     -12.309   1.382  -1.979  1.00 10.00      A   
ATOM    423  C   LYS A  47     -13.655   2.635  -6.325  1.00 10.00      A   
ATOM    424  O   LYS A  47     -14.537   1.774  -6.304  1.00 10.00      A   
ATOM    425  N   VAL A  48     -12.469   2.455  -6.894  1.00 10.00      A   
ATOM    426  HN  VAL A  48     -11.809   3.183  -6.861  1.00 10.00      A   
ATOM    427  CA  VAL A  48     -12.100   1.203  -7.542  1.00 10.00      A   
ATOM    428  CB  VAL A  48     -12.037   1.323  -9.084  1.00 10.00      A   
ATOM    429  CG1 VAL A  48     -13.431   1.473  -9.673  1.00 10.00      A   
ATOM    430  CG2 VAL A  48     -11.144   2.479  -9.513  1.00 10.00      A   
ATOM    431  C   VAL A  48     -10.755   0.721  -7.015  1.00 10.00      A   
ATOM    432  O   VAL A  48      -9.845   1.522  -6.784  1.00 10.00      A   
ATOM    433  N   PHE A  49     -10.641  -0.580  -6.814  1.00 10.00      A   
ATOM    434  HN  PHE A  49     -11.405  -1.164  -7.014  1.00 10.00      A   
ATOM    435  CA  PHE A  49      -9.413  -1.169  -6.309  1.00 10.00      A   
ATOM    436  CB  PHE A  49      -9.700  -1.953  -5.026  1.00 10.00      A   
ATOM    437  CG  PHE A  49      -8.478  -2.360  -4.253  1.00 10.00      A   
ATOM    438  CD1 PHE A  49      -7.917  -1.500  -3.322  1.00 10.00      A   
ATOM    439  CD2 PHE A  49      -7.892  -3.601  -4.449  1.00 10.00      A   
ATOM    440  CE1 PHE A  49      -6.797  -1.866  -2.603  1.00 10.00      A   
ATOM    441  CE2 PHE A  49      -6.770  -3.974  -3.733  1.00 10.00      A   
ATOM    442  CZ  PHE A  49      -6.223  -3.103  -2.808  1.00 10.00      A   
ATOM    443  C   PHE A  49      -8.804  -2.087  -7.357  1.00 10.00      A   
ATOM    444  O   PHE A  49      -9.332  -3.164  -7.630  1.00 10.00      A   
ATOM    445  N   ILE A  50      -7.701  -1.653  -7.946  1.00 10.00      A   
ATOM    446  HN  ILE A  50      -7.322  -0.787  -7.680  1.00 10.00      A   
ATOM    447  CA  ILE A  50      -7.025  -2.433  -8.970  1.00 10.00      A   
ATOM    448  CB  ILE A  50      -6.638  -1.563 -10.184  1.00 10.00      A   
ATOM    449  CG1 ILE A  50      -7.765  -0.593 -10.558  1.00 10.00      A   
ATOM    450  CG2 ILE A  50      -6.257  -2.434 -11.373  1.00 10.00      A   
ATOM    451  CD1 ILE A  50      -9.037  -1.262 -11.037  1.00 10.00      A   
ATOM    452  C   ILE A  50      -5.766  -3.063  -8.390  1.00 10.00      A   
ATOM    453  O   ILE A  50      -4.807  -2.362  -8.060  1.00 10.00      A   
ATOM    454  N   GLY A  51      -5.780  -4.383  -8.256  1.00 10.00      A   
ATOM    455  HN  GLY A  51      -6.574  -4.884  -8.542  1.00 10.00      A   
ATOM    456  CA  GLY A  51      -4.637  -5.096  -7.708  1.00 10.00      A   
ATOM    457  C   GLY A  51      -3.470  -5.138  -8.672  1.00 10.00      A   
ATOM    458  O   GLY A  51      -2.317  -5.001  -8.271  1.00 10.00      A   
ATOM    459  N   ASN A  52      -3.772  -5.334  -9.944  1.00 10.00      A   
ATOM    460  HN  ASN A  52      -4.714  -5.449 -10.203  1.00 10.00      A   
ATOM    461  CA  ASN A  52      -2.745  -5.382 -10.975  1.00 10.00      A   
ATOM    462  CB  ASN A  52      -2.665  -6.791 -11.578  1.00 10.00      A   
ATOM    463  CG  ASN A  52      -1.452  -7.003 -12.465  1.00 10.00      A   
ATOM    464  OD1 ASN A  52      -0.964  -6.076 -13.109  1.00 10.00      A   
ATOM    465  ND2 ASN A  52      -0.961  -8.234 -12.514  1.00 10.00      A   
ATOM    466 HD21 ASN A  52      -1.399  -8.931 -11.981  1.00 10.00      A   
ATOM    467 HD22 ASN A  52      -0.178  -8.396 -13.079  1.00 10.00      A   
ATOM    468  C   ASN A  52      -3.050  -4.348 -12.055  1.00 10.00      A   
ATOM    469  O   ASN A  52      -4.036  -4.475 -12.786  1.00 10.00      A   
ATOM    470  N   CYS A  53      -2.199  -3.333 -12.160  1.00 10.00      A   
ATOM    471  HN  CYS A  53      -1.415  -3.299 -11.566  1.00 10.00      A   
ATOM    472  CA  CYS A  53      -2.390  -2.265 -13.137  1.00 10.00      A   
ATOM    473  CB  CYS A  53      -1.410  -1.113 -12.885  1.00 10.00      A   
ATOM    474  SG  CYS A  53       0.323  -1.617 -12.781  1.00 10.00      A   
ATOM    475  HG  CYS A  53       0.902  -0.898 -11.826  1.00 10.00      A   
ATOM    476  C   CYS A  53      -2.275  -2.764 -14.579  1.00 10.00      A   
ATOM    477  O   CYS A  53      -2.662  -2.067 -15.512  1.00 10.00      A   
ATOM    478  N   TYR A  54      -1.755  -3.971 -14.757  1.00 10.00      A   
ATOM    479  HN  TYR A  54      -1.476  -4.493 -13.973  1.00 10.00      A   
ATOM    480  CA  TYR A  54      -1.590  -4.544 -16.087  1.00 10.00      A   
ATOM    481  CB  TYR A  54      -0.186  -5.128 -16.261  1.00 10.00      A   
ATOM    482  CG  TYR A  54       0.885  -4.069 -16.342  1.00 10.00      A   
ATOM    483  CD1 TYR A  54       2.101  -4.219 -15.687  1.00 10.00      A   
ATOM    484  CD2 TYR A  54       0.674  -2.910 -17.075  1.00 10.00      A   
ATOM    485  CE1 TYR A  54       3.076  -3.238 -15.761  1.00 10.00      A   
ATOM    486  CE2 TYR A  54       1.639  -1.929 -17.152  1.00 10.00      A   
ATOM    487  CZ  TYR A  54       2.837  -2.095 -16.496  1.00 10.00      A   
ATOM    488  OH  TYR A  54       3.800  -1.114 -16.580  1.00 10.00      A   
ATOM    489  HH  TYR A  54       4.240  -1.175 -17.447  1.00 10.00      A   
ATOM    490  C   TYR A  54      -2.655  -5.589 -16.390  1.00 10.00      A   
ATOM    491  O   TYR A  54      -2.672  -6.181 -17.470  1.00 10.00      A   
ATOM    492  N   ALA A  55      -3.554  -5.803 -15.435  1.00 10.00      A   
ATOM    493  HN  ALA A  55      -3.491  -5.297 -14.596  1.00 10.00      A   
ATOM    494  CA  ALA A  55      -4.629  -6.771 -15.607  1.00 10.00      A   
ATOM    495  CB  ALA A  55      -5.093  -7.310 -14.261  1.00 10.00      A   
ATOM    496  C   ALA A  55      -5.797  -6.146 -16.359  1.00 10.00      A   
ATOM    497  O   ALA A  55      -6.664  -6.852 -16.878  1.00 10.00      A   
ATOM    498  N   VAL A  56      -5.795  -4.820 -16.432  1.00 10.00      A   
ATOM    499  HN  VAL A  56      -5.054  -4.321 -16.026  1.00 10.00      A   
ATOM    500  CA  VAL A  56      -6.851  -4.086 -17.108  1.00 10.00      A   
ATOM    501  CB  VAL A  56      -8.012  -3.769 -16.130  1.00 10.00      A   
ATOM    502  CG1 VAL A  56      -7.583  -2.790 -15.044  1.00 10.00      A   
ATOM    503  CG2 VAL A  56      -9.249  -3.277 -16.867  1.00 10.00      A   
ATOM    504  C   VAL A  56      -6.299  -2.789 -17.691  1.00 10.00      A   
ATOM    505  O   VAL A  56      -5.325  -2.238 -17.181  1.00 10.00      A   
ATOM    506  N   SER A  57      -6.905  -2.319 -18.767  1.00 10.00      A   
ATOM    507  HN  SER A  57      -7.658  -2.817 -19.149  1.00 10.00      A   
ATOM    508  CA  SER A  57      -6.476  -1.085 -19.399  1.00 10.00      A   
ATOM    509  CB  SER A  57      -6.851  -1.110 -20.881  1.00 10.00      A   
ATOM    510  OG  SER A  57      -6.473  -2.341 -21.471  1.00 10.00      A   
ATOM    511  HG  SER A  57      -5.512  -2.384 -21.522  1.00 10.00      A   
ATOM    512  C   SER A  57      -7.122   0.117 -18.707  1.00 10.00      A   
ATOM    513  O   SER A  57      -8.229   0.009 -18.179  1.00 10.00      A   
ATOM    514  N   PRO A  58      -6.435   1.273 -18.690  1.00 10.00      A   
ATOM    515  CA  PRO A  58      -6.953   2.494 -18.059  1.00 10.00      A   
ATOM    516  CB  PRO A  58      -5.933   3.564 -18.458  1.00 10.00      A   
ATOM    517  CG  PRO A  58      -4.678   2.813 -18.727  1.00 10.00      A   
ATOM    518  CD  PRO A  58      -5.095   1.477 -19.272  1.00 10.00      A   
ATOM    519  C   PRO A  58      -8.332   2.877 -18.590  1.00 10.00      A   
ATOM    520  O   PRO A  58      -9.254   3.150 -17.815  1.00 10.00      A   
ATOM    521  N   ALA A  59      -8.469   2.865 -19.913  1.00 10.00      A   
ATOM    522  HN  ALA A  59      -7.704   2.599 -20.470  1.00 10.00      A   
ATOM    523  CA  ALA A  59      -9.722   3.224 -20.561  1.00 10.00      A   
ATOM    524  CB  ALA A  59      -9.561   3.271 -22.073  1.00 10.00      A   
ATOM    525  C   ALA A  59     -10.856   2.286 -20.168  1.00 10.00      A   
ATOM    526  O   ALA A  59     -12.000   2.709 -20.062  1.00 10.00      A   
ATOM    527  N   THR A  60     -10.534   1.018 -19.940  1.00 10.00      A   
ATOM    528  HN  THR A  60      -9.600   0.736 -20.033  1.00 10.00      A   
ATOM    529  CA  THR A  60     -11.537   0.030 -19.558  1.00 10.00      A   
ATOM    530  CB  THR A  60     -10.914  -1.377 -19.430  1.00 10.00      A   
ATOM    531  OG1 THR A  60     -10.082  -1.635 -20.573  1.00 10.00      A   
ATOM    532  HG1 THR A  60     -10.414  -2.412 -21.042  1.00 10.00      A   
ATOM    533  CG2 THR A  60     -12.001  -2.438 -19.362  1.00 10.00      A   
ATOM    534  C   THR A  60     -12.213   0.414 -18.240  1.00 10.00      A   
ATOM    535  O   THR A  60     -13.427   0.280 -18.092  1.00 10.00      A   
ATOM    536  N   VAL A  61     -11.421   0.907 -17.295  1.00 10.00      A   
ATOM    537  HN  VAL A  61     -10.460   1.007 -17.479  1.00 10.00      A   
ATOM    538  CA  VAL A  61     -11.944   1.309 -15.994  1.00 10.00      A   
ATOM    539  CB  VAL A  61     -10.814   1.497 -14.959  1.00 10.00      A   
ATOM    540  CG1 VAL A  61     -11.392   1.770 -13.578  1.00 10.00      A   
ATOM    541  CG2 VAL A  61      -9.899   0.281 -14.929  1.00 10.00      A   
ATOM    542  C   VAL A  61     -12.732   2.608 -16.106  1.00 10.00      A   
ATOM    543  O   VAL A  61     -13.855   2.707 -15.617  1.00 10.00      A   
ATOM    544  N   ILE A  62     -12.137   3.591 -16.772  1.00 10.00      A   
ATOM    545  HN  ILE A  62     -11.246   3.433 -17.159  1.00 10.00      A   
ATOM    546  CA  ILE A  62     -12.759   4.902 -16.946  1.00 10.00      A   
ATOM    547  CB  ILE A  62     -11.798   5.890 -17.642  1.00 10.00      A   
ATOM    548  CG1 ILE A  62     -10.446   5.918 -16.922  1.00 10.00      A   
ATOM    549  CG2 ILE A  62     -12.403   7.285 -17.688  1.00 10.00      A   
ATOM    550  CD1 ILE A  62      -9.375   6.693 -17.658  1.00 10.00      A   
ATOM    551  C   ILE A  62     -14.057   4.815 -17.746  1.00 10.00      A   
ATOM    552  O   ILE A  62     -15.027   5.506 -17.444  1.00 10.00      A   
ATOM    553  N   ARG A  63     -14.072   3.960 -18.761  1.00 10.00      A   
ATOM    554  HN  ARG A  63     -13.272   3.420 -18.943  1.00 10.00      A   
ATOM    555  CA  ARG A  63     -15.249   3.797 -19.611  1.00 10.00      A   
ATOM    556  CB  ARG A  63     -14.953   2.853 -20.780  1.00 10.00      A   
ATOM    557  CG  ARG A  63     -15.743   3.153 -22.044  1.00 10.00      A   
ATOM    558  CD  ARG A  63     -14.899   3.923 -23.049  1.00 10.00      A   
ATOM    559  NE  ARG A  63     -13.863   3.079 -23.645  1.00 10.00      A   
ATOM    560  HE  ARG A  63     -14.010   2.104 -23.620  1.00 10.00      A   
ATOM    561  CZ  ARG A  63     -12.745   3.546 -24.201  1.00 10.00      A   
ATOM    562  NH1 ARG A  63     -12.508   4.854 -24.241  1.00 10.00      A   
ATOM    563 HH11 ARG A  63     -11.630   5.217 -24.676  1.00 10.00      A   
ATOM    564 HH12 ARG A  63     -13.196   5.528 -23.841  1.00 10.00      A   
ATOM    565  NH2 ARG A  63     -11.865   2.696 -24.722  1.00 10.00      A   
ATOM    566 HH21 ARG A  63     -12.046   1.668 -24.695  1.00 10.00      A   
ATOM    567 HH22 ARG A  63     -10.986   3.050 -25.160  1.00 10.00      A   
ATOM    568  C   ARG A  63     -16.430   3.269 -18.808  1.00 10.00      A   
ATOM    569  O   ARG A  63     -17.576   3.667 -19.026  1.00 10.00      A   
ATOM    570  N   ARG A  64     -16.145   2.366 -17.879  1.00 10.00      A   
ATOM    571  HN  ARG A  64     -15.212   2.085 -17.753  1.00 10.00      A   
ATOM    572  CA  ARG A  64     -17.184   1.780 -17.048  1.00 10.00      A   
ATOM    573  CB  ARG A  64     -16.785   0.381 -16.570  1.00 10.00      A   
ATOM    574  CG  ARG A  64     -17.945  -0.412 -15.993  1.00 10.00      A   
ATOM    575  CD  ARG A  64     -17.583  -1.870 -15.766  1.00 10.00      A   
ATOM    576  NE  ARG A  64     -18.206  -2.396 -14.548  1.00 10.00      A   
ATOM    577  HE  ARG A  64     -18.803  -1.798 -14.060  1.00 10.00      A   
ATOM    578  CZ  ARG A  64     -18.004  -3.625 -14.075  1.00 10.00      A   
ATOM    579  NH1 ARG A  64     -17.201  -4.468 -14.716  1.00 10.00      A   
ATOM    580 HH11 ARG A  64     -16.713  -4.177 -15.606  1.00 10.00      A   
ATOM    581 HH12 ARG A  64     -17.049  -5.430 -14.340  1.00 10.00      A   
ATOM    582  NH2 ARG A  64     -18.589  -4.014 -12.943  1.00 10.00      A   
ATOM    583 HH21 ARG A  64     -18.420  -4.984 -12.579  1.00 10.00      A   
ATOM    584 HH22 ARG A  64     -19.209  -3.365 -12.414  1.00 10.00      A   
ATOM    585  C   ARG A  64     -17.541   2.682 -15.868  1.00 10.00      A   
ATOM    586  O   ARG A  64     -18.715   2.963 -15.638  1.00 10.00      A   
ATOM    587  N   PHE A  65     -16.524   3.140 -15.139  1.00 10.00      A   
ATOM    588  HN  PHE A  65     -15.603   2.904 -15.399  1.00 10.00      A   
ATOM    589  CA  PHE A  65     -16.730   4.001 -13.976  1.00 10.00      A   
ATOM    590  CB  PHE A  65     -16.160   3.350 -12.712  1.00 10.00      A   
ATOM    591  CG  PHE A  65     -16.485   1.896 -12.539  1.00 10.00      A   
ATOM    592  CD1 PHE A  65     -15.502   0.933 -12.694  1.00 10.00      A   
ATOM    593  CD2 PHE A  65     -17.766   1.492 -12.207  1.00 10.00      A   
ATOM    594  CE1 PHE A  65     -15.793  -0.405 -12.520  1.00 10.00      A   
ATOM    595  CE2 PHE A  65     -18.065   0.155 -12.036  1.00 10.00      A   
ATOM    596  CZ  PHE A  65     -17.075  -0.794 -12.191  1.00 10.00      A   
ATOM    597  C   PHE A  65     -16.060   5.361 -14.172  1.00 10.00      A   
ATOM    598  O   PHE A  65     -14.856   5.510 -13.946  1.00 10.00      A   
ATOM    599  N   PRO A  66     -16.825   6.374 -14.601  1.00 10.00      A   
ATOM    600  CA  PRO A  66     -16.308   7.721 -14.819  1.00 10.00      A   
ATOM    601  CB  PRO A  66     -17.166   8.189 -15.992  1.00 10.00      A   
ATOM    602  CG  PRO A  66     -18.494   7.536 -15.768  1.00 10.00      A   
ATOM    603  CD  PRO A  66     -18.249   6.282 -14.959  1.00 10.00      A   
ATOM    604  C   PRO A  66     -16.532   8.636 -13.611  1.00 10.00      A   
ATOM    605  O   PRO A  66     -16.234   9.831 -13.662  1.00 10.00      A   
ATOM    606  N   LYS A  67     -17.042   8.068 -12.522  1.00 10.00      A   
ATOM    607  HN  LYS A  67     -17.230   7.106 -12.530  1.00 10.00      A   
ATOM    608  CA  LYS A  67     -17.323   8.842 -11.315  1.00 10.00      A   
ATOM    609  CB  LYS A  67     -18.814   8.769 -10.962  1.00 10.00      A   
ATOM    610  CG  LYS A  67     -19.299   9.919 -10.088  1.00 10.00      A   
ATOM    611  CD  LYS A  67     -20.742   9.724  -9.653  1.00 10.00      A   
ATOM    612  CE  LYS A  67     -21.719  10.159 -10.736  1.00 10.00      A   
ATOM    613  NZ  LYS A  67     -23.132   9.959 -10.321  1.00 10.00      A   
ATOM    614  HZ1 LYS A  67     -23.361   8.944 -10.309  1.00 10.00      A   
ATOM    615  HZ2 LYS A  67     -23.773  10.437 -10.983  1.00 10.00      A   
ATOM    616  HZ3 LYS A  67     -23.285  10.346  -9.370  1.00 10.00      A   
ATOM    617  C   LYS A  67     -16.470   8.381 -10.132  1.00 10.00      A   
ATOM    618  O   LYS A  67     -16.853   8.543  -8.973  1.00 10.00      A   
ATOM    619  N   VAL A  68     -15.310   7.816 -10.424  1.00 10.00      A   
ATOM    620  HN  VAL A  68     -15.043   7.723 -11.361  1.00 10.00      A   
ATOM    621  CA  VAL A  68     -14.417   7.346  -9.373  1.00 10.00      A   
ATOM    622  CB  VAL A  68     -13.366   6.357  -9.914  1.00 10.00      A   
ATOM    623  CG1 VAL A  68     -12.554   5.763  -8.778  1.00 10.00      A   
ATOM    624  CG2 VAL A  68     -14.037   5.257 -10.717  1.00 10.00      A   
ATOM    625  C   VAL A  68     -13.709   8.526  -8.714  1.00 10.00      A   
ATOM    626  O   VAL A  68     -13.163   9.391  -9.397  1.00 10.00      A   
ATOM    627  N   ARG A  69     -13.739   8.569  -7.391  1.00 10.00      A   
ATOM    628  HN  ARG A  69     -14.208   7.855  -6.900  1.00 10.00      A   
ATOM    629  CA  ARG A  69     -13.102   9.645  -6.645  1.00 10.00      A   
ATOM    630  CB  ARG A  69     -14.080  10.271  -5.649  1.00 10.00      A   
ATOM    631  CG  ARG A  69     -15.165  11.120  -6.296  1.00 10.00      A   
ATOM    632  CD  ARG A  69     -15.953  11.894  -5.250  1.00 10.00      A   
ATOM    633  NE  ARG A  69     -16.956  12.777  -5.847  1.00 10.00      A   
ATOM    634  HE  ARG A  69     -17.667  12.353  -6.381  1.00 10.00      A   
ATOM    635  CZ  ARG A  69     -16.971  14.102  -5.703  1.00 10.00      A   
ATOM    636  NH1 ARG A  69     -16.036  14.709  -4.980  1.00 10.00      A   
ATOM    637 HH11 ARG A  69     -15.279  14.143  -4.520  1.00 10.00      A   
ATOM    638 HH12 ARG A  69     -16.047  15.747  -4.865  1.00 10.00      A   
ATOM    639  NH2 ARG A  69     -17.928  14.816  -6.283  1.00 10.00      A   
ATOM    640 HH21 ARG A  69     -17.956  15.853  -6.181  1.00 10.00      A   
ATOM    641 HH22 ARG A  69     -18.663  14.334  -6.849  1.00 10.00      A   
ATOM    642  C   ARG A  69     -11.841   9.160  -5.932  1.00 10.00      A   
ATOM    643  O   ARG A  69     -11.031   9.966  -5.475  1.00 10.00      A   
ATOM    644  N   SER A  70     -11.684   7.845  -5.849  1.00 10.00      A   
ATOM    645  HN  SER A  70     -12.372   7.261  -6.233  1.00 10.00      A   
ATOM    646  CA  SER A  70     -10.521   7.240  -5.201  1.00 10.00      A   
ATOM    647  CB  SER A  70     -10.849   6.845  -3.759  1.00 10.00      A   
ATOM    648  OG  SER A  70      -9.673   6.516  -3.034  1.00 10.00      A   
ATOM    649  HG  SER A  70      -9.390   5.618  -3.260  1.00 10.00      A   
ATOM    650  C   SER A  70     -10.057   6.014  -5.974  1.00 10.00      A   
ATOM    651  O   SER A  70     -10.815   5.058  -6.152  1.00 10.00      A   
ATOM    652  N   VAL A  71      -8.814   6.042  -6.431  1.00 10.00      A   
ATOM    653  HN  VAL A  71      -8.252   6.828  -6.249  1.00 10.00      A   
ATOM    654  CA  VAL A  71      -8.262   4.932  -7.193  1.00 10.00      A   
ATOM    655  CB  VAL A  71      -7.943   5.340  -8.649  1.00 10.00      A   
ATOM    656  CG1 VAL A  71      -7.713   4.113  -9.516  1.00 10.00      A   
ATOM    657  CG2 VAL A  71      -9.040   6.217  -9.236  1.00 10.00      A   
ATOM    658  C   VAL A  71      -6.987   4.406  -6.548  1.00 10.00      A   
ATOM    659  O   VAL A  71      -6.052   5.167  -6.286  1.00 10.00      A   
ATOM    660  N   GLU A  72      -6.955   3.108  -6.289  1.00 10.00      A   
ATOM    661  HN  GLU A  72      -7.743   2.557  -6.500  1.00 10.00      A   
ATOM    662  CA  GLU A  72      -5.785   2.471  -5.704  1.00 10.00      A   
ATOM    663  CB  GLU A  72      -6.160   1.738  -4.416  1.00 10.00      A   
ATOM    664  CG  GLU A  72      -4.968   1.294  -3.579  1.00 10.00      A   
ATOM    665  CD  GLU A  72      -4.931   1.958  -2.218  1.00 10.00      A   
ATOM    666  OE1 GLU A  72      -5.843   2.758  -1.918  1.00 10.00      A   
ATOM    667  OE2 GLU A  72      -3.988   1.684  -1.443  1.00 10.00      A   
ATOM    668  C   GLU A  72      -5.210   1.490  -6.715  1.00 10.00      A   
ATOM    669  O   GLU A  72      -5.937   0.640  -7.240  1.00 10.00      A   
ATOM    670  N   LEU A  73      -3.919   1.613  -7.004  1.00 10.00      A   
ATOM    671  HN  LEU A  73      -3.388   2.301  -6.550  1.00 10.00      A   
ATOM    672  CA  LEU A  73      -3.278   0.740  -7.980  1.00 10.00      A   
ATOM    673  CB  LEU A  73      -3.083   1.476  -9.308  1.00 10.00      A   
ATOM    674  CG  LEU A  73      -4.343   1.766 -10.125  1.00 10.00      A   
ATOM    675  CD1 LEU A  73      -4.387   3.231 -10.534  1.00 10.00      A   
ATOM    676  CD2 LEU A  73      -4.397   0.868 -11.351  1.00 10.00      A   
ATOM    677  C   LEU A  73      -1.932   0.206  -7.504  1.00 10.00      A   
ATOM    678  O   LEU A  73      -1.148   0.921  -6.872  1.00 10.00      A   
ATOM    679  N   LYS A  74      -1.674  -1.057  -7.820  1.00 10.00      A   
ATOM    680  HN  LYS A  74      -2.355  -1.575  -8.302  1.00 10.00      A   
ATOM    681  CA  LYS A  74      -0.418  -1.709  -7.479  1.00 10.00      A   
ATOM    682  CB  LYS A  74      -0.664  -2.923  -6.575  1.00 10.00      A   
ATOM    683  CG  LYS A  74      -1.650  -2.695  -5.439  1.00 10.00      A   
ATOM    684  CD  LYS A  74      -1.784  -3.942  -4.578  1.00 10.00      A   
ATOM    685  CE  LYS A  74      -2.923  -3.810  -3.579  1.00 10.00      A   
ATOM    686  NZ  LYS A  74      -2.876  -4.869  -2.539  1.00 10.00      A   
ATOM    687  HZ1 LYS A  74      -2.590  -5.778  -2.961  1.00 10.00      A   
ATOM    688  HZ2 LYS A  74      -3.809  -4.990  -2.091  1.00 10.00      A   
ATOM    689  HZ3 LYS A  74      -2.185  -4.619  -1.802  1.00 10.00      A   
ATOM    690  C   LYS A  74       0.242  -2.174  -8.773  1.00 10.00      A   
ATOM    691  O   LYS A  74      -0.446  -2.635  -9.687  1.00 10.00      A   
ATOM    692  N   GLY A  75       1.558  -2.055  -8.856  1.00 10.00      A   
ATOM    693  HN  GLY A  75       2.061  -1.688  -8.096  1.00 10.00      A   
ATOM    694  CA  GLY A  75       2.251  -2.463 -10.065  1.00 10.00      A   
ATOM    695  C   GLY A  75       3.299  -3.533  -9.840  1.00 10.00      A   
ATOM    696  O   GLY A  75       3.035  -4.719 -10.053  1.00 10.00      A   
ATOM    697  N   LYS A  76       4.485  -3.108  -9.417  1.00 10.00      A   
ATOM    698  HN  LYS A  76       4.612  -2.146  -9.257  1.00 10.00      A   
ATOM    699  CA  LYS A  76       5.603  -4.013  -9.176  1.00 10.00      A   
ATOM    700  CB  LYS A  76       6.832  -3.228  -8.698  1.00 10.00      A   
ATOM    701  CG  LYS A  76       7.410  -2.275  -9.740  1.00 10.00      A   
ATOM    702  CD  LYS A  76       7.897  -0.974  -9.112  1.00 10.00      A   
ATOM    703  CE  LYS A  76       9.190  -1.168  -8.339  1.00 10.00      A   
ATOM    704  NZ  LYS A  76       9.552   0.037  -7.544  1.00 10.00      A   
ATOM    705  HZ1 LYS A  76      10.447  -0.127  -7.038  1.00 10.00      A   
ATOM    706  HZ2 LYS A  76       8.809   0.240  -6.849  1.00 10.00      A   
ATOM    707  HZ3 LYS A  76       9.665   0.871  -8.171  1.00 10.00      A   
ATOM    708  C   LYS A  76       5.237  -5.105  -8.177  1.00 10.00      A   
ATOM    709  O   LYS A  76       4.519  -4.855  -7.209  1.00 10.00      A   
ATOM    710  N   PRO A  77       5.714  -6.339  -8.411  1.00 10.00      A   
ATOM    711  CA  PRO A  77       5.429  -7.478  -7.532  1.00 10.00      A   
ATOM    712  CB  PRO A  77       6.037  -8.670  -8.279  1.00 10.00      A   
ATOM    713  CG  PRO A  77       7.085  -8.071  -9.152  1.00 10.00      A   
ATOM    714  CD  PRO A  77       6.561  -6.724  -9.558  1.00 10.00      A   
ATOM    715  C   PRO A  77       6.069  -7.337  -6.152  1.00 10.00      A   
ATOM    716  O   PRO A  77       6.903  -6.462  -5.923  1.00 10.00      A   
ATOM    717  N   HIS A  78       5.686  -8.226  -5.249  1.00 10.00      A   
ATOM    718  HN  HIS A  78       5.040  -8.914  -5.511  1.00 10.00      A   
ATOM    719  CA  HIS A  78       6.199  -8.229  -3.881  1.00 10.00      A   
ATOM    720  CB  HIS A  78       5.512  -9.351  -3.089  1.00 10.00      A   
ATOM    721  CG  HIS A  78       5.932  -9.474  -1.656  1.00 10.00      A   
ATOM    722  ND1 HIS A  78       6.180 -10.676  -1.031  1.00 10.00      A   
ATOM    723  HD1 HIS A  78       6.097 -11.578  -1.440  1.00 10.00      A   
ATOM    724  CD2 HIS A  78       6.143  -8.515  -0.718  1.00 10.00      A   
ATOM    725  CE1 HIS A  78       6.519 -10.417   0.238  1.00 10.00      A   
ATOM    726  NE2 HIS A  78       6.512  -9.118   0.481  1.00 10.00      A   
ATOM    727  C   HIS A  78       7.718  -8.416  -3.873  1.00 10.00      A   
ATOM    728  O   HIS A  78       8.434  -7.790  -3.089  1.00 10.00      A   
ATOM    729  N   PHE A  79       8.212  -9.242  -4.786  1.00 10.00      A   
ATOM    730  HN  PHE A  79       7.596  -9.687  -5.411  1.00 10.00      A   
ATOM    731  CA  PHE A  79       9.642  -9.515  -4.876  1.00 10.00      A   
ATOM    732  CB  PHE A  79       9.908 -10.802  -5.662  1.00 10.00      A   
ATOM    733  CG  PHE A  79       9.779 -12.059  -4.845  1.00 10.00      A   
ATOM    734  CD1 PHE A  79       9.358 -12.011  -3.527  1.00 10.00      A   
ATOM    735  CD2 PHE A  79      10.085 -13.289  -5.397  1.00 10.00      A   
ATOM    736  CE1 PHE A  79       9.244 -13.165  -2.776  1.00 10.00      A   
ATOM    737  CE2 PHE A  79       9.974 -14.449  -4.654  1.00 10.00      A   
ATOM    738  CZ  PHE A  79       9.554 -14.388  -3.340  1.00 10.00      A   
ATOM    739  C   PHE A  79      10.438  -8.340  -5.454  1.00 10.00      A   
ATOM    740  O   PHE A  79      11.667  -8.394  -5.529  1.00 10.00      A   
ATOM    741  N   ALA A  80       9.747  -7.271  -5.845  1.00 10.00      A   
ATOM    742  HN  ALA A  80       8.770  -7.267  -5.748  1.00 10.00      A   
ATOM    743  CA  ALA A  80      10.416  -6.095  -6.393  1.00 10.00      A   
ATOM    744  CB  ALA A  80       9.429  -5.185  -7.111  1.00 10.00      A   
ATOM    745  C   ALA A  80      11.134  -5.341  -5.285  1.00 10.00      A   
ATOM    746  O   ALA A  80      12.155  -4.693  -5.511  1.00 10.00      A   
ATOM    747  N   ASP A  81      10.602  -5.462  -4.074  1.00 10.00      A   
ATOM    748  HN  ASP A  81       9.799  -6.012  -3.958  1.00 10.00      A   
ATOM    749  CA  ASP A  81      11.179  -4.801  -2.909  1.00 10.00      A   
ATOM    750  CB  ASP A  81      10.149  -4.680  -1.781  1.00 10.00      A   
ATOM    751  CG  ASP A  81       9.132  -3.582  -2.024  1.00 10.00      A   
ATOM    752  OD1 ASP A  81       9.506  -2.528  -2.580  1.00 10.00      A   
ATOM    753  OD2 ASP A  81       7.953  -3.763  -1.651  1.00 10.00      A   
ATOM    754  C   ASP A  81      12.404  -5.564  -2.423  1.00 10.00      A   
ATOM    755  O   ASP A  81      13.144  -5.096  -1.558  1.00 10.00      A   
ATOM    756  N   PHE A  82      12.612  -6.747  -2.996  1.00 10.00      A   
ATOM    757  HN  PHE A  82      11.986  -7.058  -3.681  1.00 10.00      A   
ATOM    758  CA  PHE A  82      13.745  -7.590  -2.638  1.00 10.00      A   
ATOM    759  CB  PHE A  82      13.294  -9.031  -2.378  1.00 10.00      A   
ATOM    760  CG  PHE A  82      12.329  -9.166  -1.234  1.00 10.00      A   
ATOM    761  CD1 PHE A  82      12.566  -8.513  -0.036  1.00 10.00      A   
ATOM    762  CD2 PHE A  82      11.187  -9.942  -1.354  1.00 10.00      A   
ATOM    763  CE1 PHE A  82      11.682  -8.629   1.019  1.00 10.00      A   
ATOM    764  CE2 PHE A  82      10.298 -10.065  -0.301  1.00 10.00      A   
ATOM    765  CZ  PHE A  82      10.547  -9.406   0.887  1.00 10.00      A   
ATOM    766  C   PHE A  82      14.811  -7.555  -3.728  1.00 10.00      A   
ATOM    767  O   PHE A  82      15.750  -8.350  -3.717  1.00 10.00      A   
ATOM    768  N   ASN A  83      14.635  -6.627  -4.670  1.00 10.00      A   
ATOM    769  HN  ASN A  83      13.848  -6.045  -4.611  1.00 10.00      A   
ATOM    770  CA  ASN A  83      15.568  -6.433  -5.786  1.00 10.00      A   
ATOM    771  CB  ASN A  83      16.962  -6.011  -5.297  1.00 10.00      A   
ATOM    772  CG  ASN A  83      16.976  -4.646  -4.635  1.00 10.00      A   
ATOM    773  OD1 ASN A  83      16.113  -3.807  -4.888  1.00 10.00      A   
ATOM    774  ND2 ASN A  83      17.965  -4.413  -3.783  1.00 10.00      A   
ATOM    775 HD21 ASN A  83      18.623  -5.123  -3.629  1.00 10.00      A   
ATOM    776 HD22 ASN A  83      17.998  -3.541  -3.335  1.00 10.00      A   
ATOM    777  C   ASN A  83      15.668  -7.657  -6.695  1.00 10.00      A   
ATOM    778  O   ASN A  83      16.668  -7.848  -7.390  1.00 10.00      A   
ATOM    779  N   LEU A  84      14.623  -8.476  -6.711  1.00 10.00      A   
ATOM    780  HN  LEU A  84      13.843  -8.276  -6.152  1.00 10.00      A   
ATOM    781  CA  LEU A  84      14.617  -9.671  -7.544  1.00 10.00      A   
ATOM    782  CB  LEU A  84      13.826 -10.796  -6.881  1.00 10.00      A   
ATOM    783  CG  LEU A  84      14.505 -11.487  -5.698  1.00 10.00      A   
ATOM    784  CD1 LEU A  84      13.620 -12.597  -5.159  1.00 10.00      A   
ATOM    785  CD2 LEU A  84      15.862 -12.039  -6.105  1.00 10.00      A   
ATOM    786  C   LEU A  84      14.058  -9.368  -8.929  1.00 10.00      A   
ATOM    787  O   LEU A  84      13.938 -10.256  -9.776  1.00 10.00      A   
ATOM    788  N   VAL A  85      13.721  -8.103  -9.147  1.00 10.00      A   
ATOM    789  HN  VAL A  85      13.851  -7.449  -8.431  1.00 10.00      A   
ATOM    790  CA  VAL A  85      13.179  -7.652 -10.418  1.00 10.00      A   
ATOM    791  CB  VAL A  85      11.769  -7.045 -10.246  1.00 10.00      A   
ATOM    792  CG1 VAL A  85      11.084  -6.874 -11.591  1.00 10.00      A   
ATOM    793  CG2 VAL A  85      10.917  -7.900  -9.320  1.00 10.00      A   
ATOM    794  C   VAL A  85      14.111  -6.604 -11.027  1.00 10.00      A   
ATOM    795  O   VAL A  85      14.468  -5.628 -10.364  1.00 10.00      A   
ATOM    796  N   PRO A  86      14.535  -6.814 -12.285  1.00 10.00      A   
ATOM    797  CA  PRO A  86      15.443  -5.897 -12.997  1.00 10.00      A   
ATOM    798  CB  PRO A  86      15.595  -6.543 -14.379  1.00 10.00      A   
ATOM    799  CG  PRO A  86      15.233  -7.974 -14.170  1.00 10.00      A   
ATOM    800  CD  PRO A  86      14.174  -7.977 -13.110  1.00 10.00      A   
ATOM    801  C   PRO A  86      14.899  -4.466 -13.123  1.00 10.00      A   
ATOM    802  O   PRO A  86      13.705  -4.215 -12.928  1.00 10.00      A   
ATOM    803  N   ASP A  87      15.790  -3.537 -13.458  1.00 10.00      A   
ATOM    804  HN  ASP A  87      16.722  -3.807 -13.609  1.00 10.00      A   
ATOM    805  CA  ASP A  87      15.435  -2.129 -13.600  1.00 10.00      A   
ATOM    806  CB  ASP A  87      16.693  -1.259 -13.529  1.00 10.00      A   
ATOM    807  CG  ASP A  87      16.513  -0.044 -12.645  1.00 10.00      A   
ATOM    808  OD1 ASP A  87      17.017  -0.063 -11.506  1.00 10.00      A   
ATOM    809  OD2 ASP A  87      15.866   0.927 -13.087  1.00 10.00      A   
ATOM    810  C   ASP A  87      14.713  -1.858 -14.910  1.00 10.00      A   
ATOM    811  O   ASP A  87      15.189  -2.243 -15.981  1.00 10.00      A   
ATOM    812  N   GLY A  88      13.574  -1.186 -14.820  1.00 10.00      A   
ATOM    813  HN  GLY A  88      13.254  -0.900 -13.934  1.00 10.00      A   
ATOM    814  CA  GLY A  88      12.804  -0.860 -16.006  1.00 10.00      A   
ATOM    815  C   GLY A  88      11.799  -1.934 -16.362  1.00 10.00      A   
ATOM    816  O   GLY A  88      11.395  -2.055 -17.519  1.00 10.00      A   
ATOM    817  N   TRP A  89      11.388  -2.706 -15.364  1.00 10.00      A   
ATOM    818  HN  TRP A  89      11.739  -2.546 -14.461  1.00 10.00      A   
ATOM    819  CA  TRP A  89      10.428  -3.782 -15.571  1.00 10.00      A   
ATOM    820  CB  TRP A  89      10.289  -4.628 -14.302  1.00 10.00      A   
ATOM    821  CG  TRP A  89       9.247  -5.700 -14.409  1.00 10.00      A   
ATOM    822  CD1 TRP A  89       9.378  -6.909 -15.024  1.00 10.00      A   
ATOM    823  CD2 TRP A  89       7.911  -5.656 -13.888  1.00 10.00      A   
ATOM    824  NE1 TRP A  89       8.208  -7.619 -14.922  1.00 10.00      A   
ATOM    825  HE1 TRP A  89       8.052  -8.519 -15.290  1.00 10.00      A   
ATOM    826  CE2 TRP A  89       7.292  -6.873 -14.229  1.00 10.00      A   
ATOM    827  CE3 TRP A  89       7.181  -4.704 -13.169  1.00 10.00      A   
ATOM    828  CZ2 TRP A  89       5.976  -7.165 -13.878  1.00 10.00      A   
ATOM    829  CZ3 TRP A  89       5.876  -4.995 -12.819  1.00 10.00      A   
ATOM    830  CH2 TRP A  89       5.287  -6.215 -13.172  1.00 10.00      A   
ATOM    831  C   TRP A  89       9.064  -3.244 -15.996  1.00 10.00      A   
ATOM    832  O   TRP A  89       8.495  -3.680 -16.998  1.00 10.00      A   
ATOM    833  N   GLY A  90       8.540  -2.304 -15.225  1.00 10.00      A   
ATOM    834  HN  GLY A  90       9.036  -1.997 -14.434  1.00 10.00      A   
ATOM    835  CA  GLY A  90       7.249  -1.729 -15.526  1.00 10.00      A   
ATOM    836  C   GLY A  90       6.638  -1.064 -14.314  1.00 10.00      A   
ATOM    837  O   GLY A  90       7.345  -0.755 -13.351  1.00 10.00      A   
ATOM    838  N   GLY A  91       5.330  -0.858 -14.355  1.00 10.00      A   
ATOM    839  HN  GLY A  91       4.823  -1.136 -15.153  1.00 10.00      A   
ATOM    840  CA  GLY A  91       4.639  -0.219 -13.255  1.00 10.00      A   
ATOM    841  C   GLY A  91       4.547   1.274 -13.473  1.00 10.00      A   
ATOM    842  O   GLY A  91       4.645   2.060 -12.533  1.00 10.00      A   
ATOM    843  N   TYR A  92       4.354   1.661 -14.727  1.00 10.00      A   
ATOM    844  HN  TYR A  92       4.255   0.981 -15.427  1.00 10.00      A   
ATOM    845  CA  TYR A  92       4.265   3.068 -15.087  1.00 10.00      A   
ATOM    846  CB  TYR A  92       4.737   3.288 -16.527  1.00 10.00      A   
ATOM    847  CG  TYR A  92       6.179   2.895 -16.769  1.00 10.00      A   
ATOM    848  CD1 TYR A  92       6.500   1.643 -17.278  1.00 10.00      A   
ATOM    849  CD2 TYR A  92       7.216   3.774 -16.488  1.00 10.00      A   
ATOM    850  CE1 TYR A  92       7.813   1.279 -17.500  1.00 10.00      A   
ATOM    851  CE2 TYR A  92       8.533   3.418 -16.707  1.00 10.00      A   
ATOM    852  CZ  TYR A  92       8.825   2.170 -17.211  1.00 10.00      A   
ATOM    853  OH  TYR A  92      10.135   1.810 -17.440  1.00 10.00      A   
ATOM    854  HH  TYR A  92      10.692   2.161 -16.733  1.00 10.00      A   
ATOM    855  C   TYR A  92       2.848   3.592 -14.912  1.00 10.00      A   
ATOM    856  O   TYR A  92       1.893   3.008 -15.422  1.00 10.00      A   
ATOM    857  N   VAL A  93       2.716   4.694 -14.191  1.00 10.00      A   
ATOM    858  HN  VAL A  93       3.516   5.117 -13.806  1.00 10.00      A   
ATOM    859  CA  VAL A  93       1.415   5.296 -13.952  1.00 10.00      A   
ATOM    860  CB  VAL A  93       1.331   5.895 -12.530  1.00 10.00      A   
ATOM    861  CG1 VAL A  93       2.163   7.165 -12.409  1.00 10.00      A   
ATOM    862  CG2 VAL A  93      -0.114   6.130 -12.113  1.00 10.00      A   
ATOM    863  C   VAL A  93       1.115   6.368 -15.004  1.00 10.00      A   
ATOM    864  O   VAL A  93      -0.012   6.856 -15.112  1.00 10.00      A   
ATOM    865  N   TYR A  94       2.133   6.712 -15.788  1.00 10.00      A   
ATOM    866  HN  TYR A  94       3.003   6.282 -15.644  1.00 10.00      A   
ATOM    867  CA  TYR A  94       2.008   7.718 -16.842  1.00 10.00      A   
ATOM    868  CB  TYR A  94       3.299   7.809 -17.668  1.00 10.00      A   
ATOM    869  CG  TYR A  94       3.445   9.092 -18.456  1.00 10.00      A   
ATOM    870  CD1 TYR A  94       4.280  10.110 -18.014  1.00 10.00      A   
ATOM    871  CD2 TYR A  94       2.754   9.286 -19.647  1.00 10.00      A   
ATOM    872  CE1 TYR A  94       4.422  11.282 -18.732  1.00 10.00      A   
ATOM    873  CE2 TYR A  94       2.889  10.455 -20.371  1.00 10.00      A   
ATOM    874  CZ  TYR A  94       3.726  11.450 -19.909  1.00 10.00      A   
ATOM    875  OH  TYR A  94       3.871  12.617 -20.631  1.00 10.00      A   
ATOM    876  HH  TYR A  94       3.324  13.313 -20.237  1.00 10.00      A   
ATOM    877  C   TYR A  94       0.787   7.485 -17.749  1.00 10.00      A   
ATOM    878  O   TYR A  94      -0.030   8.391 -17.913  1.00 10.00      A   
ATOM    879  N   PRO A  95       0.627   6.278 -18.343  1.00 10.00      A   
ATOM    880  CA  PRO A  95      -0.516   5.976 -19.223  1.00 10.00      A   
ATOM    881  CB  PRO A  95      -0.328   4.492 -19.564  1.00 10.00      A   
ATOM    882  CG  PRO A  95       1.125   4.240 -19.372  1.00 10.00      A   
ATOM    883  CD  PRO A  95       1.543   5.121 -18.231  1.00 10.00      A   
ATOM    884  C   PRO A  95      -1.854   6.194 -18.521  1.00 10.00      A   
ATOM    885  O   PRO A  95      -2.827   6.640 -19.134  1.00 10.00      A   
ATOM    886  N   TRP A  96      -1.893   5.894 -17.228  1.00 10.00      A   
ATOM    887  HN  TRP A  96      -1.078   5.568 -16.788  1.00 10.00      A   
ATOM    888  CA  TRP A  96      -3.109   6.058 -16.443  1.00 10.00      A   
ATOM    889  CB  TRP A  96      -3.009   5.303 -15.115  1.00 10.00      A   
ATOM    890  CG  TRP A  96      -3.200   3.822 -15.250  1.00 10.00      A   
ATOM    891  CD1 TRP A  96      -2.279   2.912 -15.683  1.00 10.00      A   
ATOM    892  CD2 TRP A  96      -4.390   3.078 -14.953  1.00 10.00      A   
ATOM    893  NE1 TRP A  96      -2.819   1.651 -15.673  1.00 10.00      A   
ATOM    894  HE1 TRP A  96      -2.350   0.829 -15.942  1.00 10.00      A   
ATOM    895  CE2 TRP A  96      -4.114   1.725 -15.228  1.00 10.00      A   
ATOM    896  CE3 TRP A  96      -5.659   3.422 -14.477  1.00 10.00      A   
ATOM    897  CZ2 TRP A  96      -5.059   0.718 -15.046  1.00 10.00      A   
ATOM    898  CZ3 TRP A  96      -6.596   2.421 -14.300  1.00 10.00      A   
ATOM    899  CH2 TRP A  96      -6.290   1.086 -14.583  1.00 10.00      A   
ATOM    900  C   TRP A  96      -3.399   7.535 -16.199  1.00 10.00      A   
ATOM    901  O   TRP A  96      -4.512   8.002 -16.427  1.00 10.00      A   
ATOM    902  N   ILE A  97      -2.384   8.271 -15.760  1.00 10.00      A   
ATOM    903  HN  ILE A  97      -1.509   7.839 -15.614  1.00 10.00      A   
ATOM    904  CA  ILE A  97      -2.522   9.700 -15.493  1.00 10.00      A   
ATOM    905  CB  ILE A  97      -1.219  10.289 -14.900  1.00 10.00      A   
ATOM    906  CG1 ILE A  97      -0.959   9.722 -13.502  1.00 10.00      A   
ATOM    907  CG2 ILE A  97      -1.260  11.812 -14.866  1.00 10.00      A   
ATOM    908  CD1 ILE A  97      -2.072   9.992 -12.510  1.00 10.00      A   
ATOM    909  C   ILE A  97      -2.890  10.446 -16.775  1.00 10.00      A   
ATOM    910  O   ILE A  97      -3.724  11.353 -16.764  1.00 10.00      A   
ATOM    911  N   GLU A  98      -2.271  10.036 -17.876  1.00 10.00      A   
ATOM    912  HN  GLU A  98      -1.616   9.303 -17.805  1.00 10.00      A   
ATOM    913  CA  GLU A  98      -2.505  10.636 -19.184  1.00 10.00      A   
ATOM    914  CB  GLU A  98      -1.610   9.941 -20.212  1.00 10.00      A   
ATOM    915  CG  GLU A  98      -1.874  10.328 -21.655  1.00 10.00      A   
ATOM    916  CD  GLU A  98      -1.178   9.402 -22.627  1.00 10.00      A   
ATOM    917  OE1 GLU A  98      -0.001   9.652 -22.950  1.00 10.00      A   
ATOM    918  OE2 GLU A  98      -1.802   8.413 -23.068  1.00 10.00      A   
ATOM    919  C   GLU A  98      -3.973  10.533 -19.608  1.00 10.00      A   
ATOM    920  O   GLU A  98      -4.522  11.459 -20.203  1.00 10.00      A   
ATOM    921  N   ALA A  99      -4.605   9.410 -19.294  1.00 10.00      A   
ATOM    922  HN  ALA A  99      -4.123   8.708 -18.813  1.00 10.00      A   
ATOM    923  CA  ALA A  99      -5.999   9.196 -19.659  1.00 10.00      A   
ATOM    924  CB  ALA A  99      -6.257   7.719 -19.903  1.00 10.00      A   
ATOM    925  C   ALA A  99      -6.956   9.736 -18.600  1.00 10.00      A   
ATOM    926  O   ALA A  99      -8.036  10.228 -18.921  1.00 10.00      A   
ATOM    927  N   MET A 100      -6.547   9.659 -17.341  1.00 10.00      A   
ATOM    928  HN  MET A 100      -5.656   9.287 -17.148  1.00 10.00      A   
ATOM    929  CA  MET A 100      -7.385  10.114 -16.233  1.00 10.00      A   
ATOM    930  CB  MET A 100      -6.899   9.540 -14.896  1.00 10.00      A   
ATOM    931  CG  MET A 100      -7.194   8.058 -14.706  1.00 10.00      A   
ATOM    932  SD  MET A 100      -6.878   7.489 -13.023  1.00 10.00      A   
ATOM    933  CE  MET A 100      -5.097   7.648 -12.942  1.00 10.00      A   
ATOM    934  C   MET A 100      -7.504  11.636 -16.151  1.00 10.00      A   
ATOM    935  O   MET A 100      -8.543  12.152 -15.743  1.00 10.00      A   
ATOM    936  N   SER A 101      -6.452  12.347 -16.554  1.00 10.00      A   
ATOM    937  HN  SER A 101      -5.662  11.878 -16.899  1.00 10.00      A   
ATOM    938  CA  SER A 101      -6.437  13.811 -16.498  1.00 10.00      A   
ATOM    939  CB  SER A 101      -5.084  14.357 -16.965  1.00 10.00      A   
ATOM    940  OG  SER A 101      -4.551  13.570 -18.015  1.00 10.00      A   
ATOM    941  HG  SER A 101      -4.028  12.849 -17.644  1.00 10.00      A   
ATOM    942  C   SER A 101      -7.572  14.446 -17.297  1.00 10.00      A   
ATOM    943  O   SER A 101      -8.238  15.364 -16.821  1.00 10.00      A   
ATOM    944  N   SER A 102      -7.804  13.943 -18.501  1.00 10.00      A   
ATOM    945  HN  SER A 102      -7.250  13.201 -18.826  1.00 10.00      A   
ATOM    946  CA  SER A 102      -8.851  14.482 -19.359  1.00 10.00      A   
ATOM    947  CB  SER A 102      -8.371  14.534 -20.810  1.00 10.00      A   
ATOM    948  OG  SER A 102      -7.153  15.256 -20.908  1.00 10.00      A   
ATOM    949  HG  SER A 102      -6.594  14.850 -21.578  1.00 10.00      A   
ATOM    950  C   SER A 102     -10.159  13.696 -19.245  1.00 10.00      A   
ATOM    951  O   SER A 102     -11.054  13.834 -20.081  1.00 10.00      A   
ATOM    952  N   SER A 103     -10.282  12.899 -18.196  1.00 10.00      A   
ATOM    953  HN  SER A 103      -9.554  12.850 -17.541  1.00 10.00      A   
ATOM    954  CA  SER A 103     -11.482  12.103 -17.990  1.00 10.00      A   
ATOM    955  CB  SER A 103     -11.173  10.616 -18.152  1.00 10.00      A   
ATOM    956  OG  SER A 103     -10.635  10.345 -19.438  1.00 10.00      A   
ATOM    957  HG  SER A 103      -9.667  10.299 -19.378  1.00 10.00      A   
ATOM    958  C   SER A 103     -12.116  12.382 -16.631  1.00 10.00      A   
ATOM    959  O   SER A 103     -13.295  12.727 -16.545  1.00 10.00      A   
ATOM    960  N   TYR A 104     -11.334  12.245 -15.572  1.00 10.00      A   
ATOM    961  HN  TYR A 104     -10.392  11.991 -15.694  1.00 10.00      A   
ATOM    962  CA  TYR A 104     -11.837  12.484 -14.229  1.00 10.00      A   
ATOM    963  CB  TYR A 104     -11.119  11.600 -13.207  1.00 10.00      A   
ATOM    964  CG  TYR A 104     -11.405  10.121 -13.356  1.00 10.00      A   
ATOM    965  CD1 TYR A 104     -10.467   9.267 -13.921  1.00 10.00      A   
ATOM    966  CD2 TYR A 104     -12.609   9.577 -12.927  1.00 10.00      A   
ATOM    967  CE1 TYR A 104     -10.720   7.916 -14.056  1.00 10.00      A   
ATOM    968  CE2 TYR A 104     -12.871   8.223 -13.061  1.00 10.00      A   
ATOM    969  CZ  TYR A 104     -11.922   7.397 -13.625  1.00 10.00      A   
ATOM    970  OH  TYR A 104     -12.171   6.048 -13.757  1.00 10.00      A   
ATOM    971  HH  TYR A 104     -13.121   5.899 -13.884  1.00 10.00      A   
ATOM    972  C   TYR A 104     -11.696  13.950 -13.852  1.00 10.00      A   
ATOM    973  O   TYR A 104     -10.592  14.491 -13.817  1.00 10.00      A   
ATOM    974  N   THR A 105     -12.816  14.592 -13.590  1.00 10.00      A   
ATOM    975  HN  THR A 105     -13.673  14.114 -13.653  1.00 10.00      A   
ATOM    976  CA  THR A 105     -12.810  15.995 -13.218  1.00 10.00      A   
ATOM    977  CB  THR A 105     -13.867  16.763 -14.024  1.00 10.00      A   
ATOM    978  OG1 THR A 105     -14.535  15.841 -14.900  1.00 10.00      A   
ATOM    979  HG1 THR A 105     -13.880  15.405 -15.463  1.00 10.00      A   
ATOM    980  CG2 THR A 105     -13.196  17.836 -14.864  1.00 10.00      A   
ATOM    981  C   THR A 105     -13.085  16.158 -11.730  1.00 10.00      A   
ATOM    982  O   THR A 105     -12.954  17.251 -11.171  1.00 10.00      A   
ATOM    983  N   TRP A 106     -13.463  15.066 -11.091  1.00 10.00      A   
ATOM    984  HN  TRP A 106     -13.552  14.225 -11.589  1.00 10.00      A   
ATOM    985  CA  TRP A 106     -13.766  15.089  -9.670  1.00 10.00      A   
ATOM    986  CB  TRP A 106     -15.262  14.864  -9.440  1.00 10.00      A   
ATOM    987  CG  TRP A 106     -16.115  16.028  -9.840  1.00 10.00      A   
ATOM    988  CD1 TRP A 106     -17.139  16.022 -10.744  1.00 10.00      A   
ATOM    989  CD2 TRP A 106     -16.018  17.374  -9.354  1.00 10.00      A   
ATOM    990  NE1 TRP A 106     -17.697  17.274 -10.835  1.00 10.00      A   
ATOM    991  HE1 TRP A 106     -18.458  17.521 -11.409  1.00 10.00      A   
ATOM    992  CE2 TRP A 106     -17.022  18.123  -9.998  1.00 10.00      A   
ATOM    993  CE3 TRP A 106     -15.183  18.019  -8.435  1.00 10.00      A   
ATOM    994  CZ2 TRP A 106     -17.215  19.481  -9.755  1.00 10.00      A   
ATOM    995  CZ3 TRP A 106     -15.376  19.367  -8.195  1.00 10.00      A   
ATOM    996  CH2 TRP A 106     -16.384  20.084  -8.852  1.00 10.00      A   
ATOM    997  C   TRP A 106     -12.949  14.068  -8.888  1.00 10.00      A   
ATOM    998  O   TRP A 106     -13.413  13.528  -7.885  1.00 10.00      A   
ATOM    999  N   LEU A 107     -11.734  13.801  -9.344  1.00 10.00      A   
ATOM   1000  HN  LEU A 107     -11.412  14.256 -10.146  1.00 10.00      A   
ATOM   1001  CA  LEU A 107     -10.862  12.855  -8.660  1.00 10.00      A   
ATOM   1002  CB  LEU A 107      -9.767  12.366  -9.607  1.00 10.00      A   
ATOM   1003  CG  LEU A 107      -8.983  11.129  -9.158  1.00 10.00      A   
ATOM   1004  CD1 LEU A 107      -9.916   9.949  -8.955  1.00 10.00      A   
ATOM   1005  CD2 LEU A 107      -7.903  10.785 -10.171  1.00 10.00      A   
ATOM   1006  C   LEU A 107     -10.258  13.531  -7.429  1.00 10.00      A   
ATOM   1007  O   LEU A 107      -9.690  14.623  -7.526  1.00 10.00      A   
ATOM   1008  N   GLU A 108     -10.374  12.887  -6.276  1.00 10.00      A   
ATOM   1009  HN  GLU A 108     -10.797  12.002  -6.259  1.00 10.00      A   
ATOM   1010  CA  GLU A 108      -9.871  13.467  -5.034  1.00 10.00      A   
ATOM   1011  CB  GLU A 108     -11.009  13.642  -4.021  1.00 10.00      A   
ATOM   1012  CG  GLU A 108     -12.158  14.518  -4.499  1.00 10.00      A   
ATOM   1013  CD  GLU A 108     -13.299  14.570  -3.507  1.00 10.00      A   
ATOM   1014  OE1 GLU A 108     -14.006  13.552  -3.355  1.00 10.00      A   
ATOM   1015  OE2 GLU A 108     -13.507  15.629  -2.881  1.00 10.00      A   
ATOM   1016  C   GLU A 108      -8.737  12.660  -4.398  1.00 10.00      A   
ATOM   1017  O   GLU A 108      -7.761  13.234  -3.909  1.00 10.00      A   
ATOM   1018  N   GLU A 109      -8.860  11.339  -4.396  1.00 10.00      A   
ATOM   1019  HN  GLU A 109      -9.640  10.922  -4.826  1.00 10.00      A   
ATOM   1020  CA  GLU A 109      -7.851  10.490  -3.775  1.00 10.00      A   
ATOM   1021  CB  GLU A 109      -8.484   9.607  -2.701  1.00 10.00      A   
ATOM   1022  CG  GLU A 109      -9.318  10.369  -1.685  1.00 10.00      A   
ATOM   1023  CD  GLU A 109      -9.788   9.492  -0.546  1.00 10.00      A   
ATOM   1024  OE1 GLU A 109      -8.942   9.053   0.257  1.00 10.00      A   
ATOM   1025  OE2 GLU A 109     -11.004   9.244  -0.438  1.00 10.00      A   
ATOM   1026  C   GLU A 109      -7.094   9.627  -4.781  1.00 10.00      A   
ATOM   1027  O   GLU A 109      -7.692   8.900  -5.579  1.00 10.00      A   
ATOM   1028  N   ILE A 110      -5.771   9.720  -4.727  1.00 10.00      A   
ATOM   1029  HN  ILE A 110      -5.368  10.341  -4.080  1.00 10.00      A   
ATOM   1030  CA  ILE A 110      -4.890   8.946  -5.593  1.00 10.00      A   
ATOM   1031  CB  ILE A 110      -4.127   9.850  -6.590  1.00 10.00      A   
ATOM   1032  CG1 ILE A 110      -5.104  10.528  -7.556  1.00 10.00      A   
ATOM   1033  CG2 ILE A 110      -3.078   9.050  -7.353  1.00 10.00      A   
ATOM   1034  CD1 ILE A 110      -4.448  11.474  -8.541  1.00 10.00      A   
ATOM   1035  C   ILE A 110      -3.885   8.179  -4.734  1.00 10.00      A   
ATOM   1036  O   ILE A 110      -3.053   8.781  -4.050  1.00 10.00      A   
ATOM   1037  N   ARG A 111      -3.978   6.857  -4.750  1.00 10.00      A   
ATOM   1038  HN  ARG A 111      -4.667   6.429  -5.301  1.00 10.00      A   
ATOM   1039  CA  ARG A 111      -3.079   6.022  -3.961  1.00 10.00      A   
ATOM   1040  CB  ARG A 111      -3.837   5.361  -2.806  1.00 10.00      A   
ATOM   1041  CG  ARG A 111      -4.601   6.347  -1.936  1.00 10.00      A   
ATOM   1042  CD  ARG A 111      -5.312   5.664  -0.779  1.00 10.00      A   
ATOM   1043  NE  ARG A 111      -6.247   6.576  -0.117  1.00 10.00      A   
ATOM   1044  HE  ARG A 111      -7.107   6.750  -0.571  1.00 10.00      A   
ATOM   1045  CZ  ARG A 111      -6.021   7.161   1.061  1.00 10.00      A   
ATOM   1046  NH1 ARG A 111      -4.899   6.921   1.733  1.00 10.00      A   
ATOM   1047 HH11 ARG A 111      -4.731   7.392   2.662  1.00 10.00      A   
ATOM   1048 HH12 ARG A 111      -4.186   6.264   1.348  1.00 10.00      A   
ATOM   1049  NH2 ARG A 111      -6.906   8.018   1.550  1.00 10.00      A   
ATOM   1050 HH21 ARG A 111      -6.734   8.485   2.476  1.00 10.00      A   
ATOM   1051 HH22 ARG A 111      -7.781   8.244   1.010  1.00 10.00      A   
ATOM   1052  C   ARG A 111      -2.379   4.976  -4.827  1.00 10.00      A   
ATOM   1053  O   ARG A 111      -3.020   4.229  -5.568  1.00 10.00      A   
ATOM   1054  N   LEU A 112      -1.056   4.934  -4.732  1.00 10.00      A   
ATOM   1055  HN  LEU A 112      -0.600   5.548  -4.108  1.00 10.00      A   
ATOM   1056  CA  LEU A 112      -0.257   3.997  -5.508  1.00 10.00      A   
ATOM   1057  CB  LEU A 112       0.579   4.743  -6.553  1.00 10.00      A   
ATOM   1058  CG  LEU A 112      -0.166   5.297  -7.766  1.00 10.00      A   
ATOM   1059  CD1 LEU A 112       0.779   6.109  -8.632  1.00 10.00      A   
ATOM   1060  CD2 LEU A 112      -0.784   4.170  -8.578  1.00 10.00      A   
ATOM   1061  C   LEU A 112       0.679   3.204  -4.611  1.00 10.00      A   
ATOM   1062  O   LEU A 112       1.074   3.672  -3.542  1.00 10.00      A   
ATOM   1063  N   LYS A 113       1.016   2.000  -5.047  1.00 10.00      A   
ATOM   1064  HN  LYS A 113       0.622   1.667  -5.883  1.00 10.00      A   
ATOM   1065  CA  LYS A 113       1.934   1.144  -4.314  1.00 10.00      A   
ATOM   1066  CB  LYS A 113       1.179   0.164  -3.418  1.00 10.00      A   
ATOM   1067  CG  LYS A 113       2.083  -0.601  -2.465  1.00 10.00      A   
ATOM   1068  CD  LYS A 113       1.371  -1.798  -1.864  1.00 10.00      A   
ATOM   1069  CE  LYS A 113       2.323  -2.642  -1.036  1.00 10.00      A   
ATOM   1070  NZ  LYS A 113       1.726  -3.954  -0.675  1.00 10.00      A   
ATOM   1071  HZ1 LYS A 113       0.985  -3.829   0.038  1.00 10.00      A   
ATOM   1072  HZ2 LYS A 113       2.455  -4.592  -0.289  1.00 10.00      A   
ATOM   1073  HZ3 LYS A 113       1.305  -4.400  -1.517  1.00 10.00      A   
ATOM   1074  C   LYS A 113       2.816   0.379  -5.291  1.00 10.00      A   
ATOM   1075  O   LYS A 113       2.310  -0.318  -6.171  1.00 10.00      A   
ATOM   1076  N   ARG A 114       4.129   0.534  -5.142  1.00 10.00      A   
ATOM   1077  HN  ARG A 114       4.458   1.135  -4.430  1.00 10.00      A   
ATOM   1078  CA  ARG A 114       5.099  -0.141  -6.005  1.00 10.00      A   
ATOM   1079  CB  ARG A 114       5.034  -1.667  -5.816  1.00 10.00      A   
ATOM   1080  CG  ARG A 114       5.383  -2.133  -4.404  1.00 10.00      A   
ATOM   1081  CD  ARG A 114       5.239  -3.642  -4.249  1.00 10.00      A   
ATOM   1082  NE  ARG A 114       5.588  -4.091  -2.898  1.00 10.00      A   
ATOM   1083  HE  ARG A 114       6.461  -3.785  -2.527  1.00 10.00      A   
ATOM   1084  CZ  ARG A 114       4.814  -4.876  -2.144  1.00 10.00      A   
ATOM   1085  NH1 ARG A 114       3.650  -5.311  -2.600  1.00 10.00      A   
ATOM   1086 HH11 ARG A 114       3.047  -5.931  -1.997  1.00 10.00      A   
ATOM   1087 HH12 ARG A 114       3.321  -5.042  -3.551  1.00 10.00      A   
ATOM   1088  NH2 ARG A 114       5.202  -5.225  -0.926  1.00 10.00      A   
ATOM   1089 HH21 ARG A 114       6.117  -4.887  -0.551  1.00 10.00      A   
ATOM   1090 HH22 ARG A 114       4.590  -5.835  -0.334  1.00 10.00      A   
ATOM   1091  C   ARG A 114       4.899   0.258  -7.469  1.00 10.00      A   
ATOM   1092  O   ARG A 114       4.696  -0.588  -8.342  1.00 10.00      A   
ATOM   1093  N   MET A 115       4.954   1.559  -7.730  1.00 10.00      A   
ATOM   1094  HN  MET A 115       5.143   2.186  -6.998  1.00 10.00      A   
ATOM   1095  CA  MET A 115       4.768   2.083  -9.080  1.00 10.00      A   
ATOM   1096  CB  MET A 115       3.378   2.714  -9.221  1.00 10.00      A   
ATOM   1097  CG  MET A 115       2.227   1.718  -9.163  1.00 10.00      A   
ATOM   1098  SD  MET A 115       1.965   0.848 -10.723  1.00 10.00      A   
ATOM   1099  CE  MET A 115       1.367   2.182 -11.757  1.00 10.00      A   
ATOM   1100  C   MET A 115       5.841   3.119  -9.410  1.00 10.00      A   
ATOM   1101  O   MET A 115       6.483   3.664  -8.514  1.00 10.00      A   
ATOM   1102  N   VAL A 116       6.033   3.378 -10.697  1.00 10.00      A   
ATOM   1103  HN  VAL A 116       5.495   2.897 -11.369  1.00 10.00      A   
ATOM   1104  CA  VAL A 116       7.020   4.349 -11.150  1.00 10.00      A   
ATOM   1105  CB  VAL A 116       7.745   3.870 -12.427  1.00 10.00      A   
ATOM   1106  CG1 VAL A 116       8.875   4.821 -12.794  1.00 10.00      A   
ATOM   1107  CG2 VAL A 116       8.275   2.456 -12.243  1.00 10.00      A   
ATOM   1108  C   VAL A 116       6.342   5.686 -11.429  1.00 10.00      A   
ATOM   1109  O   VAL A 116       5.550   5.813 -12.368  1.00 10.00      A   
ATOM   1110  N   VAL A 117       6.651   6.674 -10.605  1.00 10.00      A   
ATOM   1111  HN  VAL A 117       7.309   6.513  -9.893  1.00 10.00      A   
ATOM   1112  CA  VAL A 117       6.068   8.003 -10.738  1.00 10.00      A   
ATOM   1113  CB  VAL A 117       5.352   8.429  -9.434  1.00 10.00      A   
ATOM   1114  CG1 VAL A 117       4.581   9.724  -9.637  1.00 10.00      A   
ATOM   1115  CG2 VAL A 117       4.425   7.326  -8.938  1.00 10.00      A   
ATOM   1116  C   VAL A 117       7.159   9.017 -11.070  1.00 10.00      A   
ATOM   1117  O   VAL A 117       8.233   8.989 -10.477  1.00 10.00      A   
ATOM   1118  N   THR A 118       6.889   9.900 -12.023  1.00 10.00      A   
ATOM   1119  HN  THR A 118       6.017   9.877 -12.468  1.00 10.00      A   
ATOM   1120  CA  THR A 118       7.859  10.908 -12.422  1.00 10.00      A   
ATOM   1121  CB  THR A 118       8.106  10.846 -13.940  1.00 10.00      A   
ATOM   1122  OG1 THR A 118       6.851  10.686 -14.614  1.00 10.00      A   
ATOM   1123  HG1 THR A 118       6.928   9.976 -15.270  1.00 10.00      A   
ATOM   1124  CG2 THR A 118       9.007   9.673 -14.286  1.00 10.00      A   
ATOM   1125  C   THR A 118       7.375  12.308 -12.054  1.00 10.00      A   
ATOM   1126  O   THR A 118       6.185  12.509 -11.794  1.00 10.00      A   
ATOM   1127  N   ASP A 119       8.300  13.274 -12.047  1.00 10.00      A   
ATOM   1128  HN  ASP A 119       9.231  13.045 -12.266  1.00 10.00      A   
ATOM   1129  CA  ASP A 119       7.973  14.666 -11.718  1.00 10.00      A   
ATOM   1130  CB  ASP A 119       9.222  15.558 -11.780  1.00 10.00      A   
ATOM   1131  CG  ASP A 119      10.235  15.274 -10.686  1.00 10.00      A   
ATOM   1132  OD1 ASP A 119      10.149  15.895  -9.604  1.00 10.00      A   
ATOM   1133  OD2 ASP A 119      11.130  14.433 -10.913  1.00 10.00      A   
ATOM   1134  C   ASP A 119       6.928  15.200 -12.689  1.00 10.00      A   
ATOM   1135  O   ASP A 119       6.073  16.005 -12.324  1.00 10.00      A   
ATOM   1136  N   ASP A 120       7.006  14.725 -13.931  1.00 10.00      A   
ATOM   1137  HN  ASP A 120       7.714  14.084 -14.145  1.00 10.00      A   
ATOM   1138  CA  ASP A 120       6.083  15.136 -14.989  1.00 10.00      A   
ATOM   1139  CB  ASP A 120       6.458  14.449 -16.304  1.00 10.00      A   
ATOM   1140  CG  ASP A 120       6.551  15.411 -17.471  1.00 10.00      A   
ATOM   1141  OD1 ASP A 120       5.604  16.192 -17.685  1.00 10.00      A   
ATOM   1142  OD2 ASP A 120       7.575  15.384 -18.191  1.00 10.00      A   
ATOM   1143  C   ASP A 120       4.637  14.800 -14.633  1.00 10.00      A   
ATOM   1144  O   ASP A 120       3.736  15.626 -14.799  1.00 10.00      A   
ATOM   1145  N   CYS A 121       4.431  13.588 -14.127  1.00 10.00      A   
ATOM   1146  HN  CYS A 121       5.194  12.991 -13.999  1.00 10.00      A   
ATOM   1147  CA  CYS A 121       3.102  13.127 -13.746  1.00 10.00      A   
ATOM   1148  CB  CYS A 121       3.152  11.655 -13.324  1.00 10.00      A   
ATOM   1149  SG  CYS A 121       3.894  10.551 -14.551  1.00 10.00      A   
ATOM   1150  HG  CYS A 121       5.194  10.822 -14.623  1.00 10.00      A   
ATOM   1151  C   CYS A 121       2.527  13.977 -12.615  1.00 10.00      A   
ATOM   1152  O   CYS A 121       1.357  14.357 -12.643  1.00 10.00      A   
ATOM   1153  N   LEU A 122       3.364  14.287 -11.632  1.00 10.00      A   
ATOM   1154  HN  LEU A 122       4.286  13.962 -11.670  1.00 10.00      A   
ATOM   1155  CA  LEU A 122       2.942  15.095 -10.495  1.00 10.00      A   
ATOM   1156  CB  LEU A 122       4.060  15.182  -9.453  1.00 10.00      A   
ATOM   1157  CG  LEU A 122       4.530  13.843  -8.874  1.00 10.00      A   
ATOM   1158  CD1 LEU A 122       5.722  14.041  -7.950  1.00 10.00      A   
ATOM   1159  CD2 LEU A 122       3.395  13.141  -8.144  1.00 10.00      A   
ATOM   1160  C   LEU A 122       2.507  16.488 -10.949  1.00 10.00      A   
ATOM   1161  O   LEU A 122       1.485  17.006 -10.496  1.00 10.00      A   
ATOM   1162  N   GLU A 123       3.278  17.081 -11.860  1.00 10.00      A   
ATOM   1163  HN  GLU A 123       4.084  16.620 -12.183  1.00 10.00      A   
ATOM   1164  CA  GLU A 123       2.964  18.404 -12.388  1.00 10.00      A   
ATOM   1165  CB  GLU A 123       4.058  18.860 -13.353  1.00 10.00      A   
ATOM   1166  CG  GLU A 123       5.169  19.668 -12.705  1.00 10.00      A   
ATOM   1167  CD  GLU A 123       4.806  21.127 -12.548  1.00 10.00      A   
ATOM   1168  OE1 GLU A 123       4.193  21.689 -13.477  1.00 10.00      A   
ATOM   1169  OE2 GLU A 123       5.143  21.722 -11.504  1.00 10.00      A   
ATOM   1170  C   GLU A 123       1.616  18.384 -13.103  1.00 10.00      A   
ATOM   1171  O   GLU A 123       0.835  19.332 -13.013  1.00 10.00      A   
ATOM   1172  N   LEU A 124       1.350  17.283 -13.797  1.00 10.00      A   
ATOM   1173  HN  LEU A 124       2.015  16.559 -13.816  1.00 10.00      A   
ATOM   1174  CA  LEU A 124       0.105  17.112 -14.533  1.00 10.00      A   
ATOM   1175  CB  LEU A 124       0.166  15.845 -15.389  1.00 10.00      A   
ATOM   1176  CG  LEU A 124       0.789  15.990 -16.776  1.00 10.00      A   
ATOM   1177  CD1 LEU A 124       1.024  14.622 -17.397  1.00 10.00      A   
ATOM   1178  CD2 LEU A 124      -0.108  16.832 -17.667  1.00 10.00      A   
ATOM   1179  C   LEU A 124      -1.089  17.037 -13.591  1.00 10.00      A   
ATOM   1180  O   LEU A 124      -2.137  17.630 -13.849  1.00 10.00      A   
ATOM   1181  N   ILE A 125      -0.920  16.314 -12.495  1.00 10.00      A   
ATOM   1182  HN  ILE A 125      -0.054  15.880 -12.341  1.00 10.00      A   
ATOM   1183  CA  ILE A 125      -1.983  16.148 -11.511  1.00 10.00      A   
ATOM   1184  CB  ILE A 125      -1.557  15.184 -10.382  1.00 10.00      A   
ATOM   1185  CG1 ILE A 125      -1.314  13.782 -10.948  1.00 10.00      A   
ATOM   1186  CG2 ILE A 125      -2.601  15.139  -9.274  1.00 10.00      A   
ATOM   1187  CD1 ILE A 125      -0.756  12.797  -9.942  1.00 10.00      A   
ATOM   1188  C   ILE A 125      -2.395  17.490 -10.910  1.00 10.00      A   
ATOM   1189  O   ILE A 125      -3.581  17.827 -10.868  1.00 10.00      A   
ATOM   1190  N   ALA A 126      -1.405  18.260 -10.485  1.00 10.00      A   
ATOM   1191  HN  ALA A 126      -0.482  17.944 -10.584  1.00 10.00      A   
ATOM   1192  CA  ALA A 126      -1.645  19.560  -9.867  1.00 10.00      A   
ATOM   1193  CB  ALA A 126      -0.336  20.154  -9.373  1.00 10.00      A   
ATOM   1194  C   ALA A 126      -2.351  20.547 -10.801  1.00 10.00      A   
ATOM   1195  O   ALA A 126      -3.091  21.416 -10.342  1.00 10.00      A   
ATOM   1196  N   LYS A 127      -2.136  20.408 -12.101  1.00 10.00      A   
ATOM   1197  HN  LYS A 127      -1.558  19.681 -12.420  1.00 10.00      A   
ATOM   1198  CA  LYS A 127      -2.741  21.318 -13.067  1.00 10.00      A   
ATOM   1199  CB  LYS A 127      -1.773  21.601 -14.225  1.00 10.00      A   
ATOM   1200  CG  LYS A 127      -1.700  20.508 -15.285  1.00 10.00      A   
ATOM   1201  CD  LYS A 127      -0.463  20.657 -16.163  1.00 10.00      A   
ATOM   1202  CE  LYS A 127      -0.522  21.908 -17.028  1.00 10.00      A   
ATOM   1203  NZ  LYS A 127      -1.530  21.792 -18.118  1.00 10.00      A   
ATOM   1204  HZ1 LYS A 127      -1.548  22.666 -18.683  1.00 10.00      A   
ATOM   1205  HZ2 LYS A 127      -2.477  21.634 -17.718  1.00 10.00      A   
ATOM   1206  HZ3 LYS A 127      -1.295  20.996 -18.743  1.00 10.00      A   
ATOM   1207  C   LYS A 127      -4.092  20.821 -13.592  1.00 10.00      A   
ATOM   1208  O   LYS A 127      -4.855  21.589 -14.177  1.00 10.00      A   
ATOM   1209  N   SER A 128      -4.396  19.547 -13.371  1.00 10.00      A   
ATOM   1210  HN  SER A 128      -3.771  18.978 -12.872  1.00 10.00      A   
ATOM   1211  CA  SER A 128      -5.650  18.980 -13.860  1.00 10.00      A   
ATOM   1212  CB  SER A 128      -5.390  17.656 -14.577  1.00 10.00      A   
ATOM   1213  OG  SER A 128      -4.303  17.777 -15.482  1.00 10.00      A   
ATOM   1214  HG  SER A 128      -3.495  17.959 -14.983  1.00 10.00      A   
ATOM   1215  C   SER A 128      -6.686  18.792 -12.755  1.00 10.00      A   
ATOM   1216  O   SER A 128      -7.871  19.072 -12.950  1.00 10.00      A   
ATOM   1217  N   PHE A 129      -6.246  18.324 -11.595  1.00 10.00      A   
ATOM   1218  HN  PHE A 129      -5.287  18.144 -11.474  1.00 10.00      A   
ATOM   1219  CA  PHE A 129      -7.160  18.090 -10.485  1.00 10.00      A   
ATOM   1220  CB  PHE A 129      -6.859  16.752  -9.798  1.00 10.00      A   
ATOM   1221  CG  PHE A 129      -6.814  15.582 -10.742  1.00 10.00      A   
ATOM   1222  CD1 PHE A 129      -5.617  14.943 -11.014  1.00 10.00      A   
ATOM   1223  CD2 PHE A 129      -7.964  15.128 -11.367  1.00 10.00      A   
ATOM   1224  CE1 PHE A 129      -5.566  13.875 -11.887  1.00 10.00      A   
ATOM   1225  CE2 PHE A 129      -7.919  14.059 -12.242  1.00 10.00      A   
ATOM   1226  CZ  PHE A 129      -6.718  13.433 -12.502  1.00 10.00      A   
ATOM   1227  C   PHE A 129      -7.121  19.233  -9.480  1.00 10.00      A   
ATOM   1228  O   PHE A 129      -6.160  19.381  -8.725  1.00 10.00      A   
ATOM   1229  N   LYS A 130      -8.174  20.043  -9.473  1.00 10.00      A   
ATOM   1230  HN  LYS A 130      -8.908  19.882 -10.107  1.00 10.00      A   
ATOM   1231  CA  LYS A 130      -8.262  21.170  -8.548  1.00 10.00      A   
ATOM   1232  CB  LYS A 130      -9.089  22.320  -9.145  1.00 10.00      A   
ATOM   1233  CG  LYS A 130      -8.316  23.212 -10.110  1.00 10.00      A   
ATOM   1234  CD  LYS A 130      -8.175  22.575 -11.489  1.00 10.00      A   
ATOM   1235  CE  LYS A 130      -7.238  23.387 -12.374  1.00 10.00      A   
ATOM   1236  NZ  LYS A 130      -7.258  22.931 -13.789  1.00 10.00      A   
ATOM   1237  HZ1 LYS A 130      -7.640  23.681 -14.398  1.00 10.00      A   
ATOM   1238  HZ2 LYS A 130      -7.853  22.083 -13.886  1.00 10.00      A   
ATOM   1239  HZ3 LYS A 130      -6.291  22.704 -14.107  1.00 10.00      A   
ATOM   1240  C   LYS A 130      -8.844  20.717  -7.215  1.00 10.00      A   
ATOM   1241  O   LYS A 130      -8.603  21.328  -6.175  1.00 10.00      A   
ATOM   1242  N   ASN A 131      -9.606  19.633  -7.252  1.00 10.00      A   
ATOM   1243  HN  ASN A 131      -9.760  19.190  -8.114  1.00 10.00      A   
ATOM   1244  CA  ASN A 131     -10.222  19.087  -6.047  1.00 10.00      A   
ATOM   1245  CB  ASN A 131     -11.654  18.627  -6.336  1.00 10.00      A   
ATOM   1246  CG  ASN A 131     -12.634  19.094  -5.278  1.00 10.00      A   
ATOM   1247  OD1 ASN A 131     -13.080  20.242  -5.293  1.00 10.00      A   
ATOM   1248  ND2 ASN A 131     -12.982  18.209  -4.361  1.00 10.00      A   
ATOM   1249 HD21 ASN A 131     -12.595  17.311  -4.414  1.00 10.00      A   
ATOM   1250 HD22 ASN A 131     -13.621  18.485  -3.670  1.00 10.00      A   
ATOM   1251  C   ASN A 131      -9.385  17.939  -5.492  1.00 10.00      A   
ATOM   1252  O   ASN A 131      -9.893  17.057  -4.801  1.00 10.00      A   
ATOM   1253  N   PHE A 132      -8.093  17.973  -5.803  1.00 10.00      A   
ATOM   1254  HN  PHE A 132      -7.759  18.710  -6.352  1.00 10.00      A   
ATOM   1255  CA  PHE A 132      -7.154  16.956  -5.344  1.00 10.00      A   
ATOM   1256  CB  PHE A 132      -5.805  17.162  -6.040  1.00 10.00      A   
ATOM   1257  CG  PHE A 132      -4.828  16.038  -5.855  1.00 10.00      A   
ATOM   1258  CD1 PHE A 132      -5.259  14.726  -5.821  1.00 10.00      A   
ATOM   1259  CD2 PHE A 132      -3.475  16.296  -5.723  1.00 10.00      A   
ATOM   1260  CE1 PHE A 132      -4.364  13.691  -5.660  1.00 10.00      A   
ATOM   1261  CE2 PHE A 132      -2.571  15.267  -5.561  1.00 10.00      A   
ATOM   1262  CZ  PHE A 132      -3.017  13.961  -5.530  1.00 10.00      A   
ATOM   1263  C   PHE A 132      -6.982  17.052  -3.831  1.00 10.00      A   
ATOM   1264  O   PHE A 132      -6.766  18.143  -3.292  1.00 10.00      A   
ATOM   1265  N   LYS A 133      -7.073  15.919  -3.144  1.00 10.00      A   
ATOM   1266  HN  LYS A 133      -7.238  15.076  -3.621  1.00 10.00      A   
ATOM   1267  CA  LYS A 133      -6.951  15.914  -1.692  1.00 10.00      A   
ATOM   1268  CB  LYS A 133      -8.312  15.649  -1.048  1.00 10.00      A   
ATOM   1269  CG  LYS A 133      -9.323  16.767  -1.242  1.00 10.00      A   
ATOM   1270  CD  LYS A 133     -10.704  16.349  -0.765  1.00 10.00      A   
ATOM   1271  CE  LYS A 133     -11.690  17.499  -0.872  1.00 10.00      A   
ATOM   1272  NZ  LYS A 133     -13.090  17.052  -0.655  1.00 10.00      A   
ATOM   1273  HZ1 LYS A 133     -13.381  16.400  -1.418  1.00 10.00      A   
ATOM   1274  HZ2 LYS A 133     -13.730  17.872  -0.653  1.00 10.00      A   
ATOM   1275  HZ3 LYS A 133     -13.174  16.561   0.259  1.00 10.00      A   
ATOM   1276  C   LYS A 133      -5.924  14.909  -1.161  1.00 10.00      A   
ATOM   1277  O   LYS A 133      -5.017  15.277  -0.414  1.00 10.00      A   
ATOM   1278  N   VAL A 134      -6.054  13.650  -1.545  1.00 10.00      A   
ATOM   1279  HN  VAL A 134      -6.752  13.410  -2.195  1.00 10.00      A   
ATOM   1280  CA  VAL A 134      -5.155  12.616  -1.037  1.00 10.00      A   
ATOM   1281  CB  VAL A 134      -5.946  11.429  -0.443  1.00 10.00      A   
ATOM   1282  CG1 VAL A 134      -5.010  10.309  -0.014  1.00 10.00      A   
ATOM   1283  CG2 VAL A 134      -6.797  11.888   0.730  1.00 10.00      A   
ATOM   1284  C   VAL A 134      -4.174  12.103  -2.086  1.00 10.00      A   
ATOM   1285  O   VAL A 134      -4.568  11.741  -3.194  1.00 10.00      A   
ATOM   1286  N   LEU A 135      -2.898  12.065  -1.710  1.00 10.00      A   
ATOM   1287  HN  LEU A 135      -2.657  12.368  -0.805  1.00 10.00      A   
ATOM   1288  CA  LEU A 135      -1.841  11.574  -2.587  1.00 10.00      A   
ATOM   1289  CB  LEU A 135      -1.025  12.726  -3.184  1.00 10.00      A   
ATOM   1290  CG  LEU A 135       0.115  12.326  -4.132  1.00 10.00      A   
ATOM   1291  CD1 LEU A 135      -0.423  11.570  -5.336  1.00 10.00      A   
ATOM   1292  CD2 LEU A 135       0.904  13.545  -4.580  1.00 10.00      A   
ATOM   1293  C   LEU A 135      -0.924  10.627  -1.821  1.00 10.00      A   
ATOM   1294  O   LEU A 135      -0.079  11.060  -1.035  1.00 10.00      A   
ATOM   1295  N   VAL A 136      -1.106   9.337  -2.039  1.00 10.00      A   
ATOM   1296  HN  VAL A 136      -1.797   9.051  -2.679  1.00 10.00      A   
ATOM   1297  CA  VAL A 136      -0.294   8.331  -1.367  1.00 10.00      A   
ATOM   1298  CB  VAL A 136      -1.159   7.343  -0.551  1.00 10.00      A   
ATOM   1299  CG1 VAL A 136      -0.305   6.235   0.053  1.00 10.00      A   
ATOM   1300  CG2 VAL A 136      -1.914   8.082   0.542  1.00 10.00      A   
ATOM   1301  C   VAL A 136       0.545   7.568  -2.383  1.00 10.00      A   
ATOM   1302  O   VAL A 136       0.011   6.957  -3.308  1.00 10.00      A   
ATOM   1303  N   LEU A 137       1.854   7.615  -2.215  1.00 10.00      A   
ATOM   1304  HN  LEU A 137       2.223   8.112  -1.449  1.00 10.00      A   
ATOM   1305  CA  LEU A 137       2.763   6.936  -3.120  1.00 10.00      A   
ATOM   1306  CB  LEU A 137       3.536   7.961  -3.953  1.00 10.00      A   
ATOM   1307  CG  LEU A 137       2.696   9.002  -4.697  1.00 10.00      A   
ATOM   1308  CD1 LEU A 137       3.550  10.199  -5.082  1.00 10.00      A   
ATOM   1309  CD2 LEU A 137       2.051   8.388  -5.930  1.00 10.00      A   
ATOM   1310  C   LEU A 137       3.727   6.061  -2.330  1.00 10.00      A   
ATOM   1311  O   LEU A 137       4.737   6.540  -1.821  1.00 10.00      A   
ATOM   1312  N   SER A 138       3.398   4.783  -2.219  1.00 10.00      A   
ATOM   1313  HN  SER A 138       2.584   4.460  -2.662  1.00 10.00      A   
ATOM   1314  CA  SER A 138       4.217   3.837  -1.477  1.00 10.00      A   
ATOM   1315  CB  SER A 138       3.323   2.892  -0.669  1.00 10.00      A   
ATOM   1316  OG  SER A 138       4.093   2.009   0.133  1.00 10.00      A   
ATOM   1317  HG  SER A 138       4.881   2.469   0.452  1.00 10.00      A   
ATOM   1318  C   SER A 138       5.094   3.027  -2.416  1.00 10.00      A   
ATOM   1319  O   SER A 138       4.612   2.494  -3.412  1.00 10.00      A   
ATOM   1320  N   SER A 139       6.378   2.943  -2.092  1.00 10.00      A   
ATOM   1321  HN  SER A 139       6.697   3.410  -1.290  1.00 10.00      A   
ATOM   1322  CA  SER A 139       7.337   2.188  -2.890  1.00 10.00      A   
ATOM   1323  CB  SER A 139       7.031   0.690  -2.824  1.00 10.00      A   
ATOM   1324  OG  SER A 139       6.823   0.288  -1.478  1.00 10.00      A   
ATOM   1325  HG  SER A 139       7.537   0.635  -0.930  1.00 10.00      A   
ATOM   1326  C   SER A 139       7.419   2.702  -4.326  1.00 10.00      A   
ATOM   1327  O   SER A 139       7.626   1.938  -5.273  1.00 10.00      A   
ATOM   1328  N   CYS A 140       7.247   4.006  -4.475  1.00 10.00      A   
ATOM   1329  HN  CYS A 140       7.072   4.558  -3.685  1.00 10.00      A   
ATOM   1330  CA  CYS A 140       7.313   4.642  -5.775  1.00 10.00      A   
ATOM   1331  CB  CYS A 140       6.121   5.581  -5.963  1.00 10.00      A   
ATOM   1332  SG  CYS A 140       4.507   4.762  -5.937  1.00 10.00      A   
ATOM   1333  HG  CYS A 140       3.795   5.248  -6.945  1.00 10.00      A   
ATOM   1334  C   CYS A 140       8.625   5.404  -5.912  1.00 10.00      A   
ATOM   1335  O   CYS A 140       9.091   6.022  -4.956  1.00 10.00      A   
ATOM   1336  N   GLU A 141       9.231   5.335  -7.086  1.00 10.00      A   
ATOM   1337  HN  GLU A 141       8.818   4.821  -7.812  1.00 10.00      A   
ATOM   1338  CA  GLU A 141      10.493   6.018  -7.333  1.00 10.00      A   
ATOM   1339  CB  GLU A 141      11.691   5.093  -7.072  1.00 10.00      A   
ATOM   1340  CG  GLU A 141      11.372   3.602  -7.042  1.00 10.00      A   
ATOM   1341  CD  GLU A 141      11.161   3.003  -8.419  1.00 10.00      A   
ATOM   1342  OE1 GLU A 141      12.070   3.108  -9.264  1.00 10.00      A   
ATOM   1343  OE2 GLU A 141      10.091   2.400  -8.653  1.00 10.00      A   
ATOM   1344  C   GLU A 141      10.538   6.609  -8.741  1.00 10.00      A   
ATOM   1345  O   GLU A 141       9.600   6.423  -9.525  1.00 10.00      A   
ATOM   1346  N   GLY A 142      11.625   7.318  -9.055  1.00 10.00      A   
ATOM   1347  HN  GLY A 142      12.351   7.403  -8.401  1.00 10.00      A   
ATOM   1348  CA  GLY A 142      11.767   7.936 -10.364  1.00 10.00      A   
ATOM   1349  C   GLY A 142      11.299   9.381 -10.385  1.00 10.00      A   
ATOM   1350  O   GLY A 142      11.033   9.938 -11.456  1.00 10.00      A   
ATOM   1351  N   PHE A 143      11.213   9.995  -9.209  1.00 10.00      A   
ATOM   1352  HN  PHE A 143      11.471   9.513  -8.399  1.00 10.00      A   
ATOM   1353  CA  PHE A 143      10.759  11.376  -9.094  1.00 10.00      A   
ATOM   1354  CB  PHE A 143       9.296  11.430  -8.623  1.00 10.00      A   
ATOM   1355  CG  PHE A 143       9.084  11.054  -7.181  1.00 10.00      A   
ATOM   1356  CD1 PHE A 143       8.530  11.962  -6.294  1.00 10.00      A   
ATOM   1357  CD2 PHE A 143       9.442   9.799  -6.708  1.00 10.00      A   
ATOM   1358  CE1 PHE A 143       8.334  11.633  -4.967  1.00 10.00      A   
ATOM   1359  CE2 PHE A 143       9.251   9.460  -5.380  1.00 10.00      A   
ATOM   1360  CZ  PHE A 143       8.695  10.380  -4.510  1.00 10.00      A   
ATOM   1361  C   PHE A 143      11.665  12.185  -8.165  1.00 10.00      A   
ATOM   1362  O   PHE A 143      12.092  11.699  -7.112  1.00 10.00      A   
ATOM   1363  N   SER A 144      11.947  13.418  -8.556  1.00 10.00      A   
ATOM   1364  HN  SER A 144      11.554  13.759  -9.397  1.00 10.00      A   
ATOM   1365  CA  SER A 144      12.806  14.297  -7.776  1.00 10.00      A   
ATOM   1366  CB  SER A 144      13.571  15.227  -8.719  1.00 10.00      A   
ATOM   1367  OG  SER A 144      13.892  14.564  -9.931  1.00 10.00      A   
ATOM   1368  HG  SER A 144      13.163  14.678 -10.558  1.00 10.00      A   
ATOM   1369  C   SER A 144      11.988  15.105  -6.760  1.00 10.00      A   
ATOM   1370  O   SER A 144      10.792  14.868  -6.581  1.00 10.00      A   
ATOM   1371  N   THR A 145      12.631  16.058  -6.089  1.00 10.00      A   
ATOM   1372  HN  THR A 145      13.587  16.201  -6.253  1.00 10.00      A   
ATOM   1373  CA  THR A 145      11.946  16.886  -5.101  1.00 10.00      A   
ATOM   1374  CB  THR A 145      12.895  17.343  -3.974  1.00 10.00      A   
ATOM   1375  OG1 THR A 145      14.093  17.895  -4.537  1.00 10.00      A   
ATOM   1376  HG1 THR A 145      13.883  18.734  -4.973  1.00 10.00      A   
ATOM   1377  CG2 THR A 145      13.256  16.175  -3.071  1.00 10.00      A   
ATOM   1378  C   THR A 145      11.296  18.111  -5.744  1.00 10.00      A   
ATOM   1379  O   THR A 145      10.901  19.061  -5.055  1.00 10.00      A   
ATOM   1380  N   ASP A 146      11.191  18.104  -7.065  1.00 10.00      A   
ATOM   1381  HN  ASP A 146      11.515  17.332  -7.575  1.00 10.00      A   
ATOM   1382  CA  ASP A 146      10.577  19.221  -7.766  1.00 10.00      A   
ATOM   1383  CB  ASP A 146      11.238  19.485  -9.116  1.00 10.00      A   
ATOM   1384  CG  ASP A 146      11.121  20.939  -9.521  1.00 10.00      A   
ATOM   1385  OD1 ASP A 146      11.080  21.222 -10.738  1.00 10.00      A   
ATOM   1386  OD2 ASP A 146      11.084  21.810  -8.621  1.00 10.00      A   
ATOM   1387  C   ASP A 146       9.083  18.985  -7.914  1.00 10.00      A   
ATOM   1388  O   ASP A 146       8.275  19.875  -7.643  1.00 10.00      A   
ATOM   1389  N   GLY A 147       8.718  17.767  -8.315  1.00 10.00      A   
ATOM   1390  HN  GLY A 147       9.414  17.098  -8.542  1.00 10.00      A   
ATOM   1391  CA  GLY A 147       7.318  17.419  -8.453  1.00 10.00      A   
ATOM   1392  C   GLY A 147       6.616  17.475  -7.112  1.00 10.00      A   
ATOM   1393  O   GLY A 147       5.420  17.761  -7.035  1.00 10.00      A   
ATOM   1394  N   LEU A 148       7.376  17.211  -6.051  1.00 10.00      A   
ATOM   1395  HN  LEU A 148       8.315  16.970  -6.192  1.00 10.00      A   
ATOM   1396  CA  LEU A 148       6.852  17.252  -4.693  1.00 10.00      A   
ATOM   1397  CB  LEU A 148       7.928  16.810  -3.698  1.00 10.00      A   
ATOM   1398  CG  LEU A 148       8.269  15.319  -3.671  1.00 10.00      A   
ATOM   1399  CD1 LEU A 148       9.532  15.081  -2.860  1.00 10.00      A   
ATOM   1400  CD2 LEU A 148       7.111  14.519  -3.093  1.00 10.00      A   
ATOM   1401  C   LEU A 148       6.389  18.666  -4.356  1.00 10.00      A   
ATOM   1402  O   LEU A 148       5.363  18.857  -3.704  1.00 10.00      A   
ATOM   1403  N   ALA A 149       7.150  19.653  -4.821  1.00 10.00      A   
ATOM   1404  HN  ALA A 149       7.949  19.432  -5.344  1.00 10.00      A   
ATOM   1405  CA  ALA A 149       6.825  21.052  -4.586  1.00 10.00      A   
ATOM   1406  CB  ALA A 149       8.024  21.933  -4.907  1.00 10.00      A   
ATOM   1407  C   ALA A 149       5.621  21.462  -5.424  1.00 10.00      A   
ATOM   1408  O   ALA A 149       4.837  22.328  -5.032  1.00 10.00      A   
ATOM   1409  N   ALA A 150       5.470  20.818  -6.574  1.00 10.00      A   
ATOM   1410  HN  ALA A 150       6.121  20.129  -6.824  1.00 10.00      A   
ATOM   1411  CA  ALA A 150       4.359  21.105  -7.467  1.00 10.00      A   
ATOM   1412  CB  ALA A 150       4.480  20.295  -8.747  1.00 10.00      A   
ATOM   1413  C   ALA A 150       3.039  20.809  -6.775  1.00 10.00      A   
ATOM   1414  O   ALA A 150       2.129  21.640  -6.759  1.00 10.00      A   
ATOM   1415  N   ILE A 151       2.953  19.625  -6.190  1.00 10.00      A   
ATOM   1416  HN  ILE A 151       3.721  19.013  -6.237  1.00 10.00      A   
ATOM   1417  CA  ILE A 151       1.753  19.204  -5.484  1.00 10.00      A   
ATOM   1418  CB  ILE A 151       1.805  17.692  -5.166  1.00 10.00      A   
ATOM   1419  CG1 ILE A 151       1.963  16.867  -6.448  1.00 10.00      A   
ATOM   1420  CG2 ILE A 151       0.576  17.248  -4.383  1.00 10.00      A   
ATOM   1421  CD1 ILE A 151       0.767  16.920  -7.375  1.00 10.00      A   
ATOM   1422  C   ILE A 151       1.610  19.988  -4.186  1.00 10.00      A   
ATOM   1423  O   ILE A 151       0.513  20.378  -3.800  1.00 10.00      A   
ATOM   1424  N   ALA A 152       2.739  20.247  -3.547  1.00 10.00      A   
ATOM   1425  HN  ALA A 152       3.585  19.943  -3.942  1.00 10.00      A   
ATOM   1426  CA  ALA A 152       2.773  20.966  -2.276  1.00 10.00      A   
ATOM   1427  CB  ALA A 152       4.194  21.029  -1.746  1.00 10.00      A   
ATOM   1428  C   ALA A 152       2.187  22.371  -2.365  1.00 10.00      A   
ATOM   1429  O   ALA A 152       1.481  22.808  -1.458  1.00 10.00      A   
ATOM   1430  N   ALA A 153       2.475  23.071  -3.451  1.00 10.00      A   
ATOM   1431  HN  ALA A 153       3.032  22.665  -4.150  1.00 10.00      A   
ATOM   1432  CA  ALA A 153       1.999  24.437  -3.619  1.00 10.00      A   
ATOM   1433  CB  ALA A 153       3.051  25.277  -4.326  1.00 10.00      A   
ATOM   1434  C   ALA A 153       0.644  24.537  -4.326  1.00 10.00      A   
ATOM   1435  O   ALA A 153      -0.250  25.234  -3.851  1.00 10.00      A   
ATOM   1436  N   THR A 154       0.486  23.838  -5.447  1.00 10.00      A   
ATOM   1437  HN  THR A 154       1.218  23.271  -5.768  1.00 10.00      A   
ATOM   1438  CA  THR A 154      -0.760  23.899  -6.211  1.00 10.00      A   
ATOM   1439  CB  THR A 154      -0.596  23.292  -7.615  1.00 10.00      A   
ATOM   1440  OG1 THR A 154       0.749  23.492  -8.062  1.00 10.00      A   
ATOM   1441  HG1 THR A 154       1.296  22.743  -7.785  1.00 10.00      A   
ATOM   1442  CG2 THR A 154      -1.542  23.965  -8.595  1.00 10.00      A   
ATOM   1443  C   THR A 154      -1.931  23.229  -5.493  1.00 10.00      A   
ATOM   1444  O   THR A 154      -3.025  23.793  -5.416  1.00 10.00      A   
ATOM   1445  N   CYS A 155      -1.708  22.036  -4.968  1.00 10.00      A   
ATOM   1446  HN  CYS A 155      -0.814  21.638  -5.035  1.00 10.00      A   
ATOM   1447  CA  CYS A 155      -2.757  21.306  -4.274  1.00 10.00      A   
ATOM   1448  CB  CYS A 155      -2.509  19.804  -4.381  1.00 10.00      A   
ATOM   1449  SG  CYS A 155      -2.143  19.258  -6.067  1.00 10.00      A   
ATOM   1450  HG  CYS A 155      -3.271  18.813  -6.604  1.00 10.00      A   
ATOM   1451  C   CYS A 155      -2.857  21.761  -2.823  1.00 10.00      A   
ATOM   1452  O   CYS A 155      -2.261  21.173  -1.920  1.00 10.00      A   
ATOM   1453  N   ARG A 156      -3.616  22.826  -2.616  1.00 10.00      A   
ATOM   1454  HN  ARG A 156      -4.064  23.241  -3.385  1.00 10.00      A   
ATOM   1455  CA  ARG A 156      -3.798  23.408  -1.290  1.00 10.00      A   
ATOM   1456  CB  ARG A 156      -4.040  24.917  -1.403  1.00 10.00      A   
ATOM   1457  CG  ARG A 156      -5.086  25.300  -2.439  1.00 10.00      A   
ATOM   1458  CD  ARG A 156      -5.151  26.805  -2.640  1.00 10.00      A   
ATOM   1459  NE  ARG A 156      -6.286  27.411  -1.942  1.00 10.00      A   
ATOM   1460  HE  ARG A 156      -6.242  27.454  -0.960  1.00 10.00      A   
ATOM   1461  CZ  ARG A 156      -7.354  27.912  -2.558  1.00 10.00      A   
ATOM   1462  NH1 ARG A 156      -7.436  27.884  -3.879  1.00 10.00      A   
ATOM   1463 HH11 ARG A 156      -8.276  28.276  -4.361  1.00 10.00      A   
ATOM   1464 HH12 ARG A 156      -6.663  27.471  -4.447  1.00 10.00      A   
ATOM   1465  NH2 ARG A 156      -8.347  28.440  -1.848  1.00 10.00      A   
ATOM   1466 HH21 ARG A 156      -8.297  28.461  -0.804  1.00 10.00      A   
ATOM   1467 HH22 ARG A 156      -9.183  28.835  -2.330  1.00 10.00      A   
ATOM   1468  C   ARG A 156      -4.923  22.741  -0.499  1.00 10.00      A   
ATOM   1469  O   ARG A 156      -5.328  23.242   0.548  1.00 10.00      A   
ATOM   1470  N   ASN A 157      -5.430  21.622  -0.995  1.00 10.00      A   
ATOM   1471  HN  ASN A 157      -5.089  21.275  -1.848  1.00 10.00      A   
ATOM   1472  CA  ASN A 157      -6.495  20.899  -0.306  1.00 10.00      A   
ATOM   1473  CB  ASN A 157      -7.756  20.837  -1.175  1.00 10.00      A   
ATOM   1474  CG  ASN A 157      -9.034  21.048  -0.381  1.00 10.00      A   
ATOM   1475  OD1 ASN A 157      -9.650  20.098   0.099  1.00 10.00      A   
ATOM   1476  ND2 ASN A 157      -9.446  22.298  -0.241  1.00 10.00      A   
ATOM   1477 HD21 ASN A 157      -8.910  23.009  -0.649  1.00 10.00      A   
ATOM   1478 HD22 ASN A 157     -10.269  22.462   0.266  1.00 10.00      A   
ATOM   1479  C   ASN A 157      -6.024  19.495   0.064  1.00 10.00      A   
ATOM   1480  O   ASN A 157      -6.822  18.569   0.205  1.00 10.00      A   
ATOM   1481  N   LEU A 158      -4.712  19.353   0.217  1.00 10.00      A   
ATOM   1482  HN  LEU A 158      -4.134  20.132   0.090  1.00 10.00      A   
ATOM   1483  CA  LEU A 158      -4.100  18.077   0.565  1.00 10.00      A   
ATOM   1484  CB  LEU A 158      -2.574  18.180   0.472  1.00 10.00      A   
ATOM   1485  CG  LEU A 158      -1.780  16.934   0.871  1.00 10.00      A   
ATOM   1486  CD1 LEU A 158      -1.622  15.989  -0.309  1.00 10.00      A   
ATOM   1487  CD2 LEU A 158      -0.428  17.322   1.444  1.00 10.00      A   
ATOM   1488  C   LEU A 158      -4.510  17.618   1.963  1.00 10.00      A   
ATOM   1489  O   LEU A 158      -4.636  18.427   2.882  1.00 10.00      A   
ATOM   1490  N   LYS A 159      -4.726  16.319   2.102  1.00 10.00      A   
ATOM   1491  HN  LYS A 159      -4.626  15.740   1.314  1.00 10.00      A   
ATOM   1492  CA  LYS A 159      -5.109  15.721   3.374  1.00 10.00      A   
ATOM   1493  CB  LYS A 159      -6.482  15.061   3.258  1.00 10.00      A   
ATOM   1494  CG  LYS A 159      -7.646  15.964   3.623  1.00 10.00      A   
ATOM   1495  CD  LYS A 159      -8.934  15.163   3.703  1.00 10.00      A   
ATOM   1496  CE  LYS A 159     -10.031  15.935   4.411  1.00 10.00      A   
ATOM   1497  NZ  LYS A 159     -11.137  15.040   4.837  1.00 10.00      A   
ATOM   1498  HZ1 LYS A 159     -10.793  14.338   5.522  1.00 10.00      A   
ATOM   1499  HZ2 LYS A 159     -11.527  14.536   4.018  1.00 10.00      A   
ATOM   1500  HZ3 LYS A 159     -11.895  15.596   5.281  1.00 10.00      A   
ATOM   1501  C   LYS A 159      -4.084  14.677   3.793  1.00 10.00      A   
ATOM   1502  O   LYS A 159      -3.458  14.790   4.849  1.00 10.00      A   
ATOM   1503  N   GLU A 160      -3.907  13.668   2.948  1.00 10.00      A   
ATOM   1504  HN  GLU A 160      -4.417  13.648   2.109  1.00 10.00      A   
ATOM   1505  CA  GLU A 160      -2.968  12.593   3.226  1.00 10.00      A   
ATOM   1506  CB  GLU A 160      -3.666  11.235   3.114  1.00 10.00      A   
ATOM   1507  CG  GLU A 160      -4.767  10.985   4.131  1.00 10.00      A   
ATOM   1508  CD  GLU A 160      -5.478   9.667   3.886  1.00 10.00      A   
ATOM   1509  OE1 GLU A 160      -6.707   9.679   3.657  1.00 10.00      A   
ATOM   1510  OE2 GLU A 160      -4.811   8.608   3.903  1.00 10.00      A   
ATOM   1511  C   GLU A 160      -1.796  12.620   2.254  1.00 10.00      A   
ATOM   1512  O   GLU A 160      -1.982  12.540   1.037  1.00 10.00      A   
ATOM   1513  N   LEU A 161      -0.598  12.752   2.792  1.00 10.00      A   
ATOM   1514  HN  LEU A 161      -0.518  12.857   3.768  1.00 10.00      A   
ATOM   1515  CA  LEU A 161       0.612  12.746   1.986  1.00 10.00      A   
ATOM   1516  CB  LEU A 161       1.300  14.118   1.995  1.00 10.00      A   
ATOM   1517  CG  LEU A 161       2.430  14.318   0.972  1.00 10.00      A   
ATOM   1518  CD1 LEU A 161       1.922  14.105  -0.448  1.00 10.00      A   
ATOM   1519  CD2 LEU A 161       3.050  15.701   1.118  1.00 10.00      A   
ATOM   1520  C   LEU A 161       1.538  11.671   2.532  1.00 10.00      A   
ATOM   1521  O   LEU A 161       2.472  11.952   3.285  1.00 10.00      A   
ATOM   1522  N   ASP A 162       1.248  10.433   2.171  1.00 10.00      A   
ATOM   1523  HN  ASP A 162       0.496  10.280   1.559  1.00 10.00      A   
ATOM   1524  CA  ASP A 162       2.025   9.291   2.639  1.00 10.00      A   
ATOM   1525  CB  ASP A 162       1.088   8.191   3.145  1.00 10.00      A   
ATOM   1526  CG  ASP A 162       1.793   6.878   3.423  1.00 10.00      A   
ATOM   1527  OD1 ASP A 162       2.849   6.888   4.096  1.00 10.00      A   
ATOM   1528  OD2 ASP A 162       1.280   5.825   2.993  1.00 10.00      A   
ATOM   1529  C   ASP A 162       2.942   8.758   1.544  1.00 10.00      A   
ATOM   1530  O   ASP A 162       2.515   8.545   0.408  1.00 10.00      A   
ATOM   1531  N   LEU A 163       4.210   8.562   1.891  1.00 10.00      A   
ATOM   1532  HN  LEU A 163       4.486   8.761   2.810  1.00 10.00      A   
ATOM   1533  CA  LEU A 163       5.205   8.056   0.951  1.00 10.00      A   
ATOM   1534  CB  LEU A 163       6.198   9.163   0.586  1.00 10.00      A   
ATOM   1535  CG  LEU A 163       5.605  10.512   0.176  1.00 10.00      A   
ATOM   1536  CD1 LEU A 163       6.687  11.580   0.146  1.00 10.00      A   
ATOM   1537  CD2 LEU A 163       4.922  10.410  -1.177  1.00 10.00      A   
ATOM   1538  C   LEU A 163       5.958   6.881   1.570  1.00 10.00      A   
ATOM   1539  O   LEU A 163       7.164   6.720   1.360  1.00 10.00      A   
ATOM   1540  N   ARG A 164       5.230   6.075   2.334  1.00 10.00      A   
ATOM   1541  HN  ARG A 164       4.275   6.274   2.452  1.00 10.00      A   
ATOM   1542  CA  ARG A 164       5.790   4.908   3.019  1.00 10.00      A   
ATOM   1543  CB  ARG A 164       4.676   4.059   3.640  1.00 10.00      A   
ATOM   1544  CG  ARG A 164       3.539   3.751   2.685  1.00 10.00      A   
ATOM   1545  CD  ARG A 164       2.497   2.853   3.319  1.00 10.00      A   
ATOM   1546  NE  ARG A 164       1.225   2.942   2.609  1.00 10.00      A   
ATOM   1547  HE  ARG A 164       0.901   3.853   2.392  1.00 10.00      A   
ATOM   1548  CZ  ARG A 164       0.502   1.881   2.236  1.00 10.00      A   
ATOM   1549  NH1 ARG A 164       0.924   0.655   2.510  1.00 10.00      A   
ATOM   1550 HH11 ARG A 164       1.822   0.510   3.017  1.00 10.00      A   
ATOM   1551 HH12 ARG A 164       0.359  -0.174   2.219  1.00 10.00      A   
ATOM   1552  NH2 ARG A 164      -0.651   2.048   1.593  1.00 10.00      A   
ATOM   1553 HH21 ARG A 164      -1.216   1.218   1.298  1.00 10.00      A   
ATOM   1554 HH22 ARG A 164      -0.999   3.006   1.380  1.00 10.00      A   
ATOM   1555  C   ARG A 164       6.680   4.042   2.124  1.00 10.00      A   
ATOM   1556  O   ARG A 164       6.256   3.584   1.056  1.00 10.00      A   
ATOM   1557  N   GLU A 165       7.915   3.839   2.584  1.00 10.00      A   
ATOM   1558  HN  GLU A 165       8.171   4.253   3.435  1.00 10.00      A   
ATOM   1559  CA  GLU A 165       8.906   3.023   1.886  1.00 10.00      A   
ATOM   1560  CB  GLU A 165       8.584   1.532   2.023  1.00 10.00      A   
ATOM   1561  CG  GLU A 165       9.518   0.781   2.958  1.00 10.00      A   
ATOM   1562  CD  GLU A 165       9.919   1.608   4.160  1.00 10.00      A   
ATOM   1563  OE1 GLU A 165       9.101   1.753   5.093  1.00 10.00      A   
ATOM   1564  OE2 GLU A 165      11.056   2.120   4.179  1.00 10.00      A   
ATOM   1565  C   GLU A 165       9.088   3.408   0.424  1.00 10.00      A   
ATOM   1566  O   GLU A 165       8.814   2.614  -0.469  1.00 10.00      A   
ATOM   1567  N   SER A 166       9.550   4.624   0.186  1.00 10.00      A   
ATOM   1568  HN  SER A 166       9.738   5.220   0.937  1.00 10.00      A   
ATOM   1569  CA  SER A 166       9.775   5.099  -1.173  1.00 10.00      A   
ATOM   1570  CB  SER A 166       8.730   6.148  -1.546  1.00 10.00      A   
ATOM   1571  OG  SER A 166       7.430   5.699  -1.205  1.00 10.00      A   
ATOM   1572  HG  SER A 166       7.266   5.892  -0.273  1.00 10.00      A   
ATOM   1573  C   SER A 166      11.177   5.671  -1.327  1.00 10.00      A   
ATOM   1574  O   SER A 166      11.720   6.263  -0.395  1.00 10.00      A   
ATOM   1575  N   ASP A 167      11.764   5.486  -2.499  1.00 10.00      A   
ATOM   1576  HN  ASP A 167      11.284   5.008  -3.209  1.00 10.00      A   
ATOM   1577  CA  ASP A 167      13.104   5.993  -2.764  1.00 10.00      A   
ATOM   1578  CB  ASP A 167      13.978   4.951  -3.467  1.00 10.00      A   
ATOM   1579  CG  ASP A 167      14.743   4.084  -2.486  1.00 10.00      A   
ATOM   1580  OD1 ASP A 167      14.123   3.207  -1.851  1.00 10.00      A   
ATOM   1581  OD2 ASP A 167      15.968   4.276  -2.340  1.00 10.00      A   
ATOM   1582  C   ASP A 167      13.035   7.292  -3.548  1.00 10.00      A   
ATOM   1583  O   ASP A 167      13.180   7.320  -4.772  1.00 10.00      A   
ATOM   1584  N   VAL A 168      12.802   8.365  -2.816  1.00 10.00      A   
ATOM   1585  HN  VAL A 168      12.728   8.267  -1.843  1.00 10.00      A   
ATOM   1586  CA  VAL A 168      12.678   9.689  -3.399  1.00 10.00      A   
ATOM   1587  CB  VAL A 168      12.069  10.683  -2.381  1.00 10.00      A   
ATOM   1588  CG1 VAL A 168      11.721  12.002  -3.051  1.00 10.00      A   
ATOM   1589  CG2 VAL A 168      10.846  10.086  -1.699  1.00 10.00      A   
ATOM   1590  C   VAL A 168      14.033  10.214  -3.853  1.00 10.00      A   
ATOM   1591  O   VAL A 168      15.042  10.038  -3.163  1.00 10.00      A   
ATOM   1592  N   ASP A 169      14.058  10.833  -5.027  1.00 10.00      A   
ATOM   1593  HN  ASP A 169      13.229  10.902  -5.556  1.00 10.00      A   
ATOM   1594  CA  ASP A 169      15.286  11.407  -5.551  1.00 10.00      A   
ATOM   1595  CB  ASP A 169      15.235  11.556  -7.074  1.00 10.00      A   
ATOM   1596  CG  ASP A 169      15.259  10.224  -7.796  1.00 10.00      A   
ATOM   1597  OD1 ASP A 169      14.256   9.878  -8.455  1.00 10.00      A   
ATOM   1598  OD2 ASP A 169      16.284   9.516  -7.708  1.00 10.00      A   
ATOM   1599  C   ASP A 169      15.535  12.751  -4.883  1.00 10.00      A   
ATOM   1600  O   ASP A 169      15.134  13.801  -5.391  1.00 10.00      A   
ATOM   1601  N   ASP A 170      16.159  12.690  -3.714  1.00 10.00      A   
ATOM   1602  HN  ASP A 170      16.409  11.809  -3.363  1.00 10.00      A   
ATOM   1603  CA  ASP A 170      16.467  13.872  -2.921  1.00 10.00      A   
ATOM   1604  CB  ASP A 170      17.209  13.480  -1.639  1.00 10.00      A   
ATOM   1605  CG  ASP A 170      16.398  12.599  -0.707  1.00 10.00      A   
ATOM   1606  OD1 ASP A 170      15.741  13.134   0.214  1.00 10.00      A   
ATOM   1607  OD2 ASP A 170      16.436  11.363  -0.873  1.00 10.00      A   
ATOM   1608  C   ASP A 170      17.299  14.883  -3.702  1.00 10.00      A   
ATOM   1609  O   ASP A 170      18.486  14.668  -3.950  1.00 10.00      A   
ATOM   1610  N   VAL A 171      16.671  15.983  -4.095  1.00 10.00      A   
ATOM   1611  HN  VAL A 171      15.717  16.087  -3.892  1.00 10.00      A   
ATOM   1612  CA  VAL A 171      17.362  17.035  -4.831  1.00 10.00      A   
ATOM   1613  CB  VAL A 171      16.546  17.512  -6.058  1.00 10.00      A   
ATOM   1614  CG1 VAL A 171      17.192  18.718  -6.717  1.00 10.00      A   
ATOM   1615  CG2 VAL A 171      16.378  16.392  -7.067  1.00 10.00      A   
ATOM   1616  C   VAL A 171      17.634  18.214  -3.906  1.00 10.00      A   
ATOM   1617  O   VAL A 171      18.784  18.538  -3.615  1.00 10.00      A   
ATOM   1618  N   SER A 172      16.568  18.826  -3.417  1.00 10.00      A   
ATOM   1619  HN  SER A 172      15.671  18.503  -3.664  1.00 10.00      A   
ATOM   1620  CA  SER A 172      16.684  19.962  -2.524  1.00 10.00      A   
ATOM   1621  CB  SER A 172      16.441  21.263  -3.292  1.00 10.00      A   
ATOM   1622  OG  SER A 172      16.488  22.387  -2.428  1.00 10.00      A   
ATOM   1623  HG  SER A 172      17.403  22.686  -2.336  1.00 10.00      A   
ATOM   1624  C   SER A 172      15.693  19.838  -1.379  1.00 10.00      A   
ATOM   1625  O   SER A 172      14.568  19.373  -1.562  1.00 10.00      A   
ATOM   1626  N   GLY A 173      16.122  20.251  -0.197  1.00 10.00      A   
ATOM   1627  HN  GLY A 173      17.039  20.595  -0.111  1.00 10.00      A   
ATOM   1628  CA  GLY A 173      15.258  20.195   0.963  1.00 10.00      A   
ATOM   1629  C   GLY A 173      14.379  21.428   1.082  1.00 10.00      A   
ATOM   1630  O   GLY A 173      13.636  21.580   2.052  1.00 10.00      A   
ATOM   1631  N   HIS A 174      14.449  22.308   0.087  1.00 10.00      A   
ATOM   1632  HN  HIS A 174      15.047  22.129  -0.672  1.00 10.00      A   
ATOM   1633  CA  HIS A 174      13.661  23.535   0.093  1.00 10.00      A   
ATOM   1634  CB  HIS A 174      14.482  24.701  -0.467  1.00 10.00      A   
ATOM   1635  CG  HIS A 174      14.153  26.029   0.143  1.00 10.00      A   
ATOM   1636  ND1 HIS A 174      14.567  26.358   1.414  1.00 10.00      A   
ATOM   1637  CD2 HIS A 174      13.454  27.065  -0.379  1.00 10.00      A   
ATOM   1638  CE1 HIS A 174      14.114  27.578   1.635  1.00 10.00      A   
ATOM   1639  NE2 HIS A 174      13.437  28.042   0.582  1.00 10.00      A   
ATOM   1640  HE2 HIS A 174      13.012  28.926   0.508  1.00 10.00      A   
ATOM   1641  C   HIS A 174      12.352  23.366  -0.684  1.00 10.00      A   
ATOM   1642  O   HIS A 174      11.811  24.325  -1.234  1.00 10.00      A   
ATOM   1643  N   TRP A 175      11.843  22.141  -0.732  1.00 10.00      A   
ATOM   1644  HN  TRP A 175      12.319  21.404  -0.292  1.00 10.00      A   
ATOM   1645  CA  TRP A 175      10.591  21.873  -1.431  1.00 10.00      A   
ATOM   1646  CB  TRP A 175      10.597  20.481  -2.081  1.00 10.00      A   
ATOM   1647  CG  TRP A 175      10.549  19.334  -1.113  1.00 10.00      A   
ATOM   1648  CD1 TRP A 175      11.612  18.709  -0.528  1.00 10.00      A   
ATOM   1649  CD2 TRP A 175       9.377  18.668  -0.621  1.00 10.00      A   
ATOM   1650  NE1 TRP A 175      11.178  17.700   0.296  1.00 10.00      A   
ATOM   1651  HE1 TRP A 175      11.756  17.109   0.828  1.00 10.00      A   
ATOM   1652  CE2 TRP A 175       9.808  17.655   0.257  1.00 10.00      A   
ATOM   1653  CE3 TRP A 175       8.006  18.832  -0.838  1.00 10.00      A   
ATOM   1654  CZ2 TRP A 175       8.919  16.811   0.917  1.00 10.00      A   
ATOM   1655  CZ3 TRP A 175       7.126  17.995  -0.180  1.00 10.00      A   
ATOM   1656  CH2 TRP A 175       7.585  16.998   0.686  1.00 10.00      A   
ATOM   1657  C   TRP A 175       9.403  22.031  -0.482  1.00 10.00      A   
ATOM   1658  O   TRP A 175       8.301  22.370  -0.902  1.00 10.00      A   
ATOM   1659  N   LEU A 176       9.652  21.810   0.805  1.00 10.00      A   
ATOM   1660  HN  LEU A 176      10.564  21.566   1.075  1.00 10.00      A   
ATOM   1661  CA  LEU A 176       8.611  21.912   1.827  1.00 10.00      A   
ATOM   1662  CB  LEU A 176       9.111  21.310   3.145  1.00 10.00      A   
ATOM   1663  CG  LEU A 176       8.034  20.821   4.117  1.00 10.00      A   
ATOM   1664  CD1 LEU A 176       7.522  19.447   3.708  1.00 10.00      A   
ATOM   1665  CD2 LEU A 176       8.562  20.801   5.543  1.00 10.00      A   
ATOM   1666  C   LEU A 176       8.200  23.366   2.045  1.00 10.00      A   
ATOM   1667  O   LEU A 176       7.125  23.651   2.573  1.00 10.00      A   
ATOM   1668  N   SER A 177       9.065  24.279   1.631  1.00 10.00      A   
ATOM   1669  HN  SER A 177       9.906  23.989   1.222  1.00 10.00      A   
ATOM   1670  CA  SER A 177       8.812  25.706   1.779  1.00 10.00      A   
ATOM   1671  CB  SER A 177      10.118  26.474   1.586  1.00 10.00      A   
ATOM   1672  OG  SER A 177      11.232  25.618   1.799  1.00 10.00      A   
ATOM   1673  HG  SER A 177      12.043  26.136   1.757  1.00 10.00      A   
ATOM   1674  C   SER A 177       7.756  26.193   0.786  1.00 10.00      A   
ATOM   1675  O   SER A 177       7.234  27.303   0.909  1.00 10.00      A   
ATOM   1676  N   HIS A 178       7.438  25.355  -0.191  1.00 10.00      A   
ATOM   1677  HN  HIS A 178       7.878  24.480  -0.232  1.00 10.00      A   
ATOM   1678  CA  HIS A 178       6.447  25.702  -1.202  1.00 10.00      A   
ATOM   1679  CB  HIS A 178       6.614  24.842  -2.459  1.00 10.00      A   
ATOM   1680  CG  HIS A 178       7.142  25.602  -3.641  1.00 10.00      A   
ATOM   1681  ND1 HIS A 178       6.678  25.365  -4.915  1.00 10.00      A   
ATOM   1682  CD2 HIS A 178       8.077  26.583  -3.686  1.00 10.00      A   
ATOM   1683  CE1 HIS A 178       7.330  26.203  -5.702  1.00 10.00      A   
ATOM   1684  NE2 HIS A 178       8.187  26.960  -5.001  1.00 10.00      A   
ATOM   1685  HE2 HIS A 178       8.775  27.663  -5.359  1.00 10.00      A   
ATOM   1686  C   HIS A 178       5.027  25.593  -0.654  1.00 10.00      A   
ATOM   1687  O   HIS A 178       4.098  26.172  -1.213  1.00 10.00      A   
ATOM   1688  N   PHE A 179       4.877  24.875   0.459  1.00 10.00      A   
ATOM   1689  HN  PHE A 179       5.667  24.469   0.872  1.00 10.00      A   
ATOM   1690  CA  PHE A 179       3.573  24.687   1.091  1.00 10.00      A   
ATOM   1691  CB  PHE A 179       3.692  23.808   2.339  1.00 10.00      A   
ATOM   1692  CG  PHE A 179       3.512  22.339   2.074  1.00 10.00      A   
ATOM   1693  CD1 PHE A 179       4.610  21.506   1.928  1.00 10.00      A   
ATOM   1694  CD2 PHE A 179       2.244  21.791   1.964  1.00 10.00      A   
ATOM   1695  CE1 PHE A 179       4.451  20.156   1.679  1.00 10.00      A   
ATOM   1696  CE2 PHE A 179       2.077  20.441   1.716  1.00 10.00      A   
ATOM   1697  CZ  PHE A 179       3.182  19.622   1.573  1.00 10.00      A   
ATOM   1698  C   PHE A 179       2.945  26.024   1.459  1.00 10.00      A   
ATOM   1699  O   PHE A 179       3.493  26.772   2.273  1.00 10.00      A   
ATOM   1700  N   PRO A 180       1.790  26.337   0.854  1.00 10.00      A   
ATOM   1701  CA  PRO A 180       1.069  27.587   1.097  1.00 10.00      A   
ATOM   1702  CB  PRO A 180      -0.223  27.435   0.282  1.00 10.00      A   
ATOM   1703  CG  PRO A 180      -0.318  25.985  -0.039  1.00 10.00      A   
ATOM   1704  CD  PRO A 180       1.094  25.490  -0.122  1.00 10.00      A   
ATOM   1705  C   PRO A 180       0.734  27.790   2.568  1.00 10.00      A   
ATOM   1706  O   PRO A 180       0.196  26.895   3.225  1.00 10.00      A   
ATOM   1707  N   ASP A 181       1.046  28.976   3.080  1.00 10.00      A   
ATOM   1708  HN  ASP A 181       1.472  29.649   2.505  1.00 10.00      A   
ATOM   1709  CA  ASP A 181       0.770  29.307   4.477  1.00 10.00      A   
ATOM   1710  CB  ASP A 181       1.435  30.630   4.895  1.00 10.00      A   
ATOM   1711  CG  ASP A 181       1.932  31.463   3.729  1.00 10.00      A   
ATOM   1712  OD1 ASP A 181       3.085  31.256   3.297  1.00 10.00      A   
ATOM   1713  OD2 ASP A 181       1.175  32.323   3.229  1.00 10.00      A   
ATOM   1714  C   ASP A 181      -0.734  29.350   4.733  1.00 10.00      A   
ATOM   1715  O   ASP A 181      -1.187  29.300   5.874  1.00 10.00      A   
ATOM   1716  N   THR A 182      -1.500  29.436   3.656  1.00 10.00      A   
ATOM   1717  HN  THR A 182      -1.078  29.493   2.775  1.00 10.00      A   
ATOM   1718  CA  THR A 182      -2.948  29.467   3.739  1.00 10.00      A   
ATOM   1719  CB  THR A 182      -3.528  30.177   2.503  1.00 10.00      A   
ATOM   1720  OG1 THR A 182      -2.485  30.348   1.524  1.00 10.00      A   
ATOM   1721  HG1 THR A 182      -2.793  30.022   0.663  1.00 10.00      A   
ATOM   1722  CG2 THR A 182      -4.098  31.533   2.887  1.00 10.00      A   
ATOM   1723  C   THR A 182      -3.512  28.047   3.812  1.00 10.00      A   
ATOM   1724  O   THR A 182      -4.720  27.849   3.943  1.00 10.00      A   
ATOM   1725  N   TYR A 183      -2.625  27.063   3.720  1.00 10.00      A   
ATOM   1726  HN  TYR A 183      -1.674  27.289   3.617  1.00 10.00      A   
ATOM   1727  CA  TYR A 183      -3.012  25.659   3.772  1.00 10.00      A   
ATOM   1728  CB  TYR A 183      -2.141  24.846   2.805  1.00 10.00      A   
ATOM   1729  CG  TYR A 183      -2.153  23.354   3.040  1.00 10.00      A   
ATOM   1730  CD1 TYR A 183      -3.296  22.604   2.805  1.00 10.00      A   
ATOM   1731  CD2 TYR A 183      -1.017  22.695   3.492  1.00 10.00      A   
ATOM   1732  CE1 TYR A 183      -3.309  21.241   3.013  1.00 10.00      A   
ATOM   1733  CE2 TYR A 183      -1.022  21.332   3.703  1.00 10.00      A   
ATOM   1734  CZ  TYR A 183      -2.172  20.610   3.461  1.00 10.00      A   
ATOM   1735  OH  TYR A 183      -2.185  19.253   3.665  1.00 10.00      A   
ATOM   1736  HH  TYR A 183      -3.046  18.896   3.404  1.00 10.00      A   
ATOM   1737  C   TYR A 183      -2.902  25.115   5.198  1.00 10.00      A   
ATOM   1738  O   TYR A 183      -1.809  25.051   5.769  1.00 10.00      A   
ATOM   1739  N   THR A 184      -4.039  24.737   5.768  1.00 10.00      A   
ATOM   1740  HN  THR A 184      -4.879  24.835   5.268  1.00 10.00      A   
ATOM   1741  CA  THR A 184      -4.087  24.207   7.126  1.00 10.00      A   
ATOM   1742  CB  THR A 184      -4.723  25.244   8.082  1.00 10.00      A   
ATOM   1743  OG1 THR A 184      -5.966  25.716   7.532  1.00 10.00      A   
ATOM   1744  HG1 THR A 184      -6.701  25.255   7.959  1.00 10.00      A   
ATOM   1745  CG2 THR A 184      -3.790  26.430   8.289  1.00 10.00      A   
ATOM   1746  C   THR A 184      -4.915  22.923   7.174  1.00 10.00      A   
ATOM   1747  O   THR A 184      -5.638  22.669   8.139  1.00 10.00      A   
ATOM   1748  N   SER A 185      -4.801  22.103   6.136  1.00 10.00      A   
ATOM   1749  HN  SER A 185      -4.193  22.335   5.404  1.00 10.00      A   
ATOM   1750  CA  SER A 185      -5.572  20.867   6.058  1.00 10.00      A   
ATOM   1751  CB  SER A 185      -6.411  20.862   4.779  1.00 10.00      A   
ATOM   1752  OG  SER A 185      -7.028  22.125   4.582  1.00 10.00      A   
ATOM   1753  HG  SER A 185      -7.313  22.205   3.665  1.00 10.00      A   
ATOM   1754  C   SER A 185      -4.702  19.612   6.130  1.00 10.00      A   
ATOM   1755  O   SER A 185      -5.152  18.525   5.765  1.00 10.00      A   
ATOM   1756  N   LEU A 186      -3.472  19.754   6.617  1.00 10.00      A   
ATOM   1757  HN  LEU A 186      -3.174  20.633   6.924  1.00 10.00      A   
ATOM   1758  CA  LEU A 186      -2.564  18.613   6.721  1.00 10.00      A   
ATOM   1759  CB  LEU A 186      -1.121  19.068   6.975  1.00 10.00      A   
ATOM   1760  CG  LEU A 186      -0.057  17.963   6.980  1.00 10.00      A   
ATOM   1761  CD1 LEU A 186      -0.049  17.219   5.653  1.00 10.00      A   
ATOM   1762  CD2 LEU A 186       1.318  18.538   7.283  1.00 10.00      A   
ATOM   1763  C   LEU A 186      -3.024  17.661   7.818  1.00 10.00      A   
ATOM   1764  O   LEU A 186      -3.096  18.037   8.987  1.00 10.00      A   
ATOM   1765  N   VAL A 187      -3.357  16.437   7.429  1.00 10.00      A   
ATOM   1766  HN  VAL A 187      -3.298  16.207   6.478  1.00 10.00      A   
ATOM   1767  CA  VAL A 187      -3.821  15.429   8.375  1.00 10.00      A   
ATOM   1768  CB  VAL A 187      -5.111  14.735   7.881  1.00 10.00      A   
ATOM   1769  CG1 VAL A 187      -5.621  13.742   8.918  1.00 10.00      A   
ATOM   1770  CG2 VAL A 187      -6.184  15.762   7.539  1.00 10.00      A   
ATOM   1771  C   VAL A 187      -2.749  14.371   8.629  1.00 10.00      A   
ATOM   1772  O   VAL A 187      -2.332  14.153   9.771  1.00 10.00      A   
ATOM   1773  N   SER A 188      -2.302  13.711   7.572  1.00 10.00      A   
ATOM   1774  HN  SER A 188      -2.661  13.920   6.681  1.00 10.00      A   
ATOM   1775  CA  SER A 188      -1.288  12.680   7.705  1.00 10.00      A   
ATOM   1776  CB  SER A 188      -1.888  11.306   7.415  1.00 10.00      A   
ATOM   1777  OG  SER A 188      -2.958  11.034   8.307  1.00 10.00      A   
ATOM   1778  HG  SER A 188      -2.632  10.514   9.052  1.00 10.00      A   
ATOM   1779  C   SER A 188      -0.104  12.953   6.792  1.00 10.00      A   
ATOM   1780  O   SER A 188      -0.263  13.096   5.578  1.00 10.00      A   
ATOM   1781  N   LEU A 189       1.079  13.021   7.386  1.00 10.00      A   
ATOM   1782  HN  LEU A 189       1.131  12.885   8.364  1.00 10.00      A   
ATOM   1783  CA  LEU A 189       2.304  13.278   6.644  1.00 10.00      A   
ATOM   1784  CB  LEU A 189       2.826  14.679   6.966  1.00 10.00      A   
ATOM   1785  CG  LEU A 189       4.073  15.128   6.200  1.00 10.00      A   
ATOM   1786  CD1 LEU A 189       3.701  15.597   4.803  1.00 10.00      A   
ATOM   1787  CD2 LEU A 189       4.796  16.226   6.962  1.00 10.00      A   
ATOM   1788  C   LEU A 189       3.371  12.247   6.994  1.00 10.00      A   
ATOM   1789  O   LEU A 189       3.704  12.057   8.165  1.00 10.00      A   
ATOM   1790  N   ASN A 190       3.894  11.573   5.981  1.00 10.00      A   
ATOM   1791  HN  ASN A 190       3.580  11.753   5.068  1.00 10.00      A   
ATOM   1792  CA  ASN A 190       4.932  10.576   6.185  1.00 10.00      A   
ATOM   1793  CB  ASN A 190       4.383   9.156   6.023  1.00 10.00      A   
ATOM   1794  CG  ASN A 190       5.471   8.099   6.085  1.00 10.00      A   
ATOM   1795  OD1 ASN A 190       6.516   8.294   6.709  1.00 10.00      A   
ATOM   1796  ND2 ASN A 190       5.230   6.965   5.447  1.00 10.00      A   
ATOM   1797 HD21 ASN A 190       4.363   6.868   4.976  1.00 10.00      A   
ATOM   1798 HD22 ASN A 190       5.923   6.269   5.459  1.00 10.00      A   
ATOM   1799  C   ASN A 190       6.084  10.812   5.219  1.00 10.00      A   
ATOM   1800  O   ASN A 190       5.951  10.585   4.015  1.00 10.00      A   
ATOM   1801  N   ILE A 191       7.207  11.279   5.749  1.00 10.00      A   
ATOM   1802  HN  ILE A 191       7.249  11.450   6.716  1.00 10.00      A   
ATOM   1803  CA  ILE A 191       8.383  11.551   4.934  1.00 10.00      A   
ATOM   1804  CB  ILE A 191       8.648  13.066   4.778  1.00 10.00      A   
ATOM   1805  CG1 ILE A 191       8.007  13.873   5.913  1.00 10.00      A   
ATOM   1806  CG2 ILE A 191       8.170  13.566   3.426  1.00 10.00      A   
ATOM   1807  CD1 ILE A 191       8.847  13.943   7.168  1.00 10.00      A   
ATOM   1808  C   ILE A 191       9.623  10.883   5.520  1.00 10.00      A   
ATOM   1809  O   ILE A 191      10.743  11.363   5.336  1.00 10.00      A   
ATOM   1810  N   SER A 192       9.419   9.755   6.195  1.00 10.00      A   
ATOM   1811  HN  SER A 192       8.507   9.400   6.272  1.00 10.00      A   
ATOM   1812  CA  SER A 192      10.514   9.020   6.816  1.00 10.00      A   
ATOM   1813  CB  SER A 192       9.952   7.919   7.721  1.00 10.00      A   
ATOM   1814  OG  SER A 192       8.930   7.189   7.054  1.00 10.00      A   
ATOM   1815  HG  SER A 192       8.064   7.589   7.240  1.00 10.00      A   
ATOM   1816  C   SER A 192      11.456   8.420   5.766  1.00 10.00      A   
ATOM   1817  O   SER A 192      12.572   8.004   6.079  1.00 10.00      A   
ATOM   1818  N   CYS A 193      11.005   8.406   4.517  1.00 10.00      A   
ATOM   1819  HN  CYS A 193      10.118   8.773   4.330  1.00 10.00      A   
ATOM   1820  CA  CYS A 193      11.778   7.856   3.411  1.00 10.00      A   
ATOM   1821  CB  CYS A 193      10.816   7.385   2.325  1.00 10.00      A   
ATOM   1822  SG  CYS A 193       9.415   8.499   2.066  1.00 10.00      A   
ATOM   1823  HG  CYS A 193       8.345   7.755   1.798  1.00 10.00      A   
ATOM   1824  C   CYS A 193      12.746   8.879   2.819  1.00 10.00      A   
ATOM   1825  O   CYS A 193      13.654   8.520   2.066  1.00 10.00      A   
ATOM   1826  N   LEU A 194      12.557  10.146   3.163  1.00 10.00      A   
ATOM   1827  HN  LEU A 194      11.841  10.370   3.795  1.00 10.00      A   
ATOM   1828  CA  LEU A 194      13.412  11.211   2.641  1.00 10.00      A   
ATOM   1829  CB  LEU A 194      12.756  12.583   2.821  1.00 10.00      A   
ATOM   1830  CG  LEU A 194      12.370  13.326   1.538  1.00 10.00      A   
ATOM   1831  CD1 LEU A 194      11.115  12.724   0.928  1.00 10.00      A   
ATOM   1832  CD2 LEU A 194      12.178  14.811   1.812  1.00 10.00      A   
ATOM   1833  C   LEU A 194      14.777  11.198   3.313  1.00 10.00      A   
ATOM   1834  O   LEU A 194      14.908  10.769   4.462  1.00 10.00      A   
ATOM   1835  N   ALA A 195      15.787  11.669   2.597  1.00 10.00      A   
ATOM   1836  HN  ALA A 195      15.616  12.007   1.682  1.00 10.00      A   
ATOM   1837  CA  ALA A 195      17.145  11.717   3.127  1.00 10.00      A   
ATOM   1838  CB  ALA A 195      18.091  10.919   2.243  1.00 10.00      A   
ATOM   1839  C   ALA A 195      17.623  13.159   3.257  1.00 10.00      A   
ATOM   1840  O   ALA A 195      18.396  13.490   4.156  1.00 10.00      A   
ATOM   1841  N   SER A 196      17.150  14.013   2.360  1.00 10.00      A   
ATOM   1842  HN  SER A 196      16.535  13.686   1.665  1.00 10.00      A   
ATOM   1843  CA  SER A 196      17.526  15.420   2.369  1.00 10.00      A   
ATOM   1844  CB  SER A 196      17.153  16.089   1.041  1.00 10.00      A   
ATOM   1845  OG  SER A 196      15.844  15.732   0.625  1.00 10.00      A   
ATOM   1846  HG  SER A 196      15.794  14.770   0.500  1.00 10.00      A   
ATOM   1847  C   SER A 196      16.888  16.163   3.540  1.00 10.00      A   
ATOM   1848  O   SER A 196      15.702  15.989   3.826  1.00 10.00      A   
ATOM   1849  N   GLU A 197      17.684  16.978   4.221  1.00 10.00      A   
ATOM   1850  HN  GLU A 197      18.622  17.062   3.951  1.00 10.00      A   
ATOM   1851  CA  GLU A 197      17.201  17.754   5.353  1.00 10.00      A   
ATOM   1852  CB  GLU A 197      18.368  18.250   6.212  1.00 10.00      A   
ATOM   1853  CG  GLU A 197      19.124  17.160   6.950  1.00 10.00      A   
ATOM   1854  CD  GLU A 197      20.055  17.722   8.006  1.00 10.00      A   
ATOM   1855  OE1 GLU A 197      19.581  18.471   8.888  1.00 10.00      A   
ATOM   1856  OE2 GLU A 197      21.267  17.432   7.958  1.00 10.00      A   
ATOM   1857  C   GLU A 197      16.379  18.947   4.876  1.00 10.00      A   
ATOM   1858  O   GLU A 197      16.891  19.829   4.183  1.00 10.00      A   
ATOM   1859  N   VAL A 198      15.103  18.965   5.238  1.00 10.00      A   
ATOM   1860  HN  VAL A 198      14.748  18.224   5.776  1.00 10.00      A   
ATOM   1861  CA  VAL A 198      14.218  20.057   4.853  1.00 10.00      A   
ATOM   1862  CB  VAL A 198      12.763  19.590   4.640  1.00 10.00      A   
ATOM   1863  CG1 VAL A 198      12.696  18.562   3.525  1.00 10.00      A   
ATOM   1864  CG2 VAL A 198      12.171  19.036   5.928  1.00 10.00      A   
ATOM   1865  C   VAL A 198      14.246  21.174   5.888  1.00 10.00      A   
ATOM   1866  O   VAL A 198      14.732  20.982   7.004  1.00 10.00      A   
ATOM   1867  N   SER A 199      13.734  22.336   5.506  1.00 10.00      A   
ATOM   1868  HN  SER A 199      13.379  22.423   4.595  1.00 10.00      A   
ATOM   1869  CA  SER A 199      13.697  23.492   6.396  1.00 10.00      A   
ATOM   1870  CB  SER A 199      13.225  24.735   5.639  1.00 10.00      A   
ATOM   1871  OG  SER A 199      13.036  25.829   6.522  1.00 10.00      A   
ATOM   1872  HG  SER A 199      13.324  26.641   6.090  1.00 10.00      A   
ATOM   1873  C   SER A 199      12.808  23.242   7.618  1.00 10.00      A   
ATOM   1874  O   SER A 199      11.588  23.095   7.494  1.00 10.00      A   
ATOM   1875  N   PHE A 200      13.428  23.198   8.798  1.00 10.00      A   
ATOM   1876  HN  PHE A 200      14.402  23.306   8.831  1.00 10.00      A   
ATOM   1877  CA  PHE A 200      12.695  22.978  10.042  1.00 10.00      A   
ATOM   1878  CB  PHE A 200      13.653  22.849  11.234  1.00 10.00      A   
ATOM   1879  CG  PHE A 200      12.971  22.550  12.545  1.00 10.00      A   
ATOM   1880  CD1 PHE A 200      12.570  21.263  12.860  1.00 10.00      A   
ATOM   1881  CD2 PHE A 200      12.728  23.564  13.462  1.00 10.00      A   
ATOM   1882  CE1 PHE A 200      11.940  20.992  14.061  1.00 10.00      A   
ATOM   1883  CE2 PHE A 200      12.100  23.300  14.664  1.00 10.00      A   
ATOM   1884  CZ  PHE A 200      11.705  22.013  14.964  1.00 10.00      A   
ATOM   1885  C   PHE A 200      11.703  24.107  10.286  1.00 10.00      A   
ATOM   1886  O   PHE A 200      10.643  23.899  10.866  1.00 10.00      A   
ATOM   1887  N   SER A 201      12.054  25.300   9.827  1.00 10.00      A   
ATOM   1888  HN  SER A 201      12.915  25.403   9.372  1.00 10.00      A   
ATOM   1889  CA  SER A 201      11.198  26.465   9.984  1.00 10.00      A   
ATOM   1890  CB  SER A 201      11.917  27.696   9.433  1.00 10.00      A   
ATOM   1891  OG  SER A 201      13.275  27.387   9.144  1.00 10.00      A   
ATOM   1892  HG  SER A 201      13.427  27.488   8.194  1.00 10.00      A   
ATOM   1893  C   SER A 201       9.870  26.250   9.262  1.00 10.00      A   
ATOM   1894  O   SER A 201       8.802  26.543   9.800  1.00 10.00      A   
ATOM   1895  N   ALA A 202       9.946  25.707   8.052  1.00 10.00      A   
ATOM   1896  HN  ALA A 202      10.828  25.478   7.684  1.00 10.00      A   
ATOM   1897  CA  ALA A 202       8.757  25.434   7.260  1.00 10.00      A   
ATOM   1898  CB  ALA A 202       9.131  25.151   5.812  1.00 10.00      A   
ATOM   1899  C   ALA A 202       7.995  24.259   7.857  1.00 10.00      A   
ATOM   1900  O   ALA A 202       6.761  24.240   7.863  1.00 10.00      A   
ATOM   1901  N   LEU A 203       8.749  23.290   8.368  1.00 10.00      A   
ATOM   1902  HN  LEU A 203       9.724  23.374   8.318  1.00 10.00      A   
ATOM   1903  CA  LEU A 203       8.181  22.104   8.992  1.00 10.00      A   
ATOM   1904  CB  LEU A 203       9.302  21.118   9.350  1.00 10.00      A   
ATOM   1905  CG  LEU A 203       8.879  19.778   9.964  1.00 10.00      A   
ATOM   1906  CD1 LEU A 203       8.056  18.965   8.976  1.00 10.00      A   
ATOM   1907  CD2 LEU A 203      10.095  18.988  10.427  1.00 10.00      A   
ATOM   1908  C   LEU A 203       7.404  22.490  10.245  1.00 10.00      A   
ATOM   1909  O   LEU A 203       6.269  22.053  10.440  1.00 10.00      A   
ATOM   1910  N   GLU A 204       8.023  23.320  11.083  1.00 10.00      A   
ATOM   1911  HN  GLU A 204       8.935  23.624  10.868  1.00 10.00      A   
ATOM   1912  CA  GLU A 204       7.402  23.781  12.315  1.00 10.00      A   
ATOM   1913  CB  GLU A 204       8.385  24.643  13.116  1.00 10.00      A   
ATOM   1914  CG  GLU A 204       7.834  25.173  14.431  1.00 10.00      A   
ATOM   1915  CD  GLU A 204       8.692  26.269  15.027  1.00 10.00      A   
ATOM   1916  OE1 GLU A 204       9.132  27.162  14.275  1.00 10.00      A   
ATOM   1917  OE2 GLU A 204       8.916  26.259  16.257  1.00 10.00      A   
ATOM   1918  C   GLU A 204       6.141  24.578  12.013  1.00 10.00      A   
ATOM   1919  O   GLU A 204       5.083  24.315  12.583  1.00 10.00      A   
ATOM   1920  N   ARG A 205       6.259  25.537  11.096  1.00 10.00      A   
ATOM   1921  HN  ARG A 205       7.134  25.681  10.665  1.00 10.00      A   
ATOM   1922  CA  ARG A 205       5.137  26.389  10.713  1.00 10.00      A   
ATOM   1923  CB  ARG A 205       5.573  27.389   9.641  1.00 10.00      A   
ATOM   1924  CG  ARG A 205       4.741  28.660   9.605  1.00 10.00      A   
ATOM   1925  CD  ARG A 205       5.092  29.519   8.400  1.00 10.00      A   
ATOM   1926  NE  ARG A 205       6.535  29.737   8.285  1.00 10.00      A   
ATOM   1927  HE  ARG A 205       7.028  29.925   9.115  1.00 10.00      A   
ATOM   1928  CZ  ARG A 205       7.217  29.686   7.140  1.00 10.00      A   
ATOM   1929  NH1 ARG A 205       6.594  29.422   5.998  1.00 10.00      A   
ATOM   1930 HH11 ARG A 205       5.568  29.252   5.986  1.00 10.00      A   
ATOM   1931 HH12 ARG A 205       7.131  29.379   5.103  1.00 10.00      A   
ATOM   1932  NH2 ARG A 205       8.529  29.891   7.145  1.00 10.00      A   
ATOM   1933 HH21 ARG A 205       9.074  29.855   6.253  1.00 10.00      A   
ATOM   1934 HH22 ARG A 205       9.026  30.088   8.042  1.00 10.00      A   
ATOM   1935  C   ARG A 205       3.962  25.556  10.209  1.00 10.00      A   
ATOM   1936  O   ARG A 205       2.807  25.850  10.513  1.00 10.00      A   
ATOM   1937  N   LEU A 206       4.273  24.515   9.449  1.00 10.00      A   
ATOM   1938  HN  LEU A 206       5.220  24.336   9.252  1.00 10.00      A   
ATOM   1939  CA  LEU A 206       3.252  23.630   8.897  1.00 10.00      A   
ATOM   1940  CB  LEU A 206       3.878  22.624   7.927  1.00 10.00      A   
ATOM   1941  CG  LEU A 206       3.428  22.707   6.468  1.00 10.00      A   
ATOM   1942  CD1 LEU A 206       4.189  21.705   5.615  1.00 10.00      A   
ATOM   1943  CD2 LEU A 206       1.927  22.493   6.346  1.00 10.00      A   
ATOM   1944  C   LEU A 206       2.517  22.881  10.002  1.00 10.00      A   
ATOM   1945  O   LEU A 206       1.289  22.902  10.062  1.00 10.00      A   
ATOM   1946  N   VAL A 207       3.283  22.240  10.878  1.00 10.00      A   
ATOM   1947  HN  VAL A 207       4.259  22.292  10.778  1.00 10.00      A   
ATOM   1948  CA  VAL A 207       2.727  21.460  11.982  1.00 10.00      A   
ATOM   1949  CB  VAL A 207       3.846  20.715  12.756  1.00 10.00      A   
ATOM   1950  CG1 VAL A 207       3.304  20.049  14.011  1.00 10.00      A   
ATOM   1951  CG2 VAL A 207       4.523  19.688  11.865  1.00 10.00      A   
ATOM   1952  C   VAL A 207       1.928  22.331  12.950  1.00 10.00      A   
ATOM   1953  O   VAL A 207       0.836  21.956  13.383  1.00 10.00      A   
ATOM   1954  N   THR A 208       2.470  23.499  13.268  1.00 10.00      A   
ATOM   1955  HN  THR A 208       3.331  23.751  12.866  1.00 10.00      A   
ATOM   1956  CA  THR A 208       1.828  24.418  14.199  1.00 10.00      A   
ATOM   1957  CB  THR A 208       2.741  25.615  14.528  1.00 10.00      A   
ATOM   1958  OG1 THR A 208       4.056  25.139  14.839  1.00 10.00      A   
ATOM   1959  HG1 THR A 208       4.517  24.914  14.020  1.00 10.00      A   
ATOM   1960  CG2 THR A 208       2.204  26.395  15.716  1.00 10.00      A   
ATOM   1961  C   THR A 208       0.480  24.935  13.694  1.00 10.00      A   
ATOM   1962  O   THR A 208      -0.449  25.128  14.479  1.00 10.00      A   
ATOM   1963  N   ARG A 209       0.358  25.149  12.391  1.00 10.00      A   
ATOM   1964  HN  ARG A 209       1.112  24.951  11.791  1.00 10.00      A   
ATOM   1965  CA  ARG A 209      -0.887  25.676  11.837  1.00 10.00      A   
ATOM   1966  CB  ARG A 209      -0.621  26.632  10.672  1.00 10.00      A   
ATOM   1967  CG  ARG A 209      -0.181  25.951   9.389  1.00 10.00      A   
ATOM   1968  CD  ARG A 209      -0.084  26.943   8.244  1.00 10.00      A   
ATOM   1969  NE  ARG A 209       0.381  26.311   7.008  1.00 10.00      A   
ATOM   1970  HE  ARG A 209      -0.224  25.656   6.582  1.00 10.00      A   
ATOM   1971  CZ  ARG A 209       1.554  26.582   6.432  1.00 10.00      A   
ATOM   1972  NH1 ARG A 209       2.372  27.471   6.979  1.00 10.00      A   
ATOM   1973 HH11 ARG A 209       2.101  27.956   7.865  1.00 10.00      A   
ATOM   1974 HH12 ARG A 209       3.286  27.691   6.526  1.00 10.00      A   
ATOM   1975  NH2 ARG A 209       1.905  25.971   5.307  1.00 10.00      A   
ATOM   1976 HH21 ARG A 209       1.266  25.283   4.864  1.00 10.00      A   
ATOM   1977 HH22 ARG A 209       2.824  26.182   4.857  1.00 10.00      A   
ATOM   1978  C   ARG A 209      -1.872  24.585  11.422  1.00 10.00      A   
ATOM   1979  O   ARG A 209      -2.985  24.889  10.991  1.00 10.00      A   
ATOM   1980  N   CYS A 210      -1.481  23.325  11.546  1.00 10.00      A   
ATOM   1981  HN  CYS A 210      -0.587  23.124  11.899  1.00 10.00      A   
ATOM   1982  CA  CYS A 210      -2.366  22.232  11.162  1.00 10.00      A   
ATOM   1983  CB  CYS A 210      -1.744  21.374  10.060  1.00 10.00      A   
ATOM   1984  SG  CYS A 210      -1.256  22.301   8.586  1.00 10.00      A   
ATOM   1985  HG  CYS A 210      -0.011  22.722   8.780  1.00 10.00      A   
ATOM   1986  C   CYS A 210      -2.780  21.369  12.350  1.00 10.00      A   
ATOM   1987  O   CYS A 210      -2.095  20.412  12.703  1.00 10.00      A   
ATOM   1988  N   PRO A 211      -3.923  21.690  12.980  1.00 10.00      A   
ATOM   1989  CA  PRO A 211      -4.437  20.921  14.118  1.00 10.00      A   
ATOM   1990  CB  PRO A 211      -5.505  21.844  14.705  1.00 10.00      A   
ATOM   1991  CG  PRO A 211      -5.988  22.636  13.538  1.00 10.00      A   
ATOM   1992  CD  PRO A 211      -4.797  22.828  12.641  1.00 10.00      A   
ATOM   1993  C   PRO A 211      -5.075  19.620  13.633  1.00 10.00      A   
ATOM   1994  O   PRO A 211      -5.427  18.740  14.423  1.00 10.00      A   
ATOM   1995  N   ASN A 212      -5.211  19.515  12.315  1.00 10.00      A   
ATOM   1996  HN  ASN A 212      -4.914  20.259  11.754  1.00 10.00      A   
ATOM   1997  CA  ASN A 212      -5.786  18.337  11.680  1.00 10.00      A   
ATOM   1998  CB  ASN A 212      -6.207  18.663  10.244  1.00 10.00      A   
ATOM   1999  CG  ASN A 212      -7.710  18.744  10.077  1.00 10.00      A   
ATOM   2000  OD1 ASN A 212      -8.460  18.003  10.711  1.00 10.00      A   
ATOM   2001  ND2 ASN A 212      -8.157  19.646   9.218  1.00 10.00      A   
ATOM   2002 HD21 ASN A 212      -7.501  20.203   8.745  1.00 10.00      A   
ATOM   2003 HD22 ASN A 212      -9.129  19.728   9.092  1.00 10.00      A   
ATOM   2004  C   ASN A 212      -4.778  17.198  11.664  1.00 10.00      A   
ATOM   2005  O   ASN A 212      -5.138  16.038  11.468  1.00 10.00      A   
ATOM   2006  N   LEU A 213      -3.516  17.544  11.893  1.00 10.00      A   
ATOM   2007  HN  LEU A 213      -3.307  18.486  12.064  1.00 10.00      A   
ATOM   2008  CA  LEU A 213      -2.429  16.576  11.902  1.00 10.00      A   
ATOM   2009  CB  LEU A 213      -1.105  17.276  12.212  1.00 10.00      A   
ATOM   2010  CG  LEU A 213       0.166  16.449  12.002  1.00 10.00      A   
ATOM   2011  CD1 LEU A 213       0.403  16.192  10.521  1.00 10.00      A   
ATOM   2012  CD2 LEU A 213       1.363  17.144  12.630  1.00 10.00      A   
ATOM   2013  C   LEU A 213      -2.686  15.466  12.916  1.00 10.00      A   
ATOM   2014  O   LEU A 213      -2.975  15.732  14.085  1.00 10.00      A   
ATOM   2015  N   LYS A 214      -2.615  14.231  12.446  1.00 10.00      A   
ATOM   2016  HN  LYS A 214      -2.425  14.103  11.487  1.00 10.00      A   
ATOM   2017  CA  LYS A 214      -2.820  13.062  13.291  1.00 10.00      A   
ATOM   2018  CB  LYS A 214      -4.140  12.363  12.945  1.00 10.00      A   
ATOM   2019  CG  LYS A 214      -5.379  13.149  13.336  1.00 10.00      A   
ATOM   2020  CD  LYS A 214      -5.407  13.408  14.833  1.00 10.00      A   
ATOM   2021  CE  LYS A 214      -6.256  14.619  15.174  1.00 10.00      A   
ATOM   2022  NZ  LYS A 214      -5.809  15.832  14.440  1.00 10.00      A   
ATOM   2023  HZ1 LYS A 214      -6.114  15.781  13.445  1.00 10.00      A   
ATOM   2024  HZ2 LYS A 214      -4.770  15.906  14.466  1.00 10.00      A   
ATOM   2025  HZ3 LYS A 214      -6.220  16.685  14.873  1.00 10.00      A   
ATOM   2026  C   LYS A 214      -1.659  12.090  13.140  1.00 10.00      A   
ATOM   2027  O   LYS A 214      -1.298  11.377  14.082  1.00 10.00      A   
ATOM   2028  N   SER A 215      -1.077  12.070  11.952  1.00 10.00      A   
ATOM   2029  HN  SER A 215      -1.411  12.657  11.245  1.00 10.00      A   
ATOM   2030  CA  SER A 215       0.048  11.199  11.667  1.00 10.00      A   
ATOM   2031  CB  SER A 215      -0.334  10.178  10.588  1.00 10.00      A   
ATOM   2032  OG  SER A 215      -1.618   9.625  10.844  1.00 10.00      A   
ATOM   2033  HG  SER A 215      -1.527   8.679  11.043  1.00 10.00      A   
ATOM   2034  C   SER A 215       1.251  12.019  11.215  1.00 10.00      A   
ATOM   2035  O   SER A 215       1.219  12.652  10.157  1.00 10.00      A   
ATOM   2036  N   LEU A 216       2.304  12.019  12.024  1.00 10.00      A   
ATOM   2037  HN  LEU A 216       2.268  11.501  12.859  1.00 10.00      A   
ATOM   2038  CA  LEU A 216       3.517  12.760  11.704  1.00 10.00      A   
ATOM   2039  CB  LEU A 216       3.707  13.940  12.660  1.00 10.00      A   
ATOM   2040  CG  LEU A 216       4.904  14.856  12.381  1.00 10.00      A   
ATOM   2041  CD1 LEU A 216       4.685  15.654  11.105  1.00 10.00      A   
ATOM   2042  CD2 LEU A 216       5.153  15.782  13.561  1.00 10.00      A   
ATOM   2043  C   LEU A 216       4.729  11.840  11.755  1.00 10.00      A   
ATOM   2044  O   LEU A 216       5.290  11.589  12.820  1.00 10.00      A   
ATOM   2045  N   LYS A 217       5.114  11.326  10.601  1.00 10.00      A   
ATOM   2046  HN  LYS A 217       4.623  11.564   9.782  1.00 10.00      A   
ATOM   2047  CA  LYS A 217       6.260  10.435  10.505  1.00 10.00      A   
ATOM   2048  CB  LYS A 217       5.908   9.196   9.681  1.00 10.00      A   
ATOM   2049  CG  LYS A 217       4.898   8.279  10.348  1.00 10.00      A   
ATOM   2050  CD  LYS A 217       4.442   7.181   9.401  1.00 10.00      A   
ATOM   2051  CE  LYS A 217       3.524   6.187  10.094  1.00 10.00      A   
ATOM   2052  NZ  LYS A 217       2.901   5.247   9.128  1.00 10.00      A   
ATOM   2053  HZ1 LYS A 217       2.427   4.476   9.634  1.00 10.00      A   
ATOM   2054  HZ2 LYS A 217       3.626   4.838   8.503  1.00 10.00      A   
ATOM   2055  HZ3 LYS A 217       2.193   5.749   8.547  1.00 10.00      A   
ATOM   2056  C   LYS A 217       7.442  11.167   9.884  1.00 10.00      A   
ATOM   2057  O   LYS A 217       7.470  11.414   8.674  1.00 10.00      A   
ATOM   2058  N   LEU A 218       8.404  11.533  10.719  1.00 10.00      A   
ATOM   2059  HN  LEU A 218       8.322  11.306  11.675  1.00 10.00      A   
ATOM   2060  CA  LEU A 218       9.586  12.254  10.270  1.00 10.00      A   
ATOM   2061  CB  LEU A 218      10.079  13.186  11.378  1.00 10.00      A   
ATOM   2062  CG  LEU A 218       9.046  14.177  11.919  1.00 10.00      A   
ATOM   2063  CD1 LEU A 218       9.501  14.770  13.243  1.00 10.00      A   
ATOM   2064  CD2 LEU A 218       8.766  15.272  10.900  1.00 10.00      A   
ATOM   2065  C   LEU A 218      10.694  11.293   9.859  1.00 10.00      A   
ATOM   2066  O   LEU A 218      10.586  10.082  10.057  1.00 10.00      A   
ATOM   2067  N   ASN A 219      11.761  11.841   9.295  1.00 10.00      A   
ATOM   2068  HN  ASN A 219      11.800  12.814   9.189  1.00 10.00      A   
ATOM   2069  CA  ASN A 219      12.888  11.037   8.843  1.00 10.00      A   
ATOM   2070  CB  ASN A 219      13.254  11.373   7.390  1.00 10.00      A   
ATOM   2071  CG  ASN A 219      13.768  12.789   7.194  1.00 10.00      A   
ATOM   2072  OD1 ASN A 219      13.386  13.715   7.911  1.00 10.00      A   
ATOM   2073  ND2 ASN A 219      14.635  12.963   6.208  1.00 10.00      A   
ATOM   2074 HD21 ASN A 219      14.886  12.176   5.668  1.00 10.00      A   
ATOM   2075 HD22 ASN A 219      14.983  13.866   6.047  1.00 10.00      A   
ATOM   2076  C   ASN A 219      14.101  11.186   9.760  1.00 10.00      A   
ATOM   2077  O   ASN A 219      14.099  12.009  10.681  1.00 10.00      A   
ATOM   2078  N   ARG A 220      15.140  10.401   9.475  1.00 10.00      A   
ATOM   2079  HN  ARG A 220      15.074   9.795   8.705  1.00 10.00      A   
ATOM   2080  CA  ARG A 220      16.380  10.392  10.255  1.00 10.00      A   
ATOM   2081  CB  ARG A 220      17.346   9.363   9.657  1.00 10.00      A   
ATOM   2082  CG  ARG A 220      18.440   8.880  10.595  1.00 10.00      A   
ATOM   2083  CD  ARG A 220      19.440   8.020   9.841  1.00 10.00      A   
ATOM   2084  NE  ARG A 220      20.099   7.032  10.695  1.00 10.00      A   
ATOM   2085  HE  ARG A 220      20.373   7.322  11.605  1.00 10.00      A   
ATOM   2086  CZ  ARG A 220      20.346   5.776  10.322  1.00 10.00      A   
ATOM   2087  NH1 ARG A 220      19.983   5.353   9.117  1.00 10.00      A   
ATOM   2088 HH11 ARG A 220      20.178   4.369   8.829  1.00 10.00      A   
ATOM   2089 HH12 ARG A 220      19.500   5.998   8.453  1.00 10.00      A   
ATOM   2090  NH2 ARG A 220      20.971   4.947  11.149  1.00 10.00      A   
ATOM   2091 HH21 ARG A 220      21.163   3.962  10.854  1.00 10.00      A   
ATOM   2092 HH22 ARG A 220      21.281   5.274  12.101  1.00 10.00      A   
ATOM   2093  C   ARG A 220      17.055  11.762  10.293  1.00 10.00      A   
ATOM   2094  O   ARG A 220      17.841  12.051  11.200  1.00 10.00      A   
ATOM   2095  N   ALA A 221      16.746  12.600   9.313  1.00 10.00      A   
ATOM   2096  HN  ALA A 221      16.105  12.316   8.631  1.00 10.00      A   
ATOM   2097  CA  ALA A 221      17.330  13.933   9.227  1.00 10.00      A   
ATOM   2098  CB  ALA A 221      16.986  14.577   7.894  1.00 10.00      A   
ATOM   2099  C   ALA A 221      16.885  14.826  10.385  1.00 10.00      A   
ATOM   2100  O   ALA A 221      17.568  15.792  10.728  1.00 10.00      A   
ATOM   2101  N   VAL A 222      15.736  14.509  10.974  1.00 10.00      A   
ATOM   2102  HN  VAL A 222      15.231  13.730  10.650  1.00 10.00      A   
ATOM   2103  CA  VAL A 222      15.211  15.283  12.093  1.00 10.00      A   
ATOM   2104  CB  VAL A 222      13.691  15.069  12.265  1.00 10.00      A   
ATOM   2105  CG1 VAL A 222      13.164  15.867  13.449  1.00 10.00      A   
ATOM   2106  CG2 VAL A 222      12.957  15.460  10.992  1.00 10.00      A   
ATOM   2107  C   VAL A 222      15.930  14.906  13.386  1.00 10.00      A   
ATOM   2108  O   VAL A 222      15.868  13.754  13.824  1.00 10.00      A   
ATOM   2109  N   PRO A 223      16.628  15.874  14.001  1.00 10.00      A   
ATOM   2110  CA  PRO A 223      17.367  15.648  15.243  1.00 10.00      A   
ATOM   2111  CB  PRO A 223      18.208  16.918  15.396  1.00 10.00      A   
ATOM   2112  CG  PRO A 223      17.455  17.965  14.653  1.00 10.00      A   
ATOM   2113  CD  PRO A 223      16.756  17.264  13.523  1.00 10.00      A   
ATOM   2114  C   PRO A 223      16.440  15.468  16.443  1.00 10.00      A   
ATOM   2115  O   PRO A 223      15.358  16.058  16.506  1.00 10.00      A   
ATOM   2116  N   LEU A 224      16.879  14.650  17.390  1.00 10.00      A   
ATOM   2117  HN  LEU A 224      17.752  14.220  17.278  1.00 10.00      A   
ATOM   2118  CA  LEU A 224      16.109  14.368  18.594  1.00 10.00      A   
ATOM   2119  CB  LEU A 224      16.868  13.351  19.452  1.00 10.00      A   
ATOM   2120  CG  LEU A 224      16.128  12.780  20.659  1.00 10.00      A   
ATOM   2121  CD1 LEU A 224      14.860  12.069  20.222  1.00 10.00      A   
ATOM   2122  CD2 LEU A 224      17.031  11.838  21.439  1.00 10.00      A   
ATOM   2123  C   LEU A 224      15.852  15.645  19.393  1.00 10.00      A   
ATOM   2124  O   LEU A 224      14.806  15.801  20.030  1.00 10.00      A   
ATOM   2125  N   GLU A 225      16.801  16.570  19.320  1.00 10.00      A   
ATOM   2126  HN  GLU A 225      17.604  16.389  18.768  1.00 10.00      A   
ATOM   2127  CA  GLU A 225      16.714  17.835  20.037  1.00 10.00      A   
ATOM   2128  CB  GLU A 225      18.079  18.521  20.069  1.00 10.00      A   
ATOM   2129  CG  GLU A 225      19.223  17.601  20.472  1.00 10.00      A   
ATOM   2130  CD  GLU A 225      19.968  17.025  19.283  1.00 10.00      A   
ATOM   2131  OE1 GLU A 225      19.356  16.276  18.489  1.00 10.00      A   
ATOM   2132  OE2 GLU A 225      21.174  17.318  19.141  1.00 10.00      A   
ATOM   2133  C   GLU A 225      15.661  18.772  19.446  1.00 10.00      A   
ATOM   2134  O   GLU A 225      15.369  19.824  20.016  1.00 10.00      A   
ATOM   2135  N   LYS A 226      15.084  18.393  18.312  1.00 10.00      A   
ATOM   2136  HN  LYS A 226      15.347  17.542  17.895  1.00 10.00      A   
ATOM   2137  CA  LYS A 226      14.062  19.217  17.675  1.00 10.00      A   
ATOM   2138  CB  LYS A 226      14.426  19.544  16.226  1.00 10.00      A   
ATOM   2139  CG  LYS A 226      15.465  20.648  16.079  1.00 10.00      A   
ATOM   2140  CD  LYS A 226      15.018  21.932  16.759  1.00 10.00      A   
ATOM   2141  CE  LYS A 226      16.152  22.943  16.847  1.00 10.00      A   
ATOM   2142  NZ  LYS A 226      16.470  23.553  15.530  1.00 10.00      A   
ATOM   2143  HZ1 LYS A 226      16.776  22.822  14.859  1.00 10.00      A   
ATOM   2144  HZ2 LYS A 226      17.232  24.250  15.633  1.00 10.00      A   
ATOM   2145  HZ3 LYS A 226      15.633  24.034  15.143  1.00 10.00      A   
ATOM   2146  C   LYS A 226      12.683  18.569  17.763  1.00 10.00      A   
ATOM   2147  O   LYS A 226      11.679  19.165  17.369  1.00 10.00      A   
ATOM   2148  N   LEU A 227      12.637  17.353  18.296  1.00 10.00      A   
ATOM   2149  HN  LEU A 227      13.467  16.932  18.600  1.00 10.00      A   
ATOM   2150  CA  LEU A 227      11.373  16.639  18.438  1.00 10.00      A   
ATOM   2151  CB  LEU A 227      11.605  15.185  18.852  1.00 10.00      A   
ATOM   2152  CG  LEU A 227      11.945  14.206  17.730  1.00 10.00      A   
ATOM   2153  CD1 LEU A 227      12.013  12.786  18.268  1.00 10.00      A   
ATOM   2154  CD2 LEU A 227      10.930  14.303  16.601  1.00 10.00      A   
ATOM   2155  C   LEU A 227      10.481  17.329  19.456  1.00 10.00      A   
ATOM   2156  O   LEU A 227       9.281  17.477  19.240  1.00 10.00      A   
ATOM   2157  N   ALA A 228      11.086  17.777  20.550  1.00 10.00      A   
ATOM   2158  HN  ALA A 228      12.052  17.653  20.640  1.00 10.00      A   
ATOM   2159  CA  ALA A 228      10.353  18.455  21.614  1.00 10.00      A   
ATOM   2160  CB  ALA A 228      11.296  18.840  22.746  1.00 10.00      A   
ATOM   2161  C   ALA A 228       9.624  19.683  21.085  1.00 10.00      A   
ATOM   2162  O   ALA A 228       8.474  19.936  21.445  1.00 10.00      A   
ATOM   2163  N   THR A 229      10.292  20.423  20.209  1.00 10.00      A   
ATOM   2164  HN  THR A 229      11.198  20.152  19.945  1.00 10.00      A   
ATOM   2165  CA  THR A 229       9.727  21.628  19.624  1.00 10.00      A   
ATOM   2166  CB  THR A 229      10.776  22.327  18.742  1.00 10.00      A   
ATOM   2167  OG1 THR A 229      12.084  21.841  19.099  1.00 10.00      A   
ATOM   2168  HG1 THR A 229      12.550  22.515  19.613  1.00 10.00      A   
ATOM   2169  CG2 THR A 229      10.720  23.835  18.942  1.00 10.00      A   
ATOM   2170  C   THR A 229       8.494  21.306  18.779  1.00 10.00      A   
ATOM   2171  O   THR A 229       7.498  22.026  18.817  1.00 10.00      A   
ATOM   2172  N   LEU A 230       8.560  20.202  18.042  1.00 10.00      A   
ATOM   2173  HN  LEU A 230       9.370  19.650  18.082  1.00 10.00      A   
ATOM   2174  CA  LEU A 230       7.459  19.786  17.177  1.00 10.00      A   
ATOM   2175  CB  LEU A 230       7.959  18.832  16.090  1.00 10.00      A   
ATOM   2176  CG  LEU A 230       8.822  19.450  14.988  1.00 10.00      A   
ATOM   2177  CD1 LEU A 230       9.310  18.372  14.035  1.00 10.00      A   
ATOM   2178  CD2 LEU A 230       8.045  20.518  14.232  1.00 10.00      A   
ATOM   2179  C   LEU A 230       6.317  19.143  17.961  1.00 10.00      A   
ATOM   2180  O   LEU A 230       5.146  19.348  17.640  1.00 10.00      A   
ATOM   2181  N   LEU A 231       6.658  18.370  18.986  1.00 10.00      A   
ATOM   2182  HN  LEU A 231       7.612  18.230  19.186  1.00 10.00      A   
ATOM   2183  CA  LEU A 231       5.654  17.696  19.809  1.00 10.00      A   
ATOM   2184  CB  LEU A 231       6.318  16.804  20.858  1.00 10.00      A   
ATOM   2185  CG  LEU A 231       7.075  15.593  20.315  1.00 10.00      A   
ATOM   2186  CD1 LEU A 231       7.805  14.864  21.433  1.00 10.00      A   
ATOM   2187  CD2 LEU A 231       6.131  14.655  19.580  1.00 10.00      A   
ATOM   2188  C   LEU A 231       4.714  18.686  20.482  1.00 10.00      A   
ATOM   2189  O   LEU A 231       3.503  18.471  20.531  1.00 10.00      A   
ATOM   2190  N   GLN A 232       5.272  19.785  20.970  1.00 10.00      A   
ATOM   2191  HN  GLN A 232       6.243  19.909  20.877  1.00 10.00      A   
ATOM   2192  CA  GLN A 232       4.481  20.811  21.645  1.00 10.00      A   
ATOM   2193  CB  GLN A 232       5.380  21.727  22.479  1.00 10.00      A   
ATOM   2194  CG  GLN A 232       6.144  21.009  23.583  1.00 10.00      A   
ATOM   2195  CD  GLN A 232       5.274  20.636  24.770  1.00 10.00      A   
ATOM   2196  OE1 GLN A 232       4.079  20.364  24.634  1.00 10.00      A   
ATOM   2197  NE2 GLN A 232       5.878  20.604  25.946  1.00 10.00      A   
ATOM   2198 HE21 GLN A 232       6.836  20.811  25.976  1.00 10.00      A   
ATOM   2199 HE22 GLN A 232       5.343  20.391  26.737  1.00 10.00      A   
ATOM   2200  C   GLN A 232       3.646  21.634  20.660  1.00 10.00      A   
ATOM   2201  O   GLN A 232       2.825  22.461  21.067  1.00 10.00      A   
ATOM   2202  N   ARG A 233       3.858  21.408  19.367  1.00 10.00      A   
ATOM   2203  HN  ARG A 233       4.523  20.737  19.102  1.00 10.00      A   
ATOM   2204  CA  ARG A 233       3.118  22.127  18.337  1.00 10.00      A   
ATOM   2205  CB  ARG A 233       3.962  22.308  17.072  1.00 10.00      A   
ATOM   2206  CG  ARG A 233       5.226  23.130  17.258  1.00 10.00      A   
ATOM   2207  CD  ARG A 233       4.926  24.485  17.869  1.00 10.00      A   
ATOM   2208  NE  ARG A 233       5.987  25.452  17.601  1.00 10.00      A   
ATOM   2209  HE  ARG A 233       6.841  25.103  17.260  1.00 10.00      A   
ATOM   2210  CZ  ARG A 233       5.866  26.763  17.796  1.00 10.00      A   
ATOM   2211  NH1 ARG A 233       4.732  27.269  18.262  1.00 10.00      A   
ATOM   2212 HH11 ARG A 233       4.641  28.296  18.417  1.00 10.00      A   
ATOM   2213 HH12 ARG A 233       3.926  26.644  18.478  1.00 10.00      A   
ATOM   2214  NH2 ARG A 233       6.876  27.570  17.502  1.00 10.00      A   
ATOM   2215 HH21 ARG A 233       7.769  27.175  17.113  1.00 10.00      A   
ATOM   2216 HH22 ARG A 233       6.790  28.602  17.653  1.00 10.00      A   
ATOM   2217  C   ARG A 233       1.826  21.403  17.984  1.00 10.00      A   
ATOM   2218  O   ARG A 233       0.869  22.015  17.505  1.00 10.00      A   
ATOM   2219  N   ALA A 234       1.798  20.100  18.220  1.00 10.00      A   
ATOM   2220  HN  ALA A 234       2.581  19.664  18.621  1.00 10.00      A   
ATOM   2221  CA  ALA A 234       0.620  19.305  17.918  1.00 10.00      A   
ATOM   2222  CB  ALA A 234       0.694  18.744  16.503  1.00 10.00      A   
ATOM   2223  C   ALA A 234       0.433  18.185  18.934  1.00 10.00      A   
ATOM   2224  O   ALA A 234       0.961  17.084  18.764  1.00 10.00      A   
ATOM   2225  N   PRO A 235      -0.303  18.458  20.023  1.00 10.00      A   
ATOM   2226  CA  PRO A 235      -0.581  17.462  21.063  1.00 10.00      A   
ATOM   2227  CB  PRO A 235      -1.161  18.297  22.221  1.00 10.00      A   
ATOM   2228  CG  PRO A 235      -0.918  19.723  21.851  1.00 10.00      A   
ATOM   2229  CD  PRO A 235      -0.894  19.761  20.353  1.00 10.00      A   
ATOM   2230  C   PRO A 235      -1.614  16.440  20.580  1.00 10.00      A   
ATOM   2231  O   PRO A 235      -1.760  15.360  21.152  1.00 10.00      A   
ATOM   2232  N   GLN A 236      -2.309  16.791  19.504  1.00 10.00      A   
ATOM   2233  HN  GLN A 236      -2.117  17.654  19.080  1.00 10.00      A   
ATOM   2234  CA  GLN A 236      -3.338  15.933  18.929  1.00 10.00      A   
ATOM   2235  CB  GLN A 236      -4.459  16.778  18.310  1.00 10.00      A   
ATOM   2236  CG  GLN A 236      -3.999  17.805  17.283  1.00 10.00      A   
ATOM   2237  CD  GLN A 236      -3.702  19.159  17.896  1.00 10.00      A   
ATOM   2238  OE1 GLN A 236      -4.282  19.534  18.914  1.00 10.00      A   
ATOM   2239  NE2 GLN A 236      -2.806  19.901  17.275  1.00 10.00      A   
ATOM   2240 HE21 GLN A 236      -2.390  19.543  16.461  1.00 10.00      A   
ATOM   2241 HE22 GLN A 236      -2.587  20.782  17.652  1.00 10.00      A   
ATOM   2242  C   GLN A 236      -2.758  14.975  17.892  1.00 10.00      A   
ATOM   2243  O   GLN A 236      -3.338  14.766  16.827  1.00 10.00      A   
ATOM   2244  N   LEU A 237      -1.620  14.385  18.219  1.00 10.00      A   
ATOM   2245  HN  LEU A 237      -1.222  14.569  19.095  1.00 10.00      A   
ATOM   2246  CA  LEU A 237      -0.955  13.454  17.322  1.00 10.00      A   
ATOM   2247  CB  LEU A 237       0.548  13.749  17.284  1.00 10.00      A   
ATOM   2248  CG  LEU A 237       1.299  13.248  16.051  1.00 10.00      A   
ATOM   2249  CD1 LEU A 237       0.858  14.009  14.811  1.00 10.00      A   
ATOM   2250  CD2 LEU A 237       2.800  13.366  16.254  1.00 10.00      A   
ATOM   2251  C   LEU A 237      -1.192  12.019  17.778  1.00 10.00      A   
ATOM   2252  O   LEU A 237      -1.152  11.729  18.972  1.00 10.00      A   
ATOM   2253  N   GLU A 238      -1.443  11.126  16.828  1.00 10.00      A   
ATOM   2254  HN  GLU A 238      -1.461  11.415  15.889  1.00 10.00      A   
ATOM   2255  CA  GLU A 238      -1.687   9.723  17.144  1.00 10.00      A   
ATOM   2256  CB  GLU A 238      -3.004   9.236  16.529  1.00 10.00      A   
ATOM   2257  CG  GLU A 238      -4.196  10.133  16.826  1.00 10.00      A   
ATOM   2258  CD  GLU A 238      -5.509   9.379  16.872  1.00 10.00      A   
ATOM   2259  OE1 GLU A 238      -5.735   8.502  16.009  1.00 10.00      A   
ATOM   2260  OE2 GLU A 238      -6.325   9.661  17.775  1.00 10.00      A   
ATOM   2261  C   GLU A 238      -0.525   8.851  16.679  1.00 10.00      A   
ATOM   2262  O   GLU A 238      -0.031   8.002  17.424  1.00 10.00      A   
ATOM   2263  N   GLU A 239      -0.100   9.058  15.442  1.00 10.00      A   
ATOM   2264  HN  GLU A 239      -0.543   9.740  14.892  1.00 10.00      A   
ATOM   2265  CA  GLU A 239       1.014   8.308  14.880  1.00 10.00      A   
ATOM   2266  CB  GLU A 239       0.704   7.860  13.450  1.00 10.00      A   
ATOM   2267  CG  GLU A 239      -0.182   6.634  13.351  1.00 10.00      A   
ATOM   2268  CD  GLU A 239      -0.494   6.269  11.918  1.00 10.00      A   
ATOM   2269  OE1 GLU A 239       0.150   5.347  11.375  1.00 10.00      A   
ATOM   2270  OE2 GLU A 239      -1.387   6.912  11.325  1.00 10.00      A   
ATOM   2271  C   GLU A 239       2.265   9.172  14.874  1.00 10.00      A   
ATOM   2272  O   GLU A 239       2.372  10.111  14.084  1.00 10.00      A   
ATOM   2273  N   LEU A 240       3.204   8.858  15.748  1.00 10.00      A   
ATOM   2274  HN  LEU A 240       3.071   8.085  16.343  1.00 10.00      A   
ATOM   2275  CA  LEU A 240       4.438   9.622  15.839  1.00 10.00      A   
ATOM   2276  CB  LEU A 240       4.740  10.008  17.288  1.00 10.00      A   
ATOM   2277  CG  LEU A 240       6.076  10.714  17.542  1.00 10.00      A   
ATOM   2278  CD1 LEU A 240       6.153  12.027  16.774  1.00 10.00      A   
ATOM   2279  CD2 LEU A 240       6.274  10.950  19.030  1.00 10.00      A   
ATOM   2280  C   LEU A 240       5.613   8.860  15.237  1.00 10.00      A   
ATOM   2281  O   LEU A 240       5.926   7.740  15.650  1.00 10.00      A   
ATOM   2282  N   GLY A 241       6.233   9.466  14.241  1.00 10.00      A   
ATOM   2283  HN  GLY A 241       5.898  10.340  13.929  1.00 10.00      A   
ATOM   2284  CA  GLY A 241       7.379   8.875  13.594  1.00 10.00      A   
ATOM   2285  C   GLY A 241       8.634   9.652  13.922  1.00 10.00      A   
ATOM   2286  O   GLY A 241       8.930  10.660  13.283  1.00 10.00      A   
ATOM   2287  N   THR A 242       9.349   9.202  14.940  1.00 10.00      A   
ATOM   2288  HN  THR A 242       9.048   8.399  15.417  1.00 10.00      A   
ATOM   2289  CA  THR A 242      10.575   9.862  15.363  1.00 10.00      A   
ATOM   2290  CB  THR A 242      11.027   9.354  16.746  1.00 10.00      A   
ATOM   2291  OG1 THR A 242      11.105   7.924  16.723  1.00 10.00      A   
ATOM   2292  HG1 THR A 242      10.362   7.570  16.222  1.00 10.00      A   
ATOM   2293  CG2 THR A 242      10.037   9.776  17.820  1.00 10.00      A   
ATOM   2294  C   THR A 242      11.696   9.630  14.351  1.00 10.00      A   
ATOM   2295  O   THR A 242      11.751   8.584  13.702  1.00 10.00      A   
ATOM   2296  N   GLY A 243      12.581  10.603  14.216  1.00 10.00      A   
ATOM   2297  HN  GLY A 243      12.494  11.417  14.757  1.00 10.00      A   
ATOM   2298  CA  GLY A 243      13.682  10.470  13.289  1.00 10.00      A   
ATOM   2299  C   GLY A 243      14.932   9.985  13.985  1.00 10.00      A   
ATOM   2300  O   GLY A 243      15.001   8.833  14.423  1.00 10.00      A   
ATOM   2301  N   GLY A 244      15.918  10.864  14.102  1.00 10.00      A   
ATOM   2302  HN  GLY A 244      15.799  11.775  13.748  1.00 10.00      A   
ATOM   2303  CA  GLY A 244      17.153  10.506  14.761  1.00 10.00      A   
ATOM   2304  C   GLY A 244      16.984  10.519  16.265  1.00 10.00      A   
ATOM   2305  O   GLY A 244      16.650  11.550  16.843  1.00 10.00      A   
ATOM   2306  N   TYR A 245      17.195   9.374  16.898  1.00 10.00      A   
ATOM   2307  HN  TYR A 245      17.452   8.576  16.378  1.00 10.00      A   
ATOM   2308  CA  TYR A 245      17.050   9.266  18.343  1.00 10.00      A   
ATOM   2309  CB  TYR A 245      16.243   8.022  18.709  1.00 10.00      A   
ATOM   2310  CG  TYR A 245      15.204   8.268  19.777  1.00 10.00      A   
ATOM   2311  CD1 TYR A 245      13.956   8.789  19.458  1.00 10.00      A   
ATOM   2312  CD2 TYR A 245      15.474   7.980  21.105  1.00 10.00      A   
ATOM   2313  CE1 TYR A 245      13.008   9.017  20.437  1.00 10.00      A   
ATOM   2314  CE2 TYR A 245      14.534   8.202  22.089  1.00 10.00      A   
ATOM   2315  CZ  TYR A 245      13.304   8.722  21.754  1.00 10.00      A   
ATOM   2316  OH  TYR A 245      12.367   8.948  22.740  1.00 10.00      A   
ATOM   2317  HH  TYR A 245      12.812   9.021  23.594  1.00 10.00      A   
ATOM   2318  C   TYR A 245      18.410   9.254  19.033  1.00 10.00      A   
ATOM   2319  O   TYR A 245      18.541   8.807  20.175  1.00 10.00      A   
ATOM   2320  N   THR A 246      19.414   9.761  18.331  1.00 10.00      A   
ATOM   2321  HN  THR A 246      19.238  10.105  17.431  1.00 10.00      A   
ATOM   2322  CA  THR A 246      20.767   9.826  18.857  1.00 10.00      A   
ATOM   2323  CB  THR A 246      21.798   9.209  17.874  1.00 10.00      A   
ATOM   2324  OG1 THR A 246      23.111   9.196  18.448  1.00 10.00      A   
ATOM   2325  HG1 THR A 246      23.764   9.336  17.748  1.00 10.00      A   
ATOM   2326  CG2 THR A 246      21.831   9.947  16.542  1.00 10.00      A   
ATOM   2327  C   THR A 246      21.129  11.272  19.196  1.00 10.00      A   
ATOM   2328  O   THR A 246      21.000  12.173  18.362  1.00 10.00      A   
ATOM   2329  N   ALA A 247      21.550  11.498  20.432  1.00 10.00      A   
ATOM   2330  HN  ALA A 247      21.625  10.749  21.060  1.00 10.00      A   
ATOM   2331  CA  ALA A 247      21.915  12.832  20.877  1.00 10.00      A   
ATOM   2332  CB  ALA A 247      20.666  13.667  21.129  1.00 10.00      A   
ATOM   2333  C   ALA A 247      22.762  12.760  22.137  1.00 10.00      A   
ATOM   2334  O   ALA A 247      23.031  11.673  22.655  1.00 10.00      A   
ATOM   2335  N   GLU A 248      23.189  13.918  22.615  1.00 10.00      A   
ATOM   2336  HN  GLU A 248      22.949  14.744  22.143  1.00 10.00      A   
ATOM   2337  CA  GLU A 248      23.999  14.001  23.824  1.00 10.00      A   
ATOM   2338  CB  GLU A 248      24.618  15.398  23.938  1.00 10.00      A   
ATOM   2339  CG  GLU A 248      26.047  15.413  24.452  1.00 10.00      A   
ATOM   2340  CD  GLU A 248      26.131  15.746  25.924  1.00 10.00      A   
ATOM   2341  OE1 GLU A 248      26.088  16.947  26.265  1.00 10.00      A   
ATOM   2342  OE2 GLU A 248      26.244  14.815  26.741  1.00 10.00      A   
ATOM   2343  C   GLU A 248      23.131  13.704  25.041  1.00 10.00      A   
ATOM   2344  O   GLU A 248      22.024  14.229  25.158  1.00 10.00      A   
ATOM   2345  N   VAL A 249      23.630  12.863  25.938  1.00 10.00      A   
ATOM   2346  HN  VAL A 249      24.530  12.500  25.803  1.00 10.00      A   
ATOM   2347  CA  VAL A 249      22.888  12.484  27.136  1.00 10.00      A   
ATOM   2348  CB  VAL A 249      23.489  11.222  27.792  1.00 10.00      A   
ATOM   2349  CG1 VAL A 249      22.583  10.712  28.903  1.00 10.00      A   
ATOM   2350  CG2 VAL A 249      23.710  10.139  26.748  1.00 10.00      A   
ATOM   2351  C   VAL A 249      22.872  13.627  28.150  1.00 10.00      A   
ATOM   2352  O   VAL A 249      23.853  13.859  28.856  1.00 10.00      A   
ATOM   2353  N   ARG A 250      21.754  14.340  28.216  1.00 10.00      A   
ATOM   2354  HN  ARG A 250      21.000  14.110  27.628  1.00 10.00      A   
ATOM   2355  CA  ARG A 250      21.616  15.460  29.131  1.00 10.00      A   
ATOM   2356  CB  ARG A 250      21.768  16.776  28.376  1.00 10.00      A   
ATOM   2357  CG  ARG A 250      23.201  17.242  28.218  1.00 10.00      A   
ATOM   2358  CD  ARG A 250      23.300  18.339  27.177  1.00 10.00      A   
ATOM   2359  NE  ARG A 250      22.419  19.468  27.475  1.00 10.00      A   
ATOM   2360  HE  ARG A 250      21.581  19.279  27.968  1.00 10.00      A   
ATOM   2361  CZ  ARG A 250      22.687  20.720  27.122  1.00 10.00      A   
ATOM   2362  NH1 ARG A 250      23.807  20.998  26.473  1.00 10.00      A   
ATOM   2363 HH11 ARG A 250      24.025  21.980  26.198  1.00 10.00      A   
ATOM   2364 HH12 ARG A 250      24.474  20.235  26.232  1.00 10.00      A   
ATOM   2365  NH2 ARG A 250      21.836  21.690  27.414  1.00 10.00      A   
ATOM   2366 HH21 ARG A 250      20.938  21.472  27.921  1.00 10.00      A   
ATOM   2367 HH22 ARG A 250      22.049  22.676  27.144  1.00 10.00      A   
ATOM   2368  C   ARG A 250      20.274  15.426  29.846  1.00 10.00      A   
ATOM   2369  O   ARG A 250      19.243  15.132  29.239  1.00 10.00      A   
ATOM   2370  N   PRO A 251      20.271  15.721  31.152  1.00 10.00      A   
ATOM   2371  CA  PRO A 251      19.052  15.728  31.972  1.00 10.00      A   
ATOM   2372  CB  PRO A 251      19.562  16.087  33.376  1.00 10.00      A   
ATOM   2373  CG  PRO A 251      21.016  15.767  33.346  1.00 10.00      A   
ATOM   2374  CD  PRO A 251      21.467  16.051  31.944  1.00 10.00      A   
ATOM   2375  C   PRO A 251      18.039  16.769  31.498  1.00 10.00      A   
ATOM   2376  O   PRO A 251      16.831  16.509  31.472  1.00 10.00      A   
ATOM   2377  N   ASP A 252      18.530  17.939  31.107  1.00 10.00      A   
ATOM   2378  HN  ASP A 252      19.500  18.077  31.116  1.00 10.00      A   
ATOM   2379  CA  ASP A 252      17.662  19.017  30.647  1.00 10.00      A   
ATOM   2380  CB  ASP A 252      18.408  20.358  30.565  1.00 10.00      A   
ATOM   2381  CG  ASP A 252      19.471  20.416  29.482  1.00 10.00      A   
ATOM   2382  OD1 ASP A 252      19.570  21.453  28.794  1.00 10.00      A   
ATOM   2383  OD2 ASP A 252      20.231  19.435  29.325  1.00 10.00      A   
ATOM   2384  C   ASP A 252      16.989  18.661  29.327  1.00 10.00      A   
ATOM   2385  O   ASP A 252      15.776  18.839  29.175  1.00 10.00      A   
ATOM   2386  N   VAL A 253      17.769  18.136  28.385  1.00 10.00      A   
ATOM   2387  HN  VAL A 253      18.728  18.031  28.562  1.00 10.00      A   
ATOM   2388  CA  VAL A 253      17.237  17.736  27.086  1.00 10.00      A   
ATOM   2389  CB  VAL A 253      18.360  17.385  26.085  1.00 10.00      A   
ATOM   2390  CG1 VAL A 253      17.794  17.146  24.694  1.00 10.00      A   
ATOM   2391  CG2 VAL A 253      19.397  18.494  26.046  1.00 10.00      A   
ATOM   2392  C   VAL A 253      16.295  16.545  27.250  1.00 10.00      A   
ATOM   2393  O   VAL A 253      15.261  16.455  26.582  1.00 10.00      A   
ATOM   2394  N   TYR A 254      16.651  15.643  28.164  1.00 10.00      A   
ATOM   2395  HN  TYR A 254      17.491  15.768  28.657  1.00 10.00      A   
ATOM   2396  CA  TYR A 254      15.838  14.468  28.440  1.00 10.00      A   
ATOM   2397  CB  TYR A 254      16.552  13.546  29.434  1.00 10.00      A   
ATOM   2398  CG  TYR A 254      15.707  12.388  29.909  1.00 10.00      A   
ATOM   2399  CD1 TYR A 254      15.382  11.342  29.054  1.00 10.00      A   
ATOM   2400  CD2 TYR A 254      15.229  12.345  31.210  1.00 10.00      A   
ATOM   2401  CE1 TYR A 254      14.599  10.289  29.484  1.00 10.00      A   
ATOM   2402  CE2 TYR A 254      14.449  11.296  31.649  1.00 10.00      A   
ATOM   2403  CZ  TYR A 254      14.138  10.272  30.782  1.00 10.00      A   
ATOM   2404  OH  TYR A 254      13.353   9.235  31.214  1.00 10.00      A   
ATOM   2405  HH  TYR A 254      12.586   9.589  31.669  1.00 10.00      A   
ATOM   2406  C   TYR A 254      14.475  14.881  28.984  1.00 10.00      A   
ATOM   2407  O   TYR A 254      13.438  14.360  28.562  1.00 10.00      A   
ATOM   2408  N   SER A 255      14.483  15.823  29.917  1.00 10.00      A   
ATOM   2409  HN  SER A 255      15.341  16.187  30.224  1.00 10.00      A   
ATOM   2410  CA  SER A 255      13.254  16.318  30.508  1.00 10.00      A   
ATOM   2411  CB  SER A 255      13.563  17.270  31.663  1.00 10.00      A   
ATOM   2412  OG  SER A 255      14.320  16.609  32.662  1.00 10.00      A   
ATOM   2413  HG  SER A 255      15.258  16.629  32.422  1.00 10.00      A   
ATOM   2414  C   SER A 255      12.382  16.999  29.458  1.00 10.00      A   
ATOM   2415  O   SER A 255      11.161  16.849  29.469  1.00 10.00      A   
ATOM   2416  N   GLY A 256      13.021  17.721  28.536  1.00 10.00      A   
ATOM   2417  HN  GLY A 256      14.003  17.793  28.575  1.00 10.00      A   
ATOM   2418  CA  GLY A 256      12.289  18.398  27.481  1.00 10.00      A   
ATOM   2419  C   GLY A 256      11.480  17.420  26.655  1.00 10.00      A   
ATOM   2420  O   GLY A 256      10.316  17.669  26.339  1.00 10.00      A   
ATOM   2421  N   LEU A 257      12.098  16.294  26.323  1.00 10.00      A   
ATOM   2422  HN  LEU A 257      13.031  16.160  26.603  1.00 10.00      A   
ATOM   2423  CA  LEU A 257      11.437  15.259  25.543  1.00 10.00      A   
ATOM   2424  CB  LEU A 257      12.441  14.191  25.110  1.00 10.00      A   
ATOM   2425  CG  LEU A 257      13.367  14.543  23.947  1.00 10.00      A   
ATOM   2426  CD1 LEU A 257      14.298  13.377  23.666  1.00 10.00      A   
ATOM   2427  CD2 LEU A 257      12.561  14.895  22.704  1.00 10.00      A   
ATOM   2428  C   LEU A 257      10.328  14.603  26.353  1.00 10.00      A   
ATOM   2429  O   LEU A 257       9.212  14.436  25.868  1.00 10.00      A   
ATOM   2430  N   SER A 258      10.638  14.263  27.598  1.00 10.00      A   
ATOM   2431  HN  SER A 258      11.539  14.465  27.934  1.00 10.00      A   
ATOM   2432  CA  SER A 258       9.680  13.613  28.482  1.00 10.00      A   
ATOM   2433  CB  SER A 258      10.331  13.282  29.825  1.00 10.00      A   
ATOM   2434  OG  SER A 258      11.522  12.529  29.636  1.00 10.00      A   
ATOM   2435  HG  SER A 258      12.164  13.057  29.146  1.00 10.00      A   
ATOM   2436  C   SER A 258       8.419  14.456  28.676  1.00 10.00      A   
ATOM   2437  O   SER A 258       7.305  13.930  28.642  1.00 10.00      A   
ATOM   2438  N   VAL A 259       8.592  15.764  28.859  1.00 10.00      A   
ATOM   2439  HN  VAL A 259       9.506  16.131  28.882  1.00 10.00      A   
ATOM   2440  CA  VAL A 259       7.454  16.663  29.047  1.00 10.00      A   
ATOM   2441  CB  VAL A 259       7.893  18.070  29.520  1.00 10.00      A   
ATOM   2442  CG1 VAL A 259       6.707  19.023  29.563  1.00 10.00      A   
ATOM   2443  CG2 VAL A 259       8.554  17.992  30.887  1.00 10.00      A   
ATOM   2444  C   VAL A 259       6.632  16.778  27.763  1.00 10.00      A   
ATOM   2445  O   VAL A 259       5.399  16.793  27.794  1.00 10.00      A   
ATOM   2446  N   ALA A 260       7.318  16.844  26.632  1.00 10.00      A   
ATOM   2447  HN  ALA A 260       8.300  16.837  26.660  1.00 10.00      A   
ATOM   2448  CA  ALA A 260       6.646  16.951  25.345  1.00 10.00      A   
ATOM   2449  CB  ALA A 260       7.647  17.299  24.258  1.00 10.00      A   
ATOM   2450  C   ALA A 260       5.908  15.660  25.005  1.00 10.00      A   
ATOM   2451  O   ALA A 260       4.776  15.689  24.522  1.00 10.00      A   
ATOM   2452  N   LEU A 261       6.548  14.530  25.283  1.00 10.00      A   
ATOM   2453  HN  LEU A 261       7.449  14.575  25.679  1.00 10.00      A   
ATOM   2454  CA  LEU A 261       5.967  13.221  25.005  1.00 10.00      A   
ATOM   2455  CB  LEU A 261       7.011  12.117  25.158  1.00 10.00      A   
ATOM   2456  CG  LEU A 261       7.973  11.953  23.982  1.00 10.00      A   
ATOM   2457  CD1 LEU A 261       9.283  11.333  24.441  1.00 10.00      A   
ATOM   2458  CD2 LEU A 261       7.335  11.118  22.882  1.00 10.00      A   
ATOM   2459  C   LEU A 261       4.750  12.938  25.877  1.00 10.00      A   
ATOM   2460  O   LEU A 261       3.833  12.231  25.464  1.00 10.00      A   
ATOM   2461  N   SER A 262       4.733  13.499  27.077  1.00 10.00      A   
ATOM   2462  HN  SER A 262       5.488  14.059  27.361  1.00 10.00      A   
ATOM   2463  CA  SER A 262       3.610  13.296  27.981  1.00 10.00      A   
ATOM   2464  CB  SER A 262       4.036  13.486  29.438  1.00 10.00      A   
ATOM   2465  OG  SER A 262       4.886  14.610  29.575  1.00 10.00      A   
ATOM   2466  HG  SER A 262       5.808  14.330  29.466  1.00 10.00      A   
ATOM   2467  C   SER A 262       2.453  14.226  27.626  1.00 10.00      A   
ATOM   2468  O   SER A 262       1.353  14.102  28.164  1.00 10.00      A   
ATOM   2469  N   GLY A 263       2.707  15.150  26.707  1.00 10.00      A   
ATOM   2470  HN  GLY A 263       3.600  15.188  26.300  1.00 10.00      A   
ATOM   2471  CA  GLY A 263       1.687  16.090  26.295  1.00 10.00      A   
ATOM   2472  C   GLY A 263       0.683  15.470  25.348  1.00 10.00      A   
ATOM   2473  O   GLY A 263      -0.519  15.707  25.464  1.00 10.00      A   
ATOM   2474  N   CYS A 264       1.171  14.666  24.417  1.00 10.00      A   
ATOM   2475  HN  CYS A 264       2.137  14.502  24.381  1.00 10.00      A   
ATOM   2476  CA  CYS A 264       0.308  14.018  23.446  1.00 10.00      A   
ATOM   2477  CB  CYS A 264       1.068  13.756  22.144  1.00 10.00      A   
ATOM   2478  SG  CYS A 264       1.946  15.195  21.483  1.00 10.00      A   
ATOM   2479  HG  CYS A 264       1.425  15.487  20.297  1.00 10.00      A   
ATOM   2480  C   CYS A 264      -0.274  12.718  24.001  1.00 10.00      A   
ATOM   2481  O   CYS A 264       0.401  11.687  24.056  1.00 10.00      A   
ATOM   2482  N   LYS A 265      -1.530  12.776  24.422  1.00 10.00      A   
ATOM   2483  HN  LYS A 265      -2.013  13.633  24.372  1.00 10.00      A   
ATOM   2484  CA  LYS A 265      -2.214  11.606  24.966  1.00 10.00      A   
ATOM   2485  CB  LYS A 265      -3.251  12.023  26.007  1.00 10.00      A   
ATOM   2486  CG  LYS A 265      -2.707  12.183  27.418  1.00 10.00      A   
ATOM   2487  CD  LYS A 265      -1.872  13.445  27.550  1.00 10.00      A   
ATOM   2488  CE  LYS A 265      -1.829  13.933  28.987  1.00 10.00      A   
ATOM   2489  NZ  LYS A 265      -0.934  15.104  29.148  1.00 10.00      A   
ATOM   2490  HZ1 LYS A 265      -0.915  15.400  30.144  1.00 10.00      A   
ATOM   2491  HZ2 LYS A 265      -1.267  15.896  28.564  1.00 10.00      A   
ATOM   2492  HZ3 LYS A 265       0.036  14.854  28.858  1.00 10.00      A   
ATOM   2493  C   LYS A 265      -2.900  10.831  23.850  1.00 10.00      A   
ATOM   2494  O   LYS A 265      -3.253   9.662  24.010  1.00 10.00      A   
ATOM   2495  N   GLU A 266      -3.060  11.492  22.712  1.00 10.00      A   
ATOM   2496  HN  GLU A 266      -2.742  12.416  22.650  1.00 10.00      A   
ATOM   2497  CA  GLU A 266      -3.707  10.891  21.555  1.00 10.00      A   
ATOM   2498  CB  GLU A 266      -4.095  11.973  20.541  1.00 10.00      A   
ATOM   2499  CG  GLU A 266      -4.649  13.249  21.158  1.00 10.00      A   
ATOM   2500  CD  GLU A 266      -5.823  12.991  22.078  1.00 10.00      A   
ATOM   2501  OE1 GLU A 266      -5.770  13.418  23.254  1.00 10.00      A   
ATOM   2502  OE2 GLU A 266      -6.799  12.348  21.635  1.00 10.00      A   
ATOM   2503  C   GLU A 266      -2.799   9.862  20.887  1.00 10.00      A   
ATOM   2504  O   GLU A 266      -3.257   9.055  20.076  1.00 10.00      A   
ATOM   2505  N   LEU A 267      -1.519   9.898  21.243  1.00 10.00      A   
ATOM   2506  HN  LEU A 267      -1.231  10.561  21.899  1.00 10.00      A   
ATOM   2507  CA  LEU A 267      -0.528   8.991  20.682  1.00 10.00      A   
ATOM   2508  CB  LEU A 267       0.844   9.256  21.302  1.00 10.00      A   
ATOM   2509  CG  LEU A 267       1.602  10.483  20.793  1.00 10.00      A   
ATOM   2510  CD1 LEU A 267       2.930  10.637  21.522  1.00 10.00      A   
ATOM   2511  CD2 LEU A 267       1.822  10.394  19.293  1.00 10.00      A   
ATOM   2512  C   LEU A 267      -0.910   7.522  20.865  1.00 10.00      A   
ATOM   2513  O   LEU A 267      -1.242   7.084  21.970  1.00 10.00      A   
ATOM   2514  N   ARG A 268      -0.882   6.778  19.766  1.00 10.00      A   
ATOM   2515  HN  ARG A 268      -0.640   7.201  18.912  1.00 10.00      A   
ATOM   2516  CA  ARG A 268      -1.204   5.356  19.781  1.00 10.00      A   
ATOM   2517  CB  ARG A 268      -2.557   5.104  19.104  1.00 10.00      A   
ATOM   2518  CG  ARG A 268      -3.747   5.680  19.848  1.00 10.00      A   
ATOM   2519  CD  ARG A 268      -3.922   5.015  21.204  1.00 10.00      A   
ATOM   2520  NE  ARG A 268      -5.051   5.575  21.946  1.00 10.00      A   
ATOM   2521  HE  ARG A 268      -5.931   5.144  21.822  1.00 10.00      A   
ATOM   2522  CZ  ARG A 268      -4.958   6.614  22.776  1.00 10.00      A   
ATOM   2523  NH1 ARG A 268      -3.786   7.199  22.989  1.00 10.00      A   
ATOM   2524 HH11 ARG A 268      -2.928   6.851  22.498  1.00 10.00      A   
ATOM   2525 HH12 ARG A 268      -3.715   8.017  23.639  1.00 10.00      A   
ATOM   2526  NH2 ARG A 268      -6.038   7.073  23.390  1.00 10.00      A   
ATOM   2527 HH21 ARG A 268      -5.965   7.882  24.044  1.00 10.00      A   
ATOM   2528 HH22 ARG A 268      -6.971   6.632  23.216  1.00 10.00      A   
ATOM   2529  C   ARG A 268      -0.121   4.553  19.065  1.00 10.00      A   
ATOM   2530  O   ARG A 268       0.053   3.358  19.317  1.00 10.00      A   
ATOM   2531  N   CYS A 269       0.606   5.213  18.175  1.00 10.00      A   
ATOM   2532  HN  CYS A 269       0.439   6.170  18.030  1.00 10.00      A   
ATOM   2533  CA  CYS A 269       1.654   4.556  17.415  1.00 10.00      A   
ATOM   2534  CB  CYS A 269       1.242   4.446  15.942  1.00 10.00      A   
ATOM   2535  SG  CYS A 269       2.551   3.859  14.840  1.00 10.00      A   
ATOM   2536  HG  CYS A 269       2.174   4.101  13.593  1.00 10.00      A   
ATOM   2537  C   CYS A 269       2.989   5.292  17.536  1.00 10.00      A   
ATOM   2538  O   CYS A 269       3.045   6.527  17.490  1.00 10.00      A   
ATOM   2539  N   LEU A 270       4.055   4.522  17.702  1.00 10.00      A   
ATOM   2540  HN  LEU A 270       3.929   3.548  17.754  1.00 10.00      A   
ATOM   2541  CA  LEU A 270       5.403   5.069  17.807  1.00 10.00      A   
ATOM   2542  CB  LEU A 270       5.936   4.959  19.237  1.00 10.00      A   
ATOM   2543  CG  LEU A 270       5.448   6.009  20.236  1.00 10.00      A   
ATOM   2544  CD1 LEU A 270       6.064   5.769  21.604  1.00 10.00      A   
ATOM   2545  CD2 LEU A 270       5.775   7.407  19.749  1.00 10.00      A   
ATOM   2546  C   LEU A 270       6.342   4.340  16.851  1.00 10.00      A   
ATOM   2547  O   LEU A 270       6.547   3.132  16.975  1.00 10.00      A   
ATOM   2548  N   SER A 271       6.890   5.071  15.887  1.00 10.00      A   
ATOM   2549  HN  SER A 271       6.675   6.031  15.830  1.00 10.00      A   
ATOM   2550  CA  SER A 271       7.804   4.494  14.911  1.00 10.00      A   
ATOM   2551  CB  SER A 271       7.098   4.338  13.563  1.00 10.00      A   
ATOM   2552  OG  SER A 271       5.870   3.644  13.712  1.00 10.00      A   
ATOM   2553  HG  SER A 271       5.488   3.851  14.576  1.00 10.00      A   
ATOM   2554  C   SER A 271       9.057   5.361  14.761  1.00 10.00      A   
ATOM   2555  O   SER A 271       9.146   6.438  15.357  1.00 10.00      A   
ATOM   2556  N   GLY A 272      10.022   4.880  13.981  1.00 10.00      A   
ATOM   2557  HN  GLY A 272       9.904   4.006  13.558  1.00 10.00      A   
ATOM   2558  CA  GLY A 272      11.253   5.620  13.763  1.00 10.00      A   
ATOM   2559  C   GLY A 272      12.377   5.121  14.645  1.00 10.00      A   
ATOM   2560  O   GLY A 272      12.834   3.990  14.485  1.00 10.00      A   
ATOM   2561  N   PHE A 273      12.811   5.963  15.578  1.00 10.00      A   
ATOM   2562  HN  PHE A 273      12.393   6.852  15.646  1.00 10.00      A   
ATOM   2563  CA  PHE A 273      13.877   5.618  16.516  1.00 10.00      A   
ATOM   2564  CB  PHE A 273      13.425   4.517  17.484  1.00 10.00      A   
ATOM   2565  CG  PHE A 273      12.145   4.826  18.210  1.00 10.00      A   
ATOM   2566  CD1 PHE A 273      10.951   4.256  17.801  1.00 10.00      A   
ATOM   2567  CD2 PHE A 273      12.136   5.686  19.295  1.00 10.00      A   
ATOM   2568  CE1 PHE A 273       9.768   4.536  18.459  1.00 10.00      A   
ATOM   2569  CE2 PHE A 273      10.958   5.970  19.957  1.00 10.00      A   
ATOM   2570  CZ  PHE A 273       9.772   5.394  19.539  1.00 10.00      A   
ATOM   2571  C   PHE A 273      15.181   5.230  15.817  1.00 10.00      A   
ATOM   2572  O   PHE A 273      15.806   4.228  16.163  1.00 10.00      A   
ATOM   2573  N   TRP A 274      15.598   6.032  14.846  1.00 10.00      A   
ATOM   2574  HN  TRP A 274      15.066   6.823  14.615  1.00 10.00      A   
ATOM   2575  CA  TRP A 274      16.836   5.774  14.123  1.00 10.00      A   
ATOM   2576  CB  TRP A 274      16.883   6.589  12.831  1.00 10.00      A   
ATOM   2577  CG  TRP A 274      16.261   5.896  11.660  1.00 10.00      A   
ATOM   2578  CD1 TRP A 274      16.764   4.822  10.989  1.00 10.00      A   
ATOM   2579  CD2 TRP A 274      15.023   6.230  11.016  1.00 10.00      A   
ATOM   2580  NE1 TRP A 274      15.920   4.463   9.971  1.00 10.00      A   
ATOM   2581  HE1 TRP A 274      16.065   3.718   9.347  1.00 10.00      A   
ATOM   2582  CE2 TRP A 274      14.844   5.310   9.965  1.00 10.00      A   
ATOM   2583  CE3 TRP A 274      14.049   7.213  11.228  1.00 10.00      A   
ATOM   2584  CZ2 TRP A 274      13.732   5.341   9.125  1.00 10.00      A   
ATOM   2585  CZ3 TRP A 274      12.947   7.242  10.392  1.00 10.00      A   
ATOM   2586  CH2 TRP A 274      12.797   6.313   9.355  1.00 10.00      A   
ATOM   2587  C   TRP A 274      18.021   6.138  14.997  1.00 10.00      A   
ATOM   2588  O   TRP A 274      18.064   7.235  15.556  1.00 10.00      A   
ATOM   2589  N   ASP A 275      18.975   5.217  15.117  1.00 10.00      A   
ATOM   2590  HN  ASP A 275      18.882   4.370  14.628  1.00 10.00      A   
ATOM   2591  CA  ASP A 275      20.162   5.430  15.947  1.00 10.00      A   
ATOM   2592  CB  ASP A 275      21.008   6.609  15.430  1.00 10.00      A   
ATOM   2593  CG  ASP A 275      21.437   6.483  13.978  1.00 10.00      A   
ATOM   2594  OD1 ASP A 275      22.106   5.487  13.626  1.00 10.00      A   
ATOM   2595  OD2 ASP A 275      21.122   7.392  13.175  1.00 10.00      A   
ATOM   2596  C   ASP A 275      19.731   5.682  17.393  1.00 10.00      A   
ATOM   2597  O   ASP A 275      20.349   6.464  18.116  1.00 10.00      A   
ATOM   2598  N   ALA A 276      18.658   5.004  17.792  1.00 10.00      A   
ATOM   2599  HN  ALA A 276      18.232   4.385  17.162  1.00 10.00      A   
ATOM   2600  CA  ALA A 276      18.086   5.145  19.125  1.00 10.00      A   
ATOM   2601  CB  ALA A 276      16.863   4.252  19.274  1.00 10.00      A   
ATOM   2602  C   ALA A 276      19.077   4.857  20.237  1.00 10.00      A   
ATOM   2603  O   ALA A 276      19.702   3.795  20.276  1.00 10.00      A   
ATOM   2604  N   VAL A 277      19.220   5.819  21.133  1.00 10.00      A   
ATOM   2605  HN  VAL A 277      18.722   6.657  21.015  1.00 10.00      A   
ATOM   2606  CA  VAL A 277      20.104   5.679  22.280  1.00 10.00      A   
ATOM   2607  CB  VAL A 277      20.881   6.985  22.566  1.00 10.00      A   
ATOM   2608  CG1 VAL A 277      21.831   6.805  23.743  1.00 10.00      A   
ATOM   2609  CG2 VAL A 277      21.645   7.445  21.334  1.00 10.00      A   
ATOM   2610  C   VAL A 277      19.268   5.310  23.507  1.00 10.00      A   
ATOM   2611  O   VAL A 277      18.325   6.027  23.857  1.00 10.00      A   
ATOM   2612  N   PRO A 278      19.593   4.184  24.169  1.00 10.00      A   
ATOM   2613  CA  PRO A 278      18.864   3.703  25.357  1.00 10.00      A   
ATOM   2614  CB  PRO A 278      19.733   2.550  25.864  1.00 10.00      A   
ATOM   2615  CG  PRO A 278      20.433   2.058  24.645  1.00 10.00      A   
ATOM   2616  CD  PRO A 278      20.689   3.271  23.795  1.00 10.00      A   
ATOM   2617  C   PRO A 278      18.707   4.766  26.449  1.00 10.00      A   
ATOM   2618  O   PRO A 278      17.773   4.714  27.248  1.00 10.00      A   
ATOM   2619  N   ALA A 279      19.606   5.740  26.461  1.00 10.00      A   
ATOM   2620  HN  ALA A 279      20.316   5.735  25.785  1.00 10.00      A   
ATOM   2621  CA  ALA A 279      19.570   6.810  27.451  1.00 10.00      A   
ATOM   2622  CB  ALA A 279      20.817   7.671  27.351  1.00 10.00      A   
ATOM   2623  C   ALA A 279      18.315   7.673  27.322  1.00 10.00      A   
ATOM   2624  O   ALA A 279      17.885   8.303  28.285  1.00 10.00      A   
ATOM   2625  N   TYR A 280      17.721   7.696  26.137  1.00 10.00      A   
ATOM   2626  HN  TYR A 280      18.095   7.162  25.400  1.00 10.00      A   
ATOM   2627  CA  TYR A 280      16.525   8.495  25.905  1.00 10.00      A   
ATOM   2628  CB  TYR A 280      16.730   9.449  24.727  1.00 10.00      A   
ATOM   2629  CG  TYR A 280      17.516  10.685  25.105  1.00 10.00      A   
ATOM   2630  CD1 TYR A 280      18.900  10.713  25.005  1.00 10.00      A   
ATOM   2631  CD2 TYR A 280      16.871  11.817  25.582  1.00 10.00      A   
ATOM   2632  CE1 TYR A 280      19.617  11.836  25.370  1.00 10.00      A   
ATOM   2633  CE2 TYR A 280      17.580  12.947  25.944  1.00 10.00      A   
ATOM   2634  CZ  TYR A 280      18.952  12.951  25.839  1.00 10.00      A   
ATOM   2635  OH  TYR A 280      19.663  14.069  26.210  1.00 10.00      A   
ATOM   2636  HH  TYR A 280      20.405  14.198  25.595  1.00 10.00      A   
ATOM   2637  C   TYR A 280      15.290   7.622  25.713  1.00 10.00      A   
ATOM   2638  O   TYR A 280      14.237   8.094  25.280  1.00 10.00      A   
ATOM   2639  N   LEU A 281      15.429   6.352  26.064  1.00 10.00      A   
ATOM   2640  HN  LEU A 281      16.292   6.051  26.420  1.00 10.00      A   
ATOM   2641  CA  LEU A 281      14.342   5.387  25.949  1.00 10.00      A   
ATOM   2642  CB  LEU A 281      14.879   3.956  26.091  1.00 10.00      A   
ATOM   2643  CG  LEU A 281      14.233   2.883  25.208  1.00 10.00      A   
ATOM   2644  CD1 LEU A 281      15.087   1.624  25.187  1.00 10.00      A   
ATOM   2645  CD2 LEU A 281      12.826   2.560  25.685  1.00 10.00      A   
ATOM   2646  C   LEU A 281      13.210   5.647  26.961  1.00 10.00      A   
ATOM   2647  O   LEU A 281      12.042   5.670  26.577  1.00 10.00      A   
ATOM   2648  N   PRO A 282      13.523   5.863  28.265  1.00 10.00      A   
ATOM   2649  CA  PRO A 282      12.499   6.105  29.300  1.00 10.00      A   
ATOM   2650  CB  PRO A 282      13.301   6.209  30.603  1.00 10.00      A   
ATOM   2651  CG  PRO A 282      14.615   5.581  30.300  1.00 10.00      A   
ATOM   2652  CD  PRO A 282      14.876   5.863  28.853  1.00 10.00      A   
ATOM   2653  C   PRO A 282      11.665   7.375  29.088  1.00 10.00      A   
ATOM   2654  O   PRO A 282      10.750   7.656  29.865  1.00 10.00      A   
ATOM   2655  N   ALA A 283      11.964   8.128  28.038  1.00 10.00      A   
ATOM   2656  HN  ALA A 283      12.695   7.855  27.447  1.00 10.00      A   
ATOM   2657  CA  ALA A 283      11.229   9.353  27.745  1.00 10.00      A   
ATOM   2658  CB  ALA A 283      12.013  10.225  26.774  1.00 10.00      A   
ATOM   2659  C   ALA A 283       9.839   9.047  27.190  1.00 10.00      A   
ATOM   2660  O   ALA A 283       8.883   9.782  27.445  1.00 10.00      A   
ATOM   2661  N   VAL A 284       9.725   7.941  26.452  1.00 10.00      A   
ATOM   2662  HN  VAL A 284      10.515   7.374  26.315  1.00 10.00      A   
ATOM   2663  CA  VAL A 284       8.451   7.547  25.846  1.00 10.00      A   
ATOM   2664  CB  VAL A 284       8.648   6.833  24.492  1.00 10.00      A   
ATOM   2665  CG1 VAL A 284       9.286   7.768  23.480  1.00 10.00      A   
ATOM   2666  CG2 VAL A 284       9.479   5.569  24.654  1.00 10.00      A   
ATOM   2667  C   VAL A 284       7.625   6.655  26.771  1.00 10.00      A   
ATOM   2668  O   VAL A 284       6.532   6.213  26.405  1.00 10.00      A   
ATOM   2669  N   TYR A 285       8.130   6.429  27.980  1.00 10.00      A   
ATOM   2670  HN  TYR A 285       8.978   6.852  28.223  1.00 10.00      A   
ATOM   2671  CA  TYR A 285       7.454   5.575  28.957  1.00 10.00      A   
ATOM   2672  CB  TYR A 285       8.298   5.421  30.229  1.00 10.00      A   
ATOM   2673  CG  TYR A 285       9.428   4.414  30.124  1.00 10.00      A   
ATOM   2674  CD1 TYR A 285       9.643   3.692  28.955  1.00 10.00      A   
ATOM   2675  CD2 TYR A 285      10.284   4.189  31.197  1.00 10.00      A   
ATOM   2676  CE1 TYR A 285      10.675   2.777  28.857  1.00 10.00      A   
ATOM   2677  CE2 TYR A 285      11.318   3.274  31.105  1.00 10.00      A   
ATOM   2678  CZ  TYR A 285      11.509   2.572  29.933  1.00 10.00      A   
ATOM   2679  OH  TYR A 285      12.546   1.668  29.837  1.00 10.00      A   
ATOM   2680  HH  TYR A 285      12.807   1.575  28.914  1.00 10.00      A   
ATOM   2681  C   TYR A 285       6.060   6.083  29.318  1.00 10.00      A   
ATOM   2682  O   TYR A 285       5.192   5.306  29.720  1.00 10.00      A   
ATOM   2683  N   SER A 286       5.849   7.383  29.166  1.00 10.00      A   
ATOM   2684  HN  SER A 286       6.577   7.951  28.843  1.00 10.00      A   
ATOM   2685  CA  SER A 286       4.570   8.001  29.482  1.00 10.00      A   
ATOM   2686  CB  SER A 286       4.744   9.520  29.570  1.00 10.00      A   
ATOM   2687  OG  SER A 286       6.119   9.869  29.682  1.00 10.00      A   
ATOM   2688  HG  SER A 286       6.380  10.396  28.918  1.00 10.00      A   
ATOM   2689  C   SER A 286       3.495   7.657  28.447  1.00 10.00      A   
ATOM   2690  O   SER A 286       2.305   7.827  28.704  1.00 10.00      A   
ATOM   2691  N   VAL A 287       3.910   7.163  27.284  1.00 10.00      A   
ATOM   2692  HN  VAL A 287       4.872   7.012  27.137  1.00 10.00      A   
ATOM   2693  CA  VAL A 287       2.964   6.832  26.222  1.00 10.00      A   
ATOM   2694  CB  VAL A 287       3.442   7.379  24.856  1.00 10.00      A   
ATOM   2695  CG1 VAL A 287       2.308   7.378  23.841  1.00 10.00      A   
ATOM   2696  CG2 VAL A 287       4.026   8.775  25.005  1.00 10.00      A   
ATOM   2697  C   VAL A 287       2.738   5.323  26.105  1.00 10.00      A   
ATOM   2698  O   VAL A 287       1.780   4.878  25.474  1.00 10.00      A   
ATOM   2699  N   CYS A 288       3.602   4.544  26.738  1.00 10.00      A   
ATOM   2700  HN  CYS A 288       4.326   4.960  27.254  1.00 10.00      A   
ATOM   2701  CA  CYS A 288       3.519   3.085  26.686  1.00 10.00      A   
ATOM   2702  CB  CYS A 288       4.636   2.464  27.521  1.00 10.00      A   
ATOM   2703  SG  CYS A 288       6.281   3.066  27.097  1.00 10.00      A   
ATOM   2704  HG  CYS A 288       6.375   3.095  25.777  1.00 10.00      A   
ATOM   2705  C   CYS A 288       2.160   2.532  27.120  1.00 10.00      A   
ATOM   2706  O   CYS A 288       1.704   1.522  26.590  1.00 10.00      A   
ATOM   2707  N   SER A 289       1.508   3.208  28.061  1.00 10.00      A   
ATOM   2708  HN  SER A 289       1.907   4.025  28.426  1.00 10.00      A   
ATOM   2709  CA  SER A 289       0.213   2.768  28.576  1.00 10.00      A   
ATOM   2710  CB  SER A 289      -0.161   3.595  29.805  1.00 10.00      A   
ATOM   2711  OG  SER A 289       0.592   4.797  29.837  1.00 10.00      A   
ATOM   2712  HG  SER A 289       1.334   4.690  30.444  1.00 10.00      A   
ATOM   2713  C   SER A 289      -0.900   2.831  27.527  1.00 10.00      A   
ATOM   2714  O   SER A 289      -1.971   2.248  27.715  1.00 10.00      A   
ATOM   2715  N   ARG A 290      -0.646   3.527  26.426  1.00 10.00      A   
ATOM   2716  HN  ARG A 290       0.235   3.955  26.319  1.00 10.00      A   
ATOM   2717  CA  ARG A 290      -1.635   3.658  25.363  1.00 10.00      A   
ATOM   2718  CB  ARG A 290      -2.234   5.068  25.356  1.00 10.00      A   
ATOM   2719  CG  ARG A 290      -1.209   6.187  25.250  1.00 10.00      A   
ATOM   2720  CD  ARG A 290      -1.735   7.476  25.858  1.00 10.00      A   
ATOM   2721  NE  ARG A 290      -0.781   8.575  25.714  1.00 10.00      A   
ATOM   2722  HE  ARG A 290      -0.608   8.900  24.804  1.00 10.00      A   
ATOM   2723  CZ  ARG A 290      -0.153   9.158  26.737  1.00 10.00      A   
ATOM   2724  NH1 ARG A 290      -0.372   8.746  27.979  1.00 10.00      A   
ATOM   2725 HH11 ARG A 290       0.124   9.200  28.778  1.00 10.00      A   
ATOM   2726 HH12 ARG A 290      -1.039   7.967  28.166  1.00 10.00      A   
ATOM   2727  NH2 ARG A 290       0.682  10.172  26.525  1.00 10.00      A   
ATOM   2728 HH21 ARG A 290       1.167  10.625  27.335  1.00 10.00      A   
ATOM   2729 HH22 ARG A 290       0.853  10.528  25.555  1.00 10.00      A   
ATOM   2730  C   ARG A 290      -1.020   3.318  24.010  1.00 10.00      A   
ATOM   2731  O   ARG A 290      -1.571   3.641  22.960  1.00 10.00      A   
ATOM   2732  N   LEU A 291       0.122   2.652  24.048  1.00 10.00      A   
ATOM   2733  HN  LEU A 291       0.500   2.406  24.918  1.00 10.00      A   
ATOM   2734  CA  LEU A 291       0.820   2.263  22.832  1.00 10.00      A   
ATOM   2735  CB  LEU A 291       2.293   1.978  23.129  1.00 10.00      A   
ATOM   2736  CG  LEU A 291       3.284   3.046  22.674  1.00 10.00      A   
ATOM   2737  CD1 LEU A 291       4.697   2.661  23.078  1.00 10.00      A   
ATOM   2738  CD2 LEU A 291       3.192   3.257  21.172  1.00 10.00      A   
ATOM   2739  C   LEU A 291       0.173   1.037  22.209  1.00 10.00      A   
ATOM   2740  O   LEU A 291       0.202  -0.049  22.783  1.00 10.00      A   
ATOM   2741  N   THR A 292      -0.406   1.217  21.036  1.00 10.00      A   
ATOM   2742  HN  THR A 292      -0.380   2.110  20.620  1.00 10.00      A   
ATOM   2743  CA  THR A 292      -1.062   0.127  20.334  1.00 10.00      A   
ATOM   2744  CB  THR A 292      -2.376   0.611  19.701  1.00 10.00      A   
ATOM   2745  OG1 THR A 292      -2.822   1.778  20.399  1.00 10.00      A   
ATOM   2746  HG1 THR A 292      -2.385   1.818  21.254  1.00 10.00      A   
ATOM   2747  CG2 THR A 292      -3.442  -0.465  19.807  1.00 10.00      A   
ATOM   2748  C   THR A 292      -0.145  -0.428  19.245  1.00 10.00      A   
ATOM   2749  O   THR A 292      -0.078  -1.641  19.023  1.00 10.00      A   
ATOM   2750  N   THR A 293       0.571   0.472  18.581  1.00 10.00      A   
ATOM   2751  HN  THR A 293       0.469   1.424  18.807  1.00 10.00      A   
ATOM   2752  CA  THR A 293       1.491   0.096  17.517  1.00 10.00      A   
ATOM   2753  CB  THR A 293       1.025   0.682  16.172  1.00 10.00      A   
ATOM   2754  OG1 THR A 293      -0.407   0.610  16.091  1.00 10.00      A   
ATOM   2755  HG1 THR A 293      -0.774   1.503  16.146  1.00 10.00      A   
ATOM   2756  CG2 THR A 293       1.628  -0.088  15.010  1.00 10.00      A   
ATOM   2757  C   THR A 293       2.899   0.600  17.830  1.00 10.00      A   
ATOM   2758  O   THR A 293       3.118   1.803  17.973  1.00 10.00      A   
ATOM   2759  N   LEU A 294       3.847  -0.318  17.939  1.00 10.00      A   
ATOM   2760  HN  LEU A 294       3.621  -1.264  17.797  1.00 10.00      A   
ATOM   2761  CA  LEU A 294       5.217   0.043  18.248  1.00 10.00      A   
ATOM   2762  CB  LEU A 294       5.576  -0.433  19.658  1.00 10.00      A   
ATOM   2763  CG  LEU A 294       6.944  -0.012  20.196  1.00 10.00      A   
ATOM   2764  CD1 LEU A 294       7.099   1.502  20.160  1.00 10.00      A   
ATOM   2765  CD2 LEU A 294       7.138  -0.535  21.611  1.00 10.00      A   
ATOM   2766  C   LEU A 294       6.183  -0.537  17.221  1.00 10.00      A   
ATOM   2767  O   LEU A 294       6.253  -1.753  17.031  1.00 10.00      A   
ATOM   2768  N   ASN A 295       6.914   0.341  16.555  1.00 10.00      A   
ATOM   2769  HN  ASN A 295       6.802   1.302  16.749  1.00 10.00      A   
ATOM   2770  CA  ASN A 295       7.881  -0.076  15.546  1.00 10.00      A   
ATOM   2771  CB  ASN A 295       7.621   0.647  14.219  1.00 10.00      A   
ATOM   2772  CG  ASN A 295       8.460   0.119  13.064  1.00 10.00      A   
ATOM   2773  OD1 ASN A 295       9.529  -0.458  13.259  1.00 10.00      A   
ATOM   2774  ND2 ASN A 295       7.992   0.332  11.845  1.00 10.00      A   
ATOM   2775 HD21 ASN A 295       7.144   0.811  11.748  1.00 10.00      A   
ATOM   2776 HD22 ASN A 295       8.518  -0.004  11.082  1.00 10.00      A   
ATOM   2777  C   ASN A 295       9.300   0.191  16.034  1.00 10.00      A   
ATOM   2778  O   ASN A 295       9.734   1.341  16.127  1.00 10.00      A   
ATOM   2779  N   LEU A 296      10.009  -0.879  16.346  1.00 10.00      A   
ATOM   2780  HN  LEU A 296       9.599  -1.770  16.237  1.00 10.00      A   
ATOM   2781  CA  LEU A 296      11.376  -0.792  16.833  1.00 10.00      A   
ATOM   2782  CB  LEU A 296      11.468  -1.328  18.260  1.00 10.00      A   
ATOM   2783  CG  LEU A 296      10.635  -0.596  19.310  1.00 10.00      A   
ATOM   2784  CD1 LEU A 296      10.709  -1.317  20.644  1.00 10.00      A   
ATOM   2785  CD2 LEU A 296      11.091   0.849  19.451  1.00 10.00      A   
ATOM   2786  C   LEU A 296      12.315  -1.575  15.925  1.00 10.00      A   
ATOM   2787  O   LEU A 296      13.363  -2.052  16.362  1.00 10.00      A   
ATOM   2788  N   SER A 297      11.947  -1.676  14.655  1.00 10.00      A   
ATOM   2789  HN  SER A 297      11.114  -1.249  14.364  1.00 10.00      A   
ATOM   2790  CA  SER A 297      12.745  -2.406  13.676  1.00 10.00      A   
ATOM   2791  CB  SER A 297      11.939  -2.608  12.396  1.00 10.00      A   
ATOM   2792  OG  SER A 297      10.596  -2.943  12.703  1.00 10.00      A   
ATOM   2793  HG  SER A 297      10.060  -2.142  12.686  1.00 10.00      A   
ATOM   2794  C   SER A 297      14.063  -1.695  13.369  1.00 10.00      A   
ATOM   2795  O   SER A 297      14.965  -2.269  12.754  1.00 10.00      A   
ATOM   2796  N   TYR A 298      14.168  -0.444  13.787  1.00 10.00      A   
ATOM   2797  HN  TYR A 298      13.410  -0.032  14.253  1.00 10.00      A   
ATOM   2798  CA  TYR A 298      15.379   0.336  13.561  1.00 10.00      A   
ATOM   2799  CB  TYR A 298      15.070   1.605  12.759  1.00 10.00      A   
ATOM   2800  CG  TYR A 298      14.612   1.337  11.344  1.00 10.00      A   
ATOM   2801  CD1 TYR A 298      13.299   1.568  10.967  1.00 10.00      A   
ATOM   2802  CD2 TYR A 298      15.496   0.854  10.384  1.00 10.00      A   
ATOM   2803  CE1 TYR A 298      12.874   1.326   9.677  1.00 10.00      A   
ATOM   2804  CE2 TYR A 298      15.079   0.609   9.087  1.00 10.00      A   
ATOM   2805  CZ  TYR A 298      13.764   0.847   8.741  1.00 10.00      A   
ATOM   2806  OH  TYR A 298      13.336   0.608   7.454  1.00 10.00      A   
ATOM   2807  HH  TYR A 298      12.587   1.189   7.256  1.00 10.00      A   
ATOM   2808  C   TYR A 298      16.049   0.689  14.882  1.00 10.00      A   
ATOM   2809  O   TYR A 298      17.128   1.287  14.905  1.00 10.00      A   
ATOM   2810  N   ALA A 299      15.413   0.299  15.977  1.00 10.00      A   
ATOM   2811  HN  ALA A 299      14.577  -0.206  15.887  1.00 10.00      A   
ATOM   2812  CA  ALA A 299      15.936   0.574  17.309  1.00 10.00      A   
ATOM   2813  CB  ALA A 299      14.810   0.602  18.331  1.00 10.00      A   
ATOM   2814  C   ALA A 299      16.990  -0.457  17.699  1.00 10.00      A   
ATOM   2815  O   ALA A 299      16.669  -1.551  18.171  1.00 10.00      A   
ATOM   2816  N   THR A 300      18.246  -0.111  17.476  1.00 10.00      A   
ATOM   2817  HN  THR A 300      18.440   0.762  17.069  1.00 10.00      A   
ATOM   2818  CA  THR A 300      19.352  -0.991  17.798  1.00 10.00      A   
ATOM   2819  CB  THR A 300      20.575  -0.647  16.936  1.00 10.00      A   
ATOM   2820  OG1 THR A 300      20.416   0.681  16.408  1.00 10.00      A   
ATOM   2821  HG1 THR A 300      21.241   1.170  16.530  1.00 10.00      A   
ATOM   2822  CG2 THR A 300      20.717  -1.632  15.786  1.00 10.00      A   
ATOM   2823  C   THR A 300      19.724  -0.904  19.279  1.00 10.00      A   
ATOM   2824  O   THR A 300      20.658  -0.201  19.659  1.00 10.00      A   
ATOM   2825  N   VAL A 301      18.972  -1.612  20.108  1.00 10.00      A   
ATOM   2826  HN  VAL A 301      18.232  -2.142  19.742  1.00 10.00      A   
ATOM   2827  CA  VAL A 301      19.217  -1.629  21.547  1.00 10.00      A   
ATOM   2828  CB  VAL A 301      18.079  -0.944  22.334  1.00 10.00      A   
ATOM   2829  CG1 VAL A 301      18.108   0.564  22.125  1.00 10.00      A   
ATOM   2830  CG2 VAL A 301      16.731  -1.515  21.922  1.00 10.00      A   
ATOM   2831  C   VAL A 301      19.384  -3.064  22.037  1.00 10.00      A   
ATOM   2832  O   VAL A 301      19.342  -4.003  21.243  1.00 10.00      A   
ATOM   2833  N   GLN A 302      19.576  -3.233  23.339  1.00 10.00      A   
ATOM   2834  HN  GLN A 302      19.595  -2.449  23.929  1.00 10.00      A   
ATOM   2835  CA  GLN A 302      19.752  -4.562  23.913  1.00 10.00      A   
ATOM   2836  CB  GLN A 302      20.672  -4.511  25.136  1.00 10.00      A   
ATOM   2837  CG  GLN A 302      22.100  -4.081  24.834  1.00 10.00      A   
ATOM   2838  CD  GLN A 302      22.684  -4.778  23.618  1.00 10.00      A   
ATOM   2839  OE1 GLN A 302      23.156  -5.912  23.705  1.00 10.00      A   
ATOM   2840  NE2 GLN A 302      22.663  -4.103  22.480  1.00 10.00      A   
ATOM   2841 HE21 GLN A 302      22.274  -3.202  22.484  1.00 10.00      A   
ATOM   2842 HE22 GLN A 302      23.050  -4.525  21.683  1.00 10.00      A   
ATOM   2843  C   GLN A 302      18.412  -5.202  24.279  1.00 10.00      A   
ATOM   2844  O   GLN A 302      17.379  -4.528  24.328  1.00 10.00      A   
ATOM   2845  N   SER A 303      18.450  -6.505  24.546  1.00 10.00      A   
ATOM   2846  HN  SER A 303      19.309  -6.972  24.498  1.00 10.00      A   
ATOM   2847  CA  SER A 303      17.260  -7.269  24.905  1.00 10.00      A   
ATOM   2848  CB  SER A 303      17.621  -8.745  25.129  1.00 10.00      A   
ATOM   2849  OG  SER A 303      16.488  -9.509  25.506  1.00 10.00      A   
ATOM   2850  HG  SER A 303      16.030  -9.820  24.711  1.00 10.00      A   
ATOM   2851  C   SER A 303      16.568  -6.699  26.141  1.00 10.00      A   
ATOM   2852  O   SER A 303      15.364  -6.442  26.118  1.00 10.00      A   
ATOM   2853  N   TYR A 304      17.330  -6.483  27.210  1.00 10.00      A   
ATOM   2854  HN  TYR A 304      18.292  -6.689  27.167  1.00 10.00      A   
ATOM   2855  CA  TYR A 304      16.772  -5.960  28.451  1.00 10.00      A   
ATOM   2856  CB  TYR A 304      17.839  -5.907  29.538  1.00 10.00      A   
ATOM   2857  CG  TYR A 304      17.336  -6.310  30.902  1.00 10.00      A   
ATOM   2858  CD1 TYR A 304      17.261  -7.649  31.266  1.00 10.00      A   
ATOM   2859  CD2 TYR A 304      16.939  -5.356  31.826  1.00 10.00      A   
ATOM   2860  CE1 TYR A 304      16.808  -8.025  32.514  1.00 10.00      A   
ATOM   2861  CE2 TYR A 304      16.483  -5.722  33.077  1.00 10.00      A   
ATOM   2862  CZ  TYR A 304      16.420  -7.058  33.417  1.00 10.00      A   
ATOM   2863  OH  TYR A 304      15.971  -7.431  34.667  1.00 10.00      A   
ATOM   2864  HH  TYR A 304      15.043  -7.183  34.763  1.00 10.00      A   
ATOM   2865  C   TYR A 304      16.133  -4.587  28.256  1.00 10.00      A   
ATOM   2866  O   TYR A 304      15.118  -4.271  28.876  1.00 10.00      A   
ATOM   2867  N   ASP A 305      16.722  -3.784  27.380  1.00 10.00      A   
ATOM   2868  HN  ASP A 305      17.518  -4.098  26.906  1.00 10.00      A   
ATOM   2869  CA  ASP A 305      16.205  -2.447  27.103  1.00 10.00      A   
ATOM   2870  CB  ASP A 305      17.164  -1.640  26.223  1.00 10.00      A   
ATOM   2871  CG  ASP A 305      18.367  -1.131  26.991  1.00 10.00      A   
ATOM   2872  OD1 ASP A 305      18.198  -0.247  27.861  1.00 10.00      A   
ATOM   2873  OD2 ASP A 305      19.485  -1.623  26.737  1.00 10.00      A   
ATOM   2874  C   ASP A 305      14.824  -2.523  26.474  1.00 10.00      A   
ATOM   2875  O   ASP A 305      13.938  -1.734  26.800  1.00 10.00      A   
ATOM   2876  N   LEU A 306      14.648  -3.491  25.584  1.00 10.00      A   
ATOM   2877  HN  LEU A 306      15.400  -4.083  25.368  1.00 10.00      A   
ATOM   2878  CA  LEU A 306      13.372  -3.699  24.919  1.00 10.00      A   
ATOM   2879  CB  LEU A 306      13.525  -4.726  23.796  1.00 10.00      A   
ATOM   2880  CG  LEU A 306      14.358  -4.286  22.593  1.00 10.00      A   
ATOM   2881  CD1 LEU A 306      14.845  -5.493  21.812  1.00 10.00      A   
ATOM   2882  CD2 LEU A 306      13.550  -3.363  21.698  1.00 10.00      A   
ATOM   2883  C   LEU A 306      12.334  -4.174  25.928  1.00 10.00      A   
ATOM   2884  O   LEU A 306      11.193  -3.711  25.922  1.00 10.00      A   
ATOM   2885  N   VAL A 307      12.756  -5.084  26.805  1.00 10.00      A   
ATOM   2886  HN  VAL A 307      13.683  -5.398  26.748  1.00 10.00      A   
ATOM   2887  CA  VAL A 307      11.887  -5.635  27.841  1.00 10.00      A   
ATOM   2888  CB  VAL A 307      12.632  -6.679  28.706  1.00 10.00      A   
ATOM   2889  CG1 VAL A 307      11.772  -7.130  29.877  1.00 10.00      A   
ATOM   2890  CG2 VAL A 307      13.038  -7.871  27.859  1.00 10.00      A   
ATOM   2891  C   VAL A 307      11.325  -4.528  28.737  1.00 10.00      A   
ATOM   2892  O   VAL A 307      10.118  -4.468  28.976  1.00 10.00      A   
ATOM   2893  N   LYS A 308      12.204  -3.641  29.201  1.00 10.00      A   
ATOM   2894  HN  LYS A 308      13.150  -3.735  28.948  1.00 10.00      A   
ATOM   2895  CA  LYS A 308      11.808  -2.534  30.077  1.00 10.00      A   
ATOM   2896  CB  LYS A 308      13.020  -1.665  30.424  1.00 10.00      A   
ATOM   2897  CG  LYS A 308      14.052  -2.345  31.311  1.00 10.00      A   
ATOM   2898  CD  LYS A 308      15.277  -1.464  31.506  1.00 10.00      A   
ATOM   2899  CE  LYS A 308      16.033  -1.267  30.199  1.00 10.00      A   
ATOM   2900  NZ  LYS A 308      17.163  -0.307  30.332  1.00 10.00      A   
ATOM   2901  HZ1 LYS A 308      17.865  -0.668  31.007  1.00 10.00      A   
ATOM   2902  HZ2 LYS A 308      16.814   0.614  30.672  1.00 10.00      A   
ATOM   2903  HZ3 LYS A 308      17.628  -0.170  29.405  1.00 10.00      A   
ATOM   2904  C   LYS A 308      10.718  -1.676  29.439  1.00 10.00      A   
ATOM   2905  O   LYS A 308       9.881  -1.096  30.130  1.00 10.00      A   
ATOM   2906  N   LEU A 309      10.731  -1.606  28.118  1.00 10.00      A   
ATOM   2907  HN  LEU A 309      11.419  -2.096  27.622  1.00 10.00      A   
ATOM   2908  CA  LEU A 309       9.749  -0.823  27.379  1.00 10.00      A   
ATOM   2909  CB  LEU A 309      10.337  -0.399  26.032  1.00 10.00      A   
ATOM   2910  CG  LEU A 309       9.416   0.370  25.081  1.00 10.00      A   
ATOM   2911  CD1 LEU A 309       9.092   1.745  25.637  1.00 10.00      A   
ATOM   2912  CD2 LEU A 309      10.059   0.488  23.710  1.00 10.00      A   
ATOM   2913  C   LEU A 309       8.457  -1.612  27.163  1.00 10.00      A   
ATOM   2914  O   LEU A 309       7.355  -1.082  27.320  1.00 10.00      A   
ATOM   2915  N   LEU A 310       8.599  -2.886  26.819  1.00 10.00      A   
ATOM   2916  HN  LEU A 310       9.501  -3.258  26.730  1.00 10.00      A   
ATOM   2917  CA  LEU A 310       7.448  -3.748  26.571  1.00 10.00      A   
ATOM   2918  CB  LEU A 310       7.890  -5.078  25.953  1.00 10.00      A   
ATOM   2919  CG  LEU A 310       8.669  -4.985  24.640  1.00 10.00      A   
ATOM   2920  CD1 LEU A 310       9.029  -6.367  24.127  1.00 10.00      A   
ATOM   2921  CD2 LEU A 310       7.886  -4.206  23.596  1.00 10.00      A   
ATOM   2922  C   LEU A 310       6.647  -3.994  27.847  1.00 10.00      A   
ATOM   2923  O   LEU A 310       5.431  -4.170  27.799  1.00 10.00      A   
ATOM   2924  N   CYS A 311       7.333  -3.984  28.985  1.00 10.00      A   
ATOM   2925  HN  CYS A 311       8.306  -3.843  28.952  1.00 10.00      A   
ATOM   2926  CA  CYS A 311       6.690  -4.204  30.281  1.00 10.00      A   
ATOM   2927  CB  CYS A 311       7.731  -4.270  31.402  1.00 10.00      A   
ATOM   2928  SG  CYS A 311       8.632  -5.832  31.489  1.00 10.00      A   
ATOM   2929  HG  CYS A 311       8.074  -6.570  32.435  1.00 10.00      A   
ATOM   2930  C   CYS A 311       5.661  -3.125  30.599  1.00 10.00      A   
ATOM   2931  O   CYS A 311       4.796  -3.315  31.456  1.00 10.00      A   
ATOM   2932  N   GLN A 312       5.753  -1.996  29.911  1.00 10.00      A   
ATOM   2933  HN  GLN A 312       6.454  -1.905  29.231  1.00 10.00      A   
ATOM   2934  CA  GLN A 312       4.833  -0.893  30.137  1.00 10.00      A   
ATOM   2935  CB  GLN A 312       5.590   0.429  30.279  1.00 10.00      A   
ATOM   2936  CG  GLN A 312       6.451   0.526  31.526  1.00 10.00      A   
ATOM   2937  CD  GLN A 312       6.984   1.924  31.763  1.00 10.00      A   
ATOM   2938  OE1 GLN A 312       8.071   2.104  32.306  1.00 10.00      A   
ATOM   2939  NE2 GLN A 312       6.219   2.930  31.363  1.00 10.00      A   
ATOM   2940 HE21 GLN A 312       5.363   2.717  30.942  1.00 10.00      A   
ATOM   2941 HE22 GLN A 312       6.542   3.844  31.511  1.00 10.00      A   
ATOM   2942  C   GLN A 312       3.790  -0.787  29.029  1.00 10.00      A   
ATOM   2943  O   GLN A 312       2.999   0.154  29.011  1.00 10.00      A   
ATOM   2944  N   CYS A 313       3.785  -1.750  28.112  1.00 10.00      A   
ATOM   2945  HN  CYS A 313       4.433  -2.483  28.179  1.00 10.00      A   
ATOM   2946  CA  CYS A 313       2.830  -1.743  27.004  1.00 10.00      A   
ATOM   2947  CB  CYS A 313       3.558  -1.829  25.659  1.00 10.00      A   
ATOM   2948  SG  CYS A 313       4.733  -0.487  25.356  1.00 10.00      A   
ATOM   2949  HG  CYS A 313       5.796  -0.693  26.122  1.00 10.00      A   
ATOM   2950  C   CYS A 313       1.798  -2.872  27.136  1.00 10.00      A   
ATOM   2951  O   CYS A 313       2.018  -3.992  26.662  1.00 10.00      A   
ATOM   2952  N   PRO A 314       0.660  -2.600  27.801  1.00 10.00      A   
ATOM   2953  CA  PRO A 314      -0.397  -3.589  27.993  1.00 10.00      A   
ATOM   2954  CB  PRO A 314      -1.100  -3.080  29.252  1.00 10.00      A   
ATOM   2955  CG  PRO A 314      -0.941  -1.596  29.205  1.00 10.00      A   
ATOM   2956  CD  PRO A 314       0.328  -1.312  28.439  1.00 10.00      A   
ATOM   2957  C   PRO A 314      -1.385  -3.638  26.824  1.00 10.00      A   
ATOM   2958  O   PRO A 314      -1.990  -4.675  26.554  1.00 10.00      A   
ATOM   2959  N   LYS A 315      -1.538  -2.520  26.122  1.00 10.00      A   
ATOM   2960  HN  LYS A 315      -1.004  -1.729  26.357  1.00 10.00      A   
ATOM   2961  CA  LYS A 315      -2.465  -2.433  24.997  1.00 10.00      A   
ATOM   2962  CB  LYS A 315      -3.224  -1.107  25.034  1.00 10.00      A   
ATOM   2963  CG  LYS A 315      -4.312  -1.034  26.094  1.00 10.00      A   
ATOM   2964  CD  LYS A 315      -5.102   0.260  25.969  1.00 10.00      A   
ATOM   2965  CE  LYS A 315      -6.390   0.217  26.779  1.00 10.00      A   
ATOM   2966  NZ  LYS A 315      -6.144   0.280  28.243  1.00 10.00      A   
ATOM   2967  HZ1 LYS A 315      -5.513  -0.490  28.534  1.00 10.00      A   
ATOM   2968  HZ2 LYS A 315      -7.041   0.188  28.761  1.00 10.00      A   
ATOM   2969  HZ3 LYS A 315      -5.702   1.187  28.495  1.00 10.00      A   
ATOM   2970  C   LYS A 315      -1.744  -2.579  23.664  1.00 10.00      A   
ATOM   2971  O   LYS A 315      -2.258  -2.181  22.617  1.00 10.00      A   
ATOM   2972  N   LEU A 316      -0.551  -3.149  23.710  1.00 10.00      A   
ATOM   2973  HN  LEU A 316      -0.194  -3.436  24.573  1.00 10.00      A   
ATOM   2974  CA  LEU A 316       0.238  -3.358  22.508  1.00 10.00      A   
ATOM   2975  CB  LEU A 316       1.675  -3.731  22.876  1.00 10.00      A   
ATOM   2976  CG  LEU A 316       2.714  -3.568  21.768  1.00 10.00      A   
ATOM   2977  CD1 LEU A 316       2.769  -2.123  21.295  1.00 10.00      A   
ATOM   2978  CD2 LEU A 316       4.079  -4.030  22.249  1.00 10.00      A   
ATOM   2979  C   LEU A 316      -0.393  -4.445  21.640  1.00 10.00      A   
ATOM   2980  O   LEU A 316      -0.518  -5.595  22.067  1.00 10.00      A   
ATOM   2981  N   GLN A 317      -0.806  -4.073  20.438  1.00 10.00      A   
ATOM   2982  HN  GLN A 317      -0.690  -3.137  20.161  1.00 10.00      A   
ATOM   2983  CA  GLN A 317      -1.434  -5.015  19.520  1.00 10.00      A   
ATOM   2984  CB  GLN A 317      -2.729  -4.430  18.965  1.00 10.00      A   
ATOM   2985  CG  GLN A 317      -3.865  -4.363  19.969  1.00 10.00      A   
ATOM   2986  CD  GLN A 317      -5.177  -3.969  19.322  1.00 10.00      A   
ATOM   2987  OE1 GLN A 317      -5.200  -3.213  18.348  1.00 10.00      A   
ATOM   2988  NE2 GLN A 317      -6.275  -4.481  19.850  1.00 10.00      A   
ATOM   2989 HE21 GLN A 317      -6.184  -5.084  20.628  1.00 10.00      A   
ATOM   2990 HE22 GLN A 317      -7.137  -4.249  19.442  1.00 10.00      A   
ATOM   2991  C   GLN A 317      -0.508  -5.388  18.370  1.00 10.00      A   
ATOM   2992  O   GLN A 317      -0.459  -6.544  17.949  1.00 10.00      A   
ATOM   2993  N   ARG A 318       0.221  -4.406  17.865  1.00 10.00      A   
ATOM   2994  HN  ARG A 318       0.151  -3.507  18.252  1.00 10.00      A   
ATOM   2995  CA  ARG A 318       1.137  -4.632  16.757  1.00 10.00      A   
ATOM   2996  CB  ARG A 318       0.678  -3.860  15.518  1.00 10.00      A   
ATOM   2997  CG  ARG A 318       1.476  -4.165  14.262  1.00 10.00      A   
ATOM   2998  CD  ARG A 318       1.043  -3.285  13.100  1.00 10.00      A   
ATOM   2999  NE  ARG A 318      -0.338  -3.537  12.685  1.00 10.00      A   
ATOM   3000  HE  ARG A 318      -0.892  -4.098  13.273  1.00 10.00      A   
ATOM   3001  CZ  ARG A 318      -0.874  -3.063  11.560  1.00 10.00      A   
ATOM   3002  NH1 ARG A 318      -0.145  -2.320  10.733  1.00 10.00      A   
ATOM   3003 HH11 ARG A 318      -0.562  -1.954   9.849  1.00 10.00      A   
ATOM   3004 HH12 ARG A 318       0.850  -2.099  10.966  1.00 10.00      A   
ATOM   3005  NH2 ARG A 318      -2.142  -3.330  11.263  1.00 10.00      A   
ATOM   3006 HH21 ARG A 318      -2.726  -3.905  11.914  1.00 10.00      A   
ATOM   3007 HH22 ARG A 318      -2.563  -2.969  10.381  1.00 10.00      A   
ATOM   3008  C   ARG A 318       2.549  -4.224  17.152  1.00 10.00      A   
ATOM   3009  O   ARG A 318       2.818  -3.048  17.419  1.00 10.00      A   
ATOM   3010  N   LEU A 319       3.443  -5.199  17.199  1.00 10.00      A   
ATOM   3011  HN  LEU A 319       3.173  -6.113  16.956  1.00 10.00      A   
ATOM   3012  CA  LEU A 319       4.821  -4.941  17.580  1.00 10.00      A   
ATOM   3013  CB  LEU A 319       5.158  -5.595  18.923  1.00 10.00      A   
ATOM   3014  CG  LEU A 319       6.593  -5.397  19.420  1.00 10.00      A   
ATOM   3015  CD1 LEU A 319       6.851  -3.936  19.757  1.00 10.00      A   
ATOM   3016  CD2 LEU A 319       6.875  -6.281  20.622  1.00 10.00      A   
ATOM   3017  C   LEU A 319       5.813  -5.389  16.516  1.00 10.00      A   
ATOM   3018  O   LEU A 319       5.818  -6.545  16.088  1.00 10.00      A   
ATOM   3019  N   TRP A 320       6.637  -4.451  16.088  1.00 10.00      A   
ATOM   3020  HN  TRP A 320       6.547  -3.541  16.453  1.00 10.00      A   
ATOM   3021  CA  TRP A 320       7.676  -4.711  15.106  1.00 10.00      A   
ATOM   3022  CB  TRP A 320       7.553  -3.740  13.925  1.00 10.00      A   
ATOM   3023  CG  TRP A 320       6.380  -3.982  13.015  1.00 10.00      A   
ATOM   3024  CD1 TRP A 320       5.262  -4.718  13.280  1.00 10.00      A   
ATOM   3025  CD2 TRP A 320       6.214  -3.477  11.685  1.00 10.00      A   
ATOM   3026  NE1 TRP A 320       4.413  -4.699  12.200  1.00 10.00      A   
ATOM   3027  HE1 TRP A 320       3.537  -5.160  12.148  1.00 10.00      A   
ATOM   3028  CE2 TRP A 320       4.976  -3.944  11.208  1.00 10.00      A   
ATOM   3029  CE3 TRP A 320       6.996  -2.672  10.853  1.00 10.00      A   
ATOM   3030  CZ2 TRP A 320       4.502  -3.634   9.937  1.00 10.00      A   
ATOM   3031  CZ3 TRP A 320       6.525  -2.364   9.593  1.00 10.00      A   
ATOM   3032  CH2 TRP A 320       5.289  -2.843   9.146  1.00 10.00      A   
ATOM   3033  C   TRP A 320       9.013  -4.492  15.800  1.00 10.00      A   
ATOM   3034  O   TRP A 320       9.293  -3.386  16.246  1.00 10.00      A   
ATOM   3035  N   VAL A 321       9.829  -5.528  15.908  1.00 10.00      A   
ATOM   3036  HN  VAL A 321       9.579  -6.390  15.505  1.00 10.00      A   
ATOM   3037  CA  VAL A 321      11.110  -5.402  16.589  1.00 10.00      A   
ATOM   3038  CB  VAL A 321      11.047  -5.954  18.031  1.00 10.00      A   
ATOM   3039  CG1 VAL A 321      10.365  -4.965  18.960  1.00 10.00      A   
ATOM   3040  CG2 VAL A 321      10.342  -7.306  18.068  1.00 10.00      A   
ATOM   3041  C   VAL A 321      12.216  -6.133  15.851  1.00 10.00      A   
ATOM   3042  O   VAL A 321      11.982  -6.766  14.820  1.00 10.00      A   
ATOM   3043  N   LEU A 322      13.422  -6.044  16.398  1.00 10.00      A   
ATOM   3044  HN  LEU A 322      13.534  -5.525  17.225  1.00 10.00      A   
ATOM   3045  CA  LEU A 322      14.579  -6.701  15.820  1.00 10.00      A   
ATOM   3046  CB  LEU A 322      15.813  -5.797  15.890  1.00 10.00      A   
ATOM   3047  CG  LEU A 322      15.902  -4.691  14.839  1.00 10.00      A   
ATOM   3048  CD1 LEU A 322      17.042  -3.740  15.166  1.00 10.00      A   
ATOM   3049  CD2 LEU A 322      16.090  -5.292  13.454  1.00 10.00      A   
ATOM   3050  C   LEU A 322      14.855  -8.009  16.545  1.00 10.00      A   
ATOM   3051  O   LEU A 322      14.232  -8.309  17.561  1.00 10.00      A   
ATOM   3052  N   ASP A 323      15.802  -8.776  16.026  1.00 10.00      A   
ATOM   3053  HN  ASP A 323      16.271  -8.477  15.212  1.00 10.00      A   
ATOM   3054  CA  ASP A 323      16.172 -10.060  16.611  1.00 10.00      A   
ATOM   3055  CB  ASP A 323      17.084 -10.833  15.654  1.00 10.00      A   
ATOM   3056  CG  ASP A 323      18.370 -10.095  15.330  1.00 10.00      A   
ATOM   3057  OD1 ASP A 323      18.296  -8.949  14.837  1.00 10.00      A   
ATOM   3058  OD2 ASP A 323      19.456 -10.658  15.552  1.00 10.00      A   
ATOM   3059  C   ASP A 323      16.852  -9.881  17.964  1.00 10.00      A   
ATOM   3060  O   ASP A 323      16.993 -10.833  18.730  1.00 10.00      A   
ATOM   3061  N   TYR A 324      17.243  -8.643  18.258  1.00 10.00      A   
ATOM   3062  HN  TYR A 324      17.088  -7.935  17.600  1.00 10.00      A   
ATOM   3063  CA  TYR A 324      17.903  -8.301  19.517  1.00 10.00      A   
ATOM   3064  CB  TYR A 324      18.299  -6.824  19.524  1.00 10.00      A   
ATOM   3065  CG  TYR A 324      19.739  -6.573  19.141  1.00 10.00      A   
ATOM   3066  CD1 TYR A 324      20.066  -5.965  17.936  1.00 10.00      A   
ATOM   3067  CD2 TYR A 324      20.775  -6.941  19.991  1.00 10.00      A   
ATOM   3068  CE1 TYR A 324      21.382  -5.732  17.591  1.00 10.00      A   
ATOM   3069  CE2 TYR A 324      22.093  -6.712  19.653  1.00 10.00      A   
ATOM   3070  CZ  TYR A 324      22.390  -6.107  18.451  1.00 10.00      A   
ATOM   3071  OH  TYR A 324      23.700  -5.872  18.107  1.00 10.00      A   
ATOM   3072  HH  TYR A 324      23.752  -5.048  17.599  1.00 10.00      A   
ATOM   3073  C   TYR A 324      17.023  -8.600  20.729  1.00 10.00      A   
ATOM   3074  O   TYR A 324      17.512  -8.648  21.859  1.00 10.00      A   
ATOM   3075  N   ILE A 325      15.728  -8.786  20.489  1.00 10.00      A   
ATOM   3076  HN  ILE A 325      15.402  -8.716  19.566  1.00 10.00      A   
ATOM   3077  CA  ILE A 325      14.779  -9.083  21.558  1.00 10.00      A   
ATOM   3078  CB  ILE A 325      13.320  -9.143  21.038  1.00 10.00      A   
ATOM   3079  CG1 ILE A 325      12.331  -9.339  22.190  1.00 10.00      A   
ATOM   3080  CG2 ILE A 325      13.145 -10.226  19.979  1.00 10.00      A   
ATOM   3081  CD1 ILE A 325      12.233  -8.154  23.126  1.00 10.00      A   
ATOM   3082  C   ILE A 325      15.145 -10.385  22.278  1.00 10.00      A   
ATOM   3083  O   ILE A 325      14.971 -10.500  23.495  1.00 10.00      A   
ATOM   3084  N   GLU A 326      15.673 -11.347  21.519  1.00 10.00      A   
ATOM   3085  HN  GLU A 326      15.800 -11.177  20.560  1.00 10.00      A   
ATOM   3086  CA  GLU A 326      16.081 -12.644  22.058  1.00 10.00      A   
ATOM   3087  CB  GLU A 326      17.191 -12.491  23.102  1.00 10.00      A   
ATOM   3088  CG  GLU A 326      18.518 -12.032  22.512  1.00 10.00      A   
ATOM   3089  CD  GLU A 326      19.641 -12.023  23.526  1.00 10.00      A   
ATOM   3090  OE1 GLU A 326      19.474 -12.609  24.615  1.00 10.00      A   
ATOM   3091  OE2 GLU A 326      20.700 -11.425  23.236  1.00 10.00      A   
ATOM   3092  C   GLU A 326      14.902 -13.467  22.586  1.00 10.00      A   
ATOM   3093  O   GLU A 326      13.774 -12.978  22.678  1.00 10.00      A   
ATOM   3094  N   ASP A 327      15.171 -14.723  22.927  1.00 10.00      A   
ATOM   3095  HN  ASP A 327      16.093 -15.056  22.836  1.00 10.00      A   
ATOM   3096  CA  ASP A 327      14.135 -15.622  23.429  1.00 10.00      A   
ATOM   3097  CB  ASP A 327      14.673 -17.046  23.609  1.00 10.00      A   
ATOM   3098  CG  ASP A 327      14.896 -17.774  22.299  1.00 10.00      A   
ATOM   3099  OD1 ASP A 327      13.911 -18.055  21.587  1.00 10.00      A   
ATOM   3100  OD2 ASP A 327      16.065 -18.080  21.978  1.00 10.00      A   
ATOM   3101  C   ASP A 327      13.544 -15.129  24.745  1.00 10.00      A   
ATOM   3102  O   ASP A 327      12.327 -15.168  24.944  1.00 10.00      A   
ATOM   3103  N   ALA A 328      14.411 -14.663  25.639  1.00 10.00      A   
ATOM   3104  HN  ALA A 328      15.368 -14.652  25.417  1.00 10.00      A   
ATOM   3105  CA  ALA A 328      13.978 -14.174  26.945  1.00 10.00      A   
ATOM   3106  CB  ALA A 328      15.179 -13.803  27.805  1.00 10.00      A   
ATOM   3107  C   ALA A 328      13.025 -12.991  26.816  1.00 10.00      A   
ATOM   3108  O   ALA A 328      11.999 -12.934  27.495  1.00 10.00      A   
ATOM   3109  N   GLY A 329      13.359 -12.060  25.926  1.00 10.00      A   
ATOM   3110  HN  GLY A 329      14.177 -12.177  25.396  1.00 10.00      A   
ATOM   3111  CA  GLY A 329      12.529 -10.885  25.724  1.00 10.00      A   
ATOM   3112  C   GLY A 329      11.139 -11.233  25.225  1.00 10.00      A   
ATOM   3113  O   GLY A 329      10.150 -10.628  25.645  1.00 10.00      A   
ATOM   3114  N   LEU A 330      11.061 -12.224  24.346  1.00 10.00      A   
ATOM   3115  HN  LEU A 330      11.882 -12.681  24.067  1.00 10.00      A   
ATOM   3116  CA  LEU A 330       9.786 -12.652  23.787  1.00 10.00      A   
ATOM   3117  CB  LEU A 330      10.005 -13.620  22.622  1.00 10.00      A   
ATOM   3118  CG  LEU A 330      10.585 -13.010  21.344  1.00 10.00      A   
ATOM   3119  CD1 LEU A 330      10.920 -14.096  20.336  1.00 10.00      A   
ATOM   3120  CD2 LEU A 330       9.612 -12.010  20.743  1.00 10.00      A   
ATOM   3121  C   LEU A 330       8.895 -13.279  24.857  1.00 10.00      A   
ATOM   3122  O   LEU A 330       7.670 -13.152  24.812  1.00 10.00      A   
ATOM   3123  N   GLU A 331       9.517 -13.937  25.828  1.00 10.00      A   
ATOM   3124  HN  GLU A 331      10.498 -13.996  25.812  1.00 10.00      A   
ATOM   3125  CA  GLU A 331       8.780 -14.577  26.913  1.00 10.00      A   
ATOM   3126  CB  GLU A 331       9.700 -15.478  27.730  1.00 10.00      A   
ATOM   3127  CG  GLU A 331       9.026 -16.116  28.930  1.00 10.00      A   
ATOM   3128  CD  GLU A 331       9.629 -17.450  29.292  1.00 10.00      A   
ATOM   3129  OE1 GLU A 331      10.850 -17.510  29.532  1.00 10.00      A   
ATOM   3130  OE2 GLU A 331       8.889 -18.452  29.332  1.00 10.00      A   
ATOM   3131  C   GLU A 331       8.118 -13.534  27.815  1.00 10.00      A   
ATOM   3132  O   GLU A 331       6.966 -13.689  28.224  1.00 10.00      A   
ATOM   3133  N   VAL A 332       8.848 -12.467  28.119  1.00 10.00      A   
ATOM   3134  HN  VAL A 332       9.767 -12.401  27.779  1.00 10.00      A   
ATOM   3135  CA  VAL A 332       8.322 -11.394  28.962  1.00 10.00      A   
ATOM   3136  CB  VAL A 332       9.429 -10.397  29.382  1.00 10.00      A   
ATOM   3137  CG1 VAL A 332       8.885  -9.385  30.382  1.00 10.00      A   
ATOM   3138  CG2 VAL A 332      10.620 -11.138  29.972  1.00 10.00      A   
ATOM   3139  C   VAL A 332       7.213 -10.651  28.221  1.00 10.00      A   
ATOM   3140  O   VAL A 332       6.237 -10.190  28.821  1.00 10.00      A   
ATOM   3141  N   LEU A 333       7.369 -10.565  26.906  1.00 10.00      A   
ATOM   3142  HN  LEU A 333       8.172 -10.956  26.500  1.00 10.00      A   
ATOM   3143  CA  LEU A 333       6.397  -9.904  26.046  1.00 10.00      A   
ATOM   3144  CB  LEU A 333       6.897  -9.905  24.599  1.00 10.00      A   
ATOM   3145  CG  LEU A 333       5.879  -9.511  23.526  1.00 10.00      A   
ATOM   3146  CD1 LEU A 333       5.610  -8.017  23.559  1.00 10.00      A   
ATOM   3147  CD2 LEU A 333       6.358  -9.942  22.150  1.00 10.00      A   
ATOM   3148  C   LEU A 333       5.045 -10.609  26.129  1.00 10.00      A   
ATOM   3149  O   LEU A 333       4.019  -9.973  26.361  1.00 10.00      A   
ATOM   3150  N   ALA A 334       5.067 -11.930  25.979  1.00 10.00      A   
ATOM   3151  HN  ALA A 334       5.931 -12.375  25.831  1.00 10.00      A   
ATOM   3152  CA  ALA A 334       3.851 -12.743  26.024  1.00 10.00      A   
ATOM   3153  CB  ALA A 334       4.163 -14.177  25.623  1.00 10.00      A   
ATOM   3154  C   ALA A 334       3.194 -12.712  27.403  1.00 10.00      A   
ATOM   3155  O   ALA A 334       2.018 -13.047  27.551  1.00 10.00      A   
ATOM   3156  N   SER A 335       3.958 -12.314  28.408  1.00 10.00      A   
ATOM   3157  HN  SER A 335       4.891 -12.072  28.231  1.00 10.00      A   
ATOM   3158  CA  SER A 335       3.451 -12.237  29.769  1.00 10.00      A   
ATOM   3159  CB  SER A 335       4.590 -12.472  30.763  1.00 10.00      A   
ATOM   3160  OG  SER A 335       4.252 -13.470  31.710  1.00 10.00      A   
ATOM   3161  HG  SER A 335       5.065 -13.874  32.041  1.00 10.00      A   
ATOM   3162  C   SER A 335       2.809 -10.879  30.036  1.00 10.00      A   
ATOM   3163  O   SER A 335       2.075 -10.708  31.012  1.00 10.00      A   
ATOM   3164  N   THR A 336       3.065  -9.924  29.156  1.00 10.00      A   
ATOM   3165  HN  THR A 336       3.610 -10.129  28.366  1.00 10.00      A   
ATOM   3166  CA  THR A 336       2.533  -8.584  29.323  1.00 10.00      A   
ATOM   3167  CB  THR A 336       3.661  -7.536  29.300  1.00 10.00      A   
ATOM   3168  OG1 THR A 336       4.765  -8.010  30.092  1.00 10.00      A   
ATOM   3169  HG1 THR A 336       5.241  -8.692  29.596  1.00 10.00      A   
ATOM   3170  CG2 THR A 336       3.169  -6.216  29.872  1.00 10.00      A   
ATOM   3171  C   THR A 336       1.483  -8.258  28.261  1.00 10.00      A   
ATOM   3172  O   THR A 336       0.350  -7.886  28.586  1.00 10.00      A   
ATOM   3173  N   CYS A 337       1.852  -8.414  27.000  1.00 10.00      A   
ATOM   3174  HN  CYS A 337       2.757  -8.742  26.800  1.00 10.00      A   
ATOM   3175  CA  CYS A 337       0.947  -8.133  25.899  1.00 10.00      A   
ATOM   3176  CB  CYS A 337       1.736  -7.706  24.661  1.00 10.00      A   
ATOM   3177  SG  CYS A 337       2.961  -6.413  24.982  1.00 10.00      A   
ATOM   3178  HG  CYS A 337       2.394  -5.480  25.742  1.00 10.00      A   
ATOM   3179  C   CYS A 337       0.084  -9.355  25.605  1.00 10.00      A   
ATOM   3180  O   CYS A 337       0.461 -10.231  24.825  1.00 10.00      A   
ATOM   3181  N   LYS A 338      -1.075  -9.407  26.250  1.00 10.00      A   
ATOM   3182  HN  LYS A 338      -1.320  -8.669  26.845  1.00 10.00      A   
ATOM   3183  CA  LYS A 338      -1.997 -10.525  26.099  1.00 10.00      A   
ATOM   3184  CB  LYS A 338      -2.768 -10.736  27.404  1.00 10.00      A   
ATOM   3185  CG  LYS A 338      -1.879 -10.864  28.633  1.00 10.00      A   
ATOM   3186  CD  LYS A 338      -1.077 -12.155  28.607  1.00 10.00      A   
ATOM   3187  CE  LYS A 338      -1.943 -13.355  28.958  1.00 10.00      A   
ATOM   3188  NZ  LYS A 338      -1.214 -14.636  28.781  1.00 10.00      A   
ATOM   3189  HZ1 LYS A 338      -0.313 -14.610  29.300  1.00 10.00      A   
ATOM   3190  HZ2 LYS A 338      -1.015 -14.799  27.772  1.00 10.00      A   
ATOM   3191  HZ3 LYS A 338      -1.787 -15.426  29.140  1.00 10.00      A   
ATOM   3192  C   LYS A 338      -2.966 -10.309  24.939  1.00 10.00      A   
ATOM   3193  O   LYS A 338      -3.657 -11.232  24.512  1.00 10.00      A   
ATOM   3194  N   ASP A 339      -3.000  -9.092  24.422  1.00 10.00      A   
ATOM   3195  HN  ASP A 339      -2.410  -8.399  24.787  1.00 10.00      A   
ATOM   3196  CA  ASP A 339      -3.891  -8.757  23.317  1.00 10.00      A   
ATOM   3197  CB  ASP A 339      -4.722  -7.519  23.657  1.00 10.00      A   
ATOM   3198  CG  ASP A 339      -5.973  -7.381  22.805  1.00 10.00      A   
ATOM   3199  OD1 ASP A 339      -6.869  -8.248  22.900  1.00 10.00      A   
ATOM   3200  OD2 ASP A 339      -6.082  -6.392  22.049  1.00 10.00      A   
ATOM   3201  C   ASP A 339      -3.102  -8.541  22.028  1.00 10.00      A   
ATOM   3202  O   ASP A 339      -3.631  -8.033  21.036  1.00 10.00      A   
ATOM   3203  N   LEU A 340      -1.830  -8.933  22.050  1.00 10.00      A   
ATOM   3204  HN  LEU A 340      -1.468  -9.324  22.872  1.00 10.00      A   
ATOM   3205  CA  LEU A 340      -0.960  -8.801  20.888  1.00 10.00      A   
ATOM   3206  CB  LEU A 340       0.456  -9.274  21.239  1.00 10.00      A   
ATOM   3207  CG  LEU A 340       1.554  -8.972  20.214  1.00 10.00      A   
ATOM   3208  CD1 LEU A 340       1.872  -7.484  20.187  1.00 10.00      A   
ATOM   3209  CD2 LEU A 340       2.805  -9.781  20.519  1.00 10.00      A   
ATOM   3210  C   LEU A 340      -1.516  -9.612  19.718  1.00 10.00      A   
ATOM   3211  O   LEU A 340      -1.827 -10.794  19.863  1.00 10.00      A   
ATOM   3212  N   ARG A 341      -1.648  -8.966  18.563  1.00 10.00      A   
ATOM   3213  HN  ARG A 341      -1.373  -8.022  18.511  1.00 10.00      A   
ATOM   3214  CA  ARG A 341      -2.195  -9.617  17.372  1.00 10.00      A   
ATOM   3215  CB  ARG A 341      -3.257  -8.726  16.714  1.00 10.00      A   
ATOM   3216  CG  ARG A 341      -4.179  -8.010  17.680  1.00 10.00      A   
ATOM   3217  CD  ARG A 341      -5.242  -8.941  18.227  1.00 10.00      A   
ATOM   3218  NE  ARG A 341      -6.000  -8.305  19.302  1.00 10.00      A   
ATOM   3219  HE  ARG A 341      -5.515  -8.123  20.143  1.00 10.00      A   
ATOM   3220  CZ  ARG A 341      -7.279  -7.944  19.204  1.00 10.00      A   
ATOM   3221  NH1 ARG A 341      -7.951  -8.151  18.076  1.00 10.00      A   
ATOM   3222 HH11 ARG A 341      -8.954  -7.872  18.003  1.00 10.00      A   
ATOM   3223 HH12 ARG A 341      -7.478  -8.589  17.251  1.00 10.00      A   
ATOM   3224  NH2 ARG A 341      -7.877  -7.358  20.226  1.00 10.00      A   
ATOM   3225 HH21 ARG A 341      -7.343  -7.173  21.111  1.00 10.00      A   
ATOM   3226 HH22 ARG A 341      -8.882  -7.071  20.159  1.00 10.00      A   
ATOM   3227  C   ARG A 341      -1.117  -9.896  16.339  1.00 10.00      A   
ATOM   3228  O   ARG A 341      -1.077 -10.976  15.743  1.00 10.00      A   
ATOM   3229  N   GLU A 342      -0.250  -8.917  16.126  1.00 10.00      A   
ATOM   3230  HN  GLU A 342      -0.312  -8.094  16.658  1.00 10.00      A   
ATOM   3231  CA  GLU A 342       0.795  -9.035  15.126  1.00 10.00      A   
ATOM   3232  CB  GLU A 342       0.536  -8.025  14.008  1.00 10.00      A   
ATOM   3233  CG  GLU A 342       1.364  -8.245  12.756  1.00 10.00      A   
ATOM   3234  CD  GLU A 342       1.300  -7.064  11.813  1.00 10.00      A   
ATOM   3235  OE1 GLU A 342       0.294  -6.926  11.083  1.00 10.00      A   
ATOM   3236  OE2 GLU A 342       2.261  -6.272  11.792  1.00 10.00      A   
ATOM   3237  C   GLU A 342       2.181  -8.807  15.707  1.00 10.00      A   
ATOM   3238  O   GLU A 342       2.417  -7.827  16.414  1.00 10.00      A   
ATOM   3239  N   LEU A 343       3.089  -9.717  15.395  1.00 10.00      A   
ATOM   3240  HN  LEU A 343       2.822 -10.483  14.837  1.00 10.00      A   
ATOM   3241  CA  LEU A 343       4.465  -9.621  15.854  1.00 10.00      A   
ATOM   3242  CB  LEU A 343       4.730 -10.622  16.979  1.00 10.00      A   
ATOM   3243  CG  LEU A 343       6.132 -10.597  17.590  1.00 10.00      A   
ATOM   3244  CD1 LEU A 343       6.438  -9.236  18.192  1.00 10.00      A   
ATOM   3245  CD2 LEU A 343       6.273 -11.688  18.635  1.00 10.00      A   
ATOM   3246  C   LEU A 343       5.421  -9.857  14.687  1.00 10.00      A   
ATOM   3247  O   LEU A 343       5.465 -10.951  14.116  1.00 10.00      A   
ATOM   3248  N   ARG A 344       6.163  -8.823  14.317  1.00 10.00      A   
ATOM   3249  HN  ARG A 344       6.081  -7.971  14.809  1.00 10.00      A   
ATOM   3250  CA  ARG A 344       7.111  -8.921  13.218  1.00 10.00      A   
ATOM   3251  CB  ARG A 344       6.763  -7.942  12.087  1.00 10.00      A   
ATOM   3252  CG  ARG A 344       5.402  -8.187  11.449  1.00 10.00      A   
ATOM   3253  CD  ARG A 344       5.232  -7.418  10.145  1.00 10.00      A   
ATOM   3254  NE  ARG A 344       3.817  -7.215   9.831  1.00 10.00      A   
ATOM   3255  HE  ARG A 344       3.217  -6.978  10.588  1.00 10.00      A   
ATOM   3256  CZ  ARG A 344       3.284  -7.304   8.609  1.00 10.00      A   
ATOM   3257  NH1 ARG A 344       4.046  -7.572   7.551  1.00 10.00      A   
ATOM   3258 HH11 ARG A 344       5.075  -7.721   7.660  1.00 10.00      A   
ATOM   3259 HH12 ARG A 344       3.619  -7.632   6.601  1.00 10.00      A   
ATOM   3260  NH2 ARG A 344       1.972  -7.132   8.453  1.00 10.00      A   
ATOM   3261 HH21 ARG A 344       1.364  -6.935   9.284  1.00 10.00      A   
ATOM   3262 HH22 ARG A 344       1.536  -7.203   7.500  1.00 10.00      A   
ATOM   3263  C   ARG A 344       8.530  -8.685  13.720  1.00 10.00      A   
ATOM   3264  O   ARG A 344       8.878  -7.580  14.138  1.00 10.00      A   
ATOM   3265  N   VAL A 345       9.334  -9.738  13.698  1.00 10.00      A   
ATOM   3266  HN  VAL A 345       8.987 -10.599  13.368  1.00 10.00      A   
ATOM   3267  CA  VAL A 345      10.715  -9.657  14.152  1.00 10.00      A   
ATOM   3268  CB  VAL A 345      11.067 -10.834  15.084  1.00 10.00      A   
ATOM   3269  CG1 VAL A 345      12.456 -10.663  15.677  1.00 10.00      A   
ATOM   3270  CG2 VAL A 345      10.031 -10.969  16.186  1.00 10.00      A   
ATOM   3271  C   VAL A 345      11.666  -9.656  12.957  1.00 10.00      A   
ATOM   3272  O   VAL A 345      11.731 -10.625  12.197  1.00 10.00      A   
ATOM   3273  N   PHE A 346      12.403  -8.568  12.799  1.00 10.00      A   
ATOM   3274  HN  PHE A 346      12.316  -7.832  13.452  1.00 10.00      A   
ATOM   3275  CA  PHE A 346      13.349  -8.428  11.700  1.00 10.00      A   
ATOM   3276  CB  PHE A 346      13.271  -7.012  11.118  1.00 10.00      A   
ATOM   3277  CG  PHE A 346      11.939  -6.668  10.502  1.00 10.00      A   
ATOM   3278  CD1 PHE A 346      10.920  -6.124  11.271  1.00 10.00      A   
ATOM   3279  CD2 PHE A 346      11.709  -6.886   9.155  1.00 10.00      A   
ATOM   3280  CE1 PHE A 346       9.699  -5.807  10.708  1.00 10.00      A   
ATOM   3281  CE2 PHE A 346      10.490  -6.571   8.586  1.00 10.00      A   
ATOM   3282  CZ  PHE A 346       9.483  -6.029   9.364  1.00 10.00      A   
ATOM   3283  C   PHE A 346      14.771  -8.726  12.176  1.00 10.00      A   
ATOM   3284  O   PHE A 346      15.125  -8.422  13.310  1.00 10.00      A   
ATOM   3285  N   PRO A 347      15.596  -9.343  11.321  1.00 10.00      A   
ATOM   3286  CA  PRO A 347      16.975  -9.677  11.662  1.00 10.00      A   
ATOM   3287  CB  PRO A 347      17.245 -10.884  10.762  1.00 10.00      A   
ATOM   3288  CG  PRO A 347      16.407 -10.655   9.546  1.00 10.00      A   
ATOM   3289  CD  PRO A 347      15.249  -9.782   9.960  1.00 10.00      A   
ATOM   3290  C   PRO A 347      17.949  -8.540  11.344  1.00 10.00      A   
ATOM   3291  O   PRO A 347      18.013  -8.054  10.211  1.00 10.00      A   
ATOM   3292  N   SER A 348      18.705  -8.118  12.350  1.00 10.00      A   
ATOM   3293  HN  SER A 348      18.596  -8.531  13.242  1.00 10.00      A   
ATOM   3294  CA  SER A 348      19.681  -7.050  12.183  1.00 10.00      A   
ATOM   3295  CB  SER A 348      20.134  -6.522  13.548  1.00 10.00      A   
ATOM   3296  OG  SER A 348      20.486  -7.587  14.417  1.00 10.00      A   
ATOM   3297  HG  SER A 348      19.684  -8.080  14.669  1.00 10.00      A   
ATOM   3298  C   SER A 348      20.877  -7.538  11.369  1.00 10.00      A   
ATOM   3299  O   SER A 348      21.424  -6.802  10.545  1.00 10.00      A   
ATOM   3300  N   GLU A 349      21.267  -8.785  11.603  1.00 10.00      A   
ATOM   3301  HN  GLU A 349      20.788  -9.314  12.274  1.00 10.00      A   
ATOM   3302  CA  GLU A 349      22.383  -9.390  10.895  1.00 10.00      A   
ATOM   3303  CB  GLU A 349      23.490  -9.777  11.878  1.00 10.00      A   
ATOM   3304  CG  GLU A 349      24.125  -8.604  12.609  1.00 10.00      A   
ATOM   3305  CD  GLU A 349      25.268  -7.970  11.840  1.00 10.00      A   
ATOM   3306  OE1 GLU A 349      25.439  -8.284  10.645  1.00 10.00      A   
ATOM   3307  OE2 GLU A 349      26.012  -7.159  12.438  1.00 10.00      A   
ATOM   3308  C   GLU A 349      21.908 -10.626  10.133  1.00 10.00      A   
ATOM   3309  O   GLU A 349      22.138 -11.756  10.565  1.00 10.00      A   
ATOM   3310  N   PRO A 350      21.231 -10.434   8.988  1.00 10.00      A   
ATOM   3311  CA  PRO A 350      20.711 -11.539   8.186  1.00 10.00      A   
ATOM   3312  CB  PRO A 350      19.577 -10.879   7.404  1.00 10.00      A   
ATOM   3313  CG  PRO A 350      20.013  -9.463   7.223  1.00 10.00      A   
ATOM   3314  CD  PRO A 350      20.911  -9.125   8.387  1.00 10.00      A   
ATOM   3315  C   PRO A 350      21.747 -12.116   7.227  1.00 10.00      A   
ATOM   3316  O   PRO A 350      21.511 -13.137   6.588  1.00 10.00      A   
ATOM   3317  N   PHE A 351      22.897 -11.467   7.132  1.00 10.00      A   
ATOM   3318  HN  PHE A 351      23.044 -10.662   7.674  1.00 10.00      A   
ATOM   3319  CA  PHE A 351      23.950 -11.931   6.236  1.00 10.00      A   
ATOM   3320  CB  PHE A 351      24.551 -10.765   5.453  1.00 10.00      A   
ATOM   3321  CG  PHE A 351      23.522  -9.935   4.739  1.00 10.00      A   
ATOM   3322  CD1 PHE A 351      23.325  -8.608   5.082  1.00 10.00      A   
ATOM   3323  CD2 PHE A 351      22.744 -10.485   3.731  1.00 10.00      A   
ATOM   3324  CE1 PHE A 351      22.375  -7.843   4.435  1.00 10.00      A   
ATOM   3325  CE2 PHE A 351      21.792  -9.724   3.079  1.00 10.00      A   
ATOM   3326  CZ  PHE A 351      21.607  -8.401   3.432  1.00 10.00      A   
ATOM   3327  C   PHE A 351      25.031 -12.681   7.006  1.00 10.00      A   
ATOM   3328  O   PHE A 351      26.120 -12.938   6.487  1.00 10.00      A   
ATOM   3329  N   VAL A 352      24.712 -13.032   8.245  1.00 10.00      A   
ATOM   3330  HN  VAL A 352      23.824 -12.799   8.588  1.00 10.00      A   
ATOM   3331  CA  VAL A 352      25.638 -13.755   9.111  1.00 10.00      A   
ATOM   3332  CB  VAL A 352      25.910 -12.972  10.414  1.00 10.00      A   
ATOM   3333  CG1 VAL A 352      27.005 -13.641  11.226  1.00 10.00      A   
ATOM   3334  CG2 VAL A 352      26.282 -11.529  10.113  1.00 10.00      A   
ATOM   3335  C   VAL A 352      25.068 -15.128   9.466  1.00 10.00      A   
ATOM   3336  O   VAL A 352      23.972 -15.223  10.027  1.00 10.00      A   
ATOM   3337  N   MET A 353      25.808 -16.180   9.132  1.00 10.00      A   
ATOM   3338  HN  MET A 353      26.674 -16.036   8.693  1.00 10.00      A   
ATOM   3339  CA  MET A 353      25.377 -17.547   9.410  1.00 10.00      A   
ATOM   3340  CB  MET A 353      26.250 -18.552   8.648  1.00 10.00      A   
ATOM   3341  CG  MET A 353      25.887 -20.006   8.894  1.00 10.00      A   
ATOM   3342  SD  MET A 353      26.746 -21.140   7.787  1.00 10.00      A   
ATOM   3343  CE  MET A 353      26.220 -22.712   8.472  1.00 10.00      A   
ATOM   3344  C   MET A 353      25.407 -17.845  10.907  1.00 10.00      A   
ATOM   3345  O   MET A 353      24.512 -18.508  11.434  1.00 10.00      A   
ATOM   3346  N   GLU A 354      26.436 -17.353  11.584  1.00 10.00      A   
ATOM   3347  HN  GLU A 354      27.112 -16.826  11.107  1.00 10.00      A   
ATOM   3348  CA  GLU A 354      26.582 -17.566  13.018  1.00 10.00      A   
ATOM   3349  CB  GLU A 354      28.018 -17.278  13.471  1.00 10.00      A   
ATOM   3350  CG  GLU A 354      29.030 -18.335  13.050  1.00 10.00      A   
ATOM   3351  CD  GLU A 354      28.740 -19.702  13.643  1.00 10.00      A   
ATOM   3352  OE1 GLU A 354      29.488 -20.143  14.547  1.00 10.00      A   
ATOM   3353  OE2 GLU A 354      27.775 -20.353  13.199  1.00 10.00      A   
ATOM   3354  C   GLU A 354      25.584 -16.709  13.792  1.00 10.00      A   
ATOM   3355  O   GLU A 354      25.346 -15.550  13.439  1.00 10.00      A   
ATOM   3356  N   PRO A 355      24.964 -17.284  14.836  1.00 10.00      A   
ATOM   3357  CA  PRO A 355      23.979 -16.582  15.671  1.00 10.00      A   
ATOM   3358  CB  PRO A 355      23.585 -17.624  16.724  1.00 10.00      A   
ATOM   3359  CG  PRO A 355      23.954 -18.933  16.119  1.00 10.00      A   
ATOM   3360  CD  PRO A 355      25.170 -18.672  15.280  1.00 10.00      A   
ATOM   3361  C   PRO A 355      24.574 -15.351  16.350  1.00 10.00      A   
ATOM   3362  O   PRO A 355      25.525 -15.452  17.127  1.00 10.00      A   
ATOM   3363  N   ASN A 356      24.010 -14.191  16.051  1.00 10.00      A   
ATOM   3364  HN  ASN A 356      23.254 -14.176  15.426  1.00 10.00      A   
ATOM   3365  CA  ASN A 356      24.480 -12.936  16.624  1.00 10.00      A   
ATOM   3366  CB  ASN A 356      24.153 -11.754  15.701  1.00 10.00      A   
ATOM   3367  CG  ASN A 356      22.669 -11.633  15.404  1.00 10.00      A   
ATOM   3368  OD1 ASN A 356      22.004 -12.621  15.077  1.00 10.00      A   
ATOM   3369  ND2 ASN A 356      22.139 -10.427  15.511  1.00 10.00      A   
ATOM   3370 HD21 ASN A 356      22.724  -9.681  15.764  1.00 10.00      A   
ATOM   3371 HD22 ASN A 356      21.165 -10.328  15.348  1.00 10.00      A   
ATOM   3372  C   ASN A 356      23.882 -12.699  18.006  1.00 10.00      A   
ATOM   3373  O   ASN A 356      24.516 -12.088  18.867  1.00 10.00      A   
ATOM   3374  N   VAL A 357      22.669 -13.188  18.220  1.00 10.00      A   
ATOM   3375  HN  VAL A 357      22.216 -13.676  17.499  1.00 10.00      A   
ATOM   3376  CA  VAL A 357      21.993 -13.022  19.502  1.00 10.00      A   
ATOM   3377  CB  VAL A 357      20.886 -11.948  19.434  1.00 10.00      A   
ATOM   3378  CG1 VAL A 357      21.483 -10.560  19.269  1.00 10.00      A   
ATOM   3379  CG2 VAL A 357      19.913 -12.253  18.305  1.00 10.00      A   
ATOM   3380  C   VAL A 357      21.369 -14.333  19.958  1.00 10.00      A   
ATOM   3381  O   VAL A 357      21.272 -15.288  19.182  1.00 10.00      A   
ATOM   3382  N   ALA A 358      20.934 -14.368  21.209  1.00 10.00      A   
ATOM   3383  HN  ALA A 358      21.032 -13.568  21.771  1.00 10.00      A   
ATOM   3384  CA  ALA A 358      20.313 -15.557  21.773  1.00 10.00      A   
ATOM   3385  CB  ALA A 358      20.479 -15.586  23.286  1.00 10.00      A   
ATOM   3386  C   ALA A 358      18.841 -15.650  21.370  1.00 10.00      A   
ATOM   3387  O   ALA A 358      17.944 -15.583  22.211  1.00 10.00      A   
ATOM   3388  N   LEU A 359      18.612 -15.787  20.071  1.00 10.00      A   
ATOM   3389  HN  LEU A 359      19.379 -15.808  19.455  1.00 10.00      A   
ATOM   3390  CA  LEU A 359      17.269 -15.900  19.522  1.00 10.00      A   
ATOM   3391  CB  LEU A 359      16.978 -14.706  18.602  1.00 10.00      A   
ATOM   3392  CG  LEU A 359      15.543 -14.575  18.086  1.00 10.00      A   
ATOM   3393  CD1 LEU A 359      14.602 -14.140  19.193  1.00 10.00      A   
ATOM   3394  CD2 LEU A 359      15.472 -13.620  16.908  1.00 10.00      A   
ATOM   3395  C   LEU A 359      17.164 -17.209  18.750  1.00 10.00      A   
ATOM   3396  O   LEU A 359      17.588 -17.296  17.596  1.00 10.00      A   
ATOM   3397  N   THR A 360      16.629 -18.231  19.399  1.00 10.00      A   
ATOM   3398  HN  THR A 360      16.308 -18.101  20.324  1.00 10.00      A   
ATOM   3399  CA  THR A 360      16.500 -19.538  18.782  1.00 10.00      A   
ATOM   3400  CB  THR A 360      16.847 -20.678  19.767  1.00 10.00      A   
ATOM   3401  OG1 THR A 360      16.114 -20.509  20.993  1.00 10.00      A   
ATOM   3402  HG1 THR A 360      16.123 -19.570  21.252  1.00 10.00      A   
ATOM   3403  CG2 THR A 360      18.340 -20.685  20.072  1.00 10.00      A   
ATOM   3404  C   THR A 360      15.123 -19.762  18.166  1.00 10.00      A   
ATOM   3405  O   THR A 360      14.856 -19.324  17.040  1.00 10.00      A   
ATOM   3406  N   GLU A 361      14.252 -20.429  18.908  1.00 10.00      A   
ATOM   3407  HN  GLU A 361      14.521 -20.730  19.801  1.00 10.00      A   
ATOM   3408  CA  GLU A 361      12.915 -20.736  18.431  1.00 10.00      A   
ATOM   3409  CB  GLU A 361      12.917 -22.081  17.688  1.00 10.00      A   
ATOM   3410  CG  GLU A 361      13.086 -23.313  18.576  1.00 10.00      A   
ATOM   3411  CD  GLU A 361      14.379 -23.318  19.373  1.00 10.00      A   
ATOM   3412  OE1 GLU A 361      14.320 -23.179  20.614  1.00 10.00      A   
ATOM   3413  OE2 GLU A 361      15.461 -23.470  18.769  1.00 10.00      A   
ATOM   3414  C   GLU A 361      11.904 -20.771  19.574  1.00 10.00      A   
ATOM   3415  O   GLU A 361      10.695 -20.776  19.337  1.00 10.00      A   
ATOM   3416  N   GLN A 362      12.400 -20.800  20.808  1.00 10.00      A   
ATOM   3417  HN  GLN A 362      13.373 -20.793  20.932  1.00 10.00      A   
ATOM   3418  CA  GLN A 362      11.533 -20.850  21.980  1.00 10.00      A   
ATOM   3419  CB  GLN A 362      12.349 -20.957  23.270  1.00 10.00      A   
ATOM   3420  CG  GLN A 362      11.497 -21.116  24.521  1.00 10.00      A   
ATOM   3421  CD  GLN A 362      10.642 -22.367  24.482  1.00 10.00      A   
ATOM   3422  OE1 GLN A 362      11.081 -23.420  24.013  1.00 10.00      A   
ATOM   3423  NE2 GLN A 362       9.410 -22.259  24.951  1.00 10.00      A   
ATOM   3424 HE21 GLN A 362       9.118 -21.388  25.298  1.00 10.00      A   
ATOM   3425 HE22 GLN A 362       8.835 -23.051  24.931  1.00 10.00      A   
ATOM   3426  C   GLN A 362      10.591 -19.653  22.037  1.00 10.00      A   
ATOM   3427  O   GLN A 362       9.424 -19.794  22.409  1.00 10.00      A   
ATOM   3428  N   GLY A 363      11.103 -18.488  21.659  1.00 10.00      A   
ATOM   3429  HN  GLY A 363      12.050 -18.444  21.382  1.00 10.00      A   
ATOM   3430  CA  GLY A 363      10.306 -17.276  21.665  1.00 10.00      A   
ATOM   3431  C   GLY A 363       9.000 -17.419  20.909  1.00 10.00      A   
ATOM   3432  O   GLY A 363       7.962 -16.960  21.371  1.00 10.00      A   
ATOM   3433  N   LEU A 364       9.048 -18.075  19.758  1.00 10.00      A   
ATOM   3434  HN  LEU A 364       9.908 -18.441  19.455  1.00 10.00      A   
ATOM   3435  CA  LEU A 364       7.856 -18.279  18.939  1.00 10.00      A   
ATOM   3436  CB  LEU A 364       8.217 -19.016  17.653  1.00 10.00      A   
ATOM   3437  CG  LEU A 364       8.596 -18.155  16.449  1.00 10.00      A   
ATOM   3438  CD1 LEU A 364       9.045 -19.040  15.301  1.00 10.00      A   
ATOM   3439  CD2 LEU A 364       7.425 -17.291  16.017  1.00 10.00      A   
ATOM   3440  C   LEU A 364       6.797 -19.076  19.696  1.00 10.00      A   
ATOM   3441  O   LEU A 364       5.614 -18.731  19.684  1.00 10.00      A   
ATOM   3442  N   VAL A 365       7.234 -20.142  20.352  1.00 10.00      A   
ATOM   3443  HN  VAL A 365       8.187 -20.367  20.315  1.00 10.00      A   
ATOM   3444  CA  VAL A 365       6.336 -20.990  21.122  1.00 10.00      A   
ATOM   3445  CB  VAL A 365       7.061 -22.252  21.640  1.00 10.00      A   
ATOM   3446  CG1 VAL A 365       6.089 -23.176  22.359  1.00 10.00      A   
ATOM   3447  CG2 VAL A 365       7.746 -22.981  20.494  1.00 10.00      A   
ATOM   3448  C   VAL A 365       5.762 -20.217  22.306  1.00 10.00      A   
ATOM   3449  O   VAL A 365       4.551 -20.219  22.537  1.00 10.00      A   
ATOM   3450  N   SER A 366       6.637 -19.538  23.034  1.00 10.00      A   
ATOM   3451  HN  SER A 366       7.592 -19.566  22.789  1.00 10.00      A   
ATOM   3452  CA  SER A 366       6.232 -18.765  24.198  1.00 10.00      A   
ATOM   3453  CB  SER A 366       7.458 -18.164  24.875  1.00 10.00      A   
ATOM   3454  OG  SER A 366       8.469 -19.147  25.015  1.00 10.00      A   
ATOM   3455  HG  SER A 366       9.282 -18.823  24.613  1.00 10.00      A   
ATOM   3456  C   SER A 366       5.215 -17.682  23.840  1.00 10.00      A   
ATOM   3457  O   SER A 366       4.225 -17.503  24.548  1.00 10.00      A   
ATOM   3458  N   VAL A 367       5.456 -16.971  22.739  1.00 10.00      A   
ATOM   3459  HN  VAL A 367       6.267 -17.156  22.214  1.00 10.00      A   
ATOM   3460  CA  VAL A 367       4.545 -15.915  22.295  1.00 10.00      A   
ATOM   3461  CB  VAL A 367       5.122 -15.108  21.105  1.00 10.00      A   
ATOM   3462  CG1 VAL A 367       4.058 -14.202  20.493  1.00 10.00      A   
ATOM   3463  CG2 VAL A 367       6.312 -14.277  21.557  1.00 10.00      A   
ATOM   3464  C   VAL A 367       3.187 -16.505  21.918  1.00 10.00      A   
ATOM   3465  O   VAL A 367       2.144 -15.958  22.266  1.00 10.00      A   
ATOM   3466  N   SER A 368       3.208 -17.642  21.238  1.00 10.00      A   
ATOM   3467  HN  SER A 368       4.070 -18.046  21.003  1.00 10.00      A   
ATOM   3468  CA  SER A 368       1.979 -18.304  20.823  1.00 10.00      A   
ATOM   3469  CB  SER A 368       2.307 -19.482  19.905  1.00 10.00      A   
ATOM   3470  OG  SER A 368       3.050 -19.041  18.781  1.00 10.00      A   
ATOM   3471  HG  SER A 368       3.990 -19.017  19.006  1.00 10.00      A   
ATOM   3472  C   SER A 368       1.158 -18.775  22.025  1.00 10.00      A   
ATOM   3473  O   SER A 368      -0.072 -18.821  21.970  1.00 10.00      A   
ATOM   3474  N   MET A 369       1.845 -19.114  23.108  1.00 10.00      A   
ATOM   3475  HN  MET A 369       2.827 -19.052  23.090  1.00 10.00      A   
ATOM   3476  CA  MET A 369       1.185 -19.583  24.319  1.00 10.00      A   
ATOM   3477  CB  MET A 369       2.120 -20.503  25.111  1.00 10.00      A   
ATOM   3478  CG  MET A 369       2.406 -21.832  24.432  1.00 10.00      A   
ATOM   3479  SD  MET A 369       3.591 -22.843  25.340  1.00 10.00      A   
ATOM   3480  CE  MET A 369       2.712 -23.079  26.882  1.00 10.00      A   
ATOM   3481  C   MET A 369       0.752 -18.415  25.194  1.00 10.00      A   
ATOM   3482  O   MET A 369      -0.284 -18.472  25.856  1.00 10.00      A   
ATOM   3483  N   GLY A 370       1.549 -17.358  25.190  1.00 10.00      A   
ATOM   3484  HN  GLY A 370       2.364 -17.371  24.637  1.00 10.00      A   
ATOM   3485  CA  GLY A 370       1.248 -16.192  25.997  1.00 10.00      A   
ATOM   3486  C   GLY A 370       0.181 -15.298  25.399  1.00 10.00      A   
ATOM   3487  O   GLY A 370      -0.718 -14.844  26.109  1.00 10.00      A   
ATOM   3488  N   CYS A 371       0.275 -15.044  24.104  1.00 10.00      A   
ATOM   3489  HN  CYS A 371       1.010 -15.445  23.588  1.00 10.00      A   
ATOM   3490  CA  CYS A 371      -0.680 -14.185  23.421  1.00 10.00      A   
ATOM   3491  CB  CYS A 371       0.052 -13.242  22.465  1.00 10.00      A   
ATOM   3492  SG  CYS A 371       1.537 -12.485  23.167  1.00 10.00      A   
ATOM   3493  HG  CYS A 371       1.156 -11.456  23.918  1.00 10.00      A   
ATOM   3494  C   CYS A 371      -1.723 -15.004  22.664  1.00 10.00      A   
ATOM   3495  O   CYS A 371      -1.427 -15.602  21.629  1.00 10.00      A   
ATOM   3496  N   PRO A 372      -2.966 -15.043  23.168  1.00 10.00      A   
ATOM   3497  CA  PRO A 372      -4.054 -15.791  22.535  1.00 10.00      A   
ATOM   3498  CB  PRO A 372      -5.031 -15.997  23.688  1.00 10.00      A   
ATOM   3499  CG  PRO A 372      -4.851 -14.790  24.546  1.00 10.00      A   
ATOM   3500  CD  PRO A 372      -3.408 -14.374  24.408  1.00 10.00      A   
ATOM   3501  C   PRO A 372      -4.723 -15.001  21.411  1.00 10.00      A   
ATOM   3502  O   PRO A 372      -5.694 -15.460  20.802  1.00 10.00      A   
ATOM   3503  N   LYS A 373      -4.198 -13.814  21.136  1.00 10.00      A   
ATOM   3504  HN  LYS A 373      -3.424 -13.506  21.653  1.00 10.00      A   
ATOM   3505  CA  LYS A 373      -4.741 -12.958  20.094  1.00 10.00      A   
ATOM   3506  CB  LYS A 373      -4.989 -11.549  20.639  1.00 10.00      A   
ATOM   3507  CG  LYS A 373      -6.078 -11.466  21.696  1.00 10.00      A   
ATOM   3508  CD  LYS A 373      -7.442 -11.808  21.119  1.00 10.00      A   
ATOM   3509  CE  LYS A 373      -8.559 -11.492  22.104  1.00 10.00      A   
ATOM   3510  NZ  LYS A 373      -8.775 -10.027  22.271  1.00 10.00      A   
ATOM   3511  HZ1 LYS A 373      -9.033  -9.592  21.361  1.00 10.00      A   
ATOM   3512  HZ2 LYS A 373      -7.907  -9.571  22.625  1.00 10.00      A   
ATOM   3513  HZ3 LYS A 373      -9.542  -9.852  22.951  1.00 10.00      A   
ATOM   3514  C   LYS A 373      -3.798 -12.886  18.900  1.00 10.00      A   
ATOM   3515  O   LYS A 373      -4.039 -12.139  17.952  1.00 10.00      A   
ATOM   3516  N   LEU A 374      -2.721 -13.662  18.955  1.00 10.00      A   
ATOM   3517  HN  LEU A 374      -2.590 -14.239  19.736  1.00 10.00      A   
ATOM   3518  CA  LEU A 374      -1.731 -13.680  17.885  1.00 10.00      A   
ATOM   3519  CB  LEU A 374      -0.476 -14.437  18.339  1.00 10.00      A   
ATOM   3520  CG  LEU A 374       0.878 -13.822  17.964  1.00 10.00      A   
ATOM   3521  CD1 LEU A 374       1.130 -13.920  16.468  1.00 10.00      A   
ATOM   3522  CD2 LEU A 374       0.963 -12.378  18.431  1.00 10.00      A   
ATOM   3523  C   LEU A 374      -2.309 -14.320  16.626  1.00 10.00      A   
ATOM   3524  O   LEU A 374      -2.692 -15.491  16.640  1.00 10.00      A   
ATOM   3525  N   GLU A 375      -2.386 -13.542  15.548  1.00 10.00      A   
ATOM   3526  HN  GLU A 375      -2.084 -12.610  15.610  1.00 10.00      A   
ATOM   3527  CA  GLU A 375      -2.911 -14.035  14.278  1.00 10.00      A   
ATOM   3528  CB  GLU A 375      -4.269 -13.399  13.950  1.00 10.00      A   
ATOM   3529  CG  GLU A 375      -4.231 -11.896  13.715  1.00 10.00      A   
ATOM   3530  CD  GLU A 375      -5.333 -11.427  12.782  1.00 10.00      A   
ATOM   3531  OE1 GLU A 375      -5.228 -11.659  11.555  1.00 10.00      A   
ATOM   3532  OE2 GLU A 375      -6.312 -10.823  13.266  1.00 10.00      A   
ATOM   3533  C   GLU A 375      -1.919 -13.795  13.138  1.00 10.00      A   
ATOM   3534  O   GLU A 375      -1.913 -14.519  12.139  1.00 10.00      A   
ATOM   3535  N   SER A 376      -1.084 -12.776  13.288  1.00 10.00      A   
ATOM   3536  HN  SER A 376      -1.134 -12.230  14.102  1.00 10.00      A   
ATOM   3537  CA  SER A 376      -0.097 -12.448  12.273  1.00 10.00      A   
ATOM   3538  CB  SER A 376      -0.372 -11.062  11.690  1.00 10.00      A   
ATOM   3539  OG  SER A 376      -1.708 -10.964  11.228  1.00 10.00      A   
ATOM   3540  HG  SER A 376      -1.777 -10.223  10.617  1.00 10.00      A   
ATOM   3541  C   SER A 376       1.309 -12.516  12.855  1.00 10.00      A   
ATOM   3542  O   SER A 376       1.670 -11.736  13.740  1.00 10.00      A   
ATOM   3543  N   VAL A 377       2.101 -13.446  12.351  1.00 10.00      A   
ATOM   3544  HN  VAL A 377       1.765 -14.024  11.627  1.00 10.00      A   
ATOM   3545  CA  VAL A 377       3.454 -13.634  12.841  1.00 10.00      A   
ATOM   3546  CB  VAL A 377       3.579 -14.969  13.616  1.00 10.00      A   
ATOM   3547  CG1 VAL A 377       3.070 -16.137  12.785  1.00 10.00      A   
ATOM   3548  CG2 VAL A 377       5.007 -15.213  14.071  1.00 10.00      A   
ATOM   3549  C   VAL A 377       4.503 -13.575  11.731  1.00 10.00      A   
ATOM   3550  O   VAL A 377       4.312 -14.118  10.640  1.00 10.00      A   
ATOM   3551  N   LEU A 378       5.599 -12.888  12.022  1.00 10.00      A   
ATOM   3552  HN  LEU A 378       5.656 -12.441  12.897  1.00 10.00      A   
ATOM   3553  CA  LEU A 378       6.723 -12.766  11.108  1.00 10.00      A   
ATOM   3554  CB  LEU A 378       6.720 -11.408  10.401  1.00 10.00      A   
ATOM   3555  CG  LEU A 378       7.816 -11.191   9.350  1.00 10.00      A   
ATOM   3556  CD1 LEU A 378       7.221 -11.072   7.957  1.00 10.00      A   
ATOM   3557  CD2 LEU A 378       8.657  -9.967   9.681  1.00 10.00      A   
ATOM   3558  C   LEU A 378       7.997 -12.940  11.924  1.00 10.00      A   
ATOM   3559  O   LEU A 378       8.252 -12.167  12.854  1.00 10.00      A   
ATOM   3560  N   TYR A 379       8.794 -13.945  11.593  1.00 10.00      A   
ATOM   3561  HN  TYR A 379       8.559 -14.522  10.834  1.00 10.00      A   
ATOM   3562  CA  TYR A 379      10.008 -14.212  12.351  1.00 10.00      A   
ATOM   3563  CB  TYR A 379       9.639 -15.104  13.543  1.00 10.00      A   
ATOM   3564  CG  TYR A 379      10.780 -15.521  14.442  1.00 10.00      A   
ATOM   3565  CD1 TYR A 379      11.259 -14.679  15.436  1.00 10.00      A   
ATOM   3566  CD2 TYR A 379      11.357 -16.776  14.313  1.00 10.00      A   
ATOM   3567  CE1 TYR A 379      12.281 -15.079  16.276  1.00 10.00      A   
ATOM   3568  CE2 TYR A 379      12.379 -17.182  15.141  1.00 10.00      A   
ATOM   3569  CZ  TYR A 379      12.838 -16.334  16.121  1.00 10.00      A   
ATOM   3570  OH  TYR A 379      13.850 -16.747  16.957  1.00 10.00      A   
ATOM   3571  HH  TYR A 379      14.243 -17.560  16.612  1.00 10.00      A   
ATOM   3572  C   TYR A 379      11.092 -14.877  11.503  1.00 10.00      A   
ATOM   3573  O   TYR A 379      10.821 -15.819  10.751  1.00 10.00      A   
ATOM   3574  N   PHE A 380      12.321 -14.384  11.642  1.00 10.00      A   
ATOM   3575  HN  PHE A 380      12.470 -13.639  12.268  1.00 10.00      A   
ATOM   3576  CA  PHE A 380      13.465 -14.925  10.914  1.00 10.00      A   
ATOM   3577  CB  PHE A 380      14.228 -13.806  10.187  1.00 10.00      A   
ATOM   3578  CG  PHE A 380      13.490 -13.174   9.042  1.00 10.00      A   
ATOM   3579  CD1 PHE A 380      12.528 -12.206   9.270  1.00 10.00      A   
ATOM   3580  CD2 PHE A 380      13.766 -13.540   7.736  1.00 10.00      A   
ATOM   3581  CE1 PHE A 380      11.851 -11.618   8.219  1.00 10.00      A   
ATOM   3582  CE2 PHE A 380      13.091 -12.958   6.678  1.00 10.00      A   
ATOM   3583  CZ  PHE A 380      12.131 -11.995   6.920  1.00 10.00      A   
ATOM   3584  C   PHE A 380      14.405 -15.605  11.902  1.00 10.00      A   
ATOM   3585  O   PHE A 380      14.782 -15.008  12.908  1.00 10.00      A   
ATOM   3586  N   CYS A 381      14.789 -16.840  11.625  1.00 10.00      A   
ATOM   3587  HN  CYS A 381      14.470 -17.276  10.804  1.00 10.00      A   
ATOM   3588  CA  CYS A 381      15.678 -17.569  12.523  1.00 10.00      A   
ATOM   3589  CB  CYS A 381      14.869 -18.571  13.349  1.00 10.00      A   
ATOM   3590  SG  CYS A 381      13.994 -19.809  12.367  1.00 10.00      A   
ATOM   3591  HG  CYS A 381      14.218 -20.992  12.927  1.00 10.00      A   
ATOM   3592  C   CYS A 381      16.769 -18.305  11.758  1.00 10.00      A   
ATOM   3593  O   CYS A 381      16.804 -18.284  10.529  1.00 10.00      A   
ATOM   3594  N   ARG A 382      17.668 -18.942  12.494  1.00 10.00      A   
ATOM   3595  HN  ARG A 382      17.609 -18.887  13.475  1.00 10.00      A   
ATOM   3596  CA  ARG A 382      18.750 -19.707  11.890  1.00 10.00      A   
ATOM   3597  CB  ARG A 382      20.097 -19.303  12.487  1.00 10.00      A   
ATOM   3598  CG  ARG A 382      20.612 -17.965  11.998  1.00 10.00      A   
ATOM   3599  CD  ARG A 382      21.859 -17.554  12.758  1.00 10.00      A   
ATOM   3600  NE  ARG A 382      22.376 -16.262  12.310  1.00 10.00      A   
ATOM   3601  HE  ARG A 382      23.039 -16.273  11.584  1.00 10.00      A   
ATOM   3602  CZ  ARG A 382      22.010 -15.093  12.829  1.00 10.00      A   
ATOM   3603  NH1 ARG A 382      21.127 -15.051  13.815  1.00 10.00      A   
ATOM   3604 HH11 ARG A 382      20.713 -15.935  14.187  1.00 10.00      A   
ATOM   3605 HH12 ARG A 382      20.836 -14.133  14.225  1.00 10.00      A   
ATOM   3606  NH2 ARG A 382      22.535 -13.968  12.363  1.00 10.00      A   
ATOM   3607 HH21 ARG A 382      22.251 -13.046  12.766  1.00 10.00      A   
ATOM   3608 HH22 ARG A 382      23.234 -14.001  11.591  1.00 10.00      A   
ATOM   3609  C   ARG A 382      18.515 -21.196  12.097  1.00 10.00      A   
ATOM   3610  O   ARG A 382      19.154 -22.035  11.461  1.00 10.00      A   
ATOM   3611  N   GLN A 383      17.594 -21.509  12.998  1.00 10.00      A   
ATOM   3612  HN  GLN A 383      17.123 -20.789  13.470  1.00 10.00      A   
ATOM   3613  CA  GLN A 383      17.251 -22.886  13.302  1.00 10.00      A   
ATOM   3614  CB  GLN A 383      18.116 -23.420  14.453  1.00 10.00      A   
ATOM   3615  CG  GLN A 383      17.745 -22.878  15.828  1.00 10.00      A   
ATOM   3616  CD  GLN A 383      18.695 -23.337  16.917  1.00 10.00      A   
ATOM   3617  OE1 GLN A 383      19.890 -23.508  16.687  1.00 10.00      A   
ATOM   3618  NE2 GLN A 383      18.168 -23.545  18.113  1.00 10.00      A   
ATOM   3619 HE21 GLN A 383      17.195 -23.396  18.233  1.00 10.00      A   
ATOM   3620 HE22 GLN A 383      18.763 -23.840  18.835  1.00 10.00      A   
ATOM   3621  C   GLN A 383      15.776 -22.977  13.661  1.00 10.00      A   
ATOM   3622  O   GLN A 383      15.167 -21.979  14.053  1.00 10.00      A   
ATOM   3623  N   MET A 384      15.207 -24.162  13.515  1.00 10.00      A   
ATOM   3624  HN  MET A 384      15.745 -24.917  13.189  1.00 10.00      A   
ATOM   3625  CA  MET A 384      13.807 -24.383  13.825  1.00 10.00      A   
ATOM   3626  CB  MET A 384      12.913 -23.873  12.689  1.00 10.00      A   
ATOM   3627  CG  MET A 384      11.423 -23.966  12.981  1.00 10.00      A   
ATOM   3628  SD  MET A 384      10.976 -23.215  14.560  1.00 10.00      A   
ATOM   3629  CE  MET A 384      11.385 -21.498  14.245  1.00 10.00      A   
ATOM   3630  C   MET A 384      13.557 -25.864  14.078  1.00 10.00      A   
ATOM   3631  O   MET A 384      14.136 -26.723  13.411  1.00 10.00      A   
ATOM   3632  N   THR A 385      12.723 -26.153  15.061  1.00 10.00      A   
ATOM   3633  HN  THR A 385      12.323 -25.424  15.579  1.00 10.00      A   
ATOM   3634  CA  THR A 385      12.390 -27.521  15.408  1.00 10.00      A   
ATOM   3635  CB  THR A 385      12.427 -27.714  16.935  1.00 10.00      A   
ATOM   3636  OG1 THR A 385      12.687 -26.447  17.563  1.00 10.00      A   
ATOM   3637  HG1 THR A 385      13.571 -26.456  17.955  1.00 10.00      A   
ATOM   3638  CG2 THR A 385      13.517 -28.699  17.324  1.00 10.00      A   
ATOM   3639  C   THR A 385      10.999 -27.888  14.893  1.00 10.00      A   
ATOM   3640  O   THR A 385      10.071 -27.076  14.940  1.00 10.00      A   
ATOM   3641  N   ASN A 386      10.861 -29.114  14.407  1.00 10.00      A   
ATOM   3642  HN  ASN A 386      11.650 -29.713  14.387  1.00 10.00      A   
ATOM   3643  CA  ASN A 386       9.586 -29.604  13.898  1.00 10.00      A   
ATOM   3644  CB  ASN A 386       9.743 -31.014  13.324  1.00 10.00      A   
ATOM   3645  CG  ASN A 386       9.893 -31.022  11.818  1.00 10.00      A   
ATOM   3646  OD1 ASN A 386       9.233 -30.261  11.112  1.00 10.00      A   
ATOM   3647  ND2 ASN A 386      10.764 -31.881  11.318  1.00 10.00      A   
ATOM   3648 HD21 ASN A 386      11.253 -32.462  11.944  1.00 10.00      A   
ATOM   3649 HD22 ASN A 386      10.896 -31.899  10.344  1.00 10.00      A   
ATOM   3650  C   ASN A 386       8.570 -29.618  15.023  1.00 10.00      A   
ATOM   3651  O   ASN A 386       7.418 -29.216  14.844  1.00 10.00      A   
ATOM   3652  N   ALA A 387       9.023 -30.058  16.194  1.00 10.00      A   
ATOM   3653  HN  ALA A 387       9.960 -30.359  16.260  1.00 10.00      A   
ATOM   3654  CA  ALA A 387       8.174 -30.123  17.375  1.00 10.00      A   
ATOM   3655  CB  ALA A 387       8.933 -30.734  18.544  1.00 10.00      A   
ATOM   3656  C   ALA A 387       7.657 -28.740  17.749  1.00 10.00      A   
ATOM   3657  O   ALA A 387       6.526 -28.595  18.205  1.00 10.00      A   
ATOM   3658  N   ALA A 388       8.487 -27.726  17.540  1.00 10.00      A   
ATOM   3659  HN  ALA A 388       9.372 -27.903  17.158  1.00 10.00      A   
ATOM   3660  CA  ALA A 388       8.113 -26.355  17.853  1.00 10.00      A   
ATOM   3661  CB  ALA A 388       9.303 -25.426  17.685  1.00 10.00      A   
ATOM   3662  C   ALA A 388       6.950 -25.906  16.975  1.00 10.00      A   
ATOM   3663  O   ALA A 388       5.945 -25.406  17.476  1.00 10.00      A   
ATOM   3664  N   LEU A 389       7.088 -26.112  15.668  1.00 10.00      A   
ATOM   3665  HN  LEU A 389       7.915 -26.525  15.336  1.00 10.00      A   
ATOM   3666  CA  LEU A 389       6.050 -25.738  14.712  1.00 10.00      A   
ATOM   3667  CB  LEU A 389       6.493 -26.092  13.292  1.00 10.00      A   
ATOM   3668  CG  LEU A 389       7.712 -25.335  12.755  1.00 10.00      A   
ATOM   3669  CD1 LEU A 389       8.238 -25.995  11.488  1.00 10.00      A   
ATOM   3670  CD2 LEU A 389       7.362 -23.877  12.488  1.00 10.00      A   
ATOM   3671  C   LEU A 389       4.731 -26.434  15.042  1.00 10.00      A   
ATOM   3672  O   LEU A 389       3.668 -25.805  15.067  1.00 10.00      A   
ATOM   3673  N   ILE A 390       4.812 -27.736  15.310  1.00 10.00      A   
ATOM   3674  HN  ILE A 390       5.688 -28.178  15.268  1.00 10.00      A   
ATOM   3675  CA  ILE A 390       3.632 -28.522  15.653  1.00 10.00      A   
ATOM   3676  CB  ILE A 390       3.976 -30.019  15.841  1.00 10.00      A   
ATOM   3677  CG1 ILE A 390       4.554 -30.596  14.544  1.00 10.00      A   
ATOM   3678  CG2 ILE A 390       2.746 -30.809  16.272  1.00 10.00      A   
ATOM   3679  CD1 ILE A 390       5.095 -32.001  14.682  1.00 10.00      A   
ATOM   3680  C   ILE A 390       2.982 -27.968  16.919  1.00 10.00      A   
ATOM   3681  O   ILE A 390       1.757 -27.886  17.019  1.00 10.00      A   
ATOM   3682  N   THR A 391       3.812 -27.570  17.874  1.00 10.00      A   
ATOM   3683  HN  THR A 391       4.776 -27.658  17.732  1.00 10.00      A   
ATOM   3684  CA  THR A 391       3.324 -27.009  19.127  1.00 10.00      A   
ATOM   3685  CB  THR A 391       4.457 -26.848  20.164  1.00 10.00      A   
ATOM   3686  OG1 THR A 391       5.080 -28.126  20.373  1.00 10.00      A   
ATOM   3687  HG1 THR A 391       5.737 -28.280  19.680  1.00 10.00      A   
ATOM   3688  CG2 THR A 391       3.910 -26.341  21.492  1.00 10.00      A   
ATOM   3689  C   THR A 391       2.619 -25.674  18.884  1.00 10.00      A   
ATOM   3690  O   THR A 391       1.523 -25.447  19.393  1.00 10.00      A   
ATOM   3691  N   ILE A 392       3.234 -24.814  18.074  1.00 10.00      A   
ATOM   3692  HN  ILE A 392       4.103 -25.061  17.686  1.00 10.00      A   
ATOM   3693  CA  ILE A 392       2.656 -23.509  17.751  1.00 10.00      A   
ATOM   3694  CB  ILE A 392       3.551 -22.717  16.770  1.00 10.00      A   
ATOM   3695  CG1 ILE A 392       4.904 -22.403  17.414  1.00 10.00      A   
ATOM   3696  CG2 ILE A 392       2.866 -21.431  16.320  1.00 10.00      A   
ATOM   3697  CD1 ILE A 392       5.926 -21.850  16.445  1.00 10.00      A   
ATOM   3698  C   ILE A 392       1.264 -23.686  17.143  1.00 10.00      A   
ATOM   3699  O   ILE A 392       0.315 -22.997  17.521  1.00 10.00      A   
ATOM   3700  N   ALA A 393       1.147 -24.637  16.223  1.00 10.00      A   
ATOM   3701  HN  ALA A 393       1.944 -25.156  15.968  1.00 10.00      A   
ATOM   3702  CA  ALA A 393      -0.123 -24.923  15.570  1.00 10.00      A   
ATOM   3703  CB  ALA A 393       0.069 -25.978  14.493  1.00 10.00      A   
ATOM   3704  C   ALA A 393      -1.164 -25.386  16.587  1.00 10.00      A   
ATOM   3705  O   ALA A 393      -2.341 -25.034  16.500  1.00 10.00      A   
ATOM   3706  N   ARG A 394      -0.720 -26.164  17.562  1.00 10.00      A   
ATOM   3707  HN  ARG A 394       0.232 -26.402  17.586  1.00 10.00      A   
ATOM   3708  CA  ARG A 394      -1.609 -26.678  18.600  1.00 10.00      A   
ATOM   3709  CB  ARG A 394      -1.045 -27.955  19.222  1.00 10.00      A   
ATOM   3710  CG  ARG A 394      -0.930 -29.116  18.246  1.00 10.00      A   
ATOM   3711  CD  ARG A 394      -0.382 -30.365  18.919  1.00 10.00      A   
ATOM   3712  NE  ARG A 394      -1.287 -30.879  19.947  1.00 10.00      A   
ATOM   3713  HE  ARG A 394      -1.461 -30.298  20.722  1.00 10.00      A   
ATOM   3714  CZ  ARG A 394      -1.882 -32.069  19.894  1.00 10.00      A   
ATOM   3715  NH1 ARG A 394      -1.673 -32.876  18.864  1.00 10.00      A   
ATOM   3716 HH11 ARG A 394      -1.044 -32.587  18.087  1.00 10.00      A   
ATOM   3717 HH12 ARG A 394      -2.143 -33.806  18.826  1.00 10.00      A   
ATOM   3718  NH2 ARG A 394      -2.700 -32.445  20.866  1.00 10.00      A   
ATOM   3719 HH21 ARG A 394      -3.167 -33.381  20.827  1.00 10.00      A   
ATOM   3720 HH22 ARG A 394      -2.886 -31.810  21.673  1.00 10.00      A   
ATOM   3721  C   ARG A 394      -1.881 -25.625  19.674  1.00 10.00      A   
ATOM   3722  O   ARG A 394      -2.697 -25.835  20.575  1.00 10.00      A   
ATOM   3723  N   ASN A 395      -1.196 -24.495  19.572  1.00 10.00      A   
ATOM   3724  HN  ASN A 395      -0.552 -24.393  18.838  1.00 10.00      A   
ATOM   3725  CA  ASN A 395      -1.363 -23.405  20.522  1.00 10.00      A   
ATOM   3726  CB  ASN A 395      -0.007 -22.825  20.940  1.00 10.00      A   
ATOM   3727  CG  ASN A 395       0.762 -23.705  21.914  1.00 10.00      A   
ATOM   3728  OD1 ASN A 395       1.990 -23.742  21.889  1.00 10.00      A   
ATOM   3729  ND2 ASN A 395       0.053 -24.411  22.782  1.00 10.00      A   
ATOM   3730 HD21 ASN A 395      -0.925 -24.335  22.755  1.00 10.00      A   
ATOM   3731 HD22 ASN A 395       0.535 -24.978  23.420  1.00 10.00      A   
ATOM   3732  C   ASN A 395      -2.230 -22.301  19.929  1.00 10.00      A   
ATOM   3733  O   ASN A 395      -3.188 -21.849  20.553  1.00 10.00      A   
ATOM   3734  N   ARG A 396      -1.895 -21.877  18.713  1.00 10.00      A   
ATOM   3735  HN  ARG A 396      -1.126 -22.287  18.255  1.00 10.00      A   
ATOM   3736  CA  ARG A 396      -2.638 -20.817  18.042  1.00 10.00      A   
ATOM   3737  CB  ARG A 396      -1.707 -19.645  17.699  1.00 10.00      A   
ATOM   3738  CG  ARG A 396      -1.127 -18.917  18.901  1.00 10.00      A   
ATOM   3739  CD  ARG A 396      -2.006 -17.753  19.332  1.00 10.00      A   
ATOM   3740  NE  ARG A 396      -3.370 -18.170  19.655  1.00 10.00      A   
ATOM   3741  HE  ARG A 396      -4.063 -18.009  18.969  1.00 10.00      A   
ATOM   3742  CZ  ARG A 396      -3.724 -18.744  20.805  1.00 10.00      A   
ATOM   3743  NH1 ARG A 396      -2.825 -18.954  21.760  1.00 10.00      A   
ATOM   3744 HH11 ARG A 396      -1.823 -18.677  21.624  1.00 10.00      A   
ATOM   3745 HH12 ARG A 396      -3.115 -19.407  22.654  1.00 10.00      A   
ATOM   3746  NH2 ARG A 396      -4.986 -19.095  21.009  1.00 10.00      A   
ATOM   3747 HH21 ARG A 396      -5.708 -18.935  20.271  1.00 10.00      A   
ATOM   3748 HH22 ARG A 396      -5.260 -19.547  21.910  1.00 10.00      A   
ATOM   3749  C   ARG A 396      -3.308 -21.320  16.763  1.00 10.00      A   
ATOM   3750  O   ARG A 396      -2.726 -21.243  15.683  1.00 10.00      A   
ATOM   3751  N   PRO A 397      -4.538 -21.852  16.865  1.00 10.00      A   
ATOM   3752  CA  PRO A 397      -5.284 -22.347  15.704  1.00 10.00      A   
ATOM   3753  CB  PRO A 397      -6.260 -23.335  16.333  1.00 10.00      A   
ATOM   3754  CG  PRO A 397      -6.532 -22.780  17.691  1.00 10.00      A   
ATOM   3755  CD  PRO A 397      -5.292 -22.034  18.120  1.00 10.00      A   
ATOM   3756  C   PRO A 397      -6.048 -21.218  15.013  1.00 10.00      A   
ATOM   3757  O   PRO A 397      -6.774 -21.438  14.043  1.00 10.00      A   
ATOM   3758  N   ASN A 398      -5.867 -20.010  15.529  1.00 10.00      A   
ATOM   3759  HN  ASN A 398      -5.273 -19.914  16.302  1.00 10.00      A   
ATOM   3760  CA  ASN A 398      -6.525 -18.822  14.996  1.00 10.00      A   
ATOM   3761  CB  ASN A 398      -7.055 -17.958  16.148  1.00 10.00      A   
ATOM   3762  CG  ASN A 398      -5.945 -17.329  16.972  1.00 10.00      A   
ATOM   3763  OD1 ASN A 398      -5.347 -17.979  17.832  1.00 10.00      A   
ATOM   3764  ND2 ASN A 398      -5.667 -16.060  16.722  1.00 10.00      A   
ATOM   3765 HD21 ASN A 398      -6.187 -15.600  16.028  1.00 10.00      A   
ATOM   3766 HD22 ASN A 398      -4.947 -15.633  17.233  1.00 10.00      A   
ATOM   3767  C   ASN A 398      -5.559 -18.006  14.143  1.00 10.00      A   
ATOM   3768  O   ASN A 398      -5.859 -16.872  13.764  1.00 10.00      A   
ATOM   3769  N   MET A 399      -4.400 -18.590  13.853  1.00 10.00      A   
ATOM   3770  HN  MET A 399      -4.232 -19.499  14.176  1.00 10.00      A   
ATOM   3771  CA  MET A 399      -3.377 -17.920  13.056  1.00 10.00      A   
ATOM   3772  CB  MET A 399      -2.085 -18.735  13.060  1.00 10.00      A   
ATOM   3773  CG  MET A 399      -0.851 -17.941  12.660  1.00 10.00      A   
ATOM   3774  SD  MET A 399      -0.296 -16.818  13.959  1.00 10.00      A   
ATOM   3775  CE  MET A 399       0.368 -17.976  15.155  1.00 10.00      A   
ATOM   3776  C   MET A 399      -3.856 -17.709  11.622  1.00 10.00      A   
ATOM   3777  O   MET A 399      -4.424 -18.616  11.009  1.00 10.00      A   
ATOM   3778  N   THR A 400      -3.632 -16.510  11.098  1.00 10.00      A   
ATOM   3779  HN  THR A 400      -3.180 -15.825  11.640  1.00 10.00      A   
ATOM   3780  CA  THR A 400      -4.048 -16.175   9.747  1.00 10.00      A   
ATOM   3781  CB  THR A 400      -4.937 -14.915   9.753  1.00 10.00      A   
ATOM   3782  OG1 THR A 400      -4.235 -13.842  10.401  1.00 10.00      A   
ATOM   3783  HG1 THR A 400      -4.869 -13.273  10.871  1.00 10.00      A   
ATOM   3784  CG2 THR A 400      -6.240 -15.179  10.495  1.00 10.00      A   
ATOM   3785  C   THR A 400      -2.839 -15.916   8.851  1.00 10.00      A   
ATOM   3786  O   THR A 400      -2.832 -16.269   7.667  1.00 10.00      A   
ATOM   3787  N   ARG A 401      -1.818 -15.292   9.422  1.00 10.00      A   
ATOM   3788  HN  ARG A 401      -1.880 -15.043  10.374  1.00 10.00      A   
ATOM   3789  CA  ARG A 401      -0.608 -14.966   8.687  1.00 10.00      A   
ATOM   3790  CB  ARG A 401      -0.421 -13.449   8.624  1.00 10.00      A   
ATOM   3791  CG  ARG A 401      -0.970 -12.795   7.368  1.00 10.00      A   
ATOM   3792  CD  ARG A 401      -2.483 -12.935   7.263  1.00 10.00      A   
ATOM   3793  NE  ARG A 401      -3.193 -12.235   8.338  1.00 10.00      A   
ATOM   3794  HE  ARG A 401      -3.235 -12.679   9.217  1.00 10.00      A   
ATOM   3795  CZ  ARG A 401      -3.792 -11.056   8.186  1.00 10.00      A   
ATOM   3796  NH1 ARG A 401      -3.760 -10.441   7.011  1.00 10.00      A   
ATOM   3797 HH11 ARG A 401      -4.230  -9.515   6.880  1.00 10.00      A   
ATOM   3798 HH12 ARG A 401      -3.269 -10.876   6.191  1.00 10.00      A   
ATOM   3799  NH2 ARG A 401      -4.436 -10.498   9.208  1.00 10.00      A   
ATOM   3800 HH21 ARG A 401      -4.905  -9.571   9.092  1.00 10.00      A   
ATOM   3801 HH22 ARG A 401      -4.486 -10.990  10.135  1.00 10.00      A   
ATOM   3802  C   ARG A 401       0.616 -15.609   9.323  1.00 10.00      A   
ATOM   3803  O   ARG A 401       1.100 -15.149  10.355  1.00 10.00      A   
ATOM   3804  N   PHE A 402       1.119 -16.663   8.698  1.00 10.00      A   
ATOM   3805  HN  PHE A 402       0.696 -16.977   7.866  1.00 10.00      A   
ATOM   3806  CA  PHE A 402       2.292 -17.364   9.205  1.00 10.00      A   
ATOM   3807  CB  PHE A 402       2.005 -18.862   9.310  1.00 10.00      A   
ATOM   3808  CG  PHE A 402       2.857 -19.590  10.310  1.00 10.00      A   
ATOM   3809  CD1 PHE A 402       2.564 -19.523  11.661  1.00 10.00      A   
ATOM   3810  CD2 PHE A 402       3.941 -20.346   9.902  1.00 10.00      A   
ATOM   3811  CE1 PHE A 402       3.334 -20.195  12.587  1.00 10.00      A   
ATOM   3812  CE2 PHE A 402       4.718 -21.021  10.824  1.00 10.00      A   
ATOM   3813  CZ  PHE A 402       4.413 -20.946  12.169  1.00 10.00      A   
ATOM   3814  C   PHE A 402       3.489 -17.112   8.296  1.00 10.00      A   
ATOM   3815  O   PHE A 402       3.744 -17.871   7.359  1.00 10.00      A   
ATOM   3816  N   ARG A 403       4.219 -16.040   8.581  1.00 10.00      A   
ATOM   3817  HN  ARG A 403       3.980 -15.491   9.362  1.00 10.00      A   
ATOM   3818  CA  ARG A 403       5.377 -15.664   7.779  1.00 10.00      A   
ATOM   3819  CB  ARG A 403       5.295 -14.191   7.366  1.00 10.00      A   
ATOM   3820  CG  ARG A 403       4.014 -13.839   6.628  1.00 10.00      A   
ATOM   3821  CD  ARG A 403       3.499 -12.462   7.021  1.00 10.00      A   
ATOM   3822  NE  ARG A 403       3.881 -11.431   6.055  1.00 10.00      A   
ATOM   3823  HE  ARG A 403       4.717 -11.580   5.546  1.00 10.00      A   
ATOM   3824  CZ  ARG A 403       3.173 -10.324   5.812  1.00 10.00      A   
ATOM   3825  NH1 ARG A 403       2.039 -10.097   6.463  1.00 10.00      A   
ATOM   3826 HH11 ARG A 403       1.690 -10.776   7.162  1.00 10.00      A   
ATOM   3827 HH12 ARG A 403       1.483  -9.225   6.273  1.00 10.00      A   
ATOM   3828  NH2 ARG A 403       3.606  -9.454   4.915  1.00 10.00      A   
ATOM   3829 HH21 ARG A 403       3.057  -8.585   4.712  1.00 10.00      A   
ATOM   3830 HH22 ARG A 403       4.494  -9.636   4.401  1.00 10.00      A   
ATOM   3831  C   ARG A 403       6.686 -15.961   8.502  1.00 10.00      A   
ATOM   3832  O   ARG A 403       7.261 -15.094   9.164  1.00 10.00      A   
ATOM   3833  N   LEU A 404       7.154 -17.190   8.366  1.00 10.00      A   
ATOM   3834  HN  LEU A 404       6.664 -17.829   7.810  1.00 10.00      A   
ATOM   3835  CA  LEU A 404       8.390 -17.615   9.000  1.00 10.00      A   
ATOM   3836  CB  LEU A 404       8.153 -18.892   9.805  1.00 10.00      A   
ATOM   3837  CG  LEU A 404       7.991 -18.717  11.312  1.00 10.00      A   
ATOM   3838  CD1 LEU A 404       6.738 -17.920  11.636  1.00 10.00      A   
ATOM   3839  CD2 LEU A 404       7.976 -20.068  12.007  1.00 10.00      A   
ATOM   3840  C   LEU A 404       9.465 -17.853   7.952  1.00 10.00      A   
ATOM   3841  O   LEU A 404       9.164 -18.291   6.841  1.00 10.00      A   
ATOM   3842  N   CYS A 405      10.710 -17.557   8.301  1.00 10.00      A   
ATOM   3843  HN  CYS A 405      10.886 -17.205   9.200  1.00 10.00      A   
ATOM   3844  CA  CYS A 405      11.822 -17.739   7.381  1.00 10.00      A   
ATOM   3845  CB  CYS A 405      12.027 -16.485   6.526  1.00 10.00      A   
ATOM   3846  SG  CYS A 405      12.872 -16.784   4.954  1.00 10.00      A   
ATOM   3847  HG  CYS A 405      12.540 -18.003   4.534  1.00 10.00      A   
ATOM   3848  C   CYS A 405      13.106 -18.090   8.124  1.00 10.00      A   
ATOM   3849  O   CYS A 405      13.260 -17.786   9.311  1.00 10.00      A   
ATOM   3850  N   ILE A 406      14.022 -18.734   7.413  1.00 10.00      A   
ATOM   3851  HN  ILE A 406      13.841 -18.930   6.472  1.00 10.00      A   
ATOM   3852  CA  ILE A 406      15.295 -19.140   7.976  1.00 10.00      A   
ATOM   3853  CB  ILE A 406      15.435 -20.680   8.005  1.00 10.00      A   
ATOM   3854  CG1 ILE A 406      14.244 -21.311   8.741  1.00 10.00      A   
ATOM   3855  CG2 ILE A 406      16.740 -21.084   8.678  1.00 10.00      A   
ATOM   3856  CD1 ILE A 406      14.239 -22.827   8.732  1.00 10.00      A   
ATOM   3857  C   ILE A 406      16.435 -18.532   7.160  1.00 10.00      A   
ATOM   3858  O   ILE A 406      16.375 -18.499   5.932  1.00 10.00      A   
ATOM   3859  N   ILE A 407      17.457 -18.037   7.852  1.00 10.00      A   
ATOM   3860  HN  ILE A 407      17.433 -18.087   8.833  1.00 10.00      A   
ATOM   3861  CA  ILE A 407      18.612 -17.421   7.207  1.00 10.00      A   
ATOM   3862  CB  ILE A 407      19.614 -16.885   8.259  1.00 10.00      A   
ATOM   3863  CG1 ILE A 407      18.932 -15.903   9.223  1.00 10.00      A   
ATOM   3864  CG2 ILE A 407      20.822 -16.242   7.590  1.00 10.00      A   
ATOM   3865  CD1 ILE A 407      18.320 -14.692   8.549  1.00 10.00      A   
ATOM   3866  C   ILE A 407      19.325 -18.421   6.294  1.00 10.00      A   
ATOM   3867  O   ILE A 407      19.792 -18.070   5.206  1.00 10.00      A   
ATOM   3868  N   GLU A 408      19.405 -19.668   6.737  1.00 10.00      A   
ATOM   3869  HN  GLU A 408      19.019 -19.893   7.607  1.00 10.00      A   
ATOM   3870  CA  GLU A 408      20.056 -20.709   5.957  1.00 10.00      A   
ATOM   3871  CB  GLU A 408      20.870 -21.633   6.866  1.00 10.00      A   
ATOM   3872  CG  GLU A 408      22.020 -22.334   6.162  1.00 10.00      A   
ATOM   3873  CD  GLU A 408      23.067 -21.361   5.678  1.00 10.00      A   
ATOM   3874  OE1 GLU A 408      23.554 -20.561   6.498  1.00 10.00      A   
ATOM   3875  OE2 GLU A 408      23.414 -21.394   4.481  1.00 10.00      A   
ATOM   3876  C   GLU A 408      19.031 -21.520   5.171  1.00 10.00      A   
ATOM   3877  O   GLU A 408      18.130 -22.128   5.752  1.00 10.00      A   
ATOM   3878  N   PRO A 409      19.144 -21.520   3.839  1.00 10.00      A   
ATOM   3879  CA  PRO A 409      18.235 -22.265   2.969  1.00 10.00      A   
ATOM   3880  CB  PRO A 409      18.624 -21.817   1.552  1.00 10.00      A   
ATOM   3881  CG  PRO A 409      19.504 -20.624   1.733  1.00 10.00      A   
ATOM   3882  CD  PRO A 409      20.157 -20.783   3.073  1.00 10.00      A   
ATOM   3883  C   PRO A 409      18.433 -23.776   3.104  1.00 10.00      A   
ATOM   3884  O   PRO A 409      19.555 -24.255   3.291  1.00 10.00      A   
ATOM   3885  N   LYS A 410      17.330 -24.512   3.021  1.00 10.00      A   
ATOM   3886  HN  LYS A 410      16.471 -24.053   2.896  1.00 10.00      A   
ATOM   3887  CA  LYS A 410      17.343 -25.974   3.116  1.00 10.00      A   
ATOM   3888  CB  LYS A 410      18.190 -26.609   2.002  1.00 10.00      A   
ATOM   3889  CG  LYS A 410      17.755 -26.258   0.588  1.00 10.00      A   
ATOM   3890  CD  LYS A 410      18.812 -26.682  -0.417  1.00 10.00      A   
ATOM   3891  CE  LYS A 410      18.502 -26.178  -1.816  1.00 10.00      A   
ATOM   3892  NZ  LYS A 410      19.714 -26.199  -2.680  1.00 10.00      A   
ATOM   3893  HZ1 LYS A 410      20.334 -25.395  -2.450  1.00 10.00      A   
ATOM   3894  HZ2 LYS A 410      19.445 -26.133  -3.682  1.00 10.00      A   
ATOM   3895  HZ3 LYS A 410      20.244 -27.082  -2.535  1.00 10.00      A   
ATOM   3896  C   LYS A 410      17.798 -26.468   4.490  1.00 10.00      A   
ATOM   3897  O   LYS A 410      18.361 -27.556   4.612  1.00 10.00      A   
ATOM   3898  N   ALA A 411      17.549 -25.674   5.522  1.00 10.00      A   
ATOM   3899  HN  ALA A 411      17.106 -24.814   5.369  1.00 10.00      A   
ATOM   3900  CA  ALA A 411      17.925 -26.050   6.880  1.00 10.00      A   
ATOM   3901  CB  ALA A 411      18.213 -24.812   7.718  1.00 10.00      A   
ATOM   3902  C   ALA A 411      16.825 -26.888   7.527  1.00 10.00      A   
ATOM   3903  O   ALA A 411      15.687 -26.436   7.657  1.00 10.00      A   
ATOM   3904  N   PRO A 412      17.134 -28.132   7.910  1.00 10.00      A   
ATOM   3905  CA  PRO A 412      16.170 -29.025   8.547  1.00 10.00      A   
ATOM   3906  CB  PRO A 412      16.709 -30.398   8.151  1.00 10.00      A   
ATOM   3907  CG  PRO A 412      18.191 -30.218   8.113  1.00 10.00      A   
ATOM   3908  CD  PRO A 412      18.449 -28.778   7.740  1.00 10.00      A   
ATOM   3909  C   PRO A 412      16.193 -28.878  10.064  1.00 10.00      A   
ATOM   3910  O   PRO A 412      16.836 -27.970  10.597  1.00 10.00      A   
ATOM   3911  N   ASP A 413      15.490 -29.770  10.753  1.00 10.00      A   
ATOM   3912  HN  ASP A 413      14.989 -30.461  10.268  1.00 10.00      A   
ATOM   3913  CA  ASP A 413      15.441 -29.754  12.213  1.00 10.00      A   
ATOM   3914  CB  ASP A 413      14.539 -30.884  12.717  1.00 10.00      A   
ATOM   3915  CG  ASP A 413      14.236 -30.801  14.201  1.00 10.00      A   
ATOM   3916  OD1 ASP A 413      15.149 -31.052  15.008  1.00 10.00      A   
ATOM   3917  OD2 ASP A 413      13.078 -30.506  14.564  1.00 10.00      A   
ATOM   3918  C   ASP A 413      16.855 -29.916  12.770  1.00 10.00      A   
ATOM   3919  O   ASP A 413      17.599 -30.786  12.334  1.00 10.00      A   
ATOM   3920  N   TYR A 414      17.229 -29.077  13.723  1.00 10.00      A   
ATOM   3921  HN  TYR A 414      16.595 -28.408  14.050  1.00 10.00      A   
ATOM   3922  CA  TYR A 414      18.575 -29.128  14.296  1.00 10.00      A   
ATOM   3923  CB  TYR A 414      18.958 -27.783  14.920  1.00 10.00      A   
ATOM   3924  CG  TYR A 414      18.020 -27.334  16.016  1.00 10.00      A   
ATOM   3925  CD1 TYR A 414      18.332 -27.542  17.353  1.00 10.00      A   
ATOM   3926  CD2 TYR A 414      16.820 -26.706  15.713  1.00 10.00      A   
ATOM   3927  CE1 TYR A 414      17.473 -27.139  18.355  1.00 10.00      A   
ATOM   3928  CE2 TYR A 414      15.958 -26.301  16.707  1.00 10.00      A   
ATOM   3929  CZ  TYR A 414      16.289 -26.520  18.025  1.00 10.00      A   
ATOM   3930  OH  TYR A 414      15.428 -26.118  19.016  1.00 10.00      A   
ATOM   3931  HH  TYR A 414      15.549 -25.164  19.166  1.00 10.00      A   
ATOM   3932  C   TYR A 414      18.760 -30.261  15.306  1.00 10.00      A   
ATOM   3933  O   TYR A 414      19.881 -30.518  15.756  1.00 10.00      A   
ATOM   3934  N   LEU A 415      17.675 -30.930  15.666  1.00 10.00      A   
ATOM   3935  HN  LEU A 415      16.800 -30.688  15.273  1.00 10.00      A   
ATOM   3936  CA  LEU A 415      17.741 -32.025  16.623  1.00 10.00      A   
ATOM   3937  CB  LEU A 415      16.692 -31.855  17.727  1.00 10.00      A   
ATOM   3938  CG  LEU A 415      16.938 -30.722  18.724  1.00 10.00      A   
ATOM   3939  CD1 LEU A 415      15.770 -30.592  19.686  1.00 10.00      A   
ATOM   3940  CD2 LEU A 415      18.232 -30.945  19.483  1.00 10.00      A   
ATOM   3941  C   LEU A 415      17.579 -33.382  15.936  1.00 10.00      A   
ATOM   3942  O   LEU A 415      18.378 -34.293  16.154  1.00 10.00      A   
ATOM   3943  N   THR A 416      16.550 -33.517  15.111  1.00 10.00      A   
ATOM   3944  HN  THR A 416      15.933 -32.759  14.973  1.00 10.00      A   
ATOM   3945  CA  THR A 416      16.300 -34.775  14.412  1.00 10.00      A   
ATOM   3946  CB  THR A 416      14.792 -35.033  14.240  1.00 10.00      A   
ATOM   3947  OG1 THR A 416      14.172 -33.876  13.672  1.00 10.00      A   
ATOM   3948  HG1 THR A 416      13.215 -34.005  13.641  1.00 10.00      A   
ATOM   3949  CG2 THR A 416      14.150 -35.335  15.585  1.00 10.00      A   
ATOM   3950  C   THR A 416      16.977 -34.806  13.044  1.00 10.00      A   
ATOM   3951  O   THR A 416      17.195 -35.877  12.475  1.00 10.00      A   
ATOM   3952  N   LEU A 417      17.300 -33.622  12.526  1.00 10.00      A   
ATOM   3953  HN  LEU A 417      17.090 -32.811  13.036  1.00 10.00      A   
ATOM   3954  CA  LEU A 417      17.951 -33.478  11.222  1.00 10.00      A   
ATOM   3955  CB  LEU A 417      19.303 -34.195  11.164  1.00 10.00      A   
ATOM   3956  CG  LEU A 417      20.409 -33.585  12.023  1.00 10.00      A   
ATOM   3957  CD1 LEU A 417      21.658 -34.446  11.981  1.00 10.00      A   
ATOM   3958  CD2 LEU A 417      20.719 -32.165  11.572  1.00 10.00      A   
ATOM   3959  C   LEU A 417      17.038 -33.896  10.079  1.00 10.00      A   
ATOM   3960  O   LEU A 417      17.498 -34.218   8.983  1.00 10.00      A   
ATOM   3961  N   GLU A 418      15.737 -33.866  10.338  1.00 10.00      A   
ATOM   3962  HN  GLU A 418      15.435 -33.584  11.228  1.00 10.00      A   
ATOM   3963  CA  GLU A 418      14.750 -34.232   9.339  1.00 10.00      A   
ATOM   3964  CB  GLU A 418      13.716 -35.192   9.934  1.00 10.00      A   
ATOM   3965  CG  GLU A 418      14.260 -36.584  10.220  1.00 10.00      A   
ATOM   3966  CD  GLU A 418      13.190 -37.652  10.121  1.00 10.00      A   
ATOM   3967  OE1 GLU A 418      13.091 -38.302   9.058  1.00 10.00      A   
ATOM   3968  OE2 GLU A 418      12.428 -37.834  11.093  1.00 10.00      A   
ATOM   3969  C   GLU A 418      14.067 -32.986   8.782  1.00 10.00      A   
ATOM   3970  O   GLU A 418      14.089 -31.926   9.415  1.00 10.00      A   
ATOM   3971  N   PRO A 419      13.475 -33.088   7.577  1.00 10.00      A   
ATOM   3972  CA  PRO A 419      12.779 -31.966   6.931  1.00 10.00      A   
ATOM   3973  CB  PRO A 419      12.215 -32.582   5.647  1.00 10.00      A   
ATOM   3974  CG  PRO A 419      13.075 -33.769   5.390  1.00 10.00      A   
ATOM   3975  CD  PRO A 419      13.450 -34.300   6.741  1.00 10.00      A   
ATOM   3976  C   PRO A 419      11.643 -31.424   7.795  1.00 10.00      A   
ATOM   3977  O   PRO A 419      11.060 -32.151   8.600  1.00 10.00      A   
ATOM   3978  N   LEU A 420      11.314 -30.153   7.600  1.00 10.00      A   
ATOM   3979  HN  LEU A 420      11.784 -29.644   6.902  1.00 10.00      A   
ATOM   3980  CA  LEU A 420      10.264 -29.494   8.370  1.00 10.00      A   
ATOM   3981  CB  LEU A 420      10.566 -27.998   8.493  1.00 10.00      A   
ATOM   3982  CG  LEU A 420      11.951 -27.631   9.039  1.00 10.00      A   
ATOM   3983  CD1 LEU A 420      12.180 -26.131   8.947  1.00 10.00      A   
ATOM   3984  CD2 LEU A 420      12.109 -28.108  10.474  1.00 10.00      A   
ATOM   3985  C   LEU A 420       8.892 -29.702   7.732  1.00 10.00      A   
ATOM   3986  O   LEU A 420       7.951 -28.945   7.995  1.00 10.00      A   
ATOM   3987  N   ASP A 421       8.786 -30.737   6.903  1.00 10.00      A   
ATOM   3988  HN  ASP A 421       9.574 -31.300   6.750  1.00 10.00      A   
ATOM   3989  CA  ASP A 421       7.539 -31.059   6.212  1.00 10.00      A   
ATOM   3990  CB  ASP A 421       7.680 -32.348   5.389  1.00 10.00      A   
ATOM   3991  CG  ASP A 421       8.592 -32.221   4.180  1.00 10.00      A   
ATOM   3992  OD1 ASP A 421       8.326 -31.378   3.303  1.00 10.00      A   
ATOM   3993  OD2 ASP A 421       9.572 -32.988   4.092  1.00 10.00      A   
ATOM   3994  C   ASP A 421       6.386 -31.216   7.198  1.00 10.00      A   
ATOM   3995  O   ASP A 421       5.347 -30.569   7.065  1.00 10.00      A   
ATOM   3996  N   ILE A 422       6.582 -32.071   8.200  1.00 10.00      A   
ATOM   3997  HN  ILE A 422       7.436 -32.545   8.260  1.00 10.00      A   
ATOM   3998  CA  ILE A 422       5.559 -32.320   9.209  1.00 10.00      A   
ATOM   3999  CB  ILE A 422       5.921 -33.503  10.133  1.00 10.00      A   
ATOM   4000  CG1 ILE A 422       7.362 -33.385  10.641  1.00 10.00      A   
ATOM   4001  CG2 ILE A 422       5.710 -34.826   9.410  1.00 10.00      A   
ATOM   4002  CD1 ILE A 422       7.677 -34.304  11.801  1.00 10.00      A   
ATOM   4003  C   ILE A 422       5.267 -31.078  10.048  1.00 10.00      A   
ATOM   4004  O   ILE A 422       4.123 -30.842  10.438  1.00 10.00      A   
ATOM   4005  N   GLY A 423       6.300 -30.286  10.314  1.00 10.00      A   
ATOM   4006  HN  GLY A 423       7.189 -30.523   9.970  1.00 10.00      A   
ATOM   4007  CA  GLY A 423       6.129 -29.080  11.099  1.00 10.00      A   
ATOM   4008  C   GLY A 423       5.218 -28.084  10.417  1.00 10.00      A   
ATOM   4009  O   GLY A 423       4.206 -27.667  10.980  1.00 10.00      A   
ATOM   4010  N   PHE A 424       5.566 -27.713   9.192  1.00 10.00      A   
ATOM   4011  HN  PHE A 424       6.383 -28.090   8.788  1.00 10.00      A   
ATOM   4012  CA  PHE A 424       4.767 -26.764   8.433  1.00 10.00      A   
ATOM   4013  CB  PHE A 424       5.522 -26.285   7.193  1.00 10.00      A   
ATOM   4014  CG  PHE A 424       6.394 -25.084   7.436  1.00 10.00      A   
ATOM   4015  CD1 PHE A 424       7.771 -25.211   7.502  1.00 10.00      A   
ATOM   4016  CD2 PHE A 424       5.834 -23.826   7.593  1.00 10.00      A   
ATOM   4017  CE1 PHE A 424       8.575 -24.107   7.719  1.00 10.00      A   
ATOM   4018  CE2 PHE A 424       6.631 -22.719   7.813  1.00 10.00      A   
ATOM   4019  CZ  PHE A 424       8.005 -22.858   7.877  1.00 10.00      A   
ATOM   4020  C   PHE A 424       3.425 -27.382   8.055  1.00 10.00      A   
ATOM   4021  O   PHE A 424       2.417 -26.683   7.924  1.00 10.00      A   
ATOM   4022  N   GLY A 425       3.423 -28.702   7.892  1.00 10.00      A   
ATOM   4023  HN  GLY A 425       4.268 -29.199   7.980  1.00 10.00      A   
ATOM   4024  CA  GLY A 425       2.208 -29.414   7.555  1.00 10.00      A   
ATOM   4025  C   GLY A 425       1.205 -29.395   8.689  1.00 10.00      A   
ATOM   4026  O   GLY A 425       0.001 -29.477   8.462  1.00 10.00      A   
ATOM   4027  N   ALA A 426       1.704 -29.295   9.916  1.00 10.00      A   
ATOM   4028  HN  ALA A 426       2.676 -29.257  10.036  1.00 10.00      A   
ATOM   4029  CA  ALA A 426       0.845 -29.246  11.088  1.00 10.00      A   
ATOM   4030  CB  ALA A 426       1.636 -29.583  12.340  1.00 10.00      A   
ATOM   4031  C   ALA A 426       0.225 -27.864  11.206  1.00 10.00      A   
ATOM   4032  O   ALA A 426      -0.897 -27.714  11.685  1.00 10.00      A   
ATOM   4033  N   ILE A 427       0.966 -26.857  10.745  1.00 10.00      A   
ATOM   4034  HN  ILE A 427       1.852 -27.051  10.373  1.00 10.00      A   
ATOM   4035  CA  ILE A 427       0.499 -25.476  10.780  1.00 10.00      A   
ATOM   4036  CB  ILE A 427       1.563 -24.509  10.202  1.00 10.00      A   
ATOM   4037  CG1 ILE A 427       2.861 -24.567  11.014  1.00 10.00      A   
ATOM   4038  CG2 ILE A 427       1.043 -23.077  10.124  1.00 10.00      A   
ATOM   4039  CD1 ILE A 427       2.707 -24.137  12.457  1.00 10.00      A   
ATOM   4040  C   ILE A 427      -0.789 -25.340   9.976  1.00 10.00      A   
ATOM   4041  O   ILE A 427      -1.800 -24.862  10.486  1.00 10.00      A   
ATOM   4042  N   VAL A 428      -0.756 -25.799   8.728  1.00 10.00      A   
ATOM   4043  HN  VAL A 428       0.072 -26.202   8.386  1.00 10.00      A   
ATOM   4044  CA  VAL A 428      -1.923 -25.717   7.854  1.00 10.00      A   
ATOM   4045  CB  VAL A 428      -1.565 -25.969   6.370  1.00 10.00      A   
ATOM   4046  CG1 VAL A 428      -0.651 -24.874   5.846  1.00 10.00      A   
ATOM   4047  CG2 VAL A 428      -0.920 -27.333   6.181  1.00 10.00      A   
ATOM   4048  C   VAL A 428      -3.026 -26.679   8.292  1.00 10.00      A   
ATOM   4049  O   VAL A 428      -4.182 -26.530   7.897  1.00 10.00      A   
ATOM   4050  N   GLU A 429      -2.663 -27.654   9.116  1.00 10.00      A   
ATOM   4051  HN  GLU A 429      -1.726 -27.713   9.401  1.00 10.00      A   
ATOM   4052  CA  GLU A 429      -3.617 -28.641   9.610  1.00 10.00      A   
ATOM   4053  CB  GLU A 429      -2.874 -29.869  10.148  1.00 10.00      A   
ATOM   4054  CG  GLU A 429      -3.758 -31.078  10.425  1.00 10.00      A   
ATOM   4055  CD  GLU A 429      -2.962 -32.294  10.857  1.00 10.00      A   
ATOM   4056  OE1 GLU A 429      -2.745 -32.466  12.074  1.00 10.00      A   
ATOM   4057  OE2 GLU A 429      -2.549 -33.085   9.979  1.00 10.00      A   
ATOM   4058  C   GLU A 429      -4.510 -28.038  10.696  1.00 10.00      A   
ATOM   4059  O   GLU A 429      -5.661 -28.442  10.863  1.00 10.00      A   
ATOM   4060  N   HIS A 430      -3.975 -27.062  11.424  1.00 10.00      A   
ATOM   4061  HN  HIS A 430      -3.053 -26.783  11.244  1.00 10.00      A   
ATOM   4062  CA  HIS A 430      -4.724 -26.405  12.495  1.00 10.00      A   
ATOM   4063  CB  HIS A 430      -3.897 -26.326  13.779  1.00 10.00      A   
ATOM   4064  CG  HIS A 430      -3.839 -27.612  14.540  1.00 10.00      A   
ATOM   4065  ND1 HIS A 430      -4.690 -27.858  15.589  1.00 10.00      A   
ATOM   4066  CD2 HIS A 430      -3.027 -28.684  14.363  1.00 10.00      A   
ATOM   4067  CE1 HIS A 430      -4.384 -29.067  16.027  1.00 10.00      A   
ATOM   4068  NE2 HIS A 430      -3.386 -29.601  15.316  1.00 10.00      A   
ATOM   4069  HE2 HIS A 430      -2.989 -30.491  15.445  1.00 10.00      A   
ATOM   4070  C   HIS A 430      -5.214 -25.018  12.089  1.00 10.00      A   
ATOM   4071  O   HIS A 430      -6.326 -24.616  12.441  1.00 10.00      A   
ATOM   4072  N   CYS A 431      -4.389 -24.286  11.349  1.00 10.00      A   
ATOM   4073  HN  CYS A 431      -3.513 -24.655  11.096  1.00 10.00      A   
ATOM   4074  CA  CYS A 431      -4.752 -22.946  10.903  1.00 10.00      A   
ATOM   4075  CB  CYS A 431      -3.507 -22.136  10.521  1.00 10.00      A   
ATOM   4076  SG  CYS A 431      -2.246 -22.032  11.810  1.00 10.00      A   
ATOM   4077  HG  CYS A 431      -2.153 -23.228  12.382  1.00 10.00      A   
ATOM   4078  C   CYS A 431      -5.710 -23.003   9.720  1.00 10.00      A   
ATOM   4079  O   CYS A 431      -5.285 -23.099   8.568  1.00 10.00      A   
ATOM   4080  N   LYS A 432      -7.005 -22.950  10.004  1.00 10.00      A   
ATOM   4081  HN  LYS A 432      -7.288 -22.885  10.943  1.00 10.00      A   
ATOM   4082  CA  LYS A 432      -8.015 -22.993   8.953  1.00 10.00      A   
ATOM   4083  CB  LYS A 432      -9.311 -23.619   9.467  1.00 10.00      A   
ATOM   4084  CG  LYS A 432      -9.135 -24.970  10.141  1.00 10.00      A   
ATOM   4085  CD  LYS A 432      -8.725 -26.046   9.150  1.00 10.00      A   
ATOM   4086  CE  LYS A 432      -8.381 -27.343   9.864  1.00 10.00      A   
ATOM   4087  NZ  LYS A 432      -9.483 -27.795  10.751  1.00 10.00      A   
ATOM   4088  HZ1 LYS A 432      -9.294 -28.755  11.099  1.00 10.00      A   
ATOM   4089  HZ2 LYS A 432     -10.381 -27.801  10.233  1.00 10.00      A   
ATOM   4090  HZ3 LYS A 432      -9.571 -27.154  11.566  1.00 10.00      A   
ATOM   4091  C   LYS A 432      -8.282 -21.592   8.421  1.00 10.00      A   
ATOM   4092  O   LYS A 432      -8.858 -21.418   7.349  1.00 10.00      A   
ATOM   4093  N   ASP A 433      -7.863 -20.596   9.191  1.00 10.00      A   
ATOM   4094  HN  ASP A 433      -7.435 -20.807  10.046  1.00 10.00      A   
ATOM   4095  CA  ASP A 433      -8.033 -19.198   8.814  1.00 10.00      A   
ATOM   4096  CB  ASP A 433      -8.360 -18.344  10.048  1.00 10.00      A   
ATOM   4097  CG  ASP A 433      -9.845 -18.138  10.258  1.00 10.00      A   
ATOM   4098  OD1 ASP A 433     -10.405 -18.756  11.194  1.00 10.00      A   
ATOM   4099  OD2 ASP A 433     -10.456 -17.356   9.496  1.00 10.00      A   
ATOM   4100  C   ASP A 433      -6.759 -18.678   8.159  1.00 10.00      A   
ATOM   4101  O   ASP A 433      -6.642 -17.488   7.860  1.00 10.00      A   
ATOM   4102  N   LEU A 434      -5.811 -19.584   7.942  1.00 10.00      A   
ATOM   4103  HN  LEU A 434      -5.979 -20.516   8.196  1.00 10.00      A   
ATOM   4104  CA  LEU A 434      -4.535 -19.238   7.334  1.00 10.00      A   
ATOM   4105  CB  LEU A 434      -3.596 -20.446   7.342  1.00 10.00      A   
ATOM   4106  CG  LEU A 434      -2.113 -20.145   7.128  1.00 10.00      A   
ATOM   4107  CD1 LEU A 434      -1.551 -19.386   8.318  1.00 10.00      A   
ATOM   4108  CD2 LEU A 434      -1.341 -21.432   6.897  1.00 10.00      A   
ATOM   4109  C   LEU A 434      -4.721 -18.735   5.906  1.00 10.00      A   
ATOM   4110  O   LEU A 434      -5.175 -19.473   5.033  1.00 10.00      A   
ATOM   4111  N   ARG A 435      -4.369 -17.473   5.681  1.00 10.00      A   
ATOM   4112  HN  ARG A 435      -4.016 -16.935   6.424  1.00 10.00      A   
ATOM   4113  CA  ARG A 435      -4.497 -16.865   4.365  1.00 10.00      A   
ATOM   4114  CB  ARG A 435      -5.314 -15.567   4.435  1.00 10.00      A   
ATOM   4115  CG  ARG A 435      -6.713 -15.736   5.013  1.00 10.00      A   
ATOM   4116  CD  ARG A 435      -7.595 -14.528   4.722  1.00 10.00      A   
ATOM   4117  NE  ARG A 435      -7.010 -13.268   5.194  1.00 10.00      A   
ATOM   4118  HE  ARG A 435      -6.440 -12.770   4.557  1.00 10.00      A   
ATOM   4119  CZ  ARG A 435      -7.223 -12.742   6.407  1.00 10.00      A   
ATOM   4120  NH1 ARG A 435      -7.993 -13.366   7.291  1.00 10.00      A   
ATOM   4121 HH11 ARG A 435      -8.451 -14.264   7.040  1.00 10.00      A   
ATOM   4122 HH12 ARG A 435      -8.149 -12.954   8.242  1.00 10.00      A   
ATOM   4123  NH2 ARG A 435      -6.671 -11.584   6.731  1.00 10.00      A   
ATOM   4124 HH21 ARG A 435      -6.829 -11.169   7.676  1.00 10.00      A   
ATOM   4125 HH22 ARG A 435      -6.077 -11.077   6.036  1.00 10.00      A   
ATOM   4126  C   ARG A 435      -3.131 -16.604   3.738  1.00 10.00      A   
ATOM   4127  O   ARG A 435      -3.002 -16.556   2.519  1.00 10.00      A   
ATOM   4128  N   ARG A 436      -2.112 -16.453   4.574  1.00 10.00      A   
ATOM   4129  HN  ARG A 436      -2.265 -16.530   5.538  1.00 10.00      A   
ATOM   4130  CA  ARG A 436      -0.764 -16.189   4.089  1.00 10.00      A   
ATOM   4131  CB  ARG A 436      -0.416 -14.711   4.268  1.00 10.00      A   
ATOM   4132  CG  ARG A 436       0.847 -14.269   3.549  1.00 10.00      A   
ATOM   4133  CD  ARG A 436       1.000 -12.757   3.600  1.00 10.00      A   
ATOM   4134  NE  ARG A 436       2.259 -12.309   3.013  1.00 10.00      A   
ATOM   4135  HE  ARG A 436       3.034 -12.918   3.081  1.00 10.00      A   
ATOM   4136  CZ  ARG A 436       2.426 -11.139   2.399  1.00 10.00      A   
ATOM   4137  NH1 ARG A 436       1.423 -10.280   2.279  1.00 10.00      A   
ATOM   4138 HH11 ARG A 436       1.582  -9.369   1.794  1.00 10.00      A   
ATOM   4139 HH12 ARG A 436       0.478 -10.509   2.661  1.00 10.00      A   
ATOM   4140  NH2 ARG A 436       3.608 -10.824   1.903  1.00 10.00      A   
ATOM   4141 HH21 ARG A 436       4.405 -11.493   1.992  1.00 10.00      A   
ATOM   4142 HH22 ARG A 436       3.749  -9.903   1.421  1.00 10.00      A   
ATOM   4143  C   ARG A 436       0.243 -17.070   4.818  1.00 10.00      A   
ATOM   4144  O   ARG A 436       0.246 -17.132   6.050  1.00 10.00      A   
ATOM   4145  N   LEU A 437       1.089 -17.754   4.056  1.00 10.00      A   
ATOM   4146  HN  LEU A 437       1.041 -17.660   3.075  1.00 10.00      A   
ATOM   4147  CA  LEU A 437       2.089 -18.643   4.631  1.00 10.00      A   
ATOM   4148  CB  LEU A 437       1.557 -20.082   4.640  1.00 10.00      A   
ATOM   4149  CG  LEU A 437       2.533 -21.183   5.067  1.00 10.00      A   
ATOM   4150  CD1 LEU A 437       2.726 -21.185   6.576  1.00 10.00      A   
ATOM   4151  CD2 LEU A 437       2.045 -22.537   4.585  1.00 10.00      A   
ATOM   4152  C   LEU A 437       3.399 -18.576   3.852  1.00 10.00      A   
ATOM   4153  O   LEU A 437       3.405 -18.357   2.639  1.00 10.00      A   
ATOM   4154  N   SER A 438       4.505 -18.751   4.557  1.00 10.00      A   
ATOM   4155  HN  SER A 438       4.435 -18.897   5.525  1.00 10.00      A   
ATOM   4156  CA  SER A 438       5.823 -18.730   3.943  1.00 10.00      A   
ATOM   4157  CB  SER A 438       6.643 -17.586   4.530  1.00 10.00      A   
ATOM   4158  OG  SER A 438       5.813 -16.482   4.847  1.00 10.00      A   
ATOM   4159  HG  SER A 438       5.181 -16.337   4.130  1.00 10.00      A   
ATOM   4160  C   SER A 438       6.529 -20.059   4.191  1.00 10.00      A   
ATOM   4161  O   SER A 438       6.319 -20.693   5.225  1.00 10.00      A   
ATOM   4162  N   LEU A 439       7.347 -20.486   3.242  1.00 10.00      A   
ATOM   4163  HN  LEU A 439       7.469 -19.944   2.429  1.00 10.00      A   
ATOM   4164  CA  LEU A 439       8.069 -21.745   3.374  1.00 10.00      A   
ATOM   4165  CB  LEU A 439       7.689 -22.705   2.241  1.00 10.00      A   
ATOM   4166  CG  LEU A 439       6.230 -23.172   2.208  1.00 10.00      A   
ATOM   4167  CD1 LEU A 439       5.999 -24.096   1.023  1.00 10.00      A   
ATOM   4168  CD2 LEU A 439       5.854 -23.866   3.509  1.00 10.00      A   
ATOM   4169  C   LEU A 439       9.575 -21.515   3.387  1.00 10.00      A   
ATOM   4170  O   LEU A 439      10.098 -20.751   2.578  1.00 10.00      A   
ATOM   4171  N   SER A 440      10.262 -22.166   4.318  1.00 10.00      A   
ATOM   4172  HN  SER A 440       9.785 -22.756   4.939  1.00 10.00      A   
ATOM   4173  CA  SER A 440      11.706 -22.053   4.443  1.00 10.00      A   
ATOM   4174  CB  SER A 440      12.085 -20.783   5.207  1.00 10.00      A   
ATOM   4175  OG  SER A 440      11.812 -19.623   4.440  1.00 10.00      A   
ATOM   4176  HG  SER A 440      11.246 -19.863   3.691  1.00 10.00      A   
ATOM   4177  C   SER A 440      12.262 -23.284   5.155  1.00 10.00      A   
ATOM   4178  O   SER A 440      11.553 -23.939   5.917  1.00 10.00      A   
ATOM   4179  N   GLY A 441      13.521 -23.596   4.896  1.00 10.00      A   
ATOM   4180  HN  GLY A 441      14.031 -23.047   4.264  1.00 10.00      A   
ATOM   4181  CA  GLY A 441      14.146 -24.747   5.519  1.00 10.00      A   
ATOM   4182  C   GLY A 441      14.139 -25.955   4.604  1.00 10.00      A   
ATOM   4183  O   GLY A 441      13.853 -25.832   3.409  1.00 10.00      A   
ATOM   4184  N   LEU A 442      14.459 -27.122   5.146  1.00 10.00      A   
ATOM   4185  HN  LEU A 442      14.683 -27.168   6.103  1.00 10.00      A   
ATOM   4186  CA  LEU A 442      14.474 -28.339   4.351  1.00 10.00      A   
ATOM   4187  CB  LEU A 442      15.388 -29.404   4.963  1.00 10.00      A   
ATOM   4188  CG  LEU A 442      15.588 -30.675   4.130  1.00 10.00      A   
ATOM   4189  CD1 LEU A 442      16.236 -30.349   2.793  1.00 10.00      A   
ATOM   4190  CD2 LEU A 442      16.415 -31.700   4.891  1.00 10.00      A   
ATOM   4191  C   LEU A 442      13.061 -28.873   4.197  1.00 10.00      A   
ATOM   4192  O   LEU A 442      12.488 -29.429   5.137  1.00 10.00      A   
ATOM   4193  N   LEU A 443      12.497 -28.669   3.021  1.00 10.00      A   
ATOM   4194  HN  LEU A 443      13.000 -28.191   2.328  1.00 10.00      A   
ATOM   4195  CA  LEU A 443      11.148 -29.121   2.728  1.00 10.00      A   
ATOM   4196  CB  LEU A 443      10.217 -27.914   2.595  1.00 10.00      A   
ATOM   4197  CG  LEU A 443      10.126 -26.994   3.813  1.00 10.00      A   
ATOM   4198  CD1 LEU A 443       9.522 -25.654   3.425  1.00 10.00      A   
ATOM   4199  CD2 LEU A 443       9.309 -27.648   4.915  1.00 10.00      A   
ATOM   4200  C   LEU A 443      11.130 -29.919   1.435  1.00 10.00      A   
ATOM   4201  O   LEU A 443      11.836 -29.582   0.478  1.00 10.00      A   
ATOM   4202  N   THR A 444      10.327 -30.968   1.403  1.00 10.00      A   
ATOM   4203  HN  THR A 444       9.770 -31.175   2.193  1.00 10.00      A   
ATOM   4204  CA  THR A 444      10.214 -31.803   0.220  1.00 10.00      A   
ATOM   4205  CB  THR A 444      10.421 -33.296   0.559  1.00 10.00      A   
ATOM   4206  OG1 THR A 444       9.467 -33.716   1.546  1.00 10.00      A   
ATOM   4207  HG1 THR A 444       9.611 -33.217   2.372  1.00 10.00      A   
ATOM   4208  CG2 THR A 444      11.828 -33.540   1.085  1.00 10.00      A   
ATOM   4209  C   THR A 444       8.840 -31.604  -0.400  1.00 10.00      A   
ATOM   4210  O   THR A 444       8.164 -30.624  -0.099  1.00 10.00      A   
ATOM   4211  N   ASP A 445       8.418 -32.522  -1.256  1.00 10.00      A   
ATOM   4212  HN  ASP A 445       8.991 -33.289  -1.464  1.00 10.00      A   
ATOM   4213  CA  ASP A 445       7.105 -32.418  -1.882  1.00 10.00      A   
ATOM   4214  CB  ASP A 445       7.010 -33.320  -3.113  1.00 10.00      A   
ATOM   4215  CG  ASP A 445       7.476 -32.631  -4.381  1.00 10.00      A   
ATOM   4216  OD1 ASP A 445       7.104 -33.086  -5.482  1.00 10.00      A   
ATOM   4217  OD2 ASP A 445       8.226 -31.639  -4.289  1.00 10.00      A   
ATOM   4218  C   ASP A 445       6.027 -32.787  -0.876  1.00 10.00      A   
ATOM   4219  O   ASP A 445       4.836 -32.579  -1.107  1.00 10.00      A   
ATOM   4220  N   LYS A 446       6.468 -33.314   0.260  1.00 10.00      A   
ATOM   4221  HN  LYS A 446       7.437 -33.424   0.385  1.00 10.00      A   
ATOM   4222  CA  LYS A 446       5.567 -33.725   1.323  1.00 10.00      A   
ATOM   4223  CB  LYS A 446       6.309 -34.533   2.384  1.00 10.00      A   
ATOM   4224  CG  LYS A 446       5.399 -35.324   3.308  1.00 10.00      A   
ATOM   4225  CD  LYS A 446       4.522 -36.292   2.531  1.00 10.00      A   
ATOM   4226  CE  LYS A 446       3.642 -37.116   3.455  1.00 10.00      A   
ATOM   4227  NZ  LYS A 446       2.794 -38.077   2.702  1.00 10.00      A   
ATOM   4228  HZ1 LYS A 446       3.378 -38.620   2.035  1.00 10.00      A   
ATOM   4229  HZ2 LYS A 446       2.056 -37.567   2.163  1.00 10.00      A   
ATOM   4230  HZ3 LYS A 446       2.334 -38.736   3.363  1.00 10.00      A   
ATOM   4231  C   LYS A 446       4.855 -32.531   1.954  1.00 10.00      A   
ATOM   4232  O   LYS A 446       3.654 -32.591   2.210  1.00 10.00      A   
ATOM   4233  N   VAL A 447       5.588 -31.448   2.206  1.00 10.00      A   
ATOM   4234  HN  VAL A 447       6.553 -31.457   2.012  1.00 10.00      A   
ATOM   4235  CA  VAL A 447       4.992 -30.251   2.793  1.00 10.00      A   
ATOM   4236  CB  VAL A 447       6.043 -29.173   3.149  1.00 10.00      A   
ATOM   4237  CG1 VAL A 447       6.696 -28.583   1.908  1.00 10.00      A   
ATOM   4238  CG2 VAL A 447       5.437 -28.084   4.018  1.00 10.00      A   
ATOM   4239  C   VAL A 447       3.923 -29.679   1.865  1.00 10.00      A   
ATOM   4240  O   VAL A 447       2.873 -29.210   2.313  1.00 10.00      A   
ATOM   4241  N   PHE A 448       4.177 -29.762   0.561  1.00 10.00      A   
ATOM   4242  HN  PHE A 448       5.021 -30.165   0.265  1.00 10.00      A   
ATOM   4243  CA  PHE A 448       3.234 -29.270  -0.432  1.00 10.00      A   
ATOM   4244  CB  PHE A 448       3.878 -29.224  -1.820  1.00 10.00      A   
ATOM   4245  CG  PHE A 448       5.052 -28.289  -1.908  1.00 10.00      A   
ATOM   4246  CD1 PHE A 448       6.344 -28.779  -1.913  1.00 10.00      A   
ATOM   4247  CD2 PHE A 448       4.861 -26.919  -1.980  1.00 10.00      A   
ATOM   4248  CE1 PHE A 448       7.424 -27.922  -1.985  1.00 10.00      A   
ATOM   4249  CE2 PHE A 448       5.936 -26.057  -2.054  1.00 10.00      A   
ATOM   4250  CZ  PHE A 448       7.221 -26.558  -2.055  1.00 10.00      A   
ATOM   4251  C   PHE A 448       2.001 -30.159  -0.450  1.00 10.00      A   
ATOM   4252  O   PHE A 448       0.895 -29.704  -0.735  1.00 10.00      A   
ATOM   4253  N   GLU A 449       2.203 -31.430  -0.129  1.00 10.00      A   
ATOM   4254  HN  GLU A 449       3.117 -31.731   0.076  1.00 10.00      A   
ATOM   4255  CA  GLU A 449       1.116 -32.391  -0.077  1.00 10.00      A   
ATOM   4256  CB  GLU A 449       1.680 -33.785   0.193  1.00 10.00      A   
ATOM   4257  CG  GLU A 449       0.682 -34.920   0.061  1.00 10.00      A   
ATOM   4258  CD  GLU A 449       1.311 -36.255   0.382  1.00 10.00      A   
ATOM   4259  OE1 GLU A 449       2.306 -36.620  -0.270  1.00 10.00      A   
ATOM   4260  OE2 GLU A 449       0.822 -36.946   1.299  1.00 10.00      A   
ATOM   4261  C   GLU A 449       0.135 -31.989   1.021  1.00 10.00      A   
ATOM   4262  O   GLU A 449      -1.082 -32.055   0.840  1.00 10.00      A   
ATOM   4263  N   TYR A 450       0.679 -31.554   2.156  1.00 10.00      A   
ATOM   4264  HN  TYR A 450       1.656 -31.529   2.240  1.00 10.00      A   
ATOM   4265  CA  TYR A 450      -0.146 -31.116   3.273  1.00 10.00      A   
ATOM   4266  CB  TYR A 450       0.706 -30.866   4.525  1.00 10.00      A   
ATOM   4267  CG  TYR A 450       1.551 -32.036   4.978  1.00 10.00      A   
ATOM   4268  CD1 TYR A 450       2.925 -31.902   5.115  1.00 10.00      A   
ATOM   4269  CD2 TYR A 450       0.981 -33.270   5.273  1.00 10.00      A   
ATOM   4270  CE1 TYR A 450       3.710 -32.959   5.531  1.00 10.00      A   
ATOM   4271  CE2 TYR A 450       1.761 -34.335   5.690  1.00 10.00      A   
ATOM   4272  CZ  TYR A 450       3.126 -34.172   5.816  1.00 10.00      A   
ATOM   4273  OH  TYR A 450       3.908 -35.227   6.230  1.00 10.00      A   
ATOM   4274  HH  TYR A 450       4.807 -34.913   6.397  1.00 10.00      A   
ATOM   4275  C   TYR A 450      -0.861 -29.823   2.894  1.00 10.00      A   
ATOM   4276  O   TYR A 450      -2.057 -29.653   3.152  1.00 10.00      A   
ATOM   4277  N   ILE A 451      -0.109 -28.918   2.271  1.00 10.00      A   
ATOM   4278  HN  ILE A 451       0.838 -29.123   2.102  1.00 10.00      A   
ATOM   4279  CA  ILE A 451      -0.640 -27.628   1.839  1.00 10.00      A   
ATOM   4280  CB  ILE A 451       0.460 -26.762   1.179  1.00 10.00      A   
ATOM   4281  CG1 ILE A 451       1.516 -26.368   2.215  1.00 10.00      A   
ATOM   4282  CG2 ILE A 451      -0.135 -25.523   0.525  1.00 10.00      A   
ATOM   4283  CD1 ILE A 451       2.732 -25.686   1.628  1.00 10.00      A   
ATOM   4284  C   ILE A 451      -1.801 -27.808   0.863  1.00 10.00      A   
ATOM   4285  O   ILE A 451      -2.855 -27.199   1.022  1.00 10.00      A   
ATOM   4286  N   GLY A 452      -1.619 -28.680  -0.114  1.00 10.00      A   
ATOM   4287  HN  GLY A 452      -0.766 -29.171  -0.169  1.00 10.00      A   
ATOM   4288  CA  GLY A 452      -2.654 -28.916  -1.106  1.00 10.00      A   
ATOM   4289  C   GLY A 452      -3.819 -29.746  -0.595  1.00 10.00      A   
ATOM   4290  O   GLY A 452      -4.663 -30.179  -1.377  1.00 10.00      A   
ATOM   4291  N   THR A 453      -3.867 -29.983   0.705  1.00 10.00      A   
ATOM   4292  HN  THR A 453      -3.157 -29.635   1.284  1.00 10.00      A   
ATOM   4293  CA  THR A 453      -4.946 -30.757   1.289  1.00 10.00      A   
ATOM   4294  CB  THR A 453      -4.436 -32.120   1.800  1.00 10.00      A   
ATOM   4295  OG1 THR A 453      -3.699 -32.773   0.755  1.00 10.00      A   
ATOM   4296  HG1 THR A 453      -2.778 -32.469   0.771  1.00 10.00      A   
ATOM   4297  CG2 THR A 453      -5.595 -33.010   2.223  1.00 10.00      A   
ATOM   4298  C   THR A 453      -5.622 -29.990   2.425  1.00 10.00      A   
ATOM   4299  O   THR A 453      -6.842 -30.042   2.582  1.00 10.00      A   
ATOM   4300  N   TYR A 454      -4.832 -29.263   3.202  1.00 10.00      A   
ATOM   4301  HN  TYR A 454      -3.867 -29.240   3.021  1.00 10.00      A   
ATOM   4302  CA  TYR A 454      -5.366 -28.509   4.326  1.00 10.00      A   
ATOM   4303  CB  TYR A 454      -4.468 -28.662   5.556  1.00 10.00      A   
ATOM   4304  CG  TYR A 454      -4.347 -30.080   6.066  1.00 10.00      A   
ATOM   4305  CD1 TYR A 454      -3.104 -30.690   6.187  1.00 10.00      A   
ATOM   4306  CD2 TYR A 454      -5.471 -30.808   6.435  1.00 10.00      A   
ATOM   4307  CE1 TYR A 454      -2.984 -31.983   6.660  1.00 10.00      A   
ATOM   4308  CE2 TYR A 454      -5.361 -32.100   6.906  1.00 10.00      A   
ATOM   4309  CZ  TYR A 454      -4.117 -32.683   7.018  1.00 10.00      A   
ATOM   4310  OH  TYR A 454      -4.007 -33.972   7.492  1.00 10.00      A   
ATOM   4311  HH  TYR A 454      -3.497 -33.971   8.315  1.00 10.00      A   
ATOM   4312  C   TYR A 454      -5.553 -27.031   4.000  1.00 10.00      A   
ATOM   4313  O   TYR A 454      -6.559 -26.430   4.379  1.00 10.00      A   
ATOM   4314  N   ALA A 455      -4.594 -26.448   3.295  1.00 10.00      A   
ATOM   4315  HN  ALA A 455      -3.835 -26.978   2.984  1.00 10.00      A   
ATOM   4316  CA  ALA A 455      -4.659 -25.034   2.953  1.00 10.00      A   
ATOM   4317  CB  ALA A 455      -3.276 -24.495   2.617  1.00 10.00      A   
ATOM   4318  C   ALA A 455      -5.642 -24.778   1.819  1.00 10.00      A   
ATOM   4319  O   ALA A 455      -5.304 -24.904   0.642  1.00 10.00      A   
ATOM   4320  N   LYS A 456      -6.870 -24.445   2.181  1.00 10.00      A   
ATOM   4321  HN  LYS A 456      -7.086 -24.394   3.139  1.00 10.00      A   
ATOM   4322  CA  LYS A 456      -7.906 -24.168   1.198  1.00 10.00      A   
ATOM   4323  CB  LYS A 456      -9.181 -24.948   1.525  1.00 10.00      A   
ATOM   4324  CG  LYS A 456      -9.168 -26.395   1.059  1.00 10.00      A   
ATOM   4325  CD  LYS A 456      -9.187 -26.490  -0.459  1.00 10.00      A   
ATOM   4326  CE  LYS A 456      -9.553 -27.891  -0.920  1.00 10.00      A   
ATOM   4327  NZ  LYS A 456      -9.373 -28.055  -2.386  1.00 10.00      A   
ATOM   4328  HZ1 LYS A 456      -9.797 -28.950  -2.701  1.00 10.00      A   
ATOM   4329  HZ2 LYS A 456      -8.357 -28.064  -2.621  1.00 10.00      A   
ATOM   4330  HZ3 LYS A 456      -9.826 -27.263  -2.898  1.00 10.00      A   
ATOM   4331  C   LYS A 456      -8.213 -22.678   1.136  1.00 10.00      A   
ATOM   4332  O   LYS A 456      -8.545 -22.149   0.073  1.00 10.00      A   
ATOM   4333  N   LYS A 457      -8.070 -22.007   2.274  1.00 10.00      A   
ATOM   4334  HN  LYS A 457      -7.755 -22.486   3.071  1.00 10.00      A   
ATOM   4335  CA  LYS A 457      -8.346 -20.578   2.376  1.00 10.00      A   
ATOM   4336  CB  LYS A 457      -9.027 -20.253   3.713  1.00 10.00      A   
ATOM   4337  CG  LYS A 457     -10.505 -20.612   3.770  1.00 10.00      A   
ATOM   4338  CD  LYS A 457     -11.320 -19.776   2.793  1.00 10.00      A   
ATOM   4339  CE  LYS A 457     -12.810 -19.861   3.089  1.00 10.00      A   
ATOM   4340  NZ  LYS A 457     -13.357 -21.227   2.870  1.00 10.00      A   
ATOM   4341  HZ1 LYS A 457     -12.920 -21.901   3.531  1.00 10.00      A   
ATOM   4342  HZ2 LYS A 457     -13.164 -21.540   1.899  1.00 10.00      A   
ATOM   4343  HZ3 LYS A 457     -14.386 -21.227   3.023  1.00 10.00      A   
ATOM   4344  C   LYS A 457      -7.078 -19.746   2.219  1.00 10.00      A   
ATOM   4345  O   LYS A 457      -7.126 -18.516   2.285  1.00 10.00      A   
ATOM   4346  N   MET A 458      -5.945 -20.418   2.030  1.00 10.00      A   
ATOM   4347  HN  MET A 458      -5.966 -21.397   2.023  1.00 10.00      A   
ATOM   4348  CA  MET A 458      -4.669 -19.728   1.853  1.00 10.00      A   
ATOM   4349  CB  MET A 458      -3.499 -20.712   1.947  1.00 10.00      A   
ATOM   4350  CG  MET A 458      -2.141 -20.044   2.118  1.00 10.00      A   
ATOM   4351  SD  MET A 458      -0.798 -21.236   2.295  1.00 10.00      A   
ATOM   4352  CE  MET A 458      -0.862 -22.039   0.695  1.00 10.00      A   
ATOM   4353  C   MET A 458      -4.647 -19.003   0.514  1.00 10.00      A   
ATOM   4354  O   MET A 458      -4.799 -19.628  -0.538  1.00 10.00      A   
ATOM   4355  N   GLU A 459      -4.448 -17.692   0.559  1.00 10.00      A   
ATOM   4356  HN  GLU A 459      -4.295 -17.261   1.429  1.00 10.00      A   
ATOM   4357  CA  GLU A 459      -4.443 -16.871  -0.643  1.00 10.00      A   
ATOM   4358  CB  GLU A 459      -5.280 -15.611  -0.418  1.00 10.00      A   
ATOM   4359  CG  GLU A 459      -6.514 -15.842   0.440  1.00 10.00      A   
ATOM   4360  CD  GLU A 459      -7.716 -15.057  -0.035  1.00 10.00      A   
ATOM   4361  OE1 GLU A 459      -7.730 -13.822   0.132  1.00 10.00      A   
ATOM   4362  OE2 GLU A 459      -8.658 -15.668  -0.579  1.00 10.00      A   
ATOM   4363  C   GLU A 459      -3.035 -16.486  -1.087  1.00 10.00      A   
ATOM   4364  O   GLU A 459      -2.800 -16.231  -2.270  1.00 10.00      A   
ATOM   4365  N   MET A 460      -2.098 -16.441  -0.151  1.00 10.00      A   
ATOM   4366  HN  MET A 460      -2.328 -16.663   0.777  1.00 10.00      A   
ATOM   4367  CA  MET A 460      -0.728 -16.071  -0.484  1.00 10.00      A   
ATOM   4368  CB  MET A 460      -0.417 -14.642  -0.030  1.00 10.00      A   
ATOM   4369  CG  MET A 460       0.924 -14.117  -0.517  1.00 10.00      A   
ATOM   4370  SD  MET A 460       0.979 -12.318  -0.569  1.00 10.00      A   
ATOM   4371  CE  MET A 460       2.634 -12.045  -1.209  1.00 10.00      A   
ATOM   4372  C   MET A 460       0.277 -17.058   0.099  1.00 10.00      A   
ATOM   4373  O   MET A 460       0.202 -17.407   1.277  1.00 10.00      A   
ATOM   4374  N   LEU A 461       1.219 -17.494  -0.732  1.00 10.00      A   
ATOM   4375  HN  LEU A 461       1.237 -17.157  -1.654  1.00 10.00      A   
ATOM   4376  CA  LEU A 461       2.240 -18.445  -0.314  1.00 10.00      A   
ATOM   4377  CB  LEU A 461       1.819 -19.872  -0.683  1.00 10.00      A   
ATOM   4378  CG  LEU A 461       2.842 -20.977  -0.404  1.00 10.00      A   
ATOM   4379  CD1 LEU A 461       2.994 -21.207   1.089  1.00 10.00      A   
ATOM   4380  CD2 LEU A 461       2.450 -22.264  -1.109  1.00 10.00      A   
ATOM   4381  C   LEU A 461       3.587 -18.109  -0.951  1.00 10.00      A   
ATOM   4382  O   LEU A 461       3.693 -17.973  -2.171  1.00 10.00      A   
ATOM   4383  N   SER A 462       4.605 -17.952  -0.117  1.00 10.00      A   
ATOM   4384  HN  SER A 462       4.449 -18.035   0.850  1.00 10.00      A   
ATOM   4385  CA  SER A 462       5.945 -17.642  -0.591  1.00 10.00      A   
ATOM   4386  CB  SER A 462       6.508 -16.437   0.167  1.00 10.00      A   
ATOM   4387  OG  SER A 462       5.529 -15.418   0.308  1.00 10.00      A   
ATOM   4388  HG  SER A 462       5.713 -14.705  -0.327  1.00 10.00      A   
ATOM   4389  C   SER A 462       6.859 -18.856  -0.422  1.00 10.00      A   
ATOM   4390  O   SER A 462       7.134 -19.285   0.700  1.00 10.00      A   
ATOM   4391  N   VAL A 463       7.324 -19.406  -1.536  1.00 10.00      A   
ATOM   4392  HN  VAL A 463       7.094 -18.997  -2.404  1.00 10.00      A   
ATOM   4393  CA  VAL A 463       8.188 -20.584  -1.513  1.00 10.00      A   
ATOM   4394  CB  VAL A 463       7.611 -21.722  -2.381  1.00 10.00      A   
ATOM   4395  CG1 VAL A 463       8.376 -23.014  -2.150  1.00 10.00      A   
ATOM   4396  CG2 VAL A 463       6.126 -21.917  -2.116  1.00 10.00      A   
ATOM   4397  C   VAL A 463       9.587 -20.251  -2.018  1.00 10.00      A   
ATOM   4398  O   VAL A 463       9.751 -19.679  -3.098  1.00 10.00      A   
ATOM   4399  N   ALA A 464      10.595 -20.618  -1.236  1.00 10.00      A   
ATOM   4400  HN  ALA A 464      10.405 -21.074  -0.389  1.00 10.00      A   
ATOM   4401  CA  ALA A 464      11.978 -20.358  -1.603  1.00 10.00      A   
ATOM   4402  CB  ALA A 464      12.432 -19.036  -1.008  1.00 10.00      A   
ATOM   4403  C   ALA A 464      12.895 -21.493  -1.146  1.00 10.00      A   
ATOM   4404  O   ALA A 464      12.941 -21.821   0.043  1.00 10.00      A   
ATOM   4405  N   PHE A 465      13.615 -22.089  -2.101  1.00 10.00      A   
ATOM   4406  HN  PHE A 465      13.519 -21.779  -3.029  1.00 10.00      A   
ATOM   4407  CA  PHE A 465      14.543 -23.187  -1.817  1.00 10.00      A   
ATOM   4408  CB  PHE A 465      15.719 -22.716  -0.948  1.00 10.00      A   
ATOM   4409  CG  PHE A 465      16.647 -21.748  -1.628  1.00 10.00      A   
ATOM   4410  CD1 PHE A 465      16.393 -20.386  -1.601  1.00 10.00      A   
ATOM   4411  CD2 PHE A 465      17.777 -22.199  -2.289  1.00 10.00      A   
ATOM   4412  CE1 PHE A 465      17.247 -19.494  -2.221  1.00 10.00      A   
ATOM   4413  CE2 PHE A 465      18.636 -21.312  -2.911  1.00 10.00      A   
ATOM   4414  CZ  PHE A 465      18.371 -19.958  -2.877  1.00 10.00      A   
ATOM   4415  C   PHE A 465      13.836 -24.376  -1.164  1.00 10.00      A   
ATOM   4416  O   PHE A 465      14.289 -24.892  -0.142  1.00 10.00      A   
ATOM   4417  N   ALA A 466      12.734 -24.815  -1.757  1.00 10.00      A   
ATOM   4418  HN  ALA A 466      12.421 -24.383  -2.581  1.00 10.00      A   
ATOM   4419  CA  ALA A 466      11.981 -25.936  -1.215  1.00 10.00      A   
ATOM   4420  CB  ALA A 466      10.897 -25.436  -0.273  1.00 10.00      A   
ATOM   4421  C   ALA A 466      11.366 -26.757  -2.337  1.00 10.00      A   
ATOM   4422  O   ALA A 466      11.140 -26.244  -3.433  1.00 10.00      A   
ATOM   4423  N   GLY A 467      11.101 -28.028  -2.063  1.00 10.00      A   
ATOM   4424  HN  GLY A 467      11.321 -28.393  -1.175  1.00 10.00      A   
ATOM   4425  CA  GLY A 467      10.512 -28.891  -3.064  1.00 10.00      A   
ATOM   4426  C   GLY A 467      11.407 -30.063  -3.399  1.00 10.00      A   
ATOM   4427  O   GLY A 467      12.621 -30.005  -3.184  1.00 10.00      A   
ATOM   4428  N   ASP A 468      10.813 -31.129  -3.911  1.00 10.00      A   
ATOM   4429  HN  ASP A 468       9.831 -31.119  -4.043  1.00 10.00      A   
ATOM   4430  CA  ASP A 468      11.560 -32.323  -4.282  1.00 10.00      A   
ATOM   4431  CB  ASP A 468      11.142 -33.506  -3.404  1.00 10.00      A   
ATOM   4432  CG  ASP A 468      11.789 -34.817  -3.806  1.00 10.00      A   
ATOM   4433  OD1 ASP A 468      12.994 -34.822  -4.134  1.00 10.00      A   
ATOM   4434  OD2 ASP A 468      11.098 -35.857  -3.769  1.00 10.00      A   
ATOM   4435  C   ASP A 468      11.358 -32.654  -5.756  1.00 10.00      A   
ATOM   4436  O   ASP A 468      12.299 -33.056  -6.442  1.00 10.00      A   
ATOM   4437  N   SER A 469      10.136 -32.476  -6.242  1.00 10.00      A   
ATOM   4438  HN  SER A 469       9.417 -32.149  -5.644  1.00 10.00      A   
ATOM   4439  CA  SER A 469       9.827 -32.757  -7.639  1.00 10.00      A   
ATOM   4440  CB  SER A 469       9.476 -34.238  -7.828  1.00 10.00      A   
ATOM   4441  OG  SER A 469       8.642 -34.723  -6.783  1.00 10.00      A   
ATOM   4442  HG  SER A 469       8.206 -33.973  -6.334  1.00 10.00      A   
ATOM   4443  C   SER A 469       8.719 -31.844  -8.163  1.00 10.00      A   
ATOM   4444  O   SER A 469       8.395 -30.835  -7.541  1.00 10.00      A   
ATOM   4445  N   ASP A 470       8.138 -32.207  -9.305  1.00 10.00      A   
ATOM   4446  HN  ASP A 470       8.433 -33.029  -9.749  1.00 10.00      A   
ATOM   4447  CA  ASP A 470       7.076 -31.413  -9.920  1.00 10.00      A   
ATOM   4448  CB  ASP A 470       6.992 -31.698 -11.422  1.00 10.00      A   
ATOM   4449  CG  ASP A 470       8.186 -31.176 -12.192  1.00 10.00      A   
ATOM   4450  OD1 ASP A 470       8.201 -29.978 -12.541  1.00 10.00      A   
ATOM   4451  OD2 ASP A 470       9.114 -31.965 -12.470  1.00 10.00      A   
ATOM   4452  C   ASP A 470       5.721 -31.679  -9.277  1.00 10.00      A   
ATOM   4453  O   ASP A 470       4.723 -31.034  -9.612  1.00 10.00      A   
ATOM   4454  N   LEU A 471       5.682 -32.627  -8.352  1.00 10.00      A   
ATOM   4455  HN  LEU A 471       6.508 -33.099  -8.113  1.00 10.00      A   
ATOM   4456  CA  LEU A 471       4.437 -32.968  -7.671  1.00 10.00      A   
ATOM   4457  CB  LEU A 471       4.554 -34.301  -6.925  1.00 10.00      A   
ATOM   4458  CG  LEU A 471       4.969 -35.519  -7.755  1.00 10.00      A   
ATOM   4459  CD1 LEU A 471       4.890 -36.783  -6.916  1.00 10.00      A   
ATOM   4460  CD2 LEU A 471       4.108 -35.651  -9.002  1.00 10.00      A   
ATOM   4461  C   LEU A 471       4.025 -31.860  -6.711  1.00 10.00      A   
ATOM   4462  O   LEU A 471       2.846 -31.522  -6.611  1.00 10.00      A   
ATOM   4463  N   GLY A 472       5.012 -31.282  -6.029  1.00 10.00      A   
ATOM   4464  HN  GLY A 472       5.936 -31.599  -6.166  1.00 10.00      A   
ATOM   4465  CA  GLY A 472       4.753 -30.213  -5.078  1.00 10.00      A   
ATOM   4466  C   GLY A 472       4.020 -29.036  -5.696  1.00 10.00      A   
ATOM   4467  O   GLY A 472       3.157 -28.427  -5.063  1.00 10.00      A   
ATOM   4468  N   MET A 473       4.355 -28.724  -6.939  1.00 10.00      A   
ATOM   4469  HN  MET A 473       5.040 -29.258  -7.395  1.00 10.00      A   
ATOM   4470  CA  MET A 473       3.721 -27.619  -7.647  1.00 10.00      A   
ATOM   4471  CB  MET A 473       4.458 -27.336  -8.961  1.00 10.00      A   
ATOM   4472  CG  MET A 473       3.964 -26.109  -9.714  1.00 10.00      A   
ATOM   4473  SD  MET A 473       4.899 -25.796 -11.226  1.00 10.00      A   
ATOM   4474  CE  MET A 473       4.096 -24.313 -11.832  1.00 10.00      A   
ATOM   4475  C   MET A 473       2.259 -27.946  -7.920  1.00 10.00      A   
ATOM   4476  O   MET A 473       1.369 -27.120  -7.711  1.00 10.00      A   
ATOM   4477  N   HIS A 474       2.019 -29.172  -8.367  1.00 10.00      A   
ATOM   4478  HN  HIS A 474       2.771 -29.789  -8.491  1.00 10.00      A   
ATOM   4479  CA  HIS A 474       0.672 -29.629  -8.671  1.00 10.00      A   
ATOM   4480  CB  HIS A 474       0.722 -31.005  -9.347  1.00 10.00      A   
ATOM   4481  CG  HIS A 474      -0.615 -31.545  -9.768  1.00 10.00      A   
ATOM   4482  ND1 HIS A 474      -1.065 -31.411 -11.059  1.00 10.00      A   
ATOM   4483  CD2 HIS A 474      -1.546 -32.205  -9.037  1.00 10.00      A   
ATOM   4484  CE1 HIS A 474      -2.255 -31.990 -11.090  1.00 10.00      A   
ATOM   4485  NE2 HIS A 474      -2.584 -32.481  -9.891  1.00 10.00      A   
ATOM   4486  HE2 HIS A 474      -3.420 -32.942  -9.658  1.00 10.00      A   
ATOM   4487  C   HIS A 474      -0.184 -29.685  -7.408  1.00 10.00      A   
ATOM   4488  O   HIS A 474      -1.356 -29.310  -7.430  1.00 10.00      A   
ATOM   4489  N   HIS A 475       0.418 -30.146  -6.312  1.00 10.00      A   
ATOM   4490  HN  HIS A 475       1.359 -30.424  -6.368  1.00 10.00      A   
ATOM   4491  CA  HIS A 475      -0.278 -30.265  -5.032  1.00 10.00      A   
ATOM   4492  CB  HIS A 475       0.647 -30.842  -3.959  1.00 10.00      A   
ATOM   4493  CG  HIS A 475       0.631 -32.336  -3.879  1.00 10.00      A   
ATOM   4494  ND1 HIS A 475      -0.389 -33.065  -3.306  1.00 10.00      A   
ATOM   4495  HD1 HIS A 475      -1.207 -32.699  -2.899  1.00 10.00      A   
ATOM   4496  CD2 HIS A 475       1.540 -33.245  -4.310  1.00 10.00      A   
ATOM   4497  CE1 HIS A 475      -0.077 -34.363  -3.405  1.00 10.00      A   
ATOM   4498  NE2 HIS A 475       1.087 -34.526  -4.009  1.00 10.00      A   
ATOM   4499  C   HIS A 475      -0.860 -28.938  -4.562  1.00 10.00      A   
ATOM   4500  O   HIS A 475      -1.977 -28.890  -4.059  1.00 10.00      A   
ATOM   4501  N   VAL A 476      -0.103 -27.863  -4.730  1.00 10.00      A   
ATOM   4502  HN  VAL A 476       0.780 -27.958  -5.148  1.00 10.00      A   
ATOM   4503  CA  VAL A 476      -0.560 -26.546  -4.309  1.00 10.00      A   
ATOM   4504  CB  VAL A 476       0.607 -25.544  -4.191  1.00 10.00      A   
ATOM   4505  CG1 VAL A 476       0.106 -24.168  -3.775  1.00 10.00      A   
ATOM   4506  CG2 VAL A 476       1.636 -26.053  -3.196  1.00 10.00      A   
ATOM   4507  C   VAL A 476      -1.616 -26.003  -5.264  1.00 10.00      A   
ATOM   4508  O   VAL A 476      -2.686 -25.564  -4.837  1.00 10.00      A   
ATOM   4509  N   LEU A 477      -1.319 -26.069  -6.557  1.00 10.00      A   
ATOM   4510  HN  LEU A 477      -0.457 -26.461  -6.827  1.00 10.00      A   
ATOM   4511  CA  LEU A 477      -2.223 -25.572  -7.590  1.00 10.00      A   
ATOM   4512  CB  LEU A 477      -1.561 -25.652  -8.966  1.00 10.00      A   
ATOM   4513  CG  LEU A 477      -0.354 -24.734  -9.181  1.00 10.00      A   
ATOM   4514  CD1 LEU A 477       0.435 -25.158 -10.410  1.00 10.00      A   
ATOM   4515  CD2 LEU A 477      -0.800 -23.284  -9.307  1.00 10.00      A   
ATOM   4516  C   LEU A 477      -3.567 -26.299  -7.593  1.00 10.00      A   
ATOM   4517  O   LEU A 477      -4.623 -25.665  -7.600  1.00 10.00      A   
ATOM   4518  N   SER A 478      -3.531 -27.622  -7.573  1.00 10.00      A   
ATOM   4519  HN  SER A 478      -2.659 -28.081  -7.553  1.00 10.00      A   
ATOM   4520  CA  SER A 478      -4.752 -28.417  -7.582  1.00 10.00      A   
ATOM   4521  CB  SER A 478      -4.547 -29.697  -8.395  1.00 10.00      A   
ATOM   4522  OG  SER A 478      -5.788 -30.298  -8.720  1.00 10.00      A   
ATOM   4523  HG  SER A 478      -6.248 -30.536  -7.902  1.00 10.00      A   
ATOM   4524  C   SER A 478      -5.195 -28.750  -6.160  1.00 10.00      A   
ATOM   4525  O   SER A 478      -6.022 -29.638  -5.940  1.00 10.00      A   
ATOM   4526  N   GLY A 479      -4.644 -28.031  -5.199  1.00 10.00      A   
ATOM   4527  HN  GLY A 479      -3.987 -27.339  -5.435  1.00 10.00      A   
ATOM   4528  CA  GLY A 479      -4.992 -28.258  -3.813  1.00 10.00      A   
ATOM   4529  C   GLY A 479      -5.688 -27.066  -3.202  1.00 10.00      A   
ATOM   4530  O   GLY A 479      -6.807 -27.181  -2.695  1.00 10.00      A   
ATOM   4531  N   CYS A 480      -5.031 -25.916  -3.256  1.00 10.00      A   
ATOM   4532  HN  CYS A 480      -4.142 -25.887  -3.685  1.00 10.00      A   
ATOM   4533  CA  CYS A 480      -5.594 -24.691  -2.710  1.00 10.00      A   
ATOM   4534  CB  CYS A 480      -4.491 -23.657  -2.480  1.00 10.00      A   
ATOM   4535  SG  CYS A 480      -3.121 -24.246  -1.457  1.00 10.00      A   
ATOM   4536  HG  CYS A 480      -3.636 -24.999  -0.489  1.00 10.00      A   
ATOM   4537  C   CYS A 480      -6.648 -24.139  -3.661  1.00 10.00      A   
ATOM   4538  O   CYS A 480      -6.561 -24.328  -4.875  1.00 10.00      A   
ATOM   4539  N   ASP A 481      -7.651 -23.471  -3.115  1.00 10.00      A   
ATOM   4540  HN  ASP A 481      -7.684 -23.359  -2.142  1.00 10.00      A   
ATOM   4541  CA  ASP A 481      -8.714 -22.909  -3.939  1.00 10.00      A   
ATOM   4542  CB  ASP A 481     -10.061 -23.573  -3.645  1.00 10.00      A   
ATOM   4543  CG  ASP A 481     -10.267 -24.838  -4.456  1.00 10.00      A   
ATOM   4544  OD1 ASP A 481     -10.440 -24.736  -5.691  1.00 10.00      A   
ATOM   4545  OD2 ASP A 481     -10.242 -25.942  -3.868  1.00 10.00      A   
ATOM   4546  C   ASP A 481      -8.794 -21.390  -3.823  1.00 10.00      A   
ATOM   4547  O   ASP A 481      -9.432 -20.730  -4.638  1.00 10.00      A   
ATOM   4548  N   SER A 482      -8.131 -20.837  -2.818  1.00 10.00      A   
ATOM   4549  HN  SER A 482      -7.639 -21.405  -2.196  1.00 10.00      A   
ATOM   4550  CA  SER A 482      -8.122 -19.395  -2.619  1.00 10.00      A   
ATOM   4551  CB  SER A 482      -8.298 -19.060  -1.136  1.00 10.00      A   
ATOM   4552  OG  SER A 482      -9.455 -19.687  -0.603  1.00 10.00      A   
ATOM   4553  HG  SER A 482      -9.269 -20.624  -0.451  1.00 10.00      A   
ATOM   4554  C   SER A 482      -6.824 -18.791  -3.156  1.00 10.00      A   
ATOM   4555  O   SER A 482      -6.404 -17.716  -2.733  1.00 10.00      A   
ATOM   4556  N   LEU A 483      -6.204 -19.495  -4.103  1.00 10.00      A   
ATOM   4557  HN  LEU A 483      -6.606 -20.336  -4.405  1.00 10.00      A   
ATOM   4558  CA  LEU A 483      -4.950 -19.051  -4.712  1.00 10.00      A   
ATOM   4559  CB  LEU A 483      -4.536 -20.010  -5.829  1.00 10.00      A   
ATOM   4560  CG  LEU A 483      -4.141 -21.422  -5.402  1.00 10.00      A   
ATOM   4561  CD1 LEU A 483      -4.154 -22.358  -6.601  1.00 10.00      A   
ATOM   4562  CD2 LEU A 483      -2.767 -21.411  -4.753  1.00 10.00      A   
ATOM   4563  C   LEU A 483      -5.076 -17.638  -5.271  1.00 10.00      A   
ATOM   4564  O   LEU A 483      -5.919 -17.376  -6.128  1.00 10.00      A   
ATOM   4565  N   ARG A 484      -4.252 -16.729  -4.769  1.00 10.00      A   
ATOM   4566  HN  ARG A 484      -3.612 -16.995  -4.070  1.00 10.00      A   
ATOM   4567  CA  ARG A 484      -4.272 -15.349  -5.224  1.00 10.00      A   
ATOM   4568  CB  ARG A 484      -4.871 -14.422  -4.161  1.00 10.00      A   
ATOM   4569  CG  ARG A 484      -6.390 -14.467  -4.068  1.00 10.00      A   
ATOM   4570  CD  ARG A 484      -6.915 -13.538  -2.982  1.00 10.00      A   
ATOM   4571  NE  ARG A 484      -6.389 -12.179  -3.117  1.00 10.00      A   
ATOM   4572  HE  ARG A 484      -6.265 -11.837  -4.031  1.00 10.00      A   
ATOM   4573  CZ  ARG A 484      -6.087 -11.384  -2.085  1.00 10.00      A   
ATOM   4574  NH1 ARG A 484      -6.264 -11.799  -0.832  1.00 10.00      A   
ATOM   4575 HH11 ARG A 484      -6.018 -11.170  -0.034  1.00 10.00      A   
ATOM   4576 HH12 ARG A 484      -6.660 -12.755  -0.633  1.00 10.00      A   
ATOM   4577  NH2 ARG A 484      -5.611 -10.168  -2.312  1.00 10.00      A   
ATOM   4578 HH21 ARG A 484      -5.356  -9.539  -1.513  1.00 10.00      A   
ATOM   4579 HH22 ARG A 484      -5.483  -9.826  -3.287  1.00 10.00      A   
ATOM   4580  C   ARG A 484      -2.872 -14.888  -5.601  1.00 10.00      A   
ATOM   4581  O   ARG A 484      -2.642 -14.438  -6.722  1.00 10.00      A   
ATOM   4582  N   LYS A 485      -1.944 -14.998  -4.662  1.00 10.00      A   
ATOM   4583  HN  LYS A 485      -2.191 -15.367  -3.782  1.00 10.00      A   
ATOM   4584  CA  LYS A 485      -0.565 -14.602  -4.898  1.00 10.00      A   
ATOM   4585  CB  LYS A 485      -0.211 -13.345  -4.089  1.00 10.00      A   
ATOM   4586  CG  LYS A 485      -0.738 -12.048  -4.691  1.00 10.00      A   
ATOM   4587  CD  LYS A 485      -0.192 -10.816  -3.973  1.00 10.00      A   
ATOM   4588  CE  LYS A 485      -0.960 -10.524  -2.688  1.00 10.00      A   
ATOM   4589  NZ  LYS A 485      -0.814  -9.110  -2.241  1.00 10.00      A   
ATOM   4590  HZ1 LYS A 485       0.158  -8.774  -2.410  1.00 10.00      A   
ATOM   4591  HZ2 LYS A 485      -1.020  -9.033  -1.231  1.00 10.00      A   
ATOM   4592  HZ3 LYS A 485      -1.479  -8.488  -2.758  1.00 10.00      A   
ATOM   4593  C   LYS A 485       0.382 -15.742  -4.550  1.00 10.00      A   
ATOM   4594  O   LYS A 485       0.424 -16.200  -3.405  1.00 10.00      A   
ATOM   4595  N   LEU A 486       1.125 -16.209  -5.545  1.00 10.00      A   
ATOM   4596  HN  LEU A 486       1.042 -15.805  -6.438  1.00 10.00      A   
ATOM   4597  CA  LEU A 486       2.071 -17.298  -5.348  1.00 10.00      A   
ATOM   4598  CB  LEU A 486       1.559 -18.578  -6.013  1.00 10.00      A   
ATOM   4599  CG  LEU A 486       2.383 -19.849  -5.791  1.00 10.00      A   
ATOM   4600  CD1 LEU A 486       2.512 -20.157  -4.309  1.00 10.00      A   
ATOM   4601  CD2 LEU A 486       1.751 -21.025  -6.518  1.00 10.00      A   
ATOM   4602  C   LEU A 486       3.443 -16.924  -5.897  1.00 10.00      A   
ATOM   4603  O   LEU A 486       3.589 -16.629  -7.086  1.00 10.00      A   
ATOM   4604  N   GLU A 487       4.438 -16.928  -5.021  1.00 10.00      A   
ATOM   4605  HN  GLU A 487       4.251 -17.173  -4.087  1.00 10.00      A   
ATOM   4606  CA  GLU A 487       5.803 -16.590  -5.399  1.00 10.00      A   
ATOM   4607  CB  GLU A 487       6.277 -15.325  -4.668  1.00 10.00      A   
ATOM   4608  CG  GLU A 487       5.604 -15.082  -3.325  1.00 10.00      A   
ATOM   4609  CD  GLU A 487       5.668 -13.629  -2.904  1.00 10.00      A   
ATOM   4610  OE1 GLU A 487       5.953 -13.361  -1.718  1.00 10.00      A   
ATOM   4611  OE2 GLU A 487       5.429 -12.749  -3.763  1.00 10.00      A   
ATOM   4612  C   GLU A 487       6.736 -17.763  -5.124  1.00 10.00      A   
ATOM   4613  O   GLU A 487       6.867 -18.213  -3.986  1.00 10.00      A   
ATOM   4614  N   ILE A 488       7.363 -18.264  -6.178  1.00 10.00      A   
ATOM   4615  HN  ILE A 488       7.199 -17.868  -7.062  1.00 10.00      A   
ATOM   4616  CA  ILE A 488       8.277 -19.393  -6.075  1.00 10.00      A   
ATOM   4617  CB  ILE A 488       7.715 -20.615  -6.837  1.00 10.00      A   
ATOM   4618  CG1 ILE A 488       6.370 -21.042  -6.248  1.00 10.00      A   
ATOM   4619  CG2 ILE A 488       8.704 -21.773  -6.828  1.00 10.00      A   
ATOM   4620  CD1 ILE A 488       5.616 -22.035  -7.102  1.00 10.00      A   
ATOM   4621  C   ILE A 488       9.642 -19.040  -6.655  1.00 10.00      A   
ATOM   4622  O   ILE A 488       9.745 -18.538  -7.780  1.00 10.00      A   
ATOM   4623  N   ARG A 489      10.684 -19.288  -5.880  1.00 10.00      A   
ATOM   4624  HN  ARG A 489      10.538 -19.662  -4.982  1.00 10.00      A   
ATOM   4625  CA  ARG A 489      12.038 -19.020  -6.322  1.00 10.00      A   
ATOM   4626  CB  ARG A 489      12.546 -17.665  -5.814  1.00 10.00      A   
ATOM   4627  CG  ARG A 489      12.876 -17.625  -4.333  1.00 10.00      A   
ATOM   4628  CD  ARG A 489      14.020 -16.665  -4.049  1.00 10.00      A   
ATOM   4629  NE  ARG A 489      15.247 -17.040  -4.754  1.00 10.00      A   
ATOM   4630  HE  ARG A 489      15.276 -17.932  -5.172  1.00 10.00      A   
ATOM   4631  CZ  ARG A 489      16.319 -16.253  -4.863  1.00 10.00      A   
ATOM   4632  NH1 ARG A 489      16.320 -15.044  -4.312  1.00 10.00      A   
ATOM   4633 HH11 ARG A 489      15.483 -14.707  -3.792  1.00 10.00      A   
ATOM   4634 HH12 ARG A 489      17.162 -14.425  -4.395  1.00 10.00      A   
ATOM   4635  NH2 ARG A 489      17.382 -16.684  -5.522  1.00 10.00      A   
ATOM   4636 HH21 ARG A 489      18.225 -16.082  -5.617  1.00 10.00      A   
ATOM   4637 HH22 ARG A 489      17.376 -17.645  -5.953  1.00 10.00      A   
ATOM   4638  C   ARG A 489      12.980 -20.147  -5.905  1.00 10.00      A   
ATOM   4639  O   ARG A 489      12.921 -20.626  -4.771  1.00 10.00      A   
ATOM   4640  N   ASP A 490      13.821 -20.578  -6.838  1.00 10.00      A   
ATOM   4641  HN  ASP A 490      13.780 -20.173  -7.732  1.00 10.00      A   
ATOM   4642  CA  ASP A 490      14.789 -21.648  -6.592  1.00 10.00      A   
ATOM   4643  CB  ASP A 490      15.861 -21.221  -5.580  1.00 10.00      A   
ATOM   4644  CG  ASP A 490      16.983 -20.420  -6.212  1.00 10.00      A   
ATOM   4645  OD1 ASP A 490      17.964 -21.033  -6.681  1.00 10.00      A   
ATOM   4646  OD2 ASP A 490      16.887 -19.175  -6.248  1.00 10.00      A   
ATOM   4647  C   ASP A 490      14.104 -22.934  -6.147  1.00 10.00      A   
ATOM   4648  O   ASP A 490      14.212 -23.349  -4.990  1.00 10.00      A   
ATOM   4649  N   CYS A 491      13.376 -23.549  -7.061  1.00 10.00      A   
ATOM   4650  HN  CYS A 491      13.317 -23.168  -7.965  1.00 10.00      A   
ATOM   4651  CA  CYS A 491      12.665 -24.786  -6.764  1.00 10.00      A   
ATOM   4652  CB  CYS A 491      11.233 -24.477  -6.315  1.00 10.00      A   
ATOM   4653  SG  CYS A 491      11.118 -23.379  -4.882  1.00 10.00      A   
ATOM   4654  HG  CYS A 491      12.315 -22.836  -4.694  1.00 10.00      A   
ATOM   4655  C   CYS A 491      12.653 -25.700  -7.987  1.00 10.00      A   
ATOM   4656  O   CYS A 491      12.756 -25.222  -9.121  1.00 10.00      A   
ATOM   4657  N   PRO A 492      12.523 -27.022  -7.774  1.00 10.00      A   
ATOM   4658  CA  PRO A 492      12.511 -28.014  -8.859  1.00 10.00      A   
ATOM   4659  CB  PRO A 492      12.797 -29.318  -8.120  1.00 10.00      A   
ATOM   4660  CG  PRO A 492      12.192 -29.113  -6.777  1.00 10.00      A   
ATOM   4661  CD  PRO A 492      12.400 -27.662  -6.446  1.00 10.00      A   
ATOM   4662  C   PRO A 492      11.164 -28.108  -9.584  1.00 10.00      A   
ATOM   4663  O   PRO A 492      10.767 -29.180 -10.039  1.00 10.00      A   
ATOM   4664  N   PHE A 493      10.473 -26.987  -9.695  1.00 10.00      A   
ATOM   4665  HN  PHE A 493      10.842 -26.165  -9.319  1.00 10.00      A   
ATOM   4666  CA  PHE A 493       9.189 -26.943 -10.375  1.00 10.00      A   
ATOM   4667  CB  PHE A 493       8.251 -25.956  -9.678  1.00 10.00      A   
ATOM   4668  CG  PHE A 493       7.993 -26.273  -8.228  1.00 10.00      A   
ATOM   4669  CD1 PHE A 493       7.835 -25.253  -7.305  1.00 10.00      A   
ATOM   4670  CD2 PHE A 493       7.909 -27.585  -7.789  1.00 10.00      A   
ATOM   4671  CE1 PHE A 493       7.598 -25.531  -5.973  1.00 10.00      A   
ATOM   4672  CE2 PHE A 493       7.672 -27.871  -6.458  1.00 10.00      A   
ATOM   4673  CZ  PHE A 493       7.515 -26.842  -5.548  1.00 10.00      A   
ATOM   4674  C   PHE A 493       9.397 -26.546 -11.831  1.00 10.00      A   
ATOM   4675  O   PHE A 493       9.977 -25.495 -12.121  1.00 10.00      A   
ATOM   4676  N   GLY A 494       8.952 -27.397 -12.744  1.00 10.00      A   
ATOM   4677  HN  GLY A 494       8.517 -28.234 -12.458  1.00 10.00      A   
ATOM   4678  CA  GLY A 494       9.120 -27.117 -14.150  1.00 10.00      A   
ATOM   4679  C   GLY A 494       7.829 -27.072 -14.947  1.00 10.00      A   
ATOM   4680  O   GLY A 494       6.754 -26.776 -14.419  1.00 10.00      A   
ATOM   4681  N   ASP A 495       7.964 -27.385 -16.227  1.00 10.00      A   
ATOM   4682  HN  ASP A 495       8.860 -27.631 -16.553  1.00 10.00      A   
ATOM   4683  CA  ASP A 495       6.866 -27.370 -17.195  1.00 10.00      A   
ATOM   4684  CB  ASP A 495       7.391 -27.802 -18.574  1.00 10.00      A   
ATOM   4685  CG  ASP A 495       8.689 -27.130 -19.010  1.00 10.00      A   
ATOM   4686  OD1 ASP A 495       9.664 -27.107 -18.223  1.00 10.00      A   
ATOM   4687  OD2 ASP A 495       8.757 -26.658 -20.162  1.00 10.00      A   
ATOM   4688  C   ASP A 495       5.709 -28.298 -16.818  1.00 10.00      A   
ATOM   4689  O   ASP A 495       4.543 -27.948 -17.013  1.00 10.00      A   
ATOM   4690  N   LYS A 496       6.055 -29.474 -16.290  1.00 10.00      A   
ATOM   4691  HN  LYS A 496       7.006 -29.645 -16.131  1.00 10.00      A   
ATOM   4692  CA  LYS A 496       5.089 -30.520 -15.925  1.00 10.00      A   
ATOM   4693  CB  LYS A 496       5.742 -31.587 -15.042  1.00 10.00      A   
ATOM   4694  CG  LYS A 496       6.990 -32.219 -15.640  1.00 10.00      A   
ATOM   4695  CD  LYS A 496       7.402 -33.468 -14.877  1.00 10.00      A   
ATOM   4696  CE  LYS A 496       8.789 -33.937 -15.288  1.00 10.00      A   
ATOM   4697  NZ  LYS A 496       9.846 -32.985 -14.856  1.00 10.00      A   
ATOM   4698  HZ1 LYS A 496       9.905 -32.187 -15.521  1.00 10.00      A   
ATOM   4699  HZ2 LYS A 496      10.767 -33.466 -14.828  1.00 10.00      A   
ATOM   4700  HZ3 LYS A 496       9.627 -32.614 -13.902  1.00 10.00      A   
ATOM   4701  C   LYS A 496       3.786 -30.022 -15.291  1.00 10.00      A   
ATOM   4702  O   LYS A 496       2.742 -29.996 -15.949  1.00 10.00      A   
ATOM   4703  N   ALA A 497       3.847 -29.624 -14.024  1.00 10.00      A   
ATOM   4704  HN  ALA A 497       4.715 -29.627 -13.560  1.00 10.00      A   
ATOM   4705  CA  ALA A 497       2.659 -29.168 -13.304  1.00 10.00      A   
ATOM   4706  CB  ALA A 497       2.902 -29.155 -11.804  1.00 10.00      A   
ATOM   4707  C   ALA A 497       2.175 -27.809 -13.788  1.00 10.00      A   
ATOM   4708  O   ALA A 497       0.993 -27.485 -13.659  1.00 10.00      A   
ATOM   4709  N   LEU A 498       3.086 -27.023 -14.347  1.00 10.00      A   
ATOM   4710  HN  LEU A 498       4.013 -27.337 -14.413  1.00 10.00      A   
ATOM   4711  CA  LEU A 498       2.746 -25.699 -14.853  1.00 10.00      A   
ATOM   4712  CB  LEU A 498       3.988 -25.011 -15.432  1.00 10.00      A   
ATOM   4713  CG  LEU A 498       3.771 -23.658 -16.116  1.00 10.00      A   
ATOM   4714  CD1 LEU A 498       3.374 -22.592 -15.106  1.00 10.00      A   
ATOM   4715  CD2 LEU A 498       5.018 -23.235 -16.879  1.00 10.00      A   
ATOM   4716  C   LEU A 498       1.648 -25.787 -15.911  1.00 10.00      A   
ATOM   4717  O   LEU A 498       0.602 -25.142 -15.796  1.00 10.00      A   
ATOM   4718  N   LEU A 499       1.886 -26.610 -16.927  1.00 10.00      A   
ATOM   4719  HN  LEU A 499       2.737 -27.106 -16.951  1.00 10.00      A   
ATOM   4720  CA  LEU A 499       0.928 -26.791 -18.012  1.00 10.00      A   
ATOM   4721  CB  LEU A 499       1.607 -27.451 -19.215  1.00 10.00      A   
ATOM   4722  CG  LEU A 499       2.640 -26.600 -19.954  1.00 10.00      A   
ATOM   4723  CD1 LEU A 499       3.482 -27.471 -20.870  1.00 10.00      A   
ATOM   4724  CD2 LEU A 499       1.953 -25.498 -20.747  1.00 10.00      A   
ATOM   4725  C   LEU A 499      -0.276 -27.617 -17.566  1.00 10.00      A   
ATOM   4726  O   LEU A 499      -1.383 -27.439 -18.073  1.00 10.00      A   
ATOM   4727  N   ALA A 500      -0.058 -28.505 -16.601  1.00 10.00      A   
ATOM   4728  HN  ALA A 500       0.842 -28.585 -16.221  1.00 10.00      A   
ATOM   4729  CA  ALA A 500      -1.124 -29.365 -16.093  1.00 10.00      A   
ATOM   4730  CB  ALA A 500      -0.548 -30.479 -15.233  1.00 10.00      A   
ATOM   4731  C   ALA A 500      -2.157 -28.572 -15.300  1.00 10.00      A   
ATOM   4732  O   ALA A 500      -3.328 -28.945 -15.236  1.00 10.00      A   
ATOM   4733  N   ASN A 501      -1.717 -27.476 -14.694  1.00 10.00      A   
ATOM   4734  HN  ASN A 501      -0.771 -27.225 -14.785  1.00 10.00      A   
ATOM   4735  CA  ASN A 501      -2.606 -26.637 -13.894  1.00 10.00      A   
ATOM   4736  CB  ASN A 501      -2.089 -26.503 -12.459  1.00 10.00      A   
ATOM   4737  CG  ASN A 501      -2.127 -27.812 -11.698  1.00 10.00      A   
ATOM   4738  OD1 ASN A 501      -3.120 -28.140 -11.050  1.00 10.00      A   
ATOM   4739  ND2 ASN A 501      -1.041 -28.564 -11.773  1.00 10.00      A   
ATOM   4740 HD21 ASN A 501      -0.284 -28.234 -12.309  1.00 10.00      A   
ATOM   4741 HD22 ASN A 501      -1.036 -29.421 -11.292  1.00 10.00      A   
ATOM   4742  C   ASN A 501      -2.772 -25.264 -14.526  1.00 10.00      A   
ATOM   4743  O   ASN A 501      -2.927 -24.259 -13.832  1.00 10.00      A   
ATOM   4744  N   ALA A 502      -2.755 -25.239 -15.850  1.00 10.00      A   
ATOM   4745  HN  ALA A 502      -2.635 -26.083 -16.335  1.00 10.00      A   
ATOM   4746  CA  ALA A 502      -2.891 -24.002 -16.610  1.00 10.00      A   
ATOM   4747  CB  ALA A 502      -2.782 -24.299 -18.098  1.00 10.00      A   
ATOM   4748  C   ALA A 502      -4.200 -23.266 -16.306  1.00 10.00      A   
ATOM   4749  O   ALA A 502      -4.200 -22.055 -16.074  1.00 10.00      A   
ATOM   4750  N   SER A 503      -5.303 -24.004 -16.299  1.00 10.00      A   
ATOM   4751  HN  SER A 503      -5.235 -24.965 -16.486  1.00 10.00      A   
ATOM   4752  CA  SER A 503      -6.621 -23.432 -16.044  1.00 10.00      A   
ATOM   4753  CB  SER A 503      -7.686 -24.506 -16.268  1.00 10.00      A   
ATOM   4754  OG  SER A 503      -7.276 -25.406 -17.292  1.00 10.00      A   
ATOM   4755  HG  SER A 503      -7.552 -25.061 -18.153  1.00 10.00      A   
ATOM   4756  C   SER A 503      -6.746 -22.842 -14.635  1.00 10.00      A   
ATOM   4757  O   SER A 503      -7.486 -21.880 -14.417  1.00 10.00      A   
ATOM   4758  N   LYS A 504      -5.996 -23.395 -13.688  1.00 10.00      A   
ATOM   4759  HN  LYS A 504      -5.383 -24.120 -13.926  1.00 10.00      A   
ATOM   4760  CA  LYS A 504      -6.050 -22.934 -12.307  1.00 10.00      A   
ATOM   4761  CB  LYS A 504      -5.355 -23.928 -11.374  1.00 10.00      A   
ATOM   4762  CG  LYS A 504      -5.771 -23.813  -9.915  1.00 10.00      A   
ATOM   4763  CD  LYS A 504      -7.250 -24.116  -9.730  1.00 10.00      A   
ATOM   4764  CE  LYS A 504      -7.619 -24.165  -8.255  1.00 10.00      A   
ATOM   4765  NZ  LYS A 504      -9.059 -24.477  -8.053  1.00 10.00      A   
ATOM   4766  HZ1 LYS A 504      -9.645 -23.651  -8.299  1.00 10.00      A   
ATOM   4767  HZ2 LYS A 504      -9.242 -24.730  -7.057  1.00 10.00      A   
ATOM   4768  HZ3 LYS A 504      -9.336 -25.276  -8.656  1.00 10.00      A   
ATOM   4769  C   LYS A 504      -5.446 -21.543 -12.157  1.00 10.00      A   
ATOM   4770  O   LYS A 504      -5.779 -20.811 -11.223  1.00 10.00      A   
ATOM   4771  N   LEU A 505      -4.585 -21.164 -13.095  1.00 10.00      A   
ATOM   4772  HN  LEU A 505      -4.381 -21.777 -13.837  1.00 10.00      A   
ATOM   4773  CA  LEU A 505      -3.938 -19.856 -13.050  1.00 10.00      A   
ATOM   4774  CB  LEU A 505      -2.742 -19.797 -14.006  1.00 10.00      A   
ATOM   4775  CG  LEU A 505      -1.575 -20.733 -13.688  1.00 10.00      A   
ATOM   4776  CD1 LEU A 505      -0.423 -20.489 -14.644  1.00 10.00      A   
ATOM   4777  CD2 LEU A 505      -1.117 -20.557 -12.251  1.00 10.00      A   
ATOM   4778  C   LEU A 505      -4.918 -18.723 -13.355  1.00 10.00      A   
ATOM   4779  O   LEU A 505      -4.651 -17.565 -13.040  1.00 10.00      A   
ATOM   4780  N   GLU A 506      -6.059 -19.058 -13.956  1.00 10.00      A   
ATOM   4781  HN  GLU A 506      -6.231 -19.999 -14.174  1.00 10.00      A   
ATOM   4782  CA  GLU A 506      -7.066 -18.056 -14.298  1.00 10.00      A   
ATOM   4783  CB  GLU A 506      -8.135 -18.658 -15.211  1.00 10.00      A   
ATOM   4784  CG  GLU A 506      -7.628 -19.078 -16.582  1.00 10.00      A   
ATOM   4785  CD  GLU A 506      -8.759 -19.393 -17.541  1.00 10.00      A   
ATOM   4786  OE1 GLU A 506      -9.755 -20.010 -17.106  1.00 10.00      A   
ATOM   4787  OE2 GLU A 506      -8.664 -19.023 -18.733  1.00 10.00      A   
ATOM   4788  C   GLU A 506      -7.726 -17.487 -13.047  1.00 10.00      A   
ATOM   4789  O   GLU A 506      -8.308 -16.403 -13.074  1.00 10.00      A   
ATOM   4790  N   THR A 507      -7.627 -18.223 -11.952  1.00 10.00      A   
ATOM   4791  HN  THR A 507      -7.144 -19.076 -11.992  1.00 10.00      A   
ATOM   4792  CA  THR A 507      -8.223 -17.806 -10.693  1.00 10.00      A   
ATOM   4793  CB  THR A 507      -8.854 -19.013  -9.978  1.00 10.00      A   
ATOM   4794  OG1 THR A 507      -8.439 -20.224 -10.636  1.00 10.00      A   
ATOM   4795  HG1 THR A 507      -7.506 -20.389 -10.446  1.00 10.00      A   
ATOM   4796  CG2 THR A 507     -10.371 -18.917 -10.012  1.00 10.00      A   
ATOM   4797  C   THR A 507      -7.197 -17.153  -9.768  1.00 10.00      A   
ATOM   4798  O   THR A 507      -7.491 -16.862  -8.607  1.00 10.00      A   
ATOM   4799  N   MET A 508      -6.000 -16.916 -10.288  1.00 10.00      A   
ATOM   4800  HN  MET A 508      -5.833 -17.143 -11.229  1.00 10.00      A   
ATOM   4801  CA  MET A 508      -4.931 -16.308  -9.507  1.00 10.00      A   
ATOM   4802  CB  MET A 508      -3.690 -17.208  -9.510  1.00 10.00      A   
ATOM   4803  CG  MET A 508      -3.945 -18.631  -9.038  1.00 10.00      A   
ATOM   4804  SD  MET A 508      -2.458 -19.650  -9.052  1.00 10.00      A   
ATOM   4805  CE  MET A 508      -1.447 -18.785  -7.858  1.00 10.00      A   
ATOM   4806  C   MET A 508      -4.576 -14.944 -10.078  1.00 10.00      A   
ATOM   4807  O   MET A 508      -4.699 -14.726 -11.285  1.00 10.00      A   
ATOM   4808  N   ARG A 509      -4.132 -14.036  -9.214  1.00 10.00      A   
ATOM   4809  HN  ARG A 509      -4.038 -14.279  -8.268  1.00 10.00      A   
ATOM   4810  CA  ARG A 509      -3.766 -12.691  -9.642  1.00 10.00      A   
ATOM   4811  CB  ARG A 509      -3.593 -11.755  -8.435  1.00 10.00      A   
ATOM   4812  CG  ARG A 509      -3.408 -10.287  -8.806  1.00 10.00      A   
ATOM   4813  CD  ARG A 509      -2.176  -9.685  -8.141  1.00 10.00      A   
ATOM   4814  NE  ARG A 509      -2.441  -9.181  -6.788  1.00 10.00      A   
ATOM   4815  HE  ARG A 509      -3.259  -9.499  -6.337  1.00 10.00      A   
ATOM   4816  CZ  ARG A 509      -1.641  -8.333  -6.139  1.00 10.00      A   
ATOM   4817  NH1 ARG A 509      -0.527  -7.897  -6.712  1.00 10.00      A   
ATOM   4818 HH11 ARG A 509      -0.275  -8.214  -7.669  1.00 10.00      A   
ATOM   4819 HH12 ARG A 509       0.103  -7.236  -6.206  1.00 10.00      A   
ATOM   4820  NH2 ARG A 509      -1.953  -7.926  -4.918  1.00 10.00      A   
ATOM   4821 HH21 ARG A 509      -1.329  -7.263  -4.401  1.00 10.00      A   
ATOM   4822 HH22 ARG A 509      -2.826  -8.261  -4.450  1.00 10.00      A   
ATOM   4823  C   ARG A 509      -2.490 -12.720 -10.477  1.00 10.00      A   
ATOM   4824  O   ARG A 509      -2.500 -12.348 -11.652  1.00 10.00      A   
ATOM   4825  N   SER A 510      -1.404 -13.175  -9.868  1.00 10.00      A   
ATOM   4826  HN  SER A 510      -1.466 -13.478  -8.941  1.00 10.00      A   
ATOM   4827  CA  SER A 510      -0.120 -13.247 -10.545  1.00 10.00      A   
ATOM   4828  CB  SER A 510       0.657 -11.937 -10.343  1.00 10.00      A   
ATOM   4829  OG  SER A 510      -0.163 -10.797 -10.561  1.00 10.00      A   
ATOM   4830  HG  SER A 510       0.318 -10.005 -10.295  1.00 10.00      A   
ATOM   4831  C   SER A 510       0.708 -14.411 -10.007  1.00 10.00      A   
ATOM   4832  O   SER A 510       0.697 -14.689  -8.805  1.00 10.00      A   
ATOM   4833  N   LEU A 511       1.400 -15.098 -10.904  1.00 10.00      A   
ATOM   4834  HN  LEU A 511       1.333 -14.850 -11.855  1.00 10.00      A   
ATOM   4835  CA  LEU A 511       2.253 -16.211 -10.533  1.00 10.00      A   
ATOM   4836  CB  LEU A 511       1.885 -17.465 -11.334  1.00 10.00      A   
ATOM   4837  CG  LEU A 511       2.801 -18.676 -11.136  1.00 10.00      A   
ATOM   4838  CD1 LEU A 511       2.674 -19.217  -9.724  1.00 10.00      A   
ATOM   4839  CD2 LEU A 511       2.498 -19.756 -12.159  1.00 10.00      A   
ATOM   4840  C   LEU A 511       3.708 -15.841 -10.786  1.00 10.00      A   
ATOM   4841  O   LEU A 511       4.082 -15.490 -11.908  1.00 10.00      A   
ATOM   4842  N   TRP A 512       4.517 -15.886  -9.737  1.00 10.00      A   
ATOM   4843  HN  TRP A 512       4.155 -16.146  -8.858  1.00 10.00      A   
ATOM   4844  CA  TRP A 512       5.929 -15.557  -9.854  1.00 10.00      A   
ATOM   4845  CB  TRP A 512       6.328 -14.520  -8.798  1.00 10.00      A   
ATOM   4846  CG  TRP A 512       7.774 -14.112  -8.868  1.00 10.00      A   
ATOM   4847  CD1 TRP A 512       8.834 -14.747  -8.291  1.00 10.00      A   
ATOM   4848  CD2 TRP A 512       8.313 -12.979  -9.554  1.00 10.00      A   
ATOM   4849  NE1 TRP A 512      10.000 -14.083  -8.581  1.00 10.00      A   
ATOM   4850  HE1 TRP A 512      10.898 -14.350  -8.281  1.00 10.00      A   
ATOM   4851  CE2 TRP A 512       9.708 -12.992  -9.353  1.00 10.00      A   
ATOM   4852  CE3 TRP A 512       7.755 -11.956 -10.323  1.00 10.00      A   
ATOM   4853  CZ2 TRP A 512      10.548 -12.023  -9.893  1.00 10.00      A   
ATOM   4854  CZ3 TRP A 512       8.589 -10.994 -10.858  1.00 10.00      A   
ATOM   4855  CH2 TRP A 512       9.970 -11.034 -10.641  1.00 10.00      A   
ATOM   4856  C   TRP A 512       6.790 -16.804  -9.710  1.00 10.00      A   
ATOM   4857  O   TRP A 512       6.711 -17.510  -8.708  1.00 10.00      A   
ATOM   4858  N   MET A 513       7.612 -17.066 -10.716  1.00 10.00      A   
ATOM   4859  HN  MET A 513       7.623 -16.468 -11.493  1.00 10.00      A   
ATOM   4860  CA  MET A 513       8.508 -18.214 -10.698  1.00 10.00      A   
ATOM   4861  CB  MET A 513       7.957 -19.370 -11.539  1.00 10.00      A   
ATOM   4862  CG  MET A 513       6.709 -20.024 -10.971  1.00 10.00      A   
ATOM   4863  SD  MET A 513       6.215 -21.491 -11.893  1.00 10.00      A   
ATOM   4864  CE  MET A 513       7.475 -22.651 -11.373  1.00 10.00      A   
ATOM   4865  C   MET A 513       9.880 -17.805 -11.213  1.00 10.00      A   
ATOM   4866  O   MET A 513      10.011 -17.331 -12.340  1.00 10.00      A   
ATOM   4867  N   SER A 514      10.895 -17.969 -10.381  1.00 10.00      A   
ATOM   4868  HN  SER A 514      10.729 -18.348  -9.488  1.00 10.00      A   
ATOM   4869  CA  SER A 514      12.254 -17.611 -10.759  1.00 10.00      A   
ATOM   4870  CB  SER A 514      12.632 -16.275 -10.125  1.00 10.00      A   
ATOM   4871  OG  SER A 514      12.022 -16.133  -8.852  1.00 10.00      A   
ATOM   4872  HG  SER A 514      11.224 -16.670  -8.822  1.00 10.00      A   
ATOM   4873  C   SER A 514      13.235 -18.698 -10.333  1.00 10.00      A   
ATOM   4874  O   SER A 514      13.038 -19.348  -9.299  1.00 10.00      A   
ATOM   4875  N   SER A 515      14.274 -18.900 -11.140  1.00 10.00      A   
ATOM   4876  HN  SER A 515      14.368 -18.346 -11.947  1.00 10.00      A   
ATOM   4877  CA  SER A 515      15.290 -19.914 -10.864  1.00 10.00      A   
ATOM   4878  CB  SER A 515      16.118 -19.534  -9.633  1.00 10.00      A   
ATOM   4879  OG  SER A 515      16.617 -18.209  -9.744  1.00 10.00      A   
ATOM   4880  HG  SER A 515      16.912 -17.910  -8.876  1.00 10.00      A   
ATOM   4881  C   SER A 515      14.645 -21.291 -10.697  1.00 10.00      A   
ATOM   4882  O   SER A 515      14.906 -22.011  -9.731  1.00 10.00      A   
ATOM   4883  N   CYS A 516      13.777 -21.626 -11.639  1.00 10.00      A   
ATOM   4884  HN  CYS A 516      13.613 -21.002 -12.377  1.00 10.00      A   
ATOM   4885  CA  CYS A 516      13.076 -22.898 -11.623  1.00 10.00      A   
ATOM   4886  CB  CYS A 516      11.574 -22.670 -11.446  1.00 10.00      A   
ATOM   4887  SG  CYS A 516      11.132 -21.740  -9.958  1.00 10.00      A   
ATOM   4888  HG  CYS A 516      12.104 -20.869  -9.715  1.00 10.00      A   
ATOM   4889  C   CYS A 516      13.349 -23.662 -12.915  1.00 10.00      A   
ATOM   4890  O   CYS A 516      13.956 -23.125 -13.841  1.00 10.00      A   
ATOM   4891  N   SER A 517      12.878 -24.900 -12.987  1.00 10.00      A   
ATOM   4892  HN  SER A 517      12.375 -25.271 -12.226  1.00 10.00      A   
ATOM   4893  CA  SER A 517      13.091 -25.732 -14.164  1.00 10.00      A   
ATOM   4894  CB  SER A 517      13.014 -27.204 -13.762  1.00 10.00      A   
ATOM   4895  OG  SER A 517      13.505 -27.384 -12.441  1.00 10.00      A   
ATOM   4896  HG  SER A 517      14.170 -26.706 -12.250  1.00 10.00      A   
ATOM   4897  C   SER A 517      12.075 -25.429 -15.269  1.00 10.00      A   
ATOM   4898  O   SER A 517      11.668 -26.320 -16.014  1.00 10.00      A   
ATOM   4899  N   VAL A 518      11.679 -24.171 -15.380  1.00 10.00      A   
ATOM   4900  HN  VAL A 518      12.060 -23.500 -14.780  1.00 10.00      A   
ATOM   4901  CA  VAL A 518      10.718 -23.762 -16.393  1.00 10.00      A   
ATOM   4902  CB  VAL A 518       9.975 -22.467 -15.997  1.00 10.00      A   
ATOM   4903  CG1 VAL A 518       8.901 -22.121 -17.023  1.00 10.00      A   
ATOM   4904  CG2 VAL A 518       9.368 -22.601 -14.609  1.00 10.00      A   
ATOM   4905  C   VAL A 518      11.426 -23.544 -17.723  1.00 10.00      A   
ATOM   4906  O   VAL A 518      12.144 -22.555 -17.903  1.00 10.00      A   
ATOM   4907  N   SER A 519      11.241 -24.479 -18.641  1.00 10.00      A   
ATOM   4908  HN  SER A 519      10.672 -25.251 -18.433  1.00 10.00      A   
ATOM   4909  CA  SER A 519      11.859 -24.388 -19.951  1.00 10.00      A   
ATOM   4910  CB  SER A 519      11.794 -25.736 -20.666  1.00 10.00      A   
ATOM   4911  OG  SER A 519      11.833 -26.814 -19.743  1.00 10.00      A   
ATOM   4912  HG  SER A 519      10.958 -26.911 -19.325  1.00 10.00      A   
ATOM   4913  C   SER A 519      11.183 -23.320 -20.803  1.00 10.00      A   
ATOM   4914  O   SER A 519      10.046 -22.913 -20.538  1.00 10.00      A   
ATOM   4915  N   PHE A 520      11.885 -22.875 -21.832  1.00 10.00      A   
ATOM   4916  HN  PHE A 520      12.777 -23.247 -21.997  1.00 10.00      A   
ATOM   4917  CA  PHE A 520      11.366 -21.861 -22.733  1.00 10.00      A   
ATOM   4918  CB  PHE A 520      12.462 -21.412 -23.702  1.00 10.00      A   
ATOM   4919  CG  PHE A 520      12.063 -20.277 -24.599  1.00 10.00      A   
ATOM   4920  CD1 PHE A 520      11.386 -19.180 -24.093  1.00 10.00      A   
ATOM   4921  CD2 PHE A 520      12.367 -20.307 -25.950  1.00 10.00      A   
ATOM   4922  CE1 PHE A 520      11.020 -18.134 -24.919  1.00 10.00      A   
ATOM   4923  CE2 PHE A 520      12.005 -19.266 -26.782  1.00 10.00      A   
ATOM   4924  CZ  PHE A 520      11.331 -18.177 -26.267  1.00 10.00      A   
ATOM   4925  C   PHE A 520      10.157 -22.400 -23.496  1.00 10.00      A   
ATOM   4926  O   PHE A 520       9.272 -21.642 -23.898  1.00 10.00      A   
ATOM   4927  N   GLY A 521      10.124 -23.718 -23.669  1.00 10.00      A   
ATOM   4928  HN  GLY A 521      10.861 -24.266 -23.319  1.00 10.00      A   
ATOM   4929  CA  GLY A 521       9.027 -24.357 -24.368  1.00 10.00      A   
ATOM   4930  C   GLY A 521       7.689 -24.092 -23.711  1.00 10.00      A   
ATOM   4931  O   GLY A 521       6.754 -23.634 -24.366  1.00 10.00      A   
ATOM   4932  N   ALA A 522       7.610 -24.348 -22.408  1.00 10.00      A   
ATOM   4933  HN  ALA A 522       8.402 -24.688 -21.941  1.00 10.00      A   
ATOM   4934  CA  ALA A 522       6.376 -24.140 -21.655  1.00 10.00      A   
ATOM   4935  CB  ALA A 522       6.538 -24.578 -20.208  1.00 10.00      A   
ATOM   4936  C   ALA A 522       5.930 -22.689 -21.713  1.00 10.00      A   
ATOM   4937  O   ALA A 522       4.737 -22.406 -21.787  1.00 10.00      A   
ATOM   4938  N   CYS A 523       6.893 -21.779 -21.704  1.00 10.00      A   
ATOM   4939  HN  CYS A 523       7.827 -22.073 -21.668  1.00 10.00      A   
ATOM   4940  CA  CYS A 523       6.602 -20.355 -21.751  1.00 10.00      A   
ATOM   4941  CB  CYS A 523       7.905 -19.555 -21.724  1.00 10.00      A   
ATOM   4942  SG  CYS A 523       8.997 -19.963 -20.339  1.00 10.00      A   
ATOM   4943  HG  CYS A 523       9.416 -21.216 -20.489  1.00 10.00      A   
ATOM   4944  C   CYS A 523       5.781 -20.000 -22.991  1.00 10.00      A   
ATOM   4945  O   CYS A 523       4.754 -19.327 -22.897  1.00 10.00      A   
ATOM   4946  N   LYS A 524       6.221 -20.477 -24.149  1.00 10.00      A   
ATOM   4947  HN  LYS A 524       7.031 -21.034 -24.161  1.00 10.00      A   
ATOM   4948  CA  LYS A 524       5.524 -20.199 -25.400  1.00 10.00      A   
ATOM   4949  CB  LYS A 524       6.468 -20.333 -26.597  1.00 10.00      A   
ATOM   4950  CG  LYS A 524       7.557 -19.275 -26.650  1.00 10.00      A   
ATOM   4951  CD  LYS A 524       8.251 -19.244 -28.001  1.00 10.00      A   
ATOM   4952  CE  LYS A 524       9.100 -20.485 -28.221  1.00 10.00      A   
ATOM   4953  NZ  LYS A 524       9.872 -20.417 -29.493  1.00 10.00      A   
ATOM   4954  HZ1 LYS A 524      10.645 -19.718 -29.414  1.00 10.00      A   
ATOM   4955  HZ2 LYS A 524       9.250 -20.135 -30.276  1.00 10.00      A   
ATOM   4956  HZ3 LYS A 524      10.283 -21.349 -29.712  1.00 10.00      A   
ATOM   4957  C   LYS A 524       4.305 -21.102 -25.576  1.00 10.00      A   
ATOM   4958  O   LYS A 524       3.307 -20.703 -26.184  1.00 10.00      A   
ATOM   4959  N   LEU A 525       4.387 -22.317 -25.043  1.00 10.00      A   
ATOM   4960  HN  LEU A 525       5.216 -22.586 -24.577  1.00 10.00      A   
ATOM   4961  CA  LEU A 525       3.290 -23.273 -25.144  1.00 10.00      A   
ATOM   4962  CB  LEU A 525       3.748 -24.668 -24.700  1.00 10.00      A   
ATOM   4963  CG  LEU A 525       3.020 -25.858 -25.334  1.00 10.00      A   
ATOM   4964  CD1 LEU A 525       3.234 -25.881 -26.840  1.00 10.00      A   
ATOM   4965  CD2 LEU A 525       3.485 -27.163 -24.709  1.00 10.00      A   
ATOM   4966  C   LEU A 525       2.089 -22.816 -24.319  1.00 10.00      A   
ATOM   4967  O   LEU A 525       0.943 -22.920 -24.760  1.00 10.00      A   
ATOM   4968  N   LEU A 526       2.355 -22.294 -23.125  1.00 10.00      A   
ATOM   4969  HN  LEU A 526       3.291 -22.229 -22.830  1.00 10.00      A   
ATOM   4970  CA  LEU A 526       1.295 -21.822 -22.239  1.00 10.00      A   
ATOM   4971  CB  LEU A 526       1.834 -21.554 -20.833  1.00 10.00      A   
ATOM   4972  CG  LEU A 526       0.788 -21.292 -19.749  1.00 10.00      A   
ATOM   4973  CD1 LEU A 526      -0.159 -22.473 -19.623  1.00 10.00      A   
ATOM   4974  CD2 LEU A 526       1.457 -20.999 -18.416  1.00 10.00      A   
ATOM   4975  C   LEU A 526       0.624 -20.574 -22.799  1.00 10.00      A   
ATOM   4976  O   LEU A 526      -0.599 -20.436 -22.737  1.00 10.00      A   
ATOM   4977  N   GLY A 527       1.425 -19.676 -23.364  1.00 10.00      A   
ATOM   4978  HN  GLY A 527       2.393 -19.839 -23.382  1.00 10.00      A   
ATOM   4979  CA  GLY A 527       0.885 -18.452 -23.935  1.00 10.00      A   
ATOM   4980  C   GLY A 527      -0.041 -18.725 -25.106  1.00 10.00      A   
ATOM   4981  O   GLY A 527      -0.924 -17.926 -25.410  1.00 10.00      A   
ATOM   4982  N   GLN A 528       0.173 -19.854 -25.768  1.00 10.00      A   
ATOM   4983  HN  GLN A 528       0.916 -20.430 -25.494  1.00 10.00      A   
ATOM   4984  CA  GLN A 528      -0.650 -20.255 -26.901  1.00 10.00      A   
ATOM   4985  CB  GLN A 528       0.163 -21.157 -27.828  1.00 10.00      A   
ATOM   4986  CG  GLN A 528       0.444 -20.558 -29.195  1.00 10.00      A   
ATOM   4987  CD  GLN A 528      -0.719 -20.722 -30.153  1.00 10.00      A   
ATOM   4988  OE1 GLN A 528      -1.515 -21.655 -30.035  1.00 10.00      A   
ATOM   4989  NE2 GLN A 528      -0.814 -19.826 -31.119  1.00 10.00      A   
ATOM   4990 HE21 GLN A 528      -0.140 -19.114 -31.159  1.00 10.00      A   
ATOM   4991 HE22 GLN A 528      -1.555 -19.907 -31.755  1.00 10.00      A   
ATOM   4992  C   GLN A 528      -1.890 -20.999 -26.414  1.00 10.00      A   
ATOM   4993  O   GLN A 528      -2.878 -21.143 -27.141  1.00 10.00      A   
ATOM   4994  N   LYS A 529      -1.824 -21.468 -25.175  1.00 10.00      A   
ATOM   4995  HN  LYS A 529      -1.010 -21.310 -24.654  1.00 10.00      A   
ATOM   4996  CA  LYS A 529      -2.916 -22.206 -24.562  1.00 10.00      A   
ATOM   4997  CB  LYS A 529      -2.352 -23.223 -23.562  1.00 10.00      A   
ATOM   4998  CG  LYS A 529      -3.374 -24.177 -22.961  1.00 10.00      A   
ATOM   4999  CD  LYS A 529      -2.675 -25.257 -22.148  1.00 10.00      A   
ATOM   5000  CE  LYS A 529      -3.654 -26.097 -21.341  1.00 10.00      A   
ATOM   5001  NZ  LYS A 529      -4.580 -26.869 -22.209  1.00 10.00      A   
ATOM   5002  HZ1 LYS A 529      -4.047 -27.365 -22.951  1.00 10.00      A   
ATOM   5003  HZ2 LYS A 529      -5.267 -26.230 -22.654  1.00 10.00      A   
ATOM   5004  HZ3 LYS A 529      -5.099 -27.571 -21.642  1.00 10.00      A   
ATOM   5005  C   LYS A 529      -3.883 -21.259 -23.858  1.00 10.00      A   
ATOM   5006  O   LYS A 529      -5.101 -21.396 -23.984  1.00 10.00      A   
ATOM   5007  N   MET A 530      -3.341 -20.297 -23.122  1.00 10.00      A   
ATOM   5008  HN  MET A 530      -2.360 -20.222 -23.073  1.00 10.00      A   
ATOM   5009  CA  MET A 530      -4.163 -19.340 -22.390  1.00 10.00      A   
ATOM   5010  CB  MET A 530      -3.772 -19.320 -20.909  1.00 10.00      A   
ATOM   5011  CG  MET A 530      -3.504 -20.689 -20.305  1.00 10.00      A   
ATOM   5012  SD  MET A 530      -4.889 -21.829 -20.486  1.00 10.00      A   
ATOM   5013  CE  MET A 530      -6.051 -21.139 -19.315  1.00 10.00      A   
ATOM   5014  C   MET A 530      -4.017 -17.943 -22.984  1.00 10.00      A   
ATOM   5015  O   MET A 530      -3.036 -17.248 -22.728  1.00 10.00      A   
ATOM   5016  N   PRO A 531      -4.999 -17.510 -23.783  1.00 10.00      A   
ATOM   5017  CA  PRO A 531      -4.973 -16.197 -24.433  1.00 10.00      A   
ATOM   5018  CB  PRO A 531      -6.009 -16.354 -25.546  1.00 10.00      A   
ATOM   5019  CG  PRO A 531      -6.991 -17.338 -25.009  1.00 10.00      A   
ATOM   5020  CD  PRO A 531      -6.214 -18.273 -24.124  1.00 10.00      A   
ATOM   5021  C   PRO A 531      -5.377 -15.057 -23.499  1.00 10.00      A   
ATOM   5022  O   PRO A 531      -5.228 -13.880 -23.840  1.00 10.00      A   
ATOM   5023  N   LYS A 532      -5.897 -15.400 -22.329  1.00 10.00      A   
ATOM   5024  HN  LYS A 532      -6.001 -16.351 -22.108  1.00 10.00      A   
ATOM   5025  CA  LYS A 532      -6.326 -14.392 -21.365  1.00 10.00      A   
ATOM   5026  CB  LYS A 532      -7.683 -14.762 -20.769  1.00 10.00      A   
ATOM   5027  CG  LYS A 532      -8.801 -14.886 -21.793  1.00 10.00      A   
ATOM   5028  CD  LYS A 532     -10.157 -15.008 -21.117  1.00 10.00      A   
ATOM   5029  CE  LYS A 532     -11.261 -15.302 -22.121  1.00 10.00      A   
ATOM   5030  NZ  LYS A 532     -11.238 -16.711 -22.590  1.00 10.00      A   
ATOM   5031  HZ1 LYS A 532     -12.125 -16.936 -23.083  1.00 10.00      A   
ATOM   5032  HZ2 LYS A 532     -11.136 -17.355 -21.780  1.00 10.00      A   
ATOM   5033  HZ3 LYS A 532     -10.445 -16.865 -23.244  1.00 10.00      A   
ATOM   5034  C   LYS A 532      -5.290 -14.197 -20.260  1.00 10.00      A   
ATOM   5035  O   LYS A 532      -5.530 -13.494 -19.274  1.00 10.00      A   
ATOM   5036  N   LEU A 533      -4.138 -14.820 -20.424  1.00 10.00      A   
ATOM   5037  HN  LEU A 533      -3.996 -15.365 -21.225  1.00 10.00      A   
ATOM   5038  CA  LEU A 533      -3.064 -14.700 -19.452  1.00 10.00      A   
ATOM   5039  CB  LEU A 533      -2.828 -16.020 -18.716  1.00 10.00      A   
ATOM   5040  CG  LEU A 533      -3.817 -16.357 -17.599  1.00 10.00      A   
ATOM   5041  CD1 LEU A 533      -5.034 -17.087 -18.148  1.00 10.00      A   
ATOM   5042  CD2 LEU A 533      -3.140 -17.177 -16.515  1.00 10.00      A   
ATOM   5043  C   LEU A 533      -1.793 -14.239 -20.144  1.00 10.00      A   
ATOM   5044  O   LEU A 533      -1.462 -14.718 -21.228  1.00 10.00      A   
ATOM   5045  N   ASN A 534      -1.093 -13.301 -19.529  1.00 10.00      A   
ATOM   5046  HN  ASN A 534      -1.400 -12.959 -18.658  1.00 10.00      A   
ATOM   5047  CA  ASN A 534       0.133 -12.779 -20.104  1.00 10.00      A   
ATOM   5048  CB  ASN A 534       0.284 -11.284 -19.823  1.00 10.00      A   
ATOM   5049  CG  ASN A 534      -0.253 -10.406 -20.935  1.00 10.00      A   
ATOM   5050  OD1 ASN A 534      -0.480 -10.865 -22.058  1.00 10.00      A   
ATOM   5051  ND2 ASN A 534      -0.415  -9.126 -20.644  1.00 10.00      A   
ATOM   5052 HD21 ASN A 534      -0.173  -8.818 -19.740  1.00 10.00      A   
ATOM   5053 HD22 ASN A 534      -0.787  -8.533 -21.338  1.00 10.00      A   
ATOM   5054  C   ASN A 534       1.344 -13.511 -19.566  1.00 10.00      A   
ATOM   5055  O   ASN A 534       1.715 -13.339 -18.406  1.00 10.00      A   
ATOM   5056  N   VAL A 535       1.943 -14.343 -20.397  1.00 10.00      A   
ATOM   5057  HN  VAL A 535       1.570 -14.477 -21.298  1.00 10.00      A   
ATOM   5058  CA  VAL A 535       3.136 -15.072 -20.002  1.00 10.00      A   
ATOM   5059  CB  VAL A 535       3.228 -16.453 -20.691  1.00 10.00      A   
ATOM   5060  CG1 VAL A 535       4.405 -17.253 -20.151  1.00 10.00      A   
ATOM   5061  CG2 VAL A 535       1.928 -17.232 -20.539  1.00 10.00      A   
ATOM   5062  C   VAL A 535       4.365 -14.238 -20.354  1.00 10.00      A   
ATOM   5063  O   VAL A 535       4.918 -14.346 -21.453  1.00 10.00      A   
ATOM   5064  N   GLU A 536       4.759 -13.381 -19.433  1.00 10.00      A   
ATOM   5065  HN  GLU A 536       4.266 -13.335 -18.581  1.00 10.00      A   
ATOM   5066  CA  GLU A 536       5.907 -12.512 -19.638  1.00 10.00      A   
ATOM   5067  CB  GLU A 536       5.695 -11.164 -18.952  1.00 10.00      A   
ATOM   5068  CG  GLU A 536       4.651 -10.276 -19.609  1.00 10.00      A   
ATOM   5069  CD  GLU A 536       4.618  -8.886 -19.003  1.00 10.00      A   
ATOM   5070  OE1 GLU A 536       5.597  -8.503 -18.329  1.00 10.00      A   
ATOM   5071  OE2 GLU A 536       3.616  -8.166 -19.203  1.00 10.00      A   
ATOM   5072  C   GLU A 536       7.194 -13.161 -19.144  1.00 10.00      A   
ATOM   5073  O   GLU A 536       7.369 -13.394 -17.946  1.00 10.00      A   
ATOM   5074  N   VAL A 537       8.084 -13.464 -20.075  1.00 10.00      A   
ATOM   5075  HN  VAL A 537       7.881 -13.259 -21.019  1.00 10.00      A   
ATOM   5076  CA  VAL A 537       9.358 -14.084 -19.741  1.00 10.00      A   
ATOM   5077  CB  VAL A 537       9.877 -14.955 -20.904  1.00 10.00      A   
ATOM   5078  CG1 VAL A 537      11.169 -15.654 -20.515  1.00 10.00      A   
ATOM   5079  CG2 VAL A 537       8.824 -15.968 -21.325  1.00 10.00      A   
ATOM   5080  C   VAL A 537      10.390 -13.011 -19.416  1.00 10.00      A   
ATOM   5081  O   VAL A 537      10.587 -12.084 -20.197  1.00 10.00      A   
ATOM   5082  N   ILE A 538      11.043 -13.140 -18.266  1.00 10.00      A   
ATOM   5083  HN  ILE A 538      10.861 -13.919 -17.697  1.00 10.00      A   
ATOM   5084  CA  ILE A 538      12.048 -12.177 -17.839  1.00 10.00      A   
ATOM   5085  CB  ILE A 538      11.787 -11.690 -16.400  1.00 10.00      A   
ATOM   5086  CG1 ILE A 538      10.291 -11.455 -16.170  1.00 10.00      A   
ATOM   5087  CG2 ILE A 538      12.580 -10.419 -16.122  1.00 10.00      A   
ATOM   5088  CD1 ILE A 538       9.927 -11.219 -14.718  1.00 10.00      A   
ATOM   5089  C   ILE A 538      13.426 -12.819 -17.895  1.00 10.00      A   
ATOM   5090  O   ILE A 538      13.802 -13.581 -17.002  1.00 10.00      A   
ATOM   5091  N   ASP A 539      14.175 -12.511 -18.940  1.00 10.00      A   
ATOM   5092  HN  ASP A 539      13.829 -11.873 -19.608  1.00 10.00      A   
ATOM   5093  CA  ASP A 539      15.507 -13.077 -19.121  1.00 10.00      A   
ATOM   5094  CB  ASP A 539      15.445 -14.220 -20.141  1.00 10.00      A   
ATOM   5095  CG  ASP A 539      16.670 -15.111 -20.131  1.00 10.00      A   
ATOM   5096  OD1 ASP A 539      16.613 -16.202 -19.519  1.00 10.00      A   
ATOM   5097  OD2 ASP A 539      17.683 -14.750 -20.764  1.00 10.00      A   
ATOM   5098  C   ASP A 539      16.487 -11.999 -19.584  1.00 10.00      A   
ATOM   5099  O   ASP A 539      16.249 -11.316 -20.580  1.00 10.00      A   
ATOM   5100  N   GLU A 540      17.580 -11.834 -18.852  1.00 10.00      A   
ATOM   5101  HN  GLU A 540      17.717 -12.394 -18.052  1.00 10.00      A   
ATOM   5102  CA  GLU A 540      18.573 -10.823 -19.192  1.00 10.00      A   
ATOM   5103  CB  GLU A 540      19.096 -10.141 -17.930  1.00 10.00      A   
ATOM   5104  CG  GLU A 540      18.037  -9.508 -17.048  1.00 10.00      A   
ATOM   5105  CD  GLU A 540      18.617  -9.051 -15.729  1.00 10.00      A   
ATOM   5106  OE1 GLU A 540      18.809  -9.902 -14.832  1.00 10.00      A   
ATOM   5107  OE2 GLU A 540      18.904  -7.844 -15.587  1.00 10.00      A   
ATOM   5108  C   GLU A 540      19.754 -11.402 -19.966  1.00 10.00      A   
ATOM   5109  O   GLU A 540      20.769 -10.723 -20.144  1.00 10.00      A   
ATOM   5110  N   ARG A 541      19.631 -12.641 -20.429  1.00 10.00      A   
ATOM   5111  HN  ARG A 541      18.792 -13.137 -20.283  1.00 10.00      A   
ATOM   5112  CA  ARG A 541      20.715 -13.275 -21.174  1.00 10.00      A   
ATOM   5113  CB  ARG A 541      20.823 -14.764 -20.845  1.00 10.00      A   
ATOM   5114  CG  ARG A 541      20.980 -15.069 -19.366  1.00 10.00      A   
ATOM   5115  CD  ARG A 541      19.870 -15.985 -18.877  1.00 10.00      A   
ATOM   5116  NE  ARG A 541      20.332 -17.351 -18.639  1.00 10.00      A   
ATOM   5117  HE  ARG A 541      21.293 -17.474 -18.451  1.00 10.00      A   
ATOM   5118  CZ  ARG A 541      19.534 -18.426 -18.651  1.00 10.00      A   
ATOM   5119  NH1 ARG A 541      18.231 -18.303 -18.897  1.00 10.00      A   
ATOM   5120 HH11 ARG A 541      17.814 -17.355 -19.089  1.00 10.00      A   
ATOM   5121 HH12 ARG A 541      17.618 -19.146 -18.904  1.00 10.00      A   
ATOM   5122  NH2 ARG A 541      20.041 -19.630 -18.411  1.00 10.00      A   
ATOM   5123 HH21 ARG A 541      19.427 -20.474 -18.411  1.00 10.00      A   
ATOM   5124 HH22 ARG A 541      21.061 -19.738 -18.220  1.00 10.00      A   
ATOM   5125  C   ARG A 541      20.524 -13.084 -22.668  1.00 10.00      A   
ATOM   5126  O   ARG A 541      21.368 -13.484 -23.470  1.00 10.00      A   
ATOM   5127  N   GLY A 542      19.405 -12.482 -23.036  1.00 10.00      A   
ATOM   5128  HN  GLY A 542      18.752 -12.221 -22.353  1.00 10.00      A   
ATOM   5129  CA  GLY A 542      19.119 -12.238 -24.431  1.00 10.00      A   
ATOM   5130  C   GLY A 542      17.877 -12.967 -24.874  1.00 10.00      A   
ATOM   5131  O   GLY A 542      17.223 -13.613 -24.060  1.00 10.00      A   
ATOM   5132  N   ALA A 543      17.552 -12.868 -26.159  1.00 10.00      A   
ATOM   5133  HN  ALA A 543      18.126 -12.342 -26.756  1.00 10.00      A   
ATOM   5134  CA  ALA A 543      16.376 -13.530 -26.708  1.00 10.00      A   
ATOM   5135  CB  ALA A 543      16.237 -13.224 -28.193  1.00 10.00      A   
ATOM   5136  C   ALA A 543      16.457 -15.030 -26.478  1.00 10.00      A   
ATOM   5137  O   ALA A 543      17.349 -15.696 -26.998  1.00 10.00      A   
ATOM   5138  N   PRO A 544      15.515 -15.585 -25.703  1.00 10.00      A   
ATOM   5139  CA  PRO A 544      15.490 -17.012 -25.383  1.00 10.00      A   
ATOM   5140  CB  PRO A 544      14.299 -17.162 -24.430  1.00 10.00      A   
ATOM   5141  CG  PRO A 544      14.015 -15.781 -23.947  1.00 10.00      A   
ATOM   5142  CD  PRO A 544      14.398 -14.866 -25.073  1.00 10.00      A   
ATOM   5143  C   PRO A 544      15.305 -17.876 -26.621  1.00 10.00      A   
ATOM   5144  O   PRO A 544      15.637 -19.059 -26.613  1.00 10.00      A   
ATOM   5145  N   ASP A 545      14.795 -17.274 -27.692  1.00 10.00      A   
ATOM   5146  HN  ASP A 545      14.554 -16.324 -27.634  1.00 10.00      A   
ATOM   5147  CA  ASP A 545      14.581 -17.994 -28.946  1.00 10.00      A   
ATOM   5148  CB  ASP A 545      13.746 -17.167 -29.930  1.00 10.00      A   
ATOM   5149  CG  ASP A 545      12.268 -17.517 -29.910  1.00 10.00      A   
ATOM   5150  OD1 ASP A 545      11.931 -18.717 -29.962  1.00 10.00      A   
ATOM   5151  OD2 ASP A 545      11.434 -16.588 -29.853  1.00 10.00      A   
ATOM   5152  C   ASP A 545      15.907 -18.386 -29.588  1.00 10.00      A   
ATOM   5153  O   ASP A 545      15.956 -19.258 -30.453  1.00 10.00      A   
ATOM   5154  N   SER A 546      16.991 -17.737 -29.155  1.00 10.00      A   
ATOM   5155  HN  SER A 546      16.893 -17.045 -28.464  1.00 10.00      A   
ATOM   5156  CA  SER A 546      18.318 -18.028 -29.681  1.00 10.00      A   
ATOM   5157  CB  SER A 546      19.241 -16.820 -29.497  1.00 10.00      A   
ATOM   5158  OG  SER A 546      19.536 -16.595 -28.127  1.00 10.00      A   
ATOM   5159  HG  SER A 546      18.859 -16.016 -27.745  1.00 10.00      A   
ATOM   5160  C   SER A 546      18.909 -19.244 -28.975  1.00 10.00      A   
ATOM   5161  O   SER A 546      19.983 -19.734 -29.334  1.00 10.00      A   
ATOM   5162  N   ARG A 547      18.204 -19.707 -27.958  1.00 10.00      A   
ATOM   5163  HN  ARG A 547      17.355 -19.269 -27.735  1.00 10.00      A   
ATOM   5164  CA  ARG A 547      18.620 -20.857 -27.175  1.00 10.00      A   
ATOM   5165  CB  ARG A 547      18.804 -20.457 -25.703  1.00 10.00      A   
ATOM   5166  CG  ARG A 547      19.394 -19.069 -25.499  1.00 10.00      A   
ATOM   5167  CD  ARG A 547      19.703 -18.792 -24.036  1.00 10.00      A
[truncated: 216,683 more chars]
