# Supplementary material for: Flexibility of intrinsically disordered degrons in AUX/IAA proteins reinforces auxin co-receptor assemblies
Source: Nat Commun. 2020 May 8;11:2277. doi: 10.1038/s41467-020-16147-2 (PMC7210949; doi:10.1038/s41467-020-16147-2)
Supplement: Supplementary file 11 — Supplementary Data 8 [file 41467_2020_16147_MOESM11_ESM.gz › disvis_haddock_files/IAA12/cluster1_2.pdb]

REMARK FILENAME="complex_80w.pdb0"
REMARK ===============================================================
REMARK HADDOCK run for complex
REMARK initial structure: complex_80.pdb
REMARK final NOE weights: unambig 50 amb: 50
REMARK ===============================================================
REMARK            total,bonds,angles,improper,dihe,vdw,elec,air,cdih,coup,rdcs,vean,dani,xpcs,rg
REMARK energies: -88.8923, 0, 0, 0, 0, -78.1823, -325.826, 315.116, 0, 0, 0, 0, 0, 0, 0
REMARK ===============================================================
REMARK            bonds,angles,impropers,dihe,air,cdih,coup,rdcs,vean,dani,xpcs
REMARK rms-dev.: 0,0,0,0,1.61437,0,0, 0, 0, 0, 0
REMARK ===============================================================
REMARK               air,cdih,coup,rdcs,vean,dani,xpcs
REMARK               >0.3,>5,>1,>0,>5,>0.2,>0.2
REMARK violations.: 9, 0, 0, 0, 0, 0, 0
REMARK ===============================================================
REMARK                        CVpartition#,violations,rms
REMARK AIRs cross-validation: 2, 23, 1.41521
REMARK ===============================================================
REMARK NCS energy: 0
REMARK ===============================================================
REMARK Symmetry energy: 0
REMARK ===============================================================
REMARK Desolvation energy: 35.3884
REMARK Internal energy free molecules: -22061.6
REMARK Internal energy complex: -33013.5
REMARK Binding energy: -11320.6
REMARK ===============================================================
REMARK buried surface area: 2026.16
REMARK ===============================================================
REMARK water - chain1: 0 0 0
REMARK water - chain2: 0 0 0
REMARK water - chain3: 0 0 0
REMARK water - chain4: 0 0 0
REMARK water - chain5: 0 0 0
REMARK water - chain6: 0 0 0
REMARK ===============================================================
REMARK water - water: 0 0 0
REMARK ===============================================================
REMARK DATE:09-Dec-2019  18:27:48       created by user: enm009
REMARK VERSION:1.3U
ATOM      1  N   PHE A   9     -37.090  -0.257   9.018  1.00 10.00      A   
ATOM      2  HN  PHE A   9     -36.574  -0.108   9.842  1.00 10.00      A   
ATOM      3  CA  PHE A   9     -37.018  -1.560   8.372  1.00 10.00      A   
ATOM      4  CB  PHE A   9     -36.251  -1.463   7.049  1.00 10.00      A   
ATOM      5  CG  PHE A   9     -37.044  -0.875   5.919  1.00 10.00      A   
ATOM      6  CD1 PHE A   9     -36.634   0.296   5.305  1.00 10.00      A   
ATOM      7  CD2 PHE A   9     -38.196  -1.497   5.467  1.00 10.00      A   
ATOM      8  CE1 PHE A   9     -37.358   0.838   4.260  1.00 10.00      A   
ATOM      9  CE2 PHE A   9     -38.926  -0.961   4.425  1.00 10.00      A   
ATOM     10  CZ  PHE A   9     -38.506   0.208   3.820  1.00 10.00      A   
ATOM     11  C   PHE A   9     -36.357  -2.591   9.285  1.00 10.00      A   
ATOM     12  O   PHE A   9     -35.554  -2.237  10.153  1.00 10.00      A   
ATOM     13  N   PRO A  10     -36.709  -3.876   9.120  1.00 10.00      A   
ATOM     14  CA  PRO A  10     -36.140  -4.972   9.915  1.00 10.00      A   
ATOM     15  CB  PRO A  10     -36.875  -6.213   9.397  1.00 10.00      A   
ATOM     16  CG  PRO A  10     -38.107  -5.687   8.748  1.00 10.00      A   
ATOM     17  CD  PRO A  10     -37.725  -4.359   8.169  1.00 10.00      A   
ATOM     18  C   PRO A  10     -34.636  -5.132   9.688  1.00 10.00      A   
ATOM     19  O   PRO A  10     -34.090  -4.634   8.698  1.00 10.00      A   
ATOM     20  N   GLU A  11     -33.979  -5.851  10.596  1.00 10.00      A   
ATOM     21  HN  GLU A  11     -34.487  -6.238  11.346  1.00 10.00      A   
ATOM     22  CA  GLU A  11     -32.537  -6.086  10.525  1.00 10.00      A   
ATOM     23  CB  GLU A  11     -32.089  -7.021  11.654  1.00 10.00      A   
ATOM     24  CG  GLU A  11     -32.264  -6.454  13.053  1.00 10.00      A   
ATOM     25  CD  GLU A  11     -31.246  -5.382  13.385  1.00 10.00      A   
ATOM     26  OE1 GLU A  11     -30.038  -5.616  13.179  1.00 10.00      A   
ATOM     27  OE2 GLU A  11     -31.655  -4.304  13.874  1.00 10.00      A   
ATOM     28  C   GLU A  11     -32.128  -6.691   9.189  1.00 10.00      A   
ATOM     29  O   GLU A  11     -31.229  -6.184   8.520  1.00 10.00      A   
ATOM     30  N   GLU A  12     -32.795  -7.776   8.804  1.00 10.00      A   
ATOM     31  HN  GLU A  12     -33.504  -8.126   9.384  1.00 10.00      A   
ATOM     32  CA  GLU A  12     -32.498  -8.473   7.554  1.00 10.00      A   
ATOM     33  CB  GLU A  12     -33.429  -9.671   7.382  1.00 10.00      A   
ATOM     34  CG  GLU A  12     -34.886  -9.366   7.677  1.00 10.00      A   
ATOM     35  CD  GLU A  12     -35.668 -10.610   8.034  1.00 10.00      A   
ATOM     36  OE1 GLU A  12     -35.063 -11.559   8.573  1.00 10.00      A   
ATOM     37  OE2 GLU A  12     -36.895 -10.638   7.802  1.00 10.00      A   
ATOM     38  C   GLU A  12     -32.581  -7.558   6.334  1.00 10.00      A   
ATOM     39  O   GLU A  12     -31.838  -7.730   5.366  1.00 10.00      A   
ATOM     40  N   VAL A  13     -33.488  -6.593   6.382  1.00 10.00      A   
ATOM     41  HN  VAL A  13     -34.050  -6.510   7.178  1.00 10.00      A   
ATOM     42  CA  VAL A  13     -33.663  -5.653   5.284  1.00 10.00      A   
ATOM     43  CB  VAL A  13     -35.019  -4.928   5.381  1.00 10.00      A   
ATOM     44  CG1 VAL A  13     -35.104  -3.810   4.355  1.00 10.00      A   
ATOM     45  CG2 VAL A  13     -36.163  -5.911   5.198  1.00 10.00      A   
ATOM     46  C   VAL A  13     -32.541  -4.620   5.279  1.00 10.00      A   
ATOM     47  O   VAL A  13     -31.884  -4.407   4.260  1.00 10.00      A   
ATOM     48  N   LEU A  14     -32.317  -3.988   6.426  1.00 10.00      A   
ATOM     49  HN  LEU A  14     -32.868  -4.209   7.211  1.00 10.00      A   
ATOM     50  CA  LEU A  14     -31.280  -2.973   6.545  1.00 10.00      A   
ATOM     51  CB  LEU A  14     -31.340  -2.287   7.908  1.00 10.00      A   
ATOM     52  CG  LEU A  14     -32.561  -1.393   8.144  1.00 10.00      A   
ATOM     53  CD1 LEU A  14     -32.547  -0.819   9.551  1.00 10.00      A   
ATOM     54  CD2 LEU A  14     -32.619  -0.275   7.110  1.00 10.00      A   
ATOM     55  C   LEU A  14     -29.894  -3.543   6.262  1.00 10.00      A   
ATOM     56  O   LEU A  14     -29.085  -2.908   5.587  1.00 10.00      A   
ATOM     57  N   GLU A  15     -29.637  -4.753   6.750  1.00 10.00      A   
ATOM     58  HN  GLU A  15     -30.327  -5.212   7.280  1.00 10.00      A   
ATOM     59  CA  GLU A  15     -28.352  -5.410   6.528  1.00 10.00      A   
ATOM     60  CB  GLU A  15     -28.273  -6.734   7.289  1.00 10.00      A   
ATOM     61  CG  GLU A  15     -27.846  -6.601   8.741  1.00 10.00      A   
ATOM     62  CD  GLU A  15     -27.132  -7.841   9.242  1.00 10.00      A   
ATOM     63  OE1 GLU A  15     -27.443  -8.309  10.360  1.00 10.00      A   
ATOM     64  OE2 GLU A  15     -26.253  -8.358   8.518  1.00 10.00      A   
ATOM     65  C   GLU A  15     -28.129  -5.654   5.040  1.00 10.00      A   
ATOM     66  O   GLU A  15     -26.993  -5.644   4.561  1.00 10.00      A   
ATOM     67  N   HIS A  16     -29.223  -5.863   4.315  1.00 10.00      A   
ATOM     68  HN  HIS A  16     -30.099  -5.850   4.759  1.00 10.00      A   
ATOM     69  CA  HIS A  16     -29.160  -6.099   2.879  1.00 10.00      A   
ATOM     70  CB  HIS A  16     -30.497  -6.645   2.371  1.00 10.00      A   
ATOM     71  CG  HIS A  16     -30.391  -7.578   1.199  1.00 10.00      A   
ATOM     72  ND1 HIS A  16     -30.574  -8.934   1.355  1.00 10.00      A   
ATOM     73  CD2 HIS A  16     -30.144  -7.310  -0.111  1.00 10.00      A   
ATOM     74  CE1 HIS A  16     -30.439  -9.459   0.149  1.00 10.00      A   
ATOM     75  NE2 HIS A  16     -30.180  -8.516  -0.766  1.00 10.00      A   
ATOM     76  HE2 HIS A  16     -30.053  -8.661  -1.737  1.00 10.00      A   
ATOM     77  C   HIS A  16     -28.810  -4.801   2.153  1.00 10.00      A   
ATOM     78  O   HIS A  16     -28.040  -4.802   1.195  1.00 10.00      A   
ATOM     79  N   VAL A  17     -29.369  -3.698   2.629  1.00 10.00      A   
ATOM     80  HN  VAL A  17     -29.972  -3.766   3.399  1.00 10.00      A   
ATOM     81  CA  VAL A  17     -29.116  -2.387   2.038  1.00 10.00      A   
ATOM     82  CB  VAL A  17     -30.063  -1.312   2.622  1.00 10.00      A   
ATOM     83  CG1 VAL A  17     -29.771   0.053   2.020  1.00 10.00      A   
ATOM     84  CG2 VAL A  17     -31.516  -1.694   2.386  1.00 10.00      A   
ATOM     85  C   VAL A  17     -27.666  -1.964   2.272  1.00 10.00      A   
ATOM     86  O   VAL A  17     -26.973  -1.529   1.348  1.00 10.00      A   
ATOM     87  N   PHE A  18     -27.208  -2.128   3.508  1.00 10.00      A   
ATOM     88  HN  PHE A  18     -27.806  -2.503   4.193  1.00 10.00      A   
ATOM     89  CA  PHE A  18     -25.848  -1.754   3.881  1.00 10.00      A   
ATOM     90  CB  PHE A  18     -25.667  -1.794   5.401  1.00 10.00      A   
ATOM     91  CG  PHE A  18     -26.628  -0.931   6.174  1.00 10.00      A   
ATOM     92  CD1 PHE A  18     -26.987  -1.272   7.469  1.00 10.00      A   
ATOM     93  CD2 PHE A  18     -27.171   0.218   5.615  1.00 10.00      A   
ATOM     94  CE1 PHE A  18     -27.868  -0.489   8.190  1.00 10.00      A   
ATOM     95  CE2 PHE A  18     -28.053   1.003   6.330  1.00 10.00      A   
ATOM     96  CZ  PHE A  18     -28.401   0.650   7.620  1.00 10.00      A   
ATOM     97  C   PHE A  18     -24.808  -2.645   3.210  1.00 10.00      A   
ATOM     98  O   PHE A  18     -23.653  -2.253   3.051  1.00 10.00      A   
ATOM     99  N   SER A  19     -25.219  -3.834   2.795  1.00 10.00      A   
ATOM    100  HN  SER A  19     -26.154  -4.095   2.934  1.00 10.00      A   
ATOM    101  CA  SER A  19     -24.303  -4.766   2.152  1.00 10.00      A   
ATOM    102  CB  SER A  19     -24.903  -6.174   2.079  1.00 10.00      A   
ATOM    103  OG  SER A  19     -25.894  -6.272   1.070  1.00 10.00      A   
ATOM    104  HG  SER A  19     -26.621  -5.664   1.269  1.00 10.00      A   
ATOM    105  C   SER A  19     -23.869  -4.282   0.769  1.00 10.00      A   
ATOM    106  O   SER A  19     -22.898  -4.779   0.206  1.00 10.00      A   
ATOM    107  N   PHE A  20     -24.592  -3.308   0.227  1.00 10.00      A   
ATOM    108  HN  PHE A  20     -25.358  -2.949   0.722  1.00 10.00      A   
ATOM    109  CA  PHE A  20     -24.274  -2.763  -1.082  1.00 10.00      A   
ATOM    110  CB  PHE A  20     -25.556  -2.417  -1.846  1.00 10.00      A   
ATOM    111  CG  PHE A  20     -26.388  -3.612  -2.215  1.00 10.00      A   
ATOM    112  CD1 PHE A  20     -27.723  -3.673  -1.864  1.00 10.00      A   
ATOM    113  CD2 PHE A  20     -25.834  -4.673  -2.912  1.00 10.00      A   
ATOM    114  CE1 PHE A  20     -28.491  -4.769  -2.202  1.00 10.00      A   
ATOM    115  CE2 PHE A  20     -26.597  -5.775  -3.255  1.00 10.00      A   
ATOM    116  CZ  PHE A  20     -27.930  -5.823  -2.899  1.00 10.00      A   
ATOM    117  C   PHE A  20     -23.379  -1.535  -0.958  1.00 10.00      A   
ATOM    118  O   PHE A  20     -23.047  -0.897  -1.952  1.00 10.00      A   
ATOM    119  N   ILE A  21     -22.988  -1.205   0.268  1.00 10.00      A   
ATOM    120  HN  ILE A  21     -23.270  -1.762   1.027  1.00 10.00      A   
ATOM    121  CA  ILE A  21     -22.133  -0.050   0.513  1.00 10.00      A   
ATOM    122  CB  ILE A  21     -22.797   0.942   1.494  1.00 10.00      A   
ATOM    123  CG1 ILE A  21     -24.220   1.282   1.036  1.00 10.00      A   
ATOM    124  CG2 ILE A  21     -21.963   2.206   1.620  1.00 10.00      A   
ATOM    125  CD1 ILE A  21     -25.012   2.093   2.039  1.00 10.00      A   
ATOM    126  C   ILE A  21     -20.786  -0.500   1.079  1.00 10.00      A   
ATOM    127  O   ILE A  21     -20.715  -1.004   2.200  1.00 10.00      A   
ATOM    128  N   GLN A  22     -19.723  -0.318   0.306  1.00 10.00      A   
ATOM    129  HN  GLN A  22     -19.835   0.093  -0.580  1.00 10.00      A   
ATOM    130  CA  GLN A  22     -18.392  -0.729   0.734  1.00 10.00      A   
ATOM    131  CB  GLN A  22     -17.769  -1.671  -0.298  1.00 10.00      A   
ATOM    132  CG  GLN A  22     -18.333  -3.081  -0.256  1.00 10.00      A   
ATOM    133  CD  GLN A  22     -17.794  -3.882   0.912  1.00 10.00      A   
ATOM    134  OE1 GLN A  22     -18.353  -3.863   2.012  1.00 10.00      A   
ATOM    135  NE2 GLN A  22     -16.701  -4.592   0.682  1.00 10.00      A   
ATOM    136 HE21 GLN A  22     -16.307  -4.560  -0.218  1.00 10.00      A   
ATOM    137 HE22 GLN A  22     -16.327  -5.124   1.418  1.00 10.00      A   
ATOM    138  C   GLN A  22     -17.475   0.460   0.998  1.00 10.00      A   
ATOM    139  O   GLN A  22     -16.446   0.319   1.661  1.00 10.00      A   
ATOM    140  N   LEU A  23     -17.841   1.627   0.478  1.00 10.00      A   
ATOM    141  HN  LEU A  23     -18.669   1.684  -0.045  1.00 10.00      A   
ATOM    142  CA  LEU A  23     -17.034   2.825   0.676  1.00 10.00      A   
ATOM    143  CB  LEU A  23     -17.394   3.910  -0.343  1.00 10.00      A   
ATOM    144  CG  LEU A  23     -16.860   3.704  -1.763  1.00 10.00      A   
ATOM    145  CD1 LEU A  23     -17.400   4.775  -2.697  1.00 10.00      A   
ATOM    146  CD2 LEU A  23     -15.341   3.710  -1.767  1.00 10.00      A   
ATOM    147  C   LEU A  23     -17.178   3.356   2.099  1.00 10.00      A   
ATOM    148  O   LEU A  23     -18.291   3.572   2.583  1.00 10.00      A   
ATOM    149  N   ASP A  24     -16.046   3.567   2.764  1.00 10.00      A   
ATOM    150  HN  ASP A  24     -15.190   3.381   2.316  1.00 10.00      A   
ATOM    151  CA  ASP A  24     -16.035   4.064   4.139  1.00 10.00      A   
ATOM    152  CB  ASP A  24     -14.612   4.123   4.699  1.00 10.00      A   
ATOM    153  CG  ASP A  24     -14.051   2.755   5.007  1.00 10.00      A   
ATOM    154  OD1 ASP A  24     -14.687   2.001   5.775  1.00 10.00      A   
ATOM    155  OD2 ASP A  24     -12.973   2.420   4.473  1.00 10.00      A   
ATOM    156  C   ASP A  24     -16.684   5.433   4.246  1.00 10.00      A   
ATOM    157  O   ASP A  24     -17.379   5.719   5.216  1.00 10.00      A   
ATOM    158  N   LYS A  25     -16.461   6.271   3.238  1.00 10.00      A   
ATOM    159  HN  LYS A  25     -15.894   5.978   2.493  1.00 10.00      A   
ATOM    160  CA  LYS A  25     -17.025   7.618   3.214  1.00 10.00      A   
ATOM    161  CB  LYS A  25     -16.634   8.340   1.919  1.00 10.00      A   
ATOM    162  CG  LYS A  25     -15.162   8.720   1.837  1.00 10.00      A   
ATOM    163  CD  LYS A  25     -14.750   9.044   0.411  1.00 10.00      A   
ATOM    164  CE  LYS A  25     -13.339   9.609   0.353  1.00 10.00      A   
ATOM    165  NZ  LYS A  25     -13.293  11.035   0.763  1.00 10.00      A   
ATOM    166  HZ1 LYS A  25     -12.309  11.380   0.758  1.00 10.00      A   
ATOM    167  HZ2 LYS A  25     -13.685  11.145   1.717  1.00 10.00      A   
ATOM    168  HZ3 LYS A  25     -13.854  11.613   0.104  1.00 10.00      A   
ATOM    169  C   LYS A  25     -18.544   7.582   3.376  1.00 10.00      A   
ATOM    170  O   LYS A  25     -19.114   8.343   4.160  1.00 10.00      A   
ATOM    171  N   ASP A  26     -19.194   6.685   2.641  1.00 10.00      A   
ATOM    172  HN  ASP A  26     -18.688   6.111   2.029  1.00 10.00      A   
ATOM    173  CA  ASP A  26     -20.644   6.546   2.718  1.00 10.00      A   
ATOM    174  CB  ASP A  26     -21.202   5.810   1.495  1.00 10.00      A   
ATOM    175  CG  ASP A  26     -20.998   6.558   0.197  1.00 10.00      A   
ATOM    176  OD1 ASP A  26     -21.251   7.780   0.162  1.00 10.00      A   
ATOM    177  OD2 ASP A  26     -20.594   5.919  -0.798  1.00 10.00      A   
ATOM    178  C   ASP A  26     -21.034   5.800   3.986  1.00 10.00      A   
ATOM    179  O   ASP A  26     -22.005   6.151   4.657  1.00 10.00      A   
ATOM    180  N   ARG A  27     -20.257   4.774   4.312  1.00 10.00      A   
ATOM    181  HN  ARG A  27     -19.496   4.551   3.730  1.00 10.00      A   
ATOM    182  CA  ARG A  27     -20.497   3.964   5.499  1.00 10.00      A   
ATOM    183  CB  ARG A  27     -19.417   2.883   5.628  1.00 10.00      A   
ATOM    184  CG  ARG A  27     -19.703   1.615   4.841  1.00 10.00      A   
ATOM    185  CD  ARG A  27     -20.874   0.856   5.440  1.00 10.00      A   
ATOM    186  NE  ARG A  27     -21.046  -0.470   4.848  1.00 10.00      A   
ATOM    187  HE  ARG A  27     -21.016  -0.531   3.865  1.00 10.00      A   
ATOM    188  CZ  ARG A  27     -21.233  -1.581   5.555  1.00 10.00      A   
ATOM    189  NH1 ARG A  27     -21.275  -1.528   6.884  1.00 10.00      A   
ATOM    190 HH11 ARG A  27     -21.429  -2.391   7.442  1.00 10.00      A   
ATOM    191 HH12 ARG A  27     -21.140  -0.609   7.383  1.00 10.00      A   
ATOM    192  NH2 ARG A  27     -21.390  -2.745   4.932  1.00 10.00      A   
ATOM    193 HH21 ARG A  27     -21.365  -2.787   3.890  1.00 10.00      A   
ATOM    194 HH22 ARG A  27     -21.534  -3.623   5.484  1.00 10.00      A   
ATOM    195  C   ARG A  27     -20.525   4.826   6.760  1.00 10.00      A   
ATOM    196  O   ARG A  27     -21.387   4.656   7.621  1.00 10.00      A   
ATOM    197  N   ASN A  28     -19.580   5.757   6.856  1.00 10.00      A   
ATOM    198  HN  ASN A  28     -18.916   5.842   6.133  1.00 10.00      A   
ATOM    199  CA  ASN A  28     -19.491   6.644   8.016  1.00 10.00      A   
ATOM    200  CB  ASN A  28     -18.207   7.475   7.991  1.00 10.00      A   
ATOM    201  CG  ASN A  28     -16.963   6.637   8.231  1.00 10.00      A   
ATOM    202  OD1 ASN A  28     -17.043   5.514   8.731  1.00 10.00      A   
ATOM    203  ND2 ASN A  28     -15.805   7.179   7.889  1.00 10.00      A   
ATOM    204 HD21 ASN A  28     -15.806   8.090   7.505  1.00 10.00      A   
ATOM    205 HD22 ASN A  28     -14.983   6.654   8.034  1.00 10.00      A   
ATOM    206  C   ASN A  28     -20.718   7.540   8.141  1.00 10.00      A   
ATOM    207  O   ASN A  28     -21.146   7.864   9.249  1.00 10.00      A   
ATOM    208  N   SER A  29     -21.289   7.926   7.004  1.00 10.00      A   
ATOM    209  HN  SER A  29     -20.905   7.635   6.149  1.00 10.00      A   
ATOM    210  CA  SER A  29     -22.480   8.763   6.996  1.00 10.00      A   
ATOM    211  CB  SER A  29     -22.808   9.214   5.571  1.00 10.00      A   
ATOM    212  OG  SER A  29     -21.817  10.104   5.075  1.00 10.00      A   
ATOM    213  HG  SER A  29     -22.168  10.571   4.304  1.00 10.00      A   
ATOM    214  C   SER A  29     -23.658   7.999   7.600  1.00 10.00      A   
ATOM    215  O   SER A  29     -24.468   8.562   8.330  1.00 10.00      A   
ATOM    216  N   VAL A  30     -23.716   6.702   7.318  1.00 10.00      A   
ATOM    217  HN  VAL A  30     -23.022   6.306   6.746  1.00 10.00      A   
ATOM    218  CA  VAL A  30     -24.783   5.851   7.834  1.00 10.00      A   
ATOM    219  CB  VAL A  30     -24.745   4.443   7.197  1.00 10.00      A   
ATOM    220  CG1 VAL A  30     -25.849   3.563   7.762  1.00 10.00      A   
ATOM    221  CG2 VAL A  30     -24.857   4.541   5.683  1.00 10.00      A   
ATOM    222  C   VAL A  30     -24.686   5.729   9.354  1.00 10.00      A   
ATOM    223  O   VAL A  30     -25.688   5.794  10.059  1.00 10.00      A   
ATOM    224  N   SER A  31     -23.466   5.590   9.852  1.00 10.00      A   
ATOM    225  HN  SER A  31     -22.702   5.560   9.237  1.00 10.00      A   
ATOM    226  CA  SER A  31     -23.230   5.461  11.286  1.00 10.00      A   
ATOM    227  CB  SER A  31     -21.821   4.920  11.541  1.00 10.00      A   
ATOM    228  OG  SER A  31     -20.834   5.693  10.873  1.00 10.00      A   
ATOM    229  HG  SER A  31     -21.251   6.452  10.447  1.00 10.00      A   
ATOM    230  C   SER A  31     -23.430   6.787  12.029  1.00 10.00      A   
ATOM    231  O   SER A  31     -23.137   6.888  13.219  1.00 10.00      A   
ATOM    232  N   LEU A  32     -23.926   7.801  11.330  1.00 10.00      A   
ATOM    233  HN  LEU A  32     -24.143   7.672  10.381  1.00 10.00      A   
ATOM    234  CA  LEU A  32     -24.149   9.104  11.943  1.00 10.00      A   
ATOM    235  CB  LEU A  32     -23.173  10.133  11.373  1.00 10.00      A   
ATOM    236  CG  LEU A  32     -21.777  10.141  11.987  1.00 10.00      A   
ATOM    237  CD1 LEU A  32     -20.837  11.002  11.158  1.00 10.00      A   
ATOM    238  CD2 LEU A  32     -21.837  10.639  13.423  1.00 10.00      A   
ATOM    239  C   LEU A  32     -25.586   9.592  11.778  1.00 10.00      A   
ATOM    240  O   LEU A  32     -25.913  10.709  12.181  1.00 10.00      A   
ATOM    241  N   VAL A  33     -26.443   8.767  11.186  1.00 10.00      A   
ATOM    242  HN  VAL A  33     -26.136   7.884  10.882  1.00 10.00      A   
ATOM    243  CA  VAL A  33     -27.836   9.157  10.988  1.00 10.00      A   
ATOM    244  CB  VAL A  33     -28.502   8.458   9.778  1.00 10.00      A   
ATOM    245  CG1 VAL A  33     -27.770   8.799   8.492  1.00 10.00      A   
ATOM    246  CG2 VAL A  33     -28.573   6.954   9.967  1.00 10.00      A   
ATOM    247  C   VAL A  33     -28.654   8.943  12.260  1.00 10.00      A   
ATOM    248  O   VAL A  33     -29.443   9.802  12.656  1.00 10.00      A   
ATOM    249  N   CYS A  34     -28.437   7.800  12.896  1.00 10.00      A   
ATOM    250  HN  CYS A  34     -27.789   7.166  12.525  1.00 10.00      A   
ATOM    251  CA  CYS A  34     -29.121   7.440  14.124  1.00 10.00      A   
ATOM    252  CB  CYS A  34     -30.577   7.051  13.847  1.00 10.00      A   
ATOM    253  SG  CYS A  34     -30.787   5.703  12.662  1.00 10.00      A   
ATOM    254  HG  CYS A  34     -32.035   5.265  12.763  1.00 10.00      A   
ATOM    255  C   CYS A  34     -28.377   6.279  14.771  1.00 10.00      A   
ATOM    256  O   CYS A  34     -27.580   5.602  14.110  1.00 10.00      A   
ATOM    257  N   LYS A  35     -28.628   6.045  16.048  1.00 10.00      A   
ATOM    258  HN  LYS A  35     -29.286   6.613  16.526  1.00 10.00      A   
ATOM    259  CA  LYS A  35     -27.958   4.969  16.764  1.00 10.00      A   
ATOM    260  CB  LYS A  35     -28.211   5.064  18.267  1.00 10.00      A   
ATOM    261  CG  LYS A  35     -27.397   4.079  19.092  1.00 10.00      A   
ATOM    262  CD  LYS A  35     -27.451   4.421  20.569  1.00 10.00      A   
ATOM    263  CE  LYS A  35     -26.766   3.356  21.412  1.00 10.00      A   
ATOM    264  NZ  LYS A  35     -25.339   3.153  21.035  1.00 10.00      A   
ATOM    265  HZ1 LYS A  35     -24.843   2.639  21.790  1.00 10.00      A   
ATOM    266  HZ2 LYS A  35     -24.867   4.070  20.895  1.00 10.00      A   
ATOM    267  HZ3 LYS A  35     -25.272   2.596  20.152  1.00 10.00      A   
ATOM    268  C   LYS A  35     -28.362   3.596  16.238  1.00 10.00      A   
ATOM    269  O   LYS A  35     -27.532   2.692  16.156  1.00 10.00      A   
ATOM    270  N   SER A  36     -29.631   3.451  15.868  1.00 10.00      A   
ATOM    271  HN  SER A  36     -30.242   4.215  15.940  1.00 10.00      A   
ATOM    272  CA  SER A  36     -30.145   2.189  15.351  1.00 10.00      A   
ATOM    273  CB  SER A  36     -31.627   2.344  15.005  1.00 10.00      A   
ATOM    274  OG  SER A  36     -32.111   3.602  15.445  1.00 10.00      A   
ATOM    275  HG  SER A  36     -32.426   3.526  16.354  1.00 10.00      A   
ATOM    276  C   SER A  36     -29.354   1.730  14.126  1.00 10.00      A   
ATOM    277  O   SER A  36     -28.875   0.596  14.071  1.00 10.00      A   
ATOM    278  N   TRP A  37     -29.191   2.628  13.159  1.00 10.00      A   
ATOM    279  HN  TRP A  37     -29.572   3.527  13.269  1.00 10.00      A   
ATOM    280  CA  TRP A  37     -28.457   2.308  11.944  1.00 10.00      A   
ATOM    281  CB  TRP A  37     -28.680   3.372  10.868  1.00 10.00      A   
ATOM    282  CG  TRP A  37     -30.015   3.272  10.186  1.00 10.00      A   
ATOM    283  CD1 TRP A  37     -31.190   2.841  10.734  1.00 10.00      A   
ATOM    284  CD2 TRP A  37     -30.313   3.624   8.831  1.00 10.00      A   
ATOM    285  NE1 TRP A  37     -32.198   2.899   9.804  1.00 10.00      A   
ATOM    286  HE1 TRP A  37     -33.136   2.639   9.959  1.00 10.00      A   
ATOM    287  CE2 TRP A  37     -31.685   3.374   8.626  1.00 10.00      A   
ATOM    288  CE3 TRP A  37     -29.555   4.123   7.769  1.00 10.00      A   
ATOM    289  CZ2 TRP A  37     -32.310   3.606   7.406  1.00 10.00      A   
ATOM    290  CZ3 TRP A  37     -30.179   4.353   6.559  1.00 10.00      A   
ATOM    291  CH2 TRP A  37     -31.543   4.096   6.387  1.00 10.00      A   
ATOM    292  C   TRP A  37     -26.972   2.128  12.233  1.00 10.00      A   
ATOM    293  O   TRP A  37     -26.305   1.316  11.595  1.00 10.00      A   
ATOM    294  N   TYR A  38     -26.462   2.884  13.204  1.00 10.00      A   
ATOM    295  HN  TYR A  38     -27.046   3.522  13.670  1.00 10.00      A   
ATOM    296  CA  TYR A  38     -25.062   2.796  13.587  1.00 10.00      A   
ATOM    297  CB  TYR A  38     -24.726   3.853  14.650  1.00 10.00      A   
ATOM    298  CG  TYR A  38     -23.457   3.572  15.432  1.00 10.00      A   
ATOM    299  CD1 TYR A  38     -23.513   3.080  16.730  1.00 10.00      A   
ATOM    300  CD2 TYR A  38     -22.206   3.786  14.868  1.00 10.00      A   
ATOM    301  CE1 TYR A  38     -22.360   2.811  17.443  1.00 10.00      A   
ATOM    302  CE2 TYR A  38     -21.047   3.520  15.575  1.00 10.00      A   
ATOM    303  CZ  TYR A  38     -21.131   3.032  16.862  1.00 10.00      A   
ATOM    304  OH  TYR A  38     -19.982   2.762  17.571  1.00 10.00      A   
ATOM    305  HH  TYR A  38     -19.442   3.560  17.621  1.00 10.00      A   
ATOM    306  C   TYR A  38     -24.728   1.396  14.093  1.00 10.00      A   
ATOM    307  O   TYR A  38     -23.704   0.819  13.722  1.00 10.00      A   
ATOM    308  N   GLU A  39     -25.611   0.845  14.919  1.00 10.00      A   
ATOM    309  HN  GLU A  39     -26.421   1.347  15.160  1.00 10.00      A   
ATOM    310  CA  GLU A  39     -25.407  -0.485  15.479  1.00 10.00      A   
ATOM    311  CB  GLU A  39     -26.474  -0.801  16.528  1.00 10.00      A   
ATOM    312  CG  GLU A  39     -26.482   0.158  17.708  1.00 10.00      A   
ATOM    313  CD  GLU A  39     -25.183   0.158  18.490  1.00 10.00      A   
ATOM    314  OE1 GLU A  39     -25.005   1.058  19.339  1.00 10.00      A   
ATOM    315  OE2 GLU A  39     -24.348  -0.749  18.284  1.00 10.00      A   
ATOM    316  C   GLU A  39     -25.394  -1.549  14.387  1.00 10.00      A   
ATOM    317  O   GLU A  39     -24.576  -2.470  14.406  1.00 10.00      A   
ATOM    318  N   ILE A  40     -26.293  -1.410  13.429  1.00 10.00      A   
ATOM    319  HN  ILE A  40     -26.920  -0.656  13.465  1.00 10.00      A   
ATOM    320  CA  ILE A  40     -26.372  -2.358  12.326  1.00 10.00      A   
ATOM    321  CB  ILE A  40     -27.689  -2.221  11.538  1.00 10.00      A   
ATOM    322  CG1 ILE A  40     -28.876  -2.232  12.503  1.00 10.00      A   
ATOM    323  CG2 ILE A  40     -27.826  -3.348  10.520  1.00 10.00      A   
ATOM    324  CD1 ILE A  40     -30.194  -1.854  11.866  1.00 10.00      A   
ATOM    325  C   ILE A  40     -25.180  -2.188  11.387  1.00 10.00      A   
ATOM    326  O   ILE A  40     -24.636  -3.166  10.881  1.00 10.00      A   
ATOM    327  N   GLU A  41     -24.769  -0.939  11.175  1.00 10.00      A   
ATOM    328  HN  GLU A  41     -25.251  -0.199  11.609  1.00 10.00      A   
ATOM    329  CA  GLU A  41     -23.637  -0.627  10.307  1.00 10.00      A   
ATOM    330  CB  GLU A  41     -23.453   0.895  10.230  1.00 10.00      A   
ATOM    331  CG  GLU A  41     -22.648   1.389   9.035  1.00 10.00      A   
ATOM    332  CD  GLU A  41     -21.148   1.249   9.216  1.00 10.00      A   
ATOM    333  OE1 GLU A  41     -20.578   1.947  10.080  1.00 10.00      A   
ATOM    334  OE2 GLU A  41     -20.531   0.447   8.484  1.00 10.00      A   
ATOM    335  C   GLU A  41     -22.361  -1.286  10.826  1.00 10.00      A   
ATOM    336  O   GLU A  41     -21.661  -1.983  10.086  1.00 10.00      A   
ATOM    337  N   ARG A  42     -22.082  -1.085  12.108  1.00 10.00      A   
ATOM    338  HN  ARG A  42     -22.698  -0.540  12.649  1.00 10.00      A   
ATOM    339  CA  ARG A  42     -20.885  -1.644  12.732  1.00 10.00      A   
ATOM    340  CB  ARG A  42     -20.694  -1.110  14.156  1.00 10.00      A   
ATOM    341  CG  ARG A  42     -21.851  -1.389  15.099  1.00 10.00      A   
ATOM    342  CD  ARG A  42     -21.559  -0.918  16.512  1.00 10.00      A   
ATOM    343  NE  ARG A  42     -20.705  -1.857  17.236  1.00 10.00      A   
ATOM    344  HE  ARG A  42     -19.857  -2.121  16.805  1.00 10.00      A   
ATOM    345  CZ  ARG A  42     -21.011  -2.379  18.425  1.00 10.00      A   
ATOM    346  NH1 ARG A  42     -22.154  -2.060  19.023  1.00 10.00      A   
ATOM    347 HH11 ARG A  42     -22.829  -1.395  18.563  1.00 10.00      A   
ATOM    348 HH12 ARG A  42     -22.392  -2.470  19.952  1.00 10.00      A   
ATOM    349  NH2 ARG A  42     -20.166  -3.206  19.029  1.00 10.00      A   
ATOM    350 HH21 ARG A  42     -20.408  -3.617  19.956  1.00 10.00      A   
ATOM    351 HH22 ARG A  42     -19.245  -3.451  18.583  1.00 10.00      A   
ATOM    352  C   ARG A  42     -20.885  -3.170  12.714  1.00 10.00      A   
ATOM    353  O   ARG A  42     -19.831  -3.801  12.772  1.00 10.00      A   
ATOM    354  N   TRP A  43     -22.066  -3.757  12.613  1.00 10.00      A   
ATOM    355  HN  TRP A  43     -22.876  -3.204  12.546  1.00 10.00      A   
ATOM    356  CA  TRP A  43     -22.188  -5.202  12.589  1.00 10.00      A   
ATOM    357  CB  TRP A  43     -23.364  -5.667  13.452  1.00 10.00      A   
ATOM    358  CG  TRP A  43     -23.038  -5.756  14.915  1.00 10.00      A   
ATOM    359  CD1 TRP A  43     -23.161  -4.766  15.845  1.00 10.00      A   
ATOM    360  CD2 TRP A  43     -22.534  -6.901  15.615  1.00 10.00      A   
ATOM    361  NE1 TRP A  43     -22.764  -5.221  17.081  1.00 10.00      A   
ATOM    362  HE1 TRP A  43     -22.757  -4.692  17.914  1.00 10.00      A   
ATOM    363  CE2 TRP A  43     -22.373  -6.528  16.966  1.00 10.00      A   
ATOM    364  CE3 TRP A  43     -22.202  -8.203  15.232  1.00 10.00      A   
ATOM    365  CZ2 TRP A  43     -21.896  -7.410  17.931  1.00 10.00      A   
ATOM    366  CZ3 TRP A  43     -21.728  -9.075  16.193  1.00 10.00      A   
ATOM    367  CH2 TRP A  43     -21.580  -8.677  17.525  1.00 10.00      A   
ATOM    368  C   TRP A  43     -22.310  -5.740  11.163  1.00 10.00      A   
ATOM    369  O   TRP A  43     -22.632  -6.910  10.962  1.00 10.00      A   
ATOM    370  N   CYS A  44     -22.053  -4.895  10.171  1.00 10.00      A   
ATOM    371  HN  CYS A  44     -21.827  -3.961  10.374  1.00 10.00      A   
ATOM    372  CA  CYS A  44     -22.137  -5.333   8.785  1.00 10.00      A   
ATOM    373  CB  CYS A  44     -23.514  -5.037   8.186  1.00 10.00      A   
ATOM    374  SG  CYS A  44     -23.907  -3.282   8.059  1.00 10.00      A   
ATOM    375  HG  CYS A  44     -24.323  -2.877   9.256  1.00 10.00      A   
ATOM    376  C   CYS A  44     -21.026  -4.767   7.901  1.00 10.00      A   
ATOM    377  O   CYS A  44     -21.060  -4.943   6.686  1.00 10.00      A   
ATOM    378  N   ARG A  45     -20.055  -4.067   8.487  1.00 10.00      A   
ATOM    379  HN  ARG A  45     -20.087  -3.908   9.454  1.00 10.00      A   
ATOM    380  CA  ARG A  45     -18.945  -3.529   7.693  1.00 10.00      A   
ATOM    381  CB  ARG A  45     -18.252  -2.332   8.358  1.00 10.00      A   
ATOM    382  CG  ARG A  45     -17.554  -1.418   7.351  1.00 10.00      A   
ATOM    383  CD  ARG A  45     -16.847  -0.238   8.007  1.00 10.00      A   
ATOM    384  NE  ARG A  45     -17.777   0.803   8.446  1.00 10.00      A   
ATOM    385  HE  ARG A  45     -18.683   0.514   8.724  1.00 10.00      A   
ATOM    386  CZ  ARG A  45     -17.487   2.107   8.474  1.00 10.00      A   
ATOM    387  NH1 ARG A  45     -16.301   2.551   8.075  1.00 10.00      A   
ATOM    388 HH11 ARG A  45     -15.575   1.884   7.729  1.00 10.00      A   
ATOM    389 HH12 ARG A  45     -16.090   3.573   8.101  1.00 10.00      A   
ATOM    390  NH2 ARG A  45     -18.380   2.968   8.940  1.00 10.00      A   
ATOM    391 HH21 ARG A  45     -19.314   2.622   9.289  1.00 10.00      A   
ATOM    392 HH22 ARG A  45     -18.162   3.992   8.966  1.00 10.00      A   
ATOM    393  C   ARG A  45     -17.958  -4.651   7.380  1.00 10.00      A   
ATOM    394  O   ARG A  45     -17.618  -5.448   8.254  1.00 10.00      A   
ATOM    395  N   ARG A  46     -17.512  -4.726   6.137  1.00 10.00      A   
ATOM    396  HN  ARG A  46     -17.789  -4.050   5.483  1.00 10.00      A   
ATOM    397  CA  ARG A  46     -16.617  -5.794   5.718  1.00 10.00      A   
ATOM    398  CB  ARG A  46     -17.027  -6.289   4.333  1.00 10.00      A   
ATOM    399  CG  ARG A  46     -18.442  -6.843   4.284  1.00 10.00      A   
ATOM    400  CD  ARG A  46     -18.889  -7.122   2.859  1.00 10.00      A   
ATOM    401  NE  ARG A  46     -20.261  -7.622   2.806  1.00 10.00      A   
ATOM    402  HE  ARG A  46     -20.683  -7.868   3.665  1.00 10.00      A   
ATOM    403  CZ  ARG A  46     -20.973  -7.742   1.687  1.00 10.00      A   
ATOM    404  NH1 ARG A  46     -20.446  -7.394   0.516  1.00 10.00      A   
ATOM    405 HH11 ARG A  46     -21.005  -7.491  -0.363  1.00 10.00      A   
ATOM    406 HH12 ARG A  46     -19.477  -7.020   0.465  1.00 10.00      A   
ATOM    407  NH2 ARG A  46     -22.212  -8.213   1.743  1.00 10.00      A   
ATOM    408 HH21 ARG A  46     -22.627  -8.488   2.664  1.00 10.00      A   
ATOM    409 HH22 ARG A  46     -22.778  -8.317   0.875  1.00 10.00      A   
ATOM    410  C   ARG A  46     -15.151  -5.394   5.724  1.00 10.00      A   
ATOM    411  O   ARG A  46     -14.276  -6.217   6.016  1.00 10.00      A   
ATOM    412  N   LYS A  47     -14.875  -4.144   5.404  1.00 10.00      A   
ATOM    413  HN  LYS A  47     -15.609  -3.525   5.189  1.00 10.00      A   
ATOM    414  CA  LYS A  47     -13.501  -3.670   5.360  1.00 10.00      A   
ATOM    415  CB  LYS A  47     -13.024  -3.567   3.909  1.00 10.00      A   
ATOM    416  CG  LYS A  47     -13.987  -2.830   2.989  1.00 10.00      A   
ATOM    417  CD  LYS A  47     -13.252  -1.917   2.026  1.00 10.00      A   
ATOM    418  CE  LYS A  47     -12.674  -0.702   2.737  1.00 10.00      A   
ATOM    419  NZ  LYS A  47     -13.728   0.115   3.391  1.00 10.00      A   
ATOM    420  HZ1 LYS A  47     -14.181  -0.423   4.159  1.00 10.00      A   
ATOM    421  HZ2 LYS A  47     -14.454   0.388   2.697  1.00 10.00      A   
ATOM    422  HZ3 LYS A  47     -13.310   0.984   3.794  1.00 10.00      A   
ATOM    423  C   LYS A  47     -13.332  -2.330   6.063  1.00 10.00      A   
ATOM    424  O   LYS A  47     -14.157  -1.431   5.910  1.00 10.00      A   
ATOM    425  N   VAL A  48     -12.258  -2.206   6.828  1.00 10.00      A   
ATOM    426  HN  VAL A  48     -11.633  -2.962   6.907  1.00 10.00      A   
ATOM    427  CA  VAL A  48     -11.965  -0.971   7.541  1.00 10.00      A   
ATOM    428  CB  VAL A  48     -12.102  -1.113   9.073  1.00 10.00      A   
ATOM    429  CG1 VAL A  48     -13.564  -1.251   9.472  1.00 10.00      A   
ATOM    430  CG2 VAL A  48     -11.289  -2.288   9.592  1.00 10.00      A   
ATOM    431  C   VAL A  48     -10.569  -0.482   7.185  1.00 10.00      A   
ATOM    432  O   VAL A  48      -9.609  -1.258   7.184  1.00 10.00      A   
ATOM    433  N   PHE A  49     -10.468   0.788   6.847  1.00 10.00      A   
ATOM    434  HN  PHE A  49     -11.273   1.350   6.848  1.00 10.00      A   
ATOM    435  CA  PHE A  49      -9.192   1.376   6.485  1.00 10.00      A   
ATOM    436  CB  PHE A  49      -9.267   2.041   5.103  1.00 10.00      A   
ATOM    437  CG  PHE A  49      -8.062   2.880   4.769  1.00 10.00      A   
ATOM    438  CD1 PHE A  49      -6.846   2.284   4.477  1.00 10.00      A   
ATOM    439  CD2 PHE A  49      -8.144   4.264   4.755  1.00 10.00      A   
ATOM    440  CE1 PHE A  49      -5.734   3.051   4.179  1.00 10.00      A   
ATOM    441  CE2 PHE A  49      -7.037   5.039   4.457  1.00 10.00      A   
ATOM    442  CZ  PHE A  49      -5.831   4.429   4.169  1.00 10.00      A   
ATOM    443  C   PHE A  49      -8.745   2.383   7.535  1.00 10.00      A   
ATOM    444  O   PHE A  49      -9.470   3.328   7.851  1.00 10.00      A   
ATOM    445  N   ILE A  50      -7.551   2.177   8.068  1.00 10.00      A   
ATOM    446  HN  ILE A  50      -7.014   1.407   7.766  1.00 10.00      A   
ATOM    447  CA  ILE A  50      -7.003   3.070   9.077  1.00 10.00      A   
ATOM    448  CB  ILE A  50      -6.707   2.324  10.398  1.00 10.00      A   
ATOM    449  CG1 ILE A  50      -7.860   1.383  10.773  1.00 10.00      A   
ATOM    450  CG2 ILE A  50      -6.435   3.313  11.525  1.00 10.00      A   
ATOM    451  CD1 ILE A  50      -9.142   2.093  11.158  1.00 10.00      A   
ATOM    452  C   ILE A  50      -5.715   3.708   8.557  1.00 10.00      A   
ATOM    453  O   ILE A  50      -4.705   3.024   8.370  1.00 10.00      A   
ATOM    454  N   GLY A  51      -5.761   5.013   8.304  1.00 10.00      A   
ATOM    455  HN  GLY A  51      -6.595   5.505   8.468  1.00 10.00      A   
ATOM    456  CA  GLY A  51      -4.593   5.717   7.801  1.00 10.00      A   
ATOM    457  C   GLY A  51      -3.452   5.709   8.796  1.00 10.00      A   
ATOM    458  O   GLY A  51      -2.315   5.390   8.449  1.00 10.00      A   
ATOM    459  N   ASN A  52      -3.761   6.050  10.036  1.00 10.00      A   
ATOM    460  HN  ASN A  52      -4.689   6.282  10.252  1.00 10.00      A   
ATOM    461  CA  ASN A  52      -2.755   6.072  11.088  1.00 10.00      A   
ATOM    462  CB  ASN A  52      -2.749   7.421  11.808  1.00 10.00      A   
ATOM    463  CG  ASN A  52      -1.514   7.615  12.668  1.00 10.00      A   
ATOM    464  OD1 ASN A  52      -1.430   7.112  13.785  1.00 10.00      A   
ATOM    465  ND2 ASN A  52      -0.549   8.353  12.152  1.00 10.00      A   
ATOM    466 HD21 ASN A  52      -0.683   8.729  11.253  1.00 10.00      A   
ATOM    467 HD22 ASN A  52       0.262   8.491  12.682  1.00 10.00      A   
ATOM    468  C   ASN A  52      -3.012   4.946  12.081  1.00 10.00      A   
ATOM    469  O   ASN A  52      -4.012   4.953  12.796  1.00 10.00      A   
ATOM    470  N   CYS A  53      -2.096   3.987  12.134  1.00 10.00      A   
ATOM    471  HN  CYS A  53      -1.305   4.050  11.554  1.00 10.00      A   
ATOM    472  CA  CYS A  53      -2.231   2.835  13.020  1.00 10.00      A   
ATOM    473  CB  CYS A  53      -1.156   1.792  12.703  1.00 10.00      A   
ATOM    474  SG  CYS A  53       0.522   2.458  12.617  1.00 10.00      A   
ATOM    475  HG  CYS A  53       0.938   2.354  11.360  1.00 10.00      A   
ATOM    476  C   CYS A  53      -2.181   3.209  14.499  1.00 10.00      A   
ATOM    477  O   CYS A  53      -2.449   2.372  15.359  1.00 10.00      A   
ATOM    478  N   TYR A  54      -1.830   4.452  14.797  1.00 10.00      A   
ATOM    479  HN  TYR A  54      -1.608   5.077  14.070  1.00 10.00      A   
ATOM    480  CA  TYR A  54      -1.751   4.911  16.179  1.00 10.00      A   
ATOM    481  CB  TYR A  54      -0.354   5.447  16.492  1.00 10.00      A   
ATOM    482  CG  TYR A  54       0.717   4.382  16.470  1.00 10.00      A   
ATOM    483  CD1 TYR A  54       1.879   4.545  15.724  1.00 10.00      A   
ATOM    484  CD2 TYR A  54       0.566   3.209  17.200  1.00 10.00      A   
ATOM    485  CE1 TYR A  54       2.860   3.570  15.711  1.00 10.00      A   
ATOM    486  CE2 TYR A  54       1.539   2.230  17.190  1.00 10.00      A   
ATOM    487  CZ  TYR A  54       2.684   2.415  16.447  1.00 10.00      A   
ATOM    488  OH  TYR A  54       3.661   1.444  16.446  1.00 10.00      A   
ATOM    489  HH  TYR A  54       4.098   1.428  17.322  1.00 10.00      A   
ATOM    490  C   TYR A  54      -2.819   5.955  16.487  1.00 10.00      A   
ATOM    491  O   TYR A  54      -2.859   6.523  17.583  1.00 10.00      A   
ATOM    492  N   ALA A  55      -3.700   6.184  15.522  1.00 10.00      A   
ATOM    493  HN  ALA A  55      -3.617   5.693  14.674  1.00 10.00      A   
ATOM    494  CA  ALA A  55      -4.777   7.150  15.679  1.00 10.00      A   
ATOM    495  CB  ALA A  55      -5.240   7.651  14.320  1.00 10.00      A   
ATOM    496  C   ALA A  55      -5.940   6.539  16.446  1.00 10.00      A   
ATOM    497  O   ALA A  55      -6.831   7.254  16.913  1.00 10.00      A   
ATOM    498  N   VAL A  56      -5.919   5.218  16.582  1.00 10.00      A   
ATOM    499  HN  VAL A  56      -5.168   4.708  16.202  1.00 10.00      A   
ATOM    500  CA  VAL A  56      -6.970   4.501  17.286  1.00 10.00      A   
ATOM    501  CB  VAL A  56      -8.153   4.181  16.340  1.00 10.00      A   
ATOM    502  CG1 VAL A  56      -7.757   3.155  15.285  1.00 10.00      A   
ATOM    503  CG2 VAL A  56      -9.375   3.719  17.120  1.00 10.00      A   
ATOM    504  C   VAL A  56      -6.416   3.209  17.881  1.00 10.00      A   
ATOM    505  O   VAL A  56      -5.453   2.644  17.362  1.00 10.00      A   
ATOM    506  N   SER A  57      -7.008   2.762  18.979  1.00 10.00      A   
ATOM    507  HN  SER A  57      -7.752   3.268  19.364  1.00 10.00      A   
ATOM    508  CA  SER A  57      -6.583   1.539  19.634  1.00 10.00      A   
ATOM    509  CB  SER A  57      -6.998   1.576  21.107  1.00 10.00      A   
ATOM    510  OG  SER A  57      -7.022   2.911  21.593  1.00 10.00      A   
ATOM    511  HG  SER A  57      -6.213   3.082  22.087  1.00 10.00      A   
ATOM    512  C   SER A  57      -7.215   0.331  18.946  1.00 10.00      A   
ATOM    513  O   SER A  57      -8.369   0.396  18.512  1.00 10.00      A   
ATOM    514  N   PRO A  58      -6.463  -0.778  18.813  1.00 10.00      A   
ATOM    515  CA  PRO A  58      -6.965  -2.007  18.185  1.00 10.00      A   
ATOM    516  CB  PRO A  58      -5.853  -3.021  18.456  1.00 10.00      A   
ATOM    517  CG  PRO A  58      -4.624  -2.195  18.588  1.00 10.00      A   
ATOM    518  CD  PRO A  58      -5.057  -0.911  19.239  1.00 10.00      A   
ATOM    519  C   PRO A  58      -8.269  -2.484  18.819  1.00 10.00      A   
ATOM    520  O   PRO A  58      -9.216  -2.851  18.119  1.00 10.00      A   
ATOM    521  N   ALA A  59      -8.317  -2.451  20.151  1.00 10.00      A   
ATOM    522  HN  ALA A  59      -7.528  -2.134  20.645  1.00 10.00      A   
ATOM    523  CA  ALA A  59      -9.495  -2.883  20.899  1.00 10.00      A   
ATOM    524  CB  ALA A  59      -9.252  -2.746  22.393  1.00 10.00      A   
ATOM    525  C   ALA A  59     -10.743  -2.107  20.490  1.00 10.00      A   
ATOM    526  O   ALA A  59     -11.850  -2.646  20.498  1.00 10.00      A   
ATOM    527  N   THR A  60     -10.553  -0.841  20.139  1.00 10.00      A   
ATOM    528  HN  THR A  60      -9.643  -0.471  20.161  1.00 10.00      A   
ATOM    529  CA  THR A  60     -11.647   0.019  19.723  1.00 10.00      A   
ATOM    530  CB  THR A  60     -11.155   1.469  19.556  1.00 10.00      A   
ATOM    531  OG1 THR A  60     -10.342   1.834  20.686  1.00 10.00      A   
ATOM    532  HG1 THR A  60     -10.832   2.443  21.252  1.00 10.00      A   
ATOM    533  CG2 THR A  60     -12.333   2.426  19.430  1.00 10.00      A   
ATOM    534  C   THR A  60     -12.243  -0.461  18.401  1.00 10.00      A   
ATOM    535  O   THR A  60     -13.461  -0.583  18.264  1.00 10.00      A   
ATOM    536  N   VAL A  61     -11.374  -0.744  17.437  1.00 10.00      A   
ATOM    537  HN  VAL A  61     -10.412  -0.642  17.614  1.00 10.00      A   
ATOM    538  CA  VAL A  61     -11.808  -1.208  16.121  1.00 10.00      A   
ATOM    539  CB  VAL A  61     -10.616  -1.371  15.154  1.00 10.00      A   
ATOM    540  CG1 VAL A  61     -11.098  -1.658  13.736  1.00 10.00      A   
ATOM    541  CG2 VAL A  61      -9.740  -0.131  15.183  1.00 10.00      A   
ATOM    542  C   VAL A  61     -12.549  -2.535  16.240  1.00 10.00      A   
ATOM    543  O   VAL A  61     -13.625  -2.709  15.665  1.00 10.00      A   
ATOM    544  N   ILE A  62     -11.978  -3.449  17.017  1.00 10.00      A   
ATOM    545  HN  ILE A  62     -11.132  -3.230  17.466  1.00 10.00      A   
ATOM    546  CA  ILE A  62     -12.563  -4.770  17.223  1.00 10.00      A   
ATOM    547  CB  ILE A  62     -11.642  -5.664  18.082  1.00 10.00      A   
ATOM    548  CG1 ILE A  62     -10.287  -5.868  17.401  1.00 10.00      A   
ATOM    549  CG2 ILE A  62     -12.307  -7.004  18.363  1.00 10.00      A   
ATOM    550  CD1 ILE A  62      -9.236  -6.469  18.308  1.00 10.00      A   
ATOM    551  C   ILE A  62     -13.921  -4.672  17.910  1.00 10.00      A   
ATOM    552  O   ILE A  62     -14.868  -5.367  17.542  1.00 10.00      A   
ATOM    553  N   ARG A  63     -14.009  -3.802  18.904  1.00 10.00      A   
ATOM    554  HN  ARG A  63     -13.223  -3.262  19.136  1.00 10.00      A   
ATOM    555  CA  ARG A  63     -15.244  -3.621  19.653  1.00 10.00      A   
ATOM    556  CB  ARG A  63     -15.028  -2.672  20.836  1.00 10.00      A   
ATOM    557  CG  ARG A  63     -16.287  -2.379  21.642  1.00 10.00      A   
ATOM    558  CD  ARG A  63     -15.985  -1.547  22.879  1.00 10.00      A   
ATOM    559  NE  ARG A  63     -15.205  -0.347  22.576  1.00 10.00      A   
ATOM    560  HE  ARG A  63     -15.573   0.275  21.900  1.00 10.00      A   
ATOM    561  CZ  ARG A  63     -14.036  -0.061  23.146  1.00 10.00      A   
ATOM    562  NH1 ARG A  63     -13.511  -0.894  24.044  1.00 10.00      A   
ATOM    563 HH11 ARG A  63     -12.595  -0.674  24.493  1.00 10.00      A   
ATOM    564 HH12 ARG A  63     -14.015  -1.770  24.305  1.00 10.00      A   
ATOM    565  NH2 ARG A  63     -13.401   1.063  22.842  1.00 10.00      A   
ATOM    566 HH21 ARG A  63     -13.820   1.728  22.153  1.00 10.00      A   
ATOM    567 HH22 ARG A  63     -12.489   1.293  23.286  1.00 10.00      A   
ATOM    568  C   ARG A  63     -16.364  -3.110  18.758  1.00 10.00      A   
ATOM    569  O   ARG A  63     -17.482  -3.627  18.791  1.00 10.00      A   
ATOM    570  N   ARG A  64     -16.068  -2.098  17.955  1.00 10.00      A   
ATOM    571  HN  ARG A  64     -15.159  -1.718  17.965  1.00 10.00      A   
ATOM    572  CA  ARG A  64     -17.070  -1.532  17.074  1.00 10.00      A   
ATOM    573  CB  ARG A  64     -16.663  -0.144  16.578  1.00 10.00      A   
ATOM    574  CG  ARG A  64     -17.739   0.539  15.747  1.00 10.00      A   
ATOM    575  CD  ARG A  64     -17.350   1.957  15.366  1.00 10.00      A   
ATOM    576  NE  ARG A  64     -18.063   2.408  14.168  1.00 10.00      A   
ATOM    577  HE  ARG A  64     -18.711   1.787  13.776  1.00 10.00      A   
ATOM    578  CZ  ARG A  64     -17.888   3.601  13.600  1.00 10.00      A   
ATOM    579  NH1 ARG A  64     -17.036   4.477  14.123  1.00 10.00      A   
ATOM    580 HH11 ARG A  64     -16.496   4.240  14.998  1.00 10.00      A   
ATOM    581 HH12 ARG A  64     -16.900   5.409  13.667  1.00 10.00      A   
ATOM    582  NH2 ARG A  64     -18.559   3.921  12.495  1.00 10.00      A   
ATOM    583 HH21 ARG A  64     -18.414   4.857  12.049  1.00 10.00      A   
ATOM    584 HH22 ARG A  64     -19.228   3.246  12.065  1.00 10.00      A   
ATOM    585  C   ARG A  64     -17.381  -2.454  15.904  1.00 10.00      A   
ATOM    586  O   ARG A  64     -18.542  -2.752  15.638  1.00 10.00      A   
ATOM    587  N   PHE A  65     -16.346  -2.914  15.222  1.00 10.00      A   
ATOM    588  HN  PHE A  65     -15.434  -2.676  15.507  1.00 10.00      A   
ATOM    589  CA  PHE A  65     -16.519  -3.788  14.073  1.00 10.00      A   
ATOM    590  CB  PHE A  65     -15.845  -3.181  12.839  1.00 10.00      A   
ATOM    591  CG  PHE A  65     -16.339  -1.815  12.444  1.00 10.00      A   
ATOM    592  CD1 PHE A  65     -15.545  -0.695  12.630  1.00 10.00      A   
ATOM    593  CD2 PHE A  65     -17.585  -1.656  11.871  1.00 10.00      A   
ATOM    594  CE1 PHE A  65     -15.990   0.557  12.251  1.00 10.00      A   
ATOM    595  CE2 PHE A  65     -18.037  -0.407  11.493  1.00 10.00      A   
ATOM    596  CZ  PHE A  65     -17.239   0.699  11.682  1.00 10.00      A   
ATOM    597  C   PHE A  65     -15.936  -5.173  14.340  1.00 10.00      A   
ATOM    598  O   PHE A  65     -14.750  -5.416  14.106  1.00 10.00      A   
ATOM    599  N   PRO A  66     -16.759  -6.108  14.828  1.00 10.00      A   
ATOM    600  CA  PRO A  66     -16.323  -7.467  15.118  1.00 10.00      A   
ATOM    601  CB  PRO A  66     -17.219  -7.836  16.299  1.00 10.00      A   
ATOM    602  CG  PRO A  66     -18.497  -7.090  16.060  1.00 10.00      A   
ATOM    603  CD  PRO A  66     -18.175  -5.910  15.173  1.00 10.00      A   
ATOM    604  C   PRO A  66     -16.575  -8.426  13.951  1.00 10.00      A   
ATOM    605  O   PRO A  66     -16.445  -9.642  14.099  1.00 10.00      A   
ATOM    606  N   LYS A  67     -16.929  -7.877  12.790  1.00 10.00      A   
ATOM    607  HN  LYS A  67     -17.007  -6.901  12.729  1.00 10.00      A   
ATOM    608  CA  LYS A  67     -17.208  -8.698  11.612  1.00 10.00      A   
ATOM    609  CB  LYS A  67     -18.692  -8.619  11.238  1.00 10.00      A   
ATOM    610  CG  LYS A  67     -19.603  -9.544  12.031  1.00 10.00      A   
ATOM    611  CD  LYS A  67     -21.012  -9.534  11.458  1.00 10.00      A   
ATOM    612  CE  LYS A  67     -21.924 -10.500  12.195  1.00 10.00      A   
ATOM    613  NZ  LYS A  67     -23.328 -10.408  11.715  1.00 10.00      A   
ATOM    614  HZ1 LYS A  67     -23.723  -9.470  11.936  1.00 10.00      A   
ATOM    615  HZ2 LYS A  67     -23.913 -11.133  12.176  1.00 10.00      A   
ATOM    616  HZ3 LYS A  67     -23.367 -10.552  10.684  1.00 10.00      A   
ATOM    617  C   LYS A  67     -16.356  -8.298  10.409  1.00 10.00      A   
ATOM    618  O   LYS A  67     -16.700  -8.613   9.272  1.00 10.00      A   
ATOM    619  N   VAL A  68     -15.250  -7.613  10.654  1.00 10.00      A   
ATOM    620  HN  VAL A  68     -15.018  -7.397  11.579  1.00 10.00      A   
ATOM    621  CA  VAL A  68     -14.366  -7.179   9.570  1.00 10.00      A   
ATOM    622  CB  VAL A  68     -13.375  -6.095  10.040  1.00 10.00      A   
ATOM    623  CG1 VAL A  68     -12.438  -5.687   8.918  1.00 10.00      A   
ATOM    624  CG2 VAL A  68     -14.119  -4.880  10.564  1.00 10.00      A   
ATOM    625  C   VAL A  68     -13.589  -8.356   8.972  1.00 10.00      A   
ATOM    626  O   VAL A  68     -13.120  -9.234   9.699  1.00 10.00      A   
ATOM    627  N   ARG A  69     -13.473  -8.371   7.646  1.00 10.00      A   
ATOM    628  HN  ARG A  69     -13.889  -7.652   7.124  1.00 10.00      A   
ATOM    629  CA  ARG A  69     -12.749  -9.425   6.945  1.00 10.00      A   
ATOM    630  CB  ARG A  69     -13.648 -10.124   5.922  1.00 10.00      A   
ATOM    631  CG  ARG A  69     -14.840 -10.854   6.516  1.00 10.00      A   
ATOM    632  CD  ARG A  69     -15.487 -11.762   5.483  1.00 10.00      A   
ATOM    633  NE  ARG A  69     -16.733 -12.358   5.972  1.00 10.00      A   
ATOM    634  HE  ARG A  69     -17.272 -11.825   6.596  1.00 10.00      A   
ATOM    635  CZ  ARG A  69     -17.166 -13.569   5.626  1.00 10.00      A   
ATOM    636  NH1 ARG A  69     -16.458 -14.322   4.796  1.00 10.00      A   
ATOM    637 HH11 ARG A  69     -15.545 -13.970   4.407  1.00 10.00      A   
ATOM    638 HH12 ARG A  69     -16.796 -15.269   4.529  1.00 10.00      A   
ATOM    639  NH2 ARG A  69     -18.310 -14.029   6.112  1.00 10.00      A   
ATOM    640 HH21 ARG A  69     -18.655 -14.976   5.838  1.00 10.00      A   
ATOM    641 HH22 ARG A  69     -18.865 -13.445   6.772  1.00 10.00      A   
ATOM    642  C   ARG A  69     -11.509  -8.867   6.252  1.00 10.00      A   
ATOM    643  O   ARG A  69     -10.512  -9.569   6.087  1.00 10.00      A   
ATOM    644  N   SER A  70     -11.569  -7.600   5.854  1.00 10.00      A   
ATOM    645  HN  SER A  70     -12.383  -7.079   6.022  1.00 10.00      A   
ATOM    646  CA  SER A  70     -10.450  -6.955   5.178  1.00 10.00      A   
ATOM    647  CB  SER A  70     -10.866  -6.529   3.766  1.00 10.00      A   
ATOM    648  OG  SER A  70      -9.748  -6.454   2.893  1.00 10.00      A   
ATOM    649  HG  SER A  70      -9.916  -6.998   2.108  1.00 10.00      A   
ATOM    650  C   SER A  70      -9.989  -5.741   5.984  1.00 10.00      A   
ATOM    651  O   SER A  70     -10.770  -4.817   6.235  1.00 10.00      A   
ATOM    652  N   VAL A  71      -8.732  -5.754   6.410  1.00 10.00      A   
ATOM    653  HN  VAL A  71      -8.160  -6.520   6.187  1.00 10.00      A   
ATOM    654  CA  VAL A  71      -8.179  -4.657   7.202  1.00 10.00      A   
ATOM    655  CB  VAL A  71      -7.780  -5.130   8.623  1.00 10.00      A   
ATOM    656  CG1 VAL A  71      -7.411  -3.941   9.501  1.00 10.00      A   
ATOM    657  CG2 VAL A  71      -8.890  -5.949   9.267  1.00 10.00      A   
ATOM    658  C   VAL A  71      -6.943  -4.049   6.533  1.00 10.00      A   
ATOM    659  O   VAL A  71      -6.003  -4.767   6.181  1.00 10.00      A   
ATOM    660  N   GLU A  72      -6.947  -2.729   6.368  1.00 10.00      A   
ATOM    661  HN  GLU A  72      -7.727  -2.212   6.666  1.00 10.00      A   
ATOM    662  CA  GLU A  72      -5.824  -2.023   5.764  1.00 10.00      A   
ATOM    663  CB  GLU A  72      -6.246  -1.350   4.457  1.00 10.00      A   
ATOM    664  CG  GLU A  72      -5.081  -0.929   3.579  1.00 10.00      A   
ATOM    665  CD  GLU A  72      -5.503  -0.652   2.154  1.00 10.00      A   
ATOM    666  OE1 GLU A  72      -4.974   0.299   1.544  1.00 10.00      A   
ATOM    667  OE2 GLU A  72      -6.370  -1.383   1.635  1.00 10.00      A   
ATOM    668  C   GLU A  72      -5.265  -0.998   6.747  1.00 10.00      A   
ATOM    669  O   GLU A  72      -5.987  -0.112   7.208  1.00 10.00      A   
ATOM    670  N   LEU A  73      -3.989  -1.133   7.074  1.00 10.00      A   
ATOM    671  HN  LEU A  73      -3.464  -1.854   6.663  1.00 10.00      A   
ATOM    672  CA  LEU A  73      -3.339  -0.239   8.019  1.00 10.00      A   
ATOM    673  CB  LEU A  73      -3.055  -0.979   9.328  1.00 10.00      A   
ATOM    674  CG  LEU A  73      -4.253  -1.267  10.229  1.00 10.00      A   
ATOM    675  CD1 LEU A  73      -4.047  -2.575  10.974  1.00 10.00      A   
ATOM    676  CD2 LEU A  73      -4.455  -0.128  11.212  1.00 10.00      A   
ATOM    677  C   LEU A  73      -2.030   0.299   7.467  1.00 10.00      A   
ATOM    678  O   LEU A  73      -1.289  -0.412   6.784  1.00 10.00      A   
ATOM    679  N   LYS A  74      -1.758   1.562   7.764  1.00 10.00      A   
ATOM    680  HN  LYS A  74      -2.407   2.076   8.294  1.00 10.00      A   
ATOM    681  CA  LYS A  74      -0.529   2.213   7.339  1.00 10.00      A   
ATOM    682  CB  LYS A  74      -0.834   3.446   6.486  1.00 10.00      A   
ATOM    683  CG  LYS A  74      -1.514   3.133   5.166  1.00 10.00      A   
ATOM    684  CD  LYS A  74      -1.697   4.384   4.327  1.00 10.00      A   
ATOM    685  CE  LYS A  74      -2.229   4.038   2.952  1.00 10.00      A   
ATOM    686  NZ  LYS A  74      -2.401   5.240   2.110  1.00 10.00      A   
ATOM    687  HZ1 LYS A  74      -2.710   4.968   1.155  1.00 10.00      A   
ATOM    688  HZ2 LYS A  74      -1.504   5.764   2.036  1.00 10.00      A   
ATOM    689  HZ3 LYS A  74      -3.115   5.870   2.524  1.00 10.00      A   
ATOM    690  C   LYS A  74       0.268   2.603   8.576  1.00 10.00      A   
ATOM    691  O   LYS A  74      -0.293   2.682   9.671  1.00 10.00      A   
ATOM    692  N   GLY A  75       1.562   2.843   8.415  1.00 10.00      A   
ATOM    693  HN  GLY A  75       1.959   2.784   7.517  1.00 10.00      A   
ATOM    694  CA  GLY A  75       2.386   3.194   9.559  1.00 10.00      A   
ATOM    695  C   GLY A  75       3.350   4.336   9.304  1.00 10.00      A   
ATOM    696  O   GLY A  75       3.019   5.500   9.529  1.00 10.00      A   
ATOM    697  N   LYS A  76       4.547   3.999   8.850  1.00 10.00      A   
ATOM    698  HN  LYS A  76       4.742   3.049   8.682  1.00 10.00      A   
ATOM    699  CA  LYS A  76       5.578   4.993   8.576  1.00 10.00      A   
ATOM    700  CB  LYS A  76       6.864   4.315   8.085  1.00 10.00      A   
ATOM    701  CG  LYS A  76       7.512   3.364   9.080  1.00 10.00      A   
ATOM    702  CD  LYS A  76       8.820   2.813   8.529  1.00 10.00      A   
ATOM    703  CE  LYS A  76       9.447   1.800   9.468  1.00 10.00      A   
ATOM    704  NZ  LYS A  76      10.786   1.369   8.988  1.00 10.00      A   
ATOM    705  HZ1 LYS A  76      11.458   2.162   9.043  1.00 10.00      A   
ATOM    706  HZ2 LYS A  76      10.733   1.049   7.999  1.00 10.00      A   
ATOM    707  HZ3 LYS A  76      11.146   0.585   9.573  1.00 10.00      A   
ATOM    708  C   LYS A  76       5.112   5.998   7.527  1.00 10.00      A   
ATOM    709  O   LYS A  76       4.578   5.608   6.486  1.00 10.00      A   
ATOM    710  N   PRO A  77       5.297   7.303   7.799  1.00 10.00      A   
ATOM    711  CA  PRO A  77       4.918   8.375   6.868  1.00 10.00      A   
ATOM    712  CB  PRO A  77       5.210   9.660   7.657  1.00 10.00      A   
ATOM    713  CG  PRO A  77       5.298   9.224   9.079  1.00 10.00      A   
ATOM    714  CD  PRO A  77       5.866   7.839   9.043  1.00 10.00      A   
ATOM    715  C   PRO A  77       5.763   8.337   5.594  1.00 10.00      A   
ATOM    716  O   PRO A  77       6.712   7.559   5.494  1.00 10.00      A   
ATOM    717  N   HIS A  78       5.423   9.192   4.637  1.00 10.00      A   
ATOM    718  HN  HIS A  78       4.672   9.801   4.792  1.00 10.00      A   
ATOM    719  CA  HIS A  78       6.124   9.265   3.361  1.00 10.00      A   
ATOM    720  CB  HIS A  78       5.472  10.337   2.479  1.00 10.00      A   
ATOM    721  CG  HIS A  78       5.998  10.399   1.079  1.00 10.00      A   
ATOM    722  ND1 HIS A  78       6.212  11.572   0.391  1.00 10.00      A   
ATOM    723  HD1 HIS A  78       6.040  12.489   0.735  1.00 10.00      A   
ATOM    724  CD2 HIS A  78       6.354   9.400   0.233  1.00 10.00      A   
ATOM    725  CE1 HIS A  78       6.679  11.259  -0.823  1.00 10.00      A   
ATOM    726  NE2 HIS A  78       6.784   9.950  -0.970  1.00 10.00      A   
ATOM    727  C   HIS A  78       7.612   9.570   3.543  1.00 10.00      A   
ATOM    728  O   HIS A  78       8.467   8.883   2.985  1.00 10.00      A   
ATOM    729  N   PHE A  79       7.917  10.581   4.345  1.00 10.00      A   
ATOM    730  HN  PHE A  79       7.193  11.079   4.788  1.00 10.00      A   
ATOM    731  CA  PHE A  79       9.302  10.982   4.578  1.00 10.00      A   
ATOM    732  CB  PHE A  79       9.373  12.322   5.313  1.00 10.00      A   
ATOM    733  CG  PHE A  79       9.288  13.524   4.413  1.00 10.00      A   
ATOM    734  CD1 PHE A  79       8.893  13.397   3.089  1.00 10.00      A   
ATOM    735  CD2 PHE A  79       9.606  14.784   4.893  1.00 10.00      A   
ATOM    736  CE1 PHE A  79       8.816  14.502   2.264  1.00 10.00      A   
ATOM    737  CE2 PHE A  79       9.530  15.892   4.074  1.00 10.00      A   
ATOM    738  CZ  PHE A  79       9.135  15.753   2.756  1.00 10.00      A   
ATOM    739  C   PHE A  79      10.116   9.918   5.311  1.00 10.00      A   
ATOM    740  O   PHE A  79      11.347   9.949   5.289  1.00 10.00      A   
ATOM    741  N   ALA A  80       9.435   8.969   5.940  1.00 10.00      A   
ATOM    742  HN  ALA A  80       8.455   8.986   5.913  1.00 10.00      A   
ATOM    743  CA  ALA A  80      10.104   7.903   6.673  1.00 10.00      A   
ATOM    744  CB  ALA A  80       9.109   7.147   7.535  1.00 10.00      A   
ATOM    745  C   ALA A  80      10.820   6.949   5.725  1.00 10.00      A   
ATOM    746  O   ALA A  80      11.718   6.213   6.130  1.00 10.00      A   
ATOM    747  N   ASP A  81      10.425   6.970   4.459  1.00 10.00      A   
ATOM    748  HN  ASP A  81       9.698   7.576   4.193  1.00 10.00      A   
ATOM    749  CA  ASP A  81      11.040   6.102   3.460  1.00 10.00      A   
ATOM    750  CB  ASP A  81      10.045   5.733   2.359  1.00 10.00      A   
ATOM    751  CG  ASP A  81       9.847   4.235   2.236  1.00 10.00      A   
ATOM    752  OD1 ASP A  81      10.852   3.496   2.181  1.00 10.00      A   
ATOM    753  OD2 ASP A  81       8.684   3.787   2.190  1.00 10.00      A   
ATOM    754  C   ASP A  81      12.288   6.742   2.861  1.00 10.00      A   
ATOM    755  O   ASP A  81      12.992   6.128   2.060  1.00 10.00      A   
ATOM    756  N   PHE A  82      12.574   7.974   3.268  1.00 10.00      A   
ATOM    757  HN  PHE A  82      11.991   8.409   3.925  1.00 10.00      A   
ATOM    758  CA  PHE A  82      13.739   8.693   2.763  1.00 10.00      A   
ATOM    759  CB  PHE A  82      13.363  10.119   2.357  1.00 10.00      A   
ATOM    760  CG  PHE A  82      12.265  10.191   1.338  1.00 10.00      A   
ATOM    761  CD1 PHE A  82      12.316   9.424   0.185  1.00 10.00      A   
ATOM    762  CD2 PHE A  82      11.181  11.026   1.533  1.00 10.00      A   
ATOM    763  CE1 PHE A  82      11.303   9.488  -0.751  1.00 10.00      A   
ATOM    764  CE2 PHE A  82      10.165  11.096   0.602  1.00 10.00      A   
ATOM    765  CZ  PHE A  82      10.226  10.326  -0.541  1.00 10.00      A   
ATOM    766  C   PHE A  82      14.852   8.720   3.801  1.00 10.00      A   
ATOM    767  O   PHE A  82      15.727   9.584   3.760  1.00 10.00      A   
ATOM    768  N   ASN A  83      14.798   7.770   4.736  1.00 10.00      A   
ATOM    769  HN  ASN A  83      14.058   7.125   4.710  1.00 10.00      A   
ATOM    770  CA  ASN A  83      15.799   7.651   5.802  1.00 10.00      A   
ATOM    771  CB  ASN A  83      17.196   7.355   5.244  1.00 10.00      A   
ATOM    772  CG  ASN A  83      17.372   5.908   4.831  1.00 10.00      A   
ATOM    773  OD1 ASN A  83      17.579   5.031   5.671  1.00 10.00      A   
ATOM    774  ND2 ASN A  83      17.299   5.648   3.535  1.00 10.00      A   
ATOM    775 HD21 ASN A  83      17.132   6.396   2.919  1.00 10.00      A   
ATOM    776 HD22 ASN A  83      17.414   4.723   3.243  1.00 10.00      A   
ATOM    777  C   ASN A  83      15.835   8.884   6.700  1.00 10.00      A   
ATOM    778  O   ASN A  83      16.898   9.299   7.159  1.00 10.00      A   
ATOM    779  N   LEU A  84      14.670   9.458   6.961  1.00 10.00      A   
ATOM    780  HN  LEU A  84      13.850   9.077   6.576  1.00 10.00      A   
ATOM    781  CA  LEU A  84      14.583  10.646   7.803  1.00 10.00      A   
ATOM    782  CB  LEU A  84      13.643  11.680   7.179  1.00 10.00      A   
ATOM    783  CG  LEU A  84      14.106  12.292   5.856  1.00 10.00      A   
ATOM    784  CD1 LEU A  84      13.083  13.296   5.347  1.00 10.00      A   
ATOM    785  CD2 LEU A  84      15.465  12.955   6.027  1.00 10.00      A   
ATOM    786  C   LEU A  84      14.116  10.297   9.210  1.00 10.00      A   
ATOM    787  O   LEU A  84      14.035  11.163  10.083  1.00 10.00      A   
ATOM    788  N   VAL A  85      13.790   9.029   9.420  1.00 10.00      A   
ATOM    789  HN  VAL A  85      13.865   8.385   8.681  1.00 10.00      A   
ATOM    790  CA  VAL A  85      13.331   8.567  10.724  1.00 10.00      A   
ATOM    791  CB  VAL A  85      11.830   8.211  10.727  1.00 10.00      A   
ATOM    792  CG1 VAL A  85      11.342   8.011  12.154  1.00 10.00      A   
ATOM    793  CG2 VAL A  85      11.008   9.280  10.027  1.00 10.00      A   
ATOM    794  C   VAL A  85      14.122   7.340  11.167  1.00 10.00      A   
ATOM    795  O   VAL A  85      14.080   6.298  10.508  1.00 10.00      A   
ATOM    796  N   PRO A  86      14.862   7.458  12.283  1.00 10.00      A   
ATOM    797  CA  PRO A  86      15.669   6.359  12.828  1.00 10.00      A   
ATOM    798  CB  PRO A  86      16.253   6.941  14.121  1.00 10.00      A   
ATOM    799  CG  PRO A  86      16.191   8.418  13.939  1.00 10.00      A   
ATOM    800  CD  PRO A  86      14.977   8.679  13.095  1.00 10.00      A   
ATOM    801  C   PRO A  86      14.826   5.120  13.137  1.00 10.00      A   
ATOM    802  O   PRO A  86      13.649   5.225  13.502  1.00 10.00      A   
ATOM    803  N   ASP A  87      15.441   3.952  13.003  1.00 10.00      A   
ATOM    804  HN  ASP A  87      16.388   3.938  12.751  1.00 10.00      A   
ATOM    805  CA  ASP A  87      14.759   2.691  13.248  1.00 10.00      A   
ATOM    806  CB  ASP A  87      15.635   1.511  12.799  1.00 10.00      A   
ATOM    807  CG  ASP A  87      16.037   0.561  13.919  1.00 10.00      A   
ATOM    808  OD1 ASP A  87      15.434  -0.531  14.027  1.00 10.00      A   
ATOM    809  OD2 ASP A  87      16.971   0.888  14.682  1.00 10.00      A   
ATOM    810  C   ASP A  87      14.362   2.556  14.711  1.00 10.00      A   
ATOM    811  O   ASP A  87      15.071   3.021  15.609  1.00 10.00      A   
ATOM    812  N   GLY A  88      13.212   1.949  14.944  1.00 10.00      A   
ATOM    813  HN  GLY A  88      12.681   1.622  14.187  1.00 10.00      A   
ATOM    814  CA  GLY A  88      12.742   1.754  16.297  1.00 10.00      A   
ATOM    815  C   GLY A  88      11.716   2.780  16.733  1.00 10.00      A   
ATOM    816  O   GLY A  88      11.297   2.780  17.890  1.00 10.00      A   
ATOM    817  N   TRP A  89      11.307   3.660  15.824  1.00 10.00      A   
ATOM    818  HN  TRP A  89      11.681   3.628  14.915  1.00 10.00      A   
ATOM    819  CA  TRP A  89      10.311   4.673  16.158  1.00 10.00      A   
ATOM    820  CB  TRP A  89      10.128   5.676  15.012  1.00 10.00      A   
ATOM    821  CG  TRP A  89       8.857   6.474  15.111  1.00 10.00      A   
ATOM    822  CD1 TRP A  89       8.586   7.487  15.987  1.00 10.00      A   
ATOM    823  CD2 TRP A  89       7.677   6.318  14.308  1.00 10.00      A   
ATOM    824  NE1 TRP A  89       7.312   7.960  15.788  1.00 10.00      A   
ATOM    825  HE1 TRP A  89       6.883   8.684  16.303  1.00 10.00      A   
ATOM    826  CE2 TRP A  89       6.734   7.262  14.759  1.00 10.00      A   
ATOM    827  CE3 TRP A  89       7.325   5.470  13.252  1.00 10.00      A   
ATOM    828  CZ2 TRP A  89       5.466   7.382  14.193  1.00 10.00      A   
ATOM    829  CZ3 TRP A  89       6.068   5.592  12.691  1.00 10.00      A   
ATOM    830  CH2 TRP A  89       5.153   6.541  13.162  1.00 10.00      A   
ATOM    831  C   TRP A  89       8.977   4.022  16.501  1.00 10.00      A   
ATOM    832  O   TRP A  89       8.386   4.286  17.550  1.00 10.00      A   
ATOM    833  N   GLY A  90       8.514   3.167  15.610  1.00 10.00      A   
ATOM    834  HN  GLY A  90       9.037   2.995  14.795  1.00 10.00      A   
ATOM    835  CA  GLY A  90       7.257   2.487  15.812  1.00 10.00      A   
ATOM    836  C   GLY A  90       6.818   1.764  14.561  1.00 10.00      A   
ATOM    837  O   GLY A  90       7.648   1.408  13.722  1.00 10.00      A   
ATOM    838  N   GLY A  91       5.519   1.568  14.425  1.00 10.00      A   
ATOM    839  HN  GLY A  91       4.907   1.891  15.127  1.00 10.00      A   
ATOM    840  CA  GLY A  91       4.985   0.876  13.270  1.00 10.00      A   
ATOM    841  C   GLY A  91       4.887  -0.611  13.525  1.00 10.00      A   
ATOM    842  O   GLY A  91       4.891  -1.414  12.598  1.00 10.00      A   
ATOM    843  N   TYR A  92       4.788  -0.973  14.794  1.00 10.00      A   
ATOM    844  HN  TYR A  92       4.745  -0.278  15.484  1.00 10.00      A   
ATOM    845  CA  TYR A  92       4.704  -2.368  15.188  1.00 10.00      A   
ATOM    846  CB  TYR A  92       5.182  -2.553  16.630  1.00 10.00      A   
ATOM    847  CG  TYR A  92       6.638  -2.209  16.836  1.00 10.00      A   
ATOM    848  CD1 TYR A  92       7.012  -1.021  17.450  1.00 10.00      A   
ATOM    849  CD2 TYR A  92       7.640  -3.071  16.409  1.00 10.00      A   
ATOM    850  CE1 TYR A  92       8.344  -0.702  17.632  1.00 10.00      A   
ATOM    851  CE2 TYR A  92       8.975  -2.761  16.588  1.00 10.00      A   
ATOM    852  CZ  TYR A  92       9.323  -1.577  17.200  1.00 10.00      A   
ATOM    853  OH  TYR A  92      10.653  -1.264  17.381  1.00 10.00      A   
ATOM    854  HH  TYR A  92      11.126  -1.376  16.551  1.00 10.00      A   
ATOM    855  C   TYR A  92       3.285  -2.884  15.032  1.00 10.00      A   
ATOM    856  O   TYR A  92       2.364  -2.410  15.695  1.00 10.00      A   
ATOM    857  N   VAL A  93       3.112  -3.852  14.148  1.00 10.00      A   
ATOM    858  HN  VAL A  93       3.883  -4.173  13.633  1.00 10.00      A   
ATOM    859  CA  VAL A  93       1.799  -4.431  13.906  1.00 10.00      A   
ATOM    860  CB  VAL A  93       1.676  -4.968  12.462  1.00 10.00      A   
ATOM    861  CG1 VAL A  93       2.456  -6.260  12.283  1.00 10.00      A   
ATOM    862  CG2 VAL A  93       0.218  -5.142  12.061  1.00 10.00      A   
ATOM    863  C   VAL A  93       1.486  -5.537  14.914  1.00 10.00      A   
ATOM    864  O   VAL A  93       0.386  -6.090  14.926  1.00 10.00      A   
ATOM    865  N   TYR A  94       2.459  -5.832  15.774  1.00 10.00      A   
ATOM    866  HN  TYR A  94       3.300  -5.335  15.722  1.00 10.00      A   
ATOM    867  CA  TYR A  94       2.309  -6.870  16.792  1.00 10.00      A   
ATOM    868  CB  TYR A  94       3.534  -6.963  17.713  1.00 10.00      A   
ATOM    869  CG  TYR A  94       3.332  -7.929  18.860  1.00 10.00      A   
ATOM    870  CD1 TYR A  94       3.307  -9.299  18.638  1.00 10.00      A   
ATOM    871  CD2 TYR A  94       3.140  -7.471  20.158  1.00 10.00      A   
ATOM    872  CE1 TYR A  94       3.095 -10.184  19.675  1.00 10.00      A   
ATOM    873  CE2 TYR A  94       2.933  -8.350  21.203  1.00 10.00      A   
ATOM    874  CZ  TYR A  94       2.910  -9.705  20.955  1.00 10.00      A   
ATOM    875  OH  TYR A  94       2.695 -10.587  21.987  1.00 10.00      A   
ATOM    876  HH  TYR A  94       1.821 -10.415  22.379  1.00 10.00      A   
ATOM    877  C   TYR A  94       1.015  -6.743  17.603  1.00 10.00      A   
ATOM    878  O   TYR A  94       0.261  -7.711  17.691  1.00 10.00      A   
ATOM    879  N   PRO A  95       0.730  -5.567  18.215  1.00 10.00      A   
ATOM    880  CA  PRO A  95      -0.498  -5.372  19.002  1.00 10.00      A   
ATOM    881  CB  PRO A  95      -0.498  -3.868  19.284  1.00 10.00      A   
ATOM    882  CG  PRO A  95       0.939  -3.486  19.261  1.00 10.00      A   
ATOM    883  CD  PRO A  95       1.577  -4.355  18.217  1.00 10.00      A   
ATOM    884  C   PRO A  95      -1.748  -5.747  18.209  1.00 10.00      A   
ATOM    885  O   PRO A  95      -2.658  -6.396  18.730  1.00 10.00      A   
ATOM    886  N   TRP A  96      -1.772  -5.355  16.937  1.00 10.00      A   
ATOM    887  HN  TRP A  96      -1.003  -4.868  16.577  1.00 10.00      A   
ATOM    888  CA  TRP A  96      -2.903  -5.643  16.065  1.00 10.00      A   
ATOM    889  CB  TRP A  96      -2.761  -4.898  14.734  1.00 10.00      A   
ATOM    890  CG  TRP A  96      -2.807  -3.405  14.865  1.00 10.00      A   
ATOM    891  CD1 TRP A  96      -1.747  -2.564  15.054  1.00 10.00      A   
ATOM    892  CD2 TRP A  96      -3.973  -2.573  14.809  1.00 10.00      A   
ATOM    893  NE1 TRP A  96      -2.181  -1.263  15.120  1.00 10.00      A   
ATOM    894  HE1 TRP A  96      -1.606  -0.475  15.252  1.00 10.00      A   
ATOM    895  CE2 TRP A  96      -3.544  -1.242  14.972  1.00 10.00      A   
ATOM    896  CE3 TRP A  96      -5.336  -2.824  14.639  1.00 10.00      A   
ATOM    897  CZ2 TRP A  96      -4.433  -0.169  14.969  1.00 10.00      A   
ATOM    898  CZ3 TRP A  96      -6.215  -1.757  14.633  1.00 10.00      A   
ATOM    899  CH2 TRP A  96      -5.760  -0.446  14.798  1.00 10.00      A   
ATOM    900  C   TRP A  96      -3.035  -7.141  15.813  1.00 10.00      A   
ATOM    901  O   TRP A  96      -4.119  -7.703  15.947  1.00 10.00      A   
ATOM    902  N   ILE A  97      -1.926  -7.782  15.462  1.00 10.00      A   
ATOM    903  HN  ILE A  97      -1.087  -7.275  15.375  1.00 10.00      A   
ATOM    904  CA  ILE A  97      -1.917  -9.217  15.197  1.00 10.00      A   
ATOM    905  CB  ILE A  97      -0.515  -9.713  14.776  1.00 10.00      A   
ATOM    906  CG1 ILE A  97       0.015  -8.920  13.576  1.00 10.00      A   
ATOM    907  CG2 ILE A  97      -0.531 -11.204  14.469  1.00 10.00      A   
ATOM    908  CD1 ILE A  97      -0.883  -8.955  12.357  1.00 10.00      A   
ATOM    909  C   ILE A  97      -2.371  -9.990  16.432  1.00 10.00      A   
ATOM    910  O   ILE A  97      -3.235 -10.863  16.347  1.00 10.00      A   
ATOM    911  N   GLU A  98      -1.791  -9.642  17.576  1.00 10.00      A   
ATOM    912  HN  GLU A  98      -1.119  -8.919  17.566  1.00 10.00      A   
ATOM    913  CA  GLU A  98      -2.110 -10.286  18.845  1.00 10.00      A   
ATOM    914  CB  GLU A  98      -1.291  -9.636  19.966  1.00 10.00      A   
ATOM    915  CG  GLU A  98      -1.463 -10.265  21.339  1.00 10.00      A   
ATOM    916  CD  GLU A  98      -0.646  -9.553  22.395  1.00 10.00      A   
ATOM    917  OE1 GLU A  98       0.284 -10.173  22.948  1.00 10.00      A   
ATOM    918  OE2 GLU A  98      -0.921  -8.365  22.663  1.00 10.00      A   
ATOM    919  C   GLU A  98      -3.601 -10.185  19.156  1.00 10.00      A   
ATOM    920  O   GLU A  98      -4.244 -11.180  19.491  1.00 10.00      A   
ATOM    921  N   ALA A  99      -4.147  -8.986  19.023  1.00 10.00      A   
ATOM    922  HN  ALA A  99      -3.586  -8.232  18.730  1.00 10.00      A   
ATOM    923  CA  ALA A  99      -5.559  -8.754  19.304  1.00 10.00      A   
ATOM    924  CB  ALA A  99      -5.853  -7.262  19.358  1.00 10.00      A   
ATOM    925  C   ALA A  99      -6.474  -9.459  18.297  1.00 10.00      A   
ATOM    926  O   ALA A  99      -7.442 -10.116  18.681  1.00 10.00      A   
ATOM    927  N   MET A 100      -6.150  -9.344  17.015  1.00 10.00      A   
ATOM    928  HN  MET A 100      -5.348  -8.827  16.769  1.00 10.00      A   
ATOM    929  CA  MET A 100      -6.957  -9.951  15.958  1.00 10.00      A   
ATOM    930  CB  MET A 100      -6.449  -9.536  14.580  1.00 10.00      A   
ATOM    931  CG  MET A 100      -6.733  -8.089  14.223  1.00 10.00      A   
ATOM    932  SD  MET A 100      -6.405  -7.721  12.487  1.00 10.00      A   
ATOM    933  CE  MET A 100      -4.702  -8.257  12.340  1.00 10.00      A   
ATOM    934  C   MET A 100      -7.016 -11.474  16.050  1.00 10.00      A   
ATOM    935  O   MET A 100      -8.029 -12.078  15.695  1.00 10.00      A   
ATOM    936  N   SER A 101      -5.944 -12.077  16.549  1.00 10.00      A   
ATOM    937  HN  SER A 101      -5.191 -11.527  16.848  1.00 10.00      A   
ATOM    938  CA  SER A 101      -5.848 -13.534  16.669  1.00 10.00      A   
ATOM    939  CB  SER A 101      -4.527 -13.941  17.325  1.00 10.00      A   
ATOM    940  OG  SER A 101      -3.419 -13.464  16.581  1.00 10.00      A   
ATOM    941  HG  SER A 101      -3.437 -12.495  16.563  1.00 10.00      A   
ATOM    942  C   SER A 101      -7.024 -14.167  17.417  1.00 10.00      A   
ATOM    943  O   SER A 101      -7.437 -15.281  17.097  1.00 10.00      A   
ATOM    944  N   SER A 102      -7.560 -13.466  18.406  1.00 10.00      A   
ATOM    945  HN  SER A 102      -7.193 -12.584  18.631  1.00 10.00      A   
ATOM    946  CA  SER A 102      -8.675 -13.992  19.186  1.00 10.00      A   
ATOM    947  CB  SER A 102      -8.284 -14.048  20.662  1.00 10.00      A   
ATOM    948  OG  SER A 102      -7.350 -13.023  20.973  1.00 10.00      A   
ATOM    949  HG  SER A 102      -7.760 -12.389  21.577  1.00 10.00      A   
ATOM    950  C   SER A 102      -9.934 -13.147  19.003  1.00 10.00      A   
ATOM    951  O   SER A 102     -10.922 -13.311  19.722  1.00 10.00      A   
ATOM    952  N   SER A 103      -9.902 -12.251  18.031  1.00 10.00      A   
ATOM    953  HN  SER A 103      -9.096 -12.174  17.477  1.00 10.00      A   
ATOM    954  CA  SER A 103     -11.043 -11.380  17.781  1.00 10.00      A   
ATOM    955  CB  SER A 103     -10.639  -9.917  17.957  1.00 10.00      A   
ATOM    956  OG  SER A 103     -10.070  -9.700  19.237  1.00 10.00      A   
ATOM    957  HG  SER A 103      -9.113  -9.840  19.193  1.00 10.00      A   
ATOM    958  C   SER A 103     -11.678 -11.610  16.407  1.00 10.00      A   
ATOM    959  O   SER A 103     -12.904 -11.600  16.270  1.00 10.00      A   
ATOM    960  N   TYR A 104     -10.850 -11.832  15.391  1.00 10.00      A   
ATOM    961  HN  TYR A 104      -9.880 -11.873  15.554  1.00 10.00      A   
ATOM    962  CA  TYR A 104     -11.354 -12.054  14.043  1.00 10.00      A   
ATOM    963  CB  TYR A 104     -10.695 -11.099  13.047  1.00 10.00      A   
ATOM    964  CG  TYR A 104     -11.054  -9.645  13.258  1.00 10.00      A   
ATOM    965  CD1 TYR A 104     -10.119  -8.750  13.756  1.00 10.00      A   
ATOM    966  CD2 TYR A 104     -12.324  -9.166  12.956  1.00 10.00      A   
ATOM    967  CE1 TYR A 104     -10.434  -7.419  13.947  1.00 10.00      A   
ATOM    968  CE2 TYR A 104     -12.648  -7.835  13.146  1.00 10.00      A   
ATOM    969  CZ  TYR A 104     -11.699  -6.967  13.642  1.00 10.00      A   
ATOM    970  OH  TYR A 104     -12.013  -5.638  13.829  1.00 10.00      A   
ATOM    971  HH  TYR A 104     -12.955  -5.554  14.044  1.00 10.00      A   
ATOM    972  C   TYR A 104     -11.122 -13.494  13.617  1.00 10.00      A   
ATOM    973  O   TYR A 104     -10.000 -13.889  13.310  1.00 10.00      A   
ATOM    974  N   THR A 105     -12.182 -14.280  13.620  1.00 10.00      A   
ATOM    975  HN  THR A 105     -13.051 -13.914  13.899  1.00 10.00      A   
ATOM    976  CA  THR A 105     -12.097 -15.680  13.239  1.00 10.00      A   
ATOM    977  CB  THR A 105     -13.134 -16.512  14.014  1.00 10.00      A   
ATOM    978  OG1 THR A 105     -13.988 -15.630  14.764  1.00 10.00      A   
ATOM    979  HG1 THR A 105     -13.655 -15.553  15.668  1.00 10.00      A   
ATOM    980  CG2 THR A 105     -12.441 -17.469  14.968  1.00 10.00      A   
ATOM    981  C   THR A 105     -12.316 -15.855  11.737  1.00 10.00      A   
ATOM    982  O   THR A 105     -11.904 -16.857  11.151  1.00 10.00      A   
ATOM    983  N   TRP A 106     -12.957 -14.872  11.115  1.00 10.00      A   
ATOM    984  HN  TRP A 106     -13.250 -14.089  11.630  1.00 10.00      A   
ATOM    985  CA  TRP A 106     -13.233 -14.925   9.688  1.00 10.00      A   
ATOM    986  CB  TRP A 106     -14.740 -14.834   9.423  1.00 10.00      A   
ATOM    987  CG  TRP A 106     -15.489 -16.086   9.769  1.00 10.00      A   
ATOM    988  CD1 TRP A 106     -15.640 -16.636  11.008  1.00 10.00      A   
ATOM    989  CD2 TRP A 106     -16.193 -16.943   8.862  1.00 10.00      A   
ATOM    990  NE1 TRP A 106     -16.389 -17.783  10.929  1.00 10.00      A   
ATOM    991  HE1 TRP A 106     -16.633 -18.361  11.687  1.00 10.00      A   
ATOM    992  CE2 TRP A 106     -16.742 -17.993   9.622  1.00 10.00      A   
ATOM    993  CE3 TRP A 106     -16.411 -16.925   7.482  1.00 10.00      A   
ATOM    994  CZ2 TRP A 106     -17.494 -19.016   9.050  1.00 10.00      A   
ATOM    995  CZ3 TRP A 106     -17.159 -17.940   6.915  1.00 10.00      A   
ATOM    996  CH2 TRP A 106     -17.692 -18.971   7.697  1.00 10.00      A   
ATOM    997  C   TRP A 106     -12.489 -13.829   8.935  1.00 10.00      A   
ATOM    998  O   TRP A 106     -13.033 -13.208   8.024  1.00 10.00      A   
ATOM    999  N   LEU A 107     -11.246 -13.583   9.328  1.00 10.00      A   
ATOM   1000  HN  LEU A 107     -10.864 -14.095  10.070  1.00 10.00      A   
ATOM   1001  CA  LEU A 107     -10.433 -12.571   8.666  1.00 10.00      A   
ATOM   1002  CB  LEU A 107      -9.289 -12.114   9.566  1.00 10.00      A   
ATOM   1003  CG  LEU A 107      -8.666 -10.760   9.222  1.00 10.00      A   
ATOM   1004  CD1 LEU A 107      -9.685  -9.644   9.393  1.00 10.00      A   
ATOM   1005  CD2 LEU A 107      -7.447 -10.502  10.088  1.00 10.00      A   
ATOM   1006  C   LEU A 107      -9.896 -13.145   7.358  1.00 10.00      A   
ATOM   1007  O   LEU A 107      -9.468 -14.300   7.318  1.00 10.00      A   
ATOM   1008  N   GLU A 108      -9.917 -12.352   6.292  1.00 10.00      A   
ATOM   1009  HN  GLU A 108     -10.235 -11.425   6.382  1.00 10.00      A   
ATOM   1010  CA  GLU A 108      -9.466 -12.834   4.993  1.00 10.00      A   
ATOM   1011  CB  GLU A 108     -10.624 -12.835   3.985  1.00 10.00      A   
ATOM   1012  CG  GLU A 108     -11.836 -13.643   4.422  1.00 10.00      A   
ATOM   1013  CD  GLU A 108     -12.918 -13.705   3.362  1.00 10.00      A   
ATOM   1014  OE1 GLU A 108     -12.643 -13.355   2.192  1.00 10.00      A   
ATOM   1015  OE2 GLU A 108     -14.048 -14.122   3.682  1.00 10.00      A   
ATOM   1016  C   GLU A 108      -8.286 -12.051   4.424  1.00 10.00      A   
ATOM   1017  O   GLU A 108      -7.335 -12.644   3.910  1.00 10.00      A   
ATOM   1018  N   GLU A 109      -8.331 -10.730   4.514  1.00 10.00      A   
ATOM   1019  HN  GLU A 109      -9.085 -10.297   4.968  1.00 10.00      A   
ATOM   1020  CA  GLU A 109      -7.268  -9.913   3.948  1.00 10.00      A   
ATOM   1021  CB  GLU A 109      -7.795  -9.105   2.759  1.00 10.00      A   
ATOM   1022  CG  GLU A 109      -8.569  -9.923   1.740  1.00 10.00      A   
ATOM   1023  CD  GLU A 109      -9.750  -9.163   1.178  1.00 10.00      A   
ATOM   1024  OE1 GLU A 109      -9.540  -8.084   0.584  1.00 10.00      A   
ATOM   1025  OE2 GLU A 109     -10.896  -9.635   1.333  1.00 10.00      A   
ATOM   1026  C   GLU A 109      -6.616  -8.974   4.953  1.00 10.00      A   
ATOM   1027  O   GLU A 109      -7.292  -8.284   5.721  1.00 10.00      A   
ATOM   1028  N   ILE A 110      -5.292  -8.951   4.922  1.00 10.00      A   
ATOM   1029  HN  ILE A 110      -4.823  -9.539   4.286  1.00 10.00      A   
ATOM   1030  CA  ILE A 110      -4.506  -8.085   5.785  1.00 10.00      A   
ATOM   1031  CB  ILE A 110      -3.706  -8.870   6.851  1.00 10.00      A   
ATOM   1032  CG1 ILE A 110      -4.643  -9.377   7.951  1.00 10.00      A   
ATOM   1033  CG2 ILE A 110      -2.595  -8.011   7.448  1.00 10.00      A   
ATOM   1034  CD1 ILE A 110      -3.948 -10.169   9.038  1.00 10.00      A   
ATOM   1035  C   ILE A 110      -3.555  -7.257   4.927  1.00 10.00      A   
ATOM   1036  O   ILE A 110      -2.652  -7.794   4.279  1.00 10.00      A   
ATOM   1037  N   ARG A 111      -3.783  -5.957   4.903  1.00 10.00      A   
ATOM   1038  HN  ARG A 111      -4.526  -5.593   5.434  1.00 10.00      A   
ATOM   1039  CA  ARG A 111      -2.966  -5.046   4.117  1.00 10.00      A   
ATOM   1040  CB  ARG A 111      -3.846  -4.292   3.114  1.00 10.00      A   
ATOM   1041  CG  ARG A 111      -4.722  -5.203   2.261  1.00 10.00      A   
ATOM   1042  CD  ARG A 111      -6.045  -4.540   1.900  1.00 10.00      A   
ATOM   1043  NE  ARG A 111      -6.954  -5.463   1.213  1.00 10.00      A   
ATOM   1044  HE  ARG A 111      -7.544  -6.018   1.775  1.00 10.00      A   
ATOM   1045  CZ  ARG A 111      -7.048  -5.567  -0.115  1.00 10.00      A   
ATOM   1046  NH1 ARG A 111      -6.286  -4.803  -0.897  1.00 10.00      A   
ATOM   1047 HH11 ARG A 111      -6.360  -4.874  -1.935  1.00 10.00      A   
ATOM   1048 HH12 ARG A 111      -5.613  -4.124  -0.476  1.00 10.00      A   
ATOM   1049  NH2 ARG A 111      -7.887  -6.438  -0.666  1.00 10.00      A   
ATOM   1050 HH21 ARG A 111      -7.956  -6.514  -1.703  1.00 10.00      A   
ATOM   1051 HH22 ARG A 111      -8.494  -7.057  -0.063  1.00 10.00      A   
ATOM   1052  C   ARG A 111      -2.230  -4.065   5.028  1.00 10.00      A   
ATOM   1053  O   ARG A 111      -2.834  -3.448   5.910  1.00 10.00      A   
ATOM   1054  N   LEU A 112      -0.925  -3.947   4.830  1.00 10.00      A   
ATOM   1055  HN  LEU A 112      -0.496  -4.482   4.117  1.00 10.00      A   
ATOM   1056  CA  LEU A 112      -0.102  -3.051   5.631  1.00 10.00      A   
ATOM   1057  CB  LEU A 112       0.669  -3.844   6.693  1.00 10.00      A   
ATOM   1058  CG  LEU A 112      -0.172  -4.495   7.793  1.00 10.00      A   
ATOM   1059  CD1 LEU A 112       0.601  -5.614   8.472  1.00 10.00      A   
ATOM   1060  CD2 LEU A 112      -0.614  -3.456   8.810  1.00 10.00      A   
ATOM   1061  C   LEU A 112       0.884  -2.301   4.748  1.00 10.00      A   
ATOM   1062  O   LEU A 112       1.597  -2.908   3.947  1.00 10.00      A   
ATOM   1063  N   LYS A 113       0.916  -0.982   4.879  1.00 10.00      A   
ATOM   1064  HN  LYS A 113       0.304  -0.547   5.520  1.00 10.00      A   
ATOM   1065  CA  LYS A 113       1.837  -0.165   4.099  1.00 10.00      A   
ATOM   1066  CB  LYS A 113       1.087   0.836   3.213  1.00 10.00      A   
ATOM   1067  CG  LYS A 113       1.945   1.432   2.101  1.00 10.00      A   
ATOM   1068  CD  LYS A 113       1.182   2.460   1.273  1.00 10.00      A   
ATOM   1069  CE  LYS A 113       2.038   2.999   0.131  1.00 10.00      A   
ATOM   1070  NZ  LYS A 113       1.402   4.155  -0.551  1.00 10.00      A   
ATOM   1071  HZ1 LYS A 113       0.606   3.841  -1.144  1.00 10.00      A   
ATOM   1072  HZ2 LYS A 113       2.098   4.646  -1.148  1.00 10.00      A   
ATOM   1073  HZ3 LYS A 113       1.047   4.827   0.152  1.00 10.00      A   
ATOM   1074  C   LYS A 113       2.803   0.564   5.019  1.00 10.00      A   
ATOM   1075  O   LYS A 113       2.379   1.321   5.893  1.00 10.00      A   
ATOM   1076  N   ARG A 114       4.094   0.306   4.832  1.00 10.00      A   
ATOM   1077  HN  ARG A 114       4.352  -0.335   4.127  1.00 10.00      A   
ATOM   1078  CA  ARG A 114       5.145   0.931   5.622  1.00 10.00      A   
ATOM   1079  CB  ARG A 114       5.205   2.439   5.352  1.00 10.00      A   
ATOM   1080  CG  ARG A 114       5.703   2.776   3.953  1.00 10.00      A   
ATOM   1081  CD  ARG A 114       5.477   4.235   3.578  1.00 10.00      A   
ATOM   1082  NE  ARG A 114       6.120   4.561   2.298  1.00 10.00      A   
ATOM   1083  HE  ARG A 114       7.080   4.317   2.203  1.00 10.00      A   
ATOM   1084  CZ  ARG A 114       5.507   5.160   1.268  1.00 10.00      A   
ATOM   1085  NH1 ARG A 114       4.227   5.512   1.358  1.00 10.00      A   
ATOM   1086 HH11 ARG A 114       3.750   5.986   0.542  1.00 10.00      A   
ATOM   1087 HH12 ARG A 114       3.687   5.329   2.230  1.00 10.00      A   
ATOM   1088  NH2 ARG A 114       6.172   5.392   0.141  1.00 10.00      A   
ATOM   1089 HH21 ARG A 114       7.172   5.110   0.051  1.00 10.00      A   
ATOM   1090 HH22 ARG A 114       5.691   5.859  -0.665  1.00 10.00      A   
ATOM   1091  C   ARG A 114       5.013   0.611   7.111  1.00 10.00      A   
ATOM   1092  O   ARG A 114       4.881   1.504   7.945  1.00 10.00      A   
ATOM   1093  N   MET A 115       5.056  -0.677   7.437  1.00 10.00      A   
ATOM   1094  HN  MET A 115       5.176  -1.348   6.727  1.00 10.00      A   
ATOM   1095  CA  MET A 115       4.936  -1.126   8.822  1.00 10.00      A   
ATOM   1096  CB  MET A 115       3.565  -1.772   9.061  1.00 10.00      A   
ATOM   1097  CG  MET A 115       2.409  -0.784   9.148  1.00 10.00      A   
ATOM   1098  SD  MET A 115       2.326   0.058  10.741  1.00 10.00      A   
ATOM   1099  CE  MET A 115       1.631  -1.233  11.772  1.00 10.00      A   
ATOM   1100  C   MET A 115       6.039  -2.121   9.165  1.00 10.00      A   
ATOM   1101  O   MET A 115       6.774  -2.574   8.287  1.00 10.00      A   
ATOM   1102  N   VAL A 116       6.154  -2.452  10.440  1.00 10.00      A   
ATOM   1103  HN  VAL A 116       5.539  -2.050  11.098  1.00 10.00      A   
ATOM   1104  CA  VAL A 116       7.156  -3.402  10.903  1.00 10.00      A   
ATOM   1105  CB  VAL A 116       7.941  -2.854  12.116  1.00 10.00      A   
ATOM   1106  CG1 VAL A 116       9.022  -3.835  12.544  1.00 10.00      A   
ATOM   1107  CG2 VAL A 116       8.550  -1.499  11.795  1.00 10.00      A   
ATOM   1108  C   VAL A 116       6.491  -4.721  11.283  1.00 10.00      A   
ATOM   1109  O   VAL A 116       5.585  -4.753  12.123  1.00 10.00      A   
ATOM   1110  N   VAL A 117       6.934  -5.803  10.654  1.00 10.00      A   
ATOM   1111  HN  VAL A 117       7.671  -5.715  10.006  1.00 10.00      A   
ATOM   1112  CA  VAL A 117       6.383  -7.124  10.918  1.00 10.00      A   
ATOM   1113  CB  VAL A 117       5.611  -7.669   9.693  1.00 10.00      A   
ATOM   1114  CG1 VAL A 117       4.978  -9.015  10.005  1.00 10.00      A   
ATOM   1115  CG2 VAL A 117       4.562  -6.676   9.219  1.00 10.00      A   
ATOM   1116  C   VAL A 117       7.508  -8.094  11.252  1.00 10.00      A   
ATOM   1117  O   VAL A 117       8.480  -8.190  10.514  1.00 10.00      A   
ATOM   1118  N   THR A 118       7.378  -8.795  12.366  1.00 10.00      A   
ATOM   1119  HN  THR A 118       6.587  -8.669  12.923  1.00 10.00      A   
ATOM   1120  CA  THR A 118       8.384  -9.751  12.787  1.00 10.00      A   
ATOM   1121  CB  THR A 118       8.507  -9.762  14.320  1.00 10.00      A   
ATOM   1122  OG1 THR A 118       7.204  -9.595  14.900  1.00 10.00      A   
ATOM   1123  HG1 THR A 118       7.302  -9.361  15.833  1.00 10.00      A   
ATOM   1124  CG2 THR A 118       9.414  -8.637  14.795  1.00 10.00      A   
ATOM   1125  C   THR A 118       8.027 -11.154  12.306  1.00 10.00      A   
ATOM   1126  O   THR A 118       6.888 -11.405  11.896  1.00 10.00      A   
ATOM   1127  N   ASP A 119       8.992 -12.070  12.379  1.00 10.00      A   
ATOM   1128  HN  ASP A 119       9.872 -11.812  12.730  1.00 10.00      A   
ATOM   1129  CA  ASP A 119       8.777 -13.453  11.949  1.00 10.00      A   
ATOM   1130  CB  ASP A 119      10.081 -14.263  12.011  1.00 10.00      A   
ATOM   1131  CG  ASP A 119      11.251 -13.582  11.331  1.00 10.00      A   
ATOM   1132  OD1 ASP A 119      11.247 -13.491  10.088  1.00 10.00      A   
ATOM   1133  OD2 ASP A 119      12.177 -13.129  12.046  1.00 10.00      A   
ATOM   1134  C   ASP A 119       7.722 -14.118  12.830  1.00 10.00      A   
ATOM   1135  O   ASP A 119       7.081 -15.096  12.435  1.00 10.00      A   
ATOM   1136  N   ASP A 120       7.554 -13.570  14.029  1.00 10.00      A   
ATOM   1137  HN  ASP A 120       8.105 -12.801  14.278  1.00 10.00      A   
ATOM   1138  CA  ASP A 120       6.585 -14.076  14.991  1.00 10.00      A   
ATOM   1139  CB  ASP A 120       6.781 -13.381  16.343  1.00 10.00      A   
ATOM   1140  CG  ASP A 120       7.529 -14.225  17.350  1.00 10.00      A   
ATOM   1141  OD1 ASP A 120       7.925 -15.359  17.015  1.00 10.00      A   
ATOM   1142  OD2 ASP A 120       7.731 -13.747  18.489  1.00 10.00      A   
ATOM   1143  C   ASP A 120       5.163 -13.820  14.516  1.00 10.00      A   
ATOM   1144  O   ASP A 120       4.327 -14.723  14.516  1.00 10.00      A   
ATOM   1145  N   CYS A 121       4.901 -12.580  14.102  1.00 10.00      A   
ATOM   1146  HN  CYS A 121       5.625 -11.922  14.097  1.00 10.00      A   
ATOM   1147  CA  CYS A 121       3.576 -12.172  13.638  1.00 10.00      A   
ATOM   1148  CB  CYS A 121       3.578 -10.686  13.261  1.00 10.00      A   
ATOM   1149  SG  CYS A 121       4.147  -9.578  14.577  1.00 10.00      A   
ATOM   1150  HG  CYS A 121       5.471  -9.674  14.663  1.00 10.00      A   
ATOM   1151  C   CYS A 121       3.110 -13.024  12.459  1.00 10.00      A   
ATOM   1152  O   CYS A 121       1.933 -13.377  12.361  1.00 10.00      A   
ATOM   1153  N   LEU A 122       4.042 -13.352  11.571  1.00 10.00      A   
ATOM   1154  HN  LEU A 122       4.959 -13.027  11.702  1.00 10.00      A   
ATOM   1155  CA  LEU A 122       3.739 -14.168  10.404  1.00 10.00      A   
ATOM   1156  CB  LEU A 122       4.971 -14.278   9.500  1.00 10.00      A   
ATOM   1157  CG  LEU A 122       5.364 -13.009   8.741  1.00 10.00      A   
ATOM   1158  CD1 LEU A 122       6.875 -12.897   8.627  1.00 10.00      A   
ATOM   1159  CD2 LEU A 122       4.724 -12.991   7.361  1.00 10.00      A   
ATOM   1160  C   LEU A 122       3.263 -15.561  10.819  1.00 10.00      A   
ATOM   1161  O   LEU A 122       2.275 -16.077  10.294  1.00 10.00      A   
ATOM   1162  N   GLU A 123       3.966 -16.160  11.775  1.00 10.00      A   
ATOM   1163  HN  GLU A 123       4.741 -15.697  12.163  1.00 10.00      A   
ATOM   1164  CA  GLU A 123       3.621 -17.491  12.258  1.00 10.00      A   
ATOM   1165  CB  GLU A 123       4.697 -18.009  13.207  1.00 10.00      A   
ATOM   1166  CG  GLU A 123       4.677 -19.515  13.385  1.00 10.00      A   
ATOM   1167  CD  GLU A 123       5.814 -20.017  14.247  1.00 10.00      A   
ATOM   1168  OE1 GLU A 123       6.954 -19.535  14.084  1.00 10.00      A   
ATOM   1169  OE2 GLU A 123       5.578 -20.912  15.085  1.00 10.00      A   
ATOM   1170  C   GLU A 123       2.261 -17.499  12.949  1.00 10.00      A   
ATOM   1171  O   GLU A 123       1.481 -18.443  12.799  1.00 10.00      A   
ATOM   1172  N   LEU A 124       1.980 -16.437  13.695  1.00 10.00      A   
ATOM   1173  HN  LEU A 124       2.647 -15.719  13.773  1.00 10.00      A   
ATOM   1174  CA  LEU A 124       0.716 -16.311  14.410  1.00 10.00      A   
ATOM   1175  CB  LEU A 124       0.715 -15.053  15.289  1.00 10.00      A   
ATOM   1176  CG  LEU A 124       1.760 -14.996  16.408  1.00 10.00      A   
ATOM   1177  CD1 LEU A 124       1.761 -13.624  17.069  1.00 10.00      A   
ATOM   1178  CD2 LEU A 124       1.503 -16.087  17.437  1.00 10.00      A   
ATOM   1179  C   LEU A 124      -0.461 -16.277  13.441  1.00 10.00      A   
ATOM   1180  O   LEU A 124      -1.468 -16.957  13.649  1.00 10.00      A   
ATOM   1181  N   ILE A 125      -0.318 -15.502  12.373  1.00 10.00      A   
ATOM   1182  HN  ILE A 125       0.520 -14.999  12.255  1.00 10.00      A   
ATOM   1183  CA  ILE A 125      -1.366 -15.375  11.366  1.00 10.00      A   
ATOM   1184  CB  ILE A 125      -1.015 -14.276  10.338  1.00 10.00      A   
ATOM   1185  CG1 ILE A 125      -1.137 -12.897  10.991  1.00 10.00      A   
ATOM   1186  CG2 ILE A 125      -1.896 -14.374   9.098  1.00 10.00      A   
ATOM   1187  CD1 ILE A 125      -0.876 -11.740  10.055  1.00 10.00      A   
ATOM   1188  C   ILE A 125      -1.606 -16.701  10.645  1.00 10.00      A   
ATOM   1189  O   ILE A 125      -2.751 -17.083  10.385  1.00 10.00      A   
ATOM   1190  N   ALA A 126      -0.519 -17.404  10.349  1.00 10.00      A   
ATOM   1191  HN  ALA A 126       0.362 -17.049  10.602  1.00 10.00      A   
ATOM   1192  CA  ALA A 126      -0.588 -18.683   9.652  1.00 10.00      A   
ATOM   1193  CB  ALA A 126       0.813 -19.200   9.360  1.00 10.00      A   
ATOM   1194  C   ALA A 126      -1.399 -19.733  10.415  1.00 10.00      A   
ATOM   1195  O   ALA A 126      -1.913 -20.676   9.816  1.00 10.00      A   
ATOM   1196  N   LYS A 127      -1.523 -19.570  11.727  1.00 10.00      A   
ATOM   1197  HN  LYS A 127      -1.104 -18.797  12.163  1.00 10.00      A   
ATOM   1198  CA  LYS A 127      -2.263 -20.533  12.527  1.00 10.00      A   
ATOM   1199  CB  LYS A 127      -1.403 -21.071  13.677  1.00 10.00      A   
ATOM   1200  CG  LYS A 127      -1.055 -20.044  14.743  1.00 10.00      A   
ATOM   1201  CD  LYS A 127      -0.270 -20.677  15.881  1.00 10.00      A   
ATOM   1202  CE  LYS A 127      -1.156 -21.541  16.765  1.00 10.00      A   
ATOM   1203  NZ  LYS A 127      -1.973 -20.722  17.698  1.00 10.00      A   
ATOM   1204  HZ1 LYS A 127      -2.508 -21.338  18.345  1.00 10.00      A   
ATOM   1205  HZ2 LYS A 127      -2.644 -20.129  17.167  1.00 10.00      A   
ATOM   1206  HZ3 LYS A 127      -1.359 -20.101  18.258  1.00 10.00      A   
ATOM   1207  C   LYS A 127      -3.586 -19.989  13.057  1.00 10.00      A   
ATOM   1208  O   LYS A 127      -4.438 -20.757  13.491  1.00 10.00      A   
ATOM   1209  N   SER A 128      -3.777 -18.681  13.013  1.00 10.00      A   
ATOM   1210  HN  SER A 128      -3.082 -18.099  12.630  1.00 10.00      A   
ATOM   1211  CA  SER A 128      -5.000 -18.093  13.545  1.00 10.00      A   
ATOM   1212  CB  SER A 128      -4.682 -16.852  14.376  1.00 10.00      A   
ATOM   1213  OG  SER A 128      -3.621 -17.121  15.275  1.00 10.00      A   
ATOM   1214  HG  SER A 128      -2.782 -17.016  14.807  1.00 10.00      A   
ATOM   1215  C   SER A 128      -6.046 -17.775  12.483  1.00 10.00      A   
ATOM   1216  O   SER A 128      -7.238 -17.722  12.784  1.00 10.00      A   
ATOM   1217  N   PHE A 129      -5.617 -17.569  11.249  1.00 10.00      A   
ATOM   1218  HN  PHE A 129      -4.660 -17.657  11.048  1.00 10.00      A   
ATOM   1219  CA  PHE A 129      -6.550 -17.228  10.180  1.00 10.00      A   
ATOM   1220  CB  PHE A 129      -6.198 -15.879   9.545  1.00 10.00      A   
ATOM   1221  CG  PHE A 129      -6.082 -14.762  10.544  1.00 10.00      A   
ATOM   1222  CD1 PHE A 129      -4.933 -13.995  10.614  1.00 10.00      A   
ATOM   1223  CD2 PHE A 129      -7.117 -14.487  11.423  1.00 10.00      A   
ATOM   1224  CE1 PHE A 129      -4.814 -12.977  11.539  1.00 10.00      A   
ATOM   1225  CE2 PHE A 129      -7.007 -13.469  12.351  1.00 10.00      A   
ATOM   1226  CZ  PHE A 129      -5.852 -12.715  12.410  1.00 10.00      A   
ATOM   1227  C   PHE A 129      -6.650 -18.322   9.122  1.00 10.00      A   
ATOM   1228  O   PHE A 129      -5.830 -18.404   8.209  1.00 10.00      A   
ATOM   1229  N   LYS A 130      -7.678 -19.153   9.246  1.00 10.00      A   
ATOM   1230  HN  LYS A 130      -8.302 -19.030   9.995  1.00 10.00      A   
ATOM   1231  CA  LYS A 130      -7.904 -20.244   8.303  1.00 10.00      A   
ATOM   1232  CB  LYS A 130      -8.759 -21.343   8.945  1.00 10.00      A   
ATOM   1233  CG  LYS A 130      -7.978 -22.395   9.716  1.00 10.00      A   
ATOM   1234  CD  LYS A 130      -7.579 -21.905  11.098  1.00 10.00      A   
ATOM   1235  CE  LYS A 130      -6.962 -23.028  11.913  1.00 10.00      A   
ATOM   1236  NZ  LYS A 130      -6.422 -22.541  13.207  1.00 10.00      A   
ATOM   1237  HZ1 LYS A 130      -6.049 -23.336  13.763  1.00 10.00      A   
ATOM   1238  HZ2 LYS A 130      -7.171 -22.074  13.755  1.00 10.00      A   
ATOM   1239  HZ3 LYS A 130      -5.649 -21.858  13.044  1.00 10.00      A   
ATOM   1240  C   LYS A 130      -8.589 -19.736   7.036  1.00 10.00      A   
ATOM   1241  O   LYS A 130      -8.757 -20.476   6.066  1.00 10.00      A   
ATOM   1242  N   ASN A 131      -8.971 -18.467   7.050  1.00 10.00      A   
ATOM   1243  HN  ASN A 131      -8.794 -17.927   7.847  1.00 10.00      A   
ATOM   1244  CA  ASN A 131      -9.644 -17.850   5.912  1.00 10.00      A   
ATOM   1245  CB  ASN A 131     -10.965 -17.220   6.364  1.00 10.00      A   
ATOM   1246  CG  ASN A 131     -12.129 -17.515   5.431  1.00 10.00      A   
ATOM   1247  OD1 ASN A 131     -11.989 -17.514   4.208  1.00 10.00      A   
ATOM   1248  ND2 ASN A 131     -13.289 -17.788   6.010  1.00 10.00      A   
ATOM   1249 HD21 ASN A 131     -13.327 -17.791   6.990  1.00 10.00      A   
ATOM   1250 HD22 ASN A 131     -14.062 -17.969   5.439  1.00 10.00      A   
ATOM   1251  C   ASN A 131      -8.752 -16.793   5.266  1.00 10.00      A   
ATOM   1252  O   ASN A 131      -9.211 -15.988   4.458  1.00 10.00      A   
ATOM   1253  N   PHE A 132      -7.471 -16.810   5.622  1.00 10.00      A   
ATOM   1254  HN  PHE A 132      -7.163 -17.489   6.258  1.00 10.00      A   
ATOM   1255  CA  PHE A 132      -6.509 -15.852   5.083  1.00 10.00      A   
ATOM   1256  CB  PHE A 132      -5.161 -15.999   5.788  1.00 10.00      A   
ATOM   1257  CG  PHE A 132      -4.325 -14.758   5.746  1.00 10.00      A   
ATOM   1258  CD1 PHE A 132      -4.765 -13.594   6.354  1.00 10.00      A   
ATOM   1259  CD2 PHE A 132      -3.104 -14.752   5.096  1.00 10.00      A   
ATOM   1260  CE1 PHE A 132      -4.004 -12.447   6.314  1.00 10.00      A   
ATOM   1261  CE2 PHE A 132      -2.337 -13.608   5.052  1.00 10.00      A   
ATOM   1262  CZ  PHE A 132      -2.789 -12.454   5.662  1.00 10.00      A   
ATOM   1263  C   PHE A 132      -6.341 -16.041   3.579  1.00 10.00      A   
ATOM   1264  O   PHE A 132      -6.001 -17.130   3.120  1.00 10.00      A   
ATOM   1265  N   LYS A 133      -6.578 -14.979   2.820  1.00 10.00      A   
ATOM   1266  HN  LYS A 133      -6.835 -14.130   3.248  1.00 10.00      A   
ATOM   1267  CA  LYS A 133      -6.482 -15.043   1.370  1.00 10.00      A   
ATOM   1268  CB  LYS A 133      -7.860 -14.819   0.742  1.00 10.00      A   
ATOM   1269  CG  LYS A 133      -8.927 -15.807   1.181  1.00 10.00      A   
ATOM   1270  CD  LYS A 133     -10.284 -15.418   0.626  1.00 10.00      A   
ATOM   1271  CE  LYS A 133     -11.390 -16.291   1.194  1.00 10.00      A   
ATOM   1272  NZ  LYS A 133     -12.731 -15.706   0.930  1.00 10.00      A   
ATOM   1273  HZ1 LYS A 133     -12.893 -15.623  -0.095  1.00 10.00      A   
ATOM   1274  HZ2 LYS A 133     -12.798 -14.753   1.362  1.00 10.00      A   
ATOM   1275  HZ3 LYS A 133     -13.473 -16.310   1.337  1.00 10.00      A   
ATOM   1276  C   LYS A 133      -5.503 -14.026   0.789  1.00 10.00      A   
ATOM   1277  O   LYS A 133      -4.711 -14.362  -0.087  1.00 10.00      A   
ATOM   1278  N   VAL A 134      -5.556 -12.785   1.258  1.00 10.00      A   
ATOM   1279  HN  VAL A 134      -6.176 -12.565   1.987  1.00 10.00      A   
ATOM   1280  CA  VAL A 134      -4.684 -11.744   0.717  1.00 10.00      A   
ATOM   1281  CB  VAL A 134      -5.494 -10.641  -0.011  1.00 10.00      A   
ATOM   1282  CG1 VAL A 134      -4.569  -9.600  -0.626  1.00 10.00      A   
ATOM   1283  CG2 VAL A 134      -6.405 -11.241  -1.073  1.00 10.00      A   
ATOM   1284  C   VAL A 134      -3.797 -11.099   1.779  1.00 10.00      A   
ATOM   1285  O   VAL A 134      -4.272 -10.670   2.830  1.00 10.00      A   
ATOM   1286  N   LEU A 135      -2.505 -11.033   1.481  1.00 10.00      A   
ATOM   1287  HN  LEU A 135      -2.198 -11.404   0.624  1.00 10.00      A   
ATOM   1288  CA  LEU A 135      -1.524 -10.419   2.365  1.00 10.00      A   
ATOM   1289  CB  LEU A 135      -0.576 -11.470   2.959  1.00 10.00      A   
ATOM   1290  CG  LEU A 135       0.541 -10.938   3.869  1.00 10.00      A   
ATOM   1291  CD1 LEU A 135      -0.035 -10.158   5.043  1.00 10.00      A   
ATOM   1292  CD2 LEU A 135       1.434 -12.071   4.356  1.00 10.00      A   
ATOM   1293  C   LEU A 135      -0.731  -9.384   1.574  1.00 10.00      A   
ATOM   1294  O   LEU A 135      -0.088  -9.721   0.577  1.00 10.00      A   
ATOM   1295  N   VAL A 136      -0.795  -8.129   2.001  1.00 10.00      A   
ATOM   1296  HN  VAL A 136      -1.319  -7.922   2.807  1.00 10.00      A   
ATOM   1297  CA  VAL A 136      -0.088  -7.052   1.315  1.00 10.00      A   
ATOM   1298  CB  VAL A 136      -1.067  -6.021   0.703  1.00 10.00      A   
ATOM   1299  CG1 VAL A 136      -0.312  -4.903  -0.009  1.00 10.00      A   
ATOM   1300  CG2 VAL A 136      -2.038  -6.699  -0.249  1.00 10.00      A   
ATOM   1301  C   VAL A 136       0.859  -6.332   2.264  1.00 10.00      A   
ATOM   1302  O   VAL A 136       0.427  -5.733   3.249  1.00 10.00      A   
ATOM   1303  N   LEU A 137       2.148  -6.412   1.971  1.00 10.00      A   
ATOM   1304  HN  LEU A 137       2.429  -6.939   1.185  1.00 10.00      A   
ATOM   1305  CA  LEU A 137       3.162  -5.749   2.779  1.00 10.00      A   
ATOM   1306  CB  LEU A 137       4.052  -6.778   3.485  1.00 10.00      A   
ATOM   1307  CG  LEU A 137       3.380  -7.646   4.551  1.00 10.00      A   
ATOM   1308  CD1 LEU A 137       4.365  -8.666   5.095  1.00 10.00      A   
ATOM   1309  CD2 LEU A 137       2.835  -6.782   5.677  1.00 10.00      A   
ATOM   1310  C   LEU A 137       4.010  -4.849   1.891  1.00 10.00      A   
ATOM   1311  O   LEU A 137       4.959  -5.307   1.259  1.00 10.00      A   
ATOM   1312  N   SER A 138       3.662  -3.575   1.834  1.00 10.00      A   
ATOM   1313  HN  SER A 138       2.909  -3.253   2.377  1.00 10.00      A   
ATOM   1314  CA  SER A 138       4.387  -2.633   0.998  1.00 10.00      A   
ATOM   1315  CB  SER A 138       3.397  -1.764   0.219  1.00 10.00      A   
ATOM   1316  OG  SER A 138       2.380  -2.564  -0.356  1.00 10.00      A   
ATOM   1317  HG  SER A 138       2.621  -3.492  -0.269  1.00 10.00      A   
ATOM   1318  C   SER A 138       5.322  -1.756   1.820  1.00 10.00      A   
ATOM   1319  O   SER A 138       4.881  -1.060   2.728  1.00 10.00      A   
ATOM   1320  N   SER A 139       6.609  -1.812   1.491  1.00 10.00      A   
ATOM   1321  HN  SER A 139       6.881  -2.419   0.766  1.00 10.00      A   
ATOM   1322  CA  SER A 139       7.637  -1.016   2.165  1.00 10.00      A   
ATOM   1323  CB  SER A 139       7.392   0.476   1.940  1.00 10.00      A   
ATOM   1324  OG  SER A 139       7.081   0.732   0.579  1.00 10.00      A   
ATOM   1325  HG  SER A 139       6.945  -0.104   0.124  1.00 10.00      A   
ATOM   1326  C   SER A 139       7.751  -1.347   3.655  1.00 10.00      A   
ATOM   1327  O   SER A 139       7.889  -0.452   4.495  1.00 10.00      A   
ATOM   1328  N   CYS A 140       7.702  -2.633   3.970  1.00 10.00      A   
ATOM   1329  HN  CYS A 140       7.593  -3.299   3.252  1.00 10.00      A   
ATOM   1330  CA  CYS A 140       7.804  -3.089   5.348  1.00 10.00      A   
ATOM   1331  CB  CYS A 140       6.697  -4.104   5.641  1.00 10.00      A   
ATOM   1332  SG  CYS A 140       5.018  -3.470   5.389  1.00 10.00      A   
ATOM   1333  HG  CYS A 140       4.161  -4.430   5.712  1.00 10.00      A   
ATOM   1334  C   CYS A 140       9.189  -3.692   5.614  1.00 10.00      A   
ATOM   1335  O   CYS A 140       9.980  -3.867   4.685  1.00 10.00      A   
ATOM   1336  N   GLU A 141       9.481  -4.007   6.877  1.00 10.00      A   
ATOM   1337  HN  GLU A 141       8.810  -3.854   7.577  1.00 10.00      A   
ATOM   1338  CA  GLU A 141      10.776  -4.574   7.250  1.00 10.00      A   
ATOM   1339  CB  GLU A 141      11.807  -3.453   7.417  1.00 10.00      A   
ATOM   1340  CG  GLU A 141      11.393  -2.402   8.438  1.00 10.00      A   
ATOM   1341  CD  GLU A 141      12.525  -1.495   8.869  1.00 10.00      A   
ATOM   1342  OE1 GLU A 141      12.360  -0.785   9.886  1.00 10.00      A   
ATOM   1343  OE2 GLU A 141      13.578  -1.480   8.199  1.00 10.00      A   
ATOM   1344  C   GLU A 141      10.675  -5.349   8.561  1.00 10.00      A   
ATOM   1345  O   GLU A 141       9.621  -5.365   9.204  1.00 10.00      A   
ATOM   1346  N   GLY A 142      11.776  -5.994   8.942  1.00 10.00      A   
ATOM   1347  HN  GLY A 142      12.574  -5.958   8.371  1.00 10.00      A   
ATOM   1348  CA  GLY A 142      11.819  -6.739  10.187  1.00 10.00      A   
ATOM   1349  C   GLY A 142      11.464  -8.208  10.053  1.00 10.00      A   
ATOM   1350  O   GLY A 142      11.468  -8.943  11.047  1.00 10.00      A   
ATOM   1351  N   PHE A 143      11.168  -8.653   8.842  1.00 10.00      A   
ATOM   1352  HN  PHE A 143      11.203  -8.042   8.079  1.00 10.00      A   
ATOM   1353  CA  PHE A 143      10.801 -10.047   8.627  1.00 10.00      A   
ATOM   1354  CB  PHE A 143       9.377 -10.171   8.070  1.00 10.00      A   
ATOM   1355  CG  PHE A 143       8.995  -9.116   7.063  1.00 10.00      A   
ATOM   1356  CD1 PHE A 143       9.688  -8.983   5.869  1.00 10.00      A   
ATOM   1357  CD2 PHE A 143       7.939  -8.259   7.313  1.00 10.00      A   
ATOM   1358  CE1 PHE A 143       9.333  -8.014   4.950  1.00 10.00      A   
ATOM   1359  CE2 PHE A 143       7.580  -7.291   6.399  1.00 10.00      A   
ATOM   1360  CZ  PHE A 143       8.279  -7.166   5.214  1.00 10.00      A   
ATOM   1361  C   PHE A 143      11.787 -10.762   7.715  1.00 10.00      A   
ATOM   1362  O   PHE A 143      12.361 -10.157   6.807  1.00 10.00      A   
ATOM   1363  N   SER A 144      11.978 -12.045   7.963  1.00 10.00      A   
ATOM   1364  HN  SER A 144      11.504 -12.467   8.722  1.00 10.00      A   
ATOM   1365  CA  SER A 144      12.882 -12.849   7.165  1.00 10.00      A   
ATOM   1366  CB  SER A 144      13.870 -13.585   8.077  1.00 10.00      A   
ATOM   1367  OG  SER A 144      13.218 -14.585   8.841  1.00 10.00      A   
ATOM   1368  HG  SER A 144      12.558 -14.166   9.426  1.00 10.00      A   
ATOM   1369  C   SER A 144      12.100 -13.839   6.303  1.00 10.00      A   
ATOM   1370  O   SER A 144      10.867 -13.893   6.368  1.00 10.00      A   
ATOM   1371  N   THR A 145      12.811 -14.624   5.500  1.00 10.00      A   
ATOM   1372  HN  THR A 145      13.791 -14.536   5.484  1.00 10.00      A   
ATOM   1373  CA  THR A 145      12.168 -15.605   4.636  1.00 10.00      A   
ATOM   1374  CB  THR A 145      13.138 -16.167   3.576  1.00 10.00      A   
ATOM   1375  OG1 THR A 145      14.295 -16.717   4.218  1.00 10.00      A   
ATOM   1376  HG1 THR A 145      14.028 -17.460   4.774  1.00 10.00      A   
ATOM   1377  CG2 THR A 145      13.574 -15.073   2.618  1.00 10.00      A   
ATOM   1378  C   THR A 145      11.572 -16.757   5.441  1.00 10.00      A   
ATOM   1379  O   THR A 145      10.683 -17.461   4.965  1.00 10.00      A   
ATOM   1380  N   ASP A 146      12.050 -16.928   6.670  1.00 10.00      A   
ATOM   1381  HN  ASP A 146      12.731 -16.312   7.009  1.00 10.00      A   
ATOM   1382  CA  ASP A 146      11.572 -17.998   7.539  1.00 10.00      A   
ATOM   1383  CB  ASP A 146      12.449 -18.117   8.788  1.00 10.00      A   
ATOM   1384  CG  ASP A 146      13.196 -19.432   8.840  1.00 10.00      A   
ATOM   1385  OD1 ASP A 146      13.108 -20.128   9.874  1.00 10.00      A   
ATOM   1386  OD2 ASP A 146      13.867 -19.775   7.842  1.00 10.00      A   
ATOM   1387  C   ASP A 146      10.120 -17.770   7.934  1.00 10.00      A   
ATOM   1388  O   ASP A 146       9.312 -18.701   7.957  1.00 10.00      A   
ATOM   1389  N   GLY A 147       9.791 -16.522   8.241  1.00 10.00      A   
ATOM   1390  HN  GLY A 147      10.477 -15.823   8.216  1.00 10.00      A   
ATOM   1391  CA  GLY A 147       8.436 -16.189   8.623  1.00 10.00      A   
ATOM   1392  C   GLY A 147       7.476 -16.335   7.460  1.00 10.00      A   
ATOM   1393  O   GLY A 147       6.337 -16.771   7.634  1.00 10.00      A   
ATOM   1394  N   LEU A 148       7.949 -15.990   6.270  1.00 10.00      A   
ATOM   1395  HN  LEU A 148       8.872 -15.658   6.201  1.00 10.00      A   
ATOM   1396  CA  LEU A 148       7.136 -16.083   5.063  1.00 10.00      A   
ATOM   1397  CB  LEU A 148       7.852 -15.422   3.884  1.00 10.00      A   
ATOM   1398  CG  LEU A 148       8.165 -13.930   4.034  1.00 10.00      A   
ATOM   1399  CD1 LEU A 148       8.989 -13.436   2.855  1.00 10.00      A   
ATOM   1400  CD2 LEU A 148       6.884 -13.119   4.169  1.00 10.00      A   
ATOM   1401  C   LEU A 148       6.807 -17.538   4.727  1.00 10.00      A   
ATOM   1402  O   LEU A 148       5.758 -17.827   4.149  1.00 10.00      A   
ATOM   1403  N   ALA A 149       7.706 -18.445   5.107  1.00 10.00      A   
ATOM   1404  HN  ALA A 149       8.522 -18.147   5.562  1.00 10.00      A   
ATOM   1405  CA  ALA A 149       7.524 -19.873   4.853  1.00 10.00      A   
ATOM   1406  CB  ALA A 149       8.776 -20.647   5.239  1.00 10.00      A   
ATOM   1407  C   ALA A 149       6.299 -20.421   5.581  1.00 10.00      A   
ATOM   1408  O   ALA A 149       5.681 -21.389   5.144  1.00 10.00      A   
ATOM   1409  N   ALA A 150       5.953 -19.797   6.697  1.00 10.00      A   
ATOM   1410  HN  ALA A 150       6.490 -19.039   7.007  1.00 10.00      A   
ATOM   1411  CA  ALA A 150       4.794 -20.219   7.474  1.00 10.00      A   
ATOM   1412  CB  ALA A 150       4.827 -19.590   8.859  1.00 10.00      A   
ATOM   1413  C   ALA A 150       3.508 -19.841   6.749  1.00 10.00      A   
ATOM   1414  O   ALA A 150       2.543 -20.611   6.721  1.00 10.00      A   
ATOM   1415  N   ILE A 151       3.511 -18.656   6.149  1.00 10.00      A   
ATOM   1416  HN  ILE A 151       4.319 -18.102   6.198  1.00 10.00      A   
ATOM   1417  CA  ILE A 151       2.355 -18.162   5.412  1.00 10.00      A   
ATOM   1418  CB  ILE A 151       2.485 -16.648   5.126  1.00 10.00      A   
ATOM   1419  CG1 ILE A 151       2.433 -15.842   6.428  1.00 10.00      A   
ATOM   1420  CG2 ILE A 151       1.415 -16.169   4.150  1.00 10.00      A   
ATOM   1421  CD1 ILE A 151       1.111 -15.927   7.161  1.00 10.00      A   
ATOM   1422  C   ILE A 151       2.214 -18.914   4.094  1.00 10.00      A   
ATOM   1423  O   ILE A 151       1.139 -19.422   3.764  1.00 10.00      A   
ATOM   1424  N   ALA A 152       3.319 -19.012   3.366  1.00 10.00      A   
ATOM   1425  HN  ALA A 152       4.155 -18.623   3.713  1.00 10.00      A   
ATOM   1426  CA  ALA A 152       3.344 -19.689   2.076  1.00 10.00      A   
ATOM   1427  CB  ALA A 152       4.572 -19.253   1.290  1.00 10.00      A   
ATOM   1428  C   ALA A 152       3.332 -21.206   2.246  1.00 10.00      A   
ATOM   1429  O   ALA A 152       4.133 -21.917   1.640  1.00 10.00      A   
ATOM   1430  N   ALA A 153       2.407 -21.691   3.066  1.00 10.00      A   
ATOM   1431  HN  ALA A 153       1.786 -21.066   3.500  1.00 10.00      A   
ATOM   1432  CA  ALA A 153       2.279 -23.113   3.329  1.00 10.00      A   
ATOM   1433  CB  ALA A 153       3.467 -23.605   4.138  1.00 10.00      A   
ATOM   1434  C   ALA A 153       0.981 -23.422   4.066  1.00 10.00      A   
ATOM   1435  O   ALA A 153       0.164 -24.223   3.601  1.00 10.00      A   
ATOM   1436  N   THR A 154       0.792 -22.780   5.214  1.00 10.00      A   
ATOM   1437  HN  THR A 154       1.480 -22.154   5.531  1.00 10.00      A   
ATOM   1438  CA  THR A 154      -0.400 -23.000   6.028  1.00 10.00      A   
ATOM   1439  CB  THR A 154      -0.158 -22.592   7.492  1.00 10.00      A   
ATOM   1440  OG1 THR A 154       1.238 -22.746   7.792  1.00 10.00      A   
ATOM   1441  HG1 THR A 154       1.697 -21.917   7.603  1.00 10.00      A   
ATOM   1442  CG2 THR A 154      -0.970 -23.475   8.430  1.00 10.00      A   
ATOM   1443  C   THR A 154      -1.624 -22.271   5.475  1.00 10.00      A   
ATOM   1444  O   THR A 154      -2.757 -22.709   5.674  1.00 10.00      A   
ATOM   1445  N   CYS A 155      -1.399 -21.167   4.771  1.00 10.00      A   
ATOM   1446  HN  CYS A 155      -0.479 -20.865   4.631  1.00 10.00      A   
ATOM   1447  CA  CYS A 155      -2.492 -20.402   4.193  1.00 10.00      A   
ATOM   1448  CB  CYS A 155      -2.049 -18.976   3.856  1.00 10.00      A   
ATOM   1449  SG  CYS A 155      -1.398 -18.049   5.265  1.00 10.00      A   
ATOM   1450  HG  CYS A 155      -1.766 -18.683   6.372  1.00 10.00      A   
ATOM   1451  C   CYS A 155      -3.064 -21.107   2.965  1.00 10.00      A   
ATOM   1452  O   CYS A 155      -2.708 -20.802   1.826  1.00 10.00      A   
ATOM   1453  N   ARG A 156      -3.949 -22.066   3.212  1.00 10.00      A   
ATOM   1454  HN  ARG A 156      -4.162 -22.282   4.147  1.00 10.00      A   
ATOM   1455  CA  ARG A 156      -4.587 -22.834   2.147  1.00 10.00      A   
ATOM   1456  CB  ARG A 156      -5.321 -24.047   2.728  1.00 10.00      A   
ATOM   1457  CG  ARG A 156      -6.348 -23.699   3.796  1.00 10.00      A   
ATOM   1458  CD  ARG A 156      -7.070 -24.937   4.300  1.00 10.00      A   
ATOM   1459  NE  ARG A 156      -7.826 -25.595   3.242  1.00 10.00      A   
ATOM   1460  HE  ARG A 156      -7.468 -25.528   2.326  1.00 10.00      A   
ATOM   1461  CZ  ARG A 156      -8.955 -26.271   3.436  1.00 10.00      A   
ATOM   1462  NH1 ARG A 156      -9.466 -26.389   4.655  1.00 10.00      A   
ATOM   1463 HH11 ARG A 156     -10.352 -26.920   4.804  1.00 10.00      A   
ATOM   1464 HH12 ARG A 156      -8.984 -25.950   5.469  1.00 10.00      A   
ATOM   1465  NH2 ARG A 156      -9.582 -26.822   2.407  1.00 10.00      A   
ATOM   1466 HH21 ARG A 156      -9.194 -26.717   1.440  1.00 10.00      A   
ATOM   1467 HH22 ARG A 156     -10.463 -27.360   2.556  1.00 10.00      A   
ATOM   1468  C   ARG A 156      -5.554 -21.980   1.328  1.00 10.00      A   
ATOM   1469  O   ARG A 156      -5.939 -22.346   0.219  1.00 10.00      A   
ATOM   1470  N   ASN A 157      -5.938 -20.844   1.881  1.00 10.00      A   
ATOM   1471  HN  ASN A 157      -5.588 -20.601   2.761  1.00 10.00      A   
ATOM   1472  CA  ASN A 157      -6.865 -19.944   1.210  1.00 10.00      A   
ATOM   1473  CB  ASN A 157      -7.904 -19.424   2.210  1.00 10.00      A   
ATOM   1474  CG  ASN A 157      -9.267 -20.063   2.041  1.00 10.00      A   
ATOM   1475  OD1 ASN A 157      -9.708 -20.334   0.922  1.00 10.00      A   
ATOM   1476  ND2 ASN A 157      -9.941 -20.312   3.154  1.00 10.00      A   
ATOM   1477 HD21 ASN A 157      -9.524 -20.076   4.013  1.00 10.00      A   
ATOM   1478 HD22 ASN A 157     -10.833 -20.719   3.080  1.00 10.00      A   
ATOM   1479  C   ASN A 157      -6.129 -18.773   0.575  1.00 10.00      A   
ATOM   1480  O   ASN A 157      -6.753 -17.893  -0.020  1.00 10.00      A   
ATOM   1481  N   LEU A 158      -4.801 -18.777   0.696  1.00 10.00      A   
ATOM   1482  HN  LEU A 158      -4.365 -19.531   1.144  1.00 10.00      A   
ATOM   1483  CA  LEU A 158      -3.975 -17.702   0.156  1.00 10.00      A   
ATOM   1484  CB  LEU A 158      -2.506 -17.891   0.539  1.00 10.00      A   
ATOM   1485  CG  LEU A 158      -1.573 -16.711   0.256  1.00 10.00      A   
ATOM   1486  CD1 LEU A 158      -1.863 -15.556   1.204  1.00 10.00      A   
ATOM   1487  CD2 LEU A 158      -0.122 -17.146   0.367  1.00 10.00      A   
ATOM   1488  C   LEU A 158      -4.116 -17.590  -1.355  1.00 10.00      A   
ATOM   1489  O   LEU A 158      -4.039 -18.585  -2.078  1.00 10.00      A   
ATOM   1490  N   LYS A 159      -4.318 -16.369  -1.820  1.00 10.00      A   
ATOM   1491  HN  LYS A 159      -4.363 -15.619  -1.183  1.00 10.00      A   
ATOM   1492  CA  LYS A 159      -4.480 -16.100  -3.237  1.00 10.00      A   
ATOM   1493  CB  LYS A 159      -5.905 -15.605  -3.515  1.00 10.00      A   
ATOM   1494  CG  LYS A 159      -7.004 -16.607  -3.197  1.00 10.00      A   
ATOM   1495  CD  LYS A 159      -8.377 -15.980  -3.363  1.00 10.00      A   
ATOM   1496  CE  LYS A 159      -8.582 -15.481  -4.783  1.00 10.00      A   
ATOM   1497  NZ  LYS A 159      -9.881 -14.782  -4.943  1.00 10.00      A   
ATOM   1498  HZ1 LYS A 159      -9.996 -14.469  -5.926  1.00 10.00      A   
ATOM   1499  HZ2 LYS A 159      -9.923 -13.951  -4.318  1.00 10.00      A   
ATOM   1500  HZ3 LYS A 159     -10.664 -15.421  -4.701  1.00 10.00      A   
ATOM   1501  C   LYS A 159      -3.487 -15.044  -3.704  1.00 10.00      A   
ATOM   1502  O   LYS A 159      -2.814 -15.211  -4.725  1.00 10.00      A   
ATOM   1503  N   GLU A 160      -3.394 -13.960  -2.947  1.00 10.00      A   
ATOM   1504  HN  GLU A 160      -3.924 -13.902  -2.123  1.00 10.00      A   
ATOM   1505  CA  GLU A 160      -2.516 -12.860  -3.303  1.00 10.00      A   
ATOM   1506  CB  GLU A 160      -3.349 -11.629  -3.660  1.00 10.00      A   
ATOM   1507  CG  GLU A 160      -4.308 -11.846  -4.821  1.00 10.00      A   
ATOM   1508  CD  GLU A 160      -5.437 -10.839  -4.845  1.00 10.00      A   
ATOM   1509  OE1 GLU A 160      -6.614 -11.262  -4.810  1.00 10.00      A   
ATOM   1510  OE2 GLU A 160      -5.155  -9.627  -4.891  1.00 10.00      A   
ATOM   1511  C   GLU A 160      -1.535 -12.526  -2.189  1.00 10.00      A   
ATOM   1512  O   GLU A 160      -1.927 -12.281  -1.049  1.00 10.00      A   
ATOM   1513  N   LEU A 161      -0.261 -12.502  -2.543  1.00 10.00      A   
ATOM   1514  HN  LEU A 161      -0.023 -12.702  -3.479  1.00 10.00      A   
ATOM   1515  CA  LEU A 161       0.803 -12.191  -1.600  1.00 10.00      A   
ATOM   1516  CB  LEU A 161       1.516 -13.479  -1.170  1.00 10.00      A   
ATOM   1517  CG  LEU A 161       2.777 -13.316  -0.315  1.00 10.00      A   
ATOM   1518  CD1 LEU A 161       2.455 -12.610   0.991  1.00 10.00      A   
ATOM   1519  CD2 LEU A 161       3.421 -14.667  -0.051  1.00 10.00      A   
ATOM   1520  C   LEU A 161       1.790 -11.221  -2.243  1.00 10.00      A   
ATOM   1521  O   LEU A 161       2.548 -11.595  -3.141  1.00 10.00      A   
ATOM   1522  N   ASP A 162       1.768  -9.974  -1.793  1.00 10.00      A   
ATOM   1523  HN  ASP A 162       1.146  -9.733  -1.071  1.00 10.00      A   
ATOM   1524  CA  ASP A 162       2.659  -8.954  -2.338  1.00 10.00      A   
ATOM   1525  CB  ASP A 162       1.855  -7.868  -3.058  1.00 10.00      A   
ATOM   1526  CG  ASP A 162       2.729  -6.926  -3.862  1.00 10.00      A   
ATOM   1527  OD1 ASP A 162       3.470  -6.128  -3.256  1.00 10.00      A   
ATOM   1528  OD2 ASP A 162       2.684  -6.991  -5.110  1.00 10.00      A   
ATOM   1529  C   ASP A 162       3.503  -8.325  -1.242  1.00 10.00      A   
ATOM   1530  O   ASP A 162       3.001  -8.019  -0.159  1.00 10.00      A   
ATOM   1531  N   LEU A 163       4.785  -8.132  -1.524  1.00 10.00      A   
ATOM   1532  HN  LEU A 163       5.127  -8.393  -2.406  1.00 10.00      A   
ATOM   1533  CA  LEU A 163       5.699  -7.538  -0.558  1.00 10.00      A   
ATOM   1534  CB  LEU A 163       6.582  -8.620   0.076  1.00 10.00      A   
ATOM   1535  CG  LEU A 163       5.856  -9.764   0.788  1.00 10.00      A   
ATOM   1536  CD1 LEU A 163       6.100 -11.084   0.073  1.00 10.00      A   
ATOM   1537  CD2 LEU A 163       6.293  -9.856   2.239  1.00 10.00      A   
ATOM   1538  C   LEU A 163       6.575  -6.474  -1.219  1.00 10.00      A   
ATOM   1539  O   LEU A 163       7.763  -6.365  -0.917  1.00 10.00      A   
ATOM   1540  N   ARG A 164       5.979  -5.695  -2.116  1.00 10.00      A   
ATOM   1541  HN  ARG A 164       5.017  -5.835  -2.306  1.00 10.00      A   
ATOM   1542  CA  ARG A 164       6.694  -4.645  -2.844  1.00 10.00      A   
ATOM   1543  CB  ARG A 164       5.744  -3.903  -3.786  1.00 10.00      A   
ATOM   1544  CG  ARG A 164       4.590  -3.208  -3.076  1.00 10.00      A   
ATOM   1545  CD  ARG A 164       3.685  -2.479  -4.052  1.00 10.00      A   
ATOM   1546  NE  ARG A 164       3.854  -1.029  -3.980  1.00 10.00      A   
ATOM   1547  HE  ARG A 164       4.757  -0.690  -3.768  1.00 10.00      A   
ATOM   1548  CZ  ARG A 164       2.869  -0.155  -4.197  1.00 10.00      A   
ATOM   1549  NH1 ARG A 164       1.650  -0.592  -4.488  1.00 10.00      A   
ATOM   1550 HH11 ARG A 164       1.462  -1.610  -4.548  1.00 10.00      A   
ATOM   1551 HH12 ARG A 164       0.876   0.086  -4.662  1.00 10.00      A   
ATOM   1552  NH2 ARG A 164       3.096   1.150  -4.101  1.00 10.00      A   
ATOM   1553 HH21 ARG A 164       2.326   1.836  -4.276  1.00 10.00      A   
ATOM   1554 HH22 ARG A 164       4.047   1.497  -3.847  1.00 10.00      A   
ATOM   1555  C   ARG A 164       7.398  -3.640  -1.930  1.00 10.00      A   
ATOM   1556  O   ARG A 164       6.843  -3.194  -0.919  1.00 10.00      A   
ATOM   1557  N   GLU A 165       8.637  -3.309  -2.298  1.00 10.00      A   
ATOM   1558  HN  GLU A 165       9.018  -3.738  -3.095  1.00 10.00      A   
ATOM   1559  CA  GLU A 165       9.461  -2.337  -1.575  1.00 10.00      A   
ATOM   1560  CB  GLU A 165       8.849  -0.931  -1.640  1.00 10.00      A   
ATOM   1561  CG  GLU A 165       9.012  -0.219  -2.977  1.00 10.00      A   
ATOM   1562  CD  GLU A 165       8.057  -0.720  -4.044  1.00 10.00      A   
ATOM   1563  OE1 GLU A 165       6.846  -0.417  -3.957  1.00 10.00      A   
ATOM   1564  OE2 GLU A 165       8.518  -1.404  -4.984  1.00 10.00      A   
ATOM   1565  C   GLU A 165       9.749  -2.730  -0.123  1.00 10.00      A   
ATOM   1566  O   GLU A 165      10.158  -1.889   0.678  1.00 10.00      A   
ATOM   1567  N   SER A 166       9.556  -3.995   0.218  1.00 10.00      A   
ATOM   1568  HN  SER A 166       9.249  -4.638  -0.458  1.00 10.00      A   
ATOM   1569  CA  SER A 166       9.798  -4.452   1.577  1.00 10.00      A   
ATOM   1570  CB  SER A 166       8.664  -5.370   2.034  1.00 10.00      A   
ATOM   1571  OG  SER A 166       7.437  -4.657   2.082  1.00 10.00      A   
ATOM   1572  HG  SER A 166       6.776  -5.106   1.535  1.00 10.00      A   
ATOM   1573  C   SER A 166      11.145  -5.161   1.692  1.00 10.00      A   
ATOM   1574  O   SER A 166      11.445  -6.067   0.911  1.00 10.00      A   
ATOM   1575  N   ASP A 167      11.949  -4.751   2.667  1.00 10.00      A   
ATOM   1576  HN  ASP A 167      11.647  -4.038   3.272  1.00 10.00      A   
ATOM   1577  CA  ASP A 167      13.259  -5.356   2.873  1.00 10.00      A   
ATOM   1578  CB  ASP A 167      14.205  -4.398   3.602  1.00 10.00      A   
ATOM   1579  CG  ASP A 167      15.661  -4.833   3.543  1.00 10.00      A   
ATOM   1580  OD1 ASP A 167      16.483  -4.271   4.298  1.00 10.00      A   
ATOM   1581  OD2 ASP A 167      16.002  -5.718   2.725  1.00 10.00      A   
ATOM   1582  C   ASP A 167      13.125  -6.655   3.653  1.00 10.00      A   
ATOM   1583  O   ASP A 167      12.984  -6.651   4.877  1.00 10.00      A   
ATOM   1584  N   VAL A 168      13.130  -7.760   2.929  1.00 10.00      A   
ATOM   1585  HN  VAL A 168      13.216  -7.688   1.955  1.00 10.00      A   
ATOM   1586  CA  VAL A 168      13.017  -9.077   3.533  1.00 10.00      A   
ATOM   1587  CB  VAL A 168      12.344 -10.084   2.575  1.00 10.00      A   
ATOM   1588  CG1 VAL A 168      10.835 -10.074   2.743  1.00 10.00      A   
ATOM   1589  CG2 VAL A 168      12.723  -9.782   1.131  1.00 10.00      A   
ATOM   1590  C   VAL A 168      14.391  -9.609   3.903  1.00 10.00      A   
ATOM   1591  O   VAL A 168      15.331  -9.528   3.106  1.00 10.00      A   
ATOM   1592  N   ASP A 169      14.516 -10.131   5.112  1.00 10.00      A   
ATOM   1593  HN  ASP A 169      13.743 -10.138   5.721  1.00 10.00      A   
ATOM   1594  CA  ASP A 169      15.779 -10.691   5.552  1.00 10.00      A   
ATOM   1595  CB  ASP A 169      15.859 -10.780   7.079  1.00 10.00      A   
ATOM   1596  CG  ASP A 169      17.278 -10.583   7.580  1.00 10.00      A   
ATOM   1597  OD1 ASP A 169      18.220 -10.745   6.771  1.00 10.00      A   
ATOM   1598  OD2 ASP A 169      17.459 -10.270   8.777  1.00 10.00      A   
ATOM   1599  C   ASP A 169      15.970 -12.059   4.906  1.00 10.00      A   
ATOM   1600  O   ASP A 169      15.360 -13.050   5.309  1.00 10.00      A   
ATOM   1601  N   ASP A 170      16.769 -12.078   3.857  1.00 10.00      A   
ATOM   1602  HN  ASP A 170      17.184 -11.240   3.572  1.00 10.00      A   
ATOM   1603  CA  ASP A 170      17.047 -13.295   3.103  1.00 10.00      A   
ATOM   1604  CB  ASP A 170      17.888 -12.975   1.862  1.00 10.00      A   
ATOM   1605  CG  ASP A 170      17.181 -12.059   0.878  1.00 10.00      A   
ATOM   1606  OD1 ASP A 170      16.613 -12.567  -0.114  1.00 10.00      A   
ATOM   1607  OD2 ASP A 170      17.201 -10.823   1.084  1.00 10.00      A   
ATOM   1608  C   ASP A 170      17.753 -14.346   3.956  1.00 10.00      A   
ATOM   1609  O   ASP A 170      18.898 -14.162   4.360  1.00 10.00      A   
ATOM   1610  N   VAL A 171      17.059 -15.445   4.236  1.00 10.00      A   
ATOM   1611  HN  VAL A 171      16.137 -15.524   3.909  1.00 10.00      A   
ATOM   1612  CA  VAL A 171      17.632 -16.525   5.038  1.00 10.00      A   
ATOM   1613  CB  VAL A 171      16.673 -17.001   6.153  1.00 10.00      A   
ATOM   1614  CG1 VAL A 171      17.414 -17.852   7.172  1.00 10.00      A   
ATOM   1615  CG2 VAL A 171      15.984 -15.833   6.831  1.00 10.00      A   
ATOM   1616  C   VAL A 171      17.977 -17.732   4.174  1.00 10.00      A   
ATOM   1617  O   VAL A 171      19.137 -18.130   4.059  1.00 10.00      A   
ATOM   1618  N   SER A 172      16.956 -18.308   3.569  1.00 10.00      A   
ATOM   1619  HN  SER A 172      16.058 -17.921   3.669  1.00 10.00      A   
ATOM   1620  CA  SER A 172      17.122 -19.482   2.738  1.00 10.00      A   
ATOM   1621  CB  SER A 172      16.984 -20.745   3.603  1.00 10.00      A   
ATOM   1622  OG  SER A 172      16.794 -21.915   2.822  1.00 10.00      A   
ATOM   1623  HG  SER A 172      17.659 -22.244   2.526  1.00 10.00      A   
ATOM   1624  C   SER A 172      16.079 -19.480   1.635  1.00 10.00      A   
ATOM   1625  O   SER A 172      14.900 -19.248   1.892  1.00 10.00      A   
ATOM   1626  N   GLY A 173      16.521 -19.741   0.413  1.00 10.00      A   
ATOM   1627  HN  GLY A 173      17.481 -19.905   0.274  1.00 10.00      A   
ATOM   1628  CA  GLY A 173      15.614 -19.776  -0.717  1.00 10.00      A   
ATOM   1629  C   GLY A 173      14.779 -21.042  -0.749  1.00 10.00      A   
ATOM   1630  O   GLY A 173      13.876 -21.176  -1.575  1.00 10.00      A   
ATOM   1631  N   HIS A 174      15.078 -21.968   0.159  1.00 10.00      A   
ATOM   1632  HN  HIS A 174      15.815 -21.798   0.783  1.00 10.00      A   
ATOM   1633  CA  HIS A 174      14.358 -23.235   0.243  1.00 10.00      A   
ATOM   1634  CB  HIS A 174      15.201 -24.282   0.988  1.00 10.00      A   
ATOM   1635  CG  HIS A 174      14.749 -25.699   0.794  1.00 10.00      A   
ATOM   1636  ND1 HIS A 174      14.920 -26.350  -0.404  1.00 10.00      A   
ATOM   1637  CD2 HIS A 174      14.133 -26.533   1.672  1.00 10.00      A   
ATOM   1638  CE1 HIS A 174      14.408 -27.556  -0.237  1.00 10.00      A   
ATOM   1639  NE2 HIS A 174      13.921 -27.710   1.002  1.00 10.00      A   
ATOM   1640  HE2 HIS A 174      13.484 -28.513   1.360  1.00 10.00      A   
ATOM   1641  C   HIS A 174      12.990 -23.057   0.913  1.00 10.00      A   
ATOM   1642  O   HIS A 174      12.194 -23.995   0.990  1.00 10.00      A   
ATOM   1643  N   TRP A 175      12.719 -21.847   1.398  1.00 10.00      A   
ATOM   1644  HN  TRP A 175      13.396 -21.141   1.324  1.00 10.00      A   
ATOM   1645  CA  TRP A 175      11.445 -21.543   2.047  1.00 10.00      A   
ATOM   1646  CB  TRP A 175      11.448 -20.116   2.623  1.00 10.00      A   
ATOM   1647  CG  TRP A 175      11.297 -19.020   1.602  1.00 10.00      A   
ATOM   1648  CD1 TRP A 175      12.284 -18.461   0.846  1.00 10.00      A   
ATOM   1649  CD2 TRP A 175      10.085 -18.352   1.229  1.00 10.00      A   
ATOM   1650  NE1 TRP A 175      11.764 -17.488   0.028  1.00 10.00      A   
ATOM   1651  HE1 TRP A 175      12.276 -16.941  -0.608  1.00 10.00      A   
ATOM   1652  CE2 TRP A 175      10.415 -17.401   0.244  1.00 10.00      A   
ATOM   1653  CE3 TRP A 175       8.752 -18.470   1.630  1.00 10.00      A   
ATOM   1654  CZ2 TRP A 175       9.463 -16.573  -0.344  1.00 10.00      A   
ATOM   1655  CZ3 TRP A 175       7.810 -17.647   1.048  1.00 10.00      A   
ATOM   1656  CH2 TRP A 175       8.168 -16.710   0.071  1.00 10.00      A   
ATOM   1657  C   TRP A 175      10.279 -21.729   1.073  1.00 10.00      A   
ATOM   1658  O   TRP A 175       9.170 -22.076   1.473  1.00 10.00      A   
ATOM   1659  N   LEU A 176      10.556 -21.525  -0.212  1.00 10.00      A   
ATOM   1660  HN  LEU A 176      11.468 -21.281  -0.471  1.00 10.00      A   
ATOM   1661  CA  LEU A 176       9.540 -21.658  -1.248  1.00 10.00      A   
ATOM   1662  CB  LEU A 176      10.061 -21.089  -2.574  1.00 10.00      A   
ATOM   1663  CG  LEU A 176       9.032 -20.922  -3.700  1.00 10.00      A   
ATOM   1664  CD1 LEU A 176       8.144 -19.715  -3.450  1.00 10.00      A   
ATOM   1665  CD2 LEU A 176       9.719 -20.819  -5.052  1.00 10.00      A   
ATOM   1666  C   LEU A 176       9.126 -23.113  -1.439  1.00 10.00      A   
ATOM   1667  O   LEU A 176       8.056 -23.404  -1.970  1.00 10.00      A   
ATOM   1668  N   SER A 177       9.977 -24.026  -0.998  1.00 10.00      A   
ATOM   1669  HN  SER A 177      10.810 -23.740  -0.570  1.00 10.00      A   
ATOM   1670  CA  SER A 177       9.702 -25.447  -1.135  1.00 10.00      A   
ATOM   1671  CB  SER A 177      11.004 -26.250  -1.098  1.00 10.00      A   
ATOM   1672  OG  SER A 177      11.858 -25.881  -2.167  1.00 10.00      A   
ATOM   1673  HG  SER A 177      11.711 -26.484  -2.906  1.00 10.00      A   
ATOM   1674  C   SER A 177       8.738 -25.942  -0.063  1.00 10.00      A   
ATOM   1675  O   SER A 177       8.342 -27.106  -0.074  1.00 10.00      A   
ATOM   1676  N   HIS A 178       8.358 -25.059   0.856  1.00 10.00      A   
ATOM   1677  HN  HIS A 178       8.700 -24.140   0.814  1.00 10.00      A   
ATOM   1678  CA  HIS A 178       7.438 -25.419   1.927  1.00 10.00      A   
ATOM   1679  CB  HIS A 178       7.649 -24.512   3.146  1.00 10.00      A   
ATOM   1680  CG  HIS A 178       8.312 -25.198   4.308  1.00 10.00      A   
ATOM   1681  ND1 HIS A 178       9.516 -25.842   4.170  1.00 10.00      A   
ATOM   1682  CD2 HIS A 178       7.890 -25.317   5.592  1.00 10.00      A   
ATOM   1683  CE1 HIS A 178       9.801 -26.340   5.363  1.00 10.00      A   
ATOM   1684  NE2 HIS A 178       8.847 -26.048   6.252  1.00 10.00      A   
ATOM   1685  HE2 HIS A 178       8.833 -26.307   7.200  1.00 10.00      A   
ATOM   1686  C   HIS A 178       5.988 -25.350   1.450  1.00 10.00      A   
ATOM   1687  O   HIS A 178       5.064 -25.698   2.183  1.00 10.00      A   
ATOM   1688  N   PHE A 179       5.804 -24.907   0.208  1.00 10.00      A   
ATOM   1689  HN  PHE A 179       6.585 -24.648  -0.318  1.00 10.00      A   
ATOM   1690  CA  PHE A 179       4.477 -24.784  -0.391  1.00 10.00      A   
ATOM   1691  CB  PHE A 179       4.567 -24.067  -1.739  1.00 10.00      A   
ATOM   1692  CG  PHE A 179       4.027 -22.664  -1.735  1.00 10.00      A   
ATOM   1693  CD1 PHE A 179       4.838 -21.594  -2.071  1.00 10.00      A   
ATOM   1694  CD2 PHE A 179       2.704 -22.420  -1.407  1.00 10.00      A   
ATOM   1695  CE1 PHE A 179       4.343 -20.306  -2.082  1.00 10.00      A   
ATOM   1696  CE2 PHE A 179       2.203 -21.133  -1.412  1.00 10.00      A   
ATOM   1697  CZ  PHE A 179       3.023 -20.074  -1.751  1.00 10.00      A   
ATOM   1698  C   PHE A 179       3.813 -26.150  -0.569  1.00 10.00      A   
ATOM   1699  O   PHE A 179       4.396 -27.062  -1.153  1.00 10.00      A   
ATOM   1700  N   PRO A 180       2.580 -26.300  -0.066  1.00 10.00      A   
ATOM   1701  CA  PRO A 180       1.825 -27.551  -0.159  1.00 10.00      A   
ATOM   1702  CB  PRO A 180       0.581 -27.282   0.694  1.00 10.00      A   
ATOM   1703  CG  PRO A 180       0.437 -25.801   0.693  1.00 10.00      A   
ATOM   1704  CD  PRO A 180       1.832 -25.253   0.647  1.00 10.00      A   
ATOM   1705  C   PRO A 180       1.413 -27.895  -1.589  1.00 10.00      A   
ATOM   1706  O   PRO A 180       1.204 -27.005  -2.422  1.00 10.00      A   
ATOM   1707  N   ASP A 181       1.287 -29.191  -1.863  1.00 10.00      A   
ATOM   1708  HN  ASP A 181       1.470 -29.853  -1.157  1.00 10.00      A   
ATOM   1709  CA  ASP A 181       0.890 -29.669  -3.184  1.00 10.00      A   
ATOM   1710  CB  ASP A 181       1.079 -31.189  -3.301  1.00 10.00      A   
ATOM   1711  CG  ASP A 181       2.032 -31.770  -2.272  1.00 10.00      A   
ATOM   1712  OD1 ASP A 181       3.141 -32.186  -2.658  1.00 10.00      A   
ATOM   1713  OD2 ASP A 181       1.672 -31.817  -1.071  1.00 10.00      A   
ATOM   1714  C   ASP A 181      -0.570 -29.333  -3.429  1.00 10.00      A   
ATOM   1715  O   ASP A 181      -1.004 -29.179  -4.567  1.00 10.00      A   
ATOM   1716  N   THR A 182      -1.316 -29.222  -2.340  1.00 10.00      A   
ATOM   1717  HN  THR A 182      -0.902 -29.364  -1.462  1.00 10.00      A   
ATOM   1718  CA  THR A 182      -2.732 -28.908  -2.387  1.00 10.00      A   
ATOM   1719  CB  THR A 182      -3.343 -29.136  -0.993  1.00 10.00      A   
ATOM   1720  OG1 THR A 182      -2.276 -29.282  -0.038  1.00 10.00      A   
ATOM   1721  HG1 THR A 182      -2.540 -28.880   0.798  1.00 10.00      A   
ATOM   1722  CG2 THR A 182      -4.203 -30.388  -0.986  1.00 10.00      A   
ATOM   1723  C   THR A 182      -2.961 -27.453  -2.792  1.00 10.00      A   
ATOM   1724  O   THR A 182      -4.033 -27.095  -3.292  1.00 10.00      A   
ATOM   1725  N   TYR A 183      -1.938 -26.625  -2.587  1.00 10.00      A   
ATOM   1726  HN  TYR A 183      -1.100 -26.982  -2.229  1.00 10.00      A   
ATOM   1727  CA  TYR A 183      -2.023 -25.209  -2.902  1.00 10.00      A   
ATOM   1728  CB  TYR A 183      -0.796 -24.454  -2.388  1.00 10.00      A   
ATOM   1729  CG  TYR A 183      -0.940 -22.952  -2.458  1.00 10.00      A   
ATOM   1730  CD1 TYR A 183      -1.530 -22.242  -1.423  1.00 10.00      A   
ATOM   1731  CD2 TYR A 183      -0.496 -22.242  -3.568  1.00 10.00      A   
ATOM   1732  CE1 TYR A 183      -1.672 -20.869  -1.487  1.00 10.00      A   
ATOM   1733  CE2 TYR A 183      -0.631 -20.871  -3.639  1.00 10.00      A   
ATOM   1734  CZ  TYR A 183      -1.221 -20.188  -2.597  1.00 10.00      A   
ATOM   1735  OH  TYR A 183      -1.368 -18.822  -2.671  1.00 10.00      A   
ATOM   1736  HH  TYR A 183      -2.312 -18.603  -2.686  1.00 10.00      A   
ATOM   1737  C   TYR A 183      -2.198 -24.982  -4.393  1.00 10.00      A   
ATOM   1738  O   TYR A 183      -1.295 -25.258  -5.182  1.00 10.00      A   
ATOM   1739  N   THR A 184      -3.365 -24.486  -4.765  1.00 10.00      A   
ATOM   1740  HN  THR A 184      -4.045 -24.307  -4.082  1.00 10.00      A   
ATOM   1741  CA  THR A 184      -3.674 -24.210  -6.154  1.00 10.00      A   
ATOM   1742  CB  THR A 184      -4.471 -25.376  -6.773  1.00 10.00      A   
ATOM   1743  OG1 THR A 184      -5.274 -25.999  -5.759  1.00 10.00      A   
ATOM   1744  HG1 THR A 184      -4.707 -26.285  -5.029  1.00 10.00      A   
ATOM   1745  CG2 THR A 184      -3.530 -26.411  -7.370  1.00 10.00      A   
ATOM   1746  C   THR A 184      -4.485 -22.921  -6.265  1.00 10.00      A   
ATOM   1747  O   THR A 184      -5.053 -22.619  -7.312  1.00 10.00      A   
ATOM   1748  N   SER A 185      -4.525 -22.161  -5.174  1.00 10.00      A   
ATOM   1749  HN  SER A 185      -4.045 -22.450  -4.371  1.00 10.00      A   
ATOM   1750  CA  SER A 185      -5.273 -20.909  -5.136  1.00 10.00      A   
ATOM   1751  CB  SER A 185      -5.956 -20.749  -3.775  1.00 10.00      A   
ATOM   1752  OG  SER A 185      -6.651 -21.932  -3.409  1.00 10.00      A   
ATOM   1753  HG  SER A 185      -6.240 -22.307  -2.616  1.00 10.00      A   
ATOM   1754  C   SER A 185      -4.376 -19.702  -5.415  1.00 10.00      A   
ATOM   1755  O   SER A 185      -4.746 -18.568  -5.131  1.00 10.00      A   
ATOM   1756  N   LEU A 186      -3.207 -19.951  -5.986  1.00 10.00      A   
ATOM   1757  HN  LEU A 186      -2.976 -20.871  -6.217  1.00 10.00      A   
ATOM   1758  CA  LEU A 186      -2.264 -18.883  -6.289  1.00 10.00      A   
ATOM   1759  CB  LEU A 186      -0.909 -19.471  -6.686  1.00 10.00      A   
ATOM   1760  CG  LEU A 186       0.229 -18.474  -6.917  1.00 10.00      A   
ATOM   1761  CD1 LEU A 186       0.500 -17.662  -5.660  1.00 10.00      A   
ATOM   1762  CD2 LEU A 186       1.489 -19.195  -7.378  1.00 10.00      A   
ATOM   1763  C   LEU A 186      -2.787 -17.979  -7.401  1.00 10.00      A   
ATOM   1764  O   LEU A 186      -3.082 -18.444  -8.502  1.00 10.00      A   
ATOM   1765  N   VAL A 187      -2.907 -16.692  -7.101  1.00 10.00      A   
ATOM   1766  HN  VAL A 187      -2.669 -16.389  -6.196  1.00 10.00      A   
ATOM   1767  CA  VAL A 187      -3.390 -15.718  -8.073  1.00 10.00      A   
ATOM   1768  CB  VAL A 187      -4.713 -15.060  -7.616  1.00 10.00      A   
ATOM   1769  CG1 VAL A 187      -5.228 -14.081  -8.663  1.00 10.00      A   
ATOM   1770  CG2 VAL A 187      -5.762 -16.115  -7.309  1.00 10.00      A   
ATOM   1771  C   VAL A 187      -2.349 -14.629  -8.316  1.00 10.00      A   
ATOM   1772  O   VAL A 187      -2.014 -14.316  -9.460  1.00 10.00      A   
ATOM   1773  N   SER A 188      -1.828 -14.058  -7.243  1.00 10.00      A   
ATOM   1774  HN  SER A 188      -2.111 -14.358  -6.349  1.00 10.00      A   
ATOM   1775  CA  SER A 188      -0.838 -12.999  -7.361  1.00 10.00      A   
ATOM   1776  CB  SER A 188      -1.490 -11.634  -7.127  1.00 10.00      A   
ATOM   1777  OG  SER A 188      -2.578 -11.430  -8.014  1.00 10.00      A   
ATOM   1778  HG  SER A 188      -3.395 -11.372  -7.507  1.00 10.00      A   
ATOM   1779  C   SER A 188       0.321 -13.200  -6.392  1.00 10.00      A   
ATOM   1780  O   SER A 188       0.122 -13.276  -5.180  1.00 10.00      A   
ATOM   1781  N   LEU A 189       1.528 -13.291  -6.934  1.00 10.00      A   
ATOM   1782  HN  LEU A 189       1.621 -13.243  -7.914  1.00 10.00      A   
ATOM   1783  CA  LEU A 189       2.723 -13.462  -6.120  1.00 10.00      A   
ATOM   1784  CB  LEU A 189       3.252 -14.892  -6.226  1.00 10.00      A   
ATOM   1785  CG  LEU A 189       3.915 -15.456  -4.967  1.00 10.00      A   
ATOM   1786  CD1 LEU A 189       2.924 -15.497  -3.813  1.00 10.00      A   
ATOM   1787  CD2 LEU A 189       4.470 -16.843  -5.234  1.00 10.00      A   
ATOM   1788  C   LEU A 189       3.799 -12.465  -6.546  1.00 10.00      A   
ATOM   1789  O   LEU A 189       4.148 -12.374  -7.728  1.00 10.00      A   
ATOM   1790  N   ASN A 190       4.313 -11.710  -5.587  1.00 10.00      A   
ATOM   1791  HN  ASN A 190       4.004 -11.834  -4.661  1.00 10.00      A   
ATOM   1792  CA  ASN A 190       5.337 -10.714  -5.867  1.00 10.00      A   
ATOM   1793  CB  ASN A 190       4.725  -9.313  -5.933  1.00 10.00      A   
ATOM   1794  CG  ASN A 190       5.756  -8.211  -6.147  1.00 10.00      A   
ATOM   1795  OD1 ASN A 190       6.871  -8.456  -6.617  1.00 10.00      A   
ATOM   1796  ND2 ASN A 190       5.381  -6.985  -5.819  1.00 10.00      A   
ATOM   1797 HD21 ASN A 190       4.466  -6.854  -5.458  1.00 10.00      A   
ATOM   1798 HD22 ASN A 190       6.017  -6.251  -5.953  1.00 10.00      A   
ATOM   1799  C   ASN A 190       6.441 -10.764  -4.824  1.00 10.00      A   
ATOM   1800  O   ASN A 190       6.233 -10.421  -3.662  1.00 10.00      A   
ATOM   1801  N   ILE A 191       7.608 -11.210  -5.250  1.00 10.00      A   
ATOM   1802  HN  ILE A 191       7.697 -11.482  -6.189  1.00 10.00      A   
ATOM   1803  CA  ILE A 191       8.764 -11.317  -4.373  1.00 10.00      A   
ATOM   1804  CB  ILE A 191       9.052 -12.788  -3.989  1.00 10.00      A   
ATOM   1805  CG1 ILE A 191       8.819 -13.725  -5.183  1.00 10.00      A   
ATOM   1806  CG2 ILE A 191       8.219 -13.210  -2.784  1.00 10.00      A   
ATOM   1807  CD1 ILE A 191       9.236 -15.158  -4.935  1.00 10.00      A   
ATOM   1808  C   ILE A 191       9.993 -10.732  -5.061  1.00 10.00      A   
ATOM   1809  O   ILE A 191      11.105 -11.231  -4.908  1.00 10.00      A   
ATOM   1810  N   SER A 192       9.778  -9.658  -5.808  1.00 10.00      A   
ATOM   1811  HN  SER A 192       8.868  -9.300  -5.873  1.00 10.00      A   
ATOM   1812  CA  SER A 192      10.854  -8.993  -6.543  1.00 10.00      A   
ATOM   1813  CB  SER A 192      10.280  -7.937  -7.492  1.00 10.00      A   
ATOM   1814  OG  SER A 192       9.229  -7.208  -6.876  1.00 10.00      A   
ATOM   1815  HG  SER A 192       8.403  -7.708  -6.949  1.00 10.00      A   
ATOM   1816  C   SER A 192      11.895  -8.370  -5.612  1.00 10.00      A   
ATOM   1817  O   SER A 192      13.020  -8.090  -6.022  1.00 10.00      A   
ATOM   1818  N   CYS A 193      11.515  -8.175  -4.358  1.00 10.00      A   
ATOM   1819  HN  CYS A 193      10.602  -8.417  -4.094  1.00 10.00      A   
ATOM   1820  CA  CYS A 193      12.411  -7.581  -3.369  1.00 10.00      A   
ATOM   1821  CB  CYS A 193      11.598  -6.870  -2.292  1.00 10.00      A   
ATOM   1822  SG  CYS A 193       9.973  -6.319  -2.854  1.00 10.00      A   
ATOM   1823  HG  CYS A 193       9.079  -6.708  -1.950  1.00 10.00      A   
ATOM   1824  C   CYS A 193      13.344  -8.613  -2.730  1.00 10.00      A   
ATOM   1825  O   CYS A 193      14.182  -8.266  -1.894  1.00 10.00      A   
ATOM   1826  N   LEU A 194      13.185  -9.881  -3.110  1.00 10.00      A   
ATOM   1827  HN  LEU A 194      12.491 -10.101  -3.768  1.00 10.00      A   
ATOM   1828  CA  LEU A 194      14.024 -10.948  -2.580  1.00 10.00      A   
ATOM   1829  CB  LEU A 194      13.361 -12.314  -2.788  1.00 10.00      A   
ATOM   1830  CG  LEU A 194      12.470 -12.829  -1.651  1.00 10.00      A   
ATOM   1831  CD1 LEU A 194      11.827 -14.147  -2.044  1.00 10.00      A   
ATOM   1832  CD2 LEU A 194      13.275 -13.000  -0.372  1.00 10.00      A   
ATOM   1833  C   LEU A 194      15.388 -10.928  -3.255  1.00 10.00      A   
ATOM   1834  O   LEU A 194      15.490 -10.691  -4.461  1.00 10.00      A   
ATOM   1835  N   ALA A 195      16.433 -11.166  -2.482  1.00 10.00      A   
ATOM   1836  HN  ALA A 195      16.295 -11.352  -1.521  1.00 10.00      A   
ATOM   1837  CA  ALA A 195      17.782 -11.177  -3.016  1.00 10.00      A   
ATOM   1838  CB  ALA A 195      18.730 -10.428  -2.090  1.00 10.00      A   
ATOM   1839  C   ALA A 195      18.250 -12.607  -3.226  1.00 10.00      A   
ATOM   1840  O   ALA A 195      18.999 -12.897  -4.159  1.00 10.00      A   
ATOM   1841  N   SER A 196      17.788 -13.500  -2.365  1.00 10.00      A   
ATOM   1842  HN  SER A 196      17.172 -13.206  -1.654  1.00 10.00      A   
ATOM   1843  CA  SER A 196      18.160 -14.903  -2.440  1.00 10.00      A   
ATOM   1844  CB  SER A 196      17.879 -15.600  -1.108  1.00 10.00      A   
ATOM   1845  OG  SER A 196      16.631 -15.198  -0.566  1.00 10.00      A   
ATOM   1846  HG  SER A 196      16.651 -14.245  -0.380  1.00 10.00      A   
ATOM   1847  C   SER A 196      17.447 -15.618  -3.587  1.00 10.00      A   
ATOM   1848  O   SER A 196      16.419 -15.154  -4.093  1.00 10.00      A   
ATOM   1849  N   GLU A 197      18.011 -16.738  -4.012  1.00 10.00      A   
ATOM   1850  HN  GLU A 197      18.843 -17.045  -3.590  1.00 10.00      A   
ATOM   1851  CA  GLU A 197      17.438 -17.524  -5.086  1.00 10.00      A   
ATOM   1852  CB  GLU A 197      18.552 -18.126  -5.948  1.00 10.00      A   
ATOM   1853  CG  GLU A 197      18.060 -18.859  -7.186  1.00 10.00      A   
ATOM   1854  CD  GLU A 197      19.188 -19.502  -7.969  1.00 10.00      A   
ATOM   1855  OE1 GLU A 197      20.029 -20.191  -7.353  1.00 10.00      A   
ATOM   1856  OE2 GLU A 197      19.243 -19.320  -9.204  1.00 10.00      A   
ATOM   1857  C   GLU A 197      16.561 -18.630  -4.512  1.00 10.00      A   
ATOM   1858  O   GLU A 197      17.039 -19.505  -3.785  1.00 10.00      A   
ATOM   1859  N   VAL A 198      15.274 -18.562  -4.809  1.00 10.00      A   
ATOM   1860  HN  VAL A 198      14.951 -17.826  -5.366  1.00 10.00      A   
ATOM   1861  CA  VAL A 198      14.325 -19.554  -4.330  1.00 10.00      A   
ATOM   1862  CB  VAL A 198      12.879 -19.012  -4.358  1.00 10.00      A   
ATOM   1863  CG1 VAL A 198      12.684 -17.956  -3.280  1.00 10.00      A   
ATOM   1864  CG2 VAL A 198      12.543 -18.440  -5.728  1.00 10.00      A   
ATOM   1865  C   VAL A 198      14.415 -20.822  -5.174  1.00 10.00      A   
ATOM   1866  O   VAL A 198      14.914 -20.784  -6.300  1.00 10.00      A   
ATOM   1867  N   SER A 199      13.953 -21.938  -4.621  1.00 10.00      A   
ATOM   1868  HN  SER A 199      13.594 -21.908  -3.708  1.00 10.00      A   
ATOM   1869  CA  SER A 199      13.982 -23.216  -5.323  1.00 10.00      A   
ATOM   1870  CB  SER A 199      13.454 -24.326  -4.410  1.00 10.00      A   
ATOM   1871  OG  SER A 199      13.702 -24.021  -3.046  1.00 10.00      A   
ATOM   1872  HG  SER A 199      13.173 -24.608  -2.486  1.00 10.00      A   
ATOM   1873  C   SER A 199      13.162 -23.155  -6.611  1.00 10.00      A   
ATOM   1874  O   SER A 199      11.928 -23.178  -6.581  1.00 10.00      A   
ATOM   1875  N   PHE A 200      13.854 -23.079  -7.742  1.00 10.00      A   
ATOM   1876  HN  PHE A 200      14.835 -23.063  -7.700  1.00 10.00      A   
ATOM   1877  CA  PHE A 200      13.196 -23.012  -9.043  1.00 10.00      A   
ATOM   1878  CB  PHE A 200      14.220 -22.749 -10.153  1.00 10.00      A   
ATOM   1879  CG  PHE A 200      13.620 -22.203 -11.422  1.00 10.00      A   
ATOM   1880  CD1 PHE A 200      13.304 -20.858 -11.530  1.00 10.00      A   
ATOM   1881  CD2 PHE A 200      13.368 -23.033 -12.502  1.00 10.00      A   
ATOM   1882  CE1 PHE A 200      12.746 -20.351 -12.689  1.00 10.00      A   
ATOM   1883  CE2 PHE A 200      12.812 -22.533 -13.665  1.00 10.00      A   
ATOM   1884  CZ  PHE A 200      12.500 -21.190 -13.757  1.00 10.00      A   
ATOM   1885  C   PHE A 200      12.427 -24.299  -9.324  1.00 10.00      A   
ATOM   1886  O   PHE A 200      11.432 -24.298 -10.053  1.00 10.00      A   
ATOM   1887  N   SER A 201      12.888 -25.389  -8.727  1.00 10.00      A   
ATOM   1888  HN  SER A 201      13.684 -25.322  -8.158  1.00 10.00      A   
ATOM   1889  CA  SER A 201      12.255 -26.684  -8.891  1.00 10.00      A   
ATOM   1890  CB  SER A 201      13.113 -27.753  -8.218  1.00 10.00      A   
ATOM   1891  OG  SER A 201      13.887 -27.186  -7.167  1.00 10.00      A   
ATOM   1892  HG  SER A 201      14.819 -27.394  -7.312  1.00 10.00      A   
ATOM   1893  C   SER A 201      10.847 -26.673  -8.300  1.00 10.00      A   
ATOM   1894  O   SER A 201       9.979 -27.435  -8.726  1.00 10.00      A   
ATOM   1895  N   ALA A 202      10.630 -25.807  -7.314  1.00 10.00      A   
ATOM   1896  HN  ALA A 202      11.368 -25.236  -7.007  1.00 10.00      A   
ATOM   1897  CA  ALA A 202       9.327 -25.687  -6.674  1.00 10.00      A   
ATOM   1898  CB  ALA A 202       9.487 -25.389  -5.193  1.00 10.00      A   
ATOM   1899  C   ALA A 202       8.508 -24.597  -7.351  1.00 10.00      A   
ATOM   1900  O   ALA A 202       7.305 -24.751  -7.563  1.00 10.00      A   
ATOM   1901  N   LEU A 203       9.184 -23.504  -7.700  1.00 10.00      A   
ATOM   1902  HN  LEU A 203      10.139 -23.454  -7.487  1.00 10.00      A   
ATOM   1903  CA  LEU A 203       8.556 -22.366  -8.362  1.00 10.00      A   
ATOM   1904  CB  LEU A 203       9.625 -21.337  -8.739  1.00 10.00      A   
ATOM   1905  CG  LEU A 203       9.125 -20.027  -9.345  1.00 10.00      A   
ATOM   1906  CD1 LEU A 203       8.481 -19.157  -8.282  1.00 10.00      A   
ATOM   1907  CD2 LEU A 203      10.258 -19.285 -10.036  1.00 10.00      A   
ATOM   1908  C   LEU A 203       7.790 -22.794  -9.608  1.00 10.00      A   
ATOM   1909  O   LEU A 203       6.621 -22.452  -9.777  1.00 10.00      A   
ATOM   1910  N   GLU A 204       8.450 -23.557 -10.468  1.00 10.00      A   
ATOM   1911  HN  GLU A 204       9.376 -23.812 -10.267  1.00 10.00      A   
ATOM   1912  CA  GLU A 204       7.833 -24.024 -11.703  1.00 10.00      A   
ATOM   1913  CB  GLU A 204       8.835 -24.840 -12.519  1.00 10.00      A   
ATOM   1914  CG  GLU A 204       8.414 -25.086 -13.957  1.00 10.00      A   
ATOM   1915  CD  GLU A 204       8.974 -26.378 -14.515  1.00 10.00      A   
ATOM   1916  OE1 GLU A 204      10.192 -26.613 -14.379  1.00 10.00      A   
ATOM   1917  OE2 GLU A 204       8.196 -27.167 -15.081  1.00 10.00      A   
ATOM   1918  C   GLU A 204       6.582 -24.856 -11.418  1.00 10.00      A   
ATOM   1919  O   GLU A 204       5.535 -24.655 -12.039  1.00 10.00      A   
ATOM   1920  N   ARG A 205       6.684 -25.762 -10.451  1.00 10.00      A   
ATOM   1921  HN  ARG A 205       7.526 -25.840  -9.958  1.00 10.00      A   
ATOM   1922  CA  ARG A 205       5.566 -26.628 -10.090  1.00 10.00      A   
ATOM   1923  CB  ARG A 205       5.993 -27.703  -9.090  1.00 10.00      A   
ATOM   1924  CG  ARG A 205       6.730 -28.868  -9.731  1.00 10.00      A   
ATOM   1925  CD  ARG A 205       7.076 -29.945  -8.714  1.00 10.00      A   
ATOM   1926  NE  ARG A 205       8.282 -29.623  -7.953  1.00 10.00      A   
ATOM   1927  HE  ARG A 205       8.997 -29.135  -8.427  1.00 10.00      A   
ATOM   1928  CZ  ARG A 205       8.459 -29.936  -6.670  1.00 10.00      A   
ATOM   1929  NH1 ARG A 205       7.505 -30.577  -5.997  1.00 10.00      A   
ATOM   1930 HH11 ARG A 205       6.609 -30.834  -6.468  1.00 10.00      A   
ATOM   1931 HH12 ARG A 205       7.646 -30.826  -4.994  1.00 10.00      A   
ATOM   1932  NH2 ARG A 205       9.601 -29.629  -6.063  1.00 10.00      A   
ATOM   1933 HH21 ARG A 205       9.742 -29.874  -5.056  1.00 10.00      A   
ATOM   1934 HH22 ARG A 205      10.363 -29.149  -6.586  1.00 10.00      A   
ATOM   1935  C   ARG A 205       4.377 -25.832  -9.562  1.00 10.00      A   
ATOM   1936  O   ARG A 205       3.227 -26.231  -9.749  1.00 10.00      A   
ATOM   1937  N   LEU A 206       4.657 -24.707  -8.912  1.00 10.00      A   
ATOM   1938  HN  LEU A 206       5.596 -24.444  -8.787  1.00 10.00      A   
ATOM   1939  CA  LEU A 206       3.605 -23.852  -8.373  1.00 10.00      A   
ATOM   1940  CB  LEU A 206       4.203 -22.758  -7.488  1.00 10.00      A   
ATOM   1941  CG  LEU A 206       4.802 -23.221  -6.160  1.00 10.00      A   
ATOM   1942  CD1 LEU A 206       5.623 -22.110  -5.524  1.00 10.00      A   
ATOM   1943  CD2 LEU A 206       3.704 -23.688  -5.219  1.00 10.00      A   
ATOM   1944  C   LEU A 206       2.814 -23.215  -9.504  1.00 10.00      A   
ATOM   1945  O   LEU A 206       1.585 -23.256  -9.519  1.00 10.00      A   
ATOM   1946  N   VAL A 207       3.536 -22.645 -10.458  1.00 10.00      A   
ATOM   1947  HN  VAL A 207       4.516 -22.647 -10.378  1.00 10.00      A   
ATOM   1948  CA  VAL A 207       2.923 -21.992 -11.608  1.00 10.00      A   
ATOM   1949  CB  VAL A 207       3.988 -21.243 -12.444  1.00 10.00      A   
ATOM   1950  CG1 VAL A 207       3.347 -20.453 -13.573  1.00 10.00      A   
ATOM   1951  CG2 VAL A 207       4.821 -20.327 -11.560  1.00 10.00      A   
ATOM   1952  C   VAL A 207       2.188 -23.004 -12.497  1.00 10.00      A   
ATOM   1953  O   VAL A 207       1.174 -22.685 -13.121  1.00 10.00      A   
ATOM   1954  N   THR A 208       2.689 -24.230 -12.529  1.00 10.00      A   
ATOM   1955  HN  THR A 208       3.483 -24.434 -11.988  1.00 10.00      A   
ATOM   1956  CA  THR A 208       2.094 -25.276 -13.351  1.00 10.00      A   
ATOM   1957  CB  THR A 208       3.038 -26.489 -13.492  1.00 10.00      A   
ATOM   1958  OG1 THR A 208       4.337 -26.040 -13.902  1.00 10.00      A   
ATOM   1959  HG1 THR A 208       4.656 -25.360 -13.287  1.00 10.00      A   
ATOM   1960  CG2 THR A 208       2.504 -27.474 -14.525  1.00 10.00      A   
ATOM   1961  C   THR A 208       0.735 -25.739 -12.821  1.00 10.00      A   
ATOM   1962  O   THR A 208      -0.174 -26.044 -13.599  1.00 10.00      A   
ATOM   1963  N   ARG A 209       0.579 -25.773 -11.506  1.00 10.00      A   
ATOM   1964  HN  ARG A 209       1.313 -25.481 -10.921  1.00 10.00      A   
ATOM   1965  CA  ARG A 209      -0.676 -26.240 -10.923  1.00 10.00      A   
ATOM   1966  CB  ARG A 209      -0.460 -27.197  -9.745  1.00 10.00      A   
ATOM   1967  CG  ARG A 209       0.186 -26.597  -8.506  1.00 10.00      A   
ATOM   1968  CD  ARG A 209       0.424 -27.686  -7.471  1.00 10.00      A   
ATOM   1969  NE  ARG A 209       1.023 -27.186  -6.236  1.00 10.00      A   
ATOM   1970  HE  ARG A 209       0.467 -26.601  -5.671  1.00 10.00      A   
ATOM   1971  CZ  ARG A 209       2.263 -27.479  -5.849  1.00 10.00      A   
ATOM   1972  NH1 ARG A 209       3.029 -28.253  -6.607  1.00 10.00      A   
ATOM   1973 HH11 ARG A 209       2.661 -28.639  -7.503  1.00 10.00      A   
ATOM   1974 HH12 ARG A 209       4.001 -28.485  -6.310  1.00 10.00      A   
ATOM   1975  NH2 ARG A 209       2.721 -27.050  -4.681  1.00 10.00      A   
ATOM   1976 HH21 ARG A 209       2.106 -26.490  -4.047  1.00 10.00      A   
ATOM   1977 HH22 ARG A 209       3.692 -27.275  -4.386  1.00 10.00      A   
ATOM   1978  C   ARG A 209      -1.666 -25.130 -10.586  1.00 10.00      A   
ATOM   1979  O   ARG A 209      -2.824 -25.406 -10.272  1.00 10.00      A   
ATOM   1980  N   CYS A 210      -1.234 -23.886 -10.665  1.00 10.00      A   
ATOM   1981  HN  CYS A 210      -0.308 -23.709 -10.929  1.00 10.00      A   
ATOM   1982  CA  CYS A 210      -2.118 -22.770 -10.353  1.00 10.00      A   
ATOM   1983  CB  CYS A 210      -1.500 -21.881  -9.274  1.00 10.00      A   
ATOM   1984  SG  CYS A 210      -0.871 -22.784  -7.839  1.00 10.00      A   
ATOM   1985  HG  CYS A 210       0.378 -23.145  -8.110  1.00 10.00      A   
ATOM   1986  C   CYS A 210      -2.469 -21.943 -11.592  1.00 10.00      A   
ATOM   1987  O   CYS A 210      -1.736 -21.027 -11.963  1.00 10.00      A   
ATOM   1988  N   PRO A 211      -3.602 -22.258 -12.248  1.00 10.00      A   
ATOM   1989  CA  PRO A 211      -4.051 -21.528 -13.436  1.00 10.00      A   
ATOM   1990  CB  PRO A 211      -5.069 -22.479 -14.063  1.00 10.00      A   
ATOM   1991  CG  PRO A 211      -5.623 -23.253 -12.916  1.00 10.00      A   
ATOM   1992  CD  PRO A 211      -4.526 -23.352 -11.889  1.00 10.00      A   
ATOM   1993  C   PRO A 211      -4.721 -20.209 -13.052  1.00 10.00      A   
ATOM   1994  O   PRO A 211      -4.960 -19.343 -13.897  1.00 10.00      A   
ATOM   1995  N   ASN A 212      -5.008 -20.065 -11.761  1.00 10.00      A   
ATOM   1996  HN  ASN A 212      -4.803 -20.801 -11.146  1.00 10.00      A   
ATOM   1997  CA  ASN A 212      -5.638 -18.855 -11.238  1.00 10.00      A   
ATOM   1998  CB  ASN A 212      -6.185 -19.093  -9.826  1.00 10.00      A   
ATOM   1999  CG  ASN A 212      -7.641 -18.686  -9.681  1.00 10.00      A   
ATOM   2000  OD1 ASN A 212      -7.955 -17.519  -9.448  1.00 10.00      A   
ATOM   2001  ND2 ASN A 212      -8.539 -19.647  -9.809  1.00 10.00      A   
ATOM   2002 HD21 ASN A 212      -8.220 -20.559  -9.991  1.00 10.00      A   
ATOM   2003 HD22 ASN A 212      -9.491 -19.413  -9.722  1.00 10.00      A   
ATOM   2004  C   ASN A 212      -4.642 -17.703 -11.218  1.00 10.00      A   
ATOM   2005  O   ASN A 212      -5.027 -16.539 -11.110  1.00 10.00      A   
ATOM   2006  N   LEU A 213      -3.365 -18.046 -11.349  1.00 10.00      A   
ATOM   2007  HN  LEU A 213      -3.140 -18.993 -11.444  1.00 10.00      A   
ATOM   2008  CA  LEU A 213      -2.288 -17.069 -11.350  1.00 10.00      A   
ATOM   2009  CB  LEU A 213      -0.936 -17.770 -11.515  1.00 10.00      A   
ATOM   2010  CG  LEU A 213       0.312 -16.896 -11.362  1.00 10.00      A   
ATOM   2011  CD1 LEU A 213       0.421 -16.345  -9.950  1.00 10.00      A   
ATOM   2012  CD2 LEU A 213       1.562 -17.682 -11.727  1.00 10.00      A   
ATOM   2013  C   LEU A 213      -2.494 -16.024 -12.442  1.00 10.00      A   
ATOM   2014  O   LEU A 213      -2.760 -16.358 -13.601  1.00 10.00      A   
ATOM   2015  N   LYS A 214      -2.408 -14.764 -12.049  1.00 10.00      A   
ATOM   2016  HN  LYS A 214      -2.232 -14.576 -11.099  1.00 10.00      A   
ATOM   2017  CA  LYS A 214      -2.580 -13.649 -12.965  1.00 10.00      A   
ATOM   2018  CB  LYS A 214      -3.906 -12.930 -12.693  1.00 10.00      A   
ATOM   2019  CG  LYS A 214      -5.146 -13.751 -13.012  1.00 10.00      A   
ATOM   2020  CD  LYS A 214      -5.265 -14.015 -14.504  1.00 10.00      A   
ATOM   2021  CE  LYS A 214      -6.234 -15.149 -14.790  1.00 10.00      A   
ATOM   2022  NZ  LYS A 214      -5.825 -16.410 -14.116  1.00 10.00      A   
ATOM   2023  HZ1 LYS A 214      -4.800 -16.555 -14.217  1.00 10.00      A   
ATOM   2024  HZ2 LYS A 214      -6.322 -17.218 -14.544  1.00 10.00      A   
ATOM   2025  HZ3 LYS A 214      -6.063 -16.368 -13.101  1.00 10.00      A   
ATOM   2026  C   LYS A 214      -1.427 -12.664 -12.828  1.00 10.00      A   
ATOM   2027  O   LYS A 214      -1.004 -12.056 -13.805  1.00 10.00      A   
ATOM   2028  N   SER A 215      -0.920 -12.512 -11.615  1.00 10.00      A   
ATOM   2029  HN  SER A 215      -1.295 -13.023 -10.868  1.00 10.00      A   
ATOM   2030  CA  SER A 215       0.177 -11.594 -11.365  1.00 10.00      A   
ATOM   2031  CB  SER A 215      -0.263 -10.511 -10.375  1.00 10.00      A   
ATOM   2032  OG  SER A 215      -1.678 -10.394 -10.342  1.00 10.00      A   
ATOM   2033  HG  SER A 215      -2.013 -10.794  -9.522  1.00 10.00      A   
ATOM   2034  C   SER A 215       1.394 -12.334 -10.822  1.00 10.00      A   
ATOM   2035  O   SER A 215       1.340 -12.929  -9.746  1.00 10.00      A   
ATOM   2036  N   LEU A 216       2.487 -12.301 -11.568  1.00 10.00      A   
ATOM   2037  HN  LEU A 216       2.472 -11.817 -12.427  1.00 10.00      A   
ATOM   2038  CA  LEU A 216       3.711 -12.966 -11.150  1.00 10.00      A   
ATOM   2039  CB  LEU A 216       3.926 -14.257 -11.940  1.00 10.00      A   
ATOM   2040  CG  LEU A 216       5.133 -15.104 -11.528  1.00 10.00      A   
ATOM   2041  CD1 LEU A 216       4.923 -15.694 -10.143  1.00 10.00      A   
ATOM   2042  CD2 LEU A 216       5.389 -16.199 -12.550  1.00 10.00      A   
ATOM   2043  C   LEU A 216       4.906 -12.043 -11.320  1.00 10.00      A   
ATOM   2044  O   LEU A 216       5.407 -11.860 -12.428  1.00 10.00      A   
ATOM   2045  N   LYS A 217       5.347 -11.445 -10.223  1.00 10.00      A   
ATOM   2046  HN  LYS A 217       4.895 -11.624  -9.366  1.00 10.00      A   
ATOM   2047  CA  LYS A 217       6.491 -10.544 -10.250  1.00 10.00      A   
ATOM   2048  CB  LYS A 217       6.140  -9.176  -9.649  1.00 10.00      A   
ATOM   2049  CG  LYS A 217       5.283  -8.316 -10.572  1.00 10.00      A   
ATOM   2050  CD  LYS A 217       4.814  -7.033  -9.904  1.00 10.00      A   
ATOM   2051  CE  LYS A 217       3.619  -7.278  -8.999  1.00 10.00      A   
ATOM   2052  NZ  LYS A 217       2.692  -6.110  -8.971  1.00 10.00      A   
ATOM   2053  HZ1 LYS A 217       1.961  -6.252  -8.244  1.00 10.00      A   
ATOM   2054  HZ2 LYS A 217       2.217  -6.002  -9.899  1.00 10.00      A   
ATOM   2055  HZ3 LYS A 217       3.215  -5.236  -8.761  1.00 10.00      A   
ATOM   2056  C   LYS A 217       7.685 -11.190  -9.552  1.00 10.00      A   
ATOM   2057  O   LYS A 217       7.734 -11.283  -8.323  1.00 10.00      A   
ATOM   2058  N   LEU A 218       8.631 -11.657 -10.359  1.00 10.00      A   
ATOM   2059  HN  LEU A 218       8.534 -11.524 -11.330  1.00 10.00      A   
ATOM   2060  CA  LEU A 218       9.822 -12.341  -9.863  1.00 10.00      A   
ATOM   2061  CB  LEU A 218      10.343 -13.303 -10.931  1.00 10.00      A   
ATOM   2062  CG  LEU A 218       9.337 -14.325 -11.459  1.00 10.00      A   
ATOM   2063  CD1 LEU A 218       9.643 -14.668 -12.905  1.00 10.00      A   
ATOM   2064  CD2 LEU A 218       9.348 -15.579 -10.599  1.00 10.00      A   
ATOM   2065  C   LEU A 218      10.917 -11.361  -9.461  1.00 10.00      A   
ATOM   2066  O   LEU A 218      10.780 -10.150  -9.646  1.00 10.00      A   
ATOM   2067  N   ASN A 219      12.005 -11.894  -8.915  1.00 10.00      A   
ATOM   2068  HN  ASN A 219      12.062 -12.869  -8.814  1.00 10.00      A   
ATOM   2069  CA  ASN A 219      13.124 -11.076  -8.468  1.00 10.00      A   
ATOM   2070  CB  ASN A 219      13.524 -11.434  -7.027  1.00 10.00      A   
ATOM   2071  CG  ASN A 219      14.130 -12.821  -6.885  1.00 10.00      A   
ATOM   2072  OD1 ASN A 219      13.814 -13.738  -7.642  1.00 10.00      A   
ATOM   2073  ND2 ASN A 219      15.013 -12.978  -5.913  1.00 10.00      A   
ATOM   2074 HD21 ASN A 219      15.228 -12.197  -5.350  1.00 10.00      A   
ATOM   2075 HD22 ASN A 219      15.406 -13.866  -5.783  1.00 10.00      A   
ATOM   2076  C   ASN A 219      14.325 -11.185  -9.407  1.00 10.00      A   
ATOM   2077  O   ASN A 219      14.330 -11.989 -10.341  1.00 10.00      A   
ATOM   2078  N   ARG A 220      15.346 -10.381  -9.127  1.00 10.00      A   
ATOM   2079  HN  ARG A 220      15.274  -9.781  -8.351  1.00 10.00      A   
ATOM   2080  CA  ARG A 220      16.569 -10.336  -9.926  1.00 10.00      A   
ATOM   2081  CB  ARG A 220      17.494  -9.254  -9.361  1.00 10.00      A   
ATOM   2082  CG  ARG A 220      18.623  -8.833 -10.283  1.00 10.00      A   
ATOM   2083  CD  ARG A 220      19.522  -7.818  -9.599  1.00 10.00      A   
ATOM   2084  NE  ARG A 220      20.176  -6.930 -10.557  1.00 10.00      A   
ATOM   2085  HE  ARG A 220      20.470  -7.320 -11.415  1.00 10.00      A   
ATOM   2086  CZ  ARG A 220      20.401  -5.635 -10.341  1.00 10.00      A   
ATOM   2087  NH1 ARG A 220      20.030  -5.066  -9.197  1.00 10.00      A   
ATOM   2088 HH11 ARG A 220      20.206  -4.051  -9.038  1.00 10.00      A   
ATOM   2089 HH12 ARG A 220      19.559  -5.629  -8.458  1.00 10.00      A   
ATOM   2090  NH2 ARG A 220      20.998  -4.911 -11.275  1.00 10.00      A   
ATOM   2091 HH21 ARG A 220      21.178  -3.896 -11.124  1.00 10.00      A   
ATOM   2092 HH22 ARG A 220      21.296  -5.364 -12.179  1.00 10.00      A   
ATOM   2093  C   ARG A 220      17.298 -11.681  -9.957  1.00 10.00      A   
ATOM   2094  O   ARG A 220      18.059 -11.961 -10.883  1.00 10.00      A   
ATOM   2095  N   ALA A 221      17.060 -12.508  -8.946  1.00 10.00      A   
ATOM   2096  HN  ALA A 221      16.428 -12.237  -8.246  1.00 10.00      A   
ATOM   2097  CA  ALA A 221      17.710 -13.813  -8.861  1.00 10.00      A   
ATOM   2098  CB  ALA A 221      17.462 -14.458  -7.508  1.00 10.00      A   
ATOM   2099  C   ALA A 221      17.274 -14.744  -9.990  1.00 10.00      A   
ATOM   2100  O   ALA A 221      18.021 -15.641 -10.374  1.00 10.00      A   
ATOM   2101  N   VAL A 222      16.073 -14.521 -10.521  1.00 10.00      A   
ATOM   2102  HN  VAL A 222      15.532 -13.772 -10.187  1.00 10.00      A   
ATOM   2103  CA  VAL A 222      15.549 -15.348 -11.604  1.00 10.00      A   
ATOM   2104  CB  VAL A 222      14.022 -15.169 -11.767  1.00 10.00      A   
ATOM   2105  CG1 VAL A 222      13.486 -16.040 -12.895  1.00 10.00      A   
ATOM   2106  CG2 VAL A 222      13.313 -15.490 -10.461  1.00 10.00      A   
ATOM   2107  C   VAL A 222      16.251 -15.019 -12.923  1.00 10.00      A   
ATOM   2108  O   VAL A 222      16.175 -13.887 -13.412  1.00 10.00      A   
ATOM   2109  N   PRO A 223      16.957 -16.007 -13.501  1.00 10.00      A   
ATOM   2110  CA  PRO A 223      17.679 -15.834 -14.763  1.00 10.00      A   
ATOM   2111  CB  PRO A 223      18.505 -17.117 -14.886  1.00 10.00      A   
ATOM   2112  CG  PRO A 223      17.762 -18.126 -14.083  1.00 10.00      A   
ATOM   2113  CD  PRO A 223      17.105 -17.372 -12.962  1.00 10.00      A   
ATOM   2114  C   PRO A 223      16.736 -15.690 -15.957  1.00 10.00      A   
ATOM   2115  O   PRO A 223      15.666 -16.301 -16.004  1.00 10.00      A   
ATOM   2116  N   LEU A 224      17.153 -14.882 -16.919  1.00 10.00      A   
ATOM   2117  HN  LEU A 224      18.022 -14.435 -16.813  1.00 10.00      A   
ATOM   2118  CA  LEU A 224      16.370 -14.627 -18.125  1.00 10.00      A   
ATOM   2119  CB  LEU A 224      17.095 -13.607 -19.010  1.00 10.00      A   
ATOM   2120  CG  LEU A 224      16.393 -13.209 -20.311  1.00 10.00      A   
ATOM   2121  CD1 LEU A 224      15.087 -12.489 -20.017  1.00 10.00      A   
ATOM   2122  CD2 LEU A 224      17.303 -12.347 -21.170  1.00 10.00      A   
ATOM   2123  C   LEU A 224      16.133 -15.907 -18.917  1.00 10.00      A   
ATOM   2124  O   LEU A 224      15.061 -16.108 -19.487  1.00 10.00      A   
ATOM   2125  N   GLU A 225      17.134 -16.775 -18.930  1.00 10.00      A   
ATOM   2126  HN  GLU A 225      17.966 -16.558 -18.441  1.00 10.00      A   
ATOM   2127  CA  GLU A 225      17.059 -18.031 -19.661  1.00 10.00      A   
ATOM   2128  CB  GLU A 225      18.427 -18.717 -19.674  1.00 10.00      A   
ATOM   2129  CG  GLU A 225      19.571 -17.803 -20.092  1.00 10.00      A   
ATOM   2130  CD  GLU A 225      20.321 -17.224 -18.912  1.00 10.00      A   
ATOM   2131  OE1 GLU A 225      19.709 -16.478 -18.118  1.00 10.00      A   
ATOM   2132  OE2 GLU A 225      21.528 -17.515 -18.777  1.00 10.00      A   
ATOM   2133  C   GLU A 225      15.999 -18.974 -19.096  1.00 10.00      A   
ATOM   2134  O   GLU A 225      15.656 -19.974 -19.725  1.00 10.00      A   
ATOM   2135  N   LYS A 226      15.477 -18.664 -17.919  1.00 10.00      A   
ATOM   2136  HN  LYS A 226      15.773 -17.844 -17.461  1.00 10.00      A   
ATOM   2137  CA  LYS A 226      14.464 -19.513 -17.299  1.00 10.00      A   
ATOM   2138  CB  LYS A 226      14.856 -19.872 -15.862  1.00 10.00      A   
ATOM   2139  CG  LYS A 226      16.005 -20.865 -15.757  1.00 10.00      A   
ATOM   2140  CD  LYS A 226      15.616 -22.223 -16.317  1.00 10.00      A   
ATOM   2141  CE  LYS A 226      16.798 -23.178 -16.333  1.00 10.00      A   
ATOM   2142  NZ  LYS A 226      17.261 -23.518 -14.963  1.00 10.00      A   
ATOM   2143  HZ1 LYS A 226      17.529 -22.654 -14.446  1.00 10.00      A   
ATOM   2144  HZ2 LYS A 226      18.086 -24.144 -15.011  1.00 10.00      A   
ATOM   2145  HZ3 LYS A 226      16.504 -24.004 -14.438  1.00 10.00      A   
ATOM   2146  C   LYS A 226      13.077 -18.873 -17.346  1.00 10.00      A   
ATOM   2147  O   LYS A 226      12.085 -19.482 -16.940  1.00 10.00      A   
ATOM   2148  N   LEU A 227      13.009 -17.653 -17.867  1.00 10.00      A   
ATOM   2149  HN  LEU A 227      13.830 -17.227 -18.199  1.00 10.00      A   
ATOM   2150  CA  LEU A 227      11.744 -16.930 -17.966  1.00 10.00      A   
ATOM   2151  CB  LEU A 227      11.992 -15.460 -18.329  1.00 10.00      A   
ATOM   2152  CG  LEU A 227      11.853 -14.442 -17.192  1.00 10.00      A   
ATOM   2153  CD1 LEU A 227      12.194 -13.042 -17.682  1.00 10.00      A   
ATOM   2154  CD2 LEU A 227      10.447 -14.475 -16.609  1.00 10.00      A   
ATOM   2155  C   LEU A 227      10.826 -17.571 -19.000  1.00 10.00      A   
ATOM   2156  O   LEU A 227       9.603 -17.563 -18.850  1.00 10.00      A   
ATOM   2157  N   ALA A 228      11.427 -18.134 -20.044  1.00 10.00      A   
ATOM   2158  HN  ALA A 228      12.407 -18.110 -20.098  1.00 10.00      A   
ATOM   2159  CA  ALA A 228      10.671 -18.776 -21.115  1.00 10.00      A   
ATOM   2160  CB  ALA A 228      11.607 -19.260 -22.209  1.00 10.00      A   
ATOM   2161  C   ALA A 228       9.811 -19.921 -20.587  1.00 10.00      A   
ATOM   2162  O   ALA A 228       8.669 -20.103 -21.014  1.00 10.00      A   
ATOM   2163  N   THR A 229      10.356 -20.678 -19.645  1.00 10.00      A   
ATOM   2164  HN  THR A 229      11.267 -20.483 -19.340  1.00 10.00      A   
ATOM   2165  CA  THR A 229       9.640 -21.802 -19.058  1.00 10.00      A   
ATOM   2166  CB  THR A 229      10.581 -22.651 -18.188  1.00 10.00      A   
ATOM   2167  OG1 THR A 229      11.860 -22.730 -18.827  1.00 10.00      A   
ATOM   2168  HG1 THR A 229      11.832 -23.414 -19.509  1.00 10.00      A   
ATOM   2169  CG2 THR A 229      10.023 -24.056 -18.007  1.00 10.00      A   
ATOM   2170  C   THR A 229       8.452 -21.325 -18.221  1.00 10.00      A   
ATOM   2171  O   THR A 229       7.376 -21.927 -18.249  1.00 10.00      A   
ATOM   2172  N   LEU A 230       8.643 -20.220 -17.507  1.00 10.00      A   
ATOM   2173  HN  LEU A 230       9.511 -19.768 -17.558  1.00 10.00      A   
ATOM   2174  CA  LEU A 230       7.594 -19.659 -16.661  1.00 10.00      A   
ATOM   2175  CB  LEU A 230       8.133 -18.477 -15.844  1.00 10.00      A   
ATOM   2176  CG  LEU A 230       9.091 -18.834 -14.705  1.00 10.00      A   
ATOM   2177  CD1 LEU A 230      10.170 -17.774 -14.560  1.00 10.00      A   
ATOM   2178  CD2 LEU A 230       8.329 -19.002 -13.399  1.00 10.00      A   
ATOM   2179  C   LEU A 230       6.390 -19.227 -17.488  1.00 10.00      A   
ATOM   2180  O   LEU A 230       5.245 -19.519 -17.143  1.00 10.00      A   
ATOM   2181  N   LEU A 231       6.659 -18.546 -18.590  1.00 10.00      A   
ATOM   2182  HN  LEU A 231       7.596 -18.359 -18.819  1.00 10.00      A   
ATOM   2183  CA  LEU A 231       5.604 -18.061 -19.469  1.00 10.00      A   
ATOM   2184  CB  LEU A 231       6.179 -17.082 -20.488  1.00 10.00      A   
ATOM   2185  CG  LEU A 231       6.732 -15.777 -19.918  1.00 10.00      A   
ATOM   2186  CD1 LEU A 231       7.573 -15.057 -20.955  1.00 10.00      A   
ATOM   2187  CD2 LEU A 231       5.602 -14.888 -19.431  1.00 10.00      A   
ATOM   2188  C   LEU A 231       4.891 -19.211 -20.175  1.00 10.00      A   
ATOM   2189  O   LEU A 231       3.748 -19.078 -20.609  1.00 10.00      A   
ATOM   2190  N   GLN A 232       5.568 -20.346 -20.287  1.00 10.00      A   
ATOM   2191  HN  GLN A 232       6.484 -20.394 -19.939  1.00 10.00      A   
ATOM   2192  CA  GLN A 232       4.987 -21.516 -20.926  1.00 10.00      A   
ATOM   2193  CB  GLN A 232       6.079 -22.472 -21.403  1.00 10.00      A   
ATOM   2194  CG  GLN A 232       6.775 -22.042 -22.681  1.00 10.00      A   
ATOM   2195  CD  GLN A 232       5.829 -21.963 -23.863  1.00 10.00      A   
ATOM   2196  OE1 GLN A 232       4.821 -22.669 -23.918  1.00 10.00      A   
ATOM   2197  NE2 GLN A 232       6.155 -21.109 -24.821  1.00 10.00      A   
ATOM   2198 HE21 GLN A 232       6.980 -20.588 -24.714  1.00 10.00      A   
ATOM   2199 HE22 GLN A 232       5.568 -21.042 -25.600  1.00 10.00      A   
ATOM   2200  C   GLN A 232       4.046 -22.245 -19.978  1.00 10.00      A   
ATOM   2201  O   GLN A 232       3.235 -23.070 -20.405  1.00 10.00      A   
ATOM   2202  N   ARG A 233       4.163 -21.943 -18.693  1.00 10.00      A   
ATOM   2203  HN  ARG A 233       4.836 -21.281 -18.417  1.00 10.00      A   
ATOM   2204  CA  ARG A 233       3.324 -22.571 -17.685  1.00 10.00      A   
ATOM   2205  CB  ARG A 233       4.107 -22.794 -16.389  1.00 10.00      A   
ATOM   2206  CG  ARG A 233       5.274 -23.764 -16.519  1.00 10.00      A   
ATOM   2207  CD  ARG A 233       4.804 -25.138 -16.964  1.00 10.00      A   
ATOM   2208  NE  ARG A 233       5.799 -26.179 -16.709  1.00 10.00      A   
ATOM   2209  HE  ARG A 233       6.581 -25.934 -16.161  1.00 10.00      A   
ATOM   2210  CZ  ARG A 233       5.713 -27.421 -17.172  1.00 10.00      A   
ATOM   2211  NH1 ARG A 233       4.685 -27.783 -17.929  1.00 10.00      A   
ATOM   2212 HH11 ARG A 233       4.619 -28.759 -18.288  1.00 10.00      A   
ATOM   2213 HH12 ARG A 233       3.941 -27.093 -18.170  1.00 10.00      A   
ATOM   2214  NH2 ARG A 233       6.654 -28.305 -16.877  1.00 10.00      A   
ATOM   2215 HH21 ARG A 233       7.472 -28.021 -16.273  1.00 10.00      A   
ATOM   2216 HH22 ARG A 233       6.593 -29.280 -17.236  1.00 10.00      A   
ATOM   2217  C   ARG A 233       2.066 -21.757 -17.402  1.00 10.00      A   
ATOM   2218  O   ARG A 233       1.015 -22.316 -17.093  1.00 10.00      A   
ATOM   2219  N   ALA A 234       2.169 -20.437 -17.500  1.00 10.00      A   
ATOM   2220  HN  ALA A 234       3.027 -20.037 -17.752  1.00 10.00      A   
ATOM   2221  CA  ALA A 234       1.028 -19.572 -17.237  1.00 10.00      A   
ATOM   2222  CB  ALA A 234       1.155 -18.927 -15.867  1.00 10.00      A   
ATOM   2223  C   ALA A 234       0.861 -18.508 -18.318  1.00 10.00      A   
ATOM   2224  O   ALA A 234       1.321 -17.376 -18.166  1.00 10.00      A   
ATOM   2225  N   PRO A 235       0.184 -18.854 -19.423  1.00 10.00      A   
ATOM   2226  CA  PRO A 235      -0.050 -17.922 -20.528  1.00 10.00      A   
ATOM   2227  CB  PRO A 235      -0.352 -18.856 -21.699  1.00 10.00      A   
ATOM   2228  CG  PRO A 235      -0.984 -20.052 -21.071  1.00 10.00      A   
ATOM   2229  CD  PRO A 235      -0.387 -20.188 -19.694  1.00 10.00      A   
ATOM   2230  C   PRO A 235      -1.245 -17.001 -20.261  1.00 10.00      A   
ATOM   2231  O   PRO A 235      -1.610 -16.174 -21.099  1.00 10.00      A   
ATOM   2232  N   GLN A 236      -1.856 -17.153 -19.093  1.00 10.00      A   
ATOM   2233  HN  GLN A 236      -1.529 -17.835 -18.472  1.00 10.00      A   
ATOM   2234  CA  GLN A 236      -3.003 -16.340 -18.715  1.00 10.00      A   
ATOM   2235  CB  GLN A 236      -4.124 -17.213 -18.125  1.00 10.00      A   
ATOM   2236  CG  GLN A 236      -3.917 -17.657 -16.679  1.00 10.00      A   
ATOM   2237  CD  GLN A 236      -2.845 -18.716 -16.511  1.00 10.00      A   
ATOM   2238  OE1 GLN A 236      -2.602 -19.524 -17.405  1.00 10.00      A   
ATOM   2239  NE2 GLN A 236      -2.195 -18.713 -15.360  1.00 10.00      A   
ATOM   2240 HE21 GLN A 236      -2.443 -18.035 -14.692  1.00 10.00      A   
ATOM   2241 HE22 GLN A 236      -1.498 -19.385 -15.220  1.00 10.00      A   
ATOM   2242  C   GLN A 236      -2.594 -15.237 -17.741  1.00 10.00      A   
ATOM   2243  O   GLN A 236      -3.430 -14.661 -17.045  1.00 10.00      A   
ATOM   2244  N   LEU A 237      -1.302 -14.943 -17.715  1.00 10.00      A   
ATOM   2245  HN  LEU A 237      -0.694 -15.418 -18.319  1.00 10.00      A   
ATOM   2246  CA  LEU A 237      -0.759 -13.926 -16.827  1.00 10.00      A   
ATOM   2247  CB  LEU A 237       0.761 -14.087 -16.735  1.00 10.00      A   
ATOM   2248  CG  LEU A 237       1.381 -13.878 -15.354  1.00 10.00      A   
ATOM   2249  CD1 LEU A 237       0.949 -14.983 -14.404  1.00 10.00      A   
ATOM   2250  CD2 LEU A 237       2.899 -13.807 -15.451  1.00 10.00      A   
ATOM   2251  C   LEU A 237      -1.102 -12.518 -17.313  1.00 10.00      A   
ATOM   2252  O   LEU A 237      -1.030 -12.229 -18.505  1.00 10.00      A   
ATOM   2253  N   GLU A 238      -1.479 -11.654 -16.376  1.00 10.00      A   
ATOM   2254  HN  GLU A 238      -1.526 -11.955 -15.441  1.00 10.00      A   
ATOM   2255  CA  GLU A 238      -1.816 -10.270 -16.688  1.00 10.00      A   
ATOM   2256  CB  GLU A 238      -3.040  -9.811 -15.887  1.00 10.00      A   
ATOM   2257  CG  GLU A 238      -4.208 -10.781 -15.900  1.00 10.00      A   
ATOM   2258  CD  GLU A 238      -5.418 -10.245 -15.162  1.00 10.00      A   
ATOM   2259  OE1 GLU A 238      -5.254  -9.687 -14.055  1.00 10.00      A   
ATOM   2260  OE2 GLU A 238      -6.540 -10.379 -15.686  1.00 10.00      A   
ATOM   2261  C   GLU A 238      -0.633  -9.375 -16.345  1.00 10.00      A   
ATOM   2262  O   GLU A 238      -0.260  -8.489 -17.114  1.00 10.00      A   
ATOM   2263  N   GLU A 239      -0.049  -9.627 -15.180  1.00 10.00      A   
ATOM   2264  HN  GLU A 239      -0.397 -10.361 -14.627  1.00 10.00      A   
ATOM   2265  CA  GLU A 239       1.096  -8.865 -14.701  1.00 10.00      A   
ATOM   2266  CB  GLU A 239       0.868  -8.412 -13.262  1.00 10.00      A   
ATOM   2267  CG  GLU A 239       0.112  -7.106 -13.120  1.00 10.00      A   
ATOM   2268  CD  GLU A 239       0.202  -6.554 -11.714  1.00 10.00      A   
ATOM   2269  OE1 GLU A 239       1.327  -6.273 -11.253  1.00 10.00      A   
ATOM   2270  OE2 GLU A 239      -0.852  -6.400 -11.061  1.00 10.00      A   
ATOM   2271  C   GLU A 239       2.358  -9.712 -14.757  1.00 10.00      A   
ATOM   2272  O   GLU A 239       2.488 -10.695 -14.022  1.00 10.00      A   
ATOM   2273  N   LEU A 240       3.280  -9.330 -15.620  1.00 10.00      A   
ATOM   2274  HN  LEU A 240       3.126  -8.527 -16.170  1.00 10.00      A   
ATOM   2275  CA  LEU A 240       4.524 -10.057 -15.763  1.00 10.00      A   
ATOM   2276  CB  LEU A 240       4.812 -10.377 -17.231  1.00 10.00      A   
ATOM   2277  CG  LEU A 240       6.135 -11.094 -17.516  1.00 10.00      A   
ATOM   2278  CD1 LEU A 240       6.208 -12.419 -16.769  1.00 10.00      A   
ATOM   2279  CD2 LEU A 240       6.317 -11.305 -19.009  1.00 10.00      A   
ATOM   2280  C   LEU A 240       5.684  -9.286 -15.154  1.00 10.00      A   
ATOM   2281  O   LEU A 240       6.108  -8.254 -15.677  1.00 10.00      A   
ATOM   2282  N   GLY A 241       6.174  -9.777 -14.033  1.00 10.00      A   
ATOM   2283  HN  GLY A 241       5.770 -10.585 -13.643  1.00 10.00      A   
ATOM   2284  CA  GLY A 241       7.293  -9.152 -13.376  1.00 10.00      A   
ATOM   2285  C   GLY A 241       8.556  -9.929 -13.651  1.00 10.00      A   
ATOM   2286  O   GLY A 241       8.812 -10.958 -13.023  1.00 10.00      A   
ATOM   2287  N   THR A 242       9.332  -9.454 -14.604  1.00 10.00      A   
ATOM   2288  HN  THR A 242       9.070  -8.628 -15.065  1.00 10.00      A   
ATOM   2289  CA  THR A 242      10.567 -10.112 -14.980  1.00 10.00      A   
ATOM   2290  CB  THR A 242      11.012  -9.675 -16.385  1.00 10.00      A   
ATOM   2291  OG1 THR A 242      11.173  -8.251 -16.418  1.00 10.00      A   
ATOM   2292  HG1 THR A 242      10.376  -7.829 -16.077  1.00 10.00      A   
ATOM   2293  CG2 THR A 242       9.971 -10.079 -17.414  1.00 10.00      A   
ATOM   2294  C   THR A 242      11.676  -9.810 -13.981  1.00 10.00      A   
ATOM   2295  O   THR A 242      11.648  -8.782 -13.302  1.00 10.00      A   
ATOM   2296  N   GLY A 243      12.635 -10.712 -13.878  1.00 10.00      A   
ATOM   2297  HN  GLY A 243      12.603 -11.524 -14.430  1.00 10.00      A   
ATOM   2298  CA  GLY A 243      13.738 -10.507 -12.972  1.00 10.00      A   
ATOM   2299  C   GLY A 243      14.954 -10.005 -13.714  1.00 10.00      A   
ATOM   2300  O   GLY A 243      14.980  -8.862 -14.179  1.00 10.00      A   
ATOM   2301  N   GLY A 244      15.950 -10.862 -13.853  1.00 10.00      A   
ATOM   2302  HN  GLY A 244      15.864 -11.766 -13.484  1.00 10.00      A   
ATOM   2303  CA  GLY A 244      17.151 -10.484 -14.555  1.00 10.00      A   
ATOM   2304  C   GLY A 244      16.986 -10.635 -16.052  1.00 10.00      A   
ATOM   2305  O   GLY A 244      16.726 -11.732 -16.543  1.00 10.00      A   
ATOM   2306  N   TYR A 245      17.135  -9.534 -16.776  1.00 10.00      A   
ATOM   2307  HN  TYR A 245      17.359  -8.690 -16.321  1.00 10.00      A   
ATOM   2308  CA  TYR A 245      16.998  -9.540 -18.228  1.00 10.00      A   
ATOM   2309  CB  TYR A 245      16.163  -8.344 -18.697  1.00 10.00      A   
ATOM   2310  CG  TYR A 245      14.993  -8.726 -19.575  1.00 10.00      A   
ATOM   2311  CD1 TYR A 245      13.755  -9.019 -19.023  1.00 10.00      A   
ATOM   2312  CD2 TYR A 245      15.128  -8.799 -20.955  1.00 10.00      A   
ATOM   2313  CE1 TYR A 245      12.682  -9.371 -19.819  1.00 10.00      A   
ATOM   2314  CE2 TYR A 245      14.063  -9.149 -21.760  1.00 10.00      A   
ATOM   2315  CZ  TYR A 245      12.842  -9.433 -21.189  1.00 10.00      A   
ATOM   2316  OH  TYR A 245      11.775  -9.778 -21.988  1.00 10.00      A   
ATOM   2317  HH  TYR A 245      12.094 -10.265 -22.755  1.00 10.00      A   
ATOM   2318  C   TYR A 245      18.375  -9.519 -18.883  1.00 10.00      A   
ATOM   2319  O   TYR A 245      18.551  -9.016 -19.997  1.00 10.00      A   
ATOM   2320  N   THR A 246      19.344 -10.075 -18.174  1.00 10.00      A   
ATOM   2321  HN  THR A 246      19.128 -10.461 -17.301  1.00 10.00      A   
ATOM   2322  CA  THR A 246      20.714 -10.134 -18.649  1.00 10.00      A   
ATOM   2323  CB  THR A 246      21.671  -9.418 -17.667  1.00 10.00      A   
ATOM   2324  OG1 THR A 246      23.036  -9.648 -18.041  1.00 10.00      A   
ATOM   2325  HG1 THR A 246      23.377  -8.867 -18.496  1.00 10.00      A   
ATOM   2326  CG2 THR A 246      21.446  -9.887 -16.234  1.00 10.00      A   
ATOM   2327  C   THR A 246      21.157 -11.582 -18.859  1.00 10.00      A   
ATOM   2328  O   THR A 246      21.075 -12.410 -17.950  1.00 10.00      A   
ATOM   2329  N   ALA A 247      21.595 -11.885 -20.069  1.00 10.00      A   
ATOM   2330  HN  ALA A 247      21.600 -11.185 -20.763  1.00 10.00      A   
ATOM   2331  CA  ALA A 247      22.055 -13.220 -20.416  1.00 10.00      A   
ATOM   2332  CB  ALA A 247      20.865 -14.122 -20.688  1.00 10.00      A   
ATOM   2333  C   ALA A 247      22.943 -13.134 -21.646  1.00 10.00      A   
ATOM   2334  O   ALA A 247      23.203 -12.037 -22.144  1.00 10.00      A   
ATOM   2335  N   GLU A 248      23.428 -14.267 -22.124  1.00 10.00      A   
ATOM   2336  HN  GLU A 248      23.211 -15.116 -21.678  1.00 10.00      A   
ATOM   2337  CA  GLU A 248      24.269 -14.273 -23.308  1.00 10.00      A   
ATOM   2338  CB  GLU A 248      24.973 -15.621 -23.468  1.00 10.00      A   
ATOM   2339  CG  GLU A 248      26.203 -15.573 -24.359  1.00 10.00      A   
ATOM   2340  CD  GLU A 248      26.506 -16.903 -25.017  1.00 10.00      A   
ATOM   2341  OE1 GLU A 248      25.920 -17.927 -24.610  1.00 10.00      A   
ATOM   2342  OE2 GLU A 248      27.327 -16.933 -25.955  1.00 10.00      A   
ATOM   2343  C   GLU A 248      23.406 -13.984 -24.530  1.00 10.00      A   
ATOM   2344  O   GLU A 248      22.350 -14.594 -24.697  1.00 10.00      A   
ATOM   2345  N   VAL A 249      23.844 -13.052 -25.368  1.00 10.00      A   
ATOM   2346  HN  VAL A 249      24.695 -12.596 -25.182  1.00 10.00      A   
ATOM   2347  CA  VAL A 249      23.091 -12.692 -26.564  1.00 10.00      A   
ATOM   2348  CB  VAL A 249      23.621 -11.399 -27.217  1.00 10.00      A   
ATOM   2349  CG1 VAL A 249      22.775 -11.014 -28.420  1.00 10.00      A   
ATOM   2350  CG2 VAL A 249      23.639 -10.263 -26.207  1.00 10.00      A   
ATOM   2351  C   VAL A 249      23.096 -13.837 -27.572  1.00 10.00      A   
ATOM   2352  O   VAL A 249      24.068 -14.038 -28.308  1.00 10.00      A   
ATOM   2353  N   ARG A 250      22.018 -14.607 -27.564  1.00 10.00      A   
ATOM   2354  HN  ARG A 250      21.297 -14.407 -26.921  1.00 10.00      A   
ATOM   2355  CA  ARG A 250      21.868 -15.745 -28.456  1.00 10.00      A   
ATOM   2356  CB  ARG A 250      21.997 -17.047 -27.667  1.00 10.00      A   
ATOM   2357  CG  ARG A 250      23.160 -17.094 -26.699  1.00 10.00      A   
ATOM   2358  CD  ARG A 250      23.208 -18.425 -25.976  1.00 10.00      A   
ATOM   2359  NE  ARG A 250      23.298 -19.546 -26.909  1.00 10.00      A   
ATOM   2360  HE  ARG A 250      22.465 -19.819 -27.367  1.00 10.00      A   
ATOM   2361  CZ  ARG A 250      24.426 -20.206 -27.168  1.00 10.00      A   
ATOM   2362  NH1 ARG A 250      25.557 -19.856 -26.564  1.00 10.00      A   
ATOM   2363 HH11 ARG A 250      26.443 -20.372 -26.764  1.00 10.00      A   
ATOM   2364 HH12 ARG A 250      25.572 -19.057 -25.879  1.00 10.00      A   
ATOM   2365  NH2 ARG A 250      24.421 -21.211 -28.038  1.00 10.00      A   
ATOM   2366 HH21 ARG A 250      23.538 -21.486 -28.523  1.00 10.00      A   
ATOM   2367 HH22 ARG A 250      25.302 -21.731 -28.238  1.00 10.00      A   
ATOM   2368  C   ARG A 250      20.493 -15.725 -29.111  1.00 10.00      A   
ATOM   2369  O   ARG A 250      19.493 -15.406 -28.460  1.00 10.00      A   
ATOM   2370  N   PRO A 251      20.423 -16.063 -30.406  1.00 10.00      A   
ATOM   2371  CA  PRO A 251      19.157 -16.100 -31.145  1.00 10.00      A   
ATOM   2372  CB  PRO A 251      19.583 -16.460 -32.578  1.00 10.00      A   
ATOM   2373  CG  PRO A 251      21.036 -16.133 -32.637  1.00 10.00      A   
ATOM   2374  CD  PRO A 251      21.567 -16.407 -31.262  1.00 10.00      A   
ATOM   2375  C   PRO A 251      18.226 -17.175 -30.591  1.00 10.00      A   
ATOM   2376  O   PRO A 251      17.010 -16.998 -30.552  1.00 10.00      A   
ATOM   2377  N   ASP A 252      18.812 -18.279 -30.140  1.00 10.00      A   
ATOM   2378  HN  ASP A 252      19.788 -18.346 -30.175  1.00 10.00      A   
ATOM   2379  CA  ASP A 252      18.044 -19.389 -29.590  1.00 10.00      A   
ATOM   2380  CB  ASP A 252      18.921 -20.631 -29.362  1.00 10.00      A   
ATOM   2381  CG  ASP A 252      19.892 -20.511 -28.201  1.00 10.00      A   
ATOM   2382  OD1 ASP A 252      19.608 -21.079 -27.124  1.00 10.00      A   
ATOM   2383  OD2 ASP A 252      20.949 -19.865 -28.366  1.00 10.00      A   
ATOM   2384  C   ASP A 252      17.301 -18.982 -28.323  1.00 10.00      A   
ATOM   2385  O   ASP A 252      16.119 -19.293 -28.160  1.00 10.00      A   
ATOM   2386  N   VAL A 253      17.986 -18.265 -27.443  1.00 10.00      A   
ATOM   2387  HN  VAL A 253      18.923 -18.045 -27.631  1.00 10.00      A   
ATOM   2388  CA  VAL A 253      17.380 -17.801 -26.200  1.00 10.00      A   
ATOM   2389  CB  VAL A 253      18.441 -17.233 -25.233  1.00 10.00      A   
ATOM   2390  CG1 VAL A 253      17.814 -16.855 -23.900  1.00 10.00      A   
ATOM   2391  CG2 VAL A 253      19.575 -18.221 -25.028  1.00 10.00      A   
ATOM   2392  C   VAL A 253      16.357 -16.714 -26.514  1.00 10.00      A   
ATOM   2393  O   VAL A 253      15.279 -16.656 -25.917  1.00 10.00      A   
ATOM   2394  N   TYR A 254      16.704 -15.870 -27.477  1.00 10.00      A   
ATOM   2395  HN  TYR A 254      17.573 -15.985 -27.917  1.00 10.00      A   
ATOM   2396  CA  TYR A 254      15.838 -14.781 -27.904  1.00 10.00      A   
ATOM   2397  CB  TYR A 254      16.533 -13.975 -29.002  1.00 10.00      A   
ATOM   2398  CG  TYR A 254      15.790 -12.732 -29.436  1.00 10.00      A   
ATOM   2399  CD1 TYR A 254      15.795 -11.587 -28.653  1.00 10.00      A   
ATOM   2400  CD2 TYR A 254      15.093 -12.697 -30.641  1.00 10.00      A   
ATOM   2401  CE1 TYR A 254      15.135 -10.444 -29.053  1.00 10.00      A   
ATOM   2402  CE2 TYR A 254      14.426 -11.559 -31.048  1.00 10.00      A   
ATOM   2403  CZ  TYR A 254      14.450 -10.435 -30.248  1.00 10.00      A   
ATOM   2404  OH  TYR A 254      13.802  -9.296 -30.650  1.00 10.00      A   
ATOM   2405  HH  TYR A 254      14.454  -8.593 -30.775  1.00 10.00      A   
ATOM   2406  C   TYR A 254      14.509 -15.324 -28.416  1.00 10.00      A   
ATOM   2407  O   TYR A 254      13.442 -14.918 -27.955  1.00 10.00      A   
ATOM   2408  N   SER A 255      14.587 -16.268 -29.350  1.00 10.00      A   
ATOM   2409  HN  SER A 255      15.475 -16.558 -29.664  1.00 10.00      A   
ATOM   2410  CA  SER A 255      13.401 -16.880 -29.936  1.00 10.00      A   
ATOM   2411  CB  SER A 255      13.817 -17.899 -30.998  1.00 10.00      A   
ATOM   2412  OG  SER A 255      12.867 -17.976 -32.046  1.00 10.00      A   
ATOM   2413  HG  SER A 255      12.762 -18.900 -32.310  1.00 10.00      A   
ATOM   2414  C   SER A 255      12.550 -17.559 -28.868  1.00 10.00      A   
ATOM   2415  O   SER A 255      11.319 -17.561 -28.952  1.00 10.00      A   
ATOM   2416  N   GLY A 256      13.211 -18.126 -27.864  1.00 10.00      A   
ATOM   2417  HN  GLY A 256      14.192 -18.091 -27.853  1.00 10.00      A   
ATOM   2418  CA  GLY A 256      12.504 -18.796 -26.791  1.00 10.00      A   
ATOM   2419  C   GLY A 256      11.634 -17.840 -25.999  1.00 10.00      A   
ATOM   2420  O   GLY A 256      10.476 -18.140 -25.705  1.00 10.00      A   
ATOM   2421  N   LEU A 257      12.192 -16.684 -25.669  1.00 10.00      A   
ATOM   2422  HN  LEU A 257      13.119 -16.506 -25.941  1.00 10.00      A   
ATOM   2423  CA  LEU A 257      11.472 -15.673 -24.908  1.00 10.00      A   
ATOM   2424  CB  LEU A 257      12.415 -14.545 -24.486  1.00 10.00      A   
ATOM   2425  CG  LEU A 257      13.632 -14.958 -23.660  1.00 10.00      A   
ATOM   2426  CD1 LEU A 257      14.572 -13.776 -23.497  1.00 10.00      A   
ATOM   2427  CD2 LEU A 257      13.204 -15.501 -22.304  1.00 10.00      A   
ATOM   2428  C   LEU A 257      10.317 -15.103 -25.720  1.00 10.00      A   
ATOM   2429  O   LEU A 257       9.199 -14.981 -25.218  1.00 10.00      A   
ATOM   2430  N   SER A 258      10.597 -14.778 -26.978  1.00 10.00      A   
ATOM   2431  HN  SER A 258      11.515 -14.905 -27.313  1.00 10.00      A   
ATOM   2432  CA  SER A 258       9.598 -14.213 -27.874  1.00 10.00      A   
ATOM   2433  CB  SER A 258      10.206 -13.986 -29.253  1.00 10.00      A   
ATOM   2434  OG  SER A 258      11.384 -13.208 -29.153  1.00 10.00      A   
ATOM   2435  HG  SER A 258      11.625 -12.886 -30.025  1.00 10.00      A   
ATOM   2436  C   SER A 258       8.351 -15.087 -27.978  1.00 10.00      A   
ATOM   2437  O   SER A 258       7.234 -14.599 -27.806  1.00 10.00      A   
ATOM   2438  N   VAL A 259       8.545 -16.377 -28.236  1.00 10.00      A   
ATOM   2439  HN  VAL A 259       9.463 -16.713 -28.346  1.00 10.00      A   
ATOM   2440  CA  VAL A 259       7.425 -17.310 -28.372  1.00 10.00      A   
ATOM   2441  CB  VAL A 259       7.889 -18.702 -28.851  1.00 10.00      A   
ATOM   2442  CG1 VAL A 259       6.712 -19.662 -28.981  1.00 10.00      A   
ATOM   2443  CG2 VAL A 259       8.610 -18.579 -30.181  1.00 10.00      A   
ATOM   2444  C   VAL A 259       6.632 -17.438 -27.072  1.00 10.00      A   
ATOM   2445  O   VAL A 259       5.407 -17.565 -27.091  1.00 10.00      A   
ATOM   2446  N   ALA A 260       7.330 -17.394 -25.948  1.00 10.00      A   
ATOM   2447  HN  ALA A 260       8.303 -17.286 -25.991  1.00 10.00      A   
ATOM   2448  CA  ALA A 260       6.683 -17.494 -24.649  1.00 10.00      A   
ATOM   2449  CB  ALA A 260       7.721 -17.720 -23.561  1.00 10.00      A   
ATOM   2450  C   ALA A 260       5.860 -16.238 -24.368  1.00 10.00      A   
ATOM   2451  O   ALA A 260       4.720 -16.317 -23.912  1.00 10.00      A   
ATOM   2452  N   LEU A 261       6.448 -15.085 -24.670  1.00 10.00      A   
ATOM   2453  HN  LEU A 261       7.362 -15.097 -25.033  1.00 10.00      A   
ATOM   2454  CA  LEU A 261       5.791 -13.801 -24.460  1.00 10.00      A   
ATOM   2455  CB  LEU A 261       6.783 -12.654 -24.656  1.00 10.00      A   
ATOM   2456  CG  LEU A 261       7.684 -12.341 -23.458  1.00 10.00      A   
ATOM   2457  CD1 LEU A 261       9.013 -11.759 -23.916  1.00 10.00      A   
ATOM   2458  CD2 LEU A 261       6.981 -11.391 -22.503  1.00 10.00      A   
ATOM   2459  C   LEU A 261       4.572 -13.625 -25.364  1.00 10.00      A   
ATOM   2460  O   LEU A 261       3.531 -13.137 -24.925  1.00 10.00      A   
ATOM   2461  N   SER A 262       4.696 -14.038 -26.620  1.00 10.00      A   
ATOM   2462  HN  SER A 262       5.548 -14.422 -26.920  1.00 10.00      A   
ATOM   2463  CA  SER A 262       3.592 -13.923 -27.567  1.00 10.00      A   
ATOM   2464  CB  SER A 262       4.088 -14.089 -29.008  1.00 10.00      A   
ATOM   2465  OG  SER A 262       5.038 -15.139 -29.112  1.00 10.00      A   
ATOM   2466  HG  SER A 262       5.910 -14.815 -28.835  1.00 10.00      A   
ATOM   2467  C   SER A 262       2.484 -14.931 -27.251  1.00 10.00      A   
ATOM   2468  O   SER A 262       1.388 -14.868 -27.813  1.00 10.00      A   
ATOM   2469  N   GLY A 263       2.779 -15.862 -26.352  1.00 10.00      A   
ATOM   2470  HN  GLY A 263       3.668 -15.872 -25.945  1.00 10.00      A   
ATOM   2471  CA  GLY A 263       1.804 -16.858 -25.968  1.00 10.00      A   
ATOM   2472  C   GLY A 263       0.839 -16.308 -24.941  1.00 10.00      A   
ATOM   2473  O   GLY A 263      -0.298 -16.766 -24.837  1.00 10.00      A   
ATOM   2474  N   CYS A 264       1.294 -15.315 -24.193  1.00 10.00      A   
ATOM   2475  HN  CYS A 264       2.206 -14.987 -24.337  1.00 10.00      A   
ATOM   2476  CA  CYS A 264       0.476 -14.693 -23.171  1.00 10.00      A   
ATOM   2477  CB  CYS A 264       1.337 -14.328 -21.962  1.00 10.00      A   
ATOM   2478  SG  CYS A 264       2.422 -15.657 -21.390  1.00 10.00      A   
ATOM   2479  HG  CYS A 264       3.144 -16.078 -22.420  1.00 10.00      A   
ATOM   2480  C   CYS A 264      -0.217 -13.453 -23.730  1.00 10.00      A   
ATOM   2481  O   CYS A 264       0.384 -12.382 -23.849  1.00 10.00      A   
ATOM   2482  N   LYS A 265      -1.488 -13.609 -24.081  1.00 10.00      A   
ATOM   2483  HN  LYS A 265      -1.914 -14.488 -23.964  1.00 10.00      A   
ATOM   2484  CA  LYS A 265      -2.270 -12.511 -24.637  1.00 10.00      A   
ATOM   2485  CB  LYS A 265      -3.315 -13.035 -25.630  1.00 10.00      A   
ATOM   2486  CG  LYS A 265      -2.787 -13.285 -27.035  1.00 10.00      A   
ATOM   2487  CD  LYS A 265      -2.053 -14.612 -27.136  1.00 10.00      A   
ATOM   2488  CE  LYS A 265      -1.805 -14.990 -28.588  1.00 10.00      A   
ATOM   2489  NZ  LYS A 265      -0.998 -16.229 -28.705  1.00 10.00      A   
ATOM   2490  HZ1 LYS A 265      -0.991 -16.568 -29.690  1.00 10.00      A   
ATOM   2491  HZ2 LYS A 265      -1.398 -16.974 -28.098  1.00 10.00      A   
ATOM   2492  HZ3 LYS A 265      -0.017 -16.042 -28.409  1.00 10.00      A   
ATOM   2493  C   LYS A 265      -2.953 -11.700 -23.540  1.00 10.00      A   
ATOM   2494  O   LYS A 265      -3.472 -10.616 -23.793  1.00 10.00      A   
ATOM   2495  N   GLU A 266      -2.933 -12.214 -22.317  1.00 10.00      A   
ATOM   2496  HN  GLU A 266      -2.488 -13.071 -22.164  1.00 10.00      A   
ATOM   2497  CA  GLU A 266      -3.574 -11.528 -21.198  1.00 10.00      A   
ATOM   2498  CB  GLU A 266      -4.082 -12.526 -20.156  1.00 10.00      A   
ATOM   2499  CG  GLU A 266      -4.972 -13.621 -20.722  1.00 10.00      A   
ATOM   2500  CD  GLU A 266      -5.932 -13.113 -21.781  1.00 10.00      A   
ATOM   2501  OE1 GLU A 266      -5.776 -13.496 -22.962  1.00 10.00      A   
ATOM   2502  OE2 GLU A 266      -6.840 -12.324 -21.442  1.00 10.00      A   
ATOM   2503  C   GLU A 266      -2.653 -10.503 -20.545  1.00 10.00      A   
ATOM   2504  O   GLU A 266      -3.066  -9.783 -19.638  1.00 10.00      A   
ATOM   2505  N   LEU A 267      -1.417 -10.431 -21.021  1.00 10.00      A   
ATOM   2506  HN  LEU A 267      -1.152 -11.021 -21.752  1.00 10.00      A   
ATOM   2507  CA  LEU A 267      -0.443  -9.493 -20.479  1.00 10.00      A   
ATOM   2508  CB  LEU A 267       0.917  -9.669 -21.159  1.00 10.00      A   
ATOM   2509  CG  LEU A 267       1.663 -10.971 -20.853  1.00 10.00      A   
ATOM   2510  CD1 LEU A 267       2.961 -11.045 -21.643  1.00 10.00      A   
ATOM   2511  CD2 LEU A 267       1.936 -11.097 -19.362  1.00 10.00      A   
ATOM   2512  C   LEU A 267      -0.924  -8.052 -20.620  1.00 10.00      A   
ATOM   2513  O   LEU A 267      -1.233  -7.596 -21.722  1.00 10.00      A   
ATOM   2514  N   ARG A 268      -1.012  -7.356 -19.492  1.00 10.00      A   
ATOM   2515  HN  ARG A 268      -0.781  -7.798 -18.643  1.00 10.00      A   
ATOM   2516  CA  ARG A 268      -1.454  -5.966 -19.469  1.00 10.00      A   
ATOM   2517  CB  ARG A 268      -2.799  -5.837 -18.746  1.00 10.00      A   
ATOM   2518  CG  ARG A 268      -3.956  -6.551 -19.427  1.00 10.00      A   
ATOM   2519  CD  ARG A 268      -4.168  -6.040 -20.843  1.00 10.00      A   
ATOM   2520  NE  ARG A 268      -5.309  -6.686 -21.487  1.00 10.00      A   
ATOM   2521  HE  ARG A 268      -6.198  -6.295 -21.325  1.00 10.00      A   
ATOM   2522  CZ  ARG A 268      -5.213  -7.753 -22.278  1.00 10.00      A   
ATOM   2523  NH1 ARG A 268      -4.023  -8.286 -22.532  1.00 10.00      A   
ATOM   2524 HH11 ARG A 268      -3.161  -7.869 -22.113  1.00 10.00      A   
ATOM   2525 HH12 ARG A 268      -3.945  -9.129 -23.150  1.00 10.00      A   
ATOM   2526  NH2 ARG A 268      -6.307  -8.288 -22.812  1.00 10.00      A   
ATOM   2527 HH21 ARG A 268      -6.237  -9.126 -23.432  1.00 10.00      A   
ATOM   2528 HH22 ARG A 268      -7.246  -7.871 -22.612  1.00 10.00      A   
ATOM   2529  C   ARG A 268      -0.421  -5.084 -18.774  1.00 10.00      A   
ATOM   2530  O   ARG A 268      -0.344  -3.883 -19.029  1.00 10.00      A   
ATOM   2531  N   CYS A 269       0.373  -5.689 -17.901  1.00 10.00      A   
ATOM   2532  HN  CYS A 269       0.275  -6.651 -17.751  1.00 10.00      A   
ATOM   2533  CA  CYS A 269       1.390  -4.964 -17.159  1.00 10.00      A   
ATOM   2534  CB  CYS A 269       0.924  -4.740 -15.715  1.00 10.00      A   
ATOM   2535  SG  CYS A 269       2.095  -3.852 -14.659  1.00 10.00      A   
ATOM   2536  HG  CYS A 269       2.092  -4.433 -13.464  1.00 10.00      A   
ATOM   2537  C   CYS A 269       2.717  -5.713 -17.180  1.00 10.00      A   
ATOM   2538  O   CYS A 269       2.757  -6.931 -17.009  1.00 10.00      A   
ATOM   2539  N   LEU A 270       3.795  -4.984 -17.415  1.00 10.00      A   
ATOM   2540  HN  LEU A 270       3.695  -4.016 -17.571  1.00 10.00      A   
ATOM   2541  CA  LEU A 270       5.127  -5.570 -17.448  1.00 10.00      A   
ATOM   2542  CB  LEU A 270       5.663  -5.601 -18.879  1.00 10.00      A   
ATOM   2543  CG  LEU A 270       5.965  -6.985 -19.462  1.00 10.00      A   
ATOM   2544  CD1 LEU A 270       6.163  -6.899 -20.967  1.00 10.00      A   
ATOM   2545  CD2 LEU A 270       7.192  -7.593 -18.801  1.00 10.00      A   
ATOM   2546  C   LEU A 270       6.063  -4.769 -16.558  1.00 10.00      A   
ATOM   2547  O   LEU A 270       6.066  -3.540 -16.605  1.00 10.00      A   
ATOM   2548  N   SER A 271       6.841  -5.463 -15.739  1.00 10.00      A   
ATOM   2549  HN  SER A 271       6.790  -6.447 -15.751  1.00 10.00      A   
ATOM   2550  CA  SER A 271       7.775  -4.813 -14.826  1.00 10.00      A   
ATOM   2551  CB  SER A 271       7.116  -4.628 -13.453  1.00 10.00      A   
ATOM   2552  OG  SER A 271       5.865  -3.974 -13.577  1.00 10.00      A   
ATOM   2553  HG  SER A 271       5.674  -3.832 -14.510  1.00 10.00      A   
ATOM   2554  C   SER A 271       9.058  -5.628 -14.678  1.00 10.00      A   
ATOM   2555  O   SER A 271       9.153  -6.754 -15.179  1.00 10.00      A   
ATOM   2556  N   GLY A 272      10.043  -5.051 -14.004  1.00 10.00      A   
ATOM   2557  HN  GLY A 272       9.926  -4.133 -13.672  1.00 10.00      A   
ATOM   2558  CA  GLY A 272      11.300  -5.738 -13.784  1.00 10.00      A   
ATOM   2559  C   GLY A 272      12.401  -5.214 -14.681  1.00 10.00      A   
ATOM   2560  O   GLY A 272      12.798  -4.053 -14.566  1.00 10.00      A   
ATOM   2561  N   PHE A 273      12.887  -6.074 -15.575  1.00 10.00      A   
ATOM   2562  HN  PHE A 273      12.518  -6.984 -15.604  1.00 10.00      A   
ATOM   2563  CA  PHE A 273      13.943  -5.715 -16.518  1.00 10.00      A   
ATOM   2564  CB  PHE A 273      13.490  -4.605 -17.471  1.00 10.00      A   
ATOM   2565  CG  PHE A 273      12.484  -5.053 -18.492  1.00 10.00      A   
ATOM   2566  CD1 PHE A 273      11.136  -5.116 -18.181  1.00 10.00      A   
ATOM   2567  CD2 PHE A 273      12.887  -5.408 -19.767  1.00 10.00      A   
ATOM   2568  CE1 PHE A 273      10.211  -5.526 -19.121  1.00 10.00      A   
ATOM   2569  CE2 PHE A 273      11.968  -5.819 -20.713  1.00 10.00      A   
ATOM   2570  CZ  PHE A 273      10.626  -5.879 -20.390  1.00 10.00      A   
ATOM   2571  C   PHE A 273      15.248  -5.341 -15.819  1.00 10.00      A   
ATOM   2572  O   PHE A 273      15.913  -4.376 -16.198  1.00 10.00      A   
ATOM   2573  N   TRP A 274      15.619  -6.112 -14.805  1.00 10.00      A   
ATOM   2574  HN  TRP A 274      15.052  -6.870 -14.542  1.00 10.00      A   
ATOM   2575  CA  TRP A 274      16.860  -5.860 -14.085  1.00 10.00      A   
ATOM   2576  CB  TRP A 274      16.930  -6.700 -12.810  1.00 10.00      A   
ATOM   2577  CG  TRP A 274      16.381  -6.017 -11.598  1.00 10.00      A   
ATOM   2578  CD1 TRP A 274      17.004  -5.071 -10.837  1.00 10.00      A   
ATOM   2579  CD2 TRP A 274      15.098  -6.231 -10.998  1.00 10.00      A   
ATOM   2580  NE1 TRP A 274      16.195  -4.688  -9.798  1.00 10.00      A   
ATOM   2581  HE1 TRP A 274      16.422  -4.022  -9.113  1.00 10.00      A   
ATOM   2582  CE2 TRP A 274      15.014  -5.384  -9.877  1.00 10.00      A   
ATOM   2583  CE3 TRP A 274      14.012  -7.058 -11.303  1.00 10.00      A   
ATOM   2584  CZ2 TRP A 274      13.889  -5.341  -9.058  1.00 10.00      A   
ATOM   2585  CZ3 TRP A 274      12.897  -7.013 -10.491  1.00 10.00      A   
ATOM   2586  CH2 TRP A 274      12.842  -6.161  -9.383  1.00 10.00      A   
ATOM   2587  C   TRP A 274      18.040  -6.193 -14.986  1.00 10.00      A   
ATOM   2588  O   TRP A 274      18.116  -7.299 -15.527  1.00 10.00      A   
ATOM   2589  N   ASP A 275      18.943  -5.227 -15.154  1.00 10.00      A   
ATOM   2590  HN  ASP A 275      18.816  -4.375 -14.684  1.00 10.00      A   
ATOM   2591  CA  ASP A 275      20.119  -5.397 -16.015  1.00 10.00      A   
ATOM   2592  CB  ASP A 275      21.020  -6.547 -15.532  1.00 10.00      A   
ATOM   2593  CG  ASP A 275      21.846  -6.224 -14.302  1.00 10.00      A   
ATOM   2594  OD1 ASP A 275      22.891  -5.550 -14.433  1.00 10.00      A   
ATOM   2595  OD2 ASP A 275      21.473  -6.666 -13.196  1.00 10.00      A   
ATOM   2596  C   ASP A 275      19.668  -5.656 -17.452  1.00 10.00      A   
ATOM   2597  O   ASP A 275      20.300  -6.415 -18.189  1.00 10.00      A   
ATOM   2598  N   ALA A 276      18.556  -5.019 -17.824  1.00 10.00      A   
ATOM   2599  HN  ALA A 276      18.107  -4.437 -17.173  1.00 10.00      A   
ATOM   2600  CA  ALA A 276      17.969  -5.164 -19.152  1.00 10.00      A   
ATOM   2601  CB  ALA A 276      16.764  -4.253 -19.300  1.00 10.00      A   
ATOM   2602  C   ALA A 276      18.964  -4.898 -20.271  1.00 10.00      A   
ATOM   2603  O   ALA A 276      19.617  -3.853 -20.309  1.00 10.00      A   
ATOM   2604  N   VAL A 277      19.065  -5.852 -21.178  1.00 10.00      A   
ATOM   2605  HN  VAL A 277      18.509  -6.654 -21.082  1.00 10.00      A   
ATOM   2606  CA  VAL A 277      19.957  -5.743 -22.321  1.00 10.00      A   
ATOM   2607  CB  VAL A 277      20.695  -7.076 -22.589  1.00 10.00      A   
ATOM   2608  CG1 VAL A 277      21.545  -6.987 -23.848  1.00 10.00      A   
ATOM   2609  CG2 VAL A 277      21.557  -7.455 -21.392  1.00 10.00      A   
ATOM   2610  C   VAL A 277      19.145  -5.336 -23.553  1.00 10.00      A   
ATOM   2611  O   VAL A 277      18.165  -6.000 -23.898  1.00 10.00      A   
ATOM   2612  N   PRO A 278      19.537  -4.230 -24.219  1.00 10.00      A   
ATOM   2613  CA  PRO A 278      18.842  -3.706 -25.408  1.00 10.00      A   
ATOM   2614  CB  PRO A 278      19.808  -2.649 -25.942  1.00 10.00      A   
ATOM   2615  CG  PRO A 278      20.551  -2.188 -24.737  1.00 10.00      A   
ATOM   2616  CD  PRO A 278      20.697  -3.392 -23.854  1.00 10.00      A   
ATOM   2617  C   PRO A 278      18.563  -4.765 -26.476  1.00 10.00      A   
ATOM   2618  O   PRO A 278      17.511  -4.753 -27.110  1.00 10.00      A   
ATOM   2619  N   ALA A 279      19.498  -5.689 -26.656  1.00 10.00      A   
ATOM   2620  HN  ALA A 279      20.314  -5.653 -26.111  1.00 10.00      A   
ATOM   2621  CA  ALA A 279      19.354  -6.748 -27.653  1.00 10.00      A   
ATOM   2622  CB  ALA A 279      20.649  -7.537 -27.773  1.00 10.00      A   
ATOM   2623  C   ALA A 279      18.178  -7.680 -27.348  1.00 10.00      A   
ATOM   2624  O   ALA A 279      17.642  -8.329 -28.246  1.00 10.00      A   
ATOM   2625  N   TYR A 280      17.775  -7.734 -26.084  1.00 10.00      A   
ATOM   2626  HN  TYR A 280      18.229  -7.178 -25.414  1.00 10.00      A   
ATOM   2627  CA  TYR A 280      16.671  -8.593 -25.666  1.00 10.00      A   
ATOM   2628  CB  TYR A 280      17.072  -9.458 -24.472  1.00 10.00      A   
ATOM   2629  CG  TYR A 280      17.800 -10.719 -24.870  1.00 10.00      A   
ATOM   2630  CD1 TYR A 280      19.179 -10.736 -25.021  1.00 10.00      A   
ATOM   2631  CD2 TYR A 280      17.101 -11.893 -25.108  1.00 10.00      A   
ATOM   2632  CE1 TYR A 280      19.839 -11.891 -25.399  1.00 10.00      A   
ATOM   2633  CE2 TYR A 280      17.751 -13.051 -25.480  1.00 10.00      A   
ATOM   2634  CZ  TYR A 280      19.119 -13.044 -25.625  1.00 10.00      A   
ATOM   2635  OH  TYR A 280      19.769 -14.194 -26.008  1.00 10.00      A   
ATOM   2636  HH  TYR A 280      19.278 -14.622 -26.718  1.00 10.00      A   
ATOM   2637  C   TYR A 280      15.415  -7.790 -25.357  1.00 10.00      A   
ATOM   2638  O   TYR A 280      14.399  -8.344 -24.939  1.00 10.00      A   
ATOM   2639  N   LEU A 281      15.483  -6.486 -25.580  1.00 10.00      A   
ATOM   2640  HN  LEU A 281      16.320  -6.103 -25.922  1.00 10.00      A   
ATOM   2641  CA  LEU A 281      14.345  -5.604 -25.337  1.00 10.00      A   
ATOM   2642  CB  LEU A 281      14.752  -4.130 -25.410  1.00 10.00      A   
ATOM   2643  CG  LEU A 281      15.365  -3.525 -24.147  1.00 10.00      A   
ATOM   2644  CD1 LEU A 281      15.785  -2.084 -24.395  1.00 10.00      A   
ATOM   2645  CD2 LEU A 281      14.384  -3.601 -22.985  1.00 10.00      A   
ATOM   2646  C   LEU A 281      13.169  -5.887 -26.284  1.00 10.00      A   
ATOM   2647  O   LEU A 281      12.030  -6.014 -25.827  1.00 10.00      A   
ATOM   2648  N   PRO A 282      13.415  -6.013 -27.612  1.00 10.00      A   
ATOM   2649  CA  PRO A 282      12.348  -6.273 -28.596  1.00 10.00      A   
ATOM   2650  CB  PRO A 282      13.070  -6.219 -29.950  1.00 10.00      A   
ATOM   2651  CG  PRO A 282      14.345  -5.500 -29.675  1.00 10.00      A   
ATOM   2652  CD  PRO A 282      14.725  -5.885 -28.279  1.00 10.00      A   
ATOM   2653  C   PRO A 282      11.649  -7.628 -28.424  1.00 10.00      A   
ATOM   2654  O   PRO A 282      10.804  -7.996 -29.238  1.00 10.00      A   
ATOM   2655  N   ALA A 283      11.994  -8.365 -27.373  1.00 10.00      A   
ATOM   2656  HN  ALA A 283      12.681  -8.031 -26.757  1.00 10.00      A   
ATOM   2657  CA  ALA A 283      11.373  -9.659 -27.115  1.00 10.00      A   
ATOM   2658  CB  ALA A 283      12.098 -10.383 -25.993  1.00 10.00      A   
ATOM   2659  C   ALA A 283       9.902  -9.473 -26.761  1.00 10.00      A   
ATOM   2660  O   ALA A 283       9.084 -10.369 -26.955  1.00 10.00      A   
ATOM   2661  N   VAL A 284       9.572  -8.290 -26.252  1.00 10.00      A   
ATOM   2662  HN  VAL A 284      10.273  -7.616 -26.123  1.00 10.00      A   
ATOM   2663  CA  VAL A 284       8.199  -7.966 -25.871  1.00 10.00      A   
ATOM   2664  CB  VAL A 284       8.148  -7.204 -24.529  1.00 10.00      A   
ATOM   2665  CG1 VAL A 284       8.706  -8.059 -23.402  1.00 10.00      A   
ATOM   2666  CG2 VAL A 284       8.906  -5.887 -24.629  1.00 10.00      A   
ATOM   2667  C   VAL A 284       7.513  -7.124 -26.947  1.00 10.00      A   
ATOM   2668  O   VAL A 284       6.499  -6.471 -26.686  1.00 10.00      A   
ATOM   2669  N   TYR A 285       8.058  -7.170 -28.162  1.00 10.00      A   
ATOM   2670  HN  TYR A 285       8.849  -7.734 -28.305  1.00 10.00      A   
ATOM   2671  CA  TYR A 285       7.523  -6.408 -29.289  1.00 10.00      A   
ATOM   2672  CB  TYR A 285       8.384  -6.627 -30.542  1.00 10.00      A   
ATOM   2673  CG  TYR A 285       9.296  -5.467 -30.896  1.00 10.00      A   
ATOM   2674  CD1 TYR A 285       9.595  -4.477 -29.969  1.00 10.00      A   
ATOM   2675  CD2 TYR A 285       9.852  -5.362 -32.166  1.00 10.00      A   
ATOM   2676  CE1 TYR A 285      10.419  -3.416 -30.295  1.00 10.00      A   
ATOM   2677  CE2 TYR A 285      10.679  -4.306 -32.499  1.00 10.00      A   
ATOM   2678  CZ  TYR A 285      10.958  -3.336 -31.560  1.00 10.00      A   
ATOM   2679  OH  TYR A 285      11.779  -2.278 -31.889  1.00 10.00      A   
ATOM   2680  HH  TYR A 285      11.388  -1.782 -32.623  1.00 10.00      A   
ATOM   2681  C   TYR A 285       6.067  -6.760 -29.584  1.00 10.00      A   
ATOM   2682  O   TYR A 285       5.279  -5.898 -29.971  1.00 10.00      A   
ATOM   2683  N   SER A 286       5.708  -8.017 -29.384  1.00 10.00      A   
ATOM   2684  HN  SER A 286       6.372  -8.664 -29.062  1.00 10.00      A   
ATOM   2685  CA  SER A 286       4.347  -8.464 -29.645  1.00 10.00      A   
ATOM   2686  CB  SER A 286       4.368  -9.907 -30.160  1.00 10.00      A   
ATOM   2687  OG  SER A 286       5.493 -10.129 -30.999  1.00 10.00      A   
ATOM   2688  HG  SER A 286       6.165 -10.617 -30.508  1.00 10.00      A   
ATOM   2689  C   SER A 286       3.469  -8.355 -28.395  1.00 10.00      A   
ATOM   2690  O   SER A 286       2.369  -8.904 -28.347  1.00 10.00      A   
ATOM   2691  N   VAL A 287       3.951  -7.634 -27.388  1.00 10.00      A   
ATOM   2692  HN  VAL A 287       4.827  -7.201 -27.481  1.00 10.00      A   
ATOM   2693  CA  VAL A 287       3.203  -7.481 -26.143  1.00 10.00      A   
ATOM   2694  CB  VAL A 287       3.992  -8.034 -24.931  1.00 10.00      A   
ATOM   2695  CG1 VAL A 287       3.108  -8.088 -23.695  1.00 10.00      A   
ATOM   2696  CG2 VAL A 287       4.576  -9.408 -25.233  1.00 10.00      A   
ATOM   2697  C   VAL A 287       2.821  -6.020 -25.875  1.00 10.00      A   
ATOM   2698  O   VAL A 287       1.741  -5.741 -25.351  1.00 10.00      A   
ATOM   2699  N   CYS A 288       3.695  -5.094 -26.266  1.00 10.00      A   
ATOM   2700  HN  CYS A 288       4.525  -5.380 -26.710  1.00 10.00      A   
ATOM   2701  CA  CYS A 288       3.469  -3.659 -26.044  1.00 10.00      A   
ATOM   2702  CB  CYS A 288       4.669  -2.844 -26.528  1.00 10.00      A   
ATOM   2703  SG  CYS A 288       5.544  -3.566 -27.938  1.00 10.00      A   
ATOM   2704  HG  CYS A 288       4.651  -4.140 -28.731  1.00 10.00      A   
ATOM   2705  C   CYS A 288       2.173  -3.136 -26.667  1.00 10.00      A   
ATOM   2706  O   CYS A 288       1.670  -2.085 -26.273  1.00 10.00      A   
ATOM   2707  N   SER A 289       1.625  -3.875 -27.621  1.00 10.00      A   
ATOM   2708  HN  SER A 289       2.060  -4.712 -27.886  1.00 10.00      A   
ATOM   2709  CA  SER A 289       0.400  -3.477 -28.298  1.00 10.00      A   
ATOM   2710  CB  SER A 289       0.208  -4.338 -29.548  1.00 10.00      A   
ATOM   2711  OG  SER A 289       1.437  -4.937 -29.937  1.00 10.00      A   
ATOM   2712  HG  SER A 289       1.870  -4.381 -30.599  1.00 10.00      A   
ATOM   2713  C   SER A 289      -0.827  -3.588 -27.385  1.00 10.00      A   
ATOM   2714  O   SER A 289      -1.911  -3.114 -27.729  1.00 10.00      A   
ATOM   2715  N   ARG A 290      -0.657  -4.215 -26.226  1.00 10.00      A   
ATOM   2716  HN  ARG A 290       0.228  -4.576 -26.000  1.00 10.00      A   
ATOM   2717  CA  ARG A 290      -1.757  -4.381 -25.284  1.00 10.00      A   
ATOM   2718  CB  ARG A 290      -2.352  -5.790 -25.396  1.00 10.00      A   
ATOM   2719  CG  ARG A 290      -1.352  -6.907 -25.144  1.00 10.00      A   
ATOM   2720  CD  ARG A 290      -1.884  -8.248 -25.617  1.00 10.00      A   
ATOM   2721  NE  ARG A 290      -0.871  -9.298 -25.507  1.00 10.00      A   
ATOM   2722  HE  ARG A 290      -0.525  -9.495 -24.609  1.00 10.00      A   
ATOM   2723  CZ  ARG A 290      -0.411  -9.998 -26.543  1.00 10.00      A   
ATOM   2724  NH1 ARG A 290      -0.874  -9.763 -27.765  1.00 10.00      A   
ATOM   2725 HH11 ARG A 290      -0.512 -10.311 -28.574  1.00 10.00      A   
ATOM   2726 HH12 ARG A 290      -1.607  -9.034 -27.919  1.00 10.00      A   
ATOM   2727  NH2 ARG A 290       0.500 -10.949 -26.365  1.00 10.00      A   
ATOM   2728 HH21 ARG A 290       0.857 -11.490 -27.184  1.00 10.00      A   
ATOM   2729 HH22 ARG A 290       0.861 -11.165 -25.405  1.00 10.00      A   
ATOM   2730  C   ARG A 290      -1.318  -4.098 -23.852  1.00 10.00      A   
ATOM   2731  O   ARG A 290      -2.015  -4.457 -22.901  1.00 10.00      A   
ATOM   2732  N   LEU A 291      -0.170  -3.443 -23.703  1.00 10.00      A   
ATOM   2733  HN  LEU A 291       0.329  -3.161 -24.498  1.00 10.00      A   
ATOM   2734  CA  LEU A 291       0.358  -3.121 -22.383  1.00 10.00      A   
ATOM   2735  CB  LEU A 291       1.886  -3.184 -22.370  1.00 10.00      A   
ATOM   2736  CG  LEU A 291       2.505  -4.581 -22.393  1.00 10.00      A   
ATOM   2737  CD1 LEU A 291       4.020  -4.490 -22.471  1.00 10.00      A   
ATOM   2738  CD2 LEU A 291       2.081  -5.378 -21.171  1.00 10.00      A   
ATOM   2739  C   LEU A 291      -0.112  -1.753 -21.914  1.00 10.00      A   
ATOM   2740  O   LEU A 291       0.187  -0.732 -22.537  1.00 10.00      A   
ATOM   2741  N   THR A 292      -0.850  -1.745 -20.816  1.00 10.00      A   
ATOM   2742  HN  THR A 292      -1.063  -2.597 -20.377  1.00 10.00      A   
ATOM   2743  CA  THR A 292      -1.367  -0.516 -20.244  1.00 10.00      A   
ATOM   2744  CB  THR A 292      -2.705  -0.773 -19.525  1.00 10.00      A   
ATOM   2745  OG1 THR A 292      -3.099  -2.138 -19.719  1.00 10.00      A   
ATOM   2746  HG1 THR A 292      -3.539  -2.454 -18.920  1.00 10.00      A   
ATOM   2747  CG2 THR A 292      -3.787   0.138 -20.076  1.00 10.00      A   
ATOM   2748  C   THR A 292      -0.370   0.082 -19.252  1.00 10.00      A   
ATOM   2749  O   THR A 292      -0.213   1.303 -19.165  1.00 10.00      A   
ATOM   2750  N   THR A 293       0.300  -0.785 -18.507  1.00 10.00      A   
ATOM   2751  HN  THR A 293       0.126  -1.743 -18.620  1.00 10.00      A   
ATOM   2752  CA  THR A 293       1.285  -0.353 -17.524  1.00 10.00      A   
ATOM   2753  CB  THR A 293       0.874  -0.789 -16.102  1.00 10.00      A   
ATOM   2754  OG1 THR A 293      -0.489  -0.406 -15.856  1.00 10.00      A   
ATOM   2755  HG1 THR A 293      -0.763  -0.741 -14.993  1.00 10.00      A   
ATOM   2756  CG2 THR A 293       1.778  -0.147 -15.060  1.00 10.00      A   
ATOM   2757  C   THR A 293       2.659  -0.934 -17.852  1.00 10.00      A   
ATOM   2758  O   THR A 293       2.811  -2.149 -18.008  1.00 10.00      A   
ATOM   2759  N   LEU A 294       3.657  -0.067 -17.961  1.00 10.00      A   
ATOM   2760  HN  LEU A 294       3.479   0.893 -17.833  1.00 10.00      A   
ATOM   2761  CA  LEU A 294       5.009  -0.502 -18.269  1.00 10.00      A   
ATOM   2762  CB  LEU A 294       5.399  -0.046 -19.679  1.00 10.00      A   
ATOM   2763  CG  LEU A 294       6.777  -0.484 -20.171  1.00 10.00      A   
ATOM   2764  CD1 LEU A 294       6.864  -2.000 -20.248  1.00 10.00      A   
ATOM   2765  CD2 LEU A 294       7.078   0.144 -21.521  1.00 10.00      A   
ATOM   2766  C   LEU A 294       6.002   0.045 -17.248  1.00 10.00      A   
ATOM   2767  O   LEU A 294       6.107   1.258 -17.057  1.00 10.00      A   
ATOM   2768  N   ASN A 295       6.723  -0.854 -16.596  1.00 10.00      A   
ATOM   2769  HN  ASN A 295       6.594  -1.810 -16.797  1.00 10.00      A   
ATOM   2770  CA  ASN A 295       7.711  -0.473 -15.597  1.00 10.00      A   
ATOM   2771  CB  ASN A 295       7.438  -1.188 -14.266  1.00 10.00      A   
ATOM   2772  CG  ASN A 295       8.532  -0.992 -13.236  1.00 10.00      A   
ATOM   2773  OD1 ASN A 295       9.455  -1.795 -13.135  1.00 10.00      A   
ATOM   2774  ND2 ASN A 295       8.431   0.076 -12.462  1.00 10.00      A   
ATOM   2775 HD21 ASN A 295       7.666   0.675 -12.592  1.00 10.00      A   
ATOM   2776 HD22 ASN A 295       9.126   0.222 -11.783  1.00 10.00      A   
ATOM   2777  C   ASN A 295       9.115  -0.789 -16.092  1.00 10.00      A   
ATOM   2778  O   ASN A 295       9.484  -1.953 -16.242  1.00 10.00      A   
ATOM   2779  N   LEU A 296       9.885   0.256 -16.355  1.00 10.00      A   
ATOM   2780  HN  LEU A 296       9.524   1.162 -16.216  1.00 10.00      A   
ATOM   2781  CA  LEU A 296      11.251   0.117 -16.841  1.00 10.00      A   
ATOM   2782  CB  LEU A 296      11.334   0.547 -18.311  1.00 10.00      A   
ATOM   2783  CG  LEU A 296      10.703  -0.395 -19.341  1.00 10.00      A   
ATOM   2784  CD1 LEU A 296      10.649   0.270 -20.708  1.00 10.00      A   
ATOM   2785  CD2 LEU A 296      11.485  -1.697 -19.417  1.00 10.00      A   
ATOM   2786  C   LEU A 296      12.197   0.973 -16.005  1.00 10.00      A   
ATOM   2787  O   LEU A 296      13.235   1.433 -16.484  1.00 10.00      A   
ATOM   2788  N   SER A 297      11.845   1.169 -14.743  1.00 10.00      A   
ATOM   2789  HN  SER A 297      11.019   0.758 -14.401  1.00 10.00      A   
ATOM   2790  CA  SER A 297      12.654   1.977 -13.842  1.00 10.00      A   
ATOM   2791  CB  SER A 297      11.848   2.341 -12.594  1.00 10.00      A   
ATOM   2792  OG  SER A 297      11.079   1.236 -12.147  1.00 10.00      A   
ATOM   2793  HG  SER A 297      11.044   1.246 -11.181  1.00 10.00      A   
ATOM   2794  C   SER A 297      13.955   1.271 -13.460  1.00 10.00      A   
ATOM   2795  O   SER A 297      14.862   1.882 -12.896  1.00 10.00      A   
ATOM   2796  N   TYR A 298      14.046  -0.014 -13.776  1.00 10.00      A   
ATOM   2797  HN  TYR A 298      13.295  -0.446 -14.231  1.00 10.00      A   
ATOM   2798  CA  TYR A 298      15.237  -0.793 -13.471  1.00 10.00      A   
ATOM   2799  CB  TYR A 298      14.865  -2.124 -12.804  1.00 10.00      A   
ATOM   2800  CG  TYR A 298      13.951  -1.996 -11.603  1.00 10.00      A   
ATOM   2801  CD1 TYR A 298      12.668  -2.529 -11.627  1.00 10.00      A   
ATOM   2802  CD2 TYR A 298      14.369  -1.352 -10.443  1.00 10.00      A   
ATOM   2803  CE1 TYR A 298      11.827  -2.426 -10.536  1.00 10.00      A   
ATOM   2804  CE2 TYR A 298      13.532  -1.242  -9.346  1.00 10.00      A   
ATOM   2805  CZ  TYR A 298      12.263  -1.782  -9.397  1.00 10.00      A   
ATOM   2806  OH  TYR A 298      11.426  -1.680  -8.305  1.00 10.00      A   
ATOM   2807  HH  TYR A 298      11.254  -2.565  -7.955  1.00 10.00      A   
ATOM   2808  C   TYR A 298      16.044  -1.054 -14.741  1.00 10.00      A   
ATOM   2809  O   TYR A 298      17.054  -1.762 -14.717  1.00 10.00      A   
ATOM   2810  N   ALA A 299      15.607  -0.469 -15.850  1.00 10.00      A   
ATOM   2811  HN  ALA A 299      14.822   0.121 -15.806  1.00 10.00      A   
ATOM   2812  CA  ALA A 299      16.287  -0.657 -17.126  1.00 10.00      A   
ATOM   2813  CB  ALA A 299      15.281  -0.902 -18.243  1.00 10.00      A   
ATOM   2814  C   ALA A 299      17.185   0.534 -17.456  1.00 10.00      A   
ATOM   2815  O   ALA A 299      16.711   1.581 -17.903  1.00 10.00      A   
ATOM   2816  N   THR A 300      18.482   0.369 -17.243  1.00 10.00      A   
ATOM   2817  HN  THR A 300      18.805  -0.482 -16.880  1.00 10.00      A   
ATOM   2818  CA  THR A 300      19.447   1.424 -17.512  1.00 10.00      A   
ATOM   2819  CB  THR A 300      20.677   1.267 -16.606  1.00 10.00      A   
ATOM   2820  OG1 THR A 300      20.653  -0.038 -15.999  1.00 10.00      A   
ATOM   2821  HG1 THR A 300      21.358  -0.581 -16.380  1.00 10.00      A   
ATOM   2822  CG2 THR A 300      20.674   2.337 -15.523  1.00 10.00      A   
ATOM   2823  C   THR A 300      19.892   1.431 -18.978  1.00 10.00      A   
ATOM   2824  O   THR A 300      21.087   1.411 -19.278  1.00 10.00      A   
ATOM   2825  N   VAL A 301      18.926   1.463 -19.883  1.00 10.00      A   
ATOM   2826  HN  VAL A 301      17.994   1.485 -19.581  1.00 10.00      A   
ATOM   2827  CA  VAL A 301      19.210   1.478 -21.314  1.00 10.00      A   
ATOM   2828  CB  VAL A 301      18.178   0.653 -22.109  1.00 10.00      A   
ATOM   2829  CG1 VAL A 301      18.350  -0.829 -21.813  1.00 10.00      A   
ATOM   2830  CG2 VAL A 301      16.762   1.101 -21.782  1.00 10.00      A   
ATOM   2831  C   VAL A 301      19.259   2.908 -21.850  1.00 10.00      A   
ATOM   2832  O   VAL A 301      19.077   3.862 -21.098  1.00 10.00      A   
ATOM   2833  N   GLN A 302      19.505   3.057 -23.146  1.00 10.00      A   
ATOM   2834  HN  GLN A 302      19.627   2.260 -23.708  1.00 10.00      A   
ATOM   2835  CA  GLN A 302      19.584   4.380 -23.757  1.00 10.00      A   
ATOM   2836  CB  GLN A 302      20.596   4.386 -24.899  1.00 10.00      A   
ATOM   2837  CG  GLN A 302      22.012   4.047 -24.471  1.00 10.00      A   
ATOM   2838  CD  GLN A 302      22.694   5.180 -23.731  1.00 10.00      A   
ATOM   2839  OE1 GLN A 302      23.370   6.012 -24.337  1.00 10.00      A   
ATOM   2840  NE2 GLN A 302      22.525   5.219 -22.420  1.00 10.00      A   
ATOM   2841 HE21 GLN A 302      21.977   4.521 -22.002  1.00 10.00      A   
ATOM   2842 HE22 GLN A 302      22.961   5.939 -21.918  1.00 10.00      A   
ATOM   2843  C   GLN A 302      18.224   4.844 -24.259  1.00 10.00      A   
ATOM   2844  O   GLN A 302      17.303   4.039 -24.421  1.00 10.00      A   
ATOM   2845  N   SER A 303      18.116   6.146 -24.510  1.00 10.00      A   
ATOM   2846  HN  SER A 303      18.895   6.724 -24.359  1.00 10.00      A   
ATOM   2847  CA  SER A 303      16.879   6.754 -24.988  1.00 10.00      A   
ATOM   2848  CB  SER A 303      17.082   8.261 -25.170  1.00 10.00      A   
ATOM   2849  OG  SER A 303      15.928   8.887 -25.707  1.00 10.00      A   
ATOM   2850  HG  SER A 303      15.454   9.341 -24.993  1.00 10.00      A   
ATOM   2851  C   SER A 303      16.390   6.127 -26.294  1.00 10.00      A   
ATOM   2852  O   SER A 303      15.213   5.788 -26.425  1.00 10.00      A   
ATOM   2853  N   TYR A 304      17.296   5.973 -27.254  1.00 10.00      A   
ATOM   2854  HN  TYR A 304      18.221   6.258 -27.090  1.00 10.00      A   
ATOM   2855  CA  TYR A 304      16.958   5.405 -28.554  1.00 10.00      A   
ATOM   2856  CB  TYR A 304      18.211   5.320 -29.426  1.00 10.00      A   
ATOM   2857  CG  TYR A 304      17.957   4.849 -30.837  1.00 10.00      A   
ATOM   2858  CD1 TYR A 304      17.326   5.671 -31.759  1.00 10.00      A   
ATOM   2859  CD2 TYR A 304      18.356   3.585 -31.250  1.00 10.00      A   
ATOM   2860  CE1 TYR A 304      17.101   5.250 -33.052  1.00 10.00      A   
ATOM   2861  CE2 TYR A 304      18.134   3.154 -32.541  1.00 10.00      A   
ATOM   2862  CZ  TYR A 304      17.507   3.990 -33.438  1.00 10.00      A   
ATOM   2863  OH  TYR A 304      17.290   3.568 -34.731  1.00 10.00      A   
ATOM   2864  HH  TYR A 304      17.088   2.622 -34.732  1.00 10.00      A   
ATOM   2865  C   TYR A 304      16.293   4.029 -28.440  1.00 10.00      A   
ATOM   2866  O   TYR A 304      15.297   3.750 -29.109  1.00 10.00      A   
ATOM   2867  N   ASP A 305      16.841   3.176 -27.589  1.00 10.00      A   
ATOM   2868  HN  ASP A 305      17.629   3.454 -27.074  1.00 10.00      A   
ATOM   2869  CA  ASP A 305      16.300   1.830 -27.404  1.00 10.00      A   
ATOM   2870  CB  ASP A 305      17.275   0.930 -26.644  1.00 10.00      A   
ATOM   2871  CG  ASP A 305      18.062   0.026 -27.573  1.00 10.00      A   
ATOM   2872  OD1 ASP A 305      17.473  -0.926 -28.122  1.00 10.00      A   
ATOM   2873  OD2 ASP A 305      19.275   0.271 -27.772  1.00 10.00      A   
ATOM   2874  C   ASP A 305      14.937   1.853 -26.720  1.00 10.00      A   
ATOM   2875  O   ASP A 305      14.086   1.000 -26.979  1.00 10.00      A   
ATOM   2876  N   LEU A 306      14.735   2.838 -25.858  1.00 10.00      A   
ATOM   2877  HN  LEU A 306      15.452   3.492 -25.702  1.00 10.00      A   
ATOM   2878  CA  LEU A 306      13.475   2.981 -25.144  1.00 10.00      A   
ATOM   2879  CB  LEU A 306      13.613   3.985 -23.998  1.00 10.00      A   
ATOM   2880  CG  LEU A 306      14.264   3.468 -22.713  1.00 10.00      A   
ATOM   2881  CD1 LEU A 306      14.615   4.626 -21.790  1.00 10.00      A   
ATOM   2882  CD2 LEU A 306      13.344   2.485 -22.004  1.00 10.00      A   
ATOM   2883  C   LEU A 306      12.372   3.435 -26.092  1.00 10.00      A   
ATOM   2884  O   LEU A 306      11.266   2.898 -26.075  1.00 10.00      A   
ATOM   2885  N   VAL A 307      12.695   4.417 -26.929  1.00 10.00      A   
ATOM   2886  HN  VAL A 307      13.605   4.793 -26.888  1.00 10.00      A   
ATOM   2887  CA  VAL A 307      11.743   4.969 -27.894  1.00 10.00      A   
ATOM   2888  CB  VAL A 307      12.369   6.109 -28.730  1.00 10.00      A   
ATOM   2889  CG1 VAL A 307      11.397   6.606 -29.788  1.00 10.00      A   
ATOM   2890  CG2 VAL A 307      12.784   7.259 -27.826  1.00 10.00      A   
ATOM   2891  C   VAL A 307      11.177   3.888 -28.819  1.00 10.00      A   
ATOM   2892  O   VAL A 307       9.971   3.833 -29.048  1.00 10.00      A   
ATOM   2893  N   LYS A 308      12.052   3.014 -29.316  1.00 10.00      A   
ATOM   2894  HN  LYS A 308      13.000   3.095 -29.068  1.00 10.00      A   
ATOM   2895  CA  LYS A 308      11.642   1.939 -30.218  1.00 10.00      A   
ATOM   2896  CB  LYS A 308      12.838   1.071 -30.606  1.00 10.00      A   
ATOM   2897  CG  LYS A 308      13.816   1.741 -31.561  1.00 10.00      A   
ATOM   2898  CD  LYS A 308      14.998   0.832 -31.851  1.00 10.00      A   
ATOM   2899  CE  LYS A 308      15.787   0.556 -30.583  1.00 10.00      A   
ATOM   2900  NZ  LYS A 308      16.671  -0.629 -30.713  1.00 10.00      A   
ATOM   2901  HZ1 LYS A 308      17.463  -0.420 -31.352  1.00 10.00      A   
ATOM   2902  HZ2 LYS A 308      16.139  -1.439 -31.090  1.00 10.00      A   
ATOM   2903  HZ3 LYS A 308      17.055  -0.889 -29.779  1.00 10.00      A   
ATOM   2904  C   LYS A 308      10.540   1.071 -29.614  1.00 10.00      A   
ATOM   2905  O   LYS A 308       9.637   0.623 -30.321  1.00 10.00      A   
ATOM   2906  N   LEU A 309      10.619   0.841 -28.308  1.00 10.00      A   
ATOM   2907  HN  LEU A 309      11.360   1.235 -27.796  1.00 10.00      A   
ATOM   2908  CA  LEU A 309       9.626   0.034 -27.611  1.00 10.00      A   
ATOM   2909  CB  LEU A 309      10.194  -0.474 -26.281  1.00 10.00      A   
ATOM   2910  CG  LEU A 309      11.226  -1.602 -26.350  1.00 10.00      A   
ATOM   2911  CD1 LEU A 309      11.912  -1.765 -25.004  1.00 10.00      A   
ATOM   2912  CD2 LEU A 309      10.563  -2.906 -26.761  1.00 10.00      A   
ATOM   2913  C   LEU A 309       8.371   0.856 -27.334  1.00 10.00      A   
ATOM   2914  O   LEU A 309       7.248   0.405 -27.565  1.00 10.00      A   
ATOM   2915  N   LEU A 310       8.572   2.069 -26.840  1.00 10.00      A   
ATOM   2916  HN  LEU A 310       9.494   2.371 -26.677  1.00 10.00      A   
ATOM   2917  CA  LEU A 310       7.468   2.962 -26.510  1.00 10.00      A   
ATOM   2918  CB  LEU A 310       7.985   4.209 -25.795  1.00 10.00      A   
ATOM   2919  CG  LEU A 310       8.679   3.951 -24.451  1.00 10.00      A   
ATOM   2920  CD1 LEU A 310       9.370   5.203 -23.940  1.00 10.00      A   
ATOM   2921  CD2 LEU A 310       7.694   3.414 -23.421  1.00 10.00      A   
ATOM   2922  C   LEU A 310       6.623   3.326 -27.730  1.00 10.00      A   
ATOM   2923  O   LEU A 310       5.418   3.533 -27.615  1.00 10.00      A   
ATOM   2924  N   CYS A 311       7.257   3.390 -28.897  1.00 10.00      A   
ATOM   2925  HN  CYS A 311       8.228   3.240 -28.922  1.00 10.00      A   
ATOM   2926  CA  CYS A 311       6.556   3.706 -30.140  1.00 10.00      A   
ATOM   2927  CB  CYS A 311       7.551   3.914 -31.286  1.00 10.00      A   
ATOM   2928  SG  CYS A 311       8.335   5.544 -31.301  1.00 10.00      A   
ATOM   2929  HG  CYS A 311       7.453   6.413 -31.778  1.00 10.00      A   
ATOM   2930  C   CYS A 311       5.554   2.612 -30.499  1.00 10.00      A   
ATOM   2931  O   CYS A 311       4.646   2.821 -31.304  1.00 10.00      A   
ATOM   2932  N   GLN A 312       5.722   1.447 -29.892  1.00 10.00      A   
ATOM   2933  HN  GLN A 312       6.463   1.341 -29.254  1.00 10.00      A   
ATOM   2934  CA  GLN A 312       4.835   0.326 -30.138  1.00 10.00      A   
ATOM   2935  CB  GLN A 312       5.631  -0.958 -30.370  1.00 10.00      A   
ATOM   2936  CG  GLN A 312       6.254  -1.039 -31.755  1.00 10.00      A   
ATOM   2937  CD  GLN A 312       6.961  -2.355 -32.019  1.00 10.00      A   
ATOM   2938  OE1 GLN A 312       7.916  -2.415 -32.793  1.00 10.00      A   
ATOM   2939  NE2 GLN A 312       6.501  -3.421 -31.387  1.00 10.00      A   
ATOM   2940 HE21 GLN A 312       5.739  -3.308 -30.785  1.00 10.00      A   
ATOM   2941 HE22 GLN A 312       6.948  -4.278 -31.541  1.00 10.00      A   
ATOM   2942  C   GLN A 312       3.837   0.155 -28.999  1.00 10.00      A   
ATOM   2943  O   GLN A 312       3.176  -0.877 -28.893  1.00 10.00      A   
ATOM   2944  N   CYS A 313       3.725   1.177 -28.155  1.00 10.00      A   
ATOM   2945  HN  CYS A 313       4.276   1.977 -28.293  1.00 10.00      A   
ATOM   2946  CA  CYS A 313       2.797   1.143 -27.031  1.00 10.00      A   
ATOM   2947  CB  CYS A 313       3.540   1.397 -25.716  1.00 10.00      A   
ATOM   2948  SG  CYS A 313       5.038   0.411 -25.494  1.00 10.00      A   
ATOM   2949  HG  CYS A 313       5.768   0.515 -26.599  1.00 10.00      A   
ATOM   2950  C   CYS A 313       1.701   2.195 -27.213  1.00 10.00      A   
ATOM   2951  O   CYS A 313       1.815   3.311 -26.713  1.00 10.00      A   
ATOM   2952  N   PRO A 314       0.622   1.856 -27.939  1.00 10.00      A   
ATOM   2953  CA  PRO A 314      -0.480   2.785 -28.192  1.00 10.00      A   
ATOM   2954  CB  PRO A 314      -1.022   2.271 -29.522  1.00 10.00      A   
ATOM   2955  CG  PRO A 314      -0.812   0.792 -29.466  1.00 10.00      A   
ATOM   2956  CD  PRO A 314       0.389   0.550 -28.584  1.00 10.00      A   
ATOM   2957  C   PRO A 314      -1.571   2.709 -27.125  1.00 10.00      A   
ATOM   2958  O   PRO A 314      -2.564   3.434 -27.187  1.00 10.00      A   
ATOM   2959  N   LYS A 315      -1.389   1.833 -26.149  1.00 10.00      A   
ATOM   2960  HN  LYS A 315      -0.579   1.286 -26.141  1.00 10.00      A   
ATOM   2961  CA  LYS A 315      -2.370   1.670 -25.085  1.00 10.00      A   
ATOM   2962  CB  LYS A 315      -2.997   0.275 -25.140  1.00 10.00      A   
ATOM   2963  CG  LYS A 315      -3.922   0.059 -26.324  1.00 10.00      A   
ATOM   2964  CD  LYS A 315      -4.764  -1.188 -26.133  1.00 10.00      A   
ATOM   2965  CE  LYS A 315      -5.847  -1.288 -27.190  1.00 10.00      A   
ATOM   2966  NZ  LYS A 315      -6.744  -2.446 -26.955  1.00 10.00      A   
ATOM   2967  HZ1 LYS A 315      -6.196  -3.331 -26.960  1.00 10.00      A   
ATOM   2968  HZ2 LYS A 315      -7.469  -2.492 -27.699  1.00 10.00      A   
ATOM   2969  HZ3 LYS A 315      -7.216  -2.350 -26.033  1.00 10.00      A   
ATOM   2970  C   LYS A 315      -1.746   1.916 -23.720  1.00 10.00      A   
ATOM   2971  O   LYS A 315      -2.281   1.495 -22.699  1.00 10.00      A   
ATOM   2972  N   LEU A 316      -0.628   2.625 -23.709  1.00 10.00      A   
ATOM   2973  HN  LEU A 316      -0.274   2.975 -24.552  1.00 10.00      A   
ATOM   2974  CA  LEU A 316       0.072   2.916 -22.469  1.00 10.00      A   
ATOM   2975  CB  LEU A 316       1.499   3.386 -22.758  1.00 10.00      A   
ATOM   2976  CG  LEU A 316       2.444   3.476 -21.560  1.00 10.00      A   
ATOM   2977  CD1 LEU A 316       2.679   2.098 -20.963  1.00 10.00      A   
ATOM   2978  CD2 LEU A 316       3.759   4.115 -21.972  1.00 10.00      A   
ATOM   2979  C   LEU A 316      -0.674   3.967 -21.655  1.00 10.00      A   
ATOM   2980  O   LEU A 316      -0.983   5.047 -22.161  1.00 10.00      A   
ATOM   2981  N   GLN A 317      -0.987   3.629 -20.411  1.00 10.00      A   
ATOM   2982  HN  GLN A 317      -0.749   2.732 -20.087  1.00 10.00      A   
ATOM   2983  CA  GLN A 317      -1.686   4.541 -19.518  1.00 10.00      A   
ATOM   2984  CB  GLN A 317      -3.002   3.930 -19.028  1.00 10.00      A   
ATOM   2985  CG  GLN A 317      -4.130   3.991 -20.048  1.00 10.00      A   
ATOM   2986  CD  GLN A 317      -5.465   3.575 -19.462  1.00 10.00      A   
ATOM   2987  OE1 GLN A 317      -5.529   2.738 -18.560  1.00 10.00      A   
ATOM   2988  NE2 GLN A 317      -6.541   4.172 -19.953  1.00 10.00      A   
ATOM   2989 HE21 GLN A 317      -6.418   4.850 -20.665  1.00 10.00      A   
ATOM   2990 HE22 GLN A 317      -7.415   3.922 -19.591  1.00 10.00      A   
ATOM   2991  C   GLN A 317      -0.804   4.933 -18.336  1.00 10.00      A   
ATOM   2992  O   GLN A 317      -0.940   6.023 -17.782  1.00 10.00      A   
ATOM   2993  N   ARG A 318       0.102   4.043 -17.956  1.00 10.00      A   
ATOM   2994  HN  ARG A 318       0.167   3.189 -18.438  1.00 10.00      A   
ATOM   2995  CA  ARG A 318       1.009   4.303 -16.846  1.00 10.00      A   
ATOM   2996  CB  ARG A 318       0.634   3.461 -15.623  1.00 10.00      A   
ATOM   2997  CG  ARG A 318       1.386   3.838 -14.356  1.00 10.00      A   
ATOM   2998  CD  ARG A 318       0.888   3.052 -13.154  1.00 10.00      A   
ATOM   2999  NE  ARG A 318      -0.525   3.307 -12.876  1.00 10.00      A   
ATOM   3000  HE  ARG A 318      -1.114   3.463 -13.644  1.00 10.00      A   
ATOM   3001  CZ  ARG A 318      -1.053   3.325 -11.653  1.00 10.00      A   
ATOM   3002  NH1 ARG A 318      -0.294   3.103 -10.589  1.00 10.00      A   
ATOM   3003 HH11 ARG A 318      -0.715   3.122  -9.634  1.00 10.00      A   
ATOM   3004 HH12 ARG A 318       0.725   2.909 -10.699  1.00 10.00      A   
ATOM   3005  NH2 ARG A 318      -2.347   3.575 -11.489  1.00 10.00      A   
ATOM   3006 HH21 ARG A 318      -2.961   3.755 -12.313  1.00 10.00      A   
ATOM   3007 HH22 ARG A 318      -2.759   3.593 -10.528  1.00 10.00      A   
ATOM   3008  C   ARG A 318       2.453   4.035 -17.257  1.00 10.00      A   
ATOM   3009  O   ARG A 318       2.810   2.905 -17.608  1.00 10.00      A   
ATOM   3010  N   LEU A 319       3.277   5.071 -17.210  1.00 10.00      A   
ATOM   3011  HN  LEU A 319       2.935   5.946 -16.906  1.00 10.00      A   
ATOM   3012  CA  LEU A 319       4.677   4.950 -17.585  1.00 10.00      A   
ATOM   3013  CB  LEU A 319       5.031   5.949 -18.694  1.00 10.00      A   
ATOM   3014  CG  LEU A 319       6.513   6.053 -19.051  1.00 10.00      A   
ATOM   3015  CD1 LEU A 319       6.717   5.935 -20.552  1.00 10.00      A   
ATOM   3016  CD2 LEU A 319       7.093   7.357 -18.527  1.00 10.00      A   
ATOM   3017  C   LEU A 319       5.599   5.135 -16.382  1.00 10.00      A   
ATOM   3018  O   LEU A 319       5.468   6.100 -15.627  1.00 10.00      A   
ATOM   3019  N   TRP A 320       6.520   4.197 -16.210  1.00 10.00      A   
ATOM   3020  HN  TRP A 320       6.552   3.447 -16.842  1.00 10.00      A   
ATOM   3021  CA  TRP A 320       7.490   4.233 -15.123  1.00 10.00      A   
ATOM   3022  CB  TRP A 320       7.173   3.140 -14.095  1.00 10.00      A   
ATOM   3023  CG  TRP A 320       6.260   3.564 -12.985  1.00 10.00      A   
ATOM   3024  CD1 TRP A 320       5.040   4.155 -13.107  1.00 10.00      A   
ATOM   3025  CD2 TRP A 320       6.494   3.407 -11.580  1.00 10.00      A   
ATOM   3026  NE1 TRP A 320       4.500   4.386 -11.868  1.00 10.00      A   
ATOM   3027  HE1 TRP A 320       3.624   4.810 -11.694  1.00 10.00      A   
ATOM   3028  CE2 TRP A 320       5.373   3.934 -10.912  1.00 10.00      A   
ATOM   3029  CE3 TRP A 320       7.540   2.874 -10.824  1.00 10.00      A   
ATOM   3030  CZ2 TRP A 320       5.272   3.942  -9.524  1.00 10.00      A   
ATOM   3031  CZ3 TRP A 320       7.436   2.884  -9.446  1.00 10.00      A   
ATOM   3032  CH2 TRP A 320       6.310   3.413  -8.810  1.00 10.00      A   
ATOM   3033  C   TRP A 320       8.876   3.978 -15.699  1.00 10.00      A   
ATOM   3034  O   TRP A 320       9.293   2.829 -15.823  1.00 10.00      A   
ATOM   3035  N   VAL A 321       9.582   5.038 -16.064  1.00 10.00      A   
ATOM   3036  HN  VAL A 321       9.211   5.938 -15.923  1.00 10.00      A   
ATOM   3037  CA  VAL A 321      10.912   4.891 -16.649  1.00 10.00      A   
ATOM   3038  CB  VAL A 321      10.924   5.202 -18.163  1.00 10.00      A   
ATOM   3039  CG1 VAL A 321      10.068   4.212 -18.935  1.00 10.00      A   
ATOM   3040  CG2 VAL A 321      10.487   6.634 -18.430  1.00 10.00      A   
ATOM   3041  C   VAL A 321      11.943   5.773 -15.956  1.00 10.00      A   
ATOM   3042  O   VAL A 321      11.652   6.430 -14.959  1.00 10.00      A   
ATOM   3043  N   LEU A 322      13.149   5.777 -16.498  1.00 10.00      A   
ATOM   3044  HN  LEU A 322      13.311   5.241 -17.300  1.00 10.00      A   
ATOM   3045  CA  LEU A 322      14.235   6.573 -15.950  1.00 10.00      A   
ATOM   3046  CB  LEU A 322      15.541   5.769 -15.948  1.00 10.00      A   
ATOM   3047  CG  LEU A 322      15.613   4.576 -14.994  1.00 10.00      A   
ATOM   3048  CD1 LEU A 322      16.849   3.739 -15.280  1.00 10.00      A   
ATOM   3049  CD2 LEU A 322      15.602   5.039 -13.546  1.00 10.00      A   
ATOM   3050  C   LEU A 322      14.418   7.842 -16.772  1.00 10.00      A   
ATOM   3051  O   LEU A 322      13.798   8.001 -17.825  1.00 10.00      A   
ATOM   3052  N   ASP A 323      15.284   8.729 -16.297  1.00 10.00      A   
ATOM   3053  HN  ASP A 323      15.745   8.537 -15.448  1.00 10.00      A   
ATOM   3054  CA  ASP A 323      15.565   9.991 -16.982  1.00 10.00      A   
ATOM   3055  CB  ASP A 323      16.253  11.001 -16.052  1.00 10.00      A   
ATOM   3056  CG  ASP A 323      17.577  10.531 -15.468  1.00 10.00      A   
ATOM   3057  OD1 ASP A 323      17.827   9.306 -15.430  1.00 10.00      A   
ATOM   3058  OD2 ASP A 323      18.362  11.389 -15.008  1.00 10.00      A   
ATOM   3059  C   ASP A 323      16.379   9.777 -18.251  1.00 10.00      A   
ATOM   3060  O   ASP A 323      16.613  10.715 -19.015  1.00 10.00      A   
ATOM   3061  N   TYR A 324      16.774   8.527 -18.484  1.00 10.00      A   
ATOM   3062  HN  TYR A 324      16.541   7.835 -17.833  1.00 10.00      A   
ATOM   3063  CA  TYR A 324      17.552   8.155 -19.665  1.00 10.00      A   
ATOM   3064  CB  TYR A 324      18.034   6.706 -19.559  1.00 10.00      A   
ATOM   3065  CG  TYR A 324      19.479   6.566 -19.141  1.00 10.00      A   
ATOM   3066  CD1 TYR A 324      19.817   6.004 -17.918  1.00 10.00      A   
ATOM   3067  CD2 TYR A 324      20.504   7.003 -19.968  1.00 10.00      A   
ATOM   3068  CE1 TYR A 324      21.137   5.879 -17.532  1.00 10.00      A   
ATOM   3069  CE2 TYR A 324      21.827   6.882 -19.589  1.00 10.00      A   
ATOM   3070  CZ  TYR A 324      22.138   6.321 -18.372  1.00 10.00      A   
ATOM   3071  OH  TYR A 324      23.455   6.202 -17.988  1.00 10.00      A   
ATOM   3072  HH  TYR A 324      23.623   5.299 -17.690  1.00 10.00      A   
ATOM   3073  C   TYR A 324      16.750   8.334 -20.952  1.00 10.00      A   
ATOM   3074  O   TYR A 324      17.299   8.255 -22.050  1.00 10.00      A   
ATOM   3075  N   ILE A 325      15.447   8.550 -20.814  1.00 10.00      A   
ATOM   3076  HN  ILE A 325      15.059   8.567 -19.914  1.00 10.00      A   
ATOM   3077  CA  ILE A 325      14.577   8.748 -21.968  1.00 10.00      A   
ATOM   3078  CB  ILE A 325      13.082   8.584 -21.596  1.00 10.00      A   
ATOM   3079  CG1 ILE A 325      12.199   8.629 -22.845  1.00 10.00      A   
ATOM   3080  CG2 ILE A 325      12.638   9.624 -20.576  1.00 10.00      A   
ATOM   3081  CD1 ILE A 325      12.457   7.493 -23.814  1.00 10.00      A   
ATOM   3082  C   ILE A 325      14.825  10.121 -22.610  1.00 10.00      A   
ATOM   3083  O   ILE A 325      14.673  10.293 -23.825  1.00 10.00      A   
ATOM   3084  N   GLU A 326      15.231  11.079 -21.782  1.00 10.00      A   
ATOM   3085  HN  GLU A 326      15.354  10.856 -20.834  1.00 10.00      A   
ATOM   3086  CA  GLU A 326      15.525  12.446 -22.226  1.00 10.00      A   
ATOM   3087  CB  GLU A 326      16.693  12.474 -23.211  1.00 10.00      A   
ATOM   3088  CG  GLU A 326      17.948  11.788 -22.700  1.00 10.00      A   
ATOM   3089  CD  GLU A 326      19.146  12.027 -23.591  1.00 10.00      A   
ATOM   3090  OE1 GLU A 326      18.962  12.177 -24.820  1.00 10.00      A   
ATOM   3091  OE2 GLU A 326      20.278  12.070 -23.066  1.00 10.00      A   
ATOM   3092  C   GLU A 326      14.308  13.178 -22.802  1.00 10.00      A   
ATOM   3093  O   GLU A 326      13.216  12.613 -22.926  1.00 10.00      A   
ATOM   3094  N   ASP A 327      14.514  14.444 -23.157  1.00 10.00      A   
ATOM   3095  HN  ASP A 327      15.410  14.830 -23.038  1.00 10.00      A   
ATOM   3096  CA  ASP A 327      13.452  15.283 -23.712  1.00 10.00      A   
ATOM   3097  CB  ASP A 327      13.931  16.732 -23.884  1.00 10.00      A   
ATOM   3098  CG  ASP A 327      14.287  17.423 -22.584  1.00 10.00      A   
ATOM   3099  OD1 ASP A 327      13.463  17.420 -21.651  1.00 10.00      A   
ATOM   3100  OD2 ASP A 327      15.396  17.991 -22.495  1.00 10.00      A   
ATOM   3101  C   ASP A 327      12.985  14.758 -25.063  1.00 10.00      A   
ATOM   3102  O   ASP A 327      11.786  14.720 -25.351  1.00 10.00      A   
ATOM   3103  N   ALA A 328      13.940  14.348 -25.890  1.00 10.00      A   
ATOM   3104  HN  ALA A 328      14.875  14.388 -25.598  1.00 10.00      A   
ATOM   3105  CA  ALA A 328      13.634  13.838 -27.218  1.00 10.00      A   
ATOM   3106  CB  ALA A 328      14.910  13.549 -27.991  1.00 10.00      A   
ATOM   3107  C   ALA A 328      12.749  12.601 -27.155  1.00 10.00      A   
ATOM   3108  O   ALA A 328      11.790  12.480 -27.917  1.00 10.00      A   
ATOM   3109  N   GLY A 329      13.055  11.701 -26.226  1.00 10.00      A   
ATOM   3110  HN  GLY A 329      13.807  11.869 -25.620  1.00 10.00      A   
ATOM   3111  CA  GLY A 329      12.278  10.487 -26.087  1.00 10.00      A   
ATOM   3112  C   GLY A 329      10.865  10.763 -25.618  1.00 10.00      A   
ATOM   3113  O   GLY A 329       9.903  10.232 -26.177  1.00 10.00      A   
ATOM   3114  N   LEU A 330      10.747  11.610 -24.601  1.00 10.00      A   
ATOM   3115  HN  LEU A 330      11.560  11.999 -24.208  1.00 10.00      A   
ATOM   3116  CA  LEU A 330       9.452  11.973 -24.038  1.00 10.00      A   
ATOM   3117  CB  LEU A 330       9.641  12.920 -22.851  1.00 10.00      A   
ATOM   3118  CG  LEU A 330      10.120  12.283 -21.545  1.00 10.00      A   
ATOM   3119  CD1 LEU A 330      10.658  13.343 -20.598  1.00 10.00      A   
ATOM   3120  CD2 LEU A 330       8.989  11.509 -20.889  1.00 10.00      A   
ATOM   3121  C   LEU A 330       8.546  12.615 -25.086  1.00 10.00      A   
ATOM   3122  O   LEU A 330       7.337  12.382 -25.102  1.00 10.00      A   
ATOM   3123  N   GLU A 331       9.141  13.409 -25.966  1.00 10.00      A   
ATOM   3124  HN  GLU A 331      10.109  13.558 -25.896  1.00 10.00      A   
ATOM   3125  CA  GLU A 331       8.395  14.082 -27.022  1.00 10.00      A   
ATOM   3126  CB  GLU A 331       9.332  14.963 -27.849  1.00 10.00      A   
ATOM   3127  CG  GLU A 331       8.617  15.954 -28.750  1.00 10.00      A   
ATOM   3128  CD  GLU A 331       9.539  16.569 -29.777  1.00 10.00      A   
ATOM   3129  OE1 GLU A 331      10.769  16.345 -29.692  1.00 10.00      A   
ATOM   3130  OE2 GLU A 331       9.039  17.271 -30.679  1.00 10.00      A   
ATOM   3131  C   GLU A 331       7.696  13.071 -27.928  1.00 10.00      A   
ATOM   3132  O   GLU A 331       6.525  13.232 -28.279  1.00 10.00      A   
ATOM   3133  N   VAL A 332       8.414  12.015 -28.285  1.00 10.00      A   
ATOM   3134  HN  VAL A 332       9.335  11.930 -27.958  1.00 10.00      A   
ATOM   3135  CA  VAL A 332       7.866  10.979 -29.150  1.00 10.00      A   
ATOM   3136  CB  VAL A 332       8.957   9.996 -29.627  1.00 10.00      A   
ATOM   3137  CG1 VAL A 332       8.412   9.076 -30.708  1.00 10.00      A   
ATOM   3138  CG2 VAL A 332      10.180  10.747 -30.136  1.00 10.00      A   
ATOM   3139  C   VAL A 332       6.762  10.203 -28.433  1.00 10.00      A   
ATOM   3140  O   VAL A 332       5.807   9.733 -29.057  1.00 10.00      A   
ATOM   3141  N   LEU A 333       6.887  10.088 -27.117  1.00 10.00      A   
ATOM   3142  HN  LEU A 333       7.660  10.495 -26.673  1.00 10.00      A   
ATOM   3143  CA  LEU A 333       5.904   9.376 -26.312  1.00 10.00      A   
ATOM   3144  CB  LEU A 333       6.357   9.317 -24.857  1.00 10.00      A   
ATOM   3145  CG  LEU A 333       5.464   8.521 -23.905  1.00 10.00      A   
ATOM   3146  CD1 LEU A 333       5.689   7.028 -24.072  1.00 10.00      A   
ATOM   3147  CD2 LEU A 333       5.696   8.953 -22.467  1.00 10.00      A   
ATOM   3148  C   LEU A 333       4.546  10.055 -26.393  1.00 10.00      A   
ATOM   3149  O   LEU A 333       3.524   9.397 -26.574  1.00 10.00      A   
ATOM   3150  N   ALA A 334       4.550  11.376 -26.278  1.00 10.00      A   
ATOM   3151  HN  ALA A 334       5.406  11.838 -26.144  1.00 10.00      A   
ATOM   3152  CA  ALA A 334       3.321  12.165 -26.335  1.00 10.00      A   
ATOM   3153  CB  ALA A 334       3.626  13.624 -26.043  1.00 10.00      A   
ATOM   3154  C   ALA A 334       2.622  12.021 -27.687  1.00 10.00      A   
ATOM   3155  O   ALA A 334       1.413  12.225 -27.803  1.00 10.00      A   
ATOM   3156  N   SER A 335       3.392  11.671 -28.703  1.00 10.00      A   
ATOM   3157  HN  SER A 335       4.352  11.546 -28.552  1.00 10.00      A   
ATOM   3158  CA  SER A 335       2.855  11.488 -30.040  1.00 10.00      A   
ATOM   3159  CB  SER A 335       3.907  11.913 -31.065  1.00 10.00      A   
ATOM   3160  OG  SER A 335       4.549  13.112 -30.653  1.00 10.00      A   
ATOM   3161  HG  SER A 335       5.508  13.005 -30.720  1.00 10.00      A   
ATOM   3162  C   SER A 335       2.438  10.034 -30.275  1.00 10.00      A   
ATOM   3163  O   SER A 335       1.849   9.706 -31.303  1.00 10.00      A   
ATOM   3164  N   THR A 336       2.744   9.168 -29.317  1.00 10.00      A   
ATOM   3165  HN  THR A 336       3.196   9.491 -28.507  1.00 10.00      A   
ATOM   3166  CA  THR A 336       2.406   7.752 -29.429  1.00 10.00      A   
ATOM   3167  CB  THR A 336       3.634   6.862 -29.163  1.00 10.00      A   
ATOM   3168  OG1 THR A 336       4.749   7.345 -29.929  1.00 10.00      A   
ATOM   3169  HG1 THR A 336       5.017   8.214 -29.589  1.00 10.00      A   
ATOM   3170  CG2 THR A 336       3.342   5.420 -29.548  1.00 10.00      A   
ATOM   3171  C   THR A 336       1.285   7.378 -28.462  1.00 10.00      A   
ATOM   3172  O   THR A 336       0.279   6.789 -28.859  1.00 10.00      A   
ATOM   3173  N   CYS A 337       1.458   7.731 -27.197  1.00 10.00      A   
ATOM   3174  HN  CYS A 337       2.275   8.215 -26.939  1.00 10.00      A   
ATOM   3175  CA  CYS A 337       0.467   7.432 -26.176  1.00 10.00      A   
ATOM   3176  CB  CYS A 337       1.167   7.006 -24.885  1.00 10.00      A   
ATOM   3177  SG  CYS A 337       2.509   5.819 -25.139  1.00 10.00      A   
ATOM   3178  HG  CYS A 337       2.081   4.888 -25.989  1.00 10.00      A   
ATOM   3179  C   CYS A 337      -0.416   8.651 -25.929  1.00 10.00      A   
ATOM   3180  O   CYS A 337       0.038   9.661 -25.391  1.00 10.00      A   
ATOM   3181  N   LYS A 338      -1.676   8.564 -26.334  1.00 10.00      A   
ATOM   3182  HN  LYS A 338      -1.989   7.736 -26.761  1.00 10.00      A   
ATOM   3183  CA  LYS A 338      -2.603   9.676 -26.165  1.00 10.00      A   
ATOM   3184  CB  LYS A 338      -3.439   9.883 -27.431  1.00 10.00      A   
ATOM   3185  CG  LYS A 338      -2.643  10.390 -28.621  1.00 10.00      A   
ATOM   3186  CD  LYS A 338      -1.919  11.680 -28.283  1.00 10.00      A   
ATOM   3187  CE  LYS A 338      -1.383  12.351 -29.534  1.00 10.00      A   
ATOM   3188  NZ  LYS A 338      -0.587  13.558 -29.212  1.00 10.00      A   
ATOM   3189  HZ1 LYS A 338      -1.139  14.202 -28.608  1.00 10.00      A   
ATOM   3190  HZ2 LYS A 338      -0.325  14.059 -30.085  1.00 10.00      A   
ATOM   3191  HZ3 LYS A 338       0.283  13.285 -28.708  1.00 10.00      A   
ATOM   3192  C   LYS A 338      -3.511   9.496 -24.957  1.00 10.00      A   
ATOM   3193  O   LYS A 338      -4.272  10.397 -24.608  1.00 10.00      A   
ATOM   3194  N   ASP A 339      -3.437   8.341 -24.318  1.00 10.00      A   
ATOM   3195  HN  ASP A 339      -2.812   7.650 -24.630  1.00 10.00      A   
ATOM   3196  CA  ASP A 339      -4.279   8.077 -23.159  1.00 10.00      A   
ATOM   3197  CB  ASP A 339      -5.205   6.885 -23.405  1.00 10.00      A   
ATOM   3198  CG  ASP A 339      -6.515   7.025 -22.660  1.00 10.00      A   
ATOM   3199  OD1 ASP A 339      -7.267   7.979 -22.951  1.00 10.00      A   
ATOM   3200  OD2 ASP A 339      -6.802   6.188 -21.780  1.00 10.00      A   
ATOM   3201  C   ASP A 339      -3.457   7.879 -21.895  1.00 10.00      A   
ATOM   3202  O   ASP A 339      -3.936   7.322 -20.911  1.00 10.00      A   
ATOM   3203  N   LEU A 340      -2.216   8.345 -21.932  1.00 10.00      A   
ATOM   3204  HN  LEU A 340      -1.895   8.775 -22.751  1.00 10.00      A   
ATOM   3205  CA  LEU A 340      -1.319   8.234 -20.789  1.00 10.00      A   
ATOM   3206  CB  LEU A 340       0.077   8.729 -21.165  1.00 10.00      A   
ATOM   3207  CG  LEU A 340       1.187   8.486 -20.139  1.00 10.00      A   
ATOM   3208  CD1 LEU A 340       1.562   7.013 -20.091  1.00 10.00      A   
ATOM   3209  CD2 LEU A 340       2.406   9.338 -20.460  1.00 10.00      A   
ATOM   3210  C   LEU A 340      -1.864   9.050 -19.621  1.00 10.00      A   
ATOM   3211  O   LEU A 340      -2.098  10.248 -19.754  1.00 10.00      A   
ATOM   3212  N   ARG A 341      -2.071   8.393 -18.487  1.00 10.00      A   
ATOM   3213  HN  ARG A 341      -1.840   7.441 -18.441  1.00 10.00      A   
ATOM   3214  CA  ARG A 341      -2.615   9.046 -17.303  1.00 10.00      A   
ATOM   3215  CB  ARG A 341      -3.628   8.130 -16.605  1.00 10.00      A   
ATOM   3216  CG  ARG A 341      -4.627   7.462 -17.537  1.00 10.00      A   
ATOM   3217  CD  ARG A 341      -5.676   8.443 -18.033  1.00 10.00      A   
ATOM   3218  NE  ARG A 341      -6.518   7.849 -19.066  1.00 10.00      A   
ATOM   3219  HE  ARG A 341      -6.061   7.508 -19.871  1.00 10.00      A   
ATOM   3220  CZ  ARG A 341      -7.844   7.730 -18.982  1.00 10.00      A   
ATOM   3221  NH1 ARG A 341      -8.494   8.168 -17.907  1.00 10.00      A   
ATOM   3222 HH11 ARG A 341      -9.532   8.077 -17.843  1.00 10.00      A   
ATOM   3223 HH12 ARG A 341      -7.965   8.606 -17.119  1.00 10.00      A   
ATOM   3224  NH2 ARG A 341      -8.517   7.166 -19.971  1.00 10.00      A   
ATOM   3225 HH21 ARG A 341      -8.004   6.814 -20.822  1.00 10.00      A   
ATOM   3226 HH22 ARG A 341      -9.553   7.060 -19.910  1.00 10.00      A   
ATOM   3227  C   ARG A 341      -1.513   9.411 -16.316  1.00 10.00      A   
ATOM   3228  O   ARG A 341      -1.499  10.518 -15.766  1.00 10.00      A   
ATOM   3229  N   GLU A 342      -0.592   8.477 -16.099  1.00 10.00      A   
ATOM   3230  HN  GLU A 342      -0.652   7.622 -16.583  1.00 10.00      A   
ATOM   3231  CA  GLU A 342       0.504   8.687 -15.162  1.00 10.00      A   
ATOM   3232  CB  GLU A 342       0.421   7.687 -14.013  1.00 10.00      A   
ATOM   3233  CG  GLU A 342       1.280   8.056 -12.820  1.00 10.00      A   
ATOM   3234  CD  GLU A 342       1.244   7.015 -11.725  1.00 10.00      A   
ATOM   3235  OE1 GLU A 342       0.374   7.106 -10.836  1.00 10.00      A   
ATOM   3236  OE2 GLU A 342       2.110   6.115 -11.729  1.00 10.00      A   
ATOM   3237  C   GLU A 342       1.864   8.584 -15.844  1.00 10.00      A   
ATOM   3238  O   GLU A 342       2.136   7.638 -16.587  1.00 10.00      A   
ATOM   3239  N   LEU A 343       2.710   9.560 -15.573  1.00 10.00      A   
ATOM   3240  HN  LEU A 343       2.422  10.277 -14.964  1.00 10.00      A   
ATOM   3241  CA  LEU A 343       4.049   9.612 -16.143  1.00 10.00      A   
ATOM   3242  CB  LEU A 343       4.141  10.795 -17.114  1.00 10.00      A   
ATOM   3243  CG  LEU A 343       5.514  11.093 -17.726  1.00 10.00      A   
ATOM   3244  CD1 LEU A 343       5.647  10.423 -19.082  1.00 10.00      A   
ATOM   3245  CD2 LEU A 343       5.731  12.596 -17.851  1.00 10.00      A   
ATOM   3246  C   LEU A 343       5.071   9.785 -15.028  1.00 10.00      A   
ATOM   3247  O   LEU A 343       5.145  10.850 -14.418  1.00 10.00      A   
ATOM   3248  N   ARG A 344       5.835   8.738 -14.740  1.00 10.00      A   
ATOM   3249  HN  ARG A 344       5.724   7.898 -15.248  1.00 10.00      A   
ATOM   3250  CA  ARG A 344       6.842   8.807 -13.688  1.00 10.00      A   
ATOM   3251  CB  ARG A 344       6.562   7.800 -12.568  1.00 10.00      A   
ATOM   3252  CG  ARG A 344       5.214   7.986 -11.893  1.00 10.00      A   
ATOM   3253  CD  ARG A 344       5.207   7.435 -10.473  1.00 10.00      A   
ATOM   3254  NE  ARG A 344       3.840   7.231  -9.994  1.00 10.00      A   
ATOM   3255  HE  ARG A 344       3.148   7.061 -10.682  1.00 10.00      A   
ATOM   3256  CZ  ARG A 344       3.471   7.208  -8.709  1.00 10.00      A   
ATOM   3257  NH1 ARG A 344       4.366   7.371  -7.740  1.00 10.00      A   
ATOM   3258 HH11 ARG A 344       5.373   7.512  -7.965  1.00 10.00      A   
ATOM   3259 HH12 ARG A 344       4.061   7.346  -6.740  1.00 10.00      A   
ATOM   3260  NH2 ARG A 344       2.190   7.037  -8.400  1.00 10.00      A   
ATOM   3261 HH21 ARG A 344       1.474   6.917  -9.156  1.00 10.00      A   
ATOM   3262 HH22 ARG A 344       1.882   7.018  -7.398  1.00 10.00      A   
ATOM   3263  C   ARG A 344       8.251   8.620 -14.247  1.00 10.00      A   
ATOM   3264  O   ARG A 344       8.560   7.597 -14.862  1.00 10.00      A   
ATOM   3265  N   VAL A 345       9.093   9.622 -14.030  1.00 10.00      A   
ATOM   3266  HN  VAL A 345       8.777  10.409 -13.533  1.00 10.00      A   
ATOM   3267  CA  VAL A 345      10.472   9.598 -14.499  1.00 10.00      A   
ATOM   3268  CB  VAL A 345      10.776  10.814 -15.403  1.00 10.00      A   
ATOM   3269  CG1 VAL A 345      12.210  10.770 -15.910  1.00 10.00      A   
ATOM   3270  CG2 VAL A 345       9.799  10.874 -16.568  1.00 10.00      A   
ATOM   3271  C   VAL A 345      11.433   9.605 -13.309  1.00 10.00      A   
ATOM   3272  O   VAL A 345      11.463  10.559 -12.531  1.00 10.00      A   
ATOM   3273  N   PHE A 346      12.207   8.538 -13.171  1.00 10.00      A   
ATOM   3274  HN  PHE A 346      12.137   7.809 -13.827  1.00 10.00      A   
ATOM   3275  CA  PHE A 346      13.164   8.417 -12.074  1.00 10.00      A   
ATOM   3276  CB  PHE A 346      13.146   6.998 -11.505  1.00 10.00      A   
ATOM   3277  CG  PHE A 346      11.848   6.620 -10.854  1.00 10.00      A   
ATOM   3278  CD1 PHE A 346      10.823   6.057 -11.595  1.00 10.00      A   
ATOM   3279  CD2 PHE A 346      11.656   6.829  -9.498  1.00 10.00      A   
ATOM   3280  CE1 PHE A 346       9.630   5.711 -10.996  1.00 10.00      A   
ATOM   3281  CE2 PHE A 346      10.465   6.485  -8.892  1.00 10.00      A   
ATOM   3282  CZ  PHE A 346       9.452   5.924  -9.643  1.00 10.00      A   
ATOM   3283  C   PHE A 346      14.574   8.765 -12.538  1.00 10.00      A   
ATOM   3284  O   PHE A 346      14.995   8.363 -13.619  1.00 10.00      A   
ATOM   3285  N   PRO A 347      15.322   9.509 -11.722  1.00 10.00      A   
ATOM   3286  CA  PRO A 347      16.688   9.903 -12.059  1.00 10.00      A   
ATOM   3287  CB  PRO A 347      16.980  11.033 -11.069  1.00 10.00      A   
ATOM   3288  CG  PRO A 347      16.117  10.739  -9.889  1.00 10.00      A   
ATOM   3289  CD  PRO A 347      14.900  10.021 -10.409  1.00 10.00      A   
ATOM   3290  C   PRO A 347      17.672   8.750 -11.860  1.00 10.00      A   
ATOM   3291  O   PRO A 347      17.790   8.200 -10.760  1.00 10.00      A   
ATOM   3292  N   SER A 348      18.363   8.379 -12.931  1.00 10.00      A   
ATOM   3293  HN  SER A 348      18.199   8.833 -13.790  1.00 10.00      A   
ATOM   3294  CA  SER A 348      19.341   7.302 -12.878  1.00 10.00      A   
ATOM   3295  CB  SER A 348      19.855   7.007 -14.285  1.00 10.00      A   
ATOM   3296  OG  SER A 348      20.089   8.210 -15.001  1.00 10.00      A   
ATOM   3297  HG  SER A 348      19.234   8.611 -15.248  1.00 10.00      A   
ATOM   3298  C   SER A 348      20.499   7.675 -11.961  1.00 10.00      A   
ATOM   3299  O   SER A 348      20.988   6.856 -11.179  1.00 10.00      A   
ATOM   3300  N   GLU A 349      20.924   8.924 -12.060  1.00 10.00      A   
ATOM   3301  HN  GLU A 349      20.485   9.523 -12.701  1.00 10.00      A   
ATOM   3302  CA  GLU A 349      22.018   9.431 -11.247  1.00 10.00      A   
ATOM   3303  CB  GLU A 349      23.228   9.756 -12.127  1.00 10.00      A   
ATOM   3304  CG  GLU A 349      23.873   8.540 -12.772  1.00 10.00      A   
ATOM   3305  CD  GLU A 349      24.892   7.865 -11.873  1.00 10.00      A   
ATOM   3306  OE1 GLU A 349      24.594   7.653 -10.680  1.00 10.00      A   
ATOM   3307  OE2 GLU A 349      26.001   7.554 -12.352  1.00 10.00      A   
ATOM   3308  C   GLU A 349      21.575  10.677 -10.484  1.00 10.00      A   
ATOM   3309  O   GLU A 349      21.853  11.798 -10.902  1.00 10.00      A   
ATOM   3310  N   PRO A 350      20.872  10.504  -9.356  1.00 10.00      A   
ATOM   3311  CA  PRO A 350      20.378  11.620  -8.545  1.00 10.00      A   
ATOM   3312  CB  PRO A 350      19.277  10.986  -7.678  1.00 10.00      A   
ATOM   3313  CG  PRO A 350      19.209   9.541  -8.068  1.00 10.00      A   
ATOM   3314  CD  PRO A 350      20.493   9.212  -8.775  1.00 10.00      A   
ATOM   3315  C   PRO A 350      21.459  12.217  -7.646  1.00 10.00      A   
ATOM   3316  O   PRO A 350      21.294  13.305  -7.096  1.00 10.00      A   
ATOM   3317  N   PHE A 351      22.565  11.503  -7.499  1.00 10.00      A   
ATOM   3318  HN  PHE A 351      22.651  10.647  -7.975  1.00 10.00      A   
ATOM   3319  CA  PHE A 351      23.660  11.955  -6.654  1.00 10.00      A   
ATOM   3320  CB  PHE A 351      24.268  10.778  -5.885  1.00 10.00      A   
ATOM   3321  CG  PHE A 351      23.257   9.740  -5.476  1.00 10.00      A   
ATOM   3322  CD1 PHE A 351      23.417   8.414  -5.844  1.00 10.00      A   
ATOM   3323  CD2 PHE A 351      22.134  10.095  -4.739  1.00 10.00      A   
ATOM   3324  CE1 PHE A 351      22.483   7.463  -5.486  1.00 10.00      A   
ATOM   3325  CE2 PHE A 351      21.197   9.147  -4.377  1.00 10.00      A   
ATOM   3326  CZ  PHE A 351      21.372   7.829  -4.751  1.00 10.00      A   
ATOM   3327  C   PHE A 351      24.719  12.669  -7.482  1.00 10.00      A   
ATOM   3328  O   PHE A 351      25.754  13.091  -6.964  1.00 10.00      A   
ATOM   3329  N   VAL A 352      24.453  12.790  -8.775  1.00 10.00      A   
ATOM   3330  HN  VAL A 352      23.623  12.407  -9.127  1.00 10.00      A   
ATOM   3331  CA  VAL A 352      25.360  13.470  -9.689  1.00 10.00      A   
ATOM   3332  CB  VAL A 352      25.608  12.648 -10.973  1.00 10.00      A   
ATOM   3333  CG1 VAL A 352      26.505  13.407 -11.940  1.00 10.00      A   
ATOM   3334  CG2 VAL A 352      26.227  11.300 -10.629  1.00 10.00      A   
ATOM   3335  C   VAL A 352      24.793  14.839 -10.048  1.00 10.00      A   
ATOM   3336  O   VAL A 352      23.803  14.943 -10.778  1.00 10.00      A   
ATOM   3337  N   MET A 353      25.423  15.877  -9.513  1.00 10.00      A   
ATOM   3338  HN  MET A 353      26.205  15.709  -8.943  1.00 10.00      A   
ATOM   3339  CA  MET A 353      24.997  17.256  -9.732  1.00 10.00      A   
ATOM   3340  CB  MET A 353      25.867  18.221  -8.918  1.00 10.00      A   
ATOM   3341  CG  MET A 353      25.371  19.659  -8.903  1.00 10.00      A   
ATOM   3342  SD  MET A 353      26.138  20.643  -7.601  1.00 10.00      A   
ATOM   3343  CE  MET A 353      25.460  22.257  -7.963  1.00 10.00      A   
ATOM   3344  C   MET A 353      25.004  17.633 -11.209  1.00 10.00      A   
ATOM   3345  O   MET A 353      24.071  18.275 -11.693  1.00 10.00      A   
ATOM   3346  N   GLU A 354      26.043  17.227 -11.924  1.00 10.00      A   
ATOM   3347  HN  GLU A 354      26.754  16.712 -11.490  1.00 10.00      A   
ATOM   3348  CA  GLU A 354      26.145  17.530 -13.344  1.00 10.00      A   
ATOM   3349  CB  GLU A 354      27.578  17.358 -13.848  1.00 10.00      A   
ATOM   3350  CG  GLU A 354      28.566  18.323 -13.213  1.00 10.00      A   
ATOM   3351  CD  GLU A 354      28.080  19.759 -13.246  1.00 10.00      A   
ATOM   3352  OE1 GLU A 354      28.190  20.404 -14.310  1.00 10.00      A   
ATOM   3353  OE2 GLU A 354      27.586  20.250 -12.209  1.00 10.00      A   
ATOM   3354  C   GLU A 354      25.172  16.681 -14.158  1.00 10.00      A   
ATOM   3355  O   GLU A 354      24.957  15.507 -13.852  1.00 10.00      A   
ATOM   3356  N   PRO A 355      24.545  17.280 -15.186  1.00 10.00      A   
ATOM   3357  CA  PRO A 355      23.582  16.582 -16.049  1.00 10.00      A   
ATOM   3358  CB  PRO A 355      23.204  17.636 -17.098  1.00 10.00      A   
ATOM   3359  CG  PRO A 355      23.520  18.939 -16.452  1.00 10.00      A   
ATOM   3360  CD  PRO A 355      24.717  18.688 -15.583  1.00 10.00      A   
ATOM   3361  C   PRO A 355      24.193  15.359 -16.727  1.00 10.00      A   
ATOM   3362  O   PRO A 355      25.147  15.473 -17.499  1.00 10.00      A   
ATOM   3363  N   ASN A 356      23.652  14.187 -16.421  1.00 10.00      A   
ATOM   3364  HN  ASN A 356      22.915  14.152 -15.773  1.00 10.00      A   
ATOM   3365  CA  ASN A 356      24.133  12.945 -17.013  1.00 10.00      A   
ATOM   3366  CB  ASN A 356      23.863  11.745 -16.093  1.00 10.00      A   
ATOM   3367  CG  ASN A 356      22.390  11.512 -15.806  1.00 10.00      A   
ATOM   3368  OD1 ASN A 356      21.614  12.456 -15.659  1.00 10.00      A   
ATOM   3369  ND2 ASN A 356      21.997  10.255 -15.731  1.00 10.00      A   
ATOM   3370 HD21 ASN A 356      22.669   9.553 -15.858  1.00 10.00      A   
ATOM   3371 HD22 ASN A 356      21.050  10.072 -15.544  1.00 10.00      A   
ATOM   3372  C   ASN A 356      23.498  12.727 -18.384  1.00 10.00      A   
ATOM   3373  O   ASN A 356      24.147  12.253 -19.315  1.00 10.00      A   
ATOM   3374  N   VAL A 357      22.228  13.080 -18.500  1.00 10.00      A   
ATOM   3375  HN  VAL A 357      21.759  13.434 -17.719  1.00 10.00      A   
ATOM   3376  CA  VAL A 357      21.501  12.941 -19.754  1.00 10.00      A   
ATOM   3377  CB  VAL A 357      20.375  11.891 -19.648  1.00 10.00      A   
ATOM   3378  CG1 VAL A 357      20.953  10.486 -19.580  1.00 10.00      A   
ATOM   3379  CG2 VAL A 357      19.492  12.172 -18.441  1.00 10.00      A   
ATOM   3380  C   VAL A 357      20.894  14.276 -20.163  1.00 10.00      A   
ATOM   3381  O   VAL A 357      20.911  15.236 -19.387  1.00 10.00      A   
ATOM   3382  N   ALA A 358      20.361  14.338 -21.376  1.00 10.00      A   
ATOM   3383  HN  ALA A 358      20.379  13.536 -21.950  1.00 10.00      A   
ATOM   3384  CA  ALA A 358      19.743  15.559 -21.881  1.00 10.00      A   
ATOM   3385  CB  ALA A 358      19.986  15.713 -23.374  1.00 10.00      A   
ATOM   3386  C   ALA A 358      18.252  15.577 -21.563  1.00 10.00      A   
ATOM   3387  O   ALA A 358      17.404  15.521 -22.455  1.00 10.00      A   
ATOM   3388  N   LEU A 359      17.951  15.633 -20.277  1.00 10.00      A   
ATOM   3389  HN  LEU A 359      18.680  15.664 -19.623  1.00 10.00      A   
ATOM   3390  CA  LEU A 359      16.577  15.655 -19.800  1.00 10.00      A   
ATOM   3391  CB  LEU A 359      16.334  14.462 -18.878  1.00 10.00      A   
ATOM   3392  CG  LEU A 359      14.947  14.368 -18.244  1.00 10.00      A   
ATOM   3393  CD1 LEU A 359      14.192  13.163 -18.782  1.00 10.00      A   
ATOM   3394  CD2 LEU A 359      15.055  14.302 -16.729  1.00 10.00      A   
ATOM   3395  C   LEU A 359      16.313  16.957 -19.049  1.00 10.00      A   
ATOM   3396  O   LEU A 359      16.896  17.200 -17.989  1.00 10.00      A   
ATOM   3397  N   THR A 360      15.430  17.783 -19.590  1.00 10.00      A   
ATOM   3398  HN  THR A 360      14.954  17.509 -20.410  1.00 10.00      A   
ATOM   3399  CA  THR A 360      15.115  19.067 -18.989  1.00 10.00      A   
ATOM   3400  CB  THR A 360      15.598  20.234 -19.883  1.00 10.00      A   
ATOM   3401  OG1 THR A 360      14.934  20.182 -21.152  1.00 10.00      A   
ATOM   3402  HG1 THR A 360      15.135  19.331 -21.588  1.00 10.00      A   
ATOM   3403  CG2 THR A 360      17.101  20.163 -20.106  1.00 10.00      A   
ATOM   3404  C   THR A 360      13.614  19.207 -18.756  1.00 10.00      A   
ATOM   3405  O   THR A 360      12.907  18.215 -18.562  1.00 10.00      A   
ATOM   3406  N   GLU A 361      13.138  20.444 -18.751  1.00 10.00      A   
ATOM   3407  HN  GLU A 361      13.760  21.196 -18.872  1.00 10.00      A   
ATOM   3408  CA  GLU A 361      11.727  20.731 -18.553  1.00 10.00      A   
ATOM   3409  CB  GLU A 361      11.541  22.133 -17.957  1.00 10.00      A   
ATOM   3410  CG  GLU A 361      11.973  23.283 -18.860  1.00 10.00      A   
ATOM   3411  CD  GLU A 361      13.477  23.366 -19.049  1.00 10.00      A   
ATOM   3412  OE1 GLU A 361      13.921  23.790 -20.135  1.00 10.00      A   
ATOM   3413  OE2 GLU A 361      14.222  22.992 -18.121  1.00 10.00      A   
ATOM   3414  C   GLU A 361      10.950  20.608 -19.861  1.00 10.00      A   
ATOM   3415  O   GLU A 361       9.719  20.569 -19.865  1.00 10.00      A   
ATOM   3416  N   GLN A 362      11.679  20.531 -20.966  1.00 10.00      A   
ATOM   3417  HN  GLN A 362      12.657  20.537 -20.894  1.00 10.00      A   
ATOM   3418  CA  GLN A 362      11.069  20.423 -22.284  1.00 10.00      A   
ATOM   3419  CB  GLN A 362      12.144  20.458 -23.371  1.00 10.00      A   
ATOM   3420  CG  GLN A 362      11.602  20.511 -24.794  1.00 10.00      A   
ATOM   3421  CD  GLN A 362      10.707  21.711 -25.046  1.00 10.00      A   
ATOM   3422  OE1 GLN A 362      10.831  22.746 -24.394  1.00 10.00      A   
ATOM   3423  NE2 GLN A 362       9.799  21.585 -26.001  1.00 10.00      A   
ATOM   3424 HE21 GLN A 362       9.753  20.732 -26.489  1.00 10.00      A   
ATOM   3425 HE22 GLN A 362       9.219  22.352 -26.191  1.00 10.00      A   
ATOM   3426  C   GLN A 362      10.237  19.151 -22.394  1.00 10.00      A   
ATOM   3427  O   GLN A 362       9.118  19.171 -22.914  1.00 10.00      A   
ATOM   3428  N   GLY A 363      10.794  18.051 -21.898  1.00 10.00      A   
ATOM   3429  HN  GLY A 363      11.709  18.096 -21.527  1.00 10.00      A   
ATOM   3430  CA  GLY A 363      10.096  16.782 -21.929  1.00 10.00      A   
ATOM   3431  C   GLY A 363       8.730  16.858 -21.277  1.00 10.00      A   
ATOM   3432  O   GLY A 363       7.743  16.371 -21.829  1.00 10.00      A   
ATOM   3433  N   LEU A 364       8.667  17.493 -20.113  1.00 10.00      A   
ATOM   3434  HN  LEU A 364       9.485  17.877 -19.737  1.00 10.00      A   
ATOM   3435  CA  LEU A 364       7.416  17.636 -19.384  1.00 10.00      A   
ATOM   3436  CB  LEU A 364       7.658  18.305 -18.023  1.00 10.00      A   
ATOM   3437  CG  LEU A 364       6.911  17.703 -16.821  1.00 10.00      A   
ATOM   3438  CD1 LEU A 364       7.289  18.420 -15.533  1.00 10.00      A   
ATOM   3439  CD2 LEU A 364       5.403  17.741 -17.031  1.00 10.00      A   
ATOM   3440  C   LEU A 364       6.410  18.442 -20.201  1.00 10.00      A   
ATOM   3441  O   LEU A 364       5.236  18.081 -20.290  1.00 10.00      A   
ATOM   3442  N   VAL A 365       6.876  19.526 -20.805  1.00 10.00      A   
ATOM   3443  HN  VAL A 365       7.827  19.757 -20.706  1.00 10.00      A   
ATOM   3444  CA  VAL A 365       6.012  20.382 -21.615  1.00 10.00      A   
ATOM   3445  CB  VAL A 365       6.752  21.650 -22.097  1.00 10.00      A   
ATOM   3446  CG1 VAL A 365       5.829  22.537 -22.922  1.00 10.00      A   
ATOM   3447  CG2 VAL A 365       7.324  22.426 -20.919  1.00 10.00      A   
ATOM   3448  C   VAL A 365       5.468  19.620 -22.827  1.00 10.00      A   
ATOM   3449  O   VAL A 365       4.270  19.660 -23.116  1.00 10.00      A   
ATOM   3450  N   SER A 366       6.352  18.921 -23.523  1.00 10.00      A   
ATOM   3451  HN  SER A 366       7.296  18.920 -23.240  1.00 10.00      A   
ATOM   3452  CA  SER A 366       5.964  18.160 -24.702  1.00 10.00      A   
ATOM   3453  CB  SER A 366       7.197  17.585 -25.402  1.00 10.00      A   
ATOM   3454  OG  SER A 366       8.061  18.628 -25.832  1.00 10.00      A   
ATOM   3455  HG  SER A 366       7.549  19.439 -25.945  1.00 10.00      A   
ATOM   3456  C   SER A 366       4.957  17.058 -24.372  1.00 10.00      A   
ATOM   3457  O   SER A 366       3.966  16.887 -25.082  1.00 10.00      A   
ATOM   3458  N   VAL A 367       5.191  16.326 -23.284  1.00 10.00      A   
ATOM   3459  HN  VAL A 367       5.987  16.515 -22.736  1.00 10.00      A   
ATOM   3460  CA  VAL A 367       4.291  15.243 -22.894  1.00 10.00      A   
ATOM   3461  CB  VAL A 367       4.892  14.330 -21.804  1.00 10.00      A   
ATOM   3462  CG1 VAL A 367       3.953  13.174 -21.496  1.00 10.00      A   
ATOM   3463  CG2 VAL A 367       6.233  13.788 -22.264  1.00 10.00      A   
ATOM   3464  C   VAL A 367       2.925  15.769 -22.460  1.00 10.00      A   
ATOM   3465  O   VAL A 367       1.894  15.215 -22.842  1.00 10.00      A   
ATOM   3466  N   SER A 368       2.915  16.856 -21.692  1.00 10.00      A   
ATOM   3467  HN  SER A 368       3.767  17.283 -21.450  1.00 10.00      A   
ATOM   3468  CA  SER A 368       1.661  17.434 -21.218  1.00 10.00      A   
ATOM   3469  CB  SER A 368       1.904  18.481 -20.123  1.00 10.00      A   
ATOM   3470  OG  SER A 368       2.894  19.412 -20.510  1.00 10.00      A   
ATOM   3471  HG  SER A 368       3.767  19.022 -20.384  1.00 10.00      A   
ATOM   3472  C   SER A 368       0.850  18.015 -22.377  1.00 10.00      A   
ATOM   3473  O   SER A 368      -0.382  18.066 -22.328  1.00 10.00      A   
ATOM   3474  N   MET A 369       1.550  18.438 -23.426  1.00 10.00      A   
ATOM   3475  HN  MET A 369       2.531  18.382 -23.401  1.00 10.00      A   
ATOM   3476  CA  MET A 369       0.901  18.996 -24.605  1.00 10.00      A   
ATOM   3477  CB  MET A 369       1.860  19.908 -25.375  1.00 10.00      A   
ATOM   3478  CG  MET A 369       1.904  21.346 -24.884  1.00 10.00      A   
ATOM   3479  SD  MET A 369       2.795  22.426 -26.022  1.00 10.00      A   
ATOM   3480  CE  MET A 369       2.324  24.045 -25.410  1.00 10.00      A   
ATOM   3481  C   MET A 369       0.406  17.886 -25.522  1.00 10.00      A   
ATOM   3482  O   MET A 369      -0.625  18.027 -26.179  1.00 10.00      A   
ATOM   3483  N   GLY A 370       1.144  16.782 -25.554  1.00 10.00      A   
ATOM   3484  HN  GLY A 370       1.956  16.730 -25.002  1.00 10.00      A   
ATOM   3485  CA  GLY A 370       0.779  15.663 -26.399  1.00 10.00      A   
ATOM   3486  C   GLY A 370      -0.281  14.769 -25.789  1.00 10.00      A   
ATOM   3487  O   GLY A 370      -1.233  14.384 -26.467  1.00 10.00      A   
ATOM   3488  N   CYS A 371      -0.122  14.439 -24.513  1.00 10.00      A   
ATOM   3489  HN  CYS A 371       0.650  14.792 -24.013  1.00 10.00      A   
ATOM   3490  CA  CYS A 371      -1.070  13.572 -23.829  1.00 10.00      A   
ATOM   3491  CB  CYS A 371      -0.343  12.652 -22.850  1.00 10.00      A   
ATOM   3492  SG  CYS A 371       1.105  11.826 -23.546  1.00 10.00      A   
ATOM   3493  HG  CYS A 371       0.682  10.979 -24.482  1.00 10.00      A   
ATOM   3494  C   CYS A 371      -2.137  14.382 -23.101  1.00 10.00      A   
ATOM   3495  O   CYS A 371      -1.855  15.044 -22.100  1.00 10.00      A   
ATOM   3496  N   PRO A 372      -3.383  14.335 -23.596  1.00 10.00      A   
ATOM   3497  CA  PRO A 372      -4.504  15.066 -23.010  1.00 10.00      A   
ATOM   3498  CB  PRO A 372      -5.455  15.203 -24.197  1.00 10.00      A   
ATOM   3499  CG  PRO A 372      -5.235  13.963 -24.995  1.00 10.00      A   
ATOM   3500  CD  PRO A 372      -3.795  13.570 -24.792  1.00 10.00      A   
ATOM   3501  C   PRO A 372      -5.186  14.296 -21.878  1.00 10.00      A   
ATOM   3502  O   PRO A 372      -6.308  14.608 -21.488  1.00 10.00      A   
ATOM   3503  N   LYS A 373      -4.509  13.287 -21.355  1.00 10.00      A   
ATOM   3504  HN  LYS A 373      -3.623  13.077 -21.708  1.00 10.00      A   
ATOM   3505  CA  LYS A 373      -5.060  12.481 -20.275  1.00 10.00      A   
ATOM   3506  CB  LYS A 373      -5.336  11.053 -20.766  1.00 10.00      A   
ATOM   3507  CG  LYS A 373      -6.385  10.955 -21.864  1.00 10.00      A   
ATOM   3508  CD  LYS A 373      -7.772  11.285 -21.338  1.00 10.00      A   
ATOM   3509  CE  LYS A 373      -8.790  11.350 -22.464  1.00 10.00      A   
ATOM   3510  NZ  LYS A 373      -9.132  10.003 -22.993  1.00 10.00      A   
ATOM   3511  HZ1 LYS A 373      -9.958   9.621 -22.492  1.00 10.00      A   
ATOM   3512  HZ2 LYS A 373      -8.331   9.343 -22.868  1.00 10.00      A   
ATOM   3513  HZ3 LYS A 373      -9.357  10.066 -24.006  1.00 10.00      A   
ATOM   3514  C   LYS A 373      -4.123  12.451 -19.071  1.00 10.00      A   
ATOM   3515  O   LYS A 373      -4.382  11.754 -18.089  1.00 10.00      A   
ATOM   3516  N   LEU A 374      -3.052  13.228 -19.140  1.00 10.00      A   
ATOM   3517  HN  LEU A 374      -2.923  13.794 -19.928  1.00 10.00      A   
ATOM   3518  CA  LEU A 374      -2.073  13.277 -18.062  1.00 10.00      A   
ATOM   3519  CB  LEU A 374      -0.796  13.978 -18.523  1.00 10.00      A   
ATOM   3520  CG  LEU A 374       0.370  13.081 -18.942  1.00 10.00      A   
ATOM   3521  CD1 LEU A 374       1.628  13.915 -19.114  1.00 10.00      A   
ATOM   3522  CD2 LEU A 374       0.596  11.972 -17.926  1.00 10.00      A   
ATOM   3523  C   LEU A 374      -2.631  14.000 -16.847  1.00 10.00      A   
ATOM   3524  O   LEU A 374      -3.017  15.165 -16.938  1.00 10.00      A   
ATOM   3525  N   GLU A 375      -2.678  13.302 -15.720  1.00 10.00      A   
ATOM   3526  HN  GLU A 375      -2.376  12.366 -15.724  1.00 10.00      A   
ATOM   3527  CA  GLU A 375      -3.174  13.886 -14.482  1.00 10.00      A   
ATOM   3528  CB  GLU A 375      -4.567  13.365 -14.136  1.00 10.00      A   
ATOM   3529  CG  GLU A 375      -4.618  11.888 -13.795  1.00 10.00      A   
ATOM   3530  CD  GLU A 375      -5.918  11.505 -13.133  1.00 10.00      A   
ATOM   3531  OE1 GLU A 375      -6.203  12.013 -12.028  1.00 10.00      A   
ATOM   3532  OE2 GLU A 375      -6.660  10.687 -13.708  1.00 10.00      A   
ATOM   3533  C   GLU A 375      -2.211  13.636 -13.327  1.00 10.00      A   
ATOM   3534  O   GLU A 375      -2.263  14.323 -12.308  1.00 10.00      A   
ATOM   3535  N   SER A 376      -1.334  12.655 -13.489  1.00 10.00      A   
ATOM   3536  HN  SER A 376      -1.336  12.139 -14.321  1.00 10.00      A   
ATOM   3537  CA  SER A 376      -0.365  12.322 -12.461  1.00 10.00      A   
ATOM   3538  CB  SER A 376      -0.733  10.993 -11.794  1.00 10.00      A   
ATOM   3539  OG  SER A 376      -2.089  10.994 -11.376  1.00 10.00      A   
ATOM   3540  HG  SER A 376      -2.419  10.090 -11.361  1.00 10.00      A   
ATOM   3541  C   SER A 376       1.032  12.254 -13.063  1.00 10.00      A   
ATOM   3542  O   SER A 376       1.337  11.360 -13.853  1.00 10.00      A   
ATOM   3543  N   VAL A 377       1.876  13.203 -12.693  1.00 10.00      A   
ATOM   3544  HN  VAL A 377       1.583  13.876 -12.036  1.00 10.00      A   
ATOM   3545  CA  VAL A 377       3.231  13.263 -13.220  1.00 10.00      A   
ATOM   3546  CB  VAL A 377       3.424  14.496 -14.141  1.00 10.00      A   
ATOM   3547  CG1 VAL A 377       4.842  14.557 -14.690  1.00 10.00      A   
ATOM   3548  CG2 VAL A 377       2.413  14.487 -15.280  1.00 10.00      A   
ATOM   3549  C   VAL A 377       4.269  13.313 -12.100  1.00 10.00      A   
ATOM   3550  O   VAL A 377       4.104  14.031 -11.116  1.00 10.00      A   
ATOM   3551  N   LEU A 378       5.316  12.516 -12.255  1.00 10.00      A   
ATOM   3552  HN  LEU A 378       5.353  11.940 -13.053  1.00 10.00      A   
ATOM   3553  CA  LEU A 378       6.423  12.468 -11.308  1.00 10.00      A   
ATOM   3554  CB  LEU A 378       6.515  11.091 -10.642  1.00 10.00      A   
ATOM   3555  CG  LEU A 378       7.640  10.896  -9.620  1.00 10.00      A   
ATOM   3556  CD1 LEU A 378       7.063  10.653  -8.235  1.00 10.00      A   
ATOM   3557  CD2 LEU A 378       8.552   9.749 -10.033  1.00 10.00      A   
ATOM   3558  C   LEU A 378       7.695  12.753 -12.091  1.00 10.00      A   
ATOM   3559  O   LEU A 378       8.121  11.932 -12.902  1.00 10.00      A   
ATOM   3560  N   TYR A 379       8.294  13.910 -11.862  1.00 10.00      A   
ATOM   3561  HN  TYR A 379       7.932  14.514 -11.175  1.00 10.00      A   
ATOM   3562  CA  TYR A 379       9.484  14.296 -12.604  1.00 10.00      A   
ATOM   3563  CB  TYR A 379       9.129  15.447 -13.548  1.00 10.00      A   
ATOM   3564  CG  TYR A 379       9.891  15.465 -14.854  1.00 10.00      A   
ATOM   3565  CD1 TYR A 379       9.245  15.217 -16.058  1.00 10.00      A   
ATOM   3566  CD2 TYR A 379      11.249  15.746 -14.888  1.00 10.00      A   
ATOM   3567  CE1 TYR A 379       9.932  15.249 -17.257  1.00 10.00      A   
ATOM   3568  CE2 TYR A 379      11.945  15.775 -16.080  1.00 10.00      A   
ATOM   3569  CZ  TYR A 379      11.280  15.529 -17.262  1.00 10.00      A   
ATOM   3570  OH  TYR A 379      11.967  15.560 -18.455  1.00 10.00      A   
ATOM   3571  HH  TYR A 379      12.206  16.472 -18.671  1.00 10.00      A   
ATOM   3572  C   TYR A 379      10.638  14.709 -11.695  1.00 10.00      A   
ATOM   3573  O   TYR A 379      10.460  15.474 -10.746  1.00 10.00      A   
ATOM   3574  N   PHE A 380      11.816  14.188 -12.001  1.00 10.00      A   
ATOM   3575  HN  PHE A 380      11.875  13.564 -12.753  1.00 10.00      A   
ATOM   3576  CA  PHE A 380      13.027  14.502 -11.262  1.00 10.00      A   
ATOM   3577  CB  PHE A 380      13.561  13.254 -10.554  1.00 10.00      A   
ATOM   3578  CG  PHE A 380      12.876  12.922  -9.258  1.00 10.00      A   
ATOM   3579  CD1 PHE A 380      11.625  12.328  -9.246  1.00 10.00      A   
ATOM   3580  CD2 PHE A 380      13.496  13.192  -8.051  1.00 10.00      A   
ATOM   3581  CE1 PHE A 380      11.006  12.011  -8.053  1.00 10.00      A   
ATOM   3582  CE2 PHE A 380      12.883  12.881  -6.854  1.00 10.00      A   
ATOM   3583  CZ  PHE A 380      11.635  12.289  -6.855  1.00 10.00      A   
ATOM   3584  C   PHE A 380      14.080  15.030 -12.228  1.00 10.00      A   
ATOM   3585  O   PHE A 380      14.737  14.257 -12.924  1.00 10.00      A   
ATOM   3586  N   CYS A 381      14.234  16.342 -12.276  1.00 10.00      A   
ATOM   3587  HN  CYS A 381      13.692  16.915 -11.691  1.00 10.00      A   
ATOM   3588  CA  CYS A 381      15.198  16.954 -13.178  1.00 10.00      A   
ATOM   3589  CB  CYS A 381      14.472  17.706 -14.289  1.00 10.00      A   
ATOM   3590  SG  CYS A 381      13.159  18.802 -13.703  1.00 10.00      A   
ATOM   3591  HG  CYS A 381      13.479  20.047 -14.044  1.00 10.00      A   
ATOM   3592  C   CYS A 381      16.160  17.878 -12.443  1.00 10.00      A   
ATOM   3593  O   CYS A 381      16.040  18.089 -11.237  1.00 10.00      A   
ATOM   3594  N   ARG A 382      17.133  18.407 -13.173  1.00 10.00      A   
ATOM   3595  HN  ARG A 382      17.199  18.171 -14.125  1.00 10.00      A   
ATOM   3596  CA  ARG A 382      18.123  19.307 -12.592  1.00 10.00      A   
ATOM   3597  CB  ARG A 382      19.508  18.994 -13.146  1.00 10.00      A   
ATOM   3598  CG  ARG A 382      20.101  17.696 -12.638  1.00 10.00      A   
ATOM   3599  CD  ARG A 382      21.260  17.264 -13.513  1.00 10.00      A   
ATOM   3600  NE  ARG A 382      21.908  16.053 -13.024  1.00 10.00      A   
ATOM   3601  HE  ARG A 382      22.677  16.167 -12.416  1.00 10.00      A   
ATOM   3602  CZ  ARG A 382      21.532  14.821 -13.356  1.00 10.00      A   
ATOM   3603  NH1 ARG A 382      20.504  14.629 -14.180  1.00 10.00      A   
ATOM   3604 HH11 ARG A 382      19.984  15.444 -14.571  1.00 10.00      A   
ATOM   3605 HH12 ARG A 382      20.210  13.656 -14.443  1.00 10.00      A   
ATOM   3606  NH2 ARG A 382      22.183  13.780 -12.859  1.00 10.00      A   
ATOM   3607 HH21 ARG A 382      21.894  12.812 -13.109  1.00 10.00      A   
ATOM   3608 HH22 ARG A 382      22.989  13.927 -12.210  1.00 10.00      A   
ATOM   3609  C   ARG A 382      17.784  20.769 -12.858  1.00 10.00      A   
ATOM   3610  O   ARG A 382      18.409  21.668 -12.297  1.00 10.00      A   
ATOM   3611  N   GLN A 383      16.793  21.007 -13.707  1.00 10.00      A   
ATOM   3612  HN  GLN A 383      16.303  20.258 -14.096  1.00 10.00      A   
ATOM   3613  CA  GLN A 383      16.395  22.368 -14.047  1.00 10.00      A   
ATOM   3614  CB  GLN A 383      17.188  22.904 -15.247  1.00 10.00      A   
ATOM   3615  CG  GLN A 383      17.199  21.988 -16.459  1.00 10.00      A   
ATOM   3616  CD  GLN A 383      17.769  22.663 -17.691  1.00 10.00      A   
ATOM   3617  OE1 GLN A 383      18.984  22.690 -17.894  1.00 10.00      A   
ATOM   3618  NE2 GLN A 383      16.896  23.207 -18.525  1.00 10.00      A   
ATOM   3619 HE21 GLN A 383      15.932  23.152 -18.299  1.00 10.00      A   
ATOM   3620 HE22 GLN A 383      17.234  23.629 -19.345  1.00 10.00      A   
ATOM   3621  C   GLN A 383      14.903  22.452 -14.318  1.00 10.00      A   
ATOM   3622  O   GLN A 383      14.252  21.435 -14.571  1.00 10.00      A   
ATOM   3623  N   MET A 384      14.379  23.669 -14.258  1.00 10.00      A   
ATOM   3624  HN  MET A 384      14.970  24.426 -14.054  1.00 10.00      A   
ATOM   3625  CA  MET A 384      12.966  23.936 -14.487  1.00 10.00      A   
ATOM   3626  CB  MET A 384      12.132  23.459 -13.288  1.00 10.00      A   
ATOM   3627  CG  MET A 384      10.652  23.803 -13.369  1.00 10.00      A   
ATOM   3628  SD  MET A 384       9.876  23.214 -14.885  1.00 10.00      A   
ATOM   3629  CE  MET A 384       9.885  21.446 -14.607  1.00 10.00      A   
ATOM   3630  C   MET A 384      12.761  25.431 -14.701  1.00 10.00      A   
ATOM   3631  O   MET A 384      13.361  26.248 -14.002  1.00 10.00      A   
ATOM   3632  N   THR A 385      11.933  25.786 -15.670  1.00 10.00      A   
ATOM   3633  HN  THR A 385      11.476  25.093 -16.191  1.00 10.00      A   
ATOM   3634  CA  THR A 385      11.667  27.184 -15.969  1.00 10.00      A   
ATOM   3635  CB  THR A 385      11.780  27.449 -17.481  1.00 10.00      A   
ATOM   3636  OG1 THR A 385      12.404  26.326 -18.109  1.00 10.00      A   
ATOM   3637  HG1 THR A 385      12.993  25.898 -17.480  1.00 10.00      A   
ATOM   3638  CG2 THR A 385      12.615  28.689 -17.743  1.00 10.00      A   
ATOM   3639  C   THR A 385      10.267  27.575 -15.508  1.00 10.00      A   
ATOM   3640  O   THR A 385       9.345  26.756 -15.536  1.00 10.00      A   
ATOM   3641  N   ASN A 386      10.108  28.826 -15.095  1.00 10.00      A   
ATOM   3642  HN  ASN A 386      10.887  29.439 -15.102  1.00 10.00      A   
ATOM   3643  CA  ASN A 386       8.813  29.320 -14.629  1.00 10.00      A   
ATOM   3644  CB  ASN A 386       8.927  30.743 -14.081  1.00 10.00      A   
ATOM   3645  CG  ASN A 386       9.213  30.786 -12.594  1.00 10.00      A   
ATOM   3646  OD1 ASN A 386       8.300  30.710 -11.772  1.00 10.00      A   
ATOM   3647  ND2 ASN A 386      10.480  30.914 -12.241  1.00 10.00      A   
ATOM   3648 HD21 ASN A 386      11.157  30.968 -12.954  1.00 10.00      A   
ATOM   3649 HD22 ASN A 386      10.694  30.964 -11.282  1.00 10.00      A   
ATOM   3650  C   ASN A 386       7.783  29.277 -15.746  1.00 10.00      A   
ATOM   3651  O   ASN A 386       6.655  28.831 -15.543  1.00 10.00      A   
ATOM   3652  N   ALA A 387       8.186  29.733 -16.927  1.00 10.00      A   
ATOM   3653  HN  ALA A 387       9.100  30.081 -17.017  1.00 10.00      A   
ATOM   3654  CA  ALA A 387       7.308  29.744 -18.089  1.00 10.00      A   
ATOM   3655  CB  ALA A 387       8.042  30.291 -19.301  1.00 10.00      A   
ATOM   3656  C   ALA A 387       6.796  28.344 -18.386  1.00 10.00      A   
ATOM   3657  O   ALA A 387       5.603  28.149 -18.606  1.00 10.00      A   
ATOM   3658  N   ALA A 388       7.711  27.376 -18.369  1.00 10.00      A   
ATOM   3659  HN  ALA A 388       8.642  27.608 -18.172  1.00 10.00      A   
ATOM   3660  CA  ALA A 388       7.371  25.985 -18.633  1.00 10.00      A   
ATOM   3661  CB  ALA A 388       8.601  25.104 -18.493  1.00 10.00      A   
ATOM   3662  C   ALA A 388       6.268  25.509 -17.699  1.00 10.00      A   
ATOM   3663  O   ALA A 388       5.291  24.907 -18.138  1.00 10.00      A   
ATOM   3664  N   LEU A 389       6.425  25.798 -16.411  1.00 10.00      A   
ATOM   3665  HN  LEU A 389       7.233  26.282 -16.126  1.00 10.00      A   
ATOM   3666  CA  LEU A 389       5.435  25.410 -15.410  1.00 10.00      A   
ATOM   3667  CB  LEU A 389       5.886  25.842 -14.012  1.00 10.00      A   
ATOM   3668  CG  LEU A 389       6.985  24.995 -13.363  1.00 10.00      A   
ATOM   3669  CD1 LEU A 389       7.490  25.646 -12.082  1.00 10.00      A   
ATOM   3670  CD2 LEU A 389       6.485  23.586 -13.089  1.00 10.00      A   
ATOM   3671  C   LEU A 389       4.071  26.012 -15.733  1.00 10.00      A   
ATOM   3672  O   LEU A 389       3.045  25.337 -15.637  1.00 10.00      A   
ATOM   3673  N   ILE A 390       4.072  27.278 -16.141  1.00 10.00      A   
ATOM   3674  HN  ILE A 390       4.927  27.761 -16.208  1.00 10.00      A   
ATOM   3675  CA  ILE A 390       2.840  27.971 -16.494  1.00 10.00      A   
ATOM   3676  CB  ILE A 390       3.099  29.465 -16.790  1.00 10.00      A   
ATOM   3677  CG1 ILE A 390       3.739  30.151 -15.578  1.00 10.00      A   
ATOM   3678  CG2 ILE A 390       1.809  30.177 -17.185  1.00 10.00      A   
ATOM   3679  CD1 ILE A 390       4.222  31.559 -15.857  1.00 10.00      A   
ATOM   3680  C   ILE A 390       2.196  27.305 -17.709  1.00 10.00      A   
ATOM   3681  O   ILE A 390       0.992  27.051 -17.727  1.00 10.00      A   
ATOM   3682  N   THR A 391       3.015  26.997 -18.711  1.00 10.00      A   
ATOM   3683  HN  THR A 391       3.972  27.220 -18.633  1.00 10.00      A   
ATOM   3684  CA  THR A 391       2.539  26.346 -19.927  1.00 10.00      A   
ATOM   3685  CB  THR A 391       3.680  26.178 -20.951  1.00 10.00      A   
ATOM   3686  OG1 THR A 391       4.427  27.400 -21.052  1.00 10.00      A   
ATOM   3687  HG1 THR A 391       3.824  28.133 -21.226  1.00 10.00      A   
ATOM   3688  CG2 THR A 391       3.122  25.825 -22.318  1.00 10.00      A   
ATOM   3689  C   THR A 391       1.929  24.977 -19.611  1.00 10.00      A   
ATOM   3690  O   THR A 391       0.853  24.640 -20.106  1.00 10.00      A   
ATOM   3691  N   ILE A 392       2.613  24.201 -18.771  1.00 10.00      A   
ATOM   3692  HN  ILE A 392       3.469  24.527 -18.408  1.00 10.00      A   
ATOM   3693  CA  ILE A 392       2.137  22.876 -18.382  1.00 10.00      A   
ATOM   3694  CB  ILE A 392       3.169  22.142 -17.492  1.00 10.00      A   
ATOM   3695  CG1 ILE A 392       4.471  21.906 -18.264  1.00 10.00      A   
ATOM   3696  CG2 ILE A 392       2.608  20.822 -16.976  1.00 10.00      A   
ATOM   3697  CD1 ILE A 392       5.659  21.591 -17.380  1.00 10.00      A   
ATOM   3698  C   ILE A 392       0.800  22.968 -17.647  1.00 10.00      A   
ATOM   3699  O   ILE A 392      -0.127  22.204 -17.923  1.00 10.00      A   
ATOM   3700  N   ALA A 393       0.704  23.913 -16.721  1.00 10.00      A   
ATOM   3701  HN  ALA A 393       1.480  24.494 -16.548  1.00 10.00      A   
ATOM   3702  CA  ALA A 393      -0.514  24.105 -15.944  1.00 10.00      A   
ATOM   3703  CB  ALA A 393      -0.291  25.165 -14.881  1.00 10.00      A   
ATOM   3704  C   ALA A 393      -1.694  24.496 -16.826  1.00 10.00      A   
ATOM   3705  O   ALA A 393      -2.798  23.979 -16.665  1.00 10.00      A   
ATOM   3706  N   ARG A 394      -1.448  25.407 -17.760  1.00 10.00      A   
ATOM   3707  HN  ARG A 394      -0.538  25.766 -17.852  1.00 10.00      A   
ATOM   3708  CA  ARG A 394      -2.490  25.881 -18.658  1.00 10.00      A   
ATOM   3709  CB  ARG A 394      -2.043  27.144 -19.396  1.00 10.00      A   
ATOM   3710  CG  ARG A 394      -1.748  28.321 -18.482  1.00 10.00      A   
ATOM   3711  CD  ARG A 394      -1.591  29.604 -19.273  1.00 10.00      A   
ATOM   3712  NE  ARG A 394      -2.791  29.907 -20.045  1.00 10.00      A   
ATOM   3713  HE  ARG A 394      -2.933  29.398 -20.877  1.00 10.00      A   
ATOM   3714  CZ  ARG A 394      -3.690  30.815 -19.693  1.00 10.00      A   
ATOM   3715  NH1 ARG A 394      -3.531  31.520 -18.574  1.00 10.00      A   
ATOM   3716 HH11 ARG A 394      -2.698  31.365 -17.967  1.00 10.00      A   
ATOM   3717 HH12 ARG A 394      -4.239  32.236 -18.300  1.00 10.00      A   
ATOM   3718  NH2 ARG A 394      -4.749  31.029 -20.461  1.00 10.00      A   
ATOM   3719 HH21 ARG A 394      -5.457  31.744 -20.188  1.00 10.00      A   
ATOM   3720 HH22 ARG A 394      -4.877  30.485 -21.346  1.00 10.00      A   
ATOM   3721  C   ARG A 394      -2.902  24.806 -19.654  1.00 10.00      A   
ATOM   3722  O   ARG A 394      -4.078  24.696 -20.005  1.00 10.00      A   
ATOM   3723  N   ASN A 395      -1.934  24.014 -20.104  1.00 10.00      A   
ATOM   3724  HN  ASN A 395      -1.010  24.151 -19.786  1.00 10.00      A   
ATOM   3725  CA  ASN A 395      -2.208  22.953 -21.066  1.00 10.00      A   
ATOM   3726  CB  ASN A 395      -0.927  22.480 -21.758  1.00 10.00      A   
ATOM   3727  CG  ASN A 395      -1.173  22.047 -23.196  1.00 10.00      A   
ATOM   3728  OD1 ASN A 395      -1.027  22.838 -24.130  1.00 10.00      A   
ATOM   3729  ND2 ASN A 395      -1.541  20.789 -23.389  1.00 10.00      A   
ATOM   3730 HD21 ASN A 395      -1.640  20.208 -22.606  1.00 10.00      A   
ATOM   3731 HD22 ASN A 395      -1.701  20.490 -24.310  1.00 10.00      A   
ATOM   3732  C   ASN A 395      -2.914  21.779 -20.403  1.00 10.00      A   
ATOM   3733  O   ASN A 395      -3.812  21.178 -20.988  1.00 10.00      A   
ATOM   3734  N   ARG A 396      -2.502  21.449 -19.184  1.00 10.00      A   
ATOM   3735  HN  ARG A 396      -1.777  21.965 -18.762  1.00 10.00      A   
ATOM   3736  CA  ARG A 396      -3.106  20.350 -18.448  1.00 10.00      A   
ATOM   3737  CB  ARG A 396      -2.081  19.244 -18.181  1.00 10.00      A   
ATOM   3738  CG  ARG A 396      -1.624  18.499 -19.421  1.00 10.00      A   
ATOM   3739  CD  ARG A 396      -2.508  17.296 -19.725  1.00 10.00      A   
ATOM   3740  NE  ARG A 396      -3.848  17.678 -20.175  1.00 10.00      A   
ATOM   3741  HE  ARG A 396      -4.573  17.658 -19.502  1.00 10.00      A   
ATOM   3742  CZ  ARG A 396      -4.143  18.038 -21.430  1.00 10.00      A   
ATOM   3743  NH1 ARG A 396      -3.196  18.054 -22.361  1.00 10.00      A   
ATOM   3744 HH11 ARG A 396      -2.212  17.785 -22.122  1.00 10.00      A   
ATOM   3745 HH12 ARG A 396      -3.430  18.342 -23.340  1.00 10.00      A   
ATOM   3746  NH2 ARG A 396      -5.392  18.345 -21.758  1.00 10.00      A   
ATOM   3747 HH21 ARG A 396      -6.153  18.307 -21.043  1.00 10.00      A   
ATOM   3748 HH22 ARG A 396      -5.621  18.630 -22.738  1.00 10.00      A   
ATOM   3749  C   ARG A 396      -3.701  20.834 -17.132  1.00 10.00      A   
ATOM   3750  O   ARG A 396      -3.088  20.689 -16.075  1.00 10.00      A   
ATOM   3751  N   PRO A 397      -4.910  21.416 -17.175  1.00 10.00      A   
ATOM   3752  CA  PRO A 397      -5.597  21.921 -15.986  1.00 10.00      A   
ATOM   3753  CB  PRO A 397      -6.588  22.952 -16.552  1.00 10.00      A   
ATOM   3754  CG  PRO A 397      -6.428  22.918 -18.040  1.00 10.00      A   
ATOM   3755  CD  PRO A 397      -5.709  21.646 -18.378  1.00 10.00      A   
ATOM   3756  C   PRO A 397      -6.362  20.807 -15.284  1.00 10.00      A   
ATOM   3757  O   PRO A 397      -7.147  21.052 -14.371  1.00 10.00      A   
ATOM   3758  N   ASN A 398      -6.118  19.582 -15.725  1.00 10.00      A   
ATOM   3759  HN  ASN A 398      -5.471  19.465 -16.453  1.00 10.00      A   
ATOM   3760  CA  ASN A 398      -6.776  18.408 -15.173  1.00 10.00      A   
ATOM   3761  CB  ASN A 398      -7.256  17.511 -16.319  1.00 10.00      A   
ATOM   3762  CG  ASN A 398      -6.104  16.899 -17.099  1.00 10.00      A   
ATOM   3763  OD1 ASN A 398      -5.495  17.553 -17.948  1.00 10.00      A   
ATOM   3764  ND2 ASN A 398      -5.803  15.640 -16.826  1.00 10.00      A   
ATOM   3765 HD21 ASN A 398      -6.339  15.171 -16.147  1.00 10.00      A   
ATOM   3766 HD22 ASN A 398      -5.046  15.230 -17.299  1.00 10.00      A   
ATOM   3767  C   ASN A 398      -5.820  17.620 -14.285  1.00 10.00      A   
ATOM   3768  O   ASN A 398      -6.133  16.505 -13.861  1.00 10.00      A   
ATOM   3769  N   MET A 399      -4.658  18.203 -14.015  1.00 10.00      A   
ATOM   3770  HN  MET A 399      -4.479  19.097 -14.376  1.00 10.00      A   
ATOM   3771  CA  MET A 399      -3.642  17.559 -13.186  1.00 10.00      A   
ATOM   3772  CB  MET A 399      -2.341  18.368 -13.217  1.00 10.00      A   
ATOM   3773  CG  MET A 399      -1.110  17.605 -12.754  1.00 10.00      A   
ATOM   3774  SD  MET A 399      -0.453  16.505 -14.022  1.00 10.00      A   
ATOM   3775  CE  MET A 399       0.023  17.691 -15.275  1.00 10.00      A   
ATOM   3776  C   MET A 399      -4.124  17.396 -11.745  1.00 10.00      A   
ATOM   3777  O   MET A 399      -4.624  18.342 -11.133  1.00 10.00      A   
ATOM   3778  N   THR A 400      -3.972  16.195 -11.210  1.00 10.00      A   
ATOM   3779  HN  THR A 400      -3.564  15.478 -11.747  1.00 10.00      A   
ATOM   3780  CA  THR A 400      -4.392  15.904  -9.851  1.00 10.00      A   
ATOM   3781  CB  THR A 400      -5.343  14.694  -9.827  1.00 10.00      A   
ATOM   3782  OG1 THR A 400      -4.752  13.618 -10.568  1.00 10.00      A   
ATOM   3783  HG1 THR A 400      -5.385  13.291 -11.228  1.00 10.00      A   
ATOM   3784  CG2 THR A 400      -6.680  15.056 -10.450  1.00 10.00      A   
ATOM   3785  C   THR A 400      -3.188  15.609  -8.961  1.00 10.00      A   
ATOM   3786  O   THR A 400      -3.161  15.990  -7.788  1.00 10.00      A   
ATOM   3787  N   ARG A 401      -2.190  14.940  -9.521  1.00 10.00      A   
ATOM   3788  HN  ARG A 401      -2.249  14.687 -10.471  1.00 10.00      A   
ATOM   3789  CA  ARG A 401      -0.999  14.582  -8.767  1.00 10.00      A   
ATOM   3790  CB  ARG A 401      -0.951  13.066  -8.550  1.00 10.00      A   
ATOM   3791  CG  ARG A 401      -2.026  12.544  -7.610  1.00 10.00      A   
ATOM   3792  CD  ARG A 401      -2.572  11.203  -8.071  1.00 10.00      A   
ATOM   3793  NE  ARG A 401      -3.748  11.350  -8.930  1.00 10.00      A   
ATOM   3794  HE  ARG A 401      -3.660  11.934  -9.722  1.00 10.00      A   
ATOM   3795  CZ  ARG A 401      -4.915  10.749  -8.694  1.00 10.00      A   
ATOM   3796  NH1 ARG A 401      -5.060   9.968  -7.625  1.00 10.00      A   
ATOM   3797 HH11 ARG A 401      -5.969   9.491  -7.437  1.00 10.00      A   
ATOM   3798 HH12 ARG A 401      -4.258   9.825  -6.956  1.00 10.00      A   
ATOM   3799  NH2 ARG A 401      -5.930  10.910  -9.537  1.00 10.00      A   
ATOM   3800 HH21 ARG A 401      -6.845  10.445  -9.351  1.00 10.00      A   
ATOM   3801 HH22 ARG A 401      -5.815  11.505 -10.397  1.00 10.00      A   
ATOM   3802  C   ARG A 401       0.268  15.065  -9.468  1.00 10.00      A   
ATOM   3803  O   ARG A 401       0.791  14.402 -10.367  1.00 10.00      A   
ATOM   3804  N   PHE A 402       0.749  16.230  -9.059  1.00 10.00      A   
ATOM   3805  HN  PHE A 402       0.275  16.722  -8.355  1.00 10.00      A   
ATOM   3806  CA  PHE A 402       1.958  16.806  -9.636  1.00 10.00      A   
ATOM   3807  CB  PHE A 402       1.737  18.274  -9.999  1.00 10.00      A   
ATOM   3808  CG  PHE A 402       2.725  18.816 -10.995  1.00 10.00      A   
ATOM   3809  CD1 PHE A 402       2.764  18.321 -12.289  1.00 10.00      A   
ATOM   3810  CD2 PHE A 402       3.606  19.826 -10.642  1.00 10.00      A   
ATOM   3811  CE1 PHE A 402       3.663  18.821 -13.211  1.00 10.00      A   
ATOM   3812  CE2 PHE A 402       4.509  20.330 -11.560  1.00 10.00      A   
ATOM   3813  CZ  PHE A 402       4.538  19.827 -12.847  1.00 10.00      A   
ATOM   3814  C   PHE A 402       3.130  16.663  -8.671  1.00 10.00      A   
ATOM   3815  O   PHE A 402       3.320  17.488  -7.769  1.00 10.00      A   
ATOM   3816  N   ARG A 403       3.905  15.609  -8.865  1.00 10.00      A   
ATOM   3817  HN  ARG A 403       3.708  15.005  -9.614  1.00 10.00      A   
ATOM   3818  CA  ARG A 403       5.055  15.327  -8.027  1.00 10.00      A   
ATOM   3819  CB  ARG A 403       5.065  13.843  -7.638  1.00 10.00      A   
ATOM   3820  CG  ARG A 403       3.789  13.388  -6.937  1.00 10.00      A   
ATOM   3821  CD  ARG A 403       3.626  11.873  -6.955  1.00 10.00      A   
ATOM   3822  NE  ARG A 403       4.371  11.224  -5.877  1.00 10.00      A   
ATOM   3823  HE  ARG A 403       5.207  11.664  -5.577  1.00 10.00      A   
ATOM   3824  CZ  ARG A 403       3.988  10.097  -5.263  1.00 10.00      A   
ATOM   3825  NH1 ARG A 403       2.860   9.487  -5.610  1.00 10.00      A   
ATOM   3826 HH11 ARG A 403       2.261   9.884  -6.363  1.00 10.00      A   
ATOM   3827 HH12 ARG A 403       2.564   8.604  -5.126  1.00 10.00      A   
ATOM   3828  NH2 ARG A 403       4.742   9.587  -4.301  1.00 10.00      A   
ATOM   3829 HH21 ARG A 403       4.452   8.706  -3.810  1.00 10.00      A   
ATOM   3830 HH22 ARG A 403       5.631  10.069  -4.027  1.00 10.00      A   
ATOM   3831  C   ARG A 403       6.339  15.713  -8.757  1.00 10.00      A   
ATOM   3832  O   ARG A 403       6.923  14.911  -9.485  1.00 10.00      A   
ATOM   3833  N   LEU A 404       6.760  16.958  -8.580  1.00 10.00      A   
ATOM   3834  HN  LEU A 404       6.252  17.556  -7.993  1.00 10.00      A   
ATOM   3835  CA  LEU A 404       7.963  17.460  -9.224  1.00 10.00      A   
ATOM   3836  CB  LEU A 404       7.659  18.784  -9.931  1.00 10.00      A   
ATOM   3837  CG  LEU A 404       8.849  19.515 -10.559  1.00 10.00      A   
ATOM   3838  CD1 LEU A 404       9.358  18.765 -11.781  1.00 10.00      A   
ATOM   3839  CD2 LEU A 404       8.465  20.941 -10.922  1.00 10.00      A   
ATOM   3840  C   LEU A 404       9.070  17.661  -8.196  1.00 10.00      A   
ATOM   3841  O   LEU A 404       8.822  18.131  -7.083  1.00 10.00      A   
ATOM   3842  N   CYS A 405      10.291  17.294  -8.561  1.00 10.00      A   
ATOM   3843  HN  CYS A 405      10.434  16.904  -9.454  1.00 10.00      A   
ATOM   3844  CA  CYS A 405      11.421  17.449  -7.668  1.00 10.00      A   
ATOM   3845  CB  CYS A 405      11.614  16.203  -6.805  1.00 10.00      A   
ATOM   3846  SG  CYS A 405      12.770  16.435  -5.439  1.00 10.00      A   
ATOM   3847  HG  CYS A 405      13.814  17.107  -5.906  1.00 10.00      A   
ATOM   3848  C   CYS A 405      12.703  17.760  -8.430  1.00 10.00      A   
ATOM   3849  O   CYS A 405      13.051  17.074  -9.394  1.00 10.00      A   
ATOM   3850  N   ILE A 406      13.386  18.815  -8.005  1.00 10.00      A   
ATOM   3851  HN  ILE A 406      13.030  19.345  -7.261  1.00 10.00      A   
ATOM   3852  CA  ILE A 406      14.643  19.214  -8.613  1.00 10.00      A   
ATOM   3853  CB  ILE A 406      14.789  20.752  -8.669  1.00 10.00      A   
ATOM   3854  CG1 ILE A 406      13.568  21.372  -9.359  1.00 10.00      A   
ATOM   3855  CG2 ILE A 406      16.068  21.150  -9.397  1.00 10.00      A   
ATOM   3856  CD1 ILE A 406      13.577  22.888  -9.387  1.00 10.00      A   
ATOM   3857  C   ILE A 406      15.786  18.611  -7.807  1.00 10.00      A   
ATOM   3858  O   ILE A 406      15.726  18.565  -6.580  1.00 10.00      A   
ATOM   3859  N   ILE A 407      16.797  18.115  -8.499  1.00 10.00      A   
ATOM   3860  HN  ILE A 407      16.761  18.153  -9.481  1.00 10.00      A   
ATOM   3861  CA  ILE A 407      17.951  17.501  -7.854  1.00 10.00      A   
ATOM   3862  CB  ILE A 407      18.917  16.903  -8.903  1.00 10.00      A   
ATOM   3863  CG1 ILE A 407      18.191  15.895  -9.807  1.00 10.00      A   
ATOM   3864  CG2 ILE A 407      20.125  16.262  -8.239  1.00 10.00      A   
ATOM   3865  CD1 ILE A 407      17.596  14.715  -9.071  1.00 10.00      A   
ATOM   3866  C   ILE A 407      18.703  18.506  -6.975  1.00 10.00      A   
ATOM   3867  O   ILE A 407      19.137  18.179  -5.870  1.00 10.00      A   
ATOM   3868  N   GLU A 408      18.839  19.728  -7.463  1.00 10.00      A   
ATOM   3869  HN  GLU A 408      18.455  19.938  -8.337  1.00 10.00      A   
ATOM   3870  CA  GLU A 408      19.542  20.772  -6.728  1.00 10.00      A   
ATOM   3871  CB  GLU A 408      20.230  21.724  -7.712  1.00 10.00      A   
ATOM   3872  CG  GLU A 408      21.025  22.849  -7.067  1.00 10.00      A   
ATOM   3873  CD  GLU A 408      22.197  22.359  -6.237  1.00 10.00      A   
ATOM   3874  OE1 GLU A 408      22.426  21.133  -6.172  1.00 10.00      A   
ATOM   3875  OE2 GLU A 408      22.893  23.209  -5.640  1.00 10.00      A   
ATOM   3876  C   GLU A 408      18.599  21.545  -5.807  1.00 10.00      A   
ATOM   3877  O   GLU A 408      17.598  22.107  -6.256  1.00 10.00      A   
ATOM   3878  N   PRO A 409      18.890  21.567  -4.493  1.00 10.00      A   
ATOM   3879  CA  PRO A 409      18.082  22.291  -3.517  1.00 10.00      A   
ATOM   3880  CB  PRO A 409      18.644  21.846  -2.158  1.00 10.00      A   
ATOM   3881  CG  PRO A 409      19.528  20.682  -2.450  1.00 10.00      A   
ATOM   3882  CD  PRO A 409      20.016  20.870  -3.857  1.00 10.00      A   
ATOM   3883  C   PRO A 409      18.255  23.799  -3.676  1.00 10.00      A   
ATOM   3884  O   PRO A 409      19.367  24.276  -3.929  1.00 10.00      A   
ATOM   3885  N   LYS A 410      17.153  24.539  -3.532  1.00 10.00      A   
ATOM   3886  HN  LYS A 410      16.308  24.091  -3.327  1.00 10.00      A   
ATOM   3887  CA  LYS A 410      17.159  25.998  -3.658  1.00 10.00      A   
ATOM   3888  CB  LYS A 410      18.129  26.650  -2.662  1.00 10.00      A   
ATOM   3889  CG  LYS A 410      17.859  26.329  -1.202  1.00 10.00      A   
ATOM   3890  CD  LYS A 410      18.964  26.884  -0.315  1.00 10.00      A   
ATOM   3891  CE  LYS A 410      18.771  26.494   1.140  1.00 10.00      A   
ATOM   3892  NZ  LYS A 410      19.941  26.885   1.975  1.00 10.00      A   
ATOM   3893  HZ1 LYS A 410      20.087  27.913   1.937  1.00 10.00      A   
ATOM   3894  HZ2 LYS A 410      20.801  26.416   1.628  1.00 10.00      A   
ATOM   3895  HZ3 LYS A 410      19.785  26.605   2.964  1.00 10.00      A   
ATOM   3896  C   LYS A 410      17.487  26.442  -5.085  1.00 10.00      A   
ATOM   3897  O   LYS A 410      18.012  27.535  -5.298  1.00 10.00      A   
ATOM   3898  N   ALA A 411      17.185  25.594  -6.057  1.00 10.00      A   
ATOM   3899  HN  ALA A 411      16.782  24.732  -5.833  1.00 10.00      A   
ATOM   3900  CA  ALA A 411      17.448  25.916  -7.453  1.00 10.00      A   
ATOM   3901  CB  ALA A 411      17.698  24.648  -8.256  1.00 10.00      A   
ATOM   3902  C   ALA A 411      16.293  26.713  -8.054  1.00 10.00      A   
ATOM   3903  O   ALA A 411      15.162  26.225  -8.133  1.00 10.00      A   
ATOM   3904  N   PRO A 412      16.557  27.956  -8.463  1.00 10.00      A   
ATOM   3905  CA  PRO A 412      15.546  28.818  -9.060  1.00 10.00      A   
ATOM   3906  CB  PRO A 412      16.079  30.205  -8.722  1.00 10.00      A   
ATOM   3907  CG  PRO A 412      17.563  30.053  -8.774  1.00 10.00      A   
ATOM   3908  CD  PRO A 412      17.867  28.630  -8.376  1.00 10.00      A   
ATOM   3909  C   PRO A 412      15.490  28.643 -10.573  1.00 10.00      A   
ATOM   3910  O   PRO A 412      16.025  27.675 -11.119  1.00 10.00      A   
ATOM   3911  N   ASP A 413      14.831  29.576 -11.242  1.00 10.00      A   
ATOM   3912  HN  ASP A 413      14.408  30.312 -10.745  1.00 10.00      A   
ATOM   3913  CA  ASP A 413      14.717  29.546 -12.694  1.00 10.00      A   
ATOM   3914  CB  ASP A 413      13.867  30.732 -13.161  1.00 10.00      A   
ATOM   3915  CG  ASP A 413      13.454  30.639 -14.610  1.00 10.00      A   
ATOM   3916  OD1 ASP A 413      14.333  30.738 -15.487  1.00 10.00      A   
ATOM   3917  OD2 ASP A 413      12.242  30.482 -14.873  1.00 10.00      A   
ATOM   3918  C   ASP A 413      16.116  29.636 -13.301  1.00 10.00      A   
ATOM   3919  O   ASP A 413      16.865  30.557 -13.000  1.00 10.00      A   
ATOM   3920  N   TYR A 414      16.469  28.683 -14.144  1.00 10.00      A   
ATOM   3921  HN  TYR A 414      15.833  27.970 -14.359  1.00 10.00      A   
ATOM   3922  CA  TYR A 414      17.798  28.668 -14.750  1.00 10.00      A   
ATOM   3923  CB  TYR A 414      18.141  27.281 -15.305  1.00 10.00      A   
ATOM   3924  CG  TYR A 414      17.448  26.933 -16.604  1.00 10.00      A   
ATOM   3925  CD1 TYR A 414      18.149  26.930 -17.804  1.00 10.00      A   
ATOM   3926  CD2 TYR A 414      16.099  26.608 -16.634  1.00 10.00      A   
ATOM   3927  CE1 TYR A 414      17.525  26.614 -18.995  1.00 10.00      A   
ATOM   3928  CE2 TYR A 414      15.469  26.291 -17.821  1.00 10.00      A   
ATOM   3929  CZ  TYR A 414      16.186  26.295 -18.997  1.00 10.00      A   
ATOM   3930  OH  TYR A 414      15.563  25.978 -20.180  1.00 10.00      A   
ATOM   3931  HH  TYR A 414      15.089  25.134 -20.076  1.00 10.00      A   
ATOM   3932  C   TYR A 414      17.976  29.742 -15.824  1.00 10.00      A   
ATOM   3933  O   TYR A 414      19.095  30.011 -16.257  1.00 10.00      A   
ATOM   3934  N   LEU A 415      16.886  30.362 -16.242  1.00 10.00      A   
ATOM   3935  HN  LEU A 415      16.014  30.138 -15.845  1.00 10.00      A   
ATOM   3936  CA  LEU A 415      16.956  31.384 -17.269  1.00 10.00      A   
ATOM   3937  CB  LEU A 415      15.876  31.176 -18.331  1.00 10.00      A   
ATOM   3938  CG  LEU A 415      16.125  30.044 -19.332  1.00 10.00      A   
ATOM   3939  CD1 LEU A 415      15.012  29.991 -20.366  1.00 10.00      A   
ATOM   3940  CD2 LEU A 415      17.473  30.217 -20.016  1.00 10.00      A   
ATOM   3941  C   LEU A 415      16.897  32.797 -16.694  1.00 10.00      A   
ATOM   3942  O   LEU A 415      17.762  33.621 -16.985  1.00 10.00      A   
ATOM   3943  N   THR A 416      15.883  33.083 -15.886  1.00 10.00      A   
ATOM   3944  HN  THR A 416      15.206  32.391 -15.692  1.00 10.00      A   
ATOM   3945  CA  THR A 416      15.743  34.417 -15.303  1.00 10.00      A   
ATOM   3946  CB  THR A 416      14.296  34.939 -15.384  1.00 10.00      A   
ATOM   3947  OG1 THR A 416      13.391  33.986 -14.812  1.00 10.00      A   
ATOM   3948  HG1 THR A 416      12.677  34.466 -14.362  1.00 10.00      A   
ATOM   3949  CG2 THR A 416      13.907  35.209 -16.828  1.00 10.00      A   
ATOM   3950  C   THR A 416      16.257  34.493 -13.865  1.00 10.00      A   
ATOM   3951  O   THR A 416      16.356  35.581 -13.293  1.00 10.00      A   
ATOM   3952  N   LEU A 417      16.582  33.333 -13.297  1.00 10.00      A   
ATOM   3953  HN  LEU A 417      16.467  32.509 -13.813  1.00 10.00      A   
ATOM   3954  CA  LEU A 417      17.102  33.236 -11.929  1.00 10.00      A   
ATOM   3955  CB  LEU A 417      18.450  33.947 -11.787  1.00 10.00      A   
ATOM   3956  CG  LEU A 417      19.643  33.256 -12.451  1.00 10.00      A   
ATOM   3957  CD1 LEU A 417      20.882  34.127 -12.358  1.00 10.00      A   
ATOM   3958  CD2 LEU A 417      19.898  31.892 -11.821  1.00 10.00      A   
ATOM   3959  C   LEU A 417      16.092  33.721 -10.892  1.00 10.00      A   
ATOM   3960  O   LEU A 417      16.456  34.232  -9.831  1.00 10.00      A   
ATOM   3961  N   GLU A 418      14.823  33.529 -11.205  1.00 10.00      A   
ATOM   3962  HN  GLU A 418      14.606  33.101 -12.057  1.00 10.00      A   
ATOM   3963  CA  GLU A 418      13.737  33.935 -10.324  1.00 10.00      A   
ATOM   3964  CB  GLU A 418      12.638  34.616 -11.143  1.00 10.00      A   
ATOM   3965  CG  GLU A 418      13.137  35.735 -12.037  1.00 10.00      A   
ATOM   3966  CD  GLU A 418      12.017  36.415 -12.786  1.00 10.00      A   
ATOM   3967  OE1 GLU A 418      11.403  37.341 -12.222  1.00 10.00      A   
ATOM   3968  OE2 GLU A 418      11.751  36.035 -13.946  1.00 10.00      A   
ATOM   3969  C   GLU A 418      13.157  32.721  -9.609  1.00 10.00      A   
ATOM   3970  O   GLU A 418      13.353  31.590 -10.056  1.00 10.00      A   
ATOM   3971  N   PRO A 419      12.469  32.928  -8.476  1.00 10.00      A   
ATOM   3972  CA  PRO A 419      11.837  31.835  -7.726  1.00 10.00      A   
ATOM   3973  CB  PRO A 419      11.194  32.545  -6.528  1.00 10.00      A   
ATOM   3974  CG  PRO A 419      11.921  33.840  -6.415  1.00 10.00      A   
ATOM   3975  CD  PRO A 419      12.270  34.232  -7.819  1.00 10.00      A   
ATOM   3976  C   PRO A 419      10.764  31.148  -8.575  1.00 10.00      A   
ATOM   3977  O   PRO A 419      10.227  31.748  -9.506  1.00 10.00      A   
ATOM   3978  N   LEU A 420      10.440  29.903  -8.256  1.00 10.00      A   
ATOM   3979  HN  LEU A 420      10.868  29.477  -7.478  1.00 10.00      A   
ATOM   3980  CA  LEU A 420       9.441  29.157  -9.019  1.00 10.00      A   
ATOM   3981  CB  LEU A 420       9.753  27.659  -8.999  1.00 10.00      A   
ATOM   3982  CG  LEU A 420      11.099  27.243  -9.599  1.00 10.00      A   
ATOM   3983  CD1 LEU A 420      11.357  25.766  -9.351  1.00 10.00      A   
ATOM   3984  CD2 LEU A 420      11.145  27.555 -11.087  1.00 10.00      A   
ATOM   3985  C   LEU A 420       8.030  29.424  -8.503  1.00 10.00      A   
ATOM   3986  O   LEU A 420       7.077  28.731  -8.872  1.00 10.00      A   
ATOM   3987  N   ASP A 421       7.914  30.431  -7.641  1.00 10.00      A   
ATOM   3988  HN  ASP A 421       8.727  30.912  -7.369  1.00 10.00      A   
ATOM   3989  CA  ASP A 421       6.633  30.826  -7.050  1.00 10.00      A   
ATOM   3990  CB  ASP A 421       6.799  32.084  -6.184  1.00 10.00      A   
ATOM   3991  CG  ASP A 421       7.608  31.855  -4.923  1.00 10.00      A   
ATOM   3992  OD1 ASP A 421       7.157  32.272  -3.834  1.00 10.00      A   
ATOM   3993  OD2 ASP A 421       8.705  31.274  -5.010  1.00 10.00      A   
ATOM   3994  C   ASP A 421       5.591  31.101  -8.124  1.00 10.00      A   
ATOM   3995  O   ASP A 421       4.425  30.737  -7.979  1.00 10.00      A   
ATOM   3996  N   ILE A 422       6.027  31.729  -9.210  1.00 10.00      A   
ATOM   3997  HN  ILE A 422       6.978  31.959  -9.274  1.00 10.00      A   
ATOM   3998  CA  ILE A 422       5.140  32.071 -10.313  1.00 10.00      A   
ATOM   3999  CB  ILE A 422       5.858  32.962 -11.349  1.00 10.00      A   
ATOM   4000  CG1 ILE A 422       6.623  34.093 -10.655  1.00 10.00      A   
ATOM   4001  CG2 ILE A 422       4.861  33.526 -12.356  1.00 10.00      A   
ATOM   4002  CD1 ILE A 422       7.614  34.802 -11.554  1.00 10.00      A   
ATOM   4003  C   ILE A 422       4.631  30.815 -11.013  1.00 10.00      A   
ATOM   4004  O   ILE A 422       3.430  30.660 -11.241  1.00 10.00      A   
ATOM   4005  N   GLY A 423       5.555  29.915 -11.333  1.00 10.00      A   
ATOM   4006  HN  GLY A 423       6.493  30.092 -11.098  1.00 10.00      A   
ATOM   4007  CA  GLY A 423       5.208  28.679 -12.014  1.00 10.00      A   
ATOM   4008  C   GLY A 423       4.266  27.801 -11.210  1.00 10.00      A   
ATOM   4009  O   GLY A 423       3.224  27.380 -11.712  1.00 10.00      A   
ATOM   4010  N   PHE A 424       4.618  27.534  -9.958  1.00 10.00      A   
ATOM   4011  HN  PHE A 424       5.454  27.914  -9.601  1.00 10.00      A   
ATOM   4012  CA  PHE A 424       3.784  26.697  -9.097  1.00 10.00      A   
ATOM   4013  CB  PHE A 424       4.501  26.351  -7.794  1.00 10.00      A   
ATOM   4014  CG  PHE A 424       5.521  25.257  -7.934  1.00 10.00      A   
ATOM   4015  CD1 PHE A 424       6.873  25.552  -7.966  1.00 10.00      A   
ATOM   4016  CD2 PHE A 424       5.126  23.933  -8.031  1.00 10.00      A   
ATOM   4017  CE1 PHE A 424       7.814  24.552  -8.090  1.00 10.00      A   
ATOM   4018  CE2 PHE A 424       6.064  22.926  -8.156  1.00 10.00      A   
ATOM   4019  CZ  PHE A 424       7.410  23.237  -8.185  1.00 10.00      A   
ATOM   4020  C   PHE A 424       2.438  27.364  -8.814  1.00 10.00      A   
ATOM   4021  O   PHE A 424       1.429  26.684  -8.606  1.00 10.00      A   
ATOM   4022  N   GLY A 425       2.428  28.696  -8.819  1.00 10.00      A   
ATOM   4023  HN  GLY A 425       3.264  29.183  -8.978  1.00 10.00      A   
ATOM   4024  CA  GLY A 425       1.204  29.432  -8.583  1.00 10.00      A   
ATOM   4025  C   GLY A 425       0.187  29.189  -9.681  1.00 10.00      A   
ATOM   4026  O   GLY A 425      -1.018  29.194  -9.439  1.00 10.00      A   
ATOM   4027  N   ALA A 426       0.677  28.974 -10.896  1.00 10.00      A   
ATOM   4028  HN  ALA A 426       1.648  28.996 -11.034  1.00 10.00      A   
ATOM   4029  CA  ALA A 426      -0.195  28.711 -12.030  1.00 10.00      A   
ATOM   4030  CB  ALA A 426       0.537  28.969 -13.336  1.00 10.00      A   
ATOM   4031  C   ALA A 426      -0.714  27.279 -11.973  1.00 10.00      A   
ATOM   4032  O   ALA A 426      -1.842  26.997 -12.383  1.00 10.00      A   
ATOM   4033  N   ILE A 427       0.110  26.382 -11.436  1.00 10.00      A   
ATOM   4034  HN  ILE A 427       0.991  26.673 -11.117  1.00 10.00      A   
ATOM   4035  CA  ILE A 427      -0.258  24.978 -11.312  1.00 10.00      A   
ATOM   4036  CB  ILE A 427       0.897  24.148 -10.703  1.00 10.00      A   
ATOM   4037  CG1 ILE A 427       2.174  24.267 -11.549  1.00 10.00      A   
ATOM   4038  CG2 ILE A 427       0.493  22.689 -10.531  1.00 10.00      A   
ATOM   4039  CD1 ILE A 427       2.126  23.524 -12.869  1.00 10.00      A   
ATOM   4040  C   ILE A 427      -1.497  24.831 -10.435  1.00 10.00      A   
ATOM   4041  O   ILE A 427      -2.446  24.134 -10.793  1.00 10.00      A   
ATOM   4042  N   VAL A 428      -1.494  25.516  -9.297  1.00 10.00      A   
ATOM   4043  HN  VAL A 428      -0.716  26.075  -9.075  1.00 10.00      A   
ATOM   4044  CA  VAL A 428      -2.618  25.448  -8.362  1.00 10.00      A   
ATOM   4045  CB  VAL A 428      -2.208  25.872  -6.934  1.00 10.00      A   
ATOM   4046  CG1 VAL A 428      -1.041  25.027  -6.443  1.00 10.00      A   
ATOM   4047  CG2 VAL A 428      -1.858  27.354  -6.871  1.00 10.00      A   
ATOM   4048  C   VAL A 428      -3.808  26.286  -8.826  1.00 10.00      A   
ATOM   4049  O   VAL A 428      -4.920  26.135  -8.320  1.00 10.00      A   
ATOM   4050  N   GLU A 429      -3.570  27.156  -9.792  1.00 10.00      A   
ATOM   4051  HN  GLU A 429      -2.667  27.221 -10.163  1.00 10.00      A   
ATOM   4052  CA  GLU A 429      -4.617  28.022 -10.314  1.00 10.00      A   
ATOM   4053  CB  GLU A 429      -4.007  29.263 -10.973  1.00 10.00      A   
ATOM   4054  CG  GLU A 429      -4.972  30.430 -11.113  1.00 10.00      A   
ATOM   4055  CD  GLU A 429      -4.575  31.393 -12.211  1.00 10.00      A   
ATOM   4056  OE1 GLU A 429      -3.364  31.584 -12.437  1.00 10.00      A   
ATOM   4057  OE2 GLU A 429      -5.478  31.970 -12.855  1.00 10.00      A   
ATOM   4058  C   GLU A 429      -5.496  27.285 -11.322  1.00 10.00      A   
ATOM   4059  O   GLU A 429      -6.724  27.314 -11.228  1.00 10.00      A   
ATOM   4060  N   HIS A 430      -4.865  26.619 -12.278  1.00 10.00      A   
ATOM   4061  HN  HIS A 430      -3.879  26.611 -12.289  1.00 10.00      A   
ATOM   4062  CA  HIS A 430      -5.599  25.895 -13.313  1.00 10.00      A   
ATOM   4063  CB  HIS A 430      -4.764  25.757 -14.586  1.00 10.00      A   
ATOM   4064  CG  HIS A 430      -4.688  27.020 -15.377  1.00 10.00      A   
ATOM   4065  ND1 HIS A 430      -5.417  27.194 -16.532  1.00 10.00      A   
ATOM   4066  CD2 HIS A 430      -3.969  28.142 -15.128  1.00 10.00      A   
ATOM   4067  CE1 HIS A 430      -5.126  28.410 -16.957  1.00 10.00      A   
ATOM   4068  NE2 HIS A 430      -4.256  29.017 -16.139  1.00 10.00      A   
ATOM   4069  HE2 HIS A 430      -3.894  29.924 -16.239  1.00 10.00      A   
ATOM   4070  C   HIS A 430      -6.084  24.534 -12.842  1.00 10.00      A   
ATOM   4071  O   HIS A 430      -7.210  24.138 -13.137  1.00 10.00      A   
ATOM   4072  N   CYS A 431      -5.239  23.816 -12.119  1.00 10.00      A   
ATOM   4073  HN  CYS A 431      -4.351  24.178 -11.914  1.00 10.00      A   
ATOM   4074  CA  CYS A 431      -5.608  22.499 -11.620  1.00 10.00      A   
ATOM   4075  CB  CYS A 431      -4.365  21.635 -11.390  1.00 10.00      A   
ATOM   4076  SG  CYS A 431      -3.163  21.708 -12.739  1.00 10.00      A   
ATOM   4077  HG  CYS A 431      -2.163  22.485 -12.344  1.00 10.00      A   
ATOM   4078  C   CYS A 431      -6.436  22.613 -10.344  1.00 10.00      A   
ATOM   4079  O   CYS A 431      -5.895  22.658  -9.242  1.00 10.00      A   
ATOM   4080  N   LYS A 432      -7.754  22.660 -10.500  1.00 10.00      A   
ATOM   4081  HN  LYS A 432      -8.131  22.609 -11.405  1.00 10.00      A   
ATOM   4082  CA  LYS A 432      -8.658  22.778  -9.364  1.00 10.00      A   
ATOM   4083  CB  LYS A 432      -9.998  23.370  -9.802  1.00 10.00      A   
ATOM   4084  CG  LYS A 432      -9.930  24.847 -10.162  1.00 10.00      A   
ATOM   4085  CD  LYS A 432      -9.697  25.706  -8.928  1.00 10.00      A   
ATOM   4086  CE  LYS A 432      -9.645  27.186  -9.279  1.00 10.00      A   
ATOM   4087  NZ  LYS A 432     -10.916  27.668  -9.884  1.00 10.00      A   
ATOM   4088  HZ1 LYS A 432     -11.170  27.082 -10.706  1.00 10.00      A   
ATOM   4089  HZ2 LYS A 432     -10.811  28.654 -10.197  1.00 10.00      A   
ATOM   4090  HZ3 LYS A 432     -11.685  27.620  -9.184  1.00 10.00      A   
ATOM   4091  C   LYS A 432      -8.871  21.440  -8.671  1.00 10.00      A   
ATOM   4092  O   LYS A 432      -9.265  21.390  -7.504  1.00 10.00      A   
ATOM   4093  N   ASP A 433      -8.611  20.359  -9.397  1.00 10.00      A   
ATOM   4094  HN  ASP A 433      -8.310  20.473 -10.326  1.00 10.00      A   
ATOM   4095  CA  ASP A 433      -8.766  19.011  -8.857  1.00 10.00      A   
ATOM   4096  CB  ASP A 433      -9.278  18.053  -9.939  1.00 10.00      A   
ATOM   4097  CG  ASP A 433     -10.095  16.902  -9.385  1.00 10.00      A   
ATOM   4098  OD1 ASP A 433      -9.942  15.763  -9.876  1.00 10.00      A   
ATOM   4099  OD2 ASP A 433     -10.913  17.132  -8.469  1.00 10.00      A   
ATOM   4100  C   ASP A 433      -7.436  18.515  -8.296  1.00 10.00      A   
ATOM   4101  O   ASP A 433      -7.244  17.319  -8.079  1.00 10.00      A   
ATOM   4102  N   LEU A 434      -6.527  19.456  -8.055  1.00 10.00      A   
ATOM   4103  HN  LEU A 434      -6.759  20.390  -8.244  1.00 10.00      A   
ATOM   4104  CA  LEU A 434      -5.204  19.153  -7.520  1.00 10.00      A   
ATOM   4105  CB  LEU A 434      -4.379  20.438  -7.408  1.00 10.00      A   
ATOM   4106  CG  LEU A 434      -2.863  20.277  -7.287  1.00 10.00      A   
ATOM   4107  CD1 LEU A 434      -2.155  21.474  -7.903  1.00 10.00      A   
ATOM   4108  CD2 LEU A 434      -2.455  20.118  -5.832  1.00 10.00      A   
ATOM   4109  C   LEU A 434      -5.316  18.474  -6.160  1.00 10.00      A   
ATOM   4110  O   LEU A 434      -5.855  19.042  -5.218  1.00 10.00      A   
ATOM   4111  N   ARG A 435      -4.811  17.254  -6.079  1.00 10.00      A   
ATOM   4112  HN  ARG A 435      -4.392  16.861  -6.876  1.00 10.00      A   
ATOM   4113  CA  ARG A 435      -4.859  16.475  -4.852  1.00 10.00      A   
ATOM   4114  CB  ARG A 435      -5.325  15.050  -5.168  1.00 10.00      A   
ATOM   4115  CG  ARG A 435      -6.733  14.967  -5.737  1.00 10.00      A   
ATOM   4116  CD  ARG A 435      -6.980  13.632  -6.423  1.00 10.00      A   
ATOM   4117  NE  ARG A 435      -6.667  12.501  -5.552  1.00 10.00      A   
ATOM   4118  HE  ARG A 435      -5.714  12.309  -5.393  1.00 10.00      A   
ATOM   4119  CZ  ARG A 435      -7.581  11.726  -4.975  1.00 10.00      A   
ATOM   4120  NH1 ARG A 435      -8.875  11.954  -5.179  1.00 10.00      A   
ATOM   4121 HH11 ARG A 435      -9.176  12.737  -5.793  1.00 10.00      A   
ATOM   4122 HH12 ARG A 435      -9.598  11.352  -4.726  1.00 10.00      A   
ATOM   4123  NH2 ARG A 435      -7.201  10.717  -4.202  1.00 10.00      A   
ATOM   4124 HH21 ARG A 435      -7.910  10.109  -3.744  1.00 10.00      A   
ATOM   4125 HH22 ARG A 435      -6.180  10.522  -4.051  1.00 10.00      A   
ATOM   4126  C   ARG A 435      -3.490  16.429  -4.183  1.00 10.00      A   
ATOM   4127  O   ARG A 435      -3.363  16.643  -2.976  1.00 10.00      A   
ATOM   4128  N   ARG A 436      -2.464  16.162  -4.977  1.00 10.00      A   
ATOM   4129  HN  ARG A 436      -2.623  16.035  -5.938  1.00 10.00      A   
ATOM   4130  CA  ARG A 436      -1.109  16.066  -4.465  1.00 10.00      A   
ATOM   4131  CB  ARG A 436      -0.606  14.629  -4.618  1.00 10.00      A   
ATOM   4132  CG  ARG A 436       0.695  14.322  -3.897  1.00 10.00      A   
ATOM   4133  CD  ARG A 436       1.089  12.870  -4.098  1.00 10.00      A   
ATOM   4134  NE  ARG A 436       2.222  12.479  -3.264  1.00 10.00      A   
ATOM   4135  HE  ARG A 436       2.986  13.106  -3.205  1.00 10.00      A   
ATOM   4136  CZ  ARG A 436       2.279  11.335  -2.590  1.00 10.00      A   
ATOM   4137  NH1 ARG A 436       1.270  10.474  -2.644  1.00 10.00      A   
ATOM   4138 HH11 ARG A 436       1.326   9.578  -2.106  1.00 10.00      A   
ATOM   4139 HH12 ARG A 436       0.427  10.683  -3.218  1.00 10.00      A   
ATOM   4140  NH2 ARG A 436       3.348  11.046  -1.862  1.00 10.00      A   
ATOM   4141 HH21 ARG A 436       4.153  11.714  -1.813  1.00 10.00      A   
ATOM   4142 HH22 ARG A 436       3.388  10.141  -1.336  1.00 10.00      A   
ATOM   4143  C   ARG A 436      -0.182  17.026  -5.196  1.00 10.00      A   
ATOM   4144  O   ARG A 436      -0.230  17.140  -6.424  1.00 10.00      A   
ATOM   4145  N   LEU A 437       0.650  17.719  -4.434  1.00 10.00      A   
ATOM   4146  HN  LEU A 437       0.625  17.590  -3.458  1.00 10.00      A   
ATOM   4147  CA  LEU A 437       1.603  18.662  -4.993  1.00 10.00      A   
ATOM   4148  CB  LEU A 437       1.055  20.089  -4.932  1.00 10.00      A   
ATOM   4149  CG  LEU A 437       1.920  21.170  -5.587  1.00 10.00      A   
ATOM   4150  CD1 LEU A 437       1.996  20.964  -7.094  1.00 10.00      A   
ATOM   4151  CD2 LEU A 437       1.382  22.552  -5.258  1.00 10.00      A   
ATOM   4152  C   LEU A 437       2.931  18.581  -4.253  1.00 10.00      A   
ATOM   4153  O   LEU A 437       2.975  18.652  -3.025  1.00 10.00      A   
ATOM   4154  N   SER A 438       4.002  18.415  -5.002  1.00 10.00      A   
ATOM   4155  HN  SER A 438       3.898  18.336  -5.976  1.00 10.00      A   
ATOM   4156  CA  SER A 438       5.333  18.338  -4.428  1.00 10.00      A   
ATOM   4157  CB  SER A 438       6.009  17.041  -4.865  1.00 10.00      A   
ATOM   4158  OG  SER A 438       5.088  15.961  -4.834  1.00 10.00      A   
ATOM   4159  HG  SER A 438       5.565  15.137  -4.658  1.00 10.00      A   
ATOM   4160  C   SER A 438       6.153  19.547  -4.867  1.00 10.00      A   
ATOM   4161  O   SER A 438       6.285  19.817  -6.063  1.00 10.00      A   
ATOM   4162  N   LEU A 439       6.702  20.269  -3.903  1.00 10.00      A   
ATOM   4163  HN  LEU A 439       6.589  19.988  -2.968  1.00 10.00      A   
ATOM   4164  CA  LEU A 439       7.485  21.455  -4.192  1.00 10.00      A   
ATOM   4165  CB  LEU A 439       7.135  22.562  -3.194  1.00 10.00      A   
ATOM   4166  CG  LEU A 439       5.660  22.956  -3.096  1.00 10.00      A   
ATOM   4167  CD1 LEU A 439       5.459  23.987  -1.996  1.00 10.00      A   
ATOM   4168  CD2 LEU A 439       5.156  23.484  -4.429  1.00 10.00      A   
ATOM   4169  C   LEU A 439       8.978  21.161  -4.141  1.00 10.00      A   
ATOM   4170  O   LEU A 439       9.412  20.206  -3.491  1.00 10.00      A   
ATOM   4171  N   SER A 440       9.754  21.979  -4.838  1.00 10.00      A   
ATOM   4172  HN  SER A 440       9.342  22.705  -5.351  1.00 10.00      A   
ATOM   4173  CA  SER A 440      11.203  21.838  -4.876  1.00 10.00      A   
ATOM   4174  CB  SER A 440      11.611  20.547  -5.597  1.00 10.00      A   
ATOM   4175  OG  SER A 440      10.834  20.335  -6.764  1.00 10.00      A   
ATOM   4176  HG  SER A 440       9.994  19.922  -6.521  1.00 10.00      A   
ATOM   4177  C   SER A 440      11.831  23.057  -5.552  1.00 10.00      A   
ATOM   4178  O   SER A 440      11.151  23.792  -6.268  1.00 10.00      A   
ATOM   4179  N   GLY A 441      13.117  23.281  -5.307  1.00 10.00      A   
ATOM   4180  HN  GLY A 441      13.604  22.684  -4.705  1.00 10.00      A   
ATOM   4181  CA  GLY A 441      13.793  24.413  -5.911  1.00 10.00      A   
ATOM   4182  C   GLY A 441      13.769  25.632  -5.016  1.00 10.00      A   
ATOM   4183  O   GLY A 441      13.717  25.505  -3.794  1.00 10.00      A   
ATOM   4184  N   LEU A 442      13.827  26.811  -5.614  1.00 10.00      A   
ATOM   4185  HN  LEU A 442      13.889  26.850  -6.596  1.00 10.00      A   
ATOM   4186  CA  LEU A 442      13.801  28.049  -4.851  1.00 10.00      A   
ATOM   4187  CB  LEU A 442      14.765  29.081  -5.441  1.00 10.00      A   
ATOM   4188  CG  LEU A 442      14.952  30.364  -4.626  1.00 10.00      A   
ATOM   4189  CD1 LEU A 442      15.691  30.077  -3.329  1.00 10.00      A   
ATOM   4190  CD2 LEU A 442      15.677  31.427  -5.437  1.00 10.00      A   
ATOM   4191  C   LEU A 442      12.388  28.607  -4.819  1.00 10.00      A   
ATOM   4192  O   LEU A 442      11.849  29.009  -5.853  1.00 10.00      A   
ATOM   4193  N   LEU A 443      11.793  28.609  -3.638  1.00 10.00      A   
ATOM   4194  HN  LEU A 443      12.278  28.268  -2.860  1.00 10.00      A   
ATOM   4195  CA  LEU A 443      10.440  29.103  -3.460  1.00 10.00      A   
ATOM   4196  CB  LEU A 443       9.472  27.925  -3.314  1.00 10.00      A   
ATOM   4197  CG  LEU A 443       9.313  27.012  -4.529  1.00 10.00      A   
ATOM   4198  CD1 LEU A 443       8.723  25.676  -4.109  1.00 10.00      A   
ATOM   4199  CD2 LEU A 443       8.428  27.677  -5.566  1.00 10.00      A   
ATOM   4200  C   LEU A 443      10.346  29.989  -2.227  1.00 10.00      A   
ATOM   4201  O   LEU A 443      10.913  29.670  -1.178  1.00 10.00      A   
ATOM   4202  N   THR A 444       9.635  31.097  -2.357  1.00 10.00      A   
ATOM   4203  HN  THR A 444       9.217  31.297  -3.229  1.00 10.00      A   
ATOM   4204  CA  THR A 444       9.452  32.026  -1.251  1.00 10.00      A   
ATOM   4205  CB  THR A 444       9.590  33.491  -1.710  1.00 10.00      A   
ATOM   4206  OG1 THR A 444       9.343  33.593  -3.121  1.00 10.00      A   
ATOM   4207  HG1 THR A 444       8.595  33.013  -3.365  1.00 10.00      A   
ATOM   4208  CG2 THR A 444      10.981  34.022  -1.402  1.00 10.00      A   
ATOM   4209  C   THR A 444       8.093  31.813  -0.581  1.00 10.00      A   
ATOM   4210  O   THR A 444       7.442  30.797  -0.804  1.00 10.00      A   
ATOM   4211  N   ASP A 445       7.669  32.766   0.245  1.00 10.00      A   
ATOM   4212  HN  ASP A 445       8.231  33.550   0.403  1.00 10.00      A   
ATOM   4213  CA  ASP A 445       6.381  32.661   0.936  1.00 10.00      A   
ATOM   4214  CB  ASP A 445       6.332  33.589   2.154  1.00 10.00      A   
ATOM   4215  CG  ASP A 445       6.915  32.961   3.403  1.00 10.00      A   
ATOM   4216  OD1 ASP A 445       6.871  33.600   4.472  1.00 10.00      A   
ATOM   4217  OD2 ASP A 445       7.428  31.828   3.322  1.00 10.00      A   
ATOM   4218  C   ASP A 445       5.221  32.979  -0.004  1.00 10.00      A   
ATOM   4219  O   ASP A 445       4.062  32.681   0.293  1.00 10.00      A   
ATOM   4220  N   LYS A 446       5.538  33.569  -1.149  1.00 10.00      A   
ATOM   4221  HN  LYS A 446       6.478  33.752  -1.347  1.00 10.00      A   
ATOM   4222  CA  LYS A 446       4.521  33.937  -2.125  1.00 10.00      A   
ATOM   4223  CB  LYS A 446       5.104  34.826  -3.224  1.00 10.00      A   
ATOM   4224  CG  LYS A 446       4.050  35.547  -4.050  1.00 10.00      A   
ATOM   4225  CD  LYS A 446       3.242  36.514  -3.200  1.00 10.00      A   
ATOM   4226  CE  LYS A 446       2.175  37.210  -4.028  1.00 10.00      A   
ATOM   4227  NZ  LYS A 446       1.337  38.123  -3.207  1.00 10.00      A   
ATOM   4228  HZ1 LYS A 446       1.911  38.913  -2.841  1.00 10.00      A   
ATOM   4229  HZ2 LYS A 446       0.920  37.605  -2.395  1.00 10.00      A   
ATOM   4230  HZ3 LYS A 446       0.565  38.507  -3.786  1.00 10.00      A   
ATOM   4231  C   LYS A 446       3.838  32.707  -2.724  1.00 10.00      A   
ATOM   4232  O   LYS A 446       2.620  32.699  -2.922  1.00 10.00      A   
ATOM   4233  N   VAL A 447       4.621  31.675  -3.013  1.00 10.00      A   
ATOM   4234  HN  VAL A 447       5.596  31.752  -2.865  1.00 10.00      A   
ATOM   4235  CA  VAL A 447       4.082  30.443  -3.579  1.00 10.00      A   
ATOM   4236  CB  VAL A 447       5.196  29.445  -3.979  1.00 10.00      A   
ATOM   4237  CG1 VAL A 447       5.932  28.900  -2.763  1.00 10.00      A   
ATOM   4238  CG2 VAL A 447       4.642  28.313  -4.829  1.00 10.00      A   
ATOM   4239  C   VAL A 447       3.091  29.789  -2.618  1.00 10.00      A   
ATOM   4240  O   VAL A 447       2.098  29.200  -3.045  1.00 10.00      A   
ATOM   4241  N   PHE A 448       3.352  29.917  -1.318  1.00 10.00      A   
ATOM   4242  HN  PHE A 448       4.152  30.407  -1.034  1.00 10.00      A   
ATOM   4243  CA  PHE A 448       2.476  29.344  -0.309  1.00 10.00      A   
ATOM   4244  CB  PHE A 448       3.153  29.356   1.058  1.00 10.00      A   
ATOM   4245  CG  PHE A 448       4.366  28.476   1.127  1.00 10.00      A   
ATOM   4246  CD1 PHE A 448       5.637  29.022   1.064  1.00 10.00      A   
ATOM   4247  CD2 PHE A 448       4.235  27.103   1.250  1.00 10.00      A   
ATOM   4248  CE1 PHE A 448       6.756  28.217   1.120  1.00 10.00      A   
ATOM   4249  CE2 PHE A 448       5.352  26.292   1.309  1.00 10.00      A   
ATOM   4250  CZ  PHE A 448       6.614  26.850   1.243  1.00 10.00      A   
ATOM   4251  C   PHE A 448       1.171  30.117  -0.263  1.00 10.00      A   
ATOM   4252  O   PHE A 448       0.101  29.547  -0.031  1.00 10.00      A   
ATOM   4253  N   GLU A 449       1.268  31.422  -0.503  1.00 10.00      A   
ATOM   4254  HN  GLU A 449       2.153  31.811  -0.679  1.00 10.00      A   
ATOM   4255  CA  GLU A 449       0.100  32.288  -0.514  1.00 10.00      A   
ATOM   4256  CB  GLU A 449       0.517  33.753  -0.673  1.00 10.00      A   
ATOM   4257  CG  GLU A 449      -0.641  34.739  -0.680  1.00 10.00      A   
ATOM   4258  CD  GLU A 449      -0.367  35.948  -1.542  1.00 10.00      A   
ATOM   4259  OE1 GLU A 449       0.147  36.956  -1.015  1.00 10.00      A   
ATOM   4260  OE2 GLU A 449      -0.660  35.897  -2.752  1.00 10.00      A   
ATOM   4261  C   GLU A 449      -0.817  31.880  -1.658  1.00 10.00      A   
ATOM   4262  O   GLU A 449      -2.031  31.789  -1.490  1.00 10.00      A   
ATOM   4263  N   TYR A 450      -0.224  31.617  -2.822  1.00 10.00      A   
ATOM   4264  HN  TYR A 450       0.753  31.709  -2.890  1.00 10.00      A   
ATOM   4265  CA  TYR A 450      -0.985  31.200  -3.997  1.00 10.00      A   
ATOM   4266  CB  TYR A 450      -0.061  31.010  -5.205  1.00 10.00      A   
ATOM   4267  CG  TYR A 450       0.385  32.283  -5.888  1.00 10.00      A   
ATOM   4268  CD1 TYR A 450       1.734  32.537  -6.109  1.00 10.00      A   
ATOM   4269  CD2 TYR A 450      -0.538  33.221  -6.323  1.00 10.00      A   
ATOM   4270  CE1 TYR A 450       2.148  33.694  -6.743  1.00 10.00      A   
ATOM   4271  CE2 TYR A 450      -0.134  34.380  -6.956  1.00 10.00      A   
ATOM   4272  CZ  TYR A 450       1.210  34.613  -7.165  1.00 10.00      A   
ATOM   4273  OH  TYR A 450       1.615  35.769  -7.797  1.00 10.00      A   
ATOM   4274  HH  TYR A 450       1.209  36.532  -7.362  1.00 10.00      A   
ATOM   4275  C   TYR A 450      -1.715  29.892  -3.716  1.00 10.00      A   
ATOM   4276  O   TYR A 450      -2.915  29.768  -3.973  1.00 10.00      A   
ATOM   4277  N   ILE A 451      -0.982  28.926  -3.171  1.00 10.00      A   
ATOM   4278  HN  ILE A 451      -0.031  29.092  -2.990  1.00 10.00      A   
ATOM   4279  CA  ILE A 451      -1.545  27.623  -2.839  1.00 10.00      A   
ATOM   4280  CB  ILE A 451      -0.470  26.660  -2.282  1.00 10.00      A   
ATOM   4281  CG1 ILE A 451       0.640  26.432  -3.307  1.00 10.00      A   
ATOM   4282  CG2 ILE A 451      -1.090  25.331  -1.888  1.00 10.00      A   
ATOM   4283  CD1 ILE A 451       1.856  25.728  -2.743  1.00 10.00      A   
ATOM   4284  C   ILE A 451      -2.668  27.772  -1.818  1.00 10.00      A   
ATOM   4285  O   ILE A 451      -3.724  27.153  -1.943  1.00 10.00      A   
ATOM   4286  N   GLY A 452      -2.451  28.639  -0.835  1.00 10.00      A   
ATOM   4287  HN  GLY A 452      -1.601  29.137  -0.811  1.00 10.00      A   
ATOM   4288  CA  GLY A 452      -3.441  28.857   0.202  1.00 10.00      A   
ATOM   4289  C   GLY A 452      -4.631  29.680  -0.263  1.00 10.00      A   
ATOM   4290  O   GLY A 452      -5.489  30.043   0.540  1.00 10.00      A   
ATOM   4291  N   THR A 453      -4.684  29.976  -1.550  1.00 10.00      A   
ATOM   4292  HN  THR A 453      -3.973  29.653  -2.141  1.00 10.00      A   
ATOM   4293  CA  THR A 453      -5.778  30.754  -2.107  1.00 10.00      A   
ATOM   4294  CB  THR A 453      -5.280  32.073  -2.736  1.00 10.00      A   
ATOM   4295  OG1 THR A 453      -4.398  32.751  -1.829  1.00 10.00      A   
ATOM   4296  HG1 THR A 453      -3.655  32.169  -1.604  1.00 10.00      A   
ATOM   4297  CG2 THR A 453      -6.459  32.979  -3.062  1.00 10.00      A   
ATOM   4298  C   THR A 453      -6.527  29.964  -3.175  1.00 10.00      A   
ATOM   4299  O   THR A 453      -7.746  29.812  -3.104  1.00 10.00      A   
ATOM   4300  N   TYR A 454      -5.784  29.443  -4.147  1.00 10.00      A   
ATOM   4301  HN  TYR A 454      -4.807  29.568  -4.122  1.00 10.00      A   
ATOM   4302  CA  TYR A 454      -6.376  28.698  -5.253  1.00 10.00      A   
ATOM   4303  CB  TYR A 454      -5.633  29.002  -6.559  1.00 10.00      A   
ATOM   4304  CG  TYR A 454      -5.541  30.482  -6.869  1.00 10.00      A   
ATOM   4305  CD1 TYR A 454      -4.425  31.217  -6.494  1.00 10.00      A   
ATOM   4306  CD2 TYR A 454      -6.569  31.146  -7.529  1.00 10.00      A   
ATOM   4307  CE1 TYR A 454      -4.331  32.566  -6.762  1.00 10.00      A   
ATOM   4308  CE2 TYR A 454      -6.484  32.501  -7.804  1.00 10.00      A   
ATOM   4309  CZ  TYR A 454      -5.360  33.207  -7.416  1.00 10.00      A   
ATOM   4310  OH  TYR A 454      -5.265  34.556  -7.681  1.00 10.00      A   
ATOM   4311  HH  TYR A 454      -6.137  34.960  -7.600  1.00 10.00      A   
ATOM   4312  C   TYR A 454      -6.433  27.192  -5.000  1.00 10.00      A   
ATOM   4313  O   TYR A 454      -7.414  26.538  -5.353  1.00 10.00      A   
ATOM   4314  N   ALA A 455      -5.391  26.639  -4.387  1.00 10.00      A   
ATOM   4315  HN  ALA A 455      -4.645  27.205  -4.104  1.00 10.00      A   
ATOM   4316  CA  ALA A 455      -5.343  25.205  -4.115  1.00 10.00      A   
ATOM   4317  CB  ALA A 455      -3.904  24.702  -4.068  1.00 10.00      A   
ATOM   4318  C   ALA A 455      -6.095  24.853  -2.833  1.00 10.00      A   
ATOM   4319  O   ALA A 455      -5.514  24.772  -1.749  1.00 10.00      A   
ATOM   4320  N   LYS A 456      -7.394  24.648  -2.967  1.00 10.00      A   
ATOM   4321  HN  LYS A 456      -7.799  24.726  -3.860  1.00 10.00      A   
ATOM   4322  CA  LYS A 456      -8.238  24.315  -1.835  1.00 10.00      A   
ATOM   4323  CB  LYS A 456      -9.601  24.997  -1.989  1.00 10.00      A   
ATOM   4324  CG  LYS A 456      -9.605  26.476  -1.643  1.00 10.00      A   
ATOM   4325  CD  LYS A 456      -9.497  26.676  -0.145  1.00 10.00      A   
ATOM   4326  CE  LYS A 456      -9.902  28.081   0.259  1.00 10.00      A   
ATOM   4327  NZ  LYS A 456      -9.922  28.241   1.737  1.00 10.00      A   
ATOM   4328  HZ1 LYS A 456     -10.419  29.113   1.996  1.00 10.00      A   
ATOM   4329  HZ2 LYS A 456      -8.950  28.290   2.108  1.00 10.00      A   
ATOM   4330  HZ3 LYS A 456     -10.411  27.429   2.185  1.00 10.00      A   
ATOM   4331  C   LYS A 456      -8.432  22.807  -1.712  1.00 10.00      A   
ATOM   4332  O   LYS A 456      -8.610  22.288  -0.609  1.00 10.00      A   
ATOM   4333  N   LYS A 457      -8.377  22.112  -2.847  1.00 10.00      A   
ATOM   4334  HN  LYS A 457      -8.200  22.589  -3.688  1.00 10.00      A   
ATOM   4335  CA  LYS A 457      -8.577  20.664  -2.889  1.00 10.00      A   
ATOM   4336  CB  LYS A 457      -9.168  20.252  -4.239  1.00 10.00      A   
ATOM   4337  CG  LYS A 457     -10.685  20.316  -4.301  1.00 10.00      A   
ATOM   4338  CD  LYS A 457     -11.309  19.145  -3.560  1.00 10.00      A   
ATOM   4339  CE  LYS A 457     -12.826  19.158  -3.667  1.00 10.00      A   
ATOM   4340  NZ  LYS A 457     -13.425  20.254  -2.862  1.00 10.00      A   
ATOM   4341  HZ1 LYS A 457     -13.039  21.169  -3.166  1.00 10.00      A   
ATOM   4342  HZ2 LYS A 457     -13.211  20.114  -1.856  1.00 10.00      A   
ATOM   4343  HZ3 LYS A 457     -14.458  20.268  -2.985  1.00 10.00      A   
ATOM   4344  C   LYS A 457      -7.303  19.868  -2.609  1.00 10.00      A   
ATOM   4345  O   LYS A 457      -7.345  18.640  -2.511  1.00 10.00      A   
ATOM   4346  N   MET A 458      -6.182  20.567  -2.475  1.00 10.00      A   
ATOM   4347  HN  MET A 458      -6.217  21.540  -2.540  1.00 10.00      A   
ATOM   4348  CA  MET A 458      -4.904  19.913  -2.212  1.00 10.00      A   
ATOM   4349  CB  MET A 458      -3.757  20.923  -2.238  1.00 10.00      A   
ATOM   4350  CG  MET A 458      -2.377  20.285  -2.225  1.00 10.00      A   
ATOM   4351  SD  MET A 458      -1.051  21.495  -2.087  1.00 10.00      A   
ATOM   4352  CE  MET A 458      -1.374  22.148  -0.450  1.00 10.00      A   
ATOM   4353  C   MET A 458      -4.945  19.184  -0.874  1.00 10.00      A   
ATOM   4354  O   MET A 458      -5.189  19.793   0.168  1.00 10.00      A   
ATOM   4355  N   GLU A 459      -4.715  17.881  -0.915  1.00 10.00      A   
ATOM   4356  HN  GLU A 459      -4.525  17.458  -1.781  1.00 10.00      A   
ATOM   4357  CA  GLU A 459      -4.741  17.056   0.283  1.00 10.00      A   
ATOM   4358  CB  GLU A 459      -5.443  15.725  -0.005  1.00 10.00      A   
ATOM   4359  CG  GLU A 459      -6.847  15.869  -0.575  1.00 10.00      A   
ATOM   4360  CD  GLU A 459      -7.636  14.577  -0.533  1.00 10.00      A   
ATOM   4361  OE1 GLU A 459      -7.064  13.512  -0.851  1.00 10.00      A   
ATOM   4362  OE2 GLU A 459      -8.835  14.618  -0.174  1.00 10.00      A   
ATOM   4363  C   GLU A 459      -3.337  16.786   0.819  1.00 10.00      A   
ATOM   4364  O   GLU A 459      -3.137  16.678   2.031  1.00 10.00      A   
ATOM   4365  N   MET A 460      -2.371  16.672  -0.078  1.00 10.00      A   
ATOM   4366  HN  MET A 460      -2.584  16.787  -1.032  1.00 10.00      A   
ATOM   4367  CA  MET A 460      -0.996  16.391   0.323  1.00 10.00      A   
ATOM   4368  CB  MET A 460      -0.632  14.942  -0.007  1.00 10.00      A   
ATOM   4369  CG  MET A 460       0.741  14.515   0.483  1.00 10.00      A   
ATOM   4370  SD  MET A 460       1.049  12.756   0.242  1.00 10.00      A   
ATOM   4371  CE  MET A 460       2.648  12.591   1.030  1.00 10.00      A   
ATOM   4372  C   MET A 460      -0.008  17.348  -0.329  1.00 10.00      A   
ATOM   4373  O   MET A 460      -0.068  17.590  -1.534  1.00 10.00      A   
ATOM   4374  N   LEU A 461       0.905  17.876   0.477  1.00 10.00      A   
ATOM   4375  HN  LEU A 461       0.903  17.628   1.427  1.00 10.00      A   
ATOM   4376  CA  LEU A 461       1.914  18.810  -0.006  1.00 10.00      A   
ATOM   4377  CB  LEU A 461       1.498  20.248   0.325  1.00 10.00      A   
ATOM   4378  CG  LEU A 461       2.507  21.349  -0.021  1.00 10.00      A   
ATOM   4379  CD1 LEU A 461       2.621  21.532  -1.525  1.00 10.00      A   
ATOM   4380  CD2 LEU A 461       2.126  22.659   0.650  1.00 10.00      A   
ATOM   4381  C   LEU A 461       3.278  18.512   0.614  1.00 10.00      A   
ATOM   4382  O   LEU A 461       3.420  18.477   1.840  1.00 10.00      A   
ATOM   4383  N   SER A 462       4.271  18.290  -0.234  1.00 10.00      A   
ATOM   4384  HN  SER A 462       4.087  18.301  -1.199  1.00 10.00      A   
ATOM   4385  CA  SER A 462       5.626  18.018   0.223  1.00 10.00      A   
ATOM   4386  CB  SER A 462       6.236  16.865  -0.581  1.00 10.00      A   
ATOM   4387  OG  SER A 462       5.345  15.765  -0.658  1.00 10.00      A   
ATOM   4388  HG  SER A 462       5.477  15.186   0.115  1.00 10.00      A   
ATOM   4389  C   SER A 462       6.484  19.275   0.078  1.00 10.00      A   
ATOM   4390  O   SER A 462       6.729  19.745  -1.035  1.00 10.00      A   
ATOM   4391  N   VAL A 463       6.931  19.821   1.203  1.00 10.00      A   
ATOM   4392  HN  VAL A 463       6.713  19.395   2.064  1.00 10.00      A   
ATOM   4393  CA  VAL A 463       7.745  21.033   1.196  1.00 10.00      A   
ATOM   4394  CB  VAL A 463       7.146  22.132   2.103  1.00 10.00      A   
ATOM   4395  CG1 VAL A 463       7.846  23.467   1.877  1.00 10.00      A   
ATOM   4396  CG2 VAL A 463       5.646  22.268   1.883  1.00 10.00      A   
ATOM   4397  C   VAL A 463       9.175  20.744   1.651  1.00 10.00      A   
ATOM   4398  O   VAL A 463       9.399  20.235   2.755  1.00 10.00      A   
ATOM   4399  N   ALA A 464      10.141  21.086   0.806  1.00 10.00      A   
ATOM   4400  HN  ALA A 464       9.903  21.500  -0.051  1.00 10.00      A   
ATOM   4401  CA  ALA A 464      11.543  20.867   1.121  1.00 10.00      A   
ATOM   4402  CB  ALA A 464      11.995  19.526   0.565  1.00 10.00      A   
ATOM   4403  C   ALA A 464      12.419  21.988   0.566  1.00 10.00      A   
ATOM   4404  O   ALA A 464      12.373  22.287  -0.629  1.00 10.00      A   
ATOM   4405  N   PHE A 465      13.198  22.615   1.450  1.00 10.00      A   
ATOM   4406  HN  PHE A 465      13.151  22.347   2.394  1.00 10.00      A   
ATOM   4407  CA  PHE A 465      14.117  23.693   1.071  1.00 10.00      A   
ATOM   4408  CB  PHE A 465      15.232  23.179   0.150  1.00 10.00      A   
ATOM   4409  CG  PHE A 465      16.273  22.349   0.848  1.00 10.00      A   
ATOM   4410  CD1 PHE A 465      16.245  20.966   0.769  1.00 10.00      A   
ATOM   4411  CD2 PHE A 465      17.282  22.952   1.580  1.00 10.00      A   
ATOM   4412  CE1 PHE A 465      17.206  20.206   1.408  1.00 10.00      A   
ATOM   4413  CE2 PHE A 465      18.245  22.198   2.222  1.00 10.00      A   
ATOM   4414  CZ  PHE A 465      18.206  20.823   2.135  1.00 10.00      A   
ATOM   4415  C   PHE A 465      13.416  24.901   0.444  1.00 10.00      A   
ATOM   4416  O   PHE A 465      13.926  25.496  -0.507  1.00 10.00      A   
ATOM   4417  N   ALA A 466      12.263  25.272   0.987  1.00 10.00      A   
ATOM   4418  HN  ALA A 466      11.908  24.772   1.752  1.00 10.00      A   
ATOM   4419  CA  ALA A 466      11.518  26.418   0.479  1.00 10.00      A   
ATOM   4420  CB  ALA A 466      10.442  25.964  -0.493  1.00 10.00      A   
ATOM   4421  C   ALA A 466      10.897  27.212   1.621  1.00 10.00      A   
ATOM   4422  O   ALA A 466      10.859  26.746   2.759  1.00 10.00      A   
ATOM   4423  N   GLY A 467      10.430  28.415   1.313  1.00 10.00      A   
ATOM   4424  HN  GLY A 467      10.520  28.744   0.390  1.00 10.00      A   
ATOM   4425  CA  GLY A 467       9.808  29.252   2.320  1.00 10.00      A   
ATOM   4426  C   GLY A 467      10.673  30.428   2.720  1.00 10.00      A   
ATOM   4427  O   GLY A 467      11.886  30.426   2.490  1.00 10.00      A   
ATOM   4428  N   ASP A 468      10.050  31.444   3.296  1.00 10.00      A   
ATOM   4429  HN  ASP A 468       9.068  31.398   3.422  1.00 10.00      A   
ATOM   4430  CA  ASP A 468      10.762  32.633   3.736  1.00 10.00      A   
ATOM   4431  CB  ASP A 468      10.294  33.860   2.953  1.00 10.00      A   
ATOM   4432  CG  ASP A 468      11.329  34.961   2.938  1.00 10.00      A   
ATOM   4433  OD1 ASP A 468      11.386  35.751   3.902  1.00 10.00      A   
ATOM   4434  OD2 ASP A 468      12.093  35.046   1.951  1.00 10.00      A   
ATOM   4435  C   ASP A 468      10.564  32.857   5.231  1.00 10.00      A   
ATOM   4436  O   ASP A 468      11.526  33.068   5.972  1.00 10.00      A   
ATOM   4437  N   SER A 469       9.316  32.793   5.678  1.00 10.00      A   
ATOM   4438  HN  SER A 469       8.580  32.611   5.045  1.00 10.00      A   
ATOM   4439  CA  SER A 469       9.004  32.992   7.085  1.00 10.00      A   
ATOM   4440  CB  SER A 469       8.699  34.468   7.354  1.00 10.00      A   
ATOM   4441  OG  SER A 469       7.625  34.931   6.552  1.00 10.00      A   
ATOM   4442  HG  SER A 469       7.509  34.336   5.782  1.00 10.00      A   
ATOM   4443  C   SER A 469       7.832  32.113   7.518  1.00 10.00      A   
ATOM   4444  O   SER A 469       7.420  31.211   6.790  1.00 10.00      A   
ATOM   4445  N   ASP A 470       7.299  32.383   8.706  1.00 10.00      A   
ATOM   4446  HN  ASP A 470       7.678  33.111   9.240  1.00 10.00      A   
ATOM   4447  CA  ASP A 470       6.173  31.624   9.246  1.00 10.00      A   
ATOM   4448  CB  ASP A 470       5.841  32.085  10.668  1.00 10.00      A   
ATOM   4449  CG  ASP A 470       6.558  31.286  11.738  1.00 10.00      A   
ATOM   4450  OD1 ASP A 470       5.986  30.292  12.230  1.00 10.00      A   
ATOM   4451  OD2 ASP A 470       7.693  31.664  12.104  1.00 10.00      A   
ATOM   4452  C   ASP A 470       4.937  31.770   8.363  1.00 10.00      A   
ATOM   4453  O   ASP A 470       4.068  30.894   8.343  1.00 10.00      A   
ATOM   4454  N   LEU A 471       4.873  32.874   7.627  1.00 10.00      A   
ATOM   4455  HN  LEU A 471       5.612  33.515   7.669  1.00 10.00      A   
ATOM   4456  CA  LEU A 471       3.748  33.151   6.743  1.00 10.00      A   
ATOM   4457  CB  LEU A 471       3.936  34.483   6.013  1.00 10.00      A   
ATOM   4458  CG  LEU A 471       3.962  35.742   6.881  1.00 10.00      A   
ATOM   4459  CD1 LEU A 471       3.814  36.984   6.019  1.00 10.00      A   
ATOM   4460  CD2 LEU A 471       2.870  35.690   7.936  1.00 10.00      A   
ATOM   4461  C   LEU A 471       3.542  32.027   5.736  1.00 10.00      A   
ATOM   4462  O   LEU A 471       2.409  31.714   5.372  1.00 10.00      A   
ATOM   4463  N   GLY A 472       4.639  31.419   5.299  1.00 10.00      A   
ATOM   4464  HN  GLY A 472       5.517  31.719   5.619  1.00 10.00      A   
ATOM   4465  CA  GLY A 472       4.556  30.332   4.347  1.00 10.00      A   
ATOM   4466  C   GLY A 472       3.706  29.187   4.862  1.00 10.00      A   
ATOM   4467  O   GLY A 472       2.740  28.784   4.219  1.00 10.00      A   
ATOM   4468  N   MET A 473       4.047  28.679   6.039  1.00 10.00      A   
ATOM   4469  HN  MET A 473       4.816  29.049   6.515  1.00 10.00      A   
ATOM   4470  CA  MET A 473       3.299  27.581   6.634  1.00 10.00      A   
ATOM   4471  CB  MET A 473       4.063  26.986   7.814  1.00 10.00      A   
ATOM   4472  CG  MET A 473       3.506  25.661   8.310  1.00 10.00      A   
ATOM   4473  SD  MET A 473       4.465  24.974   9.675  1.00 10.00      A   
ATOM   4474  CE  MET A 473       4.191  26.213  10.940  1.00 10.00      A   
ATOM   4475  C   MET A 473       1.917  28.049   7.079  1.00 10.00      A   
ATOM   4476  O   MET A 473       0.953  27.284   7.053  1.00 10.00      A   
ATOM   4477  N   HIS A 474       1.828  29.314   7.476  1.00 10.00      A   
ATOM   4478  HN  HIS A 474       2.639  29.871   7.478  1.00 10.00      A   
ATOM   4479  CA  HIS A 474       0.565  29.900   7.916  1.00 10.00      A   
ATOM   4480  CB  HIS A 474       0.797  31.327   8.429  1.00 10.00      A   
ATOM   4481  CG  HIS A 474      -0.412  31.988   9.029  1.00 10.00      A   
ATOM   4482  ND1 HIS A 474      -0.682  31.901  10.376  1.00 10.00      A   
ATOM   4483  CD2 HIS A 474      -1.368  32.749   8.431  1.00 10.00      A   
ATOM   4484  CE1 HIS A 474      -1.784  32.604  10.570  1.00 10.00      A   
ATOM   4485  NE2 HIS A 474      -2.232  33.133   9.426  1.00 10.00      A   
ATOM   4486  HE2 HIS A 474      -3.031  33.695   9.317  1.00 10.00      A   
ATOM   4487  C   HIS A 474      -0.444  29.912   6.775  1.00 10.00      A   
ATOM   4488  O   HIS A 474      -1.607  29.551   6.958  1.00 10.00      A   
ATOM   4489  N   HIS A 475       0.014  30.321   5.596  1.00 10.00      A   
ATOM   4490  HN  HIS A 475       0.956  30.602   5.517  1.00 10.00      A   
ATOM   4491  CA  HIS A 475      -0.843  30.381   4.416  1.00 10.00      A   
ATOM   4492  CB  HIS A 475      -0.124  31.055   3.246  1.00 10.00      A   
ATOM   4493  CG  HIS A 475      -0.351  32.537   3.156  1.00 10.00      A   
ATOM   4494  ND1 HIS A 475      -1.572  33.115   2.873  1.00 10.00      A   
ATOM   4495  HD1 HIS A 475      -2.418  32.638   2.714  1.00 10.00      A   
ATOM   4496  CD2 HIS A 475       0.519  33.569   3.321  1.00 10.00      A   
ATOM   4497  CE1 HIS A 475      -1.407  34.445   2.870  1.00 10.00      A   
ATOM   4498  NE2 HIS A 475      -0.156  34.775   3.138  1.00 10.00      A   
ATOM   4499  C   HIS A 475      -1.340  28.998   4.011  1.00 10.00      A   
ATOM   4500  O   HIS A 475      -2.386  28.867   3.377  1.00 10.00      A   
ATOM   4501  N   VAL A 476      -0.582  27.969   4.370  1.00 10.00      A   
ATOM   4502  HN  VAL A 476       0.257  28.137   4.849  1.00 10.00      A   
ATOM   4503  CA  VAL A 476      -0.963  26.597   4.058  1.00 10.00      A   
ATOM   4504  CB  VAL A 476       0.237  25.628   4.166  1.00 10.00      A   
ATOM   4505  CG1 VAL A 476      -0.167  24.224   3.740  1.00 10.00      A   
ATOM   4506  CG2 VAL A 476       1.403  26.122   3.328  1.00 10.00      A   
ATOM   4507  C   VAL A 476      -2.062  26.133   5.013  1.00 10.00      A   
ATOM   4508  O   VAL A 476      -3.159  25.767   4.588  1.00 10.00      A   
ATOM   4509  N   LEU A 477      -1.760  26.191   6.307  1.00 10.00      A   
ATOM   4510  HN  LEU A 477      -0.880  26.533   6.573  1.00 10.00      A   
ATOM   4511  CA  LEU A 477      -2.694  25.764   7.344  1.00 10.00      A   
ATOM   4512  CB  LEU A 477      -2.036  25.848   8.722  1.00 10.00      A   
ATOM   4513  CG  LEU A 477      -0.899  24.860   8.987  1.00 10.00      A   
ATOM   4514  CD1 LEU A 477      -0.182  25.206  10.284  1.00 10.00      A   
ATOM   4515  CD2 LEU A 477      -1.427  23.434   9.032  1.00 10.00      A   
ATOM   4516  C   LEU A 477      -3.977  26.581   7.323  1.00 10.00      A   
ATOM   4517  O   LEU A 477      -5.067  26.042   7.484  1.00 10.00      A   
ATOM   4518  N   SER A 478      -3.848  27.879   7.099  1.00 10.00      A   
ATOM   4519  HN  SER A 478      -2.951  28.259   6.955  1.00 10.00      A   
ATOM   4520  CA  SER A 478      -5.007  28.757   7.060  1.00 10.00      A   
ATOM   4521  CB  SER A 478      -4.705  30.068   7.795  1.00 10.00      A   
ATOM   4522  OG  SER A 478      -5.889  30.824   8.012  1.00 10.00      A   
ATOM   4523  HG  SER A 478      -6.373  30.902   7.177  1.00 10.00      A   
ATOM   4524  C   SER A 478      -5.423  29.040   5.617  1.00 10.00      A   
ATOM   4525  O   SER A 478      -6.011  30.084   5.321  1.00 10.00      A   
ATOM   4526  N   GLY A 479      -5.127  28.107   4.722  1.00 10.00      A   
ATOM   4527  HN  GLY A 479      -4.672  27.286   5.011  1.00 10.00      A   
ATOM   4528  CA  GLY A 479      -5.477  28.290   3.328  1.00 10.00      A   
ATOM   4529  C   GLY A 479      -6.158  27.080   2.728  1.00 10.00      A   
ATOM   4530  O   GLY A 479      -7.302  27.163   2.279  1.00 10.00      A   
ATOM   4531  N   CYS A 480      -5.463  25.956   2.725  1.00 10.00      A   
ATOM   4532  HN  CYS A 480      -4.563  25.946   3.114  1.00 10.00      A   
ATOM   4533  CA  CYS A 480      -6.003  24.725   2.168  1.00 10.00      A   
ATOM   4534  CB  CYS A 480      -4.865  23.776   1.788  1.00 10.00      A   
ATOM   4535  SG  CYS A 480      -3.596  24.546   0.756  1.00 10.00      A   
ATOM   4536  HG  CYS A 480      -4.160  24.875  -0.401  1.00 10.00      A   
ATOM   4537  C   CYS A 480      -6.978  24.068   3.140  1.00 10.00      A   
ATOM   4538  O   CYS A 480      -6.651  23.839   4.302  1.00 10.00      A   
ATOM   4539  N   ASP A 481      -8.178  23.772   2.657  1.00 10.00      A   
ATOM   4540  HN  ASP A 481      -8.375  23.969   1.718  1.00 10.00      A   
ATOM   4541  CA  ASP A 481      -9.214  23.173   3.494  1.00 10.00      A   
ATOM   4542  CB  ASP A 481     -10.580  23.782   3.182  1.00 10.00      A   
ATOM   4543  CG  ASP A 481     -10.732  25.177   3.745  1.00 10.00      A   
ATOM   4544  OD1 ASP A 481     -10.908  26.127   2.954  1.00 10.00      A   
ATOM   4545  OD2 ASP A 481     -10.681  25.329   4.982  1.00 10.00      A   
ATOM   4546  C   ASP A 481      -9.277  21.656   3.382  1.00 10.00      A   
ATOM   4547  O   ASP A 481      -9.792  20.986   4.276  1.00 10.00      A   
ATOM   4548  N   SER A 482      -8.754  21.113   2.296  1.00 10.00      A   
ATOM   4549  HN  SER A 482      -8.355  21.689   1.613  1.00 10.00      A   
ATOM   4550  CA  SER A 482      -8.772  19.671   2.092  1.00 10.00      A   
ATOM   4551  CB  SER A 482      -9.051  19.360   0.620  1.00 10.00      A   
ATOM   4552  OG  SER A 482     -10.102  20.179   0.123  1.00 10.00      A   
ATOM   4553  HG  SER A 482      -9.733  21.024  -0.174  1.00 10.00      A   
ATOM   4554  C   SER A 482      -7.461  19.027   2.537  1.00 10.00      A   
ATOM   4555  O   SER A 482      -7.147  17.901   2.144  1.00 10.00      A   
ATOM   4556  N   LEU A 483      -6.708  19.744   3.366  1.00 10.00      A   
ATOM   4557  HN  LEU A 483      -7.025  20.623   3.655  1.00 10.00      A   
ATOM   4558  CA  LEU A 483      -5.428  19.254   3.866  1.00 10.00      A   
ATOM   4559  CB  LEU A 483      -4.761  20.291   4.775  1.00 10.00      A   
ATOM   4560  CG  LEU A 483      -3.881  21.339   4.090  1.00 10.00      A   
ATOM   4561  CD1 LEU A 483      -3.309  22.306   5.113  1.00 10.00      A   
ATOM   4562  CD2 LEU A 483      -2.763  20.676   3.299  1.00 10.00      A   
ATOM   4563  C   LEU A 483      -5.570  17.926   4.610  1.00 10.00      A   
ATOM   4564  O   LEU A 483      -6.425  17.772   5.489  1.00 10.00      A   
ATOM   4565  N   ARG A 484      -4.726  16.973   4.248  1.00 10.00      A   
ATOM   4566  HN  ARG A 484      -4.079  17.159   3.529  1.00 10.00      A   
ATOM   4567  CA  ARG A 484      -4.729  15.659   4.871  1.00 10.00      A   
ATOM   4568  CB  ARG A 484      -5.209  14.594   3.881  1.00 10.00      A   
ATOM   4569  CG  ARG A 484      -6.701  14.636   3.584  1.00 10.00      A   
ATOM   4570  CD  ARG A 484      -7.093  13.568   2.574  1.00 10.00      A   
ATOM   4571  NE  ARG A 484      -6.497  12.271   2.889  1.00 10.00      A   
ATOM   4572  HE  ARG A 484      -6.747  11.859   3.749  1.00 10.00      A   
ATOM   4573  CZ  ARG A 484      -5.666  11.611   2.084  1.00 10.00      A   
ATOM   4574  NH1 ARG A 484      -5.328  12.098   0.897  1.00 10.00      A   
ATOM   4575 HH11 ARG A 484      -4.669  11.562   0.286  1.00 10.00      A   
ATOM   4576 HH12 ARG A 484      -5.721  13.005   0.558  1.00 10.00      A   
ATOM   4577  NH2 ARG A 484      -5.179  10.448   2.465  1.00 10.00      A   
ATOM   4578 HH21 ARG A 484      -4.518   9.925   1.839  1.00 10.00      A   
ATOM   4579 HH22 ARG A 484      -5.445  10.039   3.386  1.00 10.00      A   
ATOM   4580  C   ARG A 484      -3.333  15.315   5.374  1.00 10.00      A   
ATOM   4581  O   ARG A 484      -3.141  15.031   6.552  1.00 10.00      A   
ATOM   4582  N   LYS A 485      -2.355  15.364   4.479  1.00 10.00      A   
ATOM   4583  HN  LYS A 485      -2.558  15.632   3.552  1.00 10.00      A   
ATOM   4584  CA  LYS A 485      -0.977  15.054   4.843  1.00 10.00      A   
ATOM   4585  CB  LYS A 485      -0.506  13.756   4.175  1.00 10.00      A   
ATOM   4586  CG  LYS A 485      -1.274  12.513   4.606  1.00 10.00      A   
ATOM   4587  CD  LYS A 485      -0.675  11.239   4.015  1.00 10.00      A   
ATOM   4588  CE  LYS A 485      -0.824  11.195   2.502  1.00 10.00      A   
ATOM   4589  NZ  LYS A 485      -0.522   9.850   1.929  1.00 10.00      A   
ATOM   4590  HZ1 LYS A 485       0.326   9.443   2.368  1.00 10.00      A   
ATOM   4591  HZ2 LYS A 485      -0.358   9.928   0.907  1.00 10.00      A   
ATOM   4592  HZ3 LYS A 485      -1.328   9.199   2.088  1.00 10.00      A   
ATOM   4593  C   LYS A 485      -0.048  16.204   4.477  1.00 10.00      A   
ATOM   4594  O   LYS A 485      -0.029  16.661   3.331  1.00 10.00      A   
ATOM   4595  N   LEU A 486       0.713  16.676   5.452  1.00 10.00      A   
ATOM   4596  HN  LEU A 486       0.660  16.270   6.347  1.00 10.00      A   
ATOM   4597  CA  LEU A 486       1.646  17.776   5.224  1.00 10.00      A   
ATOM   4598  CB  LEU A 486       1.135  19.073   5.860  1.00 10.00      A   
ATOM   4599  CG  LEU A 486       1.961  20.335   5.584  1.00 10.00      A   
ATOM   4600  CD1 LEU A 486       2.035  20.620   4.090  1.00 10.00      A   
ATOM   4601  CD2 LEU A 486       1.371  21.525   6.324  1.00 10.00      A   
ATOM   4602  C   LEU A 486       3.033  17.425   5.747  1.00 10.00      A   
ATOM   4603  O   LEU A 486       3.211  17.158   6.937  1.00 10.00      A   
ATOM   4604  N   GLU A 487       4.005  17.421   4.848  1.00 10.00      A   
ATOM   4605  HN  GLU A 487       3.794  17.651   3.917  1.00 10.00      A   
ATOM   4606  CA  GLU A 487       5.380  17.094   5.193  1.00 10.00      A   
ATOM   4607  CB  GLU A 487       5.815  15.820   4.465  1.00 10.00      A   
ATOM   4608  CG  GLU A 487       5.223  15.680   3.072  1.00 10.00      A   
ATOM   4609  CD  GLU A 487       5.250  14.256   2.568  1.00 10.00      A   
ATOM   4610  OE1 GLU A 487       5.664  14.040   1.409  1.00 10.00      A   
ATOM   4611  OE2 GLU A 487       4.850  13.346   3.327  1.00 10.00      A   
ATOM   4612  C   GLU A 487       6.307  18.253   4.853  1.00 10.00      A   
ATOM   4613  O   GLU A 487       6.413  18.664   3.696  1.00 10.00      A   
ATOM   4614  N   ILE A 488       6.969  18.784   5.869  1.00 10.00      A   
ATOM   4615  HN  ILE A 488       6.840  18.409   6.772  1.00 10.00      A   
ATOM   4616  CA  ILE A 488       7.879  19.905   5.690  1.00 10.00      A   
ATOM   4617  CB  ILE A 488       7.345  21.154   6.423  1.00 10.00      A   
ATOM   4618  CG1 ILE A 488       5.905  21.453   5.995  1.00 10.00      A   
ATOM   4619  CG2 ILE A 488       8.247  22.355   6.176  1.00 10.00      A   
ATOM   4620  CD1 ILE A 488       5.203  22.462   6.877  1.00 10.00      A   
ATOM   4621  C   ILE A 488       9.268  19.568   6.231  1.00 10.00      A   
ATOM   4622  O   ILE A 488       9.408  19.080   7.355  1.00 10.00      A   
ATOM   4623  N   ARG A 489      10.292  19.810   5.424  1.00 10.00      A   
ATOM   4624  HN  ARG A 489      10.118  20.168   4.522  1.00 10.00      A   
ATOM   4625  CA  ARG A 489      11.666  19.547   5.832  1.00 10.00      A   
ATOM   4626  CB  ARG A 489      12.154  18.184   5.326  1.00 10.00      A   
ATOM   4627  CG  ARG A 489      12.273  18.072   3.812  1.00 10.00      A   
ATOM   4628  CD  ARG A 489      13.259  16.985   3.411  1.00 10.00      A   
ATOM   4629  NE  ARG A 489      14.607  17.264   3.901  1.00 10.00      A   
ATOM   4630  HE  ARG A 489      14.772  18.161   4.284  1.00 10.00      A   
ATOM   4631  CZ  ARG A 489      15.609  16.395   3.874  1.00 10.00      A   
ATOM   4632  NH1 ARG A 489      15.431  15.178   3.381  1.00 10.00      A   
ATOM   4633 HH11 ARG A 489      14.497  14.893   3.009  1.00 10.00      A   
ATOM   4634 HH12 ARG A 489      16.222  14.503   3.364  1.00 10.00      A   
ATOM   4635  NH2 ARG A 489      16.794  16.739   4.349  1.00 10.00      A   
ATOM   4636 HH21 ARG A 489      17.582  16.057   4.331  1.00 10.00      A   
ATOM   4637 HH22 ARG A 489      16.941  17.701   4.750  1.00 10.00      A   
ATOM   4638  C   ARG A 489      12.594  20.652   5.353  1.00 10.00      A   
ATOM   4639  O   ARG A 489      12.437  21.169   4.242  1.00 10.00      A   
ATOM   4640  N   ASP A 490      13.538  21.020   6.212  1.00 10.00      A   
ATOM   4641  HN  ASP A 490      13.569  20.582   7.093  1.00 10.00      A   
ATOM   4642  CA  ASP A 490      14.530  22.053   5.910  1.00 10.00      A   
ATOM   4643  CB  ASP A 490      15.524  21.575   4.844  1.00 10.00      A   
ATOM   4644  CG  ASP A 490      16.386  20.424   5.321  1.00 10.00      A   
ATOM   4645  OD1 ASP A 490      17.477  20.680   5.869  1.00 10.00      A   
ATOM   4646  OD2 ASP A 490      15.970  19.256   5.159  1.00 10.00      A   
ATOM   4647  C   ASP A 490      13.871  23.357   5.491  1.00 10.00      A   
ATOM   4648  O   ASP A 490      13.992  23.791   4.344  1.00 10.00      A   
ATOM   4649  N   CYS A 491      13.163  23.975   6.421  1.00 10.00      A   
ATOM   4650  HN  CYS A 491      13.120  23.591   7.326  1.00 10.00      A   
ATOM   4651  CA  CYS A 491      12.470  25.222   6.144  1.00 10.00      A   
ATOM   4652  CB  CYS A 491      11.017  24.939   5.746  1.00 10.00      A   
ATOM   4653  SG  CYS A 491      10.827  23.911   4.268  1.00 10.00      A   
ATOM   4654  HG  CYS A 491      11.644  22.868   4.384  1.00 10.00      A   
ATOM   4655  C   CYS A 491      12.516  26.148   7.359  1.00 10.00      A   
ATOM   4656  O   CYS A 491      12.567  25.685   8.497  1.00 10.00      A   
ATOM   4657  N   PRO A 492      12.483  27.472   7.133  1.00 10.00      A   
ATOM   4658  CA  PRO A 492      12.520  28.469   8.210  1.00 10.00      A   
ATOM   4659  CB  PRO A 492      12.952  29.738   7.474  1.00 10.00      A   
ATOM   4660  CG  PRO A 492      12.393  29.579   6.102  1.00 10.00      A   
ATOM   4661  CD  PRO A 492      12.412  28.105   5.801  1.00 10.00      A   
ATOM   4662  C   PRO A 492      11.146  28.673   8.853  1.00 10.00      A   
ATOM   4663  O   PRO A 492      10.823  29.764   9.327  1.00 10.00      A   
ATOM   4664  N   PHE A 493      10.343  27.619   8.862  1.00 10.00      A   
ATOM   4665  HN  PHE A 493      10.663  26.776   8.478  1.00 10.00      A   
ATOM   4666  CA  PHE A 493       9.015  27.673   9.451  1.00 10.00      A   
ATOM   4667  CB  PHE A 493       8.079  26.661   8.784  1.00 10.00      A   
ATOM   4668  CG  PHE A 493       7.908  26.867   7.304  1.00 10.00      A   
ATOM   4669  CD1 PHE A 493       7.602  25.802   6.474  1.00 10.00      A   
ATOM   4670  CD2 PHE A 493       8.052  28.123   6.743  1.00 10.00      A   
ATOM   4671  CE1 PHE A 493       7.444  25.983   5.113  1.00 10.00      A   
ATOM   4672  CE2 PHE A 493       7.894  28.312   5.384  1.00 10.00      A   
ATOM   4673  CZ  PHE A 493       7.591  27.241   4.567  1.00 10.00      A   
ATOM   4674  C   PHE A 493       9.121  27.382  10.934  1.00 10.00      A   
ATOM   4675  O   PHE A 493       9.684  26.359  11.335  1.00 10.00      A   
ATOM   4676  N   GLY A 494       8.604  28.286  11.744  1.00 10.00      A   
ATOM   4677  HN  GLY A 494       8.168  29.081  11.371  1.00 10.00      A   
ATOM   4678  CA  GLY A 494       8.671  28.109  13.168  1.00 10.00      A   
ATOM   4679  C   GLY A 494       7.389  27.576  13.761  1.00 10.00      A   
ATOM   4680  O   GLY A 494       6.531  27.036  13.061  1.00 10.00      A   
ATOM   4681  N   ASP A 495       7.267  27.736  15.064  1.00 10.00      A   
ATOM   4682  HN  ASP A 495       7.992  28.177  15.559  1.00 10.00      A   
ATOM   4683  CA  ASP A 495       6.099  27.282  15.794  1.00 10.00      A   
ATOM   4684  CB  ASP A 495       6.514  26.786  17.185  1.00 10.00      A   
ATOM   4685  CG  ASP A 495       7.537  27.683  17.855  1.00 10.00      A   
ATOM   4686  OD1 ASP A 495       8.655  27.204  18.152  1.00 10.00      A   
ATOM   4687  OD2 ASP A 495       7.238  28.875  18.079  1.00 10.00      A   
ATOM   4688  C   ASP A 495       5.074  28.404  15.910  1.00 10.00      A   
ATOM   4689  O   ASP A 495       3.961  28.198  16.391  1.00 10.00      A   
ATOM   4690  N   LYS A 496       5.448  29.587  15.436  1.00 10.00      A   
ATOM   4691  HN  LYS A 496       6.335  29.679  15.030  1.00 10.00      A   
ATOM   4692  CA  LYS A 496       4.570  30.747  15.492  1.00 10.00      A   
ATOM   4693  CB  LYS A 496       5.283  31.989  14.964  1.00 10.00      A   
ATOM   4694  CG  LYS A 496       6.634  32.253  15.603  1.00 10.00      A   
ATOM   4695  CD  LYS A 496       7.312  33.457  14.973  1.00 10.00      A   
ATOM   4696  CE  LYS A 496       8.825  33.307  14.979  1.00 10.00      A   
ATOM   4697  NZ  LYS A 496       9.282  32.157  14.154  1.00 10.00      A   
ATOM   4698  HZ1 LYS A 496       9.358  31.302  14.741  1.00 10.00      A   
ATOM   4699  HZ2 LYS A 496      10.214  32.362  13.739  1.00 10.00      A   
ATOM   4700  HZ3 LYS A 496       8.603  31.975  13.378  1.00 10.00      A   
ATOM   4701  C   LYS A 496       3.290  30.499  14.708  1.00 10.00      A   
ATOM   4702  O   LYS A 496       2.189  30.614  15.251  1.00 10.00      A   
ATOM   4703  N   ALA A 497       3.440  30.133  13.440  1.00 10.00      A   
ATOM   4704  HN  ALA A 497       4.354  30.048  13.064  1.00 10.00      A   
ATOM   4705  CA  ALA A 497       2.291  29.862  12.583  1.00 10.00      A   
ATOM   4706  CB  ALA A 497       2.721  29.792  11.126  1.00 10.00      A   
ATOM   4707  C   ALA A 497       1.608  28.563  12.993  1.00 10.00      A   
ATOM   4708  O   ALA A 497       0.414  28.365  12.749  1.00 10.00      A   
ATOM   4709  N   LEU A 498       2.378  27.689  13.627  1.00 10.00      A   
ATOM   4710  HN  LEU A 498       3.316  27.920  13.802  1.00 10.00      A   
ATOM   4711  CA  LEU A 498       1.874  26.400  14.075  1.00 10.00      A   
ATOM   4712  CB  LEU A 498       3.037  25.506  14.513  1.00 10.00      A   
ATOM   4713  CG  LEU A 498       2.686  24.068  14.889  1.00 10.00      A   
ATOM   4714  CD1 LEU A 498       2.111  23.328  13.694  1.00 10.00      A   
ATOM   4715  CD2 LEU A 498       3.909  23.346  15.432  1.00 10.00      A   
ATOM   4716  C   LEU A 498       0.883  26.573  15.217  1.00 10.00      A   
ATOM   4717  O   LEU A 498      -0.233  26.061  15.167  1.00 10.00      A   
ATOM   4718  N   LEU A 499       1.294  27.319  16.232  1.00 10.00      A   
ATOM   4719  HN  LEU A 499       2.196  27.714  16.199  1.00 10.00      A   
ATOM   4720  CA  LEU A 499       0.455  27.565  17.402  1.00 10.00      A   
ATOM   4721  CB  LEU A 499       1.261  28.262  18.501  1.00 10.00      A   
ATOM   4722  CG  LEU A 499       2.393  27.444  19.129  1.00 10.00      A   
ATOM   4723  CD1 LEU A 499       3.224  28.310  20.065  1.00 10.00      A   
ATOM   4724  CD2 LEU A 499       1.840  26.232  19.863  1.00 10.00      A   
ATOM   4725  C   LEU A 499      -0.773  28.395  17.045  1.00 10.00      A   
ATOM   4726  O   LEU A 499      -1.799  28.327  17.725  1.00 10.00      A   
ATOM   4727  N   ALA A 500      -0.663  29.177  15.978  1.00 10.00      A   
ATOM   4728  HN  ALA A 500       0.186  29.198  15.484  1.00 10.00      A   
ATOM   4729  CA  ALA A 500      -1.764  30.014  15.527  1.00 10.00      A   
ATOM   4730  CB  ALA A 500      -1.255  31.095  14.587  1.00 10.00      A   
ATOM   4731  C   ALA A 500      -2.845  29.182  14.844  1.00 10.00      A   
ATOM   4732  O   ALA A 500      -4.035  29.463  14.974  1.00 10.00      A   
ATOM   4733  N   ASN A 501      -2.426  28.146  14.130  1.00 10.00      A   
ATOM   4734  HN  ASN A 501      -1.466  27.952  14.082  1.00 10.00      A   
ATOM   4735  CA  ASN A 501      -3.363  27.288  13.416  1.00 10.00      A   
ATOM   4736  CB  ASN A 501      -3.013  27.234  11.922  1.00 10.00      A   
ATOM   4737  CG  ASN A 501      -2.999  28.602  11.262  1.00 10.00      A   
ATOM   4738  OD1 ASN A 501      -4.038  29.113  10.832  1.00 10.00      A   
ATOM   4739  ND2 ASN A 501      -1.823  29.207  11.180  1.00 10.00      A   
ATOM   4740 HD21 ASN A 501      -1.036  28.746  11.548  1.00 10.00      A   
ATOM   4741 HD22 ASN A 501      -1.784  30.095  10.758  1.00 10.00      A   
ATOM   4742  C   ASN A 501      -3.384  25.885  14.011  1.00 10.00      A   
ATOM   4743  O   ASN A 501      -3.460  24.888  13.292  1.00 10.00      A   
ATOM   4744  N   ALA A 502      -3.349  25.821  15.336  1.00 10.00      A   
ATOM   4745  HN  ALA A 502      -3.330  26.656  15.852  1.00 10.00      A   
ATOM   4746  CA  ALA A 502      -3.345  24.548  16.047  1.00 10.00      A   
ATOM   4747  CB  ALA A 502      -2.996  24.760  17.512  1.00 10.00      A   
ATOM   4748  C   ALA A 502      -4.682  23.819  15.912  1.00 10.00      A   
ATOM   4749  O   ALA A 502      -4.731  22.591  15.948  1.00 10.00      A   
ATOM   4750  N   SER A 503      -5.758  24.573  15.726  1.00 10.00      A   
ATOM   4751  HN  SER A 503      -5.656  25.546  15.655  1.00 10.00      A   
ATOM   4752  CA  SER A 503      -7.088  23.987  15.606  1.00 10.00      A   
ATOM   4753  CB  SER A 503      -8.160  25.062  15.782  1.00 10.00      A   
ATOM   4754  OG  SER A 503      -7.892  25.857  16.928  1.00 10.00      A   
ATOM   4755  HG  SER A 503      -7.142  26.442  16.744  1.00 10.00      A   
ATOM   4756  C   SER A 503      -7.277  23.262  14.274  1.00 10.00      A   
ATOM   4757  O   SER A 503      -8.033  22.290  14.186  1.00 10.00      A   
ATOM   4758  N   LYS A 504      -6.574  23.723  13.247  1.00 10.00      A   
ATOM   4759  HN  LYS A 504      -5.970  24.488  13.383  1.00 10.00      A   
ATOM   4760  CA  LYS A 504      -6.679  23.123  11.921  1.00 10.00      A   
ATOM   4761  CB  LYS A 504      -6.067  24.045  10.862  1.00 10.00      A   
ATOM   4762  CG  LYS A 504      -6.537  23.774   9.438  1.00 10.00      A   
ATOM   4763  CD  LYS A 504      -7.967  24.252   9.226  1.00 10.00      A   
ATOM   4764  CE  LYS A 504      -8.341  24.281   7.750  1.00 10.00      A   
ATOM   4765  NZ  LYS A 504      -9.673  24.914   7.528  1.00 10.00      A   
ATOM   4766  HZ1 LYS A 504     -10.414  24.368   8.010  1.00 10.00      A   
ATOM   4767  HZ2 LYS A 504      -9.894  24.950   6.507  1.00 10.00      A   
ATOM   4768  HZ3 LYS A 504      -9.674  25.884   7.905  1.00 10.00      A   
ATOM   4769  C   LYS A 504      -6.022  21.744  11.875  1.00 10.00      A   
ATOM   4770  O   LYS A 504      -6.374  20.911  11.037  1.00 10.00      A   
ATOM   4771  N   LEU A 505      -5.095  21.501  12.799  1.00 10.00      A   
ATOM   4772  HN  LEU A 505      -4.887  22.195  13.458  1.00 10.00      A   
ATOM   4773  CA  LEU A 505      -4.377  20.229  12.865  1.00 10.00      A   
ATOM   4774  CB  LEU A 505      -3.249  20.301  13.897  1.00 10.00      A   
ATOM   4775  CG  LEU A 505      -2.269  21.468  13.751  1.00 10.00      A   
ATOM   4776  CD1 LEU A 505      -1.221  21.425  14.850  1.00 10.00      A   
ATOM   4777  CD2 LEU A 505      -1.613  21.460  12.378  1.00 10.00      A   
ATOM   4778  C   LEU A 505      -5.307  19.063  13.192  1.00 10.00      A   
ATOM   4779  O   LEU A 505      -5.036  17.922  12.817  1.00 10.00      A   
ATOM   4780  N   GLU A 506      -6.413  19.357  13.871  1.00 10.00      A   
ATOM   4781  HN  GLU A 506      -6.581  20.290  14.126  1.00 10.00      A   
ATOM   4782  CA  GLU A 506      -7.387  18.330  14.249  1.00 10.00      A   
ATOM   4783  CB  GLU A 506      -8.379  18.883  15.274  1.00 10.00      A   
ATOM   4784  CG  GLU A 506      -7.746  19.299  16.590  1.00 10.00      A   
ATOM   4785  CD  GLU A 506      -8.776  19.619  17.653  1.00 10.00      A   
ATOM   4786  OE1 GLU A 506      -9.709  20.394  17.366  1.00 10.00      A   
ATOM   4787  OE2 GLU A 506      -8.652  19.108  18.787  1.00 10.00      A   
ATOM   4788  C   GLU A 506      -8.145  17.803  13.032  1.00 10.00      A   
ATOM   4789  O   GLU A 506      -8.792  16.755  13.095  1.00 10.00      A   
ATOM   4790  N   THR A 507      -8.058  18.529  11.926  1.00 10.00      A   
ATOM   4791  HN  THR A 507      -7.524  19.353  11.934  1.00 10.00      A   
ATOM   4792  CA  THR A 507      -8.734  18.136  10.697  1.00 10.00      A   
ATOM   4793  CB  THR A 507      -9.435  19.337  10.041  1.00 10.00      A   
ATOM   4794  OG1 THR A 507      -9.154  20.524  10.801  1.00 10.00      A   
ATOM   4795  HG1 THR A 507      -8.264  20.838  10.583  1.00 10.00      A   
ATOM   4796  CG2 THR A 507     -10.937  19.110   9.998  1.00 10.00      A   
ATOM   4797  C   THR A 507      -7.753  17.511   9.707  1.00 10.00      A   
ATOM   4798  O   THR A 507      -8.119  17.161   8.587  1.00 10.00      A   
ATOM   4799  N   MET A 508      -6.507  17.357  10.137  1.00 10.00      A   
ATOM   4800  HN  MET A 508      -6.282  17.623  11.056  1.00 10.00      A   
ATOM   4801  CA  MET A 508      -5.471  16.772   9.291  1.00 10.00      A   
ATOM   4802  CB  MET A 508      -4.221  17.652   9.287  1.00 10.00      A   
ATOM   4803  CG  MET A 508      -4.331  18.898   8.425  1.00 10.00      A   
ATOM   4804  SD  MET A 508      -2.811  19.866   8.429  1.00 10.00      A   
ATOM   4805  CE  MET A 508      -1.619  18.614   7.954  1.00 10.00      A   
ATOM   4806  C   MET A 508      -5.114  15.376   9.778  1.00 10.00      A   
ATOM   4807  O   MET A 508      -5.239  15.082  10.964  1.00 10.00      A   
ATOM   4808  N   ARG A 509      -4.652  14.528   8.871  1.00 10.00      A   
ATOM   4809  HN  ARG A 509      -4.536  14.833   7.945  1.00 10.00      A   
ATOM   4810  CA  ARG A 509      -4.289  13.159   9.221  1.00 10.00      A   
ATOM   4811  CB  ARG A 509      -4.209  12.270   7.974  1.00 10.00      A   
ATOM   4812  CG  ARG A 509      -3.794  10.834   8.269  1.00 10.00      A   
ATOM   4813  CD  ARG A 509      -3.290  10.126   7.022  1.00 10.00      A   
ATOM   4814  NE  ARG A 509      -4.369   9.472   6.289  1.00 10.00      A   
ATOM   4815  HE  ARG A 509      -5.253   9.442   6.724  1.00 10.00      A   
ATOM   4816  CZ  ARG A 509      -4.223   8.910   5.091  1.00 10.00      A   
ATOM   4817  NH1 ARG A 509      -3.042   8.913   4.484  1.00 10.00      A   
ATOM   4818 HH11 ARG A 509      -2.217   9.349   4.943  1.00 10.00      A   
ATOM   4819 HH12 ARG A 509      -2.937   8.481   3.529  1.00 10.00      A   
ATOM   4820  NH2 ARG A 509      -5.261   8.353   4.500  1.00 10.00      A   
ATOM   4821 HH21 ARG A 509      -5.155   7.905   3.559  1.00 10.00      A   
ATOM   4822 HH22 ARG A 509      -6.193   8.357   4.969  1.00 10.00      A   
ATOM   4823  C   ARG A 509      -2.965  13.126   9.974  1.00 10.00      A   
ATOM   4824  O   ARG A 509      -2.903  12.652  11.108  1.00 10.00      A   
ATOM   4825  N   SER A 510      -1.916  13.641   9.345  1.00 10.00      A   
ATOM   4826  HN  SER A 510      -2.028  14.016   8.446  1.00 10.00      A   
ATOM   4827  CA  SER A 510      -0.598  13.656   9.957  1.00 10.00      A   
ATOM   4828  CB  SER A 510       0.146  12.363   9.622  1.00 10.00      A   
ATOM   4829  OG  SER A 510      -0.449  11.710   8.510  1.00 10.00      A   
ATOM   4830  HG  SER A 510       0.239  11.431   7.896  1.00 10.00      A   
ATOM   4831  C   SER A 510       0.218  14.865   9.513  1.00 10.00      A   
ATOM   4832  O   SER A 510       0.216  15.238   8.335  1.00 10.00      A   
ATOM   4833  N   LEU A 511       0.888  15.484  10.473  1.00 10.00      A   
ATOM   4834  HN  LEU A 511       0.805  15.159  11.399  1.00 10.00      A   
ATOM   4835  CA  LEU A 511       1.732  16.636  10.216  1.00 10.00      A   
ATOM   4836  CB  LEU A 511       1.262  17.823  11.060  1.00 10.00      A   
ATOM   4837  CG  LEU A 511       2.048  19.125  10.912  1.00 10.00      A   
ATOM   4838  CD1 LEU A 511       1.751  19.794   9.578  1.00 10.00      A   
ATOM   4839  CD2 LEU A 511       1.739  20.064  12.065  1.00 10.00      A   
ATOM   4840  C   LEU A 511       3.176  16.281  10.557  1.00 10.00      A   
ATOM   4841  O   LEU A 511       3.474  15.861  11.677  1.00 10.00      A   
ATOM   4842  N   TRP A 512       4.067  16.429   9.593  1.00 10.00      A   
ATOM   4843  HN  TRP A 512       3.779  16.771   8.714  1.00 10.00      A   
ATOM   4844  CA  TRP A 512       5.467  16.096   9.807  1.00 10.00      A   
ATOM   4845  CB  TRP A 512       5.839  14.873   8.962  1.00 10.00      A   
ATOM   4846  CG  TRP A 512       7.307  14.571   8.922  1.00 10.00      A   
ATOM   4847  CD1 TRP A 512       8.194  14.956   7.958  1.00 10.00      A   
ATOM   4848  CD2 TRP A 512       8.062  13.818   9.880  1.00 10.00      A   
ATOM   4849  NE1 TRP A 512       9.450  14.493   8.257  1.00 10.00      A   
ATOM   4850  HE1 TRP A 512      10.257  14.645   7.717  1.00 10.00      A   
ATOM   4851  CE2 TRP A 512       9.396  13.791   9.431  1.00 10.00      A   
ATOM   4852  CE3 TRP A 512       7.741  13.167  11.074  1.00 10.00      A   
ATOM   4853  CZ2 TRP A 512      10.407  13.137  10.132  1.00 10.00      A   
ATOM   4854  CZ3 TRP A 512       8.744  12.519  11.767  1.00 10.00      A   
ATOM   4855  CH2 TRP A 512      10.060  12.509  11.295  1.00 10.00      A   
ATOM   4856  C   TRP A 512       6.391  17.264   9.480  1.00 10.00      A   
ATOM   4857  O   TRP A 512       6.293  17.869   8.412  1.00 10.00      A   
ATOM   4858  N   MET A 513       7.288  17.576  10.408  1.00 10.00      A   
ATOM   4859  HN  MET A 513       7.305  17.063  11.247  1.00 10.00      A   
ATOM   4860  CA  MET A 513       8.250  18.658  10.216  1.00 10.00      A   
ATOM   4861  CB  MET A 513       7.825  19.929  10.962  1.00 10.00      A   
ATOM   4862  CG  MET A 513       6.654  20.667  10.336  1.00 10.00      A   
ATOM   4863  SD  MET A 513       5.125  20.428  11.260  1.00 10.00      A   
ATOM   4864  CE  MET A 513       5.464  21.405  12.722  1.00 10.00      A   
ATOM   4865  C   MET A 513       9.648  18.231  10.666  1.00 10.00      A   
ATOM   4866  O   MET A 513       9.831  17.726  11.776  1.00 10.00      A   
ATOM   4867  N   SER A 514      10.626  18.439   9.801  1.00 10.00      A   
ATOM   4868  HN  SER A 514      10.415  18.855   8.933  1.00 10.00      A   
ATOM   4869  CA  SER A 514      12.010  18.083  10.099  1.00 10.00      A   
ATOM   4870  CB  SER A 514      12.399  16.823   9.329  1.00 10.00      A   
ATOM   4871  OG  SER A 514      11.415  16.517   8.354  1.00 10.00      A   
ATOM   4872  HG  SER A 514      10.623  17.031   8.534  1.00 10.00      A   
ATOM   4873  C   SER A 514      12.940  19.236   9.737  1.00 10.00      A   
ATOM   4874  O   SER A 514      12.744  19.890   8.712  1.00 10.00      A   
ATOM   4875  N   SER A 515      13.937  19.488  10.587  1.00 10.00      A   
ATOM   4876  HN  SER A 515      14.038  18.924  11.386  1.00 10.00      A   
ATOM   4877  CA  SER A 515      14.889  20.574  10.363  1.00 10.00      A   
ATOM   4878  CB  SER A 515      15.790  20.257   9.170  1.00 10.00      A   
ATOM   4879  OG  SER A 515      16.282  18.927   9.241  1.00 10.00      A   
ATOM   4880  HG  SER A 515      16.263  18.627  10.158  1.00 10.00      A   
ATOM   4881  C   SER A 515      14.159  21.905  10.154  1.00 10.00      A   
ATOM   4882  O   SER A 515      14.205  22.493   9.071  1.00 10.00      A   
ATOM   4883  N   CYS A 516      13.469  22.364  11.189  1.00 10.00      A   
ATOM   4884  HN  CYS A 516      13.474  21.862  12.030  1.00 10.00      A   
ATOM   4885  CA  CYS A 516      12.721  23.611  11.109  1.00 10.00      A   
ATOM   4886  CB  CYS A 516      11.219  23.327  11.016  1.00 10.00      A   
ATOM   4887  SG  CYS A 516      10.751  22.268   9.625  1.00 10.00      A   
ATOM   4888  HG  CYS A 516      11.822  21.570   9.265  1.00 10.00      A   
ATOM   4889  C   CYS A 516      13.029  24.516  12.299  1.00 10.00      A   
ATOM   4890  O   CYS A 516      14.058  24.360  12.961  1.00 10.00      A   
ATOM   4891  N   SER A 517      12.141  25.461  12.567  1.00 10.00      A   
ATOM   4892  HN  SER A 517      11.332  25.540  12.008  1.00 10.00      A   
ATOM   4893  CA  SER A 517      12.329  26.387  13.666  1.00 10.00      A   
ATOM   4894  CB  SER A 517      12.211  27.818  13.146  1.00 10.00      A   
ATOM   4895  OG  SER A 517      12.819  27.933  11.869  1.00 10.00      A   
ATOM   4896  HG  SER A 517      13.346  27.146  11.698  1.00 10.00      A   
ATOM   4897  C   SER A 517      11.318  26.129  14.785  1.00 10.00      A   
ATOM   4898  O   SER A 517      10.895  27.052  15.486  1.00 10.00      A   
ATOM   4899  N   VAL A 518      10.943  24.867  14.951  1.00 10.00      A   
ATOM   4900  HN  VAL A 518      11.333  24.171  14.376  1.00 10.00      A   
ATOM   4901  CA  VAL A 518       9.993  24.484  15.986  1.00 10.00      A   
ATOM   4902  CB  VAL A 518       9.223  23.201  15.607  1.00 10.00      A   
ATOM   4903  CG1 VAL A 518       8.110  22.934  16.605  1.00 10.00      A   
ATOM   4904  CG2 VAL A 518       8.657  23.312  14.200  1.00 10.00      A   
ATOM   4905  C   VAL A 518      10.737  24.261  17.299  1.00 10.00      A   
ATOM   4906  O   VAL A 518      11.524  23.321  17.420  1.00 10.00      A   
ATOM   4907  N   SER A 519      10.488  25.123  18.276  1.00 10.00      A   
ATOM   4908  HN  SER A 519       9.828  25.841  18.129  1.00 10.00      A   
ATOM   4909  CA  SER A 519      11.160  25.032  19.562  1.00 10.00      A   
ATOM   4910  CB  SER A 519      11.087  26.371  20.304  1.00 10.00      A   
ATOM   4911  OG  SER A 519       9.744  26.762  20.544  1.00 10.00      A   
ATOM   4912  HG  SER A 519       9.306  26.957  19.696  1.00 10.00      A   
ATOM   4913  C   SER A 519      10.606  23.906  20.428  1.00 10.00      A   
ATOM   4914  O   SER A 519       9.445  23.511  20.292  1.00 10.00      A   
ATOM   4915  N   PHE A 520      11.455  23.394  21.315  1.00 10.00      A   
ATOM   4916  HN  PHE A 520      12.379  23.739  21.343  1.00 10.00      A   
ATOM   4917  CA  PHE A 520      11.073  22.328  22.231  1.00 10.00      A   
ATOM   4918  CB  PHE A 520      12.318  21.818  22.988  1.00 10.00      A   
ATOM   4919  CG  PHE A 520      12.119  21.496  24.447  1.00 10.00      A   
ATOM   4920  CD1 PHE A 520      11.440  20.353  24.841  1.00 10.00      A   
ATOM   4921  CD2 PHE A 520      12.627  22.335  25.426  1.00 10.00      A   
ATOM   4922  CE1 PHE A 520      11.271  20.059  26.181  1.00 10.00      A   
ATOM   4923  CE2 PHE A 520      12.460  22.047  26.766  1.00 10.00      A   
ATOM   4924  CZ  PHE A 520      11.781  20.907  27.145  1.00 10.00      A   
ATOM   4925  C   PHE A 520       9.994  22.820  23.191  1.00 10.00      A   
ATOM   4926  O   PHE A 520       9.088  22.073  23.567  1.00 10.00      A   
ATOM   4927  N   GLY A 521      10.080  24.095  23.556  1.00 10.00      A   
ATOM   4928  HN  GLY A 521      10.810  24.648  23.200  1.00 10.00      A   
ATOM   4929  CA  GLY A 521       9.114  24.670  24.466  1.00 10.00      A   
ATOM   4930  C   GLY A 521       7.721  24.716  23.873  1.00 10.00      A   
ATOM   4931  O   GLY A 521       6.750  24.324  24.524  1.00 10.00      A   
ATOM   4932  N   ALA A 522       7.626  25.166  22.628  1.00 10.00      A   
ATOM   4933  HN  ALA A 522       8.441  25.439  22.156  1.00 10.00      A   
ATOM   4934  CA  ALA A 522       6.342  25.267  21.944  1.00 10.00      A   
ATOM   4935  CB  ALA A 522       6.496  25.979  20.616  1.00 10.00      A   
ATOM   4936  C   ALA A 522       5.704  23.894  21.753  1.00 10.00      A   
ATOM   4937  O   ALA A 522       4.476  23.770  21.723  1.00 10.00      A   
ATOM   4938  N   CYS A 523       6.538  22.866  21.619  1.00 10.00      A   
ATOM   4939  HN  CYS A 523       7.508  23.030  21.628  1.00 10.00      A   
ATOM   4940  CA  CYS A 523       6.045  21.503  21.451  1.00 10.00      A   
ATOM   4941  CB  CYS A 523       7.202  20.541  21.175  1.00 10.00      A   
ATOM   4942  SG  CYS A 523       8.125  20.905  19.663  1.00 10.00      A   
ATOM   4943  HG  CYS A 523       8.752  22.062  19.836  1.00 10.00      A   
ATOM   4944  C   CYS A 523       5.268  21.064  22.691  1.00 10.00      A   
ATOM   4945  O   CYS A 523       4.289  20.321  22.599  1.00 10.00      A   
ATOM   4946  N   LYS A 524       5.706  21.545  23.850  1.00 10.00      A   
ATOM   4947  HN  LYS A 524       6.488  22.139  23.857  1.00 10.00      A   
ATOM   4948  CA  LYS A 524       5.051  21.223  25.108  1.00 10.00      A   
ATOM   4949  CB  LYS A 524       5.948  21.593  26.290  1.00 10.00      A   
ATOM   4950  CG  LYS A 524       7.297  20.896  26.299  1.00 10.00      A   
ATOM   4951  CD  LYS A 524       8.011  21.101  27.627  1.00 10.00      A   
ATOM   4952  CE  LYS A 524       8.417  22.554  27.837  1.00 10.00      A   
ATOM   4953  NZ  LYS A 524       8.990  22.788  29.193  1.00 10.00      A   
ATOM   4954  HZ1 LYS A 524       9.735  22.094  29.399  1.00 10.00      A   
ATOM   4955  HZ2 LYS A 524       8.245  22.702  29.917  1.00 10.00      A   
ATOM   4956  HZ3 LYS A 524       9.400  23.750  29.247  1.00 10.00      A   
ATOM   4957  C   LYS A 524       3.737  21.982  25.210  1.00 10.00      A   
ATOM   4958  O   LYS A 524       2.719  21.434  25.636  1.00 10.00      A   
ATOM   4959  N   LEU A 525       3.770  23.248  24.800  1.00 10.00      A   
ATOM   4960  HN  LEU A 525       4.617  23.621  24.473  1.00 10.00      A   
ATOM   4961  CA  LEU A 525       2.589  24.101  24.829  1.00 10.00      A   
ATOM   4962  CB  LEU A 525       2.943  25.518  24.370  1.00 10.00      A   
ATOM   4963  CG  LEU A 525       1.794  26.526  24.375  1.00 10.00      A   
ATOM   4964  CD1 LEU A 525       1.259  26.710  25.784  1.00 10.00      A   
ATOM   4965  CD2 LEU A 525       2.243  27.858  23.791  1.00 10.00      A   
ATOM   4966  C   LEU A 525       1.482  23.530  23.946  1.00 10.00      A   
ATOM   4967  O   LEU A 525       0.313  23.491  24.338  1.00 10.00      A   
ATOM   4968  N   LEU A 526       1.859  23.072  22.760  1.00 10.00      A   
ATOM   4969  HN  LEU A 526       2.807  23.131  22.504  1.00 10.00      A   
ATOM   4970  CA  LEU A 526       0.904  22.498  21.820  1.00 10.00      A   
ATOM   4971  CB  LEU A 526       1.580  22.204  20.480  1.00 10.00      A   
ATOM   4972  CG  LEU A 526       0.656  21.812  19.327  1.00 10.00      A   
ATOM   4973  CD1 LEU A 526      -0.394  22.883  19.092  1.00 10.00      A   
ATOM   4974  CD2 LEU A 526       1.461  21.565  18.063  1.00 10.00      A   
ATOM   4975  C   LEU A 526       0.268  21.229  22.384  1.00 10.00      A   
ATOM   4976  O   LEU A 526      -0.924  20.979  22.186  1.00 10.00      A   
ATOM   4977  N   GLY A 527       1.069  20.433  23.091  1.00 10.00      A   
ATOM   4978  HN  GLY A 527       2.013  20.679  23.208  1.00 10.00      A   
ATOM   4979  CA  GLY A 527       0.564  19.208  23.682  1.00 10.00      A   
ATOM   4980  C   GLY A 527      -0.446  19.479  24.777  1.00 10.00      A   
ATOM   4981  O   GLY A 527      -1.452  18.780  24.892  1.00 10.00      A   
ATOM   4982  N   GLN A 528      -0.181  20.500  25.585  1.00 10.00      A   
ATOM   4983  HN  GLN A 528       0.642  21.016  25.448  1.00 10.00      A   
ATOM   4984  CA  GLN A 528      -1.076  20.866  26.674  1.00 10.00      A   
ATOM   4985  CB  GLN A 528      -0.371  21.795  27.662  1.00 10.00      A   
ATOM   4986  CG  GLN A 528       0.540  21.076  28.635  1.00 10.00      A   
ATOM   4987  CD  GLN A 528      -0.211  20.108  29.525  1.00 10.00      A   
ATOM   4988  OE1 GLN A 528      -1.358  20.348  29.900  1.00 10.00      A   
ATOM   4989  NE2 GLN A 528       0.425  19.001  29.856  1.00 10.00      A   
ATOM   4990 HE21 GLN A 528       1.336  18.870  29.515  1.00 10.00      A   
ATOM   4991 HE22 GLN A 528      -0.042  18.352  30.425  1.00 10.00      A   
ATOM   4992  C   GLN A 528      -2.338  21.538  26.150  1.00 10.00      A   
ATOM   4993  O   GLN A 528      -3.409  21.432  26.750  1.00 10.00      A   
ATOM   4994  N   LYS A 529      -2.203  22.239  25.033  1.00 10.00      A   
ATOM   4995  HN  LYS A 529      -1.320  22.293  24.610  1.00 10.00      A   
ATOM   4996  CA  LYS A 529      -3.324  22.937  24.424  1.00 10.00      A   
ATOM   4997  CB  LYS A 529      -2.833  24.006  23.442  1.00 10.00      A   
ATOM   4998  CG  LYS A 529      -3.942  24.894  22.904  1.00 10.00      A   
ATOM   4999  CD  LYS A 529      -3.434  25.854  21.843  1.00 10.00      A   
ATOM   5000  CE  LYS A 529      -4.587  26.575  21.163  1.00 10.00      A   
ATOM   5001  NZ  LYS A 529      -5.402  27.363  22.125  1.00 10.00      A   
ATOM   5002  HZ1 LYS A 529      -4.806  28.068  22.607  1.00 10.00      A   
ATOM   5003  HZ2 LYS A 529      -5.823  26.734  22.836  1.00 10.00      A   
ATOM   5004  HZ3 LYS A 529      -6.170  27.854  21.630  1.00 10.00      A   
ATOM   5005  C   LYS A 529      -4.265  21.967  23.718  1.00 10.00      A   
ATOM   5006  O   LYS A 529      -5.477  22.013  23.914  1.00 10.00      A   
ATOM   5007  N   MET A 530      -3.707  21.081  22.908  1.00 10.00      A   
ATOM   5008  HN  MET A 530      -2.729  21.062  22.811  1.00 10.00      A   
ATOM   5009  CA  MET A 530      -4.513  20.117  22.169  1.00 10.00      A   
ATOM   5010  CB  MET A 530      -4.308  20.284  20.658  1.00 10.00      A   
ATOM   5011  CG  MET A 530      -4.130  21.722  20.190  1.00 10.00      A   
ATOM   5012  SD  MET A 530      -5.616  22.723  20.400  1.00 10.00      A   
ATOM   5013  CE  MET A 530      -6.668  22.011  19.140  1.00 10.00      A   
ATOM   5014  C   MET A 530      -4.165  18.692  22.593  1.00 10.00      A   
ATOM   5015  O   MET A 530      -3.232  18.090  22.064  1.00 10.00      A   
ATOM   5016  N   PRO A 531      -4.913  18.131  23.556  1.00 10.00      A   
ATOM   5017  CA  PRO A 531      -4.676  16.777  24.065  1.00 10.00      A   
ATOM   5018  CB  PRO A 531      -5.478  16.738  25.378  1.00 10.00      A   
ATOM   5019  CG  PRO A 531      -5.959  18.134  25.602  1.00 10.00      A   
ATOM   5020  CD  PRO A 531      -6.038  18.766  24.248  1.00 10.00      A   
ATOM   5021  C   PRO A 531      -5.184  15.690  23.116  1.00 10.00      A   
ATOM   5022  O   PRO A 531      -4.882  14.507  23.293  1.00 10.00      A   
ATOM   5023  N   LYS A 532      -5.948  16.088  22.105  1.00 10.00      A   
ATOM   5024  HN  LYS A 532      -6.152  17.041  22.007  1.00 10.00      A   
ATOM   5025  CA  LYS A 532      -6.497  15.135  21.140  1.00 10.00      A   
ATOM   5026  CB  LYS A 532      -7.763  15.689  20.483  1.00 10.00      A   
ATOM   5027  CG  LYS A 532      -8.954  15.816  21.420  1.00 10.00      A   
ATOM   5028  CD  LYS A 532     -10.212  16.203  20.664  1.00 10.00      A   
ATOM   5029  CE  LYS A 532     -11.327  16.614  21.613  1.00 10.00      A   
ATOM   5030  NZ  LYS A 532     -11.006  17.875  22.335  1.00 10.00      A   
ATOM   5031  HZ1 LYS A 532     -10.067  17.803  22.777  1.00 10.00      A   
ATOM   5032  HZ2 LYS A 532     -11.712  18.052  23.078  1.00 10.00      A   
ATOM   5033  HZ3 LYS A 532     -11.006  18.679  21.675  1.00 10.00      A   
ATOM   5034  C   LYS A 532      -5.473  14.741  20.075  1.00 10.00      A   
ATOM   5035  O   LYS A 532      -5.756  13.925  19.195  1.00 10.00      A   
ATOM   5036  N   LEU A 533      -4.287  15.321  20.157  1.00 10.00      A   
ATOM   5037  HN  LEU A 533      -4.113  15.960  20.881  1.00 10.00      A   
ATOM   5038  CA  LEU A 533      -3.229  15.030  19.203  1.00 10.00      A   
ATOM   5039  CB  LEU A 533      -2.918  16.259  18.347  1.00 10.00      A   
ATOM   5040  CG  LEU A 533      -4.037  16.742  17.422  1.00 10.00      A   
ATOM   5041  CD1 LEU A 533      -4.899  17.783  18.116  1.00 10.00      A   
ATOM   5042  CD2 LEU A 533      -3.455  17.294  16.131  1.00 10.00      A   
ATOM   5043  C   LEU A 533      -1.974  14.566  19.916  1.00 10.00      A   
ATOM   5044  O   LEU A 533      -1.687  15.003  21.030  1.00 10.00      A   
ATOM   5045  N   ASN A 534      -1.245  13.667  19.280  1.00 10.00      A   
ATOM   5046  HN  ASN A 534      -1.537  13.351  18.397  1.00 10.00      A   
ATOM   5047  CA  ASN A 534      -0.014  13.147  19.846  1.00 10.00      A   
ATOM   5048  CB  ASN A 534       0.155  11.653  19.548  1.00 10.00      A   
ATOM   5049  CG  ASN A 534      -0.354  10.757  20.660  1.00 10.00      A   
ATOM   5050  OD1 ASN A 534      -0.586  11.204  21.784  1.00 10.00      A   
ATOM   5051  ND2 ASN A 534      -0.505   9.480  20.359  1.00 10.00      A   
ATOM   5052 HD21 ASN A 534      -0.274   9.185  19.447  1.00 10.00      A   
ATOM   5053 HD22 ASN A 534      -0.852   8.879  21.052  1.00 10.00      A   
ATOM   5054  C   ASN A 534       1.170  13.907  19.287  1.00 10.00      A   
ATOM   5055  O   ASN A 534       1.515  13.761  18.111  1.00 10.00      A   
ATOM   5056  N   VAL A 535       1.768  14.736  20.119  1.00 10.00      A   
ATOM   5057  HN  VAL A 535       1.425  14.828  21.036  1.00 10.00      A   
ATOM   5058  CA  VAL A 535       2.925  15.511  19.708  1.00 10.00      A   
ATOM   5059  CB  VAL A 535       2.997  16.880  20.420  1.00 10.00      A   
ATOM   5060  CG1 VAL A 535       4.062  17.762  19.782  1.00 10.00      A   
ATOM   5061  CG2 VAL A 535       1.645  17.579  20.393  1.00 10.00      A   
ATOM   5062  C   VAL A 535       4.192  14.713  19.995  1.00 10.00      A   
ATOM   5063  O   VAL A 535       4.823  14.874  21.043  1.00 10.00      A   
ATOM   5064  N   GLU A 536       4.539  13.827  19.079  1.00 10.00      A   
ATOM   5065  HN  GLU A 536       3.994  13.736  18.265  1.00 10.00      A   
ATOM   5066  CA  GLU A 536       5.716  12.995  19.239  1.00 10.00      A   
ATOM   5067  CB  GLU A 536       5.522  11.643  18.555  1.00 10.00      A   
ATOM   5068  CG  GLU A 536       4.460  10.775  19.208  1.00 10.00      A   
ATOM   5069  CD  GLU A 536       4.529   9.332  18.760  1.00 10.00      A   
ATOM   5070  OE1 GLU A 536       5.550   8.942  18.158  1.00 10.00      A   
ATOM   5071  OE2 GLU A 536       3.564   8.580  19.015  1.00 10.00      A   
ATOM   5072  C   GLU A 536       6.961  13.694  18.720  1.00 10.00      A   
ATOM   5073  O   GLU A 536       7.060  14.023  17.536  1.00 10.00      A   
ATOM   5074  N   VAL A 537       7.903  13.930  19.616  1.00 10.00      A   
ATOM   5075  HN  VAL A 537       7.760  13.639  20.547  1.00 10.00      A   
ATOM   5076  CA  VAL A 537       9.150  14.589  19.263  1.00 10.00      A   
ATOM   5077  CB  VAL A 537       9.612  15.559  20.372  1.00 10.00      A   
ATOM   5078  CG1 VAL A 537      10.845  16.336  19.934  1.00 10.00      A   
ATOM   5079  CG2 VAL A 537       8.491  16.509  20.761  1.00 10.00      A   
ATOM   5080  C   VAL A 537      10.244  13.553  19.011  1.00 10.00      A   
ATOM   5081  O   VAL A 537      10.526  12.712  19.866  1.00 10.00      A   
ATOM   5082  N   ILE A 538      10.837  13.612  17.828  1.00 10.00      A   
ATOM   5083  HN  ILE A 538      10.559  14.307  17.191  1.00 10.00      A   
ATOM   5084  CA  ILE A 538      11.905  12.694  17.452  1.00 10.00      A   
ATOM   5085  CB  ILE A 538      11.618  12.011  16.097  1.00 10.00      A   
ATOM   5086  CG1 ILE A 538      10.214  11.398  16.103  1.00 10.00      A   
ATOM   5087  CG2 ILE A 538      12.665  10.941  15.802  1.00 10.00      A   
ATOM   5088  CD1 ILE A 538       9.765  10.876  14.755  1.00 10.00      A   
ATOM   5089  C   ILE A 538      13.219  13.464  17.377  1.00 10.00      A   
ATOM   5090  O   ILE A 538      13.509  14.133  16.378  1.00 10.00      A   
ATOM   5091  N   ASP A 539      14.008  13.364  18.433  1.00 10.00      A   
ATOM   5092  HN  ASP A 539      13.739  12.778  19.176  1.00 10.00      A   
ATOM   5093  CA  ASP A 539      15.273  14.077  18.523  1.00 10.00      A   
ATOM   5094  CB  ASP A 539      15.088  15.284  19.454  1.00 10.00      A   
ATOM   5095  CG  ASP A 539      16.242  16.258  19.442  1.00 10.00      A   
ATOM   5096  OD1 ASP A 539      16.098  17.353  18.852  1.00 10.00      A   
ATOM   5097  OD2 ASP A 539      17.274  15.956  20.065  1.00 10.00      A   
ATOM   5098  C   ASP A 539      16.365  13.143  19.045  1.00 10.00      A   
ATOM   5099  O   ASP A 539      16.132  12.370  19.970  1.00 10.00      A   
ATOM   5100  N   GLU A 540      17.547  13.205  18.442  1.00 10.00      A   
ATOM   5101  HN  GLU A 540      17.673  13.839  17.695  1.00 10.00      A   
ATOM   5102  CA  GLU A 540      18.659  12.344  18.839  1.00 10.00      A   
ATOM   5103  CB  GLU A 540      19.367  11.781  17.605  1.00 10.00      A   
ATOM   5104  CG  GLU A 540      18.522  10.847  16.759  1.00 10.00      A   
ATOM   5105  CD  GLU A 540      19.264  10.359  15.531  1.00 10.00      A   
ATOM   5106  OE1 GLU A 540      19.000  10.875  14.422  1.00 10.00      A   
ATOM   5107  OE2 GLU A 540      20.125   9.464  15.667  1.00 10.00      A   
ATOM   5108  C   GLU A 540      19.685  13.060  19.722  1.00 10.00      A   
ATOM   5109  O   GLU A 540      20.769  12.527  19.974  1.00 10.00      A   
ATOM   5110  N   ARG A 541      19.353  14.245  20.211  1.00 10.00      A   
ATOM   5111  HN  ARG A 541      18.462  14.625  20.011  1.00 10.00      A   
ATOM   5112  CA  ARG A 541      20.280  14.998  21.051  1.00 10.00      A   
ATOM   5113  CB  ARG A 541      20.183  16.501  20.769  1.00 10.00      A   
ATOM   5114  CG  ARG A 541      20.504  16.882  19.333  1.00 10.00      A   
ATOM   5115  CD  ARG A 541      19.392  17.717  18.717  1.00 10.00      A   
ATOM   5116  NE  ARG A 541      19.651  19.154  18.813  1.00 10.00      A   
ATOM   5117  HE  ARG A 541      20.594  19.439  18.833  1.00 10.00      A   
ATOM   5118  CZ  ARG A 541      18.696  20.087  18.864  1.00 10.00      A   
ATOM   5119  NH1 ARG A 541      17.410  19.741  18.834  1.00 10.00      A   
ATOM   5120 HH11 ARG A 541      17.133  18.727  18.763  1.00 10.00      A   
ATOM   5121 HH12 ARG A 541      16.666  20.477  18.877  1.00 10.00      A   
ATOM   5122  NH2 ARG A 541      19.025  21.371  18.935  1.00 10.00      A   
ATOM   5123 HH21 ARG A 541      18.283  22.105  18.977  1.00 10.00      A   
ATOM   5124 HH22 ARG A 541      20.028  21.656  18.948  1.00 10.00      A   
ATOM   5125  C   ARG A 541      20.063  14.716  22.537  1.00 10.00      A   
ATOM   5126  O   ARG A 541      20.420  15.529  23.392  1.00 10.00      A   
ATOM   5127  N   GLY A 542      19.488  13.565  22.843  1.00 10.00      A   
ATOM   5128  HN  GLY A 542      19.225  12.953  22.129  1.00 10.00      A   
ATOM   5129  CA  GLY A 542      19.245  13.205  24.227  1.00 10.00      A   
ATOM   5130  C   GLY A 542      17.931  13.750  24.745  1.00 10.00      A   
ATOM   5131  O   GLY A 542      17.116  14.248  23.969  1.00 10.00      A   
ATOM   5132  N   ALA A 543      17.733  13.669  26.058  1.00 10.00      A   
ATOM   5133  HN  ALA A 543      18.437  13.286  26.625  1.00 10.00      A   
ATOM   5134  CA  ALA A 543      16.503  14.144  26.685  1.00 10.00      A   
ATOM   5135  CB  ALA A 543      16.571  13.978  28.195  1.00 10.00      A   
ATOM   5136  C   ALA A 543      16.218  15.599  26.318  1.00 10.00      A   
ATOM   5137  O   ALA A 543      17.127  16.429  26.297  1.00 10.00      A   
ATOM   5138  N   PRO A 544      14.949  15.919  26.018  1.00 10.00      A   
ATOM   5139  CA  PRO A 544      14.537  17.277  25.641  1.00 10.00      A   
ATOM   5140  CB  PRO A 544      13.038  17.134  25.350  1.00 10.00      A   
ATOM   5141  CG  PRO A 544      12.626  15.897  26.067  1.00 10.00      A   
ATOM   5142  CD  PRO A 544      13.815  14.984  26.024  1.00 10.00      A   
ATOM   5143  C   PRO A 544      14.770  18.276  26.770  1.00 10.00      A   
ATOM   5144  O   PRO A 544      15.121  19.433  26.531  1.00 10.00      A   
ATOM   5145  N   ASP A 545      14.576  17.817  28.001  1.00 10.00      A   
ATOM   5146  HN  ASP A 545      14.288  16.890  28.122  1.00 10.00      A   
ATOM   5147  CA  ASP A 545      14.781  18.656  29.175  1.00 10.00      A   
ATOM   5148  CB  ASP A 545      13.974  18.136  30.375  1.00 10.00      A   
ATOM   5149  CG  ASP A 545      14.212  18.922  31.655  1.00 10.00      A   
ATOM   5150  OD1 ASP A 545      13.951  20.144  31.675  1.00 10.00      A   
ATOM   5151  OD2 ASP A 545      14.644  18.312  32.658  1.00 10.00      A   
ATOM   5152  C   ASP A 545      16.268  18.728  29.505  1.00 10.00      A   
ATOM   5153  O   ASP A 545      16.772  17.995  30.355  1.00 10.00      A   
ATOM   5154  N   SER A 546      16.966  19.584  28.782  1.00 10.00      A   
ATOM   5155  HN  SER A 546      16.502  20.108  28.091  1.00 10.00      A   
ATOM   5156  CA  SER A 546      18.394  19.772  28.970  1.00 10.00      A   
ATOM   5157  CB  SER A 546      19.166  18.674  28.230  1.00 10.00      A   
ATOM   5158  OG  SER A 546      18.708  18.545  26.892  1.00 10.00      A   
ATOM   5159  HG  SER A 546      18.186  17.731  26.805  1.00 10.00      A   
ATOM   5160  C   SER A 546      18.797  21.138  28.443  1.00 10.00      A   
ATOM   5161  O   SER A 546      19.437  21.927  29.137  1.00 10.00      A   
ATOM   5162  N   ARG A 547      18.402  21.407  27.210  1.00 10.00      A   
ATOM   5163  HN  ARG A 547      17.895  20.727  26.719  1.00 10.00      A   
ATOM   5164  CA  ARG A 547      18.696  22.672  26.557  1.00 10.00      A   
ATOM   5165  CB  ARG A 547      18.989  22.426  25.074  1.00 10.00      A   
ATOM   5166  CG  ARG A 547      20.290  21.686  24.814  1.00 10.00      A   
ATOM   5167  CD  ARG A 547      20.261  20.974  23.474  1.00 10.00      A
[truncated: 216,683 more chars]
