# Supplementary material for: Flexibility of intrinsically disordered degrons in AUX/IAA proteins reinforces auxin co-receptor assemblies
Source: Nat Commun. 2020 May 8;11:2277. doi: 10.1038/s41467-020-16147-2 (PMC7210949; doi:10.1038/s41467-020-16147-2)
Supplement: Supplementary file 11 — Supplementary Data 8 [file 41467_2020_16147_MOESM11_ESM.gz › disvis_haddock_files/IAA12/cluster1_3.pdb]

REMARK FILENAME="complex_34w.pdb0"
REMARK ===============================================================
REMARK HADDOCK run for complex
REMARK initial structure: complex_34.pdb
REMARK final NOE weights: unambig 50 amb: 50
REMARK ===============================================================
REMARK            total,bonds,angles,improper,dihe,vdw,elec,air,cdih,coup,rdcs,vean,dani,xpcs,rg
REMARK energies: 1.1531, 0, 0, 0, 0, -79.44, -277.944, 358.537, 0, 0, 0, 0, 0, 0, 0
REMARK ===============================================================
REMARK            bonds,angles,impropers,dihe,air,cdih,coup,rdcs,vean,dani,xpcs
REMARK rms-dev.: 0,0,0,0,1.26356,0,0, 0, 0, 0, 0
REMARK ===============================================================
REMARK               air,cdih,coup,rdcs,vean,dani,xpcs
REMARK               >0.3,>5,>1,>0,>5,>0.2,>0.2
REMARK violations.: 11, 0, 0, 0, 0, 0, 0
REMARK ===============================================================
REMARK                        CVpartition#,violations,rms
REMARK AIRs cross-validation: 1, 21, 1.57323
REMARK ===============================================================
REMARK NCS energy: 0
REMARK ===============================================================
REMARK Symmetry energy: 0
REMARK ===============================================================
REMARK Desolvation energy: 29.4619
REMARK Internal energy free molecules: -22056.9
REMARK Internal energy complex: -32761.9
REMARK Binding energy: -11032.9
REMARK ===============================================================
REMARK buried surface area: 2014.53
REMARK ===============================================================
REMARK water - chain1: 0 0 0
REMARK water - chain2: 0 0 0
REMARK water - chain3: 0 0 0
REMARK water - chain4: 0 0 0
REMARK water - chain5: 0 0 0
REMARK water - chain6: 0 0 0
REMARK ===============================================================
REMARK water - water: 0 0 0
REMARK ===============================================================
REMARK DATE:09-Dec-2019  18:23:53       created by user: enmr049
REMARK VERSION:1.3U
ATOM      1  N   PHE A   9     -37.981  -0.349  -9.755  1.00 10.00      A   
ATOM      2  HN  PHE A   9     -37.807  -0.286 -10.722  1.00 10.00      A   
ATOM      3  CA  PHE A   9     -37.534   0.737  -8.894  1.00 10.00      A   
ATOM      4  CB  PHE A   9     -36.572   0.213  -7.825  1.00 10.00      A   
ATOM      5  CG  PHE A   9     -37.243  -0.474  -6.671  1.00 10.00      A   
ATOM      6  CD1 PHE A   9     -36.841  -1.739  -6.275  1.00 10.00      A   
ATOM      7  CD2 PHE A   9     -38.273   0.146  -5.982  1.00 10.00      A   
ATOM      8  CE1 PHE A   9     -37.451  -2.372  -5.215  1.00 10.00      A   
ATOM      9  CE2 PHE A   9     -38.887  -0.484  -4.921  1.00 10.00      A   
ATOM     10  CZ  PHE A   9     -38.475  -1.743  -4.537  1.00 10.00      A   
ATOM     11  C   PHE A   9     -36.840   1.810  -9.719  1.00 10.00      A   
ATOM     12  O   PHE A   9     -36.121   1.498 -10.667  1.00 10.00      A   
ATOM     13  N   PRO A  10     -37.072   3.086  -9.387  1.00 10.00      A   
ATOM     14  CA  PRO A  10     -36.449   4.208 -10.091  1.00 10.00      A   
ATOM     15  CB  PRO A  10     -37.023   5.443  -9.382  1.00 10.00      A   
ATOM     16  CG  PRO A  10     -38.250   4.958  -8.691  1.00 10.00      A   
ATOM     17  CD  PRO A  10     -37.969   3.536  -8.312  1.00 10.00      A   
ATOM     18  C   PRO A  10     -34.927   4.168  -9.936  1.00 10.00      A   
ATOM     19  O   PRO A  10     -34.409   3.736  -8.898  1.00 10.00      A   
ATOM     20  N   GLU A  11     -34.221   4.633 -10.959  1.00 10.00      A   
ATOM     21  HN  GLU A  11     -34.695   4.987 -11.740  1.00 10.00      A   
ATOM     22  CA  GLU A  11     -32.761   4.647 -10.957  1.00 10.00      A   
ATOM     23  CB  GLU A  11     -32.226   5.227 -12.266  1.00 10.00      A   
ATOM     24  CG  GLU A  11     -32.751   4.526 -13.507  1.00 10.00      A   
ATOM     25  CD  GLU A  11     -32.101   5.024 -14.779  1.00 10.00      A   
ATOM     26  OE1 GLU A  11     -32.359   6.182 -15.173  1.00 10.00      A   
ATOM     27  OE2 GLU A  11     -31.329   4.259 -15.392  1.00 10.00      A   
ATOM     28  C   GLU A  11     -32.199   5.423  -9.770  1.00 10.00      A   
ATOM     29  O   GLU A  11     -31.180   5.038  -9.194  1.00 10.00      A   
ATOM     30  N   GLU A  12     -32.867   6.511  -9.401  1.00 10.00      A   
ATOM     31  HN  GLU A  12     -33.673   6.773  -9.901  1.00 10.00      A   
ATOM     32  CA  GLU A  12     -32.423   7.325  -8.275  1.00 10.00      A   
ATOM     33  CB  GLU A  12     -33.248   8.608  -8.153  1.00 10.00      A   
ATOM     34  CG  GLU A  12     -34.751   8.410  -8.260  1.00 10.00      A   
ATOM     35  CD  GLU A  12     -35.495   9.724  -8.328  1.00 10.00      A   
ATOM     36  OE1 GLU A  12     -34.885  10.730  -8.741  1.00 10.00      A   
ATOM     37  OE2 GLU A  12     -36.691   9.761  -7.978  1.00 10.00      A   
ATOM     38  C   GLU A  12     -32.449   6.530  -6.975  1.00 10.00      A   
ATOM     39  O   GLU A  12     -31.573   6.682  -6.126  1.00 10.00      A   
ATOM     40  N   VAL A  13     -33.451   5.666  -6.838  1.00 10.00      A   
ATOM     41  HN  VAL A  13     -34.108   5.582  -7.560  1.00 10.00      A   
ATOM     42  CA  VAL A  13     -33.589   4.832  -5.649  1.00 10.00      A   
ATOM     43  CB  VAL A  13     -34.960   4.133  -5.611  1.00 10.00      A   
ATOM     44  CG1 VAL A  13     -35.038   3.177  -4.435  1.00 10.00      A   
ATOM     45  CG2 VAL A  13     -36.078   5.159  -5.533  1.00 10.00      A   
ATOM     46  C   VAL A  13     -32.481   3.780  -5.636  1.00 10.00      A   
ATOM     47  O   VAL A  13     -31.807   3.586  -4.626  1.00 10.00      A   
ATOM     48  N   LEU A  14     -32.287   3.125  -6.780  1.00 10.00      A   
ATOM     49  HN  LEU A  14     -32.854   3.343  -7.550  1.00 10.00      A   
ATOM     50  CA  LEU A  14     -31.261   2.094  -6.923  1.00 10.00      A   
ATOM     51  CB  LEU A  14     -31.299   1.502  -8.334  1.00 10.00      A   
ATOM     52  CG  LEU A  14     -32.613   0.823  -8.730  1.00 10.00      A   
ATOM     53  CD1 LEU A  14     -32.602   0.434 -10.198  1.00 10.00      A   
ATOM     54  CD2 LEU A  14     -32.867  -0.396  -7.857  1.00 10.00      A   
ATOM     55  C   LEU A  14     -29.881   2.653  -6.603  1.00 10.00      A   
ATOM     56  O   LEU A  14     -29.104   2.040  -5.873  1.00 10.00      A   
ATOM     57  N   GLU A  15     -29.592   3.838  -7.126  1.00 10.00      A   
ATOM     58  HN  GLU A  15     -30.256   4.286  -7.695  1.00 10.00      A   
ATOM     59  CA  GLU A  15     -28.309   4.484  -6.882  1.00 10.00      A   
ATOM     60  CB  GLU A  15     -28.139   5.725  -7.757  1.00 10.00      A   
ATOM     61  CG  GLU A  15     -26.797   5.790  -8.463  1.00 10.00      A   
ATOM     62  CD  GLU A  15     -26.488   7.168  -9.005  1.00 10.00      A   
ATOM     63  OE1 GLU A  15     -26.952   7.495 -10.118  1.00 10.00      A   
ATOM     64  OE2 GLU A  15     -25.776   7.931  -8.320  1.00 10.00      A   
ATOM     65  C   GLU A  15     -28.161   4.849  -5.407  1.00 10.00      A   
ATOM     66  O   GLU A  15     -27.052   4.863  -4.866  1.00 10.00      A   
ATOM     67  N   HIS A  16     -29.285   5.127  -4.753  1.00 10.00      A   
ATOM     68  HN  HIS A  16     -30.144   5.091  -5.234  1.00 10.00      A   
ATOM     69  CA  HIS A  16     -29.280   5.479  -3.342  1.00 10.00      A   
ATOM     70  CB  HIS A  16     -30.642   6.033  -2.916  1.00 10.00      A   
ATOM     71  CG  HIS A  16     -30.593   6.867  -1.672  1.00 10.00      A   
ATOM     72  ND1 HIS A  16     -30.428   8.230  -1.740  1.00 10.00      A   
ATOM     73  CD2 HIS A  16     -30.687   6.489  -0.370  1.00 10.00      A   
ATOM     74  CE1 HIS A  16     -30.426   8.653  -0.491  1.00 10.00      A   
ATOM     75  NE2 HIS A  16     -30.577   7.640   0.370  1.00 10.00      A   
ATOM     76  HE2 HIS A  16     -30.598   7.709   1.354  1.00 10.00      A   
ATOM     77  C   HIS A  16     -28.916   4.255  -2.512  1.00 10.00      A   
ATOM     78  O   HIS A  16     -28.141   4.341  -1.563  1.00 10.00      A   
ATOM     79  N   VAL A  17     -29.464   3.109  -2.894  1.00 10.00      A   
ATOM     80  HN  VAL A  17     -30.083   3.107  -3.658  1.00 10.00      A   
ATOM     81  CA  VAL A  17     -29.183   1.859  -2.203  1.00 10.00      A   
ATOM     82  CB  VAL A  17     -30.068   0.707  -2.727  1.00 10.00      A   
ATOM     83  CG1 VAL A  17     -29.924  -0.520  -1.843  1.00 10.00      A   
ATOM     84  CG2 VAL A  17     -31.522   1.130  -2.815  1.00 10.00      A   
ATOM     85  C   VAL A  17     -27.722   1.472  -2.408  1.00 10.00      A   
ATOM     86  O   VAL A  17     -27.058   0.980  -1.496  1.00 10.00      A   
ATOM     87  N   PHE A  18     -27.231   1.718  -3.614  1.00 10.00      A   
ATOM     88  HN  PHE A  18     -27.821   2.114  -4.292  1.00 10.00      A   
ATOM     89  CA  PHE A  18     -25.856   1.400  -3.977  1.00 10.00      A   
ATOM     90  CB  PHE A  18     -25.654   1.547  -5.488  1.00 10.00      A   
ATOM     91  CG  PHE A  18     -26.330   0.503  -6.333  1.00 10.00      A   
ATOM     92  CD1 PHE A  18     -26.048   0.409  -7.686  1.00 10.00      A   
ATOM     93  CD2 PHE A  18     -27.247  -0.381  -5.785  1.00 10.00      A   
ATOM     94  CE1 PHE A  18     -26.664  -0.541  -8.475  1.00 10.00      A   
ATOM     95  CE2 PHE A  18     -27.868  -1.336  -6.567  1.00 10.00      A   
ATOM     96  CZ  PHE A  18     -27.576  -1.414  -7.914  1.00 10.00      A   
ATOM     97  C   PHE A  18     -24.841   2.284  -3.254  1.00 10.00      A   
ATOM     98  O   PHE A  18     -23.669   1.918  -3.137  1.00 10.00      A   
ATOM     99  N   SER A  19     -25.280   3.448  -2.781  1.00 10.00      A   
ATOM    100  HN  SER A  19     -26.224   3.690  -2.900  1.00 10.00      A   
ATOM    101  CA  SER A  19     -24.386   4.380  -2.097  1.00 10.00      A   
ATOM    102  CB  SER A  19     -25.048   5.748  -1.922  1.00 10.00      A   
ATOM    103  OG  SER A  19     -26.009   5.723  -0.881  1.00 10.00      A   
ATOM    104  HG  SER A  19     -26.830   5.327  -1.203  1.00 10.00      A   
ATOM    105  C   SER A  19     -23.900   3.843  -0.751  1.00 10.00      A   
ATOM    106  O   SER A  19     -22.839   4.236  -0.269  1.00 10.00      A   
ATOM    107  N   PHE A  20     -24.663   2.933  -0.155  1.00 10.00      A   
ATOM    108  HN  PHE A  20     -25.486   2.637  -0.593  1.00 10.00      A   
ATOM    109  CA  PHE A  20     -24.296   2.360   1.139  1.00 10.00      A   
ATOM    110  CB  PHE A  20     -25.539   2.040   1.975  1.00 10.00      A   
ATOM    111  CG  PHE A  20     -26.119   3.232   2.687  1.00 10.00      A   
ATOM    112  CD1 PHE A  20     -27.132   3.981   2.107  1.00 10.00      A   
ATOM    113  CD2 PHE A  20     -25.653   3.603   3.937  1.00 10.00      A   
ATOM    114  CE1 PHE A  20     -27.665   5.075   2.763  1.00 10.00      A   
ATOM    115  CE2 PHE A  20     -26.181   4.695   4.599  1.00 10.00      A   
ATOM    116  CZ  PHE A  20     -27.190   5.432   4.011  1.00 10.00      A   
ATOM    117  C   PHE A  20     -23.421   1.122   0.973  1.00 10.00      A   
ATOM    118  O   PHE A  20     -23.104   0.436   1.945  1.00 10.00      A   
ATOM    119  N   ILE A  21     -23.036   0.838  -0.264  1.00 10.00      A   
ATOM    120  HN  ILE A  21     -23.321   1.424  -1.003  1.00 10.00      A   
ATOM    121  CA  ILE A  21     -22.185  -0.311  -0.552  1.00 10.00      A   
ATOM    122  CB  ILE A  21     -22.910  -1.405  -1.372  1.00 10.00      A   
ATOM    123  CG1 ILE A  21     -24.120  -1.935  -0.596  1.00 10.00      A   
ATOM    124  CG2 ILE A  21     -21.953  -2.545  -1.710  1.00 10.00      A   
ATOM    125  CD1 ILE A  21     -24.819  -3.106  -1.255  1.00 10.00      A   
ATOM    126  C   ILE A  21     -20.920   0.140  -1.275  1.00 10.00      A   
ATOM    127  O   ILE A  21     -20.928   0.372  -2.488  1.00 10.00      A   
ATOM    128  N   GLN A  22     -19.842   0.288  -0.517  1.00 10.00      A   
ATOM    129  HN  GLN A  22     -19.908   0.108   0.448  1.00 10.00      A   
ATOM    130  CA  GLN A  22     -18.563   0.720  -1.064  1.00 10.00      A   
ATOM    131  CB  GLN A  22     -18.017   1.909  -0.269  1.00 10.00      A   
ATOM    132  CG  GLN A  22     -18.849   3.177  -0.404  1.00 10.00      A   
ATOM    133  CD  GLN A  22     -18.876   3.710  -1.827  1.00 10.00      A   
ATOM    134  OE1 GLN A  22     -19.877   4.263  -2.281  1.00 10.00      A   
ATOM    135  NE2 GLN A  22     -17.770   3.563  -2.539  1.00 10.00      A   
ATOM    136 HE21 GLN A  22     -17.003   3.120  -2.116  1.00 10.00      A   
ATOM    137 HE22 GLN A  22     -17.763   3.897  -3.455  1.00 10.00      A   
ATOM    138  C   GLN A  22     -17.554  -0.427  -1.094  1.00 10.00      A   
ATOM    139  O   GLN A  22     -16.356  -0.213  -1.310  1.00 10.00      A   
ATOM    140  N   LEU A  23     -18.045  -1.641  -0.876  1.00 10.00      A   
ATOM    141  HN  LEU A  23     -19.003  -1.742  -0.694  1.00 10.00      A   
ATOM    142  CA  LEU A  23     -17.200  -2.827  -0.899  1.00 10.00      A   
ATOM    143  CB  LEU A  23     -17.763  -3.912   0.024  1.00 10.00      A   
ATOM    144  CG  LEU A  23     -16.912  -5.175   0.192  1.00 10.00      A   
ATOM    145  CD1 LEU A  23     -15.598  -4.858   0.891  1.00 10.00      A   
ATOM    146  CD2 LEU A  23     -17.681  -6.242   0.954  1.00 10.00      A   
ATOM    147  C   LEU A  23     -17.091  -3.346  -2.327  1.00 10.00      A   
ATOM    148  O   LEU A  23     -18.079  -3.797  -2.907  1.00 10.00      A   
ATOM    149  N   ASP A  24     -15.891  -3.261  -2.885  1.00 10.00      A   
ATOM    150  HN  ASP A  24     -15.152  -2.875  -2.366  1.00 10.00      A   
ATOM    151  CA  ASP A  24     -15.631  -3.702  -4.254  1.00 10.00      A   
ATOM    152  CB  ASP A  24     -14.153  -3.509  -4.615  1.00 10.00      A   
ATOM    153  CG  ASP A  24     -13.762  -2.056  -4.811  1.00 10.00      A   
ATOM    154  OD1 ASP A  24     -14.260  -1.190  -4.057  1.00 10.00      A   
ATOM    155  OD2 ASP A  24     -12.950  -1.768  -5.716  1.00 10.00      A   
ATOM    156  C   ASP A  24     -16.039  -5.158  -4.468  1.00 10.00      A   
ATOM    157  O   ASP A  24     -16.699  -5.486  -5.453  1.00 10.00      A   
ATOM    158  N   LYS A  25     -15.659  -6.021  -3.526  1.00 10.00      A   
ATOM    159  HN  LYS A  25     -15.140  -5.691  -2.762  1.00 10.00      A   
ATOM    160  CA  LYS A  25     -15.978  -7.446  -3.607  1.00 10.00      A   
ATOM    161  CB  LYS A  25     -15.395  -8.206  -2.410  1.00 10.00      A   
ATOM    162  CG  LYS A  25     -13.914  -8.529  -2.538  1.00 10.00      A   
ATOM    163  CD  LYS A  25     -13.389  -9.245  -1.302  1.00 10.00      A   
ATOM    164  CE  LYS A  25     -11.937  -9.663  -1.484  1.00 10.00      A   
ATOM    165  NZ  LYS A  25     -11.391 -10.326  -0.270  1.00 10.00      A   
ATOM    166  HZ1 LYS A  25     -12.014 -11.107   0.022  1.00 10.00      A   
ATOM    167  HZ2 LYS A  25     -11.311  -9.644   0.512  1.00 10.00      A   
ATOM    168  HZ3 LYS A  25     -10.446 -10.709  -0.471  1.00 10.00      A   
ATOM    169  C   LYS A  25     -17.482  -7.698  -3.710  1.00 10.00      A   
ATOM    170  O   LYS A  25     -17.922  -8.601  -4.425  1.00 10.00      A   
ATOM    171  N   ASP A  26     -18.265  -6.886  -3.010  1.00 10.00      A   
ATOM    172  HN  ASP A  26     -17.859  -6.169  -2.483  1.00 10.00      A   
ATOM    173  CA  ASP A  26     -19.718  -7.028  -3.021  1.00 10.00      A   
ATOM    174  CB  ASP A  26     -20.336  -6.383  -1.779  1.00 10.00      A   
ATOM    175  CG  ASP A  26     -21.113  -7.368  -0.927  1.00 10.00      A   
ATOM    176  OD1 ASP A  26     -21.843  -8.205  -1.494  1.00 10.00      A   
ATOM    177  OD2 ASP A  26     -20.990  -7.309   0.314  1.00 10.00      A   
ATOM    178  C   ASP A  26     -20.306  -6.404  -4.277  1.00 10.00      A   
ATOM    179  O   ASP A  26     -21.190  -6.975  -4.914  1.00 10.00      A   
ATOM    180  N   ARG A  27     -19.789  -5.234  -4.645  1.00 10.00      A   
ATOM    181  HN  ARG A  27     -19.078  -4.833  -4.095  1.00 10.00      A   
ATOM    182  CA  ARG A  27     -20.252  -4.516  -5.829  1.00 10.00      A   
ATOM    183  CB  ARG A  27     -19.581  -3.146  -5.942  1.00 10.00      A   
ATOM    184  CG  ARG A  27     -20.321  -2.036  -5.222  1.00 10.00      A   
ATOM    185  CD  ARG A  27     -19.841  -0.668  -5.679  1.00 10.00      A   
ATOM    186  NE  ARG A  27     -20.723   0.401  -5.213  1.00 10.00      A   
ATOM    187  HE  ARG A  27     -20.794   0.530  -4.235  1.00 10.00      A   
ATOM    188  CZ  ARG A  27     -21.428   1.197  -6.019  1.00 10.00      A   
ATOM    189  NH1 ARG A  27     -21.358   1.050  -7.337  1.00 10.00      A   
ATOM    190 HH11 ARG A  27     -21.908   1.674  -7.966  1.00 10.00      A   
ATOM    191 HH12 ARG A  27     -20.744   0.303  -7.760  1.00 10.00      A   
ATOM    192  NH2 ARG A  27     -22.215   2.133  -5.509  1.00 10.00      A   
ATOM    193 HH21 ARG A  27     -22.289   2.254  -4.471  1.00 10.00      A   
ATOM    194 HH22 ARG A  27     -22.772   2.754  -6.140  1.00 10.00      A   
ATOM    195  C   ARG A  27     -20.036  -5.320  -7.108  1.00 10.00      A   
ATOM    196  O   ARG A  27     -20.767  -5.153  -8.082  1.00 10.00      A   
ATOM    197  N   ASN A  28     -19.035  -6.190  -7.100  1.00 10.00      A   
ATOM    198  HN  ASN A  28     -18.477  -6.267  -6.296  1.00 10.00      A   
ATOM    199  CA  ASN A  28     -18.735  -7.017  -8.266  1.00 10.00      A   
ATOM    200  CB  ASN A  28     -17.440  -7.808  -8.077  1.00 10.00      A   
ATOM    201  CG  ASN A  28     -16.203  -6.950  -8.233  1.00 10.00      A   
ATOM    202  OD1 ASN A  28     -16.251  -5.865  -8.823  1.00 10.00      A   
ATOM    203  ND2 ASN A  28     -15.084  -7.435  -7.715  1.00 10.00      A   
ATOM    204 HD21 ASN A  28     -15.122  -8.311  -7.271  1.00 10.00      A   
ATOM    205 HD22 ASN A  28     -14.261  -6.899  -7.798  1.00 10.00      A   
ATOM    206  C   ASN A  28     -19.891  -7.950  -8.613  1.00 10.00      A   
ATOM    207  O   ASN A  28     -20.063  -8.333  -9.769  1.00 10.00      A   
ATOM    208  N   SER A  29     -20.684  -8.310  -7.614  1.00 10.00      A   
ATOM    209  HN  SER A  29     -20.494  -7.989  -6.703  1.00 10.00      A   
ATOM    210  CA  SER A  29     -21.822  -9.185  -7.835  1.00 10.00      A   
ATOM    211  CB  SER A  29     -22.171  -9.909  -6.537  1.00 10.00      A   
ATOM    212  OG  SER A  29     -20.996 -10.377  -5.900  1.00 10.00      A   
ATOM    213  HG  SER A  29     -21.071 -10.227  -4.949  1.00 10.00      A   
ATOM    214  C   SER A  29     -23.025  -8.387  -8.327  1.00 10.00      A   
ATOM    215  O   SER A  29     -23.897  -8.914  -9.018  1.00 10.00      A   
ATOM    216  N   VAL A  30     -23.038  -7.105  -7.991  1.00 10.00      A   
ATOM    217  HN  VAL A  30     -22.286  -6.742  -7.480  1.00 10.00      A   
ATOM    218  CA  VAL A  30     -24.127  -6.215  -8.368  1.00 10.00      A   
ATOM    219  CB  VAL A  30     -24.045  -4.869  -7.612  1.00 10.00      A   
ATOM    220  CG1 VAL A  30     -25.276  -4.019  -7.888  1.00 10.00      A   
ATOM    221  CG2 VAL A  30     -23.883  -5.101  -6.116  1.00 10.00      A   
ATOM    222  C   VAL A  30     -24.139  -5.959  -9.872  1.00 10.00      A   
ATOM    223  O   VAL A  30     -25.201  -5.886 -10.492  1.00 10.00      A   
ATOM    224  N   SER A  31     -22.960  -5.849 -10.467  1.00 10.00      A   
ATOM    225  HN  SER A  31     -22.135  -5.924  -9.935  1.00 10.00      A   
ATOM    226  CA  SER A  31     -22.858  -5.606 -11.899  1.00 10.00      A   
ATOM    227  CB  SER A  31     -21.521  -4.936 -12.228  1.00 10.00      A   
ATOM    228  OG  SER A  31     -20.593  -5.086 -11.161  1.00 10.00      A   
ATOM    229  HG  SER A  31     -20.613  -4.282 -10.609  1.00 10.00      A   
ATOM    230  C   SER A  31     -23.022  -6.896 -12.702  1.00 10.00      A   
ATOM    231  O   SER A  31     -22.795  -6.914 -13.913  1.00 10.00      A   
ATOM    232  N   LEU A  32     -23.429  -7.967 -12.028  1.00 10.00      A   
ATOM    233  HN  LEU A  32     -23.612  -7.888 -11.066  1.00 10.00      A   
ATOM    234  CA  LEU A  32     -23.604  -9.257 -12.682  1.00 10.00      A   
ATOM    235  CB  LEU A  32     -22.575 -10.259 -12.160  1.00 10.00      A   
ATOM    236  CG  LEU A  32     -21.182 -10.182 -12.785  1.00 10.00      A   
ATOM    237  CD1 LEU A  32     -20.191 -10.980 -11.956  1.00 10.00      A   
ATOM    238  CD2 LEU A  32     -21.214 -10.697 -14.216  1.00 10.00      A   
ATOM    239  C   LEU A  32     -25.019  -9.809 -12.518  1.00 10.00      A   
ATOM    240  O   LEU A  32     -25.317 -10.912 -12.983  1.00 10.00      A   
ATOM    241  N   VAL A  33     -25.888  -9.055 -11.850  1.00 10.00      A   
ATOM    242  HN  VAL A  33     -25.599  -8.196 -11.476  1.00 10.00      A   
ATOM    243  CA  VAL A  33     -27.267  -9.498 -11.657  1.00 10.00      A   
ATOM    244  CB  VAL A  33     -27.949  -8.855 -10.425  1.00 10.00      A   
ATOM    245  CG1 VAL A  33     -27.271  -9.320  -9.152  1.00 10.00      A   
ATOM    246  CG2 VAL A  33     -27.945  -7.335 -10.503  1.00 10.00      A   
ATOM    247  C   VAL A  33     -28.101  -9.278 -12.917  1.00 10.00      A   
ATOM    248  O   VAL A  33     -28.865 -10.156 -13.327  1.00 10.00      A   
ATOM    249  N   CYS A  34     -27.933  -8.109 -13.526  1.00 10.00      A   
ATOM    250  HN  CYS A  34     -27.307  -7.460 -13.138  1.00 10.00      A   
ATOM    251  CA  CYS A  34     -28.646  -7.747 -14.745  1.00 10.00      A   
ATOM    252  CB  CYS A  34     -30.122  -7.451 -14.449  1.00 10.00      A   
ATOM    253  SG  CYS A  34     -30.426  -6.638 -12.862  1.00 10.00      A   
ATOM    254  HG  CYS A  34     -31.460  -5.824 -13.015  1.00 10.00      A   
ATOM    255  C   CYS A  34     -27.963  -6.549 -15.403  1.00 10.00      A   
ATOM    256  O   CYS A  34     -27.300  -5.757 -14.725  1.00 10.00      A   
ATOM    257  N   LYS A  35     -28.120  -6.419 -16.715  1.00 10.00      A   
ATOM    258  HN  LYS A  35     -28.683  -7.080 -17.199  1.00 10.00      A   
ATOM    259  CA  LYS A  35     -27.493  -5.335 -17.465  1.00 10.00      A   
ATOM    260  CB  LYS A  35     -27.680  -5.542 -18.969  1.00 10.00      A   
ATOM    261  CG  LYS A  35     -26.666  -4.810 -19.829  1.00 10.00      A   
ATOM    262  CD  LYS A  35     -26.835  -5.166 -21.296  1.00 10.00      A   
ATOM    263  CE  LYS A  35     -25.780  -4.490 -22.154  1.00 10.00      A   
ATOM    264  NZ  LYS A  35     -24.452  -5.147 -22.028  1.00 10.00      A   
ATOM    265  HZ1 LYS A  35     -23.771  -4.706 -22.676  1.00 10.00      A   
ATOM    266  HZ2 LYS A  35     -24.528  -6.162 -22.269  1.00 10.00      A   
ATOM    267  HZ3 LYS A  35     -24.094  -5.059 -21.054  1.00 10.00      A   
ATOM    268  C   LYS A  35     -28.011  -3.964 -17.041  1.00 10.00      A   
ATOM    269  O   LYS A  35     -27.245  -3.001 -16.965  1.00 10.00      A   
ATOM    270  N   SER A  36     -29.304  -3.890 -16.741  1.00 10.00      A   
ATOM    271  HN  SER A  36     -29.857  -4.701 -16.804  1.00 10.00      A   
ATOM    272  CA  SER A  36     -29.929  -2.641 -16.333  1.00 10.00      A   
ATOM    273  CB  SER A  36     -31.432  -2.853 -16.154  1.00 10.00      A   
ATOM    274  OG  SER A  36     -31.903  -3.862 -17.035  1.00 10.00      A   
ATOM    275  HG  SER A  36     -31.675  -3.624 -17.945  1.00 10.00      A   
ATOM    276  C   SER A  36     -29.318  -2.093 -15.041  1.00 10.00      A   
ATOM    277  O   SER A  36     -29.289  -0.885 -14.827  1.00 10.00      A   
ATOM    278  N   TRP A  37     -28.831  -2.983 -14.183  1.00 10.00      A   
ATOM    279  HN  TRP A  37     -28.877  -3.937 -14.405  1.00 10.00      A   
ATOM    280  CA  TRP A  37     -28.238  -2.570 -12.912  1.00 10.00      A   
ATOM    281  CB  TRP A  37     -28.528  -3.597 -11.809  1.00 10.00      A   
ATOM    282  CG  TRP A  37     -29.956  -3.586 -11.345  1.00 10.00      A   
ATOM    283  CD1 TRP A  37     -31.056  -3.300 -12.097  1.00 10.00      A   
ATOM    284  CD2 TRP A  37     -30.439  -3.877 -10.027  1.00 10.00      A   
ATOM    285  NE1 TRP A  37     -32.190  -3.390 -11.335  1.00 10.00      A   
ATOM    286  HE1 TRP A  37     -33.106  -3.229 -11.656  1.00 10.00      A   
ATOM    287  CE2 TRP A  37     -31.842  -3.743 -10.060  1.00 10.00      A   
ATOM    288  CE3 TRP A  37     -29.826  -4.234  -8.824  1.00 10.00      A   
ATOM    289  CZ2 TRP A  37     -32.639  -3.956  -8.938  1.00 10.00      A   
ATOM    290  CZ3 TRP A  37     -30.617  -4.446  -7.712  1.00 10.00      A   
ATOM    291  CH2 TRP A  37     -32.009  -4.306  -7.776  1.00 10.00      A   
ATOM    292  C   TRP A  37     -26.741  -2.309 -13.052  1.00 10.00      A   
ATOM    293  O   TRP A  37     -26.154  -1.558 -12.274  1.00 10.00      A   
ATOM    294  N   TYR A  38     -26.133  -2.922 -14.060  1.00 10.00      A   
ATOM    295  HN  TYR A  38     -26.657  -3.510 -14.647  1.00 10.00      A   
ATOM    296  CA  TYR A  38     -24.707  -2.750 -14.315  1.00 10.00      A   
ATOM    297  CB  TYR A  38     -24.253  -3.706 -15.431  1.00 10.00      A   
ATOM    298  CG  TYR A  38     -23.035  -3.254 -16.211  1.00 10.00      A   
ATOM    299  CD1 TYR A  38     -23.153  -2.832 -17.532  1.00 10.00      A   
ATOM    300  CD2 TYR A  38     -21.772  -3.259 -15.635  1.00 10.00      A   
ATOM    301  CE1 TYR A  38     -22.044  -2.430 -18.254  1.00 10.00      A   
ATOM    302  CE2 TYR A  38     -20.661  -2.854 -16.351  1.00 10.00      A   
ATOM    303  CZ  TYR A  38     -20.802  -2.443 -17.657  1.00 10.00      A   
ATOM    304  OH  TYR A  38     -19.695  -2.045 -18.371  1.00 10.00      A   
ATOM    305  HH  TYR A  38     -19.032  -2.752 -18.349  1.00 10.00      A   
ATOM    306  C   TYR A  38     -24.394  -1.298 -14.673  1.00 10.00      A   
ATOM    307  O   TYR A  38     -23.403  -0.729 -14.206  1.00 10.00      A   
ATOM    308  N   GLU A  39     -25.252  -0.700 -15.490  1.00 10.00      A   
ATOM    309  HN  GLU A  39     -26.027  -1.204 -15.822  1.00 10.00      A   
ATOM    310  CA  GLU A  39     -25.070   0.682 -15.910  1.00 10.00      A   
ATOM    311  CB  GLU A  39     -26.062   1.045 -17.014  1.00 10.00      A   
ATOM    312  CG  GLU A  39     -25.696   0.483 -18.375  1.00 10.00      A   
ATOM    313  CD  GLU A  39     -24.357   0.993 -18.871  1.00 10.00      A   
ATOM    314  OE1 GLU A  39     -23.508   0.168 -19.260  1.00 10.00      A   
ATOM    315  OE2 GLU A  39     -24.151   2.225 -18.885  1.00 10.00      A   
ATOM    316  C   GLU A  39     -25.204   1.639 -14.734  1.00 10.00      A   
ATOM    317  O   GLU A  39     -24.538   2.670 -14.679  1.00 10.00      A   
ATOM    318  N   ILE A  40     -26.056   1.287 -13.787  1.00 10.00      A   
ATOM    319  HN  ILE A  40     -26.559   0.452 -13.877  1.00 10.00      A   
ATOM    320  CA  ILE A  40     -26.257   2.118 -12.613  1.00 10.00      A   
ATOM    321  CB  ILE A  40     -27.609   1.819 -11.931  1.00 10.00      A   
ATOM    322  CG1 ILE A  40     -28.746   2.027 -12.942  1.00 10.00      A   
ATOM    323  CG2 ILE A  40     -27.807   2.712 -10.714  1.00 10.00      A   
ATOM    324  CD1 ILE A  40     -30.130   1.731 -12.407  1.00 10.00      A   
ATOM    325  C   ILE A  40     -25.096   1.945 -11.631  1.00 10.00      A   
ATOM    326  O   ILE A  40     -24.658   2.905 -10.999  1.00 10.00      A   
ATOM    327  N   GLU A  41     -24.590   0.719 -11.524  1.00 10.00      A   
ATOM    328  HN  GLU A  41     -24.989  -0.009 -12.049  1.00 10.00      A   
ATOM    329  CA  GLU A  41     -23.473   0.423 -10.634  1.00 10.00      A   
ATOM    330  CB  GLU A  41     -23.209  -1.091 -10.605  1.00 10.00      A   
ATOM    331  CG  GLU A  41     -22.525  -1.593  -9.339  1.00 10.00      A   
ATOM    332  CD  GLU A  41     -21.013  -1.689  -9.460  1.00 10.00      A   
ATOM    333  OE1 GLU A  41     -20.514  -2.666 -10.060  1.00 10.00      A   
ATOM    334  OE2 GLU A  41     -20.314  -0.802  -8.928  1.00 10.00      A   
ATOM    335  C   GLU A  41     -22.218   1.172 -11.088  1.00 10.00      A   
ATOM    336  O   GLU A  41     -21.502   1.767 -10.277  1.00 10.00      A   
ATOM    337  N   ARG A  42     -21.976   1.162 -12.395  1.00 10.00      A   
ATOM    338  HN  ARG A  42     -22.604   0.695 -12.993  1.00 10.00      A   
ATOM    339  CA  ARG A  42     -20.804   1.819 -12.967  1.00 10.00      A   
ATOM    340  CB  ARG A  42     -20.634   1.463 -14.452  1.00 10.00      A   
ATOM    341  CG  ARG A  42     -21.731   1.998 -15.363  1.00 10.00      A   
ATOM    342  CD  ARG A  42     -21.431   1.746 -16.831  1.00 10.00      A   
ATOM    343  NE  ARG A  42     -20.421   2.664 -17.358  1.00 10.00      A   
ATOM    344  HE  ARG A  42     -19.526   2.634 -16.945  1.00 10.00      A   
ATOM    345  CZ  ARG A  42     -20.641   3.527 -18.350  1.00 10.00      A   
ATOM    346  NH1 ARG A  42     -21.833   3.601 -18.935  1.00 10.00      A   
ATOM    347 HH11 ARG A  42     -22.621   2.978 -18.624  1.00 10.00      A   
ATOM    348 HH12 ARG A  42     -21.993   4.280 -19.711  1.00 10.00      A   
ATOM    349  NH2 ARG A  42     -19.656   4.312 -18.777  1.00 10.00      A   
ATOM    350 HH21 ARG A  42     -19.822   4.987 -19.556  1.00 10.00      A   
ATOM    351 HH22 ARG A  42     -18.706   4.254 -18.343  1.00 10.00      A   
ATOM    352  C   ARG A  42     -20.826   3.337 -12.769  1.00 10.00      A   
ATOM    353  O   ARG A  42     -19.775   3.974 -12.686  1.00 10.00      A   
ATOM    354  N   TRP A  43     -22.017   3.909 -12.653  1.00 10.00      A   
ATOM    355  HN  TRP A  43     -22.825   3.353 -12.678  1.00 10.00      A   
ATOM    356  CA  TRP A  43     -22.145   5.353 -12.482  1.00 10.00      A   
ATOM    357  CB  TRP A  43     -23.361   5.900 -13.239  1.00 10.00      A   
ATOM    358  CG  TRP A  43     -23.101   6.143 -14.695  1.00 10.00      A   
ATOM    359  CD1 TRP A  43     -23.436   5.327 -15.733  1.00 10.00      A   
ATOM    360  CD2 TRP A  43     -22.453   7.282 -15.275  1.00 10.00      A   
ATOM    361  NE1 TRP A  43     -23.033   5.883 -16.922  1.00 10.00      A   
ATOM    362  HE1 TRP A  43     -23.160   5.483 -17.810  1.00 10.00      A   
ATOM    363  CE2 TRP A  43     -22.429   7.083 -16.669  1.00 10.00      A   
ATOM    364  CE3 TRP A  43     -21.891   8.450 -14.753  1.00 10.00      A   
ATOM    365  CZ2 TRP A  43     -21.866   8.008 -17.547  1.00 10.00      A   
ATOM    366  CZ3 TRP A  43     -21.333   9.365 -15.623  1.00 10.00      A   
ATOM    367  CH2 TRP A  43     -21.323   9.140 -17.006  1.00 10.00      A   
ATOM    368  C   TRP A  43     -22.179   5.781 -11.013  1.00 10.00      A   
ATOM    369  O   TRP A  43     -22.448   6.944 -10.708  1.00 10.00      A   
ATOM    370  N   CYS A  44     -21.912   4.853 -10.101  1.00 10.00      A   
ATOM    371  HN  CYS A  44     -21.732   3.931 -10.382  1.00 10.00      A   
ATOM    372  CA  CYS A  44     -21.910   5.191  -8.681  1.00 10.00      A   
ATOM    373  CB  CYS A  44     -23.221   4.787  -7.998  1.00 10.00      A   
ATOM    374  SG  CYS A  44     -23.679   3.057  -8.232  1.00 10.00      A   
ATOM    375  HG  CYS A  44     -24.294   2.961  -9.410  1.00 10.00      A   
ATOM    376  C   CYS A  44     -20.705   4.629  -7.929  1.00 10.00      A   
ATOM    377  O   CYS A  44     -20.525   4.911  -6.742  1.00 10.00      A   
ATOM    378  N   ARG A  45     -19.882   3.828  -8.604  1.00 10.00      A   
ATOM    379  HN  ARG A  45     -20.075   3.618  -9.539  1.00 10.00      A   
ATOM    380  CA  ARG A  45     -18.697   3.259  -7.967  1.00 10.00      A   
ATOM    381  CB  ARG A  45     -18.213   1.998  -8.691  1.00 10.00      A   
ATOM    382  CG  ARG A  45     -17.317   1.117  -7.831  1.00 10.00      A   
ATOM    383  CD  ARG A  45     -16.667  -0.011  -8.624  1.00 10.00      A   
ATOM    384  NE  ARG A  45     -17.580  -1.129  -8.858  1.00 10.00      A   
ATOM    385  HE  ARG A  45     -18.537  -0.914  -9.003  1.00 10.00      A   
ATOM    386  CZ  ARG A  45     -17.204  -2.411  -8.881  1.00 10.00      A   
ATOM    387  NH1 ARG A  45     -15.939  -2.752  -8.671  1.00 10.00      A   
ATOM    388 HH11 ARG A  45     -15.218  -2.022  -8.485  1.00 10.00      A   
ATOM    389 HH12 ARG A  45     -15.658  -3.758  -8.691  1.00 10.00      A   
ATOM    390  NH2 ARG A  45     -18.094  -3.350  -9.144  1.00 10.00      A   
ATOM    391 HH21 ARG A  45     -19.093  -3.088  -9.336  1.00 10.00      A   
ATOM    392 HH22 ARG A  45     -17.807  -4.352  -9.165  1.00 10.00      A   
ATOM    393  C   ARG A  45     -17.592   4.306  -7.906  1.00 10.00      A   
ATOM    394  O   ARG A  45     -16.858   4.503  -8.872  1.00 10.00      A   
ATOM    395  N   ARG A  46     -17.495   4.981  -6.766  1.00 10.00      A   
ATOM    396  HN  ARG A  46     -18.115   4.769  -6.038  1.00 10.00      A   
ATOM    397  CA  ARG A  46     -16.508   6.041  -6.572  1.00 10.00      A   
ATOM    398  CB  ARG A  46     -16.993   7.054  -5.534  1.00 10.00      A   
ATOM    399  CG  ARG A  46     -17.942   8.105  -6.085  1.00 10.00      A   
ATOM    400  CD  ARG A  46     -18.318   9.128  -5.020  1.00 10.00      A   
ATOM    401  NE  ARG A  46     -19.394   8.652  -4.145  1.00 10.00      A   
ATOM    402  HE  ARG A  46     -20.308   8.643  -4.521  1.00 10.00      A   
ATOM    403  CZ  ARG A  46     -19.219   8.261  -2.881  1.00 10.00      A   
ATOM    404  NH1 ARG A  46     -18.008   8.284  -2.330  1.00 10.00      A   
ATOM    405 HH11 ARG A  46     -17.872   7.979  -1.340  1.00 10.00      A   
ATOM    406 HH12 ARG A  46     -17.184   8.602  -2.885  1.00 10.00      A   
ATOM    407  NH2 ARG A  46     -20.261   7.846  -2.173  1.00 10.00      A   
ATOM    408 HH21 ARG A  46     -21.209   7.828  -2.606  1.00 10.00      A   
ATOM    409 HH22 ARG A  46     -20.141   7.537  -1.181  1.00 10.00      A   
ATOM    410  C   ARG A  46     -15.126   5.523  -6.190  1.00 10.00      A   
ATOM    411  O   ARG A  46     -14.192   6.305  -6.030  1.00 10.00      A   
ATOM    412  N   LYS A  47     -14.980   4.219  -6.052  1.00 10.00      A   
ATOM    413  HN  LYS A  47     -15.741   3.628  -6.210  1.00 10.00      A   
ATOM    414  CA  LYS A  47     -13.689   3.644  -5.686  1.00 10.00      A   
ATOM    415  CB  LYS A  47     -13.563   3.469  -4.167  1.00 10.00      A   
ATOM    416  CG  LYS A  47     -14.607   2.558  -3.543  1.00 10.00      A   
ATOM    417  CD  LYS A  47     -14.416   2.445  -2.039  1.00 10.00      A   
ATOM    418  CE  LYS A  47     -13.226   1.566  -1.679  1.00 10.00      A   
ATOM    419  NZ  LYS A  47     -13.504   0.118  -1.900  1.00 10.00      A   
ATOM    420  HZ1 LYS A  47     -12.694  -0.457  -1.581  1.00 10.00      A   
ATOM    421  HZ2 LYS A  47     -13.669  -0.070  -2.917  1.00 10.00      A   
ATOM    422  HZ3 LYS A  47     -14.351  -0.173  -1.373  1.00 10.00      A   
ATOM    423  C   LYS A  47     -13.424   2.332  -6.415  1.00 10.00      A   
ATOM    424  O   LYS A  47     -14.319   1.490  -6.541  1.00 10.00      A   
ATOM    425  N   VAL A  48     -12.196   2.172  -6.901  1.00 10.00      A   
ATOM    426  HN  VAL A  48     -11.537   2.886  -6.770  1.00 10.00      A   
ATOM    427  CA  VAL A  48     -11.790   0.967  -7.614  1.00 10.00      A   
ATOM    428  CB  VAL A  48     -11.789   1.152  -9.152  1.00 10.00      A   
ATOM    429  CG1 VAL A  48     -13.207   1.133  -9.702  1.00 10.00      A   
ATOM    430  CG2 VAL A  48     -11.075   2.436  -9.554  1.00 10.00      A   
ATOM    431  C   VAL A  48     -10.408   0.504  -7.153  1.00 10.00      A   
ATOM    432  O   VAL A  48      -9.433   1.263  -7.198  1.00 10.00      A   
ATOM    433  N   PHE A  49     -10.335  -0.730  -6.675  1.00 10.00      A   
ATOM    434  HN  PHE A  49     -11.155  -1.275  -6.625  1.00 10.00      A   
ATOM    435  CA  PHE A  49      -9.075  -1.300  -6.212  1.00 10.00      A   
ATOM    436  CB  PHE A  49      -9.257  -1.970  -4.844  1.00 10.00      A   
ATOM    437  CG  PHE A  49      -8.154  -2.925  -4.474  1.00 10.00      A   
ATOM    438  CD1 PHE A  49      -6.889  -2.460  -4.161  1.00 10.00      A   
ATOM    439  CD2 PHE A  49      -8.383  -4.291  -4.451  1.00 10.00      A   
ATOM    440  CE1 PHE A  49      -5.872  -3.337  -3.834  1.00 10.00      A   
ATOM    441  CE2 PHE A  49      -7.373  -5.173  -4.123  1.00 10.00      A   
ATOM    442  CZ  PHE A  49      -6.114  -4.696  -3.815  1.00 10.00      A   
ATOM    443  C   PHE A  49      -8.522  -2.295  -7.232  1.00 10.00      A   
ATOM    444  O   PHE A  49      -9.170  -3.291  -7.559  1.00 10.00      A   
ATOM    445  N   ILE A  50      -7.324  -2.017  -7.733  1.00 10.00      A   
ATOM    446  HN  ILE A  50      -6.852  -1.205  -7.431  1.00 10.00      A   
ATOM    447  CA  ILE A  50      -6.686  -2.886  -8.715  1.00 10.00      A   
ATOM    448  CB  ILE A  50      -6.428  -2.153 -10.052  1.00 10.00      A   
ATOM    449  CG1 ILE A  50      -7.657  -1.337 -10.484  1.00 10.00      A   
ATOM    450  CG2 ILE A  50      -6.035  -3.142 -11.137  1.00 10.00      A   
ATOM    451  CD1 ILE A  50      -8.855  -2.169 -10.887  1.00 10.00      A   
ATOM    452  C   ILE A  50      -5.367  -3.437  -8.165  1.00 10.00      A   
ATOM    453  O   ILE A  50      -4.431  -2.682  -7.896  1.00 10.00      A   
ATOM    454  N   GLY A  51      -5.303  -4.756  -8.011  1.00 10.00      A   
ATOM    455  HN  GLY A  51      -6.079  -5.301  -8.261  1.00 10.00      A   
ATOM    456  CA  GLY A  51      -4.112  -5.403  -7.477  1.00 10.00      A   
ATOM    457  C   GLY A  51      -2.907  -5.319  -8.395  1.00 10.00      A   
ATOM    458  O   GLY A  51      -1.769  -5.319  -7.932  1.00 10.00      A   
ATOM    459  N   ASN A  52      -3.151  -5.257  -9.695  1.00 10.00      A   
ATOM    460  HN  ASN A  52      -4.079  -5.268 -10.006  1.00 10.00      A   
ATOM    461  CA  ASN A  52      -2.075  -5.165 -10.675  1.00 10.00      A   
ATOM    462  CB  ASN A  52      -1.777  -6.541 -11.286  1.00 10.00      A   
ATOM    463  CG  ASN A  52      -0.494  -6.574 -12.101  1.00 10.00      A   
ATOM    464  OD1 ASN A  52      -0.114  -5.590 -12.739  1.00 10.00      A   
ATOM    465  ND2 ASN A  52       0.187  -7.714 -12.083  1.00 10.00      A   
ATOM    466 HD21 ASN A  52      -0.169  -8.461 -11.551  1.00 10.00      A   
ATOM    467 HD22 ASN A  52       1.018  -7.765 -12.596  1.00 10.00      A   
ATOM    468  C   ASN A  52      -2.463  -4.171 -11.759  1.00 10.00      A   
ATOM    469  O   ASN A  52      -3.447  -4.370 -12.465  1.00 10.00      A   
ATOM    470  N   CYS A  53      -1.689  -3.104 -11.879  1.00 10.00      A   
ATOM    471  HN  CYS A  53      -0.915  -3.007 -11.279  1.00 10.00      A   
ATOM    472  CA  CYS A  53      -1.954  -2.056 -12.863  1.00 10.00      A   
ATOM    473  CB  CYS A  53      -0.993  -0.881 -12.667  1.00 10.00      A   
ATOM    474  SG  CYS A  53       0.751  -1.350 -12.546  1.00 10.00      A   
ATOM    475  HG  CYS A  53       1.263  -0.761 -11.471  1.00 10.00      A   
ATOM    476  C   CYS A  53      -1.894  -2.559 -14.303  1.00 10.00      A   
ATOM    477  O   CYS A  53      -2.469  -1.948 -15.200  1.00 10.00      A   
ATOM    478  N   TYR A  54      -1.211  -3.672 -14.524  1.00 10.00      A   
ATOM    479  HN  TYR A  54      -0.778  -4.130 -13.770  1.00 10.00      A   
ATOM    480  CA  TYR A  54      -1.090  -4.228 -15.865  1.00 10.00      A   
ATOM    481  CB  TYR A  54       0.332  -4.716 -16.128  1.00 10.00      A   
ATOM    482  CG  TYR A  54       1.349  -3.600 -16.166  1.00 10.00      A   
ATOM    483  CD1 TYR A  54       2.487  -3.640 -15.371  1.00 10.00      A   
ATOM    484  CD2 TYR A  54       1.167  -2.503 -16.998  1.00 10.00      A   
ATOM    485  CE1 TYR A  54       3.415  -2.618 -15.410  1.00 10.00      A   
ATOM    486  CE2 TYR A  54       2.089  -1.478 -17.044  1.00 10.00      A   
ATOM    487  CZ  TYR A  54       3.212  -1.539 -16.247  1.00 10.00      A   
ATOM    488  OH  TYR A  54       4.137  -0.521 -16.289  1.00 10.00      A   
ATOM    489  HH  TYR A  54       4.607  -0.552 -17.147  1.00 10.00      A   
ATOM    490  C   TYR A  54      -2.104  -5.339 -16.111  1.00 10.00      A   
ATOM    491  O   TYR A  54      -2.107  -5.976 -17.166  1.00 10.00      A   
ATOM    492  N   ALA A  55      -2.978  -5.557 -15.141  1.00 10.00      A   
ATOM    493  HN  ALA A  55      -2.936  -5.011 -14.324  1.00 10.00      A   
ATOM    494  CA  ALA A  55      -3.998  -6.587 -15.257  1.00 10.00      A   
ATOM    495  CB  ALA A  55      -4.428  -7.055 -13.878  1.00 10.00      A   
ATOM    496  C   ALA A  55      -5.196  -6.065 -16.044  1.00 10.00      A   
ATOM    497  O   ALA A  55      -6.074  -6.832 -16.450  1.00 10.00      A   
ATOM    498  N   VAL A  56      -5.209  -4.758 -16.266  1.00 10.00      A   
ATOM    499  HN  VAL A  56      -4.462  -4.214 -15.936  1.00 10.00      A   
ATOM    500  CA  VAL A  56      -6.284  -4.101 -16.993  1.00 10.00      A   
ATOM    501  CB  VAL A  56      -7.464  -3.761 -16.053  1.00 10.00      A   
ATOM    502  CG1 VAL A  56      -7.081  -2.701 -15.025  1.00 10.00      A   
ATOM    503  CG2 VAL A  56      -8.702  -3.351 -16.834  1.00 10.00      A   
ATOM    504  C   VAL A  56      -5.753  -2.827 -17.646  1.00 10.00      A   
ATOM    505  O   VAL A  56      -4.738  -2.286 -17.219  1.00 10.00      A   
ATOM    506  N   SER A  57      -6.418  -2.377 -18.695  1.00 10.00      A   
ATOM    507  HN  SER A  57      -7.205  -2.868 -19.011  1.00 10.00      A   
ATOM    508  CA  SER A  57      -6.012  -1.169 -19.391  1.00 10.00      A   
ATOM    509  CB  SER A  57      -6.358  -1.285 -20.876  1.00 10.00      A   
ATOM    510  OG  SER A  57      -7.214  -2.395 -21.107  1.00 10.00      A   
ATOM    511  HG  SER A  57      -8.130  -2.083 -21.163  1.00 10.00      A   
ATOM    512  C   SER A  57      -6.687   0.058 -18.770  1.00 10.00      A   
ATOM    513  O   SER A  57      -7.892   0.043 -18.501  1.00 10.00      A   
ATOM    514  N   PRO A  58      -5.910   1.128 -18.525  1.00 10.00      A   
ATOM    515  CA  PRO A  58      -6.413   2.369 -17.922  1.00 10.00      A   
ATOM    516  CB  PRO A  58      -5.256   3.352 -18.131  1.00 10.00      A   
ATOM    517  CG  PRO A  58      -4.040   2.498 -18.178  1.00 10.00      A   
ATOM    518  CD  PRO A  58      -4.463   1.204 -18.812  1.00 10.00      A   
ATOM    519  C   PRO A  58      -7.668   2.900 -18.608  1.00 10.00      A   
ATOM    520  O   PRO A  58      -8.680   3.163 -17.953  1.00 10.00      A   
ATOM    521  N   ALA A  59      -7.601   3.029 -19.929  1.00 10.00      A   
ATOM    522  HN  ALA A  59      -6.775   2.771 -20.389  1.00 10.00      A   
ATOM    523  CA  ALA A  59      -8.715   3.545 -20.718  1.00 10.00      A   
ATOM    524  CB  ALA A  59      -8.353   3.588 -22.193  1.00 10.00      A   
ATOM    525  C   ALA A  59      -9.991   2.740 -20.511  1.00 10.00      A   
ATOM    526  O   ALA A  59     -11.092   3.297 -20.516  1.00 10.00      A   
ATOM    527  N   THR A  60      -9.846   1.433 -20.330  1.00 10.00      A   
ATOM    528  HN  THR A  60      -8.947   1.040 -20.333  1.00 10.00      A   
ATOM    529  CA  THR A  60     -10.995   0.568 -20.123  1.00 10.00      A   
ATOM    530  CB  THR A  60     -10.590  -0.914 -20.176  1.00 10.00      A   
ATOM    531  OG1 THR A  60      -9.553  -1.075 -21.159  1.00 10.00      A   
ATOM    532  HG1 THR A  60      -9.818  -0.641 -21.983  1.00 10.00      A   
ATOM    533  CG2 THR A  60     -11.785  -1.774 -20.567  1.00 10.00      A   
ATOM    534  C   THR A  60     -11.677   0.885 -18.793  1.00 10.00      A   
ATOM    535  O   THR A  60     -12.906   0.922 -18.707  1.00 10.00      A   
ATOM    536  N   VAL A  61     -10.875   1.139 -17.766  1.00 10.00      A   
ATOM    537  HN  VAL A  61      -9.903   1.104 -17.894  1.00 10.00      A   
ATOM    538  CA  VAL A  61     -11.407   1.472 -16.451  1.00 10.00      A   
ATOM    539  CB  VAL A  61     -10.306   1.489 -15.368  1.00 10.00      A   
ATOM    540  CG1 VAL A  61     -10.921   1.651 -13.983  1.00 10.00      A   
ATOM    541  CG2 VAL A  61      -9.469   0.223 -15.435  1.00 10.00      A   
ATOM    542  C   VAL A  61     -12.085   2.839 -16.506  1.00 10.00      A   
ATOM    543  O   VAL A  61     -13.162   3.031 -15.946  1.00 10.00      A   
ATOM    544  N   ILE A  62     -11.447   3.770 -17.213  1.00 10.00      A   
ATOM    545  HN  ILE A  62     -10.588   3.539 -17.628  1.00 10.00      A   
ATOM    546  CA  ILE A  62     -11.964   5.128 -17.378  1.00 10.00      A   
ATOM    547  CB  ILE A  62     -11.007   5.983 -18.244  1.00 10.00      A   
ATOM    548  CG1 ILE A  62      -9.633   6.081 -17.586  1.00 10.00      A   
ATOM    549  CG2 ILE A  62     -11.577   7.373 -18.489  1.00 10.00      A   
ATOM    550  CD1 ILE A  62      -8.594   6.772 -18.439  1.00 10.00      A   
ATOM    551  C   ILE A  62     -13.330   5.110 -18.049  1.00 10.00      A   
ATOM    552  O   ILE A  62     -14.227   5.872 -17.682  1.00 10.00      A   
ATOM    553  N   ARG A  63     -13.472   4.234 -19.030  1.00 10.00      A   
ATOM    554  HN  ARG A  63     -12.719   3.643 -19.255  1.00 10.00      A   
ATOM    555  CA  ARG A  63     -14.711   4.116 -19.777  1.00 10.00      A   
ATOM    556  CB  ARG A  63     -14.475   3.312 -21.056  1.00 10.00      A   
ATOM    557  CG  ARG A  63     -15.665   3.265 -22.002  1.00 10.00      A   
ATOM    558  CD  ARG A  63     -15.232   2.896 -23.412  1.00 10.00      A   
ATOM    559  NE  ARG A  63     -14.562   1.594 -23.469  1.00 10.00      A   
ATOM    560  HE  ARG A  63     -15.122   0.794 -23.331  1.00 10.00      A   
ATOM    561  CZ  ARG A  63     -13.259   1.437 -23.706  1.00 10.00      A   
ATOM    562  NH1 ARG A  63     -12.482   2.499 -23.911  1.00 10.00      A   
ATOM    563 HH11 ARG A  63     -11.462   2.376 -24.100  1.00 10.00      A   
ATOM    564 HH12 ARG A  63     -12.888   3.461 -23.888  1.00 10.00      A   
ATOM    565  NH2 ARG A  63     -12.734   0.215 -23.749  1.00 10.00      A   
ATOM    566 HH21 ARG A  63     -13.339  -0.623 -23.602  1.00 10.00      A   
ATOM    567 HH22 ARG A  63     -11.714   0.085 -23.932  1.00 10.00      A   
ATOM    568  C   ARG A  63     -15.814   3.473 -18.944  1.00 10.00      A   
ATOM    569  O   ARG A  63     -16.942   3.961 -18.919  1.00 10.00      A   
ATOM    570  N   ARG A  64     -15.489   2.381 -18.257  1.00 10.00      A   
ATOM    571  HN  ARG A  64     -14.566   2.044 -18.296  1.00 10.00      A   
ATOM    572  CA  ARG A  64     -16.481   1.679 -17.448  1.00 10.00      A   
ATOM    573  CB  ARG A  64     -16.012   0.275 -17.058  1.00 10.00      A   
ATOM    574  CG  ARG A  64     -17.107  -0.560 -16.413  1.00 10.00      A   
ATOM    575  CD  ARG A  64     -16.607  -1.927 -15.985  1.00 10.00      A   
ATOM    576  NE  ARG A  64     -17.371  -2.438 -14.851  1.00 10.00      A   
ATOM    577  HE  ARG A  64     -17.891  -1.790 -14.333  1.00 10.00      A   
ATOM    578  CZ  ARG A  64     -17.397  -3.712 -14.480  1.00 10.00      A   
ATOM    579  NH1 ARG A  64     -16.707  -4.625 -15.150  1.00 10.00      A   
ATOM    580 HH11 ARG A  64     -16.127  -4.355 -15.990  1.00 10.00      A   
ATOM    581 HH12 ARG A  64     -16.734  -5.624 -14.846  1.00 10.00      A   
ATOM    582  NH2 ARG A  64     -18.111  -4.082 -13.429  1.00 10.00      A   
ATOM    583 HH21 ARG A  64     -18.123  -5.087 -13.139  1.00 10.00      A   
ATOM    584 HH22 ARG A  64     -18.658  -3.383 -12.885  1.00 10.00      A   
ATOM    585  C   ARG A  64     -16.889   2.467 -16.208  1.00 10.00      A   
ATOM    586  O   ARG A  64     -18.076   2.581 -15.900  1.00 10.00      A   
ATOM    587  N   PHE A  65     -15.911   3.020 -15.505  1.00 10.00      A   
ATOM    588  HN  PHE A  65     -14.980   2.931 -15.818  1.00 10.00      A   
ATOM    589  CA  PHE A  65     -16.181   3.785 -14.288  1.00 10.00      A   
ATOM    590  CB  PHE A  65     -15.509   3.125 -13.080  1.00 10.00      A   
ATOM    591  CG  PHE A  65     -16.056   1.769 -12.737  1.00 10.00      A   
ATOM    592  CD1 PHE A  65     -15.263   0.639 -12.840  1.00 10.00      A   
ATOM    593  CD2 PHE A  65     -17.367   1.622 -12.317  1.00 10.00      A   
ATOM    594  CE1 PHE A  65     -15.765  -0.611 -12.531  1.00 10.00      A   
ATOM    595  CE2 PHE A  65     -17.876   0.374 -12.005  1.00 10.00      A   
ATOM    596  CZ  PHE A  65     -17.073  -0.743 -12.113  1.00 10.00      A   
ATOM    597  C   PHE A  65     -15.710   5.234 -14.433  1.00 10.00      A   
ATOM    598  O   PHE A  65     -14.532   5.540 -14.239  1.00 10.00      A   
ATOM    599  N   PRO A  66     -16.626   6.148 -14.785  1.00 10.00      A   
ATOM    600  CA  PRO A  66     -16.305   7.561 -14.973  1.00 10.00      A   
ATOM    601  CB  PRO A  66     -17.285   7.959 -16.074  1.00 10.00      A   
ATOM    602  CG  PRO A  66     -18.482   7.079 -15.870  1.00 10.00      A   
ATOM    603  CD  PRO A  66     -18.042   5.877 -15.066  1.00 10.00      A   
ATOM    604  C   PRO A  66     -16.538   8.429 -13.733  1.00 10.00      A   
ATOM    605  O   PRO A  66     -16.242   9.626 -13.742  1.00 10.00      A   
ATOM    606  N   LYS A  67     -17.055   7.843 -12.667  1.00 10.00      A   
ATOM    607  HN  LYS A  67     -17.251   6.880 -12.694  1.00 10.00      A   
ATOM    608  CA  LYS A  67     -17.325   8.596 -11.446  1.00 10.00      A   
ATOM    609  CB  LYS A  67     -18.812   8.554 -11.086  1.00 10.00      A   
ATOM    610  CG  LYS A  67     -19.664   9.556 -11.847  1.00 10.00      A   
ATOM    611  CD  LYS A  67     -21.033   9.719 -11.203  1.00 10.00      A   
ATOM    612  CE  LYS A  67     -21.895  10.707 -11.973  1.00 10.00      A   
ATOM    613  NZ  LYS A  67     -23.275  10.806 -11.416  1.00 10.00      A   
ATOM    614  HZ1 LYS A  67     -23.672   9.857 -11.258  1.00 10.00      A   
ATOM    615  HZ2 LYS A  67     -23.893  11.319 -12.077  1.00 10.00      A   
ATOM    616  HZ3 LYS A  67     -23.261  11.316 -10.509  1.00 10.00      A   
ATOM    617  C   LYS A  67     -16.482   8.108 -10.274  1.00 10.00      A   
ATOM    618  O   LYS A  67     -16.942   8.088  -9.131  1.00 10.00      A   
ATOM    619  N   VAL A  68     -15.253   7.713 -10.562  1.00 10.00      A   
ATOM    620  HN  VAL A  68     -14.946   7.748 -11.493  1.00 10.00      A   
ATOM    621  CA  VAL A  68     -14.345   7.237  -9.528  1.00 10.00      A   
ATOM    622  CB  VAL A  68     -13.349   6.186 -10.071  1.00 10.00      A   
ATOM    623  CG1 VAL A  68     -12.382   5.746  -8.984  1.00 10.00      A   
ATOM    624  CG2 VAL A  68     -14.086   4.984 -10.628  1.00 10.00      A   
ATOM    625  C   VAL A  68     -13.567   8.405  -8.925  1.00 10.00      A   
ATOM    626  O   VAL A  68     -13.036   9.248  -9.649  1.00 10.00      A   
ATOM    627  N   ARG A  69     -13.522   8.465  -7.600  1.00 10.00      A   
ATOM    628  HN  ARG A  69     -13.986   7.779  -7.072  1.00 10.00      A   
ATOM    629  CA  ARG A  69     -12.802   9.526  -6.912  1.00 10.00      A   
ATOM    630  CB  ARG A  69     -13.739  10.340  -6.022  1.00 10.00      A   
ATOM    631  CG  ARG A  69     -14.965  10.879  -6.734  1.00 10.00      A   
ATOM    632  CD  ARG A  69     -15.610  11.996  -5.934  1.00 10.00      A   
ATOM    633  NE  ARG A  69     -17.006  12.206  -6.304  1.00 10.00      A   
ATOM    634  HE  ARG A  69     -17.360  11.671  -7.052  1.00 10.00      A   
ATOM    635  CZ  ARG A  69     -17.810  13.082  -5.703  1.00 10.00      A   
ATOM    636  NH1 ARG A  69     -17.348  13.848  -4.720  1.00 10.00      A   
ATOM    637 HH11 ARG A  69     -16.352  13.758  -4.403  1.00 10.00      A   
ATOM    638 HH12 ARG A  69     -17.973  14.540  -4.259  1.00 10.00      A   
ATOM    639  NH2 ARG A  69     -19.079  13.187  -6.080  1.00 10.00      A   
ATOM    640 HH21 ARG A  69     -19.713  13.871  -5.610  1.00 10.00      A   
ATOM    641 HH22 ARG A  69     -19.450  12.580  -6.846  1.00 10.00      A   
ATOM    642  C   ARG A  69     -11.660   8.954  -6.083  1.00 10.00      A   
ATOM    643  O   ARG A  69     -10.753   9.682  -5.679  1.00 10.00      A   
ATOM    644  N   SER A  70     -11.708   7.652  -5.835  1.00 10.00      A   
ATOM    645  HN  SER A  70     -12.461   7.124  -6.181  1.00 10.00      A   
ATOM    646  CA  SER A  70     -10.678   6.980  -5.053  1.00 10.00      A   
ATOM    647  CB  SER A  70     -11.268   6.527  -3.717  1.00 10.00      A   
ATOM    648  OG  SER A  70     -12.064   7.553  -3.141  1.00 10.00      A   
ATOM    649  HG  SER A  70     -11.621   7.894  -2.358  1.00 10.00      A   
ATOM    650  C   SER A  70     -10.111   5.781  -5.815  1.00 10.00      A   
ATOM    651  O   SER A  70     -10.827   4.819  -6.095  1.00 10.00      A   
ATOM    652  N   VAL A  71      -8.830   5.839  -6.162  1.00 10.00      A   
ATOM    653  HN  VAL A  71      -8.295   6.628  -5.920  1.00 10.00      A   
ATOM    654  CA  VAL A  71      -8.196   4.752  -6.895  1.00 10.00      A   
ATOM    655  CB  VAL A  71      -7.716   5.216  -8.286  1.00 10.00      A   
ATOM    656  CG1 VAL A  71      -7.372   4.022  -9.163  1.00 10.00      A   
ATOM    657  CG2 VAL A  71      -8.757   6.095  -8.958  1.00 10.00      A   
ATOM    658  C   VAL A  71      -7.000   4.194  -6.128  1.00 10.00      A   
ATOM    659  O   VAL A  71      -6.231   4.946  -5.526  1.00 10.00      A   
ATOM    660  N   GLU A  72      -6.862   2.872  -6.145  1.00 10.00      A   
ATOM    661  HN  GLU A  72      -7.530   2.328  -6.622  1.00 10.00      A   
ATOM    662  CA  GLU A  72      -5.753   2.195  -5.485  1.00 10.00      A   
ATOM    663  CB  GLU A  72      -6.236   1.457  -4.231  1.00 10.00      A   
ATOM    664  CG  GLU A  72      -5.123   0.817  -3.416  1.00 10.00      A   
ATOM    665  CD  GLU A  72      -5.440   0.772  -1.935  1.00 10.00      A   
ATOM    666  OE1 GLU A  72      -6.467   0.168  -1.558  1.00 10.00      A   
ATOM    667  OE2 GLU A  72      -4.662   1.343  -1.142  1.00 10.00      A   
ATOM    668  C   GLU A  72      -5.112   1.222  -6.471  1.00 10.00      A   
ATOM    669  O   GLU A  72      -5.771   0.296  -6.955  1.00 10.00      A   
ATOM    670  N   LEU A  73      -3.838   1.434  -6.773  1.00 10.00      A   
ATOM    671  HN  LEU A  73      -3.351   2.162  -6.327  1.00 10.00      A   
ATOM    672  CA  LEU A  73      -3.137   0.594  -7.733  1.00 10.00      A   
ATOM    673  CB  LEU A  73      -2.863   1.386  -9.014  1.00 10.00      A   
ATOM    674  CG  LEU A  73      -4.078   1.988  -9.722  1.00 10.00      A   
ATOM    675  CD1 LEU A  73      -3.649   3.123 -10.637  1.00 10.00      A   
ATOM    676  CD2 LEU A  73      -4.811   0.922 -10.516  1.00 10.00      A   
ATOM    677  C   LEU A  73      -1.815   0.062  -7.192  1.00 10.00      A   
ATOM    678  O   LEU A  73      -1.176   0.682  -6.339  1.00 10.00      A   
ATOM    679  N   LYS A  74      -1.414  -1.089  -7.719  1.00 10.00      A   
ATOM    680  HN  LYS A  74      -1.982  -1.518  -8.391  1.00 10.00      A   
ATOM    681  CA  LYS A  74      -0.162  -1.742  -7.351  1.00 10.00      A   
ATOM    682  CB  LYS A  74      -0.419  -2.981  -6.484  1.00 10.00      A   
ATOM    683  CG  LYS A  74      -1.197  -2.724  -5.206  1.00 10.00      A   
ATOM    684  CD  LYS A  74      -1.527  -4.029  -4.506  1.00 10.00      A   
ATOM    685  CE  LYS A  74      -2.309  -3.787  -3.232  1.00 10.00      A   
ATOM    686  NZ  LYS A  74      -2.592  -5.052  -2.517  1.00 10.00      A   
ATOM    687  HZ1 LYS A  74      -2.655  -4.879  -1.495  1.00 10.00      A   
ATOM    688  HZ2 LYS A  74      -1.829  -5.736  -2.684  1.00 10.00      A   
ATOM    689  HZ3 LYS A  74      -3.489  -5.465  -2.840  1.00 10.00      A   
ATOM    690  C   LYS A  74       0.543  -2.160  -8.635  1.00 10.00      A   
ATOM    691  O   LYS A  74      -0.117  -2.509  -9.616  1.00 10.00      A   
ATOM    692  N   GLY A  75       1.866  -2.120  -8.639  1.00 10.00      A   
ATOM    693  HN  GLY A  75       2.347  -1.838  -7.831  1.00 10.00      A   
ATOM    694  CA  GLY A  75       2.605  -2.491  -9.833  1.00 10.00      A   
ATOM    695  C   GLY A  75       3.702  -3.498  -9.567  1.00 10.00      A   
ATOM    696  O   GLY A  75       3.591  -4.663  -9.952  1.00 10.00      A   
ATOM    697  N   LYS A  76       4.758  -3.048  -8.900  1.00 10.00      A   
ATOM    698  HN  LYS A  76       4.764  -2.111  -8.595  1.00 10.00      A   
ATOM    699  CA  LYS A  76       5.898  -3.903  -8.586  1.00 10.00      A   
ATOM    700  CB  LYS A  76       7.037  -3.083  -7.964  1.00 10.00      A   
ATOM    701  CG  LYS A  76       7.651  -2.038  -8.886  1.00 10.00      A   
ATOM    702  CD  LYS A  76       8.912  -1.436  -8.275  1.00 10.00      A   
ATOM    703  CE  LYS A  76       9.623  -0.515  -9.255  1.00 10.00      A   
ATOM    704  NZ  LYS A  76      10.854   0.093  -8.675  1.00 10.00      A   
ATOM    705  HZ1 LYS A  76      11.478   0.442  -9.442  1.00 10.00      A   
ATOM    706  HZ2 LYS A  76      11.377  -0.608  -8.114  1.00 10.00      A   
ATOM    707  HZ3 LYS A  76      10.603   0.898  -8.055  1.00 10.00      A   
ATOM    708  C   LYS A  76       5.494  -5.037  -7.642  1.00 10.00      A   
ATOM    709  O   LYS A  76       4.792  -4.810  -6.653  1.00 10.00      A   
ATOM    710  N   PRO A  77       5.930  -6.275  -7.941  1.00 10.00      A   
ATOM    711  CA  PRO A  77       5.617  -7.447  -7.122  1.00 10.00      A   
ATOM    712  CB  PRO A  77       6.219  -8.613  -7.915  1.00 10.00      A   
ATOM    713  CG  PRO A  77       7.275  -7.991  -8.759  1.00 10.00      A   
ATOM    714  CD  PRO A  77       6.762  -6.625  -9.105  1.00 10.00      A   
ATOM    715  C   PRO A  77       6.263  -7.365  -5.739  1.00 10.00      A   
ATOM    716  O   PRO A  77       7.131  -6.524  -5.494  1.00 10.00      A   
ATOM    717  N   HIS A  78       5.852  -8.258  -4.850  1.00 10.00      A   
ATOM    718  HN  HIS A  78       5.184  -8.925  -5.120  1.00 10.00      A   
ATOM    719  CA  HIS A  78       6.374  -8.295  -3.489  1.00 10.00      A   
ATOM    720  CB  HIS A  78       5.619  -9.357  -2.673  1.00 10.00      A   
ATOM    721  CG  HIS A  78       6.194  -9.633  -1.318  1.00 10.00      A   
ATOM    722  ND1 HIS A  78       6.490 -10.893  -0.852  1.00 10.00      A   
ATOM    723  HD1 HIS A  78       6.341 -11.748  -1.337  1.00 10.00      A   
ATOM    724  CD2 HIS A  78       6.543  -8.775  -0.326  1.00 10.00      A   
ATOM    725  CE1 HIS A  78       6.990 -10.766   0.380  1.00 10.00      A   
ATOM    726  NE2 HIS A  78       7.048  -9.500   0.748  1.00 10.00      A   
ATOM    727  C   HIS A  78       7.880  -8.569  -3.482  1.00 10.00      A   
ATOM    728  O   HIS A  78       8.623  -7.997  -2.685  1.00 10.00      A   
ATOM    729  N   PHE A  79       8.332  -9.416  -4.401  1.00 10.00      A   
ATOM    730  HN  PHE A  79       7.696  -9.821  -5.030  1.00 10.00      A   
ATOM    731  CA  PHE A  79       9.748  -9.765  -4.488  1.00 10.00      A   
ATOM    732  CB  PHE A  79       9.968 -10.982  -5.391  1.00 10.00      A   
ATOM    733  CG  PHE A  79      10.032 -12.283  -4.640  1.00 10.00      A   
ATOM    734  CD1 PHE A  79       9.383 -12.430  -3.424  1.00 10.00      A   
ATOM    735  CD2 PHE A  79      10.746 -13.357  -5.144  1.00 10.00      A   
ATOM    736  CE1 PHE A  79       9.442 -13.620  -2.728  1.00 10.00      A   
ATOM    737  CE2 PHE A  79      10.809 -14.553  -4.452  1.00 10.00      A   
ATOM    738  CZ  PHE A  79      10.155 -14.683  -3.242  1.00 10.00      A   
ATOM    739  C   PHE A  79      10.618  -8.585  -4.926  1.00 10.00      A   
ATOM    740  O   PHE A  79      11.848  -8.649  -4.864  1.00 10.00      A   
ATOM    741  N   ALA A  80       9.983  -7.501  -5.357  1.00 10.00      A   
ATOM    742  HN  ALA A  80       9.003  -7.493  -5.376  1.00 10.00      A   
ATOM    743  CA  ALA A  80      10.715  -6.315  -5.783  1.00 10.00      A   
ATOM    744  CB  ALA A  80       9.830  -5.399  -6.614  1.00 10.00      A   
ATOM    745  C   ALA A  80      11.268  -5.578  -4.568  1.00 10.00      A   
ATOM    746  O   ALA A  80      12.224  -4.812  -4.672  1.00 10.00      A   
ATOM    747  N   ASP A  81      10.673  -5.847  -3.409  1.00 10.00      A   
ATOM    748  HN  ASP A  81       9.925  -6.482  -3.395  1.00 10.00      A   
ATOM    749  CA  ASP A  81      11.090  -5.227  -2.153  1.00 10.00      A   
ATOM    750  CB  ASP A  81      10.102  -5.604  -1.041  1.00 10.00      A   
ATOM    751  CG  ASP A  81       9.409  -4.410  -0.417  1.00 10.00      A   
ATOM    752  OD1 ASP A  81       9.968  -3.831   0.541  1.00 10.00      A   
ATOM    753  OD2 ASP A  81       8.297  -4.057  -0.871  1.00 10.00      A   
ATOM    754  C   ASP A  81      12.489  -5.698  -1.763  1.00 10.00      A   
ATOM    755  O   ASP A  81      13.213  -5.019  -1.033  1.00 10.00      A   
ATOM    756  N   PHE A  82      12.868  -6.864  -2.277  1.00 10.00      A   
ATOM    757  HN  PHE A  82      12.258  -7.336  -2.881  1.00 10.00      A   
ATOM    758  CA  PHE A  82      14.168  -7.452  -1.981  1.00 10.00      A   
ATOM    759  CB  PHE A  82      14.034  -8.962  -1.777  1.00 10.00      A   
ATOM    760  CG  PHE A  82      12.870  -9.336  -0.908  1.00 10.00      A   
ATOM    761  CD1 PHE A  82      12.813  -8.921   0.414  1.00 10.00      A   
ATOM    762  CD2 PHE A  82      11.825 -10.088  -1.416  1.00 10.00      A   
ATOM    763  CE1 PHE A  82      11.735  -9.252   1.215  1.00 10.00      A   
ATOM    764  CE2 PHE A  82      10.746 -10.423  -0.621  1.00 10.00      A   
ATOM    765  CZ  PHE A  82      10.700 -10.004   0.695  1.00 10.00      A   
ATOM    766  C   PHE A  82      15.180  -7.150  -3.082  1.00 10.00      A   
ATOM    767  O   PHE A  82      16.269  -7.724  -3.107  1.00 10.00      A   
ATOM    768  N   ASN A  83      14.807  -6.241  -3.986  1.00 10.00      A   
ATOM    769  HN  ASN A  83      13.921  -5.830  -3.898  1.00 10.00      A   
ATOM    770  CA  ASN A  83      15.663  -5.827  -5.105  1.00 10.00      A   
ATOM    771  CB  ASN A  83      16.897  -5.051  -4.624  1.00 10.00      A   
ATOM    772  CG  ASN A  83      16.545  -3.793  -3.850  1.00 10.00      A   
ATOM    773  OD1 ASN A  83      16.305  -2.731  -4.431  1.00 10.00      A   
ATOM    774  ND2 ASN A  83      16.507  -3.905  -2.531  1.00 10.00      A   
ATOM    775 HD21 ASN A  83      16.706  -4.777  -2.137  1.00 10.00      A   
ATOM    776 HD22 ASN A  83      16.278  -3.110  -2.001  1.00 10.00      A   
ATOM    777  C   ASN A  83      16.076  -7.007  -5.983  1.00 10.00      A   
ATOM    778  O   ASN A  83      17.210  -7.074  -6.466  1.00 10.00      A   
ATOM    779  N   LEU A  84      15.145  -7.927  -6.211  1.00 10.00      A   
ATOM    780  HN  LEU A  84      14.250  -7.808  -5.827  1.00 10.00      A   
ATOM    781  CA  LEU A  84      15.419  -9.106  -7.021  1.00 10.00      A   
ATOM    782  CB  LEU A  84      14.633 -10.308  -6.501  1.00 10.00      A   
ATOM    783  CG  LEU A  84      15.030 -10.815  -5.119  1.00 10.00      A   
ATOM    784  CD1 LEU A  84      14.127 -11.961  -4.692  1.00 10.00      A   
ATOM    785  CD2 LEU A  84      16.486 -11.245  -5.114  1.00 10.00      A   
ATOM    786  C   LEU A  84      15.086  -8.864  -8.486  1.00 10.00      A   
ATOM    787  O   LEU A  84      15.380  -9.696  -9.346  1.00 10.00      A   
ATOM    788  N   VAL A  85      14.453  -7.730  -8.762  1.00 10.00      A   
ATOM    789  HN  VAL A  85      14.228  -7.118  -8.027  1.00 10.00      A   
ATOM    790  CA  VAL A  85      14.076  -7.367 -10.122  1.00 10.00      A   
ATOM    791  CB  VAL A  85      12.541  -7.270 -10.276  1.00 10.00      A   
ATOM    792  CG1 VAL A  85      12.135  -7.448 -11.731  1.00 10.00      A   
ATOM    793  CG2 VAL A  85      11.830  -8.281  -9.385  1.00 10.00      A   
ATOM    794  C   VAL A  85      14.693  -6.021 -10.504  1.00 10.00      A   
ATOM    795  O   VAL A  85      14.486  -5.026  -9.810  1.00 10.00      A   
ATOM    796  N   PRO A  86      15.467  -5.976 -11.604  1.00 10.00      A   
ATOM    797  CA  PRO A  86      16.099  -4.735 -12.070  1.00 10.00      A   
ATOM    798  CB  PRO A  86      16.869  -5.160 -13.328  1.00 10.00      A   
ATOM    799  CG  PRO A  86      16.266  -6.464 -13.737  1.00 10.00      A   
ATOM    800  CD  PRO A  86      15.784  -7.119 -12.475  1.00 10.00      A   
ATOM    801  C   PRO A  86      15.055  -3.674 -12.412  1.00 10.00      A   
ATOM    802  O   PRO A  86      14.116  -3.934 -13.167  1.00 10.00      A   
ATOM    803  N   ASP A  87      15.227  -2.488 -11.842  1.00 10.00      A   
ATOM    804  HN  ASP A  87      16.004  -2.348 -11.265  1.00 10.00      A   
ATOM    805  CA  ASP A  87      14.300  -1.385 -12.062  1.00 10.00      A   
ATOM    806  CB  ASP A  87      14.581  -0.221 -11.109  1.00 10.00      A   
ATOM    807  CG  ASP A  87      13.491   0.839 -11.135  1.00 10.00      A   
ATOM    808  OD1 ASP A  87      13.812   2.019 -11.384  1.00 10.00      A   
ATOM    809  OD2 ASP A  87      12.307   0.493 -10.909  1.00 10.00      A   
ATOM    810  C   ASP A  87      14.317  -0.917 -13.514  1.00 10.00      A   
ATOM    811  O   ASP A  87      15.295  -1.125 -14.241  1.00 10.00      A   
ATOM    812  N   GLY A  88      13.235  -0.279 -13.923  1.00 10.00      A   
ATOM    813  HN  GLY A  88      12.511  -0.107 -13.282  1.00 10.00      A   
ATOM    814  CA  GLY A  88      13.112   0.185 -15.284  1.00 10.00      A   
ATOM    815  C   GLY A  88      12.446  -0.863 -16.146  1.00 10.00      A   
ATOM    816  O   GLY A  88      12.439  -0.763 -17.371  1.00 10.00      A   
ATOM    817  N   TRP A  89      11.889  -1.880 -15.498  1.00 10.00      A   
ATOM    818  HN  TRP A  89      11.943  -1.911 -14.519  1.00 10.00      A   
ATOM    819  CA  TRP A  89      11.222  -2.954 -16.210  1.00 10.00      A   
ATOM    820  CB  TRP A  89      11.498  -4.315 -15.556  1.00 10.00      A   
ATOM    821  CG  TRP A  89      10.461  -4.783 -14.580  1.00 10.00      A   
ATOM    822  CD1 TRP A  89       9.402  -5.598 -14.849  1.00 10.00      A   
ATOM    823  CD2 TRP A  89      10.389  -4.484 -13.177  1.00 10.00      A   
ATOM    824  NE1 TRP A  89       8.670  -5.815 -13.714  1.00 10.00      A   
ATOM    825  HE1 TRP A  89       7.860  -6.362 -13.660  1.00 10.00      A   
ATOM    826  CE2 TRP A  89       9.254  -5.148 -12.672  1.00 10.00      A   
ATOM    827  CE3 TRP A  89      11.169  -3.721 -12.298  1.00 10.00      A   
ATOM    828  CZ2 TRP A  89       8.882  -5.077 -11.333  1.00 10.00      A   
ATOM    829  CZ3 TRP A  89      10.797  -3.650 -10.969  1.00 10.00      A   
ATOM    830  CH2 TRP A  89       9.663  -4.326 -10.498  1.00 10.00      A   
ATOM    831  C   TRP A  89       9.729  -2.693 -16.363  1.00 10.00      A   
ATOM    832  O   TRP A  89       9.087  -3.245 -17.257  1.00 10.00      A   
ATOM    833  N   GLY A  90       9.179  -1.857 -15.491  1.00 10.00      A   
ATOM    834  HN  GLY A  90       9.738  -1.452 -14.791  1.00 10.00      A   
ATOM    835  CA  GLY A  90       7.767  -1.546 -15.561  1.00 10.00      A   
ATOM    836  C   GLY A  90       7.227  -0.959 -14.274  1.00 10.00      A   
ATOM    837  O   GLY A  90       7.977  -0.712 -13.328  1.00 10.00      A   
ATOM    838  N   GLY A  91       5.926  -0.728 -14.240  1.00 10.00      A   
ATOM    839  HN  GLY A  91       5.380  -0.930 -15.035  1.00 10.00      A   
ATOM    840  CA  GLY A  91       5.297  -0.170 -13.064  1.00 10.00      A   
ATOM    841  C   GLY A  91       5.263   1.341 -13.109  1.00 10.00      A   
ATOM    842  O   GLY A  91       5.479   2.000 -12.097  1.00 10.00      A   
ATOM    843  N   TYR A  92       4.983   1.890 -14.282  1.00 10.00      A   
ATOM    844  HN  TYR A  92       4.795   1.309 -15.052  1.00 10.00      A   
ATOM    845  CA  TYR A  92       4.932   3.336 -14.453  1.00 10.00      A   
ATOM    846  CB  TYR A  92       5.386   3.720 -15.859  1.00 10.00      A   
ATOM    847  CG  TYR A  92       6.727   3.138 -16.235  1.00 10.00      A   
ATOM    848  CD1 TYR A  92       6.819   2.069 -17.113  1.00 10.00      A   
ATOM    849  CD2 TYR A  92       7.902   3.655 -15.705  1.00 10.00      A   
ATOM    850  CE1 TYR A  92       8.040   1.531 -17.458  1.00 10.00      A   
ATOM    851  CE2 TYR A  92       9.133   3.123 -16.045  1.00 10.00      A   
ATOM    852  CZ  TYR A  92       9.197   2.059 -16.923  1.00 10.00      A   
ATOM    853  OH  TYR A  92      10.418   1.526 -17.273  1.00 10.00      A   
ATOM    854  HH  TYR A  92      11.111   1.934 -16.739  1.00 10.00      A   
ATOM    855  C   TYR A  92       3.530   3.866 -14.195  1.00 10.00      A   
ATOM    856  O   TYR A  92       2.553   3.343 -14.727  1.00 10.00      A   
ATOM    857  N   VAL A  93       3.437   4.917 -13.394  1.00 10.00      A   
ATOM    858  HN  VAL A  93       4.255   5.308 -13.015  1.00 10.00      A   
ATOM    859  CA  VAL A  93       2.149   5.510 -13.064  1.00 10.00      A   
ATOM    860  CB  VAL A  93       2.116   6.034 -11.608  1.00 10.00      A   
ATOM    861  CG1 VAL A  93       2.892   7.335 -11.467  1.00 10.00      A   
ATOM    862  CG2 VAL A  93       0.685   6.195 -11.122  1.00 10.00      A   
ATOM    863  C   VAL A  93       1.789   6.628 -14.038  1.00 10.00      A   
ATOM    864  O   VAL A  93       0.634   7.056 -14.107  1.00 10.00      A   
ATOM    865  N   TYR A  94       2.782   7.081 -14.803  1.00 10.00      A   
ATOM    866  HN  TYR A  94       3.676   6.689 -14.700  1.00 10.00      A   
ATOM    867  CA  TYR A  94       2.585   8.148 -15.781  1.00 10.00      A   
ATOM    868  CB  TYR A  94       3.846   8.410 -16.618  1.00 10.00      A   
ATOM    869  CG  TYR A  94       3.610   9.350 -17.783  1.00 10.00      A   
ATOM    870  CD1 TYR A  94       3.498  10.721 -17.588  1.00 10.00      A   
ATOM    871  CD2 TYR A  94       3.482   8.861 -19.079  1.00 10.00      A   
ATOM    872  CE1 TYR A  94       3.265  11.576 -18.649  1.00 10.00      A   
ATOM    873  CE2 TYR A  94       3.254   9.709 -20.143  1.00 10.00      A   
ATOM    874  CZ  TYR A  94       3.145  11.065 -19.924  1.00 10.00      A   
ATOM    875  OH  TYR A  94       2.904  11.912 -20.982  1.00 10.00      A   
ATOM    876  HH  TYR A  94       2.073  11.649 -21.417  1.00 10.00      A   
ATOM    877  C   TYR A  94       1.357   7.920 -16.675  1.00 10.00      A   
ATOM    878  O   TYR A  94       0.501   8.800 -16.766  1.00 10.00      A   
ATOM    879  N   PRO A  95       1.236   6.751 -17.352  1.00 10.00      A   
ATOM    880  CA  PRO A  95       0.087   6.467 -18.226  1.00 10.00      A   
ATOM    881  CB  PRO A  95       0.301   5.012 -18.644  1.00 10.00      A   
ATOM    882  CG  PRO A  95       1.767   4.803 -18.525  1.00 10.00      A   
ATOM    883  CD  PRO A  95       2.202   5.630 -17.349  1.00 10.00      A   
ATOM    884  C   PRO A  95      -1.247   6.606 -17.500  1.00 10.00      A   
ATOM    885  O   PRO A  95      -2.239   7.041 -18.085  1.00 10.00      A   
ATOM    886  N   TRP A  96      -1.262   6.245 -16.227  1.00 10.00      A   
ATOM    887  HN  TRP A  96      -0.432   5.930 -15.809  1.00 10.00      A   
ATOM    888  CA  TRP A  96      -2.473   6.329 -15.427  1.00 10.00      A   
ATOM    889  CB  TRP A  96      -2.340   5.481 -14.160  1.00 10.00      A   
ATOM    890  CG  TRP A  96      -2.332   4.006 -14.424  1.00 10.00      A   
ATOM    891  CD1 TRP A  96      -1.249   3.230 -14.722  1.00 10.00      A   
ATOM    892  CD2 TRP A  96      -3.464   3.130 -14.411  1.00 10.00      A   
ATOM    893  NE1 TRP A  96      -1.639   1.928 -14.902  1.00 10.00      A   
ATOM    894  HE1 TRP A  96      -1.044   1.181 -15.129  1.00 10.00      A   
ATOM    895  CE2 TRP A  96      -2.995   1.838 -14.713  1.00 10.00      A   
ATOM    896  CE3 TRP A  96      -4.828   3.314 -14.172  1.00 10.00      A   
ATOM    897  CZ2 TRP A  96      -3.842   0.735 -14.783  1.00 10.00      A   
ATOM    898  CZ3 TRP A  96      -5.667   2.217 -14.244  1.00 10.00      A   
ATOM    899  CH2 TRP A  96      -5.171   0.945 -14.545  1.00 10.00      A   
ATOM    900  C   TRP A  96      -2.783   7.777 -15.069  1.00 10.00      A   
ATOM    901  O   TRP A  96      -3.912   8.229 -15.223  1.00 10.00      A   
ATOM    902  N   ILE A  97      -1.767   8.500 -14.609  1.00 10.00      A   
ATOM    903  HN  ILE A  97      -0.883   8.074 -14.515  1.00 10.00      A   
ATOM    904  CA  ILE A  97      -1.924   9.904 -14.230  1.00 10.00      A   
ATOM    905  CB  ILE A  97      -0.617  10.476 -13.625  1.00 10.00      A   
ATOM    906  CG1 ILE A  97      -0.146   9.636 -12.430  1.00 10.00      A   
ATOM    907  CG2 ILE A  97      -0.792  11.933 -13.217  1.00 10.00      A   
ATOM    908  CD1 ILE A  97      -1.090   9.657 -11.246  1.00 10.00      A   
ATOM    909  C   ILE A  97      -2.334  10.748 -15.441  1.00 10.00      A   
ATOM    910  O   ILE A  97      -3.214  11.602 -15.346  1.00 10.00      A   
ATOM    911  N   GLU A  98      -1.704  10.483 -16.581  1.00 10.00      A   
ATOM    912  HN  GLU A  98      -1.020   9.775 -16.598  1.00 10.00      A   
ATOM    913  CA  GLU A  98      -1.987  11.216 -17.810  1.00 10.00      A   
ATOM    914  CB  GLU A  98      -1.030  10.765 -18.919  1.00 10.00      A   
ATOM    915  CG  GLU A  98      -1.230  11.475 -20.246  1.00 10.00      A   
ATOM    916  CD  GLU A  98      -0.563  10.755 -21.397  1.00 10.00      A   
ATOM    917  OE1 GLU A  98       0.503  11.216 -21.858  1.00 10.00      A   
ATOM    918  OE2 GLU A  98      -1.109   9.733 -21.858  1.00 10.00      A   
ATOM    919  C   GLU A  98      -3.437  11.037 -18.261  1.00 10.00      A   
ATOM    920  O   GLU A  98      -4.083  11.993 -18.689  1.00 10.00      A   
ATOM    921  N   ALA A  99      -3.944   9.817 -18.156  1.00 10.00      A   
ATOM    922  HN  ALA A  99      -3.392   9.096 -17.788  1.00 10.00      A   
ATOM    923  CA  ALA A  99      -5.308   9.527 -18.579  1.00 10.00      A   
ATOM    924  CB  ALA A  99      -5.428   8.068 -18.981  1.00 10.00      A   
ATOM    925  C   ALA A  99      -6.332   9.884 -17.501  1.00 10.00      A   
ATOM    926  O   ALA A  99      -7.499  10.144 -17.798  1.00 10.00      A   
ATOM    927  N   MET A 100      -5.888   9.913 -16.254  1.00 10.00      A   
ATOM    928  HN  MET A 100      -4.946   9.704 -16.077  1.00 10.00      A   
ATOM    929  CA  MET A 100      -6.772  10.227 -15.136  1.00 10.00      A   
ATOM    930  CB  MET A 100      -6.196   9.690 -13.825  1.00 10.00      A   
ATOM    931  CG  MET A 100      -7.229   9.471 -12.735  1.00 10.00      A   
ATOM    932  SD  MET A 100      -6.788   8.114 -11.634  1.00 10.00      A   
ATOM    933  CE  MET A 100      -6.757   6.740 -12.788  1.00 10.00      A   
ATOM    934  C   MET A 100      -7.023  11.724 -15.025  1.00 10.00      A   
ATOM    935  O   MET A 100      -8.081  12.148 -14.566  1.00 10.00      A   
ATOM    936  N   SER A 101      -6.063  12.519 -15.472  1.00 10.00      A   
ATOM    937  HN  SER A 101      -5.251  12.123 -15.857  1.00 10.00      A   
ATOM    938  CA  SER A 101      -6.184  13.972 -15.404  1.00 10.00      A   
ATOM    939  CB  SER A 101      -4.803  14.629 -15.456  1.00 10.00      A   
ATOM    940  OG  SER A 101      -3.952  13.955 -16.361  1.00 10.00      A   
ATOM    941  HG  SER A 101      -3.596  13.166 -15.932  1.00 10.00      A   
ATOM    942  C   SER A 101      -7.088  14.531 -16.501  1.00 10.00      A   
ATOM    943  O   SER A 101      -7.254  15.749 -16.620  1.00 10.00      A   
ATOM    944  N   SER A 102      -7.673  13.647 -17.296  1.00 10.00      A   
ATOM    945  HN  SER A 102      -7.495  12.692 -17.173  1.00 10.00      A   
ATOM    946  CA  SER A 102      -8.552  14.068 -18.371  1.00 10.00      A   
ATOM    947  CB  SER A 102      -8.422  13.120 -19.563  1.00 10.00      A   
ATOM    948  OG  SER A 102      -7.234  12.353 -19.476  1.00 10.00      A   
ATOM    949  HG  SER A 102      -7.434  11.432 -19.694  1.00 10.00      A   
ATOM    950  C   SER A 102     -10.012  14.157 -17.923  1.00 10.00      A   
ATOM    951  O   SER A 102     -10.624  15.224 -18.000  1.00 10.00      A   
ATOM    952  N   SER A 103     -10.564  13.046 -17.441  1.00 10.00      A   
ATOM    953  HN  SER A 103     -10.028  12.231 -17.374  1.00 10.00      A   
ATOM    954  CA  SER A 103     -11.964  13.013 -17.031  1.00 10.00      A   
ATOM    955  CB  SER A 103     -12.671  11.858 -17.737  1.00 10.00      A   
ATOM    956  OG  SER A 103     -11.722  10.953 -18.282  1.00 10.00      A   
ATOM    957  HG  SER A 103     -11.563  11.180 -19.207  1.00 10.00      A   
ATOM    958  C   SER A 103     -12.168  12.909 -15.517  1.00 10.00      A   
ATOM    959  O   SER A 103     -13.232  13.264 -15.012  1.00 10.00      A   
ATOM    960  N   TYR A 104     -11.163  12.433 -14.790  1.00 10.00      A   
ATOM    961  HN  TYR A 104     -10.324  12.188 -15.230  1.00 10.00      A   
ATOM    962  CA  TYR A 104     -11.286  12.280 -13.341  1.00 10.00      A   
ATOM    963  CB  TYR A 104     -10.409  11.141 -12.820  1.00 10.00      A   
ATOM    964  CG  TYR A 104     -10.829   9.757 -13.260  1.00 10.00      A   
ATOM    965  CD1 TYR A 104     -11.748   9.021 -12.524  1.00 10.00      A   
ATOM    966  CD2 TYR A 104     -10.287   9.178 -14.398  1.00 10.00      A   
ATOM    967  CE1 TYR A 104     -12.112   7.747 -12.909  1.00 10.00      A   
ATOM    968  CE2 TYR A 104     -10.651   7.907 -14.793  1.00 10.00      A   
ATOM    969  CZ  TYR A 104     -11.561   7.195 -14.044  1.00 10.00      A   
ATOM    970  OH  TYR A 104     -11.910   5.921 -14.426  1.00 10.00      A   
ATOM    971  HH  TYR A 104     -12.871   5.807 -14.337  1.00 10.00      A   
ATOM    972  C   TYR A 104     -10.963  13.573 -12.597  1.00 10.00      A   
ATOM    973  O   TYR A 104     -10.149  13.587 -11.676  1.00 10.00      A   
ATOM    974  N   THR A 105     -11.627  14.651 -12.973  1.00 10.00      A   
ATOM    975  HN  THR A 105     -12.284  14.583 -13.702  1.00 10.00      A   
ATOM    976  CA  THR A 105     -11.405  15.944 -12.340  1.00 10.00      A   
ATOM    977  CB  THR A 105     -12.015  17.069 -13.192  1.00 10.00      A   
ATOM    978  OG1 THR A 105     -12.293  16.552 -14.504  1.00 10.00      A   
ATOM    979  HG1 THR A 105     -11.530  16.697 -15.073  1.00 10.00      A   
ATOM    980  CG2 THR A 105     -11.028  18.217 -13.319  1.00 10.00      A   
ATOM    981  C   THR A 105     -11.990  15.987 -10.924  1.00 10.00      A   
ATOM    982  O   THR A 105     -11.758  16.932 -10.173  1.00 10.00      A   
ATOM    983  N   TRP A 106     -12.740  14.956 -10.564  1.00 10.00      A   
ATOM    984  HN  TRP A 106     -12.883  14.228 -11.201  1.00 10.00      A   
ATOM    985  CA  TRP A 106     -13.354  14.877  -9.249  1.00 10.00      A   
ATOM    986  CB  TRP A 106     -14.813  14.422  -9.377  1.00 10.00      A   
ATOM    987  CG  TRP A 106     -15.762  15.514  -9.778  1.00 10.00      A   
ATOM    988  CD1 TRP A 106     -15.929  16.044 -11.024  1.00 10.00      A   
ATOM    989  CD2 TRP A 106     -16.682  16.201  -8.923  1.00 10.00      A   
ATOM    990  NE1 TRP A 106     -16.897  17.019 -10.996  1.00 10.00      A   
ATOM    991  HE1 TRP A 106     -17.196  17.548 -11.768  1.00 10.00      A   
ATOM    992  CE2 TRP A 106     -17.372  17.136  -9.717  1.00 10.00      A   
ATOM    993  CE3 TRP A 106     -16.986  16.118  -7.561  1.00 10.00      A   
ATOM    994  CZ2 TRP A 106     -18.348  17.981  -9.194  1.00 10.00      A   
ATOM    995  CZ3 TRP A 106     -17.954  16.956  -7.044  1.00 10.00      A   
ATOM    996  CH2 TRP A 106     -18.624  17.875  -7.857  1.00 10.00      A   
ATOM    997  C   TRP A 106     -12.587  13.921  -8.339  1.00 10.00      A   
ATOM    998  O   TRP A 106     -13.074  13.557  -7.271  1.00 10.00      A   
ATOM    999  N   LEU A 107     -11.385  13.522  -8.763  1.00 10.00      A   
ATOM   1000  HN  LEU A 107     -11.040  13.865  -9.617  1.00 10.00      A   
ATOM   1001  CA  LEU A 107     -10.557  12.600  -7.988  1.00 10.00      A   
ATOM   1002  CB  LEU A 107      -9.308  12.210  -8.781  1.00 10.00      A   
ATOM   1003  CG  LEU A 107      -8.755  10.807  -8.521  1.00 10.00      A   
ATOM   1004  CD1 LEU A 107      -9.713   9.752  -9.048  1.00 10.00      A   
ATOM   1005  CD2 LEU A 107      -7.383  10.646  -9.149  1.00 10.00      A   
ATOM   1006  C   LEU A 107     -10.159  13.212  -6.646  1.00 10.00      A   
ATOM   1007  O   LEU A 107      -9.751  14.372  -6.581  1.00 10.00      A   
ATOM   1008  N   GLU A 108     -10.281  12.428  -5.581  1.00 10.00      A   
ATOM   1009  HN  GLU A 108     -10.605  11.507  -5.699  1.00 10.00      A   
ATOM   1010  CA  GLU A 108      -9.953  12.898  -4.242  1.00 10.00      A   
ATOM   1011  CB  GLU A 108     -11.215  12.956  -3.375  1.00 10.00      A   
ATOM   1012  CG  GLU A 108     -12.257  13.952  -3.860  1.00 10.00      A   
ATOM   1013  CD  GLU A 108     -13.525  13.943  -3.025  1.00 10.00      A   
ATOM   1014  OE1 GLU A 108     -13.431  14.082  -1.788  1.00 10.00      A   
ATOM   1015  OE2 GLU A 108     -14.629  13.817  -3.605  1.00 10.00      A   
ATOM   1016  C   GLU A 108      -8.899  12.020  -3.563  1.00 10.00      A   
ATOM   1017  O   GLU A 108      -8.151  12.494  -2.702  1.00 10.00      A   
ATOM   1018  N   GLU A 109      -8.830  10.749  -3.952  1.00 10.00      A   
ATOM   1019  HN  GLU A 109      -9.422  10.428  -4.669  1.00 10.00      A   
ATOM   1020  CA  GLU A 109      -7.878   9.822  -3.346  1.00 10.00      A   
ATOM   1021  CB  GLU A 109      -8.595   8.792  -2.474  1.00 10.00      A   
ATOM   1022  CG  GLU A 109      -8.798   9.207  -1.024  1.00 10.00      A   
ATOM   1023  CD  GLU A 109      -8.693   8.027  -0.069  1.00 10.00      A   
ATOM   1024  OE1 GLU A 109      -8.591   6.878  -0.545  1.00 10.00      A   
ATOM   1025  OE2 GLU A 109      -8.704   8.240   1.165  1.00 10.00      A   
ATOM   1026  C   GLU A 109      -7.019   9.093  -4.372  1.00 10.00      A   
ATOM   1027  O   GLU A 109      -7.531   8.502  -5.326  1.00 10.00      A   
ATOM   1028  N   ILE A 110      -5.712   9.135  -4.150  1.00 10.00      A   
ATOM   1029  HN  ILE A 110      -5.378   9.640  -3.373  1.00 10.00      A   
ATOM   1030  CA  ILE A 110      -4.751   8.458  -5.009  1.00 10.00      A   
ATOM   1031  CB  ILE A 110      -3.887   9.448  -5.826  1.00 10.00      A   
ATOM   1032  CG1 ILE A 110      -4.751  10.200  -6.840  1.00 10.00      A   
ATOM   1033  CG2 ILE A 110      -2.757   8.712  -6.539  1.00 10.00      A   
ATOM   1034  CD1 ILE A 110      -3.986  11.210  -7.668  1.00 10.00      A   
ATOM   1035  C   ILE A 110      -3.845   7.576  -4.151  1.00 10.00      A   
ATOM   1036  O   ILE A 110      -3.029   8.075  -3.375  1.00 10.00      A   
ATOM   1037  N   ARG A 111      -4.020   6.267  -4.265  1.00 10.00      A   
ATOM   1038  HN  ARG A 111      -4.710   5.925  -4.877  1.00 10.00      A   
ATOM   1039  CA  ARG A 111      -3.219   5.318  -3.508  1.00 10.00      A   
ATOM   1040  CB  ARG A 111      -4.096   4.513  -2.541  1.00 10.00      A   
ATOM   1041  CG  ARG A 111      -4.836   5.384  -1.541  1.00 10.00      A   
ATOM   1042  CD  ARG A 111      -5.727   4.570  -0.622  1.00 10.00      A   
ATOM   1043  NE  ARG A 111      -6.492   5.442   0.269  1.00 10.00      A   
ATOM   1044  HE  ARG A 111      -7.186   6.019  -0.150  1.00 10.00      A   
ATOM   1045  CZ  ARG A 111      -6.321   5.500   1.589  1.00 10.00      A   
ATOM   1046  NH1 ARG A 111      -5.422   4.723   2.185  1.00 10.00      A   
ATOM   1047 HH11 ARG A 111      -5.293   4.771   3.222  1.00 10.00      A   
ATOM   1048 HH12 ARG A 111      -4.841   4.059   1.624  1.00 10.00      A   
ATOM   1049  NH2 ARG A 111      -7.029   6.355   2.311  1.00 10.00      A   
ATOM   1050 HH21 ARG A 111      -6.894   6.400   3.344  1.00 10.00      A   
ATOM   1051 HH22 ARG A 111      -7.723   6.995   1.847  1.00 10.00      A   
ATOM   1052  C   ARG A 111      -2.445   4.408  -4.450  1.00 10.00      A   
ATOM   1053  O   ARG A 111      -3.008   3.852  -5.395  1.00 10.00      A   
ATOM   1054  N   LEU A 112      -1.147   4.289  -4.211  1.00 10.00      A   
ATOM   1055  HN  LEU A 112      -0.753   4.772  -3.451  1.00 10.00      A   
ATOM   1056  CA  LEU A 112      -0.287   3.465  -5.043  1.00 10.00      A   
ATOM   1057  CB  LEU A 112       0.475   4.340  -6.042  1.00 10.00      A   
ATOM   1058  CG  LEU A 112      -0.367   5.068  -7.092  1.00 10.00      A   
ATOM   1059  CD1 LEU A 112       0.361   6.301  -7.602  1.00 10.00      A   
ATOM   1060  CD2 LEU A 112      -0.704   4.133  -8.241  1.00 10.00      A   
ATOM   1061  C   LEU A 112       0.707   2.685  -4.198  1.00 10.00      A   
ATOM   1062  O   LEU A 112       1.324   3.231  -3.283  1.00 10.00      A   
ATOM   1063  N   LYS A 113       0.847   1.406  -4.496  1.00 10.00      A   
ATOM   1064  HN  LYS A 113       0.294   1.019  -5.211  1.00 10.00      A   
ATOM   1065  CA  LYS A 113       1.787   0.559  -3.789  1.00 10.00      A   
ATOM   1066  CB  LYS A 113       1.075  -0.546  -3.001  1.00 10.00      A   
ATOM   1067  CG  LYS A 113       1.973  -1.247  -1.989  1.00 10.00      A   
ATOM   1068  CD  LYS A 113       1.291  -2.455  -1.369  1.00 10.00      A   
ATOM   1069  CE  LYS A 113       2.114  -3.026  -0.223  1.00 10.00      A   
ATOM   1070  NZ  LYS A 113       1.670  -4.390   0.151  1.00 10.00      A   
ATOM   1071  HZ1 LYS A 113       2.165  -4.714   1.006  1.00 10.00      A   
ATOM   1072  HZ2 LYS A 113       1.873  -5.058  -0.621  1.00 10.00      A   
ATOM   1073  HZ3 LYS A 113       0.647  -4.392   0.332  1.00 10.00      A   
ATOM   1074  C   LYS A 113       2.786  -0.038  -4.767  1.00 10.00      A   
ATOM   1075  O   LYS A 113       2.405  -0.735  -5.710  1.00 10.00      A   
ATOM   1076  N   ARG A 114       4.060   0.255  -4.527  1.00 10.00      A   
ATOM   1077  HN  ARG A 114       4.276   0.811  -3.743  1.00 10.00      A   
ATOM   1078  CA  ARG A 114       5.156  -0.225  -5.364  1.00 10.00      A   
ATOM   1079  CB  ARG A 114       5.348  -1.742  -5.228  1.00 10.00      A   
ATOM   1080  CG  ARG A 114       5.747  -2.195  -3.827  1.00 10.00      A   
ATOM   1081  CD  ARG A 114       5.980  -3.697  -3.764  1.00 10.00      A   
ATOM   1082  NE  ARG A 114       5.997  -4.203  -2.389  1.00 10.00      A   
ATOM   1083  HE  ARG A 114       6.810  -4.009  -1.840  1.00 10.00      A   
ATOM   1084  CZ  ARG A 114       4.999  -4.903  -1.842  1.00 10.00      A   
ATOM   1085  NH1 ARG A 114       3.909  -5.178  -2.553  1.00 10.00      A   
ATOM   1086 HH11 ARG A 114       3.120  -5.729  -2.130  1.00 10.00      A   
ATOM   1087 HH12 ARG A 114       3.832  -4.850  -3.537  1.00 10.00      A   
ATOM   1088  NH2 ARG A 114       5.096  -5.319  -0.585  1.00 10.00      A   
ATOM   1089 HH21 ARG A 114       5.951  -5.100  -0.032  1.00 10.00      A   
ATOM   1090 HH22 ARG A 114       4.315  -5.866  -0.140  1.00 10.00      A   
ATOM   1091  C   ARG A 114       4.976   0.195  -6.821  1.00 10.00      A   
ATOM   1092  O   ARG A 114       4.660  -0.626  -7.682  1.00 10.00      A   
ATOM   1093  N   MET A 115       5.171   1.482  -7.086  1.00 10.00      A   
ATOM   1094  HN  MET A 115       5.430   2.087  -6.357  1.00 10.00      A   
ATOM   1095  CA  MET A 115       5.023   2.024  -8.432  1.00 10.00      A   
ATOM   1096  CB  MET A 115       3.623   2.623  -8.612  1.00 10.00      A   
ATOM   1097  CG  MET A 115       2.500   1.602  -8.732  1.00 10.00      A   
ATOM   1098  SD  MET A 115       2.412   0.840 -10.365  1.00 10.00      A   
ATOM   1099  CE  MET A 115       1.730   2.184 -11.332  1.00 10.00      A   
ATOM   1100  C   MET A 115       6.067   3.104  -8.689  1.00 10.00      A   
ATOM   1101  O   MET A 115       6.550   3.742  -7.755  1.00 10.00      A   
ATOM   1102  N   VAL A 116       6.409   3.300  -9.953  1.00 10.00      A   
ATOM   1103  HN  VAL A 116       5.991   2.750 -10.654  1.00 10.00      A   
ATOM   1104  CA  VAL A 116       7.386   4.308 -10.336  1.00 10.00      A   
ATOM   1105  CB  VAL A 116       8.186   3.879 -11.590  1.00 10.00      A   
ATOM   1106  CG1 VAL A 116       9.230   4.928 -11.952  1.00 10.00      A   
ATOM   1107  CG2 VAL A 116       8.845   2.522 -11.371  1.00 10.00      A   
ATOM   1108  C   VAL A 116       6.680   5.633 -10.609  1.00 10.00      A   
ATOM   1109  O   VAL A 116       5.917   5.753 -11.570  1.00 10.00      A   
ATOM   1110  N   VAL A 117       6.934   6.621  -9.770  1.00 10.00      A   
ATOM   1111  HN  VAL A 117       7.588   6.484  -9.047  1.00 10.00      A   
ATOM   1112  CA  VAL A 117       6.302   7.922  -9.915  1.00 10.00      A   
ATOM   1113  CB  VAL A 117       5.516   8.311  -8.642  1.00 10.00      A   
ATOM   1114  CG1 VAL A 117       4.677   9.558  -8.879  1.00 10.00      A   
ATOM   1115  CG2 VAL A 117       4.645   7.158  -8.164  1.00 10.00      A   
ATOM   1116  C   VAL A 117       7.359   8.979 -10.176  1.00 10.00      A   
ATOM   1117  O   VAL A 117       8.407   8.978  -9.543  1.00 10.00      A   
ATOM   1118  N   THR A 118       7.092   9.856 -11.128  1.00 10.00      A   
ATOM   1119  HN  THR A 118       6.256   9.779 -11.629  1.00 10.00      A   
ATOM   1120  CA  THR A 118       8.015  10.926 -11.458  1.00 10.00      A   
ATOM   1121  CB  THR A 118       8.324  10.938 -12.963  1.00 10.00      A   
ATOM   1122  OG1 THR A 118       7.215  10.374 -13.685  1.00 10.00      A   
ATOM   1123  HG1 THR A 118       7.423  10.370 -14.629  1.00 10.00      A   
ATOM   1124  CG2 THR A 118       9.581  10.134 -13.248  1.00 10.00      A   
ATOM   1125  C   THR A 118       7.433  12.272 -11.040  1.00 10.00      A   
ATOM   1126  O   THR A 118       6.218  12.397 -10.856  1.00 10.00      A   
ATOM   1127  N   ASP A 119       8.299  13.269 -10.884  1.00 10.00      A   
ATOM   1128  HN  ASP A 119       9.257  13.096 -11.027  1.00 10.00      A   
ATOM   1129  CA  ASP A 119       7.878  14.617 -10.485  1.00 10.00      A   
ATOM   1130  CB  ASP A 119       9.085  15.565 -10.416  1.00 10.00      A   
ATOM   1131  CG  ASP A 119      10.314  14.926  -9.801  1.00 10.00      A   
ATOM   1132  OD1 ASP A 119      10.665  15.265  -8.650  1.00 10.00      A   
ATOM   1133  OD2 ASP A 119      10.931  14.075 -10.473  1.00 10.00      A   
ATOM   1134  C   ASP A 119       6.853  15.177 -11.463  1.00 10.00      A   
ATOM   1135  O   ASP A 119       5.970  15.950 -11.088  1.00 10.00      A   
ATOM   1136  N   ASP A 120       6.984  14.780 -12.721  1.00 10.00      A   
ATOM   1137  HN  ASP A 120       7.731  14.187 -12.952  1.00 10.00      A   
ATOM   1138  CA  ASP A 120       6.083  15.213 -13.783  1.00 10.00      A   
ATOM   1139  CB  ASP A 120       6.512  14.592 -15.113  1.00 10.00      A   
ATOM   1140  CG  ASP A 120       7.998  14.728 -15.362  1.00 10.00      A   
ATOM   1141  OD1 ASP A 120       8.386  15.483 -16.277  1.00 10.00      A   
ATOM   1142  OD2 ASP A 120       8.785  14.072 -14.643  1.00 10.00      A   
ATOM   1143  C   ASP A 120       4.652  14.802 -13.472  1.00 10.00      A   
ATOM   1144  O   ASP A 120       3.712  15.549 -13.736  1.00 10.00      A   
ATOM   1145  N   CYS A 121       4.494  13.618 -12.889  1.00 10.00      A   
ATOM   1146  HN  CYS A 121       5.286  13.081 -12.673  1.00 10.00      A   
ATOM   1147  CA  CYS A 121       3.175  13.115 -12.538  1.00 10.00      A   
ATOM   1148  CB  CYS A 121       3.265  11.673 -12.032  1.00 10.00      A   
ATOM   1149  SG  CYS A 121       4.053  10.513 -13.177  1.00 10.00      A   
ATOM   1150  HG  CYS A 121       5.157  11.081 -13.641  1.00 10.00      A   
ATOM   1151  C   CYS A 121       2.554  14.005 -11.470  1.00 10.00      A   
ATOM   1152  O   CYS A 121       1.378  14.357 -11.539  1.00 10.00      A   
ATOM   1153  N   LEU A 122       3.376  14.392 -10.500  1.00 10.00      A   
ATOM   1154  HN  LEU A 122       4.310  14.093 -10.521  1.00 10.00      A   
ATOM   1155  CA  LEU A 122       2.932  15.251  -9.412  1.00 10.00      A   
ATOM   1156  CB  LEU A 122       4.040  15.409  -8.370  1.00 10.00      A   
ATOM   1157  CG  LEU A 122       4.368  14.159  -7.553  1.00 10.00      A   
ATOM   1158  CD1 LEU A 122       5.589  14.391  -6.675  1.00 10.00      A   
ATOM   1159  CD2 LEU A 122       3.172  13.757  -6.712  1.00 10.00      A   
ATOM   1160  C   LEU A 122       2.503  16.613  -9.940  1.00 10.00      A   
ATOM   1161  O   LEU A 122       1.502  17.175  -9.491  1.00 10.00      A   
ATOM   1162  N   GLU A 123       3.264  17.133 -10.901  1.00 10.00      A   
ATOM   1163  HN  GLU A 123       4.060  16.639 -11.202  1.00 10.00      A   
ATOM   1164  CA  GLU A 123       2.957  18.420 -11.511  1.00 10.00      A   
ATOM   1165  CB  GLU A 123       4.019  18.799 -12.544  1.00 10.00      A   
ATOM   1166  CG  GLU A 123       5.243  19.485 -11.962  1.00 10.00      A   
ATOM   1167  CD  GLU A 123       5.804  20.544 -12.890  1.00 10.00      A   
ATOM   1168  OE1 GLU A 123       7.021  20.520 -13.169  1.00 10.00      A   
ATOM   1169  OE2 GLU A 123       5.027  21.409 -13.345  1.00 10.00      A   
ATOM   1170  C   GLU A 123       1.587  18.383 -12.174  1.00 10.00      A   
ATOM   1171  O   GLU A 123       0.863  19.377 -12.183  1.00 10.00      A   
ATOM   1172  N   LEU A 124       1.239  17.225 -12.726  1.00 10.00      A   
ATOM   1173  HN  LEU A 124       1.872  16.474 -12.695  1.00 10.00      A   
ATOM   1174  CA  LEU A 124      -0.045  17.045 -13.381  1.00 10.00      A   
ATOM   1175  CB  LEU A 124      -0.017  15.822 -14.302  1.00 10.00      A   
ATOM   1176  CG  LEU A 124       0.940  15.889 -15.494  1.00 10.00      A   
ATOM   1177  CD1 LEU A 124       0.886  14.595 -16.289  1.00 10.00      A   
ATOM   1178  CD2 LEU A 124       0.611  17.082 -16.381  1.00 10.00      A   
ATOM   1179  C   LEU A 124      -1.160  16.898 -12.351  1.00 10.00      A   
ATOM   1180  O   LEU A 124      -2.209  17.524 -12.471  1.00 10.00      A   
ATOM   1181  N   ILE A 125      -0.916  16.079 -11.336  1.00 10.00      A   
ATOM   1182  HN  ILE A 125      -0.049  15.614 -11.298  1.00 10.00      A   
ATOM   1183  CA  ILE A 125      -1.897  15.839 -10.279  1.00 10.00      A   
ATOM   1184  CB  ILE A 125      -1.326  14.901  -9.184  1.00 10.00      A   
ATOM   1185  CG1 ILE A 125      -1.077  13.501  -9.752  1.00 10.00      A   
ATOM   1186  CG2 ILE A 125      -2.251  14.833  -7.972  1.00 10.00      A   
ATOM   1187  CD1 ILE A 125      -0.289  12.593  -8.831  1.00 10.00      A   
ATOM   1188  C   ILE A 125      -2.355  17.145  -9.634  1.00 10.00      A   
ATOM   1189  O   ILE A 125      -3.551  17.434  -9.576  1.00 10.00      A   
ATOM   1190  N   ALA A 126      -1.391  17.936  -9.188  1.00 10.00      A   
ATOM   1191  HN  ALA A 126      -0.458  17.659  -9.313  1.00 10.00      A   
ATOM   1192  CA  ALA A 126      -1.666  19.202  -8.513  1.00 10.00      A   
ATOM   1193  CB  ALA A 126      -0.369  19.820  -8.021  1.00 10.00      A   
ATOM   1194  C   ALA A 126      -2.432  20.199  -9.381  1.00 10.00      A   
ATOM   1195  O   ALA A 126      -3.237  20.975  -8.872  1.00 10.00      A   
ATOM   1196  N   LYS A 127      -2.193  20.181 -10.685  1.00 10.00      A   
ATOM   1197  HN  LYS A 127      -1.562  19.529 -11.051  1.00 10.00      A   
ATOM   1198  CA  LYS A 127      -2.857  21.122 -11.581  1.00 10.00      A   
ATOM   1199  CB  LYS A 127      -1.935  21.531 -12.738  1.00 10.00      A   
ATOM   1200  CG  LYS A 127      -1.743  20.461 -13.803  1.00 10.00      A   
ATOM   1201  CD  LYS A 127      -0.835  20.944 -14.925  1.00 10.00      A   
ATOM   1202  CE  LYS A 127      -1.449  22.106 -15.692  1.00 10.00      A   
ATOM   1203  NZ  LYS A 127      -2.816  21.789 -16.193  1.00 10.00      A   
ATOM   1204  HZ1 LYS A 127      -3.513  21.909 -15.428  1.00 10.00      A   
ATOM   1205  HZ2 LYS A 127      -2.860  20.807 -16.536  1.00 10.00      A   
ATOM   1206  HZ3 LYS A 127      -3.066  22.427 -16.976  1.00 10.00      A   
ATOM   1207  C   LYS A 127      -4.192  20.599 -12.110  1.00 10.00      A   
ATOM   1208  O   LYS A 127      -4.982  21.359 -12.664  1.00 10.00      A   
ATOM   1209  N   SER A 128      -4.453  19.313 -11.933  1.00 10.00      A   
ATOM   1210  HN  SER A 128      -3.808  18.747 -11.457  1.00 10.00      A   
ATOM   1211  CA  SER A 128      -5.692  18.730 -12.430  1.00 10.00      A   
ATOM   1212  CB  SER A 128      -5.422  17.392 -13.122  1.00 10.00      A   
ATOM   1213  OG  SER A 128      -4.321  17.485 -14.008  1.00 10.00      A   
ATOM   1214  HG  SER A 128      -3.496  17.448 -13.500  1.00 10.00      A   
ATOM   1215  C   SER A 128      -6.732  18.550 -11.327  1.00 10.00      A   
ATOM   1216  O   SER A 128      -7.832  19.100 -11.407  1.00 10.00      A   
ATOM   1217  N   PHE A 129      -6.375  17.802 -10.294  1.00 10.00      A   
ATOM   1218  HN  PHE A 129      -5.465  17.435 -10.257  1.00 10.00      A   
ATOM   1219  CA  PHE A 129      -7.294  17.532  -9.194  1.00 10.00      A   
ATOM   1220  CB  PHE A 129      -7.022  16.153  -8.585  1.00 10.00      A   
ATOM   1221  CG  PHE A 129      -6.627  15.111  -9.595  1.00 10.00      A   
ATOM   1222  CD1 PHE A 129      -5.447  14.405  -9.445  1.00 10.00      A   
ATOM   1223  CD2 PHE A 129      -7.427  14.844 -10.698  1.00 10.00      A   
ATOM   1224  CE1 PHE A 129      -5.070  13.452 -10.372  1.00 10.00      A   
ATOM   1225  CE2 PHE A 129      -7.055  13.891 -11.629  1.00 10.00      A   
ATOM   1226  CZ  PHE A 129      -5.874  13.194 -11.465  1.00 10.00      A   
ATOM   1227  C   PHE A 129      -7.213  18.617  -8.129  1.00 10.00      A   
ATOM   1228  O   PHE A 129      -6.323  18.606  -7.280  1.00 10.00      A   
ATOM   1229  N   LYS A 130      -8.147  19.555  -8.185  1.00 10.00      A   
ATOM   1230  HN  LYS A 130      -8.841  19.497  -8.877  1.00 10.00      A   
ATOM   1231  CA  LYS A 130      -8.186  20.655  -7.233  1.00 10.00      A   
ATOM   1232  CB  LYS A 130      -9.031  21.815  -7.777  1.00 10.00      A   
ATOM   1233  CG  LYS A 130      -8.359  22.635  -8.872  1.00 10.00      A   
ATOM   1234  CD  LYS A 130      -8.492  21.961 -10.230  1.00 10.00      A   
ATOM   1235  CE  LYS A 130      -7.786  22.747 -11.324  1.00 10.00      A   
ATOM   1236  NZ  LYS A 130      -7.740  21.995 -12.604  1.00 10.00      A   
ATOM   1237  HZ1 LYS A 130      -7.242  22.551 -13.328  1.00 10.00      A   
ATOM   1238  HZ2 LYS A 130      -8.703  21.791 -12.939  1.00 10.00      A   
ATOM   1239  HZ3 LYS A 130      -7.237  21.098 -12.474  1.00 10.00      A   
ATOM   1240  C   LYS A 130      -8.748  20.178  -5.899  1.00 10.00      A   
ATOM   1241  O   LYS A 130      -8.377  20.687  -4.840  1.00 10.00      A   
ATOM   1242  N   ASN A 131      -9.625  19.180  -5.955  1.00 10.00      A   
ATOM   1243  HN  ASN A 131      -9.875  18.810  -6.831  1.00 10.00      A   
ATOM   1244  CA  ASN A 131     -10.240  18.628  -4.752  1.00 10.00      A   
ATOM   1245  CB  ASN A 131     -11.700  18.243  -5.020  1.00 10.00      A   
ATOM   1246  CG  ASN A 131     -12.633  18.634  -3.888  1.00 10.00      A   
ATOM   1247  OD1 ASN A 131     -12.349  19.555  -3.120  1.00 10.00      A   
ATOM   1248  ND2 ASN A 131     -13.762  17.947  -3.781  1.00 10.00      A   
ATOM   1249 HD21 ASN A 131     -13.931  17.226  -4.431  1.00 10.00      A   
ATOM   1250 HD22 ASN A 131     -14.390  18.194  -3.073  1.00 10.00      A   
ATOM   1251  C   ASN A 131      -9.457  17.425  -4.225  1.00 10.00      A   
ATOM   1252  O   ASN A 131      -9.969  16.638  -3.428  1.00 10.00      A   
ATOM   1253  N   PHE A 132      -8.218  17.289  -4.686  1.00 10.00      A   
ATOM   1254  HN  PHE A 132      -7.884  17.938  -5.339  1.00 10.00      A   
ATOM   1255  CA  PHE A 132      -7.345  16.200  -4.256  1.00 10.00      A   
ATOM   1256  CB  PHE A 132      -6.031  16.255  -5.033  1.00 10.00      A   
ATOM   1257  CG  PHE A 132      -5.105  15.114  -4.750  1.00 10.00      A   
ATOM   1258  CD1 PHE A 132      -5.556  13.807  -4.811  1.00 10.00      A   
ATOM   1259  CD2 PHE A 132      -3.778  15.346  -4.427  1.00 10.00      A   
ATOM   1260  CE1 PHE A 132      -4.705  12.755  -4.555  1.00 10.00      A   
ATOM   1261  CE2 PHE A 132      -2.920  14.297  -4.168  1.00 10.00      A   
ATOM   1262  CZ  PHE A 132      -3.385  12.998  -4.233  1.00 10.00      A   
ATOM   1263  C   PHE A 132      -7.077  16.309  -2.759  1.00 10.00      A   
ATOM   1264  O   PHE A 132      -6.772  17.394  -2.260  1.00 10.00      A   
ATOM   1265  N   LYS A 133      -7.179  15.190  -2.047  1.00 10.00      A   
ATOM   1266  HN  LYS A 133      -7.395  14.345  -2.498  1.00 10.00      A   
ATOM   1267  CA  LYS A 133      -6.990  15.207  -0.606  1.00 10.00      A   
ATOM   1268  CB  LYS A 133      -8.341  15.059   0.090  1.00 10.00      A   
ATOM   1269  CG  LYS A 133      -9.348  16.130  -0.287  1.00 10.00      A   
ATOM   1270  CD  LYS A 133     -10.766  15.694   0.029  1.00 10.00      A   
ATOM   1271  CE  LYS A 133     -11.776  16.694  -0.507  1.00 10.00      A   
ATOM   1272  NZ  LYS A 133     -13.173  16.238  -0.300  1.00 10.00      A   
ATOM   1273  HZ1 LYS A 133     -13.343  15.352  -0.829  1.00 10.00      A   
ATOM   1274  HZ2 LYS A 133     -13.837  16.961  -0.637  1.00 10.00      A   
ATOM   1275  HZ3 LYS A 133     -13.352  16.066   0.710  1.00 10.00      A   
ATOM   1276  C   LYS A 133      -6.029  14.141  -0.079  1.00 10.00      A   
ATOM   1277  O   LYS A 133      -5.130  14.448   0.697  1.00 10.00      A   
ATOM   1278  N   VAL A 134      -6.204  12.893  -0.484  1.00 10.00      A   
ATOM   1279  HN  VAL A 134      -6.895  12.685  -1.150  1.00 10.00      A   
ATOM   1280  CA  VAL A 134      -5.360  11.824   0.042  1.00 10.00      A   
ATOM   1281  CB  VAL A 134      -6.204  10.686   0.656  1.00 10.00      A   
ATOM   1282  CG1 VAL A 134      -5.315   9.607   1.262  1.00 10.00      A   
ATOM   1283  CG2 VAL A 134      -7.165  11.238   1.701  1.00 10.00      A   
ATOM   1284  C   VAL A 134      -4.376  11.255  -0.976  1.00 10.00      A   
ATOM   1285  O   VAL A 134      -4.768  10.794  -2.050  1.00 10.00      A   
ATOM   1286  N   LEU A 135      -3.095  11.287  -0.613  1.00 10.00      A   
ATOM   1287  HN  LEU A 135      -2.859  11.677   0.257  1.00 10.00      A   
ATOM   1288  CA  LEU A 135      -2.025  10.766  -1.451  1.00 10.00      A   
ATOM   1289  CB  LEU A 135      -1.144  11.905  -1.966  1.00 10.00      A   
ATOM   1290  CG  LEU A 135      -0.019  11.520  -2.934  1.00 10.00      A   
ATOM   1291  CD1 LEU A 135      -0.561  10.727  -4.115  1.00 10.00      A   
ATOM   1292  CD2 LEU A 135       0.713  12.763  -3.414  1.00 10.00      A   
ATOM   1293  C   LEU A 135      -1.184   9.775  -0.646  1.00 10.00      A   
ATOM   1294  O   LEU A 135      -0.323  10.167   0.149  1.00 10.00      A   
ATOM   1295  N   VAL A 136      -1.442   8.494  -0.848  1.00 10.00      A   
ATOM   1296  HN  VAL A 136      -2.117   8.240  -1.518  1.00 10.00      A   
ATOM   1297  CA  VAL A 136      -0.726   7.450  -0.128  1.00 10.00      A   
ATOM   1298  CB  VAL A 136      -1.692   6.513   0.633  1.00 10.00      A   
ATOM   1299  CG1 VAL A 136      -0.930   5.388   1.318  1.00 10.00      A   
ATOM   1300  CG2 VAL A 136      -2.511   7.293   1.650  1.00 10.00      A   
ATOM   1301  C   VAL A 136       0.128   6.622  -1.080  1.00 10.00      A   
ATOM   1302  O   VAL A 136      -0.394   5.954  -1.977  1.00 10.00      A   
ATOM   1303  N   LEU A 137       1.439   6.676  -0.887  1.00 10.00      A   
ATOM   1304  HN  LEU A 137       1.795   7.242  -0.165  1.00 10.00      A   
ATOM   1305  CA  LEU A 137       2.364   5.922  -1.719  1.00 10.00      A   
ATOM   1306  CB  LEU A 137       3.293   6.852  -2.499  1.00 10.00      A   
ATOM   1307  CG  LEU A 137       2.636   7.918  -3.375  1.00 10.00      A   
ATOM   1308  CD1 LEU A 137       3.696   8.698  -4.129  1.00 10.00      A   
ATOM   1309  CD2 LEU A 137       1.645   7.295  -4.340  1.00 10.00      A   
ATOM   1310  C   LEU A 137       3.198   4.974  -0.871  1.00 10.00      A   
ATOM   1311  O   LEU A 137       4.015   5.408  -0.059  1.00 10.00      A   
ATOM   1312  N   SER A 138       2.986   3.686  -1.054  1.00 10.00      A   
ATOM   1313  HN  SER A 138       2.317   3.398  -1.714  1.00 10.00      A   
ATOM   1314  CA  SER A 138       3.730   2.687  -0.312  1.00 10.00      A   
ATOM   1315  CB  SER A 138       2.802   1.560   0.145  1.00 10.00      A   
ATOM   1316  OG  SER A 138       3.407   0.773   1.160  1.00 10.00      A   
ATOM   1317  HG  SER A 138       3.871   0.031   0.760  1.00 10.00      A   
ATOM   1318  C   SER A 138       4.844   2.129  -1.185  1.00 10.00      A   
ATOM   1319  O   SER A 138       4.573   1.470  -2.188  1.00 10.00      A   
ATOM   1320  N   SER A 139       6.086   2.411  -0.809  1.00 10.00      A   
ATOM   1321  HN  SER A 139       6.228   2.958  -0.005  1.00 10.00      A   
ATOM   1322  CA  SER A 139       7.252   1.941  -1.553  1.00 10.00      A   
ATOM   1323  CB  SER A 139       7.375   0.415  -1.476  1.00 10.00      A   
ATOM   1324  OG  SER A 139       7.471  -0.007  -0.126  1.00 10.00      A   
ATOM   1325  HG  SER A 139       8.009   0.629   0.366  1.00 10.00      A   
ATOM   1326  C   SER A 139       7.249   2.425  -3.004  1.00 10.00      A   
ATOM   1327  O   SER A 139       6.960   1.666  -3.928  1.00 10.00      A   
ATOM   1328  N   CYS A 140       7.546   3.699  -3.196  1.00 10.00      A   
ATOM   1329  HN  CYS A 140       7.737   4.268  -2.418  1.00 10.00      A   
ATOM   1330  CA  CYS A 140       7.595   4.285  -4.527  1.00 10.00      A   
ATOM   1331  CB  CYS A 140       6.369   5.166  -4.763  1.00 10.00      A   
ATOM   1332  SG  CYS A 140       4.794   4.283  -4.620  1.00 10.00      A   
ATOM   1333  HG  CYS A 140       5.004   3.190  -3.899  1.00 10.00      A   
ATOM   1334  C   CYS A 140       8.891   5.072  -4.709  1.00 10.00      A   
ATOM   1335  O   CYS A 140       9.472   5.540  -3.732  1.00 10.00      A   
ATOM   1336  N   GLU A 141       9.346   5.213  -5.949  1.00 10.00      A   
ATOM   1337  HN  GLU A 141       8.836   4.841  -6.695  1.00 10.00      A   
ATOM   1338  CA  GLU A 141      10.585   5.925  -6.228  1.00 10.00      A   
ATOM   1339  CB  GLU A 141      11.791   4.984  -6.087  1.00 10.00      A   
ATOM   1340  CG  GLU A 141      11.754   3.746  -6.977  1.00 10.00      A   
ATOM   1341  CD  GLU A 141      11.022   2.569  -6.352  1.00 10.00      A   
ATOM   1342  OE1 GLU A 141      11.419   2.128  -5.250  1.00 10.00      A   
ATOM   1343  OE2 GLU A 141      10.064   2.061  -6.971  1.00 10.00      A   
ATOM   1344  C   GLU A 141      10.562   6.549  -7.619  1.00 10.00      A   
ATOM   1345  O   GLU A 141       9.625   6.323  -8.390  1.00 10.00      A   
ATOM   1346  N   GLY A 142      11.594   7.333  -7.931  1.00 10.00      A   
ATOM   1347  HN  GLY A 142      12.307   7.474  -7.267  1.00 10.00      A   
ATOM   1348  CA  GLY A 142      11.686   7.977  -9.231  1.00 10.00      A   
ATOM   1349  C   GLY A 142      11.652   9.494  -9.149  1.00 10.00      A   
ATOM   1350  O   GLY A 142      12.413  10.182  -9.838  1.00 10.00      A   
ATOM   1351  N   PHE A 143      10.778  10.020  -8.303  1.00 10.00      A   
ATOM   1352  HN  PHE A 143      10.221   9.425  -7.761  1.00 10.00      A   
ATOM   1353  CA  PHE A 143      10.638  11.462  -8.152  1.00 10.00      A   
ATOM   1354  CB  PHE A 143       9.188  11.863  -7.849  1.00 10.00      A   
ATOM   1355  CG  PHE A 143       8.622  11.308  -6.572  1.00 10.00      A   
ATOM   1356  CD1 PHE A 143       8.666  12.044  -5.402  1.00 10.00      A   
ATOM   1357  CD2 PHE A 143       8.039  10.050  -6.546  1.00 10.00      A   
ATOM   1358  CE1 PHE A 143       8.143  11.538  -4.229  1.00 10.00      A   
ATOM   1359  CE2 PHE A 143       7.515   9.537  -5.377  1.00 10.00      A   
ATOM   1360  CZ  PHE A 143       7.567  10.282  -4.217  1.00 10.00      A   
ATOM   1361  C   PHE A 143      11.596  12.026  -7.110  1.00 10.00      A   
ATOM   1362  O   PHE A 143      12.181  11.287  -6.316  1.00 10.00      A   
ATOM   1363  N   SER A 144      11.745  13.339  -7.116  1.00 10.00      A   
ATOM   1364  HN  SER A 144      11.240  13.881  -7.771  1.00 10.00      A   
ATOM   1365  CA  SER A 144      12.627  14.011  -6.187  1.00 10.00      A   
ATOM   1366  CB  SER A 144      13.660  14.825  -6.967  1.00 10.00      A   
ATOM   1367  OG  SER A 144      13.042  15.877  -7.694  1.00 10.00      A   
ATOM   1368  HG  SER A 144      12.224  15.548  -8.117  1.00 10.00      A   
ATOM   1369  C   SER A 144      11.837  14.925  -5.260  1.00 10.00      A   
ATOM   1370  O   SER A 144      10.607  14.963  -5.306  1.00 10.00      A   
ATOM   1371  N   THR A 145      12.546  15.665  -4.421  1.00 10.00      A   
ATOM   1372  HN  THR A 145      13.525  15.584  -4.420  1.00 10.00      A   
ATOM   1373  CA  THR A 145      11.910  16.584  -3.491  1.00 10.00      A   
ATOM   1374  CB  THR A 145      12.925  17.099  -2.460  1.00 10.00      A   
ATOM   1375  OG1 THR A 145      14.124  17.512  -3.138  1.00 10.00      A   
ATOM   1376  HG1 THR A 145      13.967  18.363  -3.572  1.00 10.00      A   
ATOM   1377  CG2 THR A 145      13.264  16.005  -1.460  1.00 10.00      A   
ATOM   1378  C   THR A 145      11.310  17.775  -4.230  1.00 10.00      A   
ATOM   1379  O   THR A 145      10.459  18.486  -3.695  1.00 10.00      A   
ATOM   1380  N   ASP A 146      11.755  17.978  -5.467  1.00 10.00      A   
ATOM   1381  HN  ASP A 146      12.416  17.361  -5.844  1.00 10.00      A   
ATOM   1382  CA  ASP A 146      11.274  19.087  -6.280  1.00 10.00      A   
ATOM   1383  CB  ASP A 146      12.103  19.239  -7.556  1.00 10.00      A   
ATOM   1384  CG  ASP A 146      11.956  20.609  -8.187  1.00 10.00      A   
ATOM   1385  OD1 ASP A 146      11.551  20.686  -9.365  1.00 10.00      A   
ATOM   1386  OD2 ASP A 146      12.248  21.616  -7.502  1.00 10.00      A   
ATOM   1387  C   ASP A 146       9.802  18.911  -6.619  1.00 10.00      A   
ATOM   1388  O   ASP A 146       9.013  19.850  -6.499  1.00 10.00      A   
ATOM   1389  N   GLY A 147       9.435  17.702  -7.026  1.00 10.00      A   
ATOM   1390  HN  GLY A 147      10.108  16.990  -7.103  1.00 10.00      A   
ATOM   1391  CA  GLY A 147       8.054  17.422  -7.365  1.00 10.00      A   
ATOM   1392  C   GLY A 147       7.159  17.477  -6.145  1.00 10.00      A   
ATOM   1393  O   GLY A 147       5.972  17.793  -6.244  1.00 10.00      A   
ATOM   1394  N   LEU A 148       7.736  17.169  -4.986  1.00 10.00      A   
ATOM   1395  HN  LEU A 148       8.683  16.913  -4.982  1.00 10.00      A   
ATOM   1396  CA  LEU A 148       6.999  17.188  -3.727  1.00 10.00      A   
ATOM   1397  CB  LEU A 148       7.854  16.627  -2.585  1.00 10.00      A   
ATOM   1398  CG  LEU A 148       8.033  15.105  -2.553  1.00 10.00      A   
ATOM   1399  CD1 LEU A 148       9.123  14.716  -1.565  1.00 10.00      A   
ATOM   1400  CD2 LEU A 148       6.722  14.418  -2.200  1.00 10.00      A   
ATOM   1401  C   LEU A 148       6.526  18.596  -3.388  1.00 10.00      A   
ATOM   1402  O   LEU A 148       5.439  18.779  -2.837  1.00 10.00      A   
ATOM   1403  N   ALA A 149       7.335  19.587  -3.755  1.00 10.00      A   
ATOM   1404  HN  ALA A 149       8.178  19.369  -4.210  1.00 10.00      A   
ATOM   1405  CA  ALA A 149       7.016  20.987  -3.498  1.00 10.00      A   
ATOM   1406  CB  ALA A 149       8.225  21.864  -3.785  1.00 10.00      A   
ATOM   1407  C   ALA A 149       5.816  21.443  -4.323  1.00 10.00      A   
ATOM   1408  O   ALA A 149       5.207  22.477  -4.038  1.00 10.00      A   
ATOM   1409  N   ALA A 150       5.486  20.675  -5.352  1.00 10.00      A   
ATOM   1410  HN  ALA A 150       6.016  19.871  -5.542  1.00 10.00      A   
ATOM   1411  CA  ALA A 150       4.352  21.001  -6.196  1.00 10.00      A   
ATOM   1412  CB  ALA A 150       4.422  20.262  -7.526  1.00 10.00      A   
ATOM   1413  C   ALA A 150       3.061  20.679  -5.465  1.00 10.00      A   
ATOM   1414  O   ALA A 150       2.200  21.537  -5.305  1.00 10.00      A   
ATOM   1415  N   ILE A 151       2.951  19.448  -4.991  1.00 10.00      A   
ATOM   1416  HN  ILE A 151       3.693  18.816  -5.125  1.00 10.00      A   
ATOM   1417  CA  ILE A 151       1.759  19.007  -4.272  1.00 10.00      A   
ATOM   1418  CB  ILE A 151       1.815  17.490  -3.988  1.00 10.00      A   
ATOM   1419  CG1 ILE A 151       1.918  16.688  -5.292  1.00 10.00      A   
ATOM   1420  CG2 ILE A 151       0.621  17.036  -3.160  1.00 10.00      A   
ATOM   1421  CD1 ILE A 151       0.706  16.792  -6.194  1.00 10.00      A   
ATOM   1422  C   ILE A 151       1.626  19.753  -2.949  1.00 10.00      A   
ATOM   1423  O   ILE A 151       0.543  20.218  -2.592  1.00 10.00      A   
ATOM   1424  N   ALA A 152       2.749  19.895  -2.257  1.00 10.00      A   
ATOM   1425  HN  ALA A 152       3.586  19.540  -2.633  1.00 10.00      A   
ATOM   1426  CA  ALA A 152       2.790  20.555  -0.959  1.00 10.00      A   
ATOM   1427  CB  ALA A 152       4.182  20.436  -0.359  1.00 10.00      A   
ATOM   1428  C   ALA A 152       2.364  22.024  -1.014  1.00 10.00      A   
ATOM   1429  O   ALA A 152       2.001  22.599   0.009  1.00 10.00      A   
ATOM   1430  N   ALA A 153       2.411  22.631  -2.194  1.00 10.00      A   
ATOM   1431  HN  ALA A 153       2.712  22.135  -2.979  1.00 10.00      A   
ATOM   1432  CA  ALA A 153       2.040  24.036  -2.323  1.00 10.00      A   
ATOM   1433  CB  ALA A 153       3.239  24.869  -2.740  1.00 10.00      A   
ATOM   1434  C   ALA A 153       0.851  24.275  -3.256  1.00 10.00      A   
ATOM   1435  O   ALA A 153       0.340  25.390  -3.341  1.00 10.00      A   
ATOM   1436  N   THR A 154       0.408  23.251  -3.960  1.00 10.00      A   
ATOM   1437  HN  THR A 154       0.853  22.379  -3.888  1.00 10.00      A   
ATOM   1438  CA  THR A 154      -0.726  23.414  -4.860  1.00 10.00      A   
ATOM   1439  CB  THR A 154      -0.416  22.905  -6.279  1.00 10.00      A   
ATOM   1440  OG1 THR A 154       0.884  23.368  -6.677  1.00 10.00      A   
ATOM   1441  HG1 THR A 154       1.558  22.899  -6.165  1.00 10.00      A   
ATOM   1442  CG2 THR A 154      -1.443  23.427  -7.269  1.00 10.00      A   
ATOM   1443  C   THR A 154      -1.980  22.734  -4.315  1.00 10.00      A   
ATOM   1444  O   THR A 154      -3.088  23.254  -4.450  1.00 10.00      A   
ATOM   1445  N   CYS A 155      -1.803  21.584  -3.683  1.00 10.00      A   
ATOM   1446  HN  CYS A 155      -0.897  21.222  -3.580  1.00 10.00      A   
ATOM   1447  CA  CYS A 155      -2.927  20.849  -3.125  1.00 10.00      A   
ATOM   1448  CB  CYS A 155      -2.630  19.349  -3.089  1.00 10.00      A   
ATOM   1449  SG  CYS A 155      -2.278  18.636  -4.715  1.00 10.00      A   
ATOM   1450  HG  CYS A 155      -3.438  18.406  -5.321  1.00 10.00      A   
ATOM   1451  C   CYS A 155      -3.295  21.380  -1.740  1.00 10.00      A   
ATOM   1452  O   CYS A 155      -2.872  20.846  -0.715  1.00 10.00      A   
ATOM   1453  N   ARG A 156      -4.080  22.448  -1.724  1.00 10.00      A   
ATOM   1454  HN  ARG A 156      -4.369  22.834  -2.579  1.00 10.00      A   
ATOM   1455  CA  ARG A 156      -4.515  23.074  -0.479  1.00 10.00      A   
ATOM   1456  CB  ARG A 156      -5.057  24.483  -0.747  1.00 10.00      A   
ATOM   1457  CG  ARG A 156      -6.137  24.547  -1.816  1.00 10.00      A   
ATOM   1458  CD  ARG A 156      -6.285  25.955  -2.366  1.00 10.00      A   
ATOM   1459  NE  ARG A 156      -6.844  26.875  -1.378  1.00 10.00      A   
ATOM   1460  HE  ARG A 156      -7.542  26.524  -0.778  1.00 10.00      A   
ATOM   1461  CZ  ARG A 156      -6.462  28.140  -1.245  1.00 10.00      A   
ATOM   1462  NH1 ARG A 156      -5.524  28.639  -2.034  1.00 10.00      A   
ATOM   1463 HH11 ARG A 156      -5.223  29.630  -1.927  1.00 10.00      A   
ATOM   1464 HH12 ARG A 156      -5.078  28.044  -2.768  1.00 10.00      A   
ATOM   1465  NH2 ARG A 156      -7.033  28.905  -0.325  1.00 10.00      A   
ATOM   1466 HH21 ARG A 156      -7.779  28.515   0.290  1.00 10.00      A   
ATOM   1467 HH22 ARG A 156      -6.739  29.901  -0.213  1.00 10.00      A   
ATOM   1468  C   ARG A 156      -5.564  22.228   0.241  1.00 10.00      A   
ATOM   1469  O   ARG A 156      -5.881  22.470   1.407  1.00 10.00      A   
ATOM   1470  N   ASN A 157      -6.094  21.232  -0.453  1.00 10.00      A   
ATOM   1471  HN  ASN A 157      -5.794  21.078  -1.377  1.00 10.00      A   
ATOM   1472  CA  ASN A 157      -7.104  20.351   0.125  1.00 10.00      A   
ATOM   1473  CB  ASN A 157      -8.229  20.062  -0.875  1.00 10.00      A   
ATOM   1474  CG  ASN A 157      -9.153  21.244  -1.090  1.00 10.00      A   
ATOM   1475  OD1 ASN A 157     -10.023  21.529  -0.265  1.00 10.00      A   
ATOM   1476  ND2 ASN A 157      -8.988  21.928  -2.209  1.00 10.00      A   
ATOM   1477 HD21 ASN A 157      -8.287  21.636  -2.831  1.00 10.00      A   
ATOM   1478 HD22 ASN A 157      -9.568  22.702  -2.373  1.00 10.00      A   
ATOM   1479  C   ASN A 157      -6.485  19.044   0.594  1.00 10.00      A   
ATOM   1480  O   ASN A 157      -7.193  18.148   1.052  1.00 10.00      A   
ATOM   1481  N   LEU A 158      -5.163  18.950   0.486  1.00 10.00      A   
ATOM   1482  HN  LEU A 158      -4.659  19.710   0.126  1.00 10.00      A   
ATOM   1483  CA  LEU A 158      -4.436  17.754   0.895  1.00 10.00      A   
ATOM   1484  CB  LEU A 158      -2.939  17.925   0.622  1.00 10.00      A   
ATOM   1485  CG  LEU A 158      -2.085  16.657   0.686  1.00 10.00      A   
ATOM   1486  CD1 LEU A 158      -2.365  15.761  -0.512  1.00 10.00      A   
ATOM   1487  CD2 LEU A 158      -0.610  17.015   0.762  1.00 10.00      A   
ATOM   1488  C   LEU A 158      -4.668  17.457   2.373  1.00 10.00      A   
ATOM   1489  O   LEU A 158      -4.538  18.339   3.219  1.00 10.00      A   
ATOM   1490  N   LYS A 159      -5.010  16.213   2.672  1.00 10.00      A   
ATOM   1491  HN  LYS A 159      -5.081  15.553   1.947  1.00 10.00      A   
ATOM   1492  CA  LYS A 159      -5.273  15.792   4.039  1.00 10.00      A   
ATOM   1493  CB  LYS A 159      -6.652  15.128   4.134  1.00 10.00      A   
ATOM   1494  CG  LYS A 159      -7.834  16.050   3.874  1.00 10.00      A   
ATOM   1495  CD  LYS A 159      -9.144  15.271   3.868  1.00 10.00      A   
ATOM   1496  CE  LYS A 159      -9.496  14.751   5.256  1.00 10.00      A   
ATOM   1497  NZ  LYS A 159     -10.531  13.685   5.204  1.00 10.00      A   
ATOM   1498  HZ1 LYS A 159     -10.862  13.457   6.163  1.00 10.00      A   
ATOM   1499  HZ2 LYS A 159     -10.134  12.822   4.780  1.00 10.00      A   
ATOM   1500  HZ3 LYS A 159     -11.343  13.997   4.633  1.00 10.00      A   
ATOM   1501  C   LYS A 159      -4.217  14.801   4.516  1.00 10.00      A   
ATOM   1502  O   LYS A 159      -3.648  14.950   5.599  1.00 10.00      A   
ATOM   1503  N   GLU A 160      -3.952  13.788   3.698  1.00 10.00      A   
ATOM   1504  HN  GLU A 160      -4.404  13.742   2.829  1.00 10.00      A   
ATOM   1505  CA  GLU A 160      -2.984  12.758   4.055  1.00 10.00      A   
ATOM   1506  CB  GLU A 160      -3.677  11.405   4.248  1.00 10.00      A   
ATOM   1507  CG  GLU A 160      -4.663  11.363   5.401  1.00 10.00      A   
ATOM   1508  CD  GLU A 160      -5.368  10.026   5.510  1.00 10.00      A   
ATOM   1509  OE1 GLU A 160      -6.432   9.857   4.881  1.00 10.00      A   
ATOM   1510  OE2 GLU A 160      -4.864   9.136   6.230  1.00 10.00      A   
ATOM   1511  C   GLU A 160      -1.884  12.624   3.011  1.00 10.00      A   
ATOM   1512  O   GLU A 160      -2.156  12.476   1.815  1.00 10.00      A   
ATOM   1513  N   LEU A 161      -0.644  12.684   3.477  1.00 10.00      A   
ATOM   1514  HN  LEU A 161      -0.507  12.835   4.441  1.00 10.00      A   
ATOM   1515  CA  LEU A 161       0.523  12.540   2.619  1.00 10.00      A   
ATOM   1516  CB  LEU A 161       1.277  13.870   2.496  1.00 10.00      A   
ATOM   1517  CG  LEU A 161       2.382  13.929   1.435  1.00 10.00      A   
ATOM   1518  CD1 LEU A 161       1.792  13.794   0.043  1.00 10.00      A   
ATOM   1519  CD2 LEU A 161       3.169  15.224   1.555  1.00 10.00      A   
ATOM   1520  C   LEU A 161       1.437  11.461   3.192  1.00 10.00      A   
ATOM   1521  O   LEU A 161       2.266  11.732   4.064  1.00 10.00      A   
ATOM   1522  N   ASP A 162       1.263  10.234   2.713  1.00 10.00      A   
ATOM   1523  HN  ASP A 162       0.596  10.087   2.004  1.00 10.00      A   
ATOM   1524  CA  ASP A 162       2.049   9.099   3.192  1.00 10.00      A   
ATOM   1525  CB  ASP A 162       1.132   7.964   3.668  1.00 10.00      A   
ATOM   1526  CG  ASP A 162       1.891   6.742   4.161  1.00 10.00      A   
ATOM   1527  OD1 ASP A 162       2.914   6.904   4.864  1.00 10.00      A   
ATOM   1528  OD2 ASP A 162       1.460   5.615   3.857  1.00 10.00      A   
ATOM   1529  C   ASP A 162       3.008   8.597   2.125  1.00 10.00      A   
ATOM   1530  O   ASP A 162       2.677   8.560   0.938  1.00 10.00      A   
ATOM   1531  N   LEU A 163       4.194   8.211   2.560  1.00 10.00      A   
ATOM   1532  HN  LEU A 163       4.382   8.258   3.519  1.00 10.00      A   
ATOM   1533  CA  LEU A 163       5.222   7.710   1.669  1.00 10.00      A   
ATOM   1534  CB  LEU A 163       6.060   8.881   1.141  1.00 10.00      A   
ATOM   1535  CG  LEU A 163       5.817   9.307  -0.308  1.00 10.00      A   
ATOM   1536  CD1 LEU A 163       6.489  10.644  -0.583  1.00 10.00      A   
ATOM   1537  CD2 LEU A 163       6.331   8.247  -1.270  1.00 10.00      A   
ATOM   1538  C   LEU A 163       6.116   6.728   2.419  1.00 10.00      A   
ATOM   1539  O   LEU A 163       7.340   6.777   2.307  1.00 10.00      A   
ATOM   1540  N   ARG A 164       5.494   5.840   3.188  1.00 10.00      A   
ATOM   1541  HN  ARG A 164       4.510   5.841   3.224  1.00 10.00      A   
ATOM   1542  CA  ARG A 164       6.235   4.862   3.979  1.00 10.00      A   
ATOM   1543  CB  ARG A 164       5.321   4.128   4.970  1.00 10.00      A   
ATOM   1544  CG  ARG A 164       4.630   2.888   4.426  1.00 10.00      A   
ATOM   1545  CD  ARG A 164       3.305   3.230   3.771  1.00 10.00      A   
ATOM   1546  NE  ARG A 164       2.494   2.039   3.540  1.00 10.00      A   
ATOM   1547  HE  ARG A 164       2.973   1.188   3.425  1.00 10.00      A   
ATOM   1548  CZ  ARG A 164       1.166   2.041   3.457  1.00 10.00      A   
ATOM   1549  NH1 ARG A 164       0.480   3.174   3.580  1.00 10.00      A   
ATOM   1550 HH11 ARG A 164       0.981   4.089   3.746  1.00 10.00      A   
ATOM   1551 HH12 ARG A 164      -0.561   3.166   3.509  1.00 10.00      A   
ATOM   1552  NH2 ARG A 164       0.526   0.897   3.255  1.00 10.00      A   
ATOM   1553 HH21 ARG A 164      -0.514   0.880   3.187  1.00 10.00      A   
ATOM   1554 HH22 ARG A 164       1.062   0.005   3.158  1.00 10.00      A   
ATOM   1555  C   ARG A 164       7.030   3.871   3.124  1.00 10.00      A   
ATOM   1556  O   ARG A 164       6.596   3.478   2.036  1.00 10.00      A   
ATOM   1557  N   GLU A 165       8.210   3.502   3.633  1.00 10.00      A   
ATOM   1558  HN  GLU A 165       8.488   3.887   4.491  1.00 10.00      A   
ATOM   1559  CA  GLU A 165       9.110   2.548   2.979  1.00 10.00      A   
ATOM   1560  CB  GLU A 165       8.610   1.108   3.154  1.00 10.00      A   
ATOM   1561  CG  GLU A 165       9.020   0.455   4.470  1.00 10.00      A   
ATOM   1562  CD  GLU A 165       8.436   1.146   5.687  1.00 10.00      A   
ATOM   1563  OE1 GLU A 165       7.300   0.806   6.079  1.00 10.00      A   
ATOM   1564  OE2 GLU A 165       9.117   2.027   6.257  1.00 10.00      A   
ATOM   1565  C   GLU A 165       9.353   2.869   1.509  1.00 10.00      A   
ATOM   1566  O   GLU A 165       9.313   1.981   0.662  1.00 10.00      A   
ATOM   1567  N   SER A 166       9.616   4.135   1.214  1.00 10.00      A   
ATOM   1568  HN  SER A 166       9.651   4.799   1.933  1.00 10.00      A   
ATOM   1569  CA  SER A 166       9.865   4.560  -0.155  1.00 10.00      A   
ATOM   1570  CB  SER A 166       8.778   5.535  -0.606  1.00 10.00      A   
ATOM   1571  OG  SER A 166       7.486   4.987  -0.406  1.00 10.00      A   
ATOM   1572  HG  SER A 166       7.334   4.869   0.537  1.00 10.00      A   
ATOM   1573  C   SER A 166      11.234   5.216  -0.295  1.00 10.00      A   
ATOM   1574  O   SER A 166      11.858   5.592   0.700  1.00 10.00      A   
ATOM   1575  N   ASP A 167      11.695   5.336  -1.535  1.00 10.00      A   
ATOM   1576  HN  ASP A 167      11.152   4.990  -2.280  1.00 10.00      A   
ATOM   1577  CA  ASP A 167      12.980   5.963  -1.832  1.00 10.00      A   
ATOM   1578  CB  ASP A 167      13.824   5.051  -2.731  1.00 10.00      A   
ATOM   1579  CG  ASP A 167      15.205   5.614  -3.025  1.00 10.00      A   
ATOM   1580  OD1 ASP A 167      16.189   5.104  -2.445  1.00 10.00      A   
ATOM   1581  OD2 ASP A 167      15.320   6.552  -3.838  1.00 10.00      A   
ATOM   1582  C   ASP A 167      12.747   7.287  -2.539  1.00 10.00      A   
ATOM   1583  O   ASP A 167      12.209   7.313  -3.644  1.00 10.00      A   
ATOM   1584  N   VAL A 168      13.140   8.379  -1.904  1.00 10.00      A   
ATOM   1585  HN  VAL A 168      13.568   8.300  -1.023  1.00 10.00      A   
ATOM   1586  CA  VAL A 168      12.960   9.702  -2.490  1.00 10.00      A   
ATOM   1587  CB  VAL A 168      12.197  10.649  -1.535  1.00 10.00      A   
ATOM   1588  CG1 VAL A 168      11.646  11.852  -2.287  1.00 10.00      A   
ATOM   1589  CG2 VAL A 168      11.080   9.915  -0.805  1.00 10.00      A   
ATOM   1590  C   VAL A 168      14.307  10.330  -2.824  1.00 10.00      A   
ATOM   1591  O   VAL A 168      15.300  10.105  -2.126  1.00 10.00      A   
ATOM   1592  N   ASP A 169      14.341  11.099  -3.896  1.00 10.00      A   
ATOM   1593  HN  ASP A 169      13.530  11.206  -4.439  1.00 10.00      A   
ATOM   1594  CA  ASP A 169      15.558  11.777  -4.296  1.00 10.00      A   
ATOM   1595  CB  ASP A 169      15.601  11.960  -5.809  1.00 10.00      A   
ATOM   1596  CG  ASP A 169      16.369  10.850  -6.489  1.00 10.00      A   
ATOM   1597  OD1 ASP A 169      15.900   9.694  -6.462  1.00 10.00      A   
ATOM   1598  OD2 ASP A 169      17.455  11.128  -7.034  1.00 10.00      A   
ATOM   1599  C   ASP A 169      15.657  13.117  -3.581  1.00 10.00      A   
ATOM   1600  O   ASP A 169      15.051  14.110  -4.003  1.00 10.00      A   
ATOM   1601  N   ASP A 170      16.397  13.124  -2.477  1.00 10.00      A   
ATOM   1602  HN  ASP A 170      16.830  12.288  -2.192  1.00 10.00      A   
ATOM   1603  CA  ASP A 170      16.580  14.321  -1.665  1.00 10.00      A   
ATOM   1604  CB  ASP A 170      17.234  13.969  -0.323  1.00 10.00      A   
ATOM   1605  CG  ASP A 170      16.318  13.200   0.616  1.00 10.00      A   
ATOM   1606  OD1 ASP A 170      15.810  13.808   1.584  1.00 10.00      A   
ATOM   1607  OD2 ASP A 170      16.119  11.989   0.407  1.00 10.00      A   
ATOM   1608  C   ASP A 170      17.407  15.377  -2.395  1.00 10.00      A   
ATOM   1609  O   ASP A 170      18.627  15.448  -2.236  1.00 10.00      A   
ATOM   1610  N   VAL A 171      16.737  16.187  -3.200  1.00 10.00      A   
ATOM   1611  HN  VAL A 171      15.767  16.060  -3.299  1.00 10.00      A   
ATOM   1612  CA  VAL A 171      17.395  17.244  -3.960  1.00 10.00      A   
ATOM   1613  CB  VAL A 171      16.587  17.598  -5.233  1.00 10.00      A   
ATOM   1614  CG1 VAL A 171      17.068  18.901  -5.863  1.00 10.00      A   
ATOM   1615  CG2 VAL A 171      16.650  16.463  -6.243  1.00 10.00      A   
ATOM   1616  C   VAL A 171      17.556  18.494  -3.106  1.00 10.00      A   
ATOM   1617  O   VAL A 171      18.646  19.054  -3.013  1.00 10.00      A   
ATOM   1618  N   SER A 172      16.468  18.910  -2.476  1.00 10.00      A   
ATOM   1619  HN  SER A 172      15.635  18.396  -2.571  1.00 10.00      A   
ATOM   1620  CA  SER A 172      16.470  20.097  -1.639  1.00 10.00      A   
ATOM   1621  CB  SER A 172      16.154  21.341  -2.481  1.00 10.00      A   
ATOM   1622  OG  SER A 172      15.861  22.464  -1.660  1.00 10.00      A   
ATOM   1623  HG  SER A 172      16.683  22.926  -1.444  1.00 10.00      A   
ATOM   1624  C   SER A 172      15.453  19.957  -0.514  1.00 10.00      A   
ATOM   1625  O   SER A 172      14.256  19.827  -0.766  1.00 10.00      A   
ATOM   1626  N   GLY A 173      15.932  19.993   0.729  1.00 10.00      A   
ATOM   1627  HN  GLY A 173      16.903  20.093   0.873  1.00 10.00      A   
ATOM   1628  CA  GLY A 173      15.042  19.877   1.872  1.00 10.00      A   
ATOM   1629  C   GLY A 173      14.291  21.168   2.153  1.00 10.00      A   
ATOM   1630  O   GLY A 173      13.519  21.257   3.107  1.00 10.00      A   
ATOM   1631  N   HIS A 174      14.506  22.167   1.307  1.00 10.00      A   
ATOM   1632  HN  HIS A 174      15.120  22.028   0.552  1.00 10.00      A   
ATOM   1633  CA  HIS A 174      13.854  23.461   1.462  1.00 10.00      A   
ATOM   1634  CB  HIS A 174      14.742  24.561   0.875  1.00 10.00      A   
ATOM   1635  CG  HIS A 174      14.422  25.946   1.353  1.00 10.00      A   
ATOM   1636  ND1 HIS A 174      14.463  26.272   2.689  1.00 10.00      A   
ATOM   1637  CD2 HIS A 174      14.080  27.046   0.638  1.00 10.00      A   
ATOM   1638  CE1 HIS A 174      14.152  27.555   2.760  1.00 10.00      A   
ATOM   1639  NE2 HIS A 174      13.913  28.062   1.545  1.00 10.00      A   
ATOM   1640  HE2 HIS A 174      13.661  28.990   1.340  1.00 10.00      A   
ATOM   1641  C   HIS A 174      12.477  23.461   0.798  1.00 10.00      A   
ATOM   1642  O   HIS A 174      11.763  24.461   0.821  1.00 10.00      A   
ATOM   1643  N   TRP A 175      12.107  22.328   0.205  1.00 10.00      A   
ATOM   1644  HN  TRP A 175      12.727  21.567   0.206  1.00 10.00      A   
ATOM   1645  CA  TRP A 175      10.813  22.191  -0.456  1.00 10.00      A   
ATOM   1646  CB  TRP A 175      10.723  20.842  -1.185  1.00 10.00      A   
ATOM   1647  CG  TRP A 175      10.632  19.651  -0.265  1.00 10.00      A   
ATOM   1648  CD1 TRP A 175      11.670  18.983   0.325  1.00 10.00      A   
ATOM   1649  CD2 TRP A 175       9.437  18.990   0.172  1.00 10.00      A   
ATOM   1650  NE1 TRP A 175      11.196  17.951   1.095  1.00 10.00      A   
ATOM   1651  HE1 TRP A 175      11.754  17.325   1.616  1.00 10.00      A   
ATOM   1652  CE2 TRP A 175       9.828  17.935   1.020  1.00 10.00      A   
ATOM   1653  CE3 TRP A 175       8.076  19.188  -0.071  1.00 10.00      A   
ATOM   1654  CZ2 TRP A 175       8.904  17.082   1.623  1.00 10.00      A   
ATOM   1655  CZ3 TRP A 175       7.163  18.342   0.529  1.00 10.00      A   
ATOM   1656  CH2 TRP A 175       7.581  17.303   1.366  1.00 10.00      A   
ATOM   1657  C   TRP A 175       9.663  22.325   0.544  1.00 10.00      A   
ATOM   1658  O   TRP A 175       8.577  22.781   0.195  1.00 10.00      A   
ATOM   1659  N   LEU A 176       9.917  21.943   1.793  1.00 10.00      A   
ATOM   1660  HN  LEU A 176      10.811  21.609   2.015  1.00 10.00      A   
ATOM   1661  CA  LEU A 176       8.904  22.001   2.842  1.00 10.00      A   
ATOM   1662  CB  LEU A 176       9.389  21.271   4.097  1.00 10.00      A   
ATOM   1663  CG  LEU A 176       8.350  21.076   5.205  1.00 10.00      A   
ATOM   1664  CD1 LEU A 176       7.685  19.714   5.089  1.00 10.00      A   
ATOM   1665  CD2 LEU A 176       8.977  21.263   6.575  1.00 10.00      A   
ATOM   1666  C   LEU A 176       8.528  23.438   3.190  1.00 10.00      A   
ATOM   1667  O   LEU A 176       7.429  23.704   3.677  1.00 10.00      A   
ATOM   1668  N   SER A 177       9.438  24.364   2.929  1.00 10.00      A   
ATOM   1669  HN  SER A 177      10.294  24.100   2.532  1.00 10.00      A   
ATOM   1670  CA  SER A 177       9.211  25.768   3.223  1.00 10.00      A   
ATOM   1671  CB  SER A 177      10.555  26.493   3.260  1.00 10.00      A   
ATOM   1672  OG  SER A 177      11.584  25.602   3.666  1.00 10.00      A   
ATOM   1673  HG  SER A 177      12.433  25.918   3.334  1.00 10.00      A   
ATOM   1674  C   SER A 177       8.295  26.413   2.185  1.00 10.00      A   
ATOM   1675  O   SER A 177       7.998  27.605   2.262  1.00 10.00      A   
ATOM   1676  N   HIS A 178       7.845  25.616   1.220  1.00 10.00      A   
ATOM   1677  HN  HIS A 178       8.113  24.671   1.219  1.00 10.00      A   
ATOM   1678  CA  HIS A 178       6.970  26.105   0.162  1.00 10.00      A   
ATOM   1679  CB  HIS A 178       7.315  25.434  -1.168  1.00 10.00      A   
ATOM   1680  CG  HIS A 178       8.500  26.046  -1.846  1.00 10.00      A   
ATOM   1681  ND1 HIS A 178       8.388  26.641  -3.077  1.00 10.00      A   
ATOM   1682  CD2 HIS A 178       9.782  26.148  -1.416  1.00 10.00      A   
ATOM   1683  CE1 HIS A 178       9.593  27.094  -3.372  1.00 10.00      A   
ATOM   1684  NE2 HIS A 178      10.467  26.819  -2.394  1.00 10.00      A   
ATOM   1685  HE2 HIS A 178      11.418  27.066  -2.371  1.00 10.00      A   
ATOM   1686  C   HIS A 178       5.497  25.901   0.499  1.00 10.00      A   
ATOM   1687  O   HIS A 178       4.620  26.288  -0.273  1.00 10.00      A   
ATOM   1688  N   PHE A 179       5.234  25.291   1.655  1.00 10.00      A   
ATOM   1689  HN  PHE A 179       5.979  25.001   2.221  1.00 10.00      A   
ATOM   1690  CA  PHE A 179       3.865  25.046   2.101  1.00 10.00      A   
ATOM   1691  CB  PHE A 179       3.860  24.332   3.454  1.00 10.00      A   
ATOM   1692  CG  PHE A 179       3.721  22.838   3.363  1.00 10.00      A   
ATOM   1693  CD1 PHE A 179       4.835  22.027   3.243  1.00 10.00      A   
ATOM   1694  CD2 PHE A 179       2.469  22.243   3.401  1.00 10.00      A   
ATOM   1695  CE1 PHE A 179       4.705  20.652   3.163  1.00 10.00      A   
ATOM   1696  CE2 PHE A 179       2.331  20.871   3.321  1.00 10.00      A   
ATOM   1697  CZ  PHE A 179       3.450  20.074   3.202  1.00 10.00      A   
ATOM   1698  C   PHE A 179       3.092  26.360   2.203  1.00 10.00      A   
ATOM   1699  O   PHE A 179       3.612  27.355   2.715  1.00 10.00      A   
ATOM   1700  N   PRO A 180       1.849  26.383   1.700  1.00 10.00      A   
ATOM   1701  CA  PRO A 180       1.002  27.579   1.719  1.00 10.00      A   
ATOM   1702  CB  PRO A 180      -0.264  27.146   0.962  1.00 10.00      A   
ATOM   1703  CG  PRO A 180       0.121  25.906   0.233  1.00 10.00      A   
ATOM   1704  CD  PRO A 180       1.172  25.247   1.070  1.00 10.00      A   
ATOM   1705  C   PRO A 180       0.630  28.009   3.133  1.00 10.00      A   
ATOM   1706  O   PRO A 180       0.436  27.171   4.019  1.00 10.00      A   
ATOM   1707  N   ASP A 181       0.514  29.319   3.339  1.00 10.00      A   
ATOM   1708  HN  ASP A 181       0.685  29.940   2.595  1.00 10.00      A   
ATOM   1709  CA  ASP A 181       0.146  29.857   4.644  1.00 10.00      A   
ATOM   1710  CB  ASP A 181       0.329  31.381   4.675  1.00 10.00      A   
ATOM   1711  CG  ASP A 181       1.701  31.836   4.217  1.00 10.00      A   
ATOM   1712  OD1 ASP A 181       2.671  31.703   4.995  1.00 10.00      A   
ATOM   1713  OD2 ASP A 181       1.810  32.341   3.079  1.00 10.00      A   
ATOM   1714  C   ASP A 181      -1.309  29.524   4.932  1.00 10.00      A   
ATOM   1715  O   ASP A 181      -1.704  29.312   6.074  1.00 10.00      A   
ATOM   1716  N   THR A 182      -2.092  29.455   3.867  1.00 10.00      A   
ATOM   1717  HN  THR A 182      -1.705  29.614   2.983  1.00 10.00      A   
ATOM   1718  CA  THR A 182      -3.512  29.164   3.957  1.00 10.00      A   
ATOM   1719  CB  THR A 182      -4.219  29.660   2.686  1.00 10.00      A   
ATOM   1720  OG1 THR A 182      -3.361  29.432   1.552  1.00 10.00      A   
ATOM   1721  HG1 THR A 182      -3.473  30.152   0.913  1.00 10.00      A   
ATOM   1722  CG2 THR A 182      -4.519  31.146   2.799  1.00 10.00      A   
ATOM   1723  C   THR A 182      -3.776  27.665   4.129  1.00 10.00      A   
ATOM   1724  O   THR A 182      -4.925  27.235   4.263  1.00 10.00      A   
ATOM   1725  N   TYR A 183      -2.712  26.879   4.131  1.00 10.00      A   
ATOM   1726  HN  TYR A 183      -1.822  27.278   4.034  1.00 10.00      A   
ATOM   1727  CA  TYR A 183      -2.833  25.439   4.279  1.00 10.00      A   
ATOM   1728  CB  TYR A 183      -1.653  24.727   3.616  1.00 10.00      A   
ATOM   1729  CG  TYR A 183      -1.754  23.220   3.654  1.00 10.00      A   
ATOM   1730  CD1 TYR A 183      -2.641  22.542   2.828  1.00 10.00      A   
ATOM   1731  CD2 TYR A 183      -0.962  22.477   4.515  1.00 10.00      A   
ATOM   1732  CE1 TYR A 183      -2.738  21.163   2.862  1.00 10.00      A   
ATOM   1733  CE2 TYR A 183      -1.051  21.100   4.556  1.00 10.00      A   
ATOM   1734  CZ  TYR A 183      -1.938  20.448   3.729  1.00 10.00      A   
ATOM   1735  OH  TYR A 183      -2.024  19.075   3.772  1.00 10.00      A   
ATOM   1736  HH  TYR A 183      -2.912  18.798   3.511  1.00 10.00      A   
ATOM   1737  C   TYR A 183      -2.938  25.035   5.746  1.00 10.00      A   
ATOM   1738  O   TYR A 183      -1.988  25.194   6.515  1.00 10.00      A   
ATOM   1739  N   THR A 184      -4.101  24.523   6.120  1.00 10.00      A   
ATOM   1740  HN  THR A 184      -4.824  24.451   5.460  1.00 10.00      A   
ATOM   1741  CA  THR A 184      -4.355  24.086   7.486  1.00 10.00      A   
ATOM   1742  CB  THR A 184      -5.121  25.185   8.258  1.00 10.00      A   
ATOM   1743  OG1 THR A 184      -6.216  25.656   7.451  1.00 10.00      A   
ATOM   1744  HG1 THR A 184      -6.190  26.622   7.410  1.00 10.00      A   
ATOM   1745  CG2 THR A 184      -4.212  26.357   8.601  1.00 10.00      A   
ATOM   1746  C   THR A 184      -5.226  22.832   7.462  1.00 10.00      A   
ATOM   1747  O   THR A 184      -5.877  22.495   8.449  1.00 10.00      A   
ATOM   1748  N   SER A 185      -5.226  22.136   6.331  1.00 10.00      A   
ATOM   1749  HN  SER A 185      -4.662  22.430   5.587  1.00 10.00      A   
ATOM   1750  CA  SER A 185      -6.054  20.948   6.162  1.00 10.00      A   
ATOM   1751  CB  SER A 185      -6.690  20.994   4.771  1.00 10.00      A   
ATOM   1752  OG  SER A 185      -6.491  22.272   4.174  1.00 10.00      A   
ATOM   1753  HG  SER A 185      -6.347  22.164   3.222  1.00 10.00      A   
ATOM   1754  C   SER A 185      -5.279  19.640   6.349  1.00 10.00      A   
ATOM   1755  O   SER A 185      -5.770  18.569   5.988  1.00 10.00      A   
ATOM   1756  N   LEU A 186      -4.096  19.723   6.945  1.00 10.00      A   
ATOM   1757  HN  LEU A 186      -3.782  20.592   7.266  1.00 10.00      A   
ATOM   1758  CA  LEU A 186      -3.260  18.544   7.151  1.00 10.00      A   
ATOM   1759  CB  LEU A 186      -1.809  18.947   7.434  1.00 10.00      A   
ATOM   1760  CG  LEU A 186      -0.777  17.814   7.437  1.00 10.00      A   
ATOM   1761  CD1 LEU A 186      -0.815  17.043   6.124  1.00 10.00      A   
ATOM   1762  CD2 LEU A 186       0.616  18.359   7.698  1.00 10.00      A   
ATOM   1763  C   LEU A 186      -3.799  17.638   8.259  1.00 10.00      A   
ATOM   1764  O   LEU A 186      -4.161  18.103   9.342  1.00 10.00      A   
ATOM   1765  N   VAL A 187      -3.869  16.345   7.962  1.00 10.00      A   
ATOM   1766  HN  VAL A 187      -3.594  16.049   7.066  1.00 10.00      A   
ATOM   1767  CA  VAL A 187      -4.353  15.353   8.915  1.00 10.00      A   
ATOM   1768  CB  VAL A 187      -5.648  14.656   8.420  1.00 10.00      A   
ATOM   1769  CG1 VAL A 187      -6.130  13.619   9.428  1.00 10.00      A   
ATOM   1770  CG2 VAL A 187      -6.745  15.675   8.144  1.00 10.00      A   
ATOM   1771  C   VAL A 187      -3.279  14.295   9.189  1.00 10.00      A   
ATOM   1772  O   VAL A 187      -3.005  13.952  10.341  1.00 10.00      A   
ATOM   1773  N   SER A 188      -2.657  13.793   8.133  1.00 10.00      A   
ATOM   1774  HN  SER A 188      -2.890  14.117   7.235  1.00 10.00      A   
ATOM   1775  CA  SER A 188      -1.626  12.774   8.275  1.00 10.00      A   
ATOM   1776  CB  SER A 188      -2.195  11.394   7.928  1.00 10.00      A   
ATOM   1777  OG  SER A 188      -1.267  10.362   8.216  1.00 10.00      A   
ATOM   1778  HG  SER A 188      -1.716   9.509   8.180  1.00 10.00      A   
ATOM   1779  C   SER A 188      -0.423  13.097   7.400  1.00 10.00      A   
ATOM   1780  O   SER A 188      -0.567  13.372   6.207  1.00 10.00      A   
ATOM   1781  N   LEU A 189       0.756  13.082   8.000  1.00 10.00      A   
ATOM   1782  HN  LEU A 189       0.806  12.876   8.961  1.00 10.00      A   
ATOM   1783  CA  LEU A 189       1.978  13.375   7.273  1.00 10.00      A   
ATOM   1784  CB  LEU A 189       2.399  14.831   7.510  1.00 10.00      A   
ATOM   1785  CG  LEU A 189       3.595  15.339   6.696  1.00 10.00      A   
ATOM   1786  CD1 LEU A 189       3.376  15.109   5.208  1.00 10.00      A   
ATOM   1787  CD2 LEU A 189       3.858  16.812   6.975  1.00 10.00      A   
ATOM   1788  C   LEU A 189       3.096  12.423   7.670  1.00 10.00      A   
ATOM   1789  O   LEU A 189       3.490  12.363   8.836  1.00 10.00      A   
ATOM   1790  N   ASN A 190       3.598  11.672   6.699  1.00 10.00      A   
ATOM   1791  HN  ASN A 190       3.228  11.754   5.790  1.00 10.00      A   
ATOM   1792  CA  ASN A 190       4.682  10.731   6.940  1.00 10.00      A   
ATOM   1793  CB  ASN A 190       4.207   9.289   6.735  1.00 10.00      A   
ATOM   1794  CG  ASN A 190       5.306   8.265   6.942  1.00 10.00      A   
ATOM   1795  OD1 ASN A 190       6.293   8.520   7.628  1.00 10.00      A   
ATOM   1796  ND2 ASN A 190       5.142   7.097   6.350  1.00 10.00      A   
ATOM   1797 HD21 ASN A 190       4.322   6.957   5.809  1.00 10.00      A   
ATOM   1798 HD22 ASN A 190       5.830   6.410   6.482  1.00 10.00      A   
ATOM   1799  C   ASN A 190       5.862  11.039   6.027  1.00 10.00      A   
ATOM   1800  O   ASN A 190       5.764  10.914   4.805  1.00 10.00      A   
ATOM   1801  N   ILE A 191       6.977  11.438   6.624  1.00 10.00      A   
ATOM   1802  HN  ILE A 191       7.000  11.498   7.608  1.00 10.00      A   
ATOM   1803  CA  ILE A 191       8.173  11.780   5.862  1.00 10.00      A   
ATOM   1804  CB  ILE A 191       8.478  13.292   5.938  1.00 10.00      A   
ATOM   1805  CG1 ILE A 191       8.655  13.732   7.396  1.00 10.00      A   
ATOM   1806  CG2 ILE A 191       7.370  14.093   5.267  1.00 10.00      A   
ATOM   1807  CD1 ILE A 191       9.267  15.108   7.546  1.00 10.00      A   
ATOM   1808  C   ILE A 191       9.393  11.001   6.347  1.00 10.00      A   
ATOM   1809  O   ILE A 191      10.522  11.474   6.234  1.00 10.00      A   
ATOM   1810  N   SER A 192       9.162   9.794   6.853  1.00 10.00      A   
ATOM   1811  HN  SER A 192       8.242   9.455   6.880  1.00 10.00      A   
ATOM   1812  CA  SER A 192      10.242   8.948   7.365  1.00 10.00      A   
ATOM   1813  CB  SER A 192       9.653   7.718   8.060  1.00 10.00      A   
ATOM   1814  OG  SER A 192       8.569   7.188   7.314  1.00 10.00      A   
ATOM   1815  HG  SER A 192       7.736   7.480   7.709  1.00 10.00      A   
ATOM   1816  C   SER A 192      11.217   8.523   6.260  1.00 10.00      A   
ATOM   1817  O   SER A 192      12.352   8.131   6.531  1.00 10.00      A   
ATOM   1818  N   CYS A 193      10.772   8.617   5.016  1.00 10.00      A   
ATOM   1819  HN  CYS A 193       9.868   8.958   4.857  1.00 10.00      A   
ATOM   1820  CA  CYS A 193      11.591   8.232   3.879  1.00 10.00      A   
ATOM   1821  CB  CYS A 193      10.700   8.002   2.661  1.00 10.00      A   
ATOM   1822  SG  CYS A 193       9.221   9.041   2.635  1.00 10.00      A   
ATOM   1823  HG  CYS A 193       8.194   8.272   2.285  1.00 10.00      A   
ATOM   1824  C   CYS A 193      12.659   9.274   3.558  1.00 10.00      A   
ATOM   1825  O   CYS A 193      13.741   8.927   3.090  1.00 10.00      A   
ATOM   1826  N   LEU A 194      12.354  10.541   3.819  1.00 10.00      A   
ATOM   1827  HN  LEU A 194      11.487  10.748   4.226  1.00 10.00      A   
ATOM   1828  CA  LEU A 194      13.284  11.634   3.536  1.00 10.00      A   
ATOM   1829  CB  LEU A 194      12.645  12.986   3.871  1.00 10.00      A   
ATOM   1830  CG  LEU A 194      11.420  13.387   3.043  1.00 10.00      A   
ATOM   1831  CD1 LEU A 194      10.880  14.728   3.515  1.00 10.00      A   
ATOM   1832  CD2 LEU A 194      11.763  13.439   1.562  1.00 10.00      A   
ATOM   1833  C   LEU A 194      14.595  11.467   4.301  1.00 10.00      A   
ATOM   1834  O   LEU A 194      14.602  11.017   5.452  1.00 10.00      A   
ATOM   1835  N   ALA A 195      15.699  11.847   3.672  1.00 10.00      A   
ATOM   1836  HN  ALA A 195      15.631  12.226   2.764  1.00 10.00      A   
ATOM   1837  CA  ALA A 195      17.009  11.722   4.292  1.00 10.00      A   
ATOM   1838  CB  ALA A 195      17.950  10.949   3.380  1.00 10.00      A   
ATOM   1839  C   ALA A 195      17.598  13.086   4.637  1.00 10.00      A   
ATOM   1840  O   ALA A 195      18.384  13.210   5.580  1.00 10.00      A   
ATOM   1841  N   SER A 196      17.220  14.107   3.876  1.00 10.00      A   
ATOM   1842  HN  SER A 196      16.586  13.952   3.138  1.00 10.00      A   
ATOM   1843  CA  SER A 196      17.722  15.452   4.104  1.00 10.00      A   
ATOM   1844  CB  SER A 196      17.715  16.267   2.805  1.00 10.00      A   
ATOM   1845  OG  SER A 196      16.446  16.236   2.168  1.00 10.00      A   
ATOM   1846  HG  SER A 196      16.210  15.315   1.954  1.00 10.00      A   
ATOM   1847  C   SER A 196      16.941  16.171   5.202  1.00 10.00      A   
ATOM   1848  O   SER A 196      15.832  15.768   5.563  1.00 10.00      A   
ATOM   1849  N   GLU A 197      17.532  17.233   5.738  1.00 10.00      A   
ATOM   1850  HN  GLU A 197      18.418  17.499   5.414  1.00 10.00      A   
ATOM   1851  CA  GLU A 197      16.894  18.009   6.791  1.00 10.00      A   
ATOM   1852  CB  GLU A 197      17.942  18.621   7.730  1.00 10.00      A   
ATOM   1853  CG  GLU A 197      17.358  19.526   8.808  1.00 10.00      A   
ATOM   1854  CD  GLU A 197      18.410  20.126   9.723  1.00 10.00      A   
ATOM   1855  OE1 GLU A 197      19.556  20.339   9.271  1.00 10.00      A   
ATOM   1856  OE2 GLU A 197      18.093  20.398  10.900  1.00 10.00      A   
ATOM   1857  C   GLU A 197      16.006  19.102   6.204  1.00 10.00      A   
ATOM   1858  O   GLU A 197      16.454  19.910   5.385  1.00 10.00      A   
ATOM   1859  N   VAL A 198      14.747  19.112   6.619  1.00 10.00      A   
ATOM   1860  HN  VAL A 198      14.453  18.434   7.261  1.00 10.00      A   
ATOM   1861  CA  VAL A 198      13.790  20.105   6.154  1.00 10.00      A   
ATOM   1862  CB  VAL A 198      12.359  19.524   6.088  1.00 10.00      A   
ATOM   1863  CG1 VAL A 198      12.239  18.502   4.967  1.00 10.00      A   
ATOM   1864  CG2 VAL A 198      11.957  18.908   7.424  1.00 10.00      A   
ATOM   1865  C   VAL A 198      13.800  21.320   7.079  1.00 10.00      A   
ATOM   1866  O   VAL A 198      14.456  21.312   8.121  1.00 10.00      A   
ATOM   1867  N   SER A 199      13.076  22.358   6.694  1.00 10.00      A   
ATOM   1868  HN  SER A 199      12.586  22.309   5.848  1.00 10.00      A   
ATOM   1869  CA  SER A 199      12.999  23.573   7.494  1.00 10.00      A   
ATOM   1870  CB  SER A 199      12.401  24.722   6.677  1.00 10.00      A   
ATOM   1871  OG  SER A 199      13.186  25.898   6.800  1.00 10.00      A   
ATOM   1872  HG  SER A 199      14.004  25.789   6.299  1.00 10.00      A   
ATOM   1873  C   SER A 199      12.178  23.332   8.759  1.00 10.00      A   
ATOM   1874  O   SER A 199      10.954  23.186   8.704  1.00 10.00      A   
ATOM   1875  N   PHE A 200      12.862  23.277   9.899  1.00 10.00      A   
ATOM   1876  HN  PHE A 200      13.837  23.387   9.874  1.00 10.00      A   
ATOM   1877  CA  PHE A 200      12.209  23.057  11.182  1.00 10.00      A   
ATOM   1878  CB  PHE A 200      13.255  22.903  12.293  1.00 10.00      A   
ATOM   1879  CG  PHE A 200      12.668  22.667  13.656  1.00 10.00      A   
ATOM   1880  CD1 PHE A 200      12.108  21.444  13.979  1.00 10.00      A   
ATOM   1881  CD2 PHE A 200      12.676  23.668  14.612  1.00 10.00      A   
ATOM   1882  CE1 PHE A 200      11.564  21.222  15.228  1.00 10.00      A   
ATOM   1883  CE2 PHE A 200      12.134  23.456  15.864  1.00 10.00      A   
ATOM   1884  CZ  PHE A 200      11.576  22.230  16.172  1.00 10.00      A   
ATOM   1885  C   PHE A 200      11.253  24.204  11.502  1.00 10.00      A   
ATOM   1886  O   PHE A 200      10.199  24.001  12.111  1.00 10.00      A   
ATOM   1887  N   SER A 201      11.614  25.402  11.061  1.00 10.00      A   
ATOM   1888  HN  SER A 201      12.457  25.494  10.554  1.00 10.00      A   
ATOM   1889  CA  SER A 201      10.793  26.581  11.291  1.00 10.00      A   
ATOM   1890  CB  SER A 201      11.499  27.819  10.740  1.00 10.00      A   
ATOM   1891  OG  SER A 201      11.847  27.637   9.378  1.00 10.00      A   
ATOM   1892  HG  SER A 201      12.789  27.814   9.262  1.00 10.00      A   
ATOM   1893  C   SER A 201       9.429  26.416  10.629  1.00 10.00      A   
ATOM   1894  O   SER A 201       8.396  26.723  11.223  1.00 10.00      A   
ATOM   1895  N   ALA A 202       9.435  25.917   9.396  1.00 10.00      A   
ATOM   1896  HN  ALA A 202      10.296  25.691   8.977  1.00 10.00      A   
ATOM   1897  CA  ALA A 202       8.202  25.697   8.649  1.00 10.00      A   
ATOM   1898  CB  ALA A 202       8.505  25.488   7.171  1.00 10.00      A   
ATOM   1899  C   ALA A 202       7.453  24.501   9.215  1.00 10.00      A   
ATOM   1900  O   ALA A 202       6.223  24.488   9.260  1.00 10.00      A   
ATOM   1901  N   LEU A 203       8.218  23.507   9.651  1.00 10.00      A   
ATOM   1902  HN  LEU A 203       9.194  23.593   9.573  1.00 10.00      A   
ATOM   1903  CA  LEU A 203       7.666  22.291  10.228  1.00 10.00      A   
ATOM   1904  CB  LEU A 203       8.805  21.346  10.616  1.00 10.00      A   
ATOM   1905  CG  LEU A 203       8.422  19.886  10.864  1.00 10.00      A   
ATOM   1906  CD1 LEU A 203       8.245  19.154   9.543  1.00 10.00      A   
ATOM   1907  CD2 LEU A 203       9.480  19.203  11.712  1.00 10.00      A   
ATOM   1908  C   LEU A 203       6.826  22.614  11.460  1.00 10.00      A   
ATOM   1909  O   LEU A 203       5.649  22.259  11.532  1.00 10.00      A   
ATOM   1910  N   GLU A 204       7.435  23.315  12.412  1.00 10.00      A   
ATOM   1911  HN  GLU A 204       8.371  23.588  12.281  1.00 10.00      A   
ATOM   1912  CA  GLU A 204       6.759  23.690  13.648  1.00 10.00      A   
ATOM   1913  CB  GLU A 204       7.707  24.475  14.558  1.00 10.00      A   
ATOM   1914  CG  GLU A 204       7.138  24.755  15.941  1.00 10.00      A   
ATOM   1915  CD  GLU A 204       7.810  25.926  16.633  1.00 10.00      A   
ATOM   1916  OE1 GLU A 204       8.681  26.581  16.017  1.00 10.00      A   
ATOM   1917  OE2 GLU A 204       7.460  26.209  17.797  1.00 10.00      A   
ATOM   1918  C   GLU A 204       5.505  24.513  13.364  1.00 10.00      A   
ATOM   1919  O   GLU A 204       4.446  24.269  13.947  1.00 10.00      A   
ATOM   1920  N   ARG A 205       5.628  25.475  12.456  1.00 10.00      A   
ATOM   1921  HN  ARG A 205       6.492  25.603  12.011  1.00 10.00      A   
ATOM   1922  CA  ARG A 205       4.509  26.337  12.099  1.00 10.00      A   
ATOM   1923  CB  ARG A 205       4.951  27.432  11.128  1.00 10.00      A   
ATOM   1924  CG  ARG A 205       5.688  28.583  11.796  1.00 10.00      A   
ATOM   1925  CD  ARG A 205       6.206  29.589  10.780  1.00 10.00      A   
ATOM   1926  NE  ARG A 205       7.392  29.103  10.075  1.00 10.00      A   
ATOM   1927  HE  ARG A 205       8.024  28.552  10.593  1.00 10.00      A   
ATOM   1928  CZ  ARG A 205       7.646  29.348   8.789  1.00 10.00      A   
ATOM   1929  NH1 ARG A 205       6.791  30.061   8.065  1.00 10.00      A   
ATOM   1930 HH11 ARG A 205       5.914  30.438   8.498  1.00 10.00      A   
ATOM   1931 HH12 ARG A 205       6.990  30.250   7.057  1.00 10.00      A   
ATOM   1932  NH2 ARG A 205       8.769  28.899   8.227  1.00 10.00      A   
ATOM   1933 HH21 ARG A 205       8.959  29.092   7.216  1.00 10.00      A   
ATOM   1934 HH22 ARG A 205       9.463  28.355   8.787  1.00 10.00      A   
ATOM   1935  C   ARG A 205       3.348  25.539  11.518  1.00 10.00      A   
ATOM   1936  O   ARG A 205       2.186  25.810  11.824  1.00 10.00      A   
ATOM   1937  N   LEU A 206       3.669  24.546  10.696  1.00 10.00      A   
ATOM   1938  HN  LEU A 206       4.615  24.378  10.493  1.00 10.00      A   
ATOM   1939  CA  LEU A 206       2.653  23.705  10.077  1.00 10.00      A   
ATOM   1940  CB  LEU A 206       3.293  22.718   9.097  1.00 10.00      A   
ATOM   1941  CG  LEU A 206       3.651  23.263   7.713  1.00 10.00      A   
ATOM   1942  CD1 LEU A 206       4.490  22.250   6.948  1.00 10.00      A   
ATOM   1943  CD2 LEU A 206       2.392  23.611   6.935  1.00 10.00      A   
ATOM   1944  C   LEU A 206       1.857  22.943  11.128  1.00 10.00      A   
ATOM   1945  O   LEU A 206       0.631  22.984  11.134  1.00 10.00      A   
ATOM   1946  N   VAL A 207       2.571  22.274  12.028  1.00 10.00      A   
ATOM   1947  HN  VAL A 207       3.550  22.308  11.976  1.00 10.00      A   
ATOM   1948  CA  VAL A 207       1.948  21.486  13.090  1.00 10.00      A   
ATOM   1949  CB  VAL A 207       3.019  20.791  13.961  1.00 10.00      A   
ATOM   1950  CG1 VAL A 207       2.377  19.855  14.971  1.00 10.00      A   
ATOM   1951  CG2 VAL A 207       4.010  20.029  13.092  1.00 10.00      A   
ATOM   1952  C   VAL A 207       1.070  22.361  13.984  1.00 10.00      A   
ATOM   1953  O   VAL A 207      -0.004  21.945  14.418  1.00 10.00      A   
ATOM   1954  N   THR A 208       1.523  23.583  14.228  1.00 10.00      A   
ATOM   1955  HN  THR A 208       2.370  23.865  13.822  1.00 10.00      A   
ATOM   1956  CA  THR A 208       0.795  24.520  15.077  1.00 10.00      A   
ATOM   1957  CB  THR A 208       1.658  25.752  15.425  1.00 10.00      A   
ATOM   1958  OG1 THR A 208       2.943  25.312  15.884  1.00 10.00      A   
ATOM   1959  HG1 THR A 208       3.466  24.995  15.132  1.00 10.00      A   
ATOM   1960  CG2 THR A 208       0.996  26.583  16.518  1.00 10.00      A   
ATOM   1961  C   THR A 208      -0.525  24.974  14.446  1.00 10.00      A   
ATOM   1962  O   THR A 208      -1.532  25.125  15.141  1.00 10.00      A   
ATOM   1963  N   ARG A 209      -0.531  25.172  13.134  1.00 10.00      A   
ATOM   1964  HN  ARG A 209       0.286  25.011  12.614  1.00 10.00      A   
ATOM   1965  CA  ARG A 209      -1.736  25.622  12.454  1.00 10.00      A   
ATOM   1966  CB  ARG A 209      -1.426  26.675  11.384  1.00 10.00      A   
ATOM   1967  CG  ARG A 209      -0.598  26.187  10.203  1.00 10.00      A   
ATOM   1968  CD  ARG A 209       0.019  27.368   9.463  1.00 10.00      A   
ATOM   1969  NE  ARG A 209       0.472  27.024   8.115  1.00 10.00      A   
ATOM   1970  HE  ARG A 209      -0.152  26.522   7.546  1.00 10.00      A   
ATOM   1971  CZ  ARG A 209       1.668  27.355   7.625  1.00 10.00      A   
ATOM   1972  NH1 ARG A 209       2.532  28.037   8.367  1.00 10.00      A   
ATOM   1973 HH11 ARG A 209       2.282  28.320   9.341  1.00 10.00      A   
ATOM   1974 HH12 ARG A 209       3.465  28.291   7.980  1.00 10.00      A   
ATOM   1975  NH2 ARG A 209       1.992  27.040   6.376  1.00 10.00      A   
ATOM   1976 HH21 ARG A 209       1.314  26.536   5.766  1.00 10.00      A   
ATOM   1977 HH22 ARG A 209       2.930  27.301   6.000  1.00 10.00      A   
ATOM   1978  C   ARG A 209      -2.575  24.472  11.905  1.00 10.00      A   
ATOM   1979  O   ARG A 209      -3.570  24.695  11.216  1.00 10.00      A   
ATOM   1980  N   CYS A 210      -2.189  23.243  12.222  1.00 10.00      A   
ATOM   1981  HN  CYS A 210      -1.388  23.118  12.771  1.00 10.00      A   
ATOM   1982  CA  CYS A 210      -2.933  22.074  11.763  1.00 10.00      A   
ATOM   1983  CB  CYS A 210      -2.125  21.263  10.745  1.00 10.00      A   
ATOM   1984  SG  CYS A 210      -1.648  22.195   9.273  1.00 10.00      A   
ATOM   1985  HG  CYS A 210      -0.505  22.807   9.546  1.00 10.00      A   
ATOM   1986  C   CYS A 210      -3.375  21.190  12.929  1.00 10.00      A   
ATOM   1987  O   CYS A 210      -2.769  20.150  13.197  1.00 10.00      A   
ATOM   1988  N   PRO A 211      -4.449  21.595  13.643  1.00 10.00      A   
ATOM   1989  CA  PRO A 211      -4.982  20.835  14.781  1.00 10.00      A   
ATOM   1990  CB  PRO A 211      -6.027  21.778  15.399  1.00 10.00      A   
ATOM   1991  CG  PRO A 211      -5.797  23.108  14.763  1.00 10.00      A   
ATOM   1992  CD  PRO A 211      -5.216  22.828  13.408  1.00 10.00      A   
ATOM   1993  C   PRO A 211      -5.654  19.545  14.315  1.00 10.00      A   
ATOM   1994  O   PRO A 211      -6.003  18.674  15.116  1.00 10.00      A   
ATOM   1995  N   ASN A 212      -5.821  19.430  13.004  1.00 10.00      A   
ATOM   1996  HN  ASN A 212      -5.518  20.160  12.421  1.00 10.00      A   
ATOM   1997  CA  ASN A 212      -6.439  18.258  12.407  1.00 10.00      A   
ATOM   1998  CB  ASN A 212      -7.002  18.595  11.024  1.00 10.00      A   
ATOM   1999  CG  ASN A 212      -8.452  19.037  11.068  1.00 10.00      A   
ATOM   2000  OD1 ASN A 212      -8.943  19.503  12.095  1.00 10.00      A   
ATOM   2001  ND2 ASN A 212      -9.148  18.901   9.949  1.00 10.00      A   
ATOM   2002 HD21 ASN A 212      -8.695  18.525   9.162  1.00 10.00      A   
ATOM   2003 HD22 ASN A 212     -10.086  19.191   9.945  1.00 10.00      A   
ATOM   2004  C   ASN A 212      -5.441  17.116  12.302  1.00 10.00      A   
ATOM   2005  O   ASN A 212      -5.825  15.961  12.112  1.00 10.00      A   
ATOM   2006  N   LEU A 213      -4.162  17.445  12.459  1.00 10.00      A   
ATOM   2007  HN  LEU A 213      -3.932  18.382  12.638  1.00 10.00      A   
ATOM   2008  CA  LEU A 213      -3.091  16.461  12.379  1.00 10.00      A   
ATOM   2009  CB  LEU A 213      -1.735  17.151  12.523  1.00 10.00      A   
ATOM   2010  CG  LEU A 213      -0.501  16.277  12.300  1.00 10.00      A   
ATOM   2011  CD1 LEU A 213      -0.286  16.015  10.817  1.00 10.00      A   
ATOM   2012  CD2 LEU A 213       0.726  16.927  12.915  1.00 10.00      A   
ATOM   2013  C   LEU A 213      -3.246  15.385  13.451  1.00 10.00      A   
ATOM   2014  O   LEU A 213      -3.299  15.682  14.648  1.00 10.00      A   
ATOM   2015  N   LYS A 214      -3.344  14.140  13.009  1.00 10.00      A   
ATOM   2016  HN  LYS A 214      -3.332  13.979  12.036  1.00 10.00      A   
ATOM   2017  CA  LYS A 214      -3.489  13.010  13.913  1.00 10.00      A   
ATOM   2018  CB  LYS A 214      -4.787  12.249  13.621  1.00 10.00      A   
ATOM   2019  CG  LYS A 214      -6.051  13.082  13.766  1.00 10.00      A   
ATOM   2020  CD  LYS A 214      -6.182  13.644  15.171  1.00 10.00      A   
ATOM   2021  CE  LYS A 214      -7.471  14.432  15.329  1.00 10.00      A   
ATOM   2022  NZ  LYS A 214      -7.454  15.686  14.537  1.00 10.00      A   
ATOM   2023  HZ1 LYS A 214      -8.417  16.071  14.459  1.00 10.00      A   
ATOM   2024  HZ2 LYS A 214      -7.087  15.505  13.578  1.00 10.00      A   
ATOM   2025  HZ3 LYS A 214      -6.852  16.390  15.001  1.00 10.00      A   
ATOM   2026  C   LYS A 214      -2.296  12.068  13.799  1.00 10.00      A   
ATOM   2027  O   LYS A 214      -2.004  11.305  14.719  1.00 10.00      A   
ATOM   2028  N   SER A 215      -1.611  12.122  12.669  1.00 10.00      A   
ATOM   2029  HN  SER A 215      -1.889  12.745  11.969  1.00 10.00      A   
ATOM   2030  CA  SER A 215      -0.453  11.273  12.442  1.00 10.00      A   
ATOM   2031  CB  SER A 215      -0.769  10.216  11.382  1.00 10.00      A   
ATOM   2032  OG  SER A 215       0.296   9.290  11.247  1.00 10.00      A   
ATOM   2033  HG  SER A 215       0.093   8.674  10.534  1.00 10.00      A   
ATOM   2034  C   SER A 215       0.743  12.107  12.009  1.00 10.00      A   
ATOM   2035  O   SER A 215       0.700  12.781  10.977  1.00 10.00      A   
ATOM   2036  N   LEU A 216       1.807  12.060  12.798  1.00 10.00      A   
ATOM   2037  HN  LEU A 216       1.785  11.493  13.602  1.00 10.00      A   
ATOM   2038  CA  LEU A 216       3.012  12.812  12.495  1.00 10.00      A   
ATOM   2039  CB  LEU A 216       3.167  13.995  13.452  1.00 10.00      A   
ATOM   2040  CG  LEU A 216       4.357  14.924  13.201  1.00 10.00      A   
ATOM   2041  CD1 LEU A 216       4.164  15.709  11.912  1.00 10.00      A   
ATOM   2042  CD2 LEU A 216       4.560  15.861  14.381  1.00 10.00      A   
ATOM   2043  C   LEU A 216       4.240  11.913  12.544  1.00 10.00      A   
ATOM   2044  O   LEU A 216       4.831  11.694  13.604  1.00 10.00      A   
ATOM   2045  N   LYS A 217       4.605  11.374  11.396  1.00 10.00      A   
ATOM   2046  HN  LYS A 217       4.082  11.571  10.587  1.00 10.00      A   
ATOM   2047  CA  LYS A 217       5.761  10.507  11.294  1.00 10.00      A   
ATOM   2048  CB  LYS A 217       5.408   9.233  10.528  1.00 10.00      A   
ATOM   2049  CG  LYS A 217       4.419   8.343  11.262  1.00 10.00      A   
ATOM   2050  CD  LYS A 217       3.691   7.407  10.315  1.00 10.00      A   
ATOM   2051  CE  LYS A 217       2.662   6.575  11.063  1.00 10.00      A   
ATOM   2052  NZ  LYS A 217       1.849   5.724  10.152  1.00 10.00      A   
ATOM   2053  HZ1 LYS A 217       2.396   4.889   9.855  1.00 10.00      A   
ATOM   2054  HZ2 LYS A 217       1.572   6.261   9.303  1.00 10.00      A   
ATOM   2055  HZ3 LYS A 217       0.986   5.406  10.640  1.00 10.00      A   
ATOM   2056  C   LYS A 217       6.905  11.259  10.628  1.00 10.00      A   
ATOM   2057  O   LYS A 217       6.822  11.634   9.455  1.00 10.00      A   
ATOM   2058  N   LEU A 218       7.962  11.492  11.386  1.00 10.00      A   
ATOM   2059  HN  LEU A 218       7.978  11.141  12.305  1.00 10.00      A   
ATOM   2060  CA  LEU A 218       9.112  12.224  10.892  1.00 10.00      A   
ATOM   2061  CB  LEU A 218       9.585  13.229  11.943  1.00 10.00      A   
ATOM   2062  CG  LEU A 218       8.567  14.298  12.346  1.00 10.00      A   
ATOM   2063  CD1 LEU A 218       9.004  14.996  13.621  1.00 10.00      A   
ATOM   2064  CD2 LEU A 218       8.377  15.306  11.226  1.00 10.00      A   
ATOM   2065  C   LEU A 218      10.248  11.289  10.499  1.00 10.00      A   
ATOM   2066  O   LEU A 218      10.123  10.064  10.584  1.00 10.00      A   
ATOM   2067  N   ASN A 219      11.353  11.883  10.072  1.00 10.00      A   
ATOM   2068  HN  ASN A 219      11.386  12.862  10.053  1.00 10.00      A   
ATOM   2069  CA  ASN A 219      12.527  11.134   9.647  1.00 10.00      A   
ATOM   2070  CB  ASN A 219      12.942  11.530   8.222  1.00 10.00      A   
ATOM   2071  CG  ASN A 219      13.364  12.986   8.088  1.00 10.00      A   
ATOM   2072  OD1 ASN A 219      12.962  13.844   8.874  1.00 10.00      A   
ATOM   2073  ND2 ASN A 219      14.170  13.275   7.074  1.00 10.00      A   
ATOM   2074 HD21 ASN A 219      14.443  12.541   6.475  1.00 10.00      A   
ATOM   2075 HD22 ASN A 219      14.460  14.207   6.958  1.00 10.00      A   
ATOM   2076  C   ASN A 219      13.683  11.337  10.616  1.00 10.00      A   
ATOM   2077  O   ASN A 219      13.561  12.078  11.594  1.00 10.00      A   
ATOM   2078  N   ARG A 220      14.808  10.693  10.316  1.00 10.00      A   
ATOM   2079  HN  ARG A 220      14.837  10.153   9.494  1.00 10.00      A   
ATOM   2080  CA  ARG A 220      16.007  10.756  11.150  1.00 10.00      A   
ATOM   2081  CB  ARG A 220      17.048   9.770  10.616  1.00 10.00      A   
ATOM   2082  CG  ARG A 220      18.010   9.214  11.653  1.00 10.00      A   
ATOM   2083  CD  ARG A 220      19.045   8.315  10.993  1.00 10.00      A   
ATOM   2084  NE  ARG A 220      19.752   7.467  11.955  1.00 10.00      A   
ATOM   2085  HE  ARG A 220      20.005   7.874  12.813  1.00 10.00      A   
ATOM   2086  CZ  ARG A 220      20.071   6.189  11.724  1.00 10.00      A   
ATOM   2087  NH1 ARG A 220      19.727   5.612  10.582  1.00 10.00      A   
ATOM   2088 HH11 ARG A 220      19.974   4.614  10.402  1.00 10.00      A   
ATOM   2089 HH12 ARG A 220      19.208   6.152   9.856  1.00 10.00      A   
ATOM   2090  NH2 ARG A 220      20.747   5.488  12.631  1.00 10.00      A   
ATOM   2091 HH21 ARG A 220      20.992   4.490  12.442  1.00 10.00      A   
ATOM   2092 HH22 ARG A 220      21.047   5.930  13.537  1.00 10.00      A   
ATOM   2093  C   ARG A 220      16.597  12.162  11.190  1.00 10.00      A   
ATOM   2094  O   ARG A 220      17.355  12.502  12.103  1.00 10.00      A   
ATOM   2095  N   ALA A 221      16.242  12.979  10.206  1.00 10.00      A   
ATOM   2096  HN  ALA A 221      15.636  12.651   9.508  1.00 10.00      A   
ATOM   2097  CA  ALA A 221      16.741  14.347  10.133  1.00 10.00      A   
ATOM   2098  CB  ALA A 221      16.372  14.987   8.807  1.00 10.00      A   
ATOM   2099  C   ALA A 221      16.240  15.198  11.298  1.00 10.00      A   
ATOM   2100  O   ALA A 221      16.862  16.199  11.653  1.00 10.00      A   
ATOM   2101  N   VAL A 222      15.124  14.795  11.896  1.00 10.00      A   
ATOM   2102  HN  VAL A 222      14.681  13.979  11.583  1.00 10.00      A   
ATOM   2103  CA  VAL A 222      14.553  15.528  13.016  1.00 10.00      A   
ATOM   2104  CB  VAL A 222      13.024  15.357  13.096  1.00 10.00      A   
ATOM   2105  CG1 VAL A 222      12.449  16.242  14.192  1.00 10.00      A   
ATOM   2106  CG2 VAL A 222      12.382  15.685  11.754  1.00 10.00      A   
ATOM   2107  C   VAL A 222      15.195  15.067  14.320  1.00 10.00      A   
ATOM   2108  O   VAL A 222      15.093  13.898  14.687  1.00 10.00      A   
ATOM   2109  N   PRO A 223      15.885  15.979  15.016  1.00 10.00      A   
ATOM   2110  CA  PRO A 223      16.567  15.675  16.278  1.00 10.00      A   
ATOM   2111  CB  PRO A 223      17.447  16.915  16.518  1.00 10.00      A   
ATOM   2112  CG  PRO A 223      17.395  17.697  15.248  1.00 10.00      A   
ATOM   2113  CD  PRO A 223      16.066  17.384  14.635  1.00 10.00      A   
ATOM   2114  C   PRO A 223      15.594  15.484  17.440  1.00 10.00      A   
ATOM   2115  O   PRO A 223      14.499  16.051  17.449  1.00 10.00      A   
ATOM   2116  N   LEU A 224      16.009  14.688  18.420  1.00 10.00      A   
ATOM   2117  HN  LEU A 224      16.895  14.281  18.355  1.00 10.00      A   
ATOM   2118  CA  LEU A 224      15.192  14.411  19.597  1.00 10.00      A   
ATOM   2119  CB  LEU A 224      15.854  13.323  20.451  1.00 10.00      A   
ATOM   2120  CG  LEU A 224      15.133  12.921  21.741  1.00 10.00      A   
ATOM   2121  CD1 LEU A 224      13.800  12.261  21.435  1.00 10.00      A   
ATOM   2122  CD2 LEU A 224      16.008  11.998  22.573  1.00 10.00      A   
ATOM   2123  C   LEU A 224      15.005  15.676  20.424  1.00 10.00      A   
ATOM   2124  O   LEU A 224      13.940  15.911  20.996  1.00 10.00      A   
ATOM   2125  N   GLU A 225      16.041  16.507  20.443  1.00 10.00      A   
ATOM   2126  HN  GLU A 225      16.852  16.268  19.930  1.00 10.00      A   
ATOM   2127  CA  GLU A 225      16.026  17.758  21.199  1.00 10.00      A   
ATOM   2128  CB  GLU A 225      17.429  18.373  21.260  1.00 10.00      A   
ATOM   2129  CG  GLU A 225      18.573  17.368  21.240  1.00 10.00      A   
ATOM   2130  CD  GLU A 225      18.987  16.995  19.830  1.00 10.00      A   
ATOM   2131  OE1 GLU A 225      18.539  15.940  19.332  1.00 10.00      A   
ATOM   2132  OE2 GLU A 225      19.748  17.766  19.208  1.00 10.00      A   
ATOM   2133  C   GLU A 225      15.042  18.767  20.603  1.00 10.00      A   
ATOM   2134  O   GLU A 225      14.765  19.808  21.200  1.00 10.00      A   
ATOM   2135  N   LYS A 226      14.527  18.464  19.419  1.00 10.00      A   
ATOM   2136  HN  LYS A 226      14.793  17.624  18.985  1.00 10.00      A   
ATOM   2137  CA  LYS A 226      13.577  19.346  18.747  1.00 10.00      A   
ATOM   2138  CB  LYS A 226      14.047  19.654  17.318  1.00 10.00      A   
ATOM   2139  CG  LYS A 226      15.335  20.458  17.240  1.00 10.00      A   
ATOM   2140  CD  LYS A 226      15.140  21.881  17.738  1.00 10.00      A   
ATOM   2141  CE  LYS A 226      16.473  22.586  17.954  1.00 10.00      A   
ATOM   2142  NZ  LYS A 226      17.296  22.633  16.715  1.00 10.00      A   
ATOM   2143  HZ1 LYS A 226      17.533  21.668  16.407  1.00 10.00      A   
ATOM   2144  HZ2 LYS A 226      18.177  23.154  16.887  1.00 10.00      A   
ATOM   2145  HZ3 LYS A 226      16.772  23.108  15.951  1.00 10.00      A   
ATOM   2146  C   LYS A 226      12.184  18.726  18.718  1.00 10.00      A   
ATOM   2147  O   LYS A 226      11.205  19.386  18.363  1.00 10.00      A   
ATOM   2148  N   LEU A 227      12.100  17.463  19.116  1.00 10.00      A   
ATOM   2149  HN  LEU A 227      12.912  17.002  19.415  1.00 10.00      A   
ATOM   2150  CA  LEU A 227      10.833  16.739  19.122  1.00 10.00      A   
ATOM   2151  CB  LEU A 227      11.081  15.234  19.245  1.00 10.00      A   
ATOM   2152  CG  LEU A 227      11.593  14.541  17.983  1.00 10.00      A   
ATOM   2153  CD1 LEU A 227      12.108  13.149  18.305  1.00 10.00      A   
ATOM   2154  CD2 LEU A 227      10.493  14.472  16.938  1.00 10.00      A   
ATOM   2155  C   LEU A 227       9.903  17.218  20.234  1.00 10.00      A   
ATOM   2156  O   LEU A 227       8.681  17.141  20.103  1.00 10.00      A   
ATOM   2157  N   ALA A 228      10.484  17.728  21.313  1.00 10.00      A   
ATOM   2158  HN  ALA A 228      11.460  17.780  21.348  1.00 10.00      A   
ATOM   2159  CA  ALA A 228       9.704  18.214  22.450  1.00 10.00      A   
ATOM   2160  CB  ALA A 228      10.619  18.668  23.579  1.00 10.00      A   
ATOM   2161  C   ALA A 228       8.755  19.336  22.040  1.00 10.00      A   
ATOM   2162  O   ALA A 228       7.571  19.317  22.384  1.00 10.00      A   
ATOM   2163  N   THR A 229       9.274  20.299  21.286  1.00 10.00      A   
ATOM   2164  HN  THR A 229      10.218  20.252  21.030  1.00 10.00      A   
ATOM   2165  CA  THR A 229       8.478  21.427  20.830  1.00 10.00      A   
ATOM   2166  CB  THR A 229       9.346  22.453  20.087  1.00 10.00      A   
ATOM   2167  OG1 THR A 229      10.569  22.643  20.806  1.00 10.00      A   
ATOM   2168  HG1 THR A 229      10.385  22.652  21.755  1.00 10.00      A   
ATOM   2169  CG2 THR A 229       8.622  23.787  19.972  1.00 10.00      A   
ATOM   2170  C   THR A 229       7.350  20.967  19.916  1.00 10.00      A   
ATOM   2171  O   THR A 229       6.230  21.457  20.012  1.00 10.00      A   
ATOM   2172  N   LEU A 230       7.647  20.006  19.048  1.00 10.00      A   
ATOM   2173  HN  LEU A 230       8.555  19.638  19.034  1.00 10.00      A   
ATOM   2174  CA  LEU A 230       6.654  19.483  18.119  1.00 10.00      A   
ATOM   2175  CB  LEU A 230       7.309  18.534  17.115  1.00 10.00      A   
ATOM   2176  CG  LEU A 230       8.388  19.153  16.225  1.00 10.00      A   
ATOM   2177  CD1 LEU A 230       9.089  18.078  15.414  1.00 10.00      A   
ATOM   2178  CD2 LEU A 230       7.792  20.213  15.310  1.00 10.00      A   
ATOM   2179  C   LEU A 230       5.518  18.785  18.862  1.00 10.00      A   
ATOM   2180  O   LEU A 230       4.347  18.958  18.522  1.00 10.00      A   
ATOM   2181  N   LEU A 231       5.865  18.022  19.890  1.00 10.00      A   
ATOM   2182  HN  LEU A 231       6.817  17.921  20.115  1.00 10.00      A   
ATOM   2183  CA  LEU A 231       4.872  17.314  20.686  1.00 10.00      A   
ATOM   2184  CB  LEU A 231       5.554  16.364  21.668  1.00 10.00      A   
ATOM   2185  CG  LEU A 231       6.214  15.124  21.058  1.00 10.00      A   
ATOM   2186  CD1 LEU A 231       7.209  14.503  22.031  1.00 10.00      A   
ATOM   2187  CD2 LEU A 231       5.157  14.110  20.647  1.00 10.00      A   
ATOM   2188  C   LEU A 231       3.976  18.299  21.431  1.00 10.00      A   
ATOM   2189  O   LEU A 231       2.826  17.993  21.751  1.00 10.00      A   
ATOM   2190  N   GLN A 232       4.512  19.480  21.706  1.00 10.00      A   
ATOM   2191  HN  GLN A 232       5.445  19.652  21.452  1.00 10.00      A   
ATOM   2192  CA  GLN A 232       3.759  20.521  22.394  1.00 10.00      A   
ATOM   2193  CB  GLN A 232       4.708  21.547  23.020  1.00 10.00      A   
ATOM   2194  CG  GLN A 232       5.441  21.060  24.258  1.00 10.00      A   
ATOM   2195  CD  GLN A 232       4.514  20.803  25.428  1.00 10.00      A   
ATOM   2196  OE1 GLN A 232       3.465  21.436  25.563  1.00 10.00      A   
ATOM   2197  NE2 GLN A 232       4.910  19.891  26.297  1.00 10.00      A   
ATOM   2198 HE21 GLN A 232       5.768  19.446  26.140  1.00 10.00      A   
ATOM   2199 HE22 GLN A 232       4.322  19.686  27.052  1.00 10.00      A   
ATOM   2200  C   GLN A 232       2.822  21.228  21.423  1.00 10.00      A   
ATOM   2201  O   GLN A 232       1.888  21.920  21.831  1.00 10.00      A   
ATOM   2202  N   ARG A 233       3.088  21.062  20.135  1.00 10.00      A   
ATOM   2203  HN  ARG A 233       3.854  20.503  19.874  1.00 10.00      A   
ATOM   2204  CA  ARG A 233       2.278  21.687  19.100  1.00 10.00      A   
ATOM   2205  CB  ARG A 233       3.126  22.014  17.865  1.00 10.00      A   
ATOM   2206  CG  ARG A 233       4.266  22.990  18.118  1.00 10.00      A   
ATOM   2207  CD  ARG A 233       3.776  24.247  18.820  1.00 10.00      A   
ATOM   2208  NE  ARG A 233       4.713  25.358  18.670  1.00 10.00      A   
ATOM   2209  HE  ARG A 233       5.629  25.141  18.389  1.00 10.00      A   
ATOM   2210  CZ  ARG A 233       4.402  26.633  18.896  1.00 10.00      A   
ATOM   2211  NH1 ARG A 233       3.179  26.969  19.290  1.00 10.00      A   
ATOM   2212 HH11 ARG A 233       2.941  27.970  19.467  1.00 10.00      A   
ATOM   2213 HH12 ARG A 233       2.449  26.235  19.427  1.00 10.00      A   
ATOM   2214  NH2 ARG A 233       5.321  27.567  18.706  1.00 10.00      A   
ATOM   2215 HH21 ARG A 233       6.280  27.293  18.382  1.00 10.00      A   
ATOM   2216 HH22 ARG A 233       5.095  28.575  18.873  1.00 10.00      A   
ATOM   2217  C   ARG A 233       1.100  20.803  18.707  1.00 10.00      A   
ATOM   2218  O   ARG A 233       0.037  21.299  18.341  1.00 10.00      A   
ATOM   2219  N   ALA A 234       1.297  19.491  18.774  1.00 10.00      A   
ATOM   2220  HN  ALA A 234       2.171  19.149  19.062  1.00 10.00      A   
ATOM   2221  CA  ALA A 234       0.240  18.547  18.423  1.00 10.00      A   
ATOM   2222  CB  ALA A 234       0.565  17.833  17.119  1.00 10.00      A   
ATOM   2223  C   ALA A 234      -0.017  17.540  19.543  1.00 10.00      A   
ATOM   2224  O   ALA A 234       0.506  16.422  19.523  1.00 10.00      A   
ATOM   2225  N   PRO A 235      -0.807  17.935  20.552  1.00 10.00      A   
ATOM   2226  CA  PRO A 235      -1.150  17.063  21.675  1.00 10.00      A   
ATOM   2227  CB  PRO A 235      -1.690  18.034  22.742  1.00 10.00      A   
ATOM   2228  CG  PRO A 235      -1.471  19.410  22.200  1.00 10.00      A   
ATOM   2229  CD  PRO A 235      -1.401  19.267  20.708  1.00 10.00      A   
ATOM   2230  C   PRO A 235      -2.235  16.061  21.286  1.00 10.00      A   
ATOM   2231  O   PRO A 235      -2.397  15.029  21.929  1.00 10.00      A   
ATOM   2232  N   GLN A 236      -2.963  16.372  20.220  1.00 10.00      A   
ATOM   2233  HN  GLN A 236      -2.773  17.210  19.745  1.00 10.00      A   
ATOM   2234  CA  GLN A 236      -4.045  15.510  19.740  1.00 10.00      A   
ATOM   2235  CB  GLN A 236      -5.138  16.338  19.042  1.00 10.00      A   
ATOM   2236  CG  GLN A 236      -4.813  16.776  17.616  1.00 10.00      A   
ATOM   2237  CD  GLN A 236      -3.747  17.851  17.542  1.00 10.00      A   
ATOM   2238  OE1 GLN A 236      -3.609  18.665  18.452  1.00 10.00      A   
ATOM   2239  NE2 GLN A 236      -2.982  17.854  16.463  1.00 10.00      A   
ATOM   2240 HE21 GLN A 236      -3.146  17.167  15.775  1.00 10.00      A   
ATOM   2241 HE22 GLN A 236      -2.292  18.547  16.386  1.00 10.00      A   
ATOM   2242  C   GLN A 236      -3.529  14.415  18.807  1.00 10.00      A   
ATOM   2243  O   GLN A 236      -4.310  13.733  18.144  1.00 10.00      A   
ATOM   2244  N   LEU A 237      -2.215  14.251  18.765  1.00 10.00      A   
ATOM   2245  HN  LEU A 237      -1.647  14.806  19.333  1.00 10.00      A   
ATOM   2246  CA  LEU A 237      -1.596  13.251  17.912  1.00 10.00      A   
ATOM   2247  CB  LEU A 237      -0.082  13.442  17.879  1.00 10.00      A   
ATOM   2248  CG  LEU A 237       0.613  13.040  16.579  1.00 10.00      A   
ATOM   2249  CD1 LEU A 237       0.273  14.025  15.470  1.00 10.00      A   
ATOM   2250  CD2 LEU A 237       2.117  12.945  16.784  1.00 10.00      A   
ATOM   2251  C   LEU A 237      -1.932  11.841  18.383  1.00 10.00      A   
ATOM   2252  O   LEU A 237      -2.027  11.579  19.582  1.00 10.00      A   
ATOM   2253  N   GLU A 238      -2.110  10.942  17.428  1.00 10.00      A   
ATOM   2254  HN  GLU A 238      -2.021  11.220  16.493  1.00 10.00      A   
ATOM   2255  CA  GLU A 238      -2.436   9.559  17.721  1.00 10.00      A   
ATOM   2256  CB  GLU A 238      -3.777   9.188  17.080  1.00 10.00      A   
ATOM   2257  CG  GLU A 238      -4.888  10.191  17.374  1.00 10.00      A   
ATOM   2258  CD  GLU A 238      -6.270   9.678  17.032  1.00 10.00      A   
ATOM   2259  OE1 GLU A 238      -6.410   8.470  16.745  1.00 10.00      A   
ATOM   2260  OE2 GLU A 238      -7.227  10.480  17.049  1.00 10.00      A   
ATOM   2261  C   GLU A 238      -1.315   8.639  17.246  1.00 10.00      A   
ATOM   2262  O   GLU A 238      -0.951   7.680  17.926  1.00 10.00      A   
ATOM   2263  N   GLU A 239      -0.764   8.943  16.078  1.00 10.00      A   
ATOM   2264  HN  GLU A 239      -1.094   9.721  15.578  1.00 10.00      A   
ATOM   2265  CA  GLU A 239       0.337   8.163  15.527  1.00 10.00      A   
ATOM   2266  CB  GLU A 239       0.046   7.730  14.087  1.00 10.00      A   
ATOM   2267  CG  GLU A 239      -0.924   6.565  13.976  1.00 10.00      A   
ATOM   2268  CD  GLU A 239      -1.231   6.186  12.542  1.00 10.00      A   
ATOM   2269  OE1 GLU A 239      -0.335   5.656  11.851  1.00 10.00      A   
ATOM   2270  OE2 GLU A 239      -2.378   6.400  12.101  1.00 10.00      A   
ATOM   2271  C   GLU A 239       1.613   8.991  15.595  1.00 10.00      A   
ATOM   2272  O   GLU A 239       1.787   9.949  14.841  1.00 10.00      A   
ATOM   2273  N   LEU A 240       2.493   8.629  16.514  1.00 10.00      A   
ATOM   2274  HN  LEU A 240       2.306   7.845  17.077  1.00 10.00      A   
ATOM   2275  CA  LEU A 240       3.736   9.355  16.704  1.00 10.00      A   
ATOM   2276  CB  LEU A 240       4.004   9.567  18.196  1.00 10.00      A   
ATOM   2277  CG  LEU A 240       5.329  10.243  18.560  1.00 10.00      A   
ATOM   2278  CD1 LEU A 240       5.407  11.642  17.965  1.00 10.00      A   
ATOM   2279  CD2 LEU A 240       5.506  10.287  20.067  1.00 10.00      A   
ATOM   2280  C   LEU A 240       4.918   8.648  16.056  1.00 10.00      A   
ATOM   2281  O   LEU A 240       5.294   7.546  16.457  1.00 10.00      A   
ATOM   2282  N   GLY A 241       5.500   9.295  15.057  1.00 10.00      A   
ATOM   2283  HN  GLY A 241       5.138  10.169  14.771  1.00 10.00      A   
ATOM   2284  CA  GLY A 241       6.654   8.742  14.380  1.00 10.00      A   
ATOM   2285  C   GLY A 241       7.881   9.583  14.661  1.00 10.00      A   
ATOM   2286  O   GLY A 241       8.281  10.400  13.835  1.00 10.00      A   
ATOM   2287  N   THR A 242       8.452   9.411  15.842  1.00 10.00      A   
ATOM   2288  HN  THR A 242       8.084   8.742  16.457  1.00 10.00      A   
ATOM   2289  CA  THR A 242       9.627  10.173  16.245  1.00 10.00      A   
ATOM   2290  CB  THR A 242       9.959   9.915  17.726  1.00 10.00      A   
ATOM   2291  OG1 THR A 242       9.482   8.614  18.109  1.00 10.00      A   
ATOM   2292  HG1 THR A 242       9.625   7.990  17.383  1.00 10.00      A   
ATOM   2293  CG2 THR A 242       9.294  10.963  18.603  1.00 10.00      A   
ATOM   2294  C   THR A 242      10.835   9.815  15.383  1.00 10.00      A   
ATOM   2295  O   THR A 242      11.064   8.643  15.093  1.00 10.00      A   
ATOM   2296  N   GLY A 243      11.602  10.822  14.979  1.00 10.00      A   
ATOM   2297  HN  GLY A 243      11.377  11.737  15.245  1.00 10.00      A   
ATOM   2298  CA  GLY A 243      12.767  10.576  14.146  1.00 10.00      A   
ATOM   2299  C   GLY A 243      13.987  10.129  14.937  1.00 10.00      A   
ATOM   2300  O   GLY A 243      14.062   8.981  15.388  1.00 10.00      A   
ATOM   2301  N   GLY A 244      14.945  11.034  15.109  1.00 10.00      A   
ATOM   2302  HN  GLY A 244      14.823  11.943  14.753  1.00 10.00      A   
ATOM   2303  CA  GLY A 244      16.150  10.705  15.839  1.00 10.00      A   
ATOM   2304  C   GLY A 244      15.882  10.566  17.320  1.00 10.00      A   
ATOM   2305  O   GLY A 244      15.257  11.434  17.926  1.00 10.00      A   
ATOM   2306  N   TYR A 245      16.343   9.472  17.904  1.00 10.00      A   
ATOM   2307  HN  TYR A 245      16.827   8.803  17.363  1.00 10.00      A   
ATOM   2308  CA  TYR A 245      16.143   9.230  19.323  1.00 10.00      A   
ATOM   2309  CB  TYR A 245      15.322   7.959  19.536  1.00 10.00      A   
ATOM   2310  CG  TYR A 245      14.157   8.140  20.480  1.00 10.00      A   
ATOM   2311  CD1 TYR A 245      13.008   8.800  20.069  1.00 10.00      A   
ATOM   2312  CD2 TYR A 245      14.206   7.654  21.780  1.00 10.00      A   
ATOM   2313  CE1 TYR A 245      11.940   8.971  20.926  1.00 10.00      A   
ATOM   2314  CE2 TYR A 245      13.141   7.819  22.643  1.00 10.00      A   
ATOM   2315  CZ  TYR A 245      12.009   8.480  22.211  1.00 10.00      A   
ATOM   2316  OH  TYR A 245      10.946   8.647  23.067  1.00 10.00      A   
ATOM   2317  HH  TYR A 245      10.127   8.416  22.607  1.00 10.00      A   
ATOM   2318  C   TYR A 245      17.480   9.127  20.044  1.00 10.00      A   
ATOM   2319  O   TYR A 245      17.599   8.458  21.073  1.00 10.00      A   
ATOM   2320  N   THR A 246      18.479   9.810  19.506  1.00 10.00      A   
ATOM   2321  HN  THR A 246      18.311  10.350  18.705  1.00 10.00      A   
ATOM   2322  CA  THR A 246      19.815   9.802  20.081  1.00 10.00      A   
ATOM   2323  CB  THR A 246      20.830   9.107  19.138  1.00 10.00      A   
ATOM   2324  OG1 THR A 246      22.168   9.261  19.634  1.00 10.00      A   
ATOM   2325  HG1 THR A 246      22.744   9.544  18.911  1.00 10.00      A   
ATOM   2326  CG2 THR A 246      20.745   9.667  17.727  1.00 10.00      A   
ATOM   2327  C   THR A 246      20.270  11.227  20.400  1.00 10.00      A   
ATOM   2328  O   THR A 246      20.249  12.103  19.532  1.00 10.00      A   
ATOM   2329  N   ALA A 247      20.663  11.456  21.651  1.00 10.00      A   
ATOM   2330  HN  ALA A 247      20.643  10.717  22.298  1.00 10.00      A   
ATOM   2331  CA  ALA A 247      21.124  12.772  22.098  1.00 10.00      A   
ATOM   2332  CB  ALA A 247      19.952  13.732  22.229  1.00 10.00      A   
ATOM   2333  C   ALA A 247      21.882  12.665  23.423  1.00 10.00      A   
ATOM   2334  O   ALA A 247      22.048  11.571  23.961  1.00 10.00      A   
ATOM   2335  N   GLU A 248      22.345  13.803  23.936  1.00 10.00      A   
ATOM   2336  HN  GLU A 248      22.178  14.642  23.459  1.00 10.00      A   
ATOM   2337  CA  GLU A 248      23.086  13.840  25.194  1.00 10.00      A   
ATOM   2338  CB  GLU A 248      23.763  15.204  25.363  1.00 10.00      A   
ATOM   2339  CG  GLU A 248      24.672  15.302  26.577  1.00 10.00      A   
ATOM   2340  CD  GLU A 248      25.229  16.694  26.789  1.00 10.00      A   
ATOM   2341  OE1 GLU A 248      25.853  17.243  25.857  1.00 10.00      A   
ATOM   2342  OE2 GLU A 248      25.064  17.242  27.895  1.00 10.00      A   
ATOM   2343  C   GLU A 248      22.152  13.565  26.370  1.00 10.00      A   
ATOM   2344  O   GLU A 248      21.030  14.071  26.408  1.00 10.00      A   
ATOM   2345  N   VAL A 249      22.617  12.770  27.327  1.00 10.00      A   
ATOM   2346  HN  VAL A 249      23.530  12.414  27.254  1.00 10.00      A   
ATOM   2347  CA  VAL A 249      21.809  12.425  28.493  1.00 10.00      A   
ATOM   2348  CB  VAL A 249      22.335  11.159  29.208  1.00 10.00      A   
ATOM   2349  CG1 VAL A 249      21.356  10.689  30.276  1.00 10.00      A   
ATOM   2350  CG2 VAL A 249      22.611  10.045  28.207  1.00 10.00      A   
ATOM   2351  C   VAL A 249      21.752  13.590  29.482  1.00 10.00      A   
ATOM   2352  O   VAL A 249      22.707  13.841  30.224  1.00 10.00      A   
ATOM   2353  N   ARG A 250      20.632  14.306  29.470  1.00 10.00      A   
ATOM   2354  HN  ARG A 250      19.914  14.056  28.844  1.00 10.00      A   
ATOM   2355  CA  ARG A 250      20.421  15.444  30.354  1.00 10.00      A   
ATOM   2356  CB  ARG A 250      20.691  16.763  29.623  1.00 10.00      A   
ATOM   2357  CG  ARG A 250      22.143  17.212  29.644  1.00 10.00      A   
ATOM   2358  CD  ARG A 250      22.306  18.576  28.994  1.00 10.00      A   
ATOM   2359  NE  ARG A 250      21.547  19.612  29.696  1.00 10.00      A   
ATOM   2360  HE  ARG A 250      20.685  19.341  30.119  1.00 10.00      A   
ATOM   2361  CZ  ARG A 250      21.932  20.882  29.799  1.00 10.00      A   
ATOM   2362  NH1 ARG A 250      23.066  21.288  29.251  1.00 10.00      A   
ATOM   2363 HH11 ARG A 250      23.361  22.283  29.336  1.00 10.00      A   
ATOM   2364 HH12 ARG A 250      23.669  20.614  28.730  1.00 10.00      A   
ATOM   2365  NH2 ARG A 250      21.175  21.751  30.449  1.00 10.00      A   
ATOM   2366 HH21 ARG A 250      20.274  21.444  30.883  1.00 10.00      A   
ATOM   2367 HH22 ARG A 250      21.475  22.748  30.532  1.00 10.00      A   
ATOM   2368  C   ARG A 250      18.994  15.429  30.908  1.00 10.00      A   
ATOM   2369  O   ARG A 250      18.025  15.467  30.147  1.00 10.00      A   
ATOM   2370  N   PRO A 251      18.854  15.369  32.245  1.00 10.00      A   
ATOM   2371  CA  PRO A 251      17.549  15.339  32.924  1.00 10.00      A   
ATOM   2372  CB  PRO A 251      17.916  15.481  34.405  1.00 10.00      A   
ATOM   2373  CG  PRO A 251      19.298  14.937  34.498  1.00 10.00      A   
ATOM   2374  CD  PRO A 251      19.971  15.302  33.205  1.00 10.00      A   
ATOM   2375  C   PRO A 251      16.610  16.464  32.494  1.00 10.00      A   
ATOM   2376  O   PRO A 251      15.408  16.245  32.331  1.00 10.00      A   
ATOM   2377  N   ASP A 252      17.159  17.657  32.300  1.00 10.00      A   
ATOM   2378  HN  ASP A 252      18.122  17.767  32.444  1.00 10.00      A   
ATOM   2379  CA  ASP A 252      16.368  18.815  31.889  1.00 10.00      A   
ATOM   2380  CB  ASP A 252      17.218  20.090  31.857  1.00 10.00      A   
ATOM   2381  CG  ASP A 252      18.246  20.096  30.742  1.00 10.00      A   
ATOM   2382  OD1 ASP A 252      18.101  20.899  29.792  1.00 10.00      A   
ATOM   2383  OD2 ASP A 252      19.199  19.294  30.809  1.00 10.00      A   
ATOM   2384  C   ASP A 252      15.687  18.585  30.541  1.00 10.00      A   
ATOM   2385  O   ASP A 252      14.576  19.066  30.307  1.00 10.00      A   
ATOM   2386  N   VAL A 253      16.345  17.846  29.660  1.00 10.00      A   
ATOM   2387  HN  VAL A 253      17.227  17.486  29.897  1.00 10.00      A   
ATOM   2388  CA  VAL A 253      15.780  17.555  28.352  1.00 10.00      A   
ATOM   2389  CB  VAL A 253      16.865  17.280  27.288  1.00 10.00      A   
ATOM   2390  CG1 VAL A 253      16.352  17.655  25.907  1.00 10.00      A   
ATOM   2391  CG2 VAL A 253      18.144  18.040  27.603  1.00 10.00      A   
ATOM   2392  C   VAL A 253      14.852  16.350  28.461  1.00 10.00      A   
ATOM   2393  O   VAL A 253      13.799  16.300  27.824  1.00 10.00      A   
ATOM   2394  N   TYR A 254      15.246  15.394  29.301  1.00 10.00      A   
ATOM   2395  HN  TYR A 254      16.100  15.501  29.777  1.00 10.00      A   
ATOM   2396  CA  TYR A 254      14.457  14.191  29.530  1.00 10.00      A   
ATOM   2397  CB  TYR A 254      15.161  13.285  30.542  1.00 10.00      A   
ATOM   2398  CG  TYR A 254      14.369  12.058  30.942  1.00 10.00      A   
ATOM   2399  CD1 TYR A 254      14.175  11.008  30.055  1.00 10.00      A   
ATOM   2400  CD2 TYR A 254      13.826  11.946  32.216  1.00 10.00      A   
ATOM   2401  CE1 TYR A 254      13.462   9.884  30.425  1.00 10.00      A   
ATOM   2402  CE2 TYR A 254      13.109  10.827  32.595  1.00 10.00      A   
ATOM   2403  CZ  TYR A 254      12.932   9.797  31.695  1.00 10.00      A   
ATOM   2404  OH  TYR A 254      12.225   8.675  32.066  1.00 10.00      A   
ATOM   2405  HH  TYR A 254      12.836   7.928  32.127  1.00 10.00      A   
ATOM   2406  C   TYR A 254      13.065  14.557  30.036  1.00 10.00      A   
ATOM   2407  O   TYR A 254      12.057  14.024  29.560  1.00 10.00      A   
ATOM   2408  N   SER A 255      13.017  15.471  30.998  1.00 10.00      A   
ATOM   2409  HN  SER A 255      13.857  15.842  31.349  1.00 10.00      A   
ATOM   2410  CA  SER A 255      11.757  15.928  31.561  1.00 10.00      A   
ATOM   2411  CB  SER A 255      12.009  16.899  32.714  1.00 10.00      A   
ATOM   2412  OG  SER A 255      12.685  16.251  33.779  1.00 10.00      A   
ATOM   2413  HG  SER A 255      12.674  16.822  34.557  1.00 10.00      A   
ATOM   2414  C   SER A 255      10.893  16.581  30.490  1.00 10.00      A   
ATOM   2415  O   SER A 255       9.690  16.346  30.429  1.00 10.00      A   
ATOM   2416  N   GLY A 256      11.523  17.379  29.631  1.00 10.00      A   
ATOM   2417  HN  GLY A 256      12.489  17.519  29.729  1.00 10.00      A   
ATOM   2418  CA  GLY A 256      10.802  18.043  28.555  1.00 10.00      A   
ATOM   2419  C   GLY A 256      10.109  17.042  27.646  1.00 10.00      A   
ATOM   2420  O   GLY A 256       8.937  17.204  27.302  1.00 10.00      A   
ATOM   2421  N   LEU A 257      10.832  15.990  27.281  1.00 10.00      A   
ATOM   2422  HN  LEU A 257      11.761  15.922  27.588  1.00 10.00      A   
ATOM   2423  CA  LEU A 257      10.287  14.941  26.426  1.00 10.00      A   
ATOM   2424  CB  LEU A 257      11.389  13.952  26.027  1.00 10.00      A   
ATOM   2425  CG  LEU A 257      11.492  13.601  24.538  1.00 10.00      A   
ATOM   2426  CD1 LEU A 257      10.270  12.828  24.068  1.00 10.00      A   
ATOM   2427  CD2 LEU A 257      11.689  14.855  23.704  1.00 10.00      A   
ATOM   2428  C   LEU A 257       9.165  14.207  27.155  1.00 10.00      A   
ATOM   2429  O   LEU A 257       8.120  13.906  26.575  1.00 10.00      A   
ATOM   2430  N   SER A 258       9.380  13.950  28.440  1.00 10.00      A   
ATOM   2431  HN  SER A 258      10.224  14.233  28.846  1.00 10.00      A   
ATOM   2432  CA  SER A 258       8.402  13.258  29.261  1.00 10.00      A   
ATOM   2433  CB  SER A 258       8.982  12.962  30.647  1.00 10.00      A   
ATOM   2434  OG  SER A 258      10.185  12.214  30.547  1.00 10.00      A   
ATOM   2435  HG  SER A 258      10.811  12.688  29.986  1.00 10.00      A   
ATOM   2436  C   SER A 258       7.112  14.068  29.375  1.00 10.00      A   
ATOM   2437  O   SER A 258       6.015  13.524  29.234  1.00 10.00      A   
ATOM   2438  N   VAL A 259       7.252  15.372  29.611  1.00 10.00      A   
ATOM   2439  HN  VAL A 259       8.161  15.744  29.718  1.00 10.00      A   
ATOM   2440  CA  VAL A 259       6.101  16.264  29.732  1.00 10.00      A   
ATOM   2441  CB  VAL A 259       6.531  17.693  30.143  1.00 10.00      A   
ATOM   2442  CG1 VAL A 259       5.366  18.667  30.054  1.00 10.00      A   
ATOM   2443  CG2 VAL A 259       7.102  17.691  31.551  1.00 10.00      A   
ATOM   2444  C   VAL A 259       5.318  16.321  28.422  1.00 10.00      A   
ATOM   2445  O   VAL A 259       4.084  16.301  28.416  1.00 10.00      A   
ATOM   2446  N   ALA A 260       6.050  16.371  27.320  1.00 10.00      A   
ATOM   2447  HN  ALA A 260       7.030  16.361  27.399  1.00 10.00      A   
ATOM   2448  CA  ALA A 260       5.451  16.435  25.999  1.00 10.00      A   
ATOM   2449  CB  ALA A 260       6.529  16.703  24.961  1.00 10.00      A   
ATOM   2450  C   ALA A 260       4.684  15.154  25.671  1.00 10.00      A   
ATOM   2451  O   ALA A 260       3.557  15.206  25.179  1.00 10.00      A   
ATOM   2452  N   LEU A 261       5.290  14.012  25.973  1.00 10.00      A   
ATOM   2453  HN  LEU A 261       6.182  14.039  26.384  1.00 10.00      A   
ATOM   2454  CA  LEU A 261       4.674  12.717  25.702  1.00 10.00      A   
ATOM   2455  CB  LEU A 261       5.678  11.582  25.919  1.00 10.00      A   
ATOM   2456  CG  LEU A 261       6.816  11.480  24.903  1.00 10.00      A   
ATOM   2457  CD1 LEU A 261       7.827  10.432  25.336  1.00 10.00      A   
ATOM   2458  CD2 LEU A 261       6.277  11.168  23.516  1.00 10.00      A   
ATOM   2459  C   LEU A 261       3.430  12.479  26.553  1.00 10.00      A   
ATOM   2460  O   LEU A 261       2.431  11.958  26.062  1.00 10.00      A   
ATOM   2461  N   SER A 262       3.485  12.872  27.822  1.00 10.00      A   
ATOM   2462  HN  SER A 262       4.302  13.298  28.160  1.00 10.00      A   
ATOM   2463  CA  SER A 262       2.358  12.683  28.728  1.00 10.00      A   
ATOM   2464  CB  SER A 262       2.787  12.929  30.176  1.00 10.00      A   
ATOM   2465  OG  SER A 262       3.628  14.067  30.269  1.00 10.00      A   
ATOM   2466  HG  SER A 262       4.545  13.803  30.108  1.00 10.00      A   
ATOM   2467  C   SER A 262       1.181  13.581  28.358  1.00 10.00      A   
ATOM   2468  O   SER A 262       0.039  13.310  28.735  1.00 10.00      A   
ATOM   2469  N   GLY A 263       1.462  14.639  27.606  1.00 10.00      A   
ATOM   2470  HN  GLY A 263       2.388  14.793  27.324  1.00 10.00      A   
ATOM   2471  CA  GLY A 263       0.420  15.558  27.199  1.00 10.00      A   
ATOM   2472  C   GLY A 263      -0.500  14.963  26.150  1.00 10.00      A   
ATOM   2473  O   GLY A 263      -1.708  15.205  26.172  1.00 10.00      A   
ATOM   2474  N   CYS A 264       0.065  14.181  25.239  1.00 10.00      A   
ATOM   2475  HN  CYS A 264       1.035  14.018  25.278  1.00 10.00      A   
ATOM   2476  CA  CYS A 264      -0.717  13.560  24.182  1.00 10.00      A   
ATOM   2477  CB  CYS A 264       0.164  13.310  22.962  1.00 10.00      A   
ATOM   2478  SG  CYS A 264       1.304  14.665  22.589  1.00 10.00      A   
ATOM   2479  HG  CYS A 264       0.982  15.151  21.395  1.00 10.00      A   
ATOM   2480  C   CYS A 264      -1.368  12.264  24.660  1.00 10.00      A   
ATOM   2481  O   CYS A 264      -0.754  11.194  24.636  1.00 10.00      A   
ATOM   2482  N   LYS A 265      -2.615  12.371  25.104  1.00 10.00      A   
ATOM   2483  HN  LYS A 265      -3.046  13.258  25.098  1.00 10.00      A   
ATOM   2484  CA  LYS A 265      -3.363  11.218  25.598  1.00 10.00      A   
ATOM   2485  CB  LYS A 265      -4.406  11.643  26.637  1.00 10.00      A   
ATOM   2486  CG  LYS A 265      -3.839  11.901  28.024  1.00 10.00      A   
ATOM   2487  CD  LYS A 265      -3.553  13.378  28.249  1.00 10.00      A   
ATOM   2488  CE  LYS A 265      -3.226  13.652  29.709  1.00 10.00      A   
ATOM   2489  NZ  LYS A 265      -3.000  15.097  29.976  1.00 10.00      A   
ATOM   2490  HZ1 LYS A 265      -2.768  15.244  30.980  1.00 10.00      A   
ATOM   2491  HZ2 LYS A 265      -3.856  15.645  29.746  1.00 10.00      A   
ATOM   2492  HZ3 LYS A 265      -2.214  15.452  29.399  1.00 10.00      A   
ATOM   2493  C   LYS A 265      -4.040  10.449  24.468  1.00 10.00      A   
ATOM   2494  O   LYS A 265      -4.496   9.318  24.657  1.00 10.00      A   
ATOM   2495  N   GLU A 266      -4.090  11.056  23.291  1.00 10.00      A   
ATOM   2496  HN  GLU A 266      -3.708  11.955  23.200  1.00 10.00      A   
ATOM   2497  CA  GLU A 266      -4.717  10.424  22.132  1.00 10.00      A   
ATOM   2498  CB  GLU A 266      -5.254  11.478  21.163  1.00 10.00      A   
ATOM   2499  CG  GLU A 266      -6.425  12.285  21.702  1.00 10.00      A   
ATOM   2500  CD  GLU A 266      -7.644  11.430  21.983  1.00 10.00      A   
ATOM   2501  OE1 GLU A 266      -7.808  10.976  23.134  1.00 10.00      A   
ATOM   2502  OE2 GLU A 266      -8.453  11.211  21.055  1.00 10.00      A   
ATOM   2503  C   GLU A 266      -3.765   9.475  21.408  1.00 10.00      A   
ATOM   2504  O   GLU A 266      -4.178   8.756  20.494  1.00 10.00      A   
ATOM   2505  N   LEU A 267      -2.500   9.469  21.822  1.00 10.00      A   
ATOM   2506  HN  LEU A 267      -2.236  10.066  22.552  1.00 10.00      A   
ATOM   2507  CA  LEU A 267      -1.491   8.606  21.207  1.00 10.00      A   
ATOM   2508  CB  LEU A 267      -0.115   8.850  21.829  1.00 10.00      A   
ATOM   2509  CG  LEU A 267       0.601  10.138  21.410  1.00 10.00      A   
ATOM   2510  CD1 LEU A 267       1.881  10.326  22.210  1.00 10.00      A   
ATOM   2511  CD2 LEU A 267       0.902  10.124  19.921  1.00 10.00      A   
ATOM   2512  C   LEU A 267      -1.868   7.131  21.319  1.00 10.00      A   
ATOM   2513  O   LEU A 267      -2.280   6.664  22.387  1.00 10.00      A   
ATOM   2514  N   ARG A 268      -1.755   6.415  20.202  1.00 10.00      A   
ATOM   2515  HN  ARG A 268      -1.451   6.865  19.378  1.00 10.00      A   
ATOM   2516  CA  ARG A 268      -2.080   4.991  20.152  1.00 10.00      A   
ATOM   2517  CB  ARG A 268      -3.423   4.772  19.446  1.00 10.00      A   
ATOM   2518  CG  ARG A 268      -4.611   5.444  20.104  1.00 10.00      A   
ATOM   2519  CD  ARG A 268      -4.923   4.827  21.459  1.00 10.00      A   
ATOM   2520  NE  ARG A 268      -6.131   5.403  22.046  1.00 10.00      A   
ATOM   2521  HE  ARG A 268      -6.996   5.018  21.763  1.00 10.00      A   
ATOM   2522  CZ  ARG A 268      -6.133   6.393  22.940  1.00 10.00      A   
ATOM   2523  NH1 ARG A 268      -4.983   6.915  23.364  1.00 10.00      A   
ATOM   2524 HH11 ARG A 268      -4.072   6.552  22.996  1.00 10.00      A   
ATOM   2525 HH12 ARG A 268      -4.983   7.698  24.061  1.00 10.00      A   
ATOM   2526  NH2 ARG A 268      -7.284   6.868  23.395  1.00 10.00      A   
ATOM   2527 HH21 ARG A 268      -7.295   7.642  24.093  1.00 10.00      A   
ATOM   2528 HH22 ARG A 268      -8.188   6.468  23.055  1.00 10.00      A   
ATOM   2529  C   ARG A 268      -1.006   4.208  19.402  1.00 10.00      A   
ATOM   2530  O   ARG A 268      -0.871   2.996  19.572  1.00 10.00      A   
ATOM   2531  N   CYS A 269      -0.237   4.904  18.579  1.00 10.00      A   
ATOM   2532  HN  CYS A 269      -0.369   5.874  18.496  1.00 10.00      A   
ATOM   2533  CA  CYS A 269       0.802   4.262  17.792  1.00 10.00      A   
ATOM   2534  CB  CYS A 269       0.357   4.212  16.326  1.00 10.00      A   
ATOM   2535  SG  CYS A 269       1.636   3.735  15.141  1.00 10.00      A   
ATOM   2536  HG  CYS A 269       1.219   4.086  13.931  1.00 10.00      A   
ATOM   2537  C   CYS A 269       2.145   4.981  17.921  1.00 10.00      A   
ATOM   2538  O   CYS A 269       2.211   6.211  17.885  1.00 10.00      A   
ATOM   2539  N   LEU A 270       3.212   4.206  18.077  1.00 10.00      A   
ATOM   2540  HN  LEU A 270       3.091   3.229  18.125  1.00 10.00      A   
ATOM   2541  CA  LEU A 270       4.556   4.760  18.191  1.00 10.00      A   
ATOM   2542  CB  LEU A 270       5.135   4.485  19.577  1.00 10.00      A   
ATOM   2543  CG  LEU A 270       5.510   5.710  20.414  1.00 10.00      A   
ATOM   2544  CD1 LEU A 270       6.152   5.282  21.721  1.00 10.00      A   
ATOM   2545  CD2 LEU A 270       6.437   6.635  19.641  1.00 10.00      A   
ATOM   2546  C   LEU A 270       5.462   4.165  17.115  1.00 10.00      A   
ATOM   2547  O   LEU A 270       5.364   2.977  16.796  1.00 10.00      A   
ATOM   2548  N   SER A 271       6.337   4.992  16.562  1.00 10.00      A   
ATOM   2549  HN  SER A 271       6.375   5.924  16.867  1.00 10.00      A   
ATOM   2550  CA  SER A 271       7.247   4.555  15.513  1.00 10.00      A   
ATOM   2551  CB  SER A 271       6.552   4.675  14.156  1.00 10.00      A   
ATOM   2552  OG  SER A 271       5.430   5.542  14.245  1.00 10.00      A   
ATOM   2553  HG  SER A 271       5.393   5.926  15.129  1.00 10.00      A   
ATOM   2554  C   SER A 271       8.539   5.377  15.514  1.00 10.00      A   
ATOM   2555  O   SER A 271       8.701   6.297  16.323  1.00 10.00      A   
ATOM   2556  N   GLY A 272       9.451   5.040  14.604  1.00 10.00      A   
ATOM   2557  HN  GLY A 272       9.266   4.293  13.990  1.00 10.00      A   
ATOM   2558  CA  GLY A 272      10.712   5.754  14.507  1.00 10.00      A   
ATOM   2559  C   GLY A 272      11.781   5.145  15.388  1.00 10.00      A   
ATOM   2560  O   GLY A 272      12.246   4.041  15.121  1.00 10.00      A   
ATOM   2561  N   PHE A 273      12.181   5.876  16.427  1.00 10.00      A   
ATOM   2562  HN  PHE A 273      11.797   6.769  16.550  1.00 10.00      A   
ATOM   2563  CA  PHE A 273      13.185   5.401  17.378  1.00 10.00      A   
ATOM   2564  CB  PHE A 273      12.707   4.143  18.114  1.00 10.00      A   
ATOM   2565  CG  PHE A 273      11.637   4.394  19.131  1.00 10.00      A   
ATOM   2566  CD1 PHE A 273      10.301   4.292  18.787  1.00 10.00      A   
ATOM   2567  CD2 PHE A 273      11.968   4.727  20.435  1.00 10.00      A   
ATOM   2568  CE1 PHE A 273       9.313   4.518  19.721  1.00 10.00      A   
ATOM   2569  CE2 PHE A 273      10.985   4.957  21.376  1.00 10.00      A   
ATOM   2570  CZ  PHE A 273       9.655   4.853  21.018  1.00 10.00      A   
ATOM   2571  C   PHE A 273      14.539   5.141  16.727  1.00 10.00      A   
ATOM   2572  O   PHE A 273      15.228   4.186  17.083  1.00 10.00      A   
ATOM   2573  N   TRP A 274      14.927   5.995  15.791  1.00 10.00      A   
ATOM   2574  HN  TRP A 274      14.350   6.754  15.562  1.00 10.00      A   
ATOM   2575  CA  TRP A 274      16.208   5.840  15.118  1.00 10.00      A   
ATOM   2576  CB  TRP A 274      16.310   6.770  13.911  1.00 10.00      A   
ATOM   2577  CG  TRP A 274      15.850   6.152  12.625  1.00 10.00      A   
ATOM   2578  CD1 TRP A 274      16.548   5.283  11.837  1.00 10.00      A   
ATOM   2579  CD2 TRP A 274      14.596   6.365  11.971  1.00 10.00      A   
ATOM   2580  NE1 TRP A 274      15.805   4.938  10.735  1.00 10.00      A   
ATOM   2581  HE1 TRP A 274      16.092   4.319  10.021  1.00 10.00      A   
ATOM   2582  CE2 TRP A 274      14.600   5.590  10.793  1.00 10.00      A   
ATOM   2583  CE3 TRP A 274      13.468   7.134  12.267  1.00 10.00      A   
ATOM   2584  CZ2 TRP A 274      13.520   5.564   9.914  1.00 10.00      A   
ATOM   2585  CZ3 TRP A 274      12.398   7.105  11.394  1.00 10.00      A   
ATOM   2586  CH2 TRP A 274      12.431   6.325  10.232  1.00 10.00      A   
ATOM   2587  C   TRP A 274      17.346   6.107  16.094  1.00 10.00      A   
ATOM   2588  O   TRP A 274      17.509   7.232  16.577  1.00 10.00      A   
ATOM   2589  N   ASP A 275      18.105   5.054  16.390  1.00 10.00      A   
ATOM   2590  HN  ASP A 275      17.890   4.191  15.976  1.00 10.00      A   
ATOM   2591  CA  ASP A 275      19.233   5.128  17.323  1.00 10.00      A   
ATOM   2592  CB  ASP A 275      20.287   6.157  16.882  1.00 10.00      A   
ATOM   2593  CG  ASP A 275      21.352   5.579  15.973  1.00 10.00      A   
ATOM   2594  OD1 ASP A 275      21.848   4.463  16.253  1.00 10.00      A   
ATOM   2595  OD2 ASP A 275      21.708   6.243  14.977  1.00 10.00      A   
ATOM   2596  C   ASP A 275      18.734   5.447  18.724  1.00 10.00      A   
ATOM   2597  O   ASP A 275      19.360   6.210  19.463  1.00 10.00      A   
ATOM   2598  N   ALA A 276      17.596   4.853  19.076  1.00 10.00      A   
ATOM   2599  HN  ALA A 276      17.161   4.252  18.435  1.00 10.00      A   
ATOM   2600  CA  ALA A 276      16.971   5.064  20.375  1.00 10.00      A   
ATOM   2601  CB  ALA A 276      15.699   4.240  20.495  1.00 10.00      A   
ATOM   2602  C   ALA A 276      17.914   4.744  21.526  1.00 10.00      A   
ATOM   2603  O   ALA A 276      18.314   3.595  21.721  1.00 10.00      A   
ATOM   2604  N   VAL A 277      18.283   5.773  22.271  1.00 10.00      A   
ATOM   2605  HN  VAL A 277      17.961   6.673  22.038  1.00 10.00      A   
ATOM   2606  CA  VAL A 277      19.158   5.608  23.421  1.00 10.00      A   
ATOM   2607  CB  VAL A 277      19.872   6.930  23.780  1.00 10.00      A   
ATOM   2608  CG1 VAL A 277      20.681   6.786  25.063  1.00 10.00      A   
ATOM   2609  CG2 VAL A 277      20.762   7.385  22.633  1.00 10.00      A   
ATOM   2610  C   VAL A 277      18.335   5.123  24.614  1.00 10.00      A   
ATOM   2611  O   VAL A 277      17.319   5.728  24.957  1.00 10.00      A   
ATOM   2612  N   PRO A 278      18.762   4.024  25.254  1.00 10.00      A   
ATOM   2613  CA  PRO A 278      18.063   3.431  26.407  1.00 10.00      A   
ATOM   2614  CB  PRO A 278      19.053   2.387  26.923  1.00 10.00      A   
ATOM   2615  CG  PRO A 278      19.857   2.012  25.729  1.00 10.00      A   
ATOM   2616  CD  PRO A 278      19.964   3.250  24.884  1.00 10.00      A   
ATOM   2617  C   PRO A 278      17.733   4.433  27.514  1.00 10.00      A   
ATOM   2618  O   PRO A 278      16.706   4.316  28.182  1.00 10.00      A   
ATOM   2619  N   ALA A 279      18.589   5.430  27.680  1.00 10.00      A   
ATOM   2620  HN  ALA A 279      19.370   5.482  27.090  1.00 10.00      A   
ATOM   2621  CA  ALA A 279      18.406   6.447  28.713  1.00 10.00      A   
ATOM   2622  CB  ALA A 279      19.649   7.318  28.828  1.00 10.00      A   
ATOM   2623  C   ALA A 279      17.163   7.315  28.482  1.00 10.00      A   
ATOM   2624  O   ALA A 279      16.692   7.990  29.398  1.00 10.00      A   
ATOM   2625  N   TYR A 280      16.633   7.301  27.264  1.00 10.00      A   
ATOM   2626  HN  TYR A 280      17.038   6.736  26.568  1.00 10.00      A   
ATOM   2627  CA  TYR A 280      15.458   8.103  26.941  1.00 10.00      A   
ATOM   2628  CB  TYR A 280      15.770   9.090  25.812  1.00 10.00      A   
ATOM   2629  CG  TYR A 280      16.551  10.304  26.271  1.00 10.00      A   
ATOM   2630  CD1 TYR A 280      17.940  10.307  26.267  1.00 10.00      A   
ATOM   2631  CD2 TYR A 280      15.895  11.444  26.723  1.00 10.00      A   
ATOM   2632  CE1 TYR A 280      18.655  11.409  26.699  1.00 10.00      A   
ATOM   2633  CE2 TYR A 280      16.603  12.552  27.154  1.00 10.00      A   
ATOM   2634  CZ  TYR A 280      17.982  12.529  27.140  1.00 10.00      A   
ATOM   2635  OH  TYR A 280      18.690  13.626  27.577  1.00 10.00      A   
ATOM   2636  HH  TYR A 280      19.351  13.868  26.910  1.00 10.00      A   
ATOM   2637  C   TYR A 280      14.249   7.235  26.598  1.00 10.00      A   
ATOM   2638  O   TYR A 280      13.225   7.728  26.126  1.00 10.00      A   
ATOM   2639  N   LEU A 281      14.373   5.943  26.852  1.00 10.00      A   
ATOM   2640  HN  LEU A 281      15.211   5.610  27.239  1.00 10.00      A   
ATOM   2641  CA  LEU A 281      13.296   4.999  26.579  1.00 10.00      A   
ATOM   2642  CB  LEU A 281      13.815   3.563  26.474  1.00 10.00      A   
ATOM   2643  CG  LEU A 281      14.631   3.228  25.223  1.00 10.00      A   
ATOM   2644  CD1 LEU A 281      15.066   1.771  25.240  1.00 10.00      A   
ATOM   2645  CD2 LEU A 281      13.845   3.544  23.958  1.00 10.00      A   
ATOM   2646  C   LEU A 281      12.135   5.095  27.584  1.00 10.00      A   
ATOM   2647  O   LEU A 281      10.978   5.135  27.174  1.00 10.00      A   
ATOM   2648  N   PRO A 282      12.415   5.129  28.912  1.00 10.00      A   
ATOM   2649  CA  PRO A 282      11.364   5.210  29.950  1.00 10.00      A   
ATOM   2650  CB  PRO A 282      12.152   5.255  31.263  1.00 10.00      A   
ATOM   2651  CG  PRO A 282      13.457   4.626  30.930  1.00 10.00      A   
ATOM   2652  CD  PRO A 282      13.757   5.046  29.523  1.00 10.00      A   
ATOM   2653  C   PRO A 282      10.452   6.437  29.840  1.00 10.00      A   
ATOM   2654  O   PRO A 282       9.467   6.549  30.571  1.00 10.00      A   
ATOM   2655  N   ALA A 283      10.765   7.346  28.926  1.00 10.00      A   
ATOM   2656  HN  ALA A 283      11.551   7.204  28.360  1.00 10.00      A   
ATOM   2657  CA  ALA A 283       9.959   8.547  28.741  1.00 10.00      A   
ATOM   2658  CB  ALA A 283      10.687   9.547  27.862  1.00 10.00      A   
ATOM   2659  C   ALA A 283       8.592   8.210  28.147  1.00 10.00      A   
ATOM   2660  O   ALA A 283       7.596   8.876  28.434  1.00 10.00      A   
ATOM   2661  N   VAL A 284       8.541   7.149  27.343  1.00 10.00      A   
ATOM   2662  HN  VAL A 284       9.361   6.634  27.171  1.00 10.00      A   
ATOM   2663  CA  VAL A 284       7.294   6.735  26.706  1.00 10.00      A   
ATOM   2664  CB  VAL A 284       7.535   6.003  25.363  1.00 10.00      A   
ATOM   2665  CG1 VAL A 284       8.324   6.879  24.404  1.00 10.00      A   
ATOM   2666  CG2 VAL A 284       8.237   4.669  25.583  1.00 10.00      A   
ATOM   2667  C   VAL A 284       6.444   5.852  27.623  1.00 10.00      A   
ATOM   2668  O   VAL A 284       5.375   5.386  27.229  1.00 10.00      A   
ATOM   2669  N   TYR A 285       6.901   5.656  28.853  1.00 10.00      A   
ATOM   2670  HN  TYR A 285       7.739   6.085  29.124  1.00 10.00      A   
ATOM   2671  CA  TYR A 285       6.185   4.819  29.813  1.00 10.00      A   
ATOM   2672  CB  TYR A 285       7.011   4.605  31.078  1.00 10.00      A   
ATOM   2673  CG  TYR A 285       8.132   3.599  30.940  1.00 10.00      A   
ATOM   2674  CD1 TYR A 285       8.364   2.935  29.741  1.00 10.00      A   
ATOM   2675  CD2 TYR A 285       8.955   3.312  32.018  1.00 10.00      A   
ATOM   2676  CE1 TYR A 285       9.388   2.016  29.626  1.00 10.00      A   
ATOM   2677  CE2 TYR A 285       9.978   2.395  31.910  1.00 10.00      A   
ATOM   2678  CZ  TYR A 285      10.191   1.749  30.715  1.00 10.00      A   
ATOM   2679  OH  TYR A 285      11.216   0.840  30.607  1.00 10.00      A   
ATOM   2680  HH  TYR A 285      11.624   0.921  29.738  1.00 10.00      A   
ATOM   2681  C   TYR A 285       4.817   5.383  30.175  1.00 10.00      A   
ATOM   2682  O   TYR A 285       3.935   4.651  30.616  1.00 10.00      A   
ATOM   2683  N   SER A 286       4.647   6.685  29.993  1.00 10.00      A   
ATOM   2684  HN  SER A 286       5.394   7.222  29.652  1.00 10.00      A   
ATOM   2685  CA  SER A 286       3.379   7.336  30.298  1.00 10.00      A   
ATOM   2686  CB  SER A 286       3.622   8.793  30.690  1.00 10.00      A   
ATOM   2687  OG  SER A 286       4.677   8.890  31.635  1.00 10.00      A   
ATOM   2688  HG  SER A 286       5.038   8.010  31.802  1.00 10.00      A   
ATOM   2689  C   SER A 286       2.417   7.267  29.111  1.00 10.00      A   
ATOM   2690  O   SER A 286       1.282   7.734  29.193  1.00 10.00      A   
ATOM   2691  N   VAL A 287       2.872   6.679  28.008  1.00 10.00      A   
ATOM   2692  HN  VAL A 287       3.785   6.311  27.999  1.00 10.00      A   
ATOM   2693  CA  VAL A 287       2.042   6.569  26.814  1.00 10.00      A   
ATOM   2694  CB  VAL A 287       2.665   7.314  25.618  1.00 10.00      A   
ATOM   2695  CG1 VAL A 287       1.648   7.466  24.500  1.00 10.00      A   
ATOM   2696  CG2 VAL A 287       3.198   8.672  26.047  1.00 10.00      A   
ATOM   2697  C   VAL A 287       1.802   5.111  26.423  1.00 10.00      A   
ATOM   2698  O   VAL A 287       0.729   4.766  25.931  1.00 10.00      A   
ATOM   2699  N   CYS A 288       2.797   4.258  26.660  1.00 10.00      A   
ATOM   2700  HN  CYS A 288       3.621   4.594  27.073  1.00 10.00      A   
ATOM   2701  CA  CYS A 288       2.709   2.838  26.318  1.00 10.00      A   
ATOM   2702  CB  CYS A 288       3.993   2.106  26.708  1.00 10.00      A   
ATOM   2703  SG  CYS A 288       4.390   2.194  28.467  1.00 10.00      A   
ATOM   2704  HG  CYS A 288       3.635   1.303  29.094  1.00 10.00      A   
ATOM   2705  C   CYS A 288       1.495   2.169  26.953  1.00 10.00      A   
ATOM   2706  O   CYS A 288       0.991   1.163  26.448  1.00 10.00      A   
ATOM   2707  N   SER A 289       1.008   2.752  28.047  1.00 10.00      A   
ATOM   2708  HN  SER A 289       1.448   3.559  28.393  1.00 10.00      A   
ATOM   2709  CA  SER A 289      -0.147   2.227  28.760  1.00 10.00      A   
ATOM   2710  CB  SER A 289      -0.349   3.029  30.048  1.00 10.00      A   
ATOM   2711  OG  SER A 289       0.862   3.648  30.457  1.00 10.00      A   
ATOM   2712  HG  SER A 289       1.385   3.019  30.969  1.00 10.00      A   
ATOM   2713  C   SER A 289      -1.419   2.279  27.905  1.00 10.00      A   
ATOM   2714  O   SER A 289      -2.441   1.695  28.270  1.00 10.00      A   
ATOM   2715  N   ARG A 290      -1.358   2.984  26.778  1.00 10.00      A   
ATOM   2716  HN  ARG A 290      -0.518   3.442  26.543  1.00 10.00      A   
ATOM   2717  CA  ARG A 290      -2.506   3.103  25.889  1.00 10.00      A   
ATOM   2718  CB  ARG A 290      -3.182   4.463  26.086  1.00 10.00      A   
ATOM   2719  CG  ARG A 290      -2.276   5.649  25.797  1.00 10.00      A   
ATOM   2720  CD  ARG A 290      -2.854   6.949  26.331  1.00 10.00      A   
ATOM   2721  NE  ARG A 290      -1.913   8.058  26.177  1.00 10.00      A   
ATOM   2722  HE  ARG A 290      -1.709   8.351  25.264  1.00 10.00      A   
ATOM   2723  CZ  ARG A 290      -1.317   8.672  27.199  1.00 10.00      A   
ATOM   2724  NH1 ARG A 290      -1.553   8.282  28.445  1.00 10.00      A   
ATOM   2725 HH11 ARG A 290      -1.078   8.763  29.243  1.00 10.00      A   
ATOM   2726 HH12 ARG A 290      -2.211   7.497  28.640  1.00 10.00      A   
ATOM   2727  NH2 ARG A 290      -0.494   9.689  26.980  1.00 10.00      A   
ATOM   2728 HH21 ARG A 290      -0.030  10.166  27.788  1.00 10.00      A   
ATOM   2729 HH22 ARG A 290      -0.309  10.021  26.006  1.00 10.00      A   
ATOM   2730  C   ARG A 290      -2.096   2.916  24.426  1.00 10.00      A   
ATOM   2731  O   ARG A 290      -2.842   3.275  23.511  1.00 10.00      A   
ATOM   2732  N   LEU A 291      -0.915   2.336  24.210  1.00 10.00      A   
ATOM   2733  HN  LEU A 291      -0.379   2.038  24.977  1.00 10.00      A   
ATOM   2734  CA  LEU A 291      -0.412   2.113  22.859  1.00 10.00      A   
ATOM   2735  CB  LEU A 291       1.116   2.228  22.809  1.00 10.00      A   
ATOM   2736  CG  LEU A 291       1.702   3.617  23.066  1.00 10.00      A   
ATOM   2737  CD1 LEU A 291       3.215   3.595  22.926  1.00 10.00      A   
ATOM   2738  CD2 LEU A 291       1.086   4.649  22.138  1.00 10.00      A   
ATOM   2739  C   LEU A 291      -0.845   0.755  22.325  1.00 10.00      A   
ATOM   2740  O   LEU A 291      -0.698  -0.269  22.998  1.00 10.00      A   
ATOM   2741  N   THR A 292      -1.388   0.760  21.118  1.00 10.00      A   
ATOM   2742  HN  THR A 292      -1.503   1.618  20.649  1.00 10.00      A   
ATOM   2743  CA  THR A 292      -1.844  -0.452  20.470  1.00 10.00      A   
ATOM   2744  CB  THR A 292      -3.180  -0.198  19.751  1.00 10.00      A   
ATOM   2745  OG1 THR A 292      -3.500   1.203  19.839  1.00 10.00      A   
ATOM   2746  HG1 THR A 292      -3.792   1.521  18.977  1.00 10.00      A   
ATOM   2747  CG2 THR A 292      -4.291  -1.011  20.399  1.00 10.00      A   
ATOM   2748  C   THR A 292      -0.810  -0.940  19.458  1.00 10.00      A   
ATOM   2749  O   THR A 292      -0.635  -2.143  19.264  1.00 10.00      A   
ATOM   2750  N   THR A 293      -0.125  -0.002  18.818  1.00 10.00      A   
ATOM   2751  HN  THR A 293      -0.306   0.942  19.015  1.00 10.00      A   
ATOM   2752  CA  THR A 293       0.892  -0.337  17.830  1.00 10.00      A   
ATOM   2753  CB  THR A 293       0.484   0.158  16.429  1.00 10.00      A   
ATOM   2754  OG1 THR A 293      -0.868  -0.246  16.158  1.00 10.00      A   
ATOM   2755  HG1 THR A 293      -1.472   0.467  16.407  1.00 10.00      A   
ATOM   2756  CG2 THR A 293       1.408  -0.423  15.367  1.00 10.00      A   
ATOM   2757  C   THR A 293       2.240   0.273  18.213  1.00 10.00      A   
ATOM   2758  O   THR A 293       2.352   1.486  18.395  1.00 10.00      A   
ATOM   2759  N   LEU A 294       3.256  -0.574  18.327  1.00 10.00      A   
ATOM   2760  HN  LEU A 294       3.108  -1.534  18.143  1.00 10.00      A   
ATOM   2761  CA  LEU A 294       4.591  -0.120  18.693  1.00 10.00      A   
ATOM   2762  CB  LEU A 294       4.933  -0.556  20.124  1.00 10.00      A   
ATOM   2763  CG  LEU A 294       6.313  -0.151  20.654  1.00 10.00      A   
ATOM   2764  CD1 LEU A 294       6.425   1.360  20.791  1.00 10.00      A   
ATOM   2765  CD2 LEU A 294       6.591  -0.828  21.986  1.00 10.00      A   
ATOM   2766  C   LEU A 294       5.637  -0.642  17.713  1.00 10.00      A   
ATOM   2767  O   LEU A 294       5.810  -1.851  17.556  1.00 10.00      A   
ATOM   2768  N   ASN A 295       6.320   0.279  17.047  1.00 10.00      A   
ATOM   2769  HN  ASN A 295       6.124   1.228  17.207  1.00 10.00      A   
ATOM   2770  CA  ASN A 295       7.353  -0.075  16.081  1.00 10.00      A   
ATOM   2771  CB  ASN A 295       7.131   0.677  14.760  1.00 10.00      A   
ATOM   2772  CG  ASN A 295       8.005   0.173  13.618  1.00 10.00      A   
ATOM   2773  OD1 ASN A 295       9.125  -0.295  13.825  1.00 10.00      A   
ATOM   2774  ND2 ASN A 295       7.502   0.272  12.399  1.00 10.00      A   
ATOM   2775 HD21 ASN A 295       6.603   0.666  12.295  1.00 10.00      A   
ATOM   2776 HD22 ASN A 295       8.036  -0.059  11.650  1.00 10.00      A   
ATOM   2777  C   ASN A 295       8.736   0.251  16.640  1.00 10.00      A   
ATOM   2778  O   ASN A 295       9.116   1.416  16.743  1.00 10.00      A   
ATOM   2779  N   LEU A 296       9.477  -0.786  16.997  1.00 10.00      A   
ATOM   2780  HN  LEU A 296       9.108  -1.695  16.881  1.00 10.00      A   
ATOM   2781  CA  LEU A 296      10.822  -0.643  17.543  1.00 10.00      A   
ATOM   2782  CB  LEU A 296      10.889  -1.199  18.971  1.00 10.00      A   
ATOM   2783  CG  LEU A 296      10.136  -0.421  20.053  1.00 10.00      A   
ATOM   2784  CD1 LEU A 296      10.177  -1.169  21.378  1.00 10.00      A   
ATOM   2785  CD2 LEU A 296      10.716   0.975  20.213  1.00 10.00      A   
ATOM   2786  C   LEU A 296      11.826  -1.377  16.658  1.00 10.00      A   
ATOM   2787  O   LEU A 296      12.869  -1.836  17.125  1.00 10.00      A   
ATOM   2788  N   SER A 297      11.507  -1.468  15.375  1.00 10.00      A   
ATOM   2789  HN  SER A 297      10.667  -1.069  15.066  1.00 10.00      A   
ATOM   2790  CA  SER A 297      12.362  -2.153  14.410  1.00 10.00      A   
ATOM   2791  CB  SER A 297      11.587  -2.424  13.121  1.00 10.00      A   
ATOM   2792  OG  SER A 297      10.243  -2.783  13.401  1.00 10.00      A   
ATOM   2793  HG  SER A 297       9.700  -1.985  13.436  1.00 10.00      A   
ATOM   2794  C   SER A 297      13.650  -1.376  14.111  1.00 10.00      A   
ATOM   2795  O   SER A 297      14.517  -1.851  13.374  1.00 10.00      A   
ATOM   2796  N   TYR A 298      13.772  -0.183  14.675  1.00 10.00      A   
ATOM   2797  HN  TYR A 298      13.044   0.158  15.235  1.00 10.00      A   
ATOM   2798  CA  TYR A 298      14.958   0.639  14.471  1.00 10.00      A   
ATOM   2799  CB  TYR A 298      14.579   2.017  13.928  1.00 10.00      A   
ATOM   2800  CG  TYR A 298      13.947   1.984  12.556  1.00 10.00      A   
ATOM   2801  CD1 TYR A 298      12.577   2.151  12.391  1.00 10.00      A   
ATOM   2802  CD2 TYR A 298      14.723   1.784  11.424  1.00 10.00      A   
ATOM   2803  CE1 TYR A 298      12.002   2.122  11.138  1.00 10.00      A   
ATOM   2804  CE2 TYR A 298      14.155   1.754  10.169  1.00 10.00      A   
ATOM   2805  CZ  TYR A 298      12.797   1.922  10.031  1.00 10.00      A   
ATOM   2806  OH  TYR A 298      12.234   1.891   8.773  1.00 10.00      A   
ATOM   2807  HH  TYR A 298      11.396   2.378   8.781  1.00 10.00      A   
ATOM   2808  C   TYR A 298      15.747   0.791  15.766  1.00 10.00      A   
ATOM   2809  O   TYR A 298      16.912   1.195  15.747  1.00 10.00      A   
ATOM   2810  N   ALA A 299      15.117   0.451  16.884  1.00 10.00      A   
ATOM   2811  HN  ALA A 299      14.206   0.093  16.828  1.00 10.00      A   
ATOM   2812  CA  ALA A 299      15.761   0.566  18.186  1.00 10.00      A   
ATOM   2813  CB  ALA A 299      14.717   0.659  19.292  1.00 10.00      A   
ATOM   2814  C   ALA A 299      16.709  -0.602  18.433  1.00 10.00      A   
ATOM   2815  O   ALA A 299      16.279  -1.705  18.781  1.00 10.00      A   
ATOM   2816  N   THR A 300      17.998  -0.360  18.236  1.00 10.00      A   
ATOM   2817  HN  THR A 300      18.280   0.532  17.943  1.00 10.00      A   
ATOM   2818  CA  THR A 300      19.009  -1.383  18.431  1.00 10.00      A   
ATOM   2819  CB  THR A 300      20.219  -1.145  17.505  1.00 10.00      A   
ATOM   2820  OG1 THR A 300      20.251   0.235  17.098  1.00 10.00      A   
ATOM   2821  HG1 THR A 300      20.505   0.780  17.854  1.00 10.00      A   
ATOM   2822  CG2 THR A 300      20.124  -2.033  16.271  1.00 10.00      A   
ATOM   2823  C   THR A 300      19.471  -1.431  19.886  1.00 10.00      A   
ATOM   2824  O   THR A 300      20.619  -1.115  20.191  1.00 10.00      A   
ATOM   2825  N   VAL A 301      18.566  -1.823  20.776  1.00 10.00      A   
ATOM   2826  HN  VAL A 301      17.665  -2.071  20.466  1.00 10.00      A   
ATOM   2827  CA  VAL A 301      18.874  -1.911  22.198  1.00 10.00      A   
ATOM   2828  CB  VAL A 301      17.918  -1.049  23.047  1.00 10.00      A   
ATOM   2829  CG1 VAL A 301      18.182   0.429  22.815  1.00 10.00      A   
ATOM   2830  CG2 VAL A 301      16.472  -1.384  22.726  1.00 10.00      A   
ATOM   2831  C   VAL A 301      18.815  -3.360  22.672  1.00 10.00      A   
ATOM   2832  O   VAL A 301      18.364  -4.241  21.941  1.00 10.00      A   
ATOM   2833  N   GLN A 302      19.275  -3.601  23.890  1.00 10.00      A   
ATOM   2834  HN  GLN A 302      19.629  -2.858  24.423  1.00 10.00      A   
ATOM   2835  CA  GLN A 302      19.281  -4.946  24.454  1.00 10.00      A   
ATOM   2836  CB  GLN A 302      20.354  -5.079  25.532  1.00 10.00      A   
ATOM   2837  CG  GLN A 302      21.738  -5.387  24.981  1.00 10.00      A   
ATOM   2838  CD  GLN A 302      21.788  -6.705  24.229  1.00 10.00      A   
ATOM   2839  OE1 GLN A 302      21.071  -7.652  24.553  1.00 10.00      A   
ATOM   2840  NE2 GLN A 302      22.645  -6.779  23.226  1.00 10.00      A   
ATOM   2841 HE21 GLN A 302      23.193  -5.990  23.025  1.00 10.00      A   
ATOM   2842 HE22 GLN A 302      22.693  -7.619  22.717  1.00 10.00      A   
ATOM   2843  C   GLN A 302      17.918  -5.360  25.005  1.00 10.00      A   
ATOM   2844  O   GLN A 302      17.078  -4.514  25.321  1.00 10.00      A   
ATOM   2845  N   SER A 303      17.734  -6.672  25.147  1.00 10.00      A   
ATOM   2846  HN  SER A 303      18.469  -7.277  24.909  1.00 10.00      A   
ATOM   2847  CA  SER A 303      16.490  -7.250  25.643  1.00 10.00      A   
ATOM   2848  CB  SER A 303      16.639  -8.771  25.752  1.00 10.00      A   
ATOM   2849  OG  SER A 303      15.416  -9.395  26.096  1.00 10.00      A   
ATOM   2850  HG  SER A 303      15.033  -9.806  25.307  1.00 10.00      A   
ATOM   2851  C   SER A 303      16.077  -6.664  26.995  1.00 10.00      A   
ATOM   2852  O   SER A 303      14.910  -6.336  27.204  1.00 10.00      A   
ATOM   2853  N   TYR A 304      17.044  -6.500  27.890  1.00 10.00      A   
ATOM   2854  HN  TYR A 304      17.961  -6.747  27.645  1.00 10.00      A   
ATOM   2855  CA  TYR A 304      16.789  -5.970  29.228  1.00 10.00      A   
ATOM   2856  CB  TYR A 304      18.088  -5.839  30.017  1.00 10.00      A   
ATOM   2857  CG  TYR A 304      17.881  -5.840  31.513  1.00 10.00      A   
ATOM   2858  CD1 TYR A 304      17.588  -7.018  32.187  1.00 10.00      A   
ATOM   2859  CD2 TYR A 304      17.975  -4.668  32.252  1.00 10.00      A   
ATOM   2860  CE1 TYR A 304      17.396  -7.031  33.556  1.00 10.00      A   
ATOM   2861  CE2 TYR A 304      17.785  -4.672  33.623  1.00 10.00      A   
ATOM   2862  CZ  TYR A 304      17.496  -5.857  34.271  1.00 10.00      A   
ATOM   2863  OH  TYR A 304      17.302  -5.870  35.636  1.00 10.00      A   
ATOM   2864  HH  TYR A 304      16.728  -5.130  35.886  1.00 10.00      A   
ATOM   2865  C   TYR A 304      16.048  -4.635  29.207  1.00 10.00      A   
ATOM   2866  O   TYR A 304      15.159  -4.399  30.023  1.00 10.00      A   
ATOM   2867  N   ASP A 305      16.403  -3.769  28.273  1.00 10.00      A   
ATOM   2868  HN  ASP A 305      17.105  -4.013  27.636  1.00 10.00      A   
ATOM   2869  CA  ASP A 305      15.764  -2.461  28.172  1.00 10.00      A   
ATOM   2870  CB  ASP A 305      16.699  -1.423  27.553  1.00 10.00      A   
ATOM   2871  CG  ASP A 305      17.491  -0.660  28.598  1.00 10.00      A   
ATOM   2872  OD1 ASP A 305      16.871  -0.041  29.490  1.00 10.00      A   
ATOM   2873  OD2 ASP A 305      18.737  -0.670  28.532  1.00 10.00      A   
ATOM   2874  C   ASP A 305      14.448  -2.533  27.408  1.00 10.00      A   
ATOM   2875  O   ASP A 305      13.579  -1.675  27.571  1.00 10.00      A   
ATOM   2876  N   LEU A 306      14.305  -3.563  26.587  1.00 10.00      A   
ATOM   2877  HN  LEU A 306      15.037  -4.209  26.500  1.00 10.00      A   
ATOM   2878  CA  LEU A 306      13.093  -3.756  25.800  1.00 10.00      A   
ATOM   2879  CB  LEU A 306      13.367  -4.677  24.610  1.00 10.00      A   
ATOM   2880  CG  LEU A 306      14.140  -4.072  23.439  1.00 10.00      A   
ATOM   2881  CD1 LEU A 306      14.687  -5.177  22.544  1.00 10.00      A   
ATOM   2882  CD2 LEU A 306      13.241  -3.139  22.644  1.00 10.00      A   
ATOM   2883  C   LEU A 306      11.969  -4.331  26.651  1.00 10.00      A   
ATOM   2884  O   LEU A 306      10.820  -3.883  26.568  1.00 10.00      A   
ATOM   2885  N   VAL A 307      12.314  -5.310  27.481  1.00 10.00      A   
ATOM   2886  HN  VAL A 307      13.255  -5.606  27.500  1.00 10.00      A   
ATOM   2887  CA  VAL A 307      11.344  -5.967  28.360  1.00 10.00      A   
ATOM   2888  CB  VAL A 307      12.003  -7.090  29.197  1.00 10.00      A   
ATOM   2889  CG1 VAL A 307      11.008  -7.701  30.177  1.00 10.00      A   
ATOM   2890  CG2 VAL A 307      12.568  -8.169  28.288  1.00 10.00      A   
ATOM   2891  C   VAL A 307      10.656  -4.968  29.291  1.00 10.00      A   
ATOM   2892  O   VAL A 307       9.434  -5.008  29.464  1.00 10.00      A   
ATOM   2893  N   LYS A 308      11.439  -4.053  29.858  1.00 10.00      A   
ATOM   2894  HN  LYS A 308      12.396  -4.048  29.650  1.00 10.00      A   
ATOM   2895  CA  LYS A 308      10.911  -3.052  30.781  1.00 10.00      A   
ATOM   2896  CB  LYS A 308      12.036  -2.187  31.348  1.00 10.00      A   
ATOM   2897  CG  LYS A 308      12.961  -2.926  32.304  1.00 10.00      A   
ATOM   2898  CD  LYS A 308      14.036  -2.008  32.862  1.00 10.00      A   
ATOM   2899  CE  LYS A 308      15.024  -1.595  31.784  1.00 10.00      A   
ATOM   2900  NZ  LYS A 308      16.031  -0.621  32.282  1.00 10.00      A   
ATOM   2901  HZ1 LYS A 308      16.602  -1.049  33.040  1.00 10.00      A   
ATOM   2902  HZ2 LYS A 308      15.562   0.225  32.659  1.00 10.00      A   
ATOM   2903  HZ3 LYS A 308      16.664  -0.334  31.502  1.00 10.00      A   
ATOM   2904  C   LYS A 308       9.836  -2.180  30.136  1.00 10.00      A   
ATOM   2905  O   LYS A 308       8.930  -1.698  30.815  1.00 10.00      A   
ATOM   2906  N   LEU A 309       9.934  -2.001  28.825  1.00 10.00      A   
ATOM   2907  HN  LEU A 309      10.672  -2.427  28.337  1.00 10.00      A   
ATOM   2908  CA  LEU A 309       8.970  -1.193  28.090  1.00 10.00      A   
ATOM   2909  CB  LEU A 309       9.589  -0.724  26.769  1.00 10.00      A   
ATOM   2910  CG  LEU A 309       9.215   0.682  26.286  1.00 10.00      A   
ATOM   2911  CD1 LEU A 309      10.136   1.116  25.157  1.00 10.00      A   
ATOM   2912  CD2 LEU A 309       7.760   0.746  25.845  1.00 10.00      A   
ATOM   2913  C   LEU A 309       7.703  -2.000  27.808  1.00 10.00      A   
ATOM   2914  O   LEU A 309       6.586  -1.523  28.012  1.00 10.00      A   
ATOM   2915  N   LEU A 310       7.891  -3.235  27.355  1.00 10.00      A   
ATOM   2916  HN  LEU A 310       8.807  -3.562  27.236  1.00 10.00      A   
ATOM   2917  CA  LEU A 310       6.776  -4.121  27.028  1.00 10.00      A   
ATOM   2918  CB  LEU A 310       7.281  -5.390  26.339  1.00 10.00      A   
ATOM   2919  CG  LEU A 310       7.972  -5.178  24.991  1.00 10.00      A   
ATOM   2920  CD1 LEU A 310       8.367  -6.504  24.366  1.00 10.00      A   
ATOM   2921  CD2 LEU A 310       7.076  -4.385  24.050  1.00 10.00      A   
ATOM   2922  C   LEU A 310       5.936  -4.469  28.253  1.00 10.00      A   
ATOM   2923  O   LEU A 310       4.739  -4.729  28.135  1.00 10.00      A   
ATOM   2924  N   CYS A 311       6.560  -4.466  29.429  1.00 10.00      A   
ATOM   2925  HN  CYS A 311       7.521  -4.271  29.462  1.00 10.00      A   
ATOM   2926  CA  CYS A 311       5.852  -4.773  30.674  1.00 10.00      A   
ATOM   2927  CB  CYS A 311       6.833  -4.944  31.836  1.00 10.00      A   
ATOM   2928  SG  CYS A 311       7.988  -6.318  31.632  1.00 10.00      A   
ATOM   2929  HG  CYS A 311       8.637  -6.127  30.485  1.00 10.00      A   
ATOM   2930  C   CYS A 311       4.822  -3.697  31.013  1.00 10.00      A   
ATOM   2931  O   CYS A 311       4.018  -3.860  31.933  1.00 10.00      A   
ATOM   2932  N   GLN A 312       4.856  -2.594  30.278  1.00 10.00      A   
ATOM   2933  HN  GLN A 312       5.530  -2.508  29.571  1.00 10.00      A   
ATOM   2934  CA  GLN A 312       3.919  -1.507  30.498  1.00 10.00      A   
ATOM   2935  CB  GLN A 312       4.657  -0.204  30.811  1.00 10.00      A   
ATOM   2936  CG  GLN A 312       5.394  -0.224  32.142  1.00 10.00      A   
ATOM   2937  CD  GLN A 312       5.786   1.158  32.637  1.00 10.00      A   
ATOM   2938  OE1 GLN A 312       6.801   1.318  33.317  1.00 10.00      A   
ATOM   2939  NE2 GLN A 312       4.977   2.160  32.323  1.00 10.00      A   
ATOM   2940 HE21 GLN A 312       4.173   1.962  31.798  1.00 10.00      A   
ATOM   2941 HE22 GLN A 312       5.215   3.061  32.626  1.00 10.00      A   
ATOM   2942  C   GLN A 312       2.993  -1.339  29.300  1.00 10.00      A   
ATOM   2943  O   GLN A 312       2.428  -0.269  29.086  1.00 10.00      A   
ATOM   2944  N   CYS A 313       2.843  -2.404  28.524  1.00 10.00      A   
ATOM   2945  HN  CYS A 313       3.325  -3.232  28.746  1.00 10.00      A   
ATOM   2946  CA  CYS A 313       1.978  -2.382  27.350  1.00 10.00      A   
ATOM   2947  CB  CYS A 313       2.811  -2.504  26.066  1.00 10.00      A   
ATOM   2948  SG  CYS A 313       4.189  -1.338  25.932  1.00 10.00      A   
ATOM   2949  HG  CYS A 313       4.979  -1.508  26.983  1.00 10.00      A   
ATOM   2950  C   CYS A 313       0.947  -3.515  27.424  1.00 10.00      A   
ATOM   2951  O   CYS A 313       1.158  -4.595  26.869  1.00 10.00      A   
ATOM   2952  N   PRO A 314      -0.178  -3.290  28.127  1.00 10.00      A   
ATOM   2953  CA  PRO A 314      -1.229  -4.299  28.277  1.00 10.00      A   
ATOM   2954  CB  PRO A 314      -1.880  -3.883  29.595  1.00 10.00      A   
ATOM   2955  CG  PRO A 314      -1.762  -2.395  29.615  1.00 10.00      A   
ATOM   2956  CD  PRO A 314      -0.506  -2.047  28.854  1.00 10.00      A   
ATOM   2957  C   PRO A 314      -2.264  -4.257  27.148  1.00 10.00      A   
ATOM   2958  O   PRO A 314      -3.120  -5.137  27.048  1.00 10.00      A   
ATOM   2959  N   LYS A 315      -2.181  -3.242  26.298  1.00 10.00      A   
ATOM   2960  HN  LYS A 315      -1.458  -2.583  26.404  1.00 10.00      A   
ATOM   2961  CA  LYS A 315      -3.126  -3.087  25.196  1.00 10.00      A   
ATOM   2962  CB  LYS A 315      -3.876  -1.757  25.327  1.00 10.00      A   
ATOM   2963  CG  LYS A 315      -4.534  -1.562  26.682  1.00 10.00      A   
ATOM   2964  CD  LYS A 315      -4.943  -0.119  26.908  1.00 10.00      A   
ATOM   2965  CE  LYS A 315      -5.293   0.124  28.369  1.00 10.00      A   
ATOM   2966  NZ  LYS A 315      -6.514  -0.618  28.780  1.00 10.00      A   
ATOM   2967  HZ1 LYS A 315      -6.458  -1.610  28.472  1.00 10.00      A   
ATOM   2968  HZ2 LYS A 315      -7.357  -0.182  28.358  1.00 10.00      A   
ATOM   2969  HZ3 LYS A 315      -6.610  -0.598  29.814  1.00 10.00      A   
ATOM   2970  C   LYS A 315      -2.408  -3.154  23.859  1.00 10.00      A   
ATOM   2971  O   LYS A 315      -2.904  -2.663  22.849  1.00 10.00      A   
ATOM   2972  N   LEU A 316      -1.243  -3.779  23.860  1.00 10.00      A   
ATOM   2973  HN  LEU A 316      -0.909  -4.166  24.696  1.00 10.00      A   
ATOM   2974  CA  LEU A 316      -0.447  -3.912  22.650  1.00 10.00      A   
ATOM   2975  CB  LEU A 316       0.989  -4.292  23.012  1.00 10.00      A   
ATOM   2976  CG  LEU A 316       2.034  -4.144  21.908  1.00 10.00      A   
ATOM   2977  CD1 LEU A 316       2.146  -2.695  21.463  1.00 10.00      A   
ATOM   2978  CD2 LEU A 316       3.377  -4.663  22.387  1.00 10.00      A   
ATOM   2979  C   LEU A 316      -1.053  -4.951  21.711  1.00 10.00      A   
ATOM   2980  O   LEU A 316      -1.209  -6.117  22.080  1.00 10.00      A   
ATOM   2981  N   GLN A 317      -1.407  -4.515  20.505  1.00 10.00      A   
ATOM   2982  HN  GLN A 317      -1.269  -3.568  20.281  1.00 10.00      A   
ATOM   2983  CA  GLN A 317      -1.995  -5.401  19.507  1.00 10.00      A   
ATOM   2984  CB  GLN A 317      -3.247  -4.772  18.893  1.00 10.00      A   
ATOM   2985  CG  GLN A 317      -4.478  -4.797  19.780  1.00 10.00      A   
ATOM   2986  CD  GLN A 317      -5.753  -4.531  19.003  1.00 10.00      A   
ATOM   2987  OE1 GLN A 317      -5.750  -3.822  17.997  1.00 10.00      A   
ATOM   2988  NE2 GLN A 317      -6.850  -5.096  19.469  1.00 10.00      A   
ATOM   2989 HE21 GLN A 317      -6.777  -5.648  20.288  1.00 10.00      A   
ATOM   2990 HE22 GLN A 317      -7.688  -4.953  18.986  1.00 10.00      A   
ATOM   2991  C   GLN A 317      -1.000  -5.703  18.394  1.00 10.00      A   
ATOM   2992  O   GLN A 317      -0.930  -6.828  17.899  1.00 10.00      A   
ATOM   2993  N   ARG A 318      -0.244  -4.693  17.991  1.00 10.00      A   
ATOM   2994  HN  ARG A 318      -0.338  -3.817  18.426  1.00 10.00      A   
ATOM   2995  CA  ARG A 318       0.735  -4.855  16.926  1.00 10.00      A   
ATOM   2996  CB  ARG A 318       0.353  -3.999  15.720  1.00 10.00      A   
ATOM   2997  CG  ARG A 318       0.993  -4.448  14.417  1.00 10.00      A   
ATOM   2998  CD  ARG A 318       0.448  -3.661  13.236  1.00 10.00      A   
ATOM   2999  NE  ARG A 318       0.458  -4.453  12.009  1.00 10.00      A   
ATOM   3000  HE  ARG A 318       0.932  -5.325  12.038  1.00 10.00      A   
ATOM   3001  CZ  ARG A 318      -0.103  -4.070  10.862  1.00 10.00      A   
ATOM   3002  NH1 ARG A 318      -0.722  -2.897  10.774  1.00 10.00      A   
ATOM   3003 HH11 ARG A 318      -1.155  -2.602   9.872  1.00 10.00      A   
ATOM   3004 HH12 ARG A 318      -0.778  -2.268  11.602  1.00 10.00      A   
ATOM   3005  NH2 ARG A 318      -0.083  -4.887   9.814  1.00 10.00      A   
ATOM   3006 HH21 ARG A 318       0.371  -5.828   9.894  1.00 10.00      A   
ATOM   3007 HH22 ARG A 318      -0.517  -4.600   8.910  1.00 10.00      A   
ATOM   3008  C   ARG A 318       2.121  -4.469  17.414  1.00 10.00      A   
ATOM   3009  O   ARG A 318       2.353  -3.324  17.802  1.00 10.00      A   
ATOM   3010  N   LEU A 319       3.040  -5.420  17.393  1.00 10.00      A   
ATOM   3011  HN  LEU A 319       2.800  -6.319  17.068  1.00 10.00      A   
ATOM   3012  CA  LEU A 319       4.397  -5.163  17.840  1.00 10.00      A   
ATOM   3013  CB  LEU A 319       4.711  -5.935  19.118  1.00 10.00      A   
ATOM   3014  CG  LEU A 319       6.099  -5.688  19.709  1.00 10.00      A   
ATOM   3015  CD1 LEU A 319       6.240  -4.245  20.172  1.00 10.00      A   
ATOM   3016  CD2 LEU A 319       6.380  -6.654  20.844  1.00 10.00      A   
ATOM   3017  C   LEU A 319       5.429  -5.486  16.766  1.00 10.00      A   
ATOM   3018  O   LEU A 319       5.503  -6.611  16.269  1.00 10.00      A   
ATOM   3019  N   TRP A 320       6.205  -4.479  16.405  1.00 10.00      A   
ATOM   3020  HN  TRP A 320       6.066  -3.597  16.818  1.00 10.00      A   
ATOM   3021  CA  TRP A 320       7.262  -4.627  15.422  1.00 10.00      A   
ATOM   3022  CB  TRP A 320       7.106  -3.585  14.307  1.00 10.00      A   
ATOM   3023  CG  TRP A 320       6.030  -3.890  13.310  1.00 10.00      A   
ATOM   3024  CD1 TRP A 320       4.885  -4.600  13.523  1.00 10.00      A   
ATOM   3025  CD2 TRP A 320       5.997  -3.483  11.938  1.00 10.00      A   
ATOM   3026  NE1 TRP A 320       4.146  -4.666  12.368  1.00 10.00      A   
ATOM   3027  HE1 TRP A 320       3.279  -5.130  12.267  1.00 10.00      A   
ATOM   3028  CE2 TRP A 320       4.807  -3.984  11.381  1.00 10.00      A   
ATOM   3029  CE3 TRP A 320       6.860  -2.743  11.123  1.00 10.00      A   
ATOM   3030  CZ2 TRP A 320       4.458  -3.769  10.050  1.00 10.00      A   
ATOM   3031  CZ3 TRP A 320       6.514  -2.530   9.804  1.00 10.00      A   
ATOM   3032  CH2 TRP A 320       5.321  -3.041   9.279  1.00 10.00      A   
ATOM   3033  C   TRP A 320       8.578  -4.397  16.135  1.00 10.00      A   
ATOM   3034  O   TRP A 320       8.884  -3.269  16.508  1.00 10.00      A   
ATOM   3035  N   VAL A 321       9.346  -5.448  16.348  1.00 10.00      A   
ATOM   3036  HN  VAL A 321       9.072  -6.329  16.002  1.00 10.00      A   
ATOM   3037  CA  VAL A 321      10.615  -5.316  17.050  1.00 10.00      A   
ATOM   3038  CB  VAL A 321      10.520  -5.781  18.525  1.00 10.00      A   
ATOM   3039  CG1 VAL A 321       9.840  -4.729  19.392  1.00 10.00      A   
ATOM   3040  CG2 VAL A 321       9.792  -7.114  18.623  1.00 10.00      A   
ATOM   3041  C   VAL A 321      11.713  -6.111  16.366  1.00 10.00      A   
ATOM   3042  O   VAL A 321      11.467  -6.845  15.409  1.00 10.00      A   
ATOM   3043  N   LEU A 322      12.925  -5.947  16.861  1.00 10.00      A   
ATOM   3044  HN  LEU A 322      13.055  -5.322  17.605  1.00 10.00      A   
ATOM   3045  CA  LEU A 322      14.066  -6.669  16.335  1.00 10.00      A   
ATOM   3046  CB  LEU A 322      15.333  -5.806  16.396  1.00 10.00      A   
ATOM   3047  CG  LEU A 322      15.385  -4.611  15.442  1.00 10.00      A   
ATOM   3048  CD1 LEU A 322      16.562  -3.712  15.781  1.00 10.00      A   
ATOM   3049  CD2 LEU A 322      15.465  -5.080  13.996  1.00 10.00      A   
ATOM   3050  C   LEU A 322      14.259  -7.947  17.139  1.00 10.00      A   
ATOM   3051  O   LEU A 322      13.635  -8.127  18.188  1.00 10.00      A   
ATOM   3052  N   ASP A 323      15.127  -8.823  16.657  1.00 10.00      A   
ATOM   3053  HN  ASP A 323      15.593  -8.622  15.814  1.00 10.00      A   
ATOM   3054  CA  ASP A 323      15.404 -10.087  17.330  1.00 10.00      A   
ATOM   3055  CB  ASP A 323      16.053 -11.109  16.391  1.00 10.00      A   
ATOM   3056  CG  ASP A 323      17.402 -10.685  15.845  1.00 10.00      A   
ATOM   3057  OD1 ASP A 323      17.674  -9.469  15.762  1.00 10.00      A   
ATOM   3058  OD2 ASP A 323      18.189 -11.577  15.464  1.00 10.00      A   
ATOM   3059  C   ASP A 323      16.210  -9.886  18.609  1.00 10.00      A   
ATOM   3060  O   ASP A 323      16.523 -10.841  19.319  1.00 10.00      A   
ATOM   3061  N   TYR A 324      16.496  -8.626  18.916  1.00 10.00      A   
ATOM   3062  HN  TYR A 324      16.206  -7.917  18.309  1.00 10.00      A   
ATOM   3063  CA  TYR A 324      17.233  -8.263  20.120  1.00 10.00      A   
ATOM   3064  CB  TYR A 324      17.584  -6.773  20.089  1.00 10.00      A   
ATOM   3065  CG  TYR A 324      19.011  -6.471  19.691  1.00 10.00      A   
ATOM   3066  CD1 TYR A 324      19.300  -5.870  18.475  1.00 10.00      A   
ATOM   3067  CD2 TYR A 324      20.067  -6.784  20.536  1.00 10.00      A   
ATOM   3068  CE1 TYR A 324      20.603  -5.588  18.109  1.00 10.00      A   
ATOM   3069  CE2 TYR A 324      21.371  -6.507  20.180  1.00 10.00      A   
ATOM   3070  CZ  TYR A 324      21.635  -5.910  18.967  1.00 10.00      A   
ATOM   3071  OH  TYR A 324      22.941  -5.637  18.611  1.00 10.00      A   
ATOM   3072  HH  TYR A 324      23.011  -4.726  18.302  1.00 10.00      A   
ATOM   3073  C   TYR A 324      16.396  -8.563  21.362  1.00 10.00      A   
ATOM   3074  O   TYR A 324      16.914  -8.625  22.476  1.00 10.00      A   
ATOM   3075  N   ILE A 325      15.095  -8.731  21.153  1.00 10.00      A   
ATOM   3076  HN  ILE A 325      14.748  -8.639  20.239  1.00 10.00      A   
ATOM   3077  CA  ILE A 325      14.168  -9.032  22.236  1.00 10.00      A   
ATOM   3078  CB  ILE A 325      12.698  -8.954  21.759  1.00 10.00      A   
ATOM   3079  CG1 ILE A 325      11.720  -9.107  22.928  1.00 10.00      A   
ATOM   3080  CG2 ILE A 325      12.413  -9.980  20.667  1.00 10.00      A   
ATOM   3081  CD1 ILE A 325      11.771  -7.970  23.926  1.00 10.00      A   
ATOM   3082  C   ILE A 325      14.470 -10.408  22.846  1.00 10.00      A   
ATOM   3083  O   ILE A 325      14.246 -10.632  24.041  1.00 10.00      A   
ATOM   3084  N   GLU A 326      14.995 -11.316  22.015  1.00 10.00      A   
ATOM   3085  HN  GLU A 326      15.153 -11.063  21.078  1.00 10.00      A   
ATOM   3086  CA  GLU A 326      15.355 -12.669  22.440  1.00 10.00      A   
ATOM   3087  CB  GLU A 326      16.419 -12.637  23.538  1.00 10.00      A   
ATOM   3088  CG  GLU A 326      17.709 -11.944  23.141  1.00 10.00      A   
ATOM   3089  CD  GLU A 326      18.794 -12.129  24.178  1.00 10.00      A   
ATOM   3090  OE1 GLU A 326      18.462 -12.261  25.379  1.00 10.00      A   
ATOM   3091  OE2 GLU A 326      19.982 -12.143  23.802  1.00 10.00      A   
ATOM   3092  C   GLU A 326      14.151 -13.498  22.887  1.00 10.00      A   
ATOM   3093  O   GLU A 326      13.022 -13.007  22.962  1.00 10.00      A   
ATOM   3094  N   ASP A 327      14.410 -14.766  23.190  1.00 10.00      A   
ATOM   3095  HN  ASP A 327      15.330 -15.099  23.107  1.00 10.00      A   
ATOM   3096  CA  ASP A 327      13.365 -15.679  23.638  1.00 10.00      A   
ATOM   3097  CB  ASP A 327      13.912 -17.106  23.770  1.00 10.00      A   
ATOM   3098  CG  ASP A 327      14.390 -17.714  22.465  1.00 10.00      A   
ATOM   3099  OD1 ASP A 327      13.577 -17.894  21.542  1.00 10.00      A   
ATOM   3100  OD2 ASP A 327      15.588 -18.044  22.366  1.00 10.00      A   
ATOM   3101  C   ASP A 327      12.831 -15.228  24.993  1.00 10.00      A   
ATOM   3102  O   ASP A 327      11.632 -15.324  25.271  1.00 10.00      A   
ATOM   3103  N   ALA A 328      13.736 -14.735  25.833  1.00 10.00      A   
ATOM   3104  HN  ALA A 328      14.676 -14.691  25.544  1.00 10.00      A   
ATOM   3105  CA  ALA A 328      13.378 -14.272  27.170  1.00 10.00      A   
ATOM   3106  CB  ALA A 328      14.618 -13.859  27.943  1.00 10.00      A   
ATOM   3107  C   ALA A 328      12.378 -13.122  27.121  1.00 10.00      A   
ATOM   3108  O   ALA A 328      11.390 -13.122  27.855  1.00 10.00      A   
ATOM   3109  N   GLY A 329      12.638 -12.152  26.251  1.00 10.00      A   
ATOM   3110  HN  GLY A 329      13.442 -12.212  25.688  1.00 10.00      A   
ATOM   3111  CA  GLY A 329      11.753 -11.010  26.126  1.00 10.00      A   
ATOM   3112  C   GLY A 329      10.400 -11.387  25.556  1.00 10.00      A   
ATOM   3113  O   GLY A 329       9.366 -10.886  26.002  1.00 10.00      A   
ATOM   3114  N   LEU A 330      10.409 -12.281  24.576  1.00 10.00      A   
ATOM   3115  HN  LEU A 330      11.267 -12.642  24.266  1.00 10.00      A   
ATOM   3116  CA  LEU A 330       9.183 -12.736  23.943  1.00 10.00      A   
ATOM   3117  CB  LEU A 330       9.508 -13.641  22.751  1.00 10.00      A   
ATOM   3118  CG  LEU A 330      10.096 -12.946  21.521  1.00 10.00      A   
ATOM   3119  CD1 LEU A 330      10.500 -13.969  20.473  1.00 10.00      A   
ATOM   3120  CD2 LEU A 330       9.103 -11.952  20.941  1.00 10.00      A   
ATOM   3121  C   LEU A 330       8.287 -13.470  24.938  1.00 10.00      A   
ATOM   3122  O   LEU A 330       7.064 -13.320  24.916  1.00 10.00      A   
ATOM   3123  N   GLU A 331       8.905 -14.246  25.821  1.00 10.00      A   
ATOM   3124  HN  GLU A 331       9.886 -14.315  25.790  1.00 10.00      A   
ATOM   3125  CA  GLU A 331       8.174 -15.009  26.829  1.00 10.00      A   
ATOM   3126  CB  GLU A 331       9.144 -15.890  27.618  1.00 10.00      A   
ATOM   3127  CG  GLU A 331       8.489 -17.018  28.397  1.00 10.00      A   
ATOM   3128  CD  GLU A 331       9.492 -17.793  29.220  1.00 10.00      A   
ATOM   3129  OE1 GLU A 331      10.105 -17.192  30.126  1.00 10.00      A   
ATOM   3130  OE2 GLU A 331       9.677 -18.998  28.963  1.00 10.00      A   
ATOM   3131  C   GLU A 331       7.418 -14.075  27.772  1.00 10.00      A   
ATOM   3132  O   GLU A 331       6.249 -14.306  28.092  1.00 10.00      A   
ATOM   3133  N   VAL A 332       8.087 -13.006  28.201  1.00 10.00      A   
ATOM   3134  HN  VAL A 332       9.012 -12.865  27.904  1.00 10.00      A   
ATOM   3135  CA  VAL A 332       7.469 -12.039  29.101  1.00 10.00      A   
ATOM   3136  CB  VAL A 332       8.508 -11.065  29.701  1.00 10.00      A   
ATOM   3137  CG1 VAL A 332       7.857 -10.138  30.716  1.00 10.00      A   
ATOM   3138  CG2 VAL A 332       9.656 -11.830  30.340  1.00 10.00      A   
ATOM   3139  C   VAL A 332       6.398 -11.249  28.354  1.00 10.00      A   
ATOM   3140  O   VAL A 332       5.367 -10.877  28.921  1.00 10.00      A   
ATOM   3141  N   LEU A 333       6.651 -11.018  27.070  1.00 10.00      A   
ATOM   3142  HN  LEU A 333       7.496 -11.345  26.690  1.00 10.00      A   
ATOM   3143  CA  LEU A 333       5.727 -10.286  26.210  1.00 10.00      A   
ATOM   3144  CB  LEU A 333       6.313 -10.175  24.800  1.00 10.00      A   
ATOM   3145  CG  LEU A 333       5.343  -9.789  23.682  1.00 10.00      A   
ATOM   3146  CD1 LEU A 333       5.014  -8.307  23.743  1.00 10.00      A   
ATOM   3147  CD2 LEU A 333       5.922 -10.160  22.327  1.00 10.00      A   
ATOM   3148  C   LEU A 333       4.368 -10.973  26.159  1.00 10.00      A   
ATOM   3149  O   LEU A 333       3.333 -10.335  26.341  1.00 10.00      A   
ATOM   3150  N   ALA A 334       4.386 -12.278  25.929  1.00 10.00      A   
ATOM   3151  HN  ALA A 334       5.251 -12.724  25.799  1.00 10.00      A   
ATOM   3152  CA  ALA A 334       3.163 -13.070  25.850  1.00 10.00      A   
ATOM   3153  CB  ALA A 334       3.504 -14.503  25.480  1.00 10.00      A   
ATOM   3154  C   ALA A 334       2.378 -13.033  27.161  1.00 10.00      A   
ATOM   3155  O   ALA A 334       1.151 -13.158  27.171  1.00 10.00      A   
ATOM   3156  N   SER A 335       3.089 -12.860  28.266  1.00 10.00      A   
ATOM   3157  HN  SER A 335       4.065 -12.786  28.200  1.00 10.00      A   
ATOM   3158  CA  SER A 335       2.467 -12.807  29.578  1.00 10.00      A   
ATOM   3159  CB  SER A 335       3.468 -13.262  30.637  1.00 10.00      A   
ATOM   3160  OG  SER A 335       4.075 -14.485  30.246  1.00 10.00      A   
ATOM   3161  HG  SER A 335       5.032 -14.371  30.211  1.00 10.00      A   
ATOM   3162  C   SER A 335       1.936 -11.409  29.895  1.00 10.00      A   
ATOM   3163  O   SER A 335       1.204 -11.218  30.864  1.00 10.00      A   
ATOM   3164  N   THR A 336       2.283 -10.442  29.063  1.00 10.00      A   
ATOM   3165  HN  THR A 336       2.841 -10.655  28.284  1.00 10.00      A   
ATOM   3166  CA  THR A 336       1.838  -9.074  29.272  1.00 10.00      A   
ATOM   3167  CB  THR A 336       3.021  -8.087  29.218  1.00 10.00      A   
ATOM   3168  OG1 THR A 336       4.132  -8.636  29.946  1.00 10.00      A   
ATOM   3169  HG1 THR A 336       4.441  -9.435  29.506  1.00 10.00      A   
ATOM   3170  CG2 THR A 336       2.634  -6.756  29.846  1.00 10.00      A   
ATOM   3171  C   THR A 336       0.778  -8.683  28.242  1.00 10.00      A   
ATOM   3172  O   THR A 336      -0.309  -8.224  28.594  1.00 10.00      A   
ATOM   3173  N   CYS A 337       1.086  -8.887  26.971  1.00 10.00      A   
ATOM   3174  HN  CYS A 337       1.960  -9.279  26.742  1.00 10.00      A   
ATOM   3175  CA  CYS A 337       0.164  -8.547  25.902  1.00 10.00      A   
ATOM   3176  CB  CYS A 337       0.931  -7.934  24.731  1.00 10.00      A   
ATOM   3177  SG  CYS A 337       2.264  -6.818  25.236  1.00 10.00      A   
ATOM   3178  HG  CYS A 337       1.752  -5.912  26.063  1.00 10.00      A   
ATOM   3179  C   CYS A 337      -0.612  -9.778  25.453  1.00 10.00      A   
ATOM   3180  O   CYS A 337      -0.102 -10.608  24.706  1.00 10.00      A   
ATOM   3181  N   LYS A 338      -1.843  -9.898  25.924  1.00 10.00      A   
ATOM   3182  HN  LYS A 338      -2.197  -9.206  26.523  1.00 10.00      A   
ATOM   3183  CA  LYS A 338      -2.683 -11.034  25.574  1.00 10.00      A   
ATOM   3184  CB  LYS A 338      -3.602 -11.400  26.744  1.00 10.00      A   
ATOM   3185  CG  LYS A 338      -2.865 -11.800  28.015  1.00 10.00      A   
ATOM   3186  CD  LYS A 338      -2.102 -13.101  27.831  1.00 10.00      A   
ATOM   3187  CE  LYS A 338      -1.375 -13.502  29.105  1.00 10.00      A   
ATOM   3188  NZ  LYS A 338      -0.549 -14.725  28.914  1.00 10.00      A   
ATOM   3189  HZ1 LYS A 338      -1.148 -15.522  28.622  1.00 10.00      A   
ATOM   3190  HZ2 LYS A 338      -0.071 -14.978  29.803  1.00 10.00      A   
ATOM   3191  HZ3 LYS A 338       0.176 -14.561  28.182  1.00 10.00      A   
ATOM   3192  C   LYS A 338      -3.505 -10.744  24.324  1.00 10.00      A   
ATOM   3193  O   LYS A 338      -3.871 -11.655  23.580  1.00 10.00      A   
ATOM   3194  N   ASP A 339      -3.777  -9.469  24.088  1.00 10.00      A   
ATOM   3195  HN  ASP A 339      -3.449  -8.788  24.712  1.00 10.00      A   
ATOM   3196  CA  ASP A 339      -4.562  -9.055  22.931  1.00 10.00      A   
ATOM   3197  CB  ASP A 339      -5.357  -7.782  23.241  1.00 10.00      A   
ATOM   3198  CG  ASP A 339      -6.546  -7.593  22.316  1.00 10.00      A   
ATOM   3199  OD1 ASP A 339      -7.319  -8.556  22.129  1.00 10.00      A   
ATOM   3200  OD2 ASP A 339      -6.721  -6.484  21.772  1.00 10.00      A   
ATOM   3201  C   ASP A 339      -3.678  -8.851  21.700  1.00 10.00      A   
ATOM   3202  O   ASP A 339      -4.129  -8.325  20.683  1.00 10.00      A   
ATOM   3203  N   LEU A 340      -2.421  -9.284  21.799  1.00 10.00      A   
ATOM   3204  HN  LEU A 340      -2.127  -9.699  22.634  1.00 10.00      A   
ATOM   3205  CA  LEU A 340      -1.471  -9.160  20.699  1.00 10.00      A   
ATOM   3206  CB  LEU A 340      -0.102  -9.704  21.123  1.00 10.00      A   
ATOM   3207  CG  LEU A 340       1.076  -9.359  20.211  1.00 10.00      A   
ATOM   3208  CD1 LEU A 340       1.398  -7.874  20.283  1.00 10.00      A   
ATOM   3209  CD2 LEU A 340       2.296 -10.196  20.567  1.00 10.00      A   
ATOM   3210  C   LEU A 340      -1.984  -9.913  19.473  1.00 10.00      A   
ATOM   3211  O   LEU A 340      -2.211 -11.119  19.531  1.00 10.00      A   
ATOM   3212  N   ARG A 341      -2.165  -9.194  18.373  1.00 10.00      A   
ATOM   3213  HN  ARG A 341      -1.934  -8.236  18.383  1.00 10.00      A   
ATOM   3214  CA  ARG A 341      -2.679  -9.784  17.146  1.00 10.00      A   
ATOM   3215  CB  ARG A 341      -3.693  -8.841  16.486  1.00 10.00      A   
ATOM   3216  CG  ARG A 341      -4.688  -8.205  17.443  1.00 10.00      A   
ATOM   3217  CD  ARG A 341      -5.812  -9.159  17.803  1.00 10.00      A   
ATOM   3218  NE  ARG A 341      -6.639  -8.627  18.885  1.00 10.00      A   
ATOM   3219  HE  ARG A 341      -6.203  -8.500  19.761  1.00 10.00      A   
ATOM   3220  CZ  ARG A 341      -7.921  -8.289  18.753  1.00 10.00      A   
ATOM   3221  NH1 ARG A 341      -8.536  -8.420  17.583  1.00 10.00      A   
ATOM   3222 HH11 ARG A 341      -9.540  -8.148  17.483  1.00 10.00      A   
ATOM   3223 HH12 ARG A 341      -8.018  -8.789  16.758  1.00 10.00      A   
ATOM   3224  NH2 ARG A 341      -8.591  -7.829  19.800  1.00 10.00      A   
ATOM   3225 HH21 ARG A 341      -8.110  -7.731  20.732  1.00 10.00      A   
ATOM   3226 HH22 ARG A 341      -9.595  -7.557  19.705  1.00 10.00      A   
ATOM   3227  C   ARG A 341      -1.559 -10.075  16.159  1.00 10.00      A   
ATOM   3228  O   ARG A 341      -1.502 -11.157  15.572  1.00 10.00      A   
ATOM   3229  N   GLU A 342      -0.665  -9.112  15.983  1.00 10.00      A   
ATOM   3230  HN  GLU A 342      -0.737  -8.283  16.508  1.00 10.00      A   
ATOM   3231  CA  GLU A 342       0.437  -9.271  15.049  1.00 10.00      A   
ATOM   3232  CB  GLU A 342       0.266  -8.338  13.849  1.00 10.00      A   
ATOM   3233  CG  GLU A 342       1.227  -8.624  12.703  1.00 10.00      A   
ATOM   3234  CD  GLU A 342       1.393  -7.451  11.760  1.00 10.00      A   
ATOM   3235  OE1 GLU A 342       0.748  -7.434  10.692  1.00 10.00      A   
ATOM   3236  OE2 GLU A 342       2.185  -6.543  12.072  1.00 10.00      A   
ATOM   3237  C   GLU A 342       1.784  -9.018  15.715  1.00 10.00      A   
ATOM   3238  O   GLU A 342       1.946  -8.059  16.477  1.00 10.00      A   
ATOM   3239  N   LEU A 343       2.743  -9.880  15.414  1.00 10.00      A   
ATOM   3240  HN  LEU A 343       2.542 -10.617  14.791  1.00 10.00      A   
ATOM   3241  CA  LEU A 343       4.085  -9.768  15.961  1.00 10.00      A   
ATOM   3242  CB  LEU A 343       4.312 -10.840  17.033  1.00 10.00      A   
ATOM   3243  CG  LEU A 343       5.718 -10.909  17.635  1.00 10.00      A   
ATOM   3244  CD1 LEU A 343       6.006  -9.677  18.479  1.00 10.00      A   
ATOM   3245  CD2 LEU A 343       5.893 -12.179  18.454  1.00 10.00      A   
ATOM   3246  C   LEU A 343       5.106  -9.929  14.845  1.00 10.00      A   
ATOM   3247  O   LEU A 343       5.163 -10.974  14.194  1.00 10.00      A   
ATOM   3248  N   ARG A 344       5.886  -8.889  14.599  1.00 10.00      A   
ATOM   3249  HN  ARG A 344       5.777  -8.067  15.132  1.00 10.00      A   
ATOM   3250  CA  ARG A 344       6.906  -8.934  13.563  1.00 10.00      A   
ATOM   3251  CB  ARG A 344       6.641  -7.899  12.461  1.00 10.00      A   
ATOM   3252  CG  ARG A 344       5.387  -8.172  11.646  1.00 10.00      A   
ATOM   3253  CD  ARG A 344       5.311  -7.303  10.398  1.00 10.00      A   
ATOM   3254  NE  ARG A 344       3.923  -7.170   9.947  1.00 10.00      A   
ATOM   3255  HE  ARG A 344       3.223  -7.220  10.647  1.00 10.00      A   
ATOM   3256  CZ  ARG A 344       3.538  -6.965   8.686  1.00 10.00      A   
ATOM   3257  NH1 ARG A 344       4.428  -6.840   7.709  1.00 10.00      A   
ATOM   3258 HH11 ARG A 344       5.448  -6.907   7.912  1.00 10.00      A   
ATOM   3259 HH12 ARG A 344       4.108  -6.675   6.723  1.00 10.00      A   
ATOM   3260  NH2 ARG A 344       2.242  -6.927   8.409  1.00 10.00      A   
ATOM   3261 HH21 ARG A 344       1.536  -7.066   9.169  1.00 10.00      A   
ATOM   3262 HH22 ARG A 344       1.917  -6.759   7.427  1.00 10.00      A   
ATOM   3263  C   ARG A 344       8.286  -8.730  14.166  1.00 10.00      A   
ATOM   3264  O   ARG A 344       8.600  -7.648  14.664  1.00 10.00      A   
ATOM   3265  N   VAL A 345       9.089  -9.783  14.137  1.00 10.00      A   
ATOM   3266  HN  VAL A 345       8.764 -10.620  13.733  1.00 10.00      A   
ATOM   3267  CA  VAL A 345      10.441  -9.740  14.677  1.00 10.00      A   
ATOM   3268  CB  VAL A 345      10.709 -10.921  15.640  1.00 10.00      A   
ATOM   3269  CG1 VAL A 345      12.070 -10.778  16.301  1.00 10.00      A   
ATOM   3270  CG2 VAL A 345       9.614 -11.014  16.693  1.00 10.00      A   
ATOM   3271  C   VAL A 345      11.470  -9.745  13.545  1.00 10.00      A   
ATOM   3272  O   VAL A 345      11.675 -10.755  12.875  1.00 10.00      A   
ATOM   3273  N   PHE A 346      12.101  -8.606  13.330  1.00 10.00      A   
ATOM   3274  HN  PHE A 346      11.893  -7.830  13.898  1.00 10.00      A   
ATOM   3275  CA  PHE A 346      13.105  -8.472  12.283  1.00 10.00      A   
ATOM   3276  CB  PHE A 346      13.052  -7.070  11.674  1.00 10.00      A   
ATOM   3277  CG  PHE A 346      11.740  -6.733  11.030  1.00 10.00      A   
ATOM   3278  CD1 PHE A 346      10.831  -5.908  11.665  1.00 10.00      A   
ATOM   3279  CD2 PHE A 346      11.417  -7.243   9.783  1.00 10.00      A   
ATOM   3280  CE1 PHE A 346       9.624  -5.595  11.070  1.00 10.00      A   
ATOM   3281  CE2 PHE A 346      10.213  -6.936   9.182  1.00 10.00      A   
ATOM   3282  CZ  PHE A 346       9.315  -6.109   9.825  1.00 10.00      A   
ATOM   3283  C   PHE A 346      14.502  -8.751  12.832  1.00 10.00      A   
ATOM   3284  O   PHE A 346      14.792  -8.444  13.984  1.00 10.00      A   
ATOM   3285  N   PRO A 347      15.389  -9.337  12.016  1.00 10.00      A   
ATOM   3286  CA  PRO A 347      16.751  -9.650  12.439  1.00 10.00      A   
ATOM   3287  CB  PRO A 347      17.194 -10.697  11.416  1.00 10.00      A   
ATOM   3288  CG  PRO A 347      16.431 -10.361  10.178  1.00 10.00      A   
ATOM   3289  CD  PRO A 347      15.133  -9.738  10.621  1.00 10.00      A   
ATOM   3290  C   PRO A 347      17.665  -8.425  12.390  1.00 10.00      A   
ATOM   3291  O   PRO A 347      17.692  -7.694  11.395  1.00 10.00      A   
ATOM   3292  N   SER A 348      18.404  -8.210  13.471  1.00 10.00      A   
ATOM   3293  HN  SER A 348      18.317  -8.826  14.239  1.00 10.00      A   
ATOM   3294  CA  SER A 348      19.328  -7.087  13.570  1.00 10.00      A   
ATOM   3295  CB  SER A 348      19.819  -6.951  15.010  1.00 10.00      A   
ATOM   3296  OG  SER A 348      19.972  -8.226  15.620  1.00 10.00      A   
ATOM   3297  HG  SER A 348      19.091  -8.620  15.775  1.00 10.00      A   
ATOM   3298  C   SER A 348      20.515  -7.263  12.620  1.00 10.00      A   
ATOM   3299  O   SER A 348      21.009  -6.296  12.029  1.00 10.00      A   
ATOM   3300  N   GLU A 349      20.958  -8.504  12.481  1.00 10.00      A   
ATOM   3301  HN  GLU A 349      20.511  -9.223  12.976  1.00 10.00      A   
ATOM   3302  CA  GLU A 349      22.074  -8.843  11.612  1.00 10.00      A   
ATOM   3303  CB  GLU A 349      23.379  -8.911  12.410  1.00 10.00      A   
ATOM   3304  CG  GLU A 349      24.338  -7.772  12.114  1.00 10.00      A   
ATOM   3305  CD  GLU A 349      25.047  -7.932  10.784  1.00 10.00      A   
ATOM   3306  OE1 GLU A 349      24.364  -8.117   9.755  1.00 10.00      A   
ATOM   3307  OE2 GLU A 349      26.293  -7.853  10.759  1.00 10.00      A   
ATOM   3308  C   GLU A 349      21.806 -10.172  10.914  1.00 10.00      A   
ATOM   3309  O   GLU A 349      22.312 -11.216  11.324  1.00 10.00      A   
ATOM   3310  N   PRO A 350      20.996 -10.149   9.844  1.00 10.00      A   
ATOM   3311  CA  PRO A 350      20.642 -11.361   9.096  1.00 10.00      A   
ATOM   3312  CB  PRO A 350      19.416 -10.921   8.293  1.00 10.00      A   
ATOM   3313  CG  PRO A 350      19.631  -9.463   8.064  1.00 10.00      A   
ATOM   3314  CD  PRO A 350      20.359  -8.945   9.277  1.00 10.00      A   
ATOM   3315  C   PRO A 350      21.751 -11.812   8.149  1.00 10.00      A   
ATOM   3316  O   PRO A 350      21.678 -12.888   7.563  1.00 10.00      A   
ATOM   3317  N   PHE A 351      22.784 -10.997   8.012  1.00 10.00      A   
ATOM   3318  HN  PHE A 351      22.811 -10.163   8.532  1.00 10.00      A   
ATOM   3319  CA  PHE A 351      23.889 -11.320   7.116  1.00 10.00      A   
ATOM   3320  CB  PHE A 351      24.371 -10.072   6.374  1.00 10.00      A   
ATOM   3321  CG  PHE A 351      23.249  -9.324   5.706  1.00 10.00      A   
ATOM   3322  CD1 PHE A 351      22.840  -8.089   6.178  1.00 10.00      A   
ATOM   3323  CD2 PHE A 351      22.595  -9.868   4.609  1.00 10.00      A   
ATOM   3324  CE1 PHE A 351      21.802  -7.407   5.572  1.00 10.00      A   
ATOM   3325  CE2 PHE A 351      21.556  -9.192   3.997  1.00 10.00      A   
ATOM   3326  CZ  PHE A 351      21.158  -7.960   4.480  1.00 10.00      A   
ATOM   3327  C   PHE A 351      25.025 -12.017   7.857  1.00 10.00      A   
ATOM   3328  O   PHE A 351      26.166 -12.052   7.390  1.00 10.00      A   
ATOM   3329  N   VAL A 352      24.696 -12.555   9.023  1.00 10.00      A   
ATOM   3330  HN  VAL A 352      23.773 -12.462   9.340  1.00 10.00      A   
ATOM   3331  CA  VAL A 352      25.652 -13.282   9.851  1.00 10.00      A   
ATOM   3332  CB  VAL A 352      26.033 -12.499  11.129  1.00 10.00      A   
ATOM   3333  CG1 VAL A 352      27.053 -13.274  11.950  1.00 10.00      A   
ATOM   3334  CG2 VAL A 352      26.579 -11.124  10.779  1.00 10.00      A   
ATOM   3335  C   VAL A 352      25.039 -14.620  10.251  1.00 10.00      A   
ATOM   3336  O   VAL A 352      23.972 -14.655  10.867  1.00 10.00      A   
ATOM   3337  N   MET A 353      25.704 -15.712   9.896  1.00 10.00      A   
ATOM   3338  HN  MET A 353      26.556 -15.621   9.414  1.00 10.00      A   
ATOM   3339  CA  MET A 353      25.202 -17.041  10.210  1.00 10.00      A   
ATOM   3340  CB  MET A 353      26.090 -18.129   9.604  1.00 10.00      A   
ATOM   3341  CG  MET A 353      25.462 -19.512   9.644  1.00 10.00      A   
ATOM   3342  SD  MET A 353      26.542 -20.796   8.992  1.00 10.00      A   
ATOM   3343  CE  MET A 353      25.454 -22.213   9.093  1.00 10.00      A   
ATOM   3344  C   MET A 353      25.063 -17.248  11.714  1.00 10.00      A   
ATOM   3345  O   MET A 353      24.034 -17.734  12.186  1.00 10.00      A   
ATOM   3346  N   GLU A 354      26.089 -16.862  12.460  1.00 10.00      A   
ATOM   3347  HN  GLU A 354      26.873 -16.466  12.026  1.00 10.00      A   
ATOM   3348  CA  GLU A 354      26.079 -17.008  13.907  1.00 10.00      A   
ATOM   3349  CB  GLU A 354      27.470 -16.738  14.490  1.00 10.00      A   
ATOM   3350  CG  GLU A 354      28.532 -17.740  14.068  1.00 10.00      A   
ATOM   3351  CD  GLU A 354      28.053 -19.174  14.159  1.00 10.00      A   
ATOM   3352  OE1 GLU A 354      27.665 -19.612  15.262  1.00 10.00      A   
ATOM   3353  OE2 GLU A 354      28.062 -19.872  13.123  1.00 10.00      A   
ATOM   3354  C   GLU A 354      25.056 -16.077  14.542  1.00 10.00      A   
ATOM   3355  O   GLU A 354      24.941 -14.915  14.152  1.00 10.00      A   
ATOM   3356  N   PRO A 355      24.278 -16.584  15.507  1.00 10.00      A   
ATOM   3357  CA  PRO A 355      23.263 -15.790  16.202  1.00 10.00      A   
ATOM   3358  CB  PRO A 355      22.516 -16.818  17.065  1.00 10.00      A   
ATOM   3359  CG  PRO A 355      22.928 -18.152  16.538  1.00 10.00      A   
ATOM   3360  CD  PRO A 355      24.310 -17.971  15.990  1.00 10.00      A   
ATOM   3361  C   PRO A 355      23.895 -14.713  17.085  1.00 10.00      A   
ATOM   3362  O   PRO A 355      24.604 -15.014  18.048  1.00 10.00      A   
ATOM   3363  N   ASN A 356      23.638 -13.455  16.751  1.00 10.00      A   
ATOM   3364  HN  ASN A 356      23.075 -13.272  15.970  1.00 10.00      A   
ATOM   3365  CA  ASN A 356      24.182 -12.332  17.512  1.00 10.00      A   
ATOM   3366  CB  ASN A 356      24.220 -11.053  16.670  1.00 10.00      A   
ATOM   3367  CG  ASN A 356      22.854 -10.628  16.171  1.00 10.00      A   
ATOM   3368  OD1 ASN A 356      22.199 -11.359  15.427  1.00 10.00      A   
ATOM   3369  ND2 ASN A 356      22.417  -9.447  16.577  1.00 10.00      A   
ATOM   3370 HD21 ASN A 356      22.996  -8.921  17.173  1.00 10.00      A   
ATOM   3371 HD22 ASN A 356      21.536  -9.138  16.263  1.00 10.00      A   
ATOM   3372  C   ASN A 356      23.407 -12.105  18.807  1.00 10.00      A   
ATOM   3373  O   ASN A 356      23.867 -11.398  19.705  1.00 10.00      A   
ATOM   3374  N   VAL A 357      22.236 -12.719  18.900  1.00 10.00      A   
ATOM   3375  HN  VAL A 357      21.928 -13.275  18.154  1.00 10.00      A   
ATOM   3376  CA  VAL A 357      21.395 -12.602  20.085  1.00 10.00      A   
ATOM   3377  CB  VAL A 357      20.208 -11.646  19.852  1.00 10.00      A   
ATOM   3378  CG1 VAL A 357      20.667 -10.198  19.890  1.00 10.00      A   
ATOM   3379  CG2 VAL A 357      19.524 -11.959  18.530  1.00 10.00      A   
ATOM   3380  C   VAL A 357      20.850 -13.970  20.469  1.00 10.00      A   
ATOM   3381  O   VAL A 357      20.799 -14.878  19.634  1.00 10.00      A   
ATOM   3382  N   ALA A 358      20.424 -14.113  21.719  1.00 10.00      A   
ATOM   3383  HN  ALA A 358      20.461 -13.341  22.333  1.00 10.00      A   
ATOM   3384  CA  ALA A 358      19.886 -15.380  22.203  1.00 10.00      A   
ATOM   3385  CB  ALA A 358      20.100 -15.525  23.704  1.00 10.00      A   
ATOM   3386  C   ALA A 358      18.412 -15.528  21.839  1.00 10.00      A   
ATOM   3387  O   ALA A 358      17.533 -15.510  22.705  1.00 10.00      A   
ATOM   3388  N   LEU A 359      18.154 -15.659  20.548  1.00 10.00      A   
ATOM   3389  HN  LEU A 359      18.903 -15.662  19.912  1.00 10.00      A   
ATOM   3390  CA  LEU A 359      16.798 -15.812  20.047  1.00 10.00      A   
ATOM   3391  CB  LEU A 359      16.367 -14.576  19.253  1.00 10.00      A   
ATOM   3392  CG  LEU A 359      14.985 -14.649  18.595  1.00 10.00      A   
ATOM   3393  CD1 LEU A 359      14.142 -13.444  18.978  1.00 10.00      A   
ATOM   3394  CD2 LEU A 359      15.115 -14.751  17.084  1.00 10.00      A   
ATOM   3395  C   LEU A 359      16.699 -17.056  19.178  1.00 10.00      A   
ATOM   3396  O   LEU A 359      17.265 -17.114  18.087  1.00 10.00      A   
ATOM   3397  N   THR A 360      15.985 -18.047  19.666  1.00 10.00      A   
ATOM   3398  HN  THR A 360      15.542 -17.931  20.540  1.00 10.00      A   
ATOM   3399  CA  THR A 360      15.811 -19.291  18.944  1.00 10.00      A   
ATOM   3400  CB  THR A 360      16.215 -20.499  19.814  1.00 10.00      A   
ATOM   3401  OG1 THR A 360      15.522 -20.450  21.070  1.00 10.00      A   
ATOM   3402  HG1 THR A 360      15.479 -19.528  21.377  1.00 10.00      A   
ATOM   3403  CG2 THR A 360      17.711 -20.493  20.071  1.00 10.00      A   
ATOM   3404  C   THR A 360      14.362 -19.436  18.505  1.00 10.00      A   
ATOM   3405  O   THR A 360      13.649 -18.444  18.370  1.00 10.00      A   
ATOM   3406  N   GLU A 361      13.929 -20.663  18.279  1.00 10.00      A   
ATOM   3407  HN  GLU A 361      14.548 -21.423  18.377  1.00 10.00      A   
ATOM   3408  CA  GLU A 361      12.563 -20.923  17.869  1.00 10.00      A   
ATOM   3409  CB  GLU A 361      12.510 -22.143  16.947  1.00 10.00      A   
ATOM   3410  CG  GLU A 361      12.691 -23.486  17.640  1.00 10.00      A   
ATOM   3411  CD  GLU A 361      14.027 -23.645  18.340  1.00 10.00      A   
ATOM   3412  OE1 GLU A 361      14.066 -24.306  19.398  1.00 10.00      A   
ATOM   3413  OE2 GLU A 361      15.036 -23.104  17.843  1.00 10.00      A   
ATOM   3414  C   GLU A 361      11.665 -21.119  19.090  1.00 10.00      A   
ATOM   3415  O   GLU A 361      10.468 -21.382  18.960  1.00 10.00      A   
ATOM   3416  N   GLN A 362      12.258 -20.983  20.275  1.00 10.00      A   
ATOM   3417  HN  GLN A 362      13.216 -20.772  20.306  1.00 10.00      A   
ATOM   3418  CA  GLN A 362      11.529 -21.147  21.524  1.00 10.00      A   
ATOM   3419  CB  GLN A 362      12.505 -21.276  22.696  1.00 10.00      A   
ATOM   3420  CG  GLN A 362      11.866 -21.717  24.002  1.00 10.00      A   
ATOM   3421  CD  GLN A 362      11.166 -23.058  23.883  1.00 10.00      A   
ATOM   3422  OE1 GLN A 362      11.794 -24.112  23.996  1.00 10.00      A   
ATOM   3423  NE2 GLN A 362       9.856 -23.033  23.682  1.00 10.00      A   
ATOM   3424 HE21 GLN A 362       9.412 -22.158  23.620  1.00 10.00      A   
ATOM   3425 HE22 GLN A 362       9.382 -23.890  23.602  1.00 10.00      A   
ATOM   3426  C   GLN A 362      10.566 -19.990  21.759  1.00 10.00      A   
ATOM   3427  O   GLN A 362       9.414 -20.206  22.141  1.00 10.00      A   
ATOM   3428  N   GLY A 363      11.042 -18.770  21.519  1.00 10.00      A   
ATOM   3429  HN  GLY A 363      11.983 -18.667  21.233  1.00 10.00      A   
ATOM   3430  CA  GLY A 363      10.221 -17.585  21.702  1.00 10.00      A   
ATOM   3431  C   GLY A 363       8.903 -17.662  20.955  1.00 10.00      A   
ATOM   3432  O   GLY A 363       7.849 -17.355  21.515  1.00 10.00      A   
ATOM   3433  N   LEU A 364       8.961 -18.085  19.696  1.00 10.00      A   
ATOM   3434  HN  LEU A 364       9.836 -18.310  19.309  1.00 10.00      A   
ATOM   3435  CA  LEU A 364       7.764 -18.213  18.868  1.00 10.00      A   
ATOM   3436  CB  LEU A 364       8.121 -18.830  17.512  1.00 10.00      A   
ATOM   3437  CG  LEU A 364       7.416 -18.258  16.273  1.00 10.00      A   
ATOM   3438  CD1 LEU A 364       7.829 -19.033  15.031  1.00 10.00      A   
ATOM   3439  CD2 LEU A 364       5.904 -18.284  16.430  1.00 10.00      A   
ATOM   3440  C   LEU A 364       6.729 -19.087  19.567  1.00 10.00      A   
ATOM   3441  O   LEU A 364       5.544 -18.753  19.616  1.00 10.00      A   
ATOM   3442  N   VAL A 365       7.190 -20.202  20.113  1.00 10.00      A   
ATOM   3443  HN  VAL A 365       8.149 -20.403  20.048  1.00 10.00      A   
ATOM   3444  CA  VAL A 365       6.320 -21.131  20.813  1.00 10.00      A   
ATOM   3445  CB  VAL A 365       7.095 -22.399  21.229  1.00 10.00      A   
ATOM   3446  CG1 VAL A 365       6.184 -23.404  21.915  1.00 10.00      A   
ATOM   3447  CG2 VAL A 365       7.765 -23.024  20.018  1.00 10.00      A   
ATOM   3448  C   VAL A 365       5.712 -20.478  22.053  1.00 10.00      A   
ATOM   3449  O   VAL A 365       4.496 -20.522  22.255  1.00 10.00      A   
ATOM   3450  N   SER A 366       6.563 -19.847  22.855  1.00 10.00      A   
ATOM   3451  HN  SER A 366       7.518 -19.822  22.614  1.00 10.00      A   
ATOM   3452  CA  SER A 366       6.136 -19.191  24.080  1.00 10.00      A   
ATOM   3453  CB  SER A 366       7.343 -18.601  24.805  1.00 10.00      A   
ATOM   3454  OG  SER A 366       8.405 -19.541  24.841  1.00 10.00      A   
ATOM   3455  HG  SER A 366       9.194 -19.119  25.202  1.00 10.00      A   
ATOM   3456  C   SER A 366       5.078 -18.116  23.826  1.00 10.00      A   
ATOM   3457  O   SER A 366       4.058 -18.072  24.511  1.00 10.00      A   
ATOM   3458  N   VAL A 367       5.305 -17.272  22.825  1.00 10.00      A   
ATOM   3459  HN  VAL A 367       6.121 -17.373  22.283  1.00 10.00      A   
ATOM   3460  CA  VAL A 367       4.365 -16.199  22.508  1.00 10.00      A   
ATOM   3461  CB  VAL A 367       4.944 -15.192  21.493  1.00 10.00      A   
ATOM   3462  CG1 VAL A 367       4.032 -13.983  21.361  1.00 10.00      A   
ATOM   3463  CG2 VAL A 367       6.335 -14.752  21.911  1.00 10.00      A   
ATOM   3464  C   VAL A 367       3.038 -16.752  21.986  1.00 10.00      A   
ATOM   3465  O   VAL A 367       1.962 -16.289  22.378  1.00 10.00      A   
ATOM   3466  N   SER A 368       3.114 -17.762  21.123  1.00 10.00      A   
ATOM   3467  HN  SER A 368       3.996 -18.099  20.859  1.00 10.00      A   
ATOM   3468  CA  SER A 368       1.918 -18.374  20.553  1.00 10.00      A   
ATOM   3469  CB  SER A 368       2.301 -19.394  19.479  1.00 10.00      A   
ATOM   3470  OG  SER A 368       3.143 -18.805  18.505  1.00 10.00      A   
ATOM   3471  HG  SER A 368       4.065 -18.858  18.801  1.00 10.00      A   
ATOM   3472  C   SER A 368       1.067 -19.032  21.637  1.00 10.00      A   
ATOM   3473  O   SER A 368      -0.161 -19.101  21.528  1.00 10.00      A   
ATOM   3474  N   MET A 369       1.719 -19.499  22.689  1.00 10.00      A   
ATOM   3475  HN  MET A 369       2.699 -19.409  22.726  1.00 10.00      A   
ATOM   3476  CA  MET A 369       1.019 -20.139  23.795  1.00 10.00      A   
ATOM   3477  CB  MET A 369       1.849 -21.287  24.371  1.00 10.00      A   
ATOM   3478  CG  MET A 369       2.202 -22.364  23.359  1.00 10.00      A   
ATOM   3479  SD  MET A 369       3.216 -23.678  24.057  1.00 10.00      A   
ATOM   3480  CE  MET A 369       2.029 -24.480  25.132  1.00 10.00      A   
ATOM   3481  C   MET A 369       0.707 -19.122  24.883  1.00 10.00      A   
ATOM   3482  O   MET A 369       0.236 -19.474  25.966  1.00 10.00      A   
ATOM   3483  N   GLY A 370       0.979 -17.858  24.589  1.00 10.00      A   
ATOM   3484  HN  GLY A 370       1.365 -17.638  23.709  1.00 10.00      A   
ATOM   3485  CA  GLY A 370       0.718 -16.802  25.542  1.00 10.00      A   
ATOM   3486  C   GLY A 370      -0.391 -15.885  25.073  1.00 10.00      A   
ATOM   3487  O   GLY A 370      -1.337 -15.614  25.816  1.00 10.00      A   
ATOM   3488  N   CYS A 371      -0.280 -15.420  23.834  1.00 10.00      A   
ATOM   3489  HN  CYS A 371       0.498 -15.679  23.291  1.00 10.00      A   
ATOM   3490  CA  CYS A 371      -1.274 -14.533  23.253  1.00 10.00      A   
ATOM   3491  CB  CYS A 371      -0.591 -13.474  22.388  1.00 10.00      A   
ATOM   3492  SG  CYS A 371       0.942 -12.830  23.090  1.00 10.00      A   
ATOM   3493  HG  CYS A 371       0.631 -11.791  23.860  1.00 10.00      A   
ATOM   3494  C   CYS A 371      -2.270 -15.323  22.416  1.00 10.00      A   
ATOM   3495  O   CYS A 371      -1.932 -15.828  21.345  1.00 10.00      A   
ATOM   3496  N   PRO A 372      -3.514 -15.442  22.893  1.00 10.00      A   
ATOM   3497  CA  PRO A 372      -4.565 -16.179  22.189  1.00 10.00      A   
ATOM   3498  CB  PRO A 372      -5.626 -16.368  23.271  1.00 10.00      A   
ATOM   3499  CG  PRO A 372      -5.460 -15.186  24.162  1.00 10.00      A   
ATOM   3500  CD  PRO A 372      -3.990 -14.876  24.171  1.00 10.00      A   
ATOM   3501  C   PRO A 372      -5.146 -15.396  21.013  1.00 10.00      A   
ATOM   3502  O   PRO A 372      -5.910 -15.935  20.212  1.00 10.00      A   
ATOM   3503  N   LYS A 373      -4.781 -14.121  20.914  1.00 10.00      A   
ATOM   3504  HN  LYS A 373      -4.175 -13.748  21.588  1.00 10.00      A   
ATOM   3505  CA  LYS A 373      -5.270 -13.260  19.844  1.00 10.00      A   
ATOM   3506  CB  LYS A 373      -5.524 -11.847  20.378  1.00 10.00      A   
ATOM   3507  CG  LYS A 373      -6.614 -11.760  21.435  1.00 10.00      A   
ATOM   3508  CD  LYS A 373      -8.000 -11.816  20.813  1.00 10.00      A   
ATOM   3509  CE  LYS A 373      -9.094 -11.708  21.871  1.00 10.00      A   
ATOM   3510  NZ  LYS A 373      -9.193 -10.342  22.462  1.00 10.00      A   
ATOM   3511  HZ1 LYS A 373      -9.928  -9.793  21.976  1.00 10.00      A   
ATOM   3512  HZ2 LYS A 373      -8.281  -9.835  22.369  1.00 10.00      A   
ATOM   3513  HZ3 LYS A 373      -9.438 -10.404  23.471  1.00 10.00      A   
ATOM   3514  C   LYS A 373      -4.296 -13.202  18.669  1.00 10.00      A   
ATOM   3515  O   LYS A 373      -4.554 -12.518  17.674  1.00 10.00      A   
ATOM   3516  N   LEU A 374      -3.177 -13.910  18.791  1.00 10.00      A   
ATOM   3517  HN  LEU A 374      -3.024 -14.423  19.612  1.00 10.00      A   
ATOM   3518  CA  LEU A 374      -2.166 -13.933  17.738  1.00 10.00      A   
ATOM   3519  CB  LEU A 374      -0.904 -14.655  18.210  1.00 10.00      A   
ATOM   3520  CG  LEU A 374       0.171 -13.792  18.869  1.00 10.00      A   
ATOM   3521  CD1 LEU A 374       1.345 -14.652  19.298  1.00 10.00      A   
ATOM   3522  CD2 LEU A 374       0.635 -12.691  17.925  1.00 10.00      A   
ATOM   3523  C   LEU A 374      -2.680 -14.596  16.470  1.00 10.00      A   
ATOM   3524  O   LEU A 374      -3.130 -15.743  16.499  1.00 10.00      A   
ATOM   3525  N   GLU A 375      -2.604 -13.873  15.365  1.00 10.00      A   
ATOM   3526  HN  GLU A 375      -2.244 -12.961  15.417  1.00 10.00      A   
ATOM   3527  CA  GLU A 375      -3.054 -14.391  14.081  1.00 10.00      A   
ATOM   3528  CB  GLU A 375      -4.397 -13.776  13.685  1.00 10.00      A   
ATOM   3529  CG  GLU A 375      -4.362 -12.277  13.441  1.00 10.00      A   
ATOM   3530  CD  GLU A 375      -5.600 -11.798  12.719  1.00 10.00      A   
ATOM   3531  OE1 GLU A 375      -5.671 -11.961  11.483  1.00 10.00      A   
ATOM   3532  OE2 GLU A 375      -6.520 -11.277  13.388  1.00 10.00      A   
ATOM   3533  C   GLU A 375      -2.010 -14.167  12.987  1.00 10.00      A   
ATOM   3534  O   GLU A 375      -1.992 -14.875  11.980  1.00 10.00      A   
ATOM   3535  N   SER A 376      -1.135 -13.191  13.190  1.00 10.00      A   
ATOM   3536  HN  SER A 376      -1.189 -12.658  14.007  1.00 10.00      A   
ATOM   3537  CA  SER A 376      -0.093 -12.890  12.217  1.00 10.00      A   
ATOM   3538  CB  SER A 376      -0.400 -11.577  11.495  1.00 10.00      A   
ATOM   3539  OG  SER A 376      -1.774 -11.485  11.146  1.00 10.00      A   
ATOM   3540  HG  SER A 376      -2.117 -10.631  11.430  1.00 10.00      A   
ATOM   3541  C   SER A 376       1.267 -12.803  12.903  1.00 10.00      A   
ATOM   3542  O   SER A 376       1.494 -11.929  13.744  1.00 10.00      A   
ATOM   3543  N   VAL A 377       2.169 -13.703  12.549  1.00 10.00      A   
ATOM   3544  HN  VAL A 377       1.944 -14.364  11.854  1.00 10.00      A   
ATOM   3545  CA  VAL A 377       3.496 -13.721  13.155  1.00 10.00      A   
ATOM   3546  CB  VAL A 377       3.679 -14.916  14.126  1.00 10.00      A   
ATOM   3547  CG1 VAL A 377       5.058 -14.884  14.772  1.00 10.00      A   
ATOM   3548  CG2 VAL A 377       2.593 -14.932  15.194  1.00 10.00      A   
ATOM   3549  C   VAL A 377       4.601 -13.759  12.103  1.00 10.00      A   
ATOM   3550  O   VAL A 377       4.572 -14.576  11.184  1.00 10.00      A   
ATOM   3551  N   LEU A 378       5.553 -12.846  12.243  1.00 10.00      A   
ATOM   3552  HN  LEU A 378       5.479 -12.196  12.980  1.00 10.00      A   
ATOM   3553  CA  LEU A 378       6.707 -12.769  11.360  1.00 10.00      A   
ATOM   3554  CB  LEU A 378       6.837 -11.359  10.775  1.00 10.00      A   
ATOM   3555  CG  LEU A 378       8.067 -11.095   9.899  1.00 10.00      A   
ATOM   3556  CD1 LEU A 378       7.666 -10.380   8.621  1.00 10.00      A   
ATOM   3557  CD2 LEU A 378       9.102 -10.274  10.654  1.00 10.00      A   
ATOM   3558  C   LEU A 378       7.937 -13.122  12.190  1.00 10.00      A   
ATOM   3559  O   LEU A 378       8.286 -12.400  13.127  1.00 10.00      A   
ATOM   3560  N   TYR A 379       8.591 -14.223  11.854  1.00 10.00      A   
ATOM   3561  HN  TYR A 379       8.307 -14.730  11.059  1.00 10.00      A   
ATOM   3562  CA  TYR A 379       9.740 -14.681  12.622  1.00 10.00      A   
ATOM   3563  CB  TYR A 379       9.379 -15.994  13.319  1.00 10.00      A   
ATOM   3564  CG  TYR A 379       9.974 -16.171  14.699  1.00 10.00      A   
ATOM   3565  CD1 TYR A 379       9.568 -15.369  15.756  1.00 10.00      A   
ATOM   3566  CD2 TYR A 379      10.926 -17.154  14.949  1.00 10.00      A   
ATOM   3567  CE1 TYR A 379      10.091 -15.539  17.024  1.00 10.00      A   
ATOM   3568  CE2 TYR A 379      11.457 -17.329  16.214  1.00 10.00      A   
ATOM   3569  CZ  TYR A 379      11.035 -16.520  17.248  1.00 10.00      A   
ATOM   3570  OH  TYR A 379      11.547 -16.702  18.516  1.00 10.00      A   
ATOM   3571  HH  TYR A 379      12.429 -17.104  18.462  1.00 10.00      A   
ATOM   3572  C   TYR A 379      10.977 -14.888  11.760  1.00 10.00      A   
ATOM   3573  O   TYR A 379      10.906 -15.474  10.678  1.00 10.00      A   
ATOM   3574  N   PHE A 380      12.112 -14.412  12.261  1.00 10.00      A   
ATOM   3575  HN  PHE A 380      12.088 -13.940  13.123  1.00 10.00      A   
ATOM   3576  CA  PHE A 380      13.393 -14.556  11.576  1.00 10.00      A   
ATOM   3577  CB  PHE A 380      13.909 -13.191  11.114  1.00 10.00      A   
ATOM   3578  CG  PHE A 380      13.371 -12.731   9.788  1.00 10.00      A   
ATOM   3579  CD1 PHE A 380      12.178 -12.031   9.711  1.00 10.00      A   
ATOM   3580  CD2 PHE A 380      14.068 -12.989   8.617  1.00 10.00      A   
ATOM   3581  CE1 PHE A 380      11.688 -11.599   8.493  1.00 10.00      A   
ATOM   3582  CE2 PHE A 380      13.583 -12.562   7.397  1.00 10.00      A   
ATOM   3583  CZ  PHE A 380      12.391 -11.866   7.334  1.00 10.00      A   
ATOM   3584  C   PHE A 380      14.415 -15.188  12.523  1.00 10.00      A   
ATOM   3585  O   PHE A 380      14.889 -14.538  13.459  1.00 10.00      A   
ATOM   3586  N   CYS A 381      14.751 -16.450  12.285  1.00 10.00      A   
ATOM   3587  HN  CYS A 381      14.355 -16.919  11.519  1.00 10.00      A   
ATOM   3588  CA  CYS A 381      15.705 -17.157  13.129  1.00 10.00      A   
ATOM   3589  CB  CYS A 381      14.971 -18.013  14.167  1.00 10.00      A   
ATOM   3590  SG  CYS A 381      13.743 -19.145  13.474  1.00 10.00      A   
ATOM   3591  HG  CYS A 381      14.100 -20.385  13.797  1.00 10.00      A   
ATOM   3592  C   CYS A 381      16.653 -18.014  12.294  1.00 10.00      A   
ATOM   3593  O   CYS A 381      16.470 -18.164  11.088  1.00 10.00      A   
ATOM   3594  N   ARG A 382      17.667 -18.567  12.946  1.00 10.00      A   
ATOM   3595  HN  ARG A 382      17.753 -18.409  13.911  1.00 10.00      A   
ATOM   3596  CA  ARG A 382      18.657 -19.401  12.275  1.00 10.00      A   
ATOM   3597  CB  ARG A 382      20.057 -19.127  12.828  1.00 10.00      A   
ATOM   3598  CG  ARG A 382      20.718 -17.882  12.274  1.00 10.00      A   
ATOM   3599  CD  ARG A 382      20.653 -16.730  13.260  1.00 10.00      A   
ATOM   3600  NE  ARG A 382      21.648 -15.703  12.957  1.00 10.00      A   
ATOM   3601  HE  ARG A 382      22.495 -16.007  12.556  1.00 10.00      A   
ATOM   3602  CZ  ARG A 382      21.479 -14.404  13.185  1.00 10.00      A   
ATOM   3603  NH1 ARG A 382      20.354 -13.961  13.723  1.00 10.00      A   
ATOM   3604 HH11 ARG A 382      19.591 -14.625  13.975  1.00 10.00      A   
ATOM   3605 HH12 ARG A 382      20.223 -12.941  13.899  1.00 10.00      A   
ATOM   3606  NH2 ARG A 382      22.444 -13.551  12.881  1.00 10.00      A   
ATOM   3607 HH21 ARG A 382      22.319 -12.528  13.052  1.00 10.00      A   
ATOM   3608 HH22 ARG A 382      23.336 -13.899  12.459  1.00 10.00      A   
ATOM   3609  C   ARG A 382      18.338 -20.880  12.424  1.00 10.00      A   
ATOM   3610  O   ARG A 382      18.765 -21.700  11.612  1.00 10.00      A   
ATOM   3611  N   GLN A 383      17.601 -21.217  13.471  1.00 10.00      A   
ATOM   3612  HN  GLN A 383      17.288 -20.518  14.080  1.00 10.00      A   
ATOM   3613  CA  GLN A 383      17.233 -22.600  13.728  1.00 10.00      A   
ATOM   3614  CB  GLN A 383      17.966 -23.151  14.956  1.00 10.00      A   
ATOM   3615  CG  GLN A 383      17.918 -22.250  16.182  1.00 10.00      A   
ATOM   3616  CD  GLN A 383      18.491 -22.922  17.416  1.00 10.00      A   
ATOM   3617  OE1 GLN A 383      19.699 -22.887  17.652  1.00 10.00      A   
ATOM   3618  NE2 GLN A 383      17.626 -23.523  18.216  1.00 10.00      A   
ATOM   3619 HE21 GLN A 383      16.663 -23.499  17.969  1.00 10.00      A   
ATOM   3620 HE22 GLN A 383      17.964 -23.966  19.018  1.00 10.00      A   
ATOM   3621  C   GLN A 383      15.727 -22.747  13.897  1.00 10.00      A   
ATOM   3622  O   GLN A 383      15.033 -21.781  14.223  1.00 10.00      A   
ATOM   3623  N   MET A 384      15.234 -23.953  13.648  1.00 10.00      A   
ATOM   3624  HN  MET A 384      15.849 -24.666  13.367  1.00 10.00      A   
ATOM   3625  CA  MET A 384      13.815 -24.261  13.775  1.00 10.00      A   
ATOM   3626  CB  MET A 384      13.063 -23.859  12.498  1.00 10.00      A   
ATOM   3627  CG  MET A 384      11.569 -24.159  12.522  1.00 10.00      A   
ATOM   3628  SD  MET A 384      10.732 -23.462  13.960  1.00 10.00      A   
ATOM   3629  CE  MET A 384      10.967 -21.711  13.668  1.00 10.00      A   
ATOM   3630  C   MET A 384      13.625 -25.749  14.056  1.00 10.00      A   
ATOM   3631  O   MET A 384      14.409 -26.580  13.595  1.00 10.00      A   
ATOM   3632  N   THR A 385      12.598 -26.069  14.824  1.00 10.00      A   
ATOM   3633  HN  THR A 385      12.031 -25.354  15.187  1.00 10.00      A   
ATOM   3634  CA  THR A 385      12.292 -27.448  15.167  1.00 10.00      A   
ATOM   3635  CB  THR A 385      12.368 -27.643  16.689  1.00 10.00      A   
ATOM   3636  OG1 THR A 385      13.161 -26.594  17.251  1.00 10.00      A   
ATOM   3637  HG1 THR A 385      12.972 -26.519  18.193  1.00 10.00      A   
ATOM   3638  CG2 THR A 385      13.000 -28.983  17.025  1.00 10.00      A   
ATOM   3639  C   THR A 385      10.887 -27.800  14.695  1.00 10.00      A   
ATOM   3640  O   THR A 385       9.977 -26.967  14.754  1.00 10.00      A   
ATOM   3641  N   ASN A 386      10.712 -29.026  14.224  1.00 10.00      A   
ATOM   3642  HN  ASN A 386      11.483 -29.646  14.201  1.00 10.00      A   
ATOM   3643  CA  ASN A 386       9.414 -29.485  13.745  1.00 10.00      A   
ATOM   3644  CB  ASN A 386       9.519 -30.872  13.107  1.00 10.00      A   
ATOM   3645  CG  ASN A 386      10.093 -30.827  11.704  1.00 10.00      A   
ATOM   3646  OD1 ASN A 386       9.368 -30.625  10.729  1.00 10.00      A   
ATOM   3647  ND2 ASN A 386      11.400 -31.014  11.592  1.00 10.00      A   
ATOM   3648 HD21 ASN A 386      11.921 -31.164  12.417  1.00 10.00      A   
ATOM   3649 HD22 ASN A 386      11.794 -30.997  10.696  1.00 10.00      A   
ATOM   3650  C   ASN A 386       8.405 -29.505  14.883  1.00 10.00      A   
ATOM   3651  O   ASN A 386       7.268 -29.063  14.724  1.00 10.00      A   
ATOM   3652  N   ALA A 387       8.841 -29.997  16.040  1.00 10.00      A   
ATOM   3653  HN  ALA A 387       9.768 -30.322  16.100  1.00 10.00      A   
ATOM   3654  CA  ALA A 387       7.987 -30.077  17.219  1.00 10.00      A   
ATOM   3655  CB  ALA A 387       8.726 -30.753  18.365  1.00 10.00      A   
ATOM   3656  C   ALA A 387       7.508 -28.687  17.630  1.00 10.00      A   
ATOM   3657  O   ALA A 387       6.381 -28.517  18.099  1.00 10.00      A   
ATOM   3658  N   ALA A 388       8.368 -27.694  17.435  1.00 10.00      A   
ATOM   3659  HN  ALA A 388       9.248 -27.893  17.053  1.00 10.00      A   
ATOM   3660  CA  ALA A 388       8.037 -26.316  17.766  1.00 10.00      A   
ATOM   3661  CB  ALA A 388       9.258 -25.427  17.596  1.00 10.00      A   
ATOM   3662  C   ALA A 388       6.893 -25.830  16.883  1.00 10.00      A   
ATOM   3663  O   ALA A 388       5.898 -25.303  17.375  1.00 10.00      A   
ATOM   3664  N   LEU A 389       7.036 -26.039  15.577  1.00 10.00      A   
ATOM   3665  HN  LEU A 389       7.856 -26.473  15.252  1.00 10.00      A   
ATOM   3666  CA  LEU A 389       6.016 -25.639  14.609  1.00 10.00      A   
ATOM   3667  CB  LEU A 389       6.464 -25.990  13.191  1.00 10.00      A   
ATOM   3668  CG  LEU A 389       7.664 -25.209  12.657  1.00 10.00      A   
ATOM   3669  CD1 LEU A 389       8.255 -25.904  11.440  1.00 10.00      A   
ATOM   3670  CD2 LEU A 389       7.265 -23.780  12.320  1.00 10.00      A   
ATOM   3671  C   LEU A 389       4.690 -26.322  14.913  1.00 10.00      A   
ATOM   3672  O   LEU A 389       3.628 -25.697  14.872  1.00 10.00      A   
ATOM   3673  N   ILE A 390       4.760 -27.609  15.223  1.00 10.00      A   
ATOM   3674  HN  ILE A 390       5.638 -28.056  15.220  1.00 10.00      A   
ATOM   3675  CA  ILE A 390       3.571 -28.377  15.548  1.00 10.00      A   
ATOM   3676  CB  ILE A 390       3.910 -29.859  15.802  1.00 10.00      A   
ATOM   3677  CG1 ILE A 390       4.472 -30.498  14.529  1.00 10.00      A   
ATOM   3678  CG2 ILE A 390       2.685 -30.623  16.286  1.00 10.00      A   
ATOM   3679  CD1 ILE A 390       5.117 -31.847  14.756  1.00 10.00      A   
ATOM   3680  C   ILE A 390       2.870 -27.784  16.772  1.00 10.00      A   
ATOM   3681  O   ILE A 390       1.648 -27.647  16.789  1.00 10.00      A   
ATOM   3682  N   THR A 391       3.652 -27.415  17.778  1.00 10.00      A   
ATOM   3683  HN  THR A 391       4.622 -27.539  17.701  1.00 10.00      A   
ATOM   3684  CA  THR A 391       3.103 -26.832  18.995  1.00 10.00      A   
ATOM   3685  CB  THR A 391       4.208 -26.596  20.042  1.00 10.00      A   
ATOM   3686  OG1 THR A 391       4.891 -27.833  20.297  1.00 10.00      A   
ATOM   3687  HG1 THR A 391       5.399 -28.090  19.509  1.00 10.00      A   
ATOM   3688  CG2 THR A 391       3.623 -26.069  21.345  1.00 10.00      A   
ATOM   3689  C   THR A 391       2.387 -25.518  18.690  1.00 10.00      A   
ATOM   3690  O   THR A 391       1.276 -25.277  19.165  1.00 10.00      A   
ATOM   3691  N   ILE A 392       3.019 -24.688  17.869  1.00 10.00      A   
ATOM   3692  HN  ILE A 392       3.895 -24.952  17.507  1.00 10.00      A   
ATOM   3693  CA  ILE A 392       2.449 -23.398  17.486  1.00 10.00      A   
ATOM   3694  CB  ILE A 392       3.424 -22.598  16.593  1.00 10.00      A   
ATOM   3695  CG1 ILE A 392       4.736 -22.340  17.335  1.00 10.00      A   
ATOM   3696  CG2 ILE A 392       2.800 -21.283  16.145  1.00 10.00      A   
ATOM   3697  CD1 ILE A 392       5.882 -21.955  16.425  1.00 10.00      A   
ATOM   3698  C   ILE A 392       1.128 -23.585  16.741  1.00 10.00      A   
ATOM   3699  O   ILE A 392       0.150 -22.880  17.000  1.00 10.00      A   
ATOM   3700  N   ALA A 393       1.108 -24.542  15.820  1.00 10.00      A   
ATOM   3701  HN  ALA A 393       1.924 -25.065  15.658  1.00 10.00      A   
ATOM   3702  CA  ALA A 393      -0.083 -24.831  15.027  1.00 10.00      A   
ATOM   3703  CB  ALA A 393       0.249 -25.836  13.938  1.00 10.00      A   
ATOM   3704  C   ALA A 393      -1.228 -25.355  15.885  1.00 10.00      A   
ATOM   3705  O   ALA A 393      -2.385 -24.994  15.680  1.00 10.00      A   
ATOM   3706  N   ARG A 394      -0.903 -26.209  16.844  1.00 10.00      A   
ATOM   3707  HN  ARG A 394       0.040 -26.459  16.964  1.00 10.00      A   
ATOM   3708  CA  ARG A 394      -1.915 -26.787  17.724  1.00 10.00      A   
ATOM   3709  CB  ARG A 394      -1.335 -27.951  18.529  1.00 10.00      A   
ATOM   3710  CG  ARG A 394      -0.940 -29.152  17.690  1.00 10.00      A   
ATOM   3711  CD  ARG A 394      -0.563 -30.336  18.564  1.00 10.00      A   
ATOM   3712  NE  ARG A 394      -1.726 -30.909  19.244  1.00 10.00      A   
ATOM   3713  HE  ARG A 394      -1.988 -30.511  20.108  1.00 10.00      A   
ATOM   3714  CZ  ARG A 394      -2.428 -31.938  18.768  1.00 10.00      A   
ATOM   3715  NH1 ARG A 394      -2.080 -32.510  17.624  1.00 10.00      A   
ATOM   3716 HH11 ARG A 394      -1.256 -32.163  17.091  1.00 10.00      A   
ATOM   3717 HH12 ARG A 394      -2.633 -33.314  17.249  1.00 10.00      A   
ATOM   3718  NH2 ARG A 394      -3.481 -32.392  19.438  1.00 10.00      A   
ATOM   3719 HH21 ARG A 394      -4.033 -33.198  19.069  1.00 10.00      A   
ATOM   3720 HH22 ARG A 394      -3.764 -31.943  20.338  1.00 10.00      A   
ATOM   3721  C   ARG A 394      -2.487 -25.744  18.673  1.00 10.00      A   
ATOM   3722  O   ARG A 394      -3.689 -25.731  18.951  1.00 10.00      A   
ATOM   3723  N   ASN A 395      -1.623 -24.871  19.166  1.00 10.00      A   
ATOM   3724  HN  ASN A 395      -0.679 -24.925  18.896  1.00 10.00      A   
ATOM   3725  CA  ASN A 395      -2.037 -23.834  20.101  1.00 10.00      A   
ATOM   3726  CB  ASN A 395      -0.865 -23.323  20.938  1.00 10.00      A   
ATOM   3727  CG  ASN A 395      -0.678 -24.119  22.214  1.00 10.00      A   
ATOM   3728  OD1 ASN A 395       0.050 -25.110  22.244  1.00 10.00      A   
ATOM   3729  ND2 ASN A 395      -1.341 -23.689  23.276  1.00 10.00      A   
ATOM   3730 HD21 ASN A 395      -1.903 -22.888  23.179  1.00 10.00      A   
ATOM   3731 HD22 ASN A 395      -1.244 -24.187  24.115  1.00 10.00      A   
ATOM   3732  C   ASN A 395      -2.758 -22.682  19.417  1.00 10.00      A   
ATOM   3733  O   ASN A 395      -3.776 -22.211  19.917  1.00 10.00      A   
ATOM   3734  N   ARG A 396      -2.242 -22.234  18.278  1.00 10.00      A   
ATOM   3735  HN  ARG A 396      -1.433 -22.658  17.910  1.00 10.00      A   
ATOM   3736  CA  ARG A 396      -2.858 -21.127  17.552  1.00 10.00      A   
ATOM   3737  CB  ARG A 396      -1.862 -19.980  17.361  1.00 10.00      A   
ATOM   3738  CG  ARG A 396      -1.435 -19.295  18.648  1.00 10.00      A   
ATOM   3739  CD  ARG A 396      -2.382 -18.166  19.034  1.00 10.00      A   
ATOM   3740  NE  ARG A 396      -3.728 -18.642  19.363  1.00 10.00      A   
ATOM   3741  HE  ARG A 396      -4.421 -18.543  18.667  1.00 10.00      A   
ATOM   3742  CZ  ARG A 396      -4.067 -19.181  20.536  1.00 10.00      A   
ATOM   3743  NH1 ARG A 396      -3.159 -19.318  21.499  1.00 10.00      A   
ATOM   3744 HH11 ARG A 396      -2.176 -18.996  21.344  1.00 10.00      A   
ATOM   3745 HH12 ARG A 396      -3.422 -19.748  22.412  1.00 10.00      A   
ATOM   3746  NH2 ARG A 396      -5.317 -19.585  20.746  1.00 10.00      A   
ATOM   3747 HH21 ARG A 396      -6.036 -19.480  19.995  1.00 10.00      A   
ATOM   3748 HH22 ARG A 396      -5.588 -20.009  21.660  1.00 10.00      A   
ATOM   3749  C   ARG A 396      -3.403 -21.567  16.196  1.00 10.00      A   
ATOM   3750  O   ARG A 396      -2.731 -21.425  15.176  1.00 10.00      A   
ATOM   3751  N   PRO A 397      -4.634 -22.104  16.165  1.00 10.00      A   
ATOM   3752  CA  PRO A 397      -5.273 -22.548  14.927  1.00 10.00      A   
ATOM   3753  CB  PRO A 397      -6.358 -23.529  15.409  1.00 10.00      A   
ATOM   3754  CG  PRO A 397      -6.254 -23.568  16.904  1.00 10.00      A   
ATOM   3755  CD  PRO A 397      -5.502 -22.339  17.321  1.00 10.00      A   
ATOM   3756  C   PRO A 397      -5.922 -21.376  14.194  1.00 10.00      A   
ATOM   3757  O   PRO A 397      -6.415 -21.520  13.076  1.00 10.00      A   
ATOM   3758  N   ASN A 398      -5.900 -20.210  14.829  1.00 10.00      A   
ATOM   3759  HN  ASN A 398      -5.465 -20.155  15.706  1.00 10.00      A   
ATOM   3760  CA  ASN A 398      -6.490 -19.006  14.262  1.00 10.00      A   
ATOM   3761  CB  ASN A 398      -7.130 -18.159  15.371  1.00 10.00      A   
ATOM   3762  CG  ASN A 398      -6.111 -17.558  16.326  1.00 10.00      A   
ATOM   3763  OD1 ASN A 398      -5.563 -18.250  17.190  1.00 10.00      A   
ATOM   3764  ND2 ASN A 398      -5.860 -16.268  16.188  1.00 10.00      A   
ATOM   3765 HD21 ASN A 398      -6.341 -15.774  15.490  1.00 10.00      A   
ATOM   3766 HD22 ASN A 398      -5.192 -15.859  16.777  1.00 10.00      A   
ATOM   3767  C   ASN A 398      -5.450 -18.188  13.501  1.00 10.00      A   
ATOM   3768  O   ASN A 398      -5.671 -17.018  13.197  1.00 10.00      A   
ATOM   3769  N   MET A 399      -4.313 -18.808  13.210  1.00 10.00      A   
ATOM   3770  HN  MET A 399      -4.191 -19.737  13.495  1.00 10.00      A   
ATOM   3771  CA  MET A 399      -3.240 -18.144  12.476  1.00 10.00      A   
ATOM   3772  CB  MET A 399      -1.978 -19.009  12.490  1.00 10.00      A   
ATOM   3773  CG  MET A 399      -0.751 -18.352  11.876  1.00 10.00      A   
ATOM   3774  SD  MET A 399       0.031 -17.150  12.970  1.00 10.00      A   
ATOM   3775  CE  MET A 399       0.585 -18.217  14.296  1.00 10.00      A   
ATOM   3776  C   MET A 399      -3.670 -17.863  11.037  1.00 10.00      A   
ATOM   3777  O   MET A 399      -4.082 -18.772  10.311  1.00 10.00      A   
ATOM   3778  N   THR A 400      -3.581 -16.603  10.633  1.00 10.00      A   
ATOM   3779  HN  THR A 400      -3.243 -15.920  11.255  1.00 10.00      A   
ATOM   3780  CA  THR A 400      -3.970 -16.201   9.292  1.00 10.00      A   
ATOM   3781  CB  THR A 400      -4.874 -14.951   9.331  1.00 10.00      A   
ATOM   3782  OG1 THR A 400      -4.283 -13.951  10.171  1.00 10.00      A   
ATOM   3783  HG1 THR A 400      -4.978 -13.373  10.524  1.00 10.00      A   
ATOM   3784  CG2 THR A 400      -6.251 -15.301   9.871  1.00 10.00      A   
ATOM   3785  C   THR A 400      -2.741 -15.909   8.431  1.00 10.00      A   
ATOM   3786  O   THR A 400      -2.759 -16.096   7.211  1.00 10.00      A   
ATOM   3787  N   ARG A 401      -1.668 -15.453   9.064  1.00 10.00      A   
ATOM   3788  HN  ARG A 401      -1.701 -15.330  10.043  1.00 10.00      A   
ATOM   3789  CA  ARG A 401      -0.446 -15.130   8.344  1.00 10.00      A   
ATOM   3790  CB  ARG A 401      -0.383 -13.634   8.020  1.00 10.00      A   
ATOM   3791  CG  ARG A 401      -1.318 -13.212   6.897  1.00 10.00      A   
ATOM   3792  CD  ARG A 401      -1.727 -11.757   7.024  1.00 10.00      A   
ATOM   3793  NE  ARG A 401      -2.504 -11.508   8.236  1.00 10.00      A   
ATOM   3794  HE  ARG A 401      -2.338 -12.088   9.013  1.00 10.00      A   
ATOM   3795  CZ  ARG A 401      -3.410 -10.540   8.344  1.00 10.00      A   
ATOM   3796  NH1 ARG A 401      -3.649  -9.744   7.310  1.00 10.00      A   
ATOM   3797 HH11 ARG A 401      -4.347  -8.975   7.380  1.00 10.00      A   
ATOM   3798 HH12 ARG A 401      -3.152  -9.885   6.402  1.00 10.00      A   
ATOM   3799  NH2 ARG A 401      -4.104 -10.395   9.464  1.00 10.00      A   
ATOM   3800 HH21 ARG A 401      -4.815  -9.634   9.546  1.00 10.00      A   
ATOM   3801 HH22 ARG A 401      -3.949 -11.044  10.267  1.00 10.00      A   
ATOM   3802  C   ARG A 401       0.791 -15.558   9.121  1.00 10.00      A   
ATOM   3803  O   ARG A 401       1.140 -14.957  10.135  1.00 10.00      A   
ATOM   3804  N   PHE A 402       1.450 -16.595   8.635  1.00 10.00      A   
ATOM   3805  HN  PHE A 402       1.128 -17.028   7.813  1.00 10.00      A   
ATOM   3806  CA  PHE A 402       2.653 -17.099   9.280  1.00 10.00      A   
ATOM   3807  CB  PHE A 402       2.502 -18.587   9.621  1.00 10.00      A   
ATOM   3808  CG  PHE A 402       3.641 -19.158  10.425  1.00 10.00      A   
ATOM   3809  CD1 PHE A 402       3.943 -18.658  11.684  1.00 10.00      A   
ATOM   3810  CD2 PHE A 402       4.406 -20.200   9.921  1.00 10.00      A   
ATOM   3811  CE1 PHE A 402       4.985 -19.188  12.423  1.00 10.00      A   
ATOM   3812  CE2 PHE A 402       5.449 -20.734  10.655  1.00 10.00      A   
ATOM   3813  CZ  PHE A 402       5.738 -20.228  11.908  1.00 10.00      A   
ATOM   3814  C   PHE A 402       3.861 -16.871   8.382  1.00 10.00      A   
ATOM   3815  O   PHE A 402       4.037 -17.555   7.374  1.00 10.00      A   
ATOM   3816  N   ARG A 403       4.681 -15.897   8.746  1.00 10.00      A   
ATOM   3817  HN  ARG A 403       4.494 -15.393   9.571  1.00 10.00      A   
ATOM   3818  CA  ARG A 403       5.866 -15.568   7.971  1.00 10.00      A   
ATOM   3819  CB  ARG A 403       5.976 -14.057   7.762  1.00 10.00      A   
ATOM   3820  CG  ARG A 403       4.780 -13.448   7.052  1.00 10.00      A   
ATOM   3821  CD  ARG A 403       4.760 -11.937   7.192  1.00 10.00      A   
ATOM   3822  NE  ARG A 403       5.295 -11.266   6.013  1.00 10.00      A   
ATOM   3823  HE  ARG A 403       6.079 -11.679   5.567  1.00 10.00      A   
ATOM   3824  CZ  ARG A 403       4.778 -10.154   5.495  1.00 10.00      A   
ATOM   3825  NH1 ARG A 403       3.712  -9.587   6.049  1.00 10.00      A   
ATOM   3826 HH11 ARG A 403       3.271 -10.009   6.891  1.00 10.00      A   
ATOM   3827 HH12 ARG A 403       3.303  -8.715   5.636  1.00 10.00      A   
ATOM   3828  NH2 ARG A 403       5.336  -9.600   4.427  1.00 10.00      A   
ATOM   3829 HH21 ARG A 403       4.931  -8.728   4.015  1.00 10.00      A   
ATOM   3830 HH22 ARG A 403       6.178 -10.037   3.991  1.00 10.00      A   
ATOM   3831  C   ARG A 403       7.119 -16.098   8.648  1.00 10.00      A   
ATOM   3832  O   ARG A 403       7.608 -15.518   9.615  1.00 10.00      A   
ATOM   3833  N   LEU A 404       7.626 -17.213   8.149  1.00 10.00      A   
ATOM   3834  HN  LEU A 404       7.185 -17.641   7.385  1.00 10.00      A   
ATOM   3835  CA  LEU A 404       8.822 -17.817   8.701  1.00 10.00      A   
ATOM   3836  CB  LEU A 404       8.537 -19.261   9.125  1.00 10.00      A   
ATOM   3837  CG  LEU A 404       9.583 -19.904  10.038  1.00 10.00      A   
ATOM   3838  CD1 LEU A 404       9.537 -19.280  11.424  1.00 10.00      A   
ATOM   3839  CD2 LEU A 404       9.385 -21.409  10.114  1.00 10.00      A   
ATOM   3840  C   LEU A 404       9.942 -17.790   7.670  1.00 10.00      A   
ATOM   3841  O   LEU A 404       9.814 -18.380   6.594  1.00 10.00      A   
ATOM   3842  N   CYS A 405      11.023 -17.085   7.990  1.00 10.00      A   
ATOM   3843  HN  CYS A 405      11.052 -16.614   8.850  1.00 10.00      A   
ATOM   3844  CA  CYS A 405      12.164 -16.987   7.092  1.00 10.00      A   
ATOM   3845  CB  CYS A 405      12.238 -15.606   6.439  1.00 10.00      A   
ATOM   3846  SG  CYS A 405      10.858 -15.223   5.334  1.00 10.00      A   
ATOM   3847  HG  CYS A 405      10.193 -14.198   5.853  1.00 10.00      A   
ATOM   3848  C   CYS A 405      13.467 -17.307   7.818  1.00 10.00      A   
ATOM   3849  O   CYS A 405      14.088 -16.436   8.430  1.00 10.00      A   
ATOM   3850  N   ILE A 406      13.859 -18.569   7.763  1.00 10.00      A   
ATOM   3851  HN  ILE A 406      13.307 -19.222   7.277  1.00 10.00      A   
ATOM   3852  CA  ILE A 406      15.085 -19.009   8.402  1.00 10.00      A   
ATOM   3853  CB  ILE A 406      15.189 -20.546   8.429  1.00 10.00      A   
ATOM   3854  CG1 ILE A 406      13.960 -21.148   9.117  1.00 10.00      A   
ATOM   3855  CG2 ILE A 406      16.464 -20.990   9.130  1.00 10.00      A   
ATOM   3856  CD1 ILE A 406      13.909 -22.659   9.065  1.00 10.00      A   
ATOM   3857  C   ILE A 406      16.291 -18.412   7.686  1.00 10.00      A   
ATOM   3858  O   ILE A 406      16.385 -18.464   6.462  1.00 10.00      A   
ATOM   3859  N   ILE A 407      17.201 -17.831   8.461  1.00 10.00      A   
ATOM   3860  HN  ILE A 407      17.053 -17.820   9.436  1.00 10.00      A   
ATOM   3861  CA  ILE A 407      18.404 -17.200   7.918  1.00 10.00      A   
ATOM   3862  CB  ILE A 407      19.252 -16.567   9.048  1.00 10.00      A   
ATOM   3863  CG1 ILE A 407      18.405 -15.616   9.908  1.00 10.00      A   
ATOM   3864  CG2 ILE A 407      20.477 -15.850   8.495  1.00 10.00      A   
ATOM   3865  CD1 ILE A 407      17.786 -14.464   9.142  1.00 10.00      A   
ATOM   3866  C   ILE A 407      19.255 -18.197   7.122  1.00 10.00      A   
ATOM   3867  O   ILE A 407      19.868 -17.846   6.113  1.00 10.00      A   
ATOM   3868  N   GLU A 408      19.276 -19.440   7.573  1.00 10.00      A   
ATOM   3869  HN  GLU A 408      18.753 -19.667   8.365  1.00 10.00      A   
ATOM   3870  CA  GLU A 408      20.041 -20.480   6.901  1.00 10.00      A   
ATOM   3871  CB  GLU A 408      20.583 -21.496   7.914  1.00 10.00      A   
ATOM   3872  CG  GLU A 408      21.417 -22.618   7.307  1.00 10.00      A   
ATOM   3873  CD  GLU A 408      22.708 -22.135   6.673  1.00 10.00      A   
ATOM   3874  OE1 GLU A 408      22.966 -20.914   6.686  1.00 10.00      A   
ATOM   3875  OE2 GLU A 408      23.472 -22.980   6.159  1.00 10.00      A   
ATOM   3876  C   GLU A 408      19.187 -21.179   5.843  1.00 10.00      A   
ATOM   3877  O   GLU A 408      18.155 -21.779   6.161  1.00 10.00      A   
ATOM   3878  N   PRO A 409      19.594 -21.085   4.567  1.00 10.00      A   
ATOM   3879  CA  PRO A 409      18.875 -21.714   3.457  1.00 10.00      A   
ATOM   3880  CB  PRO A 409      19.625 -21.229   2.209  1.00 10.00      A   
ATOM   3881  CG  PRO A 409      20.459 -20.081   2.671  1.00 10.00      A   
ATOM   3882  CD  PRO A 409      20.785 -20.359   4.106  1.00 10.00      A   
ATOM   3883  C   PRO A 409      18.945 -23.232   3.544  1.00 10.00      A   
ATOM   3884  O   PRO A 409      20.013 -23.799   3.777  1.00 10.00      A   
ATOM   3885  N   LYS A 410      17.800 -23.881   3.371  1.00 10.00      A   
ATOM   3886  HN  LYS A 410      16.984 -23.363   3.201  1.00 10.00      A   
ATOM   3887  CA  LYS A 410      17.709 -25.340   3.425  1.00 10.00      A   
ATOM   3888  CB  LYS A 410      18.541 -26.001   2.319  1.00 10.00      A   
ATOM   3889  CG  LYS A 410      18.093 -25.652   0.911  1.00 10.00      A   
ATOM   3890  CD  LYS A 410      19.010 -26.277  -0.127  1.00 10.00      A   
ATOM   3891  CE  LYS A 410      18.611 -25.872  -1.534  1.00 10.00      A   
ATOM   3892  NZ  LYS A 410      19.527 -26.441  -2.555  1.00 10.00      A   
ATOM   3893  HZ1 LYS A 410      20.471 -26.011  -2.472  1.00 10.00      A   
ATOM   3894  HZ2 LYS A 410      19.158 -26.260  -3.509  1.00 10.00      A   
ATOM   3895  HZ3 LYS A 410      19.615 -27.467  -2.424  1.00 10.00      A   
ATOM   3896  C   LYS A 410      18.088 -25.894   4.797  1.00 10.00      A   
ATOM   3897  O   LYS A 410      18.566 -27.021   4.906  1.00 10.00      A   
ATOM   3898  N   ALA A 411      17.857 -25.102   5.842  1.00 10.00      A   
ATOM   3899  HN  ALA A 411      17.479 -24.210   5.694  1.00 10.00      A   
ATOM   3900  CA  ALA A 411      18.166 -25.526   7.204  1.00 10.00      A   
ATOM   3901  CB  ALA A 411      18.253 -24.323   8.127  1.00 10.00      A   
ATOM   3902  C   ALA A 411      17.114 -26.504   7.717  1.00 10.00      A   
ATOM   3903  O   ALA A 411      15.928 -26.178   7.771  1.00 10.00      A   
ATOM   3904  N   PRO A 412      17.531 -27.724   8.081  1.00 10.00      A   
ATOM   3905  CA  PRO A 412      16.624 -28.747   8.596  1.00 10.00      A   
ATOM   3906  CB  PRO A 412      17.412 -30.033   8.353  1.00 10.00      A   
ATOM   3907  CG  PRO A 412      18.838 -29.626   8.498  1.00 10.00      A   
ATOM   3908  CD  PRO A 412      18.925 -28.205   8.010  1.00 10.00      A   
ATOM   3909  C   PRO A 412      16.365 -28.565  10.089  1.00 10.00      A   
ATOM   3910  O   PRO A 412      16.717 -27.534  10.669  1.00 10.00      A   
ATOM   3911  N   ASP A 413      15.735 -29.562  10.698  1.00 10.00      A   
ATOM   3912  HN  ASP A 413      15.457 -30.342  10.173  1.00 10.00      A   
ATOM   3913  CA  ASP A 413      15.443 -29.536  12.123  1.00 10.00      A   
ATOM   3914  CB  ASP A 413      14.719 -30.824  12.516  1.00 10.00      A   
ATOM   3915  CG  ASP A 413      14.161 -30.786  13.919  1.00 10.00      A   
ATOM   3916  OD1 ASP A 413      14.947 -30.942  14.872  1.00 10.00      A   
ATOM   3917  OD2 ASP A 413      12.930 -30.629  14.067  1.00 10.00      A   
ATOM   3918  C   ASP A 413      16.750 -29.416  12.895  1.00 10.00      A   
ATOM   3919  O   ASP A 413      17.706 -30.140  12.619  1.00 10.00      A   
ATOM   3920  N   TYR A 414      16.799 -28.502  13.851  1.00 10.00      A   
ATOM   3921  HN  TYR A 414      16.000 -27.960  14.037  1.00 10.00      A   
ATOM   3922  CA  TYR A 414      18.017 -28.278  14.626  1.00 10.00      A   
ATOM   3923  CB  TYR A 414      17.978 -26.927  15.367  1.00 10.00      A   
ATOM   3924  CG  TYR A 414      17.585 -26.990  16.832  1.00 10.00      A   
ATOM   3925  CD1 TYR A 414      18.544 -26.882  17.836  1.00 10.00      A   
ATOM   3926  CD2 TYR A 414      16.261 -27.153  17.212  1.00 10.00      A   
ATOM   3927  CE1 TYR A 414      18.189 -26.938  19.175  1.00 10.00      A   
ATOM   3928  CE2 TYR A 414      15.900 -27.207  18.546  1.00 10.00      A   
ATOM   3929  CZ  TYR A 414      16.864 -27.100  19.523  1.00 10.00      A   
ATOM   3930  OH  TYR A 414      16.500 -27.160  20.854  1.00 10.00      A   
ATOM   3931  HH  TYR A 414      17.014 -26.521  21.360  1.00 10.00      A   
ATOM   3932  C   TYR A 414      18.358 -29.430  15.571  1.00 10.00      A   
ATOM   3933  O   TYR A 414      19.471 -29.496  16.096  1.00 10.00      A   
ATOM   3934  N   LEU A 415      17.416 -30.334  15.779  1.00 10.00      A   
ATOM   3935  HN  LEU A 415      16.548 -30.249  15.315  1.00 10.00      A   
ATOM   3936  CA  LEU A 415      17.636 -31.456  16.674  1.00 10.00      A   
ATOM   3937  CB  LEU A 415      16.511 -31.538  17.705  1.00 10.00      A   
ATOM   3938  CG  LEU A 415      16.700 -30.718  18.979  1.00 10.00      A   
ATOM   3939  CD1 LEU A 415      15.430 -30.724  19.812  1.00 10.00      A   
ATOM   3940  CD2 LEU A 415      17.870 -31.255  19.788  1.00 10.00      A   
ATOM   3941  C   LEU A 415      17.736 -32.777  15.927  1.00 10.00      A   
ATOM   3942  O   LEU A 415      18.737 -33.485  16.039  1.00 10.00      A   
ATOM   3943  N   THR A 416      16.707 -33.102  15.160  1.00 10.00      A   
ATOM   3944  HN  THR A 416      15.946 -32.472  15.078  1.00 10.00      A   
ATOM   3945  CA  THR A 416      16.671 -34.365  14.427  1.00 10.00      A   
ATOM   3946  CB  THR A 416      15.228 -34.865  14.261  1.00 10.00      A   
ATOM   3947  OG1 THR A 416      14.428 -33.823  13.688  1.00 10.00      A   
ATOM   3948  HG1 THR A 416      13.872 -33.434  14.374  1.00 10.00      A   
ATOM   3949  CG2 THR A 416      14.645 -35.255  15.610  1.00 10.00      A   
ATOM   3950  C   THR A 416      17.333 -34.277  13.055  1.00 10.00      A   
ATOM   3951  O   THR A 416      17.617 -35.304  12.432  1.00 10.00      A   
ATOM   3952  N   LEU A 417      17.573 -33.049  12.595  1.00 10.00      A   
ATOM   3953  HN  LEU A 417      17.333 -32.281  13.155  1.00 10.00      A   
ATOM   3954  CA  LEU A 417      18.192 -32.800  11.287  1.00 10.00      A   
ATOM   3955  CB  LEU A 417      19.599 -33.399  11.202  1.00 10.00      A   
ATOM   3956  CG  LEU A 417      20.680 -32.700  12.031  1.00 10.00      A   
ATOM   3957  CD1 LEU A 417      21.994 -33.463  11.960  1.00 10.00      A   
ATOM   3958  CD2 LEU A 417      20.867 -31.266  11.563  1.00 10.00      A   
ATOM   3959  C   LEU A 417      17.310 -33.298  10.144  1.00 10.00      A   
ATOM   3960  O   LEU A 417      17.780 -33.539   9.032  1.00 10.00      A   
ATOM   3961  N   GLU A 418      16.023 -33.430  10.425  1.00 10.00      A   
ATOM   3962  HN  GLU A 418      15.707 -33.198  11.324  1.00 10.00      A   
ATOM   3963  CA  GLU A 418      15.064 -33.893   9.436  1.00 10.00      A   
ATOM   3964  CB  GLU A 418      14.022 -34.806  10.094  1.00 10.00      A   
ATOM   3965  CG  GLU A 418      14.596 -36.085  10.684  1.00 10.00      A   
ATOM   3966  CD  GLU A 418      13.566 -37.190  10.781  1.00 10.00      A   
ATOM   3967  OE1 GLU A 418      13.390 -37.928   9.790  1.00 10.00      A   
ATOM   3968  OE2 GLU A 418      12.933 -37.328  11.845  1.00 10.00      A   
ATOM   3969  C   GLU A 418      14.380 -32.701   8.768  1.00 10.00      A   
ATOM   3970  O   GLU A 418      14.431 -31.583   9.291  1.00 10.00      A   
ATOM   3971  N   PRO A 419      13.753 -32.913   7.595  1.00 10.00      A   
ATOM   3972  CA  PRO A 419      13.051 -31.847   6.869  1.00 10.00      A   
ATOM   3973  CB  PRO A 419      12.450 -32.573   5.659  1.00 10.00      A   
ATOM   3974  CG  PRO A 419      13.296 -33.783   5.486  1.00 10.00      A   
ATOM   3975  CD  PRO A 419      13.685 -34.198   6.875  1.00 10.00      A   
ATOM   3976  C   PRO A 419      11.934 -31.245   7.717  1.00 10.00      A   
ATOM   3977  O   PRO A 419      11.372 -31.920   8.582  1.00 10.00      A   
ATOM   3978  N   LEU A 420      11.606 -29.989   7.461  1.00 10.00      A   
ATOM   3979  HN  LEU A 420      12.067 -29.512   6.733  1.00 10.00      A   
ATOM   3980  CA  LEU A 420      10.565 -29.295   8.214  1.00 10.00      A   
ATOM   3981  CB  LEU A 420      10.879 -27.799   8.287  1.00 10.00      A   
ATOM   3982  CG  LEU A 420      12.269 -27.428   8.817  1.00 10.00      A   
ATOM   3983  CD1 LEU A 420      12.536 -25.946   8.621  1.00 10.00      A   
ATOM   3984  CD2 LEU A 420      12.394 -27.794  10.286  1.00 10.00      A   
ATOM   3985  C   LEU A 420       9.190 -29.520   7.588  1.00 10.00      A   
ATOM   3986  O   LEU A 420       8.207 -28.878   7.965  1.00 10.00      A   
ATOM   3987  N   ASP A 421       9.139 -30.446   6.638  1.00 10.00      A   
ATOM   3988  HN  ASP A 421       9.966 -30.911   6.395  1.00 10.00      A   
ATOM   3989  CA  ASP A 421       7.909 -30.785   5.924  1.00 10.00      A   
ATOM   3990  CB  ASP A 421       8.140 -31.966   4.972  1.00 10.00      A   
ATOM   3991  CG  ASP A 421       9.028 -31.623   3.785  1.00 10.00      A   
ATOM   3992  OD1 ASP A 421       8.588 -31.807   2.632  1.00 10.00      A   
ATOM   3993  OD2 ASP A 421      10.173 -31.182   3.997  1.00 10.00      A   
ATOM   3994  C   ASP A 421       6.756 -31.100   6.875  1.00 10.00      A   
ATOM   3995  O   ASP A 421       5.649 -30.585   6.712  1.00 10.00      A   
ATOM   3996  N   ILE A 422       7.017 -31.935   7.874  1.00 10.00      A   
ATOM   3997  HN  ILE A 422       7.923 -32.302   7.971  1.00 10.00      A   
ATOM   3998  CA  ILE A 422       5.981 -32.314   8.831  1.00 10.00      A   
ATOM   3999  CB  ILE A 422       6.383 -33.516   9.708  1.00 10.00      A   
ATOM   4000  CG1 ILE A 422       7.731 -33.277  10.397  1.00 10.00      A   
ATOM   4001  CG2 ILE A 422       6.418 -34.787   8.874  1.00 10.00      A   
ATOM   4002  CD1 ILE A 422       8.073 -34.307  11.453  1.00 10.00      A   
ATOM   4003  C   ILE A 422       5.543 -31.140   9.704  1.00 10.00      A   
ATOM   4004  O   ILE A 422       4.355 -30.997  10.008  1.00 10.00      A   
ATOM   4005  N   GLY A 423       6.501 -30.301  10.094  1.00 10.00      A   
ATOM   4006  HN  GLY A 423       7.429 -30.467   9.818  1.00 10.00      A   
ATOM   4007  CA  GLY A 423       6.193 -29.147  10.915  1.00 10.00      A   
ATOM   4008  C   GLY A 423       5.343 -28.147  10.162  1.00 10.00      A   
ATOM   4009  O   GLY A 423       4.344 -27.652  10.680  1.00 10.00      A   
ATOM   4010  N   PHE A 424       5.739 -27.858   8.928  1.00 10.00      A   
ATOM   4011  HN  PHE A 424       6.560 -28.281   8.575  1.00 10.00      A   
ATOM   4012  CA  PHE A 424       4.999 -26.927   8.085  1.00 10.00      A   
ATOM   4013  CB  PHE A 424       5.792 -26.612   6.816  1.00 10.00      A   
ATOM   4014  CG  PHE A 424       6.775 -25.485   6.961  1.00 10.00      A   
ATOM   4015  CD1 PHE A 424       7.953 -25.659   7.662  1.00 10.00      A   
ATOM   4016  CD2 PHE A 424       6.521 -24.250   6.387  1.00 10.00      A   
ATOM   4017  CE1 PHE A 424       8.860 -24.627   7.790  1.00 10.00      A   
ATOM   4018  CE2 PHE A 424       7.423 -23.212   6.512  1.00 10.00      A   
ATOM   4019  CZ  PHE A 424       8.594 -23.400   7.215  1.00 10.00      A   
ATOM   4020  C   PHE A 424       3.637 -27.512   7.725  1.00 10.00      A   
ATOM   4021  O   PHE A 424       2.645 -26.791   7.617  1.00 10.00      A   
ATOM   4022  N   GLY A 425       3.598 -28.831   7.560  1.00 10.00      A   
ATOM   4023  HN  GLY A 425       4.427 -29.352   7.644  1.00 10.00      A   
ATOM   4024  CA  GLY A 425       2.358 -29.506   7.238  1.00 10.00      A   
ATOM   4025  C   GLY A 425       1.343 -29.369   8.352  1.00 10.00      A   
ATOM   4026  O   GLY A 425       0.153 -29.204   8.099  1.00 10.00      A   
ATOM   4027  N   ALA A 426       1.821 -29.419   9.592  1.00 10.00      A   
ATOM   4028  HN  ALA A 426       2.786 -29.545   9.730  1.00 10.00      A   
ATOM   4029  CA  ALA A 426       0.946 -29.285  10.751  1.00 10.00      A   
ATOM   4030  CB  ALA A 426       1.692 -29.620  12.032  1.00 10.00      A   
ATOM   4031  C   ALA A 426       0.372 -27.875  10.816  1.00 10.00      A   
ATOM   4032  O   ALA A 426      -0.754 -27.674  11.261  1.00 10.00      A   
ATOM   4033  N   ILE A 427       1.151 -26.902  10.351  1.00 10.00      A   
ATOM   4034  HN  ILE A 427       2.043 -27.127  10.008  1.00 10.00      A   
ATOM   4035  CA  ILE A 427       0.718 -25.508  10.343  1.00 10.00      A   
ATOM   4036  CB  ILE A 427       1.815 -24.563   9.789  1.00 10.00      A   
ATOM   4037  CG1 ILE A 427       3.053 -24.563  10.700  1.00 10.00      A   
ATOM   4038  CG2 ILE A 427       1.285 -23.146   9.590  1.00 10.00      A   
ATOM   4039  CD1 ILE A 427       2.819 -23.965  12.072  1.00 10.00      A   
ATOM   4040  C   ILE A 427      -0.557 -25.351   9.514  1.00 10.00      A   
ATOM   4041  O   ILE A 427      -1.572 -24.864  10.011  1.00 10.00      A   
ATOM   4042  N   VAL A 428      -0.512 -25.800   8.263  1.00 10.00      A   
ATOM   4043  HN  VAL A 428       0.308 -26.229   7.933  1.00 10.00      A   
ATOM   4044  CA  VAL A 428      -1.665 -25.687   7.374  1.00 10.00      A   
ATOM   4045  CB  VAL A 428      -1.289 -25.882   5.886  1.00 10.00      A   
ATOM   4046  CG1 VAL A 428      -0.438 -24.720   5.396  1.00 10.00      A   
ATOM   4047  CG2 VAL A 428      -0.564 -27.204   5.671  1.00 10.00      A   
ATOM   4048  C   VAL A 428      -2.763 -26.669   7.762  1.00 10.00      A   
ATOM   4049  O   VAL A 428      -3.927 -26.483   7.410  1.00 10.00      A   
ATOM   4050  N   GLU A 429      -2.381 -27.715   8.484  1.00 10.00      A   
ATOM   4051  HN  GLU A 429      -1.433 -27.812   8.719  1.00 10.00      A   
ATOM   4052  CA  GLU A 429      -3.323 -28.733   8.927  1.00 10.00      A   
ATOM   4053  CB  GLU A 429      -2.567 -29.932   9.505  1.00 10.00      A   
ATOM   4054  CG  GLU A 429      -3.428 -31.162   9.743  1.00 10.00      A   
ATOM   4055  CD  GLU A 429      -2.943 -32.002  10.906  1.00 10.00      A   
ATOM   4056  OE1 GLU A 429      -1.723 -32.247  11.012  1.00 10.00      A   
ATOM   4057  OE2 GLU A 429      -3.787 -32.438  11.715  1.00 10.00      A   
ATOM   4058  C   GLU A 429      -4.275 -28.177   9.981  1.00 10.00      A   
ATOM   4059  O   GLU A 429      -5.471 -28.478   9.974  1.00 10.00      A   
ATOM   4060  N   HIS A 430      -3.734 -27.368  10.883  1.00 10.00      A   
ATOM   4061  HN  HIS A 430      -2.777 -27.165  10.828  1.00 10.00      A   
ATOM   4062  CA  HIS A 430      -4.524 -26.781  11.959  1.00 10.00      A   
ATOM   4063  CB  HIS A 430      -3.716 -26.729  13.260  1.00 10.00      A   
ATOM   4064  CG  HIS A 430      -3.403 -28.079  13.840  1.00 10.00      A   
ATOM   4065  ND1 HIS A 430      -4.244 -28.684  14.745  1.00 10.00      A   
ATOM   4066  CD2 HIS A 430      -2.341 -28.893  13.609  1.00 10.00      A   
ATOM   4067  CE1 HIS A 430      -3.681 -29.843  15.041  1.00 10.00      A   
ATOM   4068  NE2 HIS A 430      -2.531 -30.010  14.380  1.00 10.00      A   
ATOM   4069  HE2 HIS A 430      -1.935 -30.788  14.430  1.00 10.00      A   
ATOM   4070  C   HIS A 430      -5.050 -25.393  11.593  1.00 10.00      A   
ATOM   4071  O   HIS A 430      -6.156 -25.017  11.978  1.00 10.00      A   
ATOM   4072  N   CYS A 431      -4.261 -24.635  10.848  1.00 10.00      A   
ATOM   4073  HN  CYS A 431      -3.388 -24.982  10.563  1.00 10.00      A   
ATOM   4074  CA  CYS A 431      -4.663 -23.294  10.442  1.00 10.00      A   
ATOM   4075  CB  CYS A 431      -3.449 -22.365  10.355  1.00 10.00      A   
ATOM   4076  SG  CYS A 431      -2.389 -22.395  11.822  1.00 10.00      A   
ATOM   4077  HG  CYS A 431      -1.713 -23.537  11.811  1.00 10.00      A   
ATOM   4078  C   CYS A 431      -5.414 -23.327   9.114  1.00 10.00      A   
ATOM   4079  O   CYS A 431      -4.817 -23.236   8.041  1.00 10.00      A   
ATOM   4080  N   LYS A 432      -6.727 -23.459   9.196  1.00 10.00      A   
ATOM   4081  HN  LYS A 432      -7.148 -23.521  10.082  1.00 10.00      A   
ATOM   4082  CA  LYS A 432      -7.563 -23.510   8.007  1.00 10.00      A   
ATOM   4083  CB  LYS A 432      -8.816 -24.351   8.256  1.00 10.00      A   
ATOM   4084  CG  LYS A 432      -8.542 -25.838   8.408  1.00 10.00      A   
ATOM   4085  CD  LYS A 432      -7.829 -26.395   7.185  1.00 10.00      A   
ATOM   4086  CE  LYS A 432      -7.488 -27.864   7.359  1.00 10.00      A   
ATOM   4087  NZ  LYS A 432      -8.701 -28.699   7.575  1.00 10.00      A   
ATOM   4088  HZ1 LYS A 432      -9.119 -28.495   8.506  1.00 10.00      A   
ATOM   4089  HZ2 LYS A 432      -8.452 -29.706   7.533  1.00 10.00      A   
ATOM   4090  HZ3 LYS A 432      -9.410 -28.500   6.840  1.00 10.00      A   
ATOM   4091  C   LYS A 432      -7.950 -22.112   7.543  1.00 10.00      A   
ATOM   4092  O   LYS A 432      -8.484 -21.939   6.451  1.00 10.00      A   
ATOM   4093  N   ASP A 433      -7.682 -21.120   8.380  1.00 10.00      A   
ATOM   4094  HN  ASP A 433      -7.260 -21.325   9.242  1.00 10.00      A   
ATOM   4095  CA  ASP A 433      -8.001 -19.734   8.049  1.00 10.00      A   
ATOM   4096  CB  ASP A 433      -8.630 -19.012   9.244  1.00 10.00      A   
ATOM   4097  CG  ASP A 433     -10.013 -19.532   9.586  1.00 10.00      A   
ATOM   4098  OD1 ASP A 433     -10.177 -20.129  10.671  1.00 10.00      A   
ATOM   4099  OD2 ASP A 433     -10.942 -19.353   8.771  1.00 10.00      A   
ATOM   4100  C   ASP A 433      -6.751 -18.997   7.592  1.00 10.00      A   
ATOM   4101  O   ASP A 433      -6.759 -17.778   7.417  1.00 10.00      A   
ATOM   4102  N   LEU A 434      -5.676 -19.755   7.410  1.00 10.00      A   
ATOM   4103  HN  LEU A 434      -5.746 -20.717   7.575  1.00 10.00      A   
ATOM   4104  CA  LEU A 434      -4.402 -19.207   6.967  1.00 10.00      A   
ATOM   4105  CB  LEU A 434      -3.334 -20.306   7.005  1.00 10.00      A   
ATOM   4106  CG  LEU A 434      -1.896 -19.876   6.714  1.00 10.00      A   
ATOM   4107  CD1 LEU A 434      -1.268 -19.241   7.945  1.00 10.00      A   
ATOM   4108  CD2 LEU A 434      -1.072 -21.065   6.245  1.00 10.00      A   
ATOM   4109  C   LEU A 434      -4.538 -18.667   5.546  1.00 10.00      A   
ATOM   4110  O   LEU A 434      -4.976 -19.382   4.650  1.00 10.00      A   
ATOM   4111  N   ARG A 435      -4.170 -17.405   5.351  1.00 10.00      A   
ATOM   4112  HN  ARG A 435      -3.818 -16.888   6.110  1.00 10.00      A   
ATOM   4113  CA  ARG A 435      -4.269 -16.765   4.042  1.00 10.00      A   
ATOM   4114  CB  ARG A 435      -4.995 -15.419   4.157  1.00 10.00      A   
ATOM   4115  CG  ARG A 435      -6.275 -15.464   4.976  1.00 10.00      A   
ATOM   4116  CD  ARG A 435      -7.128 -14.221   4.763  1.00 10.00      A   
ATOM   4117  NE  ARG A 435      -6.383 -12.974   4.961  1.00 10.00      A   
ATOM   4118  HE  ARG A 435      -5.662 -12.768   4.322  1.00 10.00      A   
ATOM   4119  CZ  ARG A 435      -6.629 -12.109   5.944  1.00 10.00      A   
ATOM   4120  NH1 ARG A 435      -7.589 -12.356   6.828  1.00 10.00      A   
ATOM   4121 HH11 ARG A 435      -8.160 -13.228   6.759  1.00 10.00      A   
ATOM   4122 HH12 ARG A 435      -7.773 -11.678   7.599  1.00 10.00      A   
ATOM   4123  NH2 ARG A 435      -5.931 -10.985   6.037  1.00 10.00      A   
ATOM   4124 HH21 ARG A 435      -6.132 -10.308   6.805  1.00 10.00      A   
ATOM   4125 HH22 ARG A 435      -5.173 -10.760   5.341  1.00 10.00      A   
ATOM   4126  C   ARG A 435      -2.891 -16.539   3.425  1.00 10.00      A   
ATOM   4127  O   ARG A 435      -2.732 -16.570   2.205  1.00 10.00      A   
ATOM   4128  N   ARG A 436      -1.895 -16.308   4.266  1.00 10.00      A   
ATOM   4129  HN  ARG A 436      -2.068 -16.315   5.233  1.00 10.00      A   
ATOM   4130  CA  ARG A 436      -0.539 -16.062   3.784  1.00 10.00      A   
ATOM   4131  CB  ARG A 436      -0.178 -14.589   3.967  1.00 10.00      A   
ATOM   4132  CG  ARG A 436       1.157 -14.174   3.368  1.00 10.00      A   
ATOM   4133  CD  ARG A 436       1.545 -12.780   3.831  1.00 10.00      A   
ATOM   4134  NE  ARG A 436       2.571 -12.185   2.989  1.00 10.00      A   
ATOM   4135  HE  ARG A 436       3.170 -12.797   2.498  1.00 10.00      A   
ATOM   4136  CZ  ARG A 436       2.748 -10.873   2.856  1.00 10.00      A   
ATOM   4137  NH1 ARG A 436       1.977 -10.009   3.513  1.00 10.00      A   
ATOM   4138 HH11 ARG A 436       2.139  -8.978   3.392  1.00 10.00      A   
ATOM   4139 HH12 ARG A 436       1.224 -10.343   4.144  1.00 10.00      A   
ATOM   4140  NH2 ARG A 436       3.704 -10.410   2.068  1.00 10.00      A   
ATOM   4141 HH21 ARG A 436       4.322 -11.067   1.550  1.00 10.00      A   
ATOM   4142 HH22 ARG A 436       3.839  -9.374   1.963  1.00 10.00      A   
ATOM   4143  C   ARG A 436       0.459 -16.940   4.521  1.00 10.00      A   
ATOM   4144  O   ARG A 436       0.414 -17.048   5.749  1.00 10.00      A   
ATOM   4145  N   LEU A 437       1.353 -17.565   3.773  1.00 10.00      A   
ATOM   4146  HN  LEU A 437       1.339 -17.444   2.796  1.00 10.00      A   
ATOM   4147  CA  LEU A 437       2.351 -18.436   4.360  1.00 10.00      A   
ATOM   4148  CB  LEU A 437       1.890 -19.888   4.251  1.00 10.00      A   
ATOM   4149  CG  LEU A 437       2.811 -20.948   4.851  1.00 10.00      A   
ATOM   4150  CD1 LEU A 437       2.889 -20.804   6.364  1.00 10.00      A   
ATOM   4151  CD2 LEU A 437       2.333 -22.337   4.461  1.00 10.00      A   
ATOM   4152  C   LEU A 437       3.712 -18.260   3.693  1.00 10.00      A   
ATOM   4153  O   LEU A 437       3.823 -18.205   2.463  1.00 10.00      A   
ATOM   4154  N   SER A 438       4.739 -18.152   4.514  1.00 10.00      A   
ATOM   4155  HN  SER A 438       4.578 -18.162   5.484  1.00 10.00      A   
ATOM   4156  CA  SER A 438       6.098 -17.996   4.030  1.00 10.00      A   
ATOM   4157  CB  SER A 438       6.722 -16.771   4.685  1.00 10.00      A   
ATOM   4158  OG  SER A 438       5.785 -15.706   4.739  1.00 10.00      A   
ATOM   4159  HG  SER A 438       6.147 -14.930   4.284  1.00 10.00      A   
ATOM   4160  C   SER A 438       6.905 -19.252   4.359  1.00 10.00      A   
ATOM   4161  O   SER A 438       6.922 -19.698   5.507  1.00 10.00      A   
ATOM   4162  N   LEU A 439       7.570 -19.819   3.357  1.00 10.00      A   
ATOM   4163  HN  LEU A 439       7.544 -19.404   2.467  1.00 10.00      A   
ATOM   4164  CA  LEU A 439       8.342 -21.043   3.552  1.00 10.00      A   
ATOM   4165  CB  LEU A 439       8.038 -22.049   2.434  1.00 10.00      A   
ATOM   4166  CG  LEU A 439       6.578 -22.158   1.994  1.00 10.00      A   
ATOM   4167  CD1 LEU A 439       6.442 -23.138   0.838  1.00 10.00      A   
ATOM   4168  CD2 LEU A 439       5.700 -22.574   3.160  1.00 10.00      A   
ATOM   4169  C   LEU A 439       9.842 -20.780   3.593  1.00 10.00      A   
ATOM   4170  O   LEU A 439      10.337 -19.851   2.948  1.00 10.00      A   
ATOM   4171  N   SER A 440      10.547 -21.611   4.358  1.00 10.00      A   
ATOM   4172  HN  SER A 440      10.070 -22.309   4.857  1.00 10.00      A   
ATOM   4173  CA  SER A 440      12.001 -21.531   4.497  1.00 10.00      A   
ATOM   4174  CB  SER A 440      12.427 -20.258   5.234  1.00 10.00      A   
ATOM   4175  OG  SER A 440      11.791 -20.155   6.493  1.00 10.00      A   
ATOM   4176  HG  SER A 440      10.953 -19.678   6.390  1.00 10.00      A   
ATOM   4177  C   SER A 440      12.521 -22.771   5.227  1.00 10.00      A   
ATOM   4178  O   SER A 440      11.783 -23.405   5.981  1.00 10.00      A   
ATOM   4179  N   GLY A 441      13.777 -23.122   4.988  1.00 10.00      A   
ATOM   4180  HN  GLY A 441      14.312 -22.596   4.358  1.00 10.00      A   
ATOM   4181  CA  GLY A 441      14.360 -24.282   5.634  1.00 10.00      A   
ATOM   4182  C   GLY A 441      14.402 -25.484   4.712  1.00 10.00      A   
ATOM   4183  O   GLY A 441      14.158 -25.357   3.510  1.00 10.00      A   
ATOM   4184  N   LEU A 442      14.730 -26.647   5.264  1.00 10.00      A   
ATOM   4185  HN  LEU A 442      14.936 -26.681   6.224  1.00 10.00      A   
ATOM   4186  CA  LEU A 442      14.795 -27.869   4.478  1.00 10.00      A   
ATOM   4187  CB  LEU A 442      15.671 -28.927   5.157  1.00 10.00      A   
ATOM   4188  CG  LEU A 442      15.976 -30.175   4.327  1.00 10.00      A   
ATOM   4189  CD1 LEU A 442      16.952 -29.848   3.210  1.00 10.00      A   
ATOM   4190  CD2 LEU A 442      16.513 -31.294   5.202  1.00 10.00      A   
ATOM   4191  C   LEU A 442      13.397 -28.416   4.244  1.00 10.00      A   
ATOM   4192  O   LEU A 442      12.815 -29.052   5.121  1.00 10.00      A   
ATOM   4193  N   LEU A 443      12.863 -28.141   3.065  1.00 10.00      A   
ATOM   4194  HN  LEU A 443      13.381 -27.619   2.420  1.00 10.00      A   
ATOM   4195  CA  LEU A 443      11.530 -28.590   2.699  1.00 10.00      A   
ATOM   4196  CB  LEU A 443      10.589 -27.390   2.577  1.00 10.00      A   
ATOM   4197  CG  LEU A 443      10.447 -26.516   3.822  1.00 10.00      A   
ATOM   4198  CD1 LEU A 443       9.956 -25.131   3.437  1.00 10.00      A   
ATOM   4199  CD2 LEU A 443       9.494 -27.162   4.813  1.00 10.00      A   
ATOM   4200  C   LEU A 443      11.577 -29.344   1.377  1.00 10.00      A   
ATOM   4201  O   LEU A 443      12.206 -28.893   0.411  1.00 10.00      A   
ATOM   4202  N   THR A 444      10.934 -30.499   1.343  1.00 10.00      A   
ATOM   4203  HN  THR A 444      10.458 -30.810   2.151  1.00 10.00      A   
ATOM   4204  CA  THR A 444      10.896 -31.313   0.140  1.00 10.00      A   
ATOM   4205  CB  THR A 444      11.228 -32.795   0.431  1.00 10.00      A   
ATOM   4206  OG1 THR A 444      10.298 -33.350   1.375  1.00 10.00      A   
ATOM   4207  HG1 THR A 444       9.810 -32.632   1.824  1.00 10.00      A   
ATOM   4208  CG2 THR A 444      12.643 -32.937   0.973  1.00 10.00      A   
ATOM   4209  C   THR A 444       9.529 -31.205  -0.519  1.00 10.00      A   
ATOM   4210  O   THR A 444       8.761 -30.296  -0.211  1.00 10.00      A   
ATOM   4211  N   ASP A 445       9.216 -32.132  -1.412  1.00 10.00      A   
ATOM   4212  HN  ASP A 445       9.855 -32.847  -1.610  1.00 10.00      A   
ATOM   4213  CA  ASP A 445       7.927 -32.115  -2.095  1.00 10.00      A   
ATOM   4214  CB  ASP A 445       7.989 -32.904  -3.406  1.00 10.00      A   
ATOM   4215  CG  ASP A 445       8.407 -32.064  -4.596  1.00 10.00      A   
ATOM   4216  OD1 ASP A 445       8.341 -32.568  -5.737  1.00 10.00      A   
ATOM   4217  OD2 ASP A 445       8.824 -30.907  -4.402  1.00 10.00      A   
ATOM   4218  C   ASP A 445       6.836 -32.693  -1.202  1.00 10.00      A   
ATOM   4219  O   ASP A 445       5.653 -32.631  -1.531  1.00 10.00      A   
ATOM   4220  N   LYS A 446       7.240 -33.249  -0.064  1.00 10.00      A   
ATOM   4221  HN  LYS A 446       8.195 -33.248   0.156  1.00 10.00      A   
ATOM   4222  CA  LYS A 446       6.296 -33.848   0.871  1.00 10.00      A   
ATOM   4223  CB  LYS A 446       7.024 -34.665   1.942  1.00 10.00      A   
ATOM   4224  CG  LYS A 446       6.173 -35.760   2.563  1.00 10.00      A   
ATOM   4225  CD  LYS A 446       5.733 -36.767   1.513  1.00 10.00      A   
ATOM   4226  CE  LYS A 446       4.651 -37.690   2.040  1.00 10.00      A   
ATOM   4227  NZ  LYS A 446       4.118 -38.570   0.967  1.00 10.00      A   
ATOM   4228  HZ1 LYS A 446       4.833 -39.274   0.689  1.00 10.00      A   
ATOM   4229  HZ2 LYS A 446       3.863 -38.000   0.130  1.00 10.00      A   
ATOM   4230  HZ3 LYS A 446       3.269 -39.069   1.302  1.00 10.00      A   
ATOM   4231  C   LYS A 446       5.395 -32.796   1.514  1.00 10.00      A   
ATOM   4232  O   LYS A 446       4.187 -32.990   1.624  1.00 10.00      A   
ATOM   4233  N   VAL A 447       5.983 -31.685   1.936  1.00 10.00      A   
ATOM   4234  HN  VAL A 447       6.963 -31.593   1.847  1.00 10.00      A   
ATOM   4235  CA  VAL A 447       5.222 -30.608   2.556  1.00 10.00      A   
ATOM   4236  CB  VAL A 447       6.134 -29.491   3.110  1.00 10.00      A   
ATOM   4237  CG1 VAL A 447       6.889 -28.783   1.994  1.00 10.00      A   
ATOM   4238  CG2 VAL A 447       5.332 -28.506   3.939  1.00 10.00      A   
ATOM   4239  C   VAL A 447       4.199 -30.030   1.579  1.00 10.00      A   
ATOM   4240  O   VAL A 447       3.117 -29.597   1.979  1.00 10.00      A   
ATOM   4241  N   PHE A 448       4.532 -30.066   0.295  1.00 10.00      A   
ATOM   4242  HN  PHE A 448       5.396 -30.450   0.035  1.00 10.00      A   
ATOM   4243  CA  PHE A 448       3.646 -29.551  -0.735  1.00 10.00      A   
ATOM   4244  CB  PHE A 448       4.372 -29.441  -2.075  1.00 10.00      A   
ATOM   4245  CG  PHE A 448       5.491 -28.435  -2.059  1.00 10.00      A   
ATOM   4246  CD1 PHE A 448       6.799 -28.831  -2.285  1.00 10.00      A   
ATOM   4247  CD2 PHE A 448       5.235 -27.095  -1.816  1.00 10.00      A   
ATOM   4248  CE1 PHE A 448       7.825 -27.910  -2.271  1.00 10.00      A   
ATOM   4249  CE2 PHE A 448       6.258 -26.169  -1.800  1.00 10.00      A   
ATOM   4250  CZ  PHE A 448       7.556 -26.578  -2.028  1.00 10.00      A   
ATOM   4251  C   PHE A 448       2.382 -30.398  -0.836  1.00 10.00      A   
ATOM   4252  O   PHE A 448       1.323 -29.899  -1.215  1.00 10.00      A   
ATOM   4253  N   GLU A 449       2.499 -31.680  -0.478  1.00 10.00      A   
ATOM   4254  HN  GLU A 449       3.377 -32.024  -0.209  1.00 10.00      A   
ATOM   4255  CA  GLU A 449       1.356 -32.583  -0.489  1.00 10.00      A   
ATOM   4256  CB  GLU A 449       1.784 -34.011  -0.140  1.00 10.00      A   
ATOM   4257  CG  GLU A 449       2.430 -34.786  -1.275  1.00 10.00      A   
ATOM   4258  CD  GLU A 449       2.421 -36.279  -1.020  1.00 10.00      A   
ATOM   4259  OE1 GLU A 449       3.502 -36.903  -1.066  1.00 10.00      A   
ATOM   4260  OE2 GLU A 449       1.334 -36.837  -0.756  1.00 10.00      A   
ATOM   4261  C   GLU A 449       0.335 -32.104   0.531  1.00 10.00      A   
ATOM   4262  O   GLU A 449      -0.873 -32.161   0.304  1.00 10.00      A   
ATOM   4263  N   TYR A 450       0.839 -31.618   1.659  1.00 10.00      A   
ATOM   4264  HN  TYR A 450       1.814 -31.596   1.774  1.00 10.00      A   
ATOM   4265  CA  TYR A 450      -0.012 -31.111   2.721  1.00 10.00      A   
ATOM   4266  CB  TYR A 450       0.783 -30.964   4.020  1.00 10.00      A   
ATOM   4267  CG  TYR A 450       1.586 -32.185   4.409  1.00 10.00      A   
ATOM   4268  CD1 TYR A 450       2.959 -32.103   4.602  1.00 10.00      A   
ATOM   4269  CD2 TYR A 450       0.971 -33.416   4.594  1.00 10.00      A   
ATOM   4270  CE1 TYR A 450       3.699 -33.212   4.966  1.00 10.00      A   
ATOM   4271  CE2 TYR A 450       1.705 -34.531   4.957  1.00 10.00      A   
ATOM   4272  CZ  TYR A 450       3.067 -34.423   5.142  1.00 10.00      A   
ATOM   4273  OH  TYR A 450       3.796 -35.529   5.514  1.00 10.00      A   
ATOM   4274  HH  TYR A 450       4.579 -35.245   5.996  1.00 10.00      A   
ATOM   4275  C   TYR A 450      -0.586 -29.762   2.313  1.00 10.00      A   
ATOM   4276  O   TYR A 450      -1.764 -29.476   2.535  1.00 10.00      A   
ATOM   4277  N   ILE A 451       0.257 -28.935   1.704  1.00 10.00      A   
ATOM   4278  HN  ILE A 451       1.188 -29.219   1.569  1.00 10.00      A   
ATOM   4279  CA  ILE A 451      -0.159 -27.612   1.244  1.00 10.00      A   
ATOM   4280  CB  ILE A 451       1.013 -26.822   0.618  1.00 10.00      A   
ATOM   4281  CG1 ILE A 451       2.088 -26.550   1.675  1.00 10.00      A   
ATOM   4282  CG2 ILE A 451       0.523 -25.515   0.006  1.00 10.00      A   
ATOM   4283  CD1 ILE A 451       3.341 -25.906   1.125  1.00 10.00      A   
ATOM   4284  C   ILE A 451      -1.300 -27.725   0.237  1.00 10.00      A   
ATOM   4285  O   ILE A 451      -2.314 -27.039   0.353  1.00 10.00      A   
ATOM   4286  N   GLY A 452      -1.151 -28.626  -0.721  1.00 10.00      A   
ATOM   4287  HN  GLY A 452      -0.334 -29.172  -0.748  1.00 10.00      A   
ATOM   4288  CA  GLY A 452      -2.175 -28.811  -1.732  1.00 10.00      A   
ATOM   4289  C   GLY A 452      -3.342 -29.650  -1.248  1.00 10.00      A   
ATOM   4290  O   GLY A 452      -4.007 -30.317  -2.040  1.00 10.00      A   
ATOM   4291  N   THR A 453      -3.585 -29.632   0.053  1.00 10.00      A   
ATOM   4292  HN  THR A 453      -3.007 -29.099   0.638  1.00 10.00      A   
ATOM   4293  CA  THR A 453      -4.680 -30.387   0.636  1.00 10.00      A   
ATOM   4294  CB  THR A 453      -4.204 -31.775   1.127  1.00 10.00      A   
ATOM   4295  OG1 THR A 453      -3.574 -32.485   0.049  1.00 10.00      A   
ATOM   4296  HG1 THR A 453      -2.611 -32.407   0.134  1.00 10.00      A   
ATOM   4297  CG2 THR A 453      -5.375 -32.597   1.648  1.00 10.00      A   
ATOM   4298  C   THR A 453      -5.313 -29.618   1.796  1.00 10.00      A   
ATOM   4299  O   THR A 453      -6.538 -29.533   1.906  1.00 10.00      A   
ATOM   4300  N   TYR A 454      -4.471 -29.040   2.649  1.00 10.00      A   
ATOM   4301  HN  TYR A 454      -3.502 -29.129   2.504  1.00 10.00      A   
ATOM   4302  CA  TYR A 454      -4.948 -28.300   3.812  1.00 10.00      A   
ATOM   4303  CB  TYR A 454      -4.104 -28.644   5.045  1.00 10.00      A   
ATOM   4304  CG  TYR A 454      -4.099 -30.118   5.392  1.00 10.00      A   
ATOM   4305  CD1 TYR A 454      -2.964 -30.897   5.205  1.00 10.00      A   
ATOM   4306  CD2 TYR A 454      -5.235 -30.729   5.900  1.00 10.00      A   
ATOM   4307  CE1 TYR A 454      -2.967 -32.246   5.511  1.00 10.00      A   
ATOM   4308  CE2 TYR A 454      -5.247 -32.073   6.212  1.00 10.00      A   
ATOM   4309  CZ  TYR A 454      -4.111 -32.827   6.015  1.00 10.00      A   
ATOM   4310  OH  TYR A 454      -4.125 -34.170   6.315  1.00 10.00      A   
ATOM   4311  HH  TYR A 454      -4.908 -34.577   5.919  1.00 10.00      A   
ATOM   4312  C   TYR A 454      -4.970 -26.789   3.581  1.00 10.00      A   
ATOM   4313  O   TYR A 454      -5.717 -26.066   4.241  1.00 10.00      A   
ATOM   4314  N   ALA A 455      -4.158 -26.309   2.646  1.00 10.00      A   
ATOM   4315  HN  ALA A 455      -3.588 -26.921   2.139  1.00 10.00      A   
ATOM   4316  CA  ALA A 455      -4.112 -24.879   2.357  1.00 10.00      A   
ATOM   4317  CB  ALA A 455      -2.709 -24.437   1.971  1.00 10.00      A   
ATOM   4318  C   ALA A 455      -5.128 -24.514   1.282  1.00 10.00      A   
ATOM   4319  O   ALA A 455      -4.814 -24.476   0.091  1.00 10.00      A   
ATOM   4320  N   LYS A 456      -6.356 -24.261   1.717  1.00 10.00      A   
ATOM   4321  HN  LYS A 456      -6.538 -24.311   2.680  1.00 10.00      A   
ATOM   4322  CA  LYS A 456      -7.439 -23.912   0.809  1.00 10.00      A   
ATOM   4323  CB  LYS A 456      -8.670 -24.776   1.086  1.00 10.00      A   
ATOM   4324  CG  LYS A 456      -8.453 -26.264   0.859  1.00 10.00      A   
ATOM   4325  CD  LYS A 456      -8.064 -26.556  -0.580  1.00 10.00      A   
ATOM   4326  CE  LYS A 456      -8.320 -28.010  -0.938  1.00 10.00      A   
ATOM   4327  NZ  LYS A 456      -8.482 -28.184  -2.403  1.00 10.00      A   
ATOM   4328  HZ1 LYS A 456      -9.213 -27.529  -2.761  1.00 10.00      A   
ATOM   4329  HZ2 LYS A 456      -8.768 -29.160  -2.620  1.00 10.00      A   
ATOM   4330  HZ3 LYS A 456      -7.583 -27.979  -2.891  1.00 10.00      A   
ATOM   4331  C   LYS A 456      -7.801 -22.436   0.908  1.00 10.00      A   
ATOM   4332  O   LYS A 456      -8.490 -21.901   0.039  1.00 10.00      A   
ATOM   4333  N   LYS A 457      -7.348 -21.782   1.970  1.00 10.00      A   
ATOM   4334  HN  LYS A 457      -6.817 -22.264   2.641  1.00 10.00      A   
ATOM   4335  CA  LYS A 457      -7.625 -20.361   2.163  1.00 10.00      A   
ATOM   4336  CB  LYS A 457      -8.195 -20.097   3.559  1.00 10.00      A   
ATOM   4337  CG  LYS A 457      -9.611 -20.610   3.765  1.00 10.00      A   
ATOM   4338  CD  LYS A 457     -10.620 -19.797   2.976  1.00 10.00      A   
ATOM   4339  CE  LYS A 457     -12.039 -20.264   3.251  1.00 10.00      A   
ATOM   4340  NZ  LYS A 457     -12.298 -21.627   2.713  1.00 10.00      A   
ATOM   4341  HZ1 LYS A 457     -11.733 -22.334   3.227  1.00 10.00      A   
ATOM   4342  HZ2 LYS A 457     -12.050 -21.668   1.703  1.00 10.00      A   
ATOM   4343  HZ3 LYS A 457     -13.304 -21.865   2.818  1.00 10.00      A   
ATOM   4344  C   LYS A 457      -6.367 -19.531   1.949  1.00 10.00      A   
ATOM   4345  O   LYS A 457      -6.419 -18.300   1.910  1.00 10.00      A   
ATOM   4346  N   MET A 458      -5.239 -20.215   1.821  1.00 10.00      A   
ATOM   4347  HN  MET A 458      -5.269 -21.189   1.874  1.00 10.00      A   
ATOM   4348  CA  MET A 458      -3.960 -19.558   1.610  1.00 10.00      A   
ATOM   4349  CB  MET A 458      -2.820 -20.534   1.892  1.00 10.00      A   
ATOM   4350  CG  MET A 458      -1.435 -19.923   1.795  1.00 10.00      A   
ATOM   4351  SD  MET A 458      -0.147 -21.177   1.705  1.00 10.00      A   
ATOM   4352  CE  MET A 458      -0.483 -21.872   0.088  1.00 10.00      A   
ATOM   4353  C   MET A 458      -3.870 -19.030   0.183  1.00 10.00      A   
ATOM   4354  O   MET A 458      -3.648 -19.789  -0.759  1.00 10.00      A   
ATOM   4355  N   GLU A 459      -4.045 -17.725   0.038  1.00 10.00      A   
ATOM   4356  HN  GLU A 459      -4.207 -17.178   0.835  1.00 10.00      A   
ATOM   4357  CA  GLU A 459      -4.014 -17.083  -1.266  1.00 10.00      A   
ATOM   4358  CB  GLU A 459      -5.050 -15.954  -1.322  1.00 10.00      A   
ATOM   4359  CG  GLU A 459      -6.433 -16.360  -0.824  1.00 10.00      A   
ATOM   4360  CD  GLU A 459      -7.506 -15.337  -1.140  1.00 10.00      A   
ATOM   4361  OE1 GLU A 459      -8.258 -15.539  -2.113  1.00 10.00      A   
ATOM   4362  OE2 GLU A 459      -7.605 -14.323  -0.418  1.00 10.00      A   
ATOM   4363  C   GLU A 459      -2.621 -16.565  -1.634  1.00 10.00      A   
ATOM   4364  O   GLU A 459      -2.385 -16.159  -2.776  1.00 10.00      A   
ATOM   4365  N   MET A 460      -1.703 -16.575  -0.679  1.00 10.00      A   
ATOM   4366  HN  MET A 460      -1.942 -16.898   0.216  1.00 10.00      A   
ATOM   4367  CA  MET A 460      -0.345 -16.107  -0.935  1.00 10.00      A   
ATOM   4368  CB  MET A 460      -0.135 -14.704  -0.367  1.00 10.00      A   
ATOM   4369  CG  MET A 460       1.221 -14.104  -0.703  1.00 10.00      A   
ATOM   4370  SD  MET A 460       1.335 -12.366  -0.251  1.00 10.00      A   
ATOM   4371  CE  MET A 460       2.947 -11.950  -0.916  1.00 10.00      A   
ATOM   4372  C   MET A 460       0.685 -17.062  -0.360  1.00 10.00      A   
ATOM   4373  O   MET A 460       0.623 -17.417   0.819  1.00 10.00      A   
ATOM   4374  N   LEU A 461       1.636 -17.461  -1.193  1.00 10.00      A   
ATOM   4375  HN  LEU A 461       1.639 -17.122  -2.117  1.00 10.00      A   
ATOM   4376  CA  LEU A 461       2.678 -18.385  -0.775  1.00 10.00      A   
ATOM   4377  CB  LEU A 461       2.320 -19.807  -1.220  1.00 10.00      A   
ATOM   4378  CG  LEU A 461       3.308 -20.910  -0.834  1.00 10.00      A   
ATOM   4379  CD1 LEU A 461       3.321 -21.112   0.673  1.00 10.00      A   
ATOM   4380  CD2 LEU A 461       2.965 -22.207  -1.550  1.00 10.00      A   
ATOM   4381  C   LEU A 461       4.034 -17.993  -1.355  1.00 10.00      A   
ATOM   4382  O   LEU A 461       4.177 -17.833  -2.569  1.00 10.00      A   
ATOM   4383  N   SER A 462       5.019 -17.830  -0.481  1.00 10.00      A   
ATOM   4384  HN  SER A 462       4.829 -17.936   0.476  1.00 10.00      A   
ATOM   4385  CA  SER A 462       6.373 -17.485  -0.897  1.00 10.00      A   
ATOM   4386  CB  SER A 462       6.885 -16.285  -0.093  1.00 10.00      A   
ATOM   4387  OG  SER A 462       5.907 -15.257  -0.035  1.00 10.00      A   
ATOM   4388  HG  SER A 462       6.071 -14.614  -0.748  1.00 10.00      A   
ATOM   4389  C   SER A 462       7.297 -18.687  -0.698  1.00 10.00      A   
ATOM   4390  O   SER A 462       7.549 -19.106   0.436  1.00 10.00      A   
ATOM   4391  N   VAL A 463       7.787 -19.246  -1.802  1.00 10.00      A   
ATOM   4392  HN  VAL A 463       7.557 -18.857  -2.678  1.00 10.00      A   
ATOM   4393  CA  VAL A 463       8.670 -20.410  -1.756  1.00 10.00      A   
ATOM   4394  CB  VAL A 463       8.207 -21.516  -2.733  1.00 10.00      A   
ATOM   4395  CG1 VAL A 463       8.948 -22.821  -2.467  1.00 10.00      A   
ATOM   4396  CG2 VAL A 463       6.702 -21.724  -2.649  1.00 10.00      A   
ATOM   4397  C   VAL A 463      10.105 -20.020  -2.107  1.00 10.00      A   
ATOM   4398  O   VAL A 463      10.351 -19.378  -3.131  1.00 10.00      A   
ATOM   4399  N   ALA A 464      11.046 -20.415  -1.261  1.00 10.00      A   
ATOM   4400  HN  ALA A 464      10.793 -20.922  -0.460  1.00 10.00      A   
ATOM   4401  CA  ALA A 464      12.448 -20.112  -1.489  1.00 10.00      A   
ATOM   4402  CB  ALA A 464      12.812 -18.800  -0.818  1.00 10.00      A   
ATOM   4403  C   ALA A 464      13.347 -21.234  -0.982  1.00 10.00      A   
ATOM   4404  O   ALA A 464      13.265 -21.621   0.187  1.00 10.00      A   
ATOM   4405  N   PHE A 465      14.197 -21.746  -1.875  1.00 10.00      A   
ATOM   4406  HN  PHE A 465      14.193 -21.385  -2.787  1.00 10.00      A   
ATOM   4407  CA  PHE A 465      15.139 -22.822  -1.551  1.00 10.00      A   
ATOM   4408  CB  PHE A 465      16.229 -22.323  -0.592  1.00 10.00      A   
ATOM   4409  CG  PHE A 465      17.181 -21.326  -1.194  1.00 10.00      A   
ATOM   4410  CD1 PHE A 465      16.853 -19.979  -1.259  1.00 10.00      A   
ATOM   4411  CD2 PHE A 465      18.403 -21.737  -1.695  1.00 10.00      A   
ATOM   4412  CE1 PHE A 465      17.728 -19.065  -1.812  1.00 10.00      A   
ATOM   4413  CE2 PHE A 465      19.281 -20.827  -2.248  1.00 10.00      A   
ATOM   4414  CZ  PHE A 465      18.943 -19.489  -2.308  1.00 10.00      A   
ATOM   4415  C   PHE A 465      14.435 -24.045  -0.965  1.00 10.00      A   
ATOM   4416  O   PHE A 465      14.806 -24.539   0.101  1.00 10.00      A   
ATOM   4417  N   ALA A 466      13.417 -24.524  -1.663  1.00 10.00      A   
ATOM   4418  HN  ALA A 466      13.166 -24.091  -2.503  1.00 10.00      A   
ATOM   4419  CA  ALA A 466      12.656 -25.680  -1.211  1.00 10.00      A   
ATOM   4420  CB  ALA A 466      11.530 -25.235  -0.292  1.00 10.00      A   
ATOM   4421  C   ALA A 466      12.092 -26.452  -2.394  1.00 10.00      A   
ATOM   4422  O   ALA A 466      12.086 -25.955  -3.519  1.00 10.00      A   
ATOM   4423  N   GLY A 467      11.625 -27.666  -2.137  1.00 10.00      A   
ATOM   4424  HN  GLY A 467      11.673 -28.018  -1.219  1.00 10.00      A   
ATOM   4425  CA  GLY A 467      11.057 -28.479  -3.193  1.00 10.00      A   
ATOM   4426  C   GLY A 467      11.983 -29.594  -3.618  1.00 10.00      A   
ATOM   4427  O   GLY A 467      13.198 -29.514  -3.414  1.00 10.00      A   
ATOM   4428  N   ASP A 468      11.422 -30.638  -4.205  1.00 10.00      A   
ATOM   4429  HN  ASP A 468      10.439 -30.652  -4.334  1.00 10.00      A   
ATOM   4430  CA  ASP A 468      12.216 -31.773  -4.659  1.00 10.00      A   
ATOM   4431  CB  ASP A 468      11.794 -33.057  -3.942  1.00 10.00      A   
ATOM   4432  CG  ASP A 468      12.936 -34.038  -3.753  1.00 10.00      A   
ATOM   4433  OD1 ASP A 468      14.111 -33.620  -3.847  1.00 10.00      A   
ATOM   4434  OD2 ASP A 468      12.665 -35.228  -3.481  1.00 10.00      A   
ATOM   4435  C   ASP A 468      12.102 -31.938  -6.170  1.00 10.00      A   
ATOM   4436  O   ASP A 468      13.084 -32.248  -6.845  1.00 10.00      A   
ATOM   4437  N   SER A 469      10.904 -31.706  -6.698  1.00 10.00      A   
ATOM   4438  HN  SER A 469      10.153 -31.460  -6.105  1.00 10.00      A   
ATOM   4439  CA  SER A 469      10.663 -31.821  -8.130  1.00 10.00      A   
ATOM   4440  CB  SER A 469      10.471 -33.289  -8.520  1.00 10.00      A   
ATOM   4441  OG  SER A 469       9.568 -33.946  -7.644  1.00 10.00      A   
ATOM   4442  HG  SER A 469       9.278 -33.327  -6.949  1.00 10.00      A   
ATOM   4443  C   SER A 469       9.455 -30.980  -8.557  1.00 10.00      A   
ATOM   4444  O   SER A 469       8.993 -30.121  -7.811  1.00 10.00      A   
ATOM   4445  N   ASP A 470       8.947 -31.234  -9.761  1.00 10.00      A   
ATOM   4446  HN  ASP A 470       9.356 -31.932 -10.313  1.00 10.00      A   
ATOM   4447  CA  ASP A 470       7.795 -30.498 -10.285  1.00 10.00      A   
ATOM   4448  CB  ASP A 470       7.599 -30.791 -11.779  1.00 10.00      A   
ATOM   4449  CG  ASP A 470       8.332 -29.832 -12.696  1.00 10.00      A   
ATOM   4450  OD1 ASP A 470       7.679 -28.951 -13.291  1.00 10.00      A   
ATOM   4451  OD2 ASP A 470       9.563 -29.975 -12.842  1.00 10.00      A   
ATOM   4452  C   ASP A 470       6.521 -30.870  -9.534  1.00 10.00      A   
ATOM   4453  O   ASP A 470       5.554 -30.109  -9.513  1.00 10.00      A   
ATOM   4454  N   LEU A 471       6.535 -32.043  -8.911  1.00 10.00      A   
ATOM   4455  HN  LEU A 471       7.345 -32.591  -8.949  1.00 10.00      A   
ATOM   4456  CA  LEU A 471       5.383 -32.534  -8.163  1.00 10.00      A   
ATOM   4457  CB  LEU A 471       5.664 -33.913  -7.564  1.00 10.00      A   
ATOM   4458  CG  LEU A 471       5.486 -35.097  -8.516  1.00 10.00      A   
ATOM   4459  CD1 LEU A 471       5.958 -36.386  -7.864  1.00 10.00      A   
ATOM   4460  CD2 LEU A 471       4.032 -35.214  -8.951  1.00 10.00      A   
ATOM   4461  C   LEU A 471       4.952 -31.551  -7.086  1.00 10.00      A   
ATOM   4462  O   LEU A 471       3.756 -31.324  -6.894  1.00 10.00      A   
ATOM   4463  N   GLY A 472       5.927 -30.964  -6.400  1.00 10.00      A   
ATOM   4464  HN  GLY A 472       6.862 -31.204  -6.589  1.00 10.00      A   
ATOM   4465  CA  GLY A 472       5.633 -29.998  -5.359  1.00 10.00      A   
ATOM   4466  C   GLY A 472       4.858 -28.807  -5.887  1.00 10.00      A   
ATOM   4467  O   GLY A 472       3.913 -28.333  -5.252  1.00 10.00      A   
ATOM   4468  N   MET A 473       5.253 -28.328  -7.057  1.00 10.00      A   
ATOM   4469  HN  MET A 473       6.013 -28.752  -7.513  1.00 10.00      A   
ATOM   4470  CA  MET A 473       4.588 -27.194  -7.686  1.00 10.00      A   
ATOM   4471  CB  MET A 473       5.404 -26.707  -8.883  1.00 10.00      A   
ATOM   4472  CG  MET A 473       4.839 -25.477  -9.573  1.00 10.00      A   
ATOM   4473  SD  MET A 473       5.740 -25.072 -11.081  1.00 10.00      A   
ATOM   4474  CE  MET A 473       4.856 -23.615 -11.627  1.00 10.00      A   
ATOM   4475  C   MET A 473       3.184 -27.595  -8.129  1.00 10.00      A   
ATOM   4476  O   MET A 473       2.225 -26.843  -7.956  1.00 10.00      A   
ATOM   4477  N   HIS A 474       3.077 -28.800  -8.679  1.00 10.00      A   
ATOM   4478  HN  HIS A 474       3.885 -29.350  -8.771  1.00 10.00      A   
ATOM   4479  CA  HIS A 474       1.804 -29.332  -9.149  1.00 10.00      A   
ATOM   4480  CB  HIS A 474       2.022 -30.674  -9.861  1.00 10.00      A   
ATOM   4481  CG  HIS A 474       0.813 -31.197 -10.573  1.00 10.00      A   
ATOM   4482  ND1 HIS A 474       0.633 -30.998 -11.923  1.00 10.00      A   
ATOM   4483  CD2 HIS A 474      -0.239 -31.899 -10.080  1.00 10.00      A   
ATOM   4484  CE1 HIS A 474      -0.516 -31.581 -12.222  1.00 10.00      A   
ATOM   4485  NE2 HIS A 474      -1.076 -32.134 -11.139  1.00 10.00      A   
ATOM   4486  HE2 HIS A 474      -1.933 -32.615 -11.106  1.00 10.00      A   
ATOM   4487  C   HIS A 474       0.827 -29.499  -7.988  1.00 10.00      A   
ATOM   4488  O   HIS A 474      -0.339 -29.117  -8.094  1.00 10.00      A   
ATOM   4489  N   HIS A 475       1.318 -30.050  -6.878  1.00 10.00      A   
ATOM   4490  HN  HIS A 475       2.267 -30.316  -6.855  1.00 10.00      A   
ATOM   4491  CA  HIS A 475       0.495 -30.276  -5.691  1.00 10.00      A   
ATOM   4492  CB  HIS A 475       1.290 -30.986  -4.592  1.00 10.00      A   
ATOM   4493  CG  HIS A 475       1.160 -32.479  -4.626  1.00 10.00      A   
ATOM   4494  ND1 HIS A 475       0.119 -33.175  -4.050  1.00 10.00      A   
ATOM   4495  HD1 HIS A 475      -0.639 -32.785  -3.554  1.00 10.00      A   
ATOM   4496  CD2 HIS A 475       1.963 -33.416  -5.192  1.00 10.00      A   
ATOM   4497  CE1 HIS A 475       0.317 -34.480  -4.278  1.00 10.00      A   
ATOM   4498  NE2 HIS A 475       1.424 -34.682  -4.970  1.00 10.00      A   
ATOM   4499  C   HIS A 475      -0.105 -28.980  -5.159  1.00 10.00      A   
ATOM   4500  O   HIS A 475      -1.245 -28.962  -4.708  1.00 10.00      A   
ATOM   4501  N   VAL A 476       0.663 -27.900  -5.219  1.00 10.00      A   
ATOM   4502  HN  VAL A 476       1.570 -27.976  -5.585  1.00 10.00      A   
ATOM   4503  CA  VAL A 476       0.189 -26.604  -4.744  1.00 10.00      A   
ATOM   4504  CB  VAL A 476       1.352 -25.616  -4.507  1.00 10.00      A   
ATOM   4505  CG1 VAL A 476       0.829 -24.244  -4.103  1.00 10.00      A   
ATOM   4506  CG2 VAL A 476       2.296 -26.153  -3.448  1.00 10.00      A   
ATOM   4507  C   VAL A 476      -0.813 -25.998  -5.727  1.00 10.00      A   
ATOM   4508  O   VAL A 476      -1.924 -25.636  -5.348  1.00 10.00      A   
ATOM   4509  N   LEU A 477      -0.426 -25.936  -6.993  1.00 10.00      A   
ATOM   4510  HN  LEU A 477       0.455 -26.290  -7.239  1.00 10.00      A   
ATOM   4511  CA  LEU A 477      -1.274 -25.368  -8.033  1.00 10.00      A   
ATOM   4512  CB  LEU A 477      -0.544 -25.374  -9.377  1.00 10.00      A   
ATOM   4513  CG  LEU A 477       0.566 -24.335  -9.547  1.00 10.00      A   
ATOM   4514  CD1 LEU A 477       1.336 -24.583 -10.837  1.00 10.00      A   
ATOM   4515  CD2 LEU A 477      -0.013 -22.929  -9.530  1.00 10.00      A   
ATOM   4516  C   LEU A 477      -2.613 -26.096  -8.163  1.00 10.00      A   
ATOM   4517  O   LEU A 477      -3.657 -25.462  -8.305  1.00 10.00      A   
ATOM   4518  N   SER A 478      -2.587 -27.424  -8.111  1.00 10.00      A   
ATOM   4519  HN  SER A 478      -1.730 -27.889  -7.979  1.00 10.00      A   
ATOM   4520  CA  SER A 478      -3.812 -28.203  -8.244  1.00 10.00      A   
ATOM   4521  CB  SER A 478      -3.567 -29.467  -9.071  1.00 10.00      A   
ATOM   4522  OG  SER A 478      -2.677 -30.353  -8.413  1.00 10.00      A   
ATOM   4523  HG  SER A 478      -1.798 -29.953  -8.377  1.00 10.00      A   
ATOM   4524  C   SER A 478      -4.418 -28.548  -6.885  1.00 10.00      A   
ATOM   4525  O   SER A 478      -5.443 -29.233  -6.803  1.00 10.00      A   
ATOM   4526  N   GLY A 479      -3.791 -28.062  -5.824  1.00 10.00      A   
ATOM   4527  HN  GLY A 479      -2.987 -27.511  -5.949  1.00 10.00      A   
ATOM   4528  CA  GLY A 479      -4.278 -28.338  -4.488  1.00 10.00      A   
ATOM   4529  C   GLY A 479      -4.947 -27.141  -3.850  1.00 10.00      A   
ATOM   4530  O   GLY A 479      -5.984 -27.277  -3.196  1.00 10.00      A   
ATOM   4531  N   CYS A 480      -4.347 -25.970  -4.021  1.00 10.00      A   
ATOM   4532  HN  CYS A 480      -3.511 -25.928  -4.537  1.00 10.00      A   
ATOM   4533  CA  CYS A 480      -4.893 -24.747  -3.464  1.00 10.00      A   
ATOM   4534  CB  CYS A 480      -3.851 -23.628  -3.489  1.00 10.00      A   
ATOM   4535  SG  CYS A 480      -2.493 -23.864  -2.317  1.00 10.00      A   
ATOM   4536  HG  CYS A 480      -2.962 -24.560  -1.288  1.00 10.00      A   
ATOM   4537  C   CYS A 480      -6.164 -24.335  -4.200  1.00 10.00      A   
ATOM   4538  O   CYS A 480      -6.242 -24.406  -5.429  1.00 10.00      A   
ATOM   4539  N   ASP A 481      -7.163 -23.916  -3.439  1.00 10.00      A   
ATOM   4540  HN  ASP A 481      -7.037 -23.871  -2.469  1.00 10.00      A   
ATOM   4541  CA  ASP A 481      -8.440 -23.514  -4.010  1.00 10.00      A   
ATOM   4542  CB  ASP A 481      -9.597 -23.910  -3.094  1.00 10.00      A   
ATOM   4543  CG  ASP A 481     -10.287 -25.173  -3.560  1.00 10.00      A   
ATOM   4544  OD1 ASP A 481     -10.253 -26.184  -2.827  1.00 10.00      A   
ATOM   4545  OD2 ASP A 481     -10.856 -25.168  -4.669  1.00 10.00      A   
ATOM   4546  C   ASP A 481      -8.480 -22.023  -4.295  1.00 10.00      A   
ATOM   4547  O   ASP A 481      -9.159 -21.575  -5.217  1.00 10.00      A   
ATOM   4548  N   SER A 482      -7.754 -21.257  -3.500  1.00 10.00      A   
ATOM   4549  HN  SER A 482      -7.229 -21.668  -2.779  1.00 10.00      A   
ATOM   4550  CA  SER A 482      -7.706 -19.817  -3.669  1.00 10.00      A   
ATOM   4551  CB  SER A 482      -8.392 -19.130  -2.487  1.00 10.00      A   
ATOM   4552  OG  SER A 482      -9.689 -19.664  -2.274  1.00 10.00      A   
ATOM   4553  HG  SER A 482      -9.957 -20.161  -3.057  1.00 10.00      A   
ATOM   4554  C   SER A 482      -6.263 -19.347  -3.769  1.00 10.00      A   
ATOM   4555  O   SER A 482      -5.556 -19.289  -2.769  1.00 10.00      A   
ATOM   4556  N   LEU A 483      -5.822 -19.037  -4.978  1.00 10.00      A   
ATOM   4557  HN  LEU A 483      -6.426 -19.119  -5.748  1.00 10.00      A   
ATOM   4558  CA  LEU A 483      -4.460 -18.572  -5.194  1.00 10.00      A   
ATOM   4559  CB  LEU A 483      -3.688 -19.548  -6.085  1.00 10.00      A   
ATOM   4560  CG  LEU A 483      -2.944 -20.675  -5.367  1.00 10.00      A   
ATOM   4561  CD1 LEU A 483      -2.265 -21.591  -6.373  1.00 10.00      A   
ATOM   4562  CD2 LEU A 483      -1.923 -20.102  -4.391  1.00 10.00      A   
ATOM   4563  C   LEU A 483      -4.458 -17.185  -5.818  1.00 10.00      A   
ATOM   4564  O   LEU A 483      -5.109 -16.953  -6.837  1.00 10.00      A   
ATOM   4565  N   ARG A 484      -3.723 -16.266  -5.203  1.00 10.00      A   
ATOM   4566  HN  ARG A 484      -3.229 -16.515  -4.392  1.00 10.00      A   
ATOM   4567  CA  ARG A 484      -3.628 -14.898  -5.689  1.00 10.00      A   
ATOM   4568  CB  ARG A 484      -4.194 -13.922  -4.654  1.00 10.00      A   
ATOM   4569  CG  ARG A 484      -5.708 -13.802  -4.673  1.00 10.00      A   
ATOM   4570  CD  ARG A 484      -6.230 -13.220  -3.371  1.00 10.00      A   
ATOM   4571  NE  ARG A 484      -5.520 -12.006  -2.986  1.00 10.00      A   
ATOM   4572  HE  ARG A 484      -4.987 -11.564  -3.677  1.00 10.00      A   
ATOM   4573  CZ  ARG A 484      -5.568 -11.459  -1.774  1.00 10.00      A   
ATOM   4574  NH1 ARG A 484      -6.302 -11.996  -0.808  1.00 10.00      A   
ATOM   4575 HH11 ARG A 484      -6.324 -11.549   0.129  1.00 10.00      A   
ATOM   4576 HH12 ARG A 484      -6.859 -12.873  -0.980  1.00 10.00      A   
ATOM   4577  NH2 ARG A 484      -4.847 -10.386  -1.511  1.00 10.00      A   
ATOM   4578 HH21 ARG A 484      -4.881  -9.944  -0.566  1.00 10.00      A   
ATOM   4579 HH22 ARG A 484      -4.224  -9.965  -2.239  1.00 10.00      A   
ATOM   4580  C   ARG A 484      -2.183 -14.535  -6.002  1.00 10.00      A   
ATOM   4581  O   ARG A 484      -1.862 -14.143  -7.122  1.00 10.00      A   
ATOM   4582  N   LYS A 485      -1.309 -14.683  -5.018  1.00 10.00      A   
ATOM   4583  HN  LYS A 485      -1.609 -15.044  -4.150  1.00 10.00      A   
ATOM   4584  CA  LYS A 485       0.097 -14.350  -5.203  1.00 10.00      A   
ATOM   4585  CB  LYS A 485       0.495 -13.167  -4.312  1.00 10.00      A   
ATOM   4586  CG  LYS A 485      -0.106 -11.836  -4.742  1.00 10.00      A   
ATOM   4587  CD  LYS A 485       0.353 -10.682  -3.853  1.00 10.00      A   
ATOM   4588  CE  LYS A 485      -0.473 -10.590  -2.576  1.00 10.00      A   
ATOM   4589  NZ  LYS A 485      -0.306  -9.282  -1.881  1.00 10.00      A   
ATOM   4590  HZ1 LYS A 485       0.040  -9.428  -0.912  1.00 10.00      A   
ATOM   4591  HZ2 LYS A 485      -1.221  -8.783  -1.831  1.00 10.00      A   
ATOM   4592  HZ3 LYS A 485       0.369  -8.677  -2.393  1.00 10.00      A   
ATOM   4593  C   LYS A 485       0.999 -15.546  -4.925  1.00 10.00      A   
ATOM   4594  O   LYS A 485       1.087 -16.019  -3.791  1.00 10.00      A   
ATOM   4595  N   LEU A 486       1.662 -16.031  -5.969  1.00 10.00      A   
ATOM   4596  HN  LEU A 486       1.555 -15.600  -6.847  1.00 10.00      A   
ATOM   4597  CA  LEU A 486       2.573 -17.161  -5.842  1.00 10.00      A   
ATOM   4598  CB  LEU A 486       2.087 -18.367  -6.654  1.00 10.00      A   
ATOM   4599  CG  LEU A 486       2.861 -19.679  -6.455  1.00 10.00      A   
ATOM   4600  CD1 LEU A 486       2.761 -20.149  -5.012  1.00 10.00      A   
ATOM   4601  CD2 LEU A 486       2.340 -20.754  -7.397  1.00 10.00      A   
ATOM   4602  C   LEU A 486       3.956 -16.741  -6.303  1.00 10.00      A   
ATOM   4603  O   LEU A 486       4.155 -16.399  -7.469  1.00 10.00      A   
ATOM   4604  N   GLU A 487       4.895 -16.736  -5.378  1.00 10.00      A   
ATOM   4605  HN  GLU A 487       4.665 -17.010  -4.459  1.00 10.00      A   
ATOM   4606  CA  GLU A 487       6.263 -16.337  -5.673  1.00 10.00      A   
ATOM   4607  CB  GLU A 487       6.595 -15.058  -4.905  1.00 10.00      A   
ATOM   4608  CG  GLU A 487       5.833 -14.935  -3.596  1.00 10.00      A   
ATOM   4609  CD  GLU A 487       5.800 -13.524  -3.065  1.00 10.00      A   
ATOM   4610  OE1 GLU A 487       6.224 -13.316  -1.911  1.00 10.00      A   
ATOM   4611  OE2 GLU A 487       5.347 -12.619  -3.798  1.00 10.00      A   
ATOM   4612  C   GLU A 487       7.245 -17.448  -5.319  1.00 10.00      A   
ATOM   4613  O   GLU A 487       7.272 -17.936  -4.186  1.00 10.00      A   
ATOM   4614  N   ILE A 488       8.044 -17.852  -6.294  1.00 10.00      A   
ATOM   4615  HN  ILE A 488       7.976 -17.423  -7.177  1.00 10.00      A   
ATOM   4616  CA  ILE A 488       9.019 -18.915  -6.097  1.00 10.00      A   
ATOM   4617  CB  ILE A 488       8.608 -20.192  -6.863  1.00 10.00      A   
ATOM   4618  CG1 ILE A 488       7.195 -20.635  -6.465  1.00 10.00      A   
ATOM   4619  CG2 ILE A 488       9.605 -21.308  -6.612  1.00 10.00      A   
ATOM   4620  CD1 ILE A 488       6.603 -21.700  -7.360  1.00 10.00      A   
ATOM   4621  C   ILE A 488      10.407 -18.483  -6.570  1.00 10.00      A   
ATOM   4622  O   ILE A 488      10.557 -17.941  -7.665  1.00 10.00      A   
ATOM   4623  N   ARG A 489      11.423 -18.717  -5.743  1.00 10.00      A   
ATOM   4624  HN  ARG A 489      11.250 -19.142  -4.870  1.00 10.00      A   
ATOM   4625  CA  ARG A 489      12.789 -18.361  -6.104  1.00 10.00      A   
ATOM   4626  CB  ARG A 489      13.215 -17.031  -5.464  1.00 10.00      A   
ATOM   4627  CG  ARG A 489      13.417 -17.082  -3.957  1.00 10.00      A   
ATOM   4628  CD  ARG A 489      14.430 -16.048  -3.492  1.00 10.00      A   
ATOM   4629  NE  ARG A 489      15.745 -16.259  -4.090  1.00 10.00      A   
ATOM   4630  HE  ARG A 489      15.897 -17.112  -4.557  1.00 10.00      A   
ATOM   4631  CZ  ARG A 489      16.736 -15.372  -4.044  1.00 10.00      A   
ATOM   4632  NH1 ARG A 489      16.572 -14.213  -3.425  1.00 10.00      A   
ATOM   4633 HH11 ARG A 489      15.667 -13.988  -2.961  1.00 10.00      A   
ATOM   4634 HH12 ARG A 489      17.354 -13.516  -3.405  1.00 10.00      A   
ATOM   4635  NH2 ARG A 489      17.895 -15.647  -4.623  1.00 10.00      A   
ATOM   4636 HH21 ARG A 489      18.674 -14.954  -4.592  1.00 10.00      A   
ATOM   4637 HH22 ARG A 489      18.031 -16.567  -5.119  1.00 10.00      A   
ATOM   4638  C   ARG A 489      13.768 -19.478  -5.742  1.00 10.00      A   
ATOM   4639  O   ARG A 489      13.650 -20.101  -4.680  1.00 10.00      A   
ATOM   4640  N   ASP A 490      14.715 -19.731  -6.645  1.00 10.00      A   
ATOM   4641  HN  ASP A 490      14.721 -19.206  -7.477  1.00 10.00      A   
ATOM   4642  CA  ASP A 490      15.747 -20.757  -6.457  1.00 10.00      A   
ATOM   4643  CB  ASP A 490      16.831 -20.293  -5.478  1.00 10.00      A   
ATOM   4644  CG  ASP A 490      17.715 -19.191  -6.036  1.00 10.00      A   
ATOM   4645  OD1 ASP A 490      18.698 -19.500  -6.747  1.00 10.00      A   
ATOM   4646  OD2 ASP A 490      17.433 -18.005  -5.759  1.00 10.00      A   
ATOM   4647  C   ASP A 490      15.160 -22.097  -6.014  1.00 10.00      A   
ATOM   4648  O   ASP A 490      15.375 -22.544  -4.884  1.00 10.00      A   
ATOM   4649  N   CYS A 491      14.408 -22.724  -6.897  1.00 10.00      A   
ATOM   4650  HN  CYS A 491      14.267 -22.323  -7.778  1.00 10.00      A   
ATOM   4651  CA  CYS A 491      13.789 -24.004  -6.598  1.00 10.00      A   
ATOM   4652  CB  CYS A 491      12.325 -23.802  -6.201  1.00 10.00      A   
ATOM   4653  SG  CYS A 491      12.094 -22.816  -4.702  1.00 10.00      A   
ATOM   4654  HG  CYS A 491      12.981 -21.827  -4.723  1.00 10.00      A   
ATOM   4655  C   CYS A 491      13.905 -24.942  -7.798  1.00 10.00      A   
ATOM   4656  O   CYS A 491      14.084 -24.488  -8.930  1.00 10.00      A   
ATOM   4657  N   PRO A 492      13.805 -26.262  -7.569  1.00 10.00      A   
ATOM   4658  CA  PRO A 492      13.919 -27.267  -8.634  1.00 10.00      A   
ATOM   4659  CB  PRO A 492      14.218 -28.546  -7.855  1.00 10.00      A   
ATOM   4660  CG  PRO A 492      13.513 -28.357  -6.558  1.00 10.00      A   
ATOM   4661  CD  PRO A 492      13.591 -26.887  -6.246  1.00 10.00      A   
ATOM   4662  C   PRO A 492      12.639 -27.429  -9.452  1.00 10.00      A   
ATOM   4663  O   PRO A 492      12.437 -28.454 -10.109  1.00 10.00      A   
ATOM   4664  N   PHE A 493      11.779 -26.424  -9.417  1.00 10.00      A   
ATOM   4665  HN  PHE A 493      11.993 -25.628  -8.886  1.00 10.00      A   
ATOM   4666  CA  PHE A 493      10.535 -26.467 -10.170  1.00 10.00      A   
ATOM   4667  CB  PHE A 493       9.533 -25.453  -9.619  1.00 10.00      A   
ATOM   4668  CG  PHE A 493       9.144 -25.696  -8.188  1.00 10.00      A   
ATOM   4669  CD1 PHE A 493       9.061 -24.644  -7.293  1.00 10.00      A   
ATOM   4670  CD2 PHE A 493       8.858 -26.974  -7.737  1.00 10.00      A   
ATOM   4671  CE1 PHE A 493       8.702 -24.859  -5.976  1.00 10.00      A   
ATOM   4672  CE2 PHE A 493       8.499 -27.199  -6.421  1.00 10.00      A   
ATOM   4673  CZ  PHE A 493       8.420 -26.139  -5.538  1.00 10.00      A   
ATOM   4674  C   PHE A 493      10.823 -26.188 -11.638  1.00 10.00      A   
ATOM   4675  O   PHE A 493      11.558 -25.249 -11.963  1.00 10.00      A   
ATOM   4676  N   GLY A 494      10.274 -27.015 -12.515  1.00 10.00      A   
ATOM   4677  HN  GLY A 494       9.695 -27.745 -12.203  1.00 10.00      A   
ATOM   4678  CA  GLY A 494      10.501 -26.839 -13.927  1.00 10.00      A   
ATOM   4679  C   GLY A 494       9.313 -26.228 -14.634  1.00 10.00      A   
ATOM   4680  O   GLY A 494       8.673 -25.308 -14.118  1.00 10.00      A   
ATOM   4681  N   ASP A 495       9.007 -26.751 -15.806  1.00 10.00      A   
ATOM   4682  HN  ASP A 495       9.541 -27.500 -16.150  1.00 10.00      A   
ATOM   4683  CA  ASP A 495       7.896 -26.249 -16.602  1.00 10.00      A   
ATOM   4684  CB  ASP A 495       8.380 -25.691 -17.943  1.00 10.00      A   
ATOM   4685  CG  ASP A 495       9.527 -26.474 -18.548  1.00 10.00      A   
ATOM   4686  OD1 ASP A 495      10.599 -25.875 -18.782  1.00 10.00      A   
ATOM   4687  OD2 ASP A 495       9.365 -27.686 -18.797  1.00 10.00      A   
ATOM   4688  C   ASP A 495       6.831 -27.316 -16.818  1.00 10.00      A   
ATOM   4689  O   ASP A 495       5.807 -27.064 -17.459  1.00 10.00      A   
ATOM   4690  N   LYS A 496       7.062 -28.500 -16.256  1.00 10.00      A   
ATOM   4691  HN  LYS A 496       7.881 -28.628 -15.728  1.00 10.00      A   
ATOM   4692  CA  LYS A 496       6.118 -29.604 -16.386  1.00 10.00      A   
ATOM   4693  CB  LYS A 496       6.733 -30.919 -15.906  1.00 10.00      A   
ATOM   4694  CG  LYS A 496       7.865 -31.425 -16.776  1.00 10.00      A   
ATOM   4695  CD  LYS A 496       8.142 -32.897 -16.521  1.00 10.00      A   
ATOM   4696  CE  LYS A 496       9.409 -33.346 -17.226  1.00 10.00      A   
ATOM   4697  NZ  LYS A 496      10.629 -32.811 -16.565  1.00 10.00      A   
ATOM   4698  HZ1 LYS A 496      10.573 -31.777 -16.493  1.00 10.00      A   
ATOM   4699  HZ2 LYS A 496      11.477 -33.063 -17.113  1.00 10.00      A   
ATOM   4700  HZ3 LYS A 496      10.722 -33.210 -15.607  1.00 10.00      A   
ATOM   4701  C   LYS A 496       4.846 -29.312 -15.601  1.00 10.00      A   
ATOM   4702  O   LYS A 496       3.737 -29.479 -16.108  1.00 10.00      A   
ATOM   4703  N   ALA A 497       5.016 -28.867 -14.363  1.00 10.00      A   
ATOM   4704  HN  ALA A 497       5.933 -28.756 -14.014  1.00 10.00      A   
ATOM   4705  CA  ALA A 497       3.885 -28.543 -13.508  1.00 10.00      A   
ATOM   4706  CB  ALA A 497       4.326 -28.441 -12.060  1.00 10.00      A   
ATOM   4707  C   ALA A 497       3.239 -27.240 -13.956  1.00 10.00      A   
ATOM   4708  O   ALA A 497       2.075 -26.977 -13.663  1.00 10.00      A   
ATOM   4709  N   LEU A 498       4.006 -26.435 -14.676  1.00 10.00      A   
ATOM   4710  HN  LEU A 498       4.927 -26.709 -14.874  1.00 10.00      A   
ATOM   4711  CA  LEU A 498       3.526 -25.152 -15.174  1.00 10.00      A   
ATOM   4712  CB  LEU A 498       4.698 -24.325 -15.705  1.00 10.00      A   
ATOM   4713  CG  LEU A 498       4.335 -23.001 -16.377  1.00 10.00      A   
ATOM   4714  CD1 LEU A 498       3.925 -21.972 -15.337  1.00 10.00      A   
ATOM   4715  CD2 LEU A 498       5.493 -22.490 -17.218  1.00 10.00      A   
ATOM   4716  C   LEU A 498       2.478 -25.334 -16.272  1.00 10.00      A   
ATOM   4717  O   LEU A 498       1.341 -24.881 -16.142  1.00 10.00      A   
ATOM   4718  N   LEU A 499       2.860 -26.024 -17.341  1.00 10.00      A   
ATOM   4719  HN  LEU A 499       3.769 -26.394 -17.370  1.00 10.00      A   
ATOM   4720  CA  LEU A 499       1.967 -26.257 -18.473  1.00 10.00      A   
ATOM   4721  CB  LEU A 499       2.735 -26.887 -19.637  1.00 10.00      A   
ATOM   4722  CG  LEU A 499       3.929 -26.091 -20.167  1.00 10.00      A   
ATOM   4723  CD1 LEU A 499       4.709 -26.920 -21.172  1.00 10.00      A   
ATOM   4724  CD2 LEU A 499       3.467 -24.782 -20.792  1.00 10.00      A   
ATOM   4725  C   LEU A 499       0.770 -27.128 -18.090  1.00 10.00      A   
ATOM   4726  O   LEU A 499      -0.313 -27.000 -18.664  1.00 10.00      A   
ATOM   4727  N   ALA A 500       0.964 -28.005 -17.113  1.00 10.00      A   
ATOM   4728  HN  ALA A 500       1.847 -28.061 -16.690  1.00 10.00      A   
ATOM   4729  CA  ALA A 500      -0.100 -28.901 -16.661  1.00 10.00      A   
ATOM   4730  CB  ALA A 500       0.477 -30.055 -15.857  1.00 10.00      A   
ATOM   4731  C   ALA A 500      -1.164 -28.167 -15.842  1.00 10.00      A   
ATOM   4732  O   ALA A 500      -2.295 -28.638 -15.715  1.00 10.00      A   
ATOM   4733  N   ASN A 501      -0.803 -27.019 -15.289  1.00 10.00      A   
ATOM   4734  HN  ASN A 501       0.103 -26.680 -15.433  1.00 10.00      A   
ATOM   4735  CA  ASN A 501      -1.731 -26.242 -14.476  1.00 10.00      A   
ATOM   4736  CB  ASN A 501      -1.227 -26.136 -13.033  1.00 10.00      A   
ATOM   4737  CG  ASN A 501      -1.168 -27.475 -12.322  1.00 10.00      A   
ATOM   4738  OD1 ASN A 501      -2.154 -27.933 -11.746  1.00 10.00      A   
ATOM   4739  ND2 ASN A 501      -0.004 -28.102 -12.347  1.00 10.00      A   
ATOM   4740 HD21 ASN A 501       0.748 -27.666 -12.816  1.00 10.00      A   
ATOM   4741 HD22 ASN A 501       0.064 -28.978 -11.911  1.00 10.00      A   
ATOM   4742  C   ASN A 501      -1.923 -24.850 -15.057  1.00 10.00      A   
ATOM   4743  O   ASN A 501      -2.166 -23.891 -14.323  1.00 10.00      A   
ATOM   4744  N   ALA A 502      -1.834 -24.749 -16.379  1.00 10.00      A   
ATOM   4745  HN  ALA A 502      -1.659 -25.559 -16.904  1.00 10.00      A   
ATOM   4746  CA  ALA A 502      -1.990 -23.473 -17.075  1.00 10.00      A   
ATOM   4747  CB  ALA A 502      -1.710 -23.640 -18.561  1.00 10.00      A   
ATOM   4748  C   ALA A 502      -3.380 -22.881 -16.865  1.00 10.00      A   
ATOM   4749  O   ALA A 502      -3.530 -21.671 -16.681  1.00 10.00      A   
ATOM   4750  N   SER A 503      -4.397 -23.737 -16.881  1.00 10.00      A   
ATOM   4751  HN  SER A 503      -4.217 -24.694 -17.034  1.00 10.00      A   
ATOM   4752  CA  SER A 503      -5.774 -23.295 -16.696  1.00 10.00      A   
ATOM   4753  CB  SER A 503      -6.734 -24.465 -16.932  1.00 10.00      A   
ATOM   4754  OG  SER A 503      -6.388 -25.185 -18.106  1.00 10.00      A   
ATOM   4755  HG  SER A 503      -7.008 -25.911 -18.228  1.00 10.00      A   
ATOM   4756  C   SER A 503      -5.998 -22.701 -15.304  1.00 10.00      A   
ATOM   4757  O   SER A 503      -6.892 -21.877 -15.106  1.00 10.00      A   
ATOM   4758  N   LYS A 504      -5.166 -23.099 -14.349  1.00 10.00      A   
ATOM   4759  HN  LYS A 504      -4.440 -23.716 -14.578  1.00 10.00      A   
ATOM   4760  CA  LYS A 504      -5.285 -22.623 -12.977  1.00 10.00      A   
ATOM   4761  CB  LYS A 504      -4.598 -23.604 -12.019  1.00 10.00      A   
ATOM   4762  CG  LYS A 504      -4.967 -23.431 -10.553  1.00 10.00      A   
ATOM   4763  CD  LYS A 504      -6.389 -23.895 -10.276  1.00 10.00      A   
ATOM   4764  CE  LYS A 504      -6.665 -23.990  -8.782  1.00 10.00      A   
ATOM   4765  NZ  LYS A 504      -8.085 -24.332  -8.498  1.00 10.00      A   
ATOM   4766  HZ1 LYS A 504      -8.707 -23.538  -8.761  1.00 10.00      A   
ATOM   4767  HZ2 LYS A 504      -8.208 -24.533  -7.489  1.00 10.00      A   
ATOM   4768  HZ3 LYS A 504      -8.367 -25.172  -9.040  1.00 10.00      A   
ATOM   4769  C   LYS A 504      -4.680 -21.229 -12.823  1.00 10.00      A   
ATOM   4770  O   LYS A 504      -5.040 -20.479 -11.911  1.00 10.00      A   
ATOM   4771  N   LEU A 505      -3.779 -20.879 -13.734  1.00 10.00      A   
ATOM   4772  HN  LEU A 505      -3.550 -21.516 -14.445  1.00 10.00      A   
ATOM   4773  CA  LEU A 505      -3.105 -19.583 -13.696  1.00 10.00      A   
ATOM   4774  CB  LEU A 505      -1.956 -19.536 -14.706  1.00 10.00      A   
ATOM   4775  CG  LEU A 505      -0.915 -20.654 -14.610  1.00 10.00      A   
ATOM   4776  CD1 LEU A 505       0.144 -20.490 -15.688  1.00 10.00      A   
ATOM   4777  CD2 LEU A 505      -0.276 -20.684 -13.232  1.00 10.00      A   
ATOM   4778  C   LEU A 505      -4.066 -18.413 -13.920  1.00 10.00      A   
ATOM   4779  O   LEU A 505      -3.816 -17.301 -13.457  1.00 10.00      A   
ATOM   4780  N   GLU A 506      -5.166 -18.669 -14.618  1.00 10.00      A   
ATOM   4781  HN  GLU A 506      -5.314 -19.580 -14.949  1.00 10.00      A   
ATOM   4782  CA  GLU A 506      -6.159 -17.630 -14.902  1.00 10.00      A   
ATOM   4783  CB  GLU A 506      -7.246 -18.155 -15.846  1.00 10.00      A   
ATOM   4784  CG  GLU A 506      -6.755 -18.544 -17.234  1.00 10.00      A   
ATOM   4785  CD  GLU A 506      -7.894 -18.715 -18.230  1.00 10.00      A   
ATOM   4786  OE1 GLU A 506      -8.896 -19.381 -17.891  1.00 10.00      A   
ATOM   4787  OE2 GLU A 506      -7.794 -18.180 -19.357  1.00 10.00      A   
ATOM   4788  C   GLU A 506      -6.801 -17.102 -13.615  1.00 10.00      A   
ATOM   4789  O   GLU A 506      -7.132 -15.923 -13.512  1.00 10.00      A   
ATOM   4790  N   THR A 507      -6.949 -17.971 -12.621  1.00 10.00      A   
ATOM   4791  HN  THR A 507      -6.641 -18.894 -12.741  1.00 10.00      A   
ATOM   4792  CA  THR A 507      -7.567 -17.590 -11.354  1.00 10.00      A   
ATOM   4793  CB  THR A 507      -8.274 -18.798 -10.708  1.00 10.00      A   
ATOM   4794  OG1 THR A 507      -7.662 -20.015 -11.171  1.00 10.00      A   
ATOM   4795  HG1 THR A 507      -6.698 -19.951 -11.086  1.00 10.00      A   
ATOM   4796  CG2 THR A 507      -9.754 -18.808 -11.065  1.00 10.00      A   
ATOM   4797  C   THR A 507      -6.569 -16.983 -10.360  1.00 10.00      A   
ATOM   4798  O   THR A 507      -6.900 -16.771  -9.192  1.00 10.00      A   
ATOM   4799  N   MET A 508      -5.358 -16.694 -10.825  1.00 10.00      A   
ATOM   4800  HN  MET A 508      -5.154 -16.869 -11.768  1.00 10.00      A   
ATOM   4801  CA  MET A 508      -4.322 -16.111  -9.975  1.00 10.00      A   
ATOM   4802  CB  MET A 508      -3.015 -16.889 -10.127  1.00 10.00      A   
ATOM   4803  CG  MET A 508      -3.064 -18.299  -9.566  1.00 10.00      A   
ATOM   4804  SD  MET A 508      -1.591 -19.259  -9.955  1.00 10.00      A   
ATOM   4805  CE  MET A 508      -0.305 -18.168  -9.353  1.00 10.00      A   
ATOM   4806  C   MET A 508      -4.097 -14.652 -10.345  1.00 10.00      A   
ATOM   4807  O   MET A 508      -4.434 -14.238 -11.451  1.00 10.00      A   
ATOM   4808  N   ARG A 509      -3.534 -13.877  -9.424  1.00 10.00      A   
ATOM   4809  HN  ARG A 509      -3.287 -14.263  -8.559  1.00 10.00      A   
ATOM   4810  CA  ARG A 509      -3.263 -12.465  -9.676  1.00 10.00      A   
ATOM   4811  CB  ARG A 509      -3.292 -11.653  -8.371  1.00 10.00      A   
ATOM   4812  CG  ARG A 509      -3.015 -10.161  -8.548  1.00 10.00      A   
ATOM   4813  CD  ARG A 509      -2.554  -9.509  -7.247  1.00 10.00      A   
ATOM   4814  NE  ARG A 509      -3.659  -9.253  -6.317  1.00 10.00      A   
ATOM   4815  HE  ARG A 509      -4.572  -9.430  -6.647  1.00 10.00      A   
ATOM   4816  CZ  ARG A 509      -3.506  -8.775  -5.072  1.00 10.00      A   
ATOM   4817  NH1 ARG A 509      -2.296  -8.497  -4.594  1.00 10.00      A   
ATOM   4818 HH11 ARG A 509      -1.447  -8.642  -5.185  1.00 10.00      A   
ATOM   4819 HH12 ARG A 509      -2.188  -8.126  -3.613  1.00 10.00      A   
ATOM   4820  NH2 ARG A 509      -4.569  -8.588  -4.298  1.00 10.00      A   
ATOM   4821 HH21 ARG A 509      -4.449  -8.210  -3.325  1.00 10.00      A   
ATOM   4822 HH22 ARG A 509      -5.524  -8.814  -4.648  1.00 10.00      A   
ATOM   4823  C   ARG A 509      -1.918 -12.300 -10.376  1.00 10.00      A   
ATOM   4824  O   ARG A 509      -1.853 -11.773 -11.485  1.00 10.00      A   
ATOM   4825  N   SER A 510      -0.857 -12.780  -9.731  1.00 10.00      A   
ATOM   4826  HN  SER A 510      -0.984 -13.214  -8.862  1.00 10.00      A   
ATOM   4827  CA  SER A 510       0.492 -12.687 -10.280  1.00 10.00      A   
ATOM   4828  CB  SER A 510       1.188 -11.417  -9.768  1.00 10.00      A   
ATOM   4829  OG  SER A 510       0.436 -10.246 -10.066  1.00 10.00      A   
ATOM   4830  HG  SER A 510       0.975  -9.464  -9.886  1.00 10.00      A   
ATOM   4831  C   SER A 510       1.322 -13.921  -9.906  1.00 10.00      A   
ATOM   4832  O   SER A 510       1.271 -14.397  -8.768  1.00 10.00      A   
ATOM   4833  N   LEU A 511       2.063 -14.445 -10.875  1.00 10.00      A   
ATOM   4834  HN  LEU A 511       2.030 -14.044 -11.775  1.00 10.00      A   
ATOM   4835  CA  LEU A 511       2.921 -15.600 -10.652  1.00 10.00      A   
ATOM   4836  CB  LEU A 511       2.481 -16.779 -11.526  1.00 10.00      A   
ATOM   4837  CG  LEU A 511       3.416 -17.991 -11.555  1.00 10.00      A   
ATOM   4838  CD1 LEU A 511       3.555 -18.607 -10.170  1.00 10.00      A   
ATOM   4839  CD2 LEU A 511       2.925 -19.023 -12.556  1.00 10.00      A   
ATOM   4840  C   LEU A 511       4.370 -15.227 -10.950  1.00 10.00      A   
ATOM   4841  O   LEU A 511       4.688 -14.785 -12.057  1.00 10.00      A   
ATOM   4842  N   TRP A 512       5.237 -15.381  -9.960  1.00 10.00      A   
ATOM   4843  HN  TRP A 512       4.925 -15.735  -9.096  1.00 10.00      A   
ATOM   4844  CA  TRP A 512       6.644 -15.047 -10.129  1.00 10.00      A   
ATOM   4845  CB  TRP A 512       7.024 -13.849  -9.250  1.00 10.00      A   
ATOM   4846  CG  TRP A 512       8.502 -13.580  -9.205  1.00 10.00      A   
ATOM   4847  CD1 TRP A 512       9.398 -14.094  -8.314  1.00 10.00      A   
ATOM   4848  CD2 TRP A 512       9.252 -12.731 -10.082  1.00 10.00      A   
ATOM   4849  NE1 TRP A 512      10.659 -13.635  -8.591  1.00 10.00      A   
ATOM   4850  HE1 TRP A 512      11.473 -13.873  -8.095  1.00 10.00      A   
ATOM   4851  CE2 TRP A 512      10.598 -12.793  -9.669  1.00 10.00      A   
ATOM   4852  CE3 TRP A 512       8.920 -11.931 -11.178  1.00 10.00      A   
ATOM   4853  CZ2 TRP A 512      11.608 -12.083 -10.312  1.00 10.00      A   
ATOM   4854  CZ3 TRP A 512       9.926 -11.228 -11.814  1.00 10.00      A   
ATOM   4855  CH2 TRP A 512      11.251 -11.310 -11.382  1.00 10.00      A   
ATOM   4856  C   TRP A 512       7.543 -16.235  -9.815  1.00 10.00      A   
ATOM   4857  O   TRP A 512       7.397 -16.880  -8.775  1.00 10.00      A   
ATOM   4858  N   MET A 513       8.468 -16.520 -10.718  1.00 10.00      A   
ATOM   4859  HN  MET A 513       8.517 -15.987 -11.539  1.00 10.00      A   
ATOM   4860  CA  MET A 513       9.414 -17.606 -10.533  1.00 10.00      A   
ATOM   4861  CB  MET A 513       8.940 -18.881 -11.236  1.00 10.00      A   
ATOM   4862  CG  MET A 513       7.778 -19.575 -10.544  1.00 10.00      A   
ATOM   4863  SD  MET A 513       7.197 -21.035 -11.428  1.00 10.00      A   
ATOM   4864  CE  MET A 513       8.595 -22.136 -11.219  1.00 10.00      A   
ATOM   4865  C   MET A 513      10.786 -17.192 -11.048  1.00 10.00      A   
ATOM   4866  O   MET A 513      10.937 -16.841 -12.219  1.00 10.00      A   
ATOM   4867  N   SER A 514      11.776 -17.202 -10.170  1.00 10.00      A   
ATOM   4868  HN  SER A 514      11.591 -17.451  -9.238  1.00 10.00      A   
ATOM   4869  CA  SER A 514      13.129 -16.826 -10.554  1.00 10.00      A   
ATOM   4870  CB  SER A 514      13.528 -15.506  -9.894  1.00 10.00      A   
ATOM   4871  OG  SER A 514      13.193 -15.500  -8.519  1.00 10.00      A   
ATOM   4872  HG  SER A 514      13.935 -15.851  -8.010  1.00 10.00      A   
ATOM   4873  C   SER A 514      14.141 -17.918 -10.230  1.00 10.00      A   
ATOM   4874  O   SER A 514      13.994 -18.636  -9.239  1.00 10.00      A   
ATOM   4875  N   SER A 515      15.148 -18.048 -11.094  1.00 10.00      A   
ATOM   4876  HN  SER A 515      15.179 -17.453 -11.879  1.00 10.00      A   
ATOM   4877  CA  SER A 515      16.212 -19.034 -10.923  1.00 10.00      A   
ATOM   4878  CB  SER A 515      17.066 -18.685  -9.705  1.00 10.00      A   
ATOM   4879  OG  SER A 515      17.446 -17.315  -9.734  1.00 10.00      A   
ATOM   4880  HG  SER A 515      18.138 -17.192 -10.396  1.00 10.00      A   
ATOM   4881  C   SER A 515      15.669 -20.463 -10.829  1.00 10.00      A   
ATOM   4882  O   SER A 515      16.130 -21.271 -10.017  1.00 10.00      A   
ATOM   4883  N   CYS A 516      14.696 -20.768 -11.673  1.00 10.00      A   
ATOM   4884  HN  CYS A 516      14.386 -20.088 -12.306  1.00 10.00      A   
ATOM   4885  CA  CYS A 516      14.093 -22.089 -11.697  1.00 10.00      A   
ATOM   4886  CB  CYS A 516      12.594 -21.999 -11.403  1.00 10.00      A   
ATOM   4887  SG  CYS A 516      12.194 -21.197  -9.832  1.00 10.00      A   
ATOM   4888  HG  CYS A 516      13.039 -20.190  -9.656  1.00 10.00      A   
ATOM   4889  C   CYS A 516      14.346 -22.753 -13.047  1.00 10.00      A   
ATOM   4890  O   CYS A 516      14.853 -22.115 -13.969  1.00 10.00      A   
ATOM   4891  N   SER A 517      13.980 -24.021 -13.167  1.00 10.00      A   
ATOM   4892  HN  SER A 517      13.539 -24.470 -12.412  1.00 10.00      A   
ATOM   4893  CA  SER A 517      14.196 -24.761 -14.399  1.00 10.00      A   
ATOM   4894  CB  SER A 517      14.339 -26.257 -14.097  1.00 10.00      A   
ATOM   4895  OG  SER A 517      15.319 -26.475 -13.089  1.00 10.00      A   
ATOM   4896  HG  SER A 517      16.113 -25.966 -13.301  1.00 10.00      A   
ATOM   4897  C   SER A 517      13.085 -24.510 -15.422  1.00 10.00      A   
ATOM   4898  O   SER A 517      12.527 -25.444 -15.997  1.00 10.00      A   
ATOM   4899  N   VAL A 518      12.771 -23.244 -15.644  1.00 10.00      A   
ATOM   4900  HN  VAL A 518      13.255 -22.541 -15.159  1.00 10.00      A   
ATOM   4901  CA  VAL A 518      11.743 -22.869 -16.602  1.00 10.00      A   
ATOM   4902  CB  VAL A 518      10.979 -21.611 -16.147  1.00 10.00      A   
ATOM   4903  CG1 VAL A 518       9.744 -21.401 -17.009  1.00 10.00      A   
ATOM   4904  CG2 VAL A 518      10.604 -21.705 -14.677  1.00 10.00      A   
ATOM   4905  C   VAL A 518      12.398 -22.589 -17.949  1.00 10.00      A   
ATOM   4906  O   VAL A 518      13.000 -21.531 -18.142  1.00 10.00      A   
ATOM   4907  N   SER A 519      12.297 -23.535 -18.868  1.00 10.00      A   
ATOM   4908  HN  SER A 519      11.799 -24.359 -18.660  1.00 10.00      A   
ATOM   4909  CA  SER A 519      12.902 -23.384 -20.182  1.00 10.00      A   
ATOM   4910  CB  SER A 519      12.863 -24.710 -20.944  1.00 10.00      A   
ATOM   4911  OG  SER A 519      11.533 -25.172 -21.105  1.00 10.00      A   
ATOM   4912  HG  SER A 519      11.175 -25.438 -20.238  1.00 10.00      A   
ATOM   4913  C   SER A 519      12.241 -22.274 -21.001  1.00 10.00      A   
ATOM   4914  O   SER A 519      11.048 -21.985 -20.844  1.00 10.00      A   
ATOM   4915  N   PHE A 520      13.025 -21.654 -21.873  1.00 10.00      A   
ATOM   4916  HN  PHE A 520      13.972 -21.919 -21.938  1.00 10.00      A   
ATOM   4917  CA  PHE A 520      12.526 -20.587 -22.732  1.00 10.00      A   
ATOM   4918  CB  PHE A 520      13.677 -19.982 -23.545  1.00 10.00      A   
ATOM   4919  CG  PHE A 520      13.242 -19.005 -24.602  1.00 10.00      A   
ATOM   4920  CD1 PHE A 520      12.536 -17.861 -24.265  1.00 10.00      A   
ATOM   4921  CD2 PHE A 520      13.544 -19.231 -25.934  1.00 10.00      A   
ATOM   4922  CE1 PHE A 520      12.138 -16.959 -25.234  1.00 10.00      A   
ATOM   4923  CE2 PHE A 520      13.150 -18.334 -26.911  1.00 10.00      A   
ATOM   4924  CZ  PHE A 520      12.447 -17.197 -26.559  1.00 10.00      A   
ATOM   4925  C   PHE A 520      11.439 -21.123 -23.663  1.00 10.00      A   
ATOM   4926  O   PHE A 520      10.482 -20.418 -24.001  1.00 10.00      A   
ATOM   4927  N   GLY A 521      11.584 -22.384 -24.051  1.00 10.00      A   
ATOM   4928  HN  GLY A 521      12.362 -22.898 -23.737  1.00 10.00      A   
ATOM   4929  CA  GLY A 521      10.618 -23.010 -24.929  1.00 10.00      A   
ATOM   4930  C   GLY A 521       9.247 -23.070 -24.296  1.00 10.00      A   
ATOM   4931  O   GLY A 521       8.238 -22.861 -24.969  1.00 10.00      A   
ATOM   4932  N   ALA A 522       9.218 -23.329 -22.994  1.00 10.00      A   
ATOM   4933  HN  ALA A 522      10.064 -23.466 -22.511  1.00 10.00      A   
ATOM   4934  CA  ALA A 522       7.963 -23.409 -22.263  1.00 10.00      A   
ATOM   4935  CB  ALA A 522       8.189 -24.006 -20.885  1.00 10.00      A   
ATOM   4936  C   ALA A 522       7.324 -22.032 -22.146  1.00 10.00      A   
ATOM   4937  O   ALA A 522       6.108 -21.898 -22.206  1.00 10.00      A   
ATOM   4938  N   CYS A 523       8.162 -21.012 -21.997  1.00 10.00      A   
ATOM   4939  HN  CYS A 523       9.125 -21.188 -21.963  1.00 10.00      A   
ATOM   4940  CA  CYS A 523       7.691 -19.640 -21.876  1.00 10.00      A   
ATOM   4941  CB  CYS A 523       8.869 -18.696 -21.631  1.00 10.00      A   
ATOM   4942  SG  CYS A 523       9.917 -19.169 -20.231  1.00 10.00      A   
ATOM   4943  HG  CYS A 523      10.302 -20.430 -20.409  1.00 10.00      A   
ATOM   4944  C   CYS A 523       6.918 -19.224 -23.125  1.00 10.00      A   
ATOM   4945  O   CYS A 523       5.908 -18.527 -23.042  1.00 10.00      A   
ATOM   4946  N   LYS A 524       7.398 -19.668 -24.285  1.00 10.00      A   
ATOM   4947  HN  LYS A 524       8.215 -20.208 -24.289  1.00 10.00      A   
ATOM   4948  CA  LYS A 524       6.743 -19.363 -25.545  1.00 10.00      A   
ATOM   4949  CB  LYS A 524       7.676 -19.619 -26.728  1.00 10.00      A   
ATOM   4950  CG  LYS A 524       8.737 -18.551 -26.934  1.00 10.00      A   
ATOM   4951  CD  LYS A 524       9.280 -18.568 -28.356  1.00 10.00      A   
ATOM   4952  CE  LYS A 524      10.035 -19.852 -28.646  1.00 10.00      A   
ATOM   4953  NZ  LYS A 524      10.517 -19.918 -30.053  1.00 10.00      A   
ATOM   4954  HZ1 LYS A 524      11.051 -19.062 -30.291  1.00 10.00      A   
ATOM   4955  HZ2 LYS A 524       9.714 -20.004 -30.709  1.00 10.00      A   
ATOM   4956  HZ3 LYS A 524      11.143 -20.748 -30.175  1.00 10.00      A   
ATOM   4957  C   LYS A 524       5.475 -20.191 -25.697  1.00 10.00      A   
ATOM   4958  O   LYS A 524       4.433 -19.675 -26.092  1.00 10.00      A   
ATOM   4959  N   LEU A 525       5.570 -21.475 -25.358  1.00 10.00      A   
ATOM   4960  HN  LEU A 525       6.434 -21.825 -25.040  1.00 10.00      A   
ATOM   4961  CA  LEU A 525       4.432 -22.383 -25.459  1.00 10.00      A   
ATOM   4962  CB  LEU A 525       4.866 -23.813 -25.119  1.00 10.00      A   
ATOM   4963  CG  LEU A 525       3.833 -24.916 -25.371  1.00 10.00      A   
ATOM   4964  CD1 LEU A 525       3.438 -24.958 -26.841  1.00 10.00      A   
ATOM   4965  CD2 LEU A 525       4.368 -26.266 -24.916  1.00 10.00      A   
ATOM   4966  C   LEU A 525       3.289 -21.944 -24.549  1.00 10.00      A   
ATOM   4967  O   LEU A 525       2.123 -21.987 -24.937  1.00 10.00      A   
ATOM   4968  N   LEU A 526       3.633 -21.521 -23.342  1.00 10.00      A   
ATOM   4969  HN  LEU A 526       4.582 -21.524 -23.085  1.00 10.00      A   
ATOM   4970  CA  LEU A 526       2.638 -21.065 -22.380  1.00 10.00      A   
ATOM   4971  CB  LEU A 526       3.280 -20.824 -21.013  1.00 10.00      A   
ATOM   4972  CG  LEU A 526       2.332 -20.402 -19.886  1.00 10.00      A   
ATOM   4973  CD1 LEU A 526       1.436 -21.558 -19.468  1.00 10.00      A   
ATOM   4974  CD2 LEU A 526       3.120 -19.877 -18.699  1.00 10.00      A   
ATOM   4975  C   LEU A 526       1.964 -19.792 -22.873  1.00 10.00      A   
ATOM   4976  O   LEU A 526       0.749 -19.636 -22.755  1.00 10.00      A   
ATOM   4977  N   GLY A 527       2.761 -18.891 -23.436  1.00 10.00      A   
ATOM   4978  HN  GLY A 527       3.719 -19.075 -23.501  1.00 10.00      A   
ATOM   4979  CA  GLY A 527       2.230 -17.643 -23.948  1.00 10.00      A   
ATOM   4980  C   GLY A 527       1.306 -17.860 -25.131  1.00 10.00      A   
ATOM   4981  O   GLY A 527       0.354 -17.103 -25.337  1.00 10.00      A   
ATOM   4982  N   GLN A 528       1.596 -18.894 -25.911  1.00 10.00      A   
ATOM   4983  HN  GLN A 528       2.383 -19.441 -25.702  1.00 10.00      A   
ATOM   4984  CA  GLN A 528       0.790 -19.235 -27.072  1.00 10.00      A   
ATOM   4985  CB  GLN A 528       1.581 -20.148 -28.015  1.00 10.00      A   
ATOM   4986  CG  GLN A 528       1.942 -19.510 -29.348  1.00 10.00      A   
ATOM   4987  CD  GLN A 528       0.737 -19.300 -30.244  1.00 10.00      A   
ATOM   4988  OE1 GLN A 528      -0.222 -20.068 -30.208  1.00 10.00      A   
ATOM   4989  NE2 GLN A 528       0.770 -18.249 -31.046  1.00 10.00      A   
ATOM   4990 HE21 GLN A 528       1.560 -17.670 -31.020  1.00 10.00      A   
ATOM   4991 HE22 GLN A 528       0.001 -18.087 -31.632  1.00 10.00      A   
ATOM   4992  C   GLN A 528      -0.500 -19.923 -26.632  1.00 10.00      A   
ATOM   4993  O   GLN A 528      -1.567 -19.700 -27.205  1.00 10.00      A   
ATOM   4994  N   LYS A 529      -0.389 -20.744 -25.597  1.00 10.00      A   
ATOM   4995  HN  LYS A 529       0.494 -20.872 -25.187  1.00 10.00      A   
ATOM   4996  CA  LYS A 529      -1.531 -21.478 -25.062  1.00 10.00      A   
ATOM   4997  CB  LYS A 529      -1.051 -22.610 -24.145  1.00 10.00      A   
ATOM   4998  CG  LYS A 529      -2.160 -23.497 -23.603  1.00 10.00      A   
ATOM   4999  CD  LYS A 529      -1.597 -24.728 -22.916  1.00 10.00      A   
ATOM   5000  CE  LYS A 529      -2.660 -25.454 -22.108  1.00 10.00      A   
ATOM   5001  NZ  LYS A 529      -3.757 -25.989 -22.956  1.00 10.00      A   
ATOM   5002  HZ1 LYS A 529      -3.362 -26.497 -23.773  1.00 10.00      A   
ATOM   5003  HZ2 LYS A 529      -4.362 -25.213 -23.300  1.00 10.00      A   
ATOM   5004  HZ3 LYS A 529      -4.342 -26.647 -22.403  1.00 10.00      A   
ATOM   5005  C   LYS A 529      -2.492 -20.557 -24.313  1.00 10.00      A   
ATOM   5006  O   LYS A 529      -3.712 -20.704 -24.416  1.00 10.00      A   
ATOM   5007  N   MET A 530      -1.944 -19.613 -23.559  1.00 10.00      A   
ATOM   5008  HN  MET A 530      -0.962 -19.544 -23.514  1.00 10.00      A   
ATOM   5009  CA  MET A 530      -2.759 -18.673 -22.793  1.00 10.00      A   
ATOM   5010  CB  MET A 530      -2.360 -18.693 -21.313  1.00 10.00      A   
ATOM   5011  CG  MET A 530      -2.171 -20.087 -20.729  1.00 10.00      A   
ATOM   5012  SD  MET A 530      -3.651 -21.113 -20.846  1.00 10.00      A   
ATOM   5013  CE  MET A 530      -4.689 -20.357 -19.599  1.00 10.00      A   
ATOM   5014  C   MET A 530      -2.630 -17.261 -23.357  1.00 10.00      A   
ATOM   5015  O   MET A 530      -1.700 -16.530 -23.012  1.00 10.00      A   
ATOM   5016  N   PRO A 531      -3.563 -16.856 -24.238  1.00 10.00      A   
ATOM   5017  CA  PRO A 531      -3.544 -15.529 -24.866  1.00 10.00      A   
ATOM   5018  CB  PRO A 531      -4.534 -15.673 -26.025  1.00 10.00      A   
ATOM   5019  CG  PRO A 531      -5.485 -16.728 -25.577  1.00 10.00      A   
ATOM   5020  CD  PRO A 531      -4.702 -17.673 -24.706  1.00 10.00      A   
ATOM   5021  C   PRO A 531      -3.981 -14.407 -23.924  1.00 10.00      A   
ATOM   5022  O   PRO A 531      -3.703 -13.236 -24.175  1.00 10.00      A   
ATOM   5023  N   LYS A 532      -4.664 -14.765 -22.841  1.00 10.00      A   
ATOM   5024  HN  LYS A 532      -4.858 -15.713 -22.689  1.00 10.00      A   
ATOM   5025  CA  LYS A 532      -5.129 -13.776 -21.875  1.00 10.00      A   
ATOM   5026  CB  LYS A 532      -6.515 -14.146 -21.346  1.00 10.00      A   
ATOM   5027  CG  LYS A 532      -7.619 -14.116 -22.390  1.00 10.00      A   
ATOM   5028  CD  LYS A 532      -8.990 -14.177 -21.739  1.00 10.00      A   
ATOM   5029  CE  LYS A 532     -10.091 -14.291 -22.780  1.00 10.00      A   
ATOM   5030  NZ  LYS A 532     -10.111 -15.633 -23.419  1.00 10.00      A   
ATOM   5031  HZ1 LYS A 532     -10.962 -15.736 -24.006  1.00 10.00      A   
ATOM   5032  HZ2 LYS A 532     -10.118 -16.376 -22.690  1.00 10.00      A   
ATOM   5033  HZ3 LYS A 532      -9.271 -15.759 -24.021  1.00 10.00      A   
ATOM   5034  C   LYS A 532      -4.149 -13.640 -20.713  1.00 10.00      A   
ATOM   5035  O   LYS A 532      -4.433 -12.980 -19.713  1.00 10.00      A   
ATOM   5036  N   LEU A 533      -2.992 -14.271 -20.848  1.00 10.00      A   
ATOM   5037  HN  LEU A 533      -2.811 -14.764 -21.674  1.00 10.00      A   
ATOM   5038  CA  LEU A 533      -1.969 -14.226 -19.819  1.00 10.00      A   
ATOM   5039  CB  LEU A 533      -1.697 -15.626 -19.260  1.00 10.00      A   
ATOM   5040  CG  LEU A 533      -2.378 -15.981 -17.935  1.00 10.00      A   
ATOM   5041  CD1 LEU A 533      -3.887 -16.048 -18.096  1.00 10.00      A   
ATOM   5042  CD2 LEU A 533      -1.837 -17.297 -17.403  1.00 10.00      A   
ATOM   5043  C   LEU A 533      -0.689 -13.647 -20.391  1.00 10.00      A   
ATOM   5044  O   LEU A 533      -0.248 -14.046 -21.470  1.00 10.00      A   
ATOM   5045  N   ASN A 534      -0.102 -12.709 -19.676  1.00 10.00      A   
ATOM   5046  HN  ASN A 534      -0.496 -12.444 -18.816  1.00 10.00      A   
ATOM   5047  CA  ASN A 534       1.126 -12.078 -20.123  1.00 10.00      A   
ATOM   5048  CB  ASN A 534       1.156 -10.592 -19.757  1.00 10.00      A   
ATOM   5049  CG  ASN A 534       0.664  -9.692 -20.871  1.00 10.00      A   
ATOM   5050  OD1 ASN A 534       0.627 -10.088 -22.035  1.00 10.00      A   
ATOM   5051  ND2 ASN A 534       0.324  -8.458 -20.531  1.00 10.00      A   
ATOM   5052 HD21 ASN A 534       0.417  -8.193 -19.589  1.00 10.00      A   
ATOM   5053 HD22 ASN A 534      -0.018  -7.857 -21.231  1.00 10.00      A   
ATOM   5054  C   ASN A 534       2.335 -12.778 -19.529  1.00 10.00      A   
ATOM   5055  O   ASN A 534       2.600 -12.667 -18.330  1.00 10.00      A   
ATOM   5056  N   VAL A 535       3.043 -13.524 -20.360  1.00 10.00      A   
ATOM   5057  HN  VAL A 535       2.755 -13.601 -21.295  1.00 10.00      A   
ATOM   5058  CA  VAL A 535       4.236 -14.236 -19.928  1.00 10.00      A   
ATOM   5059  CB  VAL A 535       4.350 -15.612 -20.617  1.00 10.00      A   
ATOM   5060  CG1 VAL A 535       5.507 -16.412 -20.032  1.00 10.00      A   
ATOM   5061  CG2 VAL A 535       3.046 -16.382 -20.489  1.00 10.00      A   
ATOM   5062  C   VAL A 535       5.458 -13.401 -20.272  1.00 10.00      A   
ATOM   5063  O   VAL A 535       5.947 -13.435 -21.403  1.00 10.00      A   
ATOM   5064  N   GLU A 536       5.932 -12.638 -19.304  1.00 10.00      A   
ATOM   5065  HN  GLU A 536       5.519 -12.677 -18.411  1.00 10.00      A   
ATOM   5066  CA  GLU A 536       7.072 -11.769 -19.516  1.00 10.00      A   
ATOM   5067  CB  GLU A 536       6.838 -10.404 -18.867  1.00 10.00      A   
ATOM   5068  CG  GLU A 536       5.626  -9.659 -19.414  1.00 10.00      A   
ATOM   5069  CD  GLU A 536       5.438  -8.296 -18.776  1.00 10.00      A   
ATOM   5070  OE1 GLU A 536       6.256  -7.922 -17.914  1.00 10.00      A   
ATOM   5071  OE2 GLU A 536       4.469  -7.589 -19.133  1.00 10.00      A   
ATOM   5072  C   GLU A 536       8.364 -12.398 -19.010  1.00 10.00      A   
ATOM   5073  O   GLU A 536       8.489 -12.746 -17.832  1.00 10.00      A   
ATOM   5074  N   VAL A 537       9.311 -12.558 -19.918  1.00 10.00      A   
ATOM   5075  HN  VAL A 537       9.133 -12.281 -20.845  1.00 10.00      A   
ATOM   5076  CA  VAL A 537      10.603 -13.132 -19.593  1.00 10.00      A   
ATOM   5077  CB  VAL A 537      11.116 -14.016 -20.748  1.00 10.00      A   
ATOM   5078  CG1 VAL A 537      12.464 -14.630 -20.404  1.00 10.00      A   
ATOM   5079  CG2 VAL A 537      10.100 -15.099 -21.078  1.00 10.00      A   
ATOM   5080  C   VAL A 537      11.612 -12.023 -19.319  1.00 10.00      A   
ATOM   5081  O   VAL A 537      11.817 -11.144 -20.154  1.00 10.00      A   
ATOM   5082  N   ILE A 538      12.230 -12.065 -18.149  1.00 10.00      A   
ATOM   5083  HN  ILE A 538      12.027 -12.797 -17.525  1.00 10.00      A   
ATOM   5084  CA  ILE A 538      13.214 -11.063 -17.766  1.00 10.00      A   
ATOM   5085  CB  ILE A 538      12.883 -10.428 -16.397  1.00 10.00      A   
ATOM   5086  CG1 ILE A 538      11.451  -9.881 -16.395  1.00 10.00      A   
ATOM   5087  CG2 ILE A 538      13.879  -9.320 -16.062  1.00 10.00      A   
ATOM   5088  CD1 ILE A 538      10.984  -9.388 -15.042  1.00 10.00      A   
ATOM   5089  C   ILE A 538      14.608 -11.678 -17.719  1.00 10.00      A   
ATOM   5090  O   ILE A 538      14.950 -12.405 -16.779  1.00 10.00      A   
ATOM   5091  N   ASP A 539      15.402 -11.390 -18.738  1.00 10.00      A   
ATOM   5092  HN  ASP A 539      15.067 -10.804 -19.455  1.00 10.00      A   
ATOM   5093  CA  ASP A 539      16.760 -11.908 -18.827  1.00 10.00      A   
ATOM   5094  CB  ASP A 539      16.840 -12.961 -19.934  1.00 10.00      A   
ATOM   5095  CG  ASP A 539      17.984 -13.933 -19.743  1.00 10.00      A   
ATOM   5096  OD1 ASP A 539      17.716 -15.134 -19.500  1.00 10.00      A   
ATOM   5097  OD2 ASP A 539      19.151 -13.512 -19.859  1.00 10.00      A   
ATOM   5098  C   ASP A 539      17.728 -10.769 -19.122  1.00 10.00      A   
ATOM   5099  O   ASP A 539      17.504  -9.973 -20.039  1.00 10.00      A   
ATOM   5100  N   GLU A 540      18.803 -10.687 -18.356  1.00 10.00      A   
ATOM   5101  HN  GLU A 540      18.950 -11.367 -17.654  1.00 10.00      A   
ATOM   5102  CA  GLU A 540      19.780  -9.620 -18.534  1.00 10.00      A   
ATOM   5103  CB  GLU A 540      20.268  -9.097 -17.183  1.00 10.00      A   
ATOM   5104  CG  GLU A 540      19.207  -8.372 -16.370  1.00 10.00      A   
ATOM   5105  CD  GLU A 540      19.805  -7.539 -15.255  1.00 10.00      A   
ATOM   5106  OE1 GLU A 540      19.801  -7.999 -14.095  1.00 10.00      A   
ATOM   5107  OE2 GLU A 540      20.297  -6.425 -15.540  1.00 10.00      A   
ATOM   5108  C   GLU A 540      20.963 -10.054 -19.389  1.00 10.00      A   
ATOM   5109  O   GLU A 540      21.930  -9.308 -19.547  1.00 10.00      A   
ATOM   5110  N   ARG A 541      20.887 -11.251 -19.953  1.00 10.00      A   
ATOM   5111  HN  ARG A 541      20.084 -11.815 -19.800  1.00 10.00      A   
ATOM   5112  CA  ARG A 541      21.967 -11.758 -20.791  1.00 10.00      A   
ATOM   5113  CB  ARG A 541      22.323 -13.194 -20.415  1.00 10.00      A   
ATOM   5114  CG  ARG A 541      22.652 -13.378 -18.947  1.00 10.00      A   
ATOM   5115  CD  ARG A 541      21.897 -14.555 -18.361  1.00 10.00      A   
ATOM   5116  NE  ARG A 541      22.338 -15.828 -18.926  1.00 10.00      A   
ATOM   5117  HE  ARG A 541      23.293 -16.041 -18.852  1.00 10.00      A   
ATOM   5118  CZ  ARG A 541      21.533 -16.707 -19.514  1.00 10.00      A   
ATOM   5119  NH1 ARG A 541      20.233 -16.464 -19.617  1.00 10.00      A   
ATOM   5120 HH11 ARG A 541      19.826 -15.575 -19.233  1.00 10.00      A   
ATOM   5121 HH12 ARG A 541      19.608 -17.153 -20.081  1.00 10.00      A   
ATOM   5122  NH2 ARG A 541      22.032 -17.838 -20.000  1.00 10.00      A   
ATOM   5123 HH21 ARG A 541      21.408 -18.533 -20.457  1.00 10.00      A   
ATOM   5124 HH22 ARG A 541      23.056 -18.033 -19.922  1.00 10.00      A   
ATOM   5125  C   ARG A 541      21.600 -11.685 -22.265  1.00 10.00      A   
ATOM   5126  O   ARG A 541      22.153 -12.416 -23.089  1.00 10.00      A   
ATOM   5127  N   GLY A 542      20.671 -10.800 -22.597  1.00 10.00      A   
ATOM   5128  HN  GLY A 542      20.264 -10.242 -21.900  1.00 10.00      A   
ATOM   5129  CA  GLY A 542      20.251 -10.654 -23.976  1.00 10.00      A   
ATOM   5130  C   GLY A 542      19.074 -11.544 -24.303  1.00 10.00      A   
ATOM   5131  O   GLY A 542      18.611 -12.302 -23.446  1.00 10.00      A   
ATOM   5132  N   ALA A 543      18.592 -11.454 -25.534  1.00 10.00      A   
ATOM   5133  HN  ALA A 543      19.013 -10.833 -26.169  1.00 10.00      A   
ATOM   5134  CA  ALA A 543      17.459 -12.251 -25.973  1.00 10.00      A   
ATOM   5135  CB  ALA A 543      17.013 -11.828 -27.364  1.00 10.00      A   
ATOM   5136  C   ALA A 543      17.788 -13.737 -25.948  1.00 10.00      A   
ATOM   5137  O   ALA A 543      18.863 -14.153 -26.376  1.00 10.00      A   
ATOM   5138  N   PRO A 544      16.859 -14.561 -25.450  1.00 10.00      A   
ATOM   5139  CA  PRO A 544      17.045 -16.010 -25.364  1.00 10.00      A   
ATOM   5140  CB  PRO A 544      15.897 -16.476 -24.455  1.00 10.00      A   
ATOM   5141  CG  PRO A 544      15.291 -15.228 -23.898  1.00 10.00      A   
ATOM   5142  CD  PRO A 544      15.559 -14.150 -24.905  1.00 10.00      A   
ATOM   5143  C   PRO A 544      16.960 -16.697 -26.724  1.00 10.00      A   
ATOM   5144  O   PRO A 544      17.161 -17.903 -26.825  1.00 10.00      A   
ATOM   5145  N   ASP A 545      16.673 -15.922 -27.764  1.00 10.00      A   
ATOM   5146  HN  ASP A 545      16.515 -14.967 -27.610  1.00 10.00      A   
ATOM   5147  CA  ASP A 545      16.567 -16.452 -29.126  1.00 10.00      A   
ATOM   5148  CB  ASP A 545      16.137 -15.351 -30.097  1.00 10.00      A   
ATOM   5149  CG  ASP A 545      14.983 -15.772 -30.982  1.00 10.00      A   
ATOM   5150  OD1 ASP A 545      15.207 -16.515 -31.962  1.00 10.00      A   
ATOM   5151  OD2 ASP A 545      13.840 -15.360 -30.698  1.00 10.00      A   
ATOM   5152  C   ASP A 545      17.894 -17.039 -29.592  1.00 10.00      A   
ATOM   5153  O   ASP A 545      17.925 -17.975 -30.394  1.00 10.00      A   
ATOM   5154  N   SER A 546      18.986 -16.489 -29.074  1.00 10.00      A   
ATOM   5155  HN  SER A 546      18.891 -15.752 -28.435  1.00 10.00      A   
ATOM   5156  CA  SER A 546      20.320 -16.943 -29.425  1.00 10.00      A   
ATOM   5157  CB  SER A 546      21.283 -15.760 -29.364  1.00 10.00      A   
ATOM   5158  OG  SER A 546      20.671 -14.650 -28.724  1.00 10.00      A   
ATOM   5159  HG  SER A 546      21.242 -14.342 -28.011  1.00 10.00      A   
ATOM   5160  C   SER A 546      20.785 -18.050 -28.481  1.00 10.00      A   
ATOM   5161  O   SER A 546      21.971 -18.372 -28.414  1.00 10.00      A   
ATOM   5162  N   ARG A 547      19.847 -18.621 -27.741  1.00 10.00      A   
ATOM   5163  HN  ARG A 547      18.912 -18.325 -27.838  1.00 10.00      A   
ATOM   5164  CA  ARG A 547      20.152 -19.691 -26.804  1.00 10.00      A   
ATOM   5165  CB  ARG A 547      20.078 -19.179 -25.358  1.00 10.00      A   
ATOM   5166  CG  ARG A 547      21.170 -18.188 -24.990  1.00 10.00      A   
ATOM   5167  CD  ARG A 547      21.156 -17.866 -23.503  1.00 10.00      A
[truncated: 216,683 more chars]
