# Supplementary material for: Flexibility of intrinsically disordered degrons in AUX/IAA proteins reinforces auxin co-receptor assemblies
Source: Nat Commun. 2020 May 8;11:2277. doi: 10.1038/s41467-020-16147-2 (PMC7210949; doi:10.1038/s41467-020-16147-2)
Supplement: Supplementary file 11 — Supplementary Data 8 [file 41467_2020_16147_MOESM11_ESM.gz › disvis_haddock_files/IAA12/cluster1_4.pdb]

REMARK FILENAME="complex_138w.pdb0"
REMARK ===============================================================
REMARK HADDOCK run for complex
REMARK initial structure: complex_138.pdb
REMARK final NOE weights: unambig 50 amb: 50
REMARK ===============================================================
REMARK            total,bonds,angles,improper,dihe,vdw,elec,air,cdih,coup,rdcs,vean,dani,xpcs,rg
REMARK energies: -140.167, 0, 0, 0, 0, -57.3491, -342.003, 259.185, 0, 0, 0, 0, 0, 0, 0
REMARK ===============================================================
REMARK            bonds,angles,impropers,dihe,air,cdih,coup,rdcs,vean,dani,xpcs
REMARK rms-dev.: 0,0,0,0,1.67801,0,0, 0, 0, 0, 0
REMARK ===============================================================
REMARK               air,cdih,coup,rdcs,vean,dani,xpcs
REMARK               >0.3,>5,>1,>0,>5,>0.2,>0.2
REMARK violations.: 7, 0, 0, 0, 0, 0, 0
REMARK ===============================================================
REMARK                        CVpartition#,violations,rms
REMARK AIRs cross-validation: 1, 27, 1.50851
REMARK ===============================================================
REMARK NCS energy: 0
REMARK ===============================================================
REMARK Symmetry energy: 0
REMARK ===============================================================
REMARK Desolvation energy: 38.872
REMARK Internal energy free molecules: -22047.6
REMARK Internal energy complex: -33242.3
REMARK Binding energy: -11555.2
REMARK ===============================================================
REMARK buried surface area: 1962.58
REMARK ===============================================================
REMARK water - chain1: 0 0 0
REMARK water - chain2: 0 0 0
REMARK water - chain3: 0 0 0
REMARK water - chain4: 0 0 0
REMARK water - chain5: 0 0 0
REMARK water - chain6: 0 0 0
REMARK ===============================================================
REMARK water - water: 0 0 0
REMARK ===============================================================
REMARK DATE:09-Dec-2019  18:34:42       created by user: enmr049
REMARK VERSION:1.3U
ATOM      1  N   PHE A   9     -38.213   0.231   9.626  1.00 10.00      A   
ATOM      2  HN  PHE A   9     -38.585  -0.186  10.436  1.00 10.00      A   
ATOM      3  CA  PHE A   9     -37.474  -0.599   8.684  1.00 10.00      A   
ATOM      4  CB  PHE A   9     -36.445   0.234   7.912  1.00 10.00      A   
ATOM      5  CG  PHE A   9     -36.866   0.579   6.511  1.00 10.00      A   
ATOM      6  CD1 PHE A   9     -38.109   1.129   6.265  1.00 10.00      A   
ATOM      7  CD2 PHE A   9     -36.018   0.347   5.438  1.00 10.00      A   
ATOM      8  CE1 PHE A   9     -38.503   1.443   4.980  1.00 10.00      A   
ATOM      9  CE2 PHE A   9     -36.404   0.661   4.149  1.00 10.00      A   
ATOM     10  CZ  PHE A   9     -37.649   1.211   3.919  1.00 10.00      A   
ATOM     11  C   PHE A   9     -36.786  -1.759   9.395  1.00 10.00      A   
ATOM     12  O   PHE A   9     -36.017  -1.551  10.335  1.00 10.00      A   
ATOM     13  N   PRO A  10     -37.074  -2.996   8.961  1.00 10.00      A   
ATOM     14  CA  PRO A  10     -36.482  -4.209   9.543  1.00 10.00      A   
ATOM     15  CB  PRO A  10     -37.093  -5.343   8.712  1.00 10.00      A   
ATOM     16  CG  PRO A  10     -38.320  -4.758   8.102  1.00 10.00      A   
ATOM     17  CD  PRO A  10     -38.012  -3.309   7.876  1.00 10.00      A   
ATOM     18  C   PRO A  10     -34.963  -4.216   9.389  1.00 10.00      A   
ATOM     19  O   PRO A  10     -34.431  -3.783   8.361  1.00 10.00      A   
ATOM     20  N   GLU A  11     -34.272  -4.722  10.407  1.00 10.00      A   
ATOM     21  HN  GLU A  11     -34.759  -5.080  11.188  1.00 10.00      A   
ATOM     22  CA  GLU A  11     -32.817  -4.772  10.402  1.00 10.00      A   
ATOM     23  CB  GLU A  11     -32.268  -5.250  11.751  1.00 10.00      A   
ATOM     24  CG  GLU A  11     -32.760  -6.622  12.188  1.00 10.00      A   
ATOM     25  CD  GLU A  11     -34.014  -6.552  13.031  1.00 10.00      A   
ATOM     26  OE1 GLU A  11     -33.926  -6.791  14.252  1.00 10.00      A   
ATOM     27  OE2 GLU A  11     -35.095  -6.254  12.478  1.00 10.00      A   
ATOM     28  C   GLU A  11     -32.289  -5.634   9.262  1.00 10.00      A   
ATOM     29  O   GLU A  11     -31.247  -5.334   8.685  1.00 10.00      A   
ATOM     30  N   GLU A  12     -33.026  -6.689   8.929  1.00 10.00      A   
ATOM     31  HN  GLU A  12     -33.846  -6.876   9.432  1.00 10.00      A   
ATOM     32  CA  GLU A  12     -32.635  -7.586   7.846  1.00 10.00      A   
ATOM     33  CB  GLU A  12     -33.559  -8.802   7.768  1.00 10.00      A   
ATOM     34  CG  GLU A  12     -35.022  -8.512   8.061  1.00 10.00      A   
ATOM     35  CD  GLU A  12     -35.817  -9.782   8.300  1.00 10.00      A   
ATOM     36  OE1 GLU A  12     -35.378 -10.613   9.118  1.00 10.00      A   
ATOM     37  OE2 GLU A  12     -36.886  -9.952   7.673  1.00 10.00      A   
ATOM     38  C   GLU A  12     -32.585  -6.849   6.508  1.00 10.00      A   
ATOM     39  O   GLU A  12     -31.748  -7.148   5.654  1.00 10.00      A   
ATOM     40  N   VAL A  13     -33.468  -5.874   6.347  1.00 10.00      A   
ATOM     41  HN  VAL A  13     -34.096  -5.675   7.070  1.00 10.00      A   
ATOM     42  CA  VAL A  13     -33.519  -5.083   5.128  1.00 10.00      A   
ATOM     43  CB  VAL A  13     -34.863  -4.338   4.990  1.00 10.00      A   
ATOM     44  CG1 VAL A  13     -34.907  -3.557   3.687  1.00 10.00      A   
ATOM     45  CG2 VAL A  13     -36.026  -5.313   5.068  1.00 10.00      A   
ATOM     46  C   VAL A  13     -32.380  -4.064   5.134  1.00 10.00      A   
ATOM     47  O   VAL A  13     -31.670  -3.903   4.145  1.00 10.00      A   
ATOM     48  N   LEU A  14     -32.202  -3.405   6.275  1.00 10.00      A   
ATOM     49  HN  LEU A  14     -32.789  -3.608   7.034  1.00 10.00      A   
ATOM     50  CA  LEU A  14     -31.158  -2.395   6.436  1.00 10.00      A   
ATOM     51  CB  LEU A  14     -31.266  -1.724   7.804  1.00 10.00      A   
ATOM     52  CG  LEU A  14     -32.542  -0.913   8.041  1.00 10.00      A   
ATOM     53  CD1 LEU A  14     -32.638  -0.474   9.491  1.00 10.00      A   
ATOM     54  CD2 LEU A  14     -32.592   0.292   7.115  1.00 10.00      A   
ATOM     55  C   LEU A  14     -29.772  -3.001   6.231  1.00 10.00      A   
ATOM     56  O   LEU A  14     -28.922  -2.413   5.564  1.00 10.00      A   
ATOM     57  N   GLU A  15     -29.556  -4.183   6.800  1.00 10.00      A   
ATOM     58  HN  GLU A  15     -30.267  -4.589   7.346  1.00 10.00      A   
ATOM     59  CA  GLU A  15     -28.282  -4.881   6.659  1.00 10.00      A   
ATOM     60  CB  GLU A  15     -28.270  -6.151   7.516  1.00 10.00      A   
ATOM     61  CG  GLU A  15     -26.925  -6.858   7.568  1.00 10.00      A   
ATOM     62  CD  GLU A  15     -26.893  -7.983   8.582  1.00 10.00      A   
ATOM     63  OE1 GLU A  15     -27.802  -8.839   8.565  1.00 10.00      A   
ATOM     64  OE2 GLU A  15     -25.948  -8.023   9.402  1.00 10.00      A   
ATOM     65  C   GLU A  15     -28.033  -5.227   5.192  1.00 10.00      A   
ATOM     66  O   GLU A  15     -26.894  -5.232   4.723  1.00 10.00      A   
ATOM     67  N   HIS A  16     -29.115  -5.498   4.473  1.00 10.00      A   
ATOM     68  HN  HIS A  16     -29.994  -5.470   4.905  1.00 10.00      A   
ATOM     69  CA  HIS A  16     -29.032  -5.834   3.060  1.00 10.00      A   
ATOM     70  CB  HIS A  16     -30.362  -6.407   2.569  1.00 10.00      A   
ATOM     71  CG  HIS A  16     -30.238  -7.266   1.348  1.00 10.00      A   
ATOM     72  ND1 HIS A  16     -29.927  -8.599   1.449  1.00 10.00      A   
ATOM     73  CD2 HIS A  16     -30.394  -6.940   0.040  1.00 10.00      A   
ATOM     74  CE1 HIS A  16     -29.902  -9.058   0.212  1.00 10.00      A   
ATOM     75  NE2 HIS A  16     -30.178  -8.092  -0.672  1.00 10.00      A   
ATOM     76  HE2 HIS A  16     -30.223  -8.192  -1.654  1.00 10.00      A   
ATOM     77  C   HIS A  16     -28.656  -4.600   2.244  1.00 10.00      A   
ATOM     78  O   HIS A  16     -27.834  -4.672   1.332  1.00 10.00      A   
ATOM     79  N   VAL A  17     -29.258  -3.469   2.588  1.00 10.00      A   
ATOM     80  HN  VAL A  17     -29.913  -3.483   3.323  1.00 10.00      A   
ATOM     81  CA  VAL A  17     -28.990  -2.211   1.898  1.00 10.00      A   
ATOM     82  CB  VAL A  17     -29.893  -1.067   2.420  1.00 10.00      A   
ATOM     83  CG1 VAL A  17     -29.574   0.241   1.715  1.00 10.00      A   
ATOM     84  CG2 VAL A  17     -31.361  -1.412   2.244  1.00 10.00      A   
ATOM     85  C   VAL A  17     -27.523  -1.805   2.056  1.00 10.00      A   
ATOM     86  O   VAL A  17     -26.893  -1.316   1.116  1.00 10.00      A   
ATOM     87  N   PHE A  18     -26.975  -2.050   3.240  1.00 10.00      A   
ATOM     88  HN  PHE A  18     -27.520  -2.472   3.939  1.00 10.00      A   
ATOM     89  CA  PHE A  18     -25.592  -1.696   3.537  1.00 10.00      A   
ATOM     90  CB  PHE A  18     -25.322  -1.740   5.044  1.00 10.00      A   
ATOM     91  CG  PHE A  18     -26.149  -0.775   5.855  1.00 10.00      A   
ATOM     92  CD1 PHE A  18     -26.354  -0.992   7.205  1.00 10.00      A   
ATOM     93  CD2 PHE A  18     -26.722   0.345   5.271  1.00 10.00      A   
ATOM     94  CE1 PHE A  18     -27.111  -0.118   7.958  1.00 10.00      A   
ATOM     95  CE2 PHE A  18     -27.482   1.223   6.020  1.00 10.00      A   
ATOM     96  CZ  PHE A  18     -27.676   0.992   7.367  1.00 10.00      A   
ATOM     97  C   PHE A  18     -24.574  -2.556   2.783  1.00 10.00      A   
ATOM     98  O   PHE A  18     -23.388  -2.227   2.751  1.00 10.00      A   
ATOM     99  N   SER A  19     -25.025  -3.646   2.171  1.00 10.00      A   
ATOM    100  HN  SER A  19     -25.979  -3.869   2.218  1.00 10.00      A   
ATOM    101  CA  SER A  19     -24.119  -4.522   1.431  1.00 10.00      A   
ATOM    102  CB  SER A  19     -24.751  -5.894   1.189  1.00 10.00      A   
ATOM    103  OG  SER A  19     -25.773  -5.820   0.208  1.00 10.00      A   
ATOM    104  HG  SER A  19     -26.563  -5.417   0.598  1.00 10.00      A   
ATOM    105  C   SER A  19     -23.705  -3.892   0.106  1.00 10.00      A   
ATOM    106  O   SER A  19     -22.728  -4.309  -0.519  1.00 10.00      A   
ATOM    107  N   PHE A  20     -24.460  -2.886  -0.318  1.00 10.00      A   
ATOM    108  HN  PHE A  20     -25.226  -2.601   0.223  1.00 10.00      A   
ATOM    109  CA  PHE A  20     -24.177  -2.191  -1.561  1.00 10.00      A   
ATOM    110  CB  PHE A  20     -25.474  -1.778  -2.266  1.00 10.00      A   
ATOM    111  CG  PHE A  20     -26.378  -2.931  -2.589  1.00 10.00      A   
ATOM    112  CD1 PHE A  20     -27.456  -3.228  -1.773  1.00 10.00      A   
ATOM    113  CD2 PHE A  20     -26.146  -3.723  -3.702  1.00 10.00      A   
ATOM    114  CE1 PHE A  20     -28.285  -4.292  -2.060  1.00 10.00      A   
ATOM    115  CE2 PHE A  20     -26.972  -4.789  -3.996  1.00 10.00      A   
ATOM    116  CZ  PHE A  20     -28.043  -5.073  -3.172  1.00 10.00      A   
ATOM    117  C   PHE A  20     -23.313  -0.971  -1.291  1.00 10.00      A   
ATOM    118  O   PHE A  20     -23.043  -0.181  -2.194  1.00 10.00      A   
ATOM    119  N   ILE A  21     -22.891  -0.817  -0.038  1.00 10.00      A   
ATOM    120  HN  ILE A  21     -23.151  -1.476   0.639  1.00 10.00      A   
ATOM    121  CA  ILE A  21     -22.049   0.300   0.356  1.00 10.00      A   
ATOM    122  CB  ILE A  21     -22.725   1.188   1.422  1.00 10.00      A   
ATOM    123  CG1 ILE A  21     -24.182   1.476   1.035  1.00 10.00      A   
ATOM    124  CG2 ILE A  21     -21.958   2.494   1.582  1.00 10.00      A   
ATOM    125  CD1 ILE A  21     -24.986   2.149   2.128  1.00 10.00      A   
ATOM    126  C   ILE A  21     -20.717  -0.217   0.891  1.00 10.00      A   
ATOM    127  O   ILE A  21     -20.575  -0.504   2.082  1.00 10.00      A   
ATOM    128  N   GLN A  22     -19.752  -0.356  -0.005  1.00 10.00      A   
ATOM    129  HN  GLN A  22     -19.937  -0.131  -0.942  1.00 10.00      A   
ATOM    130  CA  GLN A  22     -18.426  -0.840   0.357  1.00 10.00      A   
ATOM    131  CB  GLN A  22     -17.841  -1.681  -0.778  1.00 10.00      A   
ATOM    132  CG  GLN A  22     -18.633  -2.940  -1.091  1.00 10.00      A   
ATOM    133  CD  GLN A  22     -18.507  -4.004  -0.015  1.00 10.00      A   
ATOM    134  OE1 GLN A  22     -19.464  -4.720   0.282  1.00 10.00      A   
ATOM    135  NE2 GLN A  22     -17.321  -4.131   0.561  1.00 10.00      A   
ATOM    136 HE21 GLN A  22     -16.594  -3.538   0.264  1.00 10.00      A   
ATOM    137 HE22 GLN A  22     -17.215  -4.802   1.266  1.00 10.00      A   
ATOM    138  C   GLN A  22     -17.499   0.328   0.659  1.00 10.00      A   
ATOM    139  O   GLN A  22     -16.448   0.160   1.281  1.00 10.00      A   
ATOM    140  N   LEU A  23     -17.898   1.510   0.204  1.00 10.00      A   
ATOM    141  HN  LEU A  23     -18.739   1.565  -0.291  1.00 10.00      A   
ATOM    142  CA  LEU A  23     -17.127   2.723   0.419  1.00 10.00      A   
ATOM    143  CB  LEU A  23     -17.744   3.873  -0.380  1.00 10.00      A   
ATOM    144  CG  LEU A  23     -17.846   3.668  -1.896  1.00 10.00      A   
ATOM    145  CD1 LEU A  23     -18.699   4.756  -2.531  1.00 10.00      A   
ATOM    146  CD2 LEU A  23     -16.463   3.628  -2.531  1.00 10.00      A   
ATOM    147  C   LEU A  23     -17.096   3.066   1.906  1.00 10.00      A   
ATOM    148  O   LEU A  23     -18.112   3.452   2.486  1.00 10.00      A   
ATOM    149  N   ASP A  24     -15.922   2.937   2.510  1.00 10.00      A   
ATOM    150  HN  ASP A  24     -15.142   2.674   1.978  1.00 10.00      A   
ATOM    151  CA  ASP A  24     -15.747   3.193   3.936  1.00 10.00      A   
ATOM    152  CB  ASP A  24     -14.385   2.689   4.441  1.00 10.00      A   
ATOM    153  CG  ASP A  24     -13.196   3.483   3.933  1.00 10.00      A   
ATOM    154  OD1 ASP A  24     -13.105   3.725   2.710  1.00 10.00      A   
ATOM    155  OD2 ASP A  24     -12.335   3.857   4.754  1.00 10.00      A   
ATOM    156  C   ASP A  24     -15.987   4.655   4.311  1.00 10.00      A   
ATOM    157  O   ASP A  24     -16.543   4.946   5.370  1.00 10.00      A   
ATOM    158  N   LYS A  25     -15.588   5.571   3.438  1.00 10.00      A   
ATOM    159  HN  LYS A  25     -15.156   5.284   2.609  1.00 10.00      A   
ATOM    160  CA  LYS A  25     -15.774   6.998   3.690  1.00 10.00      A   
ATOM    161  CB  LYS A  25     -15.006   7.837   2.661  1.00 10.00      A   
ATOM    162  CG  LYS A  25     -13.516   7.542   2.604  1.00 10.00      A   
ATOM    163  CD  LYS A  25     -12.875   8.128   1.356  1.00 10.00      A   
ATOM    164  CE  LYS A  25     -11.434   7.665   1.210  1.00 10.00      A   
ATOM    165  NZ  LYS A  25     -10.569   8.175   2.309  1.00 10.00      A   
ATOM    166  HZ1 LYS A  25      -9.595   7.832   2.186  1.00 10.00      A   
ATOM    167  HZ2 LYS A  25     -10.927   7.845   3.225  1.00 10.00      A   
ATOM    168  HZ3 LYS A  25     -10.561   9.217   2.309  1.00 10.00      A   
ATOM    169  C   LYS A  25     -17.258   7.354   3.659  1.00 10.00      A   
ATOM    170  O   LYS A  25     -17.747   8.126   4.481  1.00 10.00      A   
ATOM    171  N   ASP A  26     -17.972   6.769   2.707  1.00 10.00      A   
ATOM    172  HN  ASP A  26     -17.520   6.169   2.076  1.00 10.00      A   
ATOM    173  CA  ASP A  26     -19.404   7.007   2.564  1.00 10.00      A   
ATOM    174  CB  ASP A  26     -19.903   6.548   1.190  1.00 10.00      A   
ATOM    175  CG  ASP A  26     -19.601   7.548   0.090  1.00 10.00      A   
ATOM    176  OD1 ASP A  26     -18.453   8.043   0.030  1.00 10.00      A   
ATOM    177  OD2 ASP A  26     -20.505   7.844  -0.721  1.00 10.00      A   
ATOM    178  C   ASP A  26     -20.172   6.304   3.675  1.00 10.00      A   
ATOM    179  O   ASP A  26     -21.250   6.744   4.075  1.00 10.00      A   
ATOM    180  N   ARG A  27     -19.597   5.218   4.182  1.00 10.00      A   
ATOM    181  HN  ARG A  27     -18.738   4.921   3.813  1.00 10.00      A   
ATOM    182  CA  ARG A  27     -20.210   4.454   5.260  1.00 10.00      A   
ATOM    183  CB  ARG A  27     -19.511   3.107   5.453  1.00 10.00      A   
ATOM    184  CG  ARG A  27     -20.188   1.946   4.745  1.00 10.00      A   
ATOM    185  CD  ARG A  27     -19.759   0.614   5.342  1.00 10.00      A   
ATOM    186  NE  ARG A  27     -20.585  -0.493   4.861  1.00 10.00      A   
ATOM    187  HE  ARG A  27     -20.673  -0.596   3.884  1.00 10.00      A   
ATOM    188  CZ  ARG A  27     -21.217  -1.357   5.662  1.00 10.00      A   
ATOM    189  NH1 ARG A  27     -21.126  -1.237   6.982  1.00 10.00      A   
ATOM    190 HH11 ARG A  27     -21.619  -1.912   7.605  1.00 10.00      A   
ATOM    191 HH12 ARG A  27     -20.559  -0.458   7.410  1.00 10.00      A   
ATOM    192  NH2 ARG A  27     -21.957  -2.329   5.140  1.00 10.00      A   
ATOM    193 HH21 ARG A  27     -22.054  -2.419   4.102  1.00 10.00      A   
ATOM    194 HH22 ARG A  27     -22.448  -3.010   5.763  1.00 10.00      A   
ATOM    195  C   ARG A  27     -20.182   5.238   6.562  1.00 10.00      A   
ATOM    196  O   ARG A  27     -21.042   5.058   7.419  1.00 10.00      A   
ATOM    197  N   ASN A  28     -19.195   6.118   6.694  1.00 10.00      A   
ATOM    198  HN  ASN A  28     -18.540   6.212   5.969  1.00 10.00      A   
ATOM    199  CA  ASN A  28     -19.051   6.939   7.890  1.00 10.00      A   
ATOM    200  CB  ASN A  28     -17.779   7.785   7.823  1.00 10.00      A   
ATOM    201  CG  ASN A  28     -16.511   6.967   7.959  1.00 10.00      A   
ATOM    202  OD1 ASN A  28     -16.541   5.814   8.399  1.00 10.00      A   
ATOM    203  ND2 ASN A  28     -15.383   7.564   7.600  1.00 10.00      A   
ATOM    204 HD21 ASN A  28     -15.432   8.493   7.273  1.00 10.00      A   
ATOM    205 HD22 ASN A  28     -14.543   7.057   7.669  1.00 10.00      A   
ATOM    206  C   ASN A  28     -20.271   7.834   8.090  1.00 10.00      A   
ATOM    207  O   ASN A  28     -20.699   8.080   9.216  1.00 10.00      A   
ATOM    208  N   SER A  29     -20.837   8.298   6.983  1.00 10.00      A   
ATOM    209  HN  SER A  29     -20.447   8.067   6.113  1.00 10.00      A   
ATOM    210  CA  SER A  29     -22.011   9.152   7.018  1.00 10.00      A   
ATOM    211  CB  SER A  29     -22.296   9.687   5.614  1.00 10.00      A   
ATOM    212  OG  SER A  29     -21.200   9.422   4.747  1.00 10.00      A   
ATOM    213  HG  SER A  29     -21.412   8.658   4.194  1.00 10.00      A   
ATOM    214  C   SER A  29     -23.217   8.374   7.541  1.00 10.00      A   
ATOM    215  O   SER A  29     -24.114   8.939   8.165  1.00 10.00      A   
ATOM    216  N   VAL A  30     -23.207   7.068   7.305  1.00 10.00      A   
ATOM    217  HN  VAL A  30     -22.439   6.677   6.830  1.00 10.00      A   
ATOM    218  CA  VAL A  30     -24.291   6.195   7.739  1.00 10.00      A   
ATOM    219  CB  VAL A  30     -24.200   4.809   7.064  1.00 10.00      A   
ATOM    220  CG1 VAL A  30     -25.384   3.933   7.451  1.00 10.00      A   
ATOM    221  CG2 VAL A  30     -24.104   4.952   5.553  1.00 10.00      A   
ATOM    222  C   VAL A  30     -24.277   6.018   9.256  1.00 10.00      A   
ATOM    223  O   VAL A  30     -25.321   6.056   9.906  1.00 10.00      A   
ATOM    224  N   SER A  31     -23.088   5.858   9.821  1.00 10.00      A   
ATOM    225  HN  SER A  31     -22.280   5.855   9.259  1.00 10.00      A   
ATOM    226  CA  SER A  31     -22.946   5.673  11.257  1.00 10.00      A   
ATOM    227  CB  SER A  31     -21.562   5.105  11.573  1.00 10.00      A   
ATOM    228  OG  SER A  31     -20.719   5.158  10.433  1.00 10.00      A   
ATOM    229  HG  SER A  31     -20.667   4.274  10.029  1.00 10.00      A   
ATOM    230  C   SER A  31     -23.177   6.974  12.033  1.00 10.00      A   
ATOM    231  O   SER A  31     -23.147   6.985  13.262  1.00 10.00      A   
ATOM    232  N   LEU A  32     -23.415   8.064  11.320  1.00 10.00      A   
ATOM    233  HN  LEU A  32     -23.431   8.006  10.339  1.00 10.00      A   
ATOM    234  CA  LEU A  32     -23.632   9.351  11.965  1.00 10.00      A   
ATOM    235  CB  LEU A  32     -22.676  10.404  11.398  1.00 10.00      A   
ATOM    236  CG  LEU A  32     -21.179  10.139  11.572  1.00 10.00      A   
ATOM    237  CD1 LEU A  32     -20.362  11.164  10.802  1.00 10.00      A   
ATOM    238  CD2 LEU A  32     -20.794  10.146  13.042  1.00 10.00      A   
ATOM    239  C   LEU A  32     -25.076   9.836  11.838  1.00 10.00      A   
ATOM    240  O   LEU A  32     -25.395  10.951  12.250  1.00 10.00      A   
ATOM    241  N   VAL A  33     -25.948   9.014  11.265  1.00 10.00      A   
ATOM    242  HN  VAL A  33     -25.650   8.140  10.936  1.00 10.00      A   
ATOM    243  CA  VAL A  33     -27.346   9.405  11.108  1.00 10.00      A   
ATOM    244  CB  VAL A  33     -28.052   8.714   9.916  1.00 10.00      A   
ATOM    245  CG1 VAL A  33     -27.348   9.044   8.608  1.00 10.00      A   
ATOM    246  CG2 VAL A  33     -28.158   7.211  10.110  1.00 10.00      A   
ATOM    247  C   VAL A  33     -28.140   9.214  12.401  1.00 10.00      A   
ATOM    248  O   VAL A  33     -28.979  10.050  12.746  1.00 10.00      A   
ATOM    249  N   CYS A  34     -27.853   8.126  13.112  1.00 10.00      A   
ATOM    250  HN  CYS A  34     -27.165   7.514  12.779  1.00 10.00      A   
ATOM    251  CA  CYS A  34     -28.525   7.803  14.367  1.00 10.00      A   
ATOM    252  CB  CYS A  34     -30.010   7.527  14.116  1.00 10.00      A   
ATOM    253  SG  CYS A  34     -30.329   6.176  12.956  1.00 10.00      A   
ATOM    254  HG  CYS A  34     -31.098   6.645  11.983  1.00 10.00      A   
ATOM    255  C   CYS A  34     -27.873   6.575  14.988  1.00 10.00      A   
ATOM    256  O   CYS A  34     -27.063   5.911  14.338  1.00 10.00      A   
ATOM    257  N   LYS A  35     -28.231   6.268  16.233  1.00 10.00      A   
ATOM    258  HN  LYS A  35     -28.903   6.834  16.696  1.00 10.00      A   
ATOM    259  CA  LYS A  35     -27.670   5.117  16.936  1.00 10.00      A   
ATOM    260  CB  LYS A  35     -28.041   5.170  18.427  1.00 10.00      A   
ATOM    261  CG  LYS A  35     -27.662   3.942  19.249  1.00 10.00      A   
ATOM    262  CD  LYS A  35     -26.155   3.744  19.302  1.00 10.00      A   
ATOM    263  CE  LYS A  35     -25.691   3.381  20.703  1.00 10.00      A   
ATOM    264  NZ  LYS A  35     -26.248   2.080  21.167  1.00 10.00      A   
ATOM    265  HZ1 LYS A  35     -26.020   1.931  22.171  1.00 10.00      A   
ATOM    266  HZ2 LYS A  35     -25.844   1.289  20.610  1.00 10.00      A   
ATOM    267  HZ3 LYS A  35     -27.279   2.070  21.056  1.00 10.00      A   
ATOM    268  C   LYS A  35     -28.150   3.817  16.307  1.00 10.00      A   
ATOM    269  O   LYS A  35     -27.405   2.844  16.239  1.00 10.00      A   
ATOM    270  N   SER A  36     -29.386   3.819  15.827  1.00 10.00      A   
ATOM    271  HN  SER A  36     -29.920   4.641  15.892  1.00 10.00      A   
ATOM    272  CA  SER A  36     -29.975   2.637  15.208  1.00 10.00      A   
ATOM    273  CB  SER A  36     -31.400   2.948  14.745  1.00 10.00      A   
ATOM    274  OG  SER A  36     -32.060   3.764  15.702  1.00 10.00      A   
ATOM    275  HG  SER A  36     -31.762   3.519  16.586  1.00 10.00      A   
ATOM    276  C   SER A  36     -29.128   2.133  14.040  1.00 10.00      A   
ATOM    277  O   SER A  36     -28.755   0.960  13.991  1.00 10.00      A   
ATOM    278  N   TRP A  37     -28.799   3.025  13.111  1.00 10.00      A   
ATOM    279  HN  TRP A  37     -29.106   3.954  13.202  1.00 10.00      A   
ATOM    280  CA  TRP A  37     -27.999   2.644  11.956  1.00 10.00      A   
ATOM    281  CB  TRP A  37     -28.160   3.646  10.814  1.00 10.00      A   
ATOM    282  CG  TRP A  37     -29.491   3.560  10.124  1.00 10.00      A   
ATOM    283  CD1 TRP A  37     -30.651   3.045  10.631  1.00 10.00      A   
ATOM    284  CD2 TRP A  37     -29.795   3.995   8.793  1.00 10.00      A   
ATOM    285  NE1 TRP A  37     -31.656   3.137   9.702  1.00 10.00      A   
ATOM    286  HE1 TRP A  37     -32.583   2.837   9.831  1.00 10.00      A   
ATOM    287  CE2 TRP A  37     -31.156   3.719   8.565  1.00 10.00      A   
ATOM    288  CE3 TRP A  37     -29.048   4.598   7.773  1.00 10.00      A   
ATOM    289  CZ2 TRP A  37     -31.786   4.023   7.361  1.00 10.00      A   
ATOM    290  CZ3 TRP A  37     -29.673   4.897   6.579  1.00 10.00      A   
ATOM    291  CH2 TRP A  37     -31.029   4.611   6.382  1.00 10.00      A   
ATOM    292  C   TRP A  37     -26.533   2.468  12.335  1.00 10.00      A   
ATOM    293  O   TRP A  37     -25.815   1.692  11.712  1.00 10.00      A   
ATOM    294  N   TYR A  38     -26.104   3.182  13.371  1.00 10.00      A   
ATOM    295  HN  TYR A  38     -26.732   3.785  13.822  1.00 10.00      A   
ATOM    296  CA  TYR A  38     -24.730   3.100  13.855  1.00 10.00      A   
ATOM    297  CB  TYR A  38     -24.529   4.073  15.030  1.00 10.00      A   
ATOM    298  CG  TYR A  38     -23.187   3.978  15.734  1.00 10.00      A   
ATOM    299  CD1 TYR A  38     -23.105   3.588  17.067  1.00 10.00      A   
ATOM    300  CD2 TYR A  38     -22.005   4.285  15.072  1.00 10.00      A   
ATOM    301  CE1 TYR A  38     -21.884   3.508  17.715  1.00 10.00      A   
ATOM    302  CE2 TYR A  38     -20.783   4.206  15.710  1.00 10.00      A   
ATOM    303  CZ  TYR A  38     -20.727   3.817  17.032  1.00 10.00      A   
ATOM    304  OH  TYR A  38     -19.509   3.738  17.671  1.00 10.00      A   
ATOM    305  HH  TYR A  38     -19.093   4.608  17.678  1.00 10.00      A   
ATOM    306  C   TYR A  38     -24.404   1.669  14.278  1.00 10.00      A   
ATOM    307  O   TYR A  38     -23.308   1.167  14.025  1.00 10.00      A   
ATOM    308  N   GLU A  39     -25.372   1.011  14.904  1.00 10.00      A   
ATOM    309  HN  GLU A  39     -26.224   1.468  15.081  1.00 10.00      A   
ATOM    310  CA  GLU A  39     -25.197  -0.360  15.357  1.00 10.00      A   
ATOM    311  CB  GLU A  39     -26.291  -0.742  16.349  1.00 10.00      A   
ATOM    312  CG  GLU A  39     -26.391   0.192  17.540  1.00 10.00      A   
ATOM    313  CD  GLU A  39     -25.312  -0.044  18.570  1.00 10.00      A   
ATOM    314  OE1 GLU A  39     -25.647  -0.076  19.772  1.00 10.00      A   
ATOM    315  OE2 GLU A  39     -24.135  -0.199  18.192  1.00 10.00      A   
ATOM    316  C   GLU A  39     -25.192  -1.332  14.186  1.00 10.00      A   
ATOM    317  O   GLU A  39     -24.350  -2.222  14.107  1.00 10.00      A   
ATOM    318  N   ILE A  40     -26.121  -1.151  13.264  1.00 10.00      A   
ATOM    319  HN  ILE A  40     -26.758  -0.414  13.361  1.00 10.00      A   
ATOM    320  CA  ILE A  40     -26.213  -2.028  12.109  1.00 10.00      A   
ATOM    321  CB  ILE A  40     -27.510  -1.790  11.312  1.00 10.00      A   
ATOM    322  CG1 ILE A  40     -28.708  -1.813  12.264  1.00 10.00      A   
ATOM    323  CG2 ILE A  40     -27.680  -2.859  10.238  1.00 10.00      A   
ATOM    324  CD1 ILE A  40     -30.014  -1.399  11.625  1.00 10.00      A   
ATOM    325  C   ILE A  40     -24.990  -1.880  11.202  1.00 10.00      A   
ATOM    326  O   ILE A  40     -24.496  -2.864  10.650  1.00 10.00      A   
ATOM    327  N   GLU A  41     -24.492  -0.652  11.064  1.00 10.00      A   
ATOM    328  HN  GLU A  41     -24.933   0.102  11.523  1.00 10.00      A   
ATOM    329  CA  GLU A  41     -23.321  -0.386  10.231  1.00 10.00      A   
ATOM    330  CB  GLU A  41     -23.090   1.127  10.100  1.00 10.00      A   
ATOM    331  CG  GLU A  41     -22.379   1.549   8.821  1.00 10.00      A   
ATOM    332  CD  GLU A  41     -20.874   1.659   8.983  1.00 10.00      A   
ATOM    333  OE1 GLU A  41     -20.402   2.649   9.585  1.00 10.00      A   
ATOM    334  OE2 GLU A  41     -20.152   0.764   8.493  1.00 10.00      A   
ATOM    335  C   GLU A  41     -22.078  -1.061  10.811  1.00 10.00      A   
ATOM    336  O   GLU A  41     -21.317  -1.716  10.092  1.00 10.00      A   
ATOM    337  N   ARG A  42     -21.903  -0.934  12.121  1.00 10.00      A   
ATOM    338  HN  ARG A  42     -22.567  -0.436  12.647  1.00 10.00      A   
ATOM    339  CA  ARG A  42     -20.749  -1.511  12.801  1.00 10.00      A   
ATOM    340  CB  ARG A  42     -20.649  -1.007  14.245  1.00 10.00      A   
ATOM    341  CG  ARG A  42     -21.652  -1.640  15.197  1.00 10.00      A   
ATOM    342  CD  ARG A  42     -21.650  -0.971  16.560  1.00 10.00      A   
ATOM    343  NE  ARG A  42     -20.680  -1.570  17.474  1.00 10.00      A   
ATOM    344  HE  ARG A  42     -19.867  -1.962  17.078  1.00 10.00      A   
ATOM    345  CZ  ARG A  42     -20.838  -1.618  18.796  1.00 10.00      A   
ATOM    346  NH1 ARG A  42     -21.928  -1.111  19.364  1.00 10.00      A   
ATOM    347 HH11 ARG A  42     -22.683  -0.668  18.772  1.00 10.00      A   
ATOM    348 HH12 ARG A  42     -22.040  -1.145  20.398  1.00 10.00      A   
ATOM    349  NH2 ARG A  42     -19.906  -2.175  19.558  1.00 10.00      A   
ATOM    350 HH21 ARG A  42     -20.029  -2.212  20.596  1.00 10.00      A   
ATOM    351 HH22 ARG A  42     -19.043  -2.580  19.126  1.00 10.00      A   
ATOM    352  C   ARG A  42     -20.754  -3.039  12.759  1.00 10.00      A   
ATOM    353  O   ARG A  42     -19.712  -3.675  12.906  1.00 10.00      A   
ATOM    354  N   TRP A  43     -21.922  -3.623  12.541  1.00 10.00      A   
ATOM    355  HN  TRP A  43     -22.721  -3.069  12.419  1.00 10.00      A   
ATOM    356  CA  TRP A  43     -22.048  -5.072  12.491  1.00 10.00      A   
ATOM    357  CB  TRP A  43     -23.365  -5.524  13.130  1.00 10.00      A   
ATOM    358  CG  TRP A  43     -23.307  -5.710  14.618  1.00 10.00      A   
ATOM    359  CD1 TRP A  43     -23.632  -4.791  15.570  1.00 10.00      A   
ATOM    360  CD2 TRP A  43     -22.910  -6.893  15.323  1.00 10.00      A   
ATOM    361  NE1 TRP A  43     -23.459  -5.322  16.822  1.00 10.00      A   
ATOM    362  HE1 TRP A  43     -23.627  -4.850  17.670  1.00 10.00      A   
ATOM    363  CE2 TRP A  43     -23.018  -6.612  16.700  1.00 10.00      A   
ATOM    364  CE3 TRP A  43     -22.478  -8.160  14.926  1.00 10.00      A   
ATOM    365  CZ2 TRP A  43     -22.707  -7.551  17.678  1.00 10.00      A   
ATOM    366  CZ3 TRP A  43     -22.170  -9.090  15.900  1.00 10.00      A   
ATOM    367  CH2 TRP A  43     -22.285  -8.783  17.259  1.00 10.00      A   
ATOM    368  C   TRP A  43     -21.960  -5.612  11.065  1.00 10.00      A   
ATOM    369  O   TRP A  43     -22.148  -6.808  10.848  1.00 10.00      A   
ATOM    370  N   CYS A  44     -21.672  -4.754  10.091  1.00 10.00      A   
ATOM    371  HN  CYS A  44     -21.526  -3.808  10.299  1.00 10.00      A   
ATOM    372  CA  CYS A  44     -21.594  -5.217   8.709  1.00 10.00      A   
ATOM    373  CB  CYS A  44     -22.949  -5.072   8.016  1.00 10.00      A   
ATOM    374  SG  CYS A  44     -23.554  -3.371   7.916  1.00 10.00      A   
ATOM    375  HG  CYS A  44     -24.179  -3.095   9.058  1.00 10.00      A   
ATOM    376  C   CYS A  44     -20.499  -4.538   7.882  1.00 10.00      A   
ATOM    377  O   CYS A  44     -20.540  -4.586   6.654  1.00 10.00      A   
ATOM    378  N   ARG A  45     -19.530  -3.894   8.525  1.00 10.00      A   
ATOM    379  HN  ARG A  45     -19.535  -3.854   9.500  1.00 10.00      A   
ATOM    380  CA  ARG A  45     -18.450  -3.252   7.775  1.00 10.00      A   
ATOM    381  CB  ARG A  45     -17.816  -2.071   8.521  1.00 10.00      A   
ATOM    382  CG  ARG A  45     -17.017  -1.150   7.604  1.00 10.00      A   
ATOM    383  CD  ARG A  45     -16.414   0.031   8.347  1.00 10.00      A   
ATOM    384  NE  ARG A  45     -17.369   1.125   8.545  1.00 10.00      A   
ATOM    385  HE  ARG A  45     -18.312   0.880   8.741  1.00 10.00      A   
ATOM    386  CZ  ARG A  45     -17.050   2.419   8.460  1.00 10.00      A   
ATOM    387  NH1 ARG A  45     -15.809   2.792   8.167  1.00 10.00      A   
ATOM    388 HH11 ARG A  45     -15.068   2.079   7.996  1.00 10.00      A   
ATOM    389 HH12 ARG A  45     -15.571   3.808   8.101  1.00 10.00      A   
ATOM    390  NH2 ARG A  45     -17.968   3.345   8.696  1.00 10.00      A   
ATOM    391 HH21 ARG A  45     -18.949   3.064   8.951  1.00 10.00      A   
ATOM    392 HH22 ARG A  45     -17.718   4.362   8.633  1.00 10.00      A   
ATOM    393  C   ARG A  45     -17.404  -4.286   7.364  1.00 10.00      A   
ATOM    394  O   ARG A  45     -16.539  -4.663   8.153  1.00 10.00      A   
ATOM    395  N   ARG A  46     -17.517  -4.734   6.119  1.00 10.00      A   
ATOM    396  HN  ARG A  46     -18.231  -4.367   5.558  1.00 10.00      A   
ATOM    397  CA  ARG A  46     -16.636  -5.752   5.550  1.00 10.00      A   
ATOM    398  CB  ARG A  46     -17.063  -6.076   4.118  1.00 10.00      A   
ATOM    399  CG  ARG A  46     -18.382  -6.822   4.025  1.00 10.00      A   
ATOM    400  CD  ARG A  46     -18.871  -6.894   2.591  1.00 10.00      A   
ATOM    401  NE  ARG A  46     -19.818  -7.990   2.396  1.00 10.00      A   
ATOM    402  HE  ARG A  46     -19.825  -8.696   3.082  1.00 10.00      A   
ATOM    403  CZ  ARG A  46     -20.651  -8.094   1.359  1.00 10.00      A   
ATOM    404  NH1 ARG A  46     -20.664  -7.167   0.407  1.00 10.00      A   
ATOM    405 HH11 ARG A  46     -21.315  -7.248  -0.401  1.00 10.00      A   
ATOM    406 HH12 ARG A  46     -20.017  -6.345   0.465  1.00 10.00      A   
ATOM    407  NH2 ARG A  46     -21.475  -9.132   1.279  1.00 10.00      A   
ATOM    408 HH21 ARG A  46     -21.471  -9.859   2.026  1.00 10.00      A   
ATOM    409 HH22 ARG A  46     -22.130  -9.226   0.473  1.00 10.00      A   
ATOM    410  C   ARG A  46     -15.155  -5.382   5.590  1.00 10.00      A   
ATOM    411  O   ARG A  46     -14.315  -6.208   5.951  1.00 10.00      A   
ATOM    412  N   LYS A  47     -14.834  -4.154   5.216  1.00 10.00      A   
ATOM    413  HN  LYS A  47     -15.543  -3.527   4.947  1.00 10.00      A   
ATOM    414  CA  LYS A  47     -13.446  -3.717   5.199  1.00 10.00      A   
ATOM    415  CB  LYS A  47     -12.977  -3.494   3.755  1.00 10.00      A   
ATOM    416  CG  LYS A  47     -11.496  -3.173   3.626  1.00 10.00      A   
ATOM    417  CD  LYS A  47     -11.124  -2.778   2.207  1.00 10.00      A   
ATOM    418  CE  LYS A  47      -9.631  -2.515   2.091  1.00 10.00      A   
ATOM    419  NZ  LYS A  47      -9.300  -1.664   0.918  1.00 10.00      A   
ATOM    420  HZ1 LYS A  47      -9.836  -0.771   0.961  1.00 10.00      A   
ATOM    421  HZ2 LYS A  47      -9.535  -2.154   0.035  1.00 10.00      A   
ATOM    422  HZ3 LYS A  47      -8.277  -1.439   0.918  1.00 10.00      A   
ATOM    423  C   LYS A  47     -13.235  -2.451   6.016  1.00 10.00      A   
ATOM    424  O   LYS A  47     -14.049  -1.527   5.972  1.00 10.00      A   
ATOM    425  N   VAL A  48     -12.140  -2.419   6.767  1.00 10.00      A   
ATOM    426  HN  VAL A  48     -11.539  -3.200   6.774  1.00 10.00      A   
ATOM    427  CA  VAL A  48     -11.799  -1.259   7.573  1.00 10.00      A   
ATOM    428  CB  VAL A  48     -11.784  -1.561   9.092  1.00 10.00      A   
ATOM    429  CG1 VAL A  48     -13.199  -1.759   9.619  1.00 10.00      A   
ATOM    430  CG2 VAL A  48     -10.914  -2.768   9.418  1.00 10.00      A   
ATOM    431  C   VAL A  48     -10.451  -0.699   7.131  1.00 10.00      A   
ATOM    432  O   VAL A  48      -9.452  -1.423   7.070  1.00 10.00      A   
ATOM    433  N   PHE A  49     -10.434   0.577   6.787  1.00 10.00      A   
ATOM    434  HN  PHE A  49     -11.264   1.101   6.829  1.00 10.00      A   
ATOM    435  CA  PHE A  49      -9.213   1.223   6.349  1.00 10.00      A   
ATOM    436  CB  PHE A  49      -9.393   1.839   4.961  1.00 10.00      A   
ATOM    437  CG  PHE A  49      -8.112   2.334   4.347  1.00 10.00      A   
ATOM    438  CD1 PHE A  49      -7.296   1.475   3.634  1.00 10.00      A   
ATOM    439  CD2 PHE A  49      -7.725   3.658   4.481  1.00 10.00      A   
ATOM    440  CE1 PHE A  49      -6.120   1.922   3.063  1.00 10.00      A   
ATOM    441  CE2 PHE A  49      -6.549   4.112   3.915  1.00 10.00      A   
ATOM    442  CZ  PHE A  49      -5.745   3.242   3.204  1.00 10.00      A   
ATOM    443  C   PHE A  49      -8.786   2.289   7.341  1.00 10.00      A   
ATOM    444  O   PHE A  49      -9.503   3.268   7.562  1.00 10.00      A   
ATOM    445  N   ILE A  50      -7.624   2.088   7.941  1.00 10.00      A   
ATOM    446  HN  ILE A  50      -7.105   1.284   7.723  1.00 10.00      A   
ATOM    447  CA  ILE A  50      -7.087   3.033   8.905  1.00 10.00      A   
ATOM    448  CB  ILE A  50      -6.873   2.380  10.292  1.00 10.00      A   
ATOM    449  CG1 ILE A  50      -8.122   1.617  10.750  1.00 10.00      A   
ATOM    450  CG2 ILE A  50      -6.465   3.423  11.327  1.00 10.00      A   
ATOM    451  CD1 ILE A  50      -9.315   2.499  11.045  1.00 10.00      A   
ATOM    452  C   ILE A  50      -5.749   3.557   8.402  1.00 10.00      A   
ATOM    453  O   ILE A  50      -4.876   2.773   8.025  1.00 10.00      A   
ATOM    454  N   GLY A  51      -5.605   4.876   8.357  1.00 10.00      A   
ATOM    455  HN  GLY A  51      -6.350   5.452   8.629  1.00 10.00      A   
ATOM    456  CA  GLY A  51      -4.360   5.467   7.905  1.00 10.00      A   
ATOM    457  C   GLY A  51      -3.231   5.193   8.878  1.00 10.00      A   
ATOM    458  O   GLY A  51      -2.456   4.258   8.692  1.00 10.00      A   
ATOM    459  N   ASN A  52      -3.145   6.005   9.919  1.00 10.00      A   
ATOM    460  HN  ASN A  52      -3.795   6.736  10.011  1.00 10.00      A   
ATOM    461  CA  ASN A  52      -2.116   5.831  10.939  1.00 10.00      A   
ATOM    462  CB  ASN A  52      -1.907   7.145  11.698  1.00 10.00      A   
ATOM    463  CG  ASN A  52      -0.718   7.114  12.636  1.00 10.00      A   
ATOM    464  OD1 ASN A  52      -0.798   6.567  13.732  1.00 10.00      A   
ATOM    465  ND2 ASN A  52       0.387   7.719  12.227  1.00 10.00      A   
ATOM    466 HD21 ASN A  52       0.385   8.155  11.345  1.00 10.00      A   
ATOM    467 HD22 ASN A  52       1.165   7.709  12.824  1.00 10.00      A   
ATOM    468  C   ASN A  52      -2.545   4.720  11.899  1.00 10.00      A   
ATOM    469  O   ASN A  52      -3.584   4.825  12.551  1.00 10.00      A   
ATOM    470  N   CYS A  53      -1.759   3.652  11.971  1.00 10.00      A   
ATOM    471  HN  CYS A  53      -0.947   3.616  11.415  1.00 10.00      A   
ATOM    472  CA  CYS A  53      -2.082   2.511  12.834  1.00 10.00      A   
ATOM    473  CB  CYS A  53      -1.105   1.352  12.610  1.00 10.00      A   
ATOM    474  SG  CYS A  53       0.618   1.729  13.018  1.00 10.00      A   
ATOM    475  HG  CYS A  53       0.950   2.840  12.371  1.00 10.00      A   
ATOM    476  C   CYS A  53      -2.150   2.875  14.318  1.00 10.00      A   
ATOM    477  O   CYS A  53      -2.819   2.198  15.095  1.00 10.00      A   
ATOM    478  N   TYR A  54      -1.478   3.947  14.709  1.00 10.00      A   
ATOM    479  HN  TYR A  54      -0.977   4.473  14.048  1.00 10.00      A   
ATOM    480  CA  TYR A  54      -1.476   4.363  16.103  1.00 10.00      A   
ATOM    481  CB  TYR A  54      -0.086   4.827  16.534  1.00 10.00      A   
ATOM    482  CG  TYR A  54       0.952   3.725  16.543  1.00 10.00      A   
ATOM    483  CD1 TYR A  54       2.137   3.854  15.831  1.00 10.00      A   
ATOM    484  CD2 TYR A  54       0.753   2.558  17.274  1.00 10.00      A   
ATOM    485  CE1 TYR A  54       3.095   2.859  15.849  1.00 10.00      A   
ATOM    486  CE2 TYR A  54       1.705   1.555  17.293  1.00 10.00      A   
ATOM    487  CZ  TYR A  54       2.873   1.711  16.581  1.00 10.00      A   
ATOM    488  OH  TYR A  54       3.829   0.721  16.611  1.00 10.00      A   
ATOM    489  HH  TYR A  54       4.297   0.765  17.465  1.00 10.00      A   
ATOM    490  C   TYR A  54      -2.522   5.439  16.374  1.00 10.00      A   
ATOM    491  O   TYR A  54      -2.603   5.980  17.479  1.00 10.00      A   
ATOM    492  N   ALA A  55      -3.326   5.742  15.365  1.00 10.00      A   
ATOM    493  HN  ALA A  55      -3.205   5.287  14.502  1.00 10.00      A   
ATOM    494  CA  ALA A  55      -4.373   6.742  15.502  1.00 10.00      A   
ATOM    495  CB  ALA A  55      -4.827   7.224  14.133  1.00 10.00      A   
ATOM    496  C   ALA A  55      -5.551   6.180  16.289  1.00 10.00      A   
ATOM    497  O   ALA A  55      -6.365   6.929  16.836  1.00 10.00      A   
ATOM    498  N   VAL A  56      -5.636   4.861  16.334  1.00 10.00      A   
ATOM    499  HN  VAL A  56      -4.956   4.325  15.873  1.00 10.00      A   
ATOM    500  CA  VAL A  56      -6.698   4.181  17.052  1.00 10.00      A   
ATOM    501  CB  VAL A  56      -7.946   3.982  16.158  1.00 10.00      A   
ATOM    502  CG1 VAL A  56      -7.637   3.088  14.964  1.00 10.00      A   
ATOM    503  CG2 VAL A  56      -9.121   3.448  16.963  1.00 10.00      A   
ATOM    504  C   VAL A  56      -6.190   2.838  17.575  1.00 10.00      A   
ATOM    505  O   VAL A  56      -5.426   2.157  16.896  1.00 10.00      A   
ATOM    506  N   SER A  57      -6.584   2.487  18.789  1.00 10.00      A   
ATOM    507  HN  SER A  57      -7.168   3.086  19.295  1.00 10.00      A   
ATOM    508  CA  SER A  57      -6.172   1.237  19.402  1.00 10.00      A   
ATOM    509  CB  SER A  57      -6.459   1.298  20.903  1.00 10.00      A   
ATOM    510  OG  SER A  57      -7.268   2.428  21.204  1.00 10.00      A   
ATOM    511  HG  SER A  57      -8.199   2.157  21.230  1.00 10.00      A   
ATOM    512  C   SER A  57      -6.891   0.048  18.762  1.00 10.00      A   
ATOM    513  O   SER A  57      -8.071   0.146  18.407  1.00 10.00      A   
ATOM    514  N   PRO A  58      -6.191  -1.093  18.614  1.00 10.00      A   
ATOM    515  CA  PRO A  58      -6.751  -2.306  18.008  1.00 10.00      A   
ATOM    516  CB  PRO A  58      -5.654  -3.356  18.221  1.00 10.00      A   
ATOM    517  CG  PRO A  58      -4.402  -2.567  18.351  1.00 10.00      A   
ATOM    518  CD  PRO A  58      -4.789  -1.285  19.031  1.00 10.00      A   
ATOM    519  C   PRO A  58      -8.034  -2.752  18.698  1.00 10.00      A   
ATOM    520  O   PRO A  58      -9.048  -3.004  18.044  1.00 10.00      A   
ATOM    521  N   ALA A  59      -7.984  -2.824  20.026  1.00 10.00      A   
ATOM    522  HN  ALA A  59      -7.140  -2.590  20.480  1.00 10.00      A   
ATOM    523  CA  ALA A  59      -9.128  -3.247  20.829  1.00 10.00      A   
ATOM    524  CB  ALA A  59      -8.769  -3.207  22.304  1.00 10.00      A   
ATOM    525  C   ALA A  59     -10.367  -2.395  20.557  1.00 10.00      A   
ATOM    526  O   ALA A  59     -11.486  -2.906  20.503  1.00 10.00      A   
ATOM    527  N   THR A  60     -10.158  -1.100  20.364  1.00 10.00      A   
ATOM    528  HN  THR A  60      -9.243  -0.754  20.391  1.00 10.00      A   
ATOM    529  CA  THR A  60     -11.248  -0.179  20.104  1.00 10.00      A   
ATOM    530  CB  THR A  60     -10.718   1.264  20.054  1.00 10.00      A   
ATOM    531  OG1 THR A  60      -9.735   1.434  21.085  1.00 10.00      A   
ATOM    532  HG1 THR A  60     -10.115   1.167  21.931  1.00 10.00      A   
ATOM    533  CG2 THR A  60     -11.851   2.260  20.260  1.00 10.00      A   
ATOM    534  C   THR A  60     -11.956  -0.513  18.791  1.00 10.00      A   
ATOM    535  O   THR A  60     -13.187  -0.583  18.739  1.00 10.00      A   
ATOM    536  N   VAL A  61     -11.171  -0.735  17.741  1.00 10.00      A   
ATOM    537  HN  VAL A  61     -10.198  -0.668  17.850  1.00 10.00      A   
ATOM    538  CA  VAL A  61     -11.720  -1.066  16.430  1.00 10.00      A   
ATOM    539  CB  VAL A  61     -10.615  -1.151  15.358  1.00 10.00      A   
ATOM    540  CG1 VAL A  61     -11.217  -1.319  13.971  1.00 10.00      A   
ATOM    541  CG2 VAL A  61      -9.724   0.076  15.407  1.00 10.00      A   
ATOM    542  C   VAL A  61     -12.468  -2.396  16.481  1.00 10.00      A   
ATOM    543  O   VAL A  61     -13.562  -2.522  15.933  1.00 10.00      A   
ATOM    544  N   ILE A  62     -11.881  -3.376  17.164  1.00 10.00      A   
ATOM    545  HN  ILE A  62     -11.011  -3.205  17.589  1.00 10.00      A   
ATOM    546  CA  ILE A  62     -12.489  -4.700  17.296  1.00 10.00      A   
ATOM    547  CB  ILE A  62     -11.557  -5.675  18.052  1.00 10.00      A   
ATOM    548  CG1 ILE A  62     -10.223  -5.825  17.312  1.00 10.00      A   
ATOM    549  CG2 ILE A  62     -12.225  -7.031  18.219  1.00 10.00      A   
ATOM    550  CD1 ILE A  62      -9.163  -6.577  18.089  1.00 10.00      A   
ATOM    551  C   ILE A  62     -13.818  -4.612  18.042  1.00 10.00      A   
ATOM    552  O   ILE A  62     -14.799  -5.271  17.683  1.00 10.00      A   
ATOM    553  N   ARG A  63     -13.839  -3.779  19.071  1.00 10.00      A   
ATOM    554  HN  ARG A  63     -13.024  -3.275  19.291  1.00 10.00      A   
ATOM    555  CA  ARG A  63     -15.025  -3.597  19.887  1.00 10.00      A   
ATOM    556  CB  ARG A  63     -14.685  -2.758  21.118  1.00 10.00      A   
ATOM    557  CG  ARG A  63     -15.680  -2.884  22.259  1.00 10.00      A   
ATOM    558  CD  ARG A  63     -14.972  -2.863  23.602  1.00 10.00      A   
ATOM    559  NE  ARG A  63     -14.242  -1.616  23.816  1.00 10.00      A   
ATOM    560  HE  ARG A  63     -14.731  -0.774  23.668  1.00 10.00      A   
ATOM    561  CZ  ARG A  63     -12.969  -1.556  24.200  1.00 10.00      A   
ATOM    562  NH1 ARG A  63     -12.273  -2.664  24.418  1.00 10.00      A   
ATOM    563 HH11 ARG A  63     -11.275  -2.605  24.719  1.00 10.00      A   
ATOM    564 HH12 ARG A  63     -12.715  -3.599  24.297  1.00 10.00      A   
ATOM    565  NH2 ARG A  63     -12.390  -0.379  24.374  1.00 10.00      A   
ATOM    566 HH21 ARG A  63     -12.931   0.501  24.214  1.00 10.00      A   
ATOM    567 HH22 ARG A  63     -11.391  -0.324  24.674  1.00 10.00      A   
ATOM    568  C   ARG A  63     -16.158  -2.956  19.091  1.00 10.00      A   
ATOM    569  O   ARG A  63     -17.336  -3.264  19.307  1.00 10.00      A   
ATOM    570  N   ARG A  64     -15.805  -2.078  18.155  1.00 10.00      A   
ATOM    571  HN  ARG A  64     -14.850  -1.889  18.004  1.00 10.00      A   
ATOM    572  CA  ARG A  64     -16.805  -1.404  17.343  1.00 10.00      A   
ATOM    573  CB  ARG A  64     -16.311  -0.035  16.864  1.00 10.00      A   
ATOM    574  CG  ARG A  64     -17.397   0.798  16.201  1.00 10.00      A   
ATOM    575  CD  ARG A  64     -16.875   2.155  15.762  1.00 10.00      A   
ATOM    576  NE  ARG A  64     -17.731   2.743  14.732  1.00 10.00      A   
ATOM    577  HE  ARG A  64     -18.541   2.247  14.491  1.00 10.00      A   
ATOM    578  CZ  ARG A  64     -17.479   3.895  14.117  1.00 10.00      A   
ATOM    579  NH1 ARG A  64     -16.406   4.608  14.420  1.00 10.00      A   
ATOM    580 HH11 ARG A  64     -15.731   4.271  15.159  1.00 10.00      A   
ATOM    581 HH12 ARG A  64     -16.223   5.510  13.929  1.00 10.00      A   
ATOM    582  NH2 ARG A  64     -18.303   4.331  13.175  1.00 10.00      A   
ATOM    583 HH21 ARG A  64     -18.104   5.238  12.691  1.00 10.00      A   
ATOM    584 HH22 ARG A  64     -19.146   3.777  12.912  1.00 10.00      A   
ATOM    585  C   ARG A  64     -17.230  -2.269  16.162  1.00 10.00      A   
ATOM    586  O   ARG A  64     -18.422  -2.493  15.951  1.00 10.00      A   
ATOM    587  N   PHE A  65     -16.251  -2.764  15.410  1.00 10.00      A   
ATOM    588  HN  PHE A  65     -15.316  -2.570  15.652  1.00 10.00      A   
ATOM    589  CA  PHE A  65     -16.516  -3.606  14.248  1.00 10.00      A   
ATOM    590  CB  PHE A  65     -15.852  -3.019  12.998  1.00 10.00      A   
ATOM    591  CG  PHE A  65     -16.312  -1.636  12.644  1.00 10.00      A   
ATOM    592  CD1 PHE A  65     -15.530  -0.537  12.949  1.00 10.00      A   
ATOM    593  CD2 PHE A  65     -17.519  -1.434  12.003  1.00 10.00      A   
ATOM    594  CE1 PHE A  65     -15.945   0.734  12.620  1.00 10.00      A   
ATOM    595  CE2 PHE A  65     -17.942  -0.162  11.673  1.00 10.00      A   
ATOM    596  CZ  PHE A  65     -17.152   0.925  11.981  1.00 10.00      A   
ATOM    597  C   PHE A  65     -16.000  -5.024  14.489  1.00 10.00      A   
ATOM    598  O   PHE A  65     -14.812  -5.302  14.308  1.00 10.00      A   
ATOM    599  N   PRO A  66     -16.886  -5.938  14.908  1.00 10.00      A   
ATOM    600  CA  PRO A  66     -16.518  -7.322  15.192  1.00 10.00      A   
ATOM    601  CB  PRO A  66     -17.531  -7.703  16.268  1.00 10.00      A   
ATOM    602  CG  PRO A  66     -18.760  -6.921  15.927  1.00 10.00      A   
ATOM    603  CD  PRO A  66     -18.315  -5.691  15.172  1.00 10.00      A   
ATOM    604  C   PRO A  66     -16.652  -8.254  13.983  1.00 10.00      A   
ATOM    605  O   PRO A  66     -16.251  -9.417  14.045  1.00 10.00      A   
ATOM    606  N   LYS A  67     -17.197  -7.750  12.882  1.00 10.00      A   
ATOM    607  HN  LYS A  67     -17.467  -6.810  12.865  1.00 10.00      A   
ATOM    608  CA  LYS A  67     -17.384  -8.568  11.688  1.00 10.00      A   
ATOM    609  CB  LYS A  67     -18.874  -8.758  11.380  1.00 10.00      A   
ATOM    610  CG  LYS A  67     -19.599  -9.686  12.350  1.00 10.00      A   
ATOM    611  CD  LYS A  67     -21.039  -9.932  11.920  1.00 10.00      A   
ATOM    612  CE  LYS A  67     -21.731 -10.951  12.815  1.00 10.00      A   
ATOM    613  NZ  LYS A  67     -23.101 -11.277  12.335  1.00 10.00      A   
ATOM    614  HZ1 LYS A  67     -23.647 -10.402  12.184  1.00 10.00      A   
ATOM    615  HZ2 LYS A  67     -23.597 -11.860  13.037  1.00 10.00      A   
ATOM    616  HZ3 LYS A  67     -23.053 -11.801  11.439  1.00 10.00      A   
ATOM    617  C   LYS A  67     -16.647  -7.988  10.482  1.00 10.00      A   
ATOM    618  O   LYS A  67     -17.262  -7.602   9.487  1.00 10.00      A   
ATOM    619  N   VAL A  68     -15.327  -7.924  10.581  1.00 10.00      A   
ATOM    620  HN  VAL A  68     -14.893  -8.241  11.398  1.00 10.00      A   
ATOM    621  CA  VAL A  68     -14.498  -7.398   9.502  1.00 10.00      A   
ATOM    622  CB  VAL A  68     -13.461  -6.389  10.045  1.00 10.00      A   
ATOM    623  CG1 VAL A  68     -12.607  -5.817   8.921  1.00 10.00      A   
ATOM    624  CG2 VAL A  68     -14.159  -5.270  10.799  1.00 10.00      A   
ATOM    625  C   VAL A  68     -13.782  -8.546   8.795  1.00 10.00      A   
ATOM    626  O   VAL A  68     -13.412  -9.534   9.434  1.00 10.00      A   
ATOM    627  N   ARG A  69     -13.605  -8.425   7.479  1.00 10.00      A   
ATOM    628  HN  ARG A  69     -13.938  -7.616   7.021  1.00 10.00      A   
ATOM    629  CA  ARG A  69     -12.932  -9.463   6.703  1.00 10.00      A   
ATOM    630  CB  ARG A  69     -13.865 -10.048   5.640  1.00 10.00      A   
ATOM    631  CG  ARG A  69     -15.044 -10.822   6.207  1.00 10.00      A   
ATOM    632  CD  ARG A  69     -15.700 -11.688   5.145  1.00 10.00      A   
ATOM    633  NE  ARG A  69     -16.775 -12.504   5.701  1.00 10.00      A   
ATOM    634  HE  ARG A  69     -17.468 -12.039   6.220  1.00 10.00      A   
ATOM    635  CZ  ARG A  69     -16.871 -13.825   5.538  1.00 10.00      A   
ATOM    636  NH1 ARG A  69     -15.956 -14.478   4.837  1.00 10.00      A   
ATOM    637 HH11 ARG A  69     -15.148 -13.959   4.404  1.00 10.00      A   
ATOM    638 HH12 ARG A  69     -16.031 -15.508   4.710  1.00 10.00      A   
ATOM    639  NH2 ARG A  69     -17.875 -14.489   6.094  1.00 10.00      A   
ATOM    640 HH21 ARG A  69     -17.955 -15.523   5.969  1.00 10.00      A   
ATOM    641 HH22 ARG A  69     -18.586 -13.983   6.661  1.00 10.00      A   
ATOM    642  C   ARG A  69     -11.646  -8.955   6.054  1.00 10.00      A   
ATOM    643  O   ARG A  69     -10.705  -9.723   5.846  1.00 10.00      A   
ATOM    644  N   SER A  70     -11.599  -7.665   5.742  1.00 10.00      A   
ATOM    645  HN  SER A  70     -12.369  -7.090   5.942  1.00 10.00      A   
ATOM    646  CA  SER A  70     -10.424  -7.081   5.116  1.00 10.00      A   
ATOM    647  CB  SER A  70     -10.751  -6.616   3.692  1.00 10.00      A   
ATOM    648  OG  SER A  70      -9.578  -6.264   2.979  1.00 10.00      A   
ATOM    649  HG  SER A  70      -9.508  -6.809   2.183  1.00 10.00      A   
ATOM    650  C   SER A  70      -9.878  -5.931   5.957  1.00 10.00      A   
ATOM    651  O   SER A  70     -10.590  -4.967   6.244  1.00 10.00      A   
ATOM    652  N   VAL A  71      -8.619  -6.056   6.368  1.00 10.00      A   
ATOM    653  HN  VAL A  71      -8.111  -6.859   6.112  1.00 10.00      A   
ATOM    654  CA  VAL A  71      -7.965  -5.041   7.184  1.00 10.00      A   
ATOM    655  CB  VAL A  71      -7.427  -5.643   8.503  1.00 10.00      A   
ATOM    656  CG1 VAL A  71      -6.929  -4.551   9.435  1.00 10.00      A   
ATOM    657  CG2 VAL A  71      -8.492  -6.485   9.188  1.00 10.00      A   
ATOM    658  C   VAL A  71      -6.797  -4.410   6.427  1.00 10.00      A   
ATOM    659  O   VAL A  71      -5.970  -5.116   5.844  1.00 10.00      A   
ATOM    660  N   GLU A  72      -6.735  -3.084   6.443  1.00 10.00      A   
ATOM    661  HN  GLU A  72      -7.430  -2.577   6.921  1.00 10.00      A   
ATOM    662  CA  GLU A  72      -5.668  -2.354   5.773  1.00 10.00      A   
ATOM    663  CB  GLU A  72      -6.181  -1.770   4.453  1.00 10.00      A   
ATOM    664  CG  GLU A  72      -5.109  -1.534   3.400  1.00 10.00      A   
ATOM    665  CD  GLU A  72      -5.655  -1.603   1.985  1.00 10.00      A   
ATOM    666  OE1 GLU A  72      -6.805  -1.172   1.760  1.00 10.00      A   
ATOM    667  OE2 GLU A  72      -4.935  -2.087   1.086  1.00 10.00      A   
ATOM    668  C   GLU A  72      -5.147  -1.254   6.699  1.00 10.00      A   
ATOM    669  O   GLU A  72      -5.922  -0.431   7.192  1.00 10.00      A   
ATOM    670  N   LEU A  73      -3.840  -1.250   6.942  1.00 10.00      A   
ATOM    671  HN  LEU A  73      -3.268  -1.913   6.496  1.00 10.00      A   
ATOM    672  CA  LEU A  73      -3.234  -0.269   7.836  1.00 10.00      A   
ATOM    673  CB  LEU A  73      -3.049  -0.873   9.234  1.00 10.00      A   
ATOM    674  CG  LEU A  73      -4.313  -1.118  10.058  1.00 10.00      A   
ATOM    675  CD1 LEU A  73      -4.198  -2.424  10.826  1.00 10.00      A   
ATOM    676  CD2 LEU A  73      -4.546   0.037  11.014  1.00 10.00      A   
ATOM    677  C   LEU A  73      -1.876   0.209   7.333  1.00 10.00      A   
ATOM    678  O   LEU A  73      -1.225  -0.455   6.521  1.00 10.00      A   
ATOM    679  N   LYS A  74      -1.457   1.364   7.833  1.00 10.00      A   
ATOM    680  HN  LYS A  74      -2.035   1.848   8.465  1.00 10.00      A   
ATOM    681  CA  LYS A  74      -0.167   1.945   7.485  1.00 10.00      A   
ATOM    682  CB  LYS A  74      -0.339   3.164   6.574  1.00 10.00      A   
ATOM    683  CG  LYS A  74      -1.195   2.908   5.345  1.00 10.00      A   
ATOM    684  CD  LYS A  74      -1.329   4.157   4.494  1.00 10.00      A   
ATOM    685  CE  LYS A  74      -2.485   4.032   3.519  1.00 10.00      A   
ATOM    686  NZ  LYS A  74      -2.485   5.122   2.516  1.00 10.00      A   
ATOM    687  HZ1 LYS A  74      -1.875   4.866   1.713  1.00 10.00      A   
ATOM    688  HZ2 LYS A  74      -2.117   6.002   2.937  1.00 10.00      A   
ATOM    689  HZ3 LYS A  74      -3.449   5.288   2.159  1.00 10.00      A   
ATOM    690  C   LYS A  74       0.563   2.339   8.766  1.00 10.00      A   
ATOM    691  O   LYS A  74      -0.074   2.647   9.778  1.00 10.00      A   
ATOM    692  N   GLY A  75       1.885   2.325   8.732  1.00 10.00      A   
ATOM    693  HN  GLY A  75       2.345   2.079   7.902  1.00 10.00      A   
ATOM    694  CA  GLY A  75       2.650   2.664   9.920  1.00 10.00      A   
ATOM    695  C   GLY A  75       3.561   3.861   9.746  1.00 10.00      A   
ATOM    696  O   GLY A  75       3.184   4.988  10.078  1.00 10.00      A   
ATOM    697  N   LYS A  76       4.761   3.611   9.234  1.00 10.00      A   
ATOM    698  HN  LYS A  76       4.983   2.689   8.975  1.00 10.00      A   
ATOM    699  CA  LYS A  76       5.750   4.657   9.021  1.00 10.00      A   
ATOM    700  CB  LYS A  76       7.091   4.049   8.584  1.00 10.00      A   
ATOM    701  CG  LYS A  76       7.613   2.931   9.471  1.00 10.00      A   
ATOM    702  CD  LYS A  76       8.938   2.405   8.947  1.00 10.00      A   
ATOM    703  CE  LYS A  76       9.133   0.942   9.304  1.00 10.00      A   
ATOM    704  NZ  LYS A  76      10.378   0.388   8.702  1.00 10.00      A   
ATOM    705  HZ1 LYS A  76      10.444  -0.643   8.890  1.00 10.00      A   
ATOM    706  HZ2 LYS A  76      11.214   0.855   9.109  1.00 10.00      A   
ATOM    707  HZ3 LYS A  76      10.380   0.538   7.674  1.00 10.00      A   
ATOM    708  C   LYS A  76       5.276   5.642   7.961  1.00 10.00      A   
ATOM    709  O   LYS A  76       4.584   5.259   7.015  1.00 10.00      A   
ATOM    710  N   PRO A  77       5.646   6.923   8.103  1.00 10.00      A   
ATOM    711  CA  PRO A  77       5.270   7.969   7.148  1.00 10.00      A   
ATOM    712  CB  PRO A  77       5.676   9.272   7.851  1.00 10.00      A   
ATOM    713  CG  PRO A  77       6.006   8.889   9.255  1.00 10.00      A   
ATOM    714  CD  PRO A  77       6.457   7.461   9.200  1.00 10.00      A   
ATOM    715  C   PRO A  77       6.014   7.821   5.815  1.00 10.00      A   
ATOM    716  O   PRO A  77       6.829   6.916   5.642  1.00 10.00      A   
ATOM    717  N   HIS A  78       5.753   8.737   4.895  1.00 10.00      A   
ATOM    718  HN  HIS A  78       5.150   9.480   5.120  1.00 10.00      A   
ATOM    719  CA  HIS A  78       6.358   8.705   3.563  1.00 10.00      A   
ATOM    720  CB  HIS A  78       5.587   9.653   2.625  1.00 10.00      A   
ATOM    721  CG  HIS A  78       6.322  10.112   1.401  1.00 10.00      A   
ATOM    722  ND1 HIS A  78       6.823  11.382   1.254  1.00 10.00      A   
ATOM    723  HD1 HIS A  78       6.768  12.107   1.929  1.00 10.00      A   
ATOM    724  CD2 HIS A  78       6.617   9.460   0.248  1.00 10.00      A   
ATOM    725  CE1 HIS A  78       7.398  11.466   0.047  1.00 10.00      A   
ATOM    726  NE2 HIS A  78       7.302  10.325  -0.605  1.00 10.00      A   
ATOM    727  C   HIS A  78       7.865   8.998   3.585  1.00 10.00      A   
ATOM    728  O   HIS A  78       8.645   8.315   2.917  1.00 10.00      A   
ATOM    729  N   PHE A  79       8.285   9.993   4.366  1.00 10.00      A   
ATOM    730  HN  PHE A  79       7.625  10.509   4.887  1.00 10.00      A   
ATOM    731  CA  PHE A  79       9.707  10.353   4.443  1.00 10.00      A   
ATOM    732  CB  PHE A  79       9.920  11.667   5.199  1.00 10.00      A   
ATOM    733  CG  PHE A  79       9.817  12.904   4.347  1.00 10.00      A   
ATOM    734  CD1 PHE A  79       9.405  12.833   3.025  1.00 10.00      A   
ATOM    735  CD2 PHE A  79      10.135  14.143   4.875  1.00 10.00      A   
ATOM    736  CE1 PHE A  79       9.312  13.972   2.249  1.00 10.00      A   
ATOM    737  CE2 PHE A  79      10.044  15.288   4.103  1.00 10.00      A   
ATOM    738  CZ  PHE A  79       9.632  15.203   2.788  1.00 10.00      A   
ATOM    739  C   PHE A  79      10.566   9.235   5.039  1.00 10.00      A   
ATOM    740  O   PHE A  79      11.800   9.264   4.946  1.00 10.00      A   
ATOM    741  N   ALA A  80       9.917   8.234   5.627  1.00 10.00      A   
ATOM    742  HN  ALA A  80       8.936   8.248   5.651  1.00 10.00      A   
ATOM    743  CA  ALA A  80      10.626   7.109   6.224  1.00 10.00      A   
ATOM    744  CB  ALA A  80       9.665   6.254   7.035  1.00 10.00      A   
ATOM    745  C   ALA A  80      11.305   6.268   5.147  1.00 10.00      A   
ATOM    746  O   ALA A  80      12.302   5.588   5.406  1.00 10.00      A   
ATOM    747  N   ASP A  81      10.777   6.350   3.932  1.00 10.00      A   
ATOM    748  HN  ASP A  81      10.000   6.937   3.788  1.00 10.00      A   
ATOM    749  CA  ASP A  81      11.306   5.601   2.801  1.00 10.00      A   
ATOM    750  CB  ASP A  81      10.333   5.678   1.622  1.00 10.00      A   
ATOM    751  CG  ASP A  81       9.555   4.395   1.415  1.00 10.00      A   
ATOM    752  OD1 ASP A  81       8.625   4.119   2.202  1.00 10.00      A   
ATOM    753  OD2 ASP A  81       9.872   3.657   0.466  1.00 10.00      A   
ATOM    754  C   ASP A  81      12.670   6.126   2.372  1.00 10.00      A   
ATOM    755  O   ASP A  81      13.397   5.460   1.633  1.00 10.00      A   
ATOM    756  N   PHE A  82      13.020   7.319   2.845  1.00 10.00      A   
ATOM    757  HN  PHE A  82      12.402   7.795   3.440  1.00 10.00      A   
ATOM    758  CA  PHE A  82      14.293   7.941   2.496  1.00 10.00      A   
ATOM    759  CB  PHE A  82      14.092   9.422   2.154  1.00 10.00      A   
ATOM    760  CG  PHE A  82      12.972   9.663   1.182  1.00 10.00      A   
ATOM    761  CD1 PHE A  82      12.873   8.917   0.018  1.00 10.00      A   
ATOM    762  CD2 PHE A  82      12.012  10.627   1.436  1.00 10.00      A   
ATOM    763  CE1 PHE A  82      11.838   9.126  -0.876  1.00 10.00      A   
ATOM    764  CE2 PHE A  82      10.975  10.844   0.547  1.00 10.00      A   
ATOM    765  CZ  PHE A  82      10.888  10.091  -0.609  1.00 10.00      A   
ATOM    766  C   PHE A  82      15.330   7.774   3.604  1.00 10.00      A   
ATOM    767  O   PHE A  82      16.343   8.474   3.627  1.00 10.00      A   
ATOM    768  N   ASN A  83      15.058   6.847   4.523  1.00 10.00      A   
ATOM    769  HN  ASN A  83      14.216   6.346   4.452  1.00 10.00      A   
ATOM    770  CA  ASN A  83      15.965   6.555   5.639  1.00 10.00      A   
ATOM    771  CB  ASN A  83      17.334   6.071   5.143  1.00 10.00      A   
ATOM    772  CG  ASN A  83      17.461   4.564   5.148  1.00 10.00      A   
ATOM    773  OD1 ASN A  83      18.007   3.974   6.083  1.00 10.00      A   
ATOM    774  ND2 ASN A  83      16.949   3.927   4.110  1.00 10.00      A   
ATOM    775 HD21 ASN A  83      16.520   4.457   3.404  1.00 10.00      A   
ATOM    776 HD22 ASN A  83      17.015   2.950   4.086  1.00 10.00      A   
ATOM    777  C   ASN A  83      16.118   7.738   6.585  1.00 10.00      A   
ATOM    778  O   ASN A  83      17.146   7.891   7.248  1.00 10.00      A   
ATOM    779  N   LEU A  84      15.087   8.567   6.652  1.00 10.00      A   
ATOM    780  HN  LEU A  84      14.296   8.398   6.093  1.00 10.00      A   
ATOM    781  CA  LEU A  84      15.109   9.728   7.530  1.00 10.00      A   
ATOM    782  CB  LEU A  84      14.285  10.873   6.934  1.00 10.00      A   
ATOM    783  CG  LEU A  84      14.809  11.469   5.627  1.00 10.00      A   
ATOM    784  CD1 LEU A  84      13.826  12.487   5.077  1.00 10.00      A   
ATOM    785  CD2 LEU A  84      16.173  12.108   5.841  1.00 10.00      A   
ATOM    786  C   LEU A  84      14.582   9.352   8.910  1.00 10.00      A   
ATOM    787  O   LEU A  84      14.708  10.114   9.870  1.00 10.00      A   
ATOM    788  N   VAL A  85      14.006   8.160   8.992  1.00 10.00      A   
ATOM    789  HN  VAL A  85      13.967   7.601   8.192  1.00 10.00      A   
ATOM    790  CA  VAL A  85      13.448   7.642  10.234  1.00 10.00      A   
ATOM    791  CB  VAL A  85      11.970   7.224  10.053  1.00 10.00      A   
ATOM    792  CG1 VAL A  85      11.409   6.592  11.321  1.00 10.00      A   
ATOM    793  CG2 VAL A  85      11.122   8.414   9.633  1.00 10.00      A   
ATOM    794  C   VAL A  85      14.261   6.435  10.702  1.00 10.00      A   
ATOM    795  O   VAL A  85      14.307   5.411  10.019  1.00 10.00      A   
ATOM    796  N   PRO A  86      14.936   6.557  11.857  1.00 10.00      A   
ATOM    797  CA  PRO A  86      15.749   5.474  12.424  1.00 10.00      A   
ATOM    798  CB  PRO A  86      16.397   6.108  13.664  1.00 10.00      A   
ATOM    799  CG  PRO A  86      16.235   7.579  13.483  1.00 10.00      A   
ATOM    800  CD  PRO A  86      14.971   7.763  12.697  1.00 10.00      A   
ATOM    801  C   PRO A  86      14.896   4.277  12.834  1.00 10.00      A   
ATOM    802  O   PRO A  86      13.801   4.437  13.381  1.00 10.00      A   
ATOM    803  N   ASP A  87      15.401   3.076  12.561  1.00 10.00      A   
ATOM    804  HN  ASP A  87      16.276   3.015  12.119  1.00 10.00      A   
ATOM    805  CA  ASP A  87      14.692   1.846  12.904  1.00 10.00      A   
ATOM    806  CB  ASP A  87      15.464   0.622  12.402  1.00 10.00      A   
ATOM    807  CG  ASP A  87      15.138  -0.648  13.169  1.00 10.00      A   
ATOM    808  OD1 ASP A  87      16.005  -1.118  13.940  1.00 10.00      A   
ATOM    809  OD2 ASP A  87      14.011  -1.170  13.023  1.00 10.00      A   
ATOM    810  C   ASP A  87      14.463   1.751  14.410  1.00 10.00      A   
ATOM    811  O   ASP A  87      15.359   2.049  15.204  1.00 10.00      A   
ATOM    812  N   GLY A  88      13.264   1.338  14.789  1.00 10.00      A   
ATOM    813  HN  GLY A  88      12.603   1.091  14.107  1.00 10.00      A   
ATOM    814  CA  GLY A  88      12.927   1.218  16.192  1.00 10.00      A   
ATOM    815  C   GLY A  88      11.861   2.209  16.604  1.00 10.00      A   
ATOM    816  O   GLY A  88      11.336   2.139  17.715  1.00 10.00      A   
ATOM    817  N   TRP A  89      11.541   3.130  15.698  1.00 10.00      A   
ATOM    818  HN  TRP A  89      11.999   3.120  14.830  1.00 10.00      A   
ATOM    819  CA  TRP A  89      10.536   4.154  15.963  1.00 10.00      A   
ATOM    820  CB  TRP A  89      10.410   5.130  14.785  1.00 10.00      A   
ATOM    821  CG  TRP A  89       9.225   6.045  14.894  1.00 10.00      A   
ATOM    822  CD1 TRP A  89       9.047   7.048  15.801  1.00 10.00      A   
ATOM    823  CD2 TRP A  89       8.045   6.036  14.075  1.00 10.00      A   
ATOM    824  NE1 TRP A  89       7.831   7.658  15.604  1.00 10.00      A   
ATOM    825  HE1 TRP A  89       7.469   8.406  16.138  1.00 10.00      A   
ATOM    826  CE2 TRP A  89       7.199   7.055  14.549  1.00 10.00      A   
ATOM    827  CE3 TRP A  89       7.623   5.264  12.989  1.00 10.00      A   
ATOM    828  CZ2 TRP A  89       5.960   7.324  13.973  1.00 10.00      A   
ATOM    829  CZ3 TRP A  89       6.393   5.530  12.420  1.00 10.00      A   
ATOM    830  CH2 TRP A  89       5.573   6.550  12.913  1.00 10.00      A   
ATOM    831  C   TRP A  89       9.179   3.544  16.304  1.00 10.00      A   
ATOM    832  O   TRP A  89       8.631   3.801  17.377  1.00 10.00      A   
ATOM    833  N   GLY A  90       8.641   2.735  15.400  1.00 10.00      A   
ATOM    834  HN  GLY A  90       9.127   2.546  14.565  1.00 10.00      A   
ATOM    835  CA  GLY A  90       7.349   2.122  15.638  1.00 10.00      A   
ATOM    836  C   GLY A  90       6.764   1.512  14.382  1.00 10.00      A   
ATOM    837  O   GLY A  90       7.457   1.378  13.371  1.00 10.00      A   
ATOM    838  N   GLY A  91       5.486   1.157  14.442  1.00 10.00      A   
ATOM    839  HN  GLY A  91       4.985   1.305  15.276  1.00 10.00      A   
ATOM    840  CA  GLY A  91       4.816   0.552  13.304  1.00 10.00      A   
ATOM    841  C   GLY A  91       4.696  -0.949  13.460  1.00 10.00      A   
ATOM    842  O   GLY A  91       4.537  -1.676  12.481  1.00 10.00      A   
ATOM    843  N   TYR A  92       4.756  -1.411  14.701  1.00 10.00      A   
ATOM    844  HN  TYR A  92       4.828  -0.773  15.442  1.00 10.00      A   
ATOM    845  CA  TYR A  92       4.678  -2.833  14.997  1.00 10.00      A   
ATOM    846  CB  TYR A  92       5.253  -3.124  16.387  1.00 10.00      A   
ATOM    847  CG  TYR A  92       6.669  -2.620  16.578  1.00 10.00      A   
ATOM    848  CD1 TYR A  92       6.920  -1.424  17.243  1.00 10.00      A   
ATOM    849  CD2 TYR A  92       7.754  -3.332  16.087  1.00 10.00      A   
ATOM    850  CE1 TYR A  92       8.210  -0.955  17.407  1.00 10.00      A   
ATOM    851  CE2 TYR A  92       9.044  -2.874  16.251  1.00 10.00      A   
ATOM    852  CZ  TYR A  92       9.267  -1.684  16.909  1.00 10.00      A   
ATOM    853  OH  TYR A  92      10.548  -1.219  17.061  1.00 10.00      A   
ATOM    854  HH  TYR A  92      10.969  -1.168  16.193  1.00 10.00      A   
ATOM    855  C   TYR A  92       3.245  -3.337  14.884  1.00 10.00      A   
ATOM    856  O   TYR A  92       2.344  -2.835  15.555  1.00 10.00      A   
ATOM    857  N   VAL A  93       3.042  -4.330  14.031  1.00 10.00      A   
ATOM    858  HN  VAL A  93       3.803  -4.690  13.524  1.00 10.00      A   
ATOM    859  CA  VAL A  93       1.717  -4.897  13.821  1.00 10.00      A   
ATOM    860  CB  VAL A  93       1.545  -5.430  12.374  1.00 10.00      A   
ATOM    861  CG1 VAL A  93       2.323  -6.720  12.158  1.00 10.00      A   
ATOM    862  CG2 VAL A  93       0.075  -5.606  12.016  1.00 10.00      A   
ATOM    863  C   VAL A  93       1.409  -6.002  14.834  1.00 10.00      A   
ATOM    864  O   VAL A  93       0.295  -6.527  14.871  1.00 10.00      A   
ATOM    865  N   TYR A  94       2.393  -6.333  15.675  1.00 10.00      A   
ATOM    866  HN  TYR A  94       3.253  -5.869  15.607  1.00 10.00      A   
ATOM    867  CA  TYR A  94       2.226  -7.377  16.693  1.00 10.00      A   
ATOM    868  CB  TYR A  94       3.487  -7.540  17.553  1.00 10.00      A   
ATOM    869  CG  TYR A  94       3.549  -8.836  18.338  1.00 10.00      A   
ATOM    870  CD1 TYR A  94       4.147  -9.970  17.800  1.00 10.00      A   
ATOM    871  CD2 TYR A  94       3.016  -8.923  19.618  1.00 10.00      A   
ATOM    872  CE1 TYR A  94       4.210 -11.154  18.512  1.00 10.00      A   
ATOM    873  CE2 TYR A  94       3.074 -10.104  20.339  1.00 10.00      A   
ATOM    874  CZ  TYR A  94       3.671 -11.215  19.781  1.00 10.00      A   
ATOM    875  OH  TYR A  94       3.722 -12.394  20.496  1.00 10.00      A   
ATOM    876  HH  TYR A  94       2.827 -12.647  20.754  1.00 10.00      A   
ATOM    877  C   TYR A  94       0.972  -7.175  17.561  1.00 10.00      A   
ATOM    878  O   TYR A  94       0.145  -8.086  17.663  1.00 10.00      A   
ATOM    879  N   PRO A  95       0.794  -5.987  18.194  1.00 10.00      A   
ATOM    880  CA  PRO A  95      -0.383  -5.714  19.036  1.00 10.00      A   
ATOM    881  CB  PRO A  95      -0.224  -4.239  19.413  1.00 10.00      A   
ATOM    882  CG  PRO A  95       1.235  -3.974  19.297  1.00 10.00      A   
ATOM    883  CD  PRO A  95       1.722  -4.834  18.167  1.00 10.00      A   
ATOM    884  C   PRO A  95      -1.698  -5.916  18.279  1.00 10.00      A   
ATOM    885  O   PRO A  95      -2.692  -6.387  18.846  1.00 10.00      A   
ATOM    886  N   TRP A  96      -1.688  -5.569  16.998  1.00 10.00      A   
ATOM    887  HN  TRP A  96      -0.860  -5.218  16.605  1.00 10.00      A   
ATOM    888  CA  TRP A  96      -2.867  -5.709  16.159  1.00 10.00      A   
ATOM    889  CB  TRP A  96      -2.689  -4.944  14.843  1.00 10.00      A   
ATOM    890  CG  TRP A  96      -2.883  -3.464  14.967  1.00 10.00      A   
ATOM    891  CD1 TRP A  96      -1.945  -2.542  15.334  1.00 10.00      A   
ATOM    892  CD2 TRP A  96      -4.089  -2.733  14.719  1.00 10.00      A   
ATOM    893  NE1 TRP A  96      -2.494  -1.284  15.338  1.00 10.00      A   
ATOM    894  HE1 TRP A  96      -2.021  -0.455  15.574  1.00 10.00      A   
ATOM    895  CE2 TRP A  96      -3.809  -1.373  14.961  1.00 10.00      A   
ATOM    896  CE3 TRP A  96      -5.381  -3.096  14.317  1.00 10.00      A   
ATOM    897  CZ2 TRP A  96      -4.770  -0.378  14.817  1.00 10.00      A   
ATOM    898  CZ3 TRP A  96      -6.332  -2.106  14.174  1.00 10.00      A   
ATOM    899  CH2 TRP A  96      -6.021  -0.763  14.423  1.00 10.00      A   
ATOM    900  C   TRP A  96      -3.151  -7.175  15.871  1.00 10.00      A   
ATOM    901  O   TRP A  96      -4.246  -7.666  16.140  1.00 10.00      A   
ATOM    902  N   ILE A  97      -2.152  -7.872  15.342  1.00 10.00      A   
ATOM    903  HN  ILE A  97      -1.296  -7.419  15.170  1.00 10.00      A   
ATOM    904  CA  ILE A  97      -2.283  -9.285  15.001  1.00 10.00      A   
ATOM    905  CB  ILE A  97      -0.986  -9.844  14.371  1.00 10.00      A   
ATOM    906  CG1 ILE A  97      -0.633  -9.072  13.098  1.00 10.00      A   
ATOM    907  CG2 ILE A  97      -1.123 -11.331  14.063  1.00 10.00      A   
ATOM    908  CD1 ILE A  97      -1.682  -9.174  12.012  1.00 10.00      A   
ATOM    909  C   ILE A  97      -2.663 -10.126  16.218  1.00 10.00      A   
ATOM    910  O   ILE A  97      -3.538 -10.990  16.134  1.00 10.00      A   
ATOM    911  N   GLU A  98      -2.023  -9.853  17.349  1.00 10.00      A   
ATOM    912  HN  GLU A  98      -1.350  -9.134  17.356  1.00 10.00      A   
ATOM    913  CA  GLU A  98      -2.286 -10.591  18.582  1.00 10.00      A   
ATOM    914  CB  GLU A  98      -1.377 -10.101  19.709  1.00 10.00      A   
ATOM    915  CG  GLU A  98      -1.707 -10.711  21.061  1.00 10.00      A   
ATOM    916  CD  GLU A  98      -0.856 -10.166  22.181  1.00 10.00      A   
ATOM    917  OE1 GLU A  98      -0.098 -10.952  22.786  1.00 10.00      A   
ATOM    918  OE2 GLU A  98      -0.955  -8.956  22.477  1.00 10.00      A   
ATOM    919  C   GLU A  98      -3.747 -10.500  19.018  1.00 10.00      A   
ATOM    920  O   GLU A  98      -4.350 -11.502  19.407  1.00 10.00      A   
ATOM    921  N   ALA A  99      -4.307  -9.303  18.954  1.00 10.00      A   
ATOM    922  HN  ALA A  99      -3.778  -8.541  18.635  1.00 10.00      A   
ATOM    923  CA  ALA A  99      -5.689  -9.097  19.350  1.00 10.00      A   
ATOM    924  CB  ALA A  99      -5.933  -7.634  19.683  1.00 10.00      A   
ATOM    925  C   ALA A  99      -6.657  -9.571  18.273  1.00 10.00      A   
ATOM    926  O   ALA A  99      -7.656 -10.221  18.570  1.00 10.00      A   
ATOM    927  N   MET A 100      -6.348  -9.254  17.024  1.00 10.00      A   
ATOM    928  HN  MET A 100      -5.523  -8.745  16.850  1.00 10.00      A   
ATOM    929  CA  MET A 100      -7.207  -9.626  15.901  1.00 10.00      A   
ATOM    930  CB  MET A 100      -6.742  -8.972  14.600  1.00 10.00      A   
ATOM    931  CG  MET A 100      -6.999  -7.477  14.514  1.00 10.00      A   
ATOM    932  SD  MET A 100      -6.732  -6.832  12.851  1.00 10.00      A   
ATOM    933  CE  MET A 100      -5.011  -7.251  12.584  1.00 10.00      A   
ATOM    934  C   MET A 100      -7.338 -11.138  15.714  1.00 10.00      A   
ATOM    935  O   MET A 100      -8.411 -11.626  15.358  1.00 10.00      A   
ATOM    936  N   SER A 101      -6.256 -11.872  15.965  1.00 10.00      A   
ATOM    937  HN  SER A 101      -5.437 -11.427  16.267  1.00 10.00      A   
ATOM    938  CA  SER A 101      -6.254 -13.327  15.802  1.00 10.00      A   
ATOM    939  CB  SER A 101      -4.845 -13.899  16.004  1.00 10.00      A   
ATOM    940  OG  SER A 101      -4.218 -13.345  17.150  1.00 10.00      A   
ATOM    941  HG  SER A 101      -3.804 -12.503  16.913  1.00 10.00      A   
ATOM    942  C   SER A 101      -7.271 -14.018  16.718  1.00 10.00      A   
ATOM    943  O   SER A 101      -7.823 -15.065  16.379  1.00 10.00      A   
ATOM    944  N   SER A 102      -7.528 -13.419  17.867  1.00 10.00      A   
ATOM    945  HN  SER A 102      -7.064 -12.587  18.089  1.00 10.00      A   
ATOM    946  CA  SER A 102      -8.478 -13.977  18.818  1.00 10.00      A   
ATOM    947  CB  SER A 102      -7.873 -13.957  20.224  1.00 10.00      A   
ATOM    948  OG  SER A 102      -6.570 -14.521  20.215  1.00 10.00      A   
ATOM    949  HG  SER A 102      -6.000 -14.025  20.815  1.00 10.00      A   
ATOM    950  C   SER A 102      -9.791 -13.199  18.788  1.00 10.00      A   
ATOM    951  O   SER A 102     -10.549 -13.188  19.760  1.00 10.00      A   
ATOM    952  N   SER A 103     -10.053 -12.548  17.659  1.00 10.00      A   
ATOM    953  HN  SER A 103      -9.414 -12.607  16.919  1.00 10.00      A   
ATOM    954  CA  SER A 103     -11.268 -11.758  17.490  1.00 10.00      A   
ATOM    955  CB  SER A 103     -10.962 -10.271  17.680  1.00 10.00      A   
ATOM    956  OG  SER A 103     -10.293 -10.032  18.909  1.00 10.00      A   
ATOM    957  HG  SER A 103      -9.357 -10.263  18.817  1.00 10.00      A   
ATOM    958  C   SER A 103     -11.911 -11.988  16.119  1.00 10.00      A   
ATOM    959  O   SER A 103     -13.079 -12.372  16.024  1.00 10.00      A   
ATOM    960  N   TYR A 104     -11.144 -11.765  15.060  1.00 10.00      A   
ATOM    961  HN  TYR A 104     -10.207 -11.495  15.190  1.00 10.00      A   
ATOM    962  CA  TYR A 104     -11.645 -11.932  13.705  1.00 10.00      A   
ATOM    963  CB  TYR A 104     -11.019 -10.892  12.773  1.00 10.00      A   
ATOM    964  CG  TYR A 104     -11.300  -9.462  13.172  1.00 10.00      A   
ATOM    965  CD1 TYR A 104     -10.344  -8.706  13.836  1.00 10.00      A   
ATOM    966  CD2 TYR A 104     -12.519  -8.870  12.885  1.00 10.00      A   
ATOM    967  CE1 TYR A 104     -10.598  -7.400  14.202  1.00 10.00      A   
ATOM    968  CE2 TYR A 104     -12.782  -7.565  13.247  1.00 10.00      A   
ATOM    969  CZ  TYR A 104     -11.818  -6.833  13.906  1.00 10.00      A   
ATOM    970  OH  TYR A 104     -12.072  -5.529  14.266  1.00 10.00      A   
ATOM    971  HH  TYR A 104     -13.029  -5.392  14.318  1.00 10.00      A   
ATOM    972  C   TYR A 104     -11.356 -13.332  13.197  1.00 10.00      A   
ATOM    973  O   TYR A 104     -10.312 -13.581  12.599  1.00 10.00      A   
ATOM    974  N   THR A 105     -12.281 -14.247  13.446  1.00 10.00      A   
ATOM    975  HN  THR A 105     -13.087 -13.993  13.940  1.00 10.00      A   
ATOM    976  CA  THR A 105     -12.120 -15.624  13.018  1.00 10.00      A   
ATOM    977  CB  THR A 105     -13.080 -16.551  13.784  1.00 10.00      A   
ATOM    978  OG1 THR A 105     -13.881 -15.767  14.686  1.00 10.00      A   
ATOM    979  HG1 THR A 105     -14.800 -15.769  14.384  1.00 10.00      A   
ATOM    980  CG2 THR A 105     -12.290 -17.582  14.577  1.00 10.00      A   
ATOM    981  C   THR A 105     -12.347 -15.780  11.515  1.00 10.00      A   
ATOM    982  O   THR A 105     -12.002 -16.808  10.931  1.00 10.00      A   
ATOM    983  N   TRP A 106     -12.912 -14.757  10.888  1.00 10.00      A   
ATOM    984  HN  TRP A 106     -13.142 -13.948  11.395  1.00 10.00      A   
ATOM    985  CA  TRP A 106     -13.187 -14.799   9.461  1.00 10.00      A   
ATOM    986  CB  TRP A 106     -14.682 -14.609   9.191  1.00 10.00      A   
ATOM    987  CG  TRP A 106     -15.490 -15.855   9.393  1.00 10.00      A   
ATOM    988  CD1 TRP A 106     -16.062 -16.279  10.556  1.00 10.00      A   
ATOM    989  CD2 TRP A 106     -15.809 -16.841   8.405  1.00 10.00      A   
ATOM    990  NE1 TRP A 106     -16.719 -17.467  10.354  1.00 10.00      A   
ATOM    991  HE1 TRP A 106     -17.207 -17.972  11.043  1.00 10.00      A   
ATOM    992  CE2 TRP A 106     -16.580 -17.834   9.042  1.00 10.00      A   
ATOM    993  CE3 TRP A 106     -15.521 -16.983   7.044  1.00 10.00      A   
ATOM    994  CZ2 TRP A 106     -17.065 -18.951   8.364  1.00 10.00      A   
ATOM    995  CZ3 TRP A 106     -16.002 -18.091   6.375  1.00 10.00      A   
ATOM    996  CH2 TRP A 106     -16.767 -19.061   7.035  1.00 10.00      A   
ATOM    997  C   TRP A 106     -12.368 -13.767   8.694  1.00 10.00      A   
ATOM    998  O   TRP A 106     -12.822 -13.227   7.684  1.00 10.00      A   
ATOM    999  N   LEU A 107     -11.165 -13.489   9.177  1.00 10.00      A   
ATOM   1000  HN  LEU A 107     -10.861 -13.933   9.992  1.00 10.00      A   
ATOM   1001  CA  LEU A 107     -10.290 -12.535   8.519  1.00 10.00      A   
ATOM   1002  CB  LEU A 107      -9.156 -12.103   9.446  1.00 10.00      A   
ATOM   1003  CG  LEU A 107      -8.674 -10.664   9.269  1.00 10.00      A   
ATOM   1004  CD1 LEU A 107      -9.851  -9.704   9.328  1.00 10.00      A   
ATOM   1005  CD2 LEU A 107      -7.646 -10.313  10.332  1.00 10.00      A   
ATOM   1006  C   LEU A 107      -9.737 -13.138   7.231  1.00 10.00      A   
ATOM   1007  O   LEU A 107      -9.092 -14.188   7.250  1.00 10.00      A   
ATOM   1008  N   GLU A 108      -9.988 -12.465   6.116  1.00 10.00      A   
ATOM   1009  HN  GLU A 108     -10.472 -11.611   6.171  1.00 10.00      A   
ATOM   1010  CA  GLU A 108      -9.546 -12.947   4.818  1.00 10.00      A   
ATOM   1011  CB  GLU A 108     -10.700 -12.913   3.809  1.00 10.00      A   
ATOM   1012  CG  GLU A 108     -11.788 -13.946   4.048  1.00 10.00      A   
ATOM   1013  CD  GLU A 108     -12.867 -13.898   2.983  1.00 10.00      A   
ATOM   1014  OE1 GLU A 108     -12.560 -14.155   1.802  1.00 10.00      A   
ATOM   1015  OE2 GLU A 108     -14.032 -13.607   3.317  1.00 10.00      A   
ATOM   1016  C   GLU A 108      -8.375 -12.146   4.263  1.00 10.00      A   
ATOM   1017  O   GLU A 108      -7.432 -12.716   3.711  1.00 10.00      A   
ATOM   1018  N   GLU A 109      -8.426 -10.828   4.406  1.00 10.00      A   
ATOM   1019  HN  GLU A 109      -9.171 -10.423   4.899  1.00 10.00      A   
ATOM   1020  CA  GLU A 109      -7.381  -9.977   3.858  1.00 10.00      A   
ATOM   1021  CB  GLU A 109      -7.944  -9.061   2.769  1.00 10.00      A   
ATOM   1022  CG  GLU A 109      -8.794  -9.753   1.723  1.00 10.00      A   
ATOM   1023  CD  GLU A 109      -9.408  -8.777   0.746  1.00 10.00      A   
ATOM   1024  OE1 GLU A 109      -8.873  -7.652   0.598  1.00 10.00      A   
ATOM   1025  OE2 GLU A 109     -10.423  -9.127   0.122  1.00 10.00      A   
ATOM   1026  C   GLU A 109      -6.688  -9.114   4.901  1.00 10.00      A   
ATOM   1027  O   GLU A 109      -7.330  -8.513   5.764  1.00 10.00      A   
ATOM   1028  N   ILE A 110      -5.370  -9.062   4.791  1.00 10.00      A   
ATOM   1029  HN  ILE A 110      -4.933  -9.612   4.102  1.00 10.00      A   
ATOM   1030  CA  ILE A 110      -4.534  -8.235   5.649  1.00 10.00      A   
ATOM   1031  CB  ILE A 110      -3.792  -9.050   6.737  1.00 10.00      A   
ATOM   1032  CG1 ILE A 110      -4.779  -9.486   7.828  1.00 10.00      A   
ATOM   1033  CG2 ILE A 110      -2.650  -8.239   7.347  1.00 10.00      A   
ATOM   1034  CD1 ILE A 110      -4.162 -10.322   8.931  1.00 10.00      A   
ATOM   1035  C   ILE A 110      -3.533  -7.496   4.763  1.00 10.00      A   
ATOM   1036  O   ILE A 110      -2.610  -8.098   4.207  1.00 10.00      A   
ATOM   1037  N   ARG A 111      -3.748  -6.202   4.599  1.00 10.00      A   
ATOM   1038  HN  ARG A 111      -4.512  -5.781   5.058  1.00 10.00      A   
ATOM   1039  CA  ARG A 111      -2.882  -5.383   3.765  1.00 10.00      A   
ATOM   1040  CB  ARG A 111      -3.685  -4.795   2.594  1.00 10.00      A   
ATOM   1041  CG  ARG A 111      -4.648  -5.792   1.951  1.00 10.00      A   
ATOM   1042  CD  ARG A 111      -5.250  -5.273   0.651  1.00 10.00      A   
ATOM   1043  NE  ARG A 111      -6.248  -6.204   0.105  1.00 10.00      A   
ATOM   1044  HE  ARG A 111      -7.034  -6.394   0.666  1.00 10.00      A   
ATOM   1045  CZ  ARG A 111      -6.156  -6.815  -1.082  1.00 10.00      A   
ATOM   1046  NH1 ARG A 111      -5.117  -6.596  -1.884  1.00 10.00      A   
ATOM   1047 HH11 ARG A 111      -5.055  -7.092  -2.812  1.00 10.00      A   
ATOM   1048 HH12 ARG A 111      -4.361  -5.935  -1.603  1.00 10.00      A   
ATOM   1049  NH2 ARG A 111      -7.122  -7.641  -1.473  1.00 10.00      A   
ATOM   1050 HH21 ARG A 111      -7.063  -8.124  -2.403  1.00 10.00      A   
ATOM   1051 HH22 ARG A 111      -7.946  -7.818  -0.847  1.00 10.00      A   
ATOM   1052  C   ARG A 111      -2.223  -4.285   4.596  1.00 10.00      A   
ATOM   1053  O   ARG A 111      -2.903  -3.466   5.204  1.00 10.00      A   
ATOM   1054  N   LEU A 112      -0.897  -4.286   4.638  1.00 10.00      A   
ATOM   1055  HN  LEU A 112      -0.399  -4.971   4.133  1.00 10.00      A   
ATOM   1056  CA  LEU A 112      -0.159  -3.299   5.415  1.00 10.00      A   
ATOM   1057  CB  LEU A 112       0.541  -3.981   6.591  1.00 10.00      A   
ATOM   1058  CG  LEU A 112      -0.346  -4.787   7.537  1.00 10.00      A   
ATOM   1059  CD1 LEU A 112       0.491  -5.757   8.356  1.00 10.00      A   
ATOM   1060  CD2 LEU A 112      -1.137  -3.861   8.446  1.00 10.00      A   
ATOM   1061  C   LEU A 112       0.885  -2.587   4.567  1.00 10.00      A   
ATOM   1062  O   LEU A 112       1.496  -3.189   3.683  1.00 10.00      A   
ATOM   1063  N   LYS A 113       1.090  -1.304   4.847  1.00 10.00      A   
ATOM   1064  HN  LYS A 113       0.556  -0.876   5.553  1.00 10.00      A   
ATOM   1065  CA  LYS A 113       2.081  -0.510   4.130  1.00 10.00      A   
ATOM   1066  CB  LYS A 113       1.416   0.461   3.147  1.00 10.00      A   
ATOM   1067  CG  LYS A 113       2.398   1.145   2.199  1.00 10.00      A   
ATOM   1068  CD  LYS A 113       1.876   2.491   1.722  1.00 10.00      A   
ATOM   1069  CE  LYS A 113       2.861   3.169   0.779  1.00 10.00      A   
ATOM   1070  NZ  LYS A 113       2.506   4.591   0.538  1.00 10.00      A   
ATOM   1071  HZ1 LYS A 113       3.249   5.062  -0.024  1.00 10.00      A   
ATOM   1072  HZ2 LYS A 113       2.411   5.094   1.445  1.00 10.00      A   
ATOM   1073  HZ3 LYS A 113       1.604   4.654   0.029  1.00 10.00      A   
ATOM   1074  C   LYS A 113       2.957   0.262   5.114  1.00 10.00      A   
ATOM   1075  O   LYS A 113       2.447   0.971   5.982  1.00 10.00      A   
ATOM   1076  N   ARG A 114       4.271   0.098   4.978  1.00 10.00      A   
ATOM   1077  HN  ARG A 114       4.600  -0.516   4.285  1.00 10.00      A   
ATOM   1078  CA  ARG A 114       5.244   0.778   5.831  1.00 10.00      A   
ATOM   1079  CB  ARG A 114       5.179   2.300   5.658  1.00 10.00      A   
ATOM   1080  CG  ARG A 114       5.723   2.782   4.320  1.00 10.00      A   
ATOM   1081  CD  ARG A 114       5.533   4.281   4.126  1.00 10.00      A   
ATOM   1082  NE  ARG A 114       6.161   4.737   2.889  1.00 10.00      A   
ATOM   1083  HE  ARG A 114       7.085   4.415   2.706  1.00 10.00      A   
ATOM   1084  CZ  ARG A 114       5.586   5.544   1.996  1.00 10.00      A   
ATOM   1085  NH1 ARG A 114       4.366   6.024   2.187  1.00 10.00      A   
ATOM   1086 HH11 ARG A 114       3.941   6.653   1.464  1.00 10.00      A   
ATOM   1087 HH12 ARG A 114       3.816   5.779   3.036  1.00 10.00      A   
ATOM   1088  NH2 ARG A 114       6.237   5.864   0.885  1.00 10.00      A   
ATOM   1089 HH21 ARG A 114       7.192   5.486   0.703  1.00 10.00      A   
ATOM   1090 HH22 ARG A 114       5.778   6.489   0.172  1.00 10.00      A   
ATOM   1091  C   ARG A 114       5.109   0.367   7.294  1.00 10.00      A   
ATOM   1092  O   ARG A 114       5.287   1.180   8.195  1.00 10.00      A   
ATOM   1093  N   MET A 115       4.815  -0.902   7.520  1.00 10.00      A   
ATOM   1094  HN  MET A 115       4.706  -1.510   6.759  1.00 10.00      A   
ATOM   1095  CA  MET A 115       4.663  -1.427   8.870  1.00 10.00      A   
ATOM   1096  CB  MET A 115       3.357  -2.221   8.980  1.00 10.00      A   
ATOM   1097  CG  MET A 115       2.102  -1.368   8.967  1.00 10.00      A   
ATOM   1098  SD  MET A 115       1.793  -0.551  10.544  1.00 10.00      A   
ATOM   1099  CE  MET A 115       1.203  -1.913  11.545  1.00 10.00      A   
ATOM   1100  C   MET A 115       5.834  -2.335   9.222  1.00 10.00      A   
ATOM   1101  O   MET A 115       6.702  -2.588   8.394  1.00 10.00      A   
ATOM   1102  N   VAL A 116       5.864  -2.803  10.459  1.00 10.00      A   
ATOM   1103  HN  VAL A 116       5.171  -2.520  11.096  1.00 10.00      A   
ATOM   1104  CA  VAL A 116       6.910  -3.705  10.912  1.00 10.00      A   
ATOM   1105  CB  VAL A 116       7.635  -3.162  12.157  1.00 10.00      A   
ATOM   1106  CG1 VAL A 116       8.792  -4.073  12.541  1.00 10.00      A   
ATOM   1107  CG2 VAL A 116       8.131  -1.746  11.904  1.00 10.00      A   
ATOM   1108  C   VAL A 116       6.297  -5.064  11.229  1.00 10.00      A   
ATOM   1109  O   VAL A 116       5.546  -5.209  12.199  1.00 10.00      A   
ATOM   1110  N   VAL A 117       6.593  -6.045  10.391  1.00 10.00      A   
ATOM   1111  HN  VAL A 117       7.198  -5.865   9.639  1.00 10.00      A   
ATOM   1112  CA  VAL A 117       6.072  -7.388  10.568  1.00 10.00      A   
ATOM   1113  CB  VAL A 117       5.416  -7.913   9.271  1.00 10.00      A   
ATOM   1114  CG1 VAL A 117       4.753  -9.263   9.505  1.00 10.00      A   
ATOM   1115  CG2 VAL A 117       4.411  -6.906   8.726  1.00 10.00      A   
ATOM   1116  C   VAL A 117       7.201  -8.328  10.973  1.00 10.00      A   
ATOM   1117  O   VAL A 117       8.214  -8.418  10.285  1.00 10.00      A   
ATOM   1118  N   THR A 118       7.036  -9.004  12.096  1.00 10.00      A   
ATOM   1119  HN  THR A 118       6.218  -8.876  12.619  1.00 10.00      A   
ATOM   1120  CA  THR A 118       8.045  -9.928  12.579  1.00 10.00      A   
ATOM   1121  CB  THR A 118       8.261  -9.748  14.089  1.00 10.00      A   
ATOM   1122  OG1 THR A 118       7.002  -9.465  14.719  1.00 10.00      A   
ATOM   1123  HG1 THR A 118       7.165  -9.072  15.587  1.00 10.00      A   
ATOM   1124  CG2 THR A 118       9.212  -8.590  14.343  1.00 10.00      A   
ATOM   1125  C   THR A 118       7.651 -11.372  12.283  1.00 10.00      A   
ATOM   1126  O   THR A 118       6.519 -11.644  11.874  1.00 10.00      A   
ATOM   1127  N   ASP A 119       8.583 -12.291  12.503  1.00 10.00      A   
ATOM   1128  HN  ASP A 119       9.460 -12.006  12.835  1.00 10.00      A   
ATOM   1129  CA  ASP A 119       8.353 -13.712  12.258  1.00 10.00      A   
ATOM   1130  CB  ASP A 119       9.624 -14.500  12.565  1.00 10.00      A   
ATOM   1131  CG  ASP A 119      10.311 -15.019  11.317  1.00 10.00      A   
ATOM   1132  OD1 ASP A 119      11.183 -14.308  10.773  1.00 10.00      A   
ATOM   1133  OD2 ASP A 119       9.987 -16.144  10.884  1.00 10.00      A   
ATOM   1134  C   ASP A 119       7.196 -14.251  13.094  1.00 10.00      A   
ATOM   1135  O   ASP A 119       6.437 -15.116  12.645  1.00 10.00      A   
ATOM   1136  N   ASP A 120       7.062 -13.726  14.306  1.00 10.00      A   
ATOM   1137  HN  ASP A 120       7.704 -13.043  14.597  1.00 10.00      A   
ATOM   1138  CA  ASP A 120       6.004 -14.140  15.224  1.00 10.00      A   
ATOM   1139  CB  ASP A 120       6.205 -13.508  16.603  1.00 10.00      A   
ATOM   1140  CG  ASP A 120       7.280 -14.188  17.422  1.00 10.00      A   
ATOM   1141  OD1 ASP A 120       7.026 -15.287  17.953  1.00 10.00      A   
ATOM   1142  OD2 ASP A 120       8.384 -13.616  17.554  1.00 10.00      A   
ATOM   1143  C   ASP A 120       4.626 -13.772  14.688  1.00 10.00      A   
ATOM   1144  O   ASP A 120       3.666 -14.524  14.850  1.00 10.00      A   
ATOM   1145  N   CYS A 121       4.540 -12.621  14.032  1.00 10.00      A   
ATOM   1146  HN  CYS A 121       5.350 -12.078  13.912  1.00 10.00      A   
ATOM   1147  CA  CYS A 121       3.276 -12.150  13.474  1.00 10.00      A   
ATOM   1148  CB  CYS A 121       3.460 -10.771  12.834  1.00 10.00      A   
ATOM   1149  SG  CYS A 121       4.069  -9.501  13.970  1.00 10.00      A   
ATOM   1150  HG  CYS A 121       5.314  -9.810  14.322  1.00 10.00      A   
ATOM   1151  C   CYS A 121       2.715 -13.138  12.453  1.00 10.00      A   
ATOM   1152  O   CYS A 121       1.518 -13.427  12.445  1.00 10.00      A   
ATOM   1153  N   LEU A 122       3.594 -13.667  11.611  1.00 10.00      A   
ATOM   1154  HN  LEU A 122       4.535 -13.410  11.686  1.00 10.00      A   
ATOM   1155  CA  LEU A 122       3.199 -14.623  10.583  1.00 10.00      A   
ATOM   1156  CB  LEU A 122       4.390 -14.944   9.673  1.00 10.00      A   
ATOM   1157  CG  LEU A 122       5.043 -13.747   8.971  1.00 10.00      A   
ATOM   1158  CD1 LEU A 122       6.372 -14.146   8.348  1.00 10.00      A   
ATOM   1159  CD2 LEU A 122       4.110 -13.166   7.918  1.00 10.00      A   
ATOM   1160  C   LEU A 122       2.654 -15.899  11.216  1.00 10.00      A   
ATOM   1161  O   LEU A 122       1.635 -16.438  10.777  1.00 10.00      A   
ATOM   1162  N   GLU A 123       3.324 -16.358  12.268  1.00 10.00      A   
ATOM   1163  HN  GLU A 123       4.115 -15.871  12.579  1.00 10.00      A   
ATOM   1164  CA  GLU A 123       2.912 -17.564  12.973  1.00 10.00      A   
ATOM   1165  CB  GLU A 123       3.866 -17.861  14.136  1.00 10.00      A   
ATOM   1166  CG  GLU A 123       5.288 -18.210  13.718  1.00 10.00      A   
ATOM   1167  CD  GLU A 123       5.681 -19.624  14.105  1.00 10.00      A   
ATOM   1168  OE1 GLU A 123       6.801 -19.819  14.626  1.00 10.00      A   
ATOM   1169  OE2 GLU A 123       4.870 -20.549  13.899  1.00 10.00      A   
ATOM   1170  C   GLU A 123       1.486 -17.419  13.500  1.00 10.00      A   
ATOM   1171  O   GLU A 123       0.659 -18.319  13.347  1.00 10.00      A   
ATOM   1172  N   LEU A 124       1.204 -16.261  14.093  1.00 10.00      A   
ATOM   1173  HN  LEU A 124       1.906 -15.576  14.150  1.00 10.00      A   
ATOM   1174  CA  LEU A 124      -0.110 -15.976  14.665  1.00 10.00      A   
ATOM   1175  CB  LEU A 124      -0.084 -14.645  15.424  1.00 10.00      A   
ATOM   1176  CG  LEU A 124       0.978 -14.511  16.519  1.00 10.00      A   
ATOM   1177  CD1 LEU A 124       0.920 -13.133  17.159  1.00 10.00      A   
ATOM   1178  CD2 LEU A 124       0.814 -15.599  17.567  1.00 10.00      A   
ATOM   1179  C   LEU A 124      -1.205 -15.943  13.604  1.00 10.00      A   
ATOM   1180  O   LEU A 124      -2.340 -16.364  13.852  1.00 10.00      A   
ATOM   1181  N   ILE A 125      -0.861 -15.454  12.420  1.00 10.00      A   
ATOM   1182  HN  ILE A 125       0.064 -15.159  12.276  1.00 10.00      A   
ATOM   1183  CA  ILE A 125      -1.820 -15.349  11.329  1.00 10.00      A   
ATOM   1184  CB  ILE A 125      -1.261 -14.527  10.144  1.00 10.00      A   
ATOM   1185  CG1 ILE A 125      -1.040 -13.069  10.560  1.00 10.00      A   
ATOM   1186  CG2 ILE A 125      -2.201 -14.597   8.946  1.00 10.00      A   
ATOM   1187  CD1 ILE A 125      -0.363 -12.221   9.501  1.00 10.00      A   
ATOM   1188  C   ILE A 125      -2.282 -16.720  10.837  1.00 10.00      A   
ATOM   1189  O   ILE A 125      -3.473 -17.034  10.870  1.00 10.00      A   
ATOM   1190  N   ALA A 126      -1.334 -17.544  10.421  1.00 10.00      A   
ATOM   1191  HN  ALA A 126      -0.396 -17.254  10.466  1.00 10.00      A   
ATOM   1192  CA  ALA A 126      -1.639 -18.873   9.893  1.00 10.00      A   
ATOM   1193  CB  ALA A 126      -0.374 -19.541   9.385  1.00 10.00      A   
ATOM   1194  C   ALA A 126      -2.346 -19.783  10.897  1.00 10.00      A   
ATOM   1195  O   ALA A 126      -3.194 -20.591  10.515  1.00 10.00      A   
ATOM   1196  N   LYS A 127      -2.007 -19.655  12.171  1.00 10.00      A   
ATOM   1197  HN  LYS A 127      -1.338 -18.983  12.427  1.00 10.00      A   
ATOM   1198  CA  LYS A 127      -2.603 -20.500  13.197  1.00 10.00      A   
ATOM   1199  CB  LYS A 127      -1.707 -20.571  14.437  1.00 10.00      A   
ATOM   1200  CG  LYS A 127      -1.713 -19.313  15.295  1.00 10.00      A   
ATOM   1201  CD  LYS A 127      -0.589 -19.322  16.321  1.00 10.00      A   
ATOM   1202  CE  LYS A 127      -0.655 -20.543  17.225  1.00 10.00      A   
ATOM   1203  NZ  LYS A 127      -1.922 -20.599  17.999  1.00 10.00      A   
ATOM   1204  HZ1 LYS A 127      -1.959 -21.480  18.556  1.00 10.00      A   
ATOM   1205  HZ2 LYS A 127      -2.741 -20.573  17.358  1.00 10.00      A   
ATOM   1206  HZ3 LYS A 127      -1.984 -19.788  18.645  1.00 10.00      A   
ATOM   1207  C   LYS A 127      -4.022 -20.066  13.572  1.00 10.00      A   
ATOM   1208  O   LYS A 127      -4.819 -20.877  14.038  1.00 10.00      A   
ATOM   1209  N   SER A 128      -4.347 -18.801  13.354  1.00 10.00      A   
ATOM   1210  HN  SER A 128      -3.688 -18.194  12.959  1.00 10.00      A   
ATOM   1211  CA  SER A 128      -5.669 -18.298  13.709  1.00 10.00      A   
ATOM   1212  CB  SER A 128      -5.552 -16.986  14.483  1.00 10.00      A   
ATOM   1213  OG  SER A 128      -4.495 -17.053  15.424  1.00 10.00      A   
ATOM   1214  HG  SER A 128      -3.665 -16.812  14.990  1.00 10.00      A   
ATOM   1215  C   SER A 128      -6.594 -18.127  12.504  1.00 10.00      A   
ATOM   1216  O   SER A 128      -7.739 -18.580  12.524  1.00 10.00      A   
ATOM   1217  N   PHE A 129      -6.098 -17.490  11.454  1.00 10.00      A   
ATOM   1218  HN  PHE A 129      -5.164 -17.184  11.468  1.00 10.00      A   
ATOM   1219  CA  PHE A 129      -6.908 -17.247  10.273  1.00 10.00      A   
ATOM   1220  CB  PHE A 129      -6.548 -15.902   9.634  1.00 10.00      A   
ATOM   1221  CG  PHE A 129      -6.377 -14.783  10.624  1.00 10.00      A   
ATOM   1222  CD1 PHE A 129      -5.244 -13.991  10.600  1.00 10.00      A   
ATOM   1223  CD2 PHE A 129      -7.346 -14.526  11.580  1.00 10.00      A   
ATOM   1224  CE1 PHE A 129      -5.078 -12.967  11.510  1.00 10.00      A   
ATOM   1225  CE2 PHE A 129      -7.186 -13.503  12.494  1.00 10.00      A   
ATOM   1226  CZ  PHE A 129      -6.050 -12.722  12.459  1.00 10.00      A   
ATOM   1227  C   PHE A 129      -6.776 -18.375   9.260  1.00 10.00      A   
ATOM   1228  O   PHE A 129      -5.816 -18.424   8.487  1.00 10.00      A   
ATOM   1229  N   LYS A 130      -7.735 -19.290   9.281  1.00 10.00      A   
ATOM   1230  HN  LYS A 130      -8.455 -19.216   9.947  1.00 10.00      A   
ATOM   1231  CA  LYS A 130      -7.748 -20.410   8.349  1.00 10.00      A   
ATOM   1232  CB  LYS A 130      -8.493 -21.611   8.942  1.00 10.00      A   
ATOM   1233  CG  LYS A 130      -7.751 -22.334  10.060  1.00 10.00      A   
ATOM   1234  CD  LYS A 130      -7.887 -21.609  11.393  1.00 10.00      A   
ATOM   1235  CE  LYS A 130      -7.481 -22.501  12.553  1.00 10.00      A   
ATOM   1236  NZ  LYS A 130      -7.475 -21.772  13.848  1.00 10.00      A   
ATOM   1237  HZ1 LYS A 130      -6.584 -21.247  13.960  1.00 10.00      A   
ATOM   1238  HZ2 LYS A 130      -7.572 -22.442  14.638  1.00 10.00      A   
ATOM   1239  HZ3 LYS A 130      -8.268 -21.100  13.888  1.00 10.00      A   
ATOM   1240  C   LYS A 130      -8.405 -19.977   7.048  1.00 10.00      A   
ATOM   1241  O   LYS A 130      -8.335 -20.669   6.034  1.00 10.00      A   
ATOM   1242  N   ASN A 131      -9.049 -18.820   7.100  1.00 10.00      A   
ATOM   1243  HN  ASN A 131      -9.078 -18.335   7.952  1.00 10.00      A   
ATOM   1244  CA  ASN A 131      -9.727 -18.256   5.942  1.00 10.00      A   
ATOM   1245  CB  ASN A 131     -11.111 -17.732   6.335  1.00 10.00      A   
ATOM   1246  CG  ASN A 131     -12.179 -18.805   6.280  1.00 10.00      A   
ATOM   1247  OD1 ASN A 131     -12.827 -19.001   5.251  1.00 10.00      A   
ATOM   1248  ND2 ASN A 131     -12.369 -19.513   7.384  1.00 10.00      A   
ATOM   1249 HD21 ASN A 131     -11.815 -19.307   8.169  1.00 10.00      A   
ATOM   1250 HD22 ASN A 131     -13.051 -20.216   7.374  1.00 10.00      A   
ATOM   1251  C   ASN A 131      -8.900 -17.138   5.324  1.00 10.00      A   
ATOM   1252  O   ASN A 131      -9.396 -16.369   4.501  1.00 10.00      A   
ATOM   1253  N   PHE A 132      -7.638 -17.056   5.726  1.00 10.00      A   
ATOM   1254  HN  PHE A 132      -7.306 -17.697   6.387  1.00 10.00      A   
ATOM   1255  CA  PHE A 132      -6.732 -16.041   5.207  1.00 10.00      A   
ATOM   1256  CB  PHE A 132      -5.409 -16.089   5.968  1.00 10.00      A   
ATOM   1257  CG  PHE A 132      -4.586 -14.844   5.835  1.00 10.00      A   
ATOM   1258  CD1 PHE A 132      -5.078 -13.627   6.277  1.00 10.00      A   
ATOM   1259  CD2 PHE A 132      -3.325 -14.891   5.272  1.00 10.00      A   
ATOM   1260  CE1 PHE A 132      -4.324 -12.479   6.158  1.00 10.00      A   
ATOM   1261  CE2 PHE A 132      -2.565 -13.746   5.150  1.00 10.00      A   
ATOM   1262  CZ  PHE A 132      -3.066 -12.538   5.595  1.00 10.00      A   
ATOM   1263  C   PHE A 132      -6.494 -16.276   3.719  1.00 10.00      A   
ATOM   1264  O   PHE A 132      -6.074 -17.363   3.316  1.00 10.00      A   
ATOM   1265  N   LYS A 133      -6.764 -15.262   2.907  1.00 10.00      A   
ATOM   1266  HN  LYS A 133      -7.079 -14.411   3.287  1.00 10.00      A   
ATOM   1267  CA  LYS A 133      -6.610 -15.382   1.465  1.00 10.00      A   
ATOM   1268  CB  LYS A 133      -7.982 -15.329   0.783  1.00 10.00      A   
ATOM   1269  CG  LYS A 133      -8.971 -16.367   1.287  1.00 10.00      A   
ATOM   1270  CD  LYS A 133     -10.338 -16.191   0.651  1.00 10.00      A   
ATOM   1271  CE  LYS A 133     -11.350 -17.139   1.267  1.00 10.00      A   
ATOM   1272  NZ  LYS A 133     -12.744 -16.714   0.982  1.00 10.00      A   
ATOM   1273  HZ1 LYS A 133     -12.888 -15.725   1.301  1.00 10.00      A   
ATOM   1274  HZ2 LYS A 133     -13.417 -17.332   1.482  1.00 10.00      A   
ATOM   1275  HZ3 LYS A 133     -12.935 -16.768  -0.036  1.00 10.00      A   
ATOM   1276  C   LYS A 133      -5.711 -14.299   0.875  1.00 10.00      A   
ATOM   1277  O   LYS A 133      -5.076 -14.514  -0.155  1.00 10.00      A   
ATOM   1278  N   VAL A 134      -5.648 -13.141   1.514  1.00 10.00      A   
ATOM   1279  HN  VAL A 134      -6.142 -13.021   2.356  1.00 10.00      A   
ATOM   1280  CA  VAL A 134      -4.841 -12.047   0.986  1.00 10.00      A   
ATOM   1281  CB  VAL A 134      -5.716 -10.875   0.490  1.00 10.00      A   
ATOM   1282  CG1 VAL A 134      -4.851  -9.697   0.065  1.00 10.00      A   
ATOM   1283  CG2 VAL A 134      -6.624 -11.315  -0.650  1.00 10.00      A   
ATOM   1284  C   VAL A 134      -3.816 -11.518   1.982  1.00 10.00      A   
ATOM   1285  O   VAL A 134      -4.169 -11.034   3.058  1.00 10.00      A   
ATOM   1286  N   LEU A 135      -2.550 -11.596   1.595  1.00 10.00      A   
ATOM   1287  HN  LEU A 135      -2.342 -11.999   0.720  1.00 10.00      A   
ATOM   1288  CA  LEU A 135      -1.456 -11.095   2.414  1.00 10.00      A   
ATOM   1289  CB  LEU A 135      -0.503 -12.222   2.830  1.00 10.00      A   
ATOM   1290  CG  LEU A 135       0.716 -11.794   3.664  1.00 10.00      A   
ATOM   1291  CD1 LEU A 135       0.289 -11.278   5.032  1.00 10.00      A   
ATOM   1292  CD2 LEU A 135       1.709 -12.938   3.806  1.00 10.00      A   
ATOM   1293  C   LEU A 135      -0.695 -10.038   1.628  1.00 10.00      A   
ATOM   1294  O   LEU A 135       0.074 -10.359   0.720  1.00 10.00      A   
ATOM   1295  N   VAL A 136      -0.936  -8.782   1.953  1.00 10.00      A   
ATOM   1296  HN  VAL A 136      -1.565  -8.587   2.683  1.00 10.00      A   
ATOM   1297  CA  VAL A 136      -0.274  -7.681   1.274  1.00 10.00      A   
ATOM   1298  CB  VAL A 136      -1.287  -6.686   0.660  1.00 10.00      A   
ATOM   1299  CG1 VAL A 136      -0.581  -5.448   0.124  1.00 10.00      A   
ATOM   1300  CG2 VAL A 136      -2.080  -7.359  -0.449  1.00 10.00      A   
ATOM   1301  C   VAL A 136       0.655  -6.964   2.239  1.00 10.00      A   
ATOM   1302  O   VAL A 136       0.209  -6.279   3.159  1.00 10.00      A   
ATOM   1303  N   LEU A 137       1.947  -7.157   2.041  1.00 10.00      A   
ATOM   1304  HN  LEU A 137       2.238  -7.724   1.291  1.00 10.00      A   
ATOM   1305  CA  LEU A 137       2.949  -6.544   2.888  1.00 10.00      A   
ATOM   1306  CB  LEU A 137       3.797  -7.623   3.562  1.00 10.00      A   
ATOM   1307  CG  LEU A 137       3.067  -8.560   4.532  1.00 10.00      A   
ATOM   1308  CD1 LEU A 137       4.039  -9.576   5.112  1.00 10.00      A   
ATOM   1309  CD2 LEU A 137       2.394  -7.768   5.648  1.00 10.00      A   
ATOM   1310  C   LEU A 137       3.832  -5.616   2.064  1.00 10.00      A   
ATOM   1311  O   LEU A 137       4.738  -6.064   1.359  1.00 10.00      A   
ATOM   1312  N   SER A 138       3.554  -4.328   2.140  1.00 10.00      A   
ATOM   1313  HN  SER A 138       2.806  -4.029   2.704  1.00 10.00      A   
ATOM   1314  CA  SER A 138       4.322  -3.342   1.403  1.00 10.00      A   
ATOM   1315  CB  SER A 138       3.386  -2.397   0.647  1.00 10.00      A   
ATOM   1316  OG  SER A 138       4.102  -1.555  -0.242  1.00 10.00      A   
ATOM   1317  HG  SER A 138       4.940  -1.969  -0.475  1.00 10.00      A   
ATOM   1318  C   SER A 138       5.223  -2.540   2.336  1.00 10.00      A   
ATOM   1319  O   SER A 138       4.761  -2.010   3.346  1.00 10.00      A   
ATOM   1320  N   SER A 139       6.502  -2.469   1.984  1.00 10.00      A   
ATOM   1321  HN  SER A 139       6.792  -2.933   1.169  1.00 10.00      A   
ATOM   1322  CA  SER A 139       7.492  -1.725   2.752  1.00 10.00      A   
ATOM   1323  CB  SER A 139       7.248  -0.221   2.620  1.00 10.00      A   
ATOM   1324  OG  SER A 139       7.028   0.137   1.263  1.00 10.00      A   
ATOM   1325  HG  SER A 139       7.846   0.476   0.883  1.00 10.00      A   
ATOM   1326  C   SER A 139       7.556  -2.153   4.223  1.00 10.00      A   
ATOM   1327  O   SER A 139       7.313  -1.351   5.126  1.00 10.00      A   
ATOM   1328  N   CYS A 140       7.884  -3.416   4.464  1.00 10.00      A   
ATOM   1329  HN  CYS A 140       8.065  -4.021   3.712  1.00 10.00      A   
ATOM   1330  CA  CYS A 140       7.988  -3.920   5.825  1.00 10.00      A   
ATOM   1331  CB  CYS A 140       6.715  -4.664   6.235  1.00 10.00      A   
ATOM   1332  SG  CYS A 140       5.808  -5.391   4.858  1.00 10.00      A   
ATOM   1333  HG  CYS A 140       6.570  -5.295   3.773  1.00 10.00      A   
ATOM   1334  C   CYS A 140       9.205  -4.821   5.984  1.00 10.00      A   
ATOM   1335  O   CYS A 140       9.590  -5.533   5.051  1.00 10.00      A   
ATOM   1336  N   GLU A 141       9.814  -4.779   7.162  1.00 10.00      A   
ATOM   1337  HN  GLU A 141       9.469  -4.180   7.859  1.00 10.00      A   
ATOM   1338  CA  GLU A 141      10.983  -5.598   7.449  1.00 10.00      A   
ATOM   1339  CB  GLU A 141      12.274  -4.783   7.333  1.00 10.00      A   
ATOM   1340  CG  GLU A 141      12.516  -3.789   8.461  1.00 10.00      A   
ATOM   1341  CD  GLU A 141      11.740  -2.501   8.282  1.00 10.00      A   
ATOM   1342  OE1 GLU A 141      10.890  -2.183   9.138  1.00 10.00      A   
ATOM   1343  OE2 GLU A 141      11.976  -1.796   7.280  1.00 10.00      A   
ATOM   1344  C   GLU A 141      10.876  -6.228   8.833  1.00 10.00      A   
ATOM   1345  O   GLU A 141      10.060  -5.803   9.647  1.00 10.00      A   
ATOM   1346  N   GLY A 142      11.685  -7.250   9.087  1.00 10.00      A   
ATOM   1347  HN  GLY A 142      12.292  -7.573   8.388  1.00 10.00      A   
ATOM   1348  CA  GLY A 142      11.668  -7.893  10.385  1.00 10.00      A   
ATOM   1349  C   GLY A 142      11.331  -9.366  10.324  1.00 10.00      A   
ATOM   1350  O   GLY A 142      11.447 -10.069  11.327  1.00 10.00      A   
ATOM   1351  N   PHE A 143      10.921  -9.843   9.159  1.00 10.00      A   
ATOM   1352  HN  PHE A 143      10.865  -9.244   8.382  1.00 10.00      A   
ATOM   1353  CA  PHE A 143      10.565 -11.250   9.010  1.00 10.00      A   
ATOM   1354  CB  PHE A 143       9.077 -11.425   8.661  1.00 10.00      A   
ATOM   1355  CG  PHE A 143       8.639 -10.776   7.373  1.00 10.00      A   
ATOM   1356  CD1 PHE A 143       8.565 -11.514   6.201  1.00 10.00      A   
ATOM   1357  CD2 PHE A 143       8.289  -9.436   7.335  1.00 10.00      A   
ATOM   1358  CE1 PHE A 143       8.152 -10.926   5.021  1.00 10.00      A   
ATOM   1359  CE2 PHE A 143       7.876  -8.843   6.158  1.00 10.00      A   
ATOM   1360  CZ  PHE A 143       7.805  -9.590   4.998  1.00 10.00      A   
ATOM   1361  C   PHE A 143      11.467 -11.970   8.011  1.00 10.00      A   
ATOM   1362  O   PHE A 143      11.884 -11.394   7.004  1.00 10.00      A   
ATOM   1363  N   SER A 144      11.775 -13.230   8.301  1.00 10.00      A   
ATOM   1364  HN  SER A 144      11.418 -13.637   9.130  1.00 10.00      A   
ATOM   1365  CA  SER A 144      12.624 -14.032   7.434  1.00 10.00      A   
ATOM   1366  CB  SER A 144      13.448 -15.015   8.272  1.00 10.00      A   
ATOM   1367  OG  SER A 144      12.615 -15.943   8.946  1.00 10.00      A   
ATOM   1368  HG  SER A 144      12.428 -15.612   9.840  1.00 10.00      A   
ATOM   1369  C   SER A 144      11.780 -14.793   6.418  1.00 10.00      A   
ATOM   1370  O   SER A 144      10.562 -14.908   6.578  1.00 10.00      A   
ATOM   1371  N   THR A 145      12.424 -15.319   5.379  1.00 10.00      A   
ATOM   1372  HN  THR A 145      13.394 -15.182   5.293  1.00 10.00      A   
ATOM   1373  CA  THR A 145      11.723 -16.079   4.352  1.00 10.00      A   
ATOM   1374  CB  THR A 145      12.649 -16.398   3.165  1.00 10.00      A   
ATOM   1375  OG1 THR A 145      13.956 -16.729   3.654  1.00 10.00      A   
ATOM   1376  HG1 THR A 145      13.973 -17.663   3.901  1.00 10.00      A   
ATOM   1377  CG2 THR A 145      12.747 -15.204   2.229  1.00 10.00      A   
ATOM   1378  C   THR A 145      11.162 -17.380   4.927  1.00 10.00      A   
ATOM   1379  O   THR A 145      10.147 -17.894   4.457  1.00 10.00      A   
ATOM   1380  N   ASP A 146      11.818 -17.891   5.968  1.00 10.00      A   
ATOM   1381  HN  ASP A 146      12.607 -17.421   6.312  1.00 10.00      A   
ATOM   1382  CA  ASP A 146      11.387 -19.129   6.616  1.00 10.00      A   
ATOM   1383  CB  ASP A 146      12.435 -19.634   7.610  1.00 10.00      A   
ATOM   1384  CG  ASP A 146      13.182 -20.850   7.097  1.00 10.00      A   
ATOM   1385  OD1 ASP A 146      12.549 -21.909   6.908  1.00 10.00      A   
ATOM   1386  OD2 ASP A 146      14.405 -20.747   6.856  1.00 10.00      A   
ATOM   1387  C   ASP A 146      10.046 -18.930   7.307  1.00 10.00      A   
ATOM   1388  O   ASP A 146       9.259 -19.868   7.449  1.00 10.00      A   
ATOM   1389  N   GLY A 147       9.784 -17.697   7.723  1.00 10.00      A   
ATOM   1390  HN  GLY A 147      10.453 -16.990   7.595  1.00 10.00      A   
ATOM   1391  CA  GLY A 147       8.529 -17.390   8.368  1.00 10.00      A   
ATOM   1392  C   GLY A 147       7.374 -17.538   7.399  1.00 10.00      A   
ATOM   1393  O   GLY A 147       6.291 -17.991   7.771  1.00 10.00      A   
ATOM   1394  N   LEU A 148       7.621 -17.174   6.143  1.00 10.00      A   
ATOM   1395  HN  LEU A 148       8.511 -16.831   5.915  1.00 10.00      A   
ATOM   1396  CA  LEU A 148       6.609 -17.273   5.095  1.00 10.00      A   
ATOM   1397  CB  LEU A 148       7.029 -16.462   3.866  1.00 10.00      A   
ATOM   1398  CG  LEU A 148       7.177 -14.954   4.074  1.00 10.00      A   
ATOM   1399  CD1 LEU A 148       7.827 -14.308   2.861  1.00 10.00      A   
ATOM   1400  CD2 LEU A 148       5.825 -14.314   4.359  1.00 10.00      A   
ATOM   1401  C   LEU A 148       6.385 -18.731   4.708  1.00 10.00      A   
ATOM   1402  O   LEU A 148       5.302 -19.110   4.255  1.00 10.00      A   
ATOM   1403  N   ALA A 149       7.419 -19.546   4.901  1.00 10.00      A   
ATOM   1404  HN  ALA A 149       8.252 -19.179   5.262  1.00 10.00      A   
ATOM   1405  CA  ALA A 149       7.347 -20.969   4.590  1.00 10.00      A   
ATOM   1406  CB  ALA A 149       8.700 -21.627   4.805  1.00 10.00      A   
ATOM   1407  C   ALA A 149       6.295 -21.643   5.458  1.00 10.00      A   
ATOM   1408  O   ALA A 149       5.510 -22.464   4.980  1.00 10.00      A   
ATOM   1409  N   ALA A 150       6.251 -21.245   6.725  1.00 10.00      A   
ATOM   1410  HN  ALA A 150       6.883 -20.558   7.027  1.00 10.00      A   
ATOM   1411  CA  ALA A 150       5.303 -21.797   7.688  1.00 10.00      A   
ATOM   1412  CB  ALA A 150       5.689 -21.394   9.100  1.00 10.00      A   
ATOM   1413  C   ALA A 150       3.866 -21.377   7.377  1.00 10.00      A   
ATOM   1414  O   ALA A 150       2.931 -21.761   8.080  1.00 10.00      A   
ATOM   1415  N   ILE A 151       3.699 -20.590   6.320  1.00 10.00      A   
ATOM   1416  HN  ILE A 151       4.486 -20.299   5.814  1.00 10.00      A   
ATOM   1417  CA  ILE A 151       2.385 -20.131   5.900  1.00 10.00      A   
ATOM   1418  CB  ILE A 151       2.324 -18.588   5.774  1.00 10.00      A   
ATOM   1419  CG1 ILE A 151       3.178 -17.902   6.850  1.00 10.00      A   
ATOM   1420  CG2 ILE A 151       0.882 -18.099   5.846  1.00 10.00      A   
ATOM   1421  CD1 ILE A 151       2.686 -18.117   8.266  1.00 10.00      A   
ATOM   1422  C   ILE A 151       2.031 -20.735   4.542  1.00 10.00      A   
ATOM   1423  O   ILE A 151       0.858 -20.914   4.223  1.00 10.00      A   
ATOM   1424  N   ALA A 152       3.062 -21.069   3.763  1.00 10.00      A   
ATOM   1425  HN  ALA A 152       3.972 -20.923   4.099  1.00 10.00      A   
ATOM   1426  CA  ALA A 152       2.891 -21.636   2.420  1.00 10.00      A   
ATOM   1427  CB  ALA A 152       4.234 -22.048   1.840  1.00 10.00      A   
ATOM   1428  C   ALA A 152       1.916 -22.810   2.394  1.00 10.00      A   
ATOM   1429  O   ALA A 152       0.910 -22.777   1.692  1.00 10.00      A   
ATOM   1430  N   ALA A 153       2.209 -23.839   3.176  1.00 10.00      A   
ATOM   1431  HN  ALA A 153       3.020 -23.812   3.718  1.00 10.00      A   
ATOM   1432  CA  ALA A 153       1.358 -25.020   3.232  1.00 10.00      A   
ATOM   1433  CB  ALA A 153       2.197 -26.256   3.492  1.00 10.00      A   
ATOM   1434  C   ALA A 153       0.251 -24.880   4.274  1.00 10.00      A   
ATOM   1435  O   ALA A 153      -0.319 -25.872   4.731  1.00 10.00      A   
ATOM   1436  N   THR A 154      -0.056 -23.649   4.641  1.00 10.00      A   
ATOM   1437  HN  THR A 154       0.422 -22.895   4.237  1.00 10.00      A   
ATOM   1438  CA  THR A 154      -1.097 -23.385   5.620  1.00 10.00      A   
ATOM   1439  CB  THR A 154      -0.534 -22.652   6.855  1.00 10.00      A   
ATOM   1440  OG1 THR A 154       0.821 -23.080   7.081  1.00 10.00      A   
ATOM   1441  HG1 THR A 154       1.241 -22.501   7.738  1.00 10.00      A   
ATOM   1442  CG2 THR A 154      -1.370 -22.964   8.091  1.00 10.00      A   
ATOM   1443  C   THR A 154      -2.206 -22.554   4.983  1.00 10.00      A   
ATOM   1444  O   THR A 154      -3.396 -22.779   5.229  1.00 10.00      A   
ATOM   1445  N   CYS A 155      -1.810 -21.603   4.145  1.00 10.00      A   
ATOM   1446  HN  CYS A 155      -0.849 -21.468   3.987  1.00 10.00      A   
ATOM   1447  CA  CYS A 155      -2.765 -20.753   3.455  1.00 10.00      A   
ATOM   1448  CB  CYS A 155      -2.125 -19.426   3.037  1.00 10.00      A   
ATOM   1449  SG  CYS A 155      -2.299 -18.096   4.248  1.00 10.00      A   
ATOM   1450  HG  CYS A 155      -3.366 -17.382   3.912  1.00 10.00      A   
ATOM   1451  C   CYS A 155      -3.337 -21.474   2.243  1.00 10.00      A   
ATOM   1452  O   CYS A 155      -2.942 -21.219   1.109  1.00 10.00      A   
ATOM   1453  N   ARG A 156      -4.270 -22.377   2.499  1.00 10.00      A   
ATOM   1454  HN  ARG A 156      -4.530 -22.538   3.432  1.00 10.00      A   
ATOM   1455  CA  ARG A 156      -4.904 -23.156   1.444  1.00 10.00      A   
ATOM   1456  CB  ARG A 156      -5.650 -24.351   2.044  1.00 10.00      A   
ATOM   1457  CG  ARG A 156      -6.658 -23.985   3.126  1.00 10.00      A   
ATOM   1458  CD  ARG A 156      -7.190 -25.223   3.828  1.00 10.00      A   
ATOM   1459  NE  ARG A 156      -7.860 -26.131   2.899  1.00 10.00      A   
ATOM   1460  HE  ARG A 156      -8.496 -25.736   2.262  1.00 10.00      A   
ATOM   1461  CZ  ARG A 156      -7.656 -27.449   2.872  1.00 10.00      A   
ATOM   1462  NH1 ARG A 156      -6.800 -28.010   3.724  1.00 10.00      A   
ATOM   1463 HH11 ARG A 156      -6.633 -29.042   3.708  1.00 10.00      A   
ATOM   1464 HH12 ARG A 156      -6.288 -27.420   4.421  1.00 10.00      A   
ATOM   1465  NH2 ARG A 156      -8.308 -28.203   1.989  1.00 10.00      A   
ATOM   1466 HH21 ARG A 156      -8.975 -27.764   1.317  1.00 10.00      A   
ATOM   1467 HH22 ARG A 156      -8.158 -29.236   1.963  1.00 10.00      A   
ATOM   1468  C   ARG A 156      -5.847 -22.308   0.596  1.00 10.00      A   
ATOM   1469  O   ARG A 156      -6.311 -22.749  -0.454  1.00 10.00      A   
ATOM   1470  N   ASN A 157      -6.138 -21.101   1.059  1.00 10.00      A   
ATOM   1471  HN  ASN A 157      -5.750 -20.808   1.913  1.00 10.00      A   
ATOM   1472  CA  ASN A 157      -7.029 -20.202   0.334  1.00 10.00      A   
ATOM   1473  CB  ASN A 157      -8.228 -19.817   1.198  1.00 10.00      A   
ATOM   1474  CG  ASN A 157      -9.210 -20.950   1.382  1.00 10.00      A   
ATOM   1475  OD1 ASN A 157     -10.068 -21.187   0.533  1.00 10.00      A   
ATOM   1476  ND2 ASN A 157      -9.107 -21.648   2.505  1.00 10.00      A   
ATOM   1477 HD21 ASN A 157      -8.413 -21.392   3.147  1.00 10.00      A   
ATOM   1478 HD22 ASN A 157      -9.726 -22.395   2.647  1.00 10.00      A   
ATOM   1479  C   ASN A 157      -6.300 -18.941  -0.111  1.00 10.00      A   
ATOM   1480  O   ASN A 157      -6.929 -17.969  -0.522  1.00 10.00      A   
ATOM   1481  N   LEU A 158      -4.974 -18.962  -0.039  1.00 10.00      A   
ATOM   1482  HN  LEU A 158      -4.523 -19.775   0.277  1.00 10.00      A   
ATOM   1483  CA  LEU A 158      -4.173 -17.804  -0.437  1.00 10.00      A   
ATOM   1484  CB  LEU A 158      -2.689 -18.030  -0.126  1.00 10.00      A   
ATOM   1485  CG  LEU A 158      -1.750 -16.837  -0.347  1.00 10.00      A   
ATOM   1486  CD1 LEU A 158      -2.051 -15.714   0.635  1.00 10.00      A   
ATOM   1487  CD2 LEU A 158      -0.299 -17.275  -0.226  1.00 10.00      A   
ATOM   1488  C   LEU A 158      -4.367 -17.480  -1.916  1.00 10.00      A   
ATOM   1489  O   LEU A 158      -4.245 -18.356  -2.775  1.00 10.00      A   
ATOM   1490  N   LYS A 159      -4.681 -16.223  -2.198  1.00 10.00      A   
ATOM   1491  HN  LYS A 159      -4.770 -15.580  -1.464  1.00 10.00      A   
ATOM   1492  CA  LYS A 159      -4.900 -15.767  -3.563  1.00 10.00      A   
ATOM   1493  CB  LYS A 159      -6.358 -15.339  -3.748  1.00 10.00      A   
ATOM   1494  CG  LYS A 159      -7.368 -16.468  -3.615  1.00 10.00      A   
ATOM   1495  CD  LYS A 159      -8.791 -15.935  -3.562  1.00 10.00      A   
ATOM   1496  CE  LYS A 159      -9.153 -15.192  -4.836  1.00 10.00      A   
ATOM   1497  NZ  LYS A 159     -10.386 -14.380  -4.679  1.00 10.00      A   
ATOM   1498  HZ1 LYS A 159     -10.486 -13.725  -5.480  1.00 10.00      A   
ATOM   1499  HZ2 LYS A 159     -10.343 -13.824  -3.799  1.00 10.00      A   
ATOM   1500  HZ3 LYS A 159     -11.221 -15.003  -4.641  1.00 10.00      A   
ATOM   1501  C   LYS A 159      -3.981 -14.598  -3.906  1.00 10.00      A   
ATOM   1502  O   LYS A 159      -3.326 -14.598  -4.953  1.00 10.00      A   
ATOM   1503  N   GLU A 160      -3.935 -13.606  -3.020  1.00 10.00      A   
ATOM   1504  HN  GLU A 160      -4.467 -13.675  -2.199  1.00 10.00      A   
ATOM   1505  CA  GLU A 160      -3.105 -12.424  -3.230  1.00 10.00      A   
ATOM   1506  CB  GLU A 160      -3.922 -11.141  -3.042  1.00 10.00      A   
ATOM   1507  CG  GLU A 160      -4.865 -10.807  -4.187  1.00 10.00      A   
ATOM   1508  CD  GLU A 160      -5.705  -9.573  -3.906  1.00 10.00      A   
ATOM   1509  OE1 GLU A 160      -6.917  -9.719  -3.641  1.00 10.00      A   
ATOM   1510  OE2 GLU A 160      -5.158  -8.449  -3.941  1.00 10.00      A   
ATOM   1511  C   GLU A 160      -1.911 -12.403  -2.282  1.00 10.00      A   
ATOM   1512  O   GLU A 160      -2.070 -12.288  -1.066  1.00 10.00      A   
ATOM   1513  N   LEU A 161      -0.720 -12.514  -2.845  1.00 10.00      A   
ATOM   1514  HN  LEU A 161      -0.659 -12.624  -3.822  1.00 10.00      A   
ATOM   1515  CA  LEU A 161       0.505 -12.490  -2.061  1.00 10.00      A   
ATOM   1516  CB  LEU A 161       1.194 -13.862  -2.099  1.00 10.00      A   
ATOM   1517  CG  LEU A 161       2.432 -14.031  -1.211  1.00 10.00      A   
ATOM   1518  CD1 LEU A 161       2.105 -13.726   0.242  1.00 10.00      A   
ATOM   1519  CD2 LEU A 161       3.009 -15.432  -1.345  1.00 10.00      A   
ATOM   1520  C   LEU A 161       1.439 -11.403  -2.594  1.00 10.00      A   
ATOM   1521  O   LEU A 161       2.202 -11.632  -3.532  1.00 10.00      A   
ATOM   1522  N   ASP A 162       1.364 -10.217  -2.002  1.00 10.00      A   
ATOM   1523  HN  ASP A 162       0.748 -10.096  -1.246  1.00 10.00      A   
ATOM   1524  CA  ASP A 162       2.192  -9.093  -2.433  1.00 10.00      A   
ATOM   1525  CB  ASP A 162       1.322  -7.894  -2.825  1.00 10.00      A   
ATOM   1526  CG  ASP A 162       2.149  -6.667  -3.163  1.00 10.00      A   
ATOM   1527  OD1 ASP A 162       2.754  -6.634  -4.257  1.00 10.00      A   
ATOM   1528  OD2 ASP A 162       2.195  -5.732  -2.340  1.00 10.00      A   
ATOM   1529  C   ASP A 162       3.178  -8.675  -1.352  1.00 10.00      A   
ATOM   1530  O   ASP A 162       2.813  -8.549  -0.184  1.00 10.00      A   
ATOM   1531  N   LEU A 163       4.429  -8.472  -1.750  1.00 10.00      A   
ATOM   1532  HN  LEU A 163       4.657  -8.615  -2.692  1.00 10.00      A   
ATOM   1533  CA  LEU A 163       5.481  -8.059  -0.830  1.00 10.00      A   
ATOM   1534  CB  LEU A 163       6.386  -9.255  -0.510  1.00 10.00      A   
ATOM   1535  CG  LEU A 163       5.703 -10.481   0.104  1.00 10.00      A   
ATOM   1536  CD1 LEU A 163       6.501 -11.742  -0.180  1.00 10.00      A   
ATOM   1537  CD2 LEU A 163       5.511 -10.296   1.601  1.00 10.00      A   
ATOM   1538  C   LEU A 163       6.308  -6.941  -1.469  1.00 10.00      A   
ATOM   1539  O   LEU A 163       7.535  -6.900  -1.334  1.00 10.00      A   
ATOM   1540  N   ARG A 164       5.625  -6.033  -2.160  1.00 10.00      A   
ATOM   1541  HN  ARG A 164       4.647  -6.103  -2.199  1.00 10.00      A   
ATOM   1542  CA  ARG A 164       6.284  -4.926  -2.850  1.00 10.00      A   
ATOM   1543  CB  ARG A 164       5.292  -4.174  -3.745  1.00 10.00      A   
ATOM   1544  CG  ARG A 164       4.294  -3.312  -2.986  1.00 10.00      A   
ATOM   1545  CD  ARG A 164       3.056  -3.015  -3.817  1.00 10.00      A   
ATOM   1546  NE  ARG A 164       2.239  -1.954  -3.222  1.00 10.00      A   
ATOM   1547  HE  ARG A 164       2.368  -1.044  -3.572  1.00 10.00      A   
ATOM   1548  CZ  ARG A 164       1.342  -2.144  -2.252  1.00 10.00      A   
ATOM   1549  NH1 ARG A 164       1.132  -3.361  -1.760  1.00 10.00      A   
ATOM   1550 HH11 ARG A 164       1.674  -4.189  -2.130  1.00 10.00      A   
ATOM   1551 HH12 ARG A 164       0.431  -3.506  -1.008  1.00 10.00      A   
ATOM   1552  NH2 ARG A 164       0.651  -1.112  -1.772  1.00 10.00      A   
ATOM   1553 HH21 ARG A 164      -0.050  -1.251  -1.012  1.00 10.00      A   
ATOM   1554 HH22 ARG A 164       0.809  -0.149  -2.150  1.00 10.00      A   
ATOM   1555  C   ARG A 164       6.983  -3.962  -1.892  1.00 10.00      A   
ATOM   1556  O   ARG A 164       6.458  -3.626  -0.824  1.00 10.00      A   
ATOM   1557  N   GLU A 165       8.184  -3.538  -2.290  1.00 10.00      A   
ATOM   1558  HN  GLU A 165       8.530  -3.861  -3.150  1.00 10.00      A   
ATOM   1559  CA  GLU A 165       9.001  -2.595  -1.521  1.00 10.00      A   
ATOM   1560  CB  GLU A 165       8.377  -1.197  -1.501  1.00 10.00      A   
ATOM   1561  CG  GLU A 165       8.800  -0.303  -2.658  1.00 10.00      A   
ATOM   1562  CD  GLU A 165       8.364  -0.828  -4.009  1.00 10.00      A   
ATOM   1563  OE1 GLU A 165       7.354  -0.326  -4.546  1.00 10.00      A   
ATOM   1564  OE2 GLU A 165       9.039  -1.735  -4.543  1.00 10.00      A   
ATOM   1565  C   GLU A 165       9.322  -3.069  -0.101  1.00 10.00      A   
ATOM   1566  O   GLU A 165       9.699  -2.269   0.753  1.00 10.00      A   
ATOM   1567  N   SER A 166       9.184  -4.361   0.150  1.00 10.00      A   
ATOM   1568  HN  SER A 166       8.884  -4.960  -0.561  1.00 10.00      A   
ATOM   1569  CA  SER A 166       9.467  -4.904   1.467  1.00 10.00      A   
ATOM   1570  CB  SER A 166       8.429  -5.962   1.842  1.00 10.00      A   
ATOM   1571  OG  SER A 166       7.191  -5.354   2.161  1.00 10.00      A   
ATOM   1572  HG  SER A 166       6.477  -5.792   1.668  1.00 10.00      A   
ATOM   1573  C   SER A 166      10.870  -5.486   1.542  1.00 10.00      A   
ATOM   1574  O   SER A 166      11.282  -6.265   0.679  1.00 10.00      A   
ATOM   1575  N   ASP A 167      11.609  -5.097   2.571  1.00 10.00      A   
ATOM   1576  HN  ASP A 167      11.241  -4.456   3.216  1.00 10.00      A   
ATOM   1577  CA  ASP A 167      12.956  -5.606   2.766  1.00 10.00      A   
ATOM   1578  CB  ASP A 167      13.846  -4.578   3.468  1.00 10.00      A   
ATOM   1579  CG  ASP A 167      15.325  -4.867   3.279  1.00 10.00      A   
ATOM   1580  OD1 ASP A 167      15.686  -6.021   2.962  1.00 10.00      A   
ATOM   1581  OD2 ASP A 167      16.140  -3.936   3.442  1.00 10.00      A   
ATOM   1582  C   ASP A 167      12.892  -6.901   3.567  1.00 10.00      A   
ATOM   1583  O   ASP A 167      13.100  -6.917   4.782  1.00 10.00      A   
ATOM   1584  N   VAL A 168      12.550  -7.975   2.875  1.00 10.00      A   
ATOM   1585  HN  VAL A 168      12.383  -7.886   1.911  1.00 10.00      A   
ATOM   1586  CA  VAL A 168      12.434  -9.285   3.496  1.00 10.00      A   
ATOM   1587  CB  VAL A 168      11.663 -10.269   2.585  1.00 10.00      A   
ATOM   1588  CG1 VAL A 168      11.326 -11.555   3.327  1.00 10.00      A   
ATOM   1589  CG2 VAL A 168      10.401  -9.620   2.034  1.00 10.00      A   
ATOM   1590  C   VAL A 168      13.817  -9.851   3.785  1.00 10.00      A   
ATOM   1591  O   VAL A 168      14.750  -9.668   2.996  1.00 10.00      A   
ATOM   1592  N   ASP A 169      13.951 -10.513   4.925  1.00 10.00      A   
ATOM   1593  HN  ASP A 169      13.178 -10.597   5.525  1.00 10.00      A   
ATOM   1594  CA  ASP A 169      15.218 -11.116   5.311  1.00 10.00      A   
ATOM   1595  CB  ASP A 169      15.244 -11.443   6.805  1.00 10.00      A   
ATOM   1596  CG  ASP A 169      16.571 -11.088   7.446  1.00 10.00      A   
ATOM   1597  OD1 ASP A 169      17.624 -11.305   6.804  1.00 10.00      A   
ATOM   1598  OD2 ASP A 169      16.568 -10.590   8.591  1.00 10.00      A   
ATOM   1599  C   ASP A 169      15.473 -12.370   4.484  1.00 10.00      A   
ATOM   1600  O   ASP A 169      14.838 -13.410   4.694  1.00 10.00      A   
ATOM   1601  N   ASP A 170      16.386 -12.251   3.528  1.00 10.00      A   
ATOM   1602  HN  ASP A 170      16.848 -11.395   3.423  1.00 10.00      A   
ATOM   1603  CA  ASP A 170      16.735 -13.356   2.640  1.00 10.00      A   
ATOM   1604  CB  ASP A 170      17.646 -12.876   1.501  1.00 10.00      A   
ATOM   1605  CG  ASP A 170      16.948 -11.969   0.506  1.00 10.00      A   
ATOM   1606  OD1 ASP A 170      16.325 -12.492  -0.440  1.00 10.00      A   
ATOM   1607  OD2 ASP A 170      17.034 -10.726   0.654  1.00 10.00      A   
ATOM   1608  C   ASP A 170      17.424 -14.480   3.401  1.00 10.00      A   
ATOM   1609  O   ASP A 170      18.596 -14.371   3.761  1.00 10.00      A   
ATOM   1610  N   VAL A 171      16.689 -15.554   3.653  1.00 10.00      A   
ATOM   1611  HN  VAL A 171      15.751 -15.570   3.363  1.00 10.00      A   
ATOM   1612  CA  VAL A 171      17.235 -16.701   4.365  1.00 10.00      A   
ATOM   1613  CB  VAL A 171      16.322 -17.126   5.536  1.00 10.00      A   
ATOM   1614  CG1 VAL A 171      16.868 -18.348   6.255  1.00 10.00      A   
ATOM   1615  CG2 VAL A 171      16.169 -15.976   6.511  1.00 10.00      A   
ATOM   1616  C   VAL A 171      17.445 -17.873   3.410  1.00 10.00      A   
ATOM   1617  O   VAL A 171      18.503 -18.504   3.410  1.00 10.00      A   
ATOM   1618  N   SER A 172      16.439 -18.147   2.590  1.00 10.00      A   
ATOM   1619  HN  SER A 172      15.626 -17.598   2.631  1.00 10.00      A   
ATOM   1620  CA  SER A 172      16.503 -19.237   1.628  1.00 10.00      A   
ATOM   1621  CB  SER A 172      16.602 -20.585   2.358  1.00 10.00      A   
ATOM   1622  OG  SER A 172      16.543 -21.670   1.449  1.00 10.00      A   
ATOM   1623  HG  SER A 172      17.310 -22.243   1.586  1.00 10.00      A   
ATOM   1624  C   SER A 172      15.262 -19.229   0.744  1.00 10.00      A   
ATOM   1625  O   SER A 172      14.233 -18.659   1.111  1.00 10.00      A   
ATOM   1626  N   GLY A 173      15.368 -19.859  -0.419  1.00 10.00      A   
ATOM   1627  HN  GLY A 173      16.219 -20.282  -0.658  1.00 10.00      A   
ATOM   1628  CA  GLY A 173      14.247 -19.936  -1.335  1.00 10.00      A   
ATOM   1629  C   GLY A 173      13.478 -21.229  -1.148  1.00 10.00      A   
ATOM   1630  O   GLY A 173      12.540 -21.525  -1.893  1.00 10.00      A   
ATOM   1631  N   HIS A 174      13.877 -21.985  -0.129  1.00 10.00      A   
ATOM   1632  HN  HIS A 174      14.624 -21.671   0.424  1.00 10.00      A   
ATOM   1633  CA  HIS A 174      13.260 -23.268   0.200  1.00 10.00      A   
ATOM   1634  CB  HIS A 174      14.029 -23.913   1.361  1.00 10.00      A   
ATOM   1635  CG  HIS A 174      13.915 -25.403   1.449  1.00 10.00      A   
ATOM   1636  ND1 HIS A 174      14.857 -26.224   0.882  1.00 10.00      A   
ATOM   1637  CD2 HIS A 174      12.972 -26.164   2.058  1.00 10.00      A   
ATOM   1638  CE1 HIS A 174      14.475 -27.457   1.154  1.00 10.00      A   
ATOM   1639  NE2 HIS A 174      13.342 -27.468   1.861  1.00 10.00      A   
ATOM   1640  HE2 HIS A 174      12.857 -28.264   2.170  1.00 10.00      A   
ATOM   1641  C   HIS A 174      11.797 -23.097   0.594  1.00 10.00      A   
ATOM   1642  O   HIS A 174      11.017 -24.048   0.539  1.00 10.00      A   
ATOM   1643  N   TRP A 175      11.430 -21.880   0.983  1.00 10.00      A   
ATOM   1644  HN  TRP A 175      12.097 -21.164   0.992  1.00 10.00      A   
ATOM   1645  CA  TRP A 175      10.064 -21.579   1.402  1.00 10.00      A   
ATOM   1646  CB  TRP A 175       9.960 -20.152   1.964  1.00 10.00      A   
ATOM   1647  CG  TRP A 175      10.138 -19.064   0.946  1.00 10.00      A   
ATOM   1648  CD1 TRP A 175      11.315 -18.603   0.441  1.00 10.00      A   
ATOM   1649  CD2 TRP A 175       9.104 -18.296   0.316  1.00 10.00      A   
ATOM   1650  NE1 TRP A 175      11.085 -17.602  -0.467  1.00 10.00      A   
ATOM   1651  HE1 TRP A 175      11.775 -17.116  -0.965  1.00 10.00      A   
ATOM   1652  CE2 TRP A 175       9.733 -17.394  -0.564  1.00 10.00      A   
ATOM   1653  CE3 TRP A 175       7.707 -18.286   0.405  1.00 10.00      A   
ATOM   1654  CZ2 TRP A 175       9.016 -16.493  -1.346  1.00 10.00      A   
ATOM   1655  CZ3 TRP A 175       6.998 -17.390  -0.371  1.00 10.00      A   
ATOM   1656  CH2 TRP A 175       7.653 -16.505  -1.237  1.00 10.00      A   
ATOM   1657  C   TRP A 175       9.045 -21.794   0.280  1.00 10.00      A   
ATOM   1658  O   TRP A 175       7.883 -22.099   0.543  1.00 10.00      A   
ATOM   1659  N   LEU A 176       9.489 -21.649  -0.962  1.00 10.00      A   
ATOM   1660  HN  LEU A 176      10.430 -21.424  -1.110  1.00 10.00      A   
ATOM   1661  CA  LEU A 176       8.609 -21.817  -2.113  1.00 10.00      A   
ATOM   1662  CB  LEU A 176       9.261 -21.244  -3.373  1.00 10.00      A   
ATOM   1663  CG  LEU A 176       8.340 -21.060  -4.583  1.00 10.00      A   
ATOM   1664  CD1 LEU A 176       7.292 -19.988  -4.311  1.00 10.00      A   
ATOM   1665  CD2 LEU A 176       9.146 -20.731  -5.829  1.00 10.00      A   
ATOM   1666  C   LEU A 176       8.240 -23.284  -2.327  1.00 10.00      A   
ATOM   1667  O   LEU A 176       7.161 -23.596  -2.824  1.00 10.00      A   
ATOM   1668  N   SER A 177       9.134 -24.181  -1.927  1.00 10.00      A   
ATOM   1669  HN  SER A 177       9.972 -23.873  -1.519  1.00 10.00      A   
ATOM   1670  CA  SER A 177       8.908 -25.614  -2.079  1.00 10.00      A   
ATOM   1671  CB  SER A 177      10.244 -26.358  -2.040  1.00 10.00      A   
ATOM   1672  OG  SER A 177      11.166 -25.777  -2.948  1.00 10.00      A   
ATOM   1673  HG  SER A 177      11.035 -26.155  -3.824  1.00 10.00      A   
ATOM   1674  C   SER A 177       7.969 -26.147  -0.995  1.00 10.00      A   
ATOM   1675  O   SER A 177       7.645 -27.336  -0.967  1.00 10.00      A   
ATOM   1676  N   HIS A 178       7.527 -25.261  -0.110  1.00 10.00      A   
ATOM   1677  HN  HIS A 178       7.809 -24.324  -0.188  1.00 10.00      A   
ATOM   1678  CA  HIS A 178       6.631 -25.649   0.972  1.00 10.00      A   
ATOM   1679  CB  HIS A 178       6.856 -24.786   2.215  1.00 10.00      A   
ATOM   1680  CG  HIS A 178       7.950 -25.283   3.113  1.00 10.00      A   
ATOM   1681  ND1 HIS A 178       7.667 -25.918   4.301  1.00 10.00      A   
ATOM   1682  CD2 HIS A 178       9.298 -25.218   2.955  1.00 10.00      A   
ATOM   1683  CE1 HIS A 178       8.835 -26.227   4.836  1.00 10.00      A   
ATOM   1684  NE2 HIS A 178       9.848 -25.822   4.059  1.00 10.00      A   
ATOM   1685  HE2 HIS A 178      10.805 -25.934   4.244  1.00 10.00      A   
ATOM   1686  C   HIS A 178       5.167 -25.599   0.545  1.00 10.00      A   
ATOM   1687  O   HIS A 178       4.299 -26.119   1.241  1.00 10.00      A   
ATOM   1688  N   PHE A 179       4.901 -24.986  -0.603  1.00 10.00      A   
ATOM   1689  HN  PHE A 179       5.641 -24.602  -1.120  1.00 10.00      A   
ATOM   1690  CA  PHE A 179       3.535 -24.878  -1.119  1.00 10.00      A   
ATOM   1691  CB  PHE A 179       3.488 -24.003  -2.374  1.00 10.00      A   
ATOM   1692  CG  PHE A 179       3.430 -22.532  -2.076  1.00 10.00      A   
ATOM   1693  CD1 PHE A 179       4.594 -21.786  -1.978  1.00 10.00      A   
ATOM   1694  CD2 PHE A 179       2.213 -21.896  -1.885  1.00 10.00      A   
ATOM   1695  CE1 PHE A 179       4.547 -20.435  -1.695  1.00 10.00      A   
ATOM   1696  CE2 PHE A 179       2.157 -20.544  -1.602  1.00 10.00      A   
ATOM   1697  CZ  PHE A 179       3.327 -19.812  -1.506  1.00 10.00      A   
ATOM   1698  C   PHE A 179       2.936 -26.256  -1.393  1.00 10.00      A   
ATOM   1699  O   PHE A 179       3.524 -27.065  -2.113  1.00 10.00      A   
ATOM   1700  N   PRO A 180       1.746 -26.528  -0.829  1.00 10.00      A   
ATOM   1701  CA  PRO A 180       1.066 -27.820  -0.975  1.00 10.00      A   
ATOM   1702  CB  PRO A 180      -0.153 -27.698  -0.055  1.00 10.00      A   
ATOM   1703  CG  PRO A 180      -0.396 -26.235   0.060  1.00 10.00      A   
ATOM   1704  CD  PRO A 180       0.957 -25.583  -0.019  1.00 10.00      A   
ATOM   1705  C   PRO A 180       0.626 -28.102  -2.406  1.00 10.00      A   
ATOM   1706  O   PRO A 180       0.306 -27.184  -3.160  1.00 10.00      A   
ATOM   1707  N   ASP A 181       0.603 -29.385  -2.765  1.00 10.00      A   
ATOM   1708  HN  ASP A 181       0.864 -30.068  -2.109  1.00 10.00      A   
ATOM   1709  CA  ASP A 181       0.207 -29.813  -4.107  1.00 10.00      A   
ATOM   1710  CB  ASP A 181       0.336 -31.337  -4.248  1.00 10.00      A   
ATOM   1711  CG  ASP A 181       1.559 -31.912  -3.565  1.00 10.00      A   
ATOM   1712  OD1 ASP A 181       2.580 -32.134  -4.246  1.00 10.00      A   
ATOM   1713  OD2 ASP A 181       1.503 -32.159  -2.338  1.00 10.00      A   
ATOM   1714  C   ASP A 181      -1.239 -29.418  -4.391  1.00 10.00      A   
ATOM   1715  O   ASP A 181      -1.631 -29.224  -5.542  1.00 10.00      A   
ATOM   1716  N   THR A 182      -2.019 -29.296  -3.327  1.00 10.00      A   
ATOM   1717  HN  THR A 182      -1.641 -29.452  -2.437  1.00 10.00      A   
ATOM   1718  CA  THR A 182      -3.424 -28.940  -3.426  1.00 10.00      A   
ATOM   1719  CB  THR A 182      -4.141 -29.347  -2.128  1.00 10.00      A   
ATOM   1720  OG1 THR A 182      -3.161 -29.521  -1.089  1.00 10.00      A   
ATOM   1721  HG1 THR A 182      -3.558 -30.007  -0.351  1.00 10.00      A   
ATOM   1722  CG2 THR A 182      -4.902 -30.650  -2.319  1.00 10.00      A   
ATOM   1723  C   THR A 182      -3.611 -27.436  -3.646  1.00 10.00      A   
ATOM   1724  O   THR A 182      -4.703 -26.980  -3.996  1.00 10.00      A   
ATOM   1725  N   TYR A 183      -2.543 -26.670  -3.442  1.00 10.00      A   
ATOM   1726  HN  TYR A 183      -1.694 -27.088  -3.189  1.00 10.00      A   
ATOM   1727  CA  TYR A 183      -2.598 -25.222  -3.607  1.00 10.00      A   
ATOM   1728  CB  TYR A 183      -1.360 -24.555  -3.007  1.00 10.00      A   
ATOM   1729  CG  TYR A 183      -1.407 -23.047  -3.026  1.00 10.00      A   
ATOM   1730  CD1 TYR A 183      -2.120 -22.349  -2.063  1.00 10.00      A   
ATOM   1731  CD2 TYR A 183      -0.748 -22.324  -4.009  1.00 10.00      A   
ATOM   1732  CE1 TYR A 183      -2.175 -20.973  -2.076  1.00 10.00      A   
ATOM   1733  CE2 TYR A 183      -0.796 -20.945  -4.029  1.00 10.00      A   
ATOM   1734  CZ  TYR A 183      -1.513 -20.277  -3.060  1.00 10.00      A   
ATOM   1735  OH  TYR A 183      -1.572 -18.908  -3.080  1.00 10.00      A   
ATOM   1736  HH  TYR A 183      -2.498 -18.631  -3.062  1.00 10.00      A   
ATOM   1737  C   TYR A 183      -2.747 -24.852  -5.078  1.00 10.00      A   
ATOM   1738  O   TYR A 183      -1.803 -24.982  -5.862  1.00 10.00      A   
ATOM   1739  N   THR A 184      -3.937 -24.395  -5.440  1.00 10.00      A   
ATOM   1740  HN  THR A 184      -4.644 -24.320  -4.762  1.00 10.00      A   
ATOM   1741  CA  THR A 184      -4.236 -24.017  -6.812  1.00 10.00      A   
ATOM   1742  CB  THR A 184      -4.987 -25.169  -7.515  1.00 10.00      A   
ATOM   1743  OG1 THR A 184      -5.911 -25.771  -6.593  1.00 10.00      A   
ATOM   1744  HG1 THR A 184      -5.421 -26.258  -5.918  1.00 10.00      A   
ATOM   1745  CG2 THR A 184      -4.014 -26.232  -7.996  1.00 10.00      A   
ATOM   1746  C   THR A 184      -5.102 -22.755  -6.854  1.00 10.00      A   
ATOM   1747  O   THR A 184      -5.799 -22.497  -7.837  1.00 10.00      A   
ATOM   1748  N   SER A 185      -5.038 -21.957  -5.791  1.00 10.00      A   
ATOM   1749  HN  SER A 185      -4.443 -22.190  -5.048  1.00 10.00      A   
ATOM   1750  CA  SER A 185      -5.842 -20.743  -5.703  1.00 10.00      A   
ATOM   1751  CB  SER A 185      -6.567 -20.699  -4.352  1.00 10.00      A   
ATOM   1752  OG  SER A 185      -5.648 -20.843  -3.277  1.00 10.00      A   
ATOM   1753  HG  SER A 185      -5.232 -19.987  -3.094  1.00 10.00      A   
ATOM   1754  C   SER A 185      -5.018 -19.469  -5.890  1.00 10.00      A   
ATOM   1755  O   SER A 185      -5.525 -18.366  -5.681  1.00 10.00      A   
ATOM   1756  N   LEU A 186      -3.763 -19.617  -6.297  1.00 10.00      A   
ATOM   1757  HN  LEU A 186      -3.422 -20.516  -6.486  1.00 10.00      A   
ATOM   1758  CA  LEU A 186      -2.889 -18.458  -6.487  1.00 10.00      A   
ATOM   1759  CB  LEU A 186      -1.439 -18.889  -6.712  1.00 10.00      A   
ATOM   1760  CG  LEU A 186      -0.389 -17.770  -6.730  1.00 10.00      A   
ATOM   1761  CD1 LEU A 186      -0.479 -16.915  -5.474  1.00 10.00      A   
ATOM   1762  CD2 LEU A 186       1.005 -18.358  -6.867  1.00 10.00      A   
ATOM   1763  C   LEU A 186      -3.368 -17.562  -7.628  1.00 10.00      A   
ATOM   1764  O   LEU A 186      -3.643 -18.037  -8.729  1.00 10.00      A   
ATOM   1765  N   VAL A 187      -3.475 -16.268  -7.347  1.00 10.00      A   
ATOM   1766  HN  VAL A 187      -3.247 -15.954  -6.444  1.00 10.00      A   
ATOM   1767  CA  VAL A 187      -3.922 -15.299  -8.340  1.00 10.00      A   
ATOM   1768  CB  VAL A 187      -5.232 -14.603  -7.910  1.00 10.00      A   
ATOM   1769  CG1 VAL A 187      -5.694 -13.612  -8.968  1.00 10.00      A   
ATOM   1770  CG2 VAL A 187      -6.320 -15.629  -7.627  1.00 10.00      A   
ATOM   1771  C   VAL A 187      -2.852 -14.238  -8.583  1.00 10.00      A   
ATOM   1772  O   VAL A 187      -2.495 -13.950  -9.727  1.00 10.00      A   
ATOM   1773  N   SER A 188      -2.343 -13.659  -7.506  1.00 10.00      A   
ATOM   1774  HN  SER A 188      -2.659 -13.935  -6.618  1.00 10.00      A   
ATOM   1775  CA  SER A 188      -1.327 -12.624  -7.608  1.00 10.00      A   
ATOM   1776  CB  SER A 188      -1.935 -11.260  -7.275  1.00 10.00      A   
ATOM   1777  OG  SER A 188      -3.147 -11.058  -7.987  1.00 10.00      A   
ATOM   1778  HG  SER A 188      -3.818 -10.730  -7.382  1.00 10.00      A   
ATOM   1779  C   SER A 188      -0.136 -12.919  -6.700  1.00 10.00      A   
ATOM   1780  O   SER A 188      -0.290 -13.079  -5.490  1.00 10.00      A   
ATOM   1781  N   LEU A 189       1.045 -12.985  -7.297  1.00 10.00      A   
ATOM   1782  HN  LEU A 189       1.096 -12.844  -8.272  1.00 10.00      A   
ATOM   1783  CA  LEU A 189       2.274 -13.252  -6.561  1.00 10.00      A   
ATOM   1784  CB  LEU A 189       2.774 -14.673  -6.848  1.00 10.00      A   
ATOM   1785  CG  LEU A 189       4.142 -15.048  -6.269  1.00 10.00      A   
ATOM   1786  CD1 LEU A 189       4.132 -14.970  -4.750  1.00 10.00      A   
ATOM   1787  CD2 LEU A 189       4.546 -16.437  -6.727  1.00 10.00      A   
ATOM   1788  C   LEU A 189       3.343 -12.232  -6.936  1.00 10.00      A   
ATOM   1789  O   LEU A 189       3.683 -12.081  -8.113  1.00 10.00      A   
ATOM   1790  N   ASN A 190       3.856 -11.526  -5.937  1.00 10.00      A   
ATOM   1791  HN  ASN A 190       3.535 -11.687  -5.018  1.00 10.00      A   
ATOM   1792  CA  ASN A 190       4.880 -10.519  -6.165  1.00 10.00      A   
ATOM   1793  CB  ASN A 190       4.297  -9.112  -6.005  1.00 10.00      A   
ATOM   1794  CG  ASN A 190       5.325  -8.014  -6.202  1.00 10.00      A   
ATOM   1795  OD1 ASN A 190       6.371  -8.216  -6.820  1.00 10.00      A   
ATOM   1796  ND2 ASN A 190       5.025  -6.835  -5.684  1.00 10.00      A   
ATOM   1797 HD21 ASN A 190       4.161  -6.742  -5.202  1.00 10.00      A   
ATOM   1798 HD22 ASN A 190       5.664  -6.104  -5.797  1.00 10.00      A   
ATOM   1799  C   ASN A 190       6.061 -10.719  -5.224  1.00 10.00      A   
ATOM   1800  O   ASN A 190       5.963 -10.475  -4.022  1.00 10.00      A   
ATOM   1801  N   ILE A 191       7.176 -11.167  -5.779  1.00 10.00      A   
ATOM   1802  HN  ILE A 191       7.188 -11.347  -6.751  1.00 10.00      A   
ATOM   1803  CA  ILE A 191       8.382 -11.402  -4.994  1.00 10.00      A   
ATOM   1804  CB  ILE A 191       8.869 -12.864  -5.102  1.00 10.00      A   
ATOM   1805  CG1 ILE A 191       9.058 -13.261  -6.567  1.00 10.00      A   
ATOM   1806  CG2 ILE A 191       7.911 -13.817  -4.396  1.00 10.00      A   
ATOM   1807  CD1 ILE A 191       9.935 -14.474  -6.764  1.00 10.00      A   
ATOM   1808  C   ILE A 191       9.505 -10.465  -5.433  1.00 10.00      A   
ATOM   1809  O   ILE A 191      10.686 -10.771  -5.252  1.00 10.00      A   
ATOM   1810  N   SER A 192       9.129  -9.324  -6.007  1.00 10.00      A   
ATOM   1811  HN  SER A 192       8.173  -9.141  -6.121  1.00 10.00      A   
ATOM   1812  CA  SER A 192      10.099  -8.335  -6.478  1.00 10.00      A   
ATOM   1813  CB  SER A 192       9.421  -7.344  -7.429  1.00 10.00      A   
ATOM   1814  OG  SER A 192       8.583  -8.019  -8.353  1.00 10.00      A   
ATOM   1815  HG  SER A 192       7.744  -8.236  -7.923  1.00 10.00      A   
ATOM   1816  C   SER A 192      10.740  -7.588  -5.305  1.00 10.00      A   
ATOM   1817  O   SER A 192      10.563  -6.379  -5.147  1.00 10.00      A   
ATOM   1818  N   CYS A 193      11.470  -8.327  -4.480  1.00 10.00      A   
ATOM   1819  HN  CYS A 193      11.551  -9.286  -4.657  1.00 10.00      A   
ATOM   1820  CA  CYS A 193      12.146  -7.766  -3.316  1.00 10.00      A   
ATOM   1821  CB  CYS A 193      11.130  -7.453  -2.213  1.00 10.00      A   
ATOM   1822  SG  CYS A 193       9.868  -8.728  -1.984  1.00 10.00      A   
ATOM   1823  HG  CYS A 193       8.729  -8.123  -1.664  1.00 10.00      A   
ATOM   1824  C   CYS A 193      13.202  -8.736  -2.797  1.00 10.00      A   
ATOM   1825  O   CYS A 193      14.199  -8.329  -2.197  1.00 10.00      A   
ATOM   1826  N   LEU A 194      12.982 -10.022  -3.039  1.00 10.00      A   
ATOM   1827  HN  LEU A 194      12.171 -10.288  -3.522  1.00 10.00      A   
ATOM   1828  CA  LEU A 194      13.911 -11.050  -2.596  1.00 10.00      A   
ATOM   1829  CB  LEU A 194      13.232 -12.420  -2.594  1.00 10.00      A   
ATOM   1830  CG  LEU A 194      12.148 -12.630  -1.539  1.00 10.00      A   
ATOM   1831  CD1 LEU A 194      11.530 -14.010  -1.681  1.00 10.00      A   
ATOM   1832  CD2 LEU A 194      12.721 -12.436  -0.143  1.00 10.00      A   
ATOM   1833  C   LEU A 194      15.148 -11.091  -3.477  1.00 10.00      A   
ATOM   1834  O   LEU A 194      15.070 -10.838  -4.679  1.00 10.00      A   
ATOM   1835  N   ALA A 195      16.282 -11.399  -2.866  1.00 10.00      A   
ATOM   1836  HN  ALA A 195      16.268 -11.578  -1.893  1.00 10.00      A   
ATOM   1837  CA  ALA A 195      17.545 -11.505  -3.577  1.00 10.00      A   
ATOM   1838  CB  ALA A 195      18.620 -10.689  -2.876  1.00 10.00      A   
ATOM   1839  C   ALA A 195      17.951 -12.969  -3.622  1.00 10.00      A   
ATOM   1840  O   ALA A 195      18.781 -13.380  -4.441  1.00 10.00      A   
ATOM   1841  N   SER A 196      17.351 -13.746  -2.723  1.00 10.00      A   
ATOM   1842  HN  SER A 196      16.707 -13.342  -2.099  1.00 10.00      A   
ATOM   1843  CA  SER A 196      17.611 -15.169  -2.625  1.00 10.00      A   
ATOM   1844  CB  SER A 196      17.121 -15.707  -1.276  1.00 10.00      A   
ATOM   1845  OG  SER A 196      15.919 -15.070  -0.876  1.00 10.00      A   
ATOM   1846  HG  SER A 196      16.110 -14.157  -0.610  1.00 10.00      A   
ATOM   1847  C   SER A 196      16.940 -15.913  -3.772  1.00 10.00      A   
ATOM   1848  O   SER A 196      15.781 -15.654  -4.111  1.00 10.00      A   
ATOM   1849  N   GLU A 197      17.685 -16.812  -4.383  1.00 10.00      A   
ATOM   1850  HN  GLU A 197      18.607 -16.942  -4.083  1.00 10.00      A   
ATOM   1851  CA  GLU A 197      17.187 -17.606  -5.491  1.00 10.00      A   
ATOM   1852  CB  GLU A 197      18.347 -18.365  -6.130  1.00 10.00      A   
ATOM   1853  CG  GLU A 197      18.007 -19.072  -7.428  1.00 10.00      A   
ATOM   1854  CD  GLU A 197      19.110 -20.010  -7.857  1.00 10.00      A   
ATOM   1855  OE1 GLU A 197      19.941 -19.618  -8.701  1.00 10.00      A   
ATOM   1856  OE2 GLU A 197      19.160 -21.144  -7.337  1.00 10.00      A   
ATOM   1857  C   GLU A 197      16.118 -18.583  -5.010  1.00 10.00      A   
ATOM   1858  O   GLU A 197      16.324 -19.311  -4.036  1.00 10.00      A   
ATOM   1859  N   VAL A 198      14.979 -18.591  -5.686  1.00 10.00      A   
ATOM   1860  HN  VAL A 198      14.872 -17.991  -6.458  1.00 10.00      A   
ATOM   1861  CA  VAL A 198      13.884 -19.479  -5.313  1.00 10.00      A   
ATOM   1862  CB  VAL A 198      12.499 -18.811  -5.488  1.00 10.00      A   
ATOM   1863  CG1 VAL A 198      12.339 -17.659  -4.508  1.00 10.00      A   
ATOM   1864  CG2 VAL A 198      12.295 -18.333  -6.921  1.00 10.00      A   
ATOM   1865  C   VAL A 198      13.943 -20.779  -6.104  1.00 10.00      A   
ATOM   1866  O   VAL A 198      14.716 -20.898  -7.059  1.00 10.00      A   
ATOM   1867  N   SER A 199      13.145 -21.755  -5.696  1.00 10.00      A   
ATOM   1868  HN  SER A 199      12.569 -21.610  -4.913  1.00 10.00      A   
ATOM   1869  CA  SER A 199      13.111 -23.040  -6.372  1.00 10.00      A   
ATOM   1870  CB  SER A 199      12.505 -24.110  -5.453  1.00 10.00      A   
ATOM   1871  OG  SER A 199      12.377 -25.359  -6.116  1.00 10.00      A   
ATOM   1872  HG  SER A 199      13.086 -25.944  -5.831  1.00 10.00      A   
ATOM   1873  C   SER A 199      12.319 -22.950  -7.671  1.00 10.00      A   
ATOM   1874  O   SER A 199      11.094 -22.830  -7.652  1.00 10.00      A   
ATOM   1875  N   PHE A 200      13.019 -23.001  -8.796  1.00 10.00      A   
ATOM   1876  HN  PHE A 200      13.994 -23.097  -8.749  1.00 10.00      A   
ATOM   1877  CA  PHE A 200      12.367 -22.936 -10.097  1.00 10.00      A   
ATOM   1878  CB  PHE A 200      13.397 -22.757 -11.214  1.00 10.00      A   
ATOM   1879  CG  PHE A 200      12.790 -22.585 -12.580  1.00 10.00      A   
ATOM   1880  CD1 PHE A 200      12.192 -21.391 -12.942  1.00 10.00      A   
ATOM   1881  CD2 PHE A 200      12.822 -23.619 -13.503  1.00 10.00      A   
ATOM   1882  CE1 PHE A 200      11.637 -21.227 -14.195  1.00 10.00      A   
ATOM   1883  CE2 PHE A 200      12.267 -23.462 -14.758  1.00 10.00      A   
ATOM   1884  CZ  PHE A 200      11.673 -22.265 -15.105  1.00 10.00      A   
ATOM   1885  C   PHE A 200      11.559 -24.206 -10.322  1.00 10.00      A   
ATOM   1886  O   PHE A 200      10.510 -24.190 -10.965  1.00 10.00      A   
ATOM   1887  N   SER A 201      12.056 -25.298  -9.759  1.00 10.00      A   
ATOM   1888  HN  SER A 201      12.895 -25.232  -9.253  1.00 10.00      A   
ATOM   1889  CA  SER A 201      11.410 -26.594  -9.866  1.00 10.00      A   
ATOM   1890  CB  SER A 201      12.266 -27.628  -9.141  1.00 10.00      A   
ATOM   1891  OG  SER A 201      13.592 -27.144  -8.972  1.00 10.00      A   
ATOM   1892  HG  SER A 201      13.935 -27.443  -8.121  1.00 10.00      A   
ATOM   1893  C   SER A 201      10.003 -26.544  -9.268  1.00 10.00      A   
ATOM   1894  O   SER A 201       9.055 -27.084  -9.837  1.00 10.00      A   
ATOM   1895  N   ALA A 202       9.876 -25.883  -8.122  1.00 10.00      A   
ATOM   1896  HN  ALA A 202      10.671 -25.479  -7.711  1.00 10.00      A   
ATOM   1897  CA  ALA A 202       8.586 -25.749  -7.455  1.00 10.00      A   
ATOM   1898  CB  ALA A 202       8.779 -25.466  -5.972  1.00 10.00      A   
ATOM   1899  C   ALA A 202       7.767 -24.637  -8.103  1.00 10.00      A   
ATOM   1900  O   ALA A 202       6.543 -24.742  -8.226  1.00 10.00      A   
ATOM   1901  N   LEU A 203       8.460 -23.579  -8.522  1.00 10.00      A   
ATOM   1902  HN  LEU A 203       9.433 -23.567  -8.387  1.00 10.00      A   
ATOM   1903  CA  LEU A 203       7.823 -22.431  -9.165  1.00 10.00      A   
ATOM   1904  CB  LEU A 203       8.863 -21.355  -9.489  1.00 10.00      A   
ATOM   1905  CG  LEU A 203       8.360 -20.124 -10.243  1.00 10.00      A   
ATOM   1906  CD1 LEU A 203       7.341 -19.363  -9.411  1.00 10.00      A   
ATOM   1907  CD2 LEU A 203       9.524 -19.226 -10.628  1.00 10.00      A   
ATOM   1908  C   LEU A 203       7.083 -22.849 -10.433  1.00 10.00      A   
ATOM   1909  O   LEU A 203       5.916 -22.506 -10.623  1.00 10.00      A   
ATOM   1910  N   GLU A 204       7.768 -23.608 -11.280  1.00 10.00      A   
ATOM   1911  HN  GLU A 204       8.694 -23.852 -11.056  1.00 10.00      A   
ATOM   1912  CA  GLU A 204       7.192 -24.090 -12.533  1.00 10.00      A   
ATOM   1913  CB  GLU A 204       8.221 -24.925 -13.302  1.00 10.00      A   
ATOM   1914  CG  GLU A 204       7.944 -25.044 -14.790  1.00 10.00      A   
ATOM   1915  CD  GLU A 204       7.445 -26.419 -15.172  1.00 10.00      A   
ATOM   1916  OE1 GLU A 204       8.277 -27.341 -15.332  1.00 10.00      A   
ATOM   1917  OE2 GLU A 204       6.221 -26.592 -15.313  1.00 10.00      A   
ATOM   1918  C   GLU A 204       5.930 -24.911 -12.266  1.00 10.00      A   
ATOM   1919  O   GLU A 204       4.916 -24.745 -12.939  1.00 10.00      A   
ATOM   1920  N   ARG A 205       5.999 -25.778 -11.266  1.00 10.00      A   
ATOM   1921  HN  ARG A 205       6.834 -25.855 -10.757  1.00 10.00      A   
ATOM   1922  CA  ARG A 205       4.868 -26.620 -10.905  1.00 10.00      A   
ATOM   1923  CB  ARG A 205       5.281 -27.620  -9.827  1.00 10.00      A   
ATOM   1924  CG  ARG A 205       5.276 -29.065 -10.296  1.00 10.00      A   
ATOM   1925  CD  ARG A 205       5.704 -30.013  -9.189  1.00 10.00      A   
ATOM   1926  NE  ARG A 205       7.100 -29.810  -8.792  1.00 10.00      A   
ATOM   1927  HE  ARG A 205       7.778 -29.820  -9.509  1.00 10.00      A   
ATOM   1928  CZ  ARG A 205       7.493 -29.604  -7.537  1.00 10.00      A   
ATOM   1929  NH1 ARG A 205       6.598 -29.572  -6.553  1.00 10.00      A   
ATOM   1930 HH11 ARG A 205       5.584 -29.708  -6.758  1.00 10.00      A   
ATOM   1931 HH12 ARG A 205       6.907 -29.411  -5.567  1.00 10.00      A   
ATOM   1932  NH2 ARG A 205       8.781 -29.446  -7.259  1.00 10.00      A   
ATOM   1933 HH21 ARG A 205       9.089 -29.285  -6.275  1.00 10.00      A   
ATOM   1934 HH22 ARG A 205       9.489 -29.484  -8.021  1.00 10.00      A   
ATOM   1935  C   ARG A 205       3.696 -25.780 -10.413  1.00 10.00      A   
ATOM   1936  O   ARG A 205       2.544 -26.041 -10.757  1.00 10.00      A   
ATOM   1937  N   LEU A 206       4.006 -24.770  -9.607  1.00 10.00      A   
ATOM   1938  HN  LEU A 206       4.949 -24.620  -9.372  1.00 10.00      A   
ATOM   1939  CA  LEU A 206       2.993 -23.880  -9.055  1.00 10.00      A   
ATOM   1940  CB  LEU A 206       3.632 -22.883  -8.086  1.00 10.00      A   
ATOM   1941  CG  LEU A 206       3.602 -23.259  -6.604  1.00 10.00      A   
ATOM   1942  CD1 LEU A 206       4.809 -22.682  -5.880  1.00 10.00      A   
ATOM   1943  CD2 LEU A 206       2.313 -22.770  -5.963  1.00 10.00      A   
ATOM   1944  C   LEU A 206       2.255 -23.125 -10.151  1.00 10.00      A   
ATOM   1945  O   LEU A 206       1.026 -23.137 -10.197  1.00 10.00      A   
ATOM   1946  N   VAL A 207       3.014 -22.486 -11.036  1.00 10.00      A   
ATOM   1947  HN  VAL A 207       3.993 -22.539 -10.953  1.00 10.00      A   
ATOM   1948  CA  VAL A 207       2.443 -21.706 -12.129  1.00 10.00      A   
ATOM   1949  CB  VAL A 207       3.551 -21.021 -12.964  1.00 10.00      A   
ATOM   1950  CG1 VAL A 207       2.959 -20.231 -14.120  1.00 10.00      A   
ATOM   1951  CG2 VAL A 207       4.406 -20.118 -12.088  1.00 10.00      A   
ATOM   1952  C   VAL A 207       1.574 -22.570 -13.044  1.00 10.00      A   
ATOM   1953  O   VAL A 207       0.543 -22.120 -13.546  1.00 10.00      A   
ATOM   1954  N   THR A 208       1.983 -23.813 -13.246  1.00 10.00      A   
ATOM   1955  HN  THR A 208       2.803 -24.125 -12.809  1.00 10.00      A   
ATOM   1956  CA  THR A 208       1.247 -24.724 -14.113  1.00 10.00      A   
ATOM   1957  CB  THR A 208       2.133 -25.901 -14.560  1.00 10.00      A   
ATOM   1958  OG1 THR A 208       3.403 -25.392 -14.991  1.00 10.00      A   
ATOM   1959  HG1 THR A 208       3.974 -25.242 -14.221  1.00 10.00      A   
ATOM   1960  CG2 THR A 208       1.491 -26.659 -15.712  1.00 10.00      A   
ATOM   1961  C   THR A 208      -0.038 -25.243 -13.464  1.00 10.00      A   
ATOM   1962  O   THR A 208      -1.025 -25.496 -14.151  1.00 10.00      A   
ATOM   1963  N   ARG A 209      -0.042 -25.383 -12.143  1.00 10.00      A   
ATOM   1964  HN  ARG A 209       0.761 -25.154 -11.627  1.00 10.00      A   
ATOM   1965  CA  ARG A 209      -1.223 -25.883 -11.453  1.00 10.00      A   
ATOM   1966  CB  ARG A 209      -0.861 -26.746 -10.239  1.00 10.00      A   
ATOM   1967  CG  ARG A 209      -0.261 -25.992  -9.061  1.00 10.00      A   
ATOM   1968  CD  ARG A 209       0.195 -26.959  -7.981  1.00 10.00      A   
ATOM   1969  NE  ARG A 209       0.701 -26.278  -6.790  1.00 10.00      A   
ATOM   1970  HE  ARG A 209       0.238 -25.453  -6.513  1.00 10.00      A   
ATOM   1971  CZ  ARG A 209       1.722 -26.731  -6.059  1.00 10.00      A   
ATOM   1972  NH1 ARG A 209       2.338 -27.859  -6.403  1.00 10.00      A   
ATOM   1973 HH11 ARG A 209       2.024 -28.394  -7.244  1.00 10.00      A   
ATOM   1974 HH12 ARG A 209       3.132 -28.219  -5.836  1.00 10.00      A   
ATOM   1975  NH2 ARG A 209       2.124 -26.057  -4.986  1.00 10.00      A   
ATOM   1976 HH21 ARG A 209       1.641 -25.177  -4.710  1.00 10.00      A   
ATOM   1977 HH22 ARG A 209       2.919 -26.410  -4.411  1.00 10.00      A   
ATOM   1978  C   ARG A 209      -2.213 -24.775 -11.091  1.00 10.00      A   
ATOM   1979  O   ARG A 209      -3.379 -25.051 -10.821  1.00 10.00      A   
ATOM   1980  N   CYS A 210      -1.758 -23.530 -11.085  1.00 10.00      A   
ATOM   1981  HN  CYS A 210      -0.814 -23.358 -11.299  1.00 10.00      A   
ATOM   1982  CA  CYS A 210      -2.632 -22.405 -10.762  1.00 10.00      A   
ATOM   1983  CB  CYS A 210      -1.954 -21.468  -9.762  1.00 10.00      A   
ATOM   1984  SG  CYS A 210      -1.315 -22.302  -8.295  1.00 10.00      A   
ATOM   1985  HG  CYS A 210      -0.068 -22.665  -8.560  1.00 10.00      A   
ATOM   1986  C   CYS A 210      -3.024 -21.637 -12.020  1.00 10.00      A   
ATOM   1987  O   CYS A 210      -2.261 -20.806 -12.509  1.00 10.00      A   
ATOM   1988  N   PRO A 211      -4.226 -21.903 -12.564  1.00 10.00      A   
ATOM   1989  CA  PRO A 211      -4.712 -21.240 -13.774  1.00 10.00      A   
ATOM   1990  CB  PRO A 211      -5.732 -22.242 -14.310  1.00 10.00      A   
ATOM   1991  CG  PRO A 211      -6.294 -22.890 -13.089  1.00 10.00      A   
ATOM   1992  CD  PRO A 211      -5.205 -22.883 -12.048  1.00 10.00      A   
ATOM   1993  C   PRO A 211      -5.396 -19.912 -13.462  1.00 10.00      A   
ATOM   1994  O   PRO A 211      -5.810 -19.182 -14.367  1.00 10.00      A   
ATOM   1995  N   ASN A 212      -5.507 -19.600 -12.176  1.00 10.00      A   
ATOM   1996  HN  ASN A 212      -5.150 -20.217 -11.502  1.00 10.00      A   
ATOM   1997  CA  ASN A 212      -6.140 -18.365 -11.745  1.00 10.00      A   
ATOM   1998  CB  ASN A 212      -6.886 -18.562 -10.420  1.00 10.00      A   
ATOM   1999  CG  ASN A 212      -8.200 -19.305 -10.584  1.00 10.00      A   
ATOM   2000  OD1 ASN A 212      -8.724 -19.433 -11.691  1.00 10.00      A   
ATOM   2001  ND2 ASN A 212      -8.749 -19.788  -9.480  1.00 10.00      A   
ATOM   2002 HD21 ASN A 212      -8.286 -19.639  -8.628  1.00 10.00      A   
ATOM   2003 HD22 ASN A 212      -9.601 -20.269  -9.559  1.00 10.00      A   
ATOM   2004  C   ASN A 212      -5.111 -17.257 -11.610  1.00 10.00      A   
ATOM   2005  O   ASN A 212      -5.447 -16.112 -11.317  1.00 10.00      A   
ATOM   2006  N   LEU A 213      -3.855 -17.610 -11.846  1.00 10.00      A   
ATOM   2007  HN  LEU A 213      -3.662 -18.538 -12.088  1.00 10.00      A   
ATOM   2008  CA  LEU A 213      -2.758 -16.661 -11.756  1.00 10.00      A   
ATOM   2009  CB  LEU A 213      -1.420 -17.387 -11.917  1.00 10.00      A   
ATOM   2010  CG  LEU A 213      -0.156 -16.557 -11.666  1.00 10.00      A   
ATOM   2011  CD1 LEU A 213      -0.007 -16.224 -10.188  1.00 10.00      A   
ATOM   2012  CD2 LEU A 213       1.073 -17.292 -12.180  1.00 10.00      A   
ATOM   2013  C   LEU A 213      -2.898 -15.567 -12.810  1.00 10.00      A   
ATOM   2014  O   LEU A 213      -2.957 -15.847 -14.008  1.00 10.00      A   
ATOM   2015  N   LYS A 214      -2.974 -14.327 -12.353  1.00 10.00      A   
ATOM   2016  HN  LYS A 214      -2.945 -14.175 -11.381  1.00 10.00      A   
ATOM   2017  CA  LYS A 214      -3.103 -13.186 -13.246  1.00 10.00      A   
ATOM   2018  CB  LYS A 214      -4.414 -12.441 -12.985  1.00 10.00      A   
ATOM   2019  CG  LYS A 214      -5.666 -13.181 -13.431  1.00 10.00      A   
ATOM   2020  CD  LYS A 214      -5.636 -13.462 -14.926  1.00 10.00      A   
ATOM   2021  CE  LYS A 214      -6.988 -13.938 -15.434  1.00 10.00      A   
ATOM   2022  NZ  LYS A 214      -7.468 -15.139 -14.699  1.00 10.00      A   
ATOM   2023  HZ1 LYS A 214      -7.571 -15.940 -15.354  1.00 10.00      A   
ATOM   2024  HZ2 LYS A 214      -8.393 -14.942 -14.262  1.00 10.00      A   
ATOM   2025  HZ3 LYS A 214      -6.794 -15.395 -13.952  1.00 10.00      A   
ATOM   2026  C   LYS A 214      -1.928 -12.233 -13.085  1.00 10.00      A   
ATOM   2027  O   LYS A 214      -1.547 -11.539 -14.027  1.00 10.00      A   
ATOM   2028  N   SER A 215      -1.348 -12.208 -11.894  1.00 10.00      A   
ATOM   2029  HN  SER A 215      -1.687 -12.792 -11.180  1.00 10.00      A   
ATOM   2030  CA  SER A 215      -0.220 -11.334 -11.615  1.00 10.00      A   
ATOM   2031  CB  SER A 215      -0.626 -10.262 -10.595  1.00 10.00      A   
ATOM   2032  OG  SER A 215       0.346  -9.236 -10.496  1.00 10.00      A   
ATOM   2033  HG  SER A 215       0.211  -8.750  -9.674  1.00 10.00      A   
ATOM   2034  C   SER A 215       0.964 -12.140 -11.099  1.00 10.00      A   
ATOM   2035  O   SER A 215       0.876 -12.790 -10.060  1.00 10.00      A   
ATOM   2036  N   LEU A 216       2.060 -12.108 -11.838  1.00 10.00      A   
ATOM   2037  HN  LEU A 216       2.063 -11.578 -12.667  1.00 10.00      A   
ATOM   2038  CA  LEU A 216       3.262 -12.828 -11.454  1.00 10.00      A   
ATOM   2039  CB  LEU A 216       3.424 -14.100 -12.287  1.00 10.00      A   
ATOM   2040  CG  LEU A 216       4.590 -15.017 -11.904  1.00 10.00      A   
ATOM   2041  CD1 LEU A 216       4.369 -15.615 -10.523  1.00 10.00      A   
ATOM   2042  CD2 LEU A 216       4.776 -16.113 -12.945  1.00 10.00      A   
ATOM   2043  C   LEU A 216       4.492 -11.940 -11.606  1.00 10.00      A   
ATOM   2044  O   LEU A 216       5.051 -11.807 -12.697  1.00 10.00      A   
ATOM   2045  N   LYS A 217       4.894 -11.316 -10.509  1.00 10.00      A   
ATOM   2046  HN  LYS A 217       4.400 -11.457  -9.668  1.00 10.00      A   
ATOM   2047  CA  LYS A 217       6.062 -10.444 -10.508  1.00 10.00      A   
ATOM   2048  CB  LYS A 217       5.747  -9.111  -9.822  1.00 10.00      A   
ATOM   2049  CG  LYS A 217       4.432  -8.483 -10.262  1.00 10.00      A   
ATOM   2050  CD  LYS A 217       4.596  -7.012 -10.603  1.00 10.00      A   
ATOM   2051  CE  LYS A 217       3.268  -6.404 -11.030  1.00 10.00      A   
ATOM   2052  NZ  LYS A 217       3.415  -5.015 -11.545  1.00 10.00      A   
ATOM   2053  HZ1 LYS A 217       4.167  -4.974 -12.266  1.00 10.00      A   
ATOM   2054  HZ2 LYS A 217       3.656  -4.363 -10.770  1.00 10.00      A   
ATOM   2055  HZ3 LYS A 217       2.520  -4.703 -11.981  1.00 10.00      A   
ATOM   2056  C   LYS A 217       7.219 -11.158  -9.823  1.00 10.00      A   
ATOM   2057  O   LYS A 217       7.204 -11.361  -8.607  1.00 10.00      A   
ATOM   2058  N   LEU A 218       8.205 -11.558 -10.611  1.00 10.00      A   
ATOM   2059  HN  LEU A 218       8.164 -11.350 -11.570  1.00 10.00      A   
ATOM   2060  CA  LEU A 218       9.358 -12.284 -10.095  1.00 10.00      A   
ATOM   2061  CB  LEU A 218       9.843 -13.284 -11.142  1.00 10.00      A   
ATOM   2062  CG  LEU A 218       8.807 -14.301 -11.621  1.00 10.00      A   
ATOM   2063  CD1 LEU A 218       9.258 -14.956 -12.917  1.00 10.00      A   
ATOM   2064  CD2 LEU A 218       8.550 -15.349 -10.548  1.00 10.00      A   
ATOM   2065  C   LEU A 218      10.490 -11.345  -9.692  1.00 10.00      A   
ATOM   2066  O   LEU A 218      10.413 -10.135  -9.901  1.00 10.00      A   
ATOM   2067  N   ASN A 219      11.548 -11.913  -9.128  1.00 10.00      A   
ATOM   2068  HN  ASN A 219      11.569 -12.888  -9.022  1.00 10.00      A   
ATOM   2069  CA  ASN A 219      12.695 -11.135  -8.683  1.00 10.00      A   
ATOM   2070  CB  ASN A 219      13.129 -11.548  -7.268  1.00 10.00      A   
ATOM   2071  CG  ASN A 219      13.657 -12.973  -7.179  1.00 10.00      A   
ATOM   2072  OD1 ASN A 219      13.253 -13.854  -7.935  1.00 10.00      A   
ATOM   2073  ND2 ASN A 219      14.572 -13.206  -6.249  1.00 10.00      A   
ATOM   2074 HD21 ASN A 219      14.858 -12.457  -5.677  1.00 10.00      A   
ATOM   2075 HD22 ASN A 219      14.924 -14.117  -6.162  1.00 10.00      A   
ATOM   2076  C   ASN A 219      13.862 -11.256  -9.662  1.00 10.00      A   
ATOM   2077  O   ASN A 219      13.774 -11.962 -10.668  1.00 10.00      A   
ATOM   2078  N   ARG A 220      14.959 -10.578  -9.342  1.00 10.00      A   
ATOM   2079  HN  ARG A 220      14.972 -10.065  -8.505  1.00 10.00      A   
ATOM   2080  CA  ARG A 220      16.151 -10.569 -10.183  1.00 10.00      A   
ATOM   2081  CB  ARG A 220      17.175  -9.589  -9.607  1.00 10.00      A   
ATOM   2082  CG  ARG A 220      18.408  -9.387 -10.467  1.00 10.00      A   
ATOM   2083  CD  ARG A 220      19.476  -8.612  -9.717  1.00 10.00      A   
ATOM   2084  NE  ARG A 220      20.211  -7.706 -10.598  1.00 10.00      A   
ATOM   2085  HE  ARG A 220      20.367  -8.004 -11.523  1.00 10.00      A   
ATOM   2086  CZ  ARG A 220      20.681  -6.518 -10.221  1.00 10.00      A   
ATOM   2087  NH1 ARG A 220      20.502  -6.088  -8.974  1.00 10.00      A   
ATOM   2088 HH11 ARG A 220      20.869  -5.153  -8.683  1.00 10.00      A   
ATOM   2089 HH12 ARG A 220      19.995  -6.681  -8.280  1.00 10.00      A   
ATOM   2090  NH2 ARG A 220      21.315  -5.752 -11.099  1.00 10.00      A   
ATOM   2091 HH21 ARG A 220      21.686  -4.817 -10.813  1.00 10.00      A   
ATOM   2092 HH22 ARG A 220      21.446  -6.078 -12.092  1.00 10.00      A   
ATOM   2093  C   ARG A 220      16.787 -11.952 -10.323  1.00 10.00      A   
ATOM   2094  O   ARG A 220      17.453 -12.235 -11.319  1.00 10.00      A   
ATOM   2095  N   ALA A 221      16.585 -12.801  -9.325  1.00 10.00      A   
ATOM   2096  HN  ALA A 221      16.048 -12.513  -8.556  1.00 10.00      A   
ATOM   2097  CA  ALA A 221      17.156 -14.147  -9.327  1.00 10.00      A   
ATOM   2098  CB  ALA A 221      16.858 -14.853  -8.015  1.00 10.00      A   
ATOM   2099  C   ALA A 221      16.687 -14.993 -10.511  1.00 10.00      A   
ATOM   2100  O   ALA A 221      17.399 -15.894 -10.958  1.00 10.00      A   
ATOM   2101  N   VAL A 222      15.491 -14.709 -11.012  1.00 10.00      A   
ATOM   2102  HN  VAL A 222      14.974 -13.970 -10.629  1.00 10.00      A   
ATOM   2103  CA  VAL A 222      14.942 -15.454 -12.142  1.00 10.00      A   
ATOM   2104  CB  VAL A 222      13.422 -15.231 -12.292  1.00 10.00      A   
ATOM   2105  CG1 VAL A 222      12.868 -16.099 -13.414  1.00 10.00      A   
ATOM   2106  CG2 VAL A 222      12.705 -15.530 -10.983  1.00 10.00      A   
ATOM   2107  C   VAL A 222      15.654 -15.052 -13.432  1.00 10.00      A   
ATOM   2108  O   VAL A 222      15.578 -13.895 -13.856  1.00 10.00      A   
ATOM   2109  N   PRO A 223      16.350 -16.008 -14.067  1.00 10.00      A   
ATOM   2110  CA  PRO A 223      17.104 -15.762 -15.299  1.00 10.00      A   
ATOM   2111  CB  PRO A 223      17.990 -17.004 -15.422  1.00 10.00      A   
ATOM   2112  CG  PRO A 223      17.239 -18.079 -14.719  1.00 10.00      A   
ATOM   2113  CD  PRO A 223      16.445 -17.412 -13.630  1.00 10.00      A   
ATOM   2114  C   PRO A 223      16.212 -15.618 -16.530  1.00 10.00      A   
ATOM   2115  O   PRO A 223      15.112 -16.179 -16.592  1.00 10.00      A   
ATOM   2116  N   LEU A 224      16.717 -14.887 -17.517  1.00 10.00      A   
ATOM   2117  HN  LEU A 224      17.616 -14.502 -17.404  1.00 10.00      A   
ATOM   2118  CA  LEU A 224      15.995 -14.632 -18.760  1.00 10.00      A   
ATOM   2119  CB  LEU A 224      16.769 -13.622 -19.618  1.00 10.00      A   
ATOM   2120  CG  LEU A 224      16.088 -13.144 -20.905  1.00 10.00      A   
ATOM   2121  CD1 LEU A 224      14.840 -12.334 -20.590  1.00 10.00      A   
ATOM   2122  CD2 LEU A 224      17.056 -12.330 -21.752  1.00 10.00      A   
ATOM   2123  C   LEU A 224      15.766 -15.916 -19.549  1.00 10.00      A   
ATOM   2124  O   LEU A 224      14.742 -16.068 -20.219  1.00 10.00      A   
ATOM   2125  N   GLU A 225      16.715 -16.840 -19.447  1.00 10.00      A   
ATOM   2126  HN  GLU A 225      17.502 -16.651 -18.878  1.00 10.00      A   
ATOM   2127  CA  GLU A 225      16.649 -18.115 -20.161  1.00 10.00      A   
ATOM   2128  CB  GLU A 225      18.016 -18.808 -20.169  1.00 10.00      A   
ATOM   2129  CG  GLU A 225      19.192 -17.877 -20.408  1.00 10.00      A   
ATOM   2130  CD  GLU A 225      19.790 -17.360 -19.116  1.00 10.00      A   
ATOM   2131  OE1 GLU A 225      19.196 -16.458 -18.495  1.00 10.00      A   
ATOM   2132  OE2 GLU A 225      20.860 -17.859 -18.714  1.00 10.00      A   
ATOM   2133  C   GLU A 225      15.599 -19.062 -19.585  1.00 10.00      A   
ATOM   2134  O   GLU A 225      15.331 -20.118 -20.160  1.00 10.00      A   
ATOM   2135  N   LYS A 226      15.012 -18.692 -18.454  1.00 10.00      A   
ATOM   2136  HN  LYS A 226      15.262 -17.834 -18.041  1.00 10.00      A   
ATOM   2137  CA  LYS A 226      13.998 -19.529 -17.814  1.00 10.00      A   
ATOM   2138  CB  LYS A 226      14.423 -19.918 -16.393  1.00 10.00      A   
ATOM   2139  CG  LYS A 226      15.573 -20.918 -16.327  1.00 10.00      A   
ATOM   2140  CD  LYS A 226      15.150 -22.293 -16.825  1.00 10.00      A   
ATOM   2141  CE  LYS A 226      16.343 -23.226 -16.984  1.00 10.00      A   
ATOM   2142  NZ  LYS A 226      17.054 -23.458 -15.695  1.00 10.00      A   
ATOM   2143  HZ1 LYS A 226      17.525 -22.586 -15.379  1.00 10.00      A   
ATOM   2144  HZ2 LYS A 226      17.773 -24.201 -15.812  1.00 10.00      A   
ATOM   2145  HZ3 LYS A 226      16.379 -23.757 -14.962  1.00 10.00      A   
ATOM   2146  C   LYS A 226      12.637 -18.836 -17.789  1.00 10.00      A   
ATOM   2147  O   LYS A 226      11.655 -19.390 -17.297  1.00 10.00      A   
ATOM   2148  N   LEU A 227      12.579 -17.631 -18.336  1.00 10.00      A   
ATOM   2149  HN  LEU A 227      13.386 -17.246 -18.733  1.00 10.00      A   
ATOM   2150  CA  LEU A 227      11.342 -16.865 -18.363  1.00 10.00      A   
ATOM   2151  CB  LEU A 227      11.633 -15.382 -18.591  1.00 10.00      A   
ATOM   2152  CG  LEU A 227      12.162 -14.615 -17.377  1.00 10.00      A   
ATOM   2153  CD1 LEU A 227      12.677 -13.246 -17.782  1.00 10.00      A   
ATOM   2154  CD2 LEU A 227      11.080 -14.483 -16.316  1.00 10.00      A   
ATOM   2155  C   LEU A 227      10.371 -17.387 -19.416  1.00 10.00      A   
ATOM   2156  O   LEU A 227       9.158 -17.387 -19.203  1.00 10.00      A   
ATOM   2157  N   ALA A 228      10.903 -17.843 -20.548  1.00 10.00      A   
ATOM   2158  HN  ALA A 228      11.881 -17.836 -20.654  1.00 10.00      A   
ATOM   2159  CA  ALA A 228      10.068 -18.354 -21.638  1.00 10.00      A   
ATOM   2160  CB  ALA A 228      10.905 -18.646 -22.871  1.00 10.00      A   
ATOM   2161  C   ALA A 228       9.296 -19.597 -21.217  1.00 10.00      A   
ATOM   2162  O   ALA A 228       8.151 -19.795 -21.626  1.00 10.00      A   
ATOM   2163  N   THR A 229       9.919 -20.420 -20.386  1.00 10.00      A   
ATOM   2164  HN  THR A 229      10.828 -20.201 -20.081  1.00 10.00      A   
ATOM   2165  CA  THR A 229       9.289 -21.643 -19.913  1.00 10.00      A   
ATOM   2166  CB  THR A 229      10.283 -22.496 -19.105  1.00 10.00      A   
ATOM   2167  OG1 THR A 229      11.618 -22.287 -19.606  1.00 10.00      A   
ATOM   2168  HG1 THR A 229      11.619 -22.370 -20.568  1.00 10.00      A   
ATOM   2169  CG2 THR A 229       9.928 -23.971 -19.213  1.00 10.00      A   
ATOM   2170  C   THR A 229       8.067 -21.325 -19.048  1.00 10.00      A   
ATOM   2171  O   THR A 229       7.027 -21.972 -19.158  1.00 10.00      A   
ATOM   2172  N   LEU A 230       8.196 -20.303 -18.211  1.00 10.00      A   
ATOM   2173  HN  LEU A 230       9.045 -19.812 -18.185  1.00 10.00      A   
ATOM   2174  CA  LEU A 230       7.111 -19.892 -17.328  1.00 10.00      A   
ATOM   2175  CB  LEU A 230       7.623 -18.923 -16.262  1.00 10.00      A   
ATOM   2176  CG  LEU A 230       8.546 -19.517 -15.201  1.00 10.00      A   
ATOM   2177  CD1 LEU A 230       9.157 -18.415 -14.355  1.00 10.00      A   
ATOM   2178  CD2 LEU A 230       7.795 -20.510 -14.327  1.00 10.00      A   
ATOM   2179  C   LEU A 230       5.971 -19.249 -18.111  1.00 10.00      A   
ATOM   2180  O   LEU A 230       4.796 -19.480 -17.820  1.00 10.00      A   
ATOM   2181  N   LEU A 231       6.320 -18.445 -19.109  1.00 10.00      A   
ATOM   2182  HN  LEU A 231       7.274 -18.292 -19.291  1.00 10.00      A   
ATOM   2183  CA  LEU A 231       5.321 -17.765 -19.932  1.00 10.00      A   
ATOM   2184  CB  LEU A 231       5.989 -16.826 -20.937  1.00 10.00      A   
ATOM   2185  CG  LEU A 231       6.726 -15.629 -20.337  1.00 10.00      A   
ATOM   2186  CD1 LEU A 231       7.423 -14.820 -21.420  1.00 10.00      A   
ATOM   2187  CD2 LEU A 231       5.767 -14.760 -19.543  1.00 10.00      A   
ATOM   2188  C   LEU A 231       4.405 -18.753 -20.650  1.00 10.00      A   
ATOM   2189  O   LEU A 231       3.234 -18.466 -20.884  1.00 10.00      A   
ATOM   2190  N   GLN A 232       4.943 -19.921 -20.980  1.00 10.00      A   
ATOM   2191  HN  GLN A 232       5.884 -20.094 -20.761  1.00 10.00      A   
ATOM   2192  CA  GLN A 232       4.172 -20.952 -21.667  1.00 10.00      A   
ATOM   2193  CB  GLN A 232       5.098 -21.947 -22.369  1.00 10.00      A   
ATOM   2194  CG  GLN A 232       5.718 -21.421 -23.655  1.00 10.00      A   
ATOM   2195  CD  GLN A 232       4.680 -21.021 -24.687  1.00 10.00      A   
ATOM   2196  OE1 GLN A 232       3.565 -21.548 -24.705  1.00 10.00      A   
ATOM   2197  NE2 GLN A 232       5.038 -20.087 -25.553  1.00 10.00      A   
ATOM   2198 HE21 GLN A 232       5.937 -19.705 -25.476  1.00 10.00      A   
ATOM   2199 HE22 GLN A 232       4.394 -19.826 -26.247  1.00 10.00      A   
ATOM   2200  C   GLN A 232       3.233 -21.680 -20.706  1.00 10.00      A   
ATOM   2201  O   GLN A 232       2.347 -22.424 -21.130  1.00 10.00      A   
ATOM   2202  N   ARG A 233       3.424 -21.452 -19.412  1.00 10.00      A   
ATOM   2203  HN  ARG A 233       4.132 -20.831 -19.134  1.00 10.00      A   
ATOM   2204  CA  ARG A 233       2.595 -22.086 -18.397  1.00 10.00      A   
ATOM   2205  CB  ARG A 233       3.432 -22.496 -17.179  1.00 10.00      A   
ATOM   2206  CG  ARG A 233       4.573 -23.450 -17.494  1.00 10.00      A   
ATOM   2207  CD  ARG A 233       4.065 -24.743 -18.113  1.00 10.00      A   
ATOM   2208  NE  ARG A 233       4.721 -25.910 -17.530  1.00 10.00      A   
ATOM   2209  HE  ARG A 233       5.143 -25.793 -16.644  1.00 10.00      A   
ATOM   2210  CZ  ARG A 233       4.775 -27.111 -18.099  1.00 10.00      A   
ATOM   2211  NH1 ARG A 233       4.207 -27.326 -19.280  1.00 10.00      A   
ATOM   2212 HH11 ARG A 233       4.251 -28.272 -19.720  1.00 10.00      A   
ATOM   2213 HH12 ARG A 233       3.713 -26.552 -19.773  1.00 10.00      A   
ATOM   2214  NH2 ARG A 233       5.400 -28.096 -17.481  1.00 10.00      A   
ATOM   2215 HH21 ARG A 233       5.850 -27.925 -16.549  1.00 10.00      A   
ATOM   2216 HH22 ARG A 233       5.453 -29.041 -17.917  1.00 10.00      A   
ATOM   2217  C   ARG A 233       1.462 -21.157 -17.973  1.00 10.00      A   
ATOM   2218  O   ARG A 233       0.415 -21.614 -17.505  1.00 10.00      A   
ATOM   2219  N   ALA A 234       1.669 -19.854 -18.151  1.00 10.00      A   
ATOM   2220  HN  ALA A 234       2.515 -19.551 -18.543  1.00 10.00      A   
ATOM   2221  CA  ALA A 234       0.666 -18.861 -17.789  1.00 10.00      A   
ATOM   2222  CB  ALA A 234       1.105 -18.084 -16.559  1.00 10.00      A   
ATOM   2223  C   ALA A 234       0.383 -17.915 -18.953  1.00 10.00      A   
ATOM   2224  O   ALA A 234       0.890 -16.792 -18.993  1.00 10.00      A   
ATOM   2225  N   PRO A 235      -0.422 -18.357 -19.932  1.00 10.00      A   
ATOM   2226  CA  PRO A 235      -0.771 -17.540 -21.095  1.00 10.00      A   
ATOM   2227  CB  PRO A 235      -1.274 -18.575 -22.104  1.00 10.00      A   
ATOM   2228  CG  PRO A 235      -1.853 -19.662 -21.264  1.00 10.00      A   
ATOM   2229  CD  PRO A 235      -1.042 -19.699 -19.994  1.00 10.00      A   
ATOM   2230  C   PRO A 235      -1.873 -16.535 -20.770  1.00 10.00      A   
ATOM   2231  O   PRO A 235      -2.141 -15.613 -21.545  1.00 10.00      A   
ATOM   2232  N   GLN A 236      -2.502 -16.709 -19.615  1.00 10.00      A   
ATOM   2233  HN  GLN A 236      -2.239 -17.458 -19.034  1.00 10.00      A   
ATOM   2234  CA  GLN A 236      -3.574 -15.822 -19.191  1.00 10.00      A   
ATOM   2235  CB  GLN A 236      -4.737 -16.620 -18.582  1.00 10.00      A   
ATOM   2236  CG  GLN A 236      -4.545 -17.045 -17.130  1.00 10.00      A   
ATOM   2237  CD  GLN A 236      -3.521 -18.149 -16.954  1.00 10.00      A   
ATOM   2238  OE1 GLN A 236      -3.344 -18.996 -17.829  1.00 10.00      A   
ATOM   2239  NE2 GLN A 236      -2.835 -18.137 -15.820  1.00 10.00      A   
ATOM   2240 HE21 GLN A 236      -3.025 -17.422 -15.171  1.00 10.00      A   
ATOM   2241 HE22 GLN A 236      -2.164 -18.841 -15.672  1.00 10.00      A   
ATOM   2242  C   GLN A 236      -3.061 -14.766 -18.217  1.00 10.00      A   
ATOM   2243  O   GLN A 236      -3.841 -14.054 -17.585  1.00 10.00      A   
ATOM   2244  N   LEU A 237      -1.743 -14.668 -18.105  1.00 10.00      A   
ATOM   2245  HN  LEU A 237      -1.174 -15.254 -18.644  1.00 10.00      A   
ATOM   2246  CA  LEU A 237      -1.122 -13.703 -17.211  1.00 10.00      A   
ATOM   2247  CB  LEU A 237       0.386 -13.949 -17.140  1.00 10.00      A   
ATOM   2248  CG  LEU A 237       1.099 -13.417 -15.896  1.00 10.00      A   
ATOM   2249  CD1 LEU A 237       0.663 -14.189 -14.660  1.00 10.00      A   
ATOM   2250  CD2 LEU A 237       2.609 -13.486 -16.068  1.00 10.00      A   
ATOM   2251  C   LEU A 237      -1.399 -12.274 -17.675  1.00 10.00      A   
ATOM   2252  O   LEU A 237      -1.290 -11.970 -18.863  1.00 10.00      A   
ATOM   2253  N   GLU A 238      -1.770 -11.409 -16.738  1.00 10.00      A   
ATOM   2254  HN  GLU A 238      -1.851 -11.713 -15.807  1.00 10.00      A   
ATOM   2255  CA  GLU A 238      -2.055 -10.014 -17.058  1.00 10.00      A   
ATOM   2256  CB  GLU A 238      -3.296  -9.517 -16.311  1.00 10.00      A   
ATOM   2257  CG  GLU A 238      -4.588 -10.224 -16.688  1.00 10.00      A   
ATOM   2258  CD  GLU A 238      -5.819  -9.465 -16.228  1.00 10.00      A   
ATOM   2259  OE1 GLU A 238      -5.748  -8.769 -15.190  1.00 10.00      A   
ATOM   2260  OE2 GLU A 238      -6.866  -9.554 -16.910  1.00 10.00      A   
ATOM   2261  C   GLU A 238      -0.855  -9.130 -16.732  1.00 10.00      A   
ATOM   2262  O   GLU A 238      -0.450  -8.287 -17.537  1.00 10.00      A   
ATOM   2263  N   GLU A 239      -0.295  -9.313 -15.544  1.00 10.00      A   
ATOM   2264  HN  GLU A 239      -0.669  -9.986 -14.934  1.00 10.00      A   
ATOM   2265  CA  GLU A 239       0.864  -8.540 -15.124  1.00 10.00      A   
ATOM   2266  CB  GLU A 239       0.601  -7.809 -13.810  1.00 10.00      A   
ATOM   2267  CG  GLU A 239      -0.236  -6.552 -13.972  1.00 10.00      A   
ATOM   2268  CD  GLU A 239      -0.174  -5.644 -12.764  1.00 10.00      A   
ATOM   2269  OE1 GLU A 239       0.862  -4.965 -12.574  1.00 10.00      A   
ATOM   2270  OE2 GLU A 239      -1.166  -5.593 -12.006  1.00 10.00      A   
ATOM   2271  C   GLU A 239       2.085  -9.435 -15.002  1.00 10.00      A   
ATOM   2272  O   GLU A 239       2.138 -10.319 -14.146  1.00 10.00      A   
ATOM   2273  N   LEU A 240       3.063  -9.205 -15.861  1.00 10.00      A   
ATOM   2274  HN  LEU A 240       2.970  -8.472 -16.509  1.00 10.00      A   
ATOM   2275  CA  LEU A 240       4.279 -10.000 -15.860  1.00 10.00      A   
ATOM   2276  CB  LEU A 240       4.608 -10.479 -17.276  1.00 10.00      A   
ATOM   2277  CG  LEU A 240       6.024 -11.020 -17.502  1.00 10.00      A   
ATOM   2278  CD1 LEU A 240       6.222 -12.349 -16.787  1.00 10.00      A   
ATOM   2279  CD2 LEU A 240       6.318 -11.149 -18.989  1.00 10.00      A   
ATOM   2280  C   LEU A 240       5.456  -9.225 -15.290  1.00 10.00      A   
ATOM   2281  O   LEU A 240       5.794  -8.141 -15.766  1.00 10.00      A   
ATOM   2282  N   GLY A 241       6.066  -9.787 -14.265  1.00 10.00      A   
ATOM   2283  HN  GLY A 241       5.726 -10.643 -13.918  1.00 10.00      A   
ATOM   2284  CA  GLY A 241       7.216  -9.173 -13.647  1.00 10.00      A   
ATOM   2285  C   GLY A 241       8.480  -9.916 -14.013  1.00 10.00      A   
ATOM   2286  O   GLY A 241       8.913 -10.815 -13.292  1.00 10.00      A   
ATOM   2287  N   THR A 242       9.061  -9.553 -15.147  1.00 10.00      A   
ATOM   2288  HN  THR A 242       8.665  -8.823 -15.673  1.00 10.00      A   
ATOM   2289  CA  THR A 242      10.278 -10.186 -15.628  1.00 10.00      A   
ATOM   2290  CB  THR A 242      10.622  -9.686 -17.045  1.00 10.00      A   
ATOM   2291  OG1 THR A 242      10.038  -8.392 -17.261  1.00 10.00      A   
ATOM   2292  HG1 THR A 242      10.026  -7.894 -16.436  1.00 10.00      A   
ATOM   2293  CG2 THR A 242      10.092 -10.646 -18.094  1.00 10.00      A   
ATOM   2294  C   THR A 242      11.448  -9.895 -14.688  1.00 10.00      A   
ATOM   2295  O   THR A 242      11.651  -8.750 -14.285  1.00 10.00      A   
ATOM   2296  N   GLY A 243      12.198 -10.930 -14.327  1.00 10.00      A   
ATOM   2297  HN  GLY A 243      11.976 -11.824 -14.658  1.00 10.00      A   
ATOM   2298  CA  GLY A 243      13.332 -10.752 -13.438  1.00 10.00      A   
ATOM   2299  C   GLY A 243      14.566 -10.258 -14.164  1.00 10.00      A   
ATOM   2300  O   GLY A 243      14.630  -9.099 -14.582  1.00 10.00      A   
ATOM   2301  N   GLY A 244      15.542 -11.141 -14.322  1.00 10.00      A   
ATOM   2302  HN  GLY A 244      15.427 -12.056 -13.978  1.00 10.00      A   
ATOM   2303  CA  GLY A 244      16.766 -10.783 -15.006  1.00 10.00      A   
ATOM   2304  C   GLY A 244      16.583 -10.763 -16.506  1.00 10.00      A   
ATOM   2305  O   GLY A 244      16.328 -11.796 -17.117  1.00 10.00      A   
ATOM   2306  N   TYR A 245      16.708  -9.586 -17.104  1.00 10.00      A   
ATOM   2307  HN  TYR A 245      16.922  -8.790 -16.565  1.00 10.00      A   
ATOM   2308  CA  TYR A 245      16.544  -9.446 -18.544  1.00 10.00      A   
ATOM   2309  CB  TYR A 245      15.688  -8.221 -18.864  1.00 10.00      A   
ATOM   2310  CG  TYR A 245      14.694  -8.453 -19.977  1.00 10.00      A   
ATOM   2311  CD1 TYR A 245      13.494  -9.109 -19.737  1.00 10.00      A   
ATOM   2312  CD2 TYR A 245      14.955  -8.011 -21.267  1.00 10.00      A   
ATOM   2313  CE1 TYR A 245      12.580  -9.318 -20.751  1.00 10.00      A   
ATOM   2314  CE2 TYR A 245      14.047  -8.216 -22.287  1.00 10.00      A   
ATOM   2315  CZ  TYR A 245      12.862  -8.869 -22.023  1.00 10.00      A   
ATOM   2316  OH  TYR A 245      11.951  -9.064 -23.034  1.00 10.00      A   
ATOM   2317  HH  TYR A 245      11.103  -8.697 -22.769  1.00 10.00      A   
ATOM   2318  C   TYR A 245      17.899  -9.364 -19.239  1.00 10.00      A   
ATOM   2319  O   TYR A 245      18.111  -8.554 -20.144  1.00 10.00      A   
ATOM   2320  N   THR A 246      18.809 -10.228 -18.811  1.00 10.00      A   
ATOM   2321  HN  THR A 246      18.565 -10.861 -18.105  1.00 10.00      A   
ATOM   2322  CA  THR A 246      20.153 -10.278 -19.357  1.00 10.00      A   
ATOM   2323  CB  THR A 246      21.157  -9.525 -18.443  1.00 10.00      A   
ATOM   2324  OG1 THR A 246      22.512  -9.819 -18.818  1.00 10.00      A   
ATOM   2325  HG1 THR A 246      23.051  -9.912 -18.022  1.00 10.00      A   
ATOM   2326  CG2 THR A 246      20.945  -9.881 -16.979  1.00 10.00      A   
ATOM   2327  C   THR A 246      20.596 -11.731 -19.545  1.00 10.00      A   
ATOM   2328  O   THR A 246      20.527 -12.542 -18.615  1.00 10.00      A   
ATOM   2329  N   ALA A 247      21.037 -12.056 -20.751  1.00 10.00      A   
ATOM   2330  HN  ALA A 247      21.071 -11.369 -21.452  1.00 10.00      A   
ATOM   2331  CA  ALA A 247      21.483 -13.403 -21.069  1.00 10.00      A   
ATOM   2332  CB  ALA A 247      20.288 -14.319 -21.296  1.00 10.00      A   
ATOM   2333  C   ALA A 247      22.368 -13.379 -22.307  1.00 10.00      A   
ATOM   2334  O   ALA A 247      22.613 -12.312 -22.874  1.00 10.00      A   
ATOM   2335  N   GLU A 248      22.852 -14.545 -22.709  1.00 10.00      A   
ATOM   2336  HN  GLU A 248      22.623 -15.357 -22.209  1.00 10.00      A   
ATOM   2337  CA  GLU A 248      23.703 -14.654 -23.883  1.00 10.00      A   
ATOM   2338  CB  GLU A 248      24.274 -16.069 -23.984  1.00 10.00      A   
ATOM   2339  CG  GLU A 248      25.395 -16.216 -24.998  1.00 10.00      A   
ATOM   2340  CD  GLU A 248      25.647 -17.656 -25.388  1.00 10.00      A   
ATOM   2341  OE1 GLU A 248      25.061 -18.562 -24.760  1.00 10.00      A   
ATOM   2342  OE2 GLU A 248      26.421 -17.890 -26.341  1.00 10.00      A   
ATOM   2343  C   GLU A 248      22.890 -14.332 -25.129  1.00 10.00      A   
ATOM   2344  O   GLU A 248      21.778 -14.830 -25.289  1.00 10.00      A   
ATOM   2345  N   VAL A 249      23.445 -13.506 -26.007  1.00 10.00      A   
ATOM   2346  HN  VAL A 249      24.346 -13.160 -25.835  1.00 10.00      A   
ATOM   2347  CA  VAL A 249      22.753 -13.114 -27.226  1.00 10.00      A   
ATOM   2348  CB  VAL A 249      23.393 -11.871 -27.881  1.00 10.00      A   
ATOM   2349  CG1 VAL A 249      22.565 -11.401 -29.067  1.00 10.00      A   
ATOM   2350  CG2 VAL A 249      23.540 -10.751 -26.861  1.00 10.00      A   
ATOM   2351  C   VAL A 249      22.711 -14.262 -28.231  1.00 10.00      A   
ATOM   2352  O   VAL A 249      23.606 -14.413 -29.070  1.00 10.00      A   
ATOM   2353  N   ARG A 250      21.675 -15.082 -28.121  1.00 10.00      A   
ATOM   2354  HN  ARG A 250      21.019 -14.923 -27.402  1.00 10.00      A   
ATOM   2355  CA  ARG A 250      21.481 -16.211 -29.010  1.00 10.00      A   
ATOM   2356  CB  ARG A 250      21.582 -17.527 -28.239  1.00 10.00      A   
ATOM   2357  CG  ARG A 250      23.004 -17.981 -27.958  1.00 10.00      A   
ATOM   2358  CD  ARG A 250      23.031 -19.317 -27.228  1.00 10.00      A   
ATOM   2359  NE  ARG A 250      22.271 -20.357 -27.927  1.00 10.00      A   
ATOM   2360  HE  ARG A 250      21.294 -20.208 -28.038  1.00 10.00      A   
ATOM   2361  CZ  ARG A 250      22.797 -21.481 -28.417  1.00 10.00      A   
ATOM   2362  NH1 ARG A 250      24.095 -21.723 -28.295  1.00 10.00      A   
ATOM   2363 HH11 ARG A 250      24.503 -22.604 -28.678  1.00 10.00      A   
ATOM   2364 HH12 ARG A 250      24.713 -21.036 -27.816  1.00 10.00      A   
ATOM   2365  NH2 ARG A 250      22.012 -22.363 -29.023  1.00 10.00      A   
ATOM   2366 HH21 ARG A 250      20.986 -22.175 -29.110  1.00 10.00      A   
ATOM   2367 HH22 ARG A 250      22.405 -23.246 -29.412  1.00 10.00      A   
ATOM   2368  C   ARG A 250      20.122 -16.110 -29.694  1.00 10.00      A   
ATOM   2369  O   ARG A 250      19.118 -15.778 -29.051  1.00 10.00      A   
ATOM   2370  N   PRO A 251      20.079 -16.381 -31.005  1.00 10.00      A   
ATOM   2371  CA  PRO A 251      18.842 -16.316 -31.797  1.00 10.00      A   
ATOM   2372  CB  PRO A 251      19.275 -16.808 -33.182  1.00 10.00      A   
ATOM   2373  CG  PRO A 251      20.741 -16.551 -33.233  1.00 10.00      A   
ATOM   2374  CD  PRO A 251      21.241 -16.756 -31.833  1.00 10.00      A   
ATOM   2375  C   PRO A 251      17.738 -17.210 -31.244  1.00 10.00      A   
ATOM   2376  O   PRO A 251      16.582 -16.801 -31.180  1.00 10.00      A   
ATOM   2377  N   ASP A 252      18.098 -18.426 -30.837  1.00 10.00      A   
ATOM   2378  HN  ASP A 252      19.040 -18.697 -30.910  1.00 10.00      A   
ATOM   2379  CA  ASP A 252      17.123 -19.372 -30.294  1.00 10.00      A   
ATOM   2380  CB  ASP A 252      17.750 -20.744 -30.019  1.00 10.00      A   
ATOM   2381  CG  ASP A 252      18.606 -20.783 -28.768  1.00 10.00      A   
ATOM   2382  OD1 ASP A 252      18.107 -21.227 -27.714  1.00 10.00      A   
ATOM   2383  OD2 ASP A 252      19.786 -20.384 -28.841  1.00 10.00      A   
ATOM   2384  C   ASP A 252      16.429 -18.821 -29.049  1.00 10.00      A   
ATOM   2385  O   ASP A 252      15.239 -19.057 -28.837  1.00 10.00      A   
ATOM   2386  N   VAL A 253      17.169 -18.072 -28.239  1.00 10.00      A   
ATOM   2387  HN  VAL A 253      18.109 -17.910 -28.463  1.00 10.00      A   
ATOM   2388  CA  VAL A 253      16.614 -17.477 -27.029  1.00 10.00      A   
ATOM   2389  CB  VAL A 253      17.720 -16.942 -26.091  1.00 10.00      A   
ATOM   2390  CG1 VAL A 253      17.125 -16.444 -24.781  1.00 10.00      A   
ATOM   2391  CG2 VAL A 253      18.772 -18.010 -25.831  1.00 10.00      A   
ATOM   2392  C   VAL A 253      15.679 -16.332 -27.416  1.00 10.00      A   
ATOM   2393  O   VAL A 253      14.622 -16.137 -26.812  1.00 10.00      A   
ATOM   2394  N   TYR A 254      16.073 -15.594 -28.450  1.00 10.00      A   
ATOM   2395  HN  TYR A 254      16.921 -15.812 -28.893  1.00 10.00      A   
ATOM   2396  CA  TYR A 254      15.285 -14.473 -28.946  1.00 10.00      A   
ATOM   2397  CB  TYR A 254      16.036 -13.754 -30.073  1.00 10.00      A   
ATOM   2398  CG  TYR A 254      15.302 -12.572 -30.671  1.00 10.00      A   
ATOM   2399  CD1 TYR A 254      15.298 -11.336 -30.037  1.00 10.00      A   
ATOM   2400  CD2 TYR A 254      14.616 -12.694 -31.873  1.00 10.00      A   
ATOM   2401  CE1 TYR A 254      14.629 -10.256 -30.584  1.00 10.00      A   
ATOM   2402  CE2 TYR A 254      13.948 -11.621 -32.427  1.00 10.00      A   
ATOM   2403  CZ  TYR A 254      13.957 -10.405 -31.781  1.00 10.00      A   
ATOM   2404  OH  TYR A 254      13.285  -9.335 -32.327  1.00 10.00      A   
ATOM   2405  HH  TYR A 254      13.917  -8.651 -32.572  1.00 10.00      A   
ATOM   2406  C   TYR A 254      13.917 -14.953 -29.423  1.00 10.00      A   
ATOM   2407  O   TYR A 254      12.888 -14.389 -29.042  1.00 10.00      A   
ATOM   2408  N   SER A 255      13.911 -16.001 -30.244  1.00 10.00      A   
ATOM   2409  HN  SER A 255      14.769 -16.388 -30.538  1.00 10.00      A   
ATOM   2410  CA  SER A 255      12.671 -16.569 -30.754  1.00 10.00      A   
ATOM   2411  CB  SER A 255      12.984 -17.677 -31.761  1.00 10.00      A   
ATOM   2412  OG  SER A 255      14.124 -17.341 -32.538  1.00 10.00      A   
ATOM   2413  HG  SER A 255      14.745 -18.083 -32.533  1.00 10.00      A   
ATOM   2414  C   SER A 255      11.824 -17.117 -29.612  1.00 10.00      A   
ATOM   2415  O   SER A 255      10.619 -16.881 -29.552  1.00 10.00      A   
ATOM   2416  N   GLY A 256      12.474 -17.821 -28.688  1.00 10.00      A   
ATOM   2417  HN  GLY A 256      13.441 -17.959 -28.782  1.00 10.00      A   
ATOM   2418  CA  GLY A 256      11.773 -18.387 -27.551  1.00 10.00      A   
ATOM   2419  C   GLY A 256      11.032 -17.331 -26.754  1.00 10.00      A   
ATOM   2420  O   GLY A 256       9.878 -17.528 -26.380  1.00 10.00      A   
ATOM   2421  N   LEU A 257      11.690 -16.198 -26.516  1.00 10.00      A   
ATOM   2422  HN  LEU A 257      12.605 -16.094 -26.858  1.00 10.00      A   
ATOM   2423  CA  LEU A 257      11.079 -15.106 -25.768  1.00 10.00      A   
ATOM   2424  CB  LEU A 257      12.112 -14.024 -25.455  1.00 10.00      A   
ATOM   2425  CG  LEU A 257      12.992 -14.260 -24.228  1.00 10.00      A   
ATOM   2426  CD1 LEU A 257      14.084 -13.208 -24.158  1.00 10.00      A   
ATOM   2427  CD2 LEU A 257      12.157 -14.243 -22.956  1.00 10.00      A   
ATOM   2428  C   LEU A 257       9.915 -14.506 -26.550  1.00 10.00      A   
ATOM   2429  O   LEU A 257       8.829 -14.315 -26.009  1.00 10.00      A   
ATOM   2430  N   SER A 258      10.142 -14.256 -27.835  1.00 10.00      A   
ATOM   2431  HN  SER A 258      11.017 -14.480 -28.215  1.00 10.00      A   
ATOM   2432  CA  SER A 258       9.123 -13.673 -28.701  1.00 10.00      A   
ATOM   2433  CB  SER A 258       9.685 -13.447 -30.108  1.00 10.00      A   
ATOM   2434  OG  SER A 258      10.920 -12.748 -30.064  1.00 10.00      A   
ATOM   2435  HG  SER A 258      11.575 -13.274 -29.588  1.00 10.00      A   
ATOM   2436  C   SER A 258       7.877 -14.559 -28.765  1.00 10.00      A   
ATOM   2437  O   SER A 258       6.753 -14.079 -28.598  1.00 10.00      A   
ATOM   2438  N   VAL A 259       8.084 -15.855 -28.982  1.00 10.00      A   
ATOM   2439  HN  VAL A 259       9.007 -16.182 -29.089  1.00 10.00      A   
ATOM   2440  CA  VAL A 259       6.980 -16.807 -29.067  1.00 10.00      A   
ATOM   2441  CB  VAL A 259       7.468 -18.214 -29.491  1.00 10.00      A   
ATOM   2442  CG1 VAL A 259       6.330 -19.221 -29.441  1.00 10.00      A   
ATOM   2443  CG2 VAL A 259       8.070 -18.174 -30.887  1.00 10.00      A   
ATOM   2444  C   VAL A 259       6.224 -16.899 -27.738  1.00 10.00      A   
ATOM   2445  O   VAL A 259       4.992 -16.911 -27.712  1.00 10.00      A   
ATOM   2446  N   ALA A 260       6.967 -16.951 -26.641  1.00 10.00      A   
ATOM   2447  HN  ALA A 260       7.945 -16.937 -26.726  1.00 10.00      A   
ATOM   2448  CA  ALA A 260       6.374 -17.041 -25.311  1.00 10.00      A   
ATOM   2449  CB  ALA A 260       7.455 -17.311 -24.274  1.00 10.00      A   
ATOM   2450  C   ALA A 260       5.584 -15.781 -24.953  1.00 10.00      A   
ATOM   2451  O   ALA A 260       4.431 -15.859 -24.532  1.00 10.00      A   
ATOM   2452  N   LEU A 261       6.205 -14.624 -25.142  1.00 10.00      A   
ATOM   2453  HN  LEU A 261       7.123 -14.627 -25.497  1.00 10.00      A   
ATOM   2454  CA  LEU A 261       5.567 -13.347 -24.832  1.00 10.00      A   
ATOM   2455  CB  LEU A 261       6.550 -12.191 -25.020  1.00 10.00      A   
ATOM   2456  CG  LEU A 261       7.546 -11.977 -23.880  1.00 10.00      A   
ATOM   2457  CD1 LEU A 261       8.830 -11.354 -24.403  1.00 10.00      A   
ATOM   2458  CD2 LEU A 261       6.931 -11.107 -22.795  1.00 10.00      A   
ATOM   2459  C   LEU A 261       4.315 -13.125 -25.672  1.00 10.00      A   
ATOM   2460  O   LEU A 261       3.314 -12.595 -25.189  1.00 10.00      A   
ATOM   2461  N   SER A 262       4.363 -13.543 -26.928  1.00 10.00      A   
ATOM   2462  HN  SER A 262       5.185 -13.964 -27.263  1.00 10.00      A   
ATOM   2463  CA  SER A 262       3.219 -13.385 -27.816  1.00 10.00      A   
ATOM   2464  CB  SER A 262       3.637 -13.497 -29.283  1.00 10.00      A   
ATOM   2465  OG  SER A 262       4.735 -12.641 -29.555  1.00 10.00      A   
ATOM   2466  HG  SER A 262       5.545 -13.057 -29.225  1.00 10.00      A   
ATOM   2467  C   SER A 262       2.124 -14.395 -27.486  1.00 10.00      A   
ATOM   2468  O   SER A 262       1.022 -14.330 -28.029  1.00 10.00      A   
ATOM   2469  N   GLY A 263       2.432 -15.324 -26.588  1.00 10.00      A   
ATOM   2470  HN  GLY A 263       3.327 -15.324 -26.184  1.00 10.00      A   
ATOM   2471  CA  GLY A 263       1.468 -16.327 -26.187  1.00 10.00      A   
ATOM   2472  C   GLY A 263       0.470 -15.771 -25.194  1.00 10.00      A   
ATOM   2473  O   GLY A 263      -0.699 -16.160 -25.188  1.00 10.00      A   
ATOM   2474  N   CYS A 264       0.929 -14.852 -24.358  1.00 10.00      A   
ATOM   2475  HN  CYS A 264       1.873 -14.582 -24.409  1.00 10.00      A   
ATOM   2476  CA  CYS A 264       0.070 -14.235 -23.364  1.00 10.00      A   
ATOM   2477  CB  CYS A 264       0.882 -13.852 -22.131  1.00 10.00      A   
ATOM   2478  SG  CYS A 264       2.040 -15.130 -21.584  1.00 10.00      A   
ATOM   2479  HG  CYS A 264       1.564 -15.660 -20.461  1.00 10.00      A   
ATOM   2480  C   CYS A 264      -0.629 -13.013 -23.950  1.00 10.00      A   
ATOM   2481  O   CYS A 264      -0.035 -11.940 -24.080  1.00 10.00      A   
ATOM   2482  N   LYS A 265      -1.894 -13.184 -24.313  1.00 10.00      A   
ATOM   2483  HN  LYS A 265      -2.309 -14.066 -24.191  1.00 10.00      A   
ATOM   2484  CA  LYS A 265      -2.678 -12.104 -24.897  1.00 10.00      A   
ATOM   2485  CB  LYS A 265      -3.726 -12.654 -25.867  1.00 10.00      A   
ATOM   2486  CG  LYS A 265      -3.215 -12.904 -27.279  1.00 10.00      A   
ATOM   2487  CD  LYS A 265      -2.394 -14.181 -27.371  1.00 10.00      A   
ATOM   2488  CE  LYS A 265      -2.081 -14.533 -28.818  1.00 10.00      A   
ATOM   2489  NZ  LYS A 265      -1.144 -15.682 -28.919  1.00 10.00      A   
ATOM   2490  HZ1 LYS A 265      -1.006 -15.946 -29.916  1.00 10.00      A   
ATOM   2491  HZ2 LYS A 265      -1.525 -16.501 -28.407  1.00 10.00      A   
ATOM   2492  HZ3 LYS A 265      -0.219 -15.424 -28.512  1.00 10.00      A   
ATOM   2493  C   LYS A 265      -3.349 -11.246 -23.828  1.00 10.00      A   
ATOM   2494  O   LYS A 265      -3.850 -10.161 -24.120  1.00 10.00      A   
ATOM   2495  N   GLU A 266      -3.332 -11.720 -22.592  1.00 10.00      A   
ATOM   2496  HN  GLU A 266      -2.896 -12.576 -22.414  1.00 10.00      A   
ATOM   2497  CA  GLU A 266      -3.949 -10.996 -21.490  1.00 10.00      A   
ATOM   2498  CB  GLU A 266      -4.552 -11.964 -20.468  1.00 10.00      A   
ATOM   2499  CG  GLU A 266      -5.735 -12.765 -20.991  1.00 10.00      A   
ATOM   2500  CD  GLU A 266      -6.761 -11.899 -21.697  1.00 10.00      A   
ATOM   2501  OE1 GLU A 266      -7.166 -12.250 -22.827  1.00 10.00      A   
ATOM   2502  OE2 GLU A 266      -7.172 -10.867 -21.127  1.00 10.00      A   
ATOM   2503  C   GLU A 266      -2.972 -10.041 -20.807  1.00 10.00      A   
ATOM   2504  O   GLU A 266      -3.334  -9.362 -19.851  1.00 10.00      A   
ATOM   2505  N   LEU A 267      -1.741  -9.986 -21.302  1.00 10.00      A   
ATOM   2506  HN  LEU A 267      -1.507 -10.547 -22.063  1.00 10.00      A   
ATOM   2507  CA  LEU A 267      -0.734  -9.105 -20.725  1.00 10.00      A   
ATOM   2508  CB  LEU A 267       0.640  -9.368 -21.343  1.00 10.00      A   
ATOM   2509  CG  LEU A 267       1.395 -10.591 -20.820  1.00 10.00      A   
ATOM   2510  CD1 LEU A 267       2.712 -10.757 -21.561  1.00 10.00      A   
ATOM   2511  CD2 LEU A 267       1.643 -10.467 -19.325  1.00 10.00      A   
ATOM   2512  C   LEU A 267      -1.128  -7.640 -20.894  1.00 10.00      A   
ATOM   2513  O   LEU A 267      -1.295  -7.161 -22.016  1.00 10.00      A   
ATOM   2514  N   ARG A 268      -1.298  -6.943 -19.772  1.00 10.00      A   
ATOM   2515  HN  ARG A 268      -1.169  -7.397 -18.905  1.00 10.00      A   
ATOM   2516  CA  ARG A 268      -1.680  -5.532 -19.789  1.00 10.00      A   
ATOM   2517  CB  ARG A 268      -3.020  -5.322 -19.072  1.00 10.00      A   
ATOM   2518  CG  ARG A 268      -4.095  -6.339 -19.412  1.00 10.00      A   
ATOM   2519  CD  ARG A 268      -4.508  -6.252 -20.871  1.00 10.00      A   
ATOM   2520  NE  ARG A 268      -5.309  -7.406 -21.273  1.00 10.00      A   
ATOM   2521  HE  ARG A 268      -5.583  -8.027 -20.562  1.00 10.00      A   
ATOM   2522  CZ  ARG A 268      -5.699  -7.649 -22.519  1.00 10.00      A   
ATOM   2523  NH1 ARG A 268      -5.358  -6.814 -23.498  1.00 10.00      A   
ATOM   2524 HH11 ARG A 268      -4.793  -5.965 -23.287  1.00 10.00      A   
ATOM   2525 HH12 ARG A 268      -5.660  -6.997 -24.477  1.00 10.00      A   
ATOM   2526  NH2 ARG A 268      -6.422  -8.733 -22.786  1.00 10.00      A   
ATOM   2527 HH21 ARG A 268      -6.726  -8.936 -23.760  1.00 10.00      A   
ATOM   2528 HH22 ARG A 268      -6.692  -9.394 -22.015  1.00 10.00      A   
ATOM   2529  C   ARG A 268      -0.619  -4.672 -19.106  1.00 10.00      A   
ATOM   2530  O   ARG A 268      -0.626  -3.446 -19.227  1.00 10.00      A   
ATOM   2531  N   CYS A 269       0.297  -5.313 -18.396  1.00 10.00      A   
ATOM   2532  HN  CYS A 269       0.275  -6.291 -18.347  1.00 10.00      A   
ATOM   2533  CA  CYS A 269       1.340  -4.588 -17.689  1.00 10.00      A   
ATOM   2534  CB  CYS A 269       0.812  -4.139 -16.322  1.00 10.00      A   
ATOM   2535  SG  CYS A 269       2.076  -3.734 -15.094  1.00 10.00      A   
ATOM   2536  HG  CYS A 269       1.663  -4.204 -13.918  1.00 10.00      A   
ATOM   2537  C   CYS A 269       2.611  -5.420 -17.537  1.00 10.00      A   
ATOM   2538  O   CYS A 269       2.552  -6.616 -17.250  1.00 10.00      A   
ATOM   2539  N   LEU A 270       3.757  -4.778 -17.748  1.00 10.00      A   
ATOM   2540  HN  LEU A 270       3.731  -3.828 -17.997  1.00 10.00      A   
ATOM   2541  CA  LEU A 270       5.047  -5.439 -17.620  1.00 10.00      A   
ATOM   2542  CB  LEU A 270       5.773  -5.490 -18.970  1.00 10.00      A   
ATOM   2543  CG  LEU A 270       5.108  -6.318 -20.073  1.00 10.00      A   
ATOM   2544  CD1 LEU A 270       5.994  -6.379 -21.307  1.00 10.00      A   
ATOM   2545  CD2 LEU A 270       4.767  -7.715 -19.579  1.00 10.00      A   
ATOM   2546  C   LEU A 270       5.906  -4.718 -16.587  1.00 10.00      A   
ATOM   2547  O   LEU A 270       5.925  -3.487 -16.530  1.00 10.00      A   
ATOM   2548  N   SER A 271       6.594  -5.487 -15.760  1.00 10.00      A   
ATOM   2549  HN  SER A 271       6.527  -6.465 -15.849  1.00 10.00      A   
ATOM   2550  CA  SER A 271       7.444  -4.926 -14.722  1.00 10.00      A   
ATOM   2551  CB  SER A 271       6.711  -4.977 -13.381  1.00 10.00      A   
ATOM   2552  OG  SER A 271       5.323  -4.712 -13.546  1.00 10.00      A   
ATOM   2553  HG  SER A 271       5.160  -4.428 -14.452  1.00 10.00      A   
ATOM   2554  C   SER A 271       8.770  -5.679 -14.620  1.00 10.00      A   
ATOM   2555  O   SER A 271       8.952  -6.715 -15.261  1.00 10.00      A   
ATOM   2556  N   GLY A 272       9.693  -5.147 -13.823  1.00 10.00      A   
ATOM   2557  HN  GLY A 272       9.498  -4.310 -13.355  1.00 10.00      A   
ATOM   2558  CA  GLY A 272      10.984  -5.785 -13.637  1.00 10.00      A   
ATOM   2559  C   GLY A 272      12.021  -5.297 -14.622  1.00 10.00      A   
ATOM   2560  O   GLY A 272      12.345  -4.112 -14.638  1.00 10.00      A   
ATOM   2561  N   PHE A 273      12.546  -6.220 -15.428  1.00 10.00      A   
ATOM   2562  HN  PHE A 273      12.258  -7.154 -15.323  1.00 10.00      A   
ATOM   2563  CA  PHE A 273      13.550  -5.901 -16.448  1.00 10.00      A   
ATOM   2564  CB  PHE A 273      13.064  -4.796 -17.400  1.00 10.00      A   
ATOM   2565  CG  PHE A 273      11.830  -5.141 -18.186  1.00 10.00      A   
ATOM   2566  CD1 PHE A 273      10.578  -4.729 -17.759  1.00 10.00      A   
ATOM   2567  CD2 PHE A 273      11.923  -5.873 -19.358  1.00 10.00      A   
ATOM   2568  CE1 PHE A 273       9.444  -5.043 -18.486  1.00 10.00      A   
ATOM   2569  CE2 PHE A 273      10.795  -6.193 -20.090  1.00 10.00      A   
ATOM   2570  CZ  PHE A 273       9.554  -5.776 -19.651  1.00 10.00      A   
ATOM   2571  C   PHE A 273      14.897  -5.522 -15.828  1.00 10.00      A   
ATOM   2572  O   PHE A 273      15.501  -4.516 -16.208  1.00 10.00      A   
ATOM   2573  N   TRP A 274      15.367  -6.336 -14.885  1.00 10.00      A   
ATOM   2574  HN  TRP A 274      14.848  -7.134 -14.634  1.00 10.00      A   
ATOM   2575  CA  TRP A 274      16.643  -6.084 -14.227  1.00 10.00      A   
ATOM   2576  CB  TRP A 274      16.817  -6.985 -13.001  1.00 10.00      A   
ATOM   2577  CG  TRP A 274      16.343  -6.365 -11.722  1.00 10.00      A   
ATOM   2578  CD1 TRP A 274      16.997  -5.429 -10.976  1.00 10.00      A   
ATOM   2579  CD2 TRP A 274      15.121  -6.645 -11.033  1.00 10.00      A   
ATOM   2580  NE1 TRP A 274      16.256  -5.106  -9.867  1.00 10.00      A   
ATOM   2581  HE1 TRP A 274      16.515  -4.455  -9.176  1.00 10.00      A   
ATOM   2582  CE2 TRP A 274      15.098  -5.838  -9.879  1.00 10.00      A   
ATOM   2583  CE3 TRP A 274      14.042  -7.497 -11.283  1.00 10.00      A   
ATOM   2584  CZ2 TRP A 274      14.040  -5.860  -8.974  1.00 10.00      A   
ATOM   2585  CZ3 TRP A 274      12.994  -7.518 -10.386  1.00 10.00      A   
ATOM   2586  CH2 TRP A 274      12.999  -6.705  -9.246  1.00 10.00      A   
ATOM   2587  C   TRP A 274      17.798  -6.298 -15.201  1.00 10.00      A   
ATOM   2588  O   TRP A 274      17.946  -7.387 -15.768  1.00 10.00      A   
ATOM   2589  N   ASP A 275      18.612  -5.257 -15.379  1.00 10.00      A   
ATOM   2590  HN  ASP A 275      18.445  -4.437 -14.864  1.00 10.00      A   
ATOM   2591  CA  ASP A 275      19.755  -5.293 -16.304  1.00 10.00      A   
ATOM   2592  CB  ASP A 275      20.839  -6.288 -15.858  1.00 10.00      A   
ATOM   2593  CG  ASP A 275      21.577  -5.875 -14.599  1.00 10.00      A   
ATOM   2594  OD1 ASP A 275      22.204  -4.792 -14.588  1.00 10.00      A   
ATOM   2595  OD2 ASP A 275      21.548  -6.649 -13.613  1.00 10.00      A   
ATOM   2596  C   ASP A 275      19.283  -5.628 -17.717  1.00 10.00      A   
ATOM   2597  O   ASP A 275      19.931  -6.394 -18.436  1.00 10.00      A   
ATOM   2598  N   ALA A 276      18.147  -5.050 -18.097  1.00 10.00      A   
ATOM   2599  HN  ALA A 276      17.688  -4.455 -17.467  1.00 10.00      A   
ATOM   2600  CA  ALA A 276      17.553  -5.276 -19.411  1.00 10.00      A   
ATOM   2601  CB  ALA A 276      16.274  -4.467 -19.558  1.00 10.00      A   
ATOM   2602  C   ALA A 276      18.511  -4.968 -20.558  1.00 10.00      A   
ATOM   2603  O   ALA A 276      19.000  -3.848 -20.690  1.00 10.00      A   
ATOM   2604  N   VAL A 277      18.773  -5.977 -21.381  1.00 10.00      A   
ATOM   2605  HN  VAL A 277      18.357  -6.851 -21.210  1.00 10.00      A   
ATOM   2606  CA  VAL A 277      19.653  -5.828 -22.532  1.00 10.00      A   
ATOM   2607  CB  VAL A 277      20.407  -7.143 -22.842  1.00 10.00      A   
ATOM   2608  CG1 VAL A 277      21.328  -6.979 -24.043  1.00 10.00      A   
ATOM   2609  CG2 VAL A 277      21.197  -7.605 -21.626  1.00 10.00      A   
ATOM   2610  C   VAL A 277      18.831  -5.416 -23.752  1.00 10.00      A   
ATOM   2611  O   VAL A 277      17.855  -6.088 -24.106  1.00 10.00      A   
ATOM   2612  N   PRO A 278      19.215  -4.303 -24.406  1.00 10.00      A   
ATOM   2613  CA  PRO A 278      18.516  -3.778 -25.590  1.00 10.00      A   
ATOM   2614  CB  PRO A 278      19.423  -2.639 -26.057  1.00 10.00      A   
ATOM   2615  CG  PRO A 278      20.146  -2.207 -24.832  1.00 10.00      A   
ATOM   2616  CD  PRO A 278      20.358  -3.453 -24.023  1.00 10.00      A   
ATOM   2617  C   PRO A 278      18.365  -4.805 -26.710  1.00 10.00      A   
ATOM   2618  O   PRO A 278      17.415  -4.745 -27.492  1.00 10.00      A   
ATOM   2619  N   ALA A 279      19.296  -5.746 -26.772  1.00 10.00      A   
ATOM   2620  HN  ALA A 279      20.023  -5.731 -26.118  1.00 10.00      A   
ATOM   2621  CA  ALA A 279      19.286  -6.784 -27.793  1.00 10.00      A   
ATOM   2622  CB  ALA A 279      20.589  -7.569 -27.759  1.00 10.00      A   
ATOM   2623  C   ALA A 279      18.089  -7.727 -27.670  1.00 10.00      A   
ATOM   2624  O   ALA A 279      17.783  -8.472 -28.600  1.00 10.00      A   
ATOM   2625  N   TYR A 280      17.410  -7.699 -26.532  1.00 10.00      A   
ATOM   2626  HN  TYR A 280      17.681  -7.077 -25.818  1.00 10.00      A   
ATOM   2627  CA  TYR A 280      16.262  -8.573 -26.324  1.00 10.00      A   
ATOM   2628  CB  TYR A 280      16.516  -9.539 -25.170  1.00 10.00      A   
ATOM   2629  CG  TYR A 280      17.295 -10.759 -25.587  1.00 10.00      A   
ATOM   2630  CD1 TYR A 280      18.650 -10.878 -25.308  1.00 10.00      A   
ATOM   2631  CD2 TYR A 280      16.672 -11.789 -26.274  1.00 10.00      A   
ATOM   2632  CE1 TYR A 280      19.363 -11.994 -25.702  1.00 10.00      A   
ATOM   2633  CE2 TYR A 280      17.374 -12.907 -26.669  1.00 10.00      A   
ATOM   2634  CZ  TYR A 280      18.716 -13.006 -26.383  1.00 10.00      A   
ATOM   2635  OH  TYR A 280      19.415 -14.121 -26.780  1.00 10.00      A   
ATOM   2636  HH  TYR A 280      19.083 -14.422 -27.632  1.00 10.00      A   
ATOM   2637  C   TYR A 280      14.975  -7.795 -26.102  1.00 10.00      A   
ATOM   2638  O   TYR A 280      13.930  -8.382 -25.839  1.00 10.00      A   
ATOM   2639  N   LEU A 281      15.053  -6.476 -26.231  1.00 10.00      A   
ATOM   2640  HN  LEU A 281      15.916  -6.069 -26.462  1.00 10.00      A   
ATOM   2641  CA  LEU A 281      13.884  -5.610 -26.041  1.00 10.00      A   
ATOM   2642  CB  LEU A 281      14.278  -4.128 -26.011  1.00 10.00      A   
ATOM   2643  CG  LEU A 281      15.128  -3.670 -24.823  1.00 10.00      A   
ATOM   2644  CD1 LEU A 281      15.337  -2.161 -24.864  1.00 10.00      A   
ATOM   2645  CD2 LEU A 281      14.494  -4.096 -23.508  1.00 10.00      A   
ATOM   2646  C   LEU A 281      12.760  -5.851 -27.067  1.00 10.00      A   
ATOM   2647  O   LEU A 281      11.590  -5.919 -26.687  1.00 10.00      A   
ATOM   2648  N   PRO A 282      13.080  -5.977 -28.382  1.00 10.00      A   
ATOM   2649  CA  PRO A 282      12.071  -6.201 -29.440  1.00 10.00      A   
ATOM   2650  CB  PRO A 282      12.912  -6.384 -30.708  1.00 10.00      A   
ATOM   2651  CG  PRO A 282      14.175  -5.658 -30.421  1.00 10.00      A   
ATOM   2652  CD  PRO A 282      14.437  -5.870 -28.959  1.00 10.00      A   
ATOM   2653  C   PRO A 282      11.167  -7.421 -29.224  1.00 10.00      A   
ATOM   2654  O   PRO A 282      10.184  -7.600 -29.946  1.00 10.00      A   
ATOM   2655  N   ALA A 283      11.488  -8.250 -28.238  1.00 10.00      A   
ATOM   2656  HN  ALA A 283      12.277  -8.058 -27.687  1.00 10.00      A   
ATOM   2657  CA  ALA A 283      10.694  -9.439 -27.953  1.00 10.00      A   
ATOM   2658  CB  ALA A 283      11.450 -10.375 -27.021  1.00 10.00      A   
ATOM   2659  C   ALA A 283       9.323  -9.082 -27.374  1.00 10.00      A   
ATOM   2660  O   ALA A 283       8.342  -9.794 -27.593  1.00 10.00      A   
ATOM   2661  N   VAL A 284       9.248  -7.964 -26.656  1.00 10.00      A   
ATOM   2662  HN  VAL A 284      10.055  -7.417 -26.529  1.00 10.00      A   
ATOM   2663  CA  VAL A 284       7.990  -7.538 -26.046  1.00 10.00      A   
ATOM   2664  CB  VAL A 284       8.206  -6.889 -24.662  1.00 10.00      A   
ATOM   2665  CG1 VAL A 284       8.865  -7.869 -23.705  1.00 10.00      A   
ATOM   2666  CG2 VAL A 284       9.028  -5.613 -24.780  1.00 10.00      A   
ATOM   2667  C   VAL A 284       7.217  -6.566 -26.933  1.00 10.00      A   
ATOM   2668  O   VAL A 284       6.158  -6.070 -26.542  1.00 10.00      A   
ATOM   2669  N   TYR A 285       7.723  -6.321 -28.135  1.00 10.00      A   
ATOM   2670  HN  TYR A 285       8.542  -6.782 -28.410  1.00 10.00      A   
ATOM   2671  CA  TYR A 285       7.082  -5.387 -29.057  1.00 10.00      A   
ATOM   2672  CB  TYR A 285       7.986  -5.073 -30.251  1.00 10.00      A   
ATOM   2673  CG  TYR A 285       9.148  -4.150 -29.928  1.00 10.00      A   
ATOM   2674  CD1 TYR A 285       9.545  -3.926 -28.615  1.00 10.00      A   
ATOM   2675  CD2 TYR A 285       9.855  -3.509 -30.937  1.00 10.00      A   
ATOM   2676  CE1 TYR A 285      10.607  -3.095 -28.317  1.00 10.00      A   
ATOM   2677  CE2 TYR A 285      10.920  -2.673 -30.648  1.00 10.00      A   
ATOM   2678  CZ  TYR A 285      11.291  -2.471 -29.336  1.00 10.00      A   
ATOM   2679  OH  TYR A 285      12.351  -1.647 -29.040  1.00 10.00      A   
ATOM   2680  HH  TYR A 285      12.861  -2.031 -28.324  1.00 10.00      A   
ATOM   2681  C   TYR A 285       5.713  -5.883 -29.519  1.00 10.00      A   
ATOM   2682  O   TYR A 285       4.851  -5.092 -29.899  1.00 10.00      A   
ATOM   2683  N   SER A 286       5.516  -7.191 -29.473  1.00 10.00      A   
ATOM   2684  HN  SER A 286       6.240  -7.777 -29.163  1.00 10.00      A   
ATOM   2685  CA  SER A 286       4.254  -7.787 -29.878  1.00 10.00      A   
ATOM   2686  CB  SER A 286       4.500  -9.207 -30.382  1.00 10.00      A   
ATOM   2687  OG  SER A 286       5.653  -9.770 -29.771  1.00 10.00      A   
ATOM   2688  HG  SER A 286       5.438 -10.655 -29.450  1.00 10.00      A   
ATOM   2689  C   SER A 286       3.261  -7.794 -28.716  1.00 10.00      A   
ATOM   2690  O   SER A 286       2.124  -8.243 -28.856  1.00 10.00      A   
ATOM   2691  N   VAL A 287       3.702  -7.292 -27.568  1.00 10.00      A   
ATOM   2692  HN  VAL A 287       4.622  -6.953 -27.517  1.00 10.00      A   
ATOM   2693  CA  VAL A 287       2.864  -7.242 -26.379  1.00 10.00      A   
ATOM   2694  CB  VAL A 287       3.535  -7.976 -25.197  1.00 10.00      A   
ATOM   2695  CG1 VAL A 287       2.570  -8.115 -24.034  1.00 10.00      A   
ATOM   2696  CG2 VAL A 287       4.050  -9.341 -25.629  1.00 10.00      A   
ATOM   2697  C   VAL A 287       2.567  -5.801 -25.969  1.00 10.00      A   
ATOM   2698  O   VAL A 287       1.439  -5.474 -25.586  1.00 10.00      A   
ATOM   2699  N   CYS A 288       3.578  -4.941 -26.063  1.00 10.00      A   
ATOM   2700  HN  CYS A 288       4.449  -5.261 -26.387  1.00 10.00      A   
ATOM   2701  CA  CYS A 288       3.443  -3.536 -25.685  1.00 10.00      A   
ATOM   2702  CB  CYS A 288       4.768  -2.796 -25.869  1.00 10.00      A   
ATOM   2703  SG  CYS A 288       5.479  -2.929 -27.523  1.00 10.00      A   
ATOM   2704  HG  CYS A 288       4.587  -2.460 -28.384  1.00 10.00      A   
ATOM   2705  C   CYS A 288       2.328  -2.831 -26.449  1.00 10.00      A   
ATOM   2706  O   CYS A 288       1.819  -1.800 -26.009  1.00 10.00      A   
ATOM   2707  N   SER A 289       1.935  -3.407 -27.577  1.00 10.00      A   
ATOM   2708  HN  SER A 289       2.366  -4.239 -27.859  1.00 10.00      A   
ATOM   2709  CA  SER A 289       0.888  -2.848 -28.410  1.00 10.00      A   
ATOM   2710  CB  SER A 289       0.841  -3.620 -29.730  1.00 10.00      A   
ATOM   2711  OG  SER A 289       1.561  -4.843 -29.617  1.00 10.00      A   
ATOM   2712  HG  SER A 289       2.283  -4.851 -30.257  1.00 10.00      A   
ATOM   2713  C   SER A 289      -0.479  -2.893 -27.717  1.00 10.00      A   
ATOM   2714  O   SER A 289      -1.408  -2.190 -28.118  1.00 10.00      A   
ATOM   2715  N   ARG A 290      -0.601  -3.714 -26.675  1.00 10.00      A   
ATOM   2716  HN  ARG A 290       0.178  -4.241 -26.384  1.00 10.00      A   
ATOM   2717  CA  ARG A 290      -1.865  -3.843 -25.951  1.00 10.00      A   
ATOM   2718  CB  ARG A 290      -2.482  -5.232 -26.178  1.00 10.00      A   
ATOM   2719  CG  ARG A 290      -1.653  -6.383 -25.626  1.00 10.00      A   
ATOM   2720  CD  ARG A 290      -2.263  -7.732 -25.968  1.00 10.00      A   
ATOM   2721  NE  ARG A 290      -1.326  -8.826 -25.721  1.00 10.00      A   
ATOM   2722  HE  ARG A 290      -1.289  -9.191 -24.808  1.00 10.00      A   
ATOM   2723  CZ  ARG A 290      -0.529  -9.351 -26.654  1.00 10.00      A   
ATOM   2724  NH1 ARG A 290      -0.544  -8.873 -27.896  1.00 10.00      A   
ATOM   2725 HH11 ARG A 290       0.083  -9.287 -28.625  1.00 10.00      A   
ATOM   2726 HH12 ARG A 290      -1.177  -8.086 -28.149  1.00 10.00      A   
ATOM   2727  NH2 ARG A 290       0.288 -10.349 -26.346  1.00 10.00      A   
ATOM   2728 HH21 ARG A 290       0.915 -10.758 -27.072  1.00 10.00      A   
ATOM   2729 HH22 ARG A 290       0.307 -10.736 -25.372  1.00 10.00      A   
ATOM   2730  C   ARG A 290      -1.683  -3.580 -24.457  1.00 10.00      A   
ATOM   2731  O   ARG A 290      -2.596  -3.815 -23.661  1.00 10.00      A   
ATOM   2732  N   LEU A 291      -0.512  -3.081 -24.081  1.00 10.00      A   
ATOM   2733  HN  LEU A 291       0.164  -2.883 -24.763  1.00 10.00      A   
ATOM   2734  CA  LEU A 291      -0.215  -2.802 -22.677  1.00 10.00      A   
ATOM   2735  CB  LEU A 291       1.296  -2.815 -22.423  1.00 10.00      A   
ATOM   2736  CG  LEU A 291       2.028  -4.139 -22.648  1.00 10.00      A   
ATOM   2737  CD1 LEU A 291       3.489  -4.005 -22.262  1.00 10.00      A   
ATOM   2738  CD2 LEU A 291       1.375  -5.261 -21.862  1.00 10.00      A   
ATOM   2739  C   LEU A 291      -0.780  -1.455 -22.242  1.00 10.00      A   
ATOM   2740  O   LEU A 291      -0.872  -0.523 -23.042  1.00 10.00      A   
ATOM   2741  N   THR A 292      -1.153  -1.359 -20.974  1.00 10.00      A   
ATOM   2742  HN  THR A 292      -1.075  -2.146 -20.391  1.00 10.00      A   
ATOM   2743  CA  THR A 292      -1.691  -0.126 -20.422  1.00 10.00      A   
ATOM   2744  CB  THR A 292      -3.080  -0.365 -19.796  1.00 10.00      A   
ATOM   2745  OG1 THR A 292      -3.263  -1.771 -19.556  1.00 10.00      A   
ATOM   2746  HG1 THR A 292      -3.270  -1.932 -18.604  1.00 10.00      A   
ATOM   2747  CG2 THR A 292      -4.180   0.137 -20.723  1.00 10.00      A   
ATOM   2748  C   THR A 292      -0.738   0.460 -19.371  1.00 10.00      A   
ATOM   2749  O   THR A 292      -0.724   1.670 -19.125  1.00 10.00      A   
ATOM   2750  N   THR A 293       0.074  -0.406 -18.771  1.00 10.00      A   
ATOM   2751  HN  THR A 293       0.037  -1.352 -19.027  1.00 10.00      A   
ATOM   2752  CA  THR A 293       1.024   0.012 -17.747  1.00 10.00      A   
ATOM   2753  CB  THR A 293       0.533  -0.406 -16.345  1.00 10.00      A   
ATOM   2754  OG1 THR A 293      -0.848  -0.035 -16.193  1.00 10.00      A   
ATOM   2755  HG1 THR A 293      -1.407  -0.757 -16.503  1.00 10.00      A   
ATOM   2756  CG2 THR A 293       1.355   0.265 -15.257  1.00 10.00      A   
ATOM   2757  C   THR A 293       2.401  -0.593 -18.020  1.00 10.00      A   
ATOM   2758  O   THR A 293       2.515  -1.788 -18.306  1.00 10.00      A   
ATOM   2759  N   LEU A 294       3.438   0.237 -17.951  1.00 10.00      A   
ATOM   2760  HN  LEU A 294       3.285   1.181 -17.719  1.00 10.00      A   
ATOM   2761  CA  LEU A 294       4.798  -0.222 -18.198  1.00 10.00      A   
ATOM   2762  CB  LEU A 294       5.231   0.098 -19.633  1.00 10.00      A   
ATOM   2763  CG  LEU A 294       6.622  -0.392 -20.040  1.00 10.00      A   
ATOM   2764  CD1 LEU A 294       6.689  -1.908 -20.004  1.00 10.00      A   
ATOM   2765  CD2 LEU A 294       6.986   0.128 -21.419  1.00 10.00      A   
ATOM   2766  C   LEU A 294       5.779   0.382 -17.203  1.00 10.00      A   
ATOM   2767  O   LEU A 294       5.834   1.600 -17.027  1.00 10.00      A   
ATOM   2768  N   ASN A 295       6.551  -0.478 -16.553  1.00 10.00      A   
ATOM   2769  HN  ASN A 295       6.459  -1.442 -16.737  1.00 10.00      A   
ATOM   2770  CA  ASN A 295       7.539  -0.037 -15.575  1.00 10.00      A   
ATOM   2771  CB  ASN A 295       7.293  -0.731 -14.227  1.00 10.00      A   
ATOM   2772  CG  ASN A 295       8.088  -0.132 -13.079  1.00 10.00      A   
ATOM   2773  OD1 ASN A 295       9.111   0.525 -13.276  1.00 10.00      A   
ATOM   2774  ND2 ASN A 295       7.631  -0.378 -11.864  1.00 10.00      A   
ATOM   2775 HD21 ASN A 295       6.821  -0.920 -11.773  1.00 10.00      A   
ATOM   2776 HD22 ASN A 295       8.115  -0.002 -11.102  1.00 10.00      A   
ATOM   2777  C   ASN A 295       8.940  -0.371 -16.077  1.00 10.00      A   
ATOM   2778  O   ASN A 295       9.302  -1.545 -16.184  1.00 10.00      A   
ATOM   2779  N   LEU A 296       9.720   0.659 -16.384  1.00 10.00      A   
ATOM   2780  HN  LEU A 296       9.370   1.577 -16.273  1.00 10.00      A   
ATOM   2781  CA  LEU A 296      11.078   0.484 -16.876  1.00 10.00      A   
ATOM   2782  CB  LEU A 296      11.181   0.963 -18.325  1.00 10.00      A   
ATOM   2783  CG  LEU A 296      10.336   0.202 -19.344  1.00 10.00      A   
ATOM   2784  CD1 LEU A 296      10.548   0.767 -20.737  1.00 10.00      A   
ATOM   2785  CD2 LEU A 296      10.668  -1.281 -19.310  1.00 10.00      A   
ATOM   2786  C   LEU A 296      12.072   1.249 -16.007  1.00 10.00      A   
ATOM   2787  O   LEU A 296      13.095   1.737 -16.491  1.00 10.00      A   
ATOM   2788  N   SER A 297      11.782   1.325 -14.716  1.00 10.00      A   
ATOM   2789  HN  SER A 297      10.967   0.892 -14.383  1.00 10.00      A   
ATOM   2790  CA  SER A 297      12.646   2.031 -13.777  1.00 10.00      A   
ATOM   2791  CB  SER A 297      11.896   2.314 -12.476  1.00 10.00      A   
ATOM   2792  OG  SER A 297      10.596   2.804 -12.745  1.00 10.00      A   
ATOM   2793  HG  SER A 297       9.995   2.059 -12.869  1.00 10.00      A   
ATOM   2794  C   SER A 297      13.925   1.241 -13.489  1.00 10.00      A   
ATOM   2795  O   SER A 297      14.885   1.774 -12.933  1.00 10.00      A   
ATOM   2796  N   TYR A 298      13.935  -0.027 -13.873  1.00 10.00      A   
ATOM   2797  HN  TYR A 298      13.142  -0.399 -14.313  1.00 10.00      A   
ATOM   2798  CA  TYR A 298      15.094  -0.884 -13.652  1.00 10.00      A   
ATOM   2799  CB  TYR A 298      14.669  -2.197 -12.982  1.00 10.00      A   
ATOM   2800  CG  TYR A 298      14.026  -2.018 -11.627  1.00 10.00      A   
ATOM   2801  CD1 TYR A 298      12.648  -1.899 -11.499  1.00 10.00      A   
ATOM   2802  CD2 TYR A 298      14.799  -1.959 -10.476  1.00 10.00      A   
ATOM   2803  CE1 TYR A 298      12.058  -1.725 -10.266  1.00 10.00      A   
ATOM   2804  CE2 TYR A 298      14.216  -1.790  -9.238  1.00 10.00      A   
ATOM   2805  CZ  TYR A 298      12.848  -1.672  -9.140  1.00 10.00      A   
ATOM   2806  OH  TYR A 298      12.271  -1.494  -7.909  1.00 10.00      A   
ATOM   2807  HH  TYR A 298      11.481  -2.044  -7.846  1.00 10.00      A   
ATOM   2808  C   TYR A 298      15.819  -1.184 -14.962  1.00 10.00      A   
ATOM   2809  O   TYR A 298      16.818  -1.905 -14.980  1.00 10.00      A   
ATOM   2810  N   ALA A 299      15.328  -0.611 -16.050  1.00 10.00      A   
ATOM   2811  HN  ALA A 299      14.554  -0.014 -15.967  1.00 10.00      A   
ATOM   2812  CA  ALA A 299      15.917  -0.835 -17.363  1.00 10.00      A   
ATOM   2813  CB  ALA A 299      14.833  -0.846 -18.431  1.00 10.00      A   
ATOM   2814  C   ALA A 299      16.988   0.205 -17.685  1.00 10.00      A   
ATOM   2815  O   ALA A 299      16.678   1.344 -18.048  1.00 10.00      A   
ATOM   2816  N   THR A 300      18.249  -0.186 -17.542  1.00 10.00      A   
ATOM   2817  HN  THR A 300      18.438  -1.100 -17.233  1.00 10.00      A   
ATOM   2818  CA  THR A 300      19.366   0.705 -17.819  1.00 10.00      A   
ATOM   2819  CB  THR A 300      20.624   0.256 -17.051  1.00 10.00      A   
ATOM   2820  OG1 THR A 300      20.501  -1.134 -16.705  1.00 10.00      A   
ATOM   2821  HG1 THR A 300      21.116  -1.649 -17.242  1.00 10.00      A   
ATOM   2822  CG2 THR A 300      20.810   1.086 -15.788  1.00 10.00      A   
ATOM   2823  C   THR A 300      19.674   0.746 -19.316  1.00 10.00      A   
ATOM   2824  O   THR A 300      20.677   0.199 -19.774  1.00 10.00      A   
ATOM   2825  N   VAL A 301      18.797   1.382 -20.075  1.00 10.00      A   
ATOM   2826  HN  VAL A 301      18.014   1.797 -19.653  1.00 10.00      A   
ATOM   2827  CA  VAL A 301      18.969   1.490 -21.519  1.00 10.00      A   
ATOM   2828  CB  VAL A 301      17.772   0.889 -22.284  1.00 10.00      A   
ATOM   2829  CG1 VAL A 301      17.821  -0.629 -22.237  1.00 10.00      A   
ATOM   2830  CG2 VAL A 301      16.455   1.395 -21.716  1.00 10.00      A   
ATOM   2831  C   VAL A 301      19.185   2.943 -21.939  1.00 10.00      A   
ATOM   2832  O   VAL A 301      19.463   3.800 -21.101  1.00 10.00      A   
ATOM   2833  N   GLN A 302      19.081   3.214 -23.234  1.00 10.00      A   
ATOM   2834  HN  GLN A 302      18.877   2.488 -23.860  1.00 10.00      A   
ATOM   2835  CA  GLN A 302      19.262   4.566 -23.751  1.00 10.00      A   
ATOM   2836  CB  GLN A 302      20.384   4.592 -24.790  1.00 10.00      A   
ATOM   2837  CG  GLN A 302      21.771   4.356 -24.211  1.00 10.00      A   
ATOM   2838  CD  GLN A 302      22.240   5.497 -23.329  1.00 10.00      A   
ATOM   2839  OE1 GLN A 302      22.878   6.436 -23.800  1.00 10.00      A   
ATOM   2840  NE2 GLN A 302      21.923   5.426 -22.047  1.00 10.00      A   
ATOM   2841 HE21 GLN A 302      21.402   4.650 -21.737  1.00 10.00      A   
ATOM   2842 HE22 GLN A 302      22.220   6.150 -21.457  1.00 10.00      A   
ATOM   2843  C   GLN A 302      17.966   5.093 -24.355  1.00 10.00      A   
ATOM   2844  O   GLN A 302      16.997   4.344 -24.506  1.00 10.00      A   
ATOM   2845  N   SER A 303      17.964   6.376 -24.708  1.00 10.00      A   
ATOM   2846  HN  SER A 303      18.782   6.905 -24.579  1.00 10.00      A   
ATOM   2847  CA  SER A 303      16.790   7.029 -25.282  1.00 10.00      A   
ATOM   2848  CB  SER A 303      17.107   8.485 -25.643  1.00 10.00      A   
ATOM   2849  OG  SER A 303      15.930   9.205 -25.967  1.00 10.00      A   
ATOM   2850  HG  SER A 303      15.549   9.573 -25.156  1.00 10.00      A   
ATOM   2851  C   SER A 303      16.254   6.283 -26.502  1.00 10.00      A   
ATOM   2852  O   SER A 303      15.090   5.885 -26.525  1.00 10.00      A   
ATOM   2853  N   TYR A 304      17.112   6.079 -27.500  1.00 10.00      A   
ATOM   2854  HN  TYR A 304      18.034   6.407 -27.411  1.00 10.00      A   
ATOM   2855  CA  TYR A 304      16.716   5.394 -28.728  1.00 10.00      A   
ATOM   2856  CB  TYR A 304      17.894   5.276 -29.705  1.00 10.00      A   
ATOM   2857  CG  TYR A 304      17.465   5.053 -31.138  1.00 10.00      A   
ATOM   2858  CD1 TYR A 304      16.873   6.075 -31.869  1.00 10.00      A   
ATOM   2859  CD2 TYR A 304      17.643   3.823 -31.758  1.00 10.00      A   
ATOM   2860  CE1 TYR A 304      16.468   5.878 -33.174  1.00 10.00      A   
ATOM   2861  CE2 TYR A 304      17.244   3.618 -33.064  1.00 10.00      A   
ATOM   2862  CZ  TYR A 304      16.657   4.649 -33.768  1.00 10.00      A   
ATOM   2863  OH  TYR A 304      16.242   4.450 -35.065  1.00 10.00      A   
ATOM   2864  HH  TYR A 304      15.382   4.004 -35.061  1.00 10.00      A   
ATOM   2865  C   TYR A 304      16.104   4.019 -28.450  1.00 10.00      A   
ATOM   2866  O   TYR A 304      15.119   3.636 -29.079  1.00 10.00      A   
ATOM   2867  N   ASP A 305      16.681   3.287 -27.500  1.00 10.00      A   
ATOM   2868  HN  ASP A 305      17.457   3.650 -27.021  1.00 10.00      A   
ATOM   2869  CA  ASP A 305      16.180   1.956 -27.156  1.00 10.00      A   
ATOM   2870  CB  ASP A 305      17.164   1.198 -26.262  1.00 10.00      A   
ATOM   2871  CG  ASP A 305      18.485   0.929 -26.951  1.00 10.00      A   
ATOM   2872  OD1 ASP A 305      18.494   0.243 -28.000  1.00 10.00      A   
ATOM   2873  OD2 ASP A 305      19.520   1.412 -26.452  1.00 10.00      A   
ATOM   2874  C   ASP A 305      14.803   2.034 -26.506  1.00 10.00      A   
ATOM   2875  O   ASP A 305      13.980   1.130 -26.655  1.00 10.00      A   
ATOM   2876  N   LEU A 306      14.557   3.123 -25.794  1.00 10.00      A   
ATOM   2877  HN  LEU A 306      15.255   3.807 -25.711  1.00 10.00      A   
ATOM   2878  CA  LEU A 306      13.278   3.333 -25.136  1.00 10.00      A   
ATOM   2879  CB  LEU A 306      13.412   4.376 -24.023  1.00 10.00      A   
ATOM   2880  CG  LEU A 306      14.113   3.915 -22.741  1.00 10.00      A   
ATOM   2881  CD1 LEU A 306      14.648   5.106 -21.959  1.00 10.00      A   
ATOM   2882  CD2 LEU A 306      13.166   3.098 -21.880  1.00 10.00      A   
ATOM   2883  C   LEU A 306      12.230   3.773 -26.148  1.00 10.00      A   
ATOM   2884  O   LEU A 306      11.122   3.237 -26.177  1.00 10.00      A   
ATOM   2885  N   VAL A 307      12.605   4.731 -26.991  1.00 10.00      A   
ATOM   2886  HN  VAL A 307      13.513   5.099 -26.914  1.00 10.00      A   
ATOM   2887  CA  VAL A 307      11.713   5.264 -28.018  1.00 10.00      A   
ATOM   2888  CB  VAL A 307      12.409   6.347 -28.868  1.00 10.00      A   
ATOM   2889  CG1 VAL A 307      11.461   6.879 -29.929  1.00 10.00      A   
ATOM   2890  CG2 VAL A 307      12.907   7.481 -27.991  1.00 10.00      A   
ATOM   2891  C   VAL A 307      11.193   4.160 -28.938  1.00 10.00      A   
ATOM   2892  O   VAL A 307      10.007   4.128 -29.271  1.00 10.00      A   
ATOM   2893  N   LYS A 308      12.079   3.248 -29.337  1.00 10.00      A   
ATOM   2894  HN  LYS A 308      13.011   3.324 -29.035  1.00 10.00      A   
ATOM   2895  CA  LYS A 308      11.705   2.142 -30.216  1.00 10.00      A   
ATOM   2896  CB  LYS A 308      12.907   1.223 -30.469  1.00 10.00      A   
ATOM   2897  CG  LYS A 308      13.945   1.773 -31.438  1.00 10.00      A   
ATOM   2898  CD  LYS A 308      15.143   0.837 -31.562  1.00 10.00      A   
ATOM   2899  CE  LYS A 308      15.870   0.682 -30.233  1.00 10.00      A   
ATOM   2900  NZ  LYS A 308      17.158  -0.048 -30.369  1.00 10.00      A   
ATOM   2901  HZ1 LYS A 308      17.776   0.434 -31.054  1.00 10.00      A   
ATOM   2902  HZ2 LYS A 308      16.988  -1.020 -30.695  1.00 10.00      A   
ATOM   2903  HZ3 LYS A 308      17.648  -0.084 -29.447  1.00 10.00      A   
ATOM   2904  C   LYS A 308      10.557   1.329 -29.622  1.00 10.00      A   
ATOM   2905  O   LYS A 308       9.682   0.849 -30.343  1.00 10.00      A   
ATOM   2906  N   LEU A 309      10.559   1.198 -28.300  1.00 10.00      A   
ATOM   2907  HN  LEU A 309      11.274   1.627 -27.780  1.00 10.00      A   
ATOM   2908  CA  LEU A 309       9.529   0.441 -27.602  1.00 10.00      A   
ATOM   2909  CB  LEU A 309      10.088  -0.109 -26.283  1.00 10.00      A   
ATOM   2910  CG  LEU A 309       9.345  -1.294 -25.656  1.00 10.00      A   
ATOM   2911  CD1 LEU A 309      10.301  -2.133 -24.827  1.00 10.00      A   
ATOM   2912  CD2 LEU A 309       8.182  -0.817 -24.802  1.00 10.00      A   
ATOM   2913  C   LEU A 309       8.300   1.307 -27.335  1.00 10.00      A   
ATOM   2914  O   LEU A 309       7.165   0.875 -27.545  1.00 10.00      A   
ATOM   2915  N   LEU A 310       8.534   2.536 -26.892  1.00 10.00      A   
ATOM   2916  HN  LEU A 310       9.467   2.834 -26.778  1.00 10.00      A   
ATOM   2917  CA  LEU A 310       7.448   3.458 -26.571  1.00 10.00      A   
ATOM   2918  CB  LEU A 310       7.972   4.731 -25.904  1.00 10.00      A   
ATOM   2919  CG  LEU A 310       8.668   4.545 -24.551  1.00 10.00      A   
ATOM   2920  CD1 LEU A 310       9.060   5.887 -23.955  1.00 10.00      A   
ATOM   2921  CD2 LEU A 310       7.776   3.777 -23.589  1.00 10.00      A   
ATOM   2922  C   LEU A 310       6.581   3.784 -27.784  1.00 10.00      A   
ATOM   2923  O   LEU A 310       5.377   3.986 -27.648  1.00 10.00      A   
ATOM   2924  N   CYS A 311       7.185   3.815 -28.970  1.00 10.00      A   
ATOM   2925  HN  CYS A 311       8.157   3.659 -29.021  1.00 10.00      A   
ATOM   2926  CA  CYS A 311       6.440   4.097 -30.194  1.00 10.00      A   
ATOM   2927  CB  CYS A 311       7.388   4.355 -31.365  1.00 10.00      A   
ATOM   2928  SG  CYS A 311       8.216   5.958 -31.291  1.00 10.00      A   
ATOM   2929  HG  CYS A 311       7.331   6.889 -31.622  1.00 10.00      A   
ATOM   2930  C   CYS A 311       5.474   2.960 -30.527  1.00 10.00      A   
ATOM   2931  O   CYS A 311       4.594   3.105 -31.375  1.00 10.00      A   
ATOM   2932  N   GLN A 312       5.635   1.832 -29.847  1.00 10.00      A   
ATOM   2933  HN  GLN A 312       6.351   1.776 -29.177  1.00 10.00      A   
ATOM   2934  CA  GLN A 312       4.777   0.679 -30.062  1.00 10.00      A   
ATOM   2935  CB  GLN A 312       5.604  -0.608 -30.124  1.00 10.00      A   
ATOM   2936  CG  GLN A 312       6.386  -0.801 -31.414  1.00 10.00      A   
ATOM   2937  CD  GLN A 312       6.086  -2.129 -32.078  1.00 10.00      A   
ATOM   2938  OE1 GLN A 312       6.965  -2.763 -32.659  1.00 10.00      A   
ATOM   2939  NE2 GLN A 312       4.830  -2.545 -32.021  1.00 10.00      A   
ATOM   2940 HE21 GLN A 312       4.176  -1.974 -31.564  1.00 10.00      A   
ATOM   2941 HE22 GLN A 312       4.608  -3.413 -32.420  1.00 10.00      A   
ATOM   2942  C   GLN A 312       3.733   0.572 -28.953  1.00 10.00      A   
ATOM   2943  O   GLN A 312       3.057  -0.446 -28.827  1.00 10.00      A   
ATOM   2944  N   CYS A 313       3.610   1.623 -28.150  1.00 10.00      A   
ATOM   2945  HN  CYS A 313       4.174   2.414 -28.298  1.00 10.00      A   
ATOM   2946  CA  CYS A 313       2.647   1.636 -27.054  1.00 10.00      A   
ATOM   2947  CB  CYS A 313       3.364   1.852 -25.720  1.00 10.00      A   
ATOM   2948  SG  CYS A 313       4.838   0.829 -25.492  1.00 10.00      A   
ATOM   2949  HG  CYS A 313       5.595   0.943 -26.578  1.00 10.00      A   
ATOM   2950  C   CYS A 313       1.596   2.725 -27.269  1.00 10.00      A   
ATOM   2951  O   CYS A 313       1.737   3.846 -26.775  1.00 10.00      A   
ATOM   2952  N   PRO A 314       0.526   2.415 -28.018  1.00 10.00      A   
ATOM   2953  CA  PRO A 314      -0.539   3.373 -28.307  1.00 10.00      A   
ATOM   2954  CB  PRO A 314      -1.082   2.861 -29.637  1.00 10.00      A   
ATOM   2955  CG  PRO A 314      -0.898   1.378 -29.575  1.00 10.00      A   
ATOM   2956  CD  PRO A 314       0.278   1.113 -28.667  1.00 10.00      A   
ATOM   2957  C   PRO A 314      -1.652   3.381 -27.254  1.00 10.00      A   
ATOM   2958  O   PRO A 314      -2.533   4.244 -27.283  1.00 10.00      A   
ATOM   2959  N   LYS A 315      -1.617   2.425 -26.333  1.00 10.00      A   
ATOM   2960  HN  LYS A 315      -0.890   1.764 -26.355  1.00 10.00      A   
ATOM   2961  CA  LYS A 315      -2.634   2.328 -25.293  1.00 10.00      A   
ATOM   2962  CB  LYS A 315      -3.351   0.974 -25.378  1.00 10.00      A   
ATOM   2963  CG  LYS A 315      -3.909   0.641 -26.754  1.00 10.00      A   
ATOM   2964  CD  LYS A 315      -4.689  -0.666 -26.736  1.00 10.00      A   
ATOM   2965  CE  LYS A 315      -6.071  -0.488 -26.125  1.00 10.00      A   
ATOM   2966  NZ  LYS A 315      -6.956   0.342 -26.985  1.00 10.00      A   
ATOM   2967  HZ1 LYS A 315      -7.944   0.252 -26.676  1.00 10.00      A   
ATOM   2968  HZ2 LYS A 315      -6.888   0.032 -27.976  1.00 10.00      A   
ATOM   2969  HZ3 LYS A 315      -6.676   1.343 -26.929  1.00 10.00      A   
ATOM   2970  C   LYS A 315      -2.024   2.512 -23.904  1.00 10.00      A   
ATOM   2971  O   LYS A 315      -2.682   2.285 -22.889  1.00 10.00      A   
ATOM   2972  N   LEU A 316      -0.770   2.934 -23.868  1.00 10.00      A   
ATOM   2973  HN  LEU A 316      -0.304   3.111 -24.711  1.00 10.00      A   
ATOM   2974  CA  LEU A 316      -0.060   3.145 -22.611  1.00 10.00      A   
ATOM   2975  CB  LEU A 316       1.415   3.426 -22.894  1.00 10.00      A   
ATOM   2976  CG  LEU A 316       2.359   3.424 -21.693  1.00 10.00      A   
ATOM   2977  CD1 LEU A 316       2.348   2.069 -21.007  1.00 10.00      A   
ATOM   2978  CD2 LEU A 316       3.767   3.785 -22.132  1.00 10.00      A   
ATOM   2979  C   LEU A 316      -0.675   4.290 -21.807  1.00 10.00      A   
ATOM   2980  O   LEU A 316      -0.849   5.397 -22.320  1.00 10.00      A   
ATOM   2981  N   GLN A 317      -1.000   4.012 -20.546  1.00 10.00      A   
ATOM   2982  HN  GLN A 317      -0.835   3.106 -20.200  1.00 10.00      A   
ATOM   2983  CA  GLN A 317      -1.598   5.008 -19.666  1.00 10.00      A   
ATOM   2984  CB  GLN A 317      -2.935   4.513 -19.108  1.00 10.00      A   
ATOM   2985  CG  GLN A 317      -4.085   4.547 -20.102  1.00 10.00      A   
ATOM   2986  CD  GLN A 317      -5.432   4.377 -19.426  1.00 10.00      A   
ATOM   2987  OE1 GLN A 317      -5.544   3.707 -18.399  1.00 10.00      A   
ATOM   2988  NE2 GLN A 317      -6.460   4.992 -19.987  1.00 10.00      A   
ATOM   2989 HE21 GLN A 317      -6.301   5.522 -20.803  1.00 10.00      A   
ATOM   2990 HE22 GLN A 317      -7.339   4.896 -19.566  1.00 10.00      A   
ATOM   2991  C   GLN A 317      -0.657   5.387 -18.520  1.00 10.00      A   
ATOM   2992  O   GLN A 317      -0.501   6.563 -18.200  1.00 10.00      A   
ATOM   2993  N   ARG A 318      -0.036   4.392 -17.899  1.00 10.00      A   
ATOM   2994  HN  ARG A 318      -0.188   3.468 -18.193  1.00 10.00      A   
ATOM   2995  CA  ARG A 318       0.885   4.648 -16.793  1.00 10.00      A   
ATOM   2996  CB  ARG A 318       0.418   3.936 -15.515  1.00 10.00      A   
ATOM   2997  CG  ARG A 318       0.978   4.548 -14.238  1.00 10.00      A   
ATOM   2998  CD  ARG A 318       0.811   3.632 -13.033  1.00 10.00      A   
ATOM   2999  NE  ARG A 318      -0.559   3.609 -12.512  1.00 10.00      A   
ATOM   3000  HE  ARG A 318      -1.206   3.034 -12.979  1.00 10.00      A   
ATOM   3001  CZ  ARG A 318      -0.967   4.297 -11.436  1.00 10.00      A   
ATOM   3002  NH1 ARG A 318      -0.124   5.073 -10.768  1.00 10.00      A   
ATOM   3003 HH11 ARG A 318      -0.448   5.603  -9.928  1.00 10.00      A   
ATOM   3004 HH12 ARG A 318       0.869   5.166 -11.080  1.00 10.00      A   
ATOM   3005  NH2 ARG A 318      -2.229   4.210 -11.029  1.00 10.00      A   
ATOM   3006 HH21 ARG A 318      -2.910   3.602 -11.538  1.00 10.00      A   
ATOM   3007 HH22 ARG A 318      -2.548   4.751 -10.193  1.00 10.00      A   
ATOM   3008  C   ARG A 318       2.290   4.190 -17.164  1.00 10.00      A   
ATOM   3009  O   ARG A 318       2.518   3.003 -17.405  1.00 10.00      A   
ATOM   3010  N   LEU A 319       3.229   5.126 -17.221  1.00 10.00      A   
ATOM   3011  HN  LEU A 319       2.998   6.060 -17.017  1.00 10.00      A   
ATOM   3012  CA  LEU A 319       4.599   4.794 -17.581  1.00 10.00      A   
ATOM   3013  CB  LEU A 319       4.954   5.367 -18.952  1.00 10.00      A   
ATOM   3014  CG  LEU A 319       6.399   5.155 -19.415  1.00 10.00      A   
ATOM   3015  CD1 LEU A 319       6.657   3.690 -19.731  1.00 10.00      A   
ATOM   3016  CD2 LEU A 319       6.719   6.032 -20.613  1.00 10.00      A   
ATOM   3017  C   LEU A 319       5.608   5.277 -16.547  1.00 10.00      A   
ATOM   3018  O   LEU A 319       5.622   6.453 -16.174  1.00 10.00      A   
ATOM   3019  N   TRP A 320       6.442   4.350 -16.093  1.00 10.00      A   
ATOM   3020  HN  TRP A 320       6.354   3.426 -16.429  1.00 10.00      A   
ATOM   3021  CA  TRP A 320       7.496   4.642 -15.128  1.00 10.00      A   
ATOM   3022  CB  TRP A 320       7.358   3.733 -13.898  1.00 10.00      A   
ATOM   3023  CG  TRP A 320       6.224   4.076 -12.973  1.00 10.00      A   
ATOM   3024  CD1 TRP A 320       5.111   4.816 -13.258  1.00 10.00      A   
ATOM   3025  CD2 TRP A 320       6.099   3.683 -11.601  1.00 10.00      A   
ATOM   3026  NE1 TRP A 320       4.306   4.905 -12.150  1.00 10.00      A   
ATOM   3027  HE1 TRP A 320       3.444   5.392 -12.100  1.00 10.00      A   
ATOM   3028  CE2 TRP A 320       4.890   4.219 -11.119  1.00 10.00      A   
ATOM   3029  CE3 TRP A 320       6.894   2.929 -10.735  1.00 10.00      A   
ATOM   3030  CZ2 TRP A 320       4.458   4.024  -9.810  1.00 10.00      A   
ATOM   3031  CZ3 TRP A 320       6.467   2.739  -9.434  1.00 10.00      A   
ATOM   3032  CH2 TRP A 320       5.259   3.284  -8.984  1.00 10.00      A   
ATOM   3033  C   TRP A 320       8.835   4.374 -15.808  1.00 10.00      A   
ATOM   3034  O   TRP A 320       9.125   3.235 -16.170  1.00 10.00      A   
ATOM   3035  N   VAL A 321       9.643   5.405 -15.996  1.00 10.00      A   
ATOM   3036  HN  VAL A 321       9.387   6.289 -15.646  1.00 10.00      A   
ATOM   3037  CA  VAL A 321      10.930   5.242 -16.671  1.00 10.00      A   
ATOM   3038  CB  VAL A 321      10.873   5.649 -18.162  1.00 10.00      A   
ATOM   3039  CG1 VAL A 321      10.219   4.567 -19.004  1.00 10.00      A   
ATOM   3040  CG2 VAL A 321      10.161   6.983 -18.342  1.00 10.00      A   
ATOM   3041  C   VAL A 321      12.035   6.038 -15.996  1.00 10.00      A   
ATOM   3042  O   VAL A 321      11.795   6.783 -15.047  1.00 10.00      A   
ATOM   3043  N   LEU A 322      13.247   5.867 -16.497  1.00 10.00      A   
ATOM   3044  HN  LEU A 322      13.368   5.245 -17.243  1.00 10.00      A   
ATOM   3045  CA  LEU A 322      14.402   6.573 -15.969  1.00 10.00      A   
ATOM   3046  CB  LEU A 322      15.643   5.672 -15.995  1.00 10.00      A   
ATOM   3047  CG  LEU A 322      15.667   4.493 -15.012  1.00 10.00      A   
ATOM   3048  CD1 LEU A 322      16.875   3.608 -15.276  1.00 10.00      A   
ATOM   3049  CD2 LEU A 322      15.675   4.985 -13.571  1.00 10.00      A   
ATOM   3050  C   LEU A 322      14.663   7.831 -16.787  1.00 10.00      A   
ATOM   3051  O   LEU A 322      14.053   8.039 -17.841  1.00 10.00      A   
ATOM   3052  N   ASP A 323      15.586   8.654 -16.307  1.00 10.00      A   
ATOM   3053  HN  ASP A 323      16.035   8.425 -15.461  1.00 10.00      A   
ATOM   3054  CA  ASP A 323      15.950   9.895 -16.986  1.00 10.00      A   
ATOM   3055  CB  ASP A 323      16.728  10.857 -16.072  1.00 10.00      A   
ATOM   3056  CG  ASP A 323      17.984  10.273 -15.446  1.00 10.00      A   
ATOM   3057  OD1 ASP A 323      18.159   9.036 -15.468  1.00 10.00      A   
ATOM   3058  OD2 ASP A 323      18.793  11.055 -14.901  1.00 10.00      A   
ATOM   3059  C   ASP A 323      16.696   9.631 -18.289  1.00 10.00      A   
ATOM   3060  O   ASP A 323      16.971  10.551 -19.056  1.00 10.00      A   
ATOM   3061  N   TYR A 324      16.985   8.357 -18.541  1.00 10.00      A   
ATOM   3062  HN  TYR A 324      16.732   7.681 -17.882  1.00 10.00      A   
ATOM   3063  CA  TYR A 324      17.675   7.933 -19.755  1.00 10.00      A   
ATOM   3064  CB  TYR A 324      17.989   6.435 -19.683  1.00 10.00      A   
ATOM   3065  CG  TYR A 324      19.220   6.080 -18.876  1.00 10.00      A   
ATOM   3066  CD1 TYR A 324      19.202   5.018 -17.980  1.00 10.00      A   
ATOM   3067  CD2 TYR A 324      20.401   6.794 -19.019  1.00 10.00      A   
ATOM   3068  CE1 TYR A 324      20.326   4.680 -17.251  1.00 10.00      A   
ATOM   3069  CE2 TYR A 324      21.528   6.464 -18.291  1.00 10.00      A   
ATOM   3070  CZ  TYR A 324      21.486   5.408 -17.409  1.00 10.00      A   
ATOM   3071  OH  TYR A 324      22.611   5.072 -16.688  1.00 10.00      A   
ATOM   3072  HH  TYR A 324      22.988   5.873 -16.295  1.00 10.00      A   
ATOM   3073  C   TYR A 324      16.822   8.202 -20.994  1.00 10.00      A   
ATOM   3074  O   TYR A 324      17.319   8.155 -22.119  1.00 10.00      A   
ATOM   3075  N   ILE A 325      15.536   8.472 -20.779  1.00 10.00      A   
ATOM   3076  HN  ILE A 325      15.201   8.489 -19.856  1.00 10.00      A   
ATOM   3077  CA  ILE A 325      14.613   8.748 -21.876  1.00 10.00      A   
ATOM   3078  CB  ILE A 325      13.136   8.734 -21.410  1.00 10.00      A   
ATOM   3079  CG1 ILE A 325      12.179   8.898 -22.593  1.00 10.00      A   
ATOM   3080  CG2 ILE A 325      12.876   9.793 -20.348  1.00 10.00      A   
ATOM   3081  CD1 ILE A 325      12.235   7.759 -23.588  1.00 10.00      A   
ATOM   3082  C   ILE A 325      14.954  10.074 -22.559  1.00 10.00      A   
ATOM   3083  O   ILE A 325      14.769  10.223 -23.769  1.00 10.00      A   
ATOM   3084  N   GLU A 326      15.475  11.018 -21.772  1.00 10.00      A   
ATOM   3085  HN  GLU A 326      15.618  10.812 -20.823  1.00 10.00      A   
ATOM   3086  CA  GLU A 326      15.864  12.339 -22.267  1.00 10.00      A   
ATOM   3087  CB  GLU A 326      17.021  12.237 -23.265  1.00 10.00      A   
ATOM   3088  CG  GLU A 326      18.216  11.464 -22.720  1.00 10.00      A   
ATOM   3089  CD  GLU A 326      19.419  11.472 -23.641  1.00 10.00      A   
ATOM   3090  OE1 GLU A 326      19.305  10.992 -24.787  1.00 10.00      A   
ATOM   3091  OE2 GLU A 326      20.494  11.945 -23.215  1.00 10.00      A   
ATOM   3092  C   GLU A 326      14.683  13.134 -22.838  1.00 10.00      A   
ATOM   3093  O   GLU A 326      13.559  12.631 -22.939  1.00 10.00      A   
ATOM   3094  N   ASP A 327      14.948  14.383 -23.205  1.00 10.00      A   
ATOM   3095  HN  ASP A 327      15.864  14.732 -23.091  1.00 10.00      A   
ATOM   3096  CA  ASP A 327      13.915  15.263 -23.753  1.00 10.00      A   
ATOM   3097  CB  ASP A 327      14.443  16.686 -23.945  1.00 10.00      A   
ATOM   3098  CG  ASP A 327      14.743  17.393 -22.642  1.00 10.00      A   
ATOM   3099  OD1 ASP A 327      13.866  17.434 -21.761  1.00 10.00      A   
ATOM   3100  OD2 ASP A 327      15.865  17.918 -22.493  1.00 10.00      A   
ATOM   3101  C   ASP A 327      13.379  14.743 -25.078  1.00 10.00      A   
ATOM   3102  O   ASP A 327      12.172  14.787 -25.331  1.00 10.00      A   
ATOM   3103  N   ALA A 328      14.283  14.250 -25.918  1.00 10.00      A   
ATOM   3104  HN  ALA A 328      15.227  14.239 -25.647  1.00 10.00      A   
ATOM   3105  CA  ALA A 328      13.915  13.728 -27.233  1.00 10.00      A   
ATOM   3106  CB  ALA A 328      15.158  13.306 -28.001  1.00 10.00      A   
ATOM   3107  C   ALA A 328      12.935  12.563 -27.123  1.00 10.00      A   
ATOM   3108  O   ALA A 328      11.899  12.546 -27.793  1.00 10.00      A   
ATOM   3109  N   GLY A 329      13.260  11.604 -26.265  1.00 10.00      A   
ATOM   3110  HN  GLY A 329      14.092  11.680 -25.752  1.00 10.00      A   
ATOM   3111  CA  GLY A 329      12.406  10.447 -26.079  1.00 10.00      A   
ATOM   3112  C   GLY A 329      11.028  10.813 -25.567  1.00 10.00      A   
ATOM   3113  O   GLY A 329      10.024  10.268 -26.025  1.00 10.00      A   
ATOM   3114  N   LEU A 330      10.979  11.745 -24.626  1.00 10.00      A   
ATOM   3115  HN  LEU A 330      11.819  12.138 -24.299  1.00 10.00      A   
ATOM   3116  CA  LEU A 330       9.717  12.191 -24.051  1.00 10.00      A   
ATOM   3117  CB  LEU A 330       9.968  13.115 -22.860  1.00 10.00      A   
ATOM   3118  CG  LEU A 330      10.438  12.433 -21.573  1.00 10.00      A   
ATOM   3119  CD1 LEU A 330      10.754  13.465 -20.503  1.00 10.00      A   
ATOM   3120  CD2 LEU A 330       9.393  11.446 -21.073  1.00 10.00      A   
ATOM   3121  C   LEU A 330       8.844  12.886 -25.090  1.00 10.00      A   
ATOM   3122  O   LEU A 330       7.616  12.792 -25.046  1.00 10.00      A   
ATOM   3123  N   GLU A 331       9.484  13.570 -26.031  1.00 10.00      A   
ATOM   3124  HN  GLU A 331      10.466  13.597 -26.016  1.00 10.00      A   
ATOM   3125  CA  GLU A 331       8.767  14.274 -27.088  1.00 10.00      A   
ATOM   3126  CB  GLU A 331       9.745  15.068 -27.959  1.00 10.00      A   
ATOM   3127  CG  GLU A 331       9.082  15.926 -29.023  1.00 10.00      A   
ATOM   3128  CD  GLU A 331      10.086  16.636 -29.900  1.00 10.00      A   
ATOM   3129  OE1 GLU A 331      10.568  16.025 -30.876  1.00 10.00      A   
ATOM   3130  OE2 GLU A 331      10.387  17.815 -29.625  1.00 10.00      A   
ATOM   3131  C   GLU A 331       7.984  13.287 -27.948  1.00 10.00      A   
ATOM   3132  O   GLU A 331       6.790  13.467 -28.185  1.00 10.00      A   
ATOM   3133  N   VAL A 332       8.659  12.230 -28.386  1.00 10.00      A   
ATOM   3134  HN  VAL A 332       9.606  12.136 -28.143  1.00 10.00      A   
ATOM   3135  CA  VAL A 332       8.029  11.208 -29.219  1.00 10.00      A   
ATOM   3136  CB  VAL A 332       9.066  10.208 -29.775  1.00 10.00      A   
ATOM   3137  CG1 VAL A 332       8.481   9.428 -30.939  1.00 10.00      A   
ATOM   3138  CG2 VAL A 332      10.339  10.928 -30.202  1.00 10.00      A   
ATOM   3139  C   VAL A 332       6.965  10.450 -28.425  1.00 10.00      A   
ATOM   3140  O   VAL A 332       5.962   9.991 -28.978  1.00 10.00      A   
ATOM   3141  N   LEU A 333       7.195  10.331 -27.122  1.00 10.00      A   
ATOM   3142  HN  LEU A 333       8.021  10.709 -26.750  1.00 10.00      A   
ATOM   3143  CA  LEU A 333       6.265   9.647 -26.231  1.00 10.00      A   
ATOM   3144  CB  LEU A 333       6.858   9.550 -24.822  1.00 10.00      A   
ATOM   3145  CG  LEU A 333       5.924   9.027 -23.725  1.00 10.00      A   
ATOM   3146  CD1 LEU A 333       5.716   7.525 -23.857  1.00 10.00      A   
ATOM   3147  CD2 LEU A 333       6.461   9.379 -22.347  1.00 10.00      A   
ATOM   3148  C   LEU A 333       4.933  10.384 -26.178  1.00 10.00      A   
ATOM   3149  O   LEU A 333       3.870   9.769 -26.252  1.00 10.00      A   
ATOM   3150  N   ALA A 334       5.011  11.705 -26.063  1.00 10.00      A   
ATOM   3151  HN  ALA A 334       5.897  12.124 -26.019  1.00 10.00      A   
ATOM   3152  CA  ALA A 334       3.825  12.552 -25.994  1.00 10.00      A   
ATOM   3153  CB  ALA A 334       4.228  14.008 -25.822  1.00 10.00      A   
ATOM   3154  C   ALA A 334       2.955  12.388 -27.232  1.00 10.00      A   
ATOM   3155  O   ALA A 334       1.729  12.441 -27.151  1.00 10.00      A   
ATOM   3156  N   SER A 335       3.597  12.192 -28.376  1.00 10.00      A   
ATOM   3157  HN  SER A 335       4.581  12.173 -28.378  1.00 10.00      A   
ATOM   3158  CA  SER A 335       2.884  12.018 -29.631  1.00 10.00      A   
ATOM   3159  CB  SER A 335       3.843  12.237 -30.802  1.00 10.00      A   
ATOM   3160  OG  SER A 335       4.899  13.116 -30.431  1.00 10.00      A   
ATOM   3161  HG  SER A 335       4.531  13.893 -29.988  1.00 10.00      A   
ATOM   3162  C   SER A 335       2.255  10.626 -29.718  1.00 10.00      A   
ATOM   3163  O   SER A 335       1.111  10.478 -30.157  1.00 10.00      A   
ATOM   3164  N   THR A 336       2.995   9.618 -29.271  1.00 10.00      A   
ATOM   3165  HN  THR A 336       3.882   9.808 -28.891  1.00 10.00      A   
ATOM   3166  CA  THR A 336       2.522   8.242 -29.320  1.00 10.00      A   
ATOM   3167  CB  THR A 336       3.679   7.250 -29.099  1.00 10.00      A   
ATOM   3168  OG1 THR A 336       4.762   7.565 -29.989  1.00 10.00      A   
ATOM   3169  HG1 THR A 336       4.961   8.508 -29.932  1.00 10.00      A   
ATOM   3170  CG2 THR A 336       3.214   5.827 -29.360  1.00 10.00      A   
ATOM   3171  C   THR A 336       1.407   7.969 -28.307  1.00 10.00      A   
ATOM   3172  O   THR A 336       0.293   7.595 -28.687  1.00 10.00      A   
ATOM   3173  N   CYS A 337       1.699   8.178 -27.028  1.00 10.00      A   
ATOM   3174  HN  CYS A 337       2.585   8.528 -26.784  1.00 10.00      A   
ATOM   3175  CA  CYS A 337       0.727   7.933 -25.978  1.00 10.00      A   
ATOM   3176  CB  CYS A 337       1.435   7.560 -24.676  1.00 10.00      A   
ATOM   3177  SG  CYS A 337       2.615   6.202 -24.851  1.00 10.00      A   
ATOM   3178  HG  CYS A 337       2.142   5.363 -25.763  1.00 10.00      A   
ATOM   3179  C   CYS A 337      -0.167   9.149 -25.774  1.00 10.00      A   
ATOM   3180  O   CYS A 337       0.185  10.082 -25.053  1.00 10.00      A   
ATOM   3181  N   LYS A 338      -1.322   9.132 -26.422  1.00 10.00      A   
ATOM   3182  HN  LYS A 338      -1.534   8.365 -26.995  1.00 10.00      A   
ATOM   3183  CA  LYS A 338      -2.273  10.230 -26.331  1.00 10.00      A   
ATOM   3184  CB  LYS A 338      -3.098  10.333 -27.618  1.00 10.00      A   
ATOM   3185  CG  LYS A 338      -2.280  10.604 -28.870  1.00 10.00      A   
ATOM   3186  CD  LYS A 338      -3.077  11.413 -29.881  1.00 10.00      A   
ATOM   3187  CE  LYS A 338      -2.258  11.707 -31.129  1.00 10.00      A   
ATOM   3188  NZ  LYS A 338      -0.914  12.261 -30.804  1.00 10.00      A   
ATOM   3189  HZ1 LYS A 338      -0.994  13.025 -30.100  1.00 10.00      A   
ATOM   3190  HZ2 LYS A 338      -0.467  12.643 -31.659  1.00 10.00      A   
ATOM   3191  HZ3 LYS A 338      -0.303  11.511 -30.418  1.00 10.00      A   
ATOM   3192  C   LYS A 338      -3.199  10.092 -25.126  1.00 10.00      A   
ATOM   3193  O   LYS A 338      -3.928  11.023 -24.784  1.00 10.00      A   
ATOM   3194  N   ASP A 339      -3.179   8.934 -24.482  1.00 10.00      A   
ATOM   3195  HN  ASP A 339      -2.575   8.224 -24.782  1.00 10.00      A   
ATOM   3196  CA  ASP A 339      -4.038   8.710 -23.324  1.00 10.00      A   
ATOM   3197  CB  ASP A 339      -5.019   7.561 -23.566  1.00 10.00      A   
ATOM   3198  CG  ASP A 339      -6.314   7.734 -22.790  1.00 10.00      A   
ATOM   3199  OD1 ASP A 339      -6.949   8.802 -22.917  1.00 10.00      A   
ATOM   3200  OD2 ASP A 339      -6.708   6.803 -22.052  1.00 10.00      A   
ATOM   3201  C   ASP A 339      -3.219   8.470 -22.064  1.00 10.00      A   
ATOM   3202  O   ASP A 339      -3.696   7.862 -21.105  1.00 10.00      A   
ATOM   3203  N   LEU A 340      -1.984   8.965 -22.070  1.00 10.00      A   
ATOM   3204  HN  LEU A 340      -1.667   9.447 -22.861  1.00 10.00      A   
ATOM   3205  CA  LEU A 340      -1.091   8.818 -20.926  1.00 10.00      A   
ATOM   3206  CB  LEU A 340       0.299   9.359 -21.261  1.00 10.00      A   
ATOM   3207  CG  LEU A 340       1.438   8.950 -20.325  1.00 10.00      A   
ATOM   3208  CD1 LEU A 340       1.799   7.487 -20.526  1.00 10.00      A   
ATOM   3209  CD2 LEU A 340       2.653   9.836 -20.548  1.00 10.00      A   
ATOM   3210  C   LEU A 340      -1.669   9.554 -19.719  1.00 10.00      A   
ATOM   3211  O   LEU A 340      -2.037  10.727 -19.815  1.00 10.00      A   
ATOM   3212  N   ARG A 341      -1.758   8.856 -18.595  1.00 10.00      A   
ATOM   3213  HN  ARG A 341      -1.438   7.927 -18.586  1.00 10.00      A   
ATOM   3214  CA  ARG A 341      -2.314   9.420 -17.375  1.00 10.00      A   
ATOM   3215  CB  ARG A 341      -3.280   8.420 -16.735  1.00 10.00      A   
ATOM   3216  CG  ARG A 341      -4.311   7.846 -17.694  1.00 10.00      A   
ATOM   3217  CD  ARG A 341      -5.309   8.904 -18.122  1.00 10.00      A   
ATOM   3218  NE  ARG A 341      -6.194   8.416 -19.174  1.00 10.00      A   
ATOM   3219  HE  ARG A 341      -5.779   7.911 -19.912  1.00 10.00      A   
ATOM   3220  CZ  ARG A 341      -7.510   8.624 -19.197  1.00 10.00      A   
ATOM   3221  NH1 ARG A 341      -8.091   9.313 -18.222  1.00 10.00      A   
ATOM   3222 HH11 ARG A 341      -9.123   9.473 -18.233  1.00 10.00      A   
ATOM   3223 HH12 ARG A 341      -7.520   9.701 -17.441  1.00 10.00      A   
ATOM   3224  NH2 ARG A 341      -8.238   8.144 -20.200  1.00 10.00      A   
ATOM   3225 HH21 ARG A 341      -7.775   7.608 -20.981  1.00 10.00      A   
ATOM   3226 HH22 ARG A 341      -9.271   8.294 -20.222  1.00 10.00      A   
ATOM   3227  C   ARG A 341      -1.224   9.767 -16.372  1.00 10.00      A   
ATOM   3228  O   ARG A 341      -1.276  10.818 -15.725  1.00 10.00      A   
ATOM   3229  N   GLU A 342      -0.239   8.887 -16.245  1.00 10.00      A   
ATOM   3230  HN  GLU A 342      -0.235   8.087 -16.809  1.00 10.00      A   
ATOM   3231  CA  GLU A 342       0.844   9.095 -15.299  1.00 10.00      A   
ATOM   3232  CB  GLU A 342       0.674   8.185 -14.081  1.00 10.00      A   
ATOM   3233  CG  GLU A 342       1.777   8.332 -13.045  1.00 10.00      A   
ATOM   3234  CD  GLU A 342       1.551   7.486 -11.817  1.00 10.00      A   
ATOM   3235  OE1 GLU A 342       0.871   7.954 -10.883  1.00 10.00      A   
ATOM   3236  OE2 GLU A 342       2.078   6.355 -11.768  1.00 10.00      A   
ATOM   3237  C   GLU A 342       2.212   8.877 -15.927  1.00 10.00      A   
ATOM   3238  O   GLU A 342       2.427   7.912 -16.662  1.00 10.00      A   
ATOM   3239  N   LEU A 343       3.127   9.781 -15.616  1.00 10.00      A   
ATOM   3240  HN  LEU A 343       2.875  10.525 -15.021  1.00 10.00      A   
ATOM   3241  CA  LEU A 343       4.488   9.712 -16.112  1.00 10.00      A   
ATOM   3242  CB  LEU A 343       4.705  10.744 -17.222  1.00 10.00      A   
ATOM   3243  CG  LEU A 343       6.132  10.849 -17.769  1.00 10.00      A   
ATOM   3244  CD1 LEU A 343       6.512   9.591 -18.537  1.00 10.00      A   
ATOM   3245  CD2 LEU A 343       6.283  12.084 -18.643  1.00 10.00      A   
ATOM   3246  C   LEU A 343       5.462   9.966 -14.971  1.00 10.00      A   
ATOM   3247  O   LEU A 343       5.537  11.076 -14.444  1.00 10.00      A   
ATOM   3248  N   ARG A 344       6.182   8.931 -14.570  1.00 10.00      A   
ATOM   3249  HN  ARG A 344       6.072   8.063 -15.021  1.00 10.00      A   
ATOM   3250  CA  ARG A 344       7.150   9.057 -13.492  1.00 10.00      A   
ATOM   3251  CB  ARG A 344       6.835   8.103 -12.334  1.00 10.00      A   
ATOM   3252  CG  ARG A 344       5.511   8.392 -11.645  1.00 10.00      A   
ATOM   3253  CD  ARG A 344       5.401   7.700 -10.294  1.00 10.00      A   
ATOM   3254  NE  ARG A 344       3.999   7.502  -9.929  1.00 10.00      A   
ATOM   3255  HE  ARG A 344       3.349   7.486 -10.669  1.00 10.00      A   
ATOM   3256  CZ  ARG A 344       3.542   7.330  -8.686  1.00 10.00      A   
ATOM   3257  NH1 ARG A 344       4.369   7.309  -7.648  1.00 10.00      A   
ATOM   3258 HH11 ARG A 344       5.394   7.432  -7.781  1.00 10.00      A   
ATOM   3259 HH12 ARG A 344       3.987   7.175  -6.679  1.00 10.00      A   
ATOM   3260  NH2 ARG A 344       2.233   7.190  -8.486  1.00 10.00      A   
ATOM   3261 HH21 ARG A 344       1.571   7.232  -9.298  1.00 10.00      A   
ATOM   3262 HH22 ARG A 344       1.853   7.043  -7.519  1.00 10.00      A   
ATOM   3263  C   ARG A 344       8.557   8.829 -14.010  1.00 10.00      A   
ATOM   3264  O   ARG A 344       8.900   7.724 -14.428  1.00 10.00      A   
ATOM   3265  N   VAL A 345       9.359   9.882 -13.988  1.00 10.00      A   
ATOM   3266  HN  VAL A 345       9.019  10.736 -13.637  1.00 10.00      A   
ATOM   3267  CA  VAL A 345      10.737   9.814 -14.457  1.00 10.00      A   
ATOM   3268  CB  VAL A 345      11.090  11.014 -15.365  1.00 10.00      A   
ATOM   3269  CG1 VAL A 345      12.535  10.932 -15.846  1.00 10.00      A   
ATOM   3270  CG2 VAL A 345      10.137  11.097 -16.548  1.00 10.00      A   
ATOM   3271  C   VAL A 345      11.699   9.778 -13.275  1.00 10.00      A   
ATOM   3272  O   VAL A 345      11.808  10.745 -12.515  1.00 10.00      A   
ATOM   3273  N   PHE A 346      12.381   8.653 -13.116  1.00 10.00      A   
ATOM   3274  HN  PHE A 346      12.242   7.918 -13.755  1.00 10.00      A   
ATOM   3275  CA  PHE A 346      13.334   8.472 -12.030  1.00 10.00      A   
ATOM   3276  CB  PHE A 346      13.224   7.056 -11.460  1.00 10.00      A   
ATOM   3277  CG  PHE A 346      11.868   6.722 -10.902  1.00 10.00      A   
ATOM   3278  CD1 PHE A 346      10.930   6.053 -11.671  1.00 10.00      A   
ATOM   3279  CD2 PHE A 346      11.534   7.073  -9.604  1.00 10.00      A   
ATOM   3280  CE1 PHE A 346       9.685   5.741 -11.155  1.00 10.00      A   
ATOM   3281  CE2 PHE A 346      10.292   6.766  -9.082  1.00 10.00      A   
ATOM   3282  CZ  PHE A 346       9.367   6.098  -9.859  1.00 10.00      A   
ATOM   3283  C   PHE A 346      14.758   8.729 -12.518  1.00 10.00      A   
ATOM   3284  O   PHE A 346      15.130   8.310 -13.611  1.00 10.00      A   
ATOM   3285  N   PRO A 347      15.578   9.415 -11.713  1.00 10.00      A   
ATOM   3286  CA  PRO A 347      16.955   9.720 -12.087  1.00 10.00      A   
ATOM   3287  CB  PRO A 347      17.321  10.867 -11.145  1.00 10.00      A   
ATOM   3288  CG  PRO A 347      16.490  10.635  -9.927  1.00 10.00      A   
ATOM   3289  CD  PRO A 347      15.236   9.931 -10.376  1.00 10.00      A   
ATOM   3290  C   PRO A 347      17.875   8.523 -11.865  1.00 10.00      A   
ATOM   3291  O   PRO A 347      17.923   7.958 -10.770  1.00 10.00      A   
ATOM   3292  N   SER A 348      18.589   8.134 -12.910  1.00 10.00      A   
ATOM   3293  HN  SER A 348      18.491   8.620 -13.764  1.00 10.00      A   
ATOM   3294  CA  SER A 348      19.504   7.003 -12.837  1.00 10.00      A   
ATOM   3295  CB  SER A 348      20.099   6.721 -14.220  1.00 10.00      A   
ATOM   3296  OG  SER A 348      20.440   7.930 -14.884  1.00 10.00      A   
ATOM   3297  HG  SER A 348      19.625   8.380 -15.172  1.00 10.00      A   
ATOM   3298  C   SER A 348      20.617   7.261 -11.826  1.00 10.00      A   
ATOM   3299  O   SER A 348      20.901   6.426 -10.969  1.00 10.00      A   
ATOM   3300  N   GLU A 349      21.242   8.425 -11.932  1.00 10.00      A   
ATOM   3301  HN  GLU A 349      20.966   9.051 -12.633  1.00 10.00      A   
ATOM   3302  CA  GLU A 349      22.323   8.799 -11.034  1.00 10.00      A   
ATOM   3303  CB  GLU A 349      23.673   8.716 -11.751  1.00 10.00      A   
ATOM   3304  CG  GLU A 349      23.854   7.455 -12.584  1.00 10.00      A   
ATOM   3305  CD  GLU A 349      25.299   7.196 -12.954  1.00 10.00      A   
ATOM   3306  OE1 GLU A 349      26.006   6.521 -12.171  1.00 10.00      A   
ATOM   3307  OE2 GLU A 349      25.732   7.659 -14.023  1.00 10.00      A   
ATOM   3308  C   GLU A 349      22.096  10.204 -10.481  1.00 10.00      A   
ATOM   3309  O   GLU A 349      22.710  11.166 -10.939  1.00 10.00      A   
ATOM   3310  N   PRO A 350      21.198  10.338  -9.487  1.00 10.00      A   
ATOM   3311  CA  PRO A 350      20.882  11.632  -8.875  1.00 10.00      A   
ATOM   3312  CB  PRO A 350      19.537  11.360  -8.205  1.00 10.00      A   
ATOM   3313  CG  PRO A 350      19.599   9.922  -7.823  1.00 10.00      A   
ATOM   3314  CD  PRO A 350      20.414   9.239  -8.887  1.00 10.00      A   
ATOM   3315  C   PRO A 350      21.912  12.042  -7.827  1.00 10.00      A   
ATOM   3316  O   PRO A 350      21.784  13.080  -7.186  1.00 10.00      A   
ATOM   3317  N   PHE A 351      22.937  11.221  -7.667  1.00 10.00      A   
ATOM   3318  HN  PHE A 351      22.993  10.415  -8.219  1.00 10.00      A   
ATOM   3319  CA  PHE A 351      23.986  11.488  -6.694  1.00 10.00      A   
ATOM   3320  CB  PHE A 351      24.440  10.182  -6.035  1.00 10.00      A   
ATOM   3321  CG  PHE A 351      23.288   9.320  -5.595  1.00 10.00      A   
ATOM   3322  CD1 PHE A 351      23.005   8.130  -6.244  1.00 10.00      A   
ATOM   3323  CD2 PHE A 351      22.475   9.712  -4.544  1.00 10.00      A   
ATOM   3324  CE1 PHE A 351      21.935   7.348  -5.856  1.00 10.00      A   
ATOM   3325  CE2 PHE A 351      21.404   8.934  -4.149  1.00 10.00      A   
ATOM   3326  CZ  PHE A 351      21.133   7.751  -4.808  1.00 10.00      A   
ATOM   3327  C   PHE A 351      25.156  12.212  -7.353  1.00 10.00      A   
ATOM   3328  O   PHE A 351      26.214  12.397  -6.748  1.00 10.00      A   
ATOM   3329  N   VAL A 352      24.953  12.615  -8.600  1.00 10.00      A   
ATOM   3330  HN  VAL A 352      24.087  12.435  -9.023  1.00 10.00      A   
ATOM   3331  CA  VAL A 352      25.968  13.331  -9.358  1.00 10.00      A   
ATOM   3332  CB  VAL A 352      26.457  12.517 -10.580  1.00 10.00      A   
ATOM   3333  CG1 VAL A 352      27.723  13.130 -11.158  1.00 10.00      A   
ATOM   3334  CG2 VAL A 352      26.689  11.059 -10.211  1.00 10.00      A   
ATOM   3335  C   VAL A 352      25.392  14.660  -9.843  1.00 10.00      A   
ATOM   3336  O   VAL A 352      24.291  14.696 -10.398  1.00 10.00      A   
ATOM   3337  N   MET A 353      26.139  15.739  -9.630  1.00 10.00      A   
ATOM   3338  HN  MET A 353      27.009  15.636  -9.186  1.00 10.00      A   
ATOM   3339  CA  MET A 353      25.708  17.079 -10.023  1.00 10.00      A   
ATOM   3340  CB  MET A 353      26.697  18.132  -9.504  1.00 10.00      A   
ATOM   3341  CG  MET A 353      26.378  19.559  -9.922  1.00 10.00      A   
ATOM   3342  SD  MET A 353      27.463  20.769  -9.136  1.00 10.00      A   
ATOM   3343  CE  MET A 353      27.020  22.251 -10.039  1.00 10.00      A   
ATOM   3344  C   MET A 353      25.528  17.216 -11.538  1.00 10.00      A   
ATOM   3345  O   MET A 353      24.427  17.513 -12.011  1.00 10.00      A   
ATOM   3346  N   GLU A 354      26.608  16.985 -12.288  1.00 10.00      A   
ATOM   3347  HN  GLU A 354      27.446  16.724 -11.846  1.00 10.00      A   
ATOM   3348  CA  GLU A 354      26.578  17.096 -13.745  1.00 10.00      A   
ATOM   3349  CB  GLU A 354      27.960  16.798 -14.342  1.00 10.00      A   
ATOM   3350  CG  GLU A 354      29.004  17.871 -14.074  1.00 10.00      A   
ATOM   3351  CD  GLU A 354      28.537  19.255 -14.477  1.00 10.00      A   
ATOM   3352  OE1 GLU A 354      28.543  19.562 -15.687  1.00 10.00      A   
ATOM   3353  OE2 GLU A 354      28.172  20.047 -13.581  1.00 10.00      A   
ATOM   3354  C   GLU A 354      25.540  16.161 -14.358  1.00 10.00      A   
ATOM   3355  O   GLU A 354      25.437  15.000 -13.962  1.00 10.00      A   
ATOM   3356  N   PRO A 355      24.747  16.663 -15.319  1.00 10.00      A   
ATOM   3357  CA  PRO A 355      23.721  15.869 -15.994  1.00 10.00      A   
ATOM   3358  CB  PRO A 355      23.005  16.886 -16.895  1.00 10.00      A   
ATOM   3359  CG  PRO A 355      23.987  17.991 -17.082  1.00 10.00      A   
ATOM   3360  CD  PRO A 355      24.788  18.051 -15.813  1.00 10.00      A   
ATOM   3361  C   PRO A 355      24.334  14.753 -16.836  1.00 10.00      A   
ATOM   3362  O   PRO A 355      25.136  15.009 -17.739  1.00 10.00      A   
ATOM   3363  N   ASN A 356      23.961  13.520 -16.532  1.00 10.00      A   
ATOM   3364  HN  ASN A 356      23.332  13.379 -15.793  1.00 10.00      A   
ATOM   3365  CA  ASN A 356      24.470  12.362 -17.256  1.00 10.00      A   
ATOM   3366  CB  ASN A 356      24.489  11.111 -16.364  1.00 10.00      A   
ATOM   3367  CG  ASN A 356      23.142  10.787 -15.740  1.00 10.00      A   
ATOM   3368  OD1 ASN A 356      22.461  11.667 -15.200  1.00 10.00      A   
ATOM   3369  ND2 ASN A 356      22.747   9.525 -15.809  1.00 10.00      A   
ATOM   3370 HD21 ASN A 356      23.338   8.878 -16.253  1.00 10.00      A   
ATOM   3371 HD22 ASN A 356      21.882   9.282 -15.407  1.00 10.00      A   
ATOM   3372  C   ASN A 356      23.660  12.102 -18.520  1.00 10.00      A   
ATOM   3373  O   ASN A 356      24.087  11.350 -19.399  1.00 10.00      A   
ATOM   3374  N   VAL A 357      22.498  12.729 -18.607  1.00 10.00      A   
ATOM   3375  HN  VAL A 357      22.220  13.322 -17.880  1.00 10.00      A   
ATOM   3376  CA  VAL A 357      21.622  12.572 -19.757  1.00 10.00      A   
ATOM   3377  CB  VAL A 357      20.474  11.588 -19.463  1.00 10.00      A   
ATOM   3378  CG1 VAL A 357      20.983  10.156 -19.448  1.00 10.00      A   
ATOM   3379  CG2 VAL A 357      19.801  11.934 -18.144  1.00 10.00      A   
ATOM   3380  C   VAL A 357      21.024  13.912 -20.154  1.00 10.00      A   
ATOM   3381  O   VAL A 357      21.016  14.856 -19.361  1.00 10.00      A   
ATOM   3382  N   ALA A 358      20.518  13.988 -21.372  1.00 10.00      A   
ATOM   3383  HN  ALA A 358      20.543  13.194 -21.958  1.00 10.00      A   
ATOM   3384  CA  ALA A 358      19.916  15.215 -21.870  1.00 10.00      A   
ATOM   3385  CB  ALA A 358      20.071  15.312 -23.379  1.00 10.00      A   
ATOM   3386  C   ALA A 358      18.447  15.294 -21.474  1.00 10.00      A   
ATOM   3387  O   ALA A 358      17.557  15.310 -22.328  1.00 10.00      A   
ATOM   3388  N   LEU A 359      18.196  15.309 -20.174  1.00 10.00      A   
ATOM   3389  HN  LEU A 359      18.945  15.264 -19.542  1.00 10.00      A   
ATOM   3390  CA  LEU A 359      16.839  15.392 -19.662  1.00 10.00      A   
ATOM   3391  CB  LEU A 359      16.512  14.208 -18.751  1.00 10.00      A   
ATOM   3392  CG  LEU A 359      15.090  14.180 -18.182  1.00 10.00      A   
ATOM   3393  CD1 LEU A 359      14.275  13.060 -18.809  1.00 10.00      A   
ATOM   3394  CD2 LEU A 359      15.113  14.052 -16.666  1.00 10.00      A   
ATOM   3395  C   LEU A 359      16.635  16.699 -18.915  1.00 10.00      A   
ATOM   3396  O   LEU A 359      17.142  16.880 -17.805  1.00 10.00      A   
ATOM   3397  N   THR A 360      15.910  17.606 -19.533  1.00 10.00      A   
ATOM   3398  HN  THR A 360      15.543  17.400 -20.425  1.00 10.00      A   
ATOM   3399  CA  THR A 360      15.622  18.895 -18.935  1.00 10.00      A   
ATOM   3400  CB  THR A 360      16.111  20.049 -19.838  1.00 10.00      A   
ATOM   3401  OG1 THR A 360      15.361  20.071 -21.062  1.00 10.00      A   
ATOM   3402  HG1 THR A 360      15.490  19.228 -21.536  1.00 10.00      A   
ATOM   3403  CG2 THR A 360      17.589  19.883 -20.166  1.00 10.00      A   
ATOM   3404  C   THR A 360      14.119  19.015 -18.711  1.00 10.00      A   
ATOM   3405  O   THR A 360      13.420  18.003 -18.636  1.00 10.00      A   
ATOM   3406  N   GLU A 361      13.619  20.235 -18.604  1.00 10.00      A   
ATOM   3407  HN  GLU A 361      14.223  21.013 -18.653  1.00 10.00      A   
ATOM   3408  CA  GLU A 361      12.196  20.454 -18.409  1.00 10.00      A   
ATOM   3409  CB  GLU A 361      11.943  21.770 -17.666  1.00 10.00      A   
ATOM   3410  CG  GLU A 361      12.334  23.017 -18.443  1.00 10.00      A   
ATOM   3411  CD  GLU A 361      13.758  23.460 -18.180  1.00 10.00      A   
ATOM   3412  OE1 GLU A 361      14.695  22.701 -18.506  1.00 10.00      A   
ATOM   3413  OE2 GLU A 361      13.949  24.584 -17.673  1.00 10.00      A   
ATOM   3414  C   GLU A 361      11.472  20.460 -19.751  1.00 10.00      A   
ATOM   3415  O   GLU A 361      10.244  20.387 -19.805  1.00 10.00      A   
ATOM   3416  N   GLN A 362      12.249  20.534 -20.832  1.00 10.00      A   
ATOM   3417  HN  GLN A 362      13.223  20.560 -20.713  1.00 10.00      A   
ATOM   3418  CA  GLN A 362      11.704  20.559 -22.189  1.00 10.00      A   
ATOM   3419  CB  GLN A 362      12.833  20.648 -23.223  1.00 10.00      A   
ATOM   3420  CG  GLN A 362      12.363  20.826 -24.661  1.00 10.00      A   
ATOM   3421  CD  GLN A 362      11.607  22.119 -24.884  1.00 10.00      A   
ATOM   3422  OE1 GLN A 362      11.860  23.128 -24.223  1.00 10.00      A   
ATOM   3423  NE2 GLN A 362      10.676  22.097 -25.822  1.00 10.00      A   
ATOM   3424 HE21 GLN A 362      10.533  21.257 -26.312  1.00 10.00      A   
ATOM   3425 HE22 GLN A 362      10.161  22.915 -25.991  1.00 10.00      A   
ATOM   3426  C   GLN A 362      10.829  19.335 -22.449  1.00 10.00      A   
ATOM   3427  O   GLN A 362       9.744  19.446 -23.033  1.00 10.00      A   
ATOM   3428  N   GLY A 363      11.305  18.173 -22.012  1.00 10.00      A   
ATOM   3429  HN  GLY A 363      12.195  18.141 -21.589  1.00 10.00      A   
ATOM   3430  CA  GLY A 363      10.559  16.950 -22.180  1.00 10.00      A   
ATOM   3431  C   GLY A 363       9.199  17.025 -21.525  1.00 10.00      A   
ATOM   3432  O   GLY A 363       8.184  16.804 -22.185  1.00 10.00      A   
ATOM   3433  N   LEU A 364       9.176  17.369 -20.238  1.00 10.00      A   
ATOM   3434  HN  LEU A 364      10.024  17.554 -19.781  1.00 10.00      A   
ATOM   3435  CA  LEU A 364       7.925  17.470 -19.491  1.00 10.00      A   
ATOM   3436  CB  LEU A 364       8.171  17.881 -18.038  1.00 10.00      A   
ATOM   3437  CG  LEU A 364       7.428  17.077 -16.963  1.00 10.00      A   
ATOM   3438  CD1 LEU A 364       7.284  17.895 -15.691  1.00 10.00      A   
ATOM   3439  CD2 LEU A 364       6.069  16.594 -17.455  1.00 10.00      A   
ATOM   3440  C   LEU A 364       6.952  18.440 -20.150  1.00 10.00      A   
ATOM   3441  O   LEU A 364       5.764  18.143 -20.273  1.00 10.00      A   
ATOM   3442  N   VAL A 365       7.455  19.595 -20.574  1.00 10.00      A   
ATOM   3443  HN  VAL A 365       8.412  19.779 -20.443  1.00 10.00      A   
ATOM   3444  CA  VAL A 365       6.615  20.593 -21.230  1.00 10.00      A   
ATOM   3445  CB  VAL A 365       7.416  21.852 -21.622  1.00 10.00      A   
ATOM   3446  CG1 VAL A 365       6.551  22.820 -22.415  1.00 10.00      A   
ATOM   3447  CG2 VAL A 365       7.967  22.533 -20.381  1.00 10.00      A   
ATOM   3448  C   VAL A 365       5.961  19.992 -22.472  1.00 10.00      A   
ATOM   3449  O   VAL A 365       4.750  20.106 -22.669  1.00 10.00      A   
ATOM   3450  N   SER A 366       6.765  19.309 -23.277  1.00 10.00      A   
ATOM   3451  HN  SER A 366       7.711  19.218 -23.042  1.00 10.00      A   
ATOM   3452  CA  SER A 366       6.280  18.682 -24.494  1.00 10.00      A   
ATOM   3453  CB  SER A 366       7.453  18.077 -25.274  1.00 10.00      A   
ATOM   3454  OG  SER A 366       8.498  19.027 -25.448  1.00 10.00      A   
ATOM   3455  HG  SER A 366       8.944  19.178 -24.601  1.00 10.00      A   
ATOM   3456  C   SER A 366       5.229  17.608 -24.189  1.00 10.00      A   
ATOM   3457  O   SER A 366       4.179  17.552 -24.831  1.00 10.00      A   
ATOM   3458  N   VAL A 367       5.509  16.766 -23.197  1.00 10.00      A   
ATOM   3459  HN  VAL A 367       6.357  16.865 -22.710  1.00 10.00      A   
ATOM   3460  CA  VAL A 367       4.586  15.691 -22.821  1.00 10.00      A   
ATOM   3461  CB  VAL A 367       5.197  14.709 -21.795  1.00 10.00      A   
ATOM   3462  CG1 VAL A 367       4.291  13.503 -21.597  1.00 10.00      A   
ATOM   3463  CG2 VAL A 367       6.573  14.252 -22.241  1.00 10.00      A   
ATOM   3464  C   VAL A 367       3.275  16.246 -22.276  1.00 10.00      A   
ATOM   3465  O   VAL A 367       2.200  15.747 -22.602  1.00 10.00      A   
ATOM   3466  N   SER A 368       3.371  17.294 -21.464  1.00 10.00      A   
ATOM   3467  HN  SER A 368       4.261  17.653 -21.252  1.00 10.00      A   
ATOM   3468  CA  SER A 368       2.189  17.922 -20.876  1.00 10.00      A   
ATOM   3469  CB  SER A 368       2.595  19.036 -19.910  1.00 10.00      A   
ATOM   3470  OG  SER A 368       3.456  18.539 -18.902  1.00 10.00      A   
ATOM   3471  HG  SER A 368       4.337  18.400 -19.274  1.00 10.00      A   
ATOM   3472  C   SER A 368       1.257  18.468 -21.955  1.00 10.00      A   
ATOM   3473  O   SER A 368       0.036  18.470 -21.798  1.00 10.00      A   
ATOM   3474  N   MET A 369       1.839  18.927 -23.053  1.00 10.00      A   
ATOM   3475  HN  MET A 369       2.821  18.918 -23.115  1.00 10.00      A   
ATOM   3476  CA  MET A 369       1.055  19.462 -24.160  1.00 10.00      A   
ATOM   3477  CB  MET A 369       1.882  20.460 -24.967  1.00 10.00      A   
ATOM   3478  CG  MET A 369       2.468  21.586 -24.138  1.00 10.00      A   
ATOM   3479  SD  MET A 369       3.484  22.706 -25.115  1.00 10.00      A   
ATOM   3480  CE  MET A 369       2.218  23.612 -25.996  1.00 10.00      A   
ATOM   3481  C   MET A 369       0.568  18.342 -25.069  1.00 10.00      A   
ATOM   3482  O   MET A 369      -0.485  18.450 -25.695  1.00 10.00      A   
ATOM   3483  N   GLY A 370       1.337  17.263 -25.125  1.00 10.00      A   
ATOM   3484  HN  GLY A 370       2.153  17.227 -24.579  1.00 10.00      A   
ATOM   3485  CA  GLY A 370       0.985  16.139 -25.970  1.00 10.00      A   
ATOM   3486  C   GLY A 370      -0.086  15.251 -25.371  1.00 10.00      A   
ATOM   3487  O   GLY A 370      -1.046  14.891 -26.049  1.00 10.00      A   
ATOM   3488  N   CYS A 371       0.076  14.895 -24.105  1.00 10.00      A   
ATOM   3489  HN  CYS A 371       0.862  15.222 -23.611  1.00 10.00      A   
ATOM   3490  CA  CYS A 371      -0.878  14.034 -23.424  1.00 10.00      A   
ATOM   3491  CB  CYS A 371      -0.143  13.073 -22.486  1.00 10.00      A   
ATOM   3492  SG  CYS A 371       1.304  12.272 -23.225  1.00 10.00      A   
ATOM   3493  HG  CYS A 371       0.884  11.450 -24.181  1.00 10.00      A   
ATOM   3494  C   CYS A 371      -1.913  14.862 -22.661  1.00 10.00      A   
ATOM   3495  O   CYS A 371      -1.607  15.483 -21.643  1.00 10.00      A   
ATOM   3496  N   PRO A 372      -3.159  14.886 -23.154  1.00 10.00      A   
ATOM   3497  CA  PRO A 372      -4.248  15.649 -22.542  1.00 10.00      A   
ATOM   3498  CB  PRO A 372      -5.290  15.773 -23.671  1.00 10.00      A   
ATOM   3499  CG  PRO A 372      -4.693  15.103 -24.870  1.00 10.00      A   
ATOM   3500  CD  PRO A 372      -3.613  14.191 -24.362  1.00 10.00      A   
ATOM   3501  C   PRO A 372      -4.874  14.932 -21.352  1.00 10.00      A   
ATOM   3502  O   PRO A 372      -5.820  15.430 -20.743  1.00 10.00      A   
ATOM   3503  N   LYS A 373      -4.350  13.766 -21.020  1.00 10.00      A   
ATOM   3504  HN  LYS A 373      -3.586  13.422 -21.527  1.00 10.00      A   
ATOM   3505  CA  LYS A 373      -4.886  12.990 -19.914  1.00 10.00      A   
ATOM   3506  CB  LYS A 373      -5.220  11.577 -20.381  1.00 10.00      A   
ATOM   3507  CG  LYS A 373      -6.099  11.531 -21.618  1.00 10.00      A   
ATOM   3508  CD  LYS A 373      -7.425  12.237 -21.390  1.00 10.00      A   
ATOM   3509  CE  LYS A 373      -8.348  12.076 -22.588  1.00 10.00      A   
ATOM   3510  NZ  LYS A 373      -8.861  10.685 -22.714  1.00 10.00      A   
ATOM   3511  HZ1 LYS A 373      -9.470  10.450 -21.906  1.00 10.00      A   
ATOM   3512  HZ2 LYS A 373      -8.067  10.007 -22.743  1.00 10.00      A   
ATOM   3513  HZ3 LYS A 373      -9.413  10.586 -23.588  1.00 10.00      A   
ATOM   3514  C   LYS A 373      -3.923  12.937 -18.735  1.00 10.00      A   
ATOM   3515  O   LYS A 373      -4.199  12.287 -17.724  1.00 10.00      A   
ATOM   3516  N   LEU A 374      -2.802  13.637 -18.867  1.00 10.00      A   
ATOM   3517  HN  LEU A 374      -2.658  14.155 -19.684  1.00 10.00      A   
ATOM   3518  CA  LEU A 374      -1.787  13.666 -17.822  1.00 10.00      A   
ATOM   3519  CB  LEU A 374      -0.516  14.359 -18.321  1.00 10.00      A   
ATOM   3520  CG  LEU A 374       0.560  13.462 -18.934  1.00 10.00      A   
ATOM   3521  CD1 LEU A 374       1.806  14.275 -19.235  1.00 10.00      A   
ATOM   3522  CD2 LEU A 374       0.889  12.303 -18.005  1.00 10.00      A   
ATOM   3523  C   LEU A 374      -2.297  14.369 -16.574  1.00 10.00      A   
ATOM   3524  O   LEU A 374      -2.624  15.556 -16.612  1.00 10.00      A   
ATOM   3525  N   GLU A 375      -2.391  13.623 -15.484  1.00 10.00      A   
ATOM   3526  HN  GLU A 375      -2.162  12.670 -15.539  1.00 10.00      A   
ATOM   3527  CA  GLU A 375      -2.843  14.182 -14.218  1.00 10.00      A   
ATOM   3528  CB  GLU A 375      -4.289  13.790 -13.902  1.00 10.00      A   
ATOM   3529  CG  GLU A 375      -4.514  12.309 -13.653  1.00 10.00      A   
ATOM   3530  CD  GLU A 375      -5.867  12.041 -13.023  1.00 10.00      A   
ATOM   3531  OE1 GLU A 375      -6.086  12.481 -11.874  1.00 10.00      A   
ATOM   3532  OE2 GLU A 375      -6.714  11.386 -13.668  1.00 10.00      A   
ATOM   3533  C   GLU A 375      -1.908  13.801 -13.076  1.00 10.00      A   
ATOM   3534  O   GLU A 375      -1.997  14.355 -11.981  1.00 10.00      A   
ATOM   3535  N   SER A 376      -1.018  12.854 -13.338  1.00 10.00      A   
ATOM   3536  HN  SER A 376      -0.998  12.448 -14.230  1.00 10.00      A   
ATOM   3537  CA  SER A 376      -0.058  12.406 -12.345  1.00 10.00      A   
ATOM   3538  CB  SER A 376      -0.430  11.007 -11.839  1.00 10.00      A   
ATOM   3539  OG  SER A 376       0.404  10.598 -10.763  1.00 10.00      A   
ATOM   3540  HG  SER A 376       0.487   9.625 -10.773  1.00 10.00      A   
ATOM   3541  C   SER A 376       1.331  12.400 -12.968  1.00 10.00      A   
ATOM   3542  O   SER A 376       1.637  11.566 -13.822  1.00 10.00      A   
ATOM   3543  N   VAL A 377       2.159  13.353 -12.574  1.00 10.00      A   
ATOM   3544  HN  VAL A 377       1.858  14.005 -11.899  1.00 10.00      A   
ATOM   3545  CA  VAL A 377       3.505  13.457 -13.119  1.00 10.00      A   
ATOM   3546  CB  VAL A 377       3.636  14.661 -14.085  1.00 10.00      A   
ATOM   3547  CG1 VAL A 377       5.070  14.809 -14.574  1.00 10.00      A   
ATOM   3548  CG2 VAL A 377       2.687  14.521 -15.264  1.00 10.00      A   
ATOM   3549  C   VAL A 377       4.565  13.575 -12.027  1.00 10.00      A   
ATOM   3550  O   VAL A 377       4.410  14.331 -11.068  1.00 10.00      A   
ATOM   3551  N   LEU A 378       5.631  12.805 -12.187  1.00 10.00      A   
ATOM   3552  HN  LEU A 378       5.667  12.202 -12.966  1.00 10.00      A   
ATOM   3553  CA  LEU A 378       6.754  12.818 -11.263  1.00 10.00      A   
ATOM   3554  CB  LEU A 378       6.870  11.477 -10.531  1.00 10.00      A   
ATOM   3555  CG  LEU A 378       8.079  11.310  -9.607  1.00 10.00      A   
ATOM   3556  CD1 LEU A 378       7.637  11.102  -8.169  1.00 10.00      A   
ATOM   3557  CD2 LEU A 378       8.960  10.159 -10.069  1.00 10.00      A   
ATOM   3558  C   LEU A 378       8.021  13.095 -12.062  1.00 10.00      A   
ATOM   3559  O   LEU A 378       8.410  12.295 -12.919  1.00 10.00      A   
ATOM   3560  N   TYR A 379       8.653  14.223 -11.796  1.00 10.00      A   
ATOM   3561  HN  TYR A 379       8.312  14.805 -11.079  1.00 10.00      A   
ATOM   3562  CA  TYR A 379       9.850  14.607 -12.523  1.00 10.00      A   
ATOM   3563  CB  TYR A 379       9.588  15.896 -13.302  1.00 10.00      A   
ATOM   3564  CG  TYR A 379      10.152  15.917 -14.706  1.00 10.00      A   
ATOM   3565  CD1 TYR A 379       9.959  14.850 -15.572  1.00 10.00      A   
ATOM   3566  CD2 TYR A 379      10.854  17.021 -15.176  1.00 10.00      A   
ATOM   3567  CE1 TYR A 379      10.448  14.881 -16.868  1.00 10.00      A   
ATOM   3568  CE2 TYR A 379      11.351  17.059 -16.465  1.00 10.00      A   
ATOM   3569  CZ  TYR A 379      11.144  15.988 -17.309  1.00 10.00      A   
ATOM   3570  OH  TYR A 379      11.619  16.031 -18.603  1.00 10.00      A   
ATOM   3571  HH  TYR A 379      12.408  16.595 -18.642  1.00 10.00      A   
ATOM   3572  C   TYR A 379      11.036  14.791 -11.588  1.00 10.00      A   
ATOM   3573  O   TYR A 379      10.919  15.421 -10.533  1.00 10.00      A   
ATOM   3574  N   PHE A 380      12.172  14.228 -11.981  1.00 10.00      A   
ATOM   3575  HN  PHE A 380      12.188  13.731 -12.824  1.00 10.00      A   
ATOM   3576  CA  PHE A 380      13.395  14.321 -11.204  1.00 10.00      A   
ATOM   3577  CB  PHE A 380      13.742  12.961 -10.600  1.00 10.00      A   
ATOM   3578  CG  PHE A 380      13.152  12.687  -9.246  1.00 10.00      A   
ATOM   3579  CD1 PHE A 380      11.801  12.406  -9.103  1.00 10.00      A   
ATOM   3580  CD2 PHE A 380      13.954  12.691  -8.120  1.00 10.00      A   
ATOM   3581  CE1 PHE A 380      11.263  12.136  -7.858  1.00 10.00      A   
ATOM   3582  CE2 PHE A 380      13.423  12.424  -6.872  1.00 10.00      A   
ATOM   3583  CZ  PHE A 380      12.075  12.145  -6.742  1.00 10.00      A   
ATOM   3584  C   PHE A 380      14.553  14.790 -12.082  1.00 10.00      A   
ATOM   3585  O   PHE A 380      15.299  13.979 -12.636  1.00 10.00      A   
ATOM   3586  N   CYS A 381      14.693  16.093 -12.227  1.00 10.00      A   
ATOM   3587  HN  CYS A 381      14.063  16.699 -11.781  1.00 10.00      A   
ATOM   3588  CA  CYS A 381      15.772  16.649 -13.031  1.00 10.00      A   
ATOM   3589  CB  CYS A 381      15.240  17.336 -14.295  1.00 10.00      A   
ATOM   3590  SG  CYS A 381      13.820  18.425 -14.036  1.00 10.00      A   
ATOM   3591  HG  CYS A 381      14.033  19.552 -14.706  1.00 10.00      A   
ATOM   3592  C   CYS A 381      16.646  17.590 -12.205  1.00 10.00      A   
ATOM   3593  O   CYS A 381      16.427  17.765 -11.004  1.00 10.00      A   
ATOM   3594  N   ARG A 382      17.637  18.188 -12.844  1.00 10.00      A   
ATOM   3595  HN  ARG A 382      17.764  18.014 -13.800  1.00 10.00      A   
ATOM   3596  CA  ARG A 382      18.547  19.093 -12.159  1.00 10.00      A   
ATOM   3597  CB  ARG A 382      19.999  18.784 -12.530  1.00 10.00      A   
ATOM   3598  CG  ARG A 382      20.544  17.493 -11.936  1.00 10.00      A   
ATOM   3599  CD  ARG A 382      20.724  16.421 -12.999  1.00 10.00      A   
ATOM   3600  NE  ARG A 382      21.883  15.568 -12.724  1.00 10.00      A   
ATOM   3601  HE  ARG A 382      22.610  15.965 -12.186  1.00 10.00      A   
ATOM   3602  CZ  ARG A 382      22.014  14.315 -13.155  1.00 10.00      A   
ATOM   3603  NH1 ARG A 382      21.060  13.749 -13.889  1.00 10.00      A   
ATOM   3604 HH11 ARG A 382      20.194  14.283 -14.126  1.00 10.00      A   
ATOM   3605 HH12 ARG A 382      21.168  12.765 -14.231  1.00 10.00      A   
ATOM   3606  NH2 ARG A 382      23.102  13.621 -12.844  1.00 10.00      A   
ATOM   3607 HH21 ARG A 382      23.217  12.639 -13.175  1.00 10.00      A   
ATOM   3608 HH22 ARG A 382      23.850  14.059 -12.261  1.00 10.00      A   
ATOM   3609  C   ARG A 382      18.232  20.556 -12.454  1.00 10.00      A   
ATOM   3610  O   ARG A 382      18.568  21.436 -11.662  1.00 10.00      A   
ATOM   3611  N   GLN A 383      17.589  20.817 -13.586  1.00 10.00      A   
ATOM   3612  HN  GLN A 383      17.336  20.076 -14.179  1.00 10.00      A   
ATOM   3613  CA  GLN A 383      17.249  22.186 -13.966  1.00 10.00      A   
ATOM   3614  CB  GLN A 383      18.006  22.607 -15.228  1.00 10.00      A   
ATOM   3615  CG  GLN A 383      17.825  21.669 -16.411  1.00 10.00      A   
ATOM   3616  CD  GLN A 383      18.328  22.271 -17.705  1.00 10.00      A   
ATOM   3617  OE1 GLN A 383      19.510  22.178 -18.029  1.00 10.00      A   
ATOM   3618  NE2 GLN A 383      17.430  22.873 -18.466  1.00 10.00      A   
ATOM   3619 HE21 GLN A 383      16.492  22.899 -18.155  1.00 10.00      A   
ATOM   3620 HE22 GLN A 383      17.732  23.275 -19.309  1.00 10.00      A   
ATOM   3621  C   GLN A 383      15.747  22.367 -14.161  1.00 10.00      A   
ATOM   3622  O   GLN A 383      15.031  21.403 -14.451  1.00 10.00      A   
ATOM   3623  N   MET A 384      15.281  23.602 -13.979  1.00 10.00      A   
ATOM   3624  HN  MET A 384      15.906  24.312 -13.718  1.00 10.00      A   
ATOM   3625  CA  MET A 384      13.870  23.941 -14.127  1.00 10.00      A   
ATOM   3626  CB  MET A 384      13.075  23.426 -12.920  1.00 10.00      A   
ATOM   3627  CG  MET A 384      11.584  23.721 -12.972  1.00 10.00      A   
ATOM   3628  SD  MET A 384      10.794  23.060 -14.453  1.00 10.00      A   
ATOM   3629  CE  MET A 384      11.089  21.305 -14.236  1.00 10.00      A   
ATOM   3630  C   MET A 384      13.706  25.456 -14.242  1.00 10.00      A   
ATOM   3631  O   MET A 384      14.409  26.215 -13.574  1.00 10.00      A   
ATOM   3632  N   THR A 385      12.797  25.887 -15.101  1.00 10.00      A   
ATOM   3633  HN  THR A 385      12.285  25.237 -15.621  1.00 10.00      A   
ATOM   3634  CA  THR A 385      12.538  27.304 -15.294  1.00 10.00      A   
ATOM   3635  CB  THR A 385      12.760  27.735 -16.756  1.00 10.00      A   
ATOM   3636  OG1 THR A 385      12.395  26.670 -17.645  1.00 10.00      A   
ATOM   3637  HG1 THR A 385      13.028  25.931 -17.549  1.00 10.00      A   
ATOM   3638  CG2 THR A 385      14.209  28.125 -16.988  1.00 10.00      A   
ATOM   3639  C   THR A 385      11.113  27.655 -14.891  1.00 10.00      A   
ATOM   3640  O   THR A 385      10.210  26.817 -14.966  1.00 10.00      A   
ATOM   3641  N   ASN A 386      10.917  28.899 -14.478  1.00 10.00      A   
ATOM   3642  HN  ASN A 386      11.689  29.523 -14.454  1.00 10.00      A   
ATOM   3643  CA  ASN A 386       9.603  29.377 -14.061  1.00 10.00      A   
ATOM   3644  CB  ASN A 386       9.702  30.806 -13.527  1.00 10.00      A   
ATOM   3645  CG  ASN A 386       9.913  30.868 -12.031  1.00 10.00      A   
ATOM   3646  OD1 ASN A 386       9.339  30.082 -11.277  1.00 10.00      A   
ATOM   3647  ND2 ASN A 386      10.732  31.808 -11.593  1.00 10.00      A   
ATOM   3648 HD21 ASN A 386      11.146  32.408 -12.256  1.00 10.00      A   
ATOM   3649 HD22 ASN A 386      10.901  31.863 -10.628  1.00 10.00      A   
ATOM   3650  C   ASN A 386       8.629  29.348 -15.226  1.00 10.00      A   
ATOM   3651  O   ASN A 386       7.494  28.897 -15.088  1.00 10.00      A   
ATOM   3652  N   ALA A 387       9.093  29.824 -16.377  1.00 10.00      A   
ATOM   3653  HN  ALA A 387      10.014  30.163 -16.413  1.00 10.00      A   
ATOM   3654  CA  ALA A 387       8.278  29.866 -17.583  1.00 10.00      A   
ATOM   3655  CB  ALA A 387       9.083  30.442 -18.739  1.00 10.00      A   
ATOM   3656  C   ALA A 387       7.741  28.484 -17.940  1.00 10.00      A   
ATOM   3657  O   ALA A 387       6.566  28.332 -18.271  1.00 10.00      A   
ATOM   3658  N   ALA A 388       8.605  27.479 -17.846  1.00 10.00      A   
ATOM   3659  HN  ALA A 388       9.520  27.666 -17.553  1.00 10.00      A   
ATOM   3660  CA  ALA A 388       8.225  26.108 -18.160  1.00 10.00      A   
ATOM   3661  CB  ALA A 388       9.435  25.188 -18.103  1.00 10.00      A   
ATOM   3662  C   ALA A 388       7.132  25.615 -17.221  1.00 10.00      A   
ATOM   3663  O   ALA A 388       6.206  24.920 -17.644  1.00 10.00      A   
ATOM   3664  N   LEU A 389       7.249  25.973 -15.946  1.00 10.00      A   
ATOM   3665  HN  LEU A 389       8.019  26.514 -15.668  1.00 10.00      A   
ATOM   3666  CA  LEU A 389       6.267  25.580 -14.946  1.00 10.00      A   
ATOM   3667  CB  LEU A 389       6.719  26.033 -13.557  1.00 10.00      A   
ATOM   3668  CG  LEU A 389       7.852  25.232 -12.916  1.00 10.00      A   
ATOM   3669  CD1 LEU A 389       8.521  26.044 -11.816  1.00 10.00      A   
ATOM   3670  CD2 LEU A 389       7.320  23.922 -12.361  1.00 10.00      A   
ATOM   3671  C   LEU A 389       4.913  26.191 -15.278  1.00 10.00      A   
ATOM   3672  O   LEU A 389       3.877  25.523 -15.205  1.00 10.00      A   
ATOM   3673  N   ILE A 390       4.940  27.465 -15.660  1.00 10.00      A   
ATOM   3674  HN  ILE A 390       5.804  27.933 -15.687  1.00 10.00      A   
ATOM   3675  CA  ILE A 390       3.727  28.186 -16.026  1.00 10.00      A   
ATOM   3676  CB  ILE A 390       4.024  29.670 -16.345  1.00 10.00      A   
ATOM   3677  CG1 ILE A 390       4.690  30.348 -15.145  1.00 10.00      A   
ATOM   3678  CG2 ILE A 390       2.744  30.406 -16.715  1.00 10.00      A   
ATOM   3679  CD1 ILE A 390       5.261  31.718 -15.454  1.00 10.00      A   
ATOM   3680  C   ILE A 390       3.056  27.524 -17.230  1.00 10.00      A   
ATOM   3681  O   ILE A 390       1.834  27.362 -17.263  1.00 10.00      A   
ATOM   3682  N   THR A 391       3.869  27.124 -18.207  1.00 10.00      A   
ATOM   3683  HN  THR A 391       4.838  27.280 -18.123  1.00 10.00      A   
ATOM   3684  CA  THR A 391       3.363  26.471 -19.404  1.00 10.00      A   
ATOM   3685  CB  THR A 391       4.506  26.152 -20.390  1.00 10.00      A   
ATOM   3686  OG1 THR A 391       5.318  27.323 -20.562  1.00 10.00      A   
ATOM   3687  HG1 THR A 391       4.837  28.093 -20.234  1.00 10.00      A   
ATOM   3688  CG2 THR A 391       3.947  25.724 -21.741  1.00 10.00      A   
ATOM   3689  C   THR A 391       2.610  25.188 -19.052  1.00 10.00      A   
ATOM   3690  O   THR A 391       1.468  25.000 -19.467  1.00 10.00      A   
ATOM   3691  N   ILE A 392       3.239  24.327 -18.260  1.00 10.00      A   
ATOM   3692  HN  ILE A 392       4.138  24.546 -17.934  1.00 10.00      A   
ATOM   3693  CA  ILE A 392       2.626  23.062 -17.860  1.00 10.00      A   
ATOM   3694  CB  ILE A 392       3.603  22.200 -17.029  1.00 10.00      A   
ATOM   3695  CG1 ILE A 392       4.812  21.804 -17.880  1.00 10.00      A   
ATOM   3696  CG2 ILE A 392       2.909  20.962 -16.472  1.00 10.00      A   
ATOM   3697  CD1 ILE A 392       5.826  20.948 -17.151  1.00 10.00      A   
ATOM   3698  C   ILE A 392       1.332  23.290 -17.076  1.00 10.00      A   
ATOM   3699  O   ILE A 392       0.347  22.576 -17.263  1.00 10.00      A   
ATOM   3700  N   ALA A 393       1.334  24.296 -16.215  1.00 10.00      A   
ATOM   3701  HN  ALA A 393       2.146  24.836 -16.114  1.00 10.00      A   
ATOM   3702  CA  ALA A 393       0.164  24.612 -15.409  1.00 10.00      A   
ATOM   3703  CB  ALA A 393       0.504  25.698 -14.403  1.00 10.00      A   
ATOM   3704  C   ALA A 393      -1.014  25.050 -16.273  1.00 10.00      A   
ATOM   3705  O   ALA A 393      -2.134  24.575 -16.099  1.00 10.00      A   
ATOM   3706  N   ARG A 394      -0.749  25.953 -17.207  1.00 10.00      A   
ATOM   3707  HN  ARG A 394       0.172  26.289 -17.301  1.00 10.00      A   
ATOM   3708  CA  ARG A 394      -1.787  26.468 -18.089  1.00 10.00      A   
ATOM   3709  CB  ARG A 394      -1.297  27.722 -18.819  1.00 10.00      A   
ATOM   3710  CG  ARG A 394      -0.956  28.874 -17.885  1.00 10.00      A   
ATOM   3711  CD  ARG A 394      -0.403  30.072 -18.639  1.00 10.00      A   
ATOM   3712  NE  ARG A 394      -1.412  30.718 -19.475  1.00 10.00      A   
ATOM   3713  HE  ARG A 394      -1.551  30.347 -20.376  1.00 10.00      A   
ATOM   3714  CZ  ARG A 394      -2.140  31.768 -19.099  1.00 10.00      A   
ATOM   3715  NH1 ARG A 394      -1.977  32.306 -17.893  1.00 10.00      A   
ATOM   3716 HH11 ARG A 394      -1.278  31.907 -17.226  1.00 10.00      A   
ATOM   3717 HH12 ARG A 394      -2.549  33.130 -17.604  1.00 10.00      A   
ATOM   3718  NH2 ARG A 394      -3.027  32.287 -19.938  1.00 10.00      A   
ATOM   3719 HH21 ARG A 394      -3.601  33.111 -19.656  1.00 10.00      A   
ATOM   3720 HH22 ARG A 394      -3.155  31.870 -20.889  1.00 10.00      A   
ATOM   3721  C   ARG A 394      -2.260  25.419 -19.089  1.00 10.00      A   
ATOM   3722  O   ARG A 394      -3.428  25.398 -19.472  1.00 10.00      A   
ATOM   3723  N   ASN A 395      -1.354  24.544 -19.503  1.00 10.00      A   
ATOM   3724  HN  ASN A 395      -0.433  24.604 -19.158  1.00 10.00      A   
ATOM   3725  CA  ASN A 395      -1.690  23.500 -20.468  1.00 10.00      A   
ATOM   3726  CB  ASN A 395      -0.450  23.011 -21.220  1.00 10.00      A   
ATOM   3727  CG  ASN A 395       0.050  23.993 -22.261  1.00 10.00      A   
ATOM   3728  OD1 ASN A 395       1.241  24.059 -22.535  1.00 10.00      A   
ATOM   3729  ND2 ASN A 395      -0.853  24.762 -22.855  1.00 10.00      A   
ATOM   3730 HD21 ASN A 395      -1.795  24.664 -22.597  1.00 10.00      A   
ATOM   3731 HD22 ASN A 395      -0.540  25.397 -23.535  1.00 10.00      A   
ATOM   3732  C   ASN A 395      -2.395  22.315 -19.819  1.00 10.00      A   
ATOM   3733  O   ASN A 395      -3.263  21.691 -20.433  1.00 10.00      A   
ATOM   3734  N   ARG A 396      -2.022  22.005 -18.585  1.00 10.00      A   
ATOM   3735  HN  ARG A 396      -1.331  22.547 -18.139  1.00 10.00      A   
ATOM   3736  CA  ARG A 396      -2.617  20.885 -17.868  1.00 10.00      A   
ATOM   3737  CB  ARG A 396      -1.548  19.838 -17.530  1.00 10.00      A   
ATOM   3738  CG  ARG A 396      -0.935  19.141 -18.735  1.00 10.00      A   
ATOM   3739  CD  ARG A 396      -1.682  17.861 -19.092  1.00 10.00      A   
ATOM   3740  NE  ARG A 396      -3.093  18.098 -19.391  1.00 10.00      A   
ATOM   3741  HE  ARG A 396      -3.733  18.012 -18.643  1.00 10.00      A   
ATOM   3742  CZ  ARG A 396      -3.566  18.412 -20.598  1.00 10.00      A   
ATOM   3743  NH1 ARG A 396      -2.742  18.524 -21.636  1.00 10.00      A   
ATOM   3744 HH11 ARG A 396      -1.710  18.370 -21.518  1.00 10.00      A   
ATOM   3745 HH12 ARG A 396      -3.122  18.770 -22.575  1.00 10.00      A   
ATOM   3746  NH2 ARG A 396      -4.871  18.606 -20.769  1.00 10.00      A   
ATOM   3747 HH21 ARG A 396      -5.529  18.513 -19.960  1.00 10.00      A   
ATOM   3748 HH22 ARG A 396      -5.246  18.849 -21.713  1.00 10.00      A   
ATOM   3749  C   ARG A 396      -3.316  21.339 -16.589  1.00 10.00      A   
ATOM   3750  O   ARG A 396      -2.774  21.193 -15.496  1.00 10.00      A   
ATOM   3751  N   PRO A 397      -4.537  21.890 -16.704  1.00 10.00      A   
ATOM   3752  CA  PRO A 397      -5.307  22.353 -15.547  1.00 10.00      A   
ATOM   3753  CB  PRO A 397      -6.350  23.306 -16.159  1.00 10.00      A   
ATOM   3754  CG  PRO A 397      -6.049  23.363 -17.625  1.00 10.00      A   
ATOM   3755  CD  PRO A 397      -5.266  22.124 -17.951  1.00 10.00      A   
ATOM   3756  C   PRO A 397      -6.002  21.185 -14.851  1.00 10.00      A   
ATOM   3757  O   PRO A 397      -6.659  21.355 -13.826  1.00 10.00      A   
ATOM   3758  N   ASN A 398      -5.840  19.997 -15.422  1.00 10.00      A   
ATOM   3759  HN  ASN A 398      -5.295  19.935 -16.235  1.00 10.00      A   
ATOM   3760  CA  ASN A 398      -6.445  18.784 -14.883  1.00 10.00      A   
ATOM   3761  CB  ASN A 398      -6.936  17.887 -16.025  1.00 10.00      A   
ATOM   3762  CG  ASN A 398      -5.796  17.284 -16.828  1.00 10.00      A   
ATOM   3763  OD1 ASN A 398      -5.221  17.933 -17.703  1.00 10.00      A   
ATOM   3764  ND2 ASN A 398      -5.472  16.035 -16.546  1.00 10.00      A   
ATOM   3765 HD21 ASN A 398      -5.981  15.576 -15.848  1.00 10.00      A   
ATOM   3766 HD22 ASN A 398      -4.733  15.625 -17.040  1.00 10.00      A   
ATOM   3767  C   ASN A 398      -5.449  18.013 -14.028  1.00 10.00      A   
ATOM   3768  O   ASN A 398      -5.744  16.910 -13.571  1.00 10.00      A   
ATOM   3769  N   MET A 399      -4.274  18.598 -13.811  1.00 10.00      A   
ATOM   3770  HN  MET A 399      -4.102  19.489 -14.189  1.00 10.00      A   
ATOM   3771  CA  MET A 399      -3.235  17.950 -13.014  1.00 10.00      A   
ATOM   3772  CB  MET A 399      -1.945  18.771 -13.055  1.00 10.00      A   
ATOM   3773  CG  MET A 399      -0.730  18.069 -12.469  1.00 10.00      A   
ATOM   3774  SD  MET A 399      -0.189  16.667 -13.465  1.00 10.00      A   
ATOM   3775  CE  MET A 399       0.321  17.493 -14.971  1.00 10.00      A   
ATOM   3776  C   MET A 399      -3.695  17.771 -11.572  1.00 10.00      A   
ATOM   3777  O   MET A 399      -4.141  18.727 -10.939  1.00 10.00      A   
ATOM   3778  N   THR A 400      -3.599  16.549 -11.065  1.00 10.00      A   
ATOM   3779  HN  THR A 400      -3.246  15.821 -11.624  1.00 10.00      A   
ATOM   3780  CA  THR A 400      -4.014  16.258  -9.701  1.00 10.00      A   
ATOM   3781  CB  THR A 400      -5.015  15.093  -9.666  1.00 10.00      A   
ATOM   3782  OG1 THR A 400      -4.487  13.984 -10.403  1.00 10.00      A   
ATOM   3783  HG1 THR A 400      -5.180  13.624 -10.983  1.00 10.00      A   
ATOM   3784  CG2 THR A 400      -6.333  15.518 -10.286  1.00 10.00      A   
ATOM   3785  C   THR A 400      -2.815  15.921  -8.819  1.00 10.00      A   
ATOM   3786  O   THR A 400      -2.837  16.141  -7.604  1.00 10.00      A   
ATOM   3787  N   ARG A 401      -1.764  15.404  -9.438  1.00 10.00      A   
ATOM   3788  HN  ARG A 401      -1.802  15.268 -10.413  1.00 10.00      A   
ATOM   3789  CA  ARG A 401      -0.557  15.031  -8.721  1.00 10.00      A   
ATOM   3790  CB  ARG A 401      -0.473  13.507  -8.574  1.00 10.00      A   
ATOM   3791  CG  ARG A 401      -1.432  12.923  -7.546  1.00 10.00      A   
ATOM   3792  CD  ARG A 401      -1.931  11.549  -7.970  1.00 10.00      A   
ATOM   3793  NE  ARG A 401      -3.016  11.624  -8.951  1.00 10.00      A   
ATOM   3794  HE  ARG A 401      -3.093  12.449  -9.479  1.00 10.00      A   
ATOM   3795  CZ  ARG A 401      -3.895  10.646  -9.163  1.00 10.00      A   
ATOM   3796  NH1 ARG A 401      -3.807   9.516  -8.471  1.00 10.00      A   
ATOM   3797 HH11 ARG A 401      -4.496   8.750  -8.629  1.00 10.00      A   
ATOM   3798 HH12 ARG A 401      -3.050   9.382  -7.756  1.00 10.00      A   
ATOM   3799  NH2 ARG A 401      -4.857  10.792 -10.063  1.00 10.00      A   
ATOM   3800 HH21 ARG A 401      -5.540  10.017 -10.228  1.00 10.00      A   
ATOM   3801 HH22 ARG A 401      -4.941  11.678 -10.612  1.00 10.00      A   
ATOM   3802  C   ARG A 401       0.679  15.559  -9.442  1.00 10.00      A   
ATOM   3803  O   ARG A 401       1.093  15.010 -10.463  1.00 10.00      A   
ATOM   3804  N   PHE A 402       1.258  16.623  -8.907  1.00 10.00      A   
ATOM   3805  HN  PHE A 402       0.884  17.010  -8.085  1.00 10.00      A   
ATOM   3806  CA  PHE A 402       2.444  17.226  -9.494  1.00 10.00      A   
ATOM   3807  CB  PHE A 402       2.204  18.711  -9.774  1.00 10.00      A   
ATOM   3808  CG  PHE A 402       3.095  19.278 -10.838  1.00 10.00      A   
ATOM   3809  CD1 PHE A 402       2.923  18.912 -12.164  1.00 10.00      A   
ATOM   3810  CD2 PHE A 402       4.100  20.175 -10.518  1.00 10.00      A   
ATOM   3811  CE1 PHE A 402       3.736  19.431 -13.151  1.00 10.00      A   
ATOM   3812  CE2 PHE A 402       4.917  20.700 -11.500  1.00 10.00      A   
ATOM   3813  CZ  PHE A 402       4.733  20.328 -12.818  1.00 10.00      A   
ATOM   3814  C   PHE A 402       3.631  17.055  -8.561  1.00 10.00      A   
ATOM   3815  O   PHE A 402       3.790  17.799  -7.588  1.00 10.00      A   
ATOM   3816  N   ARG A 403       4.450  16.064  -8.853  1.00 10.00      A   
ATOM   3817  HN  ARG A 403       4.269  15.514  -9.650  1.00 10.00      A   
ATOM   3818  CA  ARG A 403       5.612  15.765  -8.036  1.00 10.00      A   
ATOM   3819  CB  ARG A 403       5.626  14.274  -7.683  1.00 10.00      A   
ATOM   3820  CG  ARG A 403       4.312  13.758  -7.110  1.00 10.00      A   
ATOM   3821  CD  ARG A 403       4.244  12.236  -7.147  1.00 10.00      A   
ATOM   3822  NE  ARG A 403       4.919  11.618  -6.005  1.00 10.00      A   
ATOM   3823  HE  ARG A 403       5.721  12.079  -5.645  1.00 10.00      A   
ATOM   3824  CZ  ARG A 403       4.525  10.474  -5.431  1.00 10.00      A   
ATOM   3825  NH1 ARG A 403       3.466   9.823  -5.904  1.00 10.00      A   
ATOM   3826 HH11 ARG A 403       2.941  10.197  -6.725  1.00 10.00      A   
ATOM   3827 HH12 ARG A 403       3.156   8.927  -5.455  1.00 10.00      A   
ATOM   3828  NH2 ARG A 403       5.200   9.983  -4.395  1.00 10.00      A   
ATOM   3829 HH21 ARG A 403       4.891   9.095  -3.929  1.00 10.00      A   
ATOM   3830 HH22 ARG A 403       6.046  10.492  -4.034  1.00 10.00      A   
ATOM   3831  C   ARG A 403       6.904  16.150  -8.752  1.00 10.00      A   
ATOM   3832  O   ARG A 403       7.401  15.409  -9.603  1.00 10.00      A   
ATOM   3833  N   LEU A 404       7.431  17.320  -8.422  1.00 10.00      A   
ATOM   3834  HN  LEU A 404       6.981  17.881  -7.757  1.00 10.00      A   
ATOM   3835  CA  LEU A 404       8.668  17.792  -9.017  1.00 10.00      A   
ATOM   3836  CB  LEU A 404       8.497  19.211  -9.564  1.00 10.00      A   
ATOM   3837  CG  LEU A 404       9.676  19.760 -10.368  1.00 10.00      A   
ATOM   3838  CD1 LEU A 404       9.858  18.968 -11.652  1.00 10.00      A   
ATOM   3839  CD2 LEU A 404       9.485  21.237 -10.667  1.00 10.00      A   
ATOM   3840  C   LEU A 404       9.764  17.774  -7.964  1.00 10.00      A   
ATOM   3841  O   LEU A 404       9.564  18.264  -6.853  1.00 10.00      A   
ATOM   3842  N   CYS A 405      10.911  17.205  -8.300  1.00 10.00      A   
ATOM   3843  HN  CYS A 405      11.017  16.818  -9.197  1.00 10.00      A   
ATOM   3844  CA  CYS A 405      12.013  17.129  -7.363  1.00 10.00      A   
ATOM   3845  CB  CYS A 405      12.095  15.728  -6.760  1.00 10.00      A   
ATOM   3846  SG  CYS A 405      12.819  15.669  -5.106  1.00 10.00      A   
ATOM   3847  HG  CYS A 405      12.572  14.470  -4.598  1.00 10.00      A   
ATOM   3848  C   CYS A 405      13.336  17.497  -8.021  1.00 10.00      A   
ATOM   3849  O   CYS A 405      13.934  16.698  -8.743  1.00 10.00      A   
ATOM   3850  N   ILE A 406      13.764  18.729  -7.801  1.00 10.00      A   
ATOM   3851  HN  ILE A 406      13.208  19.338  -7.269  1.00 10.00      A   
ATOM   3852  CA  ILE A 406      15.029  19.204  -8.338  1.00 10.00      A   
ATOM   3853  CB  ILE A 406      15.126  20.742  -8.302  1.00 10.00      A   
ATOM   3854  CG1 ILE A 406      13.916  21.365  -9.006  1.00 10.00      A   
ATOM   3855  CG2 ILE A 406      16.427  21.210  -8.947  1.00 10.00      A   
ATOM   3856  CD1 ILE A 406      13.959  22.876  -9.080  1.00 10.00      A   
ATOM   3857  C   ILE A 406      16.176  18.606  -7.534  1.00 10.00      A   
ATOM   3858  O   ILE A 406      16.228  18.759  -6.313  1.00 10.00      A   
ATOM   3859  N   ILE A 407      17.081  17.921  -8.227  1.00 10.00      A   
ATOM   3860  HN  ILE A 407      16.968  17.837  -9.202  1.00 10.00      A   
ATOM   3861  CA  ILE A 407      18.232  17.275  -7.589  1.00 10.00      A   
ATOM   3862  CB  ILE A 407      19.134  16.559  -8.627  1.00 10.00      A   
ATOM   3863  CG1 ILE A 407      18.326  15.553  -9.461  1.00 10.00      A   
ATOM   3864  CG2 ILE A 407      20.314  15.871  -7.956  1.00 10.00      A   
ATOM   3865  CD1 ILE A 407      17.575  14.516  -8.645  1.00 10.00      A   
ATOM   3866  C   ILE A 407      19.062  18.269  -6.773  1.00 10.00      A   
ATOM   3867  O   ILE A 407      19.462  17.981  -5.643  1.00 10.00      A   
ATOM   3868  N   GLU A 408      19.301  19.439  -7.346  1.00 10.00      A   
ATOM   3869  HN  GLU A 408      18.939  19.614  -8.237  1.00 10.00      A   
ATOM   3870  CA  GLU A 408      20.079  20.473  -6.677  1.00 10.00      A   
ATOM   3871  CB  GLU A 408      20.656  21.455  -7.700  1.00 10.00      A   
ATOM   3872  CG  GLU A 408      21.762  22.354  -7.163  1.00 10.00      A   
ATOM   3873  CD  GLU A 408      23.086  21.632  -7.004  1.00 10.00      A   
ATOM   3874  OE1 GLU A 408      23.768  21.406  -8.027  1.00 10.00      A   
ATOM   3875  OE2 GLU A 408      23.458  21.296  -5.858  1.00 10.00      A   
ATOM   3876  C   GLU A 408      19.219  21.213  -5.654  1.00 10.00      A   
ATOM   3877  O   GLU A 408      18.217  21.841  -6.005  1.00 10.00      A   
ATOM   3878  N   PRO A 409      19.593  21.132  -4.375  1.00 10.00      A   
ATOM   3879  CA  PRO A 409      18.862  21.792  -3.294  1.00 10.00      A   
ATOM   3880  CB  PRO A 409      19.592  21.337  -2.021  1.00 10.00      A   
ATOM   3881  CG  PRO A 409      20.400  20.155  -2.438  1.00 10.00      A   
ATOM   3882  CD  PRO A 409      20.756  20.386  -3.875  1.00 10.00      A   
ATOM   3883  C   PRO A 409      18.920  23.311  -3.421  1.00 10.00      A   
ATOM   3884  O   PRO A 409      19.995  23.888  -3.585  1.00 10.00      A   
ATOM   3885  N   LYS A 410      17.750  23.943  -3.364  1.00 10.00      A   
ATOM   3886  HN  LYS A 410      16.931  23.409  -3.259  1.00 10.00      A   
ATOM   3887  CA  LYS A 410      17.635  25.400  -3.455  1.00 10.00      A   
ATOM   3888  CB  LYS A 410      18.412  26.097  -2.330  1.00 10.00      A   
ATOM   3889  CG  LYS A 410      17.906  25.787  -0.930  1.00 10.00      A   
ATOM   3890  CD  LYS A 410      18.756  26.483   0.117  1.00 10.00      A   
ATOM   3891  CE  LYS A 410      18.411  26.015   1.520  1.00 10.00      A   
ATOM   3892  NZ  LYS A 410      19.380  26.532   2.528  1.00 10.00      A   
ATOM   3893  HZ1 LYS A 410      19.275  27.563   2.633  1.00 10.00      A   
ATOM   3894  HZ2 LYS A 410      20.357  26.323   2.229  1.00 10.00      A   
ATOM   3895  HZ3 LYS A 410      19.211  26.082   3.450  1.00 10.00      A   
ATOM   3896  C   LYS A 410      18.064  25.932  -4.827  1.00 10.00      A   
ATOM   3897  O   LYS A 410      18.624  27.025  -4.929  1.00 10.00      A   
ATOM   3898  N   ALA A 411      17.803  25.159  -5.876  1.00 10.00      A   
ATOM   3899  HN  ALA A 411      17.373  24.288  -5.738  1.00 10.00      A   
ATOM   3900  CA  ALA A 411      18.150  25.573  -7.229  1.00 10.00      A   
ATOM   3901  CB  ALA A 411      18.415  24.362  -8.108  1.00 10.00      A   
ATOM   3902  C   ALA A 411      17.033  26.427  -7.826  1.00 10.00      A   
ATOM   3903  O   ALA A 411      15.903  25.963  -7.979  1.00 10.00      A   
ATOM   3904  N   PRO A 412      17.329  27.691  -8.150  1.00 10.00      A   
ATOM   3905  CA  PRO A 412      16.352  28.610  -8.729  1.00 10.00      A   
ATOM   3906  CB  PRO A 412      16.899  29.966  -8.291  1.00 10.00      A   
ATOM   3907  CG  PRO A 412      18.381  29.786  -8.290  1.00 10.00      A   
ATOM   3908  CD  PRO A 412      18.646  28.333  -7.978  1.00 10.00      A   
ATOM   3909  C   PRO A 412      16.331  28.530 -10.252  1.00 10.00      A   
ATOM   3910  O   PRO A 412      16.916  27.619 -10.847  1.00 10.00      A   
ATOM   3911  N   ASP A 413      15.645  29.479 -10.874  1.00 10.00      A   
ATOM   3912  HN  ASP A 413      15.185  30.167 -10.342  1.00 10.00      A   
ATOM   3913  CA  ASP A 413      15.562  29.541 -12.325  1.00 10.00      A   
ATOM   3914  CB  ASP A 413      14.590  30.648 -12.740  1.00 10.00      A   
ATOM   3915  CG  ASP A 413      14.324  30.682 -14.230  1.00 10.00      A   
ATOM   3916  OD1 ASP A 413      15.228  31.081 -14.986  1.00 10.00      A   
ATOM   3917  OD2 ASP A 413      13.200  30.328 -14.649  1.00 10.00      A   
ATOM   3918  C   ASP A 413      16.952  29.831 -12.875  1.00 10.00      A   
ATOM   3919  O   ASP A 413      17.595  30.790 -12.456  1.00 10.00      A   
ATOM   3920  N   TYR A 414      17.419  29.004 -13.798  1.00 10.00      A   
ATOM   3921  HN  TYR A 414      16.851  28.268 -14.109  1.00 10.00      A   
ATOM   3922  CA  TYR A 414      18.758  29.166 -14.361  1.00 10.00      A   
ATOM   3923  CB  TYR A 414      19.301  27.823 -14.870  1.00 10.00      A   
ATOM   3924  CG  TYR A 414      18.457  27.196 -15.957  1.00 10.00      A   
ATOM   3925  CD1 TYR A 414      18.672  27.499 -17.297  1.00 10.00      A   
ATOM   3926  CD2 TYR A 414      17.441  26.304 -15.644  1.00 10.00      A   
ATOM   3927  CE1 TYR A 414      17.898  26.933 -18.291  1.00 10.00      A   
ATOM   3928  CE2 TYR A 414      16.665  25.733 -16.631  1.00 10.00      A   
ATOM   3929  CZ  TYR A 414      16.896  26.051 -17.953  1.00 10.00      A   
ATOM   3930  OH  TYR A 414      16.118  25.486 -18.937  1.00 10.00      A   
ATOM   3931  HH  TYR A 414      15.292  25.156 -18.539  1.00 10.00      A   
ATOM   3932  C   TYR A 414      18.837  30.228 -15.460  1.00 10.00      A   
ATOM   3933  O   TYR A 414      19.929  30.580 -15.906  1.00 10.00      A   
ATOM   3934  N   LEU A 415      17.697  30.748 -15.887  1.00 10.00      A   
ATOM   3935  HN  LEU A 415      16.845  30.471 -15.474  1.00 10.00      A   
ATOM   3936  CA  LEU A 415      17.679  31.755 -16.942  1.00 10.00      A   
ATOM   3937  CB  LEU A 415      16.505  31.535 -17.899  1.00 10.00      A   
ATOM   3938  CG  LEU A 415      16.609  30.321 -18.824  1.00 10.00      A   
ATOM   3939  CD1 LEU A 415      15.426  30.273 -19.774  1.00 10.00      A   
ATOM   3940  CD2 LEU A 415      17.918  30.345 -19.596  1.00 10.00      A   
ATOM   3941  C   LEU A 415      17.641  33.165 -16.371  1.00 10.00      A   
ATOM   3942  O   LEU A 415      18.482  34.002 -16.703  1.00 10.00      A   
ATOM   3943  N   THR A 416      16.672  33.423 -15.507  1.00 10.00      A   
ATOM   3944  HN  THR A 416      16.034  32.708 -15.266  1.00 10.00      A   
ATOM   3945  CA  THR A 416      16.527  34.739 -14.907  1.00 10.00      A   
ATOM   3946  CB  THR A 416      15.053  35.195 -14.872  1.00 10.00      A   
ATOM   3947  OG1 THR A 416      14.225  34.145 -14.354  1.00 10.00      A   
ATOM   3948  HG1 THR A 416      13.536  34.534 -13.791  1.00 10.00      A   
ATOM   3949  CG2 THR A 416      14.572  35.568 -16.266  1.00 10.00      A   
ATOM   3950  C   THR A 416      17.126  34.788 -13.503  1.00 10.00      A   
ATOM   3951  O   THR A 416      17.268  35.867 -12.923  1.00 10.00      A   
ATOM   3952  N   LEU A 417      17.471  33.615 -12.965  1.00 10.00      A   
ATOM   3953  HN  LEU A 417      17.312  32.792 -13.477  1.00 10.00      A   
ATOM   3954  CA  LEU A 417      18.066  33.507 -11.631  1.00 10.00      A   
ATOM   3955  CB  LEU A 417      19.411  34.239 -11.558  1.00 10.00      A   
ATOM   3956  CG  LEU A 417      20.481  33.767 -12.549  1.00 10.00      A   
ATOM   3957  CD1 LEU A 417      21.633  34.755 -12.615  1.00 10.00      A   
ATOM   3958  CD2 LEU A 417      20.984  32.383 -12.176  1.00 10.00      A   
ATOM   3959  C   LEU A 417      17.103  33.996 -10.549  1.00 10.00      A   
ATOM   3960  O   LEU A 417      17.499  34.676  -9.597  1.00 10.00      A   
ATOM   3961  N   GLU A 418      15.838  33.633 -10.702  1.00 10.00      A   
ATOM   3962  HN  GLU A 418      15.594  33.081 -11.474  1.00 10.00      A   
ATOM   3963  CA  GLU A 418      14.802  34.020  -9.758  1.00 10.00      A   
ATOM   3964  CB  GLU A 418      13.683  34.755 -10.498  1.00 10.00      A   
ATOM   3965  CG  GLU A 418      14.143  35.956 -11.301  1.00 10.00      A   
ATOM   3966  CD  GLU A 418      13.027  36.551 -12.128  1.00 10.00      A   
ATOM   3967  OE1 GLU A 418      12.644  37.714 -11.875  1.00 10.00      A   
ATOM   3968  OE2 GLU A 418      12.524  35.860 -13.035  1.00 10.00      A   
ATOM   3969  C   GLU A 418      14.217  32.783  -9.081  1.00 10.00      A   
ATOM   3970  O   GLU A 418      14.369  31.668  -9.584  1.00 10.00      A   
ATOM   3971  N   PRO A 419      13.567  32.955  -7.919  1.00 10.00      A   
ATOM   3972  CA  PRO A 419      12.936  31.844  -7.206  1.00 10.00      A   
ATOM   3973  CB  PRO A 419      12.418  32.488  -5.914  1.00 10.00      A   
ATOM   3974  CG  PRO A 419      12.315  33.942  -6.220  1.00 10.00      A   
ATOM   3975  CD  PRO A 419      13.414  34.232  -7.199  1.00 10.00      A   
ATOM   3976  C   PRO A 419      11.783  31.270  -8.028  1.00 10.00      A   
ATOM   3977  O   PRO A 419      11.174  31.980  -8.838  1.00 10.00      A   
ATOM   3978  N   LEU A 420      11.469  30.003  -7.803  1.00 10.00      A   
ATOM   3979  HN  LEU A 420      11.946  29.511  -7.097  1.00 10.00      A   
ATOM   3980  CA  LEU A 420      10.415  29.328  -8.553  1.00 10.00      A   
ATOM   3981  CB  LEU A 420      10.738  27.842  -8.706  1.00 10.00      A   
ATOM   3982  CG  LEU A 420      12.048  27.498  -9.424  1.00 10.00      A   
ATOM   3983  CD1 LEU A 420      12.291  26.000  -9.389  1.00 10.00      A   
ATOM   3984  CD2 LEU A 420      12.031  28.000 -10.859  1.00 10.00      A   
ATOM   3985  C   LEU A 420       9.041  29.511  -7.911  1.00 10.00      A   
ATOM   3986  O   LEU A 420       8.094  28.786  -8.224  1.00 10.00      A   
ATOM   3987  N   ASP A 421       8.946  30.486  -7.018  1.00 10.00      A   
ATOM   3988  HN  ASP A 421       9.750  31.002  -6.797  1.00 10.00      A   
ATOM   3989  CA  ASP A 421       7.700  30.793  -6.320  1.00 10.00      A   
ATOM   3990  CB  ASP A 421       7.883  32.006  -5.406  1.00 10.00      A   
ATOM   3991  CG  ASP A 421       8.797  31.732  -4.232  1.00 10.00      A   
ATOM   3992  OD1 ASP A 421       8.343  31.836  -3.077  1.00 10.00      A   
ATOM   3993  OD2 ASP A 421       9.982  31.436  -4.454  1.00 10.00      A   
ATOM   3994  C   ASP A 421       6.550  31.055  -7.288  1.00 10.00      A   
ATOM   3995  O   ASP A 421       5.454  30.520  -7.122  1.00 10.00      A   
ATOM   3996  N   ILE A 422       6.805  31.877  -8.300  1.00 10.00      A   
ATOM   3997  HN  ILE A 422       7.698  32.268  -8.384  1.00 10.00      A   
ATOM   3998  CA  ILE A 422       5.782  32.211  -9.282  1.00 10.00      A   
ATOM   3999  CB  ILE A 422       6.155  33.444 -10.128  1.00 10.00      A   
ATOM   4000  CG1 ILE A 422       7.566  33.302 -10.702  1.00 10.00      A   
ATOM   4001  CG2 ILE A 422       6.041  34.708  -9.291  1.00 10.00      A   
ATOM   4002  CD1 ILE A 422       7.943  34.389 -11.687  1.00 10.00      A   
ATOM   4003  C   ILE A 422       5.449  31.033 -10.191  1.00 10.00      A   
ATOM   4004  O   ILE A 422       4.312  30.898 -10.648  1.00 10.00      A   
ATOM   4005  N   GLY A 423       6.437  30.177 -10.437  1.00 10.00      A   
ATOM   4006  HN  GLY A 423       7.320  30.332 -10.035  1.00 10.00      A   
ATOM   4007  CA  GLY A 423       6.224  29.018 -11.284  1.00 10.00      A   
ATOM   4008  C   GLY A 423       5.303  28.010 -10.631  1.00 10.00      A   
ATOM   4009  O   GLY A 423       4.325  27.563 -11.232  1.00 10.00      A   
ATOM   4010  N   PHE A 424       5.608  27.660  -9.389  1.00 10.00      A   
ATOM   4011  HN  PHE A 424       6.411  28.040  -8.965  1.00 10.00      A   
ATOM   4012  CA  PHE A 424       4.791  26.717  -8.641  1.00 10.00      A   
ATOM   4013  CB  PHE A 424       5.518  26.267  -7.375  1.00 10.00      A   
ATOM   4014  CG  PHE A 424       6.432  25.094  -7.579  1.00 10.00      A   
ATOM   4015  CD1 PHE A 424       7.798  25.274  -7.720  1.00 10.00      A   
ATOM   4016  CD2 PHE A 424       5.924  23.808  -7.623  1.00 10.00      A   
ATOM   4017  CE1 PHE A 424       8.642  24.195  -7.901  1.00 10.00      A   
ATOM   4018  CE2 PHE A 424       6.761  22.724  -7.805  1.00 10.00      A   
ATOM   4019  CZ  PHE A 424       8.121  22.918  -7.942  1.00 10.00      A   
ATOM   4020  C   PHE A 424       3.445  27.347  -8.288  1.00 10.00      A   
ATOM   4021  O   PHE A 424       2.446  26.646  -8.097  1.00 10.00      A   
ATOM   4022  N   GLY A 425       3.430  28.674  -8.206  1.00 10.00      A   
ATOM   4023  HN  GLY A 425       4.264  29.170  -8.334  1.00 10.00      A   
ATOM   4024  CA  GLY A 425       2.210  29.392  -7.903  1.00 10.00      A   
ATOM   4025  C   GLY A 425       1.183  29.239  -9.006  1.00 10.00      A   
ATOM   4026  O   GLY A 425      -0.018  29.158  -8.746  1.00 10.00      A   
ATOM   4027  N   ALA A 426       1.658  29.182 -10.242  1.00 10.00      A   
ATOM   4028  HN  ALA A 426       2.627  29.246 -10.384  1.00 10.00      A   
ATOM   4029  CA  ALA A 426       0.775  29.022 -11.387  1.00 10.00      A   
ATOM   4030  CB  ALA A 426       1.537  29.258 -12.681  1.00 10.00      A   
ATOM   4031  C   ALA A 426       0.163  27.625 -11.378  1.00 10.00      A   
ATOM   4032  O   ALA A 426      -0.976  27.428 -11.803  1.00 10.00      A   
ATOM   4033  N   ILE A 427       0.926  26.667 -10.859  1.00 10.00      A   
ATOM   4034  HN  ILE A 427       1.813  26.903 -10.516  1.00 10.00      A   
ATOM   4035  CA  ILE A 427       0.489  25.281 -10.782  1.00 10.00      A   
ATOM   4036  CB  ILE A 427       1.611  24.369 -10.236  1.00 10.00      A   
ATOM   4037  CG1 ILE A 427       2.863  24.446 -11.123  1.00 10.00      A   
ATOM   4038  CG2 ILE A 427       1.129  22.931 -10.092  1.00 10.00      A   
ATOM   4039  CD1 ILE A 427       2.725  23.757 -12.465  1.00 10.00      A   
ATOM   4040  C   ILE A 427      -0.746  25.151  -9.895  1.00 10.00      A   
ATOM   4041  O   ILE A 427      -1.743  24.556 -10.296  1.00 10.00      A   
ATOM   4042  N   VAL A 428      -0.689  25.736  -8.708  1.00 10.00      A   
ATOM   4043  HN  VAL A 428       0.120  26.225  -8.450  1.00 10.00      A   
ATOM   4044  CA  VAL A 428      -1.809  25.664  -7.774  1.00 10.00      A   
ATOM   4045  CB  VAL A 428      -1.403  26.033  -6.331  1.00 10.00      A   
ATOM   4046  CG1 VAL A 428      -0.274  25.139  -5.849  1.00 10.00      A   
ATOM   4047  CG2 VAL A 428      -1.007  27.496  -6.230  1.00 10.00      A   
ATOM   4048  C   VAL A 428      -2.994  26.523  -8.219  1.00 10.00      A   
ATOM   4049  O   VAL A 428      -4.132  26.269  -7.821  1.00 10.00      A   
ATOM   4050  N   GLU A 429      -2.728  27.541  -9.030  1.00 10.00      A   
ATOM   4051  HN  GLU A 429      -1.796  27.718  -9.294  1.00 10.00      A   
ATOM   4052  CA  GLU A 429      -3.789  28.415  -9.518  1.00 10.00      A   
ATOM   4053  CB  GLU A 429      -3.216  29.748 -10.017  1.00 10.00      A   
ATOM   4054  CG  GLU A 429      -4.072  30.437 -11.071  1.00 10.00      A   
ATOM   4055  CD  GLU A 429      -4.020  31.945 -10.990  1.00 10.00      A   
ATOM   4056  OE1 GLU A 429      -3.007  32.532 -11.417  1.00 10.00      A   
ATOM   4057  OE2 GLU A 429      -5.004  32.553 -10.513  1.00 10.00      A   
ATOM   4058  C   GLU A 429      -4.609  27.735 -10.614  1.00 10.00      A   
ATOM   4059  O   GLU A 429      -5.841  27.771 -10.597  1.00 10.00      A   
ATOM   4060  N   HIS A 430      -3.923  27.108 -11.558  1.00 10.00      A   
ATOM   4061  HN  HIS A 430      -2.938  27.090 -11.510  1.00 10.00      A   
ATOM   4062  CA  HIS A 430      -4.599  26.449 -12.668  1.00 10.00      A   
ATOM   4063  CB  HIS A 430      -3.704  26.391 -13.911  1.00 10.00      A   
ATOM   4064  CG  HIS A 430      -3.480  27.733 -14.540  1.00 10.00      A   
ATOM   4065  ND1 HIS A 430      -4.314  28.212 -15.524  1.00 10.00      A   
ATOM   4066  CD2 HIS A 430      -2.532  28.661 -14.268  1.00 10.00      A   
ATOM   4067  CE1 HIS A 430      -3.864  29.415 -15.825  1.00 10.00      A   
ATOM   4068  NE2 HIS A 430      -2.789  29.727 -15.090  1.00 10.00      A   
ATOM   4069  HE2 HIS A 430      -2.283  30.567 -15.122  1.00 10.00      A   
ATOM   4070  C   HIS A 430      -5.120  25.065 -12.294  1.00 10.00      A   
ATOM   4071  O   HIS A 430      -6.233  24.698 -12.663  1.00 10.00      A   
ATOM   4072  N   CYS A 431      -4.324  24.302 -11.558  1.00 10.00      A   
ATOM   4073  HN  CYS A 431      -3.451  24.648 -11.272  1.00 10.00      A   
ATOM   4074  CA  CYS A 431      -4.726  22.962 -11.151  1.00 10.00      A   
ATOM   4075  CB  CYS A 431      -3.506  22.055 -10.970  1.00 10.00      A   
ATOM   4076  SG  CYS A 431      -2.291  22.157 -12.307  1.00 10.00      A   
ATOM   4077  HG  CYS A 431      -1.382  23.056 -11.954  1.00 10.00      A   
ATOM   4078  C   CYS A 431      -5.555  23.020  -9.868  1.00 10.00      A   
ATOM   4079  O   CYS A 431      -5.016  22.983  -8.760  1.00 10.00      A   
ATOM   4080  N   LYS A 432      -6.869  23.123 -10.030  1.00 10.00      A   
ATOM   4081  HN  LYS A 432      -7.232  23.148 -10.943  1.00 10.00      A   
ATOM   4082  CA  LYS A 432      -7.791  23.207  -8.897  1.00 10.00      A   
ATOM   4083  CB  LYS A 432      -9.155  23.738  -9.354  1.00 10.00      A   
ATOM   4084  CG  LYS A 432      -9.277  25.253  -9.340  1.00 10.00      A   
ATOM   4085  CD  LYS A 432      -9.304  25.790  -7.920  1.00 10.00      A   
ATOM   4086  CE  LYS A 432      -9.660  27.266  -7.893  1.00 10.00      A   
ATOM   4087  NZ  LYS A 432     -10.978  27.533  -8.525  1.00 10.00      A   
ATOM   4088  HZ1 LYS A 432     -10.944  27.304  -9.540  1.00 10.00      A   
ATOM   4089  HZ2 LYS A 432     -11.231  28.535  -8.414  1.00 10.00      A   
ATOM   4090  HZ3 LYS A 432     -11.713  26.955  -8.073  1.00 10.00      A   
ATOM   4091  C   LYS A 432      -7.968  21.865  -8.190  1.00 10.00      A   
ATOM   4092  O   LYS A 432      -8.317  21.820  -7.008  1.00 10.00      A   
ATOM   4093  N   ASP A 433      -7.727  20.776  -8.907  1.00 10.00      A   
ATOM   4094  HN  ASP A 433      -7.433  20.868  -9.841  1.00 10.00      A   
ATOM   4095  CA  ASP A 433      -7.880  19.442  -8.334  1.00 10.00      A   
ATOM   4096  CB  ASP A 433      -8.617  18.503  -9.291  1.00 10.00      A   
ATOM   4097  CG  ASP A 433     -10.119  18.613  -9.158  1.00 10.00      A   
ATOM   4098  OD1 ASP A 433     -10.710  19.524  -9.778  1.00 10.00      A   
ATOM   4099  OD2 ASP A 433     -10.721  17.791  -8.433  1.00 10.00      A   
ATOM   4100  C   ASP A 433      -6.542  18.850  -7.918  1.00 10.00      A   
ATOM   4101  O   ASP A 433      -6.417  17.639  -7.716  1.00 10.00      A   
ATOM   4102  N   LEU A 434      -5.541  19.708  -7.797  1.00 10.00      A   
ATOM   4103  HN  LEU A 434      -5.701  20.656  -7.989  1.00 10.00      A   
ATOM   4104  CA  LEU A 434      -4.213  19.278  -7.383  1.00 10.00      A   
ATOM   4105  CB  LEU A 434      -3.193  20.383  -7.656  1.00 10.00      A   
ATOM   4106  CG  LEU A 434      -1.719  19.990  -7.572  1.00 10.00      A   
ATOM   4107  CD1 LEU A 434      -1.329  19.113  -8.747  1.00 10.00      A   
ATOM   4108  CD2 LEU A 434      -0.843  21.228  -7.524  1.00 10.00      A   
ATOM   4109  C   LEU A 434      -4.230  18.926  -5.899  1.00 10.00      A   
ATOM   4110  O   LEU A 434      -4.251  19.812  -5.043  1.00 10.00      A   
ATOM   4111  N   ARG A 435      -4.255  17.636  -5.596  1.00 10.00      A   
ATOM   4112  HN  ARG A 435      -4.255  16.971  -6.320  1.00 10.00      A   
ATOM   4113  CA  ARG A 435      -4.294  17.190  -4.212  1.00 10.00      A   
ATOM   4114  CB  ARG A 435      -5.270  16.025  -4.024  1.00 10.00      A   
ATOM   4115  CG  ARG A 435      -4.803  14.702  -4.601  1.00 10.00      A   
ATOM   4116  CD  ARG A 435      -5.847  13.621  -4.383  1.00 10.00      A   
ATOM   4117  NE  ARG A 435      -5.312  12.292  -4.649  1.00 10.00      A   
ATOM   4118  HE  ARG A 435      -4.610  11.960  -4.041  1.00 10.00      A   
ATOM   4119  CZ  ARG A 435      -5.713  11.516  -5.648  1.00 10.00      A   
ATOM   4120  NH1 ARG A 435      -6.669  11.932  -6.478  1.00 10.00      A   
ATOM   4121 HH11 ARG A 435      -7.109  12.871  -6.345  1.00 10.00      A   
ATOM   4122 HH12 ARG A 435      -6.986  11.324  -7.261  1.00 10.00      A   
ATOM   4123  NH2 ARG A 435      -5.159  10.326  -5.815  1.00 10.00      A   
ATOM   4124 HH21 ARG A 435      -5.463   9.711  -6.600  1.00 10.00      A   
ATOM   4125 HH22 ARG A 435      -4.410   9.997  -5.157  1.00 10.00      A   
ATOM   4126  C   ARG A 435      -2.912  16.847  -3.667  1.00 10.00      A   
ATOM   4127  O   ARG A 435      -2.671  16.972  -2.468  1.00 10.00      A   
ATOM   4128  N   ARG A 436      -2.006  16.415  -4.532  1.00 10.00      A   
ATOM   4129  HN  ARG A 436      -2.243  16.331  -5.480  1.00 10.00      A   
ATOM   4130  CA  ARG A 436      -0.655  16.081  -4.099  1.00 10.00      A   
ATOM   4131  CB  ARG A 436      -0.355  14.581  -4.230  1.00 10.00      A   
ATOM   4132  CG  ARG A 436       0.975  14.179  -3.601  1.00 10.00      A   
ATOM   4133  CD  ARG A 436       1.129  12.668  -3.480  1.00 10.00      A   
ATOM   4134  NE  ARG A 436       2.335  12.313  -2.730  1.00 10.00      A   
ATOM   4135  HE  ARG A 436       2.866  13.050  -2.366  1.00 10.00      A   
ATOM   4136  CZ  ARG A 436       2.754  11.059  -2.515  1.00 10.00      A   
ATOM   4137  NH1 ARG A 436       2.067  10.023  -2.985  1.00 10.00      A   
ATOM   4138 HH11 ARG A 436       2.417   9.046  -2.805  1.00 10.00      A   
ATOM   4139 HH12 ARG A 436       1.192  10.165  -3.532  1.00 10.00      A   
ATOM   4140  NH2 ARG A 436       3.864  10.837  -1.826  1.00 10.00      A   
ATOM   4141 HH21 ARG A 436       4.426  11.625  -1.451  1.00 10.00      A   
ATOM   4142 HH22 ARG A 436       4.180   9.845  -1.658  1.00 10.00      A   
ATOM   4143  C   ARG A 436       0.367  16.907  -4.858  1.00 10.00      A   
ATOM   4144  O   ARG A 436       0.441  16.844  -6.086  1.00 10.00      A   
ATOM   4145  N   LEU A 437       1.144  17.687  -4.124  1.00 10.00      A   
ATOM   4146  HN  LEU A 437       1.036  17.687  -3.145  1.00 10.00      A   
ATOM   4147  CA  LEU A 437       2.161  18.540  -4.721  1.00 10.00      A   
ATOM   4148  CB  LEU A 437       1.689  19.997  -4.730  1.00 10.00      A   
ATOM   4149  CG  LEU A 437       2.708  21.036  -5.202  1.00 10.00      A   
ATOM   4150  CD1 LEU A 437       2.876  20.987  -6.712  1.00 10.00      A   
ATOM   4151  CD2 LEU A 437       2.308  22.427  -4.745  1.00 10.00      A   
ATOM   4152  C   LEU A 437       3.481  18.425  -3.964  1.00 10.00      A   
ATOM   4153  O   LEU A 437       3.500  18.315  -2.737  1.00 10.00      A   
ATOM   4154  N   SER A 438       4.577  18.449  -4.702  1.00 10.00      A   
ATOM   4155  HN  SER A 438       4.495  18.534  -5.677  1.00 10.00      A   
ATOM   4156  CA  SER A 438       5.902  18.361  -4.113  1.00 10.00      A   
ATOM   4157  CB  SER A 438       6.570  17.044  -4.504  1.00 10.00      A   
ATOM   4158  OG  SER A 438       5.866  15.935  -3.966  1.00 10.00      A   
ATOM   4159  HG  SER A 438       6.214  15.116  -4.355  1.00 10.00      A   
ATOM   4160  C   SER A 438       6.748  19.556  -4.549  1.00 10.00      A   
ATOM   4161  O   SER A 438       6.846  19.856  -5.739  1.00 10.00      A   
ATOM   4162  N   LEU A 439       7.339  20.239  -3.582  1.00 10.00      A   
ATOM   4163  HN  LEU A 439       7.238  19.941  -2.652  1.00 10.00      A   
ATOM   4164  CA  LEU A 439       8.149  21.413  -3.861  1.00 10.00      A   
ATOM   4165  CB  LEU A 439       7.913  22.470  -2.785  1.00 10.00      A   
ATOM   4166  CG  LEU A 439       6.484  22.999  -2.657  1.00 10.00      A   
ATOM   4167  CD1 LEU A 439       6.347  23.861  -1.413  1.00 10.00      A   
ATOM   4168  CD2 LEU A 439       6.099  23.793  -3.894  1.00 10.00      A   
ATOM   4169  C   LEU A 439       9.632  21.078  -3.918  1.00 10.00      A   
ATOM   4170  O   LEU A 439      10.084  20.108  -3.308  1.00 10.00      A   
ATOM   4171  N   SER A 440      10.376  21.893  -4.658  1.00 10.00      A   
ATOM   4172  HN  SER A 440       9.944  22.635  -5.129  1.00 10.00      A   
ATOM   4173  CA  SER A 440      11.815  21.729  -4.799  1.00 10.00      A   
ATOM   4174  CB  SER A 440      12.153  20.471  -5.604  1.00 10.00      A   
ATOM   4175  OG  SER A 440      11.358  20.369  -6.775  1.00 10.00      A   
ATOM   4176  HG  SER A 440      10.563  19.852  -6.579  1.00 10.00      A   
ATOM   4177  C   SER A 440      12.425  22.967  -5.445  1.00 10.00      A   
ATOM   4178  O   SER A 440      11.723  23.745  -6.094  1.00 10.00      A   
ATOM   4179  N   GLY A 441      13.720  23.159  -5.250  1.00 10.00      A   
ATOM   4180  HN  GLY A 441      14.221  22.522  -4.699  1.00 10.00      A   
ATOM   4181  CA  GLY A 441      14.396  24.309  -5.818  1.00 10.00      A   
ATOM   4182  C   GLY A 441      14.407  25.480  -4.859  1.00 10.00      A   
ATOM   4183  O   GLY A 441      14.184  25.304  -3.665  1.00 10.00      A   
ATOM   4184  N   LEU A 442      14.676  26.676  -5.365  1.00 10.00      A   
ATOM   4185  HN  LEU A 442      14.856  26.765  -6.328  1.00 10.00      A   
ATOM   4186  CA  LEU A 442      14.699  27.860  -4.514  1.00 10.00      A   
ATOM   4187  CB  LEU A 442      15.671  28.915  -5.046  1.00 10.00      A   
ATOM   4188  CG  LEU A 442      15.939  30.108  -4.123  1.00 10.00      A   
ATOM   4189  CD1 LEU A 442      16.751  29.679  -2.911  1.00 10.00      A   
ATOM   4190  CD2 LEU A 442      16.654  31.214  -4.877  1.00 10.00      A   
ATOM   4191  C   LEU A 442      13.301  28.443  -4.389  1.00 10.00      A   
ATOM   4192  O   LEU A 442      12.755  28.985  -5.354  1.00 10.00      A   
ATOM   4193  N   LEU A 443      12.728  28.319  -3.201  1.00 10.00      A   
ATOM   4194  HN  LEU A 443      13.223  27.881  -2.476  1.00 10.00      A   
ATOM   4195  CA  LEU A 443      11.387  28.818  -2.940  1.00 10.00      A   
ATOM   4196  CB  LEU A 443      10.411  27.642  -2.824  1.00 10.00      A   
ATOM   4197  CG  LEU A 443      10.347  26.689  -4.019  1.00 10.00      A   
ATOM   4198  CD1 LEU A 443       9.678  25.387  -3.622  1.00 10.00      A   
ATOM   4199  CD2 LEU A 443       9.607  27.331  -5.179  1.00 10.00      A   
ATOM   4200  C   LEU A 443      11.357  29.633  -1.654  1.00 10.00      A   
ATOM   4201  O   LEU A 443      11.973  29.256  -0.655  1.00 10.00      A   
ATOM   4202  N   THR A 444      10.644  30.747  -1.679  1.00 10.00      A   
ATOM   4203  HN  THR A 444      10.170  30.999  -2.510  1.00 10.00      A   
ATOM   4204  CA  THR A 444      10.532  31.603  -0.509  1.00 10.00      A   
ATOM   4205  CB  THR A 444      10.821  33.082  -0.849  1.00 10.00      A   
ATOM   4206  OG1 THR A 444      10.018  33.499  -1.963  1.00 10.00      A   
ATOM   4207  HG1 THR A 444       9.542  32.731  -2.330  1.00 10.00      A   
ATOM   4208  CG2 THR A 444      12.292  33.276  -1.187  1.00 10.00      A   
ATOM   4209  C   THR A 444       9.146  31.471   0.114  1.00 10.00      A   
ATOM   4210  O   THR A 444       8.426  30.514  -0.163  1.00 10.00      A   
ATOM   4211  N   ASP A 445       8.774  32.430   0.951  1.00 10.00      A   
ATOM   4212  HN  ASP A 445       9.390  33.165   1.142  1.00 10.00      A   
ATOM   4213  CA  ASP A 445       7.467  32.412   1.607  1.00 10.00      A   
ATOM   4214  CB  ASP A 445       7.469  33.348   2.817  1.00 10.00      A   
ATOM   4215  CG  ASP A 445       7.938  32.680   4.096  1.00 10.00      A   
ATOM   4216  OD1 ASP A 445       7.457  33.068   5.178  1.00 10.00      A   
ATOM   4217  OD2 ASP A 445       8.800  31.785   4.030  1.00 10.00      A   
ATOM   4218  C   ASP A 445       6.365  32.833   0.638  1.00 10.00      A   
ATOM   4219  O   ASP A 445       5.175  32.695   0.929  1.00 10.00      A   
ATOM   4220  N   LYS A 446       6.769  33.335  -0.524  1.00 10.00      A   
ATOM   4221  HN  LYS A 446       7.730  33.395  -0.708  1.00 10.00      A   
ATOM   4222  CA  LYS A 446       5.826  33.787  -1.536  1.00 10.00      A   
ATOM   4223  CB  LYS A 446       6.560  34.561  -2.634  1.00 10.00      A   
ATOM   4224  CG  LYS A 446       5.656  35.395  -3.522  1.00 10.00      A   
ATOM   4225  CD  LYS A 446       4.844  36.386  -2.708  1.00 10.00      A   
ATOM   4226  CE  LYS A 446       3.836  37.106  -3.581  1.00 10.00      A   
ATOM   4227  NZ  LYS A 446       2.922  37.965  -2.785  1.00 10.00      A   
ATOM   4228  HZ1 LYS A 446       3.453  38.730  -2.329  1.00 10.00      A   
ATOM   4229  HZ2 LYS A 446       2.450  37.401  -2.044  1.00 10.00      A   
ATOM   4230  HZ3 LYS A 446       2.194  38.381  -3.404  1.00 10.00      A   
ATOM   4231  C   LYS A 446       5.056  32.614  -2.131  1.00 10.00      A   
ATOM   4232  O   LYS A 446       3.832  32.657  -2.243  1.00 10.00      A   
ATOM   4233  N   VAL A 447       5.777  31.562  -2.500  1.00 10.00      A   
ATOM   4234  HN  VAL A 447       6.763  31.593  -2.399  1.00 10.00      A   
ATOM   4235  CA  VAL A 447       5.157  30.375  -3.077  1.00 10.00      A   
ATOM   4236  CB  VAL A 447       6.197  29.321  -3.525  1.00 10.00      A   
ATOM   4237  CG1 VAL A 447       6.943  28.720  -2.343  1.00 10.00      A   
ATOM   4238  CG2 VAL A 447       5.538  28.236  -4.359  1.00 10.00      A   
ATOM   4239  C   VAL A 447       4.152  29.755  -2.109  1.00 10.00      A   
ATOM   4240  O   VAL A 447       3.095  29.270  -2.518  1.00 10.00      A   
ATOM   4241  N   PHE A 448       4.476  29.803  -0.822  1.00 10.00      A   
ATOM   4242  HN  PHE A 448       5.329  30.214  -0.560  1.00 10.00      A   
ATOM   4243  CA  PHE A 448       3.606  29.256   0.207  1.00 10.00      A   
ATOM   4244  CB  PHE A 448       4.321  29.222   1.554  1.00 10.00      A   
ATOM   4245  CG  PHE A 448       5.417  28.199   1.623  1.00 10.00      A   
ATOM   4246  CD1 PHE A 448       6.744  28.583   1.566  1.00 10.00      A   
ATOM   4247  CD2 PHE A 448       5.116  26.851   1.743  1.00 10.00      A   
ATOM   4248  CE1 PHE A 448       7.752  27.642   1.626  1.00 10.00      A   
ATOM   4249  CE2 PHE A 448       6.119  25.904   1.804  1.00 10.00      A   
ATOM   4250  CZ  PHE A 448       7.440  26.300   1.746  1.00 10.00      A   
ATOM   4251  C   PHE A 448       2.314  30.057   0.298  1.00 10.00      A   
ATOM   4252  O   PHE A 448       1.245  29.501   0.565  1.00 10.00      A   
ATOM   4253  N   GLU A 449       2.423  31.363   0.072  1.00 10.00      A   
ATOM   4254  HN  GLU A 449       3.309  31.742  -0.109  1.00 10.00      A   
ATOM   4255  CA  GLU A 449       1.266  32.244   0.094  1.00 10.00      A   
ATOM   4256  CB  GLU A 449       1.697  33.701  -0.105  1.00 10.00      A   
ATOM   4257  CG  GLU A 449       0.577  34.712   0.096  1.00 10.00      A   
ATOM   4258  CD  GLU A 449       0.718  35.937  -0.785  1.00 10.00      A   
ATOM   4259  OE1 GLU A 449       1.774  36.603  -0.735  1.00 10.00      A   
ATOM   4260  OE2 GLU A 449      -0.235  36.250  -1.529  1.00 10.00      A   
ATOM   4261  C   GLU A 449       0.310  31.834  -1.016  1.00 10.00      A   
ATOM   4262  O   GLU A 449      -0.894  31.715  -0.801  1.00 10.00      A   
ATOM   4263  N   TYR A 450       0.866  31.597  -2.200  1.00 10.00      A   
ATOM   4264  HN  TYR A 450       1.839  31.703  -2.300  1.00 10.00      A   
ATOM   4265  CA  TYR A 450       0.076  31.186  -3.352  1.00 10.00      A   
ATOM   4266  CB  TYR A 450       0.942  31.118  -4.610  1.00 10.00      A   
ATOM   4267  CG  TYR A 450       1.383  32.466  -5.134  1.00 10.00      A   
ATOM   4268  CD1 TYR A 450       2.731  32.786  -5.235  1.00 10.00      A   
ATOM   4269  CD2 TYR A 450       0.453  33.416  -5.534  1.00 10.00      A   
ATOM   4270  CE1 TYR A 450       3.140  34.011  -5.719  1.00 10.00      A   
ATOM   4271  CE2 TYR A 450       0.853  34.645  -6.019  1.00 10.00      A   
ATOM   4272  CZ  TYR A 450       2.196  34.937  -6.110  1.00 10.00      A   
ATOM   4273  OH  TYR A 450       2.598  36.158  -6.599  1.00 10.00      A   
ATOM   4274  HH  TYR A 450       2.011  36.848  -6.268  1.00 10.00      A   
ATOM   4275  C   TYR A 450      -0.591  29.839  -3.093  1.00 10.00      A   
ATOM   4276  O   TYR A 450      -1.770  29.662  -3.400  1.00 10.00      A   
ATOM   4277  N   ILE A 451       0.164  28.903  -2.514  1.00 10.00      A   
ATOM   4278  HN  ILE A 451       1.104  29.105  -2.310  1.00 10.00      A   
ATOM   4279  CA  ILE A 451      -0.358  27.575  -2.195  1.00 10.00      A   
ATOM   4280  CB  ILE A 451       0.704  26.689  -1.501  1.00 10.00      A   
ATOM   4281  CG1 ILE A 451       1.899  26.446  -2.425  1.00 10.00      A   
ATOM   4282  CG2 ILE A 451       0.098  25.360  -1.067  1.00 10.00      A   
ATOM   4283  CD1 ILE A 451       3.073  25.769  -1.745  1.00 10.00      A   
ATOM   4284  C   ILE A 451      -1.579  27.685  -1.286  1.00 10.00      A   
ATOM   4285  O   ILE A 451      -2.641  27.145  -1.584  1.00 10.00      A   
ATOM   4286  N   GLY A 452      -1.426  28.420  -0.197  1.00 10.00      A   
ATOM   4287  HN  GLY A 452      -0.561  28.855  -0.028  1.00 10.00      A   
ATOM   4288  CA  GLY A 452      -2.512  28.582   0.747  1.00 10.00      A   
ATOM   4289  C   GLY A 452      -3.680  29.383   0.203  1.00 10.00      A   
ATOM   4290  O   GLY A 452      -4.800  29.260   0.694  1.00 10.00      A   
ATOM   4291  N   THR A 453      -3.432  30.190  -0.818  1.00 10.00      A   
ATOM   4292  HN  THR A 453      -2.523  30.229  -1.191  1.00 10.00      A   
ATOM   4293  CA  THR A 453      -4.481  31.019  -1.398  1.00 10.00      A   
ATOM   4294  CB  THR A 453      -3.914  32.345  -1.950  1.00 10.00      A   
ATOM   4295  OG1 THR A 453      -3.174  33.018  -0.924  1.00 10.00      A   
ATOM   4296  HG1 THR A 453      -2.371  32.512  -0.725  1.00 10.00      A   
ATOM   4297  CG2 THR A 453      -5.033  33.257  -2.432  1.00 10.00      A   
ATOM   4298  C   THR A 453      -5.267  30.304  -2.499  1.00 10.00      A   
ATOM   4299  O   THR A 453      -6.497  30.360  -2.526  1.00 10.00      A   
ATOM   4300  N   TYR A 454      -4.568  29.626  -3.399  1.00 10.00      A   
ATOM   4301  HN  TYR A 454      -3.588  29.575  -3.315  1.00 10.00      A   
ATOM   4302  CA  TYR A 454      -5.234  28.954  -4.510  1.00 10.00      A   
ATOM   4303  CB  TYR A 454      -4.461  29.156  -5.812  1.00 10.00      A   
ATOM   4304  CG  TYR A 454      -4.282  30.611  -6.181  1.00 10.00      A   
ATOM   4305  CD1 TYR A 454      -3.133  31.302  -5.823  1.00 10.00      A   
ATOM   4306  CD2 TYR A 454      -5.268  31.297  -6.878  1.00 10.00      A   
ATOM   4307  CE1 TYR A 454      -2.970  32.636  -6.146  1.00 10.00      A   
ATOM   4308  CE2 TYR A 454      -5.113  32.627  -7.209  1.00 10.00      A   
ATOM   4309  CZ  TYR A 454      -3.963  33.292  -6.840  1.00 10.00      A   
ATOM   4310  OH  TYR A 454      -3.811  34.622  -7.161  1.00 10.00      A   
ATOM   4311  HH  TYR A 454      -2.892  34.880  -7.026  1.00 10.00      A   
ATOM   4312  C   TYR A 454      -5.504  27.474  -4.255  1.00 10.00      A   
ATOM   4313  O   TYR A 454      -6.592  26.980  -4.560  1.00 10.00      A   
ATOM   4314  N   ALA A 455      -4.528  26.774  -3.696  1.00 10.00      A   
ATOM   4315  HN  ALA A 455      -3.695  27.227  -3.445  1.00 10.00      A   
ATOM   4316  CA  ALA A 455      -4.676  25.351  -3.420  1.00 10.00      A   
ATOM   4317  CB  ALA A 455      -3.320  24.664  -3.374  1.00 10.00      A   
ATOM   4318  C   ALA A 455      -5.458  25.110  -2.133  1.00 10.00      A   
ATOM   4319  O   ALA A 455      -4.930  25.251  -1.031  1.00 10.00      A   
ATOM   4320  N   LYS A 456      -6.725  24.759  -2.279  1.00 10.00      A   
ATOM   4321  HN  LYS A 456      -7.095  24.674  -3.183  1.00 10.00      A   
ATOM   4322  CA  LYS A 456      -7.576  24.494  -1.133  1.00 10.00      A   
ATOM   4323  CB  LYS A 456      -8.901  25.258  -1.249  1.00 10.00      A   
ATOM   4324  CG  LYS A 456      -8.766  26.772  -1.347  1.00 10.00      A   
ATOM   4325  CD  LYS A 456      -8.162  27.364  -0.083  1.00 10.00      A   
ATOM   4326  CE  LYS A 456      -8.160  28.884  -0.122  1.00 10.00      A   
ATOM   4327  NZ  LYS A 456      -7.469  29.472   1.057  1.00 10.00      A   
ATOM   4328  HZ1 LYS A 456      -6.457  29.226   1.042  1.00 10.00      A   
ATOM   4329  HZ2 LYS A 456      -7.883  29.108   1.937  1.00 10.00      A   
ATOM   4330  HZ3 LYS A 456      -7.559  30.508   1.048  1.00 10.00      A   
ATOM   4331  C   LYS A 456      -7.854  23.002  -1.010  1.00 10.00      A   
ATOM   4332  O   LYS A 456      -7.978  22.472   0.098  1.00 10.00      A   
ATOM   4333  N   LYS A 457      -7.925  22.328  -2.156  1.00 10.00      A   
ATOM   4334  HN  LYS A 457      -7.778  22.807  -3.001  1.00 10.00      A   
ATOM   4335  CA  LYS A 457      -8.202  20.896  -2.194  1.00 10.00      A   
ATOM   4336  CB  LYS A 457      -8.927  20.515  -3.486  1.00 10.00      A   
ATOM   4337  CG  LYS A 457     -10.371  20.983  -3.554  1.00 10.00      A   
ATOM   4338  CD  LYS A 457     -11.215  20.039  -4.399  1.00 10.00      A   
ATOM   4339  CE  LYS A 457     -12.553  20.665  -4.770  1.00 10.00      A   
ATOM   4340  NZ  LYS A 457     -13.384  21.006  -3.584  1.00 10.00      A   
ATOM   4341  HZ1 LYS A 457     -12.845  21.593  -2.919  1.00 10.00      A   
ATOM   4342  HZ2 LYS A 457     -13.696  20.141  -3.098  1.00 10.00      A   
ATOM   4343  HZ3 LYS A 457     -14.227  21.539  -3.885  1.00 10.00      A   
ATOM   4344  C   LYS A 457      -6.933  20.064  -2.038  1.00 10.00      A   
ATOM   4345  O   LYS A 457      -6.976  18.836  -2.118  1.00 10.00      A   
ATOM   4346  N   MET A 458      -5.806  20.732  -1.836  1.00 10.00      A   
ATOM   4347  HN  MET A 458      -5.824  21.709  -1.826  1.00 10.00      A   
ATOM   4348  CA  MET A 458      -4.539  20.038  -1.654  1.00 10.00      A   
ATOM   4349  CB  MET A 458      -3.365  21.021  -1.646  1.00 10.00      A   
ATOM   4350  CG  MET A 458      -1.996  20.360  -1.737  1.00 10.00      A   
ATOM   4351  SD  MET A 458      -0.654  21.533  -1.470  1.00 10.00      A   
ATOM   4352  CE  MET A 458      -0.961  21.993   0.234  1.00 10.00      A   
ATOM   4353  C   MET A 458      -4.567  19.209  -0.373  1.00 10.00      A   
ATOM   4354  O   MET A 458      -4.832  19.729   0.712  1.00 10.00      A   
ATOM   4355  N   GLU A 459      -4.302  17.920  -0.508  1.00 10.00      A   
ATOM   4356  HN  GLU A 459      -4.082  17.566  -1.398  1.00 10.00      A   
ATOM   4357  CA  GLU A 459      -4.324  17.014   0.628  1.00 10.00      A   
ATOM   4358  CB  GLU A 459      -5.134  15.754   0.296  1.00 10.00      A   
ATOM   4359  CG  GLU A 459      -6.617  16.030   0.078  1.00 10.00      A   
ATOM   4360  CD  GLU A 459      -7.392  14.822  -0.407  1.00 10.00      A   
ATOM   4361  OE1 GLU A 459      -7.767  13.968   0.425  1.00 10.00      A   
ATOM   4362  OE2 GLU A 459      -7.643  14.725  -1.624  1.00 10.00      A   
ATOM   4363  C   GLU A 459      -2.921  16.663   1.115  1.00 10.00      A   
ATOM   4364  O   GLU A 459      -2.715  16.439   2.308  1.00 10.00      A   
ATOM   4365  N   MET A 460      -1.955  16.638   0.205  1.00 10.00      A   
ATOM   4366  HN  MET A 460      -2.165  16.856  -0.730  1.00 10.00      A   
ATOM   4367  CA  MET A 460      -0.585  16.306   0.569  1.00 10.00      A   
ATOM   4368  CB  MET A 460      -0.263  14.852   0.211  1.00 10.00      A   
ATOM   4369  CG  MET A 460       1.092  14.382   0.717  1.00 10.00      A   
ATOM   4370  SD  MET A 460       1.325  12.601   0.554  1.00 10.00      A   
ATOM   4371  CE  MET A 460       2.968  12.401   1.245  1.00 10.00      A   
ATOM   4372  C   MET A 460       0.416  17.248  -0.086  1.00 10.00      A   
ATOM   4373  O   MET A 460       0.339  17.518  -1.289  1.00 10.00      A   
ATOM   4374  N   LEU A 461       1.354  17.745   0.714  1.00 10.00      A   
ATOM   4375  HN  LEU A 461       1.360  17.489   1.664  1.00 10.00      A   
ATOM   4376  CA  LEU A 461       2.380  18.655   0.226  1.00 10.00      A   
ATOM   4377  CB  LEU A 461       2.040  20.097   0.607  1.00 10.00      A   
ATOM   4378  CG  LEU A 461       3.081  21.165   0.252  1.00 10.00      A   
ATOM   4379  CD1 LEU A 461       3.211  21.316  -1.255  1.00 10.00      A   
ATOM   4380  CD2 LEU A 461       2.725  22.497   0.893  1.00 10.00      A   
ATOM   4381  C   LEU A 461       3.748  18.276   0.789  1.00 10.00      A   
ATOM   4382  O   LEU A 461       3.913  18.141   2.001  1.00 10.00      A   
ATOM   4383  N   SER A 462       4.712  18.096  -0.098  1.00 10.00      A   
ATOM   4384  HN  SER A 462       4.504  18.190  -1.054  1.00 10.00      A   
ATOM   4385  CA  SER A 462       6.069  17.750   0.298  1.00 10.00      A   
ATOM   4386  CB  SER A 462       6.627  16.678  -0.642  1.00 10.00      A   
ATOM   4387  OG  SER A 462       5.577  15.891  -1.185  1.00 10.00      A   
ATOM   4388  HG  SER A 462       5.676  15.841  -2.147  1.00 10.00      A   
ATOM   4389  C   SER A 462       6.957  18.995   0.275  1.00 10.00      A   
ATOM   4390  O   SER A 462       7.181  19.589  -0.782  1.00 10.00      A   
ATOM   4391  N   VAL A 463       7.443  19.396   1.443  1.00 10.00      A   
ATOM   4392  HN  VAL A 463       7.228  18.883   2.254  1.00 10.00      A   
ATOM   4393  CA  VAL A 463       8.296  20.574   1.554  1.00 10.00      A   
ATOM   4394  CB  VAL A 463       7.744  21.579   2.591  1.00 10.00      A   
ATOM   4395  CG1 VAL A 463       8.544  22.875   2.568  1.00 10.00      A   
ATOM   4396  CG2 VAL A 463       6.267  21.857   2.341  1.00 10.00      A   
ATOM   4397  C   VAL A 463       9.721  20.183   1.940  1.00 10.00      A   
ATOM   4398  O   VAL A 463       9.939  19.505   2.947  1.00 10.00      A   
ATOM   4399  N   ALA A 464      10.689  20.612   1.138  1.00 10.00      A   
ATOM   4400  HN  ALA A 464      10.460  21.150   0.351  1.00 10.00      A   
ATOM   4401  CA  ALA A 464      12.084  20.306   1.399  1.00 10.00      A   
ATOM   4402  CB  ALA A 464      12.467  18.998   0.724  1.00 10.00      A   
ATOM   4403  C   ALA A 464      12.986  21.435   0.917  1.00 10.00      A   
ATOM   4404  O   ALA A 464      12.999  21.756  -0.271  1.00 10.00      A   
ATOM   4405  N   PHE A 465      13.734  22.028   1.846  1.00 10.00      A   
ATOM   4406  HN  PHE A 465      13.669  21.715   2.774  1.00 10.00      A   
ATOM   4407  CA  PHE A 465      14.654  23.124   1.533  1.00 10.00      A   
ATOM   4408  CB  PHE A 465      15.812  22.648   0.640  1.00 10.00      A   
ATOM   4409  CG  PHE A 465      16.744  21.666   1.293  1.00 10.00      A   
ATOM   4410  CD1 PHE A 465      16.429  20.316   1.344  1.00 10.00      A   
ATOM   4411  CD2 PHE A 465      17.938  22.089   1.852  1.00 10.00      A   
ATOM   4412  CE1 PHE A 465      17.284  19.410   1.937  1.00 10.00      A   
ATOM   4413  CE2 PHE A 465      18.797  21.188   2.447  1.00 10.00      A   
ATOM   4414  CZ  PHE A 465      18.471  19.846   2.490  1.00 10.00      A   
ATOM   4415  C   PHE A 465      13.936  24.305   0.881  1.00 10.00      A   
ATOM   4416  O   PHE A 465      14.194  24.635  -0.277  1.00 10.00      A   
ATOM   4417  N   ALA A 466      13.033  24.929   1.620  1.00 10.00      A   
ATOM   4418  HN  ALA A 466      12.853  24.617   2.533  1.00 10.00      A   
ATOM   4419  CA  ALA A 466      12.290  26.067   1.108  1.00 10.00      A   
ATOM   4420  CB  ALA A 466      11.102  25.595   0.279  1.00 10.00      A   
ATOM   4421  C   ALA A 466      11.813  26.944   2.254  1.00 10.00      A   
ATOM   4422  O   ALA A 466      11.975  26.590   3.423  1.00 10.00      A   
ATOM   4423  N   GLY A 467      11.241  28.089   1.913  1.00 10.00      A   
ATOM   4424  HN  GLY A 467      11.170  28.327   0.963  1.00 10.00      A   
ATOM   4425  CA  GLY A 467      10.736  28.999   2.923  1.00 10.00      A   
ATOM   4426  C   GLY A 467      11.770  30.012   3.370  1.00 10.00      A   
ATOM   4427  O   GLY A 467      12.971  29.808   3.188  1.00 10.00      A   
ATOM   4428  N   ASP A 468      11.303  31.106   3.946  1.00 10.00      A   
ATOM   4429  HN  ASP A 468      10.323  31.217   4.046  1.00 10.00      A   
ATOM   4430  CA  ASP A 468      12.185  32.159   4.426  1.00 10.00      A   
ATOM   4431  CB  ASP A 468      12.146  33.365   3.483  1.00 10.00      A   
ATOM   4432  CG  ASP A 468      13.367  34.256   3.612  1.00 10.00      A   
ATOM   4433  OD1 ASP A 468      14.388  33.800   4.175  1.00 10.00      A   
ATOM   4434  OD2 ASP A 468      13.317  35.412   3.138  1.00 10.00      A   
ATOM   4435  C   ASP A 468      11.809  32.571   5.847  1.00 10.00      A   
ATOM   4436  O   ASP A 468      12.676  32.895   6.661  1.00 10.00      A   
ATOM   4437  N   SER A 469      10.520  32.540   6.147  1.00 10.00      A   
ATOM   4438  HN  SER A 469       9.867  32.262   5.458  1.00 10.00      A   
ATOM   4439  CA  SER A 469      10.030  32.899   7.468  1.00 10.00      A   
ATOM   4440  CB  SER A 469       9.486  34.333   7.473  1.00 10.00      A   
ATOM   4441  OG  SER A 469       9.162  34.766   6.161  1.00 10.00      A   
ATOM   4442  HG  SER A 469       8.518  34.144   5.768  1.00 10.00      A   
ATOM   4443  C   SER A 469       8.963  31.907   7.915  1.00 10.00      A   
ATOM   4444  O   SER A 469       8.750  30.888   7.264  1.00 10.00      A   
ATOM   4445  N   ASP A 470       8.301  32.195   9.025  1.00 10.00      A   
ATOM   4446  HN  ASP A 470       8.516  33.017   9.515  1.00 10.00      A   
ATOM   4447  CA  ASP A 470       7.259  31.313   9.538  1.00 10.00      A   
ATOM   4448  CB  ASP A 470       7.088  31.488  11.048  1.00 10.00      A   
ATOM   4449  CG  ASP A 470       8.121  30.722  11.845  1.00 10.00      A   
ATOM   4450  OD1 ASP A 470       7.841  29.567  12.227  1.00 10.00      A   
ATOM   4451  OD2 ASP A 470       9.218  31.275  12.097  1.00 10.00      A   
ATOM   4452  C   ASP A 470       5.943  31.564   8.823  1.00 10.00      A   
ATOM   4453  O   ASP A 470       5.024  30.747   8.890  1.00 10.00      A   
ATOM   4454  N   LEU A 471       5.865  32.692   8.126  1.00 10.00      A   
ATOM   4455  HN  LEU A 471       6.639  33.292   8.109  1.00 10.00      A   
ATOM   4456  CA  LEU A 471       4.667  33.068   7.385  1.00 10.00      A   
ATOM   4457  CB  LEU A 471       4.884  34.396   6.657  1.00 10.00      A   
ATOM   4458  CG  LEU A 471       5.249  35.599   7.527  1.00 10.00      A   
ATOM   4459  CD1 LEU A 471       5.705  36.761   6.659  1.00 10.00      A   
ATOM   4460  CD2 LEU A 471       4.074  36.011   8.400  1.00 10.00      A   
ATOM   4461  C   LEU A 471       4.291  31.993   6.373  1.00 10.00      A   
ATOM   4462  O   LEU A 471       3.118  31.658   6.225  1.00 10.00      A   
ATOM   4463  N   GLY A 472       5.298  31.459   5.687  1.00 10.00      A   
ATOM   4464  HN  GLY A 472       6.214  31.793   5.846  1.00 10.00      A   
ATOM   4465  CA  GLY A 472       5.073  30.428   4.692  1.00 10.00      A   
ATOM   4466  C   GLY A 472       4.272  29.252   5.218  1.00 10.00      A   
ATOM   4467  O   GLY A 472       3.279  28.849   4.609  1.00 10.00      A   
ATOM   4468  N   MET A 473       4.688  28.710   6.352  1.00 10.00      A   
ATOM   4469  HN  MET A 473       5.478  29.083   6.799  1.00 10.00      A   
ATOM   4470  CA  MET A 473       3.993  27.573   6.949  1.00 10.00      A   
ATOM   4471  CB  MET A 473       4.800  26.997   8.114  1.00 10.00      A   
ATOM   4472  CG  MET A 473       4.224  25.715   8.695  1.00 10.00      A   
ATOM   4473  SD  MET A 473       5.389  24.850   9.762  1.00 10.00      A   
ATOM   4474  CE  MET A 473       5.609  26.051  11.071  1.00 10.00      A   
ATOM   4475  C   MET A 473       2.596  27.980   7.412  1.00 10.00      A   
ATOM   4476  O   MET A 473       1.649  27.199   7.333  1.00 10.00      A   
ATOM   4477  N   HIS A 474       2.477  29.213   7.887  1.00 10.00      A   
ATOM   4478  HN  HIS A 474       3.273  29.788   7.919  1.00 10.00      A   
ATOM   4479  CA  HIS A 474       1.200  29.740   8.361  1.00 10.00      A   
ATOM   4480  CB  HIS A 474       1.411  31.100   9.039  1.00 10.00      A   
ATOM   4481  CG  HIS A 474       0.216  31.614   9.786  1.00 10.00      A   
ATOM   4482  ND1 HIS A 474       0.082  31.416  11.140  1.00 10.00      A   
ATOM   4483  CD2 HIS A 474      -0.858  32.307   9.327  1.00 10.00      A   
ATOM   4484  CE1 HIS A 474      -1.059  31.986  11.478  1.00 10.00      A   
ATOM   4485  NE2 HIS A 474      -1.660  32.536  10.415  1.00 10.00      A   
ATOM   4486  HE2 HIS A 474      -2.520  33.006  10.412  1.00 10.00      A   
ATOM   4487  C   HIS A 474       0.207  29.881   7.212  1.00 10.00      A   
ATOM   4488  O   HIS A 474      -0.967  29.526   7.347  1.00 10.00      A   
ATOM   4489  N   HIS A 475       0.692  30.387   6.078  1.00 10.00      A   
ATOM   4490  HN  HIS A 475       1.646  30.635   6.035  1.00 10.00      A   
ATOM   4491  CA  HIS A 475      -0.142  30.592   4.897  1.00 10.00      A   
ATOM   4492  CB  HIS A 475       0.639  31.291   3.781  1.00 10.00      A   
ATOM   4493  CG  HIS A 475       0.649  32.785   3.894  1.00 10.00      A   
ATOM   4494  ND1 HIS A 475      -0.394  33.592   3.496  1.00 10.00      A   
ATOM   4495  HD1 HIS A 475      -1.237  33.290   3.104  1.00 10.00      A   
ATOM   4496  CD2 HIS A 475       1.603  33.621   4.372  1.00 10.00      A   
ATOM   4497  CE1 HIS A 475      -0.048  34.864   3.742  1.00 10.00      A   
ATOM   4498  NE2 HIS A 475       1.158  34.936   4.275  1.00 10.00      A   
ATOM   4499  C   HIS A 475      -0.744  29.291   4.379  1.00 10.00      A   
ATOM   4500  O   HIS A 475      -1.876  29.279   3.890  1.00 10.00      A   
ATOM   4501  N   VAL A 476       0.005  28.199   4.489  1.00 10.00      A   
ATOM   4502  HN  VAL A 476       0.898  28.267   4.888  1.00 10.00      A   
ATOM   4503  CA  VAL A 476      -0.470  26.904   4.025  1.00 10.00      A   
ATOM   4504  CB  VAL A 476       0.698  25.931   3.752  1.00 10.00      A   
ATOM   4505  CG1 VAL A 476       0.180  24.575   3.294  1.00 10.00      A   
ATOM   4506  CG2 VAL A 476       1.651  26.515   2.721  1.00 10.00      A   
ATOM   4507  C   VAL A 476      -1.438  26.283   5.029  1.00 10.00      A   
ATOM   4508  O   VAL A 476      -2.554  25.899   4.672  1.00 10.00      A   
ATOM   4509  N   LEU A 477      -1.019  26.221   6.289  1.00 10.00      A   
ATOM   4510  HN  LEU A 477      -0.128  26.571   6.513  1.00 10.00      A   
ATOM   4511  CA  LEU A 477      -1.839  25.641   7.351  1.00 10.00      A   
ATOM   4512  CB  LEU A 477      -1.105  25.687   8.692  1.00 10.00      A   
ATOM   4513  CG  LEU A 477      -0.065  24.588   8.931  1.00 10.00      A   
ATOM   4514  CD1 LEU A 477       0.730  24.865  10.197  1.00 10.00      A   
ATOM   4515  CD2 LEU A 477      -0.736  23.226   9.017  1.00 10.00      A   
ATOM   4516  C   LEU A 477      -3.205  26.320   7.462  1.00 10.00      A   
ATOM   4517  O   LEU A 477      -4.235  25.652   7.559  1.00 10.00      A   
ATOM   4518  N   SER A 478      -3.215  27.644   7.435  1.00 10.00      A   
ATOM   4519  HN  SER A 478      -2.364  28.132   7.353  1.00 10.00      A   
ATOM   4520  CA  SER A 478      -4.458  28.393   7.532  1.00 10.00      A   
ATOM   4521  CB  SER A 478      -4.245  29.684   8.332  1.00 10.00      A   
ATOM   4522  OG  SER A 478      -5.479  30.217   8.792  1.00 10.00      A   
ATOM   4523  HG  SER A 478      -6.168  30.025   8.139  1.00 10.00      A   
ATOM   4524  C   SER A 478      -5.007  28.715   6.145  1.00 10.00      A   
ATOM   4525  O   SER A 478      -5.933  29.517   5.999  1.00 10.00      A   
ATOM   4526  N   GLY A 479      -4.440  28.079   5.129  1.00 10.00      A   
ATOM   4527  HN  GLY A 479      -3.717  27.436   5.305  1.00 10.00      A   
ATOM   4528  CA  GLY A 479      -4.876  28.318   3.770  1.00 10.00      A   
ATOM   4529  C   GLY A 479      -5.616  27.140   3.174  1.00 10.00      A   
ATOM   4530  O   GLY A 479      -6.776  27.262   2.784  1.00 10.00      A   
ATOM   4531  N   CYS A 480      -4.950  25.999   3.104  1.00 10.00      A   
ATOM   4532  HN  CYS A 480      -4.027  25.955   3.446  1.00 10.00      A   
ATOM   4533  CA  CYS A 480      -5.556  24.800   2.544  1.00 10.00      A   
ATOM   4534  CB  CYS A 480      -4.478  23.774   2.202  1.00 10.00      A   
ATOM   4535  SG  CYS A 480      -3.128  24.442   1.202  1.00 10.00      A   
ATOM   4536  HG  CYS A 480      -3.668  25.069   0.161  1.00 10.00      A   
ATOM   4537  C   CYS A 480      -6.580  24.215   3.511  1.00 10.00      A   
ATOM   4538  O   CYS A 480      -6.467  24.391   4.730  1.00 10.00      A   
ATOM   4539  N   ASP A 481      -7.571  23.519   2.969  1.00 10.00      A   
ATOM   4540  HN  ASP A 481      -7.593  23.392   1.994  1.00 10.00      A   
ATOM   4541  CA  ASP A 481      -8.630  22.939   3.792  1.00 10.00      A   
ATOM   4542  CB  ASP A 481     -10.003  23.409   3.300  1.00 10.00      A   
ATOM   4543  CG  ASP A 481     -11.147  22.855   4.128  1.00 10.00      A   
ATOM   4544  OD1 ASP A 481     -11.387  23.364   5.244  1.00 10.00      A   
ATOM   4545  OD2 ASP A 481     -11.821  21.913   3.663  1.00 10.00      A   
ATOM   4546  C   ASP A 481      -8.575  21.412   3.829  1.00 10.00      A   
ATOM   4547  O   ASP A 481      -8.834  20.797   4.865  1.00 10.00      A   
ATOM   4548  N   SER A 482      -8.222  20.802   2.706  1.00 10.00      A   
ATOM   4549  HN  SER A 482      -8.016  21.334   1.913  1.00 10.00      A   
ATOM   4550  CA  SER A 482      -8.154  19.349   2.616  1.00 10.00      A   
ATOM   4551  CB  SER A 482      -8.415  18.906   1.173  1.00 10.00      A   
ATOM   4552  OG  SER A 482      -9.547  19.565   0.631  1.00 10.00      A   
ATOM   4553  HG  SER A 482     -10.040  18.948   0.082  1.00 10.00      A   
ATOM   4554  C   SER A 482      -6.811  18.793   3.101  1.00 10.00      A   
ATOM   4555  O   SER A 482      -6.437  17.683   2.735  1.00 10.00      A   
ATOM   4556  N   LEU A 483      -6.103  19.555   3.935  1.00 10.00      A   
ATOM   4557  HN  LEU A 483      -6.464  20.422   4.205  1.00 10.00      A   
ATOM   4558  CA  LEU A 483      -4.802  19.131   4.459  1.00 10.00      A   
ATOM   4559  CB  LEU A 483      -4.220  20.189   5.402  1.00 10.00      A   
ATOM   4560  CG  LEU A 483      -3.594  21.421   4.742  1.00 10.00      A   
ATOM   4561  CD1 LEU A 483      -3.141  22.421   5.796  1.00 10.00      A   
ATOM   4562  CD2 LEU A 483      -2.426  21.020   3.853  1.00 10.00      A   
ATOM   4563  C   LEU A 483      -4.873  17.774   5.163  1.00 10.00      A   
ATOM   4564  O   LEU A 483      -5.608  17.602   6.139  1.00 10.00      A   
ATOM   4565  N   ARG A 484      -4.111  16.816   4.647  1.00 10.00      A   
ATOM   4566  HN  ARG A 484      -3.565  17.016   3.854  1.00 10.00      A   
ATOM   4567  CA  ARG A 484      -4.062  15.474   5.207  1.00 10.00      A   
ATOM   4568  CB  ARG A 484      -4.571  14.452   4.189  1.00 10.00      A   
ATOM   4569  CG  ARG A 484      -6.034  14.081   4.347  1.00 10.00      A   
ATOM   4570  CD  ARG A 484      -6.519  13.234   3.181  1.00 10.00      A   
ATOM   4571  NE  ARG A 484      -5.675  12.056   2.970  1.00 10.00      A   
ATOM   4572  HE  ARG A 484      -5.162  11.731   3.741  1.00 10.00      A   
ATOM   4573  CZ  ARG A 484      -5.586  11.399   1.811  1.00 10.00      A   
ATOM   4574  NH1 ARG A 484      -6.284  11.803   0.756  1.00 10.00      A   
ATOM   4575 HH11 ARG A 484      -6.210  11.289  -0.147  1.00 10.00      A   
ATOM   4576 HH12 ARG A 484      -6.916  12.641   0.822  1.00 10.00      A   
ATOM   4577  NH2 ARG A 484      -4.765  10.366   1.688  1.00 10.00      A   
ATOM   4578 HH21 ARG A 484      -4.692   9.849   0.779  1.00 10.00      A   
ATOM   4579 HH22 ARG A 484      -4.176  10.052   2.490  1.00 10.00      A   
ATOM   4580  C   ARG A 484      -2.642  15.108   5.637  1.00 10.00      A   
ATOM   4581  O   ARG A 484      -2.379  14.893   6.822  1.00 10.00      A   
ATOM   4582  N   LYS A 485      -1.732  15.043   4.669  1.00 10.00      A   
ATOM   4583  HN  LYS A 485      -1.997  15.258   3.747  1.00 10.00      A   
ATOM   4584  CA  LYS A 485      -0.341  14.691   4.942  1.00 10.00      A   
ATOM   4585  CB  LYS A 485       0.068  13.422   4.182  1.00 10.00      A   
ATOM   4586  CG  LYS A 485      -0.481  12.130   4.777  1.00 10.00      A   
ATOM   4587  CD  LYS A 485       0.020  10.899   4.032  1.00 10.00      A   
ATOM   4588  CE  LYS A 485      -0.780  10.644   2.761  1.00 10.00      A   
ATOM   4589  NZ  LYS A 485      -0.549   9.281   2.207  1.00 10.00      A   
ATOM   4590  HZ1 LYS A 485      -1.432   8.912   1.793  1.00 10.00      A   
ATOM   4591  HZ2 LYS A 485      -0.244   8.627   2.956  1.00 10.00      A   
ATOM   4592  HZ3 LYS A 485       0.183   9.309   1.470  1.00 10.00      A   
ATOM   4593  C   LYS A 485       0.593  15.844   4.592  1.00 10.00      A   
ATOM   4594  O   LYS A 485       0.635  16.304   3.451  1.00 10.00      A   
ATOM   4595  N   LEU A 486       1.329  16.312   5.580  1.00 10.00      A   
ATOM   4596  HN  LEU A 486       1.248  15.907   6.472  1.00 10.00      A   
ATOM   4597  CA  LEU A 486       2.267  17.407   5.378  1.00 10.00      A   
ATOM   4598  CB  LEU A 486       1.732  18.699   6.007  1.00 10.00      A   
ATOM   4599  CG  LEU A 486       2.544  19.973   5.761  1.00 10.00      A   
ATOM   4600  CD1 LEU A 486       2.484  20.372   4.295  1.00 10.00      A   
ATOM   4601  CD2 LEU A 486       2.037  21.104   6.644  1.00 10.00      A   
ATOM   4602  C   LEU A 486       3.626  17.050   5.963  1.00 10.00      A   
ATOM   4603  O   LEU A 486       3.765  16.872   7.174  1.00 10.00      A   
ATOM   4604  N   GLU A 487       4.622  16.928   5.096  1.00 10.00      A   
ATOM   4605  HN  GLU A 487       4.449  17.077   4.138  1.00 10.00      A   
ATOM   4606  CA  GLU A 487       5.973  16.590   5.528  1.00 10.00      A   
ATOM   4607  CB  GLU A 487       6.422  15.255   4.929  1.00 10.00      A   
ATOM   4608  CG  GLU A 487       5.686  14.044   5.488  1.00 10.00      A   
ATOM   4609  CD  GLU A 487       6.147  12.740   4.870  1.00 10.00      A   
ATOM   4610  OE1 GLU A 487       6.208  12.660   3.629  1.00 10.00      A   
ATOM   4611  OE2 GLU A 487       6.444  11.784   5.628  1.00 10.00      A   
ATOM   4612  C   GLU A 487       6.942  17.704   5.148  1.00 10.00      A   
ATOM   4613  O   GLU A 487       7.089  18.049   3.971  1.00 10.00      A   
ATOM   4614  N   ILE A 488       7.586  18.276   6.152  1.00 10.00      A   
ATOM   4615  HN  ILE A 488       7.426  17.954   7.068  1.00 10.00      A   
ATOM   4616  CA  ILE A 488       8.529  19.362   5.944  1.00 10.00      A   
ATOM   4617  CB  ILE A 488       8.059  20.643   6.675  1.00 10.00      A   
ATOM   4618  CG1 ILE A 488       6.622  21.006   6.278  1.00 10.00      A   
ATOM   4619  CG2 ILE A 488       9.003  21.801   6.387  1.00 10.00      A   
ATOM   4620  CD1 ILE A 488       5.984  22.055   7.165  1.00 10.00      A   
ATOM   4621  C   ILE A 488       9.916  18.979   6.458  1.00 10.00      A   
ATOM   4622  O   ILE A 488      10.080  18.620   7.625  1.00 10.00      A   
ATOM   4623  N   ARG A 489      10.909  19.033   5.586  1.00 10.00      A   
ATOM   4624  HN  ARG A 489      10.722  19.300   4.659  1.00 10.00      A   
ATOM   4625  CA  ARG A 489      12.273  18.708   5.980  1.00 10.00      A   
ATOM   4626  CB  ARG A 489      12.745  17.374   5.380  1.00 10.00      A   
ATOM   4627  CG  ARG A 489      13.081  17.414   3.897  1.00 10.00      A   
ATOM   4628  CD  ARG A 489      14.167  16.405   3.552  1.00 10.00      A   
ATOM   4629  NE  ARG A 489      15.420  16.690   4.253  1.00 10.00      A   
ATOM   4630  HE  ARG A 489      15.460  17.514   4.798  1.00 10.00      A   
ATOM   4631  CZ  ARG A 489      16.506  15.920   4.204  1.00 10.00      A   
ATOM   4632  NH1 ARG A 489      16.512  14.810   3.481  1.00 10.00      A   
ATOM   4633 HH11 ARG A 489      15.666  14.531   2.942  1.00 10.00      A   
ATOM   4634 HH12 ARG A 489      17.368  14.207   3.457  1.00 10.00      A   
ATOM   4635  NH2 ARG A 489      17.586  16.270   4.888  1.00 10.00      A   
ATOM   4636 HH21 ARG A 489      18.441  15.678   4.856  1.00 10.00      A   
ATOM   4637 HH22 ARG A 489      17.580  17.146   5.472  1.00 10.00      A   
ATOM   4638  C   ARG A 489      13.235  19.837   5.624  1.00 10.00      A   
ATOM   4639  O   ARG A 489      13.179  20.388   4.517  1.00 10.00      A   
ATOM   4640  N   ASP A 490      14.092  20.190   6.583  1.00 10.00      A   
ATOM   4641  HN  ASP A 490      14.042  19.729   7.454  1.00 10.00      A   
ATOM   4642  CA  ASP A 490      15.099  21.238   6.401  1.00 10.00      A   
ATOM   4643  CB  ASP A 490      16.173  20.803   5.400  1.00 10.00      A   
ATOM   4644  CG  ASP A 490      17.024  19.668   5.922  1.00 10.00      A   
ATOM   4645  OD1 ASP A 490      18.186  19.915   6.306  1.00 10.00      A   
ATOM   4646  OD2 ASP A 490      16.531  18.520   5.958  1.00 10.00      A   
ATOM   4647  C   ASP A 490      14.487  22.570   5.991  1.00 10.00      A   
ATOM   4648  O   ASP A 490      14.539  22.959   4.820  1.00 10.00      A   
ATOM   4649  N   CYS A 491      13.901  23.264   6.954  1.00 10.00      A   
ATOM   4650  HN  CYS A 491      13.893  22.905   7.869  1.00 10.00      A   
ATOM   4651  CA  CYS A 491      13.276  24.552   6.697  1.00 10.00      A   
ATOM   4652  CB  CYS A 491      11.811  24.360   6.301  1.00 10.00      A   
ATOM   4653  SG  CYS A 491      11.571  23.502   4.727  1.00 10.00      A   
ATOM   4654  HG  CYS A 491      12.567  22.637   4.585  1.00 10.00      A   
ATOM   4655  C   CYS A 491      13.388  25.455   7.924  1.00 10.00      A   
ATOM   4656  O   CYS A 491      13.484  24.964   9.050  1.00 10.00      A   
ATOM   4657  N   PRO A 492      13.369  26.787   7.726  1.00 10.00      A   
ATOM   4658  CA  PRO A 492      13.483  27.754   8.826  1.00 10.00      A   
ATOM   4659  CB  PRO A 492      13.797  29.065   8.104  1.00 10.00      A   
ATOM   4660  CG  PRO A 492      13.133  28.916   6.780  1.00 10.00      A   
ATOM   4661  CD  PRO A 492      13.250  27.460   6.418  1.00 10.00      A   
ATOM   4662  C   PRO A 492      12.190  27.892   9.631  1.00 10.00      A   
ATOM   4663  O   PRO A 492      12.096  28.736  10.525  1.00 10.00      A   
ATOM   4664  N   PHE A 493      11.197  27.075   9.305  1.00 10.00      A   
ATOM   4665  HN  PHE A 493      11.328  26.432   8.578  1.00 10.00      A   
ATOM   4666  CA  PHE A 493       9.920  27.104  10.007  1.00 10.00      A   
ATOM   4667  CB  PHE A 493       8.908  26.181   9.321  1.00 10.00      A   
ATOM   4668  CG  PHE A 493       8.645  26.508   7.876  1.00 10.00      A   
ATOM   4669  CD1 PHE A 493       8.636  25.507   6.918  1.00 10.00      A   
ATOM   4670  CD2 PHE A 493       8.405  27.812   7.477  1.00 10.00      A   
ATOM   4671  CE1 PHE A 493       8.394  25.799   5.590  1.00 10.00      A   
ATOM   4672  CE2 PHE A 493       8.163  28.111   6.149  1.00 10.00      A   
ATOM   4673  CZ  PHE A 493       8.157  27.103   5.205  1.00 10.00      A   
ATOM   4674  C   PHE A 493      10.115  26.676  11.458  1.00 10.00      A   
ATOM   4675  O   PHE A 493      10.882  25.751  11.742  1.00 10.00      A   
ATOM   4676  N   GLY A 494       9.430  27.339  12.374  1.00 10.00      A   
ATOM   4677  HN  GLY A 494       8.815  28.063  12.105  1.00 10.00      A   
ATOM   4678  CA  GLY A 494       9.577  27.005  13.768  1.00 10.00      A   
ATOM   4679  C   GLY A 494       8.259  26.779  14.470  1.00 10.00      A   
ATOM   4680  O   GLY A 494       7.352  26.153  13.927  1.00 10.00      A   
ATOM   4681  N   ASP A 495       8.154  27.300  15.684  1.00 10.00      A   
ATOM   4682  HN  ASP A 495       8.906  27.814  16.048  1.00 10.00      A   
ATOM   4683  CA  ASP A 495       6.955  27.134  16.494  1.00 10.00      A   
ATOM   4684  CB  ASP A 495       7.322  27.007  17.973  1.00 10.00      A   
ATOM   4685  CG  ASP A 495       8.069  28.212  18.516  1.00 10.00      A   
ATOM   4686  OD1 ASP A 495       9.314  28.142  18.635  1.00 10.00      A   
ATOM   4687  OD2 ASP A 495       7.417  29.229  18.838  1.00 10.00      A   
ATOM   4688  C   ASP A 495       5.963  28.272  16.308  1.00 10.00      A   
ATOM   4689  O   ASP A 495       4.804  28.150  16.699  1.00 10.00      A   
ATOM   4690  N   LYS A 496       6.408  29.361  15.696  1.00 10.00      A   
ATOM   4691  HN  LYS A 496       7.333  29.382  15.378  1.00 10.00      A   
ATOM   4692  CA  LYS A 496       5.549  30.525  15.481  1.00 10.00      A   
ATOM   4693  CB  LYS A 496       6.299  31.635  14.742  1.00 10.00      A   
ATOM   4694  CG  LYS A 496       7.632  32.015  15.366  1.00 10.00      A   
ATOM   4695  CD  LYS A 496       8.206  33.260  14.712  1.00 10.00      A   
ATOM   4696  CE  LYS A 496       9.701  33.372  14.953  1.00 10.00      A   
ATOM   4697  NZ  LYS A 496      10.448  32.282  14.272  1.00 10.00      A   
ATOM   4698  HZ1 LYS A 496      10.467  31.433  14.869  1.00 10.00      A   
ATOM   4699  HZ2 LYS A 496      11.426  32.580  14.082  1.00 10.00      A   
ATOM   4700  HZ3 LYS A 496       9.986  32.039  13.364  1.00 10.00      A   
ATOM   4701  C   LYS A 496       4.278  30.153  14.726  1.00 10.00      A   
ATOM   4702  O   LYS A 496       3.170  30.308  15.242  1.00 10.00      A   
ATOM   4703  N   ALA A 497       4.440  29.634  13.514  1.00 10.00      A   
ATOM   4704  HN  ALA A 497       5.348  29.511  13.156  1.00 10.00      A   
ATOM   4705  CA  ALA A 497       3.295  29.250  12.701  1.00 10.00      A   
ATOM   4706  CB  ALA A 497       3.697  29.137  11.245  1.00 10.00      A   
ATOM   4707  C   ALA A 497       2.686  27.939  13.185  1.00 10.00      A   
ATOM   4708  O   ALA A 497       1.506  27.666  12.961  1.00 10.00      A   
ATOM   4709  N   LEU A 498       3.492  27.144  13.872  1.00 10.00      A   
ATOM   4710  HN  LEU A 498       4.412  27.431  14.040  1.00 10.00      A   
ATOM   4711  CA  LEU A 498       3.047  25.856  14.383  1.00 10.00      A   
ATOM   4712  CB  LEU A 498       4.245  25.022  14.840  1.00 10.00      A   
ATOM   4713  CG  LEU A 498       4.005  23.522  14.979  1.00 10.00      A   
ATOM   4714  CD1 LEU A 498       3.434  22.955  13.692  1.00 10.00      A   
ATOM   4715  CD2 LEU A 498       5.291  22.807  15.358  1.00 10.00      A   
ATOM   4716  C   LEU A 498       2.039  26.019  15.520  1.00 10.00      A   
ATOM   4717  O   LEU A 498       0.998  25.362  15.536  1.00 10.00      A   
ATOM   4718  N   LEU A 499       2.352  26.888  16.473  1.00 10.00      A   
ATOM   4719  HN  LEU A 499       3.205  27.379  16.418  1.00 10.00      A   
ATOM   4720  CA  LEU A 499       1.470  27.128  17.612  1.00 10.00      A   
ATOM   4721  CB  LEU A 499       2.245  27.762  18.770  1.00 10.00      A   
ATOM   4722  CG  LEU A 499       3.195  26.831  19.527  1.00 10.00      A   
ATOM   4723  CD1 LEU A 499       4.135  27.632  20.410  1.00 10.00      A   
ATOM   4724  CD2 LEU A 499       2.409  25.828  20.362  1.00 10.00      A   
ATOM   4725  C   LEU A 499       0.276  27.992  17.224  1.00 10.00      A   
ATOM   4726  O   LEU A 499      -0.757  27.990  17.897  1.00 10.00      A   
ATOM   4727  N   ALA A 500       0.422  28.722  16.131  1.00 10.00      A   
ATOM   4728  HN  ALA A 500       1.270  28.684  15.640  1.00 10.00      A   
ATOM   4729  CA  ALA A 500      -0.642  29.589  15.648  1.00 10.00      A   
ATOM   4730  CB  ALA A 500      -0.074  30.670  14.747  1.00 10.00      A   
ATOM   4731  C   ALA A 500      -1.709  28.796  14.908  1.00 10.00      A   
ATOM   4732  O   ALA A 500      -2.842  29.256  14.753  1.00 10.00      A   
ATOM   4733  N   ASN A 501      -1.346  27.603  14.452  1.00 10.00      A   
ATOM   4734  HN  ASN A 501      -0.431  27.287  14.614  1.00 10.00      A   
ATOM   4735  CA  ASN A 501      -2.275  26.749  13.717  1.00 10.00      A   
ATOM   4736  CB  ASN A 501      -1.832  26.598  12.255  1.00 10.00      A   
ATOM   4737  CG  ASN A 501      -1.804  27.913  11.499  1.00 10.00      A   
ATOM   4738  OD1 ASN A 501      -2.819  28.357  10.960  1.00 10.00      A   
ATOM   4739  ND2 ASN A 501      -0.643  28.545  11.460  1.00 10.00      A   
ATOM   4740 HD21 ASN A 501       0.127  28.130  11.914  1.00 10.00      A   
ATOM   4741 HD22 ASN A 501      -0.596  29.404  10.987  1.00 10.00      A   
ATOM   4742  C   ASN A 501      -2.366  25.376  14.368  1.00 10.00      A   
ATOM   4743  O   ASN A 501      -2.426  24.354  13.685  1.00 10.00      A   
ATOM   4744  N   ALA A 502      -2.390  25.362  15.693  1.00 10.00      A   
ATOM   4745  HN  ALA A 502      -2.366  26.216  16.179  1.00 10.00      A   
ATOM   4746  CA  ALA A 502      -2.454  24.117  16.447  1.00 10.00      A   
ATOM   4747  CB  ALA A 502      -2.180  24.383  17.917  1.00 10.00      A   
ATOM   4748  C   ALA A 502      -3.791  23.405  16.270  1.00 10.00      A   
ATOM   4749  O   ALA A 502      -3.850  22.177  16.263  1.00 10.00      A   
ATOM   4750  N   SER A 503      -4.856  24.174  16.111  1.00 10.00      A   
ATOM   4751  HN  SER A 503      -4.750  25.150  16.104  1.00 10.00      A   
ATOM   4752  CA  SER A 503      -6.185  23.608  15.942  1.00 10.00      A   
ATOM   4753  CB  SER A 503      -7.235  24.707  16.108  1.00 10.00      A   
ATOM   4754  OG  SER A 503      -6.616  25.962  16.363  1.00 10.00      A   
ATOM   4755  HG  SER A 503      -7.274  26.664  16.271  1.00 10.00      A   
ATOM   4756  C   SER A 503      -6.329  22.921  14.579  1.00 10.00      A   
ATOM   4757  O   SER A 503      -7.053  21.935  14.437  1.00 10.00      A   
ATOM   4758  N   LYS A 504      -5.612  23.437  13.587  1.00 10.00      A   
ATOM   4759  HN  LYS A 504      -5.039  24.212  13.770  1.00 10.00      A   
ATOM   4760  CA  LYS A 504      -5.653  22.888  12.233  1.00 10.00      A   
ATOM   4761  CB  LYS A 504      -4.973  23.848  11.249  1.00 10.00      A   
ATOM   4762  CG  LYS A 504      -5.157  23.492   9.780  1.00 10.00      A   
ATOM   4763  CD  LYS A 504      -6.620  23.246   9.438  1.00 10.00      A   
ATOM   4764  CE  LYS A 504      -6.857  23.313   7.939  1.00 10.00      A   
ATOM   4765  NZ  LYS A 504      -6.815  24.713   7.439  1.00 10.00      A   
ATOM   4766  HZ1 LYS A 504      -5.866  25.123   7.598  1.00 10.00      A   
ATOM   4767  HZ2 LYS A 504      -7.519  25.295   7.938  1.00 10.00      A   
ATOM   4768  HZ3 LYS A 504      -7.024  24.739   6.418  1.00 10.00      A   
ATOM   4769  C   LYS A 504      -4.991  21.511  12.175  1.00 10.00      A   
ATOM   4770  O   LYS A 504      -5.261  20.709  11.278  1.00 10.00      A   
ATOM   4771  N   LEU A 505      -4.146  21.231  13.153  1.00 10.00      A   
ATOM   4772  HN  LEU A 505      -3.996  21.893  13.857  1.00 10.00      A   
ATOM   4773  CA  LEU A 505      -3.442  19.959  13.215  1.00 10.00      A   
ATOM   4774  CB  LEU A 505      -2.288  20.031  14.220  1.00 10.00      A   
ATOM   4775  CG  LEU A 505      -1.310  21.197  14.043  1.00 10.00      A   
ATOM   4776  CD1 LEU A 505      -0.217  21.152  15.099  1.00 10.00      A   
ATOM   4777  CD2 LEU A 505      -0.707  21.189  12.647  1.00 10.00      A   
ATOM   4778  C   LEU A 505      -4.386  18.815  13.576  1.00 10.00      A   
ATOM   4779  O   LEU A 505      -4.037  17.646  13.434  1.00 10.00      A   
ATOM   4780  N   GLU A 506      -5.589  19.154  14.032  1.00 10.00      A   
ATOM   4781  HN  GLU A 506      -5.817  20.104  14.122  1.00 10.00      A   
ATOM   4782  CA  GLU A 506      -6.572  18.148  14.406  1.00 10.00      A   
ATOM   4783  CB  GLU A 506      -7.588  18.726  15.389  1.00 10.00      A   
ATOM   4784  CG  GLU A 506      -7.724  17.918  16.666  1.00 10.00      A   
ATOM   4785  CD  GLU A 506      -8.970  18.266  17.453  1.00 10.00      A   
ATOM   4786  OE1 GLU A 506     -10.088  18.097  16.915  1.00 10.00      A   
ATOM   4787  OE2 GLU A 506      -8.844  18.696  18.617  1.00 10.00      A   
ATOM   4788  C   GLU A 506      -7.283  17.580  13.178  1.00 10.00      A   
ATOM   4789  O   GLU A 506      -7.725  16.433  13.179  1.00 10.00      A   
ATOM   4790  N   THR A 507      -7.386  18.384  12.130  1.00 10.00      A   
ATOM   4791  HN  THR A 507      -7.020  19.293  12.179  1.00 10.00      A   
ATOM   4792  CA  THR A 507      -8.046  17.958  10.906  1.00 10.00      A   
ATOM   4793  CB  THR A 507      -8.568  19.174  10.121  1.00 10.00      A   
ATOM   4794  OG1 THR A 507      -8.477  20.343  10.951  1.00 10.00      A   
ATOM   4795  HG1 THR A 507      -9.226  20.926  10.771  1.00 10.00      A   
ATOM   4796  CG2 THR A 507     -10.017  18.957   9.714  1.00 10.00      A   
ATOM   4797  C   THR A 507      -7.097  17.159  10.016  1.00 10.00      A   
ATOM   4798  O   THR A 507      -7.528  16.366   9.174  1.00 10.00      A   
ATOM   4799  N   MET A 508      -5.804  17.355  10.223  1.00 10.00      A   
ATOM   4800  HN  MET A 508      -5.523  17.971  10.933  1.00 10.00      A   
ATOM   4801  CA  MET A 508      -4.791  16.665   9.436  1.00 10.00      A   
ATOM   4802  CB  MET A 508      -3.482  17.453   9.452  1.00 10.00      A   
ATOM   4803  CG  MET A 508      -3.547  18.799   8.751  1.00 10.00      A   
ATOM   4804  SD  MET A 508      -1.961  19.658   8.765  1.00 10.00      A   
ATOM   4805  CE  MET A 508      -0.881  18.377   8.136  1.00 10.00      A   
ATOM   4806  C   MET A 508      -4.548  15.253   9.961  1.00 10.00      A   
ATOM   4807  O   MET A 508      -4.800  14.962  11.134  1.00 10.00      A   
ATOM   4808  N   ARG A 509      -4.044  14.386   9.091  1.00 10.00      A   
ATOM   4809  HN  ARG A 509      -3.837  14.688   8.181  1.00 10.00      A   
ATOM   4810  CA  ARG A 509      -3.764  13.007   9.458  1.00 10.00      A   
ATOM   4811  CB  ARG A 509      -3.727  12.111   8.211  1.00 10.00      A   
ATOM   4812  CG  ARG A 509      -3.634  10.624   8.522  1.00 10.00      A   
ATOM   4813  CD  ARG A 509      -3.084   9.822   7.349  1.00 10.00      A   
ATOM   4814  NE  ARG A 509      -4.086   9.583   6.307  1.00 10.00      A   
ATOM   4815  HE  ARG A 509      -5.018   9.833   6.512  1.00 10.00      A   
ATOM   4816  CZ  ARG A 509      -3.810   9.024   5.124  1.00 10.00      A   
ATOM   4817  NH1 ARG A 509      -2.573   8.641   4.830  1.00 10.00      A   
ATOM   4818 HH11 ARG A 509      -1.801   8.765   5.521  1.00 10.00      A   
ATOM   4819 HH12 ARG A 509      -2.370   8.204   3.893  1.00 10.00      A   
ATOM   4820  NH2 ARG A 509      -4.772   8.841   4.227  1.00 10.00      A   
ATOM   4821 HH21 ARG A 509      -4.539   8.406   3.297  1.00 10.00      A   
ATOM   4822 HH22 ARG A 509      -5.759   9.121   4.439  1.00 10.00      A   
ATOM   4823  C   ARG A 509      -2.442  12.913  10.211  1.00 10.00      A   
ATOM   4824  O   ARG A 509      -2.351  12.229  11.233  1.00 10.00      A   
ATOM   4825  N   SER A 510      -1.422  13.602   9.704  1.00 10.00      A   
ATOM   4826  HN  SER A 510      -1.549  14.119   8.881  1.00 10.00      A   
ATOM   4827  CA  SER A 510      -0.113  13.592  10.333  1.00 10.00      A   
ATOM   4828  CB  SER A 510       0.595  12.279  10.018  1.00 10.00      A   
ATOM   4829  OG  SER A 510       0.387  11.905   8.665  1.00 10.00      A   
ATOM   4830  HG  SER A 510       1.075  12.301   8.114  1.00 10.00      A   
ATOM   4831  C   SER A 510       0.748  14.764   9.871  1.00 10.00      A   
ATOM   4832  O   SER A 510       0.641  15.221   8.727  1.00 10.00      A   
ATOM   4833  N   LEU A 511       1.598  15.239  10.771  1.00 10.00      A   
ATOM   4834  HN  LEU A 511       1.608  14.840  11.668  1.00 10.00      A   
ATOM   4835  CA  LEU A 511       2.502  16.340  10.487  1.00 10.00      A   
ATOM   4836  CB  LEU A 511       2.116  17.562  11.326  1.00 10.00      A   
ATOM   4837  CG  LEU A 511       3.064  18.760  11.263  1.00 10.00      A   
ATOM   4838  CD1 LEU A 511       2.994  19.442   9.906  1.00 10.00      A   
ATOM   4839  CD2 LEU A 511       2.755  19.743  12.378  1.00 10.00      A   
ATOM   4840  C   LEU A 511       3.937  15.926  10.796  1.00 10.00      A   
ATOM   4841  O   LEU A 511       4.237  15.466  11.899  1.00 10.00      A   
ATOM   4842  N   TRP A 512       4.816  16.078   9.821  1.00 10.00      A   
ATOM   4843  HN  TRP A 512       4.519  16.450   8.957  1.00 10.00      A   
ATOM   4844  CA  TRP A 512       6.212  15.716   9.996  1.00 10.00      A   
ATOM   4845  CB  TRP A 512       6.581  14.549   9.068  1.00 10.00      A   
ATOM   4846  CG  TRP A 512       8.052  14.277   8.986  1.00 10.00      A   
ATOM   4847  CD1 TRP A 512       8.945  14.869   8.139  1.00 10.00      A   
ATOM   4848  CD2 TRP A 512       8.801  13.347   9.772  1.00 10.00      A   
ATOM   4849  NE1 TRP A 512      10.203  14.374   8.362  1.00 10.00      A   
ATOM   4850  HE1 TRP A 512      11.016  14.649   7.884  1.00 10.00      A   
ATOM   4851  CE2 TRP A 512      10.142  13.435   9.355  1.00 10.00      A   
ATOM   4852  CE3 TRP A 512       8.472  12.448  10.793  1.00 10.00      A   
ATOM   4853  CZ2 TRP A 512      11.153  12.662   9.916  1.00 10.00      A   
ATOM   4854  CZ3 TRP A 512       9.477  11.679  11.347  1.00 10.00      A   
ATOM   4855  CH2 TRP A 512      10.801  11.792  10.910  1.00 10.00      A   
ATOM   4856  C   TRP A 512       7.119  16.912   9.742  1.00 10.00      A   
ATOM   4857  O   TRP A 512       6.985  17.593   8.729  1.00 10.00      A   
ATOM   4858  N   MET A 513       8.023  17.176  10.677  1.00 10.00      A   
ATOM   4859  HN  MET A 513       8.050  16.617  11.484  1.00 10.00      A   
ATOM   4860  CA  MET A 513       8.971  18.277  10.549  1.00 10.00      A   
ATOM   4861  CB  MET A 513       8.496  19.508  11.328  1.00 10.00      A   
ATOM   4862  CG  MET A 513       7.232  20.157  10.783  1.00 10.00      A   
ATOM   4863  SD  MET A 513       6.651  21.513  11.817  1.00 10.00      A   
ATOM   4864  CE  MET A 513       7.847  22.780  11.404  1.00 10.00      A   
ATOM   4865  C   MET A 513      10.342  17.835  11.047  1.00 10.00      A   
ATOM   4866  O   MET A 513      10.510  17.509  12.225  1.00 10.00      A   
ATOM   4867  N   SER A 514      11.312  17.793  10.150  1.00 10.00      A   
ATOM   4868  HN  SER A 514      11.119  18.039   9.216  1.00 10.00      A   
ATOM   4869  CA  SER A 514      12.657  17.378  10.515  1.00 10.00      A   
ATOM   4870  CB  SER A 514      13.000  16.045   9.849  1.00 10.00      A   
ATOM   4871  OG  SER A 514      12.638  16.051   8.476  1.00 10.00      A   
ATOM   4872  HG  SER A 514      13.415  16.263   7.943  1.00 10.00      A   
ATOM   4873  C   SER A 514      13.687  18.442  10.150  1.00 10.00      A   
ATOM   4874  O   SER A 514      13.574  19.096   9.107  1.00 10.00      A   
ATOM   4875  N   SER A 515      14.677  18.617  11.023  1.00 10.00      A   
ATOM   4876  HN  SER A 515      14.691  18.068  11.839  1.00 10.00      A   
ATOM   4877  CA  SER A 515      15.744  19.594  10.819  1.00 10.00      A   
ATOM   4878  CB  SER A 515      16.631  19.190   9.636  1.00 10.00      A   
ATOM   4879  OG  SER A 515      17.021  17.825   9.734  1.00 10.00      A   
ATOM   4880  HG  SER A 515      17.811  17.678   9.193  1.00 10.00      A   
ATOM   4881  C   SER A 515      15.191  21.012  10.641  1.00 10.00      A   
ATOM   4882  O   SER A 515      15.594  21.747   9.738  1.00 10.00      A   
ATOM   4883  N   CYS A 516      14.264  21.387  11.509  1.00 10.00      A   
ATOM   4884  HN  CYS A 516      13.982  20.760  12.210  1.00 10.00      A   
ATOM   4885  CA  CYS A 516      13.654  22.706  11.451  1.00 10.00      A   
ATOM   4886  CB  CYS A 516      12.154  22.584  11.176  1.00 10.00      A   
ATOM   4887  SG  CYS A 516      11.747  21.648   9.681  1.00 10.00      A   
ATOM   4888  HG  CYS A 516      12.594  20.629   9.593  1.00 10.00      A   
ATOM   4889  C   CYS A 516      13.912  23.486  12.741  1.00 10.00      A   
ATOM   4890  O   CYS A 516      14.565  22.986  13.659  1.00 10.00      A   
ATOM   4891  N   SER A 517      13.382  24.700  12.815  1.00 10.00      A   
ATOM   4892  HN  SER A 517      12.849  25.036  12.060  1.00 10.00      A   
ATOM   4893  CA  SER A 517      13.567  25.558  13.978  1.00 10.00      A   
ATOM   4894  CB  SER A 517      13.503  27.022  13.537  1.00 10.00      A   
ATOM   4895  OG  SER A 517      14.076  27.187  12.248  1.00 10.00      A   
ATOM   4896  HG  SER A 517      13.834  28.054  11.902  1.00 10.00      A   
ATOM   4897  C   SER A 517      12.515  25.290  15.060  1.00 10.00      A   
ATOM   4898  O   SER A 517      12.109  26.198  15.791  1.00 10.00      A   
ATOM   4899  N   VAL A 518      12.082  24.045  15.168  1.00 10.00      A   
ATOM   4900  HN  VAL A 518      12.449  23.358  14.572  1.00 10.00      A   
ATOM   4901  CA  VAL A 518      11.088  23.666  16.160  1.00 10.00      A   
ATOM   4902  CB  VAL A 518      10.419  22.323  15.807  1.00 10.00      A   
ATOM   4903  CG1 VAL A 518       9.209  22.073  16.699  1.00 10.00      A   
ATOM   4904  CG2 VAL A 518      10.025  22.297  14.339  1.00 10.00      A   
ATOM   4905  C   VAL A 518      11.740  23.556  17.532  1.00 10.00      A   
ATOM   4906  O   VAL A 518      12.552  22.665  17.774  1.00 10.00      A   
ATOM   4907  N   SER A 519      11.394  24.473  18.418  1.00 10.00      A   
ATOM   4908  HN  SER A 519      10.738  25.154  18.170  1.00 10.00      A   
ATOM   4909  CA  SER A 519      11.951  24.483  19.761  1.00 10.00      A   
ATOM   4910  CB  SER A 519      11.718  25.854  20.399  1.00 10.00      A   
ATOM   4911  OG  SER A 519      10.363  26.255  20.246  1.00 10.00      A   
ATOM   4912  HG  SER A 519      10.297  26.936  19.552  1.00 10.00      A   
ATOM   4913  C   SER A 519      11.323  23.384  20.618  1.00 10.00      A   
ATOM   4914  O   SER A 519      10.161  23.018  20.418  1.00 10.00      A   
ATOM   4915  N   PHE A 520      12.091  22.861  21.569  1.00 10.00      A   
ATOM   4916  HN  PHE A 520      13.014  23.183  21.673  1.00 10.00      A   
ATOM   4917  CA  PHE A 520      11.605  21.812  22.455  1.00 10.00      A   
ATOM   4918  CB  PHE A 520      12.731  21.302  23.359  1.00 10.00      A   
ATOM   4919  CG  PHE A 520      12.314  20.180  24.266  1.00 10.00      A   
ATOM   4920  CD1 PHE A 520      11.724  19.039  23.750  1.00 10.00      A   
ATOM   4921  CD2 PHE A 520      12.506  20.269  25.636  1.00 10.00      A   
ATOM   4922  CE1 PHE A 520      11.334  18.007  24.581  1.00 10.00      A   
ATOM   4923  CE2 PHE A 520      12.120  19.240  26.472  1.00 10.00      A   
ATOM   4924  CZ  PHE A 520      11.533  18.107  25.945  1.00 10.00      A   
ATOM   4925  C   PHE A 520      10.429  22.309  23.295  1.00 10.00      A   
ATOM   4926  O   PHE A 520       9.510  21.547  23.612  1.00 10.00      A   
ATOM   4927  N   GLY A 521      10.461  23.593  23.648  1.00 10.00      A   
ATOM   4928  HN  GLY A 521      11.224  24.148  23.370  1.00 10.00      A   
ATOM   4929  CA  GLY A 521       9.395  24.178  24.437  1.00 10.00      A   
ATOM   4930  C   GLY A 521       8.058  24.121  23.728  1.00 10.00      A   
ATOM   4931  O   GLY A 521       7.018  23.950  24.363  1.00 10.00      A   
ATOM   4932  N   ALA A 522       8.095  24.236  22.407  1.00 10.00      A   
ATOM   4933  HN  ALA A 522       8.965  24.338  21.962  1.00 10.00      A   
ATOM   4934  CA  ALA A 522       6.885  24.206  21.594  1.00 10.00      A   
ATOM   4935  CB  ALA A 522       7.213  24.551  20.156  1.00 10.00      A   
ATOM   4936  C   ALA A 522       6.206  22.846  21.666  1.00 10.00      A   
ATOM   4937  O   ALA A 522       4.984  22.760  21.810  1.00 10.00      A   
ATOM   4938  N   CYS A 523       7.004  21.788  21.568  1.00 10.00      A   
ATOM   4939  HN  CYS A 523       7.969  21.927  21.446  1.00 10.00      A   
ATOM   4940  CA  CYS A 523       6.490  20.426  21.620  1.00 10.00      A   
ATOM   4941  CB  CYS A 523       7.625  19.430  21.385  1.00 10.00      A   
ATOM   4942  SG  CYS A 523       8.588  19.757  19.891  1.00 10.00      A   
ATOM   4943  HG  CYS A 523       7.779  20.326  19.003  1.00 10.00      A   
ATOM   4944  C   CYS A 523       5.805  20.153  22.955  1.00 10.00      A   
ATOM   4945  O   CYS A 523       4.777  19.475  23.016  1.00 10.00      A   
ATOM   4946  N   LYS A 524       6.370  20.698  24.027  1.00 10.00      A   
ATOM   4947  HN  LYS A 524       7.188  21.232  23.920  1.00 10.00      A   
ATOM   4948  CA  LYS A 524       5.801  20.519  25.356  1.00 10.00      A   
ATOM   4949  CB  LYS A 524       6.794  20.941  26.443  1.00 10.00      A   
ATOM   4950  CG  LYS A 524       7.993  20.023  26.595  1.00 10.00      A   
ATOM   4951  CD  LYS A 524       8.646  20.190  27.960  1.00 10.00      A   
ATOM   4952  CE  LYS A 524       9.130  21.616  28.175  1.00 10.00      A   
ATOM   4953  NZ  LYS A 524       9.590  21.854  29.568  1.00 10.00      A   
ATOM   4954  HZ1 LYS A 524      10.300  21.146  29.841  1.00 10.00      A   
ATOM   4955  HZ2 LYS A 524       8.786  21.796  30.227  1.00 10.00      A   
ATOM   4956  HZ3 LYS A 524      10.016  22.806  29.643  1.00 10.00      A   
ATOM   4957  C   LYS A 524       4.515  21.319  25.502  1.00 10.00      A   
ATOM   4958  O   LYS A 524       3.520  20.829  26.034  1.00 10.00      A   
ATOM   4959  N   LEU A 525       4.543  22.549  25.009  1.00 10.00      A   
ATOM   4960  HN  LEU A 525       5.363  22.872  24.581  1.00 10.00      A   
ATOM   4961  CA  LEU A 525       3.392  23.435  25.085  1.00 10.00      A   
ATOM   4962  CB  LEU A 525       3.765  24.833  24.580  1.00 10.00      A   
ATOM   4963  CG  LEU A 525       2.710  25.923  24.773  1.00 10.00      A   
ATOM   4964  CD1 LEU A 525       2.353  26.076  26.246  1.00 10.00      A   
ATOM   4965  CD2 LEU A 525       3.193  27.241  24.195  1.00 10.00      A   
ATOM   4966  C   LEU A 525       2.214  22.876  24.292  1.00 10.00      A   
ATOM   4967  O   LEU A 525       1.076  22.883  24.763  1.00 10.00      A   
ATOM   4968  N   LEU A 526       2.493  22.370  23.095  1.00 10.00      A   
ATOM   4969  HN  LEU A 526       3.423  22.381  22.772  1.00 10.00      A   
ATOM   4970  CA  LEU A 526       1.452  21.804  22.245  1.00 10.00      A   
ATOM   4971  CB  LEU A 526       2.006  21.459  20.864  1.00 10.00      A   
ATOM   4972  CG  LEU A 526       1.011  20.859  19.871  1.00 10.00      A   
ATOM   4973  CD1 LEU A 526      -0.107  21.843  19.569  1.00 10.00      A   
ATOM   4974  CD2 LEU A 526       1.719  20.447  18.595  1.00 10.00      A   
ATOM   4975  C   LEU A 526       0.831  20.569  22.887  1.00 10.00      A   
ATOM   4976  O   LEU A 526      -0.370  20.325  22.750  1.00 10.00      A   
ATOM   4977  N   GLY A 527       1.652  19.807  23.599  1.00 10.00      A   
ATOM   4978  HN  GLY A 527       2.597  20.063  23.678  1.00 10.00      A   
ATOM   4979  CA  GLY A 527       1.171  18.610  24.262  1.00 10.00      A   
ATOM   4980  C   GLY A 527       0.079  18.917  25.268  1.00 10.00      A   
ATOM   4981  O   GLY A 527      -0.912  18.190  25.363  1.00 10.00      A   
ATOM   4982  N   GLN A 528       0.258  20.001  26.014  1.00 10.00      A   
ATOM   4983  HN  GLN A 528       1.074  20.534  25.891  1.00 10.00      A   
ATOM   4984  CA  GLN A 528      -0.719  20.417  27.011  1.00 10.00      A   
ATOM   4985  CB  GLN A 528      -0.072  21.301  28.079  1.00 10.00      A   
ATOM   4986  CG  GLN A 528       0.930  20.584  28.970  1.00 10.00      A   
ATOM   4987  CD  GLN A 528       1.096  21.264  30.317  1.00 10.00      A   
ATOM   4988  OE1 GLN A 528       0.149  21.828  30.867  1.00 10.00      A   
ATOM   4989  NE2 GLN A 528       2.301  21.218  30.859  1.00 10.00      A   
ATOM   4990 HE21 GLN A 528       3.014  20.759  30.366  1.00 10.00      A   
ATOM   4991 HE22 GLN A 528       2.434  21.646  31.729  1.00 10.00      A   
ATOM   4992  C   GLN A 528      -1.873  21.166  26.360  1.00 10.00      A   
ATOM   4993  O   GLN A 528      -3.007  21.109  26.831  1.00 10.00      A   
ATOM   4994  N   LYS A 529      -1.574  21.884  25.285  1.00 10.00      A   
ATOM   4995  HN  LYS A 529      -0.642  21.915  24.977  1.00 10.00      A   
ATOM   4996  CA  LYS A 529      -2.586  22.646  24.569  1.00 10.00      A   
ATOM   4997  CB  LYS A 529      -1.931  23.609  23.578  1.00 10.00      A   
ATOM   4998  CG  LYS A 529      -2.914  24.469  22.809  1.00 10.00      A   
ATOM   4999  CD  LYS A 529      -2.210  25.358  21.798  1.00 10.00      A   
ATOM   5000  CE  LYS A 529      -3.217  26.099  20.933  1.00 10.00      A   
ATOM   5001  NZ  LYS A 529      -4.099  26.979  21.744  1.00 10.00      A   
ATOM   5002  HZ1 LYS A 529      -3.547  27.746  22.178  1.00 10.00      A   
ATOM   5003  HZ2 LYS A 529      -4.559  26.429  22.498  1.00 10.00      A   
ATOM   5004  HZ3 LYS A 529      -4.835  27.400  21.143  1.00 10.00      A   
ATOM   5005  C   LYS A 529      -3.583  21.733  23.854  1.00 10.00      A   
ATOM   5006  O   LYS A 529      -4.783  22.011  23.820  1.00 10.00      A   
ATOM   5007  N   MET A 530      -3.086  20.646  23.283  1.00 10.00      A   
ATOM   5008  HN  MET A 530      -2.121  20.468  23.349  1.00 10.00      A   
ATOM   5009  CA  MET A 530      -3.934  19.702  22.568  1.00 10.00      A   
ATOM   5010  CB  MET A 530      -3.602  19.702  21.072  1.00 10.00      A   
ATOM   5011  CG  MET A 530      -3.728  21.059  20.397  1.00 10.00      A   
ATOM   5012  SD  MET A 530      -5.436  21.612  20.227  1.00 10.00      A   
ATOM   5013  CE  MET A 530      -5.988  20.583  18.868  1.00 10.00      A   
ATOM   5014  C   MET A 530      -3.785  18.296  23.147  1.00 10.00      A   
ATOM   5015  O   MET A 530      -2.854  17.568  22.803  1.00 10.00      A   
ATOM   5016  N   PRO A 531      -4.711  17.893  24.034  1.00 10.00      A   
ATOM   5017  CA  PRO A 531      -4.682  16.573  24.686  1.00 10.00      A   
ATOM   5018  CB  PRO A 531      -5.842  16.639  25.693  1.00 10.00      A   
ATOM   5019  CG  PRO A 531      -6.163  18.089  25.823  1.00 10.00      A   
ATOM   5020  CD  PRO A 531      -5.853  18.696  24.490  1.00 10.00      A   
ATOM   5021  C   PRO A 531      -4.910  15.417  23.713  1.00 10.00      A   
ATOM   5022  O   PRO A 531      -4.515  14.280  23.979  1.00 10.00      A   
ATOM   5023  N   LYS A 532      -5.544  15.701  22.587  1.00 10.00      A   
ATOM   5024  HN  LYS A 532      -5.834  16.622  22.416  1.00 10.00      A   
ATOM   5025  CA  LYS A 532      -5.820  14.667  21.602  1.00 10.00      A   
ATOM   5026  CB  LYS A 532      -7.181  14.890  20.950  1.00 10.00      A   
ATOM   5027  CG  LYS A 532      -8.342  14.900  21.930  1.00 10.00      A   
ATOM   5028  CD  LYS A 532      -9.673  14.892  21.199  1.00 10.00      A   
ATOM   5029  CE  LYS A 532     -10.786  15.441  22.070  1.00 10.00      A   
ATOM   5030  NZ  LYS A 532     -10.674  16.911  22.248  1.00 10.00      A   
ATOM   5031  HZ1 LYS A 532     -11.309  17.228  23.005  1.00 10.00      A   
ATOM   5032  HZ2 LYS A 532     -10.936  17.399  21.369  1.00 10.00      A   
ATOM   5033  HZ3 LYS A 532      -9.698  17.172  22.495  1.00 10.00      A   
ATOM   5034  C   LYS A 532      -4.719  14.576  20.549  1.00 10.00      A   
ATOM   5035  O   LYS A 532      -4.781  13.751  19.633  1.00 10.00      A   
ATOM   5036  N   LEU A 533      -3.706  15.420  20.688  1.00 10.00      A   
ATOM   5037  HN  LEU A 533      -3.700  16.042  21.445  1.00 10.00      A   
ATOM   5038  CA  LEU A 533      -2.590  15.427  19.755  1.00 10.00      A   
ATOM   5039  CB  LEU A 533      -2.218  16.855  19.355  1.00 10.00      A   
ATOM   5040  CG  LEU A 533      -2.550  17.266  17.918  1.00 10.00      A   
ATOM   5041  CD1 LEU A 533      -4.041  17.148  17.655  1.00 10.00      A   
ATOM   5042  CD2 LEU A 533      -2.065  18.682  17.642  1.00 10.00      A   
ATOM   5043  C   LEU A 533      -1.389  14.729  20.368  1.00 10.00      A   
ATOM   5044  O   LEU A 533      -0.961  15.064  21.471  1.00 10.00      A   
ATOM   5045  N   ASN A 534      -0.861  13.751  19.653  1.00 10.00      A   
ATOM   5046  HN  ASN A 534      -1.249  13.533  18.777  1.00 10.00      A   
ATOM   5047  CA  ASN A 534       0.288  12.992  20.118  1.00 10.00      A   
ATOM   5048  CB  ASN A 534       0.143  11.522  19.713  1.00 10.00      A   
ATOM   5049  CG  ASN A 534       0.821  10.575  20.680  1.00 10.00      A   
ATOM   5050  OD1 ASN A 534       0.883  10.838  21.880  1.00 10.00      A   
ATOM   5051  ND2 ASN A 534       1.324   9.463  20.173  1.00 10.00      A   
ATOM   5052 HD21 ASN A 534       1.229   9.303  19.210  1.00 10.00      A   
ATOM   5053 HD22 ASN A 534       1.781   8.846  20.781  1.00 10.00      A   
ATOM   5054  C   ASN A 534       1.570  13.571  19.533  1.00 10.00      A   
ATOM   5055  O   ASN A 534       1.865  13.379  18.351  1.00 10.00      A   
ATOM   5056  N   VAL A 535       2.313  14.295  20.349  1.00 10.00      A   
ATOM   5057  HN  VAL A 535       2.029  14.413  21.282  1.00 10.00      A   
ATOM   5058  CA  VAL A 535       3.556  14.906  19.901  1.00 10.00      A   
ATOM   5059  CB  VAL A 535       3.807  16.269  20.586  1.00 10.00      A   
ATOM   5060  CG1 VAL A 535       5.003  16.973  19.961  1.00 10.00      A   
ATOM   5061  CG2 VAL A 535       2.567  17.150  20.523  1.00 10.00      A   
ATOM   5062  C   VAL A 535       4.733  13.980  20.185  1.00 10.00      A   
ATOM   5063  O   VAL A 535       5.162  13.847  21.334  1.00 10.00      A   
ATOM   5064  N   GLU A 536       5.241  13.331  19.146  1.00 10.00      A   
ATOM   5065  HN  GLU A 536       4.846  13.458  18.252  1.00 10.00      A   
ATOM   5066  CA  GLU A 536       6.371  12.427  19.301  1.00 10.00      A   
ATOM   5067  CB  GLU A 536       6.206  11.174  18.438  1.00 10.00      A   
ATOM   5068  CG  GLU A 536       4.959  10.367  18.762  1.00 10.00      A   
ATOM   5069  CD  GLU A 536       5.089   8.892  18.423  1.00 10.00      A   
ATOM   5070  OE1 GLU A 536       6.030   8.516  17.691  1.00 10.00      A   
ATOM   5071  OE2 GLU A 536       4.239   8.098  18.888  1.00 10.00      A   
ATOM   5072  C   GLU A 536       7.679  13.133  18.980  1.00 10.00      A   
ATOM   5073  O   GLU A 536       7.909  13.561  17.844  1.00 10.00      A   
ATOM   5074  N   VAL A 537       8.524  13.269  19.992  1.00 10.00      A   
ATOM   5075  HN  VAL A 537       8.274  12.907  20.873  1.00 10.00      A   
ATOM   5076  CA  VAL A 537       9.814  13.922  19.838  1.00 10.00      A   
ATOM   5077  CB  VAL A 537      10.224  14.682  21.119  1.00 10.00      A   
ATOM   5078  CG1 VAL A 537      11.527  15.439  20.905  1.00 10.00      A   
ATOM   5079  CG2 VAL A 537       9.120  15.631  21.561  1.00 10.00      A   
ATOM   5080  C   VAL A 537      10.879  12.882  19.514  1.00 10.00      A   
ATOM   5081  O   VAL A 537      11.228  12.059  20.358  1.00 10.00      A   
ATOM   5082  N   ILE A 538      11.373  12.916  18.288  1.00 10.00      A   
ATOM   5083  HN  ILE A 538      11.039  13.593  17.660  1.00 10.00      A   
ATOM   5084  CA  ILE A 538      12.394  11.976  17.836  1.00 10.00      A   
ATOM   5085  CB  ILE A 538      12.035  11.424  16.443  1.00 10.00      A   
ATOM   5086  CG1 ILE A 538      10.534  11.132  16.374  1.00 10.00      A   
ATOM   5087  CG2 ILE A 538      12.836  10.165  16.146  1.00 10.00      A   
ATOM   5088  CD1 ILE A 538       9.998  10.988  14.965  1.00 10.00      A   
ATOM   5089  C   ILE A 538      13.761  12.662  17.772  1.00 10.00      A   
ATOM   5090  O   ILE A 538      14.066  13.368  16.807  1.00 10.00      A   
ATOM   5091  N   ASP A 539      14.576  12.455  18.801  1.00 10.00      A   
ATOM   5092  HN  ASP A 539      14.284  11.861  19.528  1.00 10.00      A   
ATOM   5093  CA  ASP A 539      15.903  13.071  18.877  1.00 10.00      A   
ATOM   5094  CB  ASP A 539      15.905  14.163  19.953  1.00 10.00      A   
ATOM   5095  CG  ASP A 539      17.057  15.138  19.818  1.00 10.00      A   
ATOM   5096  OD1 ASP A 539      16.838  16.265  19.315  1.00 10.00      A   
ATOM   5097  OD2 ASP A 539      18.178  14.802  20.240  1.00 10.00      A   
ATOM   5098  C   ASP A 539      16.974  12.022  19.182  1.00 10.00      A   
ATOM   5099  O   ASP A 539      16.790  11.176  20.058  1.00 10.00      A   
ATOM   5100  N   GLU A 540      18.081  12.066  18.447  1.00 10.00      A   
ATOM   5101  HN  GLU A 540      18.167  12.757  17.745  1.00 10.00      A   
ATOM   5102  CA  GLU A 540      19.168  11.111  18.639  1.00 10.00      A   
ATOM   5103  CB  GLU A 540      19.723  10.652  17.287  1.00 10.00      A   
ATOM   5104  CG  GLU A 540      18.737   9.922  16.395  1.00 10.00      A   
ATOM   5105  CD  GLU A 540      19.393   9.414  15.130  1.00 10.00      A   
ATOM   5106  OE1 GLU A 540      19.839  10.249  14.312  1.00 10.00      A   
ATOM   5107  OE2 GLU A 540      19.479   8.181  14.952  1.00 10.00      A   
ATOM   5108  C   GLU A 540      20.317  11.699  19.453  1.00 10.00      A   
ATOM   5109  O   GLU A 540      21.324  11.029  19.680  1.00 10.00      A   
ATOM   5110  N   ARG A 541      20.182  12.940  19.893  1.00 10.00      A   
ATOM   5111  HN  ARG A 541      19.343  13.427  19.721  1.00 10.00      A   
ATOM   5112  CA  ARG A 541      21.250  13.584  20.657  1.00 10.00      A   
ATOM   5113  CB  ARG A 541      21.278  15.096  20.410  1.00 10.00      A   
ATOM   5114  CG  ARG A 541      21.510  15.486  18.959  1.00 10.00      A   
ATOM   5115  CD  ARG A 541      20.341  16.287  18.405  1.00 10.00      A   
ATOM   5116  NE  ARG A 541      20.636  17.716  18.359  1.00 10.00      A   
ATOM   5117  HE  ARG A 541      21.584  17.976  18.302  1.00 10.00      A   
ATOM   5118  CZ  ARG A 541      19.707  18.677  18.389  1.00 10.00      A   
ATOM   5119  NH1 ARG A 541      18.415  18.368  18.465  1.00 10.00      A   
ATOM   5120 HH11 ARG A 541      18.110  17.364  18.512  1.00 10.00      A   
ATOM   5121 HH12 ARG A 541      17.698  19.124  18.483  1.00 10.00      A   
ATOM   5122  NH2 ARG A 541      20.074  19.952  18.364  1.00 10.00      A   
ATOM   5123 HH21 ARG A 541      19.358  20.711  18.391  1.00 10.00      A   
ATOM   5124 HH22 ARG A 541      21.085  20.206  18.322  1.00 10.00      A   
ATOM   5125  C   ARG A 541      21.123  13.288  22.147  1.00 10.00      A   
ATOM   5126  O   ARG A 541      22.034  13.580  22.929  1.00 10.00      A   
ATOM   5127  N   GLY A 542      19.989  12.727  22.540  1.00 10.00      A   
ATOM   5128  HN  GLY A 542      19.285  12.540  21.882  1.00 10.00      A   
ATOM   5129  CA  GLY A 542      19.776  12.401  23.933  1.00 10.00      A   
ATOM   5130  C   GLY A 542      18.539  13.068  24.490  1.00 10.00      A   
ATOM   5131  O   GLY A 542      17.727  13.601  23.734  1.00 10.00      A   
ATOM   5132  N   ALA A 543      18.401  13.043  25.815  1.00 10.00      A   
ATOM   5133  HN  ALA A 543      19.100  12.619  26.357  1.00 10.00      A   
ATOM   5134  CA  ALA A 543      17.253  13.642  26.483  1.00 10.00      A   
ATOM   5135  CB  ALA A 543      17.280  13.340  27.973  1.00 10.00      A   
ATOM   5136  C   ALA A 543      17.203  15.147  26.241  1.00 10.00      A   
ATOM   5137  O   ALA A 543      18.089  15.884  26.680  1.00 10.00      A   
ATOM   5138  N   PRO A 544      16.155  15.620  25.548  1.00 10.00      A   
ATOM   5139  CA  PRO A 544      15.979  17.037  25.224  1.00 10.00      A   
ATOM   5140  CB  PRO A 544      14.726  17.060  24.340  1.00 10.00      A   
ATOM   5141  CG  PRO A 544      14.524  15.649  23.906  1.00 10.00      A   
ATOM   5142  CD  PRO A 544      15.053  14.800  25.021  1.00 10.00      A   
ATOM   5143  C   PRO A 544      15.761  17.891  26.466  1.00 10.00      A   
ATOM   5144  O   PRO A 544      15.938  19.106  26.430  1.00 10.00      A   
ATOM   5145  N   ASP A 545      15.381  17.249  27.565  1.00 10.00      A   
ATOM   5146  HN  ASP A 545      15.239  16.277  27.525  1.00 10.00      A   
ATOM   5147  CA  ASP A 545      15.157  17.955  28.824  1.00 10.00      A   
ATOM   5148  CB  ASP A 545      14.452  17.050  29.833  1.00 10.00      A   
ATOM   5149  CG  ASP A 545      14.166  17.751  31.143  1.00 10.00      A   
ATOM   5150  OD1 ASP A 545      13.207  18.550  31.193  1.00 10.00      A   
ATOM   5151  OD2 ASP A 545      14.884  17.486  32.133  1.00 10.00      A   
ATOM   5152  C   ASP A 545      16.476  18.451  29.399  1.00 10.00      A   
ATOM   5153  O   ASP A 545      16.522  19.424  30.153  1.00 10.00      A   
ATOM   5154  N   SER A 546      17.552  17.781  29.021  1.00 10.00      A   
ATOM   5155  HN  SER A 546      17.448  17.018  28.410  1.00 10.00      A   
ATOM   5156  CA  SER A 546      18.883  18.142  29.485  1.00 10.00      A   
ATOM   5157  CB  SER A 546      19.794  16.917  29.434  1.00 10.00      A   
ATOM   5158  OG  SER A 546      19.116  15.766  29.913  1.00 10.00      A   
ATOM   5159  HG  SER A 546      19.585  14.976  29.619  1.00 10.00      A   
ATOM   5160  C   SER A 546      19.455  19.280  28.638  1.00 10.00      A   
ATOM   5161  O   SER A 546      20.605  19.688  28.806  1.00 10.00      A   
ATOM   5162  N   ARG A 547      18.642  19.782  27.718  1.00 10.00      A   
ATOM   5163  HN  ARG A 547      17.735  19.414  27.631  1.00 10.00      A   
ATOM   5164  CA  ARG A 547      19.042  20.876  26.847  1.00 10.00      A   
ATOM   5165  CB  ARG A 547      19.068  20.413  25.383  1.00 10.00      A   
ATOM   5166  CG  ARG A 547      19.651  19.026  25.163  1.00 10.00      A   
ATOM   5167  CD  ARG A 547      19.949  18.770  23.693  1.00 10.00      A
[truncated: 216,683 more chars]
