# Supplementary material for: Flexibility of intrinsically disordered degrons in AUX/IAA proteins reinforces auxin co-receptor assemblies
Source: Nat Commun. 2020 May 8;11:2277. doi: 10.1038/s41467-020-16147-2 (PMC7210949; doi:10.1038/s41467-020-16147-2)
Supplement: Supplementary file 11 — Supplementary Data 8 [file 41467_2020_16147_MOESM11_ESM.gz › disvis_haddock_files/IAA12/cluster2_1.pdb]

REMARK FILENAME="complex_55w.pdb0"
REMARK ===============================================================
REMARK HADDOCK run for complex
REMARK initial structure: complex_55.pdb
REMARK final NOE weights: unambig 50 amb: 50
REMARK ===============================================================
REMARK            total,bonds,angles,improper,dihe,vdw,elec,air,cdih,coup,rdcs,vean,dani,xpcs,rg
REMARK energies: -448.79, 0, 0, 0, 0, -70.5155, -655.26, 276.985, 0, 0, 0, 0, 0, 0, 0
REMARK ===============================================================
REMARK            bonds,angles,impropers,dihe,air,cdih,coup,rdcs,vean,dani,xpcs
REMARK rms-dev.: 0,0,0,0,0.71127,0,0, 0, 0, 0, 0
REMARK ===============================================================
REMARK               air,cdih,coup,rdcs,vean,dani,xpcs
REMARK               >0.3,>5,>1,>0,>5,>0.2,>0.2
REMARK violations.: 8, 0, 0, 0, 0, 0, 0
REMARK ===============================================================
REMARK                        CVpartition#,violations,rms
REMARK AIRs cross-validation: 2, 23, 1.51769
REMARK ===============================================================
REMARK NCS energy: 0
REMARK ===============================================================
REMARK Symmetry energy: 0
REMARK ===============================================================
REMARK Desolvation energy: 66.5478
REMARK Internal energy free molecules: -22073.5
REMARK Internal energy complex: -33245.4
REMARK Binding energy: -11831.2
REMARK ===============================================================
REMARK buried surface area: 2256.4
REMARK ===============================================================
REMARK water - chain1: 0 0 0
REMARK water - chain2: 0 0 0
REMARK water - chain3: 0 0 0
REMARK water - chain4: 0 0 0
REMARK water - chain5: 0 0 0
REMARK water - chain6: 0 0 0
REMARK ===============================================================
REMARK water - water: 0 0 0
REMARK ===============================================================
REMARK DATE:09-Dec-2019  18:23:17       created by user: enmr049
REMARK VERSION:1.3U
ATOM      1  N   PHE A   9     -38.170  -0.223  -8.293  1.00 10.00      A   
ATOM      2  HN  PHE A   9     -37.747  -0.463  -9.145  1.00 10.00      A   
ATOM      3  CA  PHE A   9     -37.837   1.057  -7.681  1.00 10.00      A   
ATOM      4  CB  PHE A   9     -36.834   0.855  -6.540  1.00 10.00      A   
ATOM      5  CG  PHE A   9     -37.413   0.173  -5.334  1.00 10.00      A   
ATOM      6  CD1 PHE A   9     -37.259  -1.192  -5.150  1.00 10.00      A   
ATOM      7  CD2 PHE A   9     -38.114   0.899  -4.384  1.00 10.00      A   
ATOM      8  CE1 PHE A   9     -37.794  -1.815  -4.040  1.00 10.00      A   
ATOM      9  CE2 PHE A   9     -38.651   0.281  -3.272  1.00 10.00      A   
ATOM     10  CZ  PHE A   9     -38.490  -1.078  -3.102  1.00 10.00      A   
ATOM     11  C   PHE A   9     -37.252   2.008  -8.720  1.00 10.00      A   
ATOM     12  O   PHE A   9     -36.623   1.566  -9.684  1.00 10.00      A   
ATOM     13  N   PRO A  10     -37.488   3.324  -8.560  1.00 10.00      A   
ATOM     14  CA  PRO A  10     -36.960   4.344  -9.478  1.00 10.00      A   
ATOM     15  CB  PRO A  10     -37.531   5.660  -8.929  1.00 10.00      A   
ATOM     16  CG  PRO A  10     -38.687   5.253  -8.080  1.00 10.00      A   
ATOM     17  CD  PRO A  10     -38.317   3.919  -7.501  1.00 10.00      A   
ATOM     18  C   PRO A  10     -35.434   4.393  -9.460  1.00 10.00      A   
ATOM     19  O   PRO A  10     -34.801   3.996  -8.476  1.00 10.00      A   
ATOM     20  N   GLU A  11     -34.859   4.895 -10.548  1.00 10.00      A   
ATOM     21  HN  GLU A  11     -35.429   5.210 -11.280  1.00 10.00      A   
ATOM     22  CA  GLU A  11     -33.411   5.007 -10.688  1.00 10.00      A   
ATOM     23  CB  GLU A  11     -33.069   5.693 -12.012  1.00 10.00      A   
ATOM     24  CG  GLU A  11     -33.863   5.198 -13.206  1.00 10.00      A   
ATOM     25  CD  GLU A  11     -33.255   3.970 -13.846  1.00 10.00      A   
ATOM     26  OE1 GLU A  11     -33.956   2.940 -13.949  1.00 10.00      A   
ATOM     27  OE2 GLU A  11     -32.077   4.032 -14.261  1.00 10.00      A   
ATOM     28  C   GLU A  11     -32.824   5.830  -9.550  1.00 10.00      A   
ATOM     29  O   GLU A  11     -31.794   5.473  -8.977  1.00 10.00      A   
ATOM     30  N   GLU A  12     -33.494   6.930  -9.229  1.00 10.00      A   
ATOM     31  HN  GLU A  12     -34.307   7.156  -9.734  1.00 10.00      A   
ATOM     32  CA  GLU A  12     -33.056   7.822  -8.163  1.00 10.00      A   
ATOM     33  CB  GLU A  12     -34.008   9.012  -8.061  1.00 10.00      A   
ATOM     34  CG  GLU A  12     -34.171   9.775  -9.364  1.00 10.00      A   
ATOM     35  CD  GLU A  12     -35.379  10.684  -9.354  1.00 10.00      A   
ATOM     36  OE1 GLU A  12     -35.202  11.920  -9.281  1.00 10.00      A   
ATOM     37  OE2 GLU A  12     -36.513  10.170  -9.435  1.00 10.00      A   
ATOM     38  C   GLU A  12     -32.965   7.094  -6.825  1.00 10.00      A   
ATOM     39  O   GLU A  12     -31.985   7.244  -6.095  1.00 10.00      A   
ATOM     40  N   VAL A  13     -33.984   6.296  -6.519  1.00 10.00      A   
ATOM     41  HN  VAL A  13     -34.726   6.207  -7.152  1.00 10.00      A   
ATOM     42  CA  VAL A  13     -34.023   5.543  -5.272  1.00 10.00      A   
ATOM     43  CB  VAL A  13     -35.373   4.811  -5.111  1.00 10.00      A   
ATOM     44  CG1 VAL A  13     -35.339   3.852  -3.934  1.00 10.00      A   
ATOM     45  CG2 VAL A  13     -36.498   5.816  -4.941  1.00 10.00      A   
ATOM     46  C   VAL A  13     -32.879   4.535  -5.221  1.00 10.00      A   
ATOM     47  O   VAL A  13     -32.089   4.531  -4.279  1.00 10.00      A   
ATOM     48  N   LEU A  14     -32.782   3.708  -6.256  1.00 10.00      A   
ATOM     49  HN  LEU A  14     -33.425   3.797  -6.995  1.00 10.00      A   
ATOM     50  CA  LEU A  14     -31.742   2.683  -6.333  1.00 10.00      A   
ATOM     51  CB  LEU A  14     -31.871   1.886  -7.632  1.00 10.00      A   
ATOM     52  CG  LEU A  14     -33.164   1.087  -7.803  1.00 10.00      A   
ATOM     53  CD1 LEU A  14     -33.266   0.525  -9.210  1.00 10.00      A   
ATOM     54  CD2 LEU A  14     -33.242  -0.032  -6.779  1.00 10.00      A   
ATOM     55  C   LEU A  14     -30.350   3.300  -6.233  1.00 10.00      A   
ATOM     56  O   LEU A  14     -29.485   2.788  -5.524  1.00 10.00      A   
ATOM     57  N   GLU A  15     -30.148   4.411  -6.935  1.00 10.00      A   
ATOM     58  HN  GLU A  15     -30.882   4.769  -7.485  1.00 10.00      A   
ATOM     59  CA  GLU A  15     -28.868   5.110  -6.925  1.00 10.00      A   
ATOM     60  CB  GLU A  15     -28.911   6.301  -7.885  1.00 10.00      A   
ATOM     61  CG  GLU A  15     -27.572   6.998  -8.076  1.00 10.00      A   
ATOM     62  CD  GLU A  15     -27.664   8.177  -9.016  1.00 10.00      A   
ATOM     63  OE1 GLU A  15     -27.329   8.019 -10.211  1.00 10.00      A   
ATOM     64  OE2 GLU A  15     -28.086   9.263  -8.568  1.00 10.00      A   
ATOM     65  C   GLU A  15     -28.508   5.581  -5.518  1.00 10.00      A   
ATOM     66  O   GLU A  15     -27.340   5.540  -5.119  1.00 10.00      A   
ATOM     67  N   HIS A  16     -29.513   6.019  -4.767  1.00 10.00      A   
ATOM     68  HN  HIS A  16     -30.426   6.024  -5.135  1.00 10.00      A   
ATOM     69  CA  HIS A  16     -29.292   6.487  -3.409  1.00 10.00      A   
ATOM     70  CB  HIS A  16     -30.500   7.270  -2.887  1.00 10.00      A   
ATOM     71  CG  HIS A  16     -30.169   8.187  -1.747  1.00 10.00      A   
ATOM     72  ND1 HIS A  16     -29.363   9.285  -1.928  1.00 10.00      A   
ATOM     73  CD2 HIS A  16     -30.535   8.112  -0.444  1.00 10.00      A   
ATOM     74  CE1 HIS A  16     -29.251   9.854  -0.741  1.00 10.00      A   
ATOM     75  NE2 HIS A  16     -29.942   9.178   0.185  1.00 10.00      A   
ATOM     76  HE2 HIS A  16     -30.006   9.401   1.149  1.00 10.00      A   
ATOM     77  C   HIS A  16     -28.965   5.314  -2.491  1.00 10.00      A   
ATOM     78  O   HIS A  16     -28.086   5.412  -1.636  1.00 10.00      A   
ATOM     79  N   VAL A  17     -29.660   4.199  -2.691  1.00 10.00      A   
ATOM     80  HN  VAL A  17     -30.353   4.185  -3.391  1.00 10.00      A   
ATOM     81  CA  VAL A  17     -29.433   2.998  -1.893  1.00 10.00      A   
ATOM     82  CB  VAL A  17     -30.437   1.876  -2.248  1.00 10.00      A   
ATOM     83  CG1 VAL A  17     -30.175   0.636  -1.406  1.00 10.00      A   
ATOM     84  CG2 VAL A  17     -31.869   2.350  -2.055  1.00 10.00      A   
ATOM     85  C   VAL A  17     -28.013   2.478  -2.112  1.00 10.00      A   
ATOM     86  O   VAL A  17     -27.324   2.111  -1.164  1.00 10.00      A   
ATOM     87  N   PHE A  18     -27.572   2.494  -3.368  1.00 10.00      A   
ATOM     88  HN  PHE A  18     -28.166   2.835  -4.073  1.00 10.00      A   
ATOM     89  CA  PHE A  18     -26.240   2.014  -3.730  1.00 10.00      A   
ATOM     90  CB  PHE A  18     -26.084   1.906  -5.253  1.00 10.00      A   
ATOM     91  CG  PHE A  18     -26.986   0.898  -5.915  1.00 10.00      A   
ATOM     92  CD1 PHE A  18     -27.266   0.988  -7.270  1.00 10.00      A   
ATOM     93  CD2 PHE A  18     -27.550  -0.139  -5.188  1.00 10.00      A   
ATOM     94  CE1 PHE A  18     -28.089   0.064  -7.886  1.00 10.00      A   
ATOM     95  CE2 PHE A  18     -28.374  -1.066  -5.798  1.00 10.00      A   
ATOM     96  CZ  PHE A  18     -28.645  -0.965  -7.150  1.00 10.00      A   
ATOM     97  C   PHE A  18     -25.131   2.895  -3.156  1.00 10.00      A   
ATOM     98  O   PHE A  18     -23.970   2.491  -3.115  1.00 10.00      A   
ATOM     99  N   SER A  19     -25.484   4.093  -2.709  1.00 10.00      A   
ATOM    100  HN  SER A  19     -26.424   4.368  -2.760  1.00 10.00      A   
ATOM    101  CA  SER A  19     -24.501   5.007  -2.148  1.00 10.00      A   
ATOM    102  CB  SER A  19     -25.010   6.451  -2.195  1.00 10.00      A   
ATOM    103  OG  SER A  19     -25.863   6.745  -1.101  1.00 10.00      A   
ATOM    104  HG  SER A  19     -26.735   6.346  -1.250  1.00 10.00      A   
ATOM    105  C   SER A  19     -24.125   4.610  -0.722  1.00 10.00      A   
ATOM    106  O   SER A  19     -23.112   5.066  -0.185  1.00 10.00      A   
ATOM    107  N   PHE A  20     -24.939   3.753  -0.114  1.00 10.00      A   
ATOM    108  HN  PHE A  20     -25.729   3.416  -0.592  1.00 10.00      A   
ATOM    109  CA  PHE A  20     -24.688   3.302   1.246  1.00 10.00      A   
ATOM    110  CB  PHE A  20     -25.996   3.114   2.008  1.00 10.00      A   
ATOM    111  CG  PHE A  20     -26.768   4.388   2.192  1.00 10.00      A   
ATOM    112  CD1 PHE A  20     -27.969   4.585   1.535  1.00 10.00      A   
ATOM    113  CD2 PHE A  20     -26.291   5.392   3.021  1.00 10.00      A   
ATOM    114  CE1 PHE A  20     -28.683   5.755   1.700  1.00 10.00      A   
ATOM    115  CE2 PHE A  20     -27.001   6.564   3.192  1.00 10.00      A   
ATOM    116  CZ  PHE A  20     -28.200   6.747   2.530  1.00 10.00      A   
ATOM    117  C   PHE A  20     -23.853   2.027   1.262  1.00 10.00      A   
ATOM    118  O   PHE A  20     -23.373   1.595   2.310  1.00 10.00      A   
ATOM    119  N   ILE A  21     -23.676   1.434   0.091  1.00 10.00      A   
ATOM    120  HN  ILE A  21     -24.078   1.829  -0.713  1.00 10.00      A   
ATOM    121  CA  ILE A  21     -22.883   0.220  -0.040  1.00 10.00      A   
ATOM    122  CB  ILE A  21     -23.704  -0.977  -0.568  1.00 10.00      A   
ATOM    123  CG1 ILE A  21     -24.831  -0.501  -1.493  1.00 10.00      A   
ATOM    124  CG2 ILE A  21     -24.259  -1.796   0.590  1.00 10.00      A   
ATOM    125  CD1 ILE A  21     -25.666  -1.619  -2.079  1.00 10.00      A   
ATOM    126  C   ILE A  21     -21.693   0.479  -0.953  1.00 10.00      A   
ATOM    127  O   ILE A  21     -21.794   0.372  -2.175  1.00 10.00      A   
ATOM    128  N   GLN A  22     -20.578   0.852  -0.350  1.00 10.00      A   
ATOM    129  HN  GLN A  22     -20.570   0.930   0.628  1.00 10.00      A   
ATOM    130  CA  GLN A  22     -19.364   1.153  -1.091  1.00 10.00      A   
ATOM    131  CB  GLN A  22     -18.748   2.457  -0.585  1.00 10.00      A   
ATOM    132  CG  GLN A  22     -19.405   3.696  -1.171  1.00 10.00      A   
ATOM    133  CD  GLN A  22     -19.169   3.814  -2.665  1.00 10.00      A   
ATOM    134  OE1 GLN A  22     -20.039   4.248  -3.416  1.00 10.00      A   
ATOM    135  NE2 GLN A  22     -17.977   3.440  -3.101  1.00 10.00      A   
ATOM    136 HE21 GLN A  22     -17.328   3.120  -2.443  1.00 10.00      A   
ATOM    137 HE22 GLN A  22     -17.796   3.488  -4.062  1.00 10.00      A   
ATOM    138  C   GLN A  22     -18.351   0.018  -1.015  1.00 10.00      A   
ATOM    139  O   GLN A  22     -17.293   0.085  -1.643  1.00 10.00      A   
ATOM    140  N   LEU A  23     -18.676  -1.014  -0.246  1.00 10.00      A   
ATOM    141  HN  LEU A  23     -19.532  -1.002   0.234  1.00 10.00      A   
ATOM    142  CA  LEU A  23     -17.795  -2.162  -0.094  1.00 10.00      A   
ATOM    143  CB  LEU A  23     -18.321  -3.109   0.984  1.00 10.00      A   
ATOM    144  CG  LEU A  23     -17.367  -4.226   1.408  1.00 10.00      A   
ATOM    145  CD1 LEU A  23     -16.230  -3.667   2.247  1.00 10.00      A   
ATOM    146  CD2 LEU A  23     -18.110  -5.318   2.158  1.00 10.00      A   
ATOM    147  C   LEU A  23     -17.649  -2.902  -1.416  1.00 10.00      A   
ATOM    148  O   LEU A  23     -18.644  -3.228  -2.065  1.00 10.00      A   
ATOM    149  N   ASP A  24     -16.405  -3.162  -1.799  1.00 10.00      A   
ATOM    150  HN  ASP A  24     -15.664  -2.880  -1.215  1.00 10.00      A   
ATOM    151  CA  ASP A  24     -16.090  -3.847  -3.055  1.00 10.00      A   
ATOM    152  CB  ASP A  24     -14.584  -4.078  -3.187  1.00 10.00      A   
ATOM    153  CG  ASP A  24     -13.804  -2.806  -3.432  1.00 10.00      A   
ATOM    154  OD1 ASP A  24     -13.970  -2.203  -4.513  1.00 10.00      A   
ATOM    155  OD2 ASP A  24     -13.004  -2.416  -2.551  1.00 10.00      A   
ATOM    156  C   ASP A  24     -16.813  -5.179  -3.185  1.00 10.00      A   
ATOM    157  O   ASP A  24     -17.503  -5.426  -4.173  1.00 10.00      A   
ATOM    158  N   LYS A  25     -16.651  -6.033  -2.182  1.00 10.00      A   
ATOM    159  HN  LYS A  25     -16.085  -5.772  -1.427  1.00 10.00      A   
ATOM    160  CA  LYS A  25     -17.274  -7.354  -2.179  1.00 10.00      A   
ATOM    161  CB  LYS A  25     -16.898  -8.139  -0.919  1.00 10.00      A   
ATOM    162  CG  LYS A  25     -15.410  -8.443  -0.810  1.00 10.00      A   
ATOM    163  CD  LYS A  25     -15.121  -9.468   0.277  1.00 10.00      A   
ATOM    164  CE  LYS A  25     -13.624  -9.705   0.442  1.00 10.00      A   
ATOM    165  NZ  LYS A  25     -13.039 -10.493  -0.681  1.00 10.00      A   
ATOM    166  HZ1 LYS A  25     -12.001 -10.506  -0.602  1.00 10.00      A   
ATOM    167  HZ2 LYS A  25     -13.301 -10.067  -1.598  1.00 10.00      A   
ATOM    168  HZ3 LYS A  25     -13.388 -11.471  -0.655  1.00 10.00      A   
ATOM    169  C   LYS A  25     -18.789  -7.278  -2.353  1.00 10.00      A   
ATOM    170  O   LYS A  25     -19.370  -8.035  -3.136  1.00 10.00      A   
ATOM    171  N   ASP A  26     -19.423  -6.354  -1.639  1.00 10.00      A   
ATOM    172  HN  ASP A  26     -18.909  -5.780  -1.038  1.00 10.00      A   
ATOM    173  CA  ASP A  26     -20.869  -6.177  -1.734  1.00 10.00      A   
ATOM    174  CB  ASP A  26     -21.380  -5.199  -0.670  1.00 10.00      A   
ATOM    175  CG  ASP A  26     -21.503  -5.824   0.707  1.00 10.00      A   
ATOM    176  OD1 ASP A  26     -21.692  -7.055   0.797  1.00 10.00      A   
ATOM    177  OD2 ASP A  26     -21.402  -5.090   1.710  1.00 10.00      A   
ATOM    178  C   ASP A  26     -21.247  -5.676  -3.122  1.00 10.00      A   
ATOM    179  O   ASP A  26     -22.176  -6.186  -3.752  1.00 10.00      A   
ATOM    180  N   ARG A  27     -20.502  -4.685  -3.596  1.00 10.00      A   
ATOM    181  HN  ARG A  27     -19.775  -4.328  -3.035  1.00 10.00      A   
ATOM    182  CA  ARG A  27     -20.728  -4.096  -4.910  1.00 10.00      A   
ATOM    183  CB  ARG A  27     -19.712  -2.979  -5.172  1.00 10.00      A   
ATOM    184  CG  ARG A  27     -20.107  -1.620  -4.623  1.00 10.00      A   
ATOM    185  CD  ARG A  27     -21.321  -1.073  -5.349  1.00 10.00      A   
ATOM    186  NE  ARG A  27     -21.643   0.288  -4.940  1.00 10.00      A   
ATOM    187  HE  ARG A  27     -21.713   0.462  -3.969  1.00 10.00      A   
ATOM    188  CZ  ARG A  27     -21.851   1.285  -5.793  1.00 10.00      A   
ATOM    189  NH1 ARG A  27     -21.770   1.076  -7.102  1.00 10.00      A   
ATOM    190 HH11 ARG A  27     -21.939   1.855  -7.769  1.00 10.00      A   
ATOM    191 HH12 ARG A  27     -21.534   0.120  -7.476  1.00 10.00      A   
ATOM    192  NH2 ARG A  27     -22.140   2.492  -5.337  1.00 10.00      A   
ATOM    193 HH21 ARG A  27     -22.205   2.662  -4.311  1.00 10.00      A   
ATOM    194 HH22 ARG A  27     -22.304   3.279  -6.003  1.00 10.00      A   
ATOM    195  C   ARG A  27     -20.621  -5.145  -6.011  1.00 10.00      A   
ATOM    196  O   ARG A  27     -21.432  -5.171  -6.936  1.00 10.00      A   
ATOM    197  N   ASN A  28     -19.626  -6.019  -5.892  1.00 10.00      A   
ATOM    198  HN  ASN A  28     -19.018  -5.946  -5.117  1.00 10.00      A   
ATOM    199  CA  ASN A  28     -19.396  -7.073  -6.882  1.00 10.00      A   
ATOM    200  CB  ASN A  28     -18.024  -7.719  -6.687  1.00 10.00      A   
ATOM    201  CG  ASN A  28     -16.880  -6.776  -7.014  1.00 10.00      A   
ATOM    202  OD1 ASN A  28     -17.004  -5.902  -7.876  1.00 10.00      A   
ATOM    203  ND2 ASN A  28     -15.759  -6.943  -6.327  1.00 10.00      A   
ATOM    204 HD21 ASN A  28     -15.728  -7.660  -5.650  1.00 10.00      A   
ATOM    205 HD22 ASN A  28     -15.003  -6.344  -6.514  1.00 10.00      A   
ATOM    206  C   ASN A  28     -20.490  -8.136  -6.862  1.00 10.00      A   
ATOM    207  O   ASN A  28     -20.517  -9.027  -7.712  1.00 10.00      A   
ATOM    208  N   SER A  29     -21.382  -8.054  -5.887  1.00 10.00      A   
ATOM    209  HN  SER A  29     -21.300  -7.338  -5.219  1.00 10.00      A   
ATOM    210  CA  SER A  29     -22.479  -9.005  -5.784  1.00 10.00      A   
ATOM    211  CB  SER A  29     -22.642  -9.472  -4.337  1.00 10.00      A   
ATOM    212  OG  SER A  29     -21.399  -9.909  -3.808  1.00 10.00      A   
ATOM    213  HG  SER A  29     -20.847  -9.138  -3.613  1.00 10.00      A   
ATOM    214  C   SER A  29     -23.780  -8.388  -6.301  1.00 10.00      A   
ATOM    215  O   SER A  29     -24.631  -9.081  -6.860  1.00 10.00      A   
ATOM    216  N   VAL A  30     -23.912  -7.074  -6.130  1.00 10.00      A   
ATOM    217  HN  VAL A  30     -23.191  -6.578  -5.686  1.00 10.00      A   
ATOM    218  CA  VAL A  30     -25.103  -6.347  -6.571  1.00 10.00      A   
ATOM    219  CB  VAL A  30     -25.130  -4.906  -6.013  1.00 10.00      A   
ATOM    220  CG1 VAL A  30     -26.381  -4.169  -6.469  1.00 10.00      A   
ATOM    221  CG2 VAL A  30     -25.047  -4.926  -4.496  1.00 10.00      A   
ATOM    222  C   VAL A  30     -25.205  -6.300  -8.096  1.00 10.00      A   
ATOM    223  O   VAL A  30     -26.294  -6.417  -8.657  1.00 10.00      A   
ATOM    224  N   SER A  31     -24.069  -6.165  -8.767  1.00 10.00      A   
ATOM    225  HN  SER A  31     -23.221  -6.107  -8.274  1.00 10.00      A   
ATOM    226  CA  SER A  31     -24.047  -6.093 -10.224  1.00 10.00      A   
ATOM    227  CB  SER A  31     -22.717  -5.514 -10.699  1.00 10.00      A   
ATOM    228  OG  SER A  31     -21.712  -5.679  -9.712  1.00 10.00      A   
ATOM    229  HG  SER A  31     -21.556  -4.821  -9.278  1.00 10.00      A   
ATOM    230  C   SER A  31     -24.296  -7.451 -10.883  1.00 10.00      A   
ATOM    231  O   SER A  31     -24.179  -7.590 -12.098  1.00 10.00      A   
ATOM    232  N   LEU A  32     -24.647  -8.449 -10.083  1.00 10.00      A   
ATOM    233  HN  LEU A  32     -24.738  -8.283  -9.121  1.00 10.00      A   
ATOM    234  CA  LEU A  32     -24.899  -9.784 -10.604  1.00 10.00      A   
ATOM    235  CB  LEU A  32     -23.867 -10.770 -10.066  1.00 10.00      A   
ATOM    236  CG  LEU A  32     -22.583 -10.898 -10.883  1.00 10.00      A   
ATOM    237  CD1 LEU A  32     -21.472 -11.489 -10.034  1.00 10.00      A   
ATOM    238  CD2 LEU A  32     -22.828 -11.755 -12.114  1.00 10.00      A   
ATOM    239  C   LEU A  32     -26.315 -10.266 -10.303  1.00 10.00      A   
ATOM    240  O   LEU A  32     -26.591 -11.467 -10.336  1.00 10.00      A   
ATOM    241  N   VAL A  33     -27.214  -9.338 -10.015  1.00 10.00      A   
ATOM    242  HN  VAL A  33     -26.944  -8.395  -9.987  1.00 10.00      A   
ATOM    243  CA  VAL A  33     -28.596  -9.702  -9.732  1.00 10.00      A   
ATOM    244  CB  VAL A  33     -29.203  -8.903  -8.554  1.00 10.00      A   
ATOM    245  CG1 VAL A  33     -28.378  -9.111  -7.297  1.00 10.00      A   
ATOM    246  CG2 VAL A  33     -29.316  -7.422  -8.881  1.00 10.00      A   
ATOM    247  C   VAL A  33     -29.469  -9.579 -10.981  1.00 10.00      A   
ATOM    248  O   VAL A  33     -30.354 -10.402 -11.211  1.00 10.00      A   
ATOM    249  N   CYS A  34     -29.195  -8.557 -11.790  1.00 10.00      A   
ATOM    250  HN  CYS A  34     -28.467  -7.946 -11.554  1.00 10.00      A   
ATOM    251  CA  CYS A  34     -29.940  -8.313 -13.021  1.00 10.00      A   
ATOM    252  CB  CYS A  34     -31.399  -7.950 -12.717  1.00 10.00      A   
ATOM    253  SG  CYS A  34     -31.621  -6.405 -11.806  1.00 10.00      A   
ATOM    254  HG  CYS A  34     -32.918  -6.131 -11.787  1.00 10.00      A   
ATOM    255  C   CYS A  34     -29.270  -7.196 -13.814  1.00 10.00      A   
ATOM    256  O   CYS A  34     -28.461  -6.444 -13.267  1.00 10.00      A   
ATOM    257  N   LYS A  35     -29.612  -7.082 -15.094  1.00 10.00      A   
ATOM    258  HN  LYS A  35     -30.281  -7.709 -15.474  1.00 10.00      A   
ATOM    259  CA  LYS A  35     -29.030  -6.058 -15.960  1.00 10.00      A   
ATOM    260  CB  LYS A  35     -29.476  -6.263 -17.410  1.00 10.00      A   
ATOM    261  CG  LYS A  35     -28.749  -5.399 -18.433  1.00 10.00      A   
ATOM    262  CD  LYS A  35     -27.277  -5.762 -18.516  1.00 10.00      A   
ATOM    263  CE  LYS A  35     -26.686  -5.399 -19.869  1.00 10.00      A   
ATOM    264  NZ  LYS A  35     -26.669  -3.931 -20.098  1.00 10.00      A   
ATOM    265  HZ1 LYS A  35     -27.639  -3.565 -20.154  1.00 10.00      A   
ATOM    266  HZ2 LYS A  35     -26.180  -3.712 -20.988  1.00 10.00      A   
ATOM    267  HZ3 LYS A  35     -26.172  -3.448 -19.313  1.00 10.00      A   
ATOM    268  C   LYS A  35     -29.394  -4.651 -15.496  1.00 10.00      A   
ATOM    269  O   LYS A  35     -28.569  -3.743 -15.543  1.00 10.00      A   
ATOM    270  N   SER A  36     -30.627  -4.482 -15.037  1.00 10.00      A   
ATOM    271  HN  SER A  36     -31.236  -5.249 -15.012  1.00 10.00      A   
ATOM    272  CA  SER A  36     -31.100  -3.180 -14.579  1.00 10.00      A   
ATOM    273  CB  SER A  36     -32.566  -3.268 -14.161  1.00 10.00      A   
ATOM    274  OG  SER A  36     -33.340  -3.885 -15.176  1.00 10.00      A   
ATOM    275  HG  SER A  36     -32.926  -3.720 -16.036  1.00 10.00      A   
ATOM    276  C   SER A  36     -30.247  -2.628 -13.437  1.00 10.00      A   
ATOM    277  O   SER A  36     -29.835  -1.466 -13.460  1.00 10.00      A   
ATOM    278  N   TRP A  37     -29.969  -3.466 -12.447  1.00 10.00      A   
ATOM    279  HN  TRP A  37     -30.312  -4.386 -12.482  1.00 10.00      A   
ATOM    280  CA  TRP A  37     -29.163  -3.045 -11.311  1.00 10.00      A   
ATOM    281  CB  TRP A  37     -29.356  -3.979 -10.117  1.00 10.00      A   
ATOM    282  CG  TRP A  37     -30.660  -3.773  -9.395  1.00 10.00      A   
ATOM    283  CD1 TRP A  37     -31.830  -3.314  -9.928  1.00 10.00      A   
ATOM    284  CD2 TRP A  37     -30.924  -4.019  -8.006  1.00 10.00      A   
ATOM    285  NE1 TRP A  37     -32.801  -3.257  -8.964  1.00 10.00      A   
ATOM    286  HE1 TRP A  37     -33.725  -2.959  -9.108  1.00 10.00      A   
ATOM    287  CE2 TRP A  37     -32.274  -3.686  -7.775  1.00 10.00      A   
ATOM    288  CE3 TRP A  37     -30.153  -4.490  -6.936  1.00 10.00      A   
ATOM    289  CZ2 TRP A  37     -32.866  -3.807  -6.521  1.00 10.00      A   
ATOM    290  CZ3 TRP A  37     -30.745  -4.609  -5.692  1.00 10.00      A   
ATOM    291  CH2 TRP A  37     -32.089  -4.269  -5.495  1.00 10.00      A   
ATOM    292  C   TRP A  37     -27.695  -2.954 -11.700  1.00 10.00      A   
ATOM    293  O   TRP A  37     -26.955  -2.126 -11.176  1.00 10.00      A   
ATOM    294  N   TYR A  38     -27.293  -3.801 -12.637  1.00 10.00      A   
ATOM    295  HN  TYR A  38     -27.939  -4.441 -13.007  1.00 10.00      A   
ATOM    296  CA  TYR A  38     -25.920  -3.820 -13.127  1.00 10.00      A   
ATOM    297  CB  TYR A  38     -25.739  -4.973 -14.119  1.00 10.00      A   
ATOM    298  CG  TYR A  38     -24.385  -5.030 -14.793  1.00 10.00      A   
ATOM    299  CD1 TYR A  38     -24.265  -4.882 -16.169  1.00 10.00      A   
ATOM    300  CD2 TYR A  38     -23.228  -5.247 -14.057  1.00 10.00      A   
ATOM    301  CE1 TYR A  38     -23.032  -4.949 -16.790  1.00 10.00      A   
ATOM    302  CE2 TYR A  38     -21.992  -5.312 -14.667  1.00 10.00      A   
ATOM    303  CZ  TYR A  38     -21.899  -5.164 -16.034  1.00 10.00      A   
ATOM    304  OH  TYR A  38     -20.669  -5.237 -16.646  1.00 10.00      A   
ATOM    305  HH  TYR A  38     -20.288  -6.114 -16.501  1.00 10.00      A   
ATOM    306  C   TYR A  38     -25.578  -2.493 -13.794  1.00 10.00      A   
ATOM    307  O   TYR A  38     -24.479  -1.960 -13.619  1.00 10.00      A   
ATOM    308  N   GLU A  39     -26.532  -1.960 -14.544  1.00 10.00      A   
ATOM    309  HN  GLU A  39     -27.387  -2.438 -14.642  1.00 10.00      A   
ATOM    310  CA  GLU A  39     -26.343  -0.695 -15.237  1.00 10.00      A   
ATOM    311  CB  GLU A  39     -27.452  -0.461 -16.260  1.00 10.00      A   
ATOM    312  CG  GLU A  39     -27.349  -1.350 -17.489  1.00 10.00      A   
ATOM    313  CD  GLU A  39     -25.960  -1.345 -18.099  1.00 10.00      A   
ATOM    314  OE1 GLU A  39     -25.403  -2.439 -18.321  1.00 10.00      A   
ATOM    315  OE2 GLU A  39     -25.423  -0.251 -18.369  1.00 10.00      A   
ATOM    316  C   GLU A  39     -26.260   0.474 -14.261  1.00 10.00      A   
ATOM    317  O   GLU A  39     -25.469   1.392 -14.449  1.00 10.00      A   
ATOM    318  N   ILE A  40     -27.070   0.437 -13.215  1.00 10.00      A   
ATOM    319  HN  ILE A  40     -27.688  -0.317 -13.107  1.00 10.00      A   
ATOM    320  CA  ILE A  40     -27.061   1.506 -12.226  1.00 10.00      A   
ATOM    321  CB  ILE A  40     -28.361   1.547 -11.393  1.00 10.00      A   
ATOM    322  CG1 ILE A  40     -29.568   1.632 -12.336  1.00 10.00      A   
ATOM    323  CG2 ILE A  40     -28.350   2.737 -10.439  1.00 10.00      A   
ATOM    324  CD1 ILE A  40     -30.908   1.639 -11.636  1.00 10.00      A   
ATOM    325  C   ILE A  40     -25.831   1.404 -11.320  1.00 10.00      A   
ATOM    326  O   ILE A  40     -25.272   2.417 -10.902  1.00 10.00      A   
ATOM    327  N   GLU A  41     -25.398   0.175 -11.042  1.00 10.00      A   
ATOM    328  HN  GLU A  41     -25.882  -0.598 -11.412  1.00 10.00      A   
ATOM    329  CA  GLU A  41     -24.226  -0.058 -10.193  1.00 10.00      A   
ATOM    330  CB  GLU A  41     -24.004  -1.562  -9.990  1.00 10.00      A   
ATOM    331  CG  GLU A  41     -23.249  -1.932  -8.719  1.00 10.00      A   
ATOM    332  CD  GLU A  41     -21.741  -2.016  -8.907  1.00 10.00      A   
ATOM    333  OE1 GLU A  41     -21.248  -3.064  -9.380  1.00 10.00      A   
ATOM    334  OE2 GLU A  41     -21.038  -1.046  -8.560  1.00 10.00      A   
ATOM    335  C   GLU A  41     -22.986   0.574 -10.816  1.00 10.00      A   
ATOM    336  O   GLU A  41     -22.245   1.307 -10.154  1.00 10.00      A   
ATOM    337  N   ARG A  42     -22.791   0.315 -12.105  1.00 10.00      A   
ATOM    338  HN  ARG A  42     -23.436  -0.257 -12.578  1.00 10.00      A   
ATOM    339  CA  ARG A  42     -21.640   0.845 -12.833  1.00 10.00      A   
ATOM    340  CB  ARG A  42     -21.536   0.215 -14.228  1.00 10.00      A   
ATOM    341  CG  ARG A  42     -22.705   0.531 -15.143  1.00 10.00      A   
ATOM    342  CD  ARG A  42     -22.609  -0.213 -16.462  1.00 10.00      A   
ATOM    343  NE  ARG A  42     -21.584   0.339 -17.349  1.00 10.00      A   
ATOM    344  HE  ARG A  42     -20.744   0.647 -16.937  1.00 10.00      A   
ATOM    345  CZ  ARG A  42     -21.737   0.457 -18.665  1.00 10.00      A   
ATOM    346  NH1 ARG A  42     -22.869   0.082 -19.244  1.00 10.00      A   
ATOM    347 HH11 ARG A  42     -23.661  -0.298 -18.667  1.00 10.00      A   
ATOM    348 HH12 ARG A  42     -22.983   0.165 -20.277  1.00 10.00      A   
ATOM    349  NH2 ARG A  42     -20.760   0.954 -19.406  1.00 10.00      A   
ATOM    350 HH21 ARG A  42     -20.881   1.043 -20.436  1.00 10.00      A   
ATOM    351 HH22 ARG A  42     -19.865   1.261 -18.963  1.00 10.00      A   
ATOM    352  C   ARG A  42     -21.672   2.369 -12.925  1.00 10.00      A   
ATOM    353  O   ARG A  42     -20.629   3.015 -13.048  1.00 10.00      A   
ATOM    354  N   TRP A  43     -22.865   2.940 -12.841  1.00 10.00      A   
ATOM    355  HN  TRP A  43     -23.657   2.375 -12.715  1.00 10.00      A   
ATOM    356  CA  TRP A  43     -23.026   4.382 -12.927  1.00 10.00      A   
ATOM    357  CB  TRP A  43     -24.306   4.744 -13.683  1.00 10.00      A   
ATOM    358  CG  TRP A  43     -24.151   4.740 -15.173  1.00 10.00      A   
ATOM    359  CD1 TRP A  43     -24.399   3.701 -16.018  1.00 10.00      A   
ATOM    360  CD2 TRP A  43     -23.714   5.830 -15.996  1.00 10.00      A   
ATOM    361  NE1 TRP A  43     -24.141   4.069 -17.312  1.00 10.00      A   
ATOM    362  HE1 TRP A  43     -24.243   3.493 -18.098  1.00 10.00      A   
ATOM    363  CE2 TRP A  43     -23.721   5.372 -17.329  1.00 10.00      A   
ATOM    364  CE3 TRP A  43     -23.317   7.147 -15.737  1.00 10.00      A   
ATOM    365  CZ2 TRP A  43     -23.345   6.181 -18.399  1.00 10.00      A   
ATOM    366  CZ3 TRP A  43     -22.947   7.950 -16.801  1.00 10.00      A   
ATOM    367  CH2 TRP A  43     -22.964   7.465 -18.116  1.00 10.00      A   
ATOM    368  C   TRP A  43     -23.020   5.041 -11.551  1.00 10.00      A   
ATOM    369  O   TRP A  43     -23.324   6.226 -11.427  1.00 10.00      A   
ATOM    370  N   CYS A  44     -22.687   4.282 -10.512  1.00 10.00      A   
ATOM    371  HN  CYS A  44     -22.478   3.334 -10.654  1.00 10.00      A   
ATOM    372  CA  CYS A  44     -22.650   4.840  -9.162  1.00 10.00      A   
ATOM    373  CB  CYS A  44     -23.966   4.604  -8.416  1.00 10.00      A   
ATOM    374  SG  CYS A  44     -24.379   2.867  -8.164  1.00 10.00      A   
ATOM    375  HG  CYS A  44     -24.899   2.412  -9.296  1.00 10.00      A   
ATOM    376  C   CYS A  44     -21.466   4.337  -8.339  1.00 10.00      A   
ATOM    377  O   CYS A  44     -21.351   4.658  -7.155  1.00 10.00      A   
ATOM    378  N   ARG A  45     -20.592   3.544  -8.949  1.00 10.00      A   
ATOM    379  HN  ARG A  45     -20.722   3.313  -9.892  1.00 10.00      A   
ATOM    380  CA  ARG A  45     -19.427   3.031  -8.235  1.00 10.00      A   
ATOM    381  CB  ARG A  45     -18.878   1.744  -8.867  1.00 10.00      A   
ATOM    382  CG  ARG A  45     -17.975   0.955  -7.927  1.00 10.00      A   
ATOM    383  CD  ARG A  45     -17.364  -0.273  -8.586  1.00 10.00      A   
ATOM    384  NE  ARG A  45     -18.283  -1.414  -8.628  1.00 10.00      A   
ATOM    385  HE  ARG A  45     -19.242  -1.217  -8.798  1.00 10.00      A   
ATOM    386  CZ  ARG A  45     -17.914  -2.683  -8.434  1.00 10.00      A   
ATOM    387  NH1 ARG A  45     -16.649  -2.988  -8.172  1.00 10.00      A   
ATOM    388 HH11 ARG A  45     -15.929  -2.238  -8.109  1.00 10.00      A   
ATOM    389 HH12 ARG A  45     -16.369  -3.985  -8.021  1.00 10.00      A   
ATOM    390  NH2 ARG A  45     -18.809  -3.655  -8.532  1.00 10.00      A   
ATOM    391 HH21 ARG A  45     -19.810  -3.427  -8.763  1.00 10.00      A   
ATOM    392 HH22 ARG A  45     -18.525  -4.647  -8.378  1.00 10.00      A   
ATOM    393  C   ARG A  45     -18.357   4.112  -8.156  1.00 10.00      A   
ATOM    394  O   ARG A  45     -17.794   4.514  -9.173  1.00 10.00      A   
ATOM    395  N   ARG A  46     -18.093   4.584  -6.944  1.00 10.00      A   
ATOM    396  HN  ARG A  46     -18.566   4.208  -6.173  1.00 10.00      A   
ATOM    397  CA  ARG A  46     -17.124   5.652  -6.730  1.00 10.00      A   
ATOM    398  CB  ARG A  46     -17.448   6.425  -5.448  1.00 10.00      A   
ATOM    399  CG  ARG A  46     -18.837   7.037  -5.414  1.00 10.00      A   
ATOM    400  CD  ARG A  46     -19.048   7.837  -4.141  1.00 10.00      A   
ATOM    401  NE  ARG A  46     -20.462   8.082  -3.864  1.00 10.00      A   
ATOM    402  HE  ARG A  46     -21.039   8.309  -4.631  1.00 10.00      A   
ATOM    403  CZ  ARG A  46     -21.002   7.998  -2.648  1.00 10.00      A   
ATOM    404  NH1 ARG A  46     -20.249   7.669  -1.601  1.00 10.00      A   
ATOM    405 HH11 ARG A  46     -20.673   7.606  -0.648  1.00 10.00      A   
ATOM    406 HH12 ARG A  46     -19.229   7.471  -1.724  1.00 10.00      A   
ATOM    407  NH2 ARG A  46     -22.288   8.267  -2.471  1.00 10.00      A   
ATOM    408 HH21 ARG A  46     -22.884   8.547  -3.281  1.00 10.00      A   
ATOM    409 HH22 ARG A  46     -22.711   8.201  -1.520  1.00 10.00      A   
ATOM    410  C   ARG A  46     -15.679   5.167  -6.682  1.00 10.00      A   
ATOM    411  O   ARG A  46     -14.764   5.898  -7.064  1.00 10.00      A   
ATOM    412  N   LYS A  47     -15.457   3.946  -6.224  1.00 10.00      A   
ATOM    413  HN  LYS A  47     -16.211   3.369  -5.974  1.00 10.00      A   
ATOM    414  CA  LYS A  47     -14.097   3.441  -6.120  1.00 10.00      A   
ATOM    415  CB  LYS A  47     -13.616   3.442  -4.663  1.00 10.00      A   
ATOM    416  CG  LYS A  47     -14.433   2.568  -3.723  1.00 10.00      A   
ATOM    417  CD  LYS A  47     -13.536   1.807  -2.758  1.00 10.00      A   
ATOM    418  CE  LYS A  47     -12.702   0.762  -3.480  1.00 10.00      A   
ATOM    419  NZ  LYS A  47     -11.876  -0.030  -2.537  1.00 10.00      A   
ATOM    420  HZ1 LYS A  47     -10.858   0.148  -2.708  1.00 10.00      A   
ATOM    421  HZ2 LYS A  47     -12.071  -1.049  -2.662  1.00 10.00      A   
ATOM    422  HZ3 LYS A  47     -12.100   0.234  -1.560  1.00 10.00      A   
ATOM    423  C   LYS A  47     -13.926   2.062  -6.739  1.00 10.00      A   
ATOM    424  O   LYS A  47     -14.838   1.232  -6.719  1.00 10.00      A   
ATOM    425  N   VAL A  48     -12.743   1.831  -7.292  1.00 10.00      A   
ATOM    426  HN  VAL A  48     -12.067   2.546  -7.286  1.00 10.00      A   
ATOM    427  CA  VAL A  48     -12.405   0.558  -7.901  1.00 10.00      A   
ATOM    428  CB  VAL A  48     -12.186   0.672  -9.424  1.00 10.00      A   
ATOM    429  CG1 VAL A  48     -13.508   0.893 -10.142  1.00 10.00      A   
ATOM    430  CG2 VAL A  48     -11.199   1.781  -9.760  1.00 10.00      A   
ATOM    431  C   VAL A  48     -11.152  -0.002  -7.247  1.00 10.00      A   
ATOM    432  O   VAL A  48     -10.255   0.754  -6.852  1.00 10.00      A   
ATOM    433  N   PHE A  49     -11.101  -1.315  -7.124  1.00 10.00      A   
ATOM    434  HN  PHE A  49     -11.845  -1.855  -7.464  1.00 10.00      A   
ATOM    435  CA  PHE A  49      -9.969  -1.986  -6.511  1.00 10.00      A   
ATOM    436  CB  PHE A  49     -10.382  -2.586  -5.160  1.00 10.00      A   
ATOM    437  CG  PHE A  49      -9.375  -3.529  -4.566  1.00 10.00      A   
ATOM    438  CD1 PHE A  49      -8.118  -3.082  -4.193  1.00 10.00      A   
ATOM    439  CD2 PHE A  49      -9.686  -4.869  -4.384  1.00 10.00      A   
ATOM    440  CE1 PHE A  49      -7.193  -3.952  -3.652  1.00 10.00      A   
ATOM    441  CE2 PHE A  49      -8.766  -5.745  -3.843  1.00 10.00      A   
ATOM    442  CZ  PHE A  49      -7.517  -5.286  -3.476  1.00 10.00      A   
ATOM    443  C   PHE A  49      -9.429  -3.066  -7.441  1.00 10.00      A   
ATOM    444  O   PHE A  49     -10.134  -4.015  -7.777  1.00 10.00      A   
ATOM    445  N   ILE A  50      -8.188  -2.896  -7.873  1.00 10.00      A   
ATOM    446  HN  ILE A  50      -7.682  -2.103  -7.584  1.00 10.00      A   
ATOM    447  CA  ILE A  50      -7.552  -3.851  -8.767  1.00 10.00      A   
ATOM    448  CB  ILE A  50      -7.200  -3.206 -10.128  1.00 10.00      A   
ATOM    449  CG1 ILE A  50      -8.372  -2.375 -10.674  1.00 10.00      A   
ATOM    450  CG2 ILE A  50      -6.782  -4.269 -11.132  1.00 10.00      A   
ATOM    451  CD1 ILE A  50      -9.577  -3.186 -11.110  1.00 10.00      A   
ATOM    452  C   ILE A  50      -6.281  -4.407  -8.131  1.00 10.00      A   
ATOM    453  O   ILE A  50      -5.277  -3.702  -8.012  1.00 10.00      A   
ATOM    454  N   GLY A  51      -6.333  -5.672  -7.729  1.00 10.00      A   
ATOM    455  HN  GLY A  51      -7.158  -6.182  -7.867  1.00 10.00      A   
ATOM    456  CA  GLY A  51      -5.192  -6.315  -7.100  1.00 10.00      A   
ATOM    457  C   GLY A  51      -4.059  -6.585  -8.069  1.00 10.00      A   
ATOM    458  O   GLY A  51      -2.908  -6.731  -7.664  1.00 10.00      A   
ATOM    459  N   ASN A  52      -4.391  -6.682  -9.346  1.00 10.00      A   
ATOM    460  HN  ASN A  52      -5.335  -6.599  -9.600  1.00 10.00      A   
ATOM    461  CA  ASN A  52      -3.396  -6.916 -10.384  1.00 10.00      A   
ATOM    462  CB  ASN A  52      -3.382  -8.392 -10.799  1.00 10.00      A   
ATOM    463  CG  ASN A  52      -2.196  -8.742 -11.681  1.00 10.00      A   
ATOM    464  OD1 ASN A  52      -2.229  -8.544 -12.896  1.00 10.00      A   
ATOM    465  ND2 ASN A  52      -1.141  -9.266 -11.077  1.00 10.00      A   
ATOM    466 HD21 ASN A  52      -1.178  -9.399 -10.105  1.00 10.00      A   
ATOM    467 HD22 ASN A  52      -0.359  -9.499 -11.626  1.00 10.00      A   
ATOM    468  C   ASN A  52      -3.701  -6.027 -11.584  1.00 10.00      A   
ATOM    469  O   ASN A  52      -4.680  -6.251 -12.295  1.00 10.00      A   
ATOM    470  N   CYS A  53      -2.865  -5.018 -11.800  1.00 10.00      A   
ATOM    471  HN  CYS A  53      -2.096  -4.896 -11.196  1.00 10.00      A   
ATOM    472  CA  CYS A  53      -3.055  -4.065 -12.894  1.00 10.00      A   
ATOM    473  CB  CYS A  53      -2.004  -2.955 -12.826  1.00 10.00      A   
ATOM    474  SG  CYS A  53      -0.293  -3.543 -12.810  1.00 10.00      A   
ATOM    475  HG  CYS A  53       0.449  -2.619 -12.209  1.00 10.00      A   
ATOM    476  C   CYS A  53      -3.056  -4.704 -14.283  1.00 10.00      A   
ATOM    477  O   CYS A  53      -3.403  -4.048 -15.262  1.00 10.00      A   
ATOM    478  N   TYR A  54      -2.666  -5.965 -14.383  1.00 10.00      A   
ATOM    479  HN  TYR A  54      -2.392  -6.455 -13.578  1.00 10.00      A   
ATOM    480  CA  TYR A  54      -2.634  -6.636 -15.675  1.00 10.00      A   
ATOM    481  CB  TYR A  54      -1.255  -7.229 -15.958  1.00 10.00      A   
ATOM    482  CG  TYR A  54      -0.195  -6.178 -16.189  1.00 10.00      A   
ATOM    483  CD1 TYR A  54       1.014  -6.212 -15.505  1.00 10.00      A   
ATOM    484  CD2 TYR A  54      -0.408  -5.143 -17.091  1.00 10.00      A   
ATOM    485  CE1 TYR A  54       1.980  -5.245 -15.716  1.00 10.00      A   
ATOM    486  CE2 TYR A  54       0.550  -4.174 -17.306  1.00 10.00      A   
ATOM    487  CZ  TYR A  54       1.742  -4.230 -16.618  1.00 10.00      A   
ATOM    488  OH  TYR A  54       2.703  -3.273 -16.840  1.00 10.00      A   
ATOM    489  HH  TYR A  54       3.220  -3.524 -17.628  1.00 10.00      A   
ATOM    490  C   TYR A  54      -3.728  -7.684 -15.800  1.00 10.00      A   
ATOM    491  O   TYR A  54      -3.809  -8.395 -16.800  1.00 10.00      A   
ATOM    492  N   ALA A  55      -4.583  -7.766 -14.790  1.00 10.00      A   
ATOM    493  HN  ALA A  55      -4.472  -7.168 -14.016  1.00 10.00      A   
ATOM    494  CA  ALA A  55      -5.681  -8.725 -14.801  1.00 10.00      A   
ATOM    495  CB  ALA A  55      -6.132  -9.029 -13.382  1.00 10.00      A   
ATOM    496  C   ALA A  55      -6.844  -8.186 -15.624  1.00 10.00      A   
ATOM    497  O   ALA A  55      -7.748  -8.929 -16.014  1.00 10.00      A   
ATOM    498  N   VAL A  56      -6.794  -6.889 -15.896  1.00 10.00      A   
ATOM    499  HN  VAL A  56      -6.024  -6.371 -15.580  1.00 10.00      A   
ATOM    500  CA  VAL A  56      -7.826  -6.213 -16.667  1.00 10.00      A   
ATOM    501  CB  VAL A  56      -9.005  -5.767 -15.764  1.00 10.00      A   
ATOM    502  CG1 VAL A  56      -8.575  -4.684 -14.784  1.00 10.00      A   
ATOM    503  CG2 VAL A  56     -10.198  -5.313 -16.592  1.00 10.00      A   
ATOM    504  C   VAL A  56      -7.227  -5.005 -17.392  1.00 10.00      A   
ATOM    505  O   VAL A  56      -6.241  -4.428 -16.934  1.00 10.00      A   
ATOM    506  N   SER A  57      -7.798  -4.657 -18.533  1.00 10.00      A   
ATOM    507  HN  SER A  57      -8.549  -5.183 -18.872  1.00 10.00      A   
ATOM    508  CA  SER A  57      -7.331  -3.524 -19.311  1.00 10.00      A   
ATOM    509  CB  SER A  57      -7.653  -3.756 -20.786  1.00 10.00      A   
ATOM    510  OG  SER A  57      -8.458  -4.915 -20.946  1.00 10.00      A   
ATOM    511  HG  SER A  57      -9.387  -4.654 -21.013  1.00 10.00      A   
ATOM    512  C   SER A  57      -7.982  -2.227 -18.821  1.00 10.00      A   
ATOM    513  O   SER A  57      -9.137  -2.231 -18.391  1.00 10.00      A   
ATOM    514  N   PRO A  58      -7.248  -1.103 -18.885  1.00 10.00      A   
ATOM    515  CA  PRO A  58      -7.747   0.205 -18.445  1.00 10.00      A   
ATOM    516  CB  PRO A  58      -6.632   1.174 -18.855  1.00 10.00      A   
ATOM    517  CG  PRO A  58      -5.408   0.332 -18.936  1.00 10.00      A   
ATOM    518  CD  PRO A  58      -5.864  -1.025 -19.384  1.00 10.00      A   
ATOM    519  C   PRO A  58      -9.055   0.595 -19.133  1.00 10.00      A   
ATOM    520  O   PRO A  58      -9.994   1.064 -18.485  1.00 10.00      A   
ATOM    521  N   ALA A  59      -9.114   0.377 -20.446  1.00 10.00      A   
ATOM    522  HN  ALA A  59      -8.337  -0.018 -20.896  1.00 10.00      A   
ATOM    523  CA  ALA A  59     -10.296   0.711 -21.235  1.00 10.00      A   
ATOM    524  CB  ALA A  59     -10.056   0.404 -22.705  1.00 10.00      A   
ATOM    525  C   ALA A  59     -11.542  -0.018 -20.732  1.00 10.00      A   
ATOM    526  O   ALA A  59     -12.630   0.551 -20.699  1.00 10.00      A   
ATOM    527  N   THR A  60     -11.370  -1.266 -20.321  1.00 10.00      A   
ATOM    528  HN  THR A  60     -10.471  -1.655 -20.337  1.00 10.00      A   
ATOM    529  CA  THR A  60     -12.480  -2.076 -19.833  1.00 10.00      A   
ATOM    530  CB  THR A  60     -12.024  -3.528 -19.597  1.00 10.00      A   
ATOM    531  OG1 THR A  60     -11.018  -3.867 -20.568  1.00 10.00      A   
ATOM    532  HG1 THR A  60     -11.405  -4.440 -21.244  1.00 10.00      A   
ATOM    533  CG2 THR A  60     -13.200  -4.483 -19.741  1.00 10.00      A   
ATOM    534  C   THR A  60     -13.072  -1.500 -18.543  1.00 10.00      A   
ATOM    535  O   THR A  60     -14.292  -1.419 -18.390  1.00 10.00      A   
ATOM    536  N   VAL A  61     -12.203  -1.090 -17.627  1.00 10.00      A   
ATOM    537  HN  VAL A  61     -11.240  -1.174 -17.809  1.00 10.00      A   
ATOM    538  CA  VAL A  61     -12.640  -0.525 -16.354  1.00 10.00      A   
ATOM    539  CB  VAL A  61     -11.460  -0.353 -15.372  1.00 10.00      A   
ATOM    540  CG1 VAL A  61     -11.959   0.068 -13.996  1.00 10.00      A   
ATOM    541  CG2 VAL A  61     -10.656  -1.640 -15.279  1.00 10.00      A   
ATOM    542  C   VAL A  61     -13.323   0.822 -16.557  1.00 10.00      A   
ATOM    543  O   VAL A  61     -14.422   1.049 -16.052  1.00 10.00      A   
ATOM    544  N   ILE A  62     -12.673   1.698 -17.314  1.00 10.00      A   
ATOM    545  HN  ILE A  62     -11.806   1.443 -17.701  1.00 10.00      A   
ATOM    546  CA  ILE A  62     -13.201   3.029 -17.587  1.00 10.00      A   
ATOM    547  CB  ILE A  62     -12.210   3.853 -18.431  1.00 10.00      A   
ATOM    548  CG1 ILE A  62     -10.941   4.122 -17.625  1.00 10.00      A   
ATOM    549  CG2 ILE A  62     -12.838   5.159 -18.898  1.00 10.00      A   
ATOM    550  CD1 ILE A  62      -9.832   4.761 -18.426  1.00 10.00      A   
ATOM    551  C   ILE A  62     -14.544   2.960 -18.300  1.00 10.00      A   
ATOM    552  O   ILE A  62     -15.456   3.727 -18.001  1.00 10.00      A   
ATOM    553  N   ARG A  63     -14.661   2.034 -19.240  1.00 10.00      A   
ATOM    554  HN  ARG A  63     -13.897   1.448 -19.434  1.00 10.00      A   
ATOM    555  CA  ARG A  63     -15.890   1.871 -19.992  1.00 10.00      A   
ATOM    556  CB  ARG A  63     -15.685   0.884 -21.136  1.00 10.00      A   
ATOM    557  CG  ARG A  63     -16.883   0.737 -22.053  1.00 10.00      A   
ATOM    558  CD  ARG A  63     -16.476   0.124 -23.378  1.00 10.00      A   
ATOM    559  NE  ARG A  63     -15.956  -1.234 -23.227  1.00 10.00      A   
ATOM    560  HE  ARG A  63     -16.547  -1.901 -22.810  1.00 10.00      A   
ATOM    561  CZ  ARG A  63     -14.745  -1.615 -23.636  1.00 10.00      A   
ATOM    562  NH1 ARG A  63     -13.929  -0.738 -24.209  1.00 10.00      A   
ATOM    563 HH11 ARG A  63     -12.985  -1.036 -24.537  1.00 10.00      A   
ATOM    564 HH12 ARG A  63     -14.227   0.255 -24.332  1.00 10.00      A   
ATOM    565  NH2 ARG A  63     -14.352  -2.874 -23.466  1.00 10.00      A   
ATOM    566 HH21 ARG A  63     -14.990  -3.568 -23.011  1.00 10.00      A   
ATOM    567 HH22 ARG A  63     -13.407  -3.181 -23.792  1.00 10.00      A   
ATOM    568  C   ARG A  63     -17.023   1.403 -19.094  1.00 10.00      A   
ATOM    569  O   ARG A  63     -18.161   1.854 -19.235  1.00 10.00      A   
ATOM    570  N   ARG A  64     -16.713   0.497 -18.175  1.00 10.00      A   
ATOM    571  HN  ARG A  64     -15.788   0.168 -18.110  1.00 10.00      A   
ATOM    572  CA  ARG A  64     -17.718  -0.021 -17.266  1.00 10.00      A   
ATOM    573  CB  ARG A  64     -17.254  -1.311 -16.583  1.00 10.00      A   
ATOM    574  CG  ARG A  64     -18.304  -1.919 -15.665  1.00 10.00      A   
ATOM    575  CD  ARG A  64     -17.935  -3.326 -15.233  1.00 10.00      A   
ATOM    576  NE  ARG A  64     -18.632  -3.704 -14.005  1.00 10.00      A   
ATOM    577  HE  ARG A  64     -19.122  -2.996 -13.538  1.00 10.00      A   
ATOM    578  CZ  ARG A  64     -18.639  -4.929 -13.489  1.00 10.00      A   
ATOM    579  NH1 ARG A  64     -17.993  -5.921 -14.090  1.00 10.00      A   
ATOM    580 HH11 ARG A  64     -17.468  -5.754 -14.989  1.00 10.00      A   
ATOM    581 HH12 ARG A  64     -18.003  -6.878 -13.669  1.00 10.00      A   
ATOM    582  NH2 ARG A  64     -19.288  -5.167 -12.356  1.00 10.00      A   
ATOM    583 HH21 ARG A  64     -19.293  -6.134 -11.953  1.00 10.00      A   
ATOM    584 HH22 ARG A  64     -19.793  -4.400 -11.861  1.00 10.00      A   
ATOM    585  C   ARG A  64     -18.127   1.022 -16.231  1.00 10.00      A   
ATOM    586  O   ARG A  64     -19.314   1.300 -16.071  1.00 10.00      A   
ATOM    587  N   PHE A  65     -17.148   1.602 -15.540  1.00 10.00      A   
ATOM    588  HN  PHE A  65     -16.213   1.360 -15.731  1.00 10.00      A   
ATOM    589  CA  PHE A  65     -17.421   2.602 -14.517  1.00 10.00      A   
ATOM    590  CB  PHE A  65     -16.765   2.212 -13.192  1.00 10.00      A   
ATOM    591  CG  PHE A  65     -17.066   0.819 -12.725  1.00 10.00      A   
ATOM    592  CD1 PHE A  65     -16.052  -0.117 -12.617  1.00 10.00      A   
ATOM    593  CD2 PHE A  65     -18.355   0.447 -12.386  1.00 10.00      A   
ATOM    594  CE1 PHE A  65     -16.317  -1.398 -12.178  1.00 10.00      A   
ATOM    595  CE2 PHE A  65     -18.628  -0.835 -11.947  1.00 10.00      A   
ATOM    596  CZ  PHE A  65     -17.605  -1.758 -11.841  1.00 10.00      A   
ATOM    597  C   PHE A  65     -16.918   3.977 -14.947  1.00 10.00      A   
ATOM    598  O   PHE A  65     -15.731   4.283 -14.824  1.00 10.00      A   
ATOM    599  N   PRO A  66     -17.814   4.825 -15.462  1.00 10.00      A   
ATOM    600  CA  PRO A  66     -17.460   6.165 -15.908  1.00 10.00      A   
ATOM    601  CB  PRO A  66     -18.468   6.396 -17.032  1.00 10.00      A   
ATOM    602  CG  PRO A  66     -19.693   5.649 -16.607  1.00 10.00      A   
ATOM    603  CD  PRO A  66     -19.243   4.539 -15.686  1.00 10.00      A   
ATOM    604  C   PRO A  66     -17.646   7.215 -14.811  1.00 10.00      A   
ATOM    605  O   PRO A  66     -17.662   8.415 -15.086  1.00 10.00      A   
ATOM    606  N   LYS A  67     -17.781   6.767 -13.568  1.00 10.00      A   
ATOM    607  HN  LYS A  67     -17.754   5.801 -13.402  1.00 10.00      A   
ATOM    608  CA  LYS A  67     -17.976   7.685 -12.447  1.00 10.00      A   
ATOM    609  CB  LYS A  67     -19.433   7.671 -11.982  1.00 10.00      A   
ATOM    610  CG  LYS A  67     -20.391   8.413 -12.899  1.00 10.00      A   
ATOM    611  CD  LYS A  67     -21.657   8.815 -12.164  1.00 10.00      A   
ATOM    612  CE  LYS A  67     -22.651   9.480 -13.099  1.00 10.00      A   
ATOM    613  NZ  LYS A  67     -23.933   9.784 -12.420  1.00 10.00      A   
ATOM    614  HZ1 LYS A  67     -24.628  10.131 -13.110  1.00 10.00      A   
ATOM    615  HZ2 LYS A  67     -23.791  10.512 -11.692  1.00 10.00      A   
ATOM    616  HZ3 LYS A  67     -24.310   8.929 -11.969  1.00 10.00      A   
ATOM    617  C   LYS A  67     -17.050   7.370 -11.275  1.00 10.00      A   
ATOM    618  O   LYS A  67     -17.384   7.646 -10.120  1.00 10.00      A   
ATOM    619  N   VAL A  68     -15.889   6.800 -11.570  1.00 10.00      A   
ATOM    620  HN  VAL A  68     -15.676   6.599 -12.503  1.00 10.00      A   
ATOM    621  CA  VAL A  68     -14.921   6.458 -10.533  1.00 10.00      A   
ATOM    622  CB  VAL A  68     -13.948   5.355 -11.009  1.00 10.00      A   
ATOM    623  CG1 VAL A  68     -12.899   5.048  -9.951  1.00 10.00      A   
ATOM    624  CG2 VAL A  68     -14.717   4.096 -11.364  1.00 10.00      A   
ATOM    625  C   VAL A  68     -14.131   7.688 -10.089  1.00 10.00      A   
ATOM    626  O   VAL A  68     -13.726   8.511 -10.913  1.00 10.00      A   
ATOM    627  N   ARG A  69     -13.939   7.812  -8.780  1.00 10.00      A   
ATOM    628  HN  ARG A  69     -14.317   7.132  -8.178  1.00 10.00      A   
ATOM    629  CA  ARG A  69     -13.198   8.921  -8.201  1.00 10.00      A   
ATOM    630  CB  ARG A  69     -14.103   9.737  -7.274  1.00 10.00      A   
ATOM    631  CG  ARG A  69     -15.301  10.353  -7.970  1.00 10.00      A   
ATOM    632  CD  ARG A  69     -16.083  11.264  -7.039  1.00 10.00      A   
ATOM    633  NE  ARG A  69     -17.262  11.814  -7.705  1.00 10.00      A   
ATOM    634  HE  ARG A  69     -17.898  11.173  -8.089  1.00 10.00      A   
ATOM    635  CZ  ARG A  69     -17.515  13.115  -7.832  1.00 10.00      A   
ATOM    636  NH1 ARG A  69     -16.674  14.016  -7.334  1.00 10.00      A   
ATOM    637 HH11 ARG A  69     -15.800  13.709  -6.832  1.00 10.00      A   
ATOM    638 HH12 ARG A  69     -16.875  15.033  -7.438  1.00 10.00      A   
ATOM    639  NH2 ARG A  69     -18.618  13.513  -8.451  1.00 10.00      A   
ATOM    640 HH21 ARG A  69     -18.822  14.530  -8.555  1.00 10.00      A   
ATOM    641 HH22 ARG A  69     -19.288  12.810  -8.838  1.00 10.00      A   
ATOM    642  C   ARG A  69     -11.987   8.410  -7.421  1.00 10.00      A   
ATOM    643  O   ARG A  69     -11.069   9.169  -7.120  1.00 10.00      A   
ATOM    644  N   SER A  70     -11.994   7.122  -7.099  1.00 10.00      A   
ATOM    645  HN  SER A  70     -12.753   6.566  -7.374  1.00 10.00      A   
ATOM    646  CA  SER A  70     -10.901   6.504  -6.352  1.00 10.00      A   
ATOM    647  CB  SER A  70     -11.366   6.174  -4.926  1.00 10.00      A   
ATOM    648  OG  SER A  70     -10.291   5.753  -4.101  1.00 10.00      A   
ATOM    649  HG  SER A  70     -10.227   4.791  -4.133  1.00 10.00      A   
ATOM    650  C   SER A  70     -10.419   5.239  -7.061  1.00 10.00      A   
ATOM    651  O   SER A  70     -11.183   4.286  -7.240  1.00 10.00      A   
ATOM    652  N   VAL A  71      -9.154   5.229  -7.469  1.00 10.00      A   
ATOM    653  HN  VAL A  71      -8.581   6.011  -7.288  1.00 10.00      A   
ATOM    654  CA  VAL A  71      -8.591   4.081  -8.171  1.00 10.00      A   
ATOM    655  CB  VAL A  71      -8.098   4.467  -9.586  1.00 10.00      A   
ATOM    656  CG1 VAL A  71      -7.600   3.244 -10.342  1.00 10.00      A   
ATOM    657  CG2 VAL A  71      -9.192   5.171 -10.375  1.00 10.00      A   
ATOM    658  C   VAL A  71      -7.431   3.462  -7.394  1.00 10.00      A   
ATOM    659  O   VAL A  71      -6.486   4.154  -7.020  1.00 10.00      A   
ATOM    660  N   GLU A  72      -7.521   2.160  -7.145  1.00 10.00      A   
ATOM    661  HN  GLU A  72      -8.321   1.673  -7.444  1.00 10.00      A   
ATOM    662  CA  GLU A  72      -6.473   1.423  -6.442  1.00 10.00      A   
ATOM    663  CB  GLU A  72      -7.061   0.693  -5.236  1.00 10.00      A   
ATOM    664  CG  GLU A  72      -7.407   1.591  -4.063  1.00 10.00      A   
ATOM    665  CD  GLU A  72      -8.186   0.865  -2.991  1.00 10.00      A   
ATOM    666  OE1 GLU A  72      -9.426   1.014  -2.951  1.00 10.00      A   
ATOM    667  OE2 GLU A  72      -7.566   0.151  -2.179  1.00 10.00      A   
ATOM    668  C   GLU A  72      -5.862   0.395  -7.390  1.00 10.00      A   
ATOM    669  O   GLU A  72      -6.574  -0.475  -7.900  1.00 10.00      A   
ATOM    670  N   LEU A  73      -4.558   0.489  -7.627  1.00 10.00      A   
ATOM    671  HN  LEU A  73      -4.033   1.191  -7.179  1.00 10.00      A   
ATOM    672  CA  LEU A  73      -3.886  -0.429  -8.537  1.00 10.00      A   
ATOM    673  CB  LEU A  73      -3.578   0.271  -9.863  1.00 10.00      A   
ATOM    674  CG  LEU A  73      -4.774   0.627 -10.744  1.00 10.00      A   
ATOM    675  CD1 LEU A  73      -4.411   1.750 -11.700  1.00 10.00      A   
ATOM    676  CD2 LEU A  73      -5.248  -0.591 -11.515  1.00 10.00      A   
ATOM    677  C   LEU A  73      -2.594  -0.995  -7.961  1.00 10.00      A   
ATOM    678  O   LEU A  73      -1.699  -0.254  -7.546  1.00 10.00      A   
ATOM    679  N   LYS A  74      -2.512  -2.316  -7.930  1.00 10.00      A   
ATOM    680  HN  LYS A  74      -3.283  -2.846  -8.228  1.00 10.00      A   
ATOM    681  CA  LYS A  74      -1.318  -3.003  -7.457  1.00 10.00      A   
ATOM    682  CB  LYS A  74      -1.690  -4.153  -6.519  1.00 10.00      A   
ATOM    683  CG  LYS A  74      -2.568  -3.770  -5.337  1.00 10.00      A   
ATOM    684  CD  LYS A  74      -2.780  -4.971  -4.426  1.00 10.00      A   
ATOM    685  CE  LYS A  74      -3.796  -4.693  -3.327  1.00 10.00      A   
ATOM    686  NZ  LYS A  74      -3.876  -5.816  -2.348  1.00 10.00      A   
ATOM    687  HZ1 LYS A  74      -3.442  -5.536  -1.447  1.00 10.00      A   
ATOM    688  HZ2 LYS A  74      -3.365  -6.653  -2.710  1.00 10.00      A   
ATOM    689  HZ3 LYS A  74      -4.865  -6.079  -2.173  1.00 10.00      A   
ATOM    690  C   LYS A  74      -0.569  -3.552  -8.669  1.00 10.00      A   
ATOM    691  O   LYS A  74      -1.194  -3.997  -9.636  1.00 10.00      A   
ATOM    692  N   GLY A  75       0.755  -3.517  -8.635  1.00 10.00      A   
ATOM    693  HN  GLY A  75       1.215  -3.148  -7.844  1.00 10.00      A   
ATOM    694  CA  GLY A  75       1.520  -4.006  -9.769  1.00 10.00      A   
ATOM    695  C   GLY A  75       2.421  -5.182  -9.461  1.00 10.00      A   
ATOM    696  O   GLY A  75       2.031  -6.338  -9.635  1.00 10.00      A   
ATOM    697  N   LYS A  76       3.633  -4.875  -9.026  1.00 10.00      A   
ATOM    698  HN  LYS A  76       3.866  -3.927  -8.910  1.00 10.00      A   
ATOM    699  CA  LYS A  76       4.631  -5.888  -8.704  1.00 10.00      A   
ATOM    700  CB  LYS A  76       5.992  -5.230  -8.433  1.00 10.00      A   
ATOM    701  CG  LYS A  76       6.542  -4.400  -9.588  1.00 10.00      A   
ATOM    702  CD  LYS A  76       7.862  -3.728  -9.221  1.00 10.00      A   
ATOM    703  CE  LYS A  76       7.683  -2.690  -8.122  1.00 10.00      A   
ATOM    704  NZ  LYS A  76       8.977  -2.090  -7.704  1.00 10.00      A   
ATOM    705  HZ1 LYS A  76       9.703  -2.824  -7.629  1.00 10.00      A   
ATOM    706  HZ2 LYS A  76       8.878  -1.632  -6.775  1.00 10.00      A   
ATOM    707  HZ3 LYS A  76       9.290  -1.376  -8.402  1.00 10.00      A   
ATOM    708  C   LYS A  76       4.206  -6.714  -7.492  1.00 10.00      A   
ATOM    709  O   LYS A  76       3.589  -6.192  -6.567  1.00 10.00      A   
ATOM    710  N   PRO A  77       4.527  -8.019  -7.493  1.00 10.00      A   
ATOM    711  CA  PRO A  77       4.188  -8.916  -6.386  1.00 10.00      A   
ATOM    712  CB  PRO A  77       4.490 -10.309  -6.953  1.00 10.00      A   
ATOM    713  CG  PRO A  77       5.533 -10.072  -7.988  1.00 10.00      A   
ATOM    714  CD  PRO A  77       5.227  -8.724  -8.581  1.00 10.00      A   
ATOM    715  C   PRO A  77       5.046  -8.655  -5.148  1.00 10.00      A   
ATOM    716  O   PRO A  77       5.967  -7.838  -5.169  1.00 10.00      A   
ATOM    717  N   HIS A  78       4.745  -9.375  -4.078  1.00 10.00      A   
ATOM    718  HN  HIS A  78       4.013 -10.022  -4.138  1.00 10.00      A   
ATOM    719  CA  HIS A  78       5.459  -9.241  -2.808  1.00 10.00      A   
ATOM    720  CB  HIS A  78       4.773 -10.107  -1.740  1.00 10.00      A   
ATOM    721  CG  HIS A  78       5.498 -10.205  -0.432  1.00 10.00      A   
ATOM    722  ND1 HIS A  78       5.755 -11.394   0.214  1.00 10.00      A   
ATOM    723  HD1 HIS A  78       5.489 -12.299  -0.099  1.00 10.00      A   
ATOM    724  CD2 HIS A  78       6.029  -9.236   0.351  1.00 10.00      A   
ATOM    725  CE1 HIS A  78       6.420 -11.119   1.340  1.00 10.00      A   
ATOM    726  NE2 HIS A  78       6.615  -9.820   1.470  1.00 10.00      A   
ATOM    727  C   HIS A  78       6.936  -9.611  -2.946  1.00 10.00      A   
ATOM    728  O   HIS A  78       7.812  -8.917  -2.429  1.00 10.00      A   
ATOM    729  N   PHE A  79       7.208 -10.691  -3.671  1.00 10.00      A   
ATOM    730  HN  PHE A  79       6.466 -11.196  -4.067  1.00 10.00      A   
ATOM    731  CA  PHE A  79       8.578 -11.164  -3.872  1.00 10.00      A   
ATOM    732  CB  PHE A  79       8.585 -12.563  -4.501  1.00 10.00      A   
ATOM    733  CG  PHE A  79       8.602 -13.686  -3.497  1.00 10.00      A   
ATOM    734  CD1 PHE A  79       8.209 -13.475  -2.186  1.00 10.00      A   
ATOM    735  CD2 PHE A  79       9.015 -14.954  -3.866  1.00 10.00      A   
ATOM    736  CE1 PHE A  79       8.228 -14.506  -1.264  1.00 10.00      A   
ATOM    737  CE2 PHE A  79       9.036 -15.992  -2.952  1.00 10.00      A   
ATOM    738  CZ  PHE A  79       8.642 -15.767  -1.648  1.00 10.00      A   
ATOM    739  C   PHE A  79       9.431 -10.193  -4.690  1.00 10.00      A   
ATOM    740  O   PHE A  79      10.641 -10.378  -4.816  1.00 10.00      A   
ATOM    741  N   ALA A  80       8.805  -9.154  -5.230  1.00 10.00      A   
ATOM    742  HN  ALA A  80       7.841  -9.044  -5.080  1.00 10.00      A   
ATOM    743  CA  ALA A  80       9.518  -8.167  -6.026  1.00 10.00      A   
ATOM    744  CB  ALA A  80       8.553  -7.379  -6.896  1.00 10.00      A   
ATOM    745  C   ALA A  80      10.332  -7.234  -5.136  1.00 10.00      A   
ATOM    746  O   ALA A  80      11.328  -6.661  -5.570  1.00 10.00      A   
ATOM    747  N   ASP A  81       9.924  -7.114  -3.875  1.00 10.00      A   
ATOM    748  HN  ASP A  81       9.143  -7.625  -3.573  1.00 10.00      A   
ATOM    749  CA  ASP A  81      10.613  -6.247  -2.925  1.00 10.00      A   
ATOM    750  CB  ASP A  81       9.671  -5.802  -1.803  1.00 10.00      A   
ATOM    751  CG  ASP A  81       9.080  -4.428  -2.069  1.00 10.00      A   
ATOM    752  OD1 ASP A  81       9.858  -3.474  -2.302  1.00 10.00      A   
ATOM    753  OD2 ASP A  81       7.840  -4.294  -2.059  1.00 10.00      A   
ATOM    754  C   ASP A  81      11.859  -6.923  -2.359  1.00 10.00      A   
ATOM    755  O   ASP A  81      12.583  -6.353  -1.539  1.00 10.00      A   
ATOM    756  N   PHE A  82      12.112  -8.143  -2.807  1.00 10.00      A   
ATOM    757  HN  PHE A  82      11.506  -8.544  -3.464  1.00 10.00      A   
ATOM    758  CA  PHE A  82      13.271  -8.893  -2.354  1.00 10.00      A   
ATOM    759  CB  PHE A  82      12.863 -10.278  -1.860  1.00 10.00      A   
ATOM    760  CG  PHE A  82      11.841 -10.244  -0.762  1.00 10.00      A   
ATOM    761  CD1 PHE A  82      11.933  -9.322   0.267  1.00 10.00      A   
ATOM    762  CD2 PHE A  82      10.786 -11.135  -0.764  1.00 10.00      A   
ATOM    763  CE1 PHE A  82      10.988  -9.293   1.274  1.00 10.00      A   
ATOM    764  CE2 PHE A  82       9.838 -11.113   0.239  1.00 10.00      A   
ATOM    765  CZ  PHE A  82       9.939 -10.191   1.260  1.00 10.00      A   
ATOM    766  C   PHE A  82      14.302  -9.002  -3.467  1.00 10.00      A   
ATOM    767  O   PHE A  82      15.213  -9.821  -3.398  1.00 10.00      A   
ATOM    768  N   ASN A  83      14.133  -8.170  -4.498  1.00 10.00      A   
ATOM    769  HN  ASN A  83      13.365  -7.559  -4.488  1.00 10.00      A   
ATOM    770  CA  ASN A  83      15.041  -8.134  -5.649  1.00 10.00      A   
ATOM    771  CB  ASN A  83      16.454  -7.698  -5.246  1.00 10.00      A   
ATOM    772  CG  ASN A  83      16.563  -6.203  -5.021  1.00 10.00      A   
ATOM    773  OD1 ASN A  83      16.834  -5.438  -5.949  1.00 10.00      A   
ATOM    774  ND2 ASN A  83      16.344  -5.772  -3.787  1.00 10.00      A   
ATOM    775 HD21 ASN A  83      16.127  -6.434  -3.095  1.00 10.00      A   
ATOM    776 HD22 ASN A  83      16.404  -4.808  -3.616  1.00 10.00      A   
ATOM    777  C   ASN A  83      15.065  -9.456  -6.406  1.00 10.00      A   
ATOM    778  O   ASN A  83      16.107  -9.889  -6.900  1.00 10.00      A   
ATOM    779  N   LEU A  84      13.910 -10.099  -6.501  1.00 10.00      A   
ATOM    780  HN  LEU A  84      13.110  -9.713  -6.084  1.00 10.00      A   
ATOM    781  CA  LEU A  84      13.813 -11.370  -7.208  1.00 10.00      A   
ATOM    782  CB  LEU A  84      12.923 -12.359  -6.446  1.00 10.00      A   
ATOM    783  CG  LEU A  84      13.452 -12.830  -5.089  1.00 10.00      A   
ATOM    784  CD1 LEU A  84      12.468 -13.780  -4.424  1.00 10.00      A   
ATOM    785  CD2 LEU A  84      14.820 -13.479  -5.236  1.00 10.00      A   
ATOM    786  C   LEU A  84      13.295 -11.162  -8.623  1.00 10.00      A   
ATOM    787  O   LEU A  84      13.261 -12.092  -9.430  1.00 10.00      A   
ATOM    788  N   VAL A  85      12.910  -9.932  -8.923  1.00 10.00      A   
ATOM    789  HN  VAL A  85      12.989  -9.228  -8.245  1.00 10.00      A   
ATOM    790  CA  VAL A  85      12.388  -9.592 -10.236  1.00 10.00      A   
ATOM    791  CB  VAL A  85      10.974  -8.975 -10.134  1.00 10.00      A   
ATOM    792  CG1 VAL A  85      10.403  -8.696 -11.515  1.00 10.00      A   
ATOM    793  CG2 VAL A  85      10.044  -9.891  -9.351  1.00 10.00      A   
ATOM    794  C   VAL A  85      13.331  -8.621 -10.955  1.00 10.00      A   
ATOM    795  O   VAL A  85      13.685  -7.569 -10.417  1.00 10.00      A   
ATOM    796  N   PRO A  86      13.771  -8.979 -12.175  1.00 10.00      A   
ATOM    797  CA  PRO A  86      14.674  -8.139 -12.971  1.00 10.00      A   
ATOM    798  CB  PRO A  86      14.887  -8.948 -14.257  1.00 10.00      A   
ATOM    799  CG  PRO A  86      14.514 -10.347 -13.899  1.00 10.00      A   
ATOM    800  CD  PRO A  86      13.429 -10.231 -12.870  1.00 10.00      A   
ATOM    801  C   PRO A  86      14.048  -6.782 -13.295  1.00 10.00      A   
ATOM    802  O   PRO A  86      12.834  -6.677 -13.498  1.00 10.00      A   
ATOM    803  N   ASP A  87      14.883  -5.755 -13.342  1.00 10.00      A   
ATOM    804  HN  ASP A  87      15.838  -5.913 -13.178  1.00 10.00      A   
ATOM    805  CA  ASP A  87      14.427  -4.397 -13.626  1.00 10.00      A   
ATOM    806  CB  ASP A  87      15.572  -3.389 -13.459  1.00 10.00      A   
ATOM    807  CG  ASP A  87      16.037  -3.228 -12.027  1.00 10.00      A   
ATOM    808  OD1 ASP A  87      17.229  -2.912 -11.821  1.00 10.00      A   
ATOM    809  OD2 ASP A  87      15.219  -3.406 -11.102  1.00 10.00      A   
ATOM    810  C   ASP A  87      13.852  -4.272 -15.033  1.00 10.00      A   
ATOM    811  O   ASP A  87      14.513  -4.607 -16.018  1.00 10.00      A   
ATOM    812  N   GLY A  88      12.622  -3.788 -15.124  1.00 10.00      A   
ATOM    813  HN  GLY A  88      12.133  -3.556 -14.305  1.00 10.00      A   
ATOM    814  CA  GLY A  88      11.997  -3.604 -16.419  1.00 10.00      A   
ATOM    815  C   GLY A  88      10.974  -4.666 -16.755  1.00 10.00      A   
ATOM    816  O   GLY A  88      10.532  -4.759 -17.902  1.00 10.00      A   
ATOM    817  N   TRP A  89      10.590  -5.466 -15.764  1.00 10.00      A   
ATOM    818  HN  TRP A  89      10.977  -5.344 -14.872  1.00 10.00      A   
ATOM    819  CA  TRP A  89       9.602  -6.517 -15.976  1.00 10.00      A   
ATOM    820  CB  TRP A  89       9.380  -7.342 -14.700  1.00 10.00      A   
ATOM    821  CG  TRP A  89       8.153  -8.207 -14.754  1.00 10.00      A   
ATOM    822  CD1 TRP A  89       8.031  -9.424 -15.358  1.00 10.00      A   
ATOM    823  CD2 TRP A  89       6.868  -7.912 -14.187  1.00 10.00      A   
ATOM    824  NE1 TRP A  89       6.751  -9.903 -15.205  1.00 10.00      A   
ATOM    825  HE1 TRP A  89       6.411 -10.760 -15.556  1.00 10.00      A   
ATOM    826  CE2 TRP A  89       6.019  -8.993 -14.489  1.00 10.00      A   
ATOM    827  CE3 TRP A  89       6.354  -6.838 -13.454  1.00 10.00      A   
ATOM    828  CZ2 TRP A  89       4.686  -9.030 -14.086  1.00 10.00      A   
ATOM    829  CZ3 TRP A  89       5.033  -6.877 -13.053  1.00 10.00      A   
ATOM    830  CH2 TRP A  89       4.213  -7.967 -13.369  1.00 10.00      A   
ATOM    831  C   TRP A  89       8.284  -5.920 -16.449  1.00 10.00      A   
ATOM    832  O   TRP A  89       7.679  -6.399 -17.410  1.00 10.00      A   
ATOM    833  N   GLY A  90       7.854  -4.864 -15.776  1.00 10.00      A   
ATOM    834  HN  GLY A  90       8.394  -4.512 -15.031  1.00 10.00      A   
ATOM    835  CA  GLY A  90       6.611  -4.220 -16.123  1.00 10.00      A   
ATOM    836  C   GLY A  90       6.046  -3.439 -14.961  1.00 10.00      A   
ATOM    837  O   GLY A  90       6.796  -2.979 -14.096  1.00 10.00      A   
ATOM    838  N   GLY A  91       4.728  -3.304 -14.930  1.00 10.00      A   
ATOM    839  HN  GLY A  91       4.187  -3.706 -15.645  1.00 10.00      A   
ATOM    840  CA  GLY A  91       4.076  -2.564 -13.868  1.00 10.00      A   
ATOM    841  C   GLY A  91       4.023  -1.087 -14.194  1.00 10.00      A   
ATOM    842  O   GLY A  91       4.139  -0.240 -13.313  1.00 10.00      A   
ATOM    843  N   TYR A  92       3.846  -0.785 -15.469  1.00 10.00      A   
ATOM    844  HN  TYR A  92       3.728  -1.509 -16.117  1.00 10.00      A   
ATOM    845  CA  TYR A  92       3.790   0.591 -15.930  1.00 10.00      A   
ATOM    846  CB  TYR A  92       4.275   0.694 -17.380  1.00 10.00      A   
ATOM    847  CG  TYR A  92       5.649   0.102 -17.605  1.00 10.00      A   
ATOM    848  CD1 TYR A  92       5.815  -1.037 -18.382  1.00 10.00      A   
ATOM    849  CD2 TYR A  92       6.781   0.677 -17.039  1.00 10.00      A   
ATOM    850  CE1 TYR A  92       7.064  -1.586 -18.587  1.00 10.00      A   
ATOM    851  CE2 TYR A  92       8.036   0.133 -17.239  1.00 10.00      A   
ATOM    852  CZ  TYR A  92       8.169  -0.999 -18.014  1.00 10.00      A   
ATOM    853  OH  TYR A  92       9.410  -1.545 -18.223  1.00 10.00      A   
ATOM    854  HH  TYR A  92       9.408  -2.011 -19.067  1.00 10.00      A   
ATOM    855  C   TYR A  92       2.378   1.143 -15.803  1.00 10.00      A   
ATOM    856  O   TYR A  92       1.439   0.627 -16.406  1.00 10.00      A   
ATOM    857  N   VAL A  93       2.226   2.185 -15.003  1.00 10.00      A   
ATOM    858  HN  VAL A  93       3.007   2.538 -14.518  1.00 10.00      A   
ATOM    859  CA  VAL A  93       0.921   2.803 -14.806  1.00 10.00      A   
ATOM    860  CB  VAL A  93       0.812   3.452 -13.411  1.00 10.00      A   
ATOM    861  CG1 VAL A  93       1.652   4.721 -13.317  1.00 10.00      A   
ATOM    862  CG2 VAL A  93      -0.639   3.718 -13.042  1.00 10.00      A   
ATOM    863  C   VAL A  93       0.632   3.838 -15.892  1.00 10.00      A   
ATOM    864  O   VAL A  93      -0.449   4.425 -15.936  1.00 10.00      A   
ATOM    865  N   TYR A  94       1.600   4.036 -16.777  1.00 10.00      A   
ATOM    866  HN  TYR A  94       2.429   3.523 -16.695  1.00 10.00      A   
ATOM    867  CA  TYR A  94       1.467   4.997 -17.863  1.00 10.00      A   
ATOM    868  CB  TYR A  94       2.703   5.004 -18.771  1.00 10.00      A   
ATOM    869  CG  TYR A  94       2.687   6.123 -19.789  1.00 10.00      A   
ATOM    870  CD1 TYR A  94       2.660   7.451 -19.384  1.00 10.00      A   
ATOM    871  CD2 TYR A  94       2.690   5.852 -21.151  1.00 10.00      A   
ATOM    872  CE1 TYR A  94       2.629   8.477 -20.307  1.00 10.00      A   
ATOM    873  CE2 TYR A  94       2.661   6.874 -22.082  1.00 10.00      A   
ATOM    874  CZ  TYR A  94       2.629   8.184 -21.654  1.00 10.00      A   
ATOM    875  OH  TYR A  94       2.597   9.206 -22.578  1.00 10.00      A   
ATOM    876  HH  TYR A  94       2.136   8.907 -23.368  1.00 10.00      A   
ATOM    877  C   TYR A  94       0.167   4.825 -18.663  1.00 10.00      A   
ATOM    878  O   TYR A  94      -0.589   5.787 -18.805  1.00 10.00      A   
ATOM    879  N   PRO A  95      -0.126   3.612 -19.198  1.00 10.00      A   
ATOM    880  CA  PRO A  95      -1.361   3.370 -19.964  1.00 10.00      A   
ATOM    881  CB  PRO A  95      -1.345   1.857 -20.207  1.00 10.00      A   
ATOM    882  CG  PRO A  95       0.096   1.492 -20.160  1.00 10.00      A   
ATOM    883  CD  PRO A  95       0.716   2.399 -19.133  1.00 10.00      A   
ATOM    884  C   PRO A  95      -2.606   3.758 -19.172  1.00 10.00      A   
ATOM    885  O   PRO A  95      -3.544   4.345 -19.714  1.00 10.00      A   
ATOM    886  N   TRP A  96      -2.601   3.443 -17.880  1.00 10.00      A   
ATOM    887  HN  TRP A  96      -1.817   2.988 -17.504  1.00 10.00      A   
ATOM    888  CA  TRP A  96      -3.725   3.759 -17.008  1.00 10.00      A   
ATOM    889  CB  TRP A  96      -3.555   3.103 -15.635  1.00 10.00      A   
ATOM    890  CG  TRP A  96      -3.651   1.611 -15.671  1.00 10.00      A   
ATOM    891  CD1 TRP A  96      -2.656   0.735 -15.990  1.00 10.00      A   
ATOM    892  CD2 TRP A  96      -4.808   0.817 -15.381  1.00 10.00      A   
ATOM    893  NE1 TRP A  96      -3.123  -0.554 -15.925  1.00 10.00      A   
ATOM    894  HE1 TRP A  96      -2.594  -1.362 -16.118  1.00 10.00      A   
ATOM    895  CE2 TRP A  96      -4.441  -0.531 -15.551  1.00 10.00      A   
ATOM    896  CE3 TRP A  96      -6.120   1.115 -14.994  1.00 10.00      A   
ATOM    897  CZ2 TRP A  96      -5.336  -1.579 -15.349  1.00 10.00      A   
ATOM    898  CZ3 TRP A  96      -7.006   0.073 -14.795  1.00 10.00      A   
ATOM    899  CH2 TRP A  96      -6.610  -1.259 -14.972  1.00 10.00      A   
ATOM    900  C   TRP A  96      -3.883   5.265 -16.855  1.00 10.00      A   
ATOM    901  O   TRP A  96      -4.976   5.797 -17.022  1.00 10.00      A   
ATOM    902  N   ILE A  97      -2.785   5.951 -16.556  1.00 10.00      A   
ATOM    903  HN  ILE A  97      -1.934   5.468 -16.449  1.00 10.00      A   
ATOM    904  CA  ILE A  97      -2.806   7.399 -16.388  1.00 10.00      A   
ATOM    905  CB  ILE A  97      -1.415   7.942 -15.992  1.00 10.00      A   
ATOM    906  CG1 ILE A  97      -0.953   7.332 -14.664  1.00 10.00      A   
ATOM    907  CG2 ILE A  97      -1.422   9.463 -15.907  1.00 10.00      A   
ATOM    908  CD1 ILE A  97      -1.849   7.662 -13.488  1.00 10.00      A   
ATOM    909  C   ILE A  97      -3.273   8.082 -17.671  1.00 10.00      A   
ATOM    910  O   ILE A  97      -4.101   8.994 -17.634  1.00 10.00      A   
ATOM    911  N   GLU A  98      -2.755   7.612 -18.800  1.00 10.00      A   
ATOM    912  HN  GLU A  98      -2.113   6.867 -18.754  1.00 10.00      A   
ATOM    913  CA  GLU A  98      -3.102   8.160 -20.103  1.00 10.00      A   
ATOM    914  CB  GLU A  98      -2.285   7.468 -21.197  1.00 10.00      A   
ATOM    915  CG  GLU A  98      -2.342   8.166 -22.548  1.00 10.00      A   
ATOM    916  CD  GLU A  98      -1.836   7.299 -23.682  1.00 10.00      A   
ATOM    917  OE1 GLU A  98      -0.615   7.047 -23.751  1.00 10.00      A   
ATOM    918  OE2 GLU A  98      -2.659   6.859 -24.511  1.00 10.00      A   
ATOM    919  C   GLU A  98      -4.592   7.991 -20.384  1.00 10.00      A   
ATOM    920  O   GLU A  98      -5.271   8.934 -20.798  1.00 10.00      A   
ATOM    921  N   ALA A  99      -5.095   6.789 -20.150  1.00 10.00      A   
ATOM    922  HN  ALA A  99      -4.502   6.075 -19.821  1.00 10.00      A   
ATOM    923  CA  ALA A  99      -6.501   6.493 -20.380  1.00 10.00      A   
ATOM    924  CB  ALA A  99      -6.748   4.997 -20.282  1.00 10.00      A   
ATOM    925  C   ALA A  99      -7.401   7.250 -19.406  1.00 10.00      A   
ATOM    926  O   ALA A  99      -8.408   7.837 -19.805  1.00 10.00      A   
ATOM    927  N   MET A 100      -7.021   7.253 -18.134  1.00 10.00      A   
ATOM    928  HN  MET A 100      -6.191   6.783 -17.881  1.00 10.00      A   
ATOM    929  CA  MET A 100      -7.802   7.923 -17.097  1.00 10.00      A   
ATOM    930  CB  MET A 100      -7.255   7.627 -15.698  1.00 10.00      A   
ATOM    931  CG  MET A 100      -7.491   6.197 -15.229  1.00 10.00      A   
ATOM    932  SD  MET A 100      -7.162   5.968 -13.469  1.00 10.00      A   
ATOM    933  CE  MET A 100      -5.404   6.305 -13.396  1.00 10.00      A   
ATOM    934  C   MET A 100      -7.898   9.426 -17.322  1.00 10.00      A   
ATOM    935  O   MET A 100      -8.968  10.005 -17.177  1.00 10.00      A   
ATOM    936  N   SER A 101      -6.791  10.053 -17.703  1.00 10.00      A   
ATOM    937  HN  SER A 101      -5.966   9.536 -17.836  1.00 10.00      A   
ATOM    938  CA  SER A 101      -6.770  11.497 -17.929  1.00 10.00      A   
ATOM    939  CB  SER A 101      -5.331  11.993 -18.098  1.00 10.00      A   
ATOM    940  OG  SER A 101      -4.615  11.178 -19.011  1.00 10.00      A   
ATOM    941  HG  SER A 101      -4.220  10.432 -18.536  1.00 10.00      A   
ATOM    942  C   SER A 101      -7.634  11.913 -19.121  1.00 10.00      A   
ATOM    943  O   SER A 101      -7.975  13.086 -19.280  1.00 10.00      A   
ATOM    944  N   SER A 102      -7.998  10.945 -19.945  1.00 10.00      A   
ATOM    945  HN  SER A 102      -7.701  10.028 -19.765  1.00 10.00      A   
ATOM    946  CA  SER A 102      -8.817  11.208 -21.114  1.00 10.00      A   
ATOM    947  CB  SER A 102      -8.187  10.533 -22.329  1.00 10.00      A   
ATOM    948  OG  SER A 102      -6.778  10.694 -22.312  1.00 10.00      A   
ATOM    949  HG  SER A 102      -6.376   9.994 -21.780  1.00 10.00      A   
ATOM    950  C   SER A 102     -10.243  10.699 -20.913  1.00 10.00      A   
ATOM    951  O   SER A 102     -10.996  10.530 -21.873  1.00 10.00      A   
ATOM    952  N   SER A 103     -10.615  10.448 -19.666  1.00 10.00      A   
ATOM    953  HN  SER A 103      -9.982  10.602 -18.933  1.00 10.00      A   
ATOM    954  CA  SER A 103     -11.947   9.951 -19.368  1.00 10.00      A   
ATOM    955  CB  SER A 103     -11.968   8.427 -19.465  1.00 10.00      A   
ATOM    956  OG  SER A 103     -11.608   7.997 -20.772  1.00 10.00      A   
ATOM    957  HG  SER A 103     -11.634   8.754 -21.373  1.00 10.00      A   
ATOM    958  C   SER A 103     -12.438  10.410 -17.995  1.00 10.00      A   
ATOM    959  O   SER A 103     -13.537  10.949 -17.869  1.00 10.00      A   
ATOM    960  N   TYR A 104     -11.619  10.209 -16.973  1.00 10.00      A   
ATOM    961  HN  TYR A 104     -10.740   9.805 -17.131  1.00 10.00      A   
ATOM    962  CA  TYR A 104     -11.985  10.597 -15.620  1.00 10.00      A   
ATOM    963  CB  TYR A 104     -11.244   9.753 -14.578  1.00 10.00      A   
ATOM    964  CG  TYR A 104     -11.690   8.311 -14.517  1.00 10.00      A   
ATOM    965  CD1 TYR A 104     -10.767   7.277 -14.577  1.00 10.00      A   
ATOM    966  CD2 TYR A 104     -13.035   7.982 -14.397  1.00 10.00      A   
ATOM    967  CE1 TYR A 104     -11.169   5.957 -14.519  1.00 10.00      A   
ATOM    968  CE2 TYR A 104     -13.446   6.664 -14.340  1.00 10.00      A   
ATOM    969  CZ  TYR A 104     -12.507   5.655 -14.402  1.00 10.00      A   
ATOM    970  OH  TYR A 104     -12.905   4.340 -14.337  1.00 10.00      A   
ATOM    971  HH  TYR A 104     -13.822   4.266 -14.633  1.00 10.00      A   
ATOM    972  C   TYR A 104     -11.719  12.073 -15.384  1.00 10.00      A   
ATOM    973  O   TYR A 104     -10.646  12.458 -14.921  1.00 10.00      A   
ATOM    974  N   THR A 105     -12.699  12.893 -15.714  1.00 10.00      A   
ATOM    975  HN  THR A 105     -13.528  12.522 -16.089  1.00 10.00      A   
ATOM    976  CA  THR A 105     -12.588  14.328 -15.528  1.00 10.00      A   
ATOM    977  CB  THR A 105     -13.682  15.063 -16.330  1.00 10.00      A   
ATOM    978  OG1 THR A 105     -14.154  14.198 -17.376  1.00 10.00      A   
ATOM    979  HG1 THR A 105     -13.506  14.184 -18.095  1.00 10.00      A   
ATOM    980  CG2 THR A 105     -13.121  16.331 -16.955  1.00 10.00      A   
ATOM    981  C   THR A 105     -12.744  14.664 -14.049  1.00 10.00      A   
ATOM    982  O   THR A 105     -12.340  15.734 -13.589  1.00 10.00      A   
ATOM    983  N   TRP A 106     -13.327  13.731 -13.307  1.00 10.00      A   
ATOM    984  HN  TRP A 106     -13.614  12.895 -13.734  1.00 10.00      A   
ATOM    985  CA  TRP A 106     -13.556  13.914 -11.884  1.00 10.00      A   
ATOM    986  CB  TRP A 106     -15.057  13.975 -11.592  1.00 10.00      A   
ATOM    987  CG  TRP A 106     -15.795  14.907 -12.502  1.00 10.00      A   
ATOM    988  CD1 TRP A 106     -16.552  14.565 -13.582  1.00 10.00      A   
ATOM    989  CD2 TRP A 106     -15.837  16.336 -12.421  1.00 10.00      A   
ATOM    990  NE1 TRP A 106     -17.060  15.690 -14.180  1.00 10.00      A   
ATOM    991  HE1 TRP A 106     -17.634  15.701 -14.975  1.00 10.00      A   
ATOM    992  CE2 TRP A 106     -16.639  16.791 -13.485  1.00 10.00      A   
ATOM    993  CE3 TRP A 106     -15.276  17.274 -11.551  1.00 10.00      A   
ATOM    994  CZ2 TRP A 106     -16.894  18.143 -13.702  1.00 10.00      A   
ATOM    995  CZ3 TRP A 106     -15.529  18.615 -11.767  1.00 10.00      A   
ATOM    996  CH2 TRP A 106     -16.331  19.037 -12.834  1.00 10.00      A   
ATOM    997  C   TRP A 106     -12.890  12.811 -11.061  1.00 10.00      A   
ATOM    998  O   TRP A 106     -13.564  12.032 -10.384  1.00 10.00      A   
ATOM    999  N   LEU A 107     -11.566  12.735 -11.146  1.00 10.00      A   
ATOM   1000  HN  LEU A 107     -11.090  13.359 -11.730  1.00 10.00      A   
ATOM   1001  CA  LEU A 107     -10.801  11.752 -10.390  1.00 10.00      A   
ATOM   1002  CB  LEU A 107      -9.698  11.146 -11.263  1.00 10.00      A   
ATOM   1003  CG  LEU A 107      -9.094   9.830 -10.774  1.00 10.00      A   
ATOM   1004  CD1 LEU A 107     -10.179   8.788 -10.561  1.00 10.00      A   
ATOM   1005  CD2 LEU A 107      -8.061   9.323 -11.765  1.00 10.00      A   
ATOM   1006  C   LEU A 107     -10.207  12.437  -9.166  1.00 10.00      A   
ATOM   1007  O   LEU A 107      -9.620  13.514  -9.278  1.00 10.00      A   
ATOM   1008  N   GLU A 108     -10.353  11.816  -8.003  1.00 10.00      A   
ATOM   1009  HN  GLU A 108     -10.777  10.934  -7.977  1.00 10.00      A   
ATOM   1010  CA  GLU A 108      -9.874  12.412  -6.765  1.00 10.00      A   
ATOM   1011  CB  GLU A 108     -11.037  12.606  -5.786  1.00 10.00      A   
ATOM   1012  CG  GLU A 108     -12.204  13.410  -6.351  1.00 10.00      A   
ATOM   1013  CD  GLU A 108     -13.338  13.592  -5.356  1.00 10.00      A   
ATOM   1014  OE1 GLU A 108     -13.111  13.402  -4.142  1.00 10.00      A   
ATOM   1015  OE2 GLU A 108     -14.463  13.946  -5.780  1.00 10.00      A   
ATOM   1016  C   GLU A 108      -8.742  11.626  -6.100  1.00 10.00      A   
ATOM   1017  O   GLU A 108      -7.762  12.217  -5.643  1.00 10.00      A   
ATOM   1018  N   GLU A 109      -8.859  10.307  -6.044  1.00 10.00      A   
ATOM   1019  HN  GLU A 109      -9.638   9.867  -6.455  1.00 10.00      A   
ATOM   1020  CA  GLU A 109      -7.842   9.496  -5.388  1.00 10.00      A   
ATOM   1021  CB  GLU A 109      -8.434   8.777  -4.174  1.00 10.00      A   
ATOM   1022  CG  GLU A 109      -8.967   9.705  -3.095  1.00 10.00      A   
ATOM   1023  CD  GLU A 109      -9.519   8.946  -1.906  1.00 10.00      A   
ATOM   1024  OE1 GLU A 109      -8.810   8.070  -1.372  1.00 10.00      A   
ATOM   1025  OE2 GLU A 109     -10.669   9.223  -1.497  1.00 10.00      A   
ATOM   1026  C   GLU A 109      -7.184   8.481  -6.316  1.00 10.00      A   
ATOM   1027  O   GLU A 109      -7.862   7.720  -7.011  1.00 10.00      A   
ATOM   1028  N   ILE A 110      -5.858   8.482  -6.315  1.00 10.00      A   
ATOM   1029  HN  ILE A 110      -5.383   9.138  -5.754  1.00 10.00      A   
ATOM   1030  CA  ILE A 110      -5.076   7.545  -7.111  1.00 10.00      A   
ATOM   1031  CB  ILE A 110      -4.315   8.237  -8.270  1.00 10.00      A   
ATOM   1032  CG1 ILE A 110      -5.293   8.696  -9.359  1.00 10.00      A   
ATOM   1033  CG2 ILE A 110      -3.248   7.315  -8.853  1.00 10.00      A   
ATOM   1034  CD1 ILE A 110      -4.630   9.371 -10.545  1.00 10.00      A   
ATOM   1035  C   ILE A 110      -4.092   6.815  -6.199  1.00 10.00      A   
ATOM   1036  O   ILE A 110      -3.174   7.421  -5.639  1.00 10.00      A   
ATOM   1037  N   ARG A 111      -4.297   5.519  -6.033  1.00 10.00      A   
ATOM   1038  HN  ARG A 111      -5.044   5.082  -6.508  1.00 10.00      A   
ATOM   1039  CA  ARG A 111      -3.438   4.715  -5.178  1.00 10.00      A   
ATOM   1040  CB  ARG A 111      -4.258   4.070  -4.059  1.00 10.00      A   
ATOM   1041  CG  ARG A 111      -5.118   5.053  -3.286  1.00 10.00      A   
ATOM   1042  CD  ARG A 111      -6.014   4.342  -2.291  1.00 10.00      A   
ATOM   1043  NE  ARG A 111      -6.916   5.271  -1.621  1.00 10.00      A   
ATOM   1044  HE  ARG A 111      -7.282   6.012  -2.156  1.00 10.00      A   
ATOM   1045  CZ  ARG A 111      -7.274   5.173  -0.344  1.00 10.00      A   
ATOM   1046  NH1 ARG A 111      -6.827   4.171   0.409  1.00 10.00      A   
ATOM   1047 HH11 ARG A 111      -7.107   4.105   1.412  1.00 10.00      A   
ATOM   1048 HH12 ARG A 111      -6.196   3.449   0.001  1.00 10.00      A   
ATOM   1049  NH2 ARG A 111      -8.089   6.074   0.176  1.00 10.00      A   
ATOM   1050 HH21 ARG A 111      -8.378   6.014   1.175  1.00 10.00      A   
ATOM   1051 HH22 ARG A 111      -8.448   6.867  -0.421  1.00 10.00      A   
ATOM   1052  C   ARG A 111      -2.717   3.649  -5.988  1.00 10.00      A   
ATOM   1053  O   ARG A 111      -3.350   2.816  -6.638  1.00 10.00      A   
ATOM   1054  N   LEU A 112      -1.397   3.681  -5.953  1.00 10.00      A   
ATOM   1055  HN  LEU A 112      -0.946   4.370  -5.408  1.00 10.00      A   
ATOM   1056  CA  LEU A 112      -0.590   2.719  -6.688  1.00 10.00      A   
ATOM   1057  CB  LEU A 112       0.158   3.402  -7.839  1.00 10.00      A   
ATOM   1058  CG  LEU A 112      -0.706   4.169  -8.845  1.00 10.00      A   
ATOM   1059  CD1 LEU A 112       0.157   4.970  -9.807  1.00 10.00      A   
ATOM   1060  CD2 LEU A 112      -1.614   3.219  -9.603  1.00 10.00      A   
ATOM   1061  C   LEU A 112       0.397   2.034  -5.757  1.00 10.00      A   
ATOM   1062  O   LEU A 112       1.112   2.690  -5.000  1.00 10.00      A   
ATOM   1063  N   LYS A 113       0.425   0.716  -5.810  1.00 10.00      A   
ATOM   1064  HN  LYS A 113      -0.179   0.251  -6.431  1.00 10.00      A   
ATOM   1065  CA  LYS A 113       1.320  -0.061  -4.974  1.00 10.00      A   
ATOM   1066  CB  LYS A 113       0.521  -0.953  -4.023  1.00 10.00      A   
ATOM   1067  CG  LYS A 113       1.373  -1.644  -2.974  1.00 10.00      A   
ATOM   1068  CD  LYS A 113       0.614  -2.772  -2.297  1.00 10.00      A   
ATOM   1069  CE  LYS A 113       1.491  -3.485  -1.284  1.00 10.00      A   
ATOM   1070  NZ  LYS A 113       0.863  -4.731  -0.791  1.00 10.00      A   
ATOM   1071  HZ1 LYS A 113       1.348  -5.058   0.067  1.00 10.00      A   
ATOM   1072  HZ2 LYS A 113       0.921  -5.475  -1.519  1.00 10.00      A   
ATOM   1073  HZ3 LYS A 113      -0.138  -4.565  -0.570  1.00 10.00      A   
ATOM   1074  C   LYS A 113       2.253  -0.912  -5.824  1.00 10.00      A   
ATOM   1075  O   LYS A 113       1.799  -1.725  -6.632  1.00 10.00      A   
ATOM   1076  N   ARG A 114       3.556  -0.709  -5.636  1.00 10.00      A   
ATOM   1077  HN  ARG A 114       3.840  -0.023  -4.987  1.00 10.00      A   
ATOM   1078  CA  ARG A 114       4.576  -1.456  -6.365  1.00 10.00      A   
ATOM   1079  CB  ARG A 114       4.562  -2.937  -5.959  1.00 10.00      A   
ATOM   1080  CG  ARG A 114       4.975  -3.196  -4.517  1.00 10.00      A   
ATOM   1081  CD  ARG A 114       4.980  -4.681  -4.194  1.00 10.00      A   
ATOM   1082  NE  ARG A 114       5.376  -4.944  -2.812  1.00 10.00      A   
ATOM   1083  HE  ARG A 114       6.245  -4.566  -2.502  1.00 10.00      A   
ATOM   1084  CZ  ARG A 114       4.657  -5.679  -1.964  1.00 10.00      A   
ATOM   1085  NH1 ARG A 114       3.517  -6.230  -2.361  1.00 10.00      A   
ATOM   1086 HH11 ARG A 114       2.955  -6.811  -1.695  1.00 10.00      A   
ATOM   1087 HH12 ARG A 114       3.176  -6.089  -3.337  1.00 10.00      A   
ATOM   1088  NH2 ARG A 114       5.070  -5.848  -0.718  1.00 10.00      A   
ATOM   1089 HH21 ARG A 114       5.958  -5.408  -0.392  1.00 10.00      A   
ATOM   1090 HH22 ARG A 114       4.495  -6.418  -0.046  1.00 10.00      A   
ATOM   1091  C   ARG A 114       4.404  -1.293  -7.872  1.00 10.00      A   
ATOM   1092  O   ARG A 114       4.282  -2.272  -8.605  1.00 10.00      A   
ATOM   1093  N   MET A 115       4.391  -0.045  -8.328  1.00 10.00      A   
ATOM   1094  HN  MET A 115       4.511   0.698  -7.695  1.00 10.00      A   
ATOM   1095  CA  MET A 115       4.221   0.253  -9.748  1.00 10.00      A   
ATOM   1096  CB  MET A 115       2.838   0.868  -9.997  1.00 10.00      A   
ATOM   1097  CG  MET A 115       1.685  -0.121  -9.904  1.00 10.00      A   
ATOM   1098  SD  MET A 115       1.488  -1.128 -11.392  1.00 10.00      A   
ATOM   1099  CE  MET A 115       0.703   0.036 -12.509  1.00 10.00      A   
ATOM   1100  C   MET A 115       5.301   1.212 -10.240  1.00 10.00      A   
ATOM   1101  O   MET A 115       5.941   1.904  -9.447  1.00 10.00      A   
ATOM   1102  N   VAL A 116       5.507   1.234 -11.546  1.00 10.00      A   
ATOM   1103  HN  VAL A 116       4.974   0.645 -12.124  1.00 10.00      A   
ATOM   1104  CA  VAL A 116       6.491   2.117 -12.154  1.00 10.00      A   
ATOM   1105  CB  VAL A 116       7.200   1.458 -13.360  1.00 10.00      A   
ATOM   1106  CG1 VAL A 116       8.246   2.396 -13.953  1.00 10.00      A   
ATOM   1107  CG2 VAL A 116       7.832   0.134 -12.955  1.00 10.00      A   
ATOM   1108  C   VAL A 116       5.813   3.409 -12.594  1.00 10.00      A   
ATOM   1109  O   VAL A 116       4.976   3.415 -13.505  1.00 10.00      A   
ATOM   1110  N   VAL A 117       6.163   4.493 -11.927  1.00 10.00      A   
ATOM   1111  HN  VAL A 117       6.837   4.419 -11.216  1.00 10.00      A   
ATOM   1112  CA  VAL A 117       5.596   5.797 -12.227  1.00 10.00      A   
ATOM   1113  CB  VAL A 117       4.885   6.392 -10.989  1.00 10.00      A   
ATOM   1114  CG1 VAL A 117       4.094   7.639 -11.357  1.00 10.00      A   
ATOM   1115  CG2 VAL A 117       3.985   5.357 -10.330  1.00 10.00      A   
ATOM   1116  C   VAL A 117       6.692   6.754 -12.673  1.00 10.00      A   
ATOM   1117  O   VAL A 117       7.752   6.817 -12.057  1.00 10.00      A   
ATOM   1118  N   THR A 118       6.445   7.479 -13.753  1.00 10.00      A   
ATOM   1119  HN  THR A 118       5.592   7.369 -14.223  1.00 10.00      A   
ATOM   1120  CA  THR A 118       7.413   8.438 -14.256  1.00 10.00      A   
ATOM   1121  CB  THR A 118       7.629   8.278 -15.775  1.00 10.00      A   
ATOM   1122  OG1 THR A 118       6.364   8.277 -16.454  1.00 10.00      A   
ATOM   1123  HG1 THR A 118       6.520   8.272 -17.410  1.00 10.00      A   
ATOM   1124  CG2 THR A 118       8.364   6.981 -16.079  1.00 10.00      A   
ATOM   1125  C   THR A 118       6.949   9.859 -13.956  1.00 10.00      A   
ATOM   1126  O   THR A 118       5.788  10.083 -13.591  1.00 10.00      A   
ATOM   1127  N   ASP A 119       7.854  10.817 -14.108  1.00 10.00      A   
ATOM   1128  HN  ASP A 119       8.765  10.574 -14.381  1.00 10.00      A   
ATOM   1129  CA  ASP A 119       7.536  12.221 -13.865  1.00 10.00      A   
ATOM   1130  CB  ASP A 119       8.774  13.111 -14.028  1.00 10.00      A   
ATOM   1131  CG  ASP A 119       9.862  12.799 -13.017  1.00 10.00      A   
ATOM   1132  OD1 ASP A 119      10.112  13.633 -12.118  1.00 10.00      A   
ATOM   1133  OD2 ASP A 119      10.472  11.715 -13.113  1.00 10.00      A   
ATOM   1134  C   ASP A 119       6.423  12.679 -14.799  1.00 10.00      A   
ATOM   1135  O   ASP A 119       5.620  13.545 -14.452  1.00 10.00      A   
ATOM   1136  N   ASP A 120       6.373  12.070 -15.981  1.00 10.00      A   
ATOM   1137  HN  ASP A 120       7.048  11.390 -16.190  1.00 10.00      A   
ATOM   1138  CA  ASP A 120       5.354  12.391 -16.974  1.00 10.00      A   
ATOM   1139  CB  ASP A 120       5.645  11.698 -18.303  1.00 10.00      A   
ATOM   1140  CG  ASP A 120       6.819  12.310 -19.031  1.00 10.00      A   
ATOM   1141  OD1 ASP A 120       6.615  13.287 -19.783  1.00 10.00      A   
ATOM   1142  OD2 ASP A 120       7.955  11.816 -18.860  1.00 10.00      A   
ATOM   1143  C   ASP A 120       3.977  11.989 -16.477  1.00 10.00      A   
ATOM   1144  O   ASP A 120       3.000  12.698 -16.705  1.00 10.00      A   
ATOM   1145  N   CYS A 121       3.907  10.850 -15.788  1.00 10.00      A   
ATOM   1146  HN  CYS A 121       4.728  10.333 -15.630  1.00 10.00      A   
ATOM   1147  CA  CYS A 121       2.648  10.362 -15.245  1.00 10.00      A   
ATOM   1148  CB  CYS A 121       2.831   8.976 -14.622  1.00 10.00      A   
ATOM   1149  SG  CYS A 121       3.489   7.726 -15.752  1.00 10.00      A   
ATOM   1150  HG  CYS A 121       4.713   8.096 -16.110  1.00 10.00      A   
ATOM   1151  C   CYS A 121       2.139  11.345 -14.203  1.00 10.00      A   
ATOM   1152  O   CYS A 121       0.949  11.639 -14.138  1.00 10.00      A   
ATOM   1153  N   LEU A 122       3.066  11.874 -13.409  1.00 10.00      A   
ATOM   1154  HN  LEU A 122       4.001  11.596 -13.518  1.00 10.00      A   
ATOM   1155  CA  LEU A 122       2.732  12.849 -12.382  1.00 10.00      A   
ATOM   1156  CB  LEU A 122       3.963  13.155 -11.530  1.00 10.00      A   
ATOM   1157  CG  LEU A 122       4.615  11.962 -10.830  1.00 10.00      A   
ATOM   1158  CD1 LEU A 122       6.030  12.300 -10.393  1.00 10.00      A   
ATOM   1159  CD2 LEU A 122       3.778  11.510  -9.642  1.00 10.00      A   
ATOM   1160  C   LEU A 122       2.222  14.127 -13.036  1.00 10.00      A   
ATOM   1161  O   LEU A 122       1.200  14.682 -12.629  1.00 10.00      A   
ATOM   1162  N   GLU A 123       2.938  14.581 -14.061  1.00 10.00      A   
ATOM   1163  HN  GLU A 123       3.756  14.103 -14.325  1.00 10.00      A   
ATOM   1164  CA  GLU A 123       2.553  15.778 -14.792  1.00 10.00      A   
ATOM   1165  CB  GLU A 123       3.594  16.125 -15.861  1.00 10.00      A   
ATOM   1166  CG  GLU A 123       4.918  16.637 -15.308  1.00 10.00      A   
ATOM   1167  CD  GLU A 123       5.848  17.160 -16.390  1.00 10.00      A   
ATOM   1168  OE1 GLU A 123       5.576  16.914 -17.589  1.00 10.00      A   
ATOM   1169  OE2 GLU A 123       6.857  17.814 -16.046  1.00 10.00      A   
ATOM   1170  C   GLU A 123       1.179  15.593 -15.428  1.00 10.00      A   
ATOM   1171  O   GLU A 123       0.326  16.471 -15.339  1.00 10.00      A   
ATOM   1172  N   LEU A 124       0.967  14.432 -16.037  1.00 10.00      A   
ATOM   1173  HN  LEU A 124       1.693  13.768 -16.062  1.00 10.00      A   
ATOM   1174  CA  LEU A 124      -0.303  14.114 -16.680  1.00 10.00      A   
ATOM   1175  CB  LEU A 124      -0.258  12.702 -17.261  1.00 10.00      A   
ATOM   1176  CG  LEU A 124      -0.306  12.596 -18.784  1.00 10.00      A   
ATOM   1177  CD1 LEU A 124       0.026  11.180 -19.230  1.00 10.00      A   
ATOM   1178  CD2 LEU A 124      -1.673  13.014 -19.304  1.00 10.00      A   
ATOM   1179  C   LEU A 124      -1.462  14.230 -15.694  1.00 10.00      A   
ATOM   1180  O   LEU A 124      -2.559  14.667 -16.059  1.00 10.00      A   
ATOM   1181  N   ILE A 125      -1.211  13.832 -14.451  1.00 10.00      A   
ATOM   1182  HN  ILE A 125      -0.317  13.481 -14.233  1.00 10.00      A   
ATOM   1183  CA  ILE A 125      -2.220  13.891 -13.406  1.00 10.00      A   
ATOM   1184  CB  ILE A 125      -1.742  13.202 -12.108  1.00 10.00      A   
ATOM   1185  CG1 ILE A 125      -1.614  11.693 -12.319  1.00 10.00      A   
ATOM   1186  CG2 ILE A 125      -2.688  13.499 -10.952  1.00 10.00      A   
ATOM   1187  CD1 ILE A 125      -1.028  10.956 -11.133  1.00 10.00      A   
ATOM   1188  C   ILE A 125      -2.610  15.333 -13.107  1.00 10.00      A   
ATOM   1189  O   ILE A 125      -3.776  15.698 -13.224  1.00 10.00      A   
ATOM   1190  N   ALA A 126      -1.624  16.155 -12.761  1.00 10.00      A   
ATOM   1191  HN  ALA A 126      -0.705  15.809 -12.724  1.00 10.00      A   
ATOM   1192  CA  ALA A 126      -1.869  17.555 -12.427  1.00 10.00      A   
ATOM   1193  CB  ALA A 126      -0.616  18.182 -11.829  1.00 10.00      A   
ATOM   1194  C   ALA A 126      -2.347  18.360 -13.635  1.00 10.00      A   
ATOM   1195  O   ALA A 126      -2.914  19.441 -13.487  1.00 10.00      A   
ATOM   1196  N   LYS A 127      -2.114  17.833 -14.824  1.00 10.00      A   
ATOM   1197  HN  LYS A 127      -1.661  16.963 -14.881  1.00 10.00      A   
ATOM   1198  CA  LYS A 127      -2.506  18.511 -16.048  1.00 10.00      A   
ATOM   1199  CB  LYS A 127      -1.610  18.055 -17.204  1.00 10.00      A   
ATOM   1200  CG  LYS A 127      -1.537  19.025 -18.367  1.00 10.00      A   
ATOM   1201  CD  LYS A 127      -0.611  18.503 -19.451  1.00 10.00      A   
ATOM   1202  CE  LYS A 127      -0.468  19.505 -20.585  1.00 10.00      A   
ATOM   1203  NZ  LYS A 127      -1.751  19.738 -21.298  1.00 10.00      A   
ATOM   1204  HZ1 LYS A 127      -1.791  20.716 -21.651  1.00 10.00      A   
ATOM   1205  HZ2 LYS A 127      -2.555  19.575 -20.660  1.00 10.00      A   
ATOM   1206  HZ3 LYS A 127      -1.834  19.092 -22.106  1.00 10.00      A   
ATOM   1207  C   LYS A 127      -3.972  18.248 -16.391  1.00 10.00      A   
ATOM   1208  O   LYS A 127      -4.637  19.088 -16.999  1.00 10.00      A   
ATOM   1209  N   SER A 128      -4.484  17.096 -15.981  1.00 10.00      A   
ATOM   1210  HN  SER A 128      -3.929  16.482 -15.451  1.00 10.00      A   
ATOM   1211  CA  SER A 128      -5.860  16.733 -16.292  1.00 10.00      A   
ATOM   1212  CB  SER A 128      -5.894  15.373 -16.986  1.00 10.00      A   
ATOM   1213  OG  SER A 128      -4.847  15.271 -17.943  1.00 10.00      A   
ATOM   1214  HG  SER A 128      -4.021  15.042 -17.495  1.00 10.00      A   
ATOM   1215  C   SER A 128      -6.767  16.728 -15.065  1.00 10.00      A   
ATOM   1216  O   SER A 128      -7.848  17.318 -15.084  1.00 10.00      A   
ATOM   1217  N   PHE A 129      -6.319  16.085 -13.997  1.00 10.00      A   
ATOM   1218  HN  PHE A 129      -5.422  15.685 -14.016  1.00 10.00      A   
ATOM   1219  CA  PHE A 129      -7.110  15.985 -12.781  1.00 10.00      A   
ATOM   1220  CB  PHE A 129      -6.756  14.714 -12.005  1.00 10.00      A   
ATOM   1221  CG  PHE A 129      -6.643  13.484 -12.857  1.00 10.00      A   
ATOM   1222  CD1 PHE A 129      -5.477  12.737 -12.861  1.00 10.00      A   
ATOM   1223  CD2 PHE A 129      -7.699  13.073 -13.651  1.00 10.00      A   
ATOM   1224  CE1 PHE A 129      -5.363  11.602 -13.640  1.00 10.00      A   
ATOM   1225  CE2 PHE A 129      -7.594  11.939 -14.435  1.00 10.00      A   
ATOM   1226  CZ  PHE A 129      -6.423  11.203 -14.429  1.00 10.00      A   
ATOM   1227  C   PHE A 129      -6.932  17.203 -11.886  1.00 10.00      A   
ATOM   1228  O   PHE A 129      -5.977  17.289 -11.116  1.00 10.00      A   
ATOM   1229  N   LYS A 130      -7.852  18.150 -11.993  1.00 10.00      A   
ATOM   1230  HN  LYS A 130      -8.578  18.042 -12.645  1.00 10.00      A   
ATOM   1231  CA  LYS A 130      -7.808  19.351 -11.169  1.00 10.00      A   
ATOM   1232  CB  LYS A 130      -8.444  20.537 -11.897  1.00 10.00      A   
ATOM   1233  CG  LYS A 130      -7.528  21.224 -12.898  1.00 10.00      A   
ATOM   1234  CD  LYS A 130      -7.523  20.506 -14.239  1.00 10.00      A   
ATOM   1235  CE  LYS A 130      -6.735  21.282 -15.279  1.00 10.00      A   
ATOM   1236  NZ  LYS A 130      -6.844  20.670 -16.628  1.00 10.00      A   
ATOM   1237  HZ1 LYS A 130      -6.104  19.943 -16.754  1.00 10.00      A   
ATOM   1238  HZ2 LYS A 130      -6.730  21.397 -17.361  1.00 10.00      A   
ATOM   1239  HZ3 LYS A 130      -7.774  20.225 -16.742  1.00 10.00      A   
ATOM   1240  C   LYS A 130      -8.522  19.087  -9.851  1.00 10.00      A   
ATOM   1241  O   LYS A 130      -8.367  19.825  -8.874  1.00 10.00      A   
ATOM   1242  N   ASN A 131      -9.298  18.015  -9.844  1.00 10.00      A   
ATOM   1243  HN  ASN A 131      -9.379  17.489 -10.668  1.00 10.00      A   
ATOM   1244  CA  ASN A 131     -10.049  17.595  -8.669  1.00 10.00      A   
ATOM   1245  CB  ASN A 131     -11.391  16.996  -9.093  1.00 10.00      A   
ATOM   1246  CG  ASN A 131     -12.502  18.022  -9.109  1.00 10.00      A   
ATOM   1247  OD1 ASN A 131     -13.245  18.162  -8.135  1.00 10.00      A   
ATOM   1248  ND2 ASN A 131     -12.621  18.761 -10.204  1.00 10.00      A   
ATOM   1249 HD21 ASN A 131     -11.987  18.606 -10.942  1.00 10.00      A   
ATOM   1250 HD22 ASN A 131     -13.335  19.431 -10.235  1.00 10.00      A   
ATOM   1251  C   ASN A 131      -9.261  16.565  -7.873  1.00 10.00      A   
ATOM   1252  O   ASN A 131      -9.787  15.942  -6.952  1.00 10.00      A   
ATOM   1253  N   PHE A 132      -7.997  16.390  -8.244  1.00 10.00      A   
ATOM   1254  HN  PHE A 132      -7.646  16.912  -8.996  1.00 10.00      A   
ATOM   1255  CA  PHE A 132      -7.122  15.442  -7.570  1.00 10.00      A   
ATOM   1256  CB  PHE A 132      -5.760  15.426  -8.255  1.00 10.00      A   
ATOM   1257  CG  PHE A 132      -4.940  14.216  -7.939  1.00 10.00      A   
ATOM   1258  CD1 PHE A 132      -5.438  12.947  -8.176  1.00 10.00      A   
ATOM   1259  CD2 PHE A 132      -3.668  14.346  -7.416  1.00 10.00      A   
ATOM   1260  CE1 PHE A 132      -4.683  11.829  -7.898  1.00 10.00      A   
ATOM   1261  CE2 PHE A 132      -2.908  13.232  -7.132  1.00 10.00      A   
ATOM   1262  CZ  PHE A 132      -3.415  11.970  -7.374  1.00 10.00      A   
ATOM   1263  C   PHE A 132      -6.958  15.816  -6.102  1.00 10.00      A   
ATOM   1264  O   PHE A 132      -6.694  16.976  -5.780  1.00 10.00      A   
ATOM   1265  N   LYS A 133      -7.104  14.834  -5.219  1.00 10.00      A   
ATOM   1266  HN  LYS A 133      -7.288  13.920  -5.538  1.00 10.00      A   
ATOM   1267  CA  LYS A 133      -6.996  15.081  -3.791  1.00 10.00      A   
ATOM   1268  CB  LYS A 133      -8.354  14.879  -3.113  1.00 10.00      A   
ATOM   1269  CG  LYS A 133      -9.450  15.830  -3.561  1.00 10.00      A   
ATOM   1270  CD  LYS A 133     -10.773  15.458  -2.911  1.00 10.00      A   
ATOM   1271  CE  LYS A 133     -11.906  16.358  -3.370  1.00 10.00      A   
ATOM   1272  NZ  LYS A 133     -13.234  15.829  -2.951  1.00 10.00      A   
ATOM   1273  HZ1 LYS A 133     -13.374  14.866  -3.335  1.00 10.00      A   
ATOM   1274  HZ2 LYS A 133     -13.994  16.442  -3.304  1.00 10.00      A   
ATOM   1275  HZ3 LYS A 133     -13.296  15.787  -1.912  1.00 10.00      A   
ATOM   1276  C   LYS A 133      -5.972  14.179  -3.110  1.00 10.00      A   
ATOM   1277  O   LYS A 133      -5.126  14.654  -2.356  1.00 10.00      A   
ATOM   1278  N   VAL A 134      -6.044  12.880  -3.361  1.00 10.00      A   
ATOM   1279  HN  VAL A 134      -6.707  12.542  -4.006  1.00 10.00      A   
ATOM   1280  CA  VAL A 134      -5.137  11.945  -2.702  1.00 10.00      A   
ATOM   1281  CB  VAL A 134      -5.908  10.957  -1.797  1.00 10.00      A   
ATOM   1282  CG1 VAL A 134      -4.966   9.959  -1.141  1.00 10.00      A   
ATOM   1283  CG2 VAL A 134      -6.703  11.713  -0.743  1.00 10.00      A   
ATOM   1284  C   VAL A 134      -4.243  11.176  -3.669  1.00 10.00      A   
ATOM   1285  O   VAL A 134      -4.714  10.564  -4.630  1.00 10.00      A   
ATOM   1286  N   LEU A 135      -2.944  11.212  -3.388  1.00 10.00      A   
ATOM   1287  HN  LEU A 135      -2.640  11.725  -2.603  1.00 10.00      A   
ATOM   1288  CA  LEU A 135      -1.954  10.513  -4.191  1.00 10.00      A   
ATOM   1289  CB  LEU A 135      -1.014  11.504  -4.886  1.00 10.00      A   
ATOM   1290  CG  LEU A 135       0.084  10.892  -5.764  1.00 10.00      A   
ATOM   1291  CD1 LEU A 135      -0.517  10.012  -6.849  1.00 10.00      A   
ATOM   1292  CD2 LEU A 135       0.948  11.981  -6.375  1.00 10.00      A   
ATOM   1293  C   LEU A 135      -1.149   9.567  -3.310  1.00 10.00      A   
ATOM   1294  O   LEU A 135      -0.375  10.001  -2.456  1.00 10.00      A   
ATOM   1295  N   VAL A 136      -1.354   8.277  -3.499  1.00 10.00      A   
ATOM   1296  HN  VAL A 136      -1.999   7.988  -4.180  1.00 10.00      A   
ATOM   1297  CA  VAL A 136      -0.640   7.273  -2.724  1.00 10.00      A   
ATOM   1298  CB  VAL A 136      -1.600   6.353  -1.940  1.00 10.00      A   
ATOM   1299  CG1 VAL A 136      -0.815   5.355  -1.099  1.00 10.00      A   
ATOM   1300  CG2 VAL A 136      -2.529   7.176  -1.060  1.00 10.00      A   
ATOM   1301  C   VAL A 136       0.239   6.425  -3.632  1.00 10.00      A   
ATOM   1302  O   VAL A 136      -0.259   5.611  -4.409  1.00 10.00      A   
ATOM   1303  N   LEU A 137       1.542   6.638  -3.540  1.00 10.00      A   
ATOM   1304  HN  LEU A 137       1.873   7.318  -2.905  1.00 10.00      A   
ATOM   1305  CA  LEU A 137       2.503   5.896  -4.339  1.00 10.00      A   
ATOM   1306  CB  LEU A 137       3.312   6.842  -5.229  1.00 10.00      A   
ATOM   1307  CG  LEU A 137       2.524   7.634  -6.269  1.00 10.00      A   
ATOM   1308  CD1 LEU A 137       3.436   8.603  -7.003  1.00 10.00      A   
ATOM   1309  CD2 LEU A 137       1.841   6.694  -7.246  1.00 10.00      A   
ATOM   1310  C   LEU A 137       3.433   5.113  -3.422  1.00 10.00      A   
ATOM   1311  O   LEU A 137       4.441   5.636  -2.949  1.00 10.00      A   
ATOM   1312  N   SER A 138       3.079   3.868  -3.157  1.00 10.00      A   
ATOM   1313  HN  SER A 138       2.266   3.498  -3.571  1.00 10.00      A   
ATOM   1314  CA  SER A 138       3.873   3.027  -2.283  1.00 10.00      A   
ATOM   1315  CB  SER A 138       2.951   2.275  -1.321  1.00 10.00      A   
ATOM   1316  OG  SER A 138       1.869   3.102  -0.917  1.00 10.00      A   
ATOM   1317  HG  SER A 138       2.046   4.011  -1.179  1.00 10.00      A   
ATOM   1318  C   SER A 138       4.721   2.053  -3.095  1.00 10.00      A   
ATOM   1319  O   SER A 138       4.214   1.394  -4.004  1.00 10.00      A   
ATOM   1320  N   SER A 139       6.015   1.994  -2.778  1.00 10.00      A   
ATOM   1321  HN  SER A 139       6.355   2.577  -2.064  1.00 10.00      A   
ATOM   1322  CA  SER A 139       6.947   1.099  -3.462  1.00 10.00      A   
ATOM   1323  CB  SER A 139       6.610  -0.362  -3.140  1.00 10.00      A   
ATOM   1324  OG  SER A 139       6.252  -0.511  -1.771  1.00 10.00      A   
ATOM   1325  HG  SER A 139       6.975  -0.199  -1.215  1.00 10.00      A   
ATOM   1326  C   SER A 139       6.950   1.348  -4.969  1.00 10.00      A   
ATOM   1327  O   SER A 139       6.896   0.413  -5.770  1.00 10.00      A   
ATOM   1328  N   CYS A 140       7.005   2.615  -5.346  1.00 10.00      A   
ATOM   1329  HN  CYS A 140       7.065   3.314  -4.661  1.00 10.00      A   
ATOM   1330  CA  CYS A 140       7.002   2.999  -6.750  1.00 10.00      A   
ATOM   1331  CB  CYS A 140       5.821   3.927  -7.043  1.00 10.00      A   
ATOM   1332  SG  CYS A 140       4.203   3.204  -6.671  1.00 10.00      A   
ATOM   1333  HG  CYS A 140       4.272   2.634  -5.473  1.00 10.00      A   
ATOM   1334  C   CYS A 140       8.319   3.662  -7.143  1.00 10.00      A   
ATOM   1335  O   CYS A 140       8.853   4.499  -6.410  1.00 10.00      A   
ATOM   1336  N   GLU A 141       8.843   3.280  -8.299  1.00 10.00      A   
ATOM   1337  HN  GLU A 141       8.373   2.612  -8.841  1.00 10.00      A   
ATOM   1338  CA  GLU A 141      10.094   3.834  -8.787  1.00 10.00      A   
ATOM   1339  CB  GLU A 141      11.232   2.815  -8.640  1.00 10.00      A   
ATOM   1340  CG  GLU A 141      11.146   1.613  -9.574  1.00 10.00      A   
ATOM   1341  CD  GLU A 141      10.540   0.384  -8.924  1.00 10.00      A   
ATOM   1342  OE1 GLU A 141      10.813   0.134  -7.734  1.00 10.00      A   
ATOM   1343  OE2 GLU A 141       9.806  -0.358  -9.610  1.00 10.00      A   
ATOM   1344  C   GLU A 141       9.965   4.277 -10.239  1.00 10.00      A   
ATOM   1345  O   GLU A 141       8.977   3.965 -10.905  1.00 10.00      A   
ATOM   1346  N   GLY A 142      10.963   5.008 -10.718  1.00 10.00      A   
ATOM   1347  HN  GLY A 142      11.713   5.240 -10.129  1.00 10.00      A   
ATOM   1348  CA  GLY A 142      10.957   5.464 -12.094  1.00 10.00      A   
ATOM   1349  C   GLY A 142      10.813   6.965 -12.232  1.00 10.00      A   
ATOM   1350  O   GLY A 142      10.957   7.508 -13.331  1.00 10.00      A   
ATOM   1351  N   PHE A 143      10.529   7.647 -11.134  1.00 10.00      A   
ATOM   1352  HN  PHE A 143      10.432   7.175 -10.280  1.00 10.00      A   
ATOM   1353  CA  PHE A 143      10.365   9.091 -11.176  1.00 10.00      A   
ATOM   1354  CB  PHE A 143       8.942   9.515 -10.791  1.00 10.00      A   
ATOM   1355  CG  PHE A 143       8.520   9.130  -9.400  1.00 10.00      A   
ATOM   1356  CD1 PHE A 143       8.654  10.025  -8.354  1.00 10.00      A   
ATOM   1357  CD2 PHE A 143       7.975   7.882  -9.140  1.00 10.00      A   
ATOM   1358  CE1 PHE A 143       8.253   9.689  -7.077  1.00 10.00      A   
ATOM   1359  CE2 PHE A 143       7.574   7.538  -7.864  1.00 10.00      A   
ATOM   1360  CZ  PHE A 143       7.712   8.444  -6.832  1.00 10.00      A   
ATOM   1361  C   PHE A 143      11.410   9.812 -10.331  1.00 10.00      A   
ATOM   1362  O   PHE A 143      12.123   9.199  -9.528  1.00 10.00      A   
ATOM   1363  N   SER A 144      11.510  11.113 -10.534  1.00 10.00      A   
ATOM   1364  HN  SER A 144      10.933  11.534 -11.211  1.00 10.00      A   
ATOM   1365  CA  SER A 144      12.457  11.937  -9.804  1.00 10.00      A   
ATOM   1366  CB  SER A 144      13.452  12.573 -10.781  1.00 10.00      A   
ATOM   1367  OG  SER A 144      12.825  12.979 -11.992  1.00 10.00      A   
ATOM   1368  HG  SER A 144      11.862  13.048 -11.864  1.00 10.00      A   
ATOM   1369  C   SER A 144      11.742  13.018  -9.001  1.00 10.00      A   
ATOM   1370  O   SER A 144      10.521  13.178  -9.102  1.00 10.00      A   
ATOM   1371  N   THR A 145      12.495  13.760  -8.197  1.00 10.00      A   
ATOM   1372  HN  THR A 145      13.461  13.574  -8.122  1.00 10.00      A   
ATOM   1373  CA  THR A 145      11.921  14.837  -7.407  1.00 10.00      A   
ATOM   1374  CB  THR A 145      12.811  15.191  -6.204  1.00 10.00      A   
ATOM   1375  OG1 THR A 145      14.097  14.575  -6.358  1.00 10.00      A   
ATOM   1376  HG1 THR A 145      14.130  13.772  -5.819  1.00 10.00      A   
ATOM   1377  CG2 THR A 145      12.171  14.708  -4.915  1.00 10.00      A   
ATOM   1378  C   THR A 145      11.714  16.077  -8.274  1.00 10.00      A   
ATOM   1379  O   THR A 145      12.064  17.194  -7.886  1.00 10.00      A   
ATOM   1380  N   ASP A 146      11.154  15.860  -9.458  1.00 10.00      A   
ATOM   1381  HN  ASP A 146      10.910  14.938  -9.706  1.00 10.00      A   
ATOM   1382  CA  ASP A 146      10.883  16.934 -10.401  1.00 10.00      A   
ATOM   1383  CB  ASP A 146      11.702  16.751 -11.677  1.00 10.00      A   
ATOM   1384  CG  ASP A 146      11.758  18.011 -12.515  1.00 10.00      A   
ATOM   1385  OD1 ASP A 146      11.108  18.054 -13.579  1.00 10.00      A   
ATOM   1386  OD2 ASP A 146      12.466  18.961 -12.113  1.00 10.00      A   
ATOM   1387  C   ASP A 146       9.399  16.970 -10.728  1.00 10.00      A   
ATOM   1388  O   ASP A 146       8.733  17.974 -10.503  1.00 10.00      A   
ATOM   1389  N   GLY A 147       8.876  15.854 -11.233  1.00 10.00      A   
ATOM   1390  HN  GLY A 147       9.467  15.076 -11.407  1.00 10.00      A   
ATOM   1391  CA  GLY A 147       7.463  15.770 -11.559  1.00 10.00      A   
ATOM   1392  C   GLY A 147       6.591  15.974 -10.335  1.00 10.00      A   
ATOM   1393  O   GLY A 147       5.433  16.373 -10.446  1.00 10.00      A   
ATOM   1394  N   LEU A 148       7.154  15.697  -9.162  1.00 10.00      A   
ATOM   1395  HN  LEU A 148       8.075  15.363  -9.146  1.00 10.00      A   
ATOM   1396  CA  LEU A 148       6.439  15.869  -7.905  1.00 10.00      A   
ATOM   1397  CB  LEU A 148       7.273  15.334  -6.734  1.00 10.00      A   
ATOM   1398  CG  LEU A 148       7.593  13.838  -6.757  1.00 10.00      A   
ATOM   1399  CD1 LEU A 148       8.587  13.489  -5.660  1.00 10.00      A   
ATOM   1400  CD2 LEU A 148       6.321  13.017  -6.607  1.00 10.00      A   
ATOM   1401  C   LEU A 148       6.122  17.345  -7.690  1.00 10.00      A   
ATOM   1402  O   LEU A 148       5.128  17.700  -7.051  1.00 10.00      A   
ATOM   1403  N   ALA A 149       6.968  18.202  -8.253  1.00 10.00      A   
ATOM   1404  HN  ALA A 149       7.724  17.853  -8.776  1.00 10.00      A   
ATOM   1405  CA  ALA A 149       6.794  19.640  -8.142  1.00 10.00      A   
ATOM   1406  CB  ALA A 149       8.056  20.360  -8.593  1.00 10.00      A   
ATOM   1407  C   ALA A 149       5.590  20.086  -8.966  1.00 10.00      A   
ATOM   1408  O   ALA A 149       4.870  21.007  -8.581  1.00 10.00      A   
ATOM   1409  N   ALA A 150       5.367  19.404 -10.091  1.00 10.00      A   
ATOM   1410  HN  ALA A 150       5.985  18.685 -10.342  1.00 10.00      A   
ATOM   1411  CA  ALA A 150       4.238  19.707 -10.968  1.00 10.00      A   
ATOM   1412  CB  ALA A 150       4.281  18.849 -12.225  1.00 10.00      A   
ATOM   1413  C   ALA A 150       2.927  19.495 -10.225  1.00 10.00      A   
ATOM   1414  O   ALA A 150       1.952  20.209 -10.442  1.00 10.00      A   
ATOM   1415  N   ILE A 151       2.919  18.508  -9.342  1.00 10.00      A   
ATOM   1416  HN  ILE A 151       3.729  17.966  -9.225  1.00 10.00      A   
ATOM   1417  CA  ILE A 151       1.741  18.205  -8.542  1.00 10.00      A   
ATOM   1418  CB  ILE A 151       1.870  16.806  -7.899  1.00 10.00      A   
ATOM   1419  CG1 ILE A 151       1.915  15.708  -8.966  1.00 10.00      A   
ATOM   1420  CG2 ILE A 151       0.755  16.548  -6.893  1.00 10.00      A   
ATOM   1421  CD1 ILE A 151       0.587  15.447  -9.642  1.00 10.00      A   
ATOM   1422  C   ILE A 151       1.606  19.240  -7.428  1.00 10.00      A   
ATOM   1423  O   ILE A 151       0.513  19.727  -7.131  1.00 10.00      A   
ATOM   1424  N   ALA A 152       2.749  19.594  -6.857  1.00 10.00      A   
ATOM   1425  HN  ALA A 152       3.582  19.200  -7.193  1.00 10.00      A   
ATOM   1426  CA  ALA A 152       2.823  20.542  -5.757  1.00 10.00      A   
ATOM   1427  CB  ALA A 152       4.269  20.691  -5.304  1.00 10.00      A   
ATOM   1428  C   ALA A 152       2.226  21.911  -6.084  1.00 10.00      A   
ATOM   1429  O   ALA A 152       1.444  22.450  -5.302  1.00 10.00      A   
ATOM   1430  N   ALA A 153       2.582  22.471  -7.232  1.00 10.00      A   
ATOM   1431  HN  ALA A 153       3.186  21.987  -7.840  1.00 10.00      A   
ATOM   1432  CA  ALA A 153       2.093  23.799  -7.602  1.00 10.00      A   
ATOM   1433  CB  ALA A 153       3.223  24.675  -8.115  1.00 10.00      A   
ATOM   1434  C   ALA A 153       0.928  23.777  -8.586  1.00 10.00      A   
ATOM   1435  O   ALA A 153       0.637  24.789  -9.231  1.00 10.00      A   
ATOM   1436  N   THR A 154       0.251  22.650  -8.698  1.00 10.00      A   
ATOM   1437  HN  THR A 154       0.512  21.872  -8.160  1.00 10.00      A   
ATOM   1438  CA  THR A 154      -0.886  22.557  -9.604  1.00 10.00      A   
ATOM   1439  CB  THR A 154      -0.550  21.817 -10.915  1.00 10.00      A   
ATOM   1440  OG1 THR A 154       0.637  22.384 -11.492  1.00 10.00      A   
ATOM   1441  HG1 THR A 154       1.414  21.915 -11.147  1.00 10.00      A   
ATOM   1442  CG2 THR A 154      -1.691  21.963 -11.910  1.00 10.00      A   
ATOM   1443  C   THR A 154      -2.107  21.935  -8.930  1.00 10.00      A   
ATOM   1444  O   THR A 154      -3.234  22.382  -9.143  1.00 10.00      A   
ATOM   1445  N   CYS A 155      -1.884  20.919  -8.108  1.00 10.00      A   
ATOM   1446  HN  CYS A 155      -0.966  20.610  -7.956  1.00 10.00      A   
ATOM   1447  CA  CYS A 155      -2.977  20.256  -7.411  1.00 10.00      A   
ATOM   1448  CB  CYS A 155      -2.654  18.778  -7.166  1.00 10.00      A   
ATOM   1449  SG  CYS A 155      -2.467  17.798  -8.675  1.00 10.00      A   
ATOM   1450  HG  CYS A 155      -3.561  17.969  -9.409  1.00 10.00      A   
ATOM   1451  C   CYS A 155      -3.288  20.973  -6.101  1.00 10.00      A   
ATOM   1452  O   CYS A 155      -2.802  20.589  -5.037  1.00 10.00      A   
ATOM   1453  N   ARG A 156      -4.097  22.024  -6.194  1.00 10.00      A   
ATOM   1454  HN  ARG A 156      -4.441  22.277  -7.076  1.00 10.00      A   
ATOM   1455  CA  ARG A 156      -4.476  22.821  -5.031  1.00 10.00      A   
ATOM   1456  CB  ARG A 156      -5.079  24.159  -5.470  1.00 10.00      A   
ATOM   1457  CG  ARG A 156      -6.321  24.023  -6.340  1.00 10.00      A   
ATOM   1458  CD  ARG A 156      -6.931  25.377  -6.665  1.00 10.00      A   
ATOM   1459  NE  ARG A 156      -8.200  25.238  -7.380  1.00 10.00      A   
ATOM   1460  HE  ARG A 156      -8.488  24.325  -7.606  1.00 10.00      A   
ATOM   1461  CZ  ARG A 156      -8.971  26.264  -7.743  1.00 10.00      A   
ATOM   1462  NH1 ARG A 156      -8.609  27.510  -7.465  1.00 10.00      A   
ATOM   1463 HH11 ARG A 156      -9.220  28.310  -7.749  1.00 10.00      A   
ATOM   1464 HH12 ARG A 156      -7.712  27.698  -6.965  1.00 10.00      A   
ATOM   1465  NH2 ARG A 156     -10.110  26.041  -8.380  1.00 10.00      A   
ATOM   1466 HH21 ARG A 156     -10.405  25.068  -8.600  1.00 10.00      A   
ATOM   1467 HH22 ARG A 156     -10.716  26.839  -8.668  1.00 10.00      A   
ATOM   1468  C   ARG A 156      -5.452  22.078  -4.119  1.00 10.00      A   
ATOM   1469  O   ARG A 156      -5.680  22.483  -2.978  1.00 10.00      A   
ATOM   1470  N   ASN A 157      -6.024  20.992  -4.624  1.00 10.00      A   
ATOM   1471  HN  ASN A 157      -5.797  20.710  -5.536  1.00 10.00      A   
ATOM   1472  CA  ASN A 157      -6.976  20.205  -3.852  1.00 10.00      A   
ATOM   1473  CB  ASN A 157      -8.143  19.752  -4.738  1.00 10.00      A   
ATOM   1474  CG  ASN A 157      -9.490  20.217  -4.218  1.00 10.00      A   
ATOM   1475  OD1 ASN A 157     -10.178  19.496  -3.498  1.00 10.00      A   
ATOM   1476  ND2 ASN A 157      -9.881  21.423  -4.587  1.00 10.00      A   
ATOM   1477 HD21 ASN A 157      -9.286  21.946  -5.167  1.00 10.00      A   
ATOM   1478 HD22 ASN A 157     -10.751  21.748  -4.263  1.00 10.00      A   
ATOM   1479  C   ASN A 157      -6.300  19.002  -3.201  1.00 10.00      A   
ATOM   1480  O   ASN A 157      -6.958  18.183  -2.557  1.00 10.00      A   
ATOM   1481  N   LEU A 158      -4.981  18.913  -3.366  1.00 10.00      A   
ATOM   1482  HN  LEU A 158      -4.517  19.610  -3.882  1.00 10.00      A   
ATOM   1483  CA  LEU A 158      -4.200  17.816  -2.803  1.00 10.00      A   
ATOM   1484  CB  LEU A 158      -2.738  17.928  -3.250  1.00 10.00      A   
ATOM   1485  CG  LEU A 158      -1.813  16.766  -2.875  1.00 10.00      A   
ATOM   1486  CD1 LEU A 158      -2.137  15.528  -3.700  1.00 10.00      A   
ATOM   1487  CD2 LEU A 158      -0.356  17.161  -3.055  1.00 10.00      A   
ATOM   1488  C   LEU A 158      -4.275  17.808  -1.277  1.00 10.00      A   
ATOM   1489  O   LEU A 158      -4.034  18.830  -0.632  1.00 10.00      A   
ATOM   1490  N   LYS A 159      -4.612  16.651  -0.718  1.00 10.00      A   
ATOM   1491  HN  LYS A 159      -4.787  15.881  -1.304  1.00 10.00      A   
ATOM   1492  CA  LYS A 159      -4.734  16.481   0.723  1.00 10.00      A   
ATOM   1493  CB  LYS A 159      -6.127  15.950   1.075  1.00 10.00      A   
ATOM   1494  CG  LYS A 159      -7.274  16.864   0.685  1.00 10.00      A   
ATOM   1495  CD  LYS A 159      -8.613  16.150   0.804  1.00 10.00      A   
ATOM   1496  CE  LYS A 159      -8.981  15.883   2.255  1.00 10.00      A   
ATOM   1497  NZ  LYS A 159     -10.194  15.035   2.373  1.00 10.00      A   
ATOM   1498  HZ1 LYS A 159     -10.460  14.933   3.373  1.00 10.00      A   
ATOM   1499  HZ2 LYS A 159     -10.010  14.090   1.981  1.00 10.00      A   
ATOM   1500  HZ3 LYS A 159     -10.986  15.464   1.854  1.00 10.00      A   
ATOM   1501  C   LYS A 159      -3.689  15.508   1.259  1.00 10.00      A   
ATOM   1502  O   LYS A 159      -2.909  15.847   2.156  1.00 10.00      A   
ATOM   1503  N   GLU A 160      -3.673  14.299   0.707  1.00 10.00      A   
ATOM   1504  HN  GLU A 160      -4.288  14.098  -0.030  1.00 10.00      A   
ATOM   1505  CA  GLU A 160      -2.746  13.269   1.157  1.00 10.00      A   
ATOM   1506  CB  GLU A 160      -3.500  11.995   1.545  1.00 10.00      A   
ATOM   1507  CG  GLU A 160      -4.414  12.139   2.751  1.00 10.00      A   
ATOM   1508  CD  GLU A 160      -5.093  10.839   3.131  1.00 10.00      A   
ATOM   1509  OE1 GLU A 160      -6.345  10.797   3.128  1.00 10.00      A   
ATOM   1510  OE2 GLU A 160      -4.385   9.857   3.445  1.00 10.00      A   
ATOM   1511  C   GLU A 160      -1.695  12.942   0.112  1.00 10.00      A   
ATOM   1512  O   GLU A 160      -2.015  12.715  -1.055  1.00 10.00      A   
ATOM   1513  N   LEU A 161      -0.444  12.922   0.545  1.00 10.00      A   
ATOM   1514  HN  LEU A 161      -0.264  13.131   1.491  1.00 10.00      A   
ATOM   1515  CA  LEU A 161       0.676  12.608  -0.324  1.00 10.00      A   
ATOM   1516  CB  LEU A 161       1.479  13.878  -0.621  1.00 10.00      A   
ATOM   1517  CG  LEU A 161       2.520  13.777  -1.736  1.00 10.00      A   
ATOM   1518  CD1 LEU A 161       1.848  13.550  -3.080  1.00 10.00      A   
ATOM   1519  CD2 LEU A 161       3.394  15.021  -1.771  1.00 10.00      A   
ATOM   1520  C   LEU A 161       1.566  11.555   0.342  1.00 10.00      A   
ATOM   1521  O   LEU A 161       2.419  11.880   1.173  1.00 10.00      A   
ATOM   1522  N   ASP A 162       1.338  10.293  -0.002  1.00 10.00      A   
ATOM   1523  HN  ASP A 162       0.642  10.100  -0.669  1.00 10.00      A   
ATOM   1524  CA  ASP A 162       2.105   9.182   0.566  1.00 10.00      A   
ATOM   1525  CB  ASP A 162       1.164   8.095   1.102  1.00 10.00      A   
ATOM   1526  CG  ASP A 162       1.877   6.975   1.848  1.00 10.00      A   
ATOM   1527  OD1 ASP A 162       3.121   6.980   1.912  1.00 10.00      A   
ATOM   1528  OD2 ASP A 162       1.181   6.084   2.383  1.00 10.00      A   
ATOM   1529  C   ASP A 162       3.038   8.589  -0.481  1.00 10.00      A   
ATOM   1530  O   ASP A 162       2.596   8.181  -1.555  1.00 10.00      A   
ATOM   1531  N   LEU A 163       4.324   8.545  -0.164  1.00 10.00      A   
ATOM   1532  HN  LEU A 163       4.611   8.876   0.716  1.00 10.00      A   
ATOM   1533  CA  LEU A 163       5.323   8.008  -1.077  1.00 10.00      A   
ATOM   1534  CB  LEU A 163       6.135   9.155  -1.696  1.00 10.00      A   
ATOM   1535  CG  LEU A 163       5.344  10.303  -2.338  1.00 10.00      A   
ATOM   1536  CD1 LEU A 163       6.245  11.509  -2.564  1.00 10.00      A   
ATOM   1537  CD2 LEU A 163       4.712   9.859  -3.648  1.00 10.00      A   
ATOM   1538  C   LEU A 163       6.261   7.058  -0.328  1.00 10.00      A   
ATOM   1539  O   LEU A 163       7.460   7.009  -0.606  1.00 10.00      A   
ATOM   1540  N   ARG A 164       5.714   6.300   0.618  1.00 10.00      A   
ATOM   1541  HN  ARG A 164       4.745   6.362   0.783  1.00 10.00      A   
ATOM   1542  CA  ARG A 164       6.514   5.376   1.420  1.00 10.00      A   
ATOM   1543  CB  ARG A 164       5.728   4.841   2.621  1.00 10.00      A   
ATOM   1544  CG  ARG A 164       4.583   3.906   2.276  1.00 10.00      A   
ATOM   1545  CD  ARG A 164       3.522   3.931   3.364  1.00 10.00      A   
ATOM   1546  NE  ARG A 164       2.848   2.643   3.519  1.00 10.00      A   
ATOM   1547  HE  ARG A 164       3.405   1.871   3.757  1.00 10.00      A   
ATOM   1548  CZ  ARG A 164       1.535   2.469   3.374  1.00 10.00      A   
ATOM   1549  NH1 ARG A 164       0.751   3.504   3.065  1.00 10.00      A   
ATOM   1550 HH11 ARG A 164       1.161   4.467   2.933  1.00 10.00      A   
ATOM   1551 HH12 ARG A 164      -0.275   3.371   2.953  1.00 10.00      A   
ATOM   1552  NH2 ARG A 164       1.002   1.262   3.549  1.00 10.00      A   
ATOM   1553 HH21 ARG A 164      -0.027   1.118   3.438  1.00 10.00      A   
ATOM   1554 HH22 ARG A 164       1.608   0.453   3.804  1.00 10.00      A   
ATOM   1555  C   ARG A 164       7.124   4.232   0.608  1.00 10.00      A   
ATOM   1556  O   ARG A 164       6.577   3.808  -0.416  1.00 10.00      A   
ATOM   1557  N   GLU A 165       8.274   3.755   1.094  1.00 10.00      A   
ATOM   1558  HN  GLU A 165       8.637   4.163   1.909  1.00 10.00      A   
ATOM   1559  CA  GLU A 165       9.025   2.655   0.485  1.00 10.00      A   
ATOM   1560  CB  GLU A 165       8.348   1.306   0.752  1.00 10.00      A   
ATOM   1561  CG  GLU A 165       8.728   0.662   2.078  1.00 10.00      A   
ATOM   1562  CD  GLU A 165       7.910   1.182   3.242  1.00 10.00      A   
ATOM   1563  OE1 GLU A 165       6.947   0.500   3.646  1.00 10.00      A   
ATOM   1564  OE2 GLU A 165       8.233   2.267   3.766  1.00 10.00      A   
ATOM   1565  C   GLU A 165       9.276   2.848  -1.007  1.00 10.00      A   
ATOM   1566  O   GLU A 165       9.140   1.912  -1.787  1.00 10.00      A   
ATOM   1567  N   SER A 166       9.668   4.051  -1.401  1.00 10.00      A   
ATOM   1568  HN  SER A 166       9.807   4.758  -0.734  1.00 10.00      A   
ATOM   1569  CA  SER A 166       9.913   4.335  -2.807  1.00 10.00      A   
ATOM   1570  CB  SER A 166       8.800   5.229  -3.356  1.00 10.00      A   
ATOM   1571  OG  SER A 166       7.524   4.644  -3.134  1.00 10.00      A   
ATOM   1572  HG  SER A 166       7.310   4.692  -2.193  1.00 10.00      A   
ATOM   1573  C   SER A 166      11.278   4.980  -3.038  1.00 10.00      A   
ATOM   1574  O   SER A 166      11.724   5.819  -2.252  1.00 10.00      A   
ATOM   1575  N   ASP A 167      11.936   4.578  -4.120  1.00 10.00      A   
ATOM   1576  HN  ASP A 167      11.525   3.907  -4.706  1.00 10.00      A   
ATOM   1577  CA  ASP A 167      13.248   5.117  -4.466  1.00 10.00      A   
ATOM   1578  CB  ASP A 167      14.166   4.021  -5.019  1.00 10.00      A   
ATOM   1579  CG  ASP A 167      15.583   4.511  -5.245  1.00 10.00      A   
ATOM   1580  OD1 ASP A 167      16.273   4.813  -4.252  1.00 10.00      A   
ATOM   1581  OD2 ASP A 167      16.018   4.585  -6.417  1.00 10.00      A   
ATOM   1582  C   ASP A 167      13.109   6.246  -5.480  1.00 10.00      A   
ATOM   1583  O   ASP A 167      13.071   6.015  -6.687  1.00 10.00      A   
ATOM   1584  N   VAL A 168      13.009   7.467  -4.979  1.00 10.00      A   
ATOM   1585  HN  VAL A 168      13.050   7.587  -4.009  1.00 10.00      A   
ATOM   1586  CA  VAL A 168      12.858   8.637  -5.837  1.00 10.00      A   
ATOM   1587  CB  VAL A 168      12.120   9.780  -5.102  1.00 10.00      A   
ATOM   1588  CG1 VAL A 168      11.686  10.863  -6.079  1.00 10.00      A   
ATOM   1589  CG2 VAL A 168      10.925   9.246  -4.325  1.00 10.00      A   
ATOM   1590  C   VAL A 168      14.226   9.140  -6.299  1.00 10.00      A   
ATOM   1591  O   VAL A 168      15.207   9.034  -5.567  1.00 10.00      A   
ATOM   1592  N   ASP A 169      14.296   9.654  -7.522  1.00 10.00      A   
ATOM   1593  HN  ASP A 169      13.488   9.675  -8.082  1.00 10.00      A   
ATOM   1594  CA  ASP A 169      15.554  10.177  -8.056  1.00 10.00      A   
ATOM   1595  CB  ASP A 169      15.546  10.179  -9.588  1.00 10.00      A   
ATOM   1596  CG  ASP A 169      16.933  10.325 -10.187  1.00 10.00      A   
ATOM   1597  OD1 ASP A 169      17.499  11.438 -10.140  1.00 10.00      A   
ATOM   1598  OD2 ASP A 169      17.459   9.323 -10.715  1.00 10.00      A   
ATOM   1599  C   ASP A 169      15.809  11.588  -7.540  1.00 10.00      A   
ATOM   1600  O   ASP A 169      15.126  12.530  -7.935  1.00 10.00      A   
ATOM   1601  N   ASP A 170      16.775  11.711  -6.637  1.00 10.00      A   
ATOM   1602  HN  ASP A 170      17.235  10.900  -6.328  1.00 10.00      A   
ATOM   1603  CA  ASP A 170      17.149  12.992  -6.043  1.00 10.00      A   
ATOM   1604  CB  ASP A 170      18.294  12.798  -5.049  1.00 10.00      A   
ATOM   1605  CG  ASP A 170      18.079  11.616  -4.130  1.00 10.00      A   
ATOM   1606  OD1 ASP A 170      17.885  11.826  -2.918  1.00 10.00      A   
ATOM   1607  OD2 ASP A 170      18.107  10.469  -4.621  1.00 10.00      A   
ATOM   1608  C   ASP A 170      17.574  14.012  -7.090  1.00 10.00      A   
ATOM   1609  O   ASP A 170      18.633  13.885  -7.705  1.00 10.00      A   
ATOM   1610  N   VAL A 171      16.740  15.019  -7.287  1.00 10.00      A   
ATOM   1611  HN  VAL A 171      15.897  15.041  -6.784  1.00 10.00      A   
ATOM   1612  CA  VAL A 171      17.029  16.077  -8.245  1.00 10.00      A   
ATOM   1613  CB  VAL A 171      15.828  16.349  -9.184  1.00 10.00      A   
ATOM   1614  CG1 VAL A 171      16.075  17.571 -10.063  1.00 10.00      A   
ATOM   1615  CG2 VAL A 171      15.546  15.130 -10.045  1.00 10.00      A   
ATOM   1616  C   VAL A 171      17.405  17.360  -7.514  1.00 10.00      A   
ATOM   1617  O   VAL A 171      18.515  17.870  -7.669  1.00 10.00      A   
ATOM   1618  N   SER A 172      16.476  17.865  -6.711  1.00 10.00      A   
ATOM   1619  HN  SER A 172      15.623  17.393  -6.610  1.00 10.00      A   
ATOM   1620  CA  SER A 172      16.696  19.086  -5.958  1.00 10.00      A   
ATOM   1621  CB  SER A 172      16.739  20.296  -6.895  1.00 10.00      A   
ATOM   1622  OG  SER A 172      16.940  21.502  -6.171  1.00 10.00      A   
ATOM   1623  HG  SER A 172      17.591  21.346  -5.457  1.00 10.00      A   
ATOM   1624  C   SER A 172      15.601  19.271  -4.916  1.00 10.00      A   
ATOM   1625  O   SER A 172      14.429  18.984  -5.180  1.00 10.00      A   
ATOM   1626  N   GLY A 173      15.988  19.774  -3.749  1.00 10.00      A   
ATOM   1627  HN  GLY A 173      16.941  20.004  -3.619  1.00 10.00      A   
ATOM   1628  CA  GLY A 173      15.045  19.991  -2.666  1.00 10.00      A   
ATOM   1629  C   GLY A 173      14.115  21.166  -2.909  1.00 10.00      A   
ATOM   1630  O   GLY A 173      13.141  21.357  -2.178  1.00 10.00      A   
ATOM   1631  N   HIS A 174      14.396  21.941  -3.949  1.00 10.00      A   
ATOM   1632  HN  HIS A 174      15.191  21.743  -4.489  1.00 10.00      A   
ATOM   1633  CA  HIS A 174      13.574  23.101  -4.287  1.00 10.00      A   
ATOM   1634  CB  HIS A 174      14.276  23.966  -5.334  1.00 10.00      A   
ATOM   1635  CG  HIS A 174      13.849  25.405  -5.347  1.00 10.00      A   
ATOM   1636  ND1 HIS A 174      14.013  26.213  -4.246  1.00 10.00      A   
ATOM   1637  CD2 HIS A 174      13.294  26.126  -6.350  1.00 10.00      A   
ATOM   1638  CE1 HIS A 174      13.561  27.402  -4.600  1.00 10.00      A   
ATOM   1639  NE2 HIS A 174      13.117  27.396  -5.861  1.00 10.00      A   
ATOM   1640  HE2 HIS A 174      12.738  28.158  -6.346  1.00 10.00      A   
ATOM   1641  C   HIS A 174      12.188  22.689  -4.790  1.00 10.00      A   
ATOM   1642  O   HIS A 174      11.348  23.537  -5.080  1.00 10.00      A   
ATOM   1643  N   TRP A 175      11.953  21.384  -4.901  1.00 10.00      A   
ATOM   1644  HN  TRP A 175      12.662  20.749  -4.667  1.00 10.00      A   
ATOM   1645  CA  TRP A 175      10.664  20.881  -5.361  1.00 10.00      A   
ATOM   1646  CB  TRP A 175      10.731  19.372  -5.644  1.00 10.00      A   
ATOM   1647  CG  TRP A 175      10.719  18.507  -4.415  1.00 10.00      A   
ATOM   1648  CD1 TRP A 175      11.790  18.161  -3.640  1.00 10.00      A   
ATOM   1649  CD2 TRP A 175       9.574  17.881  -3.816  1.00 10.00      A   
ATOM   1650  NE1 TRP A 175      11.387  17.357  -2.603  1.00 10.00      A   
ATOM   1651  HE1 TRP A 175      11.973  16.979  -1.914  1.00 10.00      A   
ATOM   1652  CE2 TRP A 175      10.030  17.172  -2.686  1.00 10.00      A   
ATOM   1653  CE3 TRP A 175       8.209  17.851  -4.125  1.00 10.00      A   
ATOM   1654  CZ2 TRP A 175       9.171  16.443  -1.868  1.00 10.00      A   
ATOM   1655  CZ3 TRP A 175       7.358  17.129  -3.311  1.00 10.00      A   
ATOM   1656  CH2 TRP A 175       7.843  16.434  -2.195  1.00 10.00      A   
ATOM   1657  C   TRP A 175       9.569  21.190  -4.343  1.00 10.00      A   
ATOM   1658  O   TRP A 175       8.395  21.304  -4.689  1.00 10.00      A   
ATOM   1659  N   LEU A 176       9.968  21.333  -3.085  1.00 10.00      A   
ATOM   1660  HN  LEU A 176      10.920  21.232  -2.870  1.00 10.00      A   
ATOM   1661  CA  LEU A 176       9.029  21.633  -2.019  1.00 10.00      A   
ATOM   1662  CB  LEU A 176       9.633  21.272  -0.664  1.00 10.00      A   
ATOM   1663  CG  LEU A 176       8.651  21.181   0.502  1.00 10.00      A   
ATOM   1664  CD1 LEU A 176       7.919  19.848   0.488  1.00 10.00      A   
ATOM   1665  CD2 LEU A 176       9.369  21.391   1.821  1.00 10.00      A   
ATOM   1666  C   LEU A 176       8.651  23.110  -2.051  1.00 10.00      A   
ATOM   1667  O   LEU A 176       7.579  23.504  -1.593  1.00 10.00      A   
ATOM   1668  N   SER A 177       9.544  23.923  -2.601  1.00 10.00      A   
ATOM   1669  HN  SER A 177      10.387  23.549  -2.933  1.00 10.00      A   
ATOM   1670  CA  SER A 177       9.320  25.356  -2.711  1.00 10.00      A   
ATOM   1671  CB  SER A 177      10.650  26.062  -2.972  1.00 10.00      A   
ATOM   1672  OG  SER A 177      11.717  25.370  -2.337  1.00 10.00      A   
ATOM   1673  HG  SER A 177      12.554  25.614  -2.754  1.00 10.00      A   
ATOM   1674  C   SER A 177       8.329  25.657  -3.835  1.00 10.00      A   
ATOM   1675  O   SER A 177       7.870  26.791  -3.998  1.00 10.00      A   
ATOM   1676  N   HIS A 178       8.005  24.627  -4.608  1.00 10.00      A   
ATOM   1677  HN  HIS A 178       8.403  23.752  -4.423  1.00 10.00      A   
ATOM   1678  CA  HIS A 178       7.068  24.757  -5.708  1.00 10.00      A   
ATOM   1679  CB  HIS A 178       7.056  23.479  -6.546  1.00 10.00      A   
ATOM   1680  CG  HIS A 178       7.416  23.677  -7.984  1.00 10.00      A   
ATOM   1681  ND1 HIS A 178       6.466  23.608  -8.976  1.00 10.00      A   
ATOM   1682  CD2 HIS A 178       8.634  23.892  -8.547  1.00 10.00      A   
ATOM   1683  CE1 HIS A 178       7.114  23.775 -10.113  1.00 10.00      A   
ATOM   1684  NE2 HIS A 178       8.424  23.950  -9.904  1.00 10.00      A   
ATOM   1685  HE2 HIS A 178       9.110  24.094 -10.596  1.00 10.00      A   
ATOM   1686  C   HIS A 178       5.672  25.027  -5.163  1.00 10.00      A   
ATOM   1687  O   HIS A 178       4.936  25.841  -5.716  1.00 10.00      A   
ATOM   1688  N   PHE A 179       5.341  24.358  -4.056  1.00 10.00      A   
ATOM   1689  HN  PHE A 179       6.000  23.750  -3.662  1.00 10.00      A   
ATOM   1690  CA  PHE A 179       4.037  24.505  -3.403  1.00 10.00      A   
ATOM   1691  CB  PHE A 179       4.072  23.884  -2.003  1.00 10.00      A   
ATOM   1692  CG  PHE A 179       3.927  22.390  -1.968  1.00 10.00      A   
ATOM   1693  CD1 PHE A 179       5.037  21.576  -1.814  1.00 10.00      A   
ATOM   1694  CD2 PHE A 179       2.679  21.800  -2.072  1.00 10.00      A   
ATOM   1695  CE1 PHE A 179       4.902  20.203  -1.764  1.00 10.00      A   
ATOM   1696  CE2 PHE A 179       2.536  20.427  -2.024  1.00 10.00      A   
ATOM   1697  CZ  PHE A 179       3.650  19.627  -1.868  1.00 10.00      A   
ATOM   1698  C   PHE A 179       3.644  25.973  -3.276  1.00 10.00      A   
ATOM   1699  O   PHE A 179       4.380  26.770  -2.690  1.00 10.00      A   
ATOM   1700  N   PRO A 180       2.493  26.357  -3.844  1.00 10.00      A   
ATOM   1701  CA  PRO A 180       2.014  27.734  -3.779  1.00 10.00      A   
ATOM   1702  CB  PRO A 180       0.730  27.722  -4.616  1.00 10.00      A   
ATOM   1703  CG  PRO A 180       0.309  26.294  -4.662  1.00 10.00      A   
ATOM   1704  CD  PRO A 180       1.571  25.485  -4.591  1.00 10.00      A   
ATOM   1705  C   PRO A 180       1.710  28.127  -2.344  1.00 10.00      A   
ATOM   1706  O   PRO A 180       1.181  27.325  -1.570  1.00 10.00      A   
ATOM   1707  N   ASP A 181       2.033  29.358  -1.989  1.00 10.00      A   
ATOM   1708  HN  ASP A 181       2.432  29.961  -2.655  1.00 10.00      A   
ATOM   1709  CA  ASP A 181       1.801  29.844  -0.632  1.00 10.00      A   
ATOM   1710  CB  ASP A 181       2.601  31.116  -0.340  1.00 10.00      A   
ATOM   1711  CG  ASP A 181       4.065  30.829  -0.050  1.00 10.00      A   
ATOM   1712  OD1 ASP A 181       4.400  30.506   1.110  1.00 10.00      A   
ATOM   1713  OD2 ASP A 181       4.889  30.923  -0.983  1.00 10.00      A   
ATOM   1714  C   ASP A 181       0.313  30.035  -0.346  1.00 10.00      A   
ATOM   1715  O   ASP A 181      -0.081  30.419   0.757  1.00 10.00      A   
ATOM   1716  N   THR A 182      -0.505  29.761  -1.352  1.00 10.00      A   
ATOM   1717  HN  THR A 182      -0.122  29.495  -2.213  1.00 10.00      A   
ATOM   1718  CA  THR A 182      -1.948  29.864  -1.234  1.00 10.00      A   
ATOM   1719  CB  THR A 182      -2.534  30.487  -2.514  1.00 10.00      A   
ATOM   1720  OG1 THR A 182      -1.858  29.940  -3.654  1.00 10.00      A   
ATOM   1721  HG1 THR A 182      -2.416  29.260  -4.059  1.00 10.00      A   
ATOM   1722  CG2 THR A 182      -2.335  31.993  -2.497  1.00 10.00      A   
ATOM   1723  C   THR A 182      -2.560  28.475  -1.016  1.00 10.00      A   
ATOM   1724  O   THR A 182      -3.774  28.327  -0.873  1.00 10.00      A   
ATOM   1725  N   TYR A 183      -1.699  27.464  -0.985  1.00 10.00      A   
ATOM   1726  HN  TYR A 183      -0.746  27.655  -1.089  1.00 10.00      A   
ATOM   1727  CA  TYR A 183      -2.119  26.080  -0.792  1.00 10.00      A   
ATOM   1728  CB  TYR A 183      -1.172  25.148  -1.560  1.00 10.00      A   
ATOM   1729  CG  TYR A 183      -1.262  23.683  -1.198  1.00 10.00      A   
ATOM   1730  CD1 TYR A 183      -2.282  22.882  -1.697  1.00 10.00      A   
ATOM   1731  CD2 TYR A 183      -0.317  23.099  -0.368  1.00 10.00      A   
ATOM   1732  CE1 TYR A 183      -2.357  21.540  -1.377  1.00 10.00      A   
ATOM   1733  CE2 TYR A 183      -0.384  21.759  -0.040  1.00 10.00      A   
ATOM   1734  CZ  TYR A 183      -1.404  20.983  -0.545  1.00 10.00      A   
ATOM   1735  OH  TYR A 183      -1.470  19.647  -0.220  1.00 10.00      A   
ATOM   1736  HH  TYR A 183      -2.350  19.309  -0.435  1.00 10.00      A   
ATOM   1737  C   TYR A 183      -2.147  25.723   0.692  1.00 10.00      A   
ATOM   1738  O   TYR A 183      -1.118  25.773   1.376  1.00 10.00      A   
ATOM   1739  N   THR A 184      -3.333  25.379   1.188  1.00 10.00      A   
ATOM   1740  HN  THR A 184      -4.119  25.387   0.597  1.00 10.00      A   
ATOM   1741  CA  THR A 184      -3.514  25.019   2.588  1.00 10.00      A   
ATOM   1742  CB  THR A 184      -4.187  26.174   3.358  1.00 10.00      A   
ATOM   1743  OG1 THR A 184      -5.327  26.640   2.619  1.00 10.00      A   
ATOM   1744  HG1 THR A 184      -6.094  26.103   2.856  1.00 10.00      A   
ATOM   1745  CG2 THR A 184      -3.218  27.324   3.566  1.00 10.00      A   
ATOM   1746  C   THR A 184      -4.388  23.768   2.718  1.00 10.00      A   
ATOM   1747  O   THR A 184      -5.008  23.536   3.759  1.00 10.00      A   
ATOM   1748  N   SER A 185      -4.432  22.965   1.660  1.00 10.00      A   
ATOM   1749  HN  SER A 185      -3.918  23.196   0.862  1.00 10.00      A   
ATOM   1750  CA  SER A 185      -5.246  21.753   1.654  1.00 10.00      A   
ATOM   1751  CB  SER A 185      -5.782  21.495   0.243  1.00 10.00      A   
ATOM   1752  OG  SER A 185      -6.264  22.694  -0.342  1.00 10.00      A   
ATOM   1753  HG  SER A 185      -5.979  22.732  -1.266  1.00 10.00      A   
ATOM   1754  C   SER A 185      -4.485  20.527   2.168  1.00 10.00      A   
ATOM   1755  O   SER A 185      -5.026  19.422   2.178  1.00 10.00      A   
ATOM   1756  N   LEU A 186      -3.246  20.732   2.611  1.00 10.00      A   
ATOM   1757  HN  LEU A 186      -2.885  21.640   2.608  1.00 10.00      A   
ATOM   1758  CA  LEU A 186      -2.413  19.639   3.116  1.00 10.00      A   
ATOM   1759  CB  LEU A 186      -1.000  20.138   3.441  1.00 10.00      A   
ATOM   1760  CG  LEU A 186      -0.051  19.131   4.098  1.00 10.00      A   
ATOM   1761  CD1 LEU A 186       0.196  17.937   3.184  1.00 10.00      A   
ATOM   1762  CD2 LEU A 186       1.261  19.801   4.478  1.00 10.00      A   
ATOM   1763  C   LEU A 186      -3.042  18.965   4.336  1.00 10.00      A   
ATOM   1764  O   LEU A 186      -3.417  19.631   5.305  1.00 10.00      A   
ATOM   1765  N   VAL A 187      -3.164  17.644   4.268  1.00 10.00      A   
ATOM   1766  HN  VAL A 187      -2.855  17.182   3.459  1.00 10.00      A   
ATOM   1767  CA  VAL A 187      -3.742  16.858   5.353  1.00 10.00      A   
ATOM   1768  CB  VAL A 187      -5.075  16.187   4.922  1.00 10.00      A   
ATOM   1769  CG1 VAL A 187      -5.586  15.236   5.999  1.00 10.00      A   
ATOM   1770  CG2 VAL A 187      -6.128  17.239   4.601  1.00 10.00      A   
ATOM   1771  C   VAL A 187      -2.759  15.787   5.828  1.00 10.00      A   
ATOM   1772  O   VAL A 187      -2.561  15.598   7.028  1.00 10.00      A   
ATOM   1773  N   SER A 188      -2.128  15.105   4.885  1.00 10.00      A   
ATOM   1774  HN  SER A 188      -2.293  15.317   3.941  1.00 10.00      A   
ATOM   1775  CA  SER A 188      -1.180  14.054   5.222  1.00 10.00      A   
ATOM   1776  CB  SER A 188      -1.863  12.686   5.156  1.00 10.00      A   
ATOM   1777  OG  SER A 188      -0.993  11.662   5.601  1.00 10.00      A   
ATOM   1778  HG  SER A 188      -1.199  10.842   5.137  1.00 10.00      A   
ATOM   1779  C   SER A 188       0.026  14.086   4.296  1.00 10.00      A   
ATOM   1780  O   SER A 188      -0.118  14.115   3.072  1.00 10.00      A   
ATOM   1781  N   LEU A 189       1.212  14.087   4.885  1.00 10.00      A   
ATOM   1782  HN  LEU A 189       1.260  14.070   5.870  1.00 10.00      A   
ATOM   1783  CA  LEU A 189       2.446  14.114   4.120  1.00 10.00      A   
ATOM   1784  CB  LEU A 189       3.118  15.483   4.256  1.00 10.00      A   
ATOM   1785  CG  LEU A 189       4.273  15.769   3.297  1.00 10.00      A   
ATOM   1786  CD1 LEU A 189       3.776  15.832   1.862  1.00 10.00      A   
ATOM   1787  CD2 LEU A 189       4.979  17.059   3.680  1.00 10.00      A   
ATOM   1788  C   LEU A 189       3.397  13.021   4.592  1.00 10.00      A   
ATOM   1789  O   LEU A 189       3.745  12.956   5.774  1.00 10.00      A   
ATOM   1790  N   ASN A 190       3.801  12.157   3.671  1.00 10.00      A   
ATOM   1791  HN  ASN A 190       3.466  12.245   2.747  1.00 10.00      A   
ATOM   1792  CA  ASN A 190       4.722  11.070   3.989  1.00 10.00      A   
ATOM   1793  CB  ASN A 190       3.990   9.727   4.022  1.00 10.00      A   
ATOM   1794  CG  ASN A 190       4.862   8.603   4.546  1.00 10.00      A   
ATOM   1795  OD1 ASN A 190       5.782   8.830   5.329  1.00 10.00      A   
ATOM   1796  ND2 ASN A 190       4.588   7.388   4.112  1.00 10.00      A   
ATOM   1797 HD21 ASN A 190       3.843   7.275   3.466  1.00 10.00      A   
ATOM   1798 HD22 ASN A 190       5.129   6.646   4.447  1.00 10.00      A   
ATOM   1799  C   ASN A 190       5.857  11.022   2.975  1.00 10.00      A   
ATOM   1800  O   ASN A 190       5.676  10.563   1.846  1.00 10.00      A   
ATOM   1801  N   ILE A 191       7.021  11.509   3.377  1.00 10.00      A   
ATOM   1802  HN  ILE A 191       7.103  11.858   4.295  1.00 10.00      A   
ATOM   1803  CA  ILE A 191       8.183  11.535   2.496  1.00 10.00      A   
ATOM   1804  CB  ILE A 191       8.444  12.947   1.925  1.00 10.00      A   
ATOM   1805  CG1 ILE A 191       8.046  14.040   2.927  1.00 10.00      A   
ATOM   1806  CG2 ILE A 191       7.718  13.132   0.602  1.00 10.00      A   
ATOM   1807  CD1 ILE A 191       9.129  14.392   3.923  1.00 10.00      A   
ATOM   1808  C   ILE A 191       9.431  11.027   3.207  1.00 10.00      A   
ATOM   1809  O   ILE A 191      10.511  11.596   3.074  1.00 10.00      A   
ATOM   1810  N   SER A 192       9.276   9.935   3.938  1.00 10.00      A   
ATOM   1811  HN  SER A 192       8.392   9.506   3.977  1.00 10.00      A   
ATOM   1812  CA  SER A 192      10.373   9.343   4.691  1.00 10.00      A   
ATOM   1813  CB  SER A 192       9.821   8.248   5.597  1.00 10.00      A   
ATOM   1814  OG  SER A 192       8.652   7.671   5.031  1.00 10.00      A   
ATOM   1815  HG  SER A 192       8.833   6.756   4.787  1.00 10.00      A   
ATOM   1816  C   SER A 192      11.465   8.768   3.788  1.00 10.00      A   
ATOM   1817  O   SER A 192      12.597   8.556   4.223  1.00 10.00      A   
ATOM   1818  N   CYS A 193      11.135   8.541   2.528  1.00 10.00      A   
ATOM   1819  HN  CYS A 193      10.233   8.772   2.218  1.00 10.00      A   
ATOM   1820  CA  CYS A 193      12.082   7.971   1.586  1.00 10.00      A   
ATOM   1821  CB  CYS A 193      11.369   7.008   0.642  1.00 10.00      A   
ATOM   1822  SG  CYS A 193      10.555   5.634   1.485  1.00 10.00      A   
ATOM   1823  HG  CYS A 193      11.430   5.104   2.335  1.00 10.00      A   
ATOM   1824  C   CYS A 193      12.838   9.037   0.802  1.00 10.00      A   
ATOM   1825  O   CYS A 193      13.427   8.751  -0.243  1.00 10.00      A   
ATOM   1826  N   LEU A 194      12.831  10.263   1.303  1.00 10.00      A   
ATOM   1827  HN  LEU A 194      12.344  10.441   2.138  1.00 10.00      A   
ATOM   1828  CA  LEU A 194      13.546  11.341   0.642  1.00 10.00      A   
ATOM   1829  CB  LEU A 194      12.892  12.696   0.921  1.00 10.00      A   
ATOM   1830  CG  LEU A 194      11.643  13.035   0.108  1.00 10.00      A   
ATOM   1831  CD1 LEU A 194      11.225  14.474   0.356  1.00 10.00      A   
ATOM   1832  CD2 LEU A 194      11.882  12.795  -1.374  1.00 10.00      A   
ATOM   1833  C   LEU A 194      15.000  11.360   1.103  1.00 10.00      A   
ATOM   1834  O   LEU A 194      15.286  11.679   2.257  1.00 10.00      A   
ATOM   1835  N   ALA A 195      15.916  10.994   0.214  1.00 10.00      A   
ATOM   1836  HN  ALA A 195      15.634  10.714  -0.684  1.00 10.00      A   
ATOM   1837  CA  ALA A 195      17.336  10.988   0.550  1.00 10.00      A   
ATOM   1838  CB  ALA A 195      18.088   9.978  -0.303  1.00 10.00      A   
ATOM   1839  C   ALA A 195      17.926  12.380   0.383  1.00 10.00      A   
ATOM   1840  O   ALA A 195      19.035  12.662   0.835  1.00 10.00      A   
ATOM   1841  N   SER A 196      17.171  13.243  -0.276  1.00 10.00      A   
ATOM   1842  HN  SER A 196      16.304  12.948  -0.620  1.00 10.00      A   
ATOM   1843  CA  SER A 196      17.588  14.611  -0.516  1.00 10.00      A   
ATOM   1844  CB  SER A 196      17.134  15.027  -1.915  1.00 10.00      A   
ATOM   1845  OG  SER A 196      16.438  13.959  -2.543  1.00 10.00      A   
ATOM   1846  HG  SER A 196      17.040  13.193  -2.625  1.00 10.00      A   
ATOM   1847  C   SER A 196      16.975  15.542   0.523  1.00 10.00      A   
ATOM   1848  O   SER A 196      15.867  15.301   1.009  1.00 10.00      A   
ATOM   1849  N   GLU A 197      17.703  16.589   0.877  1.00 10.00      A   
ATOM   1850  HN  GLU A 197      18.587  16.716   0.476  1.00 10.00      A   
ATOM   1851  CA  GLU A 197      17.224  17.560   1.847  1.00 10.00      A   
ATOM   1852  CB  GLU A 197      18.394  18.117   2.658  1.00 10.00      A   
ATOM   1853  CG  GLU A 197      17.985  18.838   3.931  1.00 10.00      A   
ATOM   1854  CD  GLU A 197      19.152  19.497   4.629  1.00 10.00      A   
ATOM   1855  OE1 GLU A 197      19.187  20.742   4.682  1.00 10.00      A   
ATOM   1856  OE2 GLU A 197      20.030  18.771   5.140  1.00 10.00      A   
ATOM   1857  C   GLU A 197      16.502  18.695   1.131  1.00 10.00      A   
ATOM   1858  O   GLU A 197      16.889  19.086   0.030  1.00 10.00      A   
ATOM   1859  N   VAL A 198      15.448  19.206   1.742  1.00 10.00      A   
ATOM   1860  HN  VAL A 198      15.173  18.840   2.613  1.00 10.00      A   
ATOM   1861  CA  VAL A 198      14.684  20.294   1.154  1.00 10.00      A   
ATOM   1862  CB  VAL A 198      13.202  19.905   0.966  1.00 10.00      A   
ATOM   1863  CG1 VAL A 198      13.074  18.684   0.068  1.00 10.00      A   
ATOM   1864  CG2 VAL A 198      12.530  19.654   2.307  1.00 10.00      A   
ATOM   1865  C   VAL A 198      14.769  21.542   2.023  1.00 10.00      A   
ATOM   1866  O   VAL A 198      15.209  21.474   3.176  1.00 10.00      A   
ATOM   1867  N   SER A 199      14.366  22.676   1.462  1.00 10.00      A   
ATOM   1868  HN  SER A 199      14.080  22.670   0.524  1.00 10.00      A   
ATOM   1869  CA  SER A 199      14.369  23.936   2.193  1.00 10.00      A   
ATOM   1870  CB  SER A 199      13.962  25.093   1.273  1.00 10.00      A   
ATOM   1871  OG  SER A 199      15.060  25.951   1.017  1.00 10.00      A   
ATOM   1872  HG  SER A 199      15.496  25.691   0.178  1.00 10.00      A   
ATOM   1873  C   SER A 199      13.440  23.855   3.408  1.00 10.00      A   
ATOM   1874  O   SER A 199      12.214  23.791   3.267  1.00 10.00      A   
ATOM   1875  N   PHE A 200      14.040  23.856   4.599  1.00 10.00      A   
ATOM   1876  HN  PHE A 200      15.021  23.924   4.636  1.00 10.00      A   
ATOM   1877  CA  PHE A 200      13.292  23.768   5.852  1.00 10.00      A   
ATOM   1878  CB  PHE A 200      14.254  23.726   7.049  1.00 10.00      A   
ATOM   1879  CG  PHE A 200      13.580  23.767   8.392  1.00 10.00      A   
ATOM   1880  CD1 PHE A 200      12.963  22.641   8.910  1.00 10.00      A   
ATOM   1881  CD2 PHE A 200      13.567  24.936   9.138  1.00 10.00      A   
ATOM   1882  CE1 PHE A 200      12.342  22.679  10.144  1.00 10.00      A   
ATOM   1883  CE2 PHE A 200      12.948  24.981  10.372  1.00 10.00      A   
ATOM   1884  CZ  PHE A 200      12.334  23.851  10.875  1.00 10.00      A   
ATOM   1885  C   PHE A 200      12.310  24.925   5.994  1.00 10.00      A   
ATOM   1886  O   PHE A 200      11.196  24.746   6.475  1.00 10.00      A   
ATOM   1887  N   SER A 201      12.734  26.103   5.555  1.00 10.00      A   
ATOM   1888  HN  SER A 201      13.636  26.173   5.186  1.00 10.00      A   
ATOM   1889  CA  SER A 201      11.910  27.305   5.620  1.00 10.00      A   
ATOM   1890  CB  SER A 201      12.685  28.472   5.009  1.00 10.00      A   
ATOM   1891  OG  SER A 201      14.072  28.167   4.965  1.00 10.00      A   
ATOM   1892  HG  SER A 201      14.440  28.476   4.126  1.00 10.00      A   
ATOM   1893  C   SER A 201      10.580  27.109   4.891  1.00 10.00      A   
ATOM   1894  O   SER A 201       9.529  27.545   5.363  1.00 10.00      A   
ATOM   1895  N   ALA A 202      10.631  26.437   3.745  1.00 10.00      A   
ATOM   1896  HN  ALA A 202      11.493  26.105   3.424  1.00 10.00      A   
ATOM   1897  CA  ALA A 202       9.434  26.172   2.962  1.00 10.00      A   
ATOM   1898  CB  ALA A 202       9.809  25.693   1.568  1.00 10.00      A   
ATOM   1899  C   ALA A 202       8.576  25.132   3.670  1.00 10.00      A   
ATOM   1900  O   ALA A 202       7.353  25.258   3.740  1.00 10.00      A   
ATOM   1901  N   LEU A 203       9.233  24.113   4.212  1.00 10.00      A   
ATOM   1902  HN  LEU A 203      10.211  24.076   4.127  1.00 10.00      A   
ATOM   1903  CA  LEU A 203       8.545  23.050   4.931  1.00 10.00      A   
ATOM   1904  CB  LEU A 203       9.550  21.988   5.385  1.00 10.00      A   
ATOM   1905  CG  LEU A 203       8.998  20.846   6.241  1.00 10.00      A   
ATOM   1906  CD1 LEU A 203       8.034  19.983   5.440  1.00 10.00      A   
ATOM   1907  CD2 LEU A 203      10.135  20.008   6.802  1.00 10.00      A   
ATOM   1908  C   LEU A 203       7.807  23.626   6.132  1.00 10.00      A   
ATOM   1909  O   LEU A 203       6.645  23.298   6.380  1.00 10.00      A   
ATOM   1910  N   GLU A 204       8.487  24.503   6.859  1.00 10.00      A   
ATOM   1911  HN  GLU A 204       9.412  24.727   6.601  1.00 10.00      A   
ATOM   1912  CA  GLU A 204       7.908  25.137   8.028  1.00 10.00      A   
ATOM   1913  CB  GLU A 204       8.932  26.044   8.704  1.00 10.00      A   
ATOM   1914  CG  GLU A 204       8.643  26.313  10.169  1.00 10.00      A   
ATOM   1915  CD  GLU A 204       9.367  27.536  10.692  1.00 10.00      A   
ATOM   1916  OE1 GLU A 204      10.452  27.866  10.171  1.00 10.00      A   
ATOM   1917  OE2 GLU A 204       8.852  28.175  11.630  1.00 10.00      A   
ATOM   1918  C   GLU A 204       6.681  25.949   7.638  1.00 10.00      A   
ATOM   1919  O   GLU A 204       5.612  25.793   8.226  1.00 10.00      A   
ATOM   1920  N   ARG A 205       6.837  26.797   6.627  1.00 10.00      A   
ATOM   1921  HN  ARG A 205       7.712  26.854   6.184  1.00 10.00      A   
ATOM   1922  CA  ARG A 205       5.748  27.645   6.153  1.00 10.00      A   
ATOM   1923  CB  ARG A 205       6.209  28.479   4.960  1.00 10.00      A   
ATOM   1924  CG  ARG A 205       5.634  29.885   4.927  1.00 10.00      A   
ATOM   1925  CD  ARG A 205       6.010  30.609   3.645  1.00 10.00      A   
ATOM   1926  NE  ARG A 205       7.440  30.524   3.356  1.00 10.00      A   
ATOM   1927  HE  ARG A 205       8.061  30.629   4.114  1.00 10.00      A   
ATOM   1928  CZ  ARG A 205       7.939  30.323   2.138  1.00 10.00      A   
ATOM   1929  NH1 ARG A 205       7.124  30.186   1.095  1.00 10.00      A   
ATOM   1930 HH11 ARG A 205       6.079  30.235   1.225  1.00 10.00      A   
ATOM   1931 HH12 ARG A 205       7.513  30.035   0.141  1.00 10.00      A   
ATOM   1932  NH2 ARG A 205       9.255  30.262   1.959  1.00 10.00      A   
ATOM   1933 HH21 ARG A 205       9.647  30.103   1.001  1.00 10.00      A   
ATOM   1934 HH22 ARG A 205       9.905  30.379   2.769  1.00 10.00      A   
ATOM   1935  C   ARG A 205       4.523  26.819   5.762  1.00 10.00      A   
ATOM   1936  O   ARG A 205       3.389  27.174   6.089  1.00 10.00      A   
ATOM   1937  N   LEU A 206       4.766  25.721   5.059  1.00 10.00      A   
ATOM   1938  HN  LEU A 206       5.696  25.504   4.819  1.00 10.00      A   
ATOM   1939  CA  LEU A 206       3.696  24.831   4.618  1.00 10.00      A   
ATOM   1940  CB  LEU A 206       4.269  23.667   3.805  1.00 10.00      A   
ATOM   1941  CG  LEU A 206       4.469  23.920   2.311  1.00 10.00      A   
ATOM   1942  CD1 LEU A 206       5.427  22.896   1.728  1.00 10.00      A   
ATOM   1943  CD2 LEU A 206       3.135  23.874   1.583  1.00 10.00      A   
ATOM   1944  C   LEU A 206       2.890  24.293   5.798  1.00 10.00      A   
ATOM   1945  O   LEU A 206       1.664  24.389   5.818  1.00 10.00      A   
ATOM   1946  N   VAL A 207       3.591  23.733   6.778  1.00 10.00      A   
ATOM   1947  HN  VAL A 207       4.568  23.690   6.698  1.00 10.00      A   
ATOM   1948  CA  VAL A 207       2.955  23.171   7.963  1.00 10.00      A   
ATOM   1949  CB  VAL A 207       3.983  22.403   8.829  1.00 10.00      A   
ATOM   1950  CG1 VAL A 207       3.351  21.877  10.112  1.00 10.00      A   
ATOM   1951  CG2 VAL A 207       4.595  21.261   8.031  1.00 10.00      A   
ATOM   1952  C   VAL A 207       2.276  24.258   8.795  1.00 10.00      A   
ATOM   1953  O   VAL A 207       1.173  24.063   9.306  1.00 10.00      A   
ATOM   1954  N   THR A 208       2.929  25.408   8.904  1.00 10.00      A   
ATOM   1955  HN  THR A 208       3.797  25.508   8.448  1.00 10.00      A   
ATOM   1956  CA  THR A 208       2.408  26.530   9.681  1.00 10.00      A   
ATOM   1957  CB  THR A 208       3.382  27.730   9.626  1.00 10.00      A   
ATOM   1958  OG1 THR A 208       4.670  27.325  10.091  1.00 10.00      A   
ATOM   1959  HG1 THR A 208       5.099  26.781   9.417  1.00 10.00      A   
ATOM   1960  CG2 THR A 208       2.896  28.882  10.487  1.00 10.00      A   
ATOM   1961  C   THR A 208       1.015  26.979   9.216  1.00 10.00      A   
ATOM   1962  O   THR A 208       0.159  27.324  10.034  1.00 10.00      A   
ATOM   1963  N   ARG A 209       0.782  26.959   7.913  1.00 10.00      A   
ATOM   1964  HN  ARG A 209       1.481  26.639   7.302  1.00 10.00      A   
ATOM   1965  CA  ARG A 209      -0.498  27.402   7.374  1.00 10.00      A   
ATOM   1966  CB  ARG A 209      -0.298  28.200   6.085  1.00 10.00      A   
ATOM   1967  CG  ARG A 209       0.266  27.392   4.931  1.00 10.00      A   
ATOM   1968  CD  ARG A 209       0.302  28.213   3.654  1.00 10.00      A   
ATOM   1969  NE  ARG A 209       0.926  27.482   2.554  1.00 10.00      A   
ATOM   1970  HE  ARG A 209       0.440  26.707   2.195  1.00 10.00      A   
ATOM   1971  CZ  ARG A 209       2.090  27.821   2.013  1.00 10.00      A   
ATOM   1972  NH1 ARG A 209       2.750  28.875   2.478  1.00 10.00      A   
ATOM   1973 HH11 ARG A 209       2.353  29.434   3.267  1.00 10.00      A   
ATOM   1974 HH12 ARG A 209       3.661  29.163   2.050  1.00 10.00      A   
ATOM   1975  NH2 ARG A 209       2.593  27.113   1.011  1.00 10.00      A   
ATOM   1976 HH21 ARG A 209       2.077  26.289   0.637  1.00 10.00      A   
ATOM   1977 HH22 ARG A 209       3.511  27.378   0.591  1.00 10.00      A   
ATOM   1978  C   ARG A 209      -1.483  26.258   7.143  1.00 10.00      A   
ATOM   1979  O   ARG A 209      -2.606  26.488   6.692  1.00 10.00      A   
ATOM   1980  N   CYS A 210      -1.084  25.034   7.455  1.00 10.00      A   
ATOM   1981  HN  CYS A 210      -0.187  24.894   7.829  1.00 10.00      A   
ATOM   1982  CA  CYS A 210      -1.961  23.889   7.255  1.00 10.00      A   
ATOM   1983  CB  CYS A 210      -1.313  22.865   6.329  1.00 10.00      A   
ATOM   1984  SG  CYS A 210      -0.890  23.513   4.696  1.00 10.00      A   
ATOM   1985  HG  CYS A 210       0.341  24.009   4.771  1.00 10.00      A   
ATOM   1986  C   CYS A 210      -2.372  23.238   8.570  1.00 10.00      A   
ATOM   1987  O   CYS A 210      -1.707  22.329   9.060  1.00 10.00      A   
ATOM   1988  N   PRO A 211      -3.492  23.691   9.150  1.00 10.00      A   
ATOM   1989  CA  PRO A 211      -4.009  23.156  10.411  1.00 10.00      A   
ATOM   1990  CB  PRO A 211      -5.025  24.218  10.869  1.00 10.00      A   
ATOM   1991  CG  PRO A 211      -4.907  25.349   9.896  1.00 10.00      A   
ATOM   1992  CD  PRO A 211      -4.343  24.767   8.636  1.00 10.00      A   
ATOM   1993  C   PRO A 211      -4.718  21.822  10.202  1.00 10.00      A   
ATOM   1994  O   PRO A 211      -5.016  21.104  11.155  1.00 10.00      A   
ATOM   1995  N   ASN A 212      -4.977  21.492   8.943  1.00 10.00      A   
ATOM   1996  HN  ASN A 212      -4.699  22.097   8.228  1.00 10.00      A   
ATOM   1997  CA  ASN A 212      -5.652  20.251   8.595  1.00 10.00      A   
ATOM   1998  CB  ASN A 212      -6.371  20.377   7.246  1.00 10.00      A   
ATOM   1999  CG  ASN A 212      -7.651  21.185   7.335  1.00 10.00      A   
ATOM   2000  OD1 ASN A 212      -8.259  21.291   8.400  1.00 10.00      A   
ATOM   2001  ND2 ASN A 212      -8.084  21.746   6.216  1.00 10.00      A   
ATOM   2002 HD21 ASN A 212      -7.566  21.607   5.394  1.00 10.00      A   
ATOM   2003 HD22 ASN A 212      -8.905  22.285   6.256  1.00 10.00      A   
ATOM   2004  C   ASN A 212      -4.666  19.095   8.552  1.00 10.00      A   
ATOM   2005  O   ASN A 212      -5.036  17.961   8.250  1.00 10.00      A   
ATOM   2006  N   LEU A 213      -3.409  19.392   8.850  1.00 10.00      A   
ATOM   2007  HN  LEU A 213      -3.178  20.316   9.079  1.00 10.00      A   
ATOM   2008  CA  LEU A 213      -2.367  18.381   8.852  1.00 10.00      A   
ATOM   2009  CB  LEU A 213      -0.986  19.031   8.975  1.00 10.00      A   
ATOM   2010  CG  LEU A 213       0.217  18.098   8.823  1.00 10.00      A   
ATOM   2011  CD1 LEU A 213       0.262  17.498   7.427  1.00 10.00      A   
ATOM   2012  CD2 LEU A 213       1.507  18.836   9.135  1.00 10.00      A   
ATOM   2013  C   LEU A 213      -2.592  17.393   9.990  1.00 10.00      A   
ATOM   2014  O   LEU A 213      -2.621  17.775  11.161  1.00 10.00      A   
ATOM   2015  N   LYS A 214      -2.775  16.133   9.632  1.00 10.00      A   
ATOM   2016  HN  LYS A 214      -2.756  15.906   8.674  1.00 10.00      A   
ATOM   2017  CA  LYS A 214      -3.009  15.074  10.604  1.00 10.00      A   
ATOM   2018  CB  LYS A 214      -4.246  14.262  10.208  1.00 10.00      A   
ATOM   2019  CG  LYS A 214      -5.514  15.083  10.050  1.00 10.00      A   
ATOM   2020  CD  LYS A 214      -5.960  15.660  11.380  1.00 10.00      A   
ATOM   2021  CE  LYS A 214      -7.166  16.567  11.221  1.00 10.00      A   
ATOM   2022  NZ  LYS A 214      -7.712  16.985  12.539  1.00 10.00      A   
ATOM   2023  HZ1 LYS A 214      -8.266  17.860  12.438  1.00 10.00      A   
ATOM   2024  HZ2 LYS A 214      -6.938  17.153  13.211  1.00 10.00      A   
ATOM   2025  HZ3 LYS A 214      -8.328  16.242  12.922  1.00 10.00      A   
ATOM   2026  C   LYS A 214      -1.808  14.145  10.686  1.00 10.00      A   
ATOM   2027  O   LYS A 214      -1.397  13.739  11.772  1.00 10.00      A   
ATOM   2028  N   SER A 215      -1.236  13.821   9.538  1.00 10.00      A   
ATOM   2029  HN  SER A 215      -1.588  14.191   8.701  1.00 10.00      A   
ATOM   2030  CA  SER A 215      -0.091  12.930   9.492  1.00 10.00      A   
ATOM   2031  CB  SER A 215      -0.465  11.644   8.753  1.00 10.00      A   
ATOM   2032  OG  SER A 215      -1.755  11.193   9.147  1.00 10.00      A   
ATOM   2033  HG  SER A 215      -1.899  10.300   8.811  1.00 10.00      A   
ATOM   2034  C   SER A 215       1.095  13.610   8.822  1.00 10.00      A   
ATOM   2035  O   SER A 215       0.979  14.127   7.712  1.00 10.00      A   
ATOM   2036  N   LEU A 216       2.228  13.619   9.505  1.00 10.00      A   
ATOM   2037  HN  LEU A 216       2.259  13.190  10.394  1.00 10.00      A   
ATOM   2038  CA  LEU A 216       3.433  14.236   8.974  1.00 10.00      A   
ATOM   2039  CB  LEU A 216       3.649  15.629   9.572  1.00 10.00      A   
ATOM   2040  CG  LEU A 216       4.894  16.384   9.098  1.00 10.00      A   
ATOM   2041  CD1 LEU A 216       4.736  16.831   7.654  1.00 10.00      A   
ATOM   2042  CD2 LEU A 216       5.167  17.575  10.001  1.00 10.00      A   
ATOM   2043  C   LEU A 216       4.651  13.359   9.232  1.00 10.00      A   
ATOM   2044  O   LEU A 216       5.172  13.311  10.348  1.00 10.00      A   
ATOM   2045  N   LYS A 217       5.086  12.642   8.206  1.00 10.00      A   
ATOM   2046  HN  LYS A 217       4.618  12.699   7.338  1.00 10.00      A   
ATOM   2047  CA  LYS A 217       6.249  11.780   8.326  1.00 10.00      A   
ATOM   2048  CB  LYS A 217       5.911  10.329   7.958  1.00 10.00      A   
ATOM   2049  CG  LYS A 217       4.638   9.805   8.613  1.00 10.00      A   
ATOM   2050  CD  LYS A 217       4.680   8.297   8.809  1.00 10.00      A   
ATOM   2051  CE  LYS A 217       3.378   7.787   9.411  1.00 10.00      A   
ATOM   2052  NZ  LYS A 217       3.502   6.400   9.932  1.00 10.00      A   
ATOM   2053  HZ1 LYS A 217       4.246   6.351  10.660  1.00 10.00      A   
ATOM   2054  HZ2 LYS A 217       3.751   5.748   9.159  1.00 10.00      A   
ATOM   2055  HZ3 LYS A 217       2.600   6.092  10.351  1.00 10.00      A   
ATOM   2056  C   LYS A 217       7.382  12.330   7.469  1.00 10.00      A   
ATOM   2057  O   LYS A 217       7.298  12.347   6.238  1.00 10.00      A   
ATOM   2058  N   LEU A 218       8.429  12.798   8.135  1.00 10.00      A   
ATOM   2059  HN  LEU A 218       8.437  12.737   9.115  1.00 10.00      A   
ATOM   2060  CA  LEU A 218       9.572  13.389   7.464  1.00 10.00      A   
ATOM   2061  CB  LEU A 218      10.180  14.478   8.347  1.00 10.00      A   
ATOM   2062  CG  LEU A 218       9.222  15.579   8.806  1.00 10.00      A   
ATOM   2063  CD1 LEU A 218       9.831  16.374   9.948  1.00 10.00      A   
ATOM   2064  CD2 LEU A 218       8.864  16.493   7.643  1.00 10.00      A   
ATOM   2065  C   LEU A 218      10.625  12.352   7.095  1.00 10.00      A   
ATOM   2066  O   LEU A 218      10.450  11.155   7.324  1.00 10.00      A   
ATOM   2067  N   ASN A 219      11.725  12.836   6.534  1.00 10.00      A   
ATOM   2068  HN  ASN A 219      11.806  13.805   6.409  1.00 10.00      A   
ATOM   2069  CA  ASN A 219      12.826  11.989   6.102  1.00 10.00      A   
ATOM   2070  CB  ASN A 219      13.232  12.338   4.664  1.00 10.00      A   
ATOM   2071  CG  ASN A 219      13.647  13.790   4.478  1.00 10.00      A   
ATOM   2072  OD1 ASN A 219      13.163  14.688   5.165  1.00 10.00      A   
ATOM   2073  ND2 ASN A 219      14.549  14.028   3.541  1.00 10.00      A   
ATOM   2074 HD21 ASN A 219      14.896  13.264   3.024  1.00 10.00      A   
ATOM   2075 HD22 ASN A 219      14.839  14.956   3.398  1.00 10.00      A   
ATOM   2076  C   ASN A 219      14.030  12.119   7.036  1.00 10.00      A   
ATOM   2077  O   ASN A 219      14.042  12.959   7.934  1.00 10.00      A   
ATOM   2078  N   ARG A 220      15.050  11.300   6.792  1.00 10.00      A   
ATOM   2079  HN  ARG A 220      14.984  10.682   6.032  1.00 10.00      A   
ATOM   2080  CA  ARG A 220      16.267  11.281   7.609  1.00 10.00      A   
ATOM   2081  CB  ARG A 220      17.157  10.105   7.184  1.00 10.00      A   
ATOM   2082  CG  ARG A 220      18.260   9.744   8.170  1.00 10.00      A   
ATOM   2083  CD  ARG A 220      19.210   8.709   7.582  1.00 10.00      A   
ATOM   2084  NE  ARG A 220      19.926   7.967   8.622  1.00 10.00      A   
ATOM   2085  HE  ARG A 220      20.505   8.485   9.225  1.00 10.00      A   
ATOM   2086  CZ  ARG A 220      19.858   6.644   8.775  1.00 10.00      A   
ATOM   2087  NH1 ARG A 220      19.104   5.914   7.960  1.00 10.00      A   
ATOM   2088 HH11 ARG A 220      19.043   4.878   8.086  1.00 10.00      A   
ATOM   2089 HH12 ARG A 220      18.572   6.371   7.188  1.00 10.00      A   
ATOM   2090  NH2 ARG A 220      20.527   6.052   9.753  1.00 10.00      A   
ATOM   2091 HH21 ARG A 220      20.469   5.017   9.874  1.00 10.00      A   
ATOM   2092 HH22 ARG A 220      21.120   6.617  10.414  1.00 10.00      A   
ATOM   2093  C   ARG A 220      17.060  12.587   7.513  1.00 10.00      A   
ATOM   2094  O   ARG A 220      17.916  12.865   8.357  1.00 10.00      A   
ATOM   2095  N   ALA A 221      16.779  13.386   6.490  1.00 10.00      A   
ATOM   2096  HN  ALA A 221      16.082  13.122   5.855  1.00 10.00      A   
ATOM   2097  CA  ALA A 221      17.486  14.648   6.294  1.00 10.00      A   
ATOM   2098  CB  ALA A 221      17.202  15.218   4.916  1.00 10.00      A   
ATOM   2099  C   ALA A 221      17.150  15.666   7.381  1.00 10.00      A   
ATOM   2100  O   ALA A 221      18.001  16.465   7.778  1.00 10.00      A   
ATOM   2101  N   VAL A 222      15.919  15.625   7.863  1.00 10.00      A   
ATOM   2102  HN  VAL A 222      15.294  14.953   7.520  1.00 10.00      A   
ATOM   2103  CA  VAL A 222      15.470  16.543   8.901  1.00 10.00      A   
ATOM   2104  CB  VAL A 222      13.941  16.470   9.106  1.00 10.00      A   
ATOM   2105  CG1 VAL A 222      13.488  17.488  10.142  1.00 10.00      A   
ATOM   2106  CG2 VAL A 222      13.216  16.705   7.789  1.00 10.00      A   
ATOM   2107  C   VAL A 222      16.189  16.258  10.220  1.00 10.00      A   
ATOM   2108  O   VAL A 222      16.066  15.164  10.784  1.00 10.00      A   
ATOM   2109  N   PRO A 223      16.948  17.244  10.723  1.00 10.00      A   
ATOM   2110  CA  PRO A 223      17.703  17.105  11.966  1.00 10.00      A   
ATOM   2111  CB  PRO A 223      18.656  18.298  11.935  1.00 10.00      A   
ATOM   2112  CG  PRO A 223      17.945  19.324  11.122  1.00 10.00      A   
ATOM   2113  CD  PRO A 223      17.116  18.576  10.117  1.00 10.00      A   
ATOM   2114  C   PRO A 223      16.802  17.148  13.198  1.00 10.00      A   
ATOM   2115  O   PRO A 223      15.723  17.742  13.175  1.00 10.00      A   
ATOM   2116  N   LEU A 224      17.253  16.497  14.267  1.00 10.00      A   
ATOM   2117  HN  LEU A 224      18.119  16.036  14.205  1.00 10.00      A   
ATOM   2118  CA  LEU A 224      16.514  16.431  15.524  1.00 10.00      A   
ATOM   2119  CB  LEU A 224      17.301  15.579  16.529  1.00 10.00      A   
ATOM   2120  CG  LEU A 224      16.653  15.354  17.894  1.00 10.00      A   
ATOM   2121  CD1 LEU A 224      15.428  14.465  17.769  1.00 10.00      A   
ATOM   2122  CD2 LEU A 224      17.656  14.752  18.865  1.00 10.00      A   
ATOM   2123  C   LEU A 224      16.276  17.824  16.102  1.00 10.00      A   
ATOM   2124  O   LEU A 224      15.222  18.102  16.679  1.00 10.00      A   
ATOM   2125  N   GLU A 225      17.251  18.705  15.916  1.00 10.00      A   
ATOM   2126  HN  GLU A 225      18.060  18.423  15.428  1.00 10.00      A   
ATOM   2127  CA  GLU A 225      17.175  20.071  16.427  1.00 10.00      A   
ATOM   2128  CB  GLU A 225      18.557  20.729  16.428  1.00 10.00      A   
ATOM   2129  CG  GLU A 225      19.678  19.831  16.920  1.00 10.00      A   
ATOM   2130  CD  GLU A 225      20.414  19.146  15.786  1.00 10.00      A   
ATOM   2131  OE1 GLU A 225      19.852  18.207  15.185  1.00 10.00      A   
ATOM   2132  OE2 GLU A 225      21.560  19.550  15.489  1.00 10.00      A   
ATOM   2133  C   GLU A 225      16.187  20.939  15.651  1.00 10.00      A   
ATOM   2134  O   GLU A 225      16.115  22.150  15.874  1.00 10.00      A   
ATOM   2135  N   LYS A 226      15.432  20.337  14.739  1.00 10.00      A   
ATOM   2136  HN  LYS A 226      15.538  19.370  14.582  1.00 10.00      A   
ATOM   2137  CA  LYS A 226      14.453  21.082  13.960  1.00 10.00      A   
ATOM   2138  CB  LYS A 226      14.868  21.160  12.490  1.00 10.00      A   
ATOM   2139  CG  LYS A 226      16.044  22.088  12.228  1.00 10.00      A   
ATOM   2140  CD  LYS A 226      15.693  23.531  12.550  1.00 10.00      A   
ATOM   2141  CE  LYS A 226      16.936  24.342  12.872  1.00 10.00      A   
ATOM   2142  NZ  LYS A 226      17.893  24.370  11.738  1.00 10.00      A   
ATOM   2143  HZ1 LYS A 226      18.187  23.401  11.489  1.00 10.00      A   
ATOM   2144  HZ2 LYS A 226      18.736  24.917  11.998  1.00 10.00      A   
ATOM   2145  HZ3 LYS A 226      17.451  24.810  10.906  1.00 10.00      A   
ATOM   2146  C   LYS A 226      13.052  20.493  14.098  1.00 10.00      A   
ATOM   2147  O   LYS A 226      12.100  20.986  13.493  1.00 10.00      A   
ATOM   2148  N   LEU A 227      12.927  19.452  14.911  1.00 10.00      A   
ATOM   2149  HN  LEU A 227      13.718  19.113  15.382  1.00 10.00      A   
ATOM   2150  CA  LEU A 227      11.641  18.798  15.120  1.00 10.00      A   
ATOM   2151  CB  LEU A 227      11.829  17.430  15.777  1.00 10.00      A   
ATOM   2152  CG  LEU A 227      12.434  16.331  14.904  1.00 10.00      A   
ATOM   2153  CD1 LEU A 227      12.603  15.049  15.704  1.00 10.00      A   
ATOM   2154  CD2 LEU A 227      11.572  16.087  13.674  1.00 10.00      A   
ATOM   2155  C   LEU A 227      10.701  19.651  15.960  1.00 10.00      A   
ATOM   2156  O   LEU A 227       9.511  19.752  15.663  1.00 10.00      A   
ATOM   2157  N   ALA A 228      11.242  20.280  16.996  1.00 10.00      A   
ATOM   2158  HN  ALA A 228      12.207  20.199  17.152  1.00 10.00      A   
ATOM   2159  CA  ALA A 228      10.441  21.110  17.892  1.00 10.00      A   
ATOM   2160  CB  ALA A 228      11.275  21.592  19.071  1.00 10.00      A   
ATOM   2161  C   ALA A 228       9.809  22.282  17.149  1.00 10.00      A   
ATOM   2162  O   ALA A 228       8.658  22.638  17.401  1.00 10.00      A   
ATOM   2163  N   THR A 229      10.559  22.859  16.219  1.00 10.00      A   
ATOM   2164  HN  THR A 229      11.472  22.521  16.063  1.00 10.00      A   
ATOM   2165  CA  THR A 229      10.077  23.986  15.432  1.00 10.00      A   
ATOM   2166  CB  THR A 229      11.174  24.480  14.470  1.00 10.00      A   
ATOM   2167  OG1 THR A 229      12.428  24.496  15.169  1.00 10.00      A   
ATOM   2168  HG1 THR A 229      13.048  25.067  14.703  1.00 10.00      A   
ATOM   2169  CG2 THR A 229      10.863  25.885  13.977  1.00 10.00      A   
ATOM   2170  C   THR A 229       8.827  23.601  14.640  1.00 10.00      A   
ATOM   2171  O   THR A 229       7.884  24.387  14.522  1.00 10.00      A   
ATOM   2172  N   LEU A 230       8.815  22.376  14.127  1.00 10.00      A   
ATOM   2173  HN  LEU A 230       9.590  21.789  14.269  1.00 10.00      A   
ATOM   2174  CA  LEU A 230       7.682  21.886  13.358  1.00 10.00      A   
ATOM   2175  CB  LEU A 230       8.106  20.738  12.437  1.00 10.00      A   
ATOM   2176  CG  LEU A 230       8.987  21.130  11.250  1.00 10.00      A   
ATOM   2177  CD1 LEU A 230       9.524  19.896  10.545  1.00 10.00      A   
ATOM   2178  CD2 LEU A 230       8.217  22.013  10.281  1.00 10.00      A   
ATOM   2179  C   LEU A 230       6.541  21.455  14.274  1.00 10.00      A   
ATOM   2180  O   LEU A 230       5.368  21.658  13.956  1.00 10.00      A   
ATOM   2181  N   LEU A 231       6.891  20.878  15.421  1.00 10.00      A   
ATOM   2182  HN  LEU A 231       7.844  20.747  15.618  1.00 10.00      A   
ATOM   2183  CA  LEU A 231       5.899  20.421  16.390  1.00 10.00      A   
ATOM   2184  CB  LEU A 231       6.569  19.634  17.522  1.00 10.00      A   
ATOM   2185  CG  LEU A 231       7.068  18.232  17.164  1.00 10.00      A   
ATOM   2186  CD1 LEU A 231       8.039  17.723  18.220  1.00 10.00      A   
ATOM   2187  CD2 LEU A 231       5.896  17.277  17.002  1.00 10.00      A   
ATOM   2188  C   LEU A 231       5.104  21.592  16.959  1.00 10.00      A   
ATOM   2189  O   LEU A 231       3.957  21.433  17.372  1.00 10.00      A   
ATOM   2190  N   GLN A 232       5.727  22.772  16.972  1.00 10.00      A   
ATOM   2191  HN  GLN A 232       6.651  22.826  16.641  1.00 10.00      A   
ATOM   2192  CA  GLN A 232       5.084  23.981  17.475  1.00 10.00      A   
ATOM   2193  CB  GLN A 232       6.137  25.012  17.894  1.00 10.00      A   
ATOM   2194  CG  GLN A 232       6.868  24.678  19.185  1.00 10.00      A   
ATOM   2195  CD  GLN A 232       5.954  24.666  20.395  1.00 10.00      A   
ATOM   2196  OE1 GLN A 232       4.928  25.352  20.428  1.00 10.00      A   
ATOM   2197  NE2 GLN A 232       6.323  23.895  21.401  1.00 10.00      A   
ATOM   2198 HE21 GLN A 232       7.153  23.381  21.311  1.00 10.00      A   
ATOM   2199 HE22 GLN A 232       5.761  23.879  22.205  1.00 10.00      A   
ATOM   2200  C   GLN A 232       4.166  24.583  16.415  1.00 10.00      A   
ATOM   2201  O   GLN A 232       3.425  25.531  16.681  1.00 10.00      A   
ATOM   2202  N   ARG A 233       4.229  24.033  15.210  1.00 10.00      A   
ATOM   2203  HN  ARG A 233       4.840  23.280  15.060  1.00 10.00      A   
ATOM   2204  CA  ARG A 233       3.404  24.516  14.111  1.00 10.00      A   
ATOM   2205  CB  ARG A 233       4.204  24.576  12.805  1.00 10.00      A   
ATOM   2206  CG  ARG A 233       5.449  25.451  12.858  1.00 10.00      A   
ATOM   2207  CD  ARG A 233       5.122  26.880  13.265  1.00 10.00      A   
ATOM   2208  NE  ARG A 233       6.213  27.798  12.943  1.00 10.00      A   
ATOM   2209  HE  ARG A 233       6.991  27.424  12.463  1.00 10.00      A   
ATOM   2210  CZ  ARG A 233       6.218  29.096  13.248  1.00 10.00      A   
ATOM   2211  NH1 ARG A 233       5.192  29.647  13.884  1.00 10.00      A   
ATOM   2212 HH11 ARG A 233       5.201  30.665  14.115  1.00 10.00      A   
ATOM   2213 HH12 ARG A 233       4.371  29.065  14.157  1.00 10.00      A   
ATOM   2214  NH2 ARG A 233       7.258  29.840  12.902  1.00 10.00      A   
ATOM   2215 HH21 ARG A 233       8.067  29.398  12.388  1.00 10.00      A   
ATOM   2216 HH22 ARG A 233       7.285  30.858  13.135  1.00 10.00      A   
ATOM   2217  C   ARG A 233       2.165  23.645  13.934  1.00 10.00      A   
ATOM   2218  O   ARG A 233       1.098  24.137  13.559  1.00 10.00      A   
ATOM   2219  N   ALA A 234       2.307  22.353  14.211  1.00 10.00      A   
ATOM   2220  HN  ALA A 234       3.183  22.017  14.506  1.00 10.00      A   
ATOM   2221  CA  ALA A 234       1.193  21.422  14.085  1.00 10.00      A   
ATOM   2222  CB  ALA A 234       1.304  20.623  12.796  1.00 10.00      A   
ATOM   2223  C   ALA A 234       1.103  20.494  15.295  1.00 10.00      A   
ATOM   2224  O   ALA A 234       1.545  19.347  15.244  1.00 10.00      A   
ATOM   2225  N   PRO A 235       0.532  20.984  16.406  1.00 10.00      A   
ATOM   2226  CA  PRO A 235       0.384  20.195  17.634  1.00 10.00      A   
ATOM   2227  CB  PRO A 235       0.155  21.268  18.699  1.00 10.00      A   
ATOM   2228  CG  PRO A 235      -0.527  22.378  17.971  1.00 10.00      A   
ATOM   2229  CD  PRO A 235       0.003  22.355  16.562  1.00 10.00      A   
ATOM   2230  C   PRO A 235      -0.812  19.242  17.571  1.00 10.00      A   
ATOM   2231  O   PRO A 235      -0.976  18.371  18.426  1.00 10.00      A   
ATOM   2232  N   GLN A 236      -1.646  19.407  16.547  1.00 10.00      A   
ATOM   2233  HN  GLN A 236      -1.466  20.120  15.896  1.00 10.00      A   
ATOM   2234  CA  GLN A 236      -2.827  18.561  16.375  1.00 10.00      A   
ATOM   2235  CB  GLN A 236      -3.991  19.353  15.753  1.00 10.00      A   
ATOM   2236  CG  GLN A 236      -3.907  19.563  14.243  1.00 10.00      A   
ATOM   2237  CD  GLN A 236      -2.806  20.518  13.829  1.00 10.00      A   
ATOM   2238  OE1 GLN A 236      -2.469  21.450  14.558  1.00 10.00      A   
ATOM   2239  NE2 GLN A 236      -2.227  20.279  12.664  1.00 10.00      A   
ATOM   2240 HE21 GLN A 236      -2.537  19.502  12.140  1.00 10.00      A   
ATOM   2241 HE22 GLN A 236      -1.520  20.887  12.363  1.00 10.00      A   
ATOM   2242  C   GLN A 236      -2.502  17.326  15.537  1.00 10.00      A   
ATOM   2243  O   GLN A 236      -3.399  16.635  15.052  1.00 10.00      A   
ATOM   2244  N   LEU A 237      -1.216  17.053  15.387  1.00 10.00      A   
ATOM   2245  HN  LEU A 237      -0.557  17.623  15.831  1.00 10.00      A   
ATOM   2246  CA  LEU A 237      -0.753  15.919  14.604  1.00 10.00      A   
ATOM   2247  CB  LEU A 237       0.762  16.001  14.422  1.00 10.00      A   
ATOM   2248  CG  LEU A 237       1.315  15.432  13.117  1.00 10.00      A   
ATOM   2249  CD1 LEU A 237       0.868  16.276  11.937  1.00 10.00      A   
ATOM   2250  CD2 LEU A 237       2.831  15.354  13.172  1.00 10.00      A   
ATOM   2251  C   LEU A 237      -1.126  14.595  15.267  1.00 10.00      A   
ATOM   2252  O   LEU A 237      -1.039  14.452  16.486  1.00 10.00      A   
ATOM   2253  N   GLU A 238      -1.551  13.640  14.455  1.00 10.00      A   
ATOM   2254  HN  GLU A 238      -1.613  13.827  13.491  1.00 10.00      A   
ATOM   2255  CA  GLU A 238      -1.941  12.326  14.944  1.00 10.00      A   
ATOM   2256  CB  GLU A 238      -3.270  11.902  14.316  1.00 10.00      A   
ATOM   2257  CG  GLU A 238      -4.437  12.776  14.749  1.00 10.00      A   
ATOM   2258  CD  GLU A 238      -5.702  12.553  13.946  1.00 10.00      A   
ATOM   2259  OE1 GLU A 238      -5.810  11.523  13.244  1.00 10.00      A   
ATOM   2260  OE2 GLU A 238      -6.606  13.414  14.022  1.00 10.00      A   
ATOM   2261  C   GLU A 238      -0.850  11.298  14.656  1.00 10.00      A   
ATOM   2262  O   GLU A 238      -0.575  10.416  15.474  1.00 10.00      A   
ATOM   2263  N   GLU A 239      -0.225  11.425  13.495  1.00 10.00      A   
ATOM   2264  HN  GLU A 239      -0.487  12.153  12.888  1.00 10.00      A   
ATOM   2265  CA  GLU A 239       0.851  10.527  13.098  1.00 10.00      A   
ATOM   2266  CB  GLU A 239       0.458   9.698  11.868  1.00 10.00      A   
ATOM   2267  CG  GLU A 239      -0.577   8.618  12.144  1.00 10.00      A   
ATOM   2268  CD  GLU A 239      -0.449   7.435  11.202  1.00 10.00      A   
ATOM   2269  OE1 GLU A 239       0.692   6.969  10.979  1.00 10.00      A   
ATOM   2270  OE2 GLU A 239      -1.485   6.952  10.694  1.00 10.00      A   
ATOM   2271  C   GLU A 239       2.116  11.330  12.816  1.00 10.00      A   
ATOM   2272  O   GLU A 239       2.160  12.125  11.876  1.00 10.00      A   
ATOM   2273  N   LEU A 240       3.142  11.122  13.626  1.00 10.00      A   
ATOM   2274  HN  LEU A 240       3.057  10.458  14.348  1.00 10.00      A   
ATOM   2275  CA  LEU A 240       4.394  11.851  13.466  1.00 10.00      A   
ATOM   2276  CB  LEU A 240       4.779  12.556  14.771  1.00 10.00      A   
ATOM   2277  CG  LEU A 240       6.184  13.170  14.837  1.00 10.00      A   
ATOM   2278  CD1 LEU A 240       6.294  14.379  13.923  1.00 10.00      A   
ATOM   2279  CD2 LEU A 240       6.533  13.548  16.268  1.00 10.00      A   
ATOM   2280  C   LEU A 240       5.532  10.951  13.010  1.00 10.00      A   
ATOM   2281  O   LEU A 240       5.794   9.905  13.607  1.00 10.00      A   
ATOM   2282  N   GLY A 241       6.193  11.369  11.944  1.00 10.00      A   
ATOM   2283  HN  GLY A 241       5.901  12.198  11.494  1.00 10.00      A   
ATOM   2284  CA  GLY A 241       7.325  10.639  11.423  1.00 10.00      A   
ATOM   2285  C   GLY A 241       8.586  11.461  11.575  1.00 10.00      A   
ATOM   2286  O   GLY A 241       8.776  12.453  10.875  1.00 10.00      A   
ATOM   2287  N   THR A 242       9.435  11.066  12.505  1.00 10.00      A   
ATOM   2288  HN  THR A 242       9.235  10.257  13.022  1.00 10.00      A   
ATOM   2289  CA  THR A 242      10.671  11.785  12.763  1.00 10.00      A   
ATOM   2290  CB  THR A 242      11.159  11.537  14.204  1.00 10.00      A   
ATOM   2291  OG1 THR A 242      11.147  10.128  14.478  1.00 10.00      A   
ATOM   2292  HG1 THR A 242      10.257   9.852  14.730  1.00 10.00      A   
ATOM   2293  CG2 THR A 242      10.253  12.245  15.202  1.00 10.00      A   
ATOM   2294  C   THR A 242      11.760  11.387  11.768  1.00 10.00      A   
ATOM   2295  O   THR A 242      11.638  10.377  11.071  1.00 10.00      A   
ATOM   2296  N   GLY A 243      12.808  12.189  11.695  1.00 10.00      A   
ATOM   2297  HN  GLY A 243      12.853  12.978  12.275  1.00 10.00      A   
ATOM   2298  CA  GLY A 243      13.896  11.904  10.790  1.00 10.00      A   
ATOM   2299  C   GLY A 243      15.132  11.468  11.541  1.00 10.00      A   
ATOM   2300  O   GLY A 243      15.143  10.407  12.168  1.00 10.00      A   
ATOM   2301  N   GLY A 244      16.168  12.295  11.503  1.00 10.00      A   
ATOM   2302  HN  GLY A 244      16.090  13.145  11.014  1.00 10.00      A   
ATOM   2303  CA  GLY A 244      17.398  11.971  12.196  1.00 10.00      A   
ATOM   2304  C   GLY A 244      17.267  12.210  13.685  1.00 10.00      A   
ATOM   2305  O   GLY A 244      17.260  13.354  14.136  1.00 10.00      A   
ATOM   2306  N   TYR A 245      17.161  11.132  14.451  1.00 10.00      A   
ATOM   2307  HN  TYR A 245      17.192  10.240  14.030  1.00 10.00      A   
ATOM   2308  CA  TYR A 245      17.014  11.225  15.900  1.00 10.00      A   
ATOM   2309  CB  TYR A 245      16.182  10.047  16.406  1.00 10.00      A   
ATOM   2310  CG  TYR A 245      15.313  10.355  17.605  1.00 10.00      A   
ATOM   2311  CD1 TYR A 245      14.139  11.087  17.473  1.00 10.00      A   
ATOM   2312  CD2 TYR A 245      15.658   9.897  18.869  1.00 10.00      A   
ATOM   2313  CE1 TYR A 245      13.337  11.354  18.569  1.00 10.00      A   
ATOM   2314  CE2 TYR A 245      14.867  10.160  19.967  1.00 10.00      A   
ATOM   2315  CZ  TYR A 245      13.709  10.887  19.813  1.00 10.00      A   
ATOM   2316  OH  TYR A 245      12.913  11.141  20.906  1.00 10.00      A   
ATOM   2317  HH  TYR A 245      13.472  11.318  21.678  1.00 10.00      A   
ATOM   2318  C   TYR A 245      18.383  11.238  16.579  1.00 10.00      A   
ATOM   2319  O   TYR A 245      18.521  10.894  17.756  1.00 10.00      A   
ATOM   2320  N   THR A 246      19.385  11.656  15.827  1.00 10.00      A   
ATOM   2321  HN  THR A 246      19.201  11.942  14.915  1.00 10.00      A   
ATOM   2322  CA  THR A 246      20.748  11.721  16.315  1.00 10.00      A   
ATOM   2323  CB  THR A 246      21.677  10.795  15.491  1.00 10.00      A   
ATOM   2324  OG1 THR A 246      23.048  11.049  15.806  1.00 10.00      A   
ATOM   2325  HG1 THR A 246      23.151  11.122  16.762  1.00 10.00      A   
ATOM   2326  CG2 THR A 246      21.459  10.970  13.995  1.00 10.00      A   
ATOM   2327  C   THR A 246      21.251  13.161  16.273  1.00 10.00      A   
ATOM   2328  O   THR A 246      21.209  13.813  15.225  1.00 10.00      A   
ATOM   2329  N   ALA A 247      21.712  13.659  17.415  1.00 10.00      A   
ATOM   2330  HN  ALA A 247      21.731  13.090  18.215  1.00 10.00      A   
ATOM   2331  CA  ALA A 247      22.208  15.026  17.517  1.00 10.00      A   
ATOM   2332  CB  ALA A 247      21.038  16.000  17.598  1.00 10.00      A   
ATOM   2333  C   ALA A 247      23.095  15.182  18.746  1.00 10.00      A   
ATOM   2334  O   ALA A 247      23.349  14.212  19.468  1.00 10.00      A   
ATOM   2335  N   GLU A 248      23.565  16.402  18.974  1.00 10.00      A   
ATOM   2336  HN  GLU A 248      23.339  17.122  18.345  1.00 10.00      A   
ATOM   2337  CA  GLU A 248      24.407  16.708  20.121  1.00 10.00      A   
ATOM   2338  CB  GLU A 248      25.044  18.091  19.942  1.00 10.00      A   
ATOM   2339  CG  GLU A 248      26.047  18.475  21.020  1.00 10.00      A   
ATOM   2340  CD  GLU A 248      26.635  19.855  20.797  1.00 10.00      A   
ATOM   2341  OE1 GLU A 248      26.921  20.201  19.631  1.00 10.00      A   
ATOM   2342  OE2 GLU A 248      26.821  20.596  21.788  1.00 10.00      A   
ATOM   2343  C   GLU A 248      23.571  16.674  21.397  1.00 10.00      A   
ATOM   2344  O   GLU A 248      22.580  17.395  21.512  1.00 10.00      A   
ATOM   2345  N   VAL A 249      23.969  15.827  22.343  1.00 10.00      A   
ATOM   2346  HN  VAL A 249      24.772  15.286  22.192  1.00 10.00      A   
ATOM   2347  CA  VAL A 249      23.247  15.693  23.603  1.00 10.00      A   
ATOM   2348  CB  VAL A 249      23.735  14.483  24.431  1.00 10.00      A   
ATOM   2349  CG1 VAL A 249      22.898  14.327  25.694  1.00 10.00      A   
ATOM   2350  CG2 VAL A 249      23.686  13.211  23.598  1.00 10.00      A   
ATOM   2351  C   VAL A 249      23.356  16.964  24.437  1.00 10.00      A   
ATOM   2352  O   VAL A 249      24.399  17.246  25.033  1.00 10.00      A   
ATOM   2353  N   ARG A 250      22.276  17.730  24.458  1.00 10.00      A   
ATOM   2354  HN  ARG A 250      21.484  17.448  23.943  1.00 10.00      A   
ATOM   2355  CA  ARG A 250      22.222  18.976  25.206  1.00 10.00      A   
ATOM   2356  CB  ARG A 250      22.360  20.160  24.254  1.00 10.00      A   
ATOM   2357  CG  ARG A 250      23.765  20.389  23.729  1.00 10.00      A   
ATOM   2358  CD  ARG A 250      23.746  21.340  22.546  1.00 10.00      A   
ATOM   2359  NE  ARG A 250      23.083  22.610  22.858  1.00 10.00      A   
ATOM   2360  HE  ARG A 250      22.220  22.571  23.342  1.00 10.00      A   
ATOM   2361  CZ  ARG A 250      23.578  23.797  22.521  1.00 10.00      A   
ATOM   2362  NH1 ARG A 250      24.737  23.866  21.880  1.00 10.00      A   
ATOM   2363 HH11 ARG A 250      25.136  24.792  21.606  1.00 10.00      A   
ATOM   2364 HH12 ARG A 250      25.258  22.992  21.650  1.00 10.00      A   
ATOM   2365  NH2 ARG A 250      22.931  24.913  22.832  1.00 10.00      A   
ATOM   2366 HH21 ARG A 250      22.015  24.870  23.352  1.00 10.00      A   
ATOM   2367 HH22 ARG A 250      23.325  25.838  22.560  1.00 10.00      A   
ATOM   2368  C   ARG A 250      20.906  19.089  25.967  1.00 10.00      A   
ATOM   2369  O   ARG A 250      19.841  18.787  25.419  1.00 10.00      A   
ATOM   2370  N   PRO A 251      20.968  19.508  27.245  1.00 10.00      A   
ATOM   2371  CA  PRO A 251      19.779  19.670  28.098  1.00 10.00      A   
ATOM   2372  CB  PRO A 251      20.349  20.206  29.415  1.00 10.00      A   
ATOM   2373  CG  PRO A 251      21.778  19.788  29.407  1.00 10.00      A   
ATOM   2374  CD  PRO A 251      22.209  19.831  27.970  1.00 10.00      A   
ATOM   2375  C   PRO A 251      18.789  20.675  27.518  1.00 10.00      A   
ATOM   2376  O   PRO A 251      17.580  20.442  27.531  1.00 10.00      A   
ATOM   2377  N   ASP A 252      19.310  21.779  26.990  1.00 10.00      A   
ATOM   2378  HN  ASP A 252      20.285  21.891  26.984  1.00 10.00      A   
ATOM   2379  CA  ASP A 252      18.471  22.827  26.409  1.00 10.00      A   
ATOM   2380  CB  ASP A 252      19.283  24.076  26.025  1.00 10.00      A   
ATOM   2381  CG  ASP A 252      20.312  23.867  24.922  1.00 10.00      A   
ATOM   2382  OD1 ASP A 252      20.655  24.853  24.237  1.00 10.00      A   
ATOM   2383  OD2 ASP A 252      20.813  22.736  24.758  1.00 10.00      A   
ATOM   2384  C   ASP A 252      17.640  22.311  25.236  1.00 10.00      A   
ATOM   2385  O   ASP A 252      16.448  22.615  25.125  1.00 10.00      A   
ATOM   2386  N   VAL A 253      18.270  21.533  24.370  1.00 10.00      A   
ATOM   2387  HN  VAL A 253      19.228  21.356  24.499  1.00 10.00      A   
ATOM   2388  CA  VAL A 253      17.586  20.960  23.221  1.00 10.00      A   
ATOM   2389  CB  VAL A 253      18.587  20.381  22.198  1.00 10.00      A   
ATOM   2390  CG1 VAL A 253      17.867  19.899  20.947  1.00 10.00      A   
ATOM   2391  CG2 VAL A 253      19.648  21.410  21.841  1.00 10.00      A   
ATOM   2392  C   VAL A 253      16.640  19.856  23.687  1.00 10.00      A   
ATOM   2393  O   VAL A 253      15.526  19.725  23.184  1.00 10.00      A   
ATOM   2394  N   TYR A 254      17.087  19.092  24.682  1.00 10.00      A   
ATOM   2395  HN  TYR A 254      17.978  19.277  25.059  1.00 10.00      A   
ATOM   2396  CA  TYR A 254      16.300  17.997  25.236  1.00 10.00      A   
ATOM   2397  CB  TYR A 254      17.078  17.285  26.352  1.00 10.00      A   
ATOM   2398  CG  TYR A 254      16.230  16.427  27.267  1.00 10.00      A   
ATOM   2399  CD1 TYR A 254      15.804  15.161  26.879  1.00 10.00      A   
ATOM   2400  CD2 TYR A 254      15.860  16.884  28.526  1.00 10.00      A   
ATOM   2401  CE1 TYR A 254      15.032  14.380  27.721  1.00 10.00      A   
ATOM   2402  CE2 TYR A 254      15.090  16.110  29.370  1.00 10.00      A   
ATOM   2403  CZ  TYR A 254      14.679  14.862  28.964  1.00 10.00      A   
ATOM   2404  OH  TYR A 254      13.909  14.094  29.804  1.00 10.00      A   
ATOM   2405  HH  TYR A 254      14.440  13.363  30.145  1.00 10.00      A   
ATOM   2406  C   TYR A 254      14.948  18.486  25.745  1.00 10.00      A   
ATOM   2407  O   TYR A 254      13.903  17.943  25.376  1.00 10.00      A   
ATOM   2408  N   SER A 255      14.973  19.511  26.586  1.00 10.00      A   
ATOM   2409  HN  SER A 255      15.840  19.900  26.850  1.00 10.00      A   
ATOM   2410  CA  SER A 255      13.751  20.065  27.143  1.00 10.00      A   
ATOM   2411  CB  SER A 255      14.081  21.121  28.192  1.00 10.00      A   
ATOM   2412  OG  SER A 255      15.021  20.619  29.130  1.00 10.00      A   
ATOM   2413  HG  SER A 255      14.555  20.115  29.813  1.00 10.00      A   
ATOM   2414  C   SER A 255      12.851  20.645  26.055  1.00 10.00      A   
ATOM   2415  O   SER A 255      11.634  20.467  26.091  1.00 10.00      A   
ATOM   2416  N   GLY A 256      13.456  21.313  25.074  1.00 10.00      A   
ATOM   2417  HN  GLY A 256      14.431  21.403  25.087  1.00 10.00      A   
ATOM   2418  CA  GLY A 256      12.693  21.902  23.985  1.00 10.00      A   
ATOM   2419  C   GLY A 256      11.896  20.871  23.209  1.00 10.00      A   
ATOM   2420  O   GLY A 256      10.710  21.066  22.940  1.00 10.00      A   
ATOM   2421  N   LEU A 257      12.544  19.769  22.860  1.00 10.00      A   
ATOM   2422  HN  LEU A 257      13.494  19.676  23.100  1.00 10.00      A   
ATOM   2423  CA  LEU A 257      11.892  18.701  22.117  1.00 10.00      A   
ATOM   2424  CB  LEU A 257      12.914  17.642  21.697  1.00 10.00      A   
ATOM   2425  CG  LEU A 257      14.030  18.108  20.759  1.00 10.00      A   
ATOM   2426  CD1 LEU A 257      15.133  17.062  20.681  1.00 10.00      A   
ATOM   2427  CD2 LEU A 257      13.476  18.409  19.375  1.00 10.00      A   
ATOM   2428  C   LEU A 257      10.791  18.054  22.948  1.00 10.00      A   
ATOM   2429  O   LEU A 257       9.683  17.826  22.458  1.00 10.00      A   
ATOM   2430  N   SER A 258      11.103  17.780  24.212  1.00 10.00      A   
ATOM   2431  HN  SER A 258      12.002  18.001  24.538  1.00 10.00      A   
ATOM   2432  CA  SER A 258      10.156  17.156  25.124  1.00 10.00      A   
ATOM   2433  CB  SER A 258      10.810  16.911  26.491  1.00 10.00      A   
ATOM   2434  OG  SER A 258       9.900  16.327  27.410  1.00 10.00      A   
ATOM   2435  HG  SER A 258      10.110  16.634  28.303  1.00 10.00      A   
ATOM   2436  C   SER A 258       8.890  17.991  25.275  1.00 10.00      A   
ATOM   2437  O   SER A 258       7.779  17.461  25.198  1.00 10.00      A   
ATOM   2438  N   VAL A 259       9.062  19.296  25.472  1.00 10.00      A   
ATOM   2439  HN  VAL A 259       9.976  19.655  25.509  1.00 10.00      A   
ATOM   2440  CA  VAL A 259       7.938  20.211  25.645  1.00 10.00      A   
ATOM   2441  CB  VAL A 259       8.418  21.639  25.990  1.00 10.00      A   
ATOM   2442  CG1 VAL A 259       7.278  22.640  25.905  1.00 10.00      A   
ATOM   2443  CG2 VAL A 259       9.046  21.672  27.376  1.00 10.00      A   
ATOM   2444  C   VAL A 259       7.037  20.241  24.410  1.00 10.00      A   
ATOM   2445  O   VAL A 259       5.807  20.184  24.523  1.00 10.00      A   
ATOM   2446  N   ALA A 260       7.648  20.317  23.237  1.00 10.00      A   
ATOM   2447  HN  ALA A 260       8.631  20.347  23.210  1.00 10.00      A   
ATOM   2448  CA  ALA A 260       6.901  20.356  21.988  1.00 10.00      A   
ATOM   2449  CB  ALA A 260       7.844  20.591  20.819  1.00 10.00      A   
ATOM   2450  C   ALA A 260       6.097  19.074  21.784  1.00 10.00      A   
ATOM   2451  O   ALA A 260       4.959  19.108  21.313  1.00 10.00      A   
ATOM   2452  N   LEU A 261       6.693  17.950  22.161  1.00 10.00      A   
ATOM   2453  HN  LEU A 261       7.597  17.995  22.539  1.00 10.00      A   
ATOM   2454  CA  LEU A 261       6.050  16.653  22.024  1.00 10.00      A   
ATOM   2455  CB  LEU A 261       7.053  15.524  22.252  1.00 10.00      A   
ATOM   2456  CG  LEU A 261       7.986  15.222  21.078  1.00 10.00      A   
ATOM   2457  CD1 LEU A 261       9.215  14.470  21.557  1.00 10.00      A   
ATOM   2458  CD2 LEU A 261       7.251  14.420  20.014  1.00 10.00      A   
ATOM   2459  C   LEU A 261       4.860  16.515  22.966  1.00 10.00      A   
ATOM   2460  O   LEU A 261       3.821  15.981  22.581  1.00 10.00      A   
ATOM   2461  N   SER A 262       5.002  17.020  24.188  1.00 10.00      A   
ATOM   2462  HN  SER A 262       5.852  17.448  24.438  1.00 10.00      A   
ATOM   2463  CA  SER A 262       3.925  16.949  25.168  1.00 10.00      A   
ATOM   2464  CB  SER A 262       4.424  17.325  26.564  1.00 10.00      A   
ATOM   2465  OG  SER A 262       5.433  18.318  26.498  1.00 10.00      A   
ATOM   2466  HG  SER A 262       5.148  19.031  25.911  1.00 10.00      A   
ATOM   2467  C   SER A 262       2.746  17.830  24.763  1.00 10.00      A   
ATOM   2468  O   SER A 262       1.626  17.639  25.234  1.00 10.00      A   
ATOM   2469  N   GLY A 263       3.005  18.794  23.884  1.00 10.00      A   
ATOM   2470  HN  GLY A 263       3.919  18.905  23.548  1.00 10.00      A   
ATOM   2471  CA  GLY A 263       1.958  19.680  23.424  1.00 10.00      A   
ATOM   2472  C   GLY A 263       1.013  18.978  22.470  1.00 10.00      A   
ATOM   2473  O   GLY A 263      -0.165  19.324  22.382  1.00 10.00      A   
ATOM   2474  N   CYS A 264       1.527  17.973  21.774  1.00 10.00      A   
ATOM   2475  HN  CYS A 264       2.464  17.723  21.918  1.00 10.00      A   
ATOM   2476  CA  CYS A 264       0.736  17.216  20.820  1.00 10.00      A   
ATOM   2477  CB  CYS A 264       1.636  16.651  19.716  1.00 10.00      A   
ATOM   2478  SG  CYS A 264       2.738  17.865  18.945  1.00 10.00      A   
ATOM   2479  HG  CYS A 264       3.210  18.663  19.897  1.00 10.00      A   
ATOM   2480  C   CYS A 264      -0.018  16.094  21.530  1.00 10.00      A   
ATOM   2481  O   CYS A 264       0.525  15.013  21.769  1.00 10.00      A   
ATOM   2482  N   LYS A 265      -1.269  16.353  21.875  1.00 10.00      A   
ATOM   2483  HN  LYS A 265      -1.656  17.230  21.659  1.00 10.00      A   
ATOM   2484  CA  LYS A 265      -2.084  15.367  22.565  1.00 10.00      A   
ATOM   2485  CB  LYS A 265      -3.116  16.051  23.467  1.00 10.00      A   
ATOM   2486  CG  LYS A 265      -2.746  16.064  24.939  1.00 10.00      A   
ATOM   2487  CD  LYS A 265      -1.684  17.107  25.247  1.00 10.00      A   
ATOM   2488  CE  LYS A 265      -1.353  17.119  26.729  1.00 10.00      A   
ATOM   2489  NZ  LYS A 265      -0.322  18.134  27.060  1.00 10.00      A   
ATOM   2490  HZ1 LYS A 265      -0.102  18.104  28.078  1.00 10.00      A   
ATOM   2491  HZ2 LYS A 265      -0.668  19.082  26.822  1.00 10.00      A   
ATOM   2492  HZ3 LYS A 265       0.550  17.950  26.522  1.00 10.00      A   
ATOM   2493  C   LYS A 265      -2.793  14.439  21.587  1.00 10.00      A   
ATOM   2494  O   LYS A 265      -3.310  13.399  21.983  1.00 10.00      A   
ATOM   2495  N   GLU A 266      -2.799  14.804  20.310  1.00 10.00      A   
ATOM   2496  HN  GLU A 266      -2.348  15.634  20.043  1.00 10.00      A   
ATOM   2497  CA  GLU A 266      -3.475  14.005  19.293  1.00 10.00      A   
ATOM   2498  CB  GLU A 266      -4.022  14.897  18.180  1.00 10.00      A   
ATOM   2499  CG  GLU A 266      -4.982  15.965  18.673  1.00 10.00      A   
ATOM   2500  CD  GLU A 266      -6.198  15.384  19.369  1.00 10.00      A   
ATOM   2501  OE1 GLU A 266      -6.164  15.220  20.609  1.00 10.00      A   
ATOM   2502  OE2 GLU A 266      -7.199  15.099  18.682  1.00 10.00      A   
ATOM   2503  C   GLU A 266      -2.591  12.905  18.718  1.00 10.00      A   
ATOM   2504  O   GLU A 266      -3.058  12.076  17.940  1.00 10.00      A   
ATOM   2505  N   LEU A 267      -1.321  12.895  19.103  1.00 10.00      A   
ATOM   2506  HN  LEU A 267      -1.002  13.586  19.714  1.00 10.00      A   
ATOM   2507  CA  LEU A 267      -0.388  11.886  18.617  1.00 10.00      A   
ATOM   2508  CB  LEU A 267       1.035  12.179  19.093  1.00 10.00      A   
ATOM   2509  CG  LEU A 267       1.805  13.248  18.313  1.00 10.00      A   
ATOM   2510  CD1 LEU A 267       3.206  13.422  18.883  1.00 10.00      A   
ATOM   2511  CD2 LEU A 267       1.863  12.897  16.836  1.00 10.00      A   
ATOM   2512  C   LEU A 267      -0.816  10.482  19.034  1.00 10.00      A   
ATOM   2513  O   LEU A 267      -0.990  10.198  20.221  1.00 10.00      A   
ATOM   2514  N   ARG A 268      -1.019   9.625  18.043  1.00 10.00      A   
ATOM   2515  HN  ARG A 268      -0.906   9.938  17.114  1.00 10.00      A   
ATOM   2516  CA  ARG A 268      -1.424   8.243  18.281  1.00 10.00      A   
ATOM   2517  CB  ARG A 268      -2.796   7.972  17.653  1.00 10.00      A   
ATOM   2518  CG  ARG A 268      -3.910   8.892  18.127  1.00 10.00      A   
ATOM   2519  CD  ARG A 268      -4.260   8.648  19.586  1.00 10.00      A   
ATOM   2520  NE  ARG A 268      -5.300   9.565  20.057  1.00 10.00      A   
ATOM   2521  HE  ARG A 268      -6.231   9.342  19.835  1.00 10.00      A   
ATOM   2522  CZ  ARG A 268      -5.052  10.669  20.758  1.00 10.00      A   
ATOM   2523  NH1 ARG A 268      -3.806  10.989  21.069  1.00 10.00      A   
ATOM   2524 HH11 ARG A 268      -3.014  10.380  20.767  1.00 10.00      A   
ATOM   2525 HH12 ARG A 268      -3.609  11.861  21.614  1.00 10.00      A   
ATOM   2526  NH2 ARG A 268      -6.051  11.454  21.144  1.00 10.00      A   
ATOM   2527 HH21 ARG A 268      -5.858  12.323  21.696  1.00 10.00      A   
ATOM   2528 HH22 ARG A 268      -7.035  11.208  20.899  1.00 10.00      A   
ATOM   2529  C   ARG A 268      -0.405   7.280  17.683  1.00 10.00      A   
ATOM   2530  O   ARG A 268      -0.337   6.109  18.066  1.00 10.00      A   
ATOM   2531  N   CYS A 269       0.393   7.780  16.745  1.00 10.00      A   
ATOM   2532  HN  CYS A 269       0.315   8.728  16.499  1.00 10.00      A   
ATOM   2533  CA  CYS A 269       1.394   6.963  16.078  1.00 10.00      A   
ATOM   2534  CB  CYS A 269       0.849   6.477  14.727  1.00 10.00      A   
ATOM   2535  SG  CYS A 269       2.095   6.191  13.447  1.00 10.00      A   
ATOM   2536  HG  CYS A 269       1.556   6.538  12.278  1.00 10.00      A   
ATOM   2537  C   CYS A 269       2.705   7.720  15.896  1.00 10.00      A   
ATOM   2538  O   CYS A 269       2.710   8.899  15.536  1.00 10.00      A   
ATOM   2539  N   LEU A 270       3.811   7.031  16.163  1.00 10.00      A   
ATOM   2540  HN  LEU A 270       3.729   6.098  16.459  1.00 10.00      A   
ATOM   2541  CA  LEU A 270       5.142   7.609  16.024  1.00 10.00      A   
ATOM   2542  CB  LEU A 270       5.803   7.784  17.394  1.00 10.00      A   
ATOM   2543  CG  LEU A 270       5.235   8.885  18.294  1.00 10.00      A   
ATOM   2544  CD1 LEU A 270       6.072   9.015  19.559  1.00 10.00      A   
ATOM   2545  CD2 LEU A 270       5.186  10.208  17.553  1.00 10.00      A   
ATOM   2546  C   LEU A 270       6.006   6.711  15.146  1.00 10.00      A   
ATOM   2547  O   LEU A 270       6.086   5.504  15.375  1.00 10.00      A   
ATOM   2548  N   SER A 271       6.628   7.295  14.134  1.00 10.00      A   
ATOM   2549  HN  SER A 271       6.512   8.263  13.994  1.00 10.00      A   
ATOM   2550  CA  SER A 271       7.482   6.547  13.221  1.00 10.00      A   
ATOM   2551  CB  SER A 271       6.755   6.345  11.889  1.00 10.00      A   
ATOM   2552  OG  SER A 271       5.353   6.239  12.087  1.00 10.00      A   
ATOM   2553  HG  SER A 271       5.172   6.157  13.031  1.00 10.00      A   
ATOM   2554  C   SER A 271       8.800   7.283  12.987  1.00 10.00      A   
ATOM   2555  O   SER A 271       8.946   8.446  13.373  1.00 10.00      A   
ATOM   2556  N   GLY A 272       9.759   6.597  12.372  1.00 10.00      A   
ATOM   2557  HN  GLY A 272       9.600   5.659  12.129  1.00 10.00      A   
ATOM   2558  CA  GLY A 272      11.044   7.208  12.087  1.00 10.00      A   
ATOM   2559  C   GLY A 272      12.097   6.834  13.107  1.00 10.00      A   
ATOM   2560  O   GLY A 272      12.417   5.656  13.267  1.00 10.00      A   
ATOM   2561  N   PHE A 273      12.622   7.841  13.805  1.00 10.00      A   
ATOM   2562  HN  PHE A 273      12.298   8.754  13.634  1.00 10.00      A   
ATOM   2563  CA  PHE A 273      13.647   7.643  14.830  1.00 10.00      A   
ATOM   2564  CB  PHE A 273      13.120   6.787  15.991  1.00 10.00      A   
ATOM   2565  CG  PHE A 273      11.857   7.314  16.618  1.00 10.00      A   
ATOM   2566  CD1 PHE A 273      10.617   6.836  16.221  1.00 10.00      A   
ATOM   2567  CD2 PHE A 273      11.907   8.284  17.606  1.00 10.00      A   
ATOM   2568  CE1 PHE A 273       9.455   7.312  16.797  1.00 10.00      A   
ATOM   2569  CE2 PHE A 273      10.748   8.767  18.186  1.00 10.00      A   
ATOM   2570  CZ  PHE A 273       9.519   8.281  17.780  1.00 10.00      A   
ATOM   2571  C   PHE A 273      14.931   7.055  14.246  1.00 10.00      A   
ATOM   2572  O   PHE A 273      15.553   6.175  14.840  1.00 10.00      A   
ATOM   2573  N   TRP A 274      15.331   7.568  13.086  1.00 10.00      A   
ATOM   2574  HN  TRP A 274      14.805   8.289  12.679  1.00 10.00      A   
ATOM   2575  CA  TRP A 274      16.542   7.107  12.416  1.00 10.00      A   
ATOM   2576  CB  TRP A 274      16.679   7.763  11.038  1.00 10.00      A   
ATOM   2577  CG  TRP A 274      15.965   7.040   9.936  1.00 10.00      A   
ATOM   2578  CD1 TRP A 274      16.346   5.872   9.348  1.00 10.00      A   
ATOM   2579  CD2 TRP A 274      14.757   7.444   9.278  1.00 10.00      A   
ATOM   2580  NE1 TRP A 274      15.452   5.517   8.370  1.00 10.00      A   
ATOM   2581  HE1 TRP A 274      15.513   4.712   7.809  1.00 10.00      A   
ATOM   2582  CE2 TRP A 274      14.464   6.465   8.308  1.00 10.00      A   
ATOM   2583  CE3 TRP A 274      13.893   8.532   9.418  1.00 10.00      A   
ATOM   2584  CZ2 TRP A 274      13.345   6.545   7.483  1.00 10.00      A   
ATOM   2585  CZ3 TRP A 274      12.784   8.609   8.597  1.00 10.00      A   
ATOM   2586  CH2 TRP A 274      12.519   7.622   7.644  1.00 10.00      A   
ATOM   2587  C   TRP A 274      17.765   7.444  13.254  1.00 10.00      A   
ATOM   2588  O   TRP A 274      18.008   8.614  13.557  1.00 10.00      A   
ATOM   2589  N   ASP A 275      18.517   6.411  13.635  1.00 10.00      A   
ATOM   2590  HN  ASP A 275      18.246   5.508  13.370  1.00 10.00      A   
ATOM   2591  CA  ASP A 275      19.721   6.576  14.448  1.00 10.00      A   
ATOM   2592  CB  ASP A 275      20.808   7.369  13.706  1.00 10.00      A   
ATOM   2593  CG  ASP A 275      21.565   6.539  12.689  1.00 10.00      A   
ATOM   2594  OD1 ASP A 275      21.688   5.311  12.890  1.00 10.00      A   
ATOM   2595  OD2 ASP A 275      22.041   7.111  11.679  1.00 10.00      A   
ATOM   2596  C   ASP A 275      19.376   7.235  15.778  1.00 10.00      A   
ATOM   2597  O   ASP A 275      20.075   8.132  16.250  1.00 10.00      A   
ATOM   2598  N   ALA A 276      18.276   6.783  16.362  1.00 10.00      A   
ATOM   2599  HN  ALA A 276      17.764   6.079  15.913  1.00 10.00      A   
ATOM   2600  CA  ALA A 276      17.790   7.303  17.633  1.00 10.00      A   
ATOM   2601  CB  ALA A 276      16.517   6.580  18.040  1.00 10.00      A   
ATOM   2602  C   ALA A 276      18.822   7.205  18.748  1.00 10.00      A   
ATOM   2603  O   ALA A 276      19.409   6.147  18.982  1.00 10.00      A   
ATOM   2604  N   VAL A 277      19.041   8.319  19.431  1.00 10.00      A   
ATOM   2605  HN  VAL A 277      18.565   9.137  19.172  1.00 10.00      A   
ATOM   2606  CA  VAL A 277      19.971   8.365  20.545  1.00 10.00      A   
ATOM   2607  CB  VAL A 277      20.676   9.736  20.636  1.00 10.00      A   
ATOM   2608  CG1 VAL A 277      21.622   9.781  21.825  1.00 10.00      A   
ATOM   2609  CG2 VAL A 277      21.431  10.027  19.349  1.00 10.00      A   
ATOM   2610  C   VAL A 277      19.212   8.091  21.842  1.00 10.00      A   
ATOM   2611  O   VAL A 277      18.248   8.793  22.158  1.00 10.00      A   
ATOM   2612  N   PRO A 278      19.636   7.064  22.603  1.00 10.00      A   
ATOM   2613  CA  PRO A 278      18.992   6.674  23.869  1.00 10.00      A   
ATOM   2614  CB  PRO A 278      19.951   5.634  24.448  1.00 10.00      A   
ATOM   2615  CG  PRO A 278      20.638   5.061  23.259  1.00 10.00      A   
ATOM   2616  CD  PRO A 278      20.776   6.186  22.276  1.00 10.00      A   
ATOM   2617  C   PRO A 278      18.814   7.836  24.854  1.00 10.00      A   
ATOM   2618  O   PRO A 278      17.862   7.859  25.633  1.00 10.00      A   
ATOM   2619  N   ALA A 279      19.718   8.807  24.803  1.00 10.00      A   
ATOM   2620  HN  ALA A 279      20.451   8.743  24.154  1.00 10.00      A   
ATOM   2621  CA  ALA A 279      19.657   9.961  25.696  1.00 10.00      A   
ATOM   2622  CB  ALA A 279      20.949  10.759  25.612  1.00 10.00      A   
ATOM   2623  C   ALA A 279      18.448  10.854  25.395  1.00 10.00      A   
ATOM   2624  O   ALA A 279      18.046  11.667  26.227  1.00 10.00      A   
ATOM   2625  N   TYR A 280      17.871  10.693  24.211  1.00 10.00      A   
ATOM   2626  HN  TYR A 280      18.222  10.009  23.598  1.00 10.00      A   
ATOM   2627  CA  TYR A 280      16.721  11.493  23.800  1.00 10.00      A   
ATOM   2628  CB  TYR A 280      17.000  12.213  22.475  1.00 10.00      A   
ATOM   2629  CG  TYR A 280      17.791  13.491  22.644  1.00 10.00      A   
ATOM   2630  CD1 TYR A 280      19.179  13.482  22.633  1.00 10.00      A   
ATOM   2631  CD2 TYR A 280      17.145  14.704  22.834  1.00 10.00      A   
ATOM   2632  CE1 TYR A 280      19.901  14.648  22.809  1.00 10.00      A   
ATOM   2633  CE2 TYR A 280      17.856  15.874  23.005  1.00 10.00      A   
ATOM   2634  CZ  TYR A 280      19.232  15.840  22.994  1.00 10.00      A   
ATOM   2635  OH  TYR A 280      19.941  17.004  23.181  1.00 10.00      A   
ATOM   2636  HH  TYR A 280      19.491  17.550  23.838  1.00 10.00      A   
ATOM   2637  C   TYR A 280      15.456  10.647  23.710  1.00 10.00      A   
ATOM   2638  O   TYR A 280      14.439  11.085  23.172  1.00 10.00      A   
ATOM   2639  N   LEU A 281      15.532   9.438  24.252  1.00 10.00      A   
ATOM   2640  HN  LEU A 281      16.379   9.155  24.659  1.00 10.00      A   
ATOM   2641  CA  LEU A 281      14.403   8.511  24.259  1.00 10.00      A   
ATOM   2642  CB  LEU A 281      14.856   7.107  24.682  1.00 10.00      A   
ATOM   2643  CG  LEU A 281      13.826   5.982  24.559  1.00 10.00      A   
ATOM   2644  CD1 LEU A 281      14.469   4.746  23.955  1.00 10.00      A   
ATOM   2645  CD2 LEU A 281      13.236   5.652  25.919  1.00 10.00      A   
ATOM   2646  C   LEU A 281      13.247   9.008  25.142  1.00 10.00      A   
ATOM   2647  O   LEU A 281      12.101   9.016  24.700  1.00 10.00      A   
ATOM   2648  N   PRO A 282      13.519   9.448  26.398  1.00 10.00      A   
ATOM   2649  CA  PRO A 282      12.467   9.931  27.313  1.00 10.00      A   
ATOM   2650  CB  PRO A 282      13.207  10.187  28.633  1.00 10.00      A   
ATOM   2651  CG  PRO A 282      14.493   9.451  28.505  1.00 10.00      A   
ATOM   2652  CD  PRO A 282      14.842   9.485  27.048  1.00 10.00      A   
ATOM   2653  C   PRO A 282      11.775  11.213  26.846  1.00 10.00      A   
ATOM   2654  O   PRO A 282      10.922  11.753  27.546  1.00 10.00      A   
ATOM   2655  N   ALA A 283      12.133  11.695  25.666  1.00 10.00      A   
ATOM   2656  HN  ALA A 283      12.813  11.222  25.142  1.00 10.00      A   
ATOM   2657  CA  ALA A 283      11.526  12.906  25.128  1.00 10.00      A   
ATOM   2658  CB  ALA A 283      12.337  13.442  23.955  1.00 10.00      A   
ATOM   2659  C   ALA A 283      10.078  12.645  24.713  1.00 10.00      A   
ATOM   2660  O   ALA A 283       9.238  13.539  24.754  1.00 10.00      A   
ATOM   2661  N   VAL A 284       9.791  11.409  24.327  1.00 10.00      A   
ATOM   2662  HN  VAL A 284      10.503  10.731  24.322  1.00 10.00      A   
ATOM   2663  CA  VAL A 284       8.444  11.033  23.903  1.00 10.00      A   
ATOM   2664  CB  VAL A 284       8.465  10.112  22.661  1.00 10.00      A   
ATOM   2665  CG1 VAL A 284       8.971  10.864  21.440  1.00 10.00      A   
ATOM   2666  CG2 VAL A 284       9.317   8.880  22.917  1.00 10.00      A   
ATOM   2667  C   VAL A 284       7.679  10.342  25.032  1.00 10.00      A   
ATOM   2668  O   VAL A 284       6.665   9.681  24.796  1.00 10.00      A   
ATOM   2669  N   TYR A 285       8.156  10.522  26.262  1.00 10.00      A   
ATOM   2670  HN  TYR A 285       8.949  11.087  26.386  1.00 10.00      A   
ATOM   2671  CA  TYR A 285       7.531   9.908  27.435  1.00 10.00      A   
ATOM   2672  CB  TYR A 285       8.362  10.160  28.696  1.00 10.00      A   
ATOM   2673  CG  TYR A 285       9.276   9.017  29.083  1.00 10.00      A   
ATOM   2674  CD1 TYR A 285       9.497   7.945  28.225  1.00 10.00      A   
ATOM   2675  CD2 TYR A 285       9.919   9.014  30.313  1.00 10.00      A   
ATOM   2676  CE1 TYR A 285      10.334   6.905  28.587  1.00 10.00      A   
ATOM   2677  CE2 TYR A 285      10.755   7.982  30.681  1.00 10.00      A   
ATOM   2678  CZ  TYR A 285      10.960   6.931  29.816  1.00 10.00      A   
ATOM   2679  OH  TYR A 285      11.793   5.899  30.183  1.00 10.00      A   
ATOM   2680  HH  TYR A 285      11.459   5.494  30.993  1.00 10.00      A   
ATOM   2681  C   TYR A 285       6.100  10.398  27.640  1.00 10.00      A   
ATOM   2682  O   TYR A 285       5.237   9.656  28.108  1.00 10.00      A   
ATOM   2683  N   SER A 286       5.846  11.644  27.280  1.00 10.00      A   
ATOM   2684  HN  SER A 286       6.567  12.192  26.903  1.00 10.00      A   
ATOM   2685  CA  SER A 286       4.516  12.216  27.433  1.00 10.00      A   
ATOM   2686  CB  SER A 286       4.609  13.729  27.648  1.00 10.00      A   
ATOM   2687  OG  SER A 286       5.619  14.047  28.589  1.00 10.00      A   
ATOM   2688  HG  SER A 286       6.431  14.285  28.119  1.00 10.00      A   
ATOM   2689  C   SER A 286       3.639  11.908  26.222  1.00 10.00      A   
ATOM   2690  O   SER A 286       2.544  12.449  26.089  1.00 10.00      A   
ATOM   2691  N   VAL A 287       4.122  11.038  25.342  1.00 10.00      A   
ATOM   2692  HN  VAL A 287       5.001  10.636  25.500  1.00 10.00      A   
ATOM   2693  CA  VAL A 287       3.377  10.669  24.143  1.00 10.00      A   
ATOM   2694  CB  VAL A 287       4.158  11.004  22.854  1.00 10.00      A   
ATOM   2695  CG1 VAL A 287       3.288  10.781  21.627  1.00 10.00      A   
ATOM   2696  CG2 VAL A 287       4.665  12.437  22.886  1.00 10.00      A   
ATOM   2697  C   VAL A 287       3.014   9.184  24.145  1.00 10.00      A   
ATOM   2698  O   VAL A 287       1.909   8.809  23.745  1.00 10.00      A   
ATOM   2699  N   CYS A 288       3.937   8.345  24.617  1.00 10.00      A   
ATOM   2700  HN  CYS A 288       4.796   8.704  24.931  1.00 10.00      A   
ATOM   2701  CA  CYS A 288       3.722   6.899  24.665  1.00 10.00      A   
ATOM   2702  CB  CYS A 288       4.968   6.185  25.187  1.00 10.00      A   
ATOM   2703  SG  CYS A 288       5.736   6.971  26.623  1.00 10.00      A   
ATOM   2704  HG  CYS A 288       4.772   7.438  27.405  1.00 10.00      A   
ATOM   2705  C   CYS A 288       2.501   6.514  25.492  1.00 10.00      A   
ATOM   2706  O   CYS A 288       1.966   5.416  25.348  1.00 10.00      A   
ATOM   2707  N   SER A 289       2.055   7.431  26.340  1.00 10.00      A   
ATOM   2708  HN  SER A 289       2.523   8.291  26.400  1.00 10.00      A   
ATOM   2709  CA  SER A 289       0.899   7.205  27.192  1.00 10.00      A   
ATOM   2710  CB  SER A 289       0.691   8.427  28.081  1.00 10.00      A   
ATOM   2711  OG  SER A 289       1.940   9.047  28.348  1.00 10.00      A   
ATOM   2712  HG  SER A 289       2.509   8.426  28.825  1.00 10.00      A   
ATOM   2713  C   SER A 289      -0.361   6.930  26.371  1.00 10.00      A   
ATOM   2714  O   SER A 289      -1.276   6.255  26.835  1.00 10.00      A   
ATOM   2715  N   ARG A 290      -0.396   7.438  25.144  1.00 10.00      A   
ATOM   2716  HN  ARG A 290       0.379   7.943  24.811  1.00 10.00      A   
ATOM   2717  CA  ARG A 290      -1.548   7.253  24.274  1.00 10.00      A   
ATOM   2718  CB  ARG A 290      -2.282   8.583  24.074  1.00 10.00      A   
ATOM   2719  CG  ARG A 290      -1.399   9.701  23.540  1.00 10.00      A   
ATOM   2720  CD  ARG A 290      -1.980  11.065  23.857  1.00 10.00      A   
ATOM   2721  NE  ARG A 290      -1.025  12.131  23.580  1.00 10.00      A   
ATOM   2722  HE  ARG A 290      -0.993  12.484  22.662  1.00 10.00      A   
ATOM   2723  CZ  ARG A 290      -0.203  12.636  24.496  1.00 10.00      A   
ATOM   2724  NH1 ARG A 290      -0.222  12.165  25.731  1.00 10.00      A   
ATOM   2725 HH11 ARG A 290       0.427  12.558  26.449  1.00 10.00      A   
ATOM   2726 HH12 ARG A 290      -0.883  11.402  25.994  1.00 10.00      A   
ATOM   2727  NH2 ARG A 290       0.635  13.617  24.180  1.00 10.00      A   
ATOM   2728 HH21 ARG A 290       1.276  14.013  24.906  1.00 10.00      A   
ATOM   2729 HH22 ARG A 290       0.659  14.002  23.206  1.00 10.00      A   
ATOM   2730  C   ARG A 290      -1.133   6.674  22.928  1.00 10.00      A   
ATOM   2731  O   ARG A 290      -1.922   6.653  21.980  1.00 10.00      A   
ATOM   2732  N   LEU A 291       0.099   6.191  22.852  1.00 10.00      A   
ATOM   2733  HN  LEU A 291       0.670   6.202  23.651  1.00 10.00      A   
ATOM   2734  CA  LEU A 291       0.613   5.620  21.615  1.00 10.00      A   
ATOM   2735  CB  LEU A 291       2.128   5.429  21.671  1.00 10.00      A   
ATOM   2736  CG  LEU A 291       2.973   6.651  21.321  1.00 10.00      A   
ATOM   2737  CD1 LEU A 291       4.442   6.274  21.245  1.00 10.00      A   
ATOM   2738  CD2 LEU A 291       2.503   7.274  20.014  1.00 10.00      A   
ATOM   2739  C   LEU A 291      -0.065   4.299  21.291  1.00 10.00      A   
ATOM   2740  O   LEU A 291      -0.146   3.409  22.134  1.00 10.00      A   
ATOM   2741  N   THR A 292      -0.567   4.192  20.071  1.00 10.00      A   
ATOM   2742  HN  THR A 292      -0.490   4.953  19.456  1.00 10.00      A   
ATOM   2743  CA  THR A 292      -1.234   2.988  19.616  1.00 10.00      A   
ATOM   2744  CB  THR A 292      -2.599   3.341  18.991  1.00 10.00      A   
ATOM   2745  OG1 THR A 292      -3.229   4.346  19.809  1.00 10.00      A   
ATOM   2746  HG1 THR A 292      -2.635   4.584  20.534  1.00 10.00      A   
ATOM   2747  CG2 THR A 292      -3.501   2.115  18.929  1.00 10.00      A   
ATOM   2748  C   THR A 292      -0.360   2.268  18.589  1.00 10.00      A   
ATOM   2749  O   THR A 292      -0.254   1.038  18.595  1.00 10.00      A   
ATOM   2750  N   THR A 293       0.270   3.047  17.721  1.00 10.00      A   
ATOM   2751  HN  THR A 293       0.147   4.018  17.772  1.00 10.00      A   
ATOM   2752  CA  THR A 293       1.143   2.510  16.695  1.00 10.00      A   
ATOM   2753  CB  THR A 293       0.657   2.927  15.295  1.00 10.00      A   
ATOM   2754  OG1 THR A 293      -0.752   2.668  15.182  1.00 10.00      A   
ATOM   2755  HG1 THR A 293      -0.921   2.180  14.364  1.00 10.00      A   
ATOM   2756  CG2 THR A 293       1.401   2.151  14.217  1.00 10.00      A   
ATOM   2757  C   THR A 293       2.556   3.047  16.911  1.00 10.00      A   
ATOM   2758  O   THR A 293       2.782   4.256  16.849  1.00 10.00      A   
ATOM   2759  N   LEU A 294       3.496   2.155  17.186  1.00 10.00      A   
ATOM   2760  HN  LEU A 294       3.257   1.200  17.233  1.00 10.00      A   
ATOM   2761  CA  LEU A 294       4.877   2.557  17.420  1.00 10.00      A   
ATOM   2762  CB  LEU A 294       5.287   2.230  18.857  1.00 10.00      A   
ATOM   2763  CG  LEU A 294       6.663   2.722  19.312  1.00 10.00      A   
ATOM   2764  CD1 LEU A 294       6.790   4.224  19.108  1.00 10.00      A   
ATOM   2765  CD2 LEU A 294       6.891   2.362  20.772  1.00 10.00      A   
ATOM   2766  C   LEU A 294       5.827   1.901  16.421  1.00 10.00      A   
ATOM   2767  O   LEU A 294       5.920   0.675  16.345  1.00 10.00      A   
ATOM   2768  N   ASN A 295       6.521   2.729  15.650  1.00 10.00      A   
ATOM   2769  HN  ASN A 295       6.397   3.702  15.755  1.00 10.00      A   
ATOM   2770  CA  ASN A 295       7.467   2.243  14.657  1.00 10.00      A   
ATOM   2771  CB  ASN A 295       7.110   2.773  13.262  1.00 10.00      A   
ATOM   2772  CG  ASN A 295       8.173   2.465  12.223  1.00 10.00      A   
ATOM   2773  OD1 ASN A 295       9.092   3.256  12.003  1.00 10.00      A   
ATOM   2774  ND2 ASN A 295       8.057   1.315  11.573  1.00 10.00      A   
ATOM   2775 HD21 ASN A 295       7.301   0.729  11.793  1.00 10.00      A   
ATOM   2776 HD22 ASN A 295       8.738   1.090  10.903  1.00 10.00      A   
ATOM   2777  C   ASN A 295       8.886   2.652  15.043  1.00 10.00      A   
ATOM   2778  O   ASN A 295       9.214   3.836  15.070  1.00 10.00      A   
ATOM   2779  N   LEU A 296       9.714   1.665  15.363  1.00 10.00      A   
ATOM   2780  HN  LEU A 296       9.388   0.737  15.334  1.00 10.00      A   
ATOM   2781  CA  LEU A 296      11.095   1.911  15.752  1.00 10.00      A   
ATOM   2782  CB  LEU A 296      11.266   1.693  17.261  1.00 10.00      A   
ATOM   2783  CG  LEU A 296      10.464   2.618  18.173  1.00 10.00      A   
ATOM   2784  CD1 LEU A 296      10.347   2.016  19.560  1.00 10.00      A   
ATOM   2785  CD2 LEU A 296      11.111   3.990  18.243  1.00 10.00      A   
ATOM   2786  C   LEU A 296      12.019   0.977  14.990  1.00 10.00      A   
ATOM   2787  O   LEU A 296      13.049   0.542  15.502  1.00 10.00      A   
ATOM   2788  N   SER A 297      11.649   0.687  13.752  1.00 10.00      A   
ATOM   2789  HN  SER A 297      10.826   1.091  13.388  1.00 10.00      A   
ATOM   2790  CA  SER A 297      12.427  -0.208  12.904  1.00 10.00      A   
ATOM   2791  CB  SER A 297      11.568  -0.657  11.724  1.00 10.00      A   
ATOM   2792  OG  SER A 297      10.205  -0.760  12.110  1.00 10.00      A   
ATOM   2793  HG  SER A 297      10.153  -1.070  13.022  1.00 10.00      A   
ATOM   2794  C   SER A 297      13.714   0.457  12.410  1.00 10.00      A   
ATOM   2795  O   SER A 297      14.536  -0.172  11.745  1.00 10.00      A   
ATOM   2796  N   TYR A 298      13.881   1.733  12.736  1.00 10.00      A   
ATOM   2797  HN  TYR A 298      13.190   2.189  13.261  1.00 10.00      A   
ATOM   2798  CA  TYR A 298      15.065   2.476  12.328  1.00 10.00      A   
ATOM   2799  CB  TYR A 298      14.665   3.684  11.475  1.00 10.00      A   
ATOM   2800  CG  TYR A 298      13.553   3.416  10.479  1.00 10.00      A   
ATOM   2801  CD1 TYR A 298      12.282   3.942  10.678  1.00 10.00      A   
ATOM   2802  CD2 TYR A 298      13.771   2.649   9.341  1.00 10.00      A   
ATOM   2803  CE1 TYR A 298      11.261   3.713   9.775  1.00 10.00      A   
ATOM   2804  CE2 TYR A 298      12.754   2.413   8.434  1.00 10.00      A   
ATOM   2805  CZ  TYR A 298      11.501   2.948   8.656  1.00 10.00      A   
ATOM   2806  OH  TYR A 298      10.486   2.724   7.752  1.00 10.00      A   
ATOM   2807  HH  TYR A 298      10.673   1.916   7.257  1.00 10.00      A   
ATOM   2808  C   TYR A 298      15.847   2.943  13.553  1.00 10.00      A   
ATOM   2809  O   TYR A 298      16.820   3.690  13.435  1.00 10.00      A   
ATOM   2810  N   ALA A 299      15.424   2.481  14.726  1.00 10.00      A   
ATOM   2811  HN  ALA A 299      14.671   1.856  14.748  1.00 10.00      A   
ATOM   2812  CA  ALA A 299      16.069   2.856  15.981  1.00 10.00      A   
ATOM   2813  CB  ALA A 299      15.031   3.210  17.038  1.00 10.00      A   
ATOM   2814  C   ALA A 299      16.982   1.746  16.480  1.00 10.00      A   
ATOM   2815  O   ALA A 299      16.525   0.754  17.050  1.00 10.00      A   
ATOM   2816  N   THR A 300      18.272   1.918  16.257  1.00 10.00      A   
ATOM   2817  HN  THR A 300      18.573   2.725  15.789  1.00 10.00      A   
ATOM   2818  CA  THR A 300      19.261   0.941  16.676  1.00 10.00      A   
ATOM   2819  CB  THR A 300      20.512   1.024  15.781  1.00 10.00      A   
ATOM   2820  OG1 THR A 300      20.562   2.318  15.154  1.00 10.00      A   
ATOM   2821  HG1 THR A 300      21.038   2.932  15.730  1.00 10.00      A   
ATOM   2822  CG2 THR A 300      20.467  -0.056  14.710  1.00 10.00      A   
ATOM   2823  C   THR A 300      19.657   1.140  18.142  1.00 10.00      A   
ATOM   2824  O   THR A 300      20.750   1.619  18.443  1.00 10.00      A   
ATOM   2825  N   VAL A 301      18.759   0.780  19.048  1.00 10.00      A   
ATOM   2826  HN  VAL A 301      17.901   0.407  18.747  1.00 10.00      A   
ATOM   2827  CA  VAL A 301      19.012   0.915  20.482  1.00 10.00      A   
ATOM   2828  CB  VAL A 301      17.913   1.746  21.183  1.00 10.00      A   
ATOM   2829  CG1 VAL A 301      18.016   3.214  20.792  1.00 10.00      A   
ATOM   2830  CG2 VAL A 301      16.531   1.195  20.860  1.00 10.00      A   
ATOM   2831  C   VAL A 301      19.103  -0.459  21.137  1.00 10.00      A   
ATOM   2832  O   VAL A 301      19.070  -1.479  20.448  1.00 10.00      A   
ATOM   2833  N   GLN A 302      19.219  -0.485  22.459  1.00 10.00      A   
ATOM   2834  HN  GLN A 302      19.230   0.366  22.965  1.00 10.00      A   
ATOM   2835  CA  GLN A 302      19.314  -1.738  23.191  1.00 10.00      A   
ATOM   2836  CB  GLN A 302      20.351  -1.632  24.314  1.00 10.00      A   
ATOM   2837  CG  GLN A 302      21.795  -1.625  23.843  1.00 10.00      A   
ATOM   2838  CD  GLN A 302      22.178  -2.895  23.113  1.00 10.00      A   
ATOM   2839  OE1 GLN A 302      22.596  -3.876  23.729  1.00 10.00      A   
ATOM   2840  NE2 GLN A 302      22.044  -2.886  21.796  1.00 10.00      A   
ATOM   2841 HE21 GLN A 302      21.703  -2.069  21.369  1.00 10.00      A   
ATOM   2842 HE22 GLN A 302      22.296  -3.696  21.298  1.00 10.00      A   
ATOM   2843  C   GLN A 302      17.958  -2.131  23.773  1.00 10.00      A   
ATOM   2844  O   GLN A 302      17.003  -1.348  23.743  1.00 10.00      A   
ATOM   2845  N   SER A 303      17.881  -3.349  24.298  1.00 10.00      A   
ATOM   2846  HN  SER A 303      18.670  -3.931  24.272  1.00 10.00      A   
ATOM   2847  CA  SER A 303      16.657  -3.857  24.899  1.00 10.00      A   
ATOM   2848  CB  SER A 303      16.872  -5.296  25.374  1.00 10.00      A   
ATOM   2849  OG  SER A 303      15.677  -5.858  25.884  1.00 10.00      A   
ATOM   2850  HG  SER A 303      15.293  -6.443  25.214  1.00 10.00      A   
ATOM   2851  C   SER A 303      16.222  -2.974  26.064  1.00 10.00      A   
ATOM   2852  O   SER A 303      15.049  -2.615  26.180  1.00 10.00      A   
ATOM   2853  N   TYR A 304      17.188  -2.603  26.903  1.00 10.00      A   
ATOM   2854  HN  TYR A 304      18.106  -2.911  26.735  1.00 10.00      A   
ATOM   2855  CA  TYR A 304      16.936  -1.762  28.068  1.00 10.00      A   
ATOM   2856  CB  TYR A 304      18.254  -1.496  28.806  1.00 10.00      A   
ATOM   2857  CG  TYR A 304      18.092  -1.169  30.275  1.00 10.00      A   
ATOM   2858  CD1 TYR A 304      17.900  -2.178  31.209  1.00 10.00      A   
ATOM   2859  CD2 TYR A 304      18.140   0.144  30.728  1.00 10.00      A   
ATOM   2860  CE1 TYR A 304      17.761  -1.890  32.552  1.00 10.00      A   
ATOM   2861  CE2 TYR A 304      18.000   0.441  32.072  1.00 10.00      A   
ATOM   2862  CZ  TYR A 304      17.810  -0.580  32.979  1.00 10.00      A   
ATOM   2863  OH  TYR A 304      17.676  -0.296  34.319  1.00 10.00      A   
ATOM   2864  HH  TYR A 304      17.116   0.481  34.428  1.00 10.00      A   
ATOM   2865  C   TYR A 304      16.288  -0.439  27.666  1.00 10.00      A   
ATOM   2866  O   TYR A 304      15.384   0.052  28.345  1.00 10.00      A   
ATOM   2867  N   ASP A 305      16.739   0.120  26.547  1.00 10.00      A   
ATOM   2868  HN  ASP A 305      17.434  -0.338  26.032  1.00 10.00      A   
ATOM   2869  CA  ASP A 305      16.210   1.387  26.057  1.00 10.00      A   
ATOM   2870  CB  ASP A 305      17.036   1.900  24.870  1.00 10.00      A   
ATOM   2871  CG  ASP A 305      18.513   2.035  25.186  1.00 10.00      A   
ATOM   2872  OD1 ASP A 305      18.857   2.717  26.173  1.00 10.00      A   
ATOM   2873  OD2 ASP A 305      19.338   1.458  24.447  1.00 10.00      A   
ATOM   2874  C   ASP A 305      14.757   1.225  25.631  1.00 10.00      A   
ATOM   2875  O   ASP A 305      13.894   2.014  26.014  1.00 10.00      A   
ATOM   2876  N   LEU A 306      14.498   0.185  24.847  1.00 10.00      A   
ATOM   2877  HN  LEU A 306      15.233  -0.417  24.601  1.00 10.00      A   
ATOM   2878  CA  LEU A 306      13.155  -0.092  24.349  1.00 10.00      A   
ATOM   2879  CB  LEU A 306      13.174  -1.294  23.401  1.00 10.00      A   
ATOM   2880  CG  LEU A 306      13.840  -1.070  22.043  1.00 10.00      A   
ATOM   2881  CD1 LEU A 306      14.235  -2.398  21.421  1.00 10.00      A   
ATOM   2882  CD2 LEU A 306      12.910  -0.306  21.112  1.00 10.00      A   
ATOM   2883  C   LEU A 306      12.173  -0.344  25.487  1.00 10.00      A   
ATOM   2884  O   LEU A 306      11.097   0.257  25.530  1.00 10.00      A   
ATOM   2885  N   VAL A 307      12.562  -1.220  26.412  1.00 10.00      A   
ATOM   2886  HN  VAL A 307      13.445  -1.645  26.322  1.00 10.00      A   
ATOM   2887  CA  VAL A 307      11.720  -1.579  27.555  1.00 10.00      A   
ATOM   2888  CB  VAL A 307      12.431  -2.566  28.513  1.00 10.00      A   
ATOM   2889  CG1 VAL A 307      11.605  -2.806  29.769  1.00 10.00      A   
ATOM   2890  CG2 VAL A 307      12.706  -3.883  27.811  1.00 10.00      A   
ATOM   2891  C   VAL A 307      11.244  -0.352  28.334  1.00 10.00      A   
ATOM   2892  O   VAL A 307      10.069  -0.262  28.710  1.00 10.00      A   
ATOM   2893  N   LYS A 308      12.150   0.596  28.555  1.00 10.00      A   
ATOM   2894  HN  LYS A 308      13.065   0.473  28.213  1.00 10.00      A   
ATOM   2895  CA  LYS A 308      11.820   1.815  29.298  1.00 10.00      A   
ATOM   2896  CB  LYS A 308      13.033   2.733  29.435  1.00 10.00      A   
ATOM   2897  CG  LYS A 308      14.134   2.175  30.319  1.00 10.00      A   
ATOM   2898  CD  LYS A 308      15.095   3.263  30.767  1.00 10.00      A   
ATOM   2899  CE  LYS A 308      15.947   3.772  29.617  1.00 10.00      A   
ATOM   2900  NZ  LYS A 308      16.787   4.928  30.027  1.00 10.00      A   
ATOM   2901  HZ1 LYS A 308      17.280   4.715  30.917  1.00 10.00      A   
ATOM   2902  HZ2 LYS A 308      16.196   5.771  30.169  1.00 10.00      A   
ATOM   2903  HZ3 LYS A 308      17.495   5.136  29.293  1.00 10.00      A   
ATOM   2904  C   LYS A 308      10.650   2.577  28.682  1.00 10.00      A   
ATOM   2905  O   LYS A 308       9.818   3.133  29.401  1.00 10.00      A   
ATOM   2906  N   LEU A 309      10.584   2.588  27.357  1.00 10.00      A   
ATOM   2907  HN  LEU A 309      11.265   2.109  26.840  1.00 10.00      A   
ATOM   2908  CA  LEU A 309       9.514   3.283  26.651  1.00 10.00      A   
ATOM   2909  CB  LEU A 309       9.996   3.764  25.279  1.00 10.00      A   
ATOM   2910  CG  LEU A 309       9.001   4.601  24.470  1.00 10.00      A   
ATOM   2911  CD1 LEU A 309       8.864   5.991  25.062  1.00 10.00      A   
ATOM   2912  CD2 LEU A 309       9.414   4.672  23.010  1.00 10.00      A   
ATOM   2913  C   LEU A 309       8.292   2.385  26.481  1.00 10.00      A   
ATOM   2914  O   LEU A 309       7.154   2.833  26.623  1.00 10.00      A   
ATOM   2915  N   LEU A 310       8.535   1.114  26.185  1.00 10.00      A   
ATOM   2916  HN  LEU A 310       9.468   0.817  26.091  1.00 10.00      A   
ATOM   2917  CA  LEU A 310       7.460   0.144  25.984  1.00 10.00      A   
ATOM   2918  CB  LEU A 310       8.020  -1.206  25.537  1.00 10.00      A   
ATOM   2919  CG  LEU A 310       8.629  -1.240  24.133  1.00 10.00      A   
ATOM   2920  CD1 LEU A 310       9.211  -2.608  23.833  1.00 10.00      A   
ATOM   2921  CD2 LEU A 310       7.596  -0.854  23.084  1.00 10.00      A   
ATOM   2922  C   LEU A 310       6.598  -0.008  27.229  1.00 10.00      A   
ATOM   2923  O   LEU A 310       5.375  -0.118  27.138  1.00 10.00      A   
ATOM   2924  N   CYS A 311       7.232   0.017  28.396  1.00 10.00      A   
ATOM   2925  HN  CYS A 311       8.213   0.108  28.411  1.00 10.00      A   
ATOM   2926  CA  CYS A 311       6.511  -0.107  29.656  1.00 10.00      A   
ATOM   2927  CB  CYS A 311       7.476  -0.342  30.813  1.00 10.00      A   
ATOM   2928  SG  CYS A 311       8.131  -2.025  30.876  1.00 10.00      A   
ATOM   2929  HG  CYS A 311       7.160  -2.846  30.487  1.00 10.00      A   
ATOM   2930  C   CYS A 311       5.605   1.098  29.921  1.00 10.00      A   
ATOM   2931  O   CYS A 311       4.783   1.084  30.842  1.00 10.00      A   
ATOM   2932  N   GLN A 312       5.746   2.135  29.103  1.00 10.00      A   
ATOM   2933  HN  GLN A 312       6.414   2.093  28.384  1.00 10.00      A   
ATOM   2934  CA  GLN A 312       4.930   3.328  29.242  1.00 10.00      A   
ATOM   2935  CB  GLN A 312       5.791   4.589  29.247  1.00 10.00      A   
ATOM   2936  CG  GLN A 312       6.609   4.769  30.514  1.00 10.00      A   
ATOM   2937  CD  GLN A 312       6.950   6.219  30.791  1.00 10.00      A   
ATOM   2938  OE1 GLN A 312       7.987   6.520  31.375  1.00 10.00      A   
ATOM   2939  NE2 GLN A 312       6.081   7.131  30.380  1.00 10.00      A   
ATOM   2940 HE21 GLN A 312       5.270   6.829  29.917  1.00 10.00      A   
ATOM   2941 HE22 GLN A 312       6.281   8.072  30.557  1.00 10.00      A   
ATOM   2942  C   GLN A 312       3.873   3.400  28.143  1.00 10.00      A   
ATOM   2943  O   GLN A 312       3.243   4.435  27.947  1.00 10.00      A   
ATOM   2944  N   CYS A 313       3.677   2.291  27.435  1.00 10.00      A   
ATOM   2945  HN  CYS A 313       4.211   1.493  27.637  1.00 10.00      A   
ATOM   2946  CA  CYS A 313       2.693   2.228  26.361  1.00 10.00      A   
ATOM   2947  CB  CYS A 313       3.353   1.747  25.066  1.00 10.00      A   
ATOM   2948  SG  CYS A 313       4.819   2.686  24.576  1.00 10.00      A   
ATOM   2949  HG  CYS A 313       5.686   2.658  25.582  1.00 10.00      A   
ATOM   2950  C   CYS A 313       1.542   1.297  26.742  1.00 10.00      A   
ATOM   2951  O   CYS A 313       1.615   0.088  26.518  1.00 10.00      A   
ATOM   2952  N   PRO A 314       0.471   1.849  27.337  1.00 10.00      A   
ATOM   2953  CA  PRO A 314      -0.694   1.073  27.757  1.00 10.00      A   
ATOM   2954  CB  PRO A 314      -1.191   1.882  28.956  1.00 10.00      A   
ATOM   2955  CG  PRO A 314      -0.838   3.302  28.642  1.00 10.00      A   
ATOM   2956  CD  PRO A 314       0.319   3.277  27.672  1.00 10.00      A   
ATOM   2957  C   PRO A 314      -1.781   1.004  26.685  1.00 10.00      A   
ATOM   2958  O   PRO A 314      -2.840   0.411  26.900  1.00 10.00      A   
ATOM   2959  N   LYS A 315      -1.511   1.609  25.535  1.00 10.00      A   
ATOM   2960  HN  LYS A 315      -0.645   2.054  25.423  1.00 10.00      A   
ATOM   2961  CA  LYS A 315      -2.464   1.622  24.431  1.00 10.00      A   
ATOM   2962  CB  LYS A 315      -2.958   3.048  24.179  1.00 10.00      A   
ATOM   2963  CG  LYS A 315      -4.063   3.508  25.115  1.00 10.00      A   
ATOM   2964  CD  LYS A 315      -4.569   4.885  24.713  1.00 10.00      A   
ATOM   2965  CE  LYS A 315      -5.955   5.172  25.275  1.00 10.00      A   
ATOM   2966  NZ  LYS A 315      -5.910   5.540  26.708  1.00 10.00      A   
ATOM   2967  HZ1 LYS A 315      -5.384   6.429  26.832  1.00 10.00      A   
ATOM   2968  HZ2 LYS A 315      -5.435   4.795  27.250  1.00 10.00      A   
ATOM   2969  HZ3 LYS A 315      -6.873   5.664  27.082  1.00 10.00      A   
ATOM   2970  C   LYS A 315      -1.837   1.076  23.157  1.00 10.00      A   
ATOM   2971  O   LYS A 315      -2.397   1.221  22.073  1.00 10.00      A   
ATOM   2972  N   LEU A 316      -0.688   0.431  23.297  1.00 10.00      A   
ATOM   2973  HN  LEU A 316      -0.318   0.302  24.193  1.00 10.00      A   
ATOM   2974  CA  LEU A 316       0.034  -0.113  22.150  1.00 10.00      A   
ATOM   2975  CB  LEU A 316       1.454  -0.515  22.550  1.00 10.00      A   
ATOM   2976  CG  LEU A 316       2.451  -0.700  21.406  1.00 10.00      A   
ATOM   2977  CD1 LEU A 316       2.610   0.593  20.621  1.00 10.00      A   
ATOM   2978  CD2 LEU A 316       3.796  -1.181  21.932  1.00 10.00      A   
ATOM   2979  C   LEU A 316      -0.696  -1.292  21.509  1.00 10.00      A   
ATOM   2980  O   LEU A 316      -0.956  -2.306  22.159  1.00 10.00      A   
ATOM   2981  N   GLN A 317      -1.036  -1.139  20.236  1.00 10.00      A   
ATOM   2982  HN  GLN A 317      -0.825  -0.291  19.783  1.00 10.00      A   
ATOM   2983  CA  GLN A 317      -1.724  -2.188  19.494  1.00 10.00      A   
ATOM   2984  CB  GLN A 317      -3.059  -1.685  18.942  1.00 10.00      A   
ATOM   2985  CG  GLN A 317      -4.153  -1.507  19.982  1.00 10.00      A   
ATOM   2986  CD  GLN A 317      -5.478  -1.101  19.363  1.00 10.00      A   
ATOM   2987  OE1 GLN A 317      -5.519  -0.463  18.313  1.00 10.00      A   
ATOM   2988  NE2 GLN A 317      -6.572  -1.481  19.999  1.00 10.00      A   
ATOM   2989 HE21 GLN A 317      -6.473  -2.009  20.834  1.00 10.00      A   
ATOM   2990 HE22 GLN A 317      -7.441  -1.223  19.622  1.00 10.00      A   
ATOM   2991  C   GLN A 317      -0.863  -2.688  18.343  1.00 10.00      A   
ATOM   2992  O   GLN A 317      -1.003  -3.828  17.901  1.00 10.00      A   
ATOM   2993  N   ARG A 318       0.021  -1.827  17.852  1.00 10.00      A   
ATOM   2994  HN  ARG A 318       0.087  -0.927  18.241  1.00 10.00      A   
ATOM   2995  CA  ARG A 318       0.899  -2.183  16.750  1.00 10.00      A   
ATOM   2996  CB  ARG A 318       0.410  -1.525  15.459  1.00 10.00      A   
ATOM   2997  CG  ARG A 318       1.026  -2.110  14.202  1.00 10.00      A   
ATOM   2998  CD  ARG A 318       0.399  -1.535  12.946  1.00 10.00      A   
ATOM   2999  NE  ARG A 318       0.520  -2.456  11.817  1.00 10.00      A   
ATOM   3000  HE  ARG A 318       0.907  -3.351  12.002  1.00 10.00      A   
ATOM   3001  CZ  ARG A 318       0.159  -2.164  10.574  1.00 10.00      A   
ATOM   3002  NH1 ARG A 318      -0.340  -0.966  10.291  1.00 10.00      A   
ATOM   3003 HH11 ARG A 318      -0.626  -0.729   9.317  1.00 10.00      A   
ATOM   3004 HH12 ARG A 318      -0.450  -0.252  11.048  1.00 10.00      A   
ATOM   3005  NH2 ARG A 318       0.289  -3.080   9.614  1.00 10.00      A   
ATOM   3006 HH21 ARG A 318       0.670  -4.026   9.838  1.00 10.00      A   
ATOM   3007 HH22 ARG A 318       0.008  -2.861   8.633  1.00 10.00      A   
ATOM   3008  C   ARG A 318       2.323  -1.740  17.047  1.00 10.00      A   
ATOM   3009  O   ARG A 318       2.562  -0.567  17.348  1.00 10.00      A   
ATOM   3010  N   LEU A 319       3.263  -2.671  16.961  1.00 10.00      A   
ATOM   3011  HN  LEU A 319       3.011  -3.590  16.715  1.00 10.00      A   
ATOM   3012  CA  LEU A 319       4.661  -2.365  17.229  1.00 10.00      A   
ATOM   3013  CB  LEU A 319       5.056  -2.876  18.614  1.00 10.00      A   
ATOM   3014  CG  LEU A 319       6.500  -2.624  19.044  1.00 10.00      A   
ATOM   3015  CD1 LEU A 319       6.758  -1.137  19.209  1.00 10.00      A   
ATOM   3016  CD2 LEU A 319       6.811  -3.368  20.331  1.00 10.00      A   
ATOM   3017  C   LEU A 319       5.589  -2.943  16.161  1.00 10.00      A   
ATOM   3018  O   LEU A 319       5.543  -4.137  15.853  1.00 10.00      A   
ATOM   3019  N   TRP A 320       6.413  -2.077  15.585  1.00 10.00      A   
ATOM   3020  HN  TRP A 320       6.376  -1.135  15.859  1.00 10.00      A   
ATOM   3021  CA  TRP A 320       7.379  -2.469  14.565  1.00 10.00      A   
ATOM   3022  CB  TRP A 320       7.133  -1.696  13.259  1.00 10.00      A   
ATOM   3023  CG  TRP A 320       5.951  -2.152  12.456  1.00 10.00      A   
ATOM   3024  CD1 TRP A 320       4.908  -2.917  12.881  1.00 10.00      A   
ATOM   3025  CD2 TRP A 320       5.698  -1.866  11.076  1.00 10.00      A   
ATOM   3026  NE1 TRP A 320       4.019  -3.124  11.856  1.00 10.00      A   
ATOM   3027  HE1 TRP A 320       3.182  -3.649  11.917  1.00 10.00      A   
ATOM   3028  CE2 TRP A 320       4.482  -2.488  10.736  1.00 10.00      A   
ATOM   3029  CE3 TRP A 320       6.381  -1.140  10.095  1.00 10.00      A   
ATOM   3030  CZ2 TRP A 320       3.935  -2.409   9.457  1.00 10.00      A   
ATOM   3031  CZ3 TRP A 320       5.839  -1.064   8.827  1.00 10.00      A   
ATOM   3032  CH2 TRP A 320       4.627  -1.693   8.519  1.00 10.00      A   
ATOM   3033  C   TRP A 320       8.783  -2.148  15.070  1.00 10.00      A   
ATOM   3034  O   TRP A 320       9.255  -1.018  14.929  1.00 10.00      A   
ATOM   3035  N   VAL A 321       9.445  -3.124  15.673  1.00 10.00      A   
ATOM   3036  HN  VAL A 321       9.034  -4.015  15.750  1.00 10.00      A   
ATOM   3037  CA  VAL A 321      10.785  -2.902  16.208  1.00 10.00      A   
ATOM   3038  CB  VAL A 321      10.813  -2.944  17.751  1.00 10.00      A   
ATOM   3039  CG1 VAL A 321      10.194  -1.683  18.331  1.00 10.00      A   
ATOM   3040  CG2 VAL A 321      10.099  -4.183  18.268  1.00 10.00      A   
ATOM   3041  C   VAL A 321      11.801  -3.900  15.668  1.00 10.00      A   
ATOM   3042  O   VAL A 321      11.478  -4.765  14.851  1.00 10.00      A   
ATOM   3043  N   LEU A 322      13.033  -3.763  16.134  1.00 10.00      A   
ATOM   3044  HN  LEU A 322      13.218  -3.057  16.786  1.00 10.00      A   
ATOM   3045  CA  LEU A 322      14.112  -4.641  15.723  1.00 10.00      A   
ATOM   3046  CB  LEU A 322      15.429  -3.860  15.613  1.00 10.00      A   
ATOM   3047  CG  LEU A 322      15.520  -2.836  14.475  1.00 10.00      A   
ATOM   3048  CD1 LEU A 322      16.681  -1.881  14.708  1.00 10.00      A   
ATOM   3049  CD2 LEU A 322      15.667  -3.535  13.133  1.00 10.00      A   
ATOM   3050  C   LEU A 322      14.260  -5.781  16.722  1.00 10.00      A   
ATOM   3051  O   LEU A 322      13.634  -5.769  17.783  1.00 10.00      A   
ATOM   3052  N   ASP A 323      15.105  -6.746  16.393  1.00 10.00      A   
ATOM   3053  HN  ASP A 323      15.589  -6.687  15.539  1.00 10.00      A   
ATOM   3054  CA  ASP A 323      15.340  -7.899  17.260  1.00 10.00      A   
ATOM   3055  CB  ASP A 323      15.937  -9.085  16.489  1.00 10.00      A   
ATOM   3056  CG  ASP A 323      17.291  -8.803  15.868  1.00 10.00      A   
ATOM   3057  OD1 ASP A 323      17.565  -7.636  15.519  1.00 10.00      A   
ATOM   3058  OD2 ASP A 323      18.080  -9.759  15.696  1.00 10.00      A   
ATOM   3059  C   ASP A 323      16.190  -7.531  18.476  1.00 10.00      A   
ATOM   3060  O   ASP A 323      16.485  -8.376  19.323  1.00 10.00      A   
ATOM   3061  N   TYR A 324      16.552  -6.254  18.567  1.00 10.00      A   
ATOM   3062  HN  TYR A 324      16.289  -5.640  17.854  1.00 10.00      A   
ATOM   3063  CA  TYR A 324      17.340  -5.742  19.688  1.00 10.00      A   
ATOM   3064  CB  TYR A 324      17.757  -4.292  19.430  1.00 10.00      A   
ATOM   3065  CG  TYR A 324      19.023  -4.131  18.619  1.00 10.00      A   
ATOM   3066  CD1 TYR A 324      19.016  -3.433  17.417  1.00 10.00      A   
ATOM   3067  CD2 TYR A 324      20.228  -4.664  19.058  1.00 10.00      A   
ATOM   3068  CE1 TYR A 324      20.172  -3.271  16.678  1.00 10.00      A   
ATOM   3069  CE2 TYR A 324      21.389  -4.507  18.324  1.00 10.00      A   
ATOM   3070  CZ  TYR A 324      21.354  -3.811  17.135  1.00 10.00      A   
ATOM   3071  OH  TYR A 324      22.507  -3.650  16.401  1.00 10.00      A   
ATOM   3072  HH  TYR A 324      22.650  -2.710  16.231  1.00 10.00      A   
ATOM   3073  C   TYR A 324      16.545  -5.813  20.995  1.00 10.00      A   
ATOM   3074  O   TYR A 324      17.106  -5.672  22.080  1.00 10.00      A   
ATOM   3075  N   ILE A 325      15.237  -6.024  20.876  1.00 10.00      A   
ATOM   3076  HN  ILE A 325      14.853  -6.119  19.980  1.00 10.00      A   
ATOM   3077  CA  ILE A 325      14.361  -6.120  22.038  1.00 10.00      A   
ATOM   3078  CB  ILE A 325      12.866  -6.104  21.622  1.00 10.00      A   
ATOM   3079  CG1 ILE A 325      11.941  -6.119  22.842  1.00 10.00      A   
ATOM   3080  CG2 ILE A 325      12.536  -7.242  20.665  1.00 10.00      A   
ATOM   3081  CD1 ILE A 325      12.060  -4.888  23.715  1.00 10.00      A   
ATOM   3082  C   ILE A 325      14.686  -7.368  22.867  1.00 10.00      A   
ATOM   3083  O   ILE A 325      14.538  -7.368  24.091  1.00 10.00      A   
ATOM   3084  N   GLU A 326      15.155  -8.414  22.184  1.00 10.00      A   
ATOM   3085  HN  GLU A 326      15.269  -8.326  21.216  1.00 10.00      A   
ATOM   3086  CA  GLU A 326      15.531  -9.681  22.817  1.00 10.00      A   
ATOM   3087  CB  GLU A 326      16.747  -9.503  23.729  1.00 10.00      A   
ATOM   3088  CG  GLU A 326      17.937  -8.867  23.023  1.00 10.00      A   
ATOM   3089  CD  GLU A 326      19.170  -8.786  23.892  1.00 10.00      A   
ATOM   3090  OE1 GLU A 326      19.170  -8.002  24.863  1.00 10.00      A   
ATOM   3091  OE2 GLU A 326      20.149  -9.505  23.602  1.00 10.00      A   
ATOM   3092  C   GLU A 326      14.367 -10.382  23.530  1.00 10.00      A   
ATOM   3093  O   GLU A 326      13.268  -9.832  23.647  1.00 10.00      A   
ATOM   3094  N   ASP A 327      14.620 -11.605  24.000  1.00 10.00      A   
ATOM   3095  HN  ASP A 327      15.521 -11.986  23.876  1.00 10.00      A   
ATOM   3096  CA  ASP A 327      13.601 -12.406  24.685  1.00 10.00      A   
ATOM   3097  CB  ASP A 327      14.131 -13.802  25.027  1.00 10.00      A   
ATOM   3098  CG  ASP A 327      14.314 -14.696  23.820  1.00 10.00      A   
ATOM   3099  OD1 ASP A 327      13.345 -14.901  23.065  1.00 10.00      A   
ATOM   3100  OD2 ASP A 327      15.431 -15.219  23.630  1.00 10.00      A   
ATOM   3101  C   ASP A 327      13.115 -11.735  25.964  1.00 10.00      A   
ATOM   3102  O   ASP A 327      11.910 -11.688  26.236  1.00 10.00      A   
ATOM   3103  N   ALA A 328      14.056 -11.218  26.744  1.00 10.00      A   
ATOM   3104  HN  ALA A 328      14.993 -11.285  26.465  1.00 10.00      A   
ATOM   3105  CA  ALA A 328      13.740 -10.558  28.005  1.00 10.00      A   
ATOM   3106  CB  ALA A 328      15.017 -10.151  28.718  1.00 10.00      A   
ATOM   3107  C   ALA A 328      12.827  -9.353  27.803  1.00 10.00      A   
ATOM   3108  O   ALA A 328      11.893  -9.127  28.576  1.00 10.00      A   
ATOM   3109  N   GLY A 329      13.093  -8.587  26.754  1.00 10.00      A   
ATOM   3110  HN  GLY A 329      13.840  -8.820  26.164  1.00 10.00      A   
ATOM   3111  CA  GLY A 329      12.287  -7.418  26.470  1.00 10.00      A   
ATOM   3112  C   GLY A 329      10.889  -7.794  26.022  1.00 10.00      A   
ATOM   3113  O   GLY A 329       9.916  -7.109  26.346  1.00 10.00      A   
ATOM   3114  N   LEU A 330      10.787  -8.891  25.284  1.00 10.00      A   
ATOM   3115  HN  LEU A 330      11.603  -9.390  25.053  1.00 10.00      A   
ATOM   3116  CA  LEU A 330       9.501  -9.362  24.792  1.00 10.00      A   
ATOM   3117  CB  LEU A 330       9.688 -10.440  23.725  1.00 10.00      A   
ATOM   3118  CG  LEU A 330      10.237  -9.952  22.383  1.00 10.00      A   
ATOM   3119  CD1 LEU A 330      10.497 -11.120  21.446  1.00 10.00      A   
ATOM   3120  CD2 LEU A 330       9.271  -8.969  21.747  1.00 10.00      A   
ATOM   3121  C   LEU A 330       8.603  -9.856  25.922  1.00 10.00      A   
ATOM   3122  O   LEU A 330       7.391  -9.635  25.898  1.00 10.00      A   
ATOM   3123  N   GLU A 331       9.193 -10.508  26.919  1.00 10.00      A   
ATOM   3124  HN  GLU A 331      10.166 -10.646  26.900  1.00 10.00      A   
ATOM   3125  CA  GLU A 331       8.418 -11.016  28.042  1.00 10.00      A   
ATOM   3126  CB  GLU A 331       9.285 -11.834  29.000  1.00 10.00      A   
ATOM   3127  CG  GLU A 331       8.489 -12.492  30.115  1.00 10.00      A   
ATOM   3128  CD  GLU A 331       9.363 -13.157  31.152  1.00 10.00      A   
ATOM   3129  OE1 GLU A 331       9.878 -12.453  32.045  1.00 10.00      A   
ATOM   3130  OE2 GLU A 331       9.520 -14.392  31.096  1.00 10.00      A   
ATOM   3131  C   GLU A 331       7.737  -9.874  28.790  1.00 10.00      A   
ATOM   3132  O   GLU A 331       6.540  -9.938  29.083  1.00 10.00      A   
ATOM   3133  N   VAL A 332       8.504  -8.823  29.073  1.00 10.00      A   
ATOM   3134  HN  VAL A 332       9.448  -8.837  28.802  1.00 10.00      A   
ATOM   3135  CA  VAL A 332       7.989  -7.653  29.779  1.00 10.00      A   
ATOM   3136  CB  VAL A 332       9.116  -6.646  30.108  1.00 10.00      A   
ATOM   3137  CG1 VAL A 332       8.596  -5.512  30.978  1.00 10.00      A   
ATOM   3138  CG2 VAL A 332      10.277  -7.347  30.793  1.00 10.00      A   
ATOM   3139  C   VAL A 332       6.920  -6.962  28.934  1.00 10.00      A   
ATOM   3140  O   VAL A 332       5.915  -6.471  29.456  1.00 10.00      A   
ATOM   3141  N   LEU A 333       7.134  -6.952  27.622  1.00 10.00      A   
ATOM   3142  HN  LEU A 333       7.951  -7.367  27.270  1.00 10.00      A   
ATOM   3143  CA  LEU A 333       6.200  -6.335  26.685  1.00 10.00      A   
ATOM   3144  CB  LEU A 333       6.750  -6.424  25.260  1.00 10.00      A   
ATOM   3145  CG  LEU A 333       5.884  -5.829  24.151  1.00 10.00      A   
ATOM   3146  CD1 LEU A 333       5.819  -4.314  24.265  1.00 10.00      A   
ATOM   3147  CD2 LEU A 333       6.401  -6.254  22.785  1.00 10.00      A   
ATOM   3148  C   LEU A 333       4.827  -6.995  26.768  1.00 10.00      A   
ATOM   3149  O   LEU A 333       3.798  -6.318  26.770  1.00 10.00      A   
ATOM   3150  N   ALA A 334       4.821  -8.320  26.868  1.00 10.00      A   
ATOM   3151  HN  ALA A 334       5.680  -8.800  26.874  1.00 10.00      A   
ATOM   3152  CA  ALA A 334       3.578  -9.089  26.955  1.00 10.00      A   
ATOM   3153  CB  ALA A 334       3.872 -10.572  26.823  1.00 10.00      A   
ATOM   3154  C   ALA A 334       2.827  -8.808  28.258  1.00 10.00      A   
ATOM   3155  O   ALA A 334       1.640  -9.127  28.393  1.00 10.00      A   
ATOM   3156  N   SER A 335       3.530  -8.222  29.216  1.00 10.00      A   
ATOM   3157  HN  SER A 335       4.480  -8.022  29.058  1.00 10.00      A   
ATOM   3158  CA  SER A 335       2.938  -7.884  30.501  1.00 10.00      A   
ATOM   3159  CB  SER A 335       3.854  -8.335  31.635  1.00 10.00      A   
ATOM   3160  OG  SER A 335       4.405  -9.610  31.351  1.00 10.00      A   
ATOM   3161  HG  SER A 335       3.695 -10.265  31.315  1.00 10.00      A   
ATOM   3162  C   SER A 335       2.670  -6.384  30.595  1.00 10.00      A   
ATOM   3163  O   SER A 335       2.215  -5.883  31.624  1.00 10.00      A   
ATOM   3164  N   THR A 336       2.955  -5.673  29.515  1.00 10.00      A   
ATOM   3165  HN  THR A 336       3.318  -6.125  28.726  1.00 10.00      A   
ATOM   3166  CA  THR A 336       2.740  -4.238  29.475  1.00 10.00      A   
ATOM   3167  CB  THR A 336       4.014  -3.488  29.049  1.00 10.00      A   
ATOM   3168  OG1 THR A 336       5.111  -3.911  29.874  1.00 10.00      A   
ATOM   3169  HG1 THR A 336       5.336  -4.829  29.664  1.00 10.00      A   
ATOM   3170  CG2 THR A 336       3.815  -1.992  29.206  1.00 10.00      A   
ATOM   3171  C   THR A 336       1.595  -3.885  28.531  1.00 10.00      A   
ATOM   3172  O   THR A 336       0.686  -3.142  28.895  1.00 10.00      A   
ATOM   3173  N   CYS A 337       1.643  -4.428  27.327  1.00 10.00      A   
ATOM   3174  HN  CYS A 337       2.391  -5.021  27.095  1.00 10.00      A   
ATOM   3175  CA  CYS A 337       0.613  -4.173  26.337  1.00 10.00      A   
ATOM   3176  CB  CYS A 337       1.257  -3.773  25.008  1.00 10.00      A   
ATOM   3177  SG  CYS A 337       2.635  -2.612  25.180  1.00 10.00      A   
ATOM   3178  HG  CYS A 337       2.208  -1.562  25.870  1.00 10.00      A   
ATOM   3179  C   CYS A 337      -0.259  -5.413  26.165  1.00 10.00      A   
ATOM   3180  O   CYS A 337       0.179  -6.417  25.606  1.00 10.00      A   
ATOM   3181  N   LYS A 338      -1.485  -5.348  26.667  1.00 10.00      A   
ATOM   3182  HN  LYS A 338      -1.779  -4.524  27.118  1.00 10.00      A   
ATOM   3183  CA  LYS A 338      -2.404  -6.475  26.575  1.00 10.00      A   
ATOM   3184  CB  LYS A 338      -3.277  -6.557  27.829  1.00 10.00      A   
ATOM   3185  CG  LYS A 338      -2.524  -6.977  29.079  1.00 10.00      A   
ATOM   3186  CD  LYS A 338      -1.967  -8.383  28.936  1.00 10.00      A   
ATOM   3187  CE  LYS A 338      -1.224  -8.816  30.185  1.00 10.00      A   
ATOM   3188  NZ  LYS A 338      -0.686 -10.194  30.054  1.00 10.00      A   
ATOM   3189  HZ1 LYS A 338      -1.431 -10.840  29.724  1.00 10.00      A   
ATOM   3190  HZ2 LYS A 338      -0.333 -10.528  30.974  1.00 10.00      A   
ATOM   3191  HZ3 LYS A 338       0.099 -10.209  29.371  1.00 10.00      A   
ATOM   3192  C   LYS A 338      -3.283  -6.396  25.334  1.00 10.00      A   
ATOM   3193  O   LYS A 338      -3.853  -7.399  24.906  1.00 10.00      A   
ATOM   3194  N   ASP A 339      -3.382  -5.211  24.753  1.00 10.00      A   
ATOM   3195  HN  ASP A 339      -2.889  -4.451  25.126  1.00 10.00      A   
ATOM   3196  CA  ASP A 339      -4.219  -5.014  23.572  1.00 10.00      A   
ATOM   3197  CB  ASP A 339      -5.013  -3.712  23.664  1.00 10.00      A   
ATOM   3198  CG  ASP A 339      -6.404  -3.853  23.080  1.00 10.00      A   
ATOM   3199  OD1 ASP A 339      -7.260  -4.510  23.719  1.00 10.00      A   
ATOM   3200  OD2 ASP A 339      -6.654  -3.314  21.984  1.00 10.00      A   
ATOM   3201  C   ASP A 339      -3.416  -5.052  22.279  1.00 10.00      A   
ATOM   3202  O   ASP A 339      -3.898  -4.624  21.231  1.00 10.00      A   
ATOM   3203  N   LEU A 340      -2.196  -5.571  22.357  1.00 10.00      A   
ATOM   3204  HN  LEU A 340      -1.871  -5.894  23.220  1.00 10.00      A   
ATOM   3205  CA  LEU A 340      -1.332  -5.675  21.188  1.00 10.00      A   
ATOM   3206  CB  LEU A 340       0.041  -6.222  21.584  1.00 10.00      A   
ATOM   3207  CG  LEU A 340       1.155  -6.056  20.547  1.00 10.00      A   
ATOM   3208  CD1 LEU A 340       1.617  -4.607  20.487  1.00 10.00      A   
ATOM   3209  CD2 LEU A 340       2.321  -6.980  20.861  1.00 10.00      A   
ATOM   3210  C   LEU A 340      -1.975  -6.587  20.146  1.00 10.00      A   
ATOM   3211  O   LEU A 340      -2.214  -7.763  20.410  1.00 10.00      A   
ATOM   3212  N   ARG A 341      -2.262  -6.033  18.971  1.00 10.00      A   
ATOM   3213  HN  ARG A 341      -2.029  -5.093  18.819  1.00 10.00      A   
ATOM   3214  CA  ARG A 341      -2.901  -6.783  17.896  1.00 10.00      A   
ATOM   3215  CB  ARG A 341      -3.897  -5.892  17.145  1.00 10.00      A   
ATOM   3216  CG  ARG A 341      -4.828  -5.094  18.044  1.00 10.00      A   
ATOM   3217  CD  ARG A 341      -5.825  -5.994  18.757  1.00 10.00      A   
ATOM   3218  NE  ARG A 341      -6.629  -5.258  19.730  1.00 10.00      A   
ATOM   3219  HE  ARG A 341      -6.154  -4.619  20.316  1.00 10.00      A   
ATOM   3220  CZ  ARG A 341      -7.946  -5.399  19.876  1.00 10.00      A   
ATOM   3221  NH1 ARG A 341      -8.627  -6.250  19.115  1.00 10.00      A   
ATOM   3222 HH11 ARG A 341      -9.658  -6.356  19.238  1.00 10.00      A   
ATOM   3223 HH12 ARG A 341      -8.134  -6.816  18.393  1.00 10.00      A   
ATOM   3224  NH2 ARG A 341      -8.577  -4.683  20.793  1.00 10.00      A   
ATOM   3225 HH21 ARG A 341      -8.031  -4.012  21.397  1.00 10.00      A   
ATOM   3226 HH22 ARG A 341      -9.608  -4.775  20.923  1.00 10.00      A   
ATOM   3227  C   ARG A 341      -1.872  -7.317  16.910  1.00 10.00      A   
ATOM   3228  O   ARG A 341      -2.005  -8.436  16.400  1.00 10.00      A   
ATOM   3229  N   GLU A 342      -0.852  -6.515  16.640  1.00 10.00      A   
ATOM   3230  HN  GLU A 342      -0.789  -5.645  17.093  1.00 10.00      A   
ATOM   3231  CA  GLU A 342       0.185  -6.897  15.699  1.00 10.00      A   
ATOM   3232  CB  GLU A 342       0.021  -6.115  14.392  1.00 10.00      A   
ATOM   3233  CG  GLU A 342       0.890  -6.621  13.250  1.00 10.00      A   
ATOM   3234  CD  GLU A 342       1.014  -5.633  12.118  1.00 10.00      A   
ATOM   3235  OE1 GLU A 342       0.272  -5.758  11.121  1.00 10.00      A   
ATOM   3236  OE2 GLU A 342       1.874  -4.734  12.206  1.00 10.00      A   
ATOM   3237  C   GLU A 342       1.574  -6.655  16.274  1.00 10.00      A   
ATOM   3238  O   GLU A 342       1.779  -5.734  17.063  1.00 10.00      A   
ATOM   3239  N   LEU A 343       2.518  -7.492  15.873  1.00 10.00      A   
ATOM   3240  HN  LEU A 343       2.280  -8.219  15.251  1.00 10.00      A   
ATOM   3241  CA  LEU A 343       3.892  -7.375  16.326  1.00 10.00      A   
ATOM   3242  CB  LEU A 343       4.105  -8.217  17.586  1.00 10.00      A   
ATOM   3243  CG  LEU A 343       5.415  -7.983  18.343  1.00 10.00      A   
ATOM   3244  CD1 LEU A 343       5.571  -6.517  18.710  1.00 10.00      A   
ATOM   3245  CD2 LEU A 343       5.472  -8.852  19.589  1.00 10.00      A   
ATOM   3246  C   LEU A 343       4.839  -7.827  15.219  1.00 10.00      A   
ATOM   3247  O   LEU A 343       4.825  -8.991  14.815  1.00 10.00      A   
ATOM   3248  N   ARG A 344       5.644  -6.902  14.713  1.00 10.00      A   
ATOM   3249  HN  ARG A 344       5.619  -5.988  15.080  1.00 10.00      A   
ATOM   3250  CA  ARG A 344       6.589  -7.216  13.648  1.00 10.00      A   
ATOM   3251  CB  ARG A 344       6.259  -6.440  12.362  1.00 10.00      A   
ATOM   3252  CG  ARG A 344       4.866  -6.722  11.806  1.00 10.00      A   
ATOM   3253  CD  ARG A 344       4.670  -6.127  10.417  1.00 10.00      A   
ATOM   3254  NE  ARG A 344       3.258  -6.105  10.038  1.00 10.00      A   
ATOM   3255  HE  ARG A 344       2.602  -6.134  10.770  1.00 10.00      A   
ATOM   3256  CZ  ARG A 344       2.804  -6.037   8.788  1.00 10.00      A   
ATOM   3257  NH1 ARG A 344       3.644  -5.972   7.764  1.00 10.00      A   
ATOM   3258 HH11 ARG A 344       4.669  -5.979   7.924  1.00 10.00      A   
ATOM   3259 HH12 ARG A 344       3.276  -5.919   6.785  1.00 10.00      A   
ATOM   3260  NH2 ARG A 344       1.496  -6.034   8.571  1.00 10.00      A   
ATOM   3261 HH21 ARG A 344       0.829  -6.091   9.377  1.00 10.00      A   
ATOM   3262 HH22 ARG A 344       1.120  -5.981   7.592  1.00 10.00      A   
ATOM   3263  C   ARG A 344       8.017  -6.938  14.097  1.00 10.00      A   
ATOM   3264  O   ARG A 344       8.363  -5.805  14.436  1.00 10.00      A   
ATOM   3265  N   VAL A 345       8.833  -7.984  14.114  1.00 10.00      A   
ATOM   3266  HN  VAL A 345       8.488  -8.862  13.842  1.00 10.00      A   
ATOM   3267  CA  VAL A 345      10.226  -7.869  14.529  1.00 10.00      A   
ATOM   3268  CB  VAL A 345      10.606  -8.972  15.538  1.00 10.00      A   
ATOM   3269  CG1 VAL A 345      11.959  -8.681  16.171  1.00 10.00      A   
ATOM   3270  CG2 VAL A 345       9.535  -9.112  16.607  1.00 10.00      A   
ATOM   3271  C   VAL A 345      11.162  -7.951  13.329  1.00 10.00      A   
ATOM   3272  O   VAL A 345      11.150  -8.931  12.582  1.00 10.00      A   
ATOM   3273  N   PHE A 346      11.960  -6.913  13.149  1.00 10.00      A   
ATOM   3274  HN  PHE A 346      11.906  -6.156  13.779  1.00 10.00      A   
ATOM   3275  CA  PHE A 346      12.912  -6.852  12.052  1.00 10.00      A   
ATOM   3276  CB  PHE A 346      12.914  -5.450  11.434  1.00 10.00      A   
ATOM   3277  CG  PHE A 346      11.610  -5.051  10.802  1.00 10.00      A   
ATOM   3278  CD1 PHE A 346      10.595  -4.493  11.566  1.00 10.00      A   
ATOM   3279  CD2 PHE A 346      11.402  -5.225   9.446  1.00 10.00      A   
ATOM   3280  CE1 PHE A 346       9.398  -4.116  10.990  1.00 10.00      A   
ATOM   3281  CE2 PHE A 346      10.206  -4.852   8.862  1.00 10.00      A   
ATOM   3282  CZ  PHE A 346       9.203  -4.295   9.635  1.00 10.00      A   
ATOM   3283  C   PHE A 346      14.310  -7.208  12.551  1.00 10.00      A   
ATOM   3284  O   PHE A 346      14.726  -6.746  13.611  1.00 10.00      A   
ATOM   3285  N   PRO A 347      15.050  -8.037  11.802  1.00 10.00      A   
ATOM   3286  CA  PRO A 347      16.400  -8.448  12.192  1.00 10.00      A   
ATOM   3287  CB  PRO A 347      16.663  -9.654  11.285  1.00 10.00      A   
ATOM   3288  CG  PRO A 347      15.857  -9.382  10.059  1.00 10.00      A   
ATOM   3289  CD  PRO A 347      14.635  -8.630  10.518  1.00 10.00      A   
ATOM   3290  C   PRO A 347      17.439  -7.353  11.931  1.00 10.00      A   
ATOM   3291  O   PRO A 347      17.530  -6.818  10.823  1.00 10.00      A   
ATOM   3292  N   SER A 348      18.218  -7.027  12.957  1.00 10.00      A   
ATOM   3293  HN  SER A 348      18.085  -7.481  13.823  1.00 10.00      A   
ATOM   3294  CA  SER A 348      19.255  -6.006  12.848  1.00 10.00      A   
ATOM   3295  CB  SER A 348      19.863  -5.730  14.227  1.00 10.00      A   
ATOM   3296  OG  SER A 348      20.017  -6.933  14.969  1.00 10.00      A   
ATOM   3297  HG  SER A 348      19.148  -7.219  15.309  1.00 10.00      A   
ATOM   3298  C   SER A 348      20.344  -6.435  11.868  1.00 10.00      A   
ATOM   3299  O   SER A 348      20.751  -5.667  10.992  1.00 10.00      A   
ATOM   3300  N   GLU A 349      20.795  -7.670  12.019  1.00 10.00      A   
ATOM   3301  HN  GLU A 349      20.410  -8.230  12.728  1.00 10.00      A   
ATOM   3302  CA  GLU A 349      21.834  -8.228  11.169  1.00 10.00      A   
ATOM   3303  CB  GLU A 349      23.109  -8.453  11.987  1.00 10.00      A   
ATOM   3304  CG  GLU A 349      23.770  -7.178  12.490  1.00 10.00      A   
ATOM   3305  CD  GLU A 349      24.708  -6.566  11.471  1.00 10.00      A   
ATOM   3306  OE1 GLU A 349      24.245  -5.797  10.607  1.00 10.00      A   
ATOM   3307  OE2 GLU A 349      25.920  -6.858  11.532  1.00 10.00      A   
ATOM   3308  C   GLU A 349      21.356  -9.543  10.552  1.00 10.00      A   
ATOM   3309  O   GLU A 349      21.730 -10.629  11.002  1.00 10.00      A   
ATOM   3310  N   PRO A 350      20.513  -9.457   9.509  1.00 10.00      A   
ATOM   3311  CA  PRO A 350      19.958 -10.635   8.837  1.00 10.00      A   
ATOM   3312  CB  PRO A 350      18.914 -10.048   7.882  1.00 10.00      A   
ATOM   3313  CG  PRO A 350      19.373  -8.654   7.634  1.00 10.00      A   
ATOM   3314  CD  PRO A 350      20.029  -8.200   8.907  1.00 10.00      A   
ATOM   3315  C   PRO A 350      20.997 -11.436   8.060  1.00 10.00      A   
ATOM   3316  O   PRO A 350      20.776 -12.601   7.742  1.00 10.00      A   
ATOM   3317  N   PHE A 351      22.130 -10.816   7.763  1.00 10.00      A   
ATOM   3318  HN  PHE A 351      22.261  -9.884   8.055  1.00 10.00      A   
ATOM   3319  CA  PHE A 351      23.190 -11.479   7.014  1.00 10.00      A   
ATOM   3320  CB  PHE A 351      23.830 -10.504   6.030  1.00 10.00      A   
ATOM   3321  CG  PHE A 351      22.832  -9.885   5.092  1.00 10.00      A   
ATOM   3322  CD1 PHE A 351      22.591  -8.524   5.114  1.00 10.00      A   
ATOM   3323  CD2 PHE A 351      22.133 -10.670   4.187  1.00 10.00      A   
ATOM   3324  CE1 PHE A 351      21.676  -7.954   4.251  1.00 10.00      A   
ATOM   3325  CE2 PHE A 351      21.215 -10.106   3.319  1.00 10.00      A   
ATOM   3326  CZ  PHE A 351      20.987  -8.745   3.351  1.00 10.00      A   
ATOM   3327  C   PHE A 351      24.228 -12.092   7.947  1.00 10.00      A   
ATOM   3328  O   PHE A 351      25.320 -12.476   7.524  1.00 10.00      A   
ATOM   3329  N   VAL A 352      23.884 -12.168   9.226  1.00 10.00      A   
ATOM   3330  HN  VAL A 352      23.007 -11.825   9.505  1.00 10.00      A   
ATOM   3331  CA  VAL A 352      24.771 -12.748  10.224  1.00 10.00      A   
ATOM   3332  CB  VAL A 352      25.138 -11.742  11.340  1.00 10.00      A   
ATOM   3333  CG1 VAL A 352      26.171 -12.342  12.282  1.00 10.00      A   
ATOM   3334  CG2 VAL A 352      25.656 -10.440  10.746  1.00 10.00      A   
ATOM   3335  C   VAL A 352      24.137 -13.996  10.837  1.00 10.00      A   
ATOM   3336  O   VAL A 352      23.110 -13.911  11.516  1.00 10.00      A   
ATOM   3337  N   MET A 353      24.739 -15.149  10.573  1.00 10.00      A   
ATOM   3338  HN  MET A 353      25.535 -15.149  10.000  1.00 10.00      A   
ATOM   3339  CA  MET A 353      24.241 -16.419  11.102  1.00 10.00      A   
ATOM   3340  CB  MET A 353      24.977 -17.594  10.459  1.00 10.00      A   
ATOM   3341  CG  MET A 353      24.420 -18.959  10.826  1.00 10.00      A   
ATOM   3342  SD  MET A 353      25.473 -20.310  10.268  1.00 10.00      A   
ATOM   3343  CE  MET A 353      24.524 -21.722  10.832  1.00 10.00      A   
ATOM   3344  C   MET A 353      24.407 -16.465  12.619  1.00 10.00      A   
ATOM   3345  O   MET A 353      23.594 -17.065  13.328  1.00 10.00      A   
ATOM   3346  N   GLU A 354      25.463 -15.819  13.101  1.00 10.00      A   
ATOM   3347  HN  GLU A 354      26.066 -15.365  12.479  1.00 10.00      A   
ATOM   3348  CA  GLU A 354      25.754 -15.763  14.526  1.00 10.00      A   
ATOM   3349  CB  GLU A 354      27.157 -15.194  14.762  1.00 10.00      A   
ATOM   3350  CG  GLU A 354      28.272 -16.226  14.696  1.00 10.00      A   
ATOM   3351  CD  GLU A 354      28.077 -17.355  15.689  1.00 10.00      A   
ATOM   3352  OE1 GLU A 354      27.782 -17.070  16.869  1.00 10.00      A   
ATOM   3353  OE2 GLU A 354      28.213 -18.534  15.290  1.00 10.00      A   
ATOM   3354  C   GLU A 354      24.728 -14.900  15.248  1.00 10.00      A   
ATOM   3355  O   GLU A 354      24.419 -13.795  14.804  1.00 10.00      A   
ATOM   3356  N   PRO A 355      24.169 -15.406  16.356  1.00 10.00      A   
ATOM   3357  CA  PRO A 355      23.181 -14.677  17.147  1.00 10.00      A   
ATOM   3358  CB  PRO A 355      22.757 -15.687  18.225  1.00 10.00      A   
ATOM   3359  CG  PRO A 355      23.219 -17.014  17.726  1.00 10.00      A   
ATOM   3360  CD  PRO A 355      24.450 -16.735  16.921  1.00 10.00      A   
ATOM   3361  C   PRO A 355      23.796 -13.440  17.795  1.00 10.00      A   
ATOM   3362  O   PRO A 355      24.508 -13.539  18.798  1.00 10.00      A   
ATOM   3363  N   ASN A 356      23.537 -12.283  17.204  1.00 10.00      A   
ATOM   3364  HN  ASN A 356      22.983 -12.273  16.394  1.00 10.00      A   
ATOM   3365  CA  ASN A 356      24.065 -11.026  17.716  1.00 10.00      A   
ATOM   3366  CB  ASN A 356      23.992  -9.919  16.658  1.00 10.00      A   
ATOM   3367  CG  ASN A 356      22.581  -9.575  16.213  1.00 10.00      A   
ATOM   3368  OD1 ASN A 356      21.696 -10.433  16.173  1.00 10.00      A   
ATOM   3369  ND2 ASN A 356      22.367  -8.317  15.873  1.00 10.00      A   
ATOM   3370 HD21 ASN A 356      23.121  -7.685  15.925  1.00 10.00      A   
ATOM   3371 HD22 ASN A 356      21.462  -8.058  15.580  1.00 10.00      A   
ATOM   3372  C   ASN A 356      23.359 -10.602  19.000  1.00 10.00      A   
ATOM   3373  O   ASN A 356      23.980 -10.045  19.905  1.00 10.00      A   
ATOM   3374  N   VAL A 357      22.064 -10.867  19.072  1.00 10.00      A   
ATOM   3375  HN  VAL A 357      21.624 -11.297  18.314  1.00 10.00      A   
ATOM   3376  CA  VAL A 357      21.274 -10.526  20.242  1.00 10.00      A   
ATOM   3377  CB  VAL A 357      20.176  -9.498  19.908  1.00 10.00      A   
ATOM   3378  CG1 VAL A 357      20.792  -8.141  19.603  1.00 10.00      A   
ATOM   3379  CG2 VAL A 357      19.329  -9.979  18.741  1.00 10.00      A   
ATOM   3380  C   VAL A 357      20.631 -11.781  20.810  1.00 10.00      A   
ATOM   3381  O   VAL A 357      20.648 -12.835  20.171  1.00 10.00      A   
ATOM   3382  N   ALA A 358      20.081 -11.672  22.005  1.00 10.00      A   
ATOM   3383  HN  ALA A 358      20.111 -10.803  22.475  1.00 10.00      A   
ATOM   3384  CA  ALA A 358      19.436 -12.798  22.655  1.00 10.00      A   
ATOM   3385  CB  ALA A 358      19.625 -12.724  24.161  1.00 10.00      A   
ATOM   3386  C   ALA A 358      17.958 -12.867  22.299  1.00 10.00      A   
ATOM   3387  O   ALA A 358      17.091 -12.654  23.143  1.00 10.00      A   
ATOM   3388  N   LEU A 359      17.675 -13.129  21.036  1.00 10.00      A   
ATOM   3389  HN  LEU A 359      18.407 -13.244  20.396  1.00 10.00      A   
ATOM   3390  CA  LEU A 359      16.299 -13.241  20.579  1.00 10.00      A   
ATOM   3391  CB  LEU A 359      15.995 -12.199  19.504  1.00 10.00      A   
ATOM   3392  CG  LEU A 359      14.533 -12.101  19.064  1.00 10.00      A   
ATOM   3393  CD1 LEU A 359      13.864 -10.879  19.673  1.00 10.00      A   
ATOM   3394  CD2 LEU A 359      14.427 -12.081  17.549  1.00 10.00      A   
ATOM   3395  C   LEU A 359      16.039 -14.642  20.042  1.00 10.00      A   
ATOM   3396  O   LEU A 359      16.494 -14.998  18.950  1.00 10.00      A   
ATOM   3397  N   THR A 360      15.330 -15.442  20.817  1.00 10.00      A   
ATOM   3398  HN  THR A 360      14.999 -15.109  21.686  1.00 10.00      A   
ATOM   3399  CA  THR A 360      15.021 -16.800  20.420  1.00 10.00      A   
ATOM   3400  CB  THR A 360      15.503 -17.811  21.487  1.00 10.00      A   
ATOM   3401  OG1 THR A 360      14.777 -17.611  22.708  1.00 10.00      A   
ATOM   3402  HG1 THR A 360      14.921 -16.694  23.017  1.00 10.00      A   
ATOM   3403  CG2 THR A 360      16.990 -17.624  21.760  1.00 10.00      A   
ATOM   3404  C   THR A 360      13.522 -16.956  20.197  1.00 10.00      A   
ATOM   3405  O   THR A 360      12.815 -15.975  19.971  1.00 10.00      A   
ATOM   3406  N   GLU A 361      13.046 -18.188  20.254  1.00 10.00      A   
ATOM   3407  HN  GLU A 361      13.668 -18.935  20.425  1.00 10.00      A   
ATOM   3408  CA  GLU A 361      11.635 -18.477  20.072  1.00 10.00      A   
ATOM   3409  CB  GLU A 361      11.439 -19.934  19.631  1.00 10.00      A   
ATOM   3410  CG  GLU A 361      11.690 -20.960  20.726  1.00 10.00      A   
ATOM   3411  CD  GLU A 361      13.139 -21.405  20.828  1.00 10.00      A   
ATOM   3412  OE1 GLU A 361      13.368 -22.579  21.190  1.00 10.00      A   
ATOM   3413  OE2 GLU A 361      14.050 -20.591  20.560  1.00 10.00      A   
ATOM   3414  C   GLU A 361      10.865 -18.216  21.363  1.00 10.00      A   
ATOM   3415  O   GLU A 361       9.634 -18.168  21.366  1.00 10.00      A   
ATOM   3416  N   GLN A 362      11.601 -18.043  22.458  1.00 10.00      A   
ATOM   3417  HN  GLN A 362      12.578 -18.070  22.383  1.00 10.00      A   
ATOM   3418  CA  GLN A 362      11.000 -17.796  23.763  1.00 10.00      A   
ATOM   3419  CB  GLN A 362      12.076 -17.710  24.850  1.00 10.00      A   
ATOM   3420  CG  GLN A 362      11.540 -17.695  26.274  1.00 10.00      A   
ATOM   3421  CD  GLN A 362      10.542 -18.809  26.543  1.00 10.00      A   
ATOM   3422  OE1 GLN A 362      10.921 -19.947  26.823  1.00 10.00      A   
ATOM   3423  NE2 GLN A 362       9.259 -18.490  26.474  1.00 10.00      A   
ATOM   3424 HE21 GLN A 362       9.020 -17.559  26.255  1.00 10.00      A   
ATOM   3425 HE22 GLN A 362       8.597 -19.190  26.649  1.00 10.00      A   
ATOM   3426  C   GLN A 362      10.138 -16.539  23.743  1.00 10.00      A   
ATOM   3427  O   GLN A 362       9.008 -16.552  24.236  1.00 10.00      A   
ATOM   3428  N   GLY A 363      10.671 -15.467  23.165  1.00 10.00      A   
ATOM   3429  HN  GLY A 363      11.589 -15.514  22.804  1.00 10.00      A   
ATOM   3430  CA  GLY A 363       9.938 -14.222  23.080  1.00 10.00      A   
ATOM   3431  C   GLY A 363       8.586 -14.399  22.417  1.00 10.00      A   
ATOM   3432  O   GLY A 363       7.575 -13.924  22.933  1.00 10.00      A   
ATOM   3433  N   LEU A 364       8.565 -15.115  21.294  1.00 10.00      A   
ATOM   3434  HN  LEU A 364       9.404 -15.496  20.958  1.00 10.00      A   
ATOM   3435  CA  LEU A 364       7.329 -15.364  20.552  1.00 10.00      A   
ATOM   3436  CB  LEU A 364       7.609 -16.292  19.363  1.00 10.00      A   
ATOM   3437  CG  LEU A 364       7.004 -15.895  18.009  1.00 10.00      A   
ATOM   3438  CD1 LEU A 364       7.322 -16.938  16.948  1.00 10.00      A   
ATOM   3439  CD2 LEU A 364       5.502 -15.681  18.115  1.00 10.00      A   
ATOM   3440  C   LEU A 364       6.283 -16.004  21.466  1.00 10.00      A   
ATOM   3441  O   LEU A 364       5.128 -15.579  21.506  1.00 10.00      A   
ATOM   3442  N   VAL A 365       6.705 -17.027  22.206  1.00 10.00      A   
ATOM   3443  HN  VAL A 365       7.639 -17.314  22.130  1.00 10.00      A   
ATOM   3444  CA  VAL A 365       5.814 -17.730  23.124  1.00 10.00      A   
ATOM   3445  CB  VAL A 365       6.487 -18.984  23.728  1.00 10.00      A   
ATOM   3446  CG1 VAL A 365       5.489 -19.790  24.550  1.00 10.00      A   
ATOM   3447  CG2 VAL A 365       7.107 -19.847  22.643  1.00 10.00      A   
ATOM   3448  C   VAL A 365       5.369 -16.809  24.258  1.00 10.00      A   
ATOM   3449  O   VAL A 365       4.189 -16.758  24.601  1.00 10.00      A   
ATOM   3450  N   SER A 366       6.319 -16.071  24.822  1.00 10.00      A   
ATOM   3451  HN  SER A 366       7.244 -16.151  24.494  1.00 10.00      A   
ATOM   3452  CA  SER A 366       6.040 -15.153  25.923  1.00 10.00      A   
ATOM   3453  CB  SER A 366       7.334 -14.478  26.383  1.00 10.00      A   
ATOM   3454  OG  SER A 366       8.301 -15.445  26.763  1.00 10.00      A   
ATOM   3455  HG  SER A 366       8.115 -15.744  27.663  1.00 10.00      A   
ATOM   3456  C   SER A 366       4.999 -14.096  25.555  1.00 10.00      A   
ATOM   3457  O   SER A 366       4.061 -13.847  26.317  1.00 10.00      A   
ATOM   3458  N   VAL A 367       5.162 -13.474  24.394  1.00 10.00      A   
ATOM   3459  HN  VAL A 367       5.929 -13.713  23.822  1.00 10.00      A   
ATOM   3460  CA  VAL A 367       4.228 -12.440  23.949  1.00 10.00      A   
ATOM   3461  CB  VAL A 367       4.761 -11.633  22.747  1.00 10.00      A   
ATOM   3462  CG1 VAL A 367       3.861 -10.439  22.473  1.00 10.00      A   
ATOM   3463  CG2 VAL A 367       6.180 -11.158  23.012  1.00 10.00      A   
ATOM   3464  C   VAL A 367       2.861 -13.037  23.618  1.00 10.00      A   
ATOM   3465  O   VAL A 367       1.825 -12.446  23.927  1.00 10.00      A   
ATOM   3466  N   SER A 368       2.862 -14.219  23.011  1.00 10.00      A   
ATOM   3467  HN  SER A 368       3.720 -14.646  22.790  1.00 10.00      A   
ATOM   3468  CA  SER A 368       1.617 -14.893  22.650  1.00 10.00      A   
ATOM   3469  CB  SER A 368       1.902 -16.134  21.808  1.00 10.00      A   
ATOM   3470  OG  SER A 368       2.625 -15.785  20.639  1.00 10.00      A   
ATOM   3471  HG  SER A 368       3.575 -15.865  20.816  1.00 10.00      A   
ATOM   3472  C   SER A 368       0.793 -15.261  23.884  1.00 10.00      A   
ATOM   3473  O   SER A 368      -0.439 -15.274  23.837  1.00 10.00      A   
ATOM   3474  N   MET A 369       1.478 -15.553  24.985  1.00 10.00      A   
ATOM   3475  HN  MET A 369       2.460 -15.531  24.960  1.00 10.00      A   
ATOM   3476  CA  MET A 369       0.806 -15.913  26.228  1.00 10.00      A   
ATOM   3477  CB  MET A 369       1.743 -16.726  27.129  1.00 10.00      A   
ATOM   3478  CG  MET A 369       1.926 -18.175  26.718  1.00 10.00      A   
ATOM   3479  SD  MET A 369       3.018 -19.064  27.842  1.00 10.00      A   
ATOM   3480  CE  MET A 369       2.942 -20.713  27.151  1.00 10.00      A   
ATOM   3481  C   MET A 369       0.365 -14.662  26.980  1.00 10.00      A   
ATOM   3482  O   MET A 369      -0.587 -14.692  27.764  1.00 10.00      A   
ATOM   3483  N   GLY A 370       1.069 -13.565  26.743  1.00 10.00      A   
ATOM   3484  HN  GLY A 370       1.809 -13.598  26.101  1.00 10.00      A   
ATOM   3485  CA  GLY A 370       0.758 -12.326  27.419  1.00 10.00      A   
ATOM   3486  C   GLY A 370      -0.355 -11.540  26.757  1.00 10.00      A   
ATOM   3487  O   GLY A 370      -1.314 -11.143  27.421  1.00 10.00      A   
ATOM   3488  N   CYS A 371      -0.234 -11.321  25.456  1.00 10.00      A   
ATOM   3489  HN  CYS A 371       0.546 -11.685  24.978  1.00 10.00      A   
ATOM   3490  CA  CYS A 371      -1.226 -10.559  24.711  1.00 10.00      A   
ATOM   3491  CB  CYS A 371      -0.539  -9.714  23.639  1.00 10.00      A   
ATOM   3492  SG  CYS A 371       1.001  -8.938  24.187  1.00 10.00      A   
ATOM   3493  HG  CYS A 371       0.689  -7.792  24.790  1.00 10.00      A   
ATOM   3494  C   CYS A 371      -2.283 -11.467  24.080  1.00 10.00      A   
ATOM   3495  O   CYS A 371      -1.991 -12.232  23.160  1.00 10.00      A   
ATOM   3496  N   PRO A 372      -3.533 -11.388  24.568  1.00 10.00      A   
ATOM   3497  CA  PRO A 372      -4.636 -12.199  24.054  1.00 10.00      A   
ATOM   3498  CB  PRO A 372      -5.585 -12.260  25.250  1.00 10.00      A   
ATOM   3499  CG  PRO A 372      -5.386 -10.958  25.951  1.00 10.00      A   
ATOM   3500  CD  PRO A 372      -3.967 -10.520  25.679  1.00 10.00      A   
ATOM   3501  C   PRO A 372      -5.332 -11.552  22.855  1.00 10.00      A   
ATOM   3502  O   PRO A 372      -6.295 -12.096  22.314  1.00 10.00      A   
ATOM   3503  N   LYS A 373      -4.840 -10.392  22.440  1.00 10.00      A   
ATOM   3504  HN  LYS A 373      -4.071 -10.006  22.906  1.00 10.00      A   
ATOM   3505  CA  LYS A 373      -5.421  -9.676  21.310  1.00 10.00      A   
ATOM   3506  CB  LYS A 373      -5.595  -8.192  21.654  1.00 10.00      A   
ATOM   3507  CG  LYS A 373      -6.478  -7.908  22.863  1.00 10.00      A   
ATOM   3508  CD  LYS A 373      -7.926  -8.288  22.599  1.00 10.00      A   
ATOM   3509  CE  LYS A 373      -8.834  -7.864  23.747  1.00 10.00      A   
ATOM   3510  NZ  LYS A 373      -9.159  -6.408  23.712  1.00 10.00      A   
ATOM   3511  HZ1 LYS A 373      -9.750  -6.187  22.885  1.00 10.00      A   
ATOM   3512  HZ2 LYS A 373      -8.283  -5.840  23.657  1.00 10.00      A   
ATOM   3513  HZ3 LYS A 373      -9.677  -6.137  24.574  1.00 10.00      A   
ATOM   3514  C   LYS A 373      -4.549  -9.818  20.062  1.00 10.00      A   
ATOM   3515  O   LYS A 373      -4.874  -9.283  18.998  1.00 10.00      A   
ATOM   3516  N   LEU A 374      -3.448 -10.549  20.201  1.00 10.00      A   
ATOM   3517  HN  LEU A 374      -3.261 -10.966  21.067  1.00 10.00      A   
ATOM   3518  CA  LEU A 374      -2.515 -10.754  19.097  1.00 10.00      A   
ATOM   3519  CB  LEU A 374      -1.212 -11.366  19.605  1.00 10.00      A   
ATOM   3520  CG  LEU A 374      -0.117 -10.383  20.008  1.00 10.00      A   
ATOM   3521  CD1 LEU A 374       1.068 -11.137  20.581  1.00 10.00      A   
ATOM   3522  CD2 LEU A 374       0.318  -9.550  18.811  1.00 10.00      A   
ATOM   3523  C   LEU A 374      -3.099 -11.645  18.012  1.00 10.00      A   
ATOM   3524  O   LEU A 374      -3.635 -12.714  18.303  1.00 10.00      A   
ATOM   3525  N   GLU A 375      -3.012 -11.190  16.767  1.00 10.00      A   
ATOM   3526  HN  GLU A 375      -2.618 -10.302  16.609  1.00 10.00      A   
ATOM   3527  CA  GLU A 375      -3.517 -11.962  15.634  1.00 10.00      A   
ATOM   3528  CB  GLU A 375      -4.957 -11.580  15.293  1.00 10.00      A   
ATOM   3529  CG  GLU A 375      -5.145 -10.131  14.893  1.00 10.00      A   
ATOM   3530  CD  GLU A 375      -6.508  -9.886  14.294  1.00 10.00      A   
ATOM   3531  OE1 GLU A 375      -6.702 -10.205  13.103  1.00 10.00      A   
ATOM   3532  OE2 GLU A 375      -7.397  -9.384  15.015  1.00 10.00      A   
ATOM   3533  C   GLU A 375      -2.612 -11.822  14.410  1.00 10.00      A   
ATOM   3534  O   GLU A 375      -2.715 -12.596  13.461  1.00 10.00      A   
ATOM   3535  N   SER A 376      -1.737 -10.828  14.436  1.00 10.00      A   
ATOM   3536  HN  SER A 376      -1.713 -10.229  15.212  1.00 10.00      A   
ATOM   3537  CA  SER A 376      -0.804 -10.595  13.342  1.00 10.00      A   
ATOM   3538  CB  SER A 376      -1.152  -9.286  12.628  1.00 10.00      A   
ATOM   3539  OG  SER A 376      -0.446  -9.151  11.406  1.00 10.00      A   
ATOM   3540  HG  SER A 376      -0.558  -8.253  11.073  1.00 10.00      A   
ATOM   3541  C   SER A 376       0.618 -10.546  13.898  1.00 10.00      A   
ATOM   3542  O   SER A 376       0.997  -9.590  14.577  1.00 10.00      A   
ATOM   3543  N   VAL A 377       1.398 -11.581  13.623  1.00 10.00      A   
ATOM   3544  HN  VAL A 377       1.052 -12.310  13.059  1.00 10.00      A   
ATOM   3545  CA  VAL A 377       2.758 -11.655  14.135  1.00 10.00      A   
ATOM   3546  CB  VAL A 377       2.873 -12.722  15.250  1.00 10.00      A   
ATOM   3547  CG1 VAL A 377       4.323 -12.964  15.638  1.00 10.00      A   
ATOM   3548  CG2 VAL A 377       2.062 -12.311  16.469  1.00 10.00      A   
ATOM   3549  C   VAL A 377       3.783 -11.949  13.040  1.00 10.00      A   
ATOM   3550  O   VAL A 377       3.593 -12.846  12.217  1.00 10.00      A   
ATOM   3551  N   LEU A 378       4.853 -11.160  13.034  1.00 10.00      A   
ATOM   3552  HN  LEU A 378       4.905 -10.431  13.695  1.00 10.00      A   
ATOM   3553  CA  LEU A 378       5.953 -11.332  12.095  1.00 10.00      A   
ATOM   3554  CB  LEU A 378       6.067 -10.136  11.143  1.00 10.00      A   
ATOM   3555  CG  LEU A 378       7.377 -10.019  10.349  1.00 10.00      A   
ATOM   3556  CD1 LEU A 378       7.566 -11.207   9.417  1.00 10.00      A   
ATOM   3557  CD2 LEU A 378       7.427  -8.710   9.574  1.00 10.00      A   
ATOM   3558  C   LEU A 378       7.242 -11.504  12.892  1.00 10.00      A   
ATOM   3559  O   LEU A 378       7.669 -10.588  13.600  1.00 10.00      A   
ATOM   3560  N   TYR A 379       7.852 -12.672  12.785  1.00 10.00      A   
ATOM   3561  HN  TYR A 379       7.486 -13.355  12.177  1.00 10.00      A   
ATOM   3562  CA  TYR A 379       9.065 -12.961  13.533  1.00 10.00      A   
ATOM   3563  CB  TYR A 379       8.797 -14.094  14.525  1.00 10.00      A   
ATOM   3564  CG  TYR A 379       9.550 -13.983  15.831  1.00 10.00      A   
ATOM   3565  CD1 TYR A 379       9.579 -12.791  16.541  1.00 10.00      A   
ATOM   3566  CD2 TYR A 379      10.224 -15.076  16.363  1.00 10.00      A   
ATOM   3567  CE1 TYR A 379      10.255 -12.690  17.741  1.00 10.00      A   
ATOM   3568  CE2 TYR A 379      10.904 -14.985  17.561  1.00 10.00      A   
ATOM   3569  CZ  TYR A 379      10.916 -13.789  18.247  1.00 10.00      A   
ATOM   3570  OH  TYR A 379      11.580 -13.691  19.444  1.00 10.00      A   
ATOM   3571  HH  TYR A 379      12.174 -14.449  19.546  1.00 10.00      A   
ATOM   3572  C   TYR A 379      10.221 -13.337  12.617  1.00 10.00      A   
ATOM   3573  O   TYR A 379      10.028 -13.976  11.580  1.00 10.00      A   
ATOM   3574  N   PHE A 380      11.417 -12.935  13.016  1.00 10.00      A   
ATOM   3575  HN  PHE A 380      11.491 -12.425  13.850  1.00 10.00      A   
ATOM   3576  CA  PHE A 380      12.627 -13.224  12.266  1.00 10.00      A   
ATOM   3577  CB  PHE A 380      13.069 -11.978  11.493  1.00 10.00      A   
ATOM   3578  CG  PHE A 380      13.283 -12.202  10.023  1.00 10.00      A   
ATOM   3579  CD1 PHE A 380      12.461 -11.587   9.093  1.00 10.00      A   
ATOM   3580  CD2 PHE A 380      14.307 -13.016   9.570  1.00 10.00      A   
ATOM   3581  CE1 PHE A 380      12.658 -11.780   7.740  1.00 10.00      A   
ATOM   3582  CE2 PHE A 380      14.508 -13.216   8.219  1.00 10.00      A   
ATOM   3583  CZ  PHE A 380      13.682 -12.595   7.301  1.00 10.00      A   
ATOM   3584  C   PHE A 380      13.726 -13.637  13.238  1.00 10.00      A   
ATOM   3585  O   PHE A 380      14.322 -12.791  13.905  1.00 10.00      A   
ATOM   3586  N   CYS A 381      13.982 -14.934  13.335  1.00 10.00      A   
ATOM   3587  HN  CYS A 381      13.480 -15.568  12.778  1.00 10.00      A   
ATOM   3588  CA  CYS A 381      15.000 -15.438  14.248  1.00 10.00      A   
ATOM   3589  CB  CYS A 381      14.341 -16.126  15.446  1.00 10.00      A   
ATOM   3590  SG  CYS A 381      12.974 -17.226  15.009  1.00 10.00      A   
ATOM   3591  HG  CYS A 381      13.304 -18.459  15.384  1.00 10.00      A   
ATOM   3592  C   CYS A 381      15.982 -16.380  13.551  1.00 10.00      A   
ATOM   3593  O   CYS A 381      15.889 -16.613  12.345  1.00 10.00      A   
ATOM   3594  N   ARG A 382      16.921 -16.921  14.318  1.00 10.00      A   
ATOM   3595  HN  ARG A 382      16.941 -16.704  15.277  1.00 10.00      A   
ATOM   3596  CA  ARG A 382      17.925 -17.827  13.777  1.00 10.00      A   
ATOM   3597  CB  ARG A 382      19.322 -17.391  14.219  1.00 10.00      A   
ATOM   3598  CG  ARG A 382      19.767 -16.058  13.646  1.00 10.00      A   
ATOM   3599  CD  ARG A 382      20.953 -15.498  14.410  1.00 10.00      A   
ATOM   3600  NE  ARG A 382      21.476 -14.275  13.798  1.00 10.00      A   
ATOM   3601  HE  ARG A 382      22.081 -14.385  13.026  1.00 10.00      A   
ATOM   3602  CZ  ARG A 382      21.188 -13.039  14.215  1.00 10.00      A   
ATOM   3603  NH1 ARG A 382      20.387 -12.848  15.254  1.00 10.00      A   
ATOM   3604 HH11 ARG A 382      19.967 -13.662  15.751  1.00 10.00      A   
ATOM   3605 HH12 ARG A 382      20.165 -11.877  15.572  1.00 10.00      A   
ATOM   3606  NH2 ARG A 382      21.697 -11.990  13.583  1.00 10.00      A   
ATOM   3607 HH21 ARG A 382      21.476 -11.021  13.909  1.00 10.00      A   
ATOM   3608 HH22 ARG A 382      22.315 -12.124  12.753  1.00 10.00      A   
ATOM   3609  C   ARG A 382      17.670 -19.265  14.209  1.00 10.00      A   
ATOM   3610  O   ARG A 382      18.362 -20.180  13.767  1.00 10.00      A   
ATOM   3611  N   GLN A 383      16.681 -19.458  15.067  1.00 10.00      A   
ATOM   3612  HN  GLN A 383      16.159 -18.689  15.374  1.00 10.00      A   
ATOM   3613  CA  GLN A 383      16.343 -20.789  15.563  1.00 10.00      A   
ATOM   3614  CB  GLN A 383      17.091 -21.074  16.870  1.00 10.00      A   
ATOM   3615  CG  GLN A 383      16.518 -20.357  18.081  1.00 10.00      A   
ATOM   3616  CD  GLN A 383      17.380 -20.512  19.314  1.00 10.00      A   
ATOM   3617  OE1 GLN A 383      18.605 -20.547  19.228  1.00 10.00      A   
ATOM   3618  NE2 GLN A 383      16.751 -20.620  20.466  1.00 10.00      A   
ATOM   3619 HE21 GLN A 383      15.759 -20.599  20.467  1.00 10.00      A   
ATOM   3620 HE22 GLN A 383      17.290 -20.718  21.277  1.00 10.00      A   
ATOM   3621  C   GLN A 383      14.838 -20.916  15.783  1.00 10.00      A   
ATOM   3622  O   GLN A 383      14.129 -19.909  15.852  1.00 10.00      A   
ATOM   3623  N   MET A 384      14.357 -22.150  15.893  1.00 10.00      A   
ATOM   3624  HN  MET A 384      14.973 -22.912  15.833  1.00 10.00      A   
ATOM   3625  CA  MET A 384      12.939 -22.409  16.101  1.00 10.00      A   
ATOM   3626  CB  MET A 384      12.161 -22.181  14.799  1.00 10.00      A   
ATOM   3627  CG  MET A 384      10.654 -22.314  14.938  1.00 10.00      A   
ATOM   3628  SD  MET A 384       9.995 -21.382  16.337  1.00 10.00      A   
ATOM   3629  CE  MET A 384      10.491 -19.714  15.907  1.00 10.00      A   
ATOM   3630  C   MET A 384      12.726 -23.836  16.594  1.00 10.00      A   
ATOM   3631  O   MET A 384      13.467 -24.748  16.220  1.00 10.00      A   
ATOM   3632  N   THR A 385      11.728 -24.019  17.446  1.00 10.00      A   
ATOM   3633  HN  THR A 385      11.188 -23.249  17.726  1.00 10.00      A   
ATOM   3634  CA  THR A 385      11.408 -25.331  17.983  1.00 10.00      A   
ATOM   3635  CB  THR A 385      11.674 -25.392  19.497  1.00 10.00      A   
ATOM   3636  OG1 THR A 385      11.408 -24.110  20.084  1.00 10.00      A   
ATOM   3637  HG1 THR A 385      12.223 -23.752  20.473  1.00 10.00      A   
ATOM   3638  CG2 THR A 385      13.106 -25.806  19.784  1.00 10.00      A   
ATOM   3639  C   THR A 385       9.946 -25.674  17.732  1.00 10.00      A   
ATOM   3640  O   THR A 385       9.077 -24.797  17.759  1.00 10.00      A   
ATOM   3641  N   ASN A 386       9.677 -26.950  17.490  1.00 10.00      A   
ATOM   3642  HN  ASN A 386      10.420 -27.604  17.474  1.00 10.00      A   
ATOM   3643  CA  ASN A 386       8.317 -27.411  17.248  1.00 10.00      A   
ATOM   3644  CB  ASN A 386       8.303 -28.880  16.824  1.00 10.00      A   
ATOM   3645  CG  ASN A 386       8.733 -29.088  15.390  1.00 10.00      A   
ATOM   3646  OD1 ASN A 386       7.940 -28.928  14.463  1.00 10.00      A   
ATOM   3647  ND2 ASN A 386       9.989 -29.460  15.201  1.00 10.00      A   
ATOM   3648 HD21 ASN A 386      10.563 -29.571  15.989  1.00 10.00      A   
ATOM   3649 HD22 ASN A 386      10.292 -29.622  14.281  1.00 10.00      A   
ATOM   3650  C   ASN A 386       7.471 -27.227  18.493  1.00 10.00      A   
ATOM   3651  O   ASN A 386       6.303 -26.861  18.409  1.00 10.00      A   
ATOM   3652  N   ALA A 387       8.086 -27.468  19.651  1.00 10.00      A   
ATOM   3653  HN  ALA A 387       9.025 -27.747  19.640  1.00 10.00      A   
ATOM   3654  CA  ALA A 387       7.409 -27.331  20.936  1.00 10.00      A   
ATOM   3655  CB  ALA A 387       8.382 -27.609  22.072  1.00 10.00      A   
ATOM   3656  C   ALA A 387       6.827 -25.937  21.083  1.00 10.00      A   
ATOM   3657  O   ALA A 387       5.669 -25.774  21.473  1.00 10.00      A   
ATOM   3658  N   ALA A 388       7.631 -24.933  20.750  1.00 10.00      A   
ATOM   3659  HN  ALA A 388       8.537 -25.132  20.431  1.00 10.00      A   
ATOM   3660  CA  ALA A 388       7.200 -23.550  20.838  1.00 10.00      A   
ATOM   3661  CB  ALA A 388       8.367 -22.615  20.561  1.00 10.00      A   
ATOM   3662  C   ALA A 388       6.056 -23.288  19.865  1.00 10.00      A   
ATOM   3663  O   ALA A 388       5.022 -22.742  20.244  1.00 10.00      A   
ATOM   3664  N   LEU A 389       6.243 -23.716  18.621  1.00 10.00      A   
ATOM   3665  HN  LEU A 389       7.090 -24.160  18.398  1.00 10.00      A   
ATOM   3666  CA  LEU A 389       5.238 -23.540  17.571  1.00 10.00      A   
ATOM   3667  CB  LEU A 389       5.699 -24.215  16.281  1.00 10.00      A   
ATOM   3668  CG  LEU A 389       6.838 -23.530  15.529  1.00 10.00      A   
ATOM   3669  CD1 LEU A 389       7.429 -24.470  14.493  1.00 10.00      A   
ATOM   3670  CD2 LEU A 389       6.345 -22.251  14.870  1.00 10.00      A   
ATOM   3671  C   LEU A 389       3.883 -24.107  17.989  1.00 10.00      A   
ATOM   3672  O   LEU A 389       2.858 -23.427  17.902  1.00 10.00      A   
ATOM   3673  N   ILE A 390       3.891 -25.354  18.448  1.00 10.00      A   
ATOM   3674  HN  ILE A 390       4.746 -25.843  18.491  1.00 10.00      A   
ATOM   3675  CA  ILE A 390       2.668 -26.018  18.882  1.00 10.00      A   
ATOM   3676  CB  ILE A 390       2.916 -27.487  19.290  1.00 10.00      A   
ATOM   3677  CG1 ILE A 390       3.574 -28.257  18.146  1.00 10.00      A   
ATOM   3678  CG2 ILE A 390       1.609 -28.157  19.688  1.00 10.00      A   
ATOM   3679  CD1 ILE A 390       4.273 -29.522  18.595  1.00 10.00      A   
ATOM   3680  C   ILE A 390       2.021 -25.266  20.044  1.00 10.00      A   
ATOM   3681  O   ILE A 390       0.803 -25.081  20.077  1.00 10.00      A   
ATOM   3682  N   THR A 391       2.844 -24.807  20.981  1.00 10.00      A   
ATOM   3683  HN  THR A 391       3.813 -24.961  20.889  1.00 10.00      A   
ATOM   3684  CA  THR A 391       2.347 -24.072  22.139  1.00 10.00      A   
ATOM   3685  CB  THR A 391       3.473 -23.787  23.154  1.00 10.00      A   
ATOM   3686  OG1 THR A 391       4.155 -25.011  23.461  1.00 10.00      A   
ATOM   3687  HG1 THR A 391       4.639 -25.314  22.681  1.00 10.00      A   
ATOM   3688  CG2 THR A 391       2.901 -23.205  24.439  1.00 10.00      A   
ATOM   3689  C   THR A 391       1.687 -22.758  21.713  1.00 10.00      A   
ATOM   3690  O   THR A 391       0.572 -22.451  22.136  1.00 10.00      A   
ATOM   3691  N   ILE A 392       2.368 -22.009  20.847  1.00 10.00      A   
ATOM   3692  HN  ILE A 392       3.240 -22.329  20.522  1.00 10.00      A   
ATOM   3693  CA  ILE A 392       1.856 -20.729  20.361  1.00 10.00      A   
ATOM   3694  CB  ILE A 392       2.862 -20.026  19.422  1.00 10.00      A   
ATOM   3695  CG1 ILE A 392       4.117 -19.636  20.205  1.00 10.00      A   
ATOM   3696  CG2 ILE A 392       2.239 -18.798  18.763  1.00 10.00      A   
ATOM   3697  CD1 ILE A 392       5.238 -19.105  19.342  1.00 10.00      A   
ATOM   3698  C   ILE A 392       0.511 -20.892  19.660  1.00 10.00      A   
ATOM   3699  O   ILE A 392      -0.403 -20.093  19.867  1.00 10.00      A   
ATOM   3700  N   ALA A 393       0.392 -21.941  18.851  1.00 10.00      A   
ATOM   3701  HN  ALA A 393       1.157 -22.539  18.735  1.00 10.00      A   
ATOM   3702  CA  ALA A 393      -0.839 -22.225  18.125  1.00 10.00      A   
ATOM   3703  CB  ALA A 393      -0.648 -23.438  17.229  1.00 10.00      A   
ATOM   3704  C   ALA A 393      -1.993 -22.463  19.092  1.00 10.00      A   
ATOM   3705  O   ALA A 393      -3.132 -22.087  18.821  1.00 10.00      A   
ATOM   3706  N   ARG A 394      -1.685 -23.079  20.225  1.00 10.00      A   
ATOM   3707  HN  ARG A 394      -0.754 -23.350  20.381  1.00 10.00      A   
ATOM   3708  CA  ARG A 394      -2.690 -23.364  21.240  1.00 10.00      A   
ATOM   3709  CB  ARG A 394      -2.225 -24.493  22.161  1.00 10.00      A   
ATOM   3710  CG  ARG A 394      -1.925 -25.799  21.445  1.00 10.00      A   
ATOM   3711  CD  ARG A 394      -1.322 -26.821  22.394  1.00 10.00      A   
ATOM   3712  NE  ARG A 394      -2.257 -27.204  23.453  1.00 10.00      A   
ATOM   3713  HE  ARG A 394      -2.755 -26.483  23.901  1.00 10.00      A   
ATOM   3714  CZ  ARG A 394      -2.463 -28.459  23.841  1.00 10.00      A   
ATOM   3715  NH1 ARG A 394      -1.809 -29.458  23.258  1.00 10.00      A   
ATOM   3716 HH11 ARG A 394      -1.127 -29.264  22.492  1.00 10.00      A   
ATOM   3717 HH12 ARG A 394      -1.967 -30.442  23.565  1.00 10.00      A   
ATOM   3718  NH2 ARG A 394      -3.329 -28.716  24.809  1.00 10.00      A   
ATOM   3719 HH21 ARG A 394      -3.494 -29.698  25.121  1.00 10.00      A   
ATOM   3720 HH22 ARG A 394      -3.850 -27.936  25.269  1.00 10.00      A   
ATOM   3721  C   ARG A 394      -2.990 -22.120  22.068  1.00 10.00      A   
ATOM   3722  O   ARG A 394      -4.071 -21.998  22.649  1.00 10.00      A   
ATOM   3723  N   ASN A 395      -2.027 -21.203  22.116  1.00 10.00      A   
ATOM   3724  HN  ASN A 395      -1.193 -21.364  21.619  1.00 10.00      A   
ATOM   3725  CA  ASN A 395      -2.167 -19.968  22.881  1.00 10.00      A   
ATOM   3726  CB  ASN A 395      -0.792 -19.404  23.266  1.00 10.00      A   
ATOM   3727  CG  ASN A 395      -0.048 -20.242  24.289  1.00 10.00      A   
ATOM   3728  OD1 ASN A 395       1.181 -20.288  24.291  1.00 10.00      A   
ATOM   3729  ND2 ASN A 395      -0.781 -20.905  25.171  1.00 10.00      A   
ATOM   3730 HD21 ASN A 395      -1.758 -20.820  25.121  1.00 10.00      A   
ATOM   3731 HD22 ASN A 395      -0.316 -21.460  25.834  1.00 10.00      A   
ATOM   3732  C   ASN A 395      -2.943 -18.919  22.101  1.00 10.00      A   
ATOM   3733  O   ASN A 395      -3.850 -18.281  22.632  1.00 10.00      A   
ATOM   3734  N   ARG A 396      -2.578 -18.740  20.838  1.00 10.00      A   
ATOM   3735  HN  ARG A 396      -1.849 -19.288  20.465  1.00 10.00      A   
ATOM   3736  CA  ARG A 396      -3.230 -17.755  19.987  1.00 10.00      A   
ATOM   3737  CB  ARG A 396      -2.214 -16.721  19.498  1.00 10.00      A   
ATOM   3738  CG  ARG A 396      -1.525 -15.942  20.604  1.00 10.00      A   
ATOM   3739  CD  ARG A 396      -2.217 -14.613  20.867  1.00 10.00      A   
ATOM   3740  NE  ARG A 396      -3.641 -14.784  21.145  1.00 10.00      A   
ATOM   3741  HE  ARG A 396      -4.265 -14.645  20.395  1.00 10.00      A   
ATOM   3742  CZ  ARG A 396      -4.134 -15.107  22.337  1.00 10.00      A   
ATOM   3743  NH1 ARG A 396      -3.321 -15.291  23.373  1.00 10.00      A   
ATOM   3744 HH11 ARG A 396      -2.285 -15.179  23.262  1.00 10.00      A   
ATOM   3745 HH12 ARG A 396      -3.711 -15.550  24.306  1.00 10.00      A   
ATOM   3746  NH2 ARG A 396      -5.444 -15.241  22.490  1.00 10.00      A   
ATOM   3747 HH21 ARG A 396      -6.087 -15.095  21.678  1.00 10.00      A   
ATOM   3748 HH22 ARG A 396      -5.837 -15.499  23.421  1.00 10.00      A   
ATOM   3749  C   ARG A 396      -3.900 -18.411  18.786  1.00 10.00      A   
ATOM   3750  O   ARG A 396      -3.379 -18.354  17.672  1.00 10.00      A   
ATOM   3751  N   PRO A 397      -5.068 -19.042  18.983  1.00 10.00      A   
ATOM   3752  CA  PRO A 397      -5.803 -19.696  17.899  1.00 10.00      A   
ATOM   3753  CB  PRO A 397      -6.794 -20.622  18.632  1.00 10.00      A   
ATOM   3754  CG  PRO A 397      -6.453 -20.513  20.085  1.00 10.00      A   
ATOM   3755  CD  PRO A 397      -5.764 -19.191  20.261  1.00 10.00      A   
ATOM   3756  C   PRO A 397      -6.563 -18.672  17.063  1.00 10.00      A   
ATOM   3757  O   PRO A 397      -7.165 -19.003  16.043  1.00 10.00      A   
ATOM   3758  N   ASN A 398      -6.534 -17.424  17.517  1.00 10.00      A   
ATOM   3759  HN  ASN A 398      -6.042 -17.237  18.343  1.00 10.00      A   
ATOM   3760  CA  ASN A 398      -7.211 -16.325  16.834  1.00 10.00      A   
ATOM   3761  CB  ASN A 398      -7.740 -15.308  17.856  1.00 10.00      A   
ATOM   3762  CG  ASN A 398      -6.637 -14.504  18.523  1.00 10.00      A   
ATOM   3763  OD1 ASN A 398      -6.013 -14.955  19.490  1.00 10.00      A   
ATOM   3764  ND2 ASN A 398      -6.403 -13.303  18.025  1.00 10.00      A   
ATOM   3765 HD21 ASN A 398      -6.950 -13.002  17.265  1.00 10.00      A   
ATOM   3766 HD22 ASN A 398      -5.680 -12.772  18.418  1.00 10.00      A   
ATOM   3767  C   ASN A 398      -6.266 -15.638  15.854  1.00 10.00      A   
ATOM   3768  O   ASN A 398      -6.614 -14.628  15.243  1.00 10.00      A   
ATOM   3769  N   MET A 399      -5.069 -16.192  15.717  1.00 10.00      A   
ATOM   3770  HN  MET A 399      -4.855 -16.996  16.235  1.00 10.00      A   
ATOM   3771  CA  MET A 399      -4.066 -15.644  14.818  1.00 10.00      A   
ATOM   3772  CB  MET A 399      -2.758 -16.427  14.942  1.00 10.00      A   
ATOM   3773  CG  MET A 399      -1.545 -15.708  14.377  1.00 10.00      A   
ATOM   3774  SD  MET A 399      -0.784 -14.584  15.566  1.00 10.00      A   
ATOM   3775  CE  MET A 399      -0.041 -15.751  16.704  1.00 10.00      A   
ATOM   3776  C   MET A 399      -4.560 -15.669  13.374  1.00 10.00      A   
ATOM   3777  O   MET A 399      -4.946 -16.720  12.856  1.00 10.00      A   
ATOM   3778  N   THR A 400      -4.557 -14.508  12.736  1.00 10.00      A   
ATOM   3779  HN  THR A 400      -4.243 -13.704  13.204  1.00 10.00      A   
ATOM   3780  CA  THR A 400      -5.005 -14.395  11.356  1.00 10.00      A   
ATOM   3781  CB  THR A 400      -5.938 -13.185  11.166  1.00 10.00      A   
ATOM   3782  OG1 THR A 400      -5.342 -12.022  11.761  1.00 10.00      A   
ATOM   3783  HG1 THR A 400      -6.008 -11.559  12.299  1.00 10.00      A   
ATOM   3784  CG2 THR A 400      -7.289 -13.451  11.815  1.00 10.00      A   
ATOM   3785  C   THR A 400      -3.821 -14.276  10.403  1.00 10.00      A   
ATOM   3786  O   THR A 400      -3.929 -14.590   9.221  1.00 10.00      A   
ATOM   3787  N   ARG A 401      -2.689 -13.818  10.920  1.00 10.00      A   
ATOM   3788  HN  ARG A 401      -2.657 -13.582  11.875  1.00 10.00      A   
ATOM   3789  CA  ARG A 401      -1.489 -13.656  10.113  1.00 10.00      A   
ATOM   3790  CB  ARG A 401      -1.323 -12.198   9.683  1.00 10.00      A   
ATOM   3791  CG  ARG A 401      -2.251 -11.778   8.556  1.00 10.00      A   
ATOM   3792  CD  ARG A 401      -2.705 -10.340   8.723  1.00 10.00      A   
ATOM   3793  NE  ARG A 401      -3.589 -10.169   9.877  1.00 10.00      A   
ATOM   3794  HE  ARG A 401      -3.925 -10.980  10.314  1.00 10.00      A   
ATOM   3795  CZ  ARG A 401      -3.954  -8.984  10.355  1.00 10.00      A   
ATOM   3796  NH1 ARG A 401      -3.506  -7.874   9.790  1.00 10.00      A   
ATOM   3797 HH11 ARG A 401      -3.783  -6.942  10.163  1.00 10.00      A   
ATOM   3798 HH12 ARG A 401      -2.874  -7.926   8.953  1.00 10.00      A   
ATOM   3799  NH2 ARG A 401      -4.774  -8.911  11.395  1.00 10.00      A   
ATOM   3800 HH21 ARG A 401      -5.060  -7.981  11.769  1.00 10.00      A   
ATOM   3801 HH22 ARG A 401      -5.144  -9.783  11.838  1.00 10.00      A   
ATOM   3802  C   ARG A 401      -0.256 -14.118  10.873  1.00 10.00      A   
ATOM   3803  O   ARG A 401       0.162 -13.483  11.841  1.00 10.00      A   
ATOM   3804  N   PHE A 402       0.319 -15.228  10.432  1.00 10.00      A   
ATOM   3805  HN  PHE A 402      -0.058 -15.686   9.648  1.00 10.00      A   
ATOM   3806  CA  PHE A 402       1.506 -15.774  11.064  1.00 10.00      A   
ATOM   3807  CB  PHE A 402       1.248 -17.186  11.596  1.00 10.00      A   
ATOM   3808  CG  PHE A 402       2.269 -17.644  12.596  1.00 10.00      A   
ATOM   3809  CD1 PHE A 402       2.316 -17.081  13.860  1.00 10.00      A   
ATOM   3810  CD2 PHE A 402       3.183 -18.630  12.272  1.00 10.00      A   
ATOM   3811  CE1 PHE A 402       3.257 -17.496  14.781  1.00 10.00      A   
ATOM   3812  CE2 PHE A 402       4.126 -19.052  13.188  1.00 10.00      A   
ATOM   3813  CZ  PHE A 402       4.163 -18.483  14.445  1.00 10.00      A   
ATOM   3814  C   PHE A 402       2.672 -15.768  10.084  1.00 10.00      A   
ATOM   3815  O   PHE A 402       2.763 -16.618   9.193  1.00 10.00      A   
ATOM   3816  N   ARG A 403       3.549 -14.792  10.242  1.00 10.00      A   
ATOM   3817  HN  ARG A 403       3.419 -14.141  10.973  1.00 10.00      A   
ATOM   3818  CA  ARG A 403       4.704 -14.653   9.375  1.00 10.00      A   
ATOM   3819  CB  ARG A 403       4.769 -13.229   8.819  1.00 10.00      A   
ATOM   3820  CG  ARG A 403       3.430 -12.689   8.340  1.00 10.00      A   
ATOM   3821  CD  ARG A 403       3.496 -11.193   8.077  1.00 10.00      A   
ATOM   3822  NE  ARG A 403       4.230 -10.882   6.856  1.00 10.00      A   
ATOM   3823  HE  ARG A 403       4.892 -11.552   6.538  1.00 10.00      A   
ATOM   3824  CZ  ARG A 403       4.064  -9.762   6.149  1.00 10.00      A   
ATOM   3825  NH1 ARG A 403       3.194  -8.834   6.542  1.00 10.00      A   
ATOM   3826 HH11 ARG A 403       2.629  -8.973   7.407  1.00 10.00      A   
ATOM   3827 HH12 ARG A 403       3.070  -7.961   5.977  1.00 10.00      A   
ATOM   3828  NH2 ARG A 403       4.747  -9.584   5.035  1.00 10.00      A   
ATOM   3829 HH21 ARG A 403       4.621  -8.717   4.475  1.00 10.00      A   
ATOM   3830 HH22 ARG A 403       5.407 -10.325   4.699  1.00 10.00      A   
ATOM   3831  C   ARG A 403       5.985 -14.979  10.131  1.00 10.00      A   
ATOM   3832  O   ARG A 403       6.444 -14.201  10.965  1.00 10.00      A   
ATOM   3833  N   LEU A 404       6.552 -16.135   9.847  1.00 10.00      A   
ATOM   3834  HN  LEU A 404       6.140 -16.721   9.177  1.00 10.00      A   
ATOM   3835  CA  LEU A 404       7.775 -16.560  10.501  1.00 10.00      A   
ATOM   3836  CB  LEU A 404       7.522 -17.828  11.324  1.00 10.00      A   
ATOM   3837  CG  LEU A 404       8.711 -18.390  12.103  1.00 10.00      A   
ATOM   3838  CD1 LEU A 404       9.290 -17.338  13.035  1.00 10.00      A   
ATOM   3839  CD2 LEU A 404       8.294 -19.623  12.886  1.00 10.00      A   
ATOM   3840  C   LEU A 404       8.871 -16.805   9.476  1.00 10.00      A   
ATOM   3841  O   LEU A 404       8.635 -17.427   8.439  1.00 10.00      A   
ATOM   3842  N   CYS A 405      10.061 -16.308   9.759  1.00 10.00      A   
ATOM   3843  HN  CYS A 405      10.188 -15.802  10.594  1.00 10.00      A   
ATOM   3844  CA  CYS A 405      11.184 -16.481   8.857  1.00 10.00      A   
ATOM   3845  CB  CYS A 405      11.340 -15.248   7.965  1.00 10.00      A   
ATOM   3846  SG  CYS A 405      12.065 -15.576   6.341  1.00 10.00      A   
ATOM   3847  HG  CYS A 405      12.373 -14.408   5.796  1.00 10.00      A   
ATOM   3848  C   CYS A 405      12.461 -16.741   9.646  1.00 10.00      A   
ATOM   3849  O   CYS A 405      12.727 -16.081  10.653  1.00 10.00      A   
ATOM   3850  N   ILE A 406      13.233 -17.721   9.202  1.00 10.00      A   
ATOM   3851  HN  ILE A 406      12.970 -18.213   8.400  1.00 10.00      A   
ATOM   3852  CA  ILE A 406      14.476 -18.068   9.863  1.00 10.00      A   
ATOM   3853  CB  ILE A 406      14.567 -19.585  10.161  1.00 10.00      A   
ATOM   3854  CG1 ILE A 406      13.354 -20.056  10.967  1.00 10.00      A   
ATOM   3855  CG2 ILE A 406      15.854 -19.912  10.903  1.00 10.00      A   
ATOM   3856  CD1 ILE A 406      13.353 -21.541  11.266  1.00 10.00      A   
ATOM   3857  C   ILE A 406      15.652 -17.647   8.995  1.00 10.00      A   
ATOM   3858  O   ILE A 406      15.630 -17.827   7.777  1.00 10.00      A   
ATOM   3859  N   ILE A 407      16.660 -17.063   9.631  1.00 10.00      A   
ATOM   3860  HN  ILE A 407      16.587 -16.926  10.602  1.00 10.00      A   
ATOM   3861  CA  ILE A 407      17.863 -16.602   8.937  1.00 10.00      A   
ATOM   3862  CB  ILE A 407      18.866 -15.969   9.934  1.00 10.00      A   
ATOM   3863  CG1 ILE A 407      18.223 -14.791  10.671  1.00 10.00      A   
ATOM   3864  CG2 ILE A 407      20.146 -15.525   9.236  1.00 10.00      A   
ATOM   3865  CD1 ILE A 407      17.877 -13.625   9.773  1.00 10.00      A   
ATOM   3866  C   ILE A 407      18.550 -17.744   8.181  1.00 10.00      A   
ATOM   3867  O   ILE A 407      19.013 -17.570   7.051  1.00 10.00      A   
ATOM   3868  N   GLU A 408      18.607 -18.910   8.807  1.00 10.00      A   
ATOM   3869  HN  GLU A 408      18.204 -18.994   9.691  1.00 10.00      A   
ATOM   3870  CA  GLU A 408      19.244 -20.074   8.203  1.00 10.00      A   
ATOM   3871  CB  GLU A 408      19.916 -20.929   9.281  1.00 10.00      A   
ATOM   3872  CG  GLU A 408      20.912 -21.949   8.746  1.00 10.00      A   
ATOM   3873  CD  GLU A 408      22.020 -21.317   7.917  1.00 10.00      A   
ATOM   3874  OE1 GLU A 408      22.359 -20.140   8.162  1.00 10.00      A   
ATOM   3875  OE2 GLU A 408      22.553 -21.996   7.010  1.00 10.00      A   
ATOM   3876  C   GLU A 408      18.230 -20.908   7.418  1.00 10.00      A   
ATOM   3877  O   GLU A 408      17.218 -21.350   7.967  1.00 10.00      A   
ATOM   3878  N   PRO A 409      18.485 -21.124   6.116  1.00 10.00      A   
ATOM   3879  CA  PRO A 409      17.598 -21.908   5.252  1.00 10.00      A   
ATOM   3880  CB  PRO A 409      18.152 -21.668   3.836  1.00 10.00      A   
ATOM   3881  CG  PRO A 409      19.150 -20.566   3.970  1.00 10.00      A   
ATOM   3882  CD  PRO A 409      19.653 -20.620   5.382  1.00 10.00      A   
ATOM   3883  C   PRO A 409      17.657 -23.396   5.582  1.00 10.00      A   
ATOM   3884  O   PRO A 409      18.738 -23.937   5.832  1.00 10.00      A   
ATOM   3885  N   LYS A 410      16.490 -24.047   5.578  1.00 10.00      A   
ATOM   3886  HN  LYS A 410      15.673 -23.546   5.370  1.00 10.00      A   
ATOM   3887  CA  LYS A 410      16.382 -25.481   5.870  1.00 10.00      A   
ATOM   3888  CB  LYS A 410      17.111 -26.336   4.825  1.00 10.00      A   
ATOM   3889  CG  LYS A 410      16.391 -26.429   3.489  1.00 10.00      A   
ATOM   3890  CD  LYS A 410      16.974 -27.535   2.622  1.00 10.00      A   
ATOM   3891  CE  LYS A 410      16.139 -27.762   1.371  1.00 10.00      A   
ATOM   3892  NZ  LYS A 410      16.641 -28.910   0.569  1.00 10.00      A   
ATOM   3893  HZ1 LYS A 410      17.597 -28.706   0.210  1.00 10.00      A   
ATOM   3894  HZ2 LYS A 410      16.007 -29.087  -0.239  1.00 10.00      A   
ATOM   3895  HZ3 LYS A 410      16.680 -29.764   1.155  1.00 10.00      A   
ATOM   3896  C   LYS A 410      16.856 -25.820   7.282  1.00 10.00      A   
ATOM   3897  O   LYS A 410      17.424 -26.888   7.520  1.00 10.00      A   
ATOM   3898  N   ALA A 411      16.616 -24.909   8.211  1.00 10.00      A   
ATOM   3899  HN  ALA A 411      16.173 -24.074   7.957  1.00 10.00      A   
ATOM   3900  CA  ALA A 411      17.006 -25.111   9.601  1.00 10.00      A   
ATOM   3901  CB  ALA A 411      17.279 -23.776  10.275  1.00 10.00      A   
ATOM   3902  C   ALA A 411      15.927 -25.883  10.359  1.00 10.00      A   
ATOM   3903  O   ALA A 411      14.779 -25.444  10.443  1.00 10.00      A   
ATOM   3904  N   PRO A 412      16.275 -27.053  10.898  1.00 10.00      A   
ATOM   3905  CA  PRO A 412      15.335 -27.881  11.644  1.00 10.00      A   
ATOM   3906  CB  PRO A 412      15.939 -29.273  11.486  1.00 10.00      A   
ATOM   3907  CG  PRO A 412      17.412 -29.040  11.412  1.00 10.00      A   
ATOM   3908  CD  PRO A 412      17.609 -27.673  10.810  1.00 10.00      A   
ATOM   3909  C   PRO A 412      15.285 -27.507  13.120  1.00 10.00      A   
ATOM   3910  O   PRO A 412      15.903 -26.530  13.550  1.00 10.00      A   
ATOM   3911  N   ASP A 413      14.540 -28.293  13.886  1.00 10.00      A   
ATOM   3912  HN  ASP A 413      14.060 -29.045  13.472  1.00 10.00      A   
ATOM   3913  CA  ASP A 413      14.413 -28.081  15.321  1.00 10.00      A   
ATOM   3914  CB  ASP A 413      13.448 -29.123  15.895  1.00 10.00      A   
ATOM   3915  CG  ASP A 413      13.003 -28.827  17.308  1.00 10.00      A   
ATOM   3916  OD1 ASP A 413      13.841 -28.900  18.226  1.00 10.00      A   
ATOM   3917  OD2 ASP A 413      11.805 -28.557  17.509  1.00 10.00      A   
ATOM   3918  C   ASP A 413      15.788 -28.237  15.959  1.00 10.00      A   
ATOM   3919  O   ASP A 413      16.383 -29.306  15.890  1.00 10.00      A   
ATOM   3920  N   TYR A 414      16.295 -27.173  16.573  1.00 10.00      A   
ATOM   3921  HN  TYR A 414      15.769 -26.344  16.613  1.00 10.00      A   
ATOM   3922  CA  TYR A 414      17.627 -27.208  17.180  1.00 10.00      A   
ATOM   3923  CB  TYR A 414      18.166 -25.794  17.444  1.00 10.00      A   
ATOM   3924  CG  TYR A 414      17.554 -25.094  18.641  1.00 10.00      A   
ATOM   3925  CD1 TYR A 414      18.205 -25.074  19.868  1.00 10.00      A   
ATOM   3926  CD2 TYR A 414      16.325 -24.454  18.542  1.00 10.00      A   
ATOM   3927  CE1 TYR A 414      17.647 -24.439  20.961  1.00 10.00      A   
ATOM   3928  CE2 TYR A 414      15.763 -23.815  19.629  1.00 10.00      A   
ATOM   3929  CZ  TYR A 414      16.429 -23.811  20.836  1.00 10.00      A   
ATOM   3930  OH  TYR A 414      15.869 -23.181  21.924  1.00 10.00      A   
ATOM   3931  HH  TYR A 414      14.942 -22.955  21.717  1.00 10.00      A   
ATOM   3932  C   TYR A 414      17.704 -28.071  18.439  1.00 10.00      A   
ATOM   3933  O   TYR A 414      18.792 -28.337  18.945  1.00 10.00      A   
ATOM   3934  N   LEU A 415      16.561 -28.507  18.944  1.00 10.00      A   
ATOM   3935  HN  LEU A 415      15.714 -28.268  18.506  1.00 10.00      A   
ATOM   3936  CA  LEU A 415      16.541 -29.335  20.139  1.00 10.00      A   
ATOM   3937  CB  LEU A 415      15.543 -28.790  21.168  1.00 10.00      A   
ATOM   3938  CG  LEU A 415      15.921 -27.478  21.860  1.00 10.00      A   
ATOM   3939  CD1 LEU A 415      14.819 -27.042  22.813  1.00 10.00      A   
ATOM   3940  CD2 LEU A 415      17.240 -27.620  22.598  1.00 10.00      A   
ATOM   3941  C   LEU A 415      16.213 -30.787  19.811  1.00 10.00      A   
ATOM   3942  O   LEU A 415      16.934 -31.703  20.206  1.00 10.00      A   
ATOM   3943  N   THR A 416      15.132 -30.989  19.076  1.00 10.00      A   
ATOM   3944  HN  THR A 416      14.608 -30.207  18.768  1.00 10.00      A   
ATOM   3945  CA  THR A 416      14.694 -32.329  18.712  1.00 10.00      A   
ATOM   3946  CB  THR A 416      13.163 -32.385  18.537  1.00 10.00      A   
ATOM   3947  OG1 THR A 416      12.565 -31.284  19.245  1.00 10.00      A   
ATOM   3948  HG1 THR A 416      12.920 -30.451  18.904  1.00 10.00      A   
ATOM   3949  CG2 THR A 416      12.610 -33.686  19.100  1.00 10.00      A   
ATOM   3950  C   THR A 416      15.384 -32.828  17.440  1.00 10.00      A   
ATOM   3951  O   THR A 416      15.368 -34.024  17.153  1.00 10.00      A   
ATOM   3952  N   LEU A 417      15.995 -31.903  16.692  1.00 10.00      A   
ATOM   3953  HN  LEU A 417      15.979 -30.968  16.989  1.00 10.00      A   
ATOM   3954  CA  LEU A 417      16.700 -32.228  15.445  1.00 10.00      A   
ATOM   3955  CB  LEU A 417      17.910 -33.132  15.709  1.00 10.00      A   
ATOM   3956  CG  LEU A 417      18.912 -32.626  16.749  1.00 10.00      A   
ATOM   3957  CD1 LEU A 417      20.061 -33.607  16.907  1.00 10.00      A   
ATOM   3958  CD2 LEU A 417      19.431 -31.247  16.372  1.00 10.00      A   
ATOM   3959  C   LEU A 417      15.759 -32.856  14.418  1.00 10.00      A   
ATOM   3960  O   LEU A 417      16.123 -33.795  13.706  1.00 10.00      A   
ATOM   3961  N   GLU A 418      14.552 -32.315  14.335  1.00 10.00      A   
ATOM   3962  HN  GLU A 418      14.335 -31.550  14.905  1.00 10.00      A   
ATOM   3963  CA  GLU A 418      13.540 -32.814  13.416  1.00 10.00      A   
ATOM   3964  CB  GLU A 418      12.459 -33.548  14.215  1.00 10.00      A   
ATOM   3965  CG  GLU A 418      12.961 -34.776  14.958  1.00 10.00      A   
ATOM   3966  CD  GLU A 418      11.936 -35.334  15.921  1.00 10.00      A   
ATOM   3967  OE1 GLU A 418      12.159 -36.439  16.462  1.00 10.00      A   
ATOM   3968  OE2 GLU A 418      10.901 -34.671  16.151  1.00 10.00      A   
ATOM   3969  C   GLU A 418      12.916 -31.654  12.639  1.00 10.00      A   
ATOM   3970  O   GLU A 418      13.079 -30.497  13.030  1.00 10.00      A   
ATOM   3971  N   PRO A 419      12.222 -31.938  11.516  1.00 10.00      A   
ATOM   3972  CA  PRO A 419      11.558 -30.905  10.703  1.00 10.00      A   
ATOM   3973  CB  PRO A 419      10.904 -31.700   9.568  1.00 10.00      A   
ATOM   3974  CG  PRO A 419      11.651 -32.986   9.521  1.00 10.00      A   
ATOM   3975  CD  PRO A 419      12.051 -33.279  10.935  1.00 10.00      A   
ATOM   3976  C   PRO A 419      10.490 -30.159  11.498  1.00 10.00      A   
ATOM   3977  O   PRO A 419      10.021 -30.648  12.529  1.00 10.00      A   
ATOM   3978  N   LEU A 420      10.089 -28.993  11.006  1.00 10.00      A   
ATOM   3979  HN  LEU A 420      10.459 -28.683  10.144  1.00 10.00      A   
ATOM   3980  CA  LEU A 420       9.095 -28.171  11.686  1.00 10.00      A   
ATOM   3981  CB  LEU A 420       9.460 -26.691  11.559  1.00 10.00      A   
ATOM   3982  CG  LEU A 420      10.869 -26.298  12.017  1.00 10.00      A   
ATOM   3983  CD1 LEU A 420      11.168 -24.862  11.619  1.00 10.00      A   
ATOM   3984  CD2 LEU A 420      11.024 -26.484  13.521  1.00 10.00      A   
ATOM   3985  C   LEU A 420       7.693 -28.432  11.141  1.00 10.00      A   
ATOM   3986  O   LEU A 420       6.767 -27.648  11.360  1.00 10.00      A   
ATOM   3987  N   ASP A 421       7.552 -29.552  10.444  1.00 10.00      A   
ATOM   3988  HN  ASP A 421       8.338 -30.120  10.309  1.00 10.00      A   
ATOM   3989  CA  ASP A 421       6.281 -29.956   9.844  1.00 10.00      A   
ATOM   3990  CB  ASP A 421       6.418 -31.316   9.145  1.00 10.00      A   
ATOM   3991  CG  ASP A 421       7.246 -31.257   7.874  1.00 10.00      A   
ATOM   3992  OD1 ASP A 421       6.759 -31.699   6.813  1.00 10.00      A   
ATOM   3993  OD2 ASP A 421       8.394 -30.780   7.926  1.00 10.00      A   
ATOM   3994  C   ASP A 421       5.142 -30.008  10.862  1.00 10.00      A   
ATOM   3995  O   ASP A 421       4.064 -29.454  10.630  1.00 10.00      A   
ATOM   3996  N   ILE A 422       5.383 -30.665  11.994  1.00 10.00      A   
ATOM   3997  HN  ILE A 422       6.265 -31.073  12.133  1.00 10.00      A   
ATOM   3998  CA  ILE A 422       4.362 -30.789  13.029  1.00 10.00      A   
ATOM   3999  CB  ILE A 422       4.717 -31.836  14.108  1.00 10.00      A   
ATOM   4000  CG1 ILE A 422       6.104 -31.569  14.698  1.00 10.00      A   
ATOM   4001  CG2 ILE A 422       4.634 -33.244  13.535  1.00 10.00      A   
ATOM   4002  CD1 ILE A 422       6.373 -32.312  15.988  1.00 10.00      A   
ATOM   4003  C   ILE A 422       4.046 -29.449  13.691  1.00 10.00      A   
ATOM   4004  O   ILE A 422       2.891 -29.175  14.020  1.00 10.00      A   
ATOM   4005  N   GLY A 423       5.069 -28.614  13.873  1.00 10.00      A   
ATOM   4006  HN  GLY A 423       5.970 -28.883  13.585  1.00 10.00      A   
ATOM   4007  CA  GLY A 423       4.869 -27.318  14.493  1.00 10.00      A   
ATOM   4008  C   GLY A 423       3.952 -26.430  13.675  1.00 10.00      A   
ATOM   4009  O   GLY A 423       2.957 -25.912  14.186  1.00 10.00      A   
ATOM   4010  N   PHE A 424       4.275 -26.270  12.400  1.00 10.00      A   
ATOM   4011  HN  PHE A 424       5.074 -26.719  12.044  1.00 10.00      A   
ATOM   4012  CA  PHE A 424       3.472 -25.443  11.513  1.00 10.00      A   
ATOM   4013  CB  PHE A 424       4.218 -25.149  10.212  1.00 10.00      A   
ATOM   4014  CG  PHE A 424       4.966 -23.847  10.226  1.00 10.00      A   
ATOM   4015  CD1 PHE A 424       6.349 -23.828  10.247  1.00 10.00      A   
ATOM   4016  CD2 PHE A 424       4.284 -22.641  10.213  1.00 10.00      A   
ATOM   4017  CE1 PHE A 424       7.040 -22.632  10.254  1.00 10.00      A   
ATOM   4018  CE2 PHE A 424       4.968 -21.441  10.221  1.00 10.00      A   
ATOM   4019  CZ  PHE A 424       6.349 -21.437  10.241  1.00 10.00      A   
ATOM   4020  C   PHE A 424       2.123 -26.093  11.228  1.00 10.00      A   
ATOM   4021  O   PHE A 424       1.147 -25.412  10.905  1.00 10.00      A   
ATOM   4022  N   GLY A 425       2.076 -27.416  11.347  1.00 10.00      A   
ATOM   4023  HN  GLY A 425       2.896 -27.908  11.579  1.00 10.00      A   
ATOM   4024  CA  GLY A 425       0.842 -28.139  11.120  1.00 10.00      A   
ATOM   4025  C   GLY A 425      -0.181 -27.823  12.190  1.00 10.00      A   
ATOM   4026  O   GLY A 425      -1.376 -27.718  11.910  1.00 10.00      A   
ATOM   4027  N   ALA A 426       0.295 -27.658  13.418  1.00 10.00      A   
ATOM   4028  HN  ALA A 426       1.259 -27.769  13.578  1.00 10.00      A   
ATOM   4029  CA  ALA A 426      -0.576 -27.335  14.536  1.00 10.00      A   
ATOM   4030  CB  ALA A 426       0.155 -27.524  15.857  1.00 10.00      A   
ATOM   4031  C   ALA A 426      -1.091 -25.906  14.409  1.00 10.00      A   
ATOM   4032  O   ALA A 426      -2.203 -25.601  14.839  1.00 10.00      A   
ATOM   4033  N   ILE A 427      -0.278 -25.042  13.800  1.00 10.00      A   
ATOM   4034  HN  ILE A 427       0.589 -25.357  13.475  1.00 10.00      A   
ATOM   4035  CA  ILE A 427      -0.642 -23.643  13.604  1.00 10.00      A   
ATOM   4036  CB  ILE A 427       0.475 -22.856  12.866  1.00 10.00      A   
ATOM   4037  CG1 ILE A 427       1.789 -22.891  13.658  1.00 10.00      A   
ATOM   4038  CG2 ILE A 427       0.047 -21.415  12.597  1.00 10.00      A   
ATOM   4039  CD1 ILE A 427       1.774 -22.077  14.937  1.00 10.00      A   
ATOM   4040  C   ILE A 427      -1.938 -23.536  12.812  1.00 10.00      A   
ATOM   4041  O   ILE A 427      -2.895 -22.900  13.252  1.00 10.00      A   
ATOM   4042  N   VAL A 428      -1.974 -24.186  11.655  1.00 10.00      A   
ATOM   4043  HN  VAL A 428      -1.186 -24.700  11.373  1.00 10.00      A   
ATOM   4044  CA  VAL A 428      -3.154 -24.151  10.795  1.00 10.00      A   
ATOM   4045  CB  VAL A 428      -2.839 -24.575   9.344  1.00 10.00      A   
ATOM   4046  CG1 VAL A 428      -1.857 -23.602   8.711  1.00 10.00      A   
ATOM   4047  CG2 VAL A 428      -2.295 -25.995   9.290  1.00 10.00      A   
ATOM   4048  C   VAL A 428      -4.300 -24.992  11.352  1.00 10.00      A   
ATOM   4049  O   VAL A 428      -5.448 -24.840  10.939  1.00 10.00      A   
ATOM   4050  N   GLU A 429      -3.987 -25.877  12.287  1.00 10.00      A   
ATOM   4051  HN  GLU A 429      -3.051 -25.965  12.570  1.00 10.00      A   
ATOM   4052  CA  GLU A 429      -5.000 -26.730  12.894  1.00 10.00      A   
ATOM   4053  CB  GLU A 429      -4.357 -27.973  13.514  1.00 10.00      A   
ATOM   4054  CG  GLU A 429      -5.358 -29.014  13.981  1.00 10.00      A   
ATOM   4055  CD  GLU A 429      -4.721 -30.083  14.838  1.00 10.00      A   
ATOM   4056  OE1 GLU A 429      -4.408 -31.167  14.309  1.00 10.00      A   
ATOM   4057  OE2 GLU A 429      -4.529 -29.845  16.048  1.00 10.00      A   
ATOM   4058  C   GLU A 429      -5.788 -25.958  13.949  1.00 10.00      A   
ATOM   4059  O   GLU A 429      -6.981 -26.188  14.144  1.00 10.00      A   
ATOM   4060  N   HIS A 430      -5.112 -25.049  14.635  1.00 10.00      A   
ATOM   4061  HN  HIS A 430      -4.153 -24.923  14.452  1.00 10.00      A   
ATOM   4062  CA  HIS A 430      -5.755 -24.247  15.669  1.00 10.00      A   
ATOM   4063  CB  HIS A 430      -4.801 -23.992  16.839  1.00 10.00      A   
ATOM   4064  CG  HIS A 430      -4.596 -25.188  17.722  1.00 10.00      A   
ATOM   4065  ND1 HIS A 430      -5.272 -25.328  18.910  1.00 10.00      A   
ATOM   4066  CD2 HIS A 430      -3.795 -26.267  17.536  1.00 10.00      A   
ATOM   4067  CE1 HIS A 430      -4.872 -26.481  19.418  1.00 10.00      A   
ATOM   4068  NE2 HIS A 430      -3.982 -27.081  18.623  1.00 10.00      A   
ATOM   4069  HE2 HIS A 430      -3.547 -27.949  18.785  1.00 10.00      A   
ATOM   4070  C   HIS A 430      -6.295 -22.936  15.107  1.00 10.00      A   
ATOM   4071  O   HIS A 430      -7.429 -22.541  15.398  1.00 10.00      A   
ATOM   4072  N   CYS A 431      -5.490 -22.271  14.293  1.00 10.00      A   
ATOM   4073  HN  CYS A 431      -4.604 -22.641  14.083  1.00 10.00      A   
ATOM   4074  CA  CYS A 431      -5.891 -21.009  13.692  1.00 10.00      A   
ATOM   4075  CB  CYS A 431      -4.667 -20.148  13.389  1.00 10.00      A   
ATOM   4076  SG  CYS A 431      -3.487 -20.044  14.755  1.00 10.00      A   
ATOM   4077  HG  CYS A 431      -2.958 -21.247  14.928  1.00 10.00      A   
ATOM   4078  C   CYS A 431      -6.691 -21.261  12.420  1.00 10.00      A   
ATOM   4079  O   CYS A 431      -6.124 -21.443  11.340  1.00 10.00      A   
ATOM   4080  N   LYS A 432      -8.009 -21.275  12.553  1.00 10.00      A   
ATOM   4081  HN  LYS A 432      -8.401 -21.123  13.440  1.00 10.00      A   
ATOM   4082  CA  LYS A 432      -8.893 -21.523  11.421  1.00 10.00      A   
ATOM   4083  CB  LYS A 432     -10.197 -22.181  11.881  1.00 10.00      A   
ATOM   4084  CG  LYS A 432     -10.022 -23.576  12.469  1.00 10.00      A   
ATOM   4085  CD  LYS A 432      -9.450 -24.541  11.442  1.00 10.00      A   
ATOM   4086  CE  LYS A 432      -9.315 -25.948  12.007  1.00 10.00      A   
ATOM   4087  NZ  LYS A 432     -10.634 -26.566  12.311  1.00 10.00      A   
ATOM   4088  HZ1 LYS A 432     -10.538 -27.598  12.380  1.00 10.00      A   
ATOM   4089  HZ2 LYS A 432     -11.319 -26.344  11.561  1.00 10.00      A   
ATOM   4090  HZ3 LYS A 432     -10.997 -26.204  13.216  1.00 10.00      A   
ATOM   4091  C   LYS A 432      -9.173 -20.255  10.611  1.00 10.00      A   
ATOM   4092  O   LYS A 432      -9.768 -20.319   9.533  1.00 10.00      A   
ATOM   4093  N   ASP A 433      -8.731 -19.111  11.122  1.00 10.00      A   
ATOM   4094  HN  ASP A 433      -8.258 -19.123  11.977  1.00 10.00      A   
ATOM   4095  CA  ASP A 433      -8.937 -17.832  10.434  1.00 10.00      A   
ATOM   4096  CB  ASP A 433      -9.612 -16.810  11.355  1.00 10.00      A   
ATOM   4097  CG  ASP A 433     -10.605 -15.921  10.623  1.00 10.00      A   
ATOM   4098  OD1 ASP A 433     -11.811 -16.256  10.614  1.00 10.00      A   
ATOM   4099  OD2 ASP A 433     -10.196 -14.883  10.066  1.00 10.00      A   
ATOM   4100  C   ASP A 433      -7.615 -17.285   9.906  1.00 10.00      A   
ATOM   4101  O   ASP A 433      -7.489 -16.099   9.601  1.00 10.00      A   
ATOM   4102  N   LEU A 434      -6.632 -18.166   9.798  1.00 10.00      A   
ATOM   4103  HN  LEU A 434      -6.797 -19.095  10.057  1.00 10.00      A   
ATOM   4104  CA  LEU A 434      -5.315 -17.792   9.302  1.00 10.00      A   
ATOM   4105  CB  LEU A 434      -4.320 -18.927   9.555  1.00 10.00      A   
ATOM   4106  CG  LEU A 434      -2.839 -18.581   9.395  1.00 10.00      A   
ATOM   4107  CD1 LEU A 434      -2.389 -17.638  10.499  1.00 10.00      A   
ATOM   4108  CD2 LEU A 434      -1.993 -19.844   9.398  1.00 10.00      A   
ATOM   4109  C   LEU A 434      -5.380 -17.465   7.813  1.00 10.00      A   
ATOM   4110  O   LEU A 434      -5.666 -18.337   6.991  1.00 10.00      A   
ATOM   4111  N   ARG A 435      -5.113 -16.207   7.474  1.00 10.00      A   
ATOM   4112  HN  ARG A 435      -4.868 -15.566   8.179  1.00 10.00      A   
ATOM   4113  CA  ARG A 435      -5.162 -15.753   6.089  1.00 10.00      A   
ATOM   4114  CB  ARG A 435      -5.670 -14.312   6.011  1.00 10.00      A   
ATOM   4115  CG  ARG A 435      -6.648 -13.919   7.104  1.00 10.00      A   
ATOM   4116  CD  ARG A 435      -7.252 -12.551   6.836  1.00 10.00      A   
ATOM   4117  NE  ARG A 435      -6.235 -11.509   6.690  1.00 10.00      A   
ATOM   4118  HE  ARG A 435      -5.463 -11.710   6.111  1.00 10.00      A   
ATOM   4119  CZ  ARG A 435      -6.299 -10.321   7.284  1.00 10.00      A   
ATOM   4120  NH1 ARG A 435      -7.325 -10.025   8.077  1.00 10.00      A   
ATOM   4121 HH11 ARG A 435      -8.086 -10.720   8.235  1.00 10.00      A   
ATOM   4122 HH12 ARG A 435      -7.375  -9.093   8.543  1.00 10.00      A   
ATOM   4123  NH2 ARG A 435      -5.344  -9.420   7.080  1.00 10.00      A   
ATOM   4124 HH21 ARG A 435      -5.390  -8.490   7.540  1.00 10.00      A   
ATOM   4125 HH22 ARG A 435      -4.532  -9.638   6.448  1.00 10.00      A   
ATOM   4126  C   ARG A 435      -3.790 -15.823   5.441  1.00 10.00      A   
ATOM   4127  O   ARG A 435      -3.641 -16.359   4.342  1.00 10.00      A   
ATOM   4128  N   ARG A 436      -2.786 -15.285   6.126  1.00 10.00      A   
ATOM   4129  HN  ARG A 436      -2.956 -14.900   7.014  1.00 10.00      A   
ATOM   4130  CA  ARG A 436      -1.428 -15.278   5.598  1.00 10.00      A   
ATOM   4131  CB  ARG A 436      -0.866 -13.856   5.580  1.00 10.00      A   
ATOM   4132  CG  ARG A 436       0.480 -13.714   4.878  1.00 10.00      A   
ATOM   4133  CD  ARG A 436       1.129 -12.380   5.207  1.00 10.00      A   
ATOM   4134  NE  ARG A 436       2.241 -12.053   4.316  1.00 10.00      A   
ATOM   4135  HE  ARG A 436       3.023 -12.650   4.323  1.00 10.00      A   
ATOM   4136  CZ  ARG A 436       2.254 -10.991   3.508  1.00 10.00      A   
ATOM   4137  NH1 ARG A 436       1.224 -10.162   3.476  1.00 10.00      A   
ATOM   4138 HH11 ARG A 436       1.257  -9.329   2.840  1.00 10.00      A   
ATOM   4139 HH12 ARG A 436       0.388 -10.329   4.073  1.00 10.00      A   
ATOM   4140  NH2 ARG A 436       3.304 -10.739   2.746  1.00 10.00      A   
ATOM   4141 HH21 ARG A 436       4.135 -11.371   2.771  1.00 10.00      A   
ATOM   4142 HH22 ARG A 436       3.307  -9.893   2.117  1.00 10.00      A   
ATOM   4143  C   ARG A 436      -0.523 -16.176   6.423  1.00 10.00      A   
ATOM   4144  O   ARG A 436      -0.537 -16.122   7.658  1.00 10.00      A   
ATOM   4145  N   LEU A 437       0.254 -17.001   5.738  1.00 10.00      A   
ATOM   4146  HN  LEU A 437       0.204 -17.002   4.754  1.00 10.00      A   
ATOM   4147  CA  LEU A 437       1.177 -17.907   6.395  1.00 10.00      A   
ATOM   4148  CB  LEU A 437       0.603 -19.328   6.437  1.00 10.00      A   
ATOM   4149  CG  LEU A 437       1.498 -20.402   7.064  1.00 10.00      A   
ATOM   4150  CD1 LEU A 437       1.723 -20.126   8.545  1.00 10.00      A   
ATOM   4151  CD2 LEU A 437       0.900 -21.785   6.859  1.00 10.00      A   
ATOM   4152  C   LEU A 437       2.526 -17.910   5.686  1.00 10.00      A   
ATOM   4153  O   LEU A 437       2.611 -18.149   4.477  1.00 10.00      A   
ATOM   4154  N   SER A 438       3.569 -17.618   6.434  1.00 10.00      A   
ATOM   4155  HN  SER A 438       3.430 -17.384   7.376  1.00 10.00      A   
ATOM   4156  CA  SER A 438       4.915 -17.611   5.896  1.00 10.00      A   
ATOM   4157  CB  SER A 438       5.602 -16.287   6.234  1.00 10.00      A   
ATOM   4158  OG  SER A 438       4.714 -15.196   6.049  1.00 10.00      A   
ATOM   4159  HG  SER A 438       5.225 -14.386   5.881  1.00 10.00      A   
ATOM   4160  C   SER A 438       5.702 -18.792   6.466  1.00 10.00      A   
ATOM   4161  O   SER A 438       5.933 -18.870   7.676  1.00 10.00      A   
ATOM   4162  N   LEU A 439       6.101 -19.710   5.591  1.00 10.00      A   
ATOM   4163  HN  LEU A 439       5.910 -19.579   4.633  1.00 10.00      A   
ATOM   4164  CA  LEU A 439       6.832 -20.899   6.009  1.00 10.00      A   
ATOM   4165  CB  LEU A 439       6.530 -22.066   5.063  1.00 10.00      A   
ATOM   4166  CG  LEU A 439       5.083 -22.568   5.046  1.00 10.00      A   
ATOM   4167  CD1 LEU A 439       4.903 -23.658   4.001  1.00 10.00      A   
ATOM   4168  CD2 LEU A 439       4.666 -23.065   6.421  1.00 10.00      A   
ATOM   4169  C   LEU A 439       8.336 -20.657   6.069  1.00 10.00      A   
ATOM   4170  O   LEU A 439       8.881 -19.855   5.309  1.00 10.00      A   
ATOM   4171  N   SER A 440       9.004 -21.371   6.967  1.00 10.00      A   
ATOM   4172  HN  SER A 440       8.514 -22.005   7.533  1.00 10.00      A   
ATOM   4173  CA  SER A 440      10.445 -21.246   7.139  1.00 10.00      A   
ATOM   4174  CB  SER A 440      10.780 -19.950   7.882  1.00 10.00      A   
ATOM   4175  OG  SER A 440       9.886 -19.736   8.961  1.00 10.00      A   
ATOM   4176  HG  SER A 440       9.241 -19.059   8.708  1.00 10.00      A   
ATOM   4177  C   SER A 440      11.012 -22.448   7.894  1.00 10.00      A   
ATOM   4178  O   SER A 440      10.285 -23.146   8.606  1.00 10.00      A   
ATOM   4179  N   GLY A 441      12.308 -22.684   7.731  1.00 10.00      A   
ATOM   4180  HN  GLY A 441      12.827 -22.108   7.139  1.00 10.00      A   
ATOM   4181  CA  GLY A 441      12.954 -23.794   8.401  1.00 10.00      A   
ATOM   4182  C   GLY A 441      12.916 -25.056   7.569  1.00 10.00      A   
ATOM   4183  O   GLY A 441      12.631 -25.003   6.372  1.00 10.00      A   
ATOM   4184  N   LEU A 442      13.226 -26.184   8.194  1.00 10.00      A   
ATOM   4185  HN  LEU A 442      13.469 -26.151   9.147  1.00 10.00      A   
ATOM   4186  CA  LEU A 442      13.212 -27.468   7.505  1.00 10.00      A   
ATOM   4187  CB  LEU A 442      14.155 -28.468   8.180  1.00 10.00      A   
ATOM   4188  CG  LEU A 442      14.330 -29.815   7.468  1.00 10.00      A   
ATOM   4189  CD1 LEU A 442      15.069 -29.637   6.153  1.00 10.00      A   
ATOM   4190  CD2 LEU A 442      15.054 -30.810   8.363  1.00 10.00      A   
ATOM   4191  C   LEU A 442      11.798 -28.021   7.473  1.00 10.00      A   
ATOM   4192  O   LEU A 442      11.261 -28.440   8.500  1.00 10.00      A   
ATOM   4193  N   LEU A 443      11.200 -27.994   6.297  1.00 10.00      A   
ATOM   4194  HN  LEU A 443      11.685 -27.629   5.528  1.00 10.00      A   
ATOM   4195  CA  LEU A 443       9.845 -28.481   6.110  1.00 10.00      A   
ATOM   4196  CB  LEU A 443       8.903 -27.309   5.819  1.00 10.00      A   
ATOM   4197  CG  LEU A 443       8.846 -26.205   6.878  1.00 10.00      A   
ATOM   4198  CD1 LEU A 443       8.250 -24.935   6.296  1.00 10.00      A   
ATOM   4199  CD2 LEU A 443       8.047 -26.662   8.087  1.00 10.00      A   
ATOM   4200  C   LEU A 443       9.780 -29.482   4.966  1.00 10.00      A   
ATOM   4201  O   LEU A 443      10.289 -29.228   3.869  1.00 10.00      A   
ATOM   4202  N   THR A 444       9.148 -30.611   5.224  1.00 10.00      A   
ATOM   4203  HN  THR A 444       8.754 -30.746   6.121  1.00 10.00      A   
ATOM   4204  CA  THR A 444       9.009 -31.650   4.215  1.00 10.00      A   
ATOM   4205  CB  THR A 444       9.310 -33.051   4.783  1.00 10.00      A   
ATOM   4206  OG1 THR A 444       9.157 -33.052   6.210  1.00 10.00      A   
ATOM   4207  HG1 THR A 444       8.462 -32.420   6.465  1.00 10.00      A   
ATOM   4208  CG2 THR A 444      10.730 -33.466   4.427  1.00 10.00      A   
ATOM   4209  C   THR A 444       7.620 -31.623   3.582  1.00 10.00      A   
ATOM   4210  O   THR A 444       6.940 -30.600   3.612  1.00 10.00      A   
ATOM   4211  N   ASP A 445       7.199 -32.749   3.022  1.00 10.00      A   
ATOM   4212  HN  ASP A 445       7.777 -33.540   3.048  1.00 10.00      A   
ATOM   4213  CA  ASP A 445       5.893 -32.843   2.368  1.00 10.00      A   
ATOM   4214  CB  ASP A 445       5.901 -33.957   1.313  1.00 10.00      A   
ATOM   4215  CG  ASP A 445       6.101 -33.451  -0.105  1.00 10.00      A   
ATOM   4216  OD1 ASP A 445       5.554 -34.069  -1.042  1.00 10.00      A   
ATOM   4217  OD2 ASP A 445       6.823 -32.449  -0.290  1.00 10.00      A   
ATOM   4218  C   ASP A 445       4.772 -33.094   3.377  1.00 10.00      A   
ATOM   4219  O   ASP A 445       3.592 -33.090   3.018  1.00 10.00      A   
ATOM   4220  N   LYS A 446       5.140 -33.302   4.640  1.00 10.00      A   
ATOM   4221  HN  LYS A 446       6.089 -33.245   4.880  1.00 10.00      A   
ATOM   4222  CA  LYS A 446       4.160 -33.573   5.685  1.00 10.00      A   
ATOM   4223  CB  LYS A 446       4.830 -34.213   6.904  1.00 10.00      A   
ATOM   4224  CG  LYS A 446       3.857 -34.751   7.943  1.00 10.00      A   
ATOM   4225  CD  LYS A 446       2.975 -35.847   7.364  1.00 10.00      A   
ATOM   4226  CE  LYS A 446       1.869 -36.246   8.332  1.00 10.00      A   
ATOM   4227  NZ  LYS A 446       0.922 -37.217   7.729  1.00 10.00      A   
ATOM   4228  HZ1 LYS A 446       1.432 -38.077   7.441  1.00 10.00      A   
ATOM   4229  HZ2 LYS A 446       0.463 -36.798   6.887  1.00 10.00      A   
ATOM   4230  HZ3 LYS A 446       0.186 -37.478   8.413  1.00 10.00      A   
ATOM   4231  C   LYS A 446       3.415 -32.303   6.086  1.00 10.00      A   
ATOM   4232  O   LYS A 446       2.188 -32.298   6.190  1.00 10.00      A   
ATOM   4233  N   VAL A 447       4.162 -31.226   6.294  1.00 10.00      A   
ATOM   4234  HN  VAL A 447       5.142 -31.298   6.195  1.00 10.00      A   
ATOM   4235  CA  VAL A 447       3.579 -29.948   6.683  1.00 10.00      A   
ATOM   4236  CB  VAL A 447       4.655 -28.870   6.972  1.00 10.00      A   
ATOM   4237  CG1 VAL A 447       5.487 -28.562   5.735  1.00 10.00      A   
ATOM   4238  CG2 VAL A 447       4.018 -27.605   7.525  1.00 10.00      A   
ATOM   4239  C   VAL A 447       2.599 -29.450   5.627  1.00 10.00      A   
ATOM   4240  O   VAL A 447       1.536 -28.922   5.955  1.00 10.00      A   
ATOM   4241  N   PHE A 448       2.947 -29.650   4.360  1.00 10.00      A   
ATOM   4242  HN  PHE A 448       3.805 -30.086   4.163  1.00 10.00      A   
ATOM   4243  CA  PHE A 448       2.097 -29.222   3.260  1.00 10.00      A   
ATOM   4244  CB  PHE A 448       2.802 -29.406   1.920  1.00 10.00      A   
ATOM   4245  CG  PHE A 448       3.884 -28.396   1.676  1.00 10.00      A   
ATOM   4246  CD1 PHE A 448       5.213 -28.738   1.841  1.00 10.00      A   
ATOM   4247  CD2 PHE A 448       3.572 -27.104   1.290  1.00 10.00      A   
ATOM   4248  CE1 PHE A 448       6.212 -27.812   1.625  1.00 10.00      A   
ATOM   4249  CE2 PHE A 448       4.566 -26.172   1.070  1.00 10.00      A   
ATOM   4250  CZ  PHE A 448       5.890 -26.527   1.238  1.00 10.00      A   
ATOM   4251  C   PHE A 448       0.762 -29.949   3.287  1.00 10.00      A   
ATOM   4252  O   PHE A 448      -0.269 -29.385   2.916  1.00 10.00      A   
ATOM   4253  N   GLU A 449       0.780 -31.198   3.743  1.00 10.00      A   
ATOM   4254  HN  GLU A 449       1.633 -31.597   4.017  1.00 10.00      A   
ATOM   4255  CA  GLU A 449      -0.440 -31.984   3.849  1.00 10.00      A   
ATOM   4256  CB  GLU A 449      -0.110 -33.441   4.189  1.00 10.00      A   
ATOM   4257  CG  GLU A 449      -1.322 -34.319   4.478  1.00 10.00      A   
ATOM   4258  CD  GLU A 449      -0.943 -35.764   4.729  1.00 10.00      A   
ATOM   4259  OE1 GLU A 449      -0.089 -36.017   5.603  1.00 10.00      A   
ATOM   4260  OE2 GLU A 449      -1.491 -36.658   4.045  1.00 10.00      A   
ATOM   4261  C   GLU A 449      -1.333 -31.371   4.923  1.00 10.00      A   
ATOM   4262  O   GLU A 449      -2.548 -31.255   4.754  1.00 10.00      A   
ATOM   4263  N   TYR A 450      -0.712 -30.934   6.013  1.00 10.00      A   
ATOM   4264  HN  TYR A 450       0.266 -31.020   6.075  1.00 10.00      A   
ATOM   4265  CA  TYR A 450      -1.442 -30.318   7.115  1.00 10.00      A   
ATOM   4266  CB  TYR A 450      -0.515 -30.067   8.306  1.00 10.00      A   
ATOM   4267  CG  TYR A 450      -0.101 -31.323   9.040  1.00 10.00      A   
ATOM   4268  CD1 TYR A 450       1.201 -31.486   9.491  1.00 10.00      A   
ATOM   4269  CD2 TYR A 450      -1.013 -32.341   9.286  1.00 10.00      A   
ATOM   4270  CE1 TYR A 450       1.582 -32.628  10.171  1.00 10.00      A   
ATOM   4271  CE2 TYR A 450      -0.642 -33.486   9.962  1.00 10.00      A   
ATOM   4272  CZ  TYR A 450       0.656 -33.624  10.402  1.00 10.00      A   
ATOM   4273  OH  TYR A 450       1.025 -34.762  11.079  1.00 10.00      A   
ATOM   4274  HH  TYR A 450       1.297 -34.523  11.976  1.00 10.00      A   
ATOM   4275  C   TYR A 450      -2.079 -29.010   6.674  1.00 10.00      A   
ATOM   4276  O   TYR A 450      -3.225 -28.720   7.022  1.00 10.00      A   
ATOM   4277  N   ILE A 451      -1.329 -28.233   5.897  1.00 10.00      A   
ATOM   4278  HN  ILE A 451      -0.422 -28.529   5.657  1.00 10.00      A   
ATOM   4279  CA  ILE A 451      -1.814 -26.952   5.394  1.00 10.00      A   
ATOM   4280  CB  ILE A 451      -0.739 -26.203   4.575  1.00 10.00      A   
ATOM   4281  CG1 ILE A 451       0.515 -25.982   5.421  1.00 10.00      A   
ATOM   4282  CG2 ILE A 451      -1.278 -24.870   4.075  1.00 10.00      A   
ATOM   4283  CD1 ILE A 451       1.707 -25.497   4.628  1.00 10.00      A   
ATOM   4284  C   ILE A 451      -3.057 -27.146   4.533  1.00 10.00      A   
ATOM   4285  O   ILE A 451      -4.066 -26.483   4.732  1.00 10.00      A   
ATOM   4286  N   GLY A 452      -2.987 -28.082   3.599  1.00 10.00      A   
ATOM   4287  HN  GLY A 452      -2.162 -28.600   3.497  1.00 10.00      A   
ATOM   4288  CA  GLY A 452      -4.112 -28.336   2.722  1.00 10.00      A   
ATOM   4289  C   GLY A 452      -5.306 -28.939   3.443  1.00 10.00      A   
ATOM   4290  O   GLY A 452      -6.454 -28.720   3.046  1.00 10.00      A   
ATOM   4291  N   THR A 453      -5.040 -29.687   4.507  1.00 10.00      A   
ATOM   4292  HN  THR A 453      -4.107 -29.812   4.782  1.00 10.00      A   
ATOM   4293  CA  THR A 453      -6.102 -30.334   5.266  1.00 10.00      A   
ATOM   4294  CB  THR A 453      -5.580 -31.574   6.019  1.00 10.00      A   
ATOM   4295  OG1 THR A 453      -4.877 -32.425   5.101  1.00 10.00      A   
ATOM   4296  HG1 THR A 453      -3.980 -32.078   4.961  1.00 10.00      A   
ATOM   4297  CG2 THR A 453      -6.727 -32.352   6.652  1.00 10.00      A   
ATOM   4298  C   THR A 453      -6.811 -29.391   6.247  1.00 10.00      A   
ATOM   4299  O   THR A 453      -8.040 -29.313   6.257  1.00 10.00      A   
ATOM   4300  N   TYR A 454      -6.045 -28.660   7.049  1.00 10.00      A   
ATOM   4301  HN  TYR A 454      -5.069 -28.709   6.958  1.00 10.00      A   
ATOM   4302  CA  TYR A 454      -6.630 -27.771   8.055  1.00 10.00      A   
ATOM   4303  CB  TYR A 454      -5.789 -27.763   9.340  1.00 10.00      A   
ATOM   4304  CG  TYR A 454      -5.420 -29.139   9.850  1.00 10.00      A   
ATOM   4305  CD1 TYR A 454      -4.095 -29.483  10.066  1.00 10.00      A   
ATOM   4306  CD2 TYR A 454      -6.395 -30.096  10.104  1.00 10.00      A   
ATOM   4307  CE1 TYR A 454      -3.747 -30.739  10.521  1.00 10.00      A   
ATOM   4308  CE2 TYR A 454      -6.058 -31.357  10.562  1.00 10.00      A   
ATOM   4309  CZ  TYR A 454      -4.731 -31.674  10.768  1.00 10.00      A   
ATOM   4310  OH  TYR A 454      -4.380 -32.930  11.218  1.00 10.00      A   
ATOM   4311  HH  TYR A 454      -4.927 -33.593  10.777  1.00 10.00      A   
ATOM   4312  C   TYR A 454      -6.859 -26.345   7.556  1.00 10.00      A   
ATOM   4313  O   TYR A 454      -7.934 -25.779   7.760  1.00 10.00      A   
ATOM   4314  N   ALA A 455      -5.858 -25.761   6.907  1.00 10.00      A   
ATOM   4315  HN  ALA A 455      -5.034 -26.264   6.738  1.00 10.00      A   
ATOM   4316  CA  ALA A 455      -5.970 -24.391   6.417  1.00 10.00      A   
ATOM   4317  CB  ALA A 455      -4.597 -23.774   6.186  1.00 10.00      A   
ATOM   4318  C   ALA A 455      -6.827 -24.300   5.162  1.00 10.00      A   
ATOM   4319  O   ALA A 455      -6.381 -24.607   4.055  1.00 10.00      A   
ATOM   4320  N   LYS A 456      -8.066 -23.876   5.346  1.00 10.00      A   
ATOM   4321  HN  LYS A 456      -8.366 -23.665   6.254  1.00 10.00      A   
ATOM   4322  CA  LYS A 456      -8.995 -23.734   4.240  1.00 10.00      A   
ATOM   4323  CB  LYS A 456     -10.325 -24.418   4.572  1.00 10.00      A   
ATOM   4324  CG  LYS A 456     -10.208 -25.912   4.840  1.00 10.00      A   
ATOM   4325  CD  LYS A 456      -9.624 -26.647   3.645  1.00 10.00      A   
ATOM   4326  CE  LYS A 456      -9.767 -28.151   3.805  1.00 10.00      A   
ATOM   4327  NZ  LYS A 456      -9.144 -28.901   2.682  1.00 10.00      A   
ATOM   4328  HZ1 LYS A 456      -9.467 -28.522   1.769  1.00 10.00      A   
ATOM   4329  HZ2 LYS A 456      -9.404 -29.908   2.737  1.00 10.00      A   
ATOM   4330  HZ3 LYS A 456      -8.105 -28.822   2.730  1.00 10.00      A   
ATOM   4331  C   LYS A 456      -9.220 -22.262   3.919  1.00 10.00      A   
ATOM   4332  O   LYS A 456      -9.489 -21.902   2.771  1.00 10.00      A   
ATOM   4333  N   LYS A 457      -9.085 -21.419   4.942  1.00 10.00      A   
ATOM   4334  HN  LYS A 457      -8.848 -21.776   5.823  1.00 10.00      A   
ATOM   4335  CA  LYS A 457      -9.280 -19.981   4.795  1.00 10.00      A   
ATOM   4336  CB  LYS A 457      -9.910 -19.383   6.056  1.00 10.00      A   
ATOM   4337  CG  LYS A 457     -11.349 -19.810   6.300  1.00 10.00      A   
ATOM   4338  CD  LYS A 457     -12.260 -19.397   5.153  1.00 10.00      A   
ATOM   4339  CE  LYS A 457     -13.521 -18.714   5.661  1.00 10.00      A   
ATOM   4340  NZ  LYS A 457     -14.247 -19.550   6.647  1.00 10.00      A   
ATOM   4341  HZ1 LYS A 457     -15.137 -19.087   6.926  1.00 10.00      A   
ATOM   4342  HZ2 LYS A 457     -13.663 -19.691   7.497  1.00 10.00      A   
ATOM   4343  HZ3 LYS A 457     -14.466 -20.476   6.234  1.00 10.00      A   
ATOM   4344  C   LYS A 457      -7.976 -19.264   4.472  1.00 10.00      A   
ATOM   4345  O   LYS A 457      -7.948 -18.037   4.368  1.00 10.00      A   
ATOM   4346  N   MET A 458      -6.902 -20.030   4.319  1.00 10.00      A   
ATOM   4347  HN  MET A 458      -6.988 -20.997   4.420  1.00 10.00      A   
ATOM   4348  CA  MET A 458      -5.603 -19.456   3.995  1.00 10.00      A   
ATOM   4349  CB  MET A 458      -4.499 -20.508   4.102  1.00 10.00      A   
ATOM   4350  CG  MET A 458      -3.092 -19.935   4.029  1.00 10.00      A   
ATOM   4351  SD  MET A 458      -1.883 -21.136   3.438  1.00 10.00      A   
ATOM   4352  CE  MET A 458      -2.456 -21.378   1.760  1.00 10.00      A   
ATOM   4353  C   MET A 458      -5.637 -18.874   2.588  1.00 10.00      A   
ATOM   4354  O   MET A 458      -6.002 -19.562   1.635  1.00 10.00      A   
ATOM   4355  N   GLU A 459      -5.260 -17.609   2.462  1.00 10.00      A   
ATOM   4356  HN  GLU A 459      -4.949 -17.120   3.255  1.00 10.00      A   
ATOM   4357  CA  GLU A 459      -5.281 -16.931   1.173  1.00 10.00      A   
ATOM   4358  CB  GLU A 459      -6.058 -15.614   1.274  1.00 10.00      A   
ATOM   4359  CG  GLU A 459      -7.496 -15.783   1.744  1.00 10.00      A   
ATOM   4360  CD  GLU A 459      -8.234 -14.468   1.886  1.00 10.00      A   
ATOM   4361  OE1 GLU A 459      -8.868 -14.026   0.904  1.00 10.00      A   
ATOM   4362  OE2 GLU A 459      -8.179 -13.868   2.976  1.00 10.00      A   
ATOM   4363  C   GLU A 459      -3.879 -16.688   0.618  1.00 10.00      A   
ATOM   4364  O   GLU A 459      -3.643 -16.855  -0.587  1.00 10.00      A   
ATOM   4365  N   MET A 460      -2.951 -16.301   1.486  1.00 10.00      A   
ATOM   4366  HN  MET A 460      -3.189 -16.198   2.433  1.00 10.00      A   
ATOM   4367  CA  MET A 460      -1.584 -16.028   1.060  1.00 10.00      A   
ATOM   4368  CB  MET A 460      -1.213 -14.568   1.327  1.00 10.00      A   
ATOM   4369  CG  MET A 460       0.147 -14.162   0.779  1.00 10.00      A   
ATOM   4370  SD  MET A 460       0.280 -12.384   0.535  1.00 10.00      A   
ATOM   4371  CE  MET A 460       1.985 -12.242   0.010  1.00 10.00      A   
ATOM   4372  C   MET A 460      -0.590 -16.955   1.742  1.00 10.00      A   
ATOM   4373  O   MET A 460      -0.566 -17.062   2.967  1.00 10.00      A   
ATOM   4374  N   LEU A 461       0.231 -17.611   0.937  1.00 10.00      A   
ATOM   4375  HN  LEU A 461       0.162 -17.468  -0.033  1.00 10.00      A   
ATOM   4376  CA  LEU A 461       1.237 -18.535   1.446  1.00 10.00      A   
ATOM   4377  CB  LEU A 461       0.792 -19.987   1.222  1.00 10.00      A   
ATOM   4378  CG  LEU A 461       1.764 -21.087   1.670  1.00 10.00      A   
ATOM   4379  CD1 LEU A 461       1.924 -21.090   3.182  1.00 10.00      A   
ATOM   4380  CD2 LEU A 461       1.296 -22.446   1.179  1.00 10.00      A   
ATOM   4381  C   LEU A 461       2.588 -18.295   0.783  1.00 10.00      A   
ATOM   4382  O   LEU A 461       2.695 -18.285  -0.448  1.00 10.00      A   
ATOM   4383  N   SER A 462       3.608 -18.094   1.603  1.00 10.00      A   
ATOM   4384  HN  SER A 462       3.448 -18.091   2.573  1.00 10.00      A   
ATOM   4385  CA  SER A 462       4.961 -17.869   1.112  1.00 10.00      A   
ATOM   4386  CB  SER A 462       5.528 -16.577   1.703  1.00 10.00      A   
ATOM   4387  OG  SER A 462       4.585 -15.522   1.599  1.00 10.00      A   
ATOM   4388  HG  SER A 462       4.867 -14.906   0.907  1.00 10.00      A   
ATOM   4389  C   SER A 462       5.846 -19.060   1.473  1.00 10.00      A   
ATOM   4390  O   SER A 462       6.020 -19.381   2.653  1.00 10.00      A   
ATOM   4391  N   VAL A 463       6.384 -19.723   0.456  1.00 10.00      A   
ATOM   4392  HN  VAL A 463       6.208 -19.414  -0.463  1.00 10.00      A   
ATOM   4393  CA  VAL A 463       7.236 -20.892   0.661  1.00 10.00      A   
ATOM   4394  CB  VAL A 463       6.639 -22.147  -0.015  1.00 10.00      A   
ATOM   4395  CG1 VAL A 463       7.427 -23.392   0.360  1.00 10.00      A   
ATOM   4396  CG2 VAL A 463       5.169 -22.315   0.344  1.00 10.00      A   
ATOM   4397  C   VAL A 463       8.640 -20.650   0.109  1.00 10.00      A   
ATOM   4398  O   VAL A 463       8.801 -20.093  -0.980  1.00 10.00      A   
ATOM   4399  N   ALA A 464       9.651 -21.080   0.858  1.00 10.00      A   
ATOM   4400  HN  ALA A 464       9.461 -21.535   1.708  1.00 10.00      A   
ATOM   4401  CA  ALA A 464      11.035 -20.907   0.444  1.00 10.00      A   
ATOM   4402  CB  ALA A 464      11.543 -19.531   0.852  1.00 10.00      A   
ATOM   4403  C   ALA A 464      11.924 -21.996   1.036  1.00 10.00      A   
ATOM   4404  O   ALA A 464      12.001 -22.146   2.256  1.00 10.00      A   
ATOM   4405  N   PHE A 465      12.575 -22.762   0.161  1.00 10.00      A   
ATOM   4406  HN  PHE A 465      12.437 -22.605  -0.800  1.00 10.00      A   
ATOM   4407  CA  PHE A 465      13.486 -23.837   0.575  1.00 10.00      A   
ATOM   4408  CB  PHE A 465      14.655 -23.286   1.410  1.00 10.00      A   
ATOM   4409  CG  PHE A 465      15.595 -22.382   0.664  1.00 10.00      A   
ATOM   4410  CD1 PHE A 465      15.265 -21.059   0.428  1.00 10.00      A   
ATOM   4411  CD2 PHE A 465      16.817 -22.853   0.210  1.00 10.00      A   
ATOM   4412  CE1 PHE A 465      16.131 -20.222  -0.245  1.00 10.00      A   
ATOM   4413  CE2 PHE A 465      17.689 -22.022  -0.466  1.00 10.00      A   
ATOM   4414  CZ  PHE A 465      17.346 -20.704  -0.694  1.00 10.00      A   
ATOM   4415  C   PHE A 465      12.771 -24.941   1.351  1.00 10.00      A   
ATOM   4416  O   PHE A 465      13.372 -25.597   2.204  1.00 10.00      A   
ATOM   4417  N   ALA A 466      11.502 -25.166   1.040  1.00 10.00      A   
ATOM   4418  HN  ALA A 466      11.080 -24.643   0.327  1.00 10.00      A   
ATOM   4419  CA  ALA A 466      10.726 -26.187   1.729  1.00 10.00      A   
ATOM   4420  CB  ALA A 466       9.668 -25.537   2.608  1.00 10.00      A   
ATOM   4421  C   ALA A 466      10.083 -27.151   0.743  1.00 10.00      A   
ATOM   4422  O   ALA A 466       9.955 -26.849  -0.443  1.00 10.00      A   
ATOM   4423  N   GLY A 467       9.688 -28.315   1.235  1.00 10.00      A   
ATOM   4424  HN  GLY A 467       9.836 -28.513   2.187  1.00 10.00      A   
ATOM   4425  CA  GLY A 467       9.055 -29.302   0.385  1.00 10.00      A   
ATOM   4426  C   GLY A 467       9.978 -30.459   0.067  1.00 10.00      A   
ATOM   4427  O   GLY A 467      11.203 -30.315   0.115  1.00 10.00      A   
ATOM   4428  N   ASP A 468       9.398 -31.608  -0.245  1.00 10.00      A   
ATOM   4429  HN  ASP A 468       8.408 -31.667  -0.254  1.00 10.00      A   
ATOM   4430  CA  ASP A 468      10.179 -32.792  -0.574  1.00 10.00      A   
ATOM   4431  CB  ASP A 468       9.892 -33.920   0.421  1.00 10.00      A   
ATOM   4432  CG  ASP A 468      10.789 -35.122   0.211  1.00 10.00      A   
ATOM   4433  OD1 ASP A 468      12.023 -34.938   0.127  1.00 10.00      A   
ATOM   4434  OD2 ASP A 468      10.270 -36.259   0.146  1.00 10.00      A   
ATOM   4435  C   ASP A 468       9.880 -33.256  -1.994  1.00 10.00      A   
ATOM   4436  O   ASP A 468      10.791 -33.565  -2.766  1.00 10.00      A   
ATOM   4437  N   SER A 469       8.602 -33.274  -2.340  1.00 10.00      A   
ATOM   4438  HN  SER A 469       7.922 -32.977  -1.691  1.00 10.00      A   
ATOM   4439  CA  SER A 469       8.171 -33.704  -3.658  1.00 10.00      A   
ATOM   4440  CB  SER A 469       7.711 -35.165  -3.612  1.00 10.00      A   
ATOM   4441  OG  SER A 469       7.343 -35.545  -2.295  1.00 10.00      A   
ATOM   4442  HG  SER A 469       6.785 -34.853  -1.899  1.00 10.00      A   
ATOM   4443  C   SER A 469       7.059 -32.804  -4.183  1.00 10.00      A   
ATOM   4444  O   SER A 469       6.680 -31.830  -3.532  1.00 10.00      A   
ATOM   4445  N   ASP A 470       6.530 -33.145  -5.353  1.00 10.00      A   
ATOM   4446  HN  ASP A 470       6.870 -33.941  -5.811  1.00 10.00      A   
ATOM   4447  CA  ASP A 470       5.462 -32.370  -5.979  1.00 10.00      A   
ATOM   4448  CB  ASP A 470       5.160 -32.900  -7.381  1.00 10.00      A   
ATOM   4449  CG  ASP A 470       6.138 -32.426  -8.431  1.00 10.00      A   
ATOM   4450  OD1 ASP A 470       5.919 -31.339  -9.003  1.00 10.00      A   
ATOM   4451  OD2 ASP A 470       7.114 -33.158  -8.711  1.00 10.00      A   
ATOM   4452  C   ASP A 470       4.182 -32.407  -5.157  1.00 10.00      A   
ATOM   4453  O   ASP A 470       3.364 -31.485  -5.220  1.00 10.00      A   
ATOM   4454  N   LEU A 471       4.012 -33.475  -4.385  1.00 10.00      A   
ATOM   4455  HN  LEU A 471       4.710 -34.165  -4.369  1.00 10.00      A   
ATOM   4456  CA  LEU A 471       2.819 -33.645  -3.556  1.00 10.00      A   
ATOM   4457  CB  LEU A 471       2.824 -34.980  -2.811  1.00 10.00      A   
ATOM   4458  CG  LEU A 471       2.496 -36.218  -3.649  1.00 10.00      A   
ATOM   4459  CD1 LEU A 471       2.426 -37.457  -2.769  1.00 10.00      A   
ATOM   4460  CD2 LEU A 471       1.187 -36.024  -4.396  1.00 10.00      A   
ATOM   4461  C   LEU A 471       2.620 -32.483  -2.586  1.00 10.00      A   
ATOM   4462  O   LEU A 471       1.484 -32.132  -2.269  1.00 10.00      A   
ATOM   4463  N   GLY A 472       3.718 -31.890  -2.119  1.00 10.00      A   
ATOM   4464  HN  GLY A 472       4.604 -32.233  -2.378  1.00 10.00      A   
ATOM   4465  CA  GLY A 472       3.618 -30.760  -1.213  1.00 10.00      A   
ATOM   4466  C   GLY A 472       2.814 -29.628  -1.827  1.00 10.00      A   
ATOM   4467  O   GLY A 472       1.945 -29.043  -1.181  1.00 10.00      A   
ATOM   4468  N   MET A 473       3.079 -29.358  -3.096  1.00 10.00      A   
ATOM   4469  HN  MET A 473       3.751 -29.898  -3.564  1.00 10.00      A   
ATOM   4470  CA  MET A 473       2.385 -28.302  -3.821  1.00 10.00      A   
ATOM   4471  CB  MET A 473       3.155 -27.961  -5.105  1.00 10.00      A   
ATOM   4472  CG  MET A 473       2.381 -27.121  -6.110  1.00 10.00      A   
ATOM   4473  SD  MET A 473       3.410 -26.511  -7.463  1.00 10.00      A   
ATOM   4474  CE  MET A 473       4.009 -28.046  -8.167  1.00 10.00      A   
ATOM   4475  C   MET A 473       0.961 -28.745  -4.153  1.00 10.00      A   
ATOM   4476  O   MET A 473       0.023 -27.944  -4.150  1.00 10.00      A   
ATOM   4477  N   HIS A 474       0.812 -30.034  -4.416  1.00 10.00      A   
ATOM   4478  HN  HIS A 474       1.599 -30.620  -4.372  1.00 10.00      A   
ATOM   4479  CA  HIS A 474      -0.479 -30.610  -4.763  1.00 10.00      A   
ATOM   4480  CB  HIS A 474      -0.300 -32.068  -5.211  1.00 10.00      A   
ATOM   4481  CG  HIS A 474      -1.557 -32.728  -5.690  1.00 10.00      A   
ATOM   4482  ND1 HIS A 474      -2.064 -32.476  -6.941  1.00 10.00      A   
ATOM   4483  CD2 HIS A 474      -2.364 -33.610  -5.051  1.00 10.00      A   
ATOM   4484  CE1 HIS A 474      -3.163 -33.205  -7.038  1.00 10.00      A   
ATOM   4485  NE2 HIS A 474      -3.381 -33.904  -5.920  1.00 10.00      A   
ATOM   4486  HE2 HIS A 474      -4.135 -34.513  -5.750  1.00 10.00      A   
ATOM   4487  C   HIS A 474      -1.469 -30.527  -3.601  1.00 10.00      A   
ATOM   4488  O   HIS A 474      -2.621 -30.130  -3.787  1.00 10.00      A   
ATOM   4489  N   HIS A 475      -1.011 -30.898  -2.407  1.00 10.00      A   
ATOM   4490  HN  HIS A 475      -0.075 -31.193  -2.325  1.00 10.00      A   
ATOM   4491  CA  HIS A 475      -1.855 -30.888  -1.215  1.00 10.00      A   
ATOM   4492  CB  HIS A 475      -1.136 -31.532  -0.023  1.00 10.00      A   
ATOM   4493  CG  HIS A 475      -1.200 -33.030  -0.014  1.00 10.00      A   
ATOM   4494  ND1 HIS A 475      -2.026 -33.758   0.809  1.00 10.00      A   
ATOM   4495  HD1 HIS A 475      -2.662 -33.389   1.458  1.00 10.00      A   
ATOM   4496  CD2 HIS A 475      -0.515 -33.940  -0.748  1.00 10.00      A   
ATOM   4497  CE1 HIS A 475      -1.824 -35.058   0.558  1.00 10.00      A   
ATOM   4498  NE2 HIS A 475      -0.913 -35.223  -0.383  1.00 10.00      A   
ATOM   4499  C   HIS A 475      -2.346 -29.486  -0.862  1.00 10.00      A   
ATOM   4500  O   HIS A 475      -3.444 -29.325  -0.333  1.00 10.00      A   
ATOM   4501  N   VAL A 476      -1.533 -28.478  -1.155  1.00 10.00      A   
ATOM   4502  HN  VAL A 476      -0.663 -28.666  -1.569  1.00 10.00      A   
ATOM   4503  CA  VAL A 476      -1.903 -27.098  -0.867  1.00 10.00      A   
ATOM   4504  CB  VAL A 476      -0.665 -26.172  -0.828  1.00 10.00      A   
ATOM   4505  CG1 VAL A 476      -1.078 -24.714  -0.662  1.00 10.00      A   
ATOM   4506  CG2 VAL A 476       0.262 -26.588   0.302  1.00 10.00      A   
ATOM   4507  C   VAL A 476      -2.905 -26.583  -1.896  1.00 10.00      A   
ATOM   4508  O   VAL A 476      -3.986 -26.109  -1.542  1.00 10.00      A   
ATOM   4509  N   LEU A 477      -2.548 -26.711  -3.171  1.00 10.00      A   
ATOM   4510  HN  LEU A 477      -1.683 -27.124  -3.384  1.00 10.00      A   
ATOM   4511  CA  LEU A 477      -3.404 -26.254  -4.263  1.00 10.00      A   
ATOM   4512  CB  LEU A 477      -2.733 -26.485  -5.622  1.00 10.00      A   
ATOM   4513  CG  LEU A 477      -1.623 -25.503  -6.006  1.00 10.00      A   
ATOM   4514  CD1 LEU A 477      -0.942 -25.947  -7.290  1.00 10.00      A   
ATOM   4515  CD2 LEU A 477      -2.175 -24.094  -6.157  1.00 10.00      A   
ATOM   4516  C   LEU A 477      -4.782 -26.913  -4.229  1.00 10.00      A   
ATOM   4517  O   LEU A 477      -5.803 -26.245  -4.372  1.00 10.00      A   
ATOM   4518  N   SER A 478      -4.809 -28.219  -4.016  1.00 10.00      A   
ATOM   4519  HN  SER A 478      -3.966 -28.703  -3.883  1.00 10.00      A   
ATOM   4520  CA  SER A 478      -6.063 -28.953  -3.975  1.00 10.00      A   
ATOM   4521  CB  SER A 478      -5.884 -30.345  -4.600  1.00 10.00      A   
ATOM   4522  OG  SER A 478      -7.122 -30.873  -5.057  1.00 10.00      A   
ATOM   4523  HG  SER A 478      -7.762 -30.852  -4.333  1.00 10.00      A   
ATOM   4524  C   SER A 478      -6.585 -29.070  -2.543  1.00 10.00      A   
ATOM   4525  O   SER A 478      -7.476 -29.874  -2.264  1.00 10.00      A   
ATOM   4526  N   GLY A 479      -6.042 -28.259  -1.642  1.00 10.00      A   
ATOM   4527  HN  GLY A 479      -5.342 -27.627  -1.918  1.00 10.00      A   
ATOM   4528  CA  GLY A 479      -6.469 -28.305  -0.259  1.00 10.00      A   
ATOM   4529  C   GLY A 479      -7.108 -27.016   0.212  1.00 10.00      A   
ATOM   4530  O   GLY A 479      -8.238 -27.018   0.700  1.00 10.00      A   
ATOM   4531  N   CYS A 480      -6.394 -25.913   0.064  1.00 10.00      A   
ATOM   4532  HN  CYS A 480      -5.502 -25.968  -0.346  1.00 10.00      A   
ATOM   4533  CA  CYS A 480      -6.901 -24.619   0.493  1.00 10.00      A   
ATOM   4534  CB  CYS A 480      -5.751 -23.623   0.617  1.00 10.00      A   
ATOM   4535  SG  CYS A 480      -4.398 -24.206   1.664  1.00 10.00      A   
ATOM   4536  HG  CYS A 480      -4.933 -24.739   2.759  1.00 10.00      A   
ATOM   4537  C   CYS A 480      -7.974 -24.099  -0.460  1.00 10.00      A   
ATOM   4538  O   CYS A 480      -7.799 -24.112  -1.680  1.00 10.00      A   
ATOM   4539  N   ASP A 481      -9.087 -23.642   0.101  1.00 10.00      A   
ATOM   4540  HN  ASP A 481      -9.171 -23.650   1.076  1.00 10.00      A   
ATOM   4541  CA  ASP A 481     -10.190 -23.131  -0.704  1.00 10.00      A   
ATOM   4542  CB  ASP A 481     -11.534 -23.403  -0.022  1.00 10.00      A   
ATOM   4543  CG  ASP A 481     -12.510 -24.158  -0.907  1.00 10.00      A   
ATOM   4544  OD1 ASP A 481     -12.821 -23.678  -2.019  1.00 10.00      A   
ATOM   4545  OD2 ASP A 481     -12.970 -25.243  -0.494  1.00 10.00      A   
ATOM   4546  C   ASP A 481     -10.046 -21.639  -0.955  1.00 10.00      A   
ATOM   4547  O   ASP A 481     -10.428 -21.143  -2.011  1.00 10.00      A   
ATOM   4548  N   SER A 482      -9.477 -20.924   0.010  1.00 10.00      A   
ATOM   4549  HN  SER A 482      -9.165 -21.377   0.824  1.00 10.00      A   
ATOM   4550  CA  SER A 482      -9.314 -19.477  -0.111  1.00 10.00      A   
ATOM   4551  CB  SER A 482      -9.480 -18.800   1.251  1.00 10.00      A   
ATOM   4552  OG  SER A 482     -10.695 -19.187   1.868  1.00 10.00      A   
ATOM   4553  HG  SER A 482     -11.097 -19.904   1.363  1.00 10.00      A   
ATOM   4554  C   SER A 482      -7.981 -19.074  -0.742  1.00 10.00      A   
ATOM   4555  O   SER A 482      -7.572 -17.920  -0.628  1.00 10.00      A   
ATOM   4556  N   LEU A 483      -7.318 -20.016  -1.412  1.00 10.00      A   
ATOM   4557  HN  LEU A 483      -7.702 -20.910  -1.476  1.00 10.00      A   
ATOM   4558  CA  LEU A 483      -6.035 -19.743  -2.060  1.00 10.00      A   
ATOM   4559  CB  LEU A 483      -5.519 -20.983  -2.797  1.00 10.00      A   
ATOM   4560  CG  LEU A 483      -4.294 -21.671  -2.181  1.00 10.00      A   
ATOM   4561  CD1 LEU A 483      -3.996 -22.980  -2.899  1.00 10.00      A   
ATOM   4562  CD2 LEU A 483      -3.082 -20.751  -2.226  1.00 10.00      A   
ATOM   4563  C   LEU A 483      -6.144 -18.555  -3.017  1.00 10.00      A   
ATOM   4564  O   LEU A 483      -6.939 -18.572  -3.960  1.00 10.00      A   
ATOM   4565  N   ARG A 484      -5.356 -17.520  -2.762  1.00 10.00      A   
ATOM   4566  HN  ARG A 484      -4.745 -17.558  -1.991  1.00 10.00      A   
ATOM   4567  CA  ARG A 484      -5.389 -16.324  -3.592  1.00 10.00      A   
ATOM   4568  CB  ARG A 484      -6.013 -15.163  -2.815  1.00 10.00      A   
ATOM   4569  CG  ARG A 484      -7.533 -15.091  -2.880  1.00 10.00      A   
ATOM   4570  CD  ARG A 484      -8.052 -13.879  -2.121  1.00 10.00      A   
ATOM   4571  NE  ARG A 484      -7.160 -12.728  -2.273  1.00 10.00      A   
ATOM   4572  HE  ARG A 484      -6.914 -12.470  -3.191  1.00 10.00      A   
ATOM   4573  CZ  ARG A 484      -6.671 -12.015  -1.258  1.00 10.00      A   
ATOM   4574  NH1 ARG A 484      -6.999 -12.315  -0.007  1.00 10.00      A   
ATOM   4575 HH11 ARG A 484      -6.612 -11.755   0.790  1.00 10.00      A   
ATOM   4576 HH12 ARG A 484      -7.659 -13.110   0.191  1.00 10.00      A   
ATOM   4577  NH2 ARG A 484      -5.854 -11.001  -1.498  1.00 10.00      A   
ATOM   4578 HH21 ARG A 484      -5.462 -10.440  -0.702  1.00 10.00      A   
ATOM   4579 HH22 ARG A 484      -5.597 -10.753  -2.475  1.00 10.00      A   
ATOM   4580  C   ARG A 484      -3.999 -15.925  -4.086  1.00 10.00      A   
ATOM   4581  O   ARG A 484      -3.814 -15.634  -5.268  1.00 10.00      A   
ATOM   4582  N   LYS A 485      -3.035 -15.892  -3.176  1.00 10.00      A   
ATOM   4583  HN  LYS A 485      -3.245 -16.127  -2.244  1.00 10.00      A   
ATOM   4584  CA  LYS A 485      -1.666 -15.522  -3.517  1.00 10.00      A   
ATOM   4585  CB  LYS A 485      -1.307 -14.149  -2.927  1.00 10.00      A   
ATOM   4586  CG  LYS A 485      -1.733 -12.964  -3.794  1.00 10.00      A   
ATOM   4587  CD  LYS A 485      -1.376 -11.623  -3.159  1.00 10.00      A   
ATOM   4588  CE  LYS A 485      -2.411 -11.199  -2.128  1.00 10.00      A   
ATOM   4589  NZ  LYS A 485      -2.164  -9.832  -1.605  1.00 10.00      A   
ATOM   4590  HZ1 LYS A 485      -1.153  -9.697  -1.407  1.00 10.00      A   
ATOM   4591  HZ2 LYS A 485      -2.699  -9.691  -0.725  1.00 10.00      A   
ATOM   4592  HZ3 LYS A 485      -2.475  -9.113  -2.296  1.00 10.00      A   
ATOM   4593  C   LYS A 485      -0.685 -16.593  -3.045  1.00 10.00      A   
ATOM   4594  O   LYS A 485      -0.603 -16.895  -1.853  1.00 10.00      A   
ATOM   4595  N   LEU A 486       0.050 -17.175  -3.987  1.00 10.00      A   
ATOM   4596  HN  LEU A 486      -0.053 -16.891  -4.922  1.00 10.00      A   
ATOM   4597  CA  LEU A 486       1.015 -18.218  -3.666  1.00 10.00      A   
ATOM   4598  CB  LEU A 486       0.504 -19.579  -4.148  1.00 10.00      A   
ATOM   4599  CG  LEU A 486       1.336 -20.808  -3.774  1.00 10.00      A   
ATOM   4600  CD1 LEU A 486       1.555 -20.878  -2.271  1.00 10.00      A   
ATOM   4601  CD2 LEU A 486       0.645 -22.067  -4.263  1.00 10.00      A   
ATOM   4602  C   LEU A 486       2.379 -17.902  -4.275  1.00 10.00      A   
ATOM   4603  O   LEU A 486       2.524 -17.806  -5.497  1.00 10.00      A   
ATOM   4604  N   GLU A 487       3.373 -17.735  -3.413  1.00 10.00      A   
ATOM   4605  HN  GLU A 487       3.192 -17.829  -2.448  1.00 10.00      A   
ATOM   4606  CA  GLU A 487       4.728 -17.421  -3.844  1.00 10.00      A   
ATOM   4607  CB  GLU A 487       5.122 -16.023  -3.354  1.00 10.00      A   
ATOM   4608  CG  GLU A 487       4.600 -15.694  -1.961  1.00 10.00      A   
ATOM   4609  CD  GLU A 487       4.575 -14.213  -1.668  1.00 10.00      A   
ATOM   4610  OE1 GLU A 487       5.089 -13.812  -0.606  1.00 10.00      A   
ATOM   4611  OE2 GLU A 487       4.031 -13.448  -2.495  1.00 10.00      A   
ATOM   4612  C   GLU A 487       5.706 -18.472  -3.327  1.00 10.00      A   
ATOM   4613  O   GLU A 487       5.798 -18.706  -2.121  1.00 10.00      A   
ATOM   4614  N   ILE A 488       6.419 -19.116  -4.242  1.00 10.00      A   
ATOM   4615  HN  ILE A 488       6.295 -18.893  -5.192  1.00 10.00      A   
ATOM   4616  CA  ILE A 488       7.372 -20.153  -3.873  1.00 10.00      A   
ATOM   4617  CB  ILE A 488       6.864 -21.549  -4.299  1.00 10.00      A   
ATOM   4618  CG1 ILE A 488       5.418 -21.762  -3.846  1.00 10.00      A   
ATOM   4619  CG2 ILE A 488       7.759 -22.642  -3.736  1.00 10.00      A   
ATOM   4620  CD1 ILE A 488       4.772 -23.008  -4.411  1.00 10.00      A   
ATOM   4621  C   ILE A 488       8.734 -19.915  -4.521  1.00 10.00      A   
ATOM   4622  O   ILE A 488       8.829 -19.672  -5.727  1.00 10.00      A   
ATOM   4623  N   ARG A 489       9.784 -19.978  -3.715  1.00 10.00      A   
ATOM   4624  HN  ARG A 489       9.643 -20.146  -2.754  1.00 10.00      A   
ATOM   4625  CA  ARG A 489      11.139 -19.801  -4.215  1.00 10.00      A   
ATOM   4626  CB  ARG A 489      11.718 -18.426  -3.846  1.00 10.00      A   
ATOM   4627  CG  ARG A 489      12.202 -18.296  -2.411  1.00 10.00      A   
ATOM   4628  CD  ARG A 489      13.327 -17.276  -2.291  1.00 10.00      A   
ATOM   4629  NE  ARG A 489      14.560 -17.722  -2.946  1.00 10.00      A   
ATOM   4630  HE  ARG A 489      14.586 -18.651  -3.284  1.00 10.00      A   
ATOM   4631  CZ  ARG A 489      15.647 -16.961  -3.105  1.00 10.00      A   
ATOM   4632  NH1 ARG A 489      15.676 -15.713  -2.657  1.00 10.00      A   
ATOM   4633 HH11 ARG A 489      14.848 -15.310  -2.171  1.00 10.00      A   
ATOM   4634 HH12 ARG A 489      16.535 -15.128  -2.789  1.00 10.00      A   
ATOM   4635  NH2 ARG A 489      16.709 -17.463  -3.712  1.00 10.00      A   
ATOM   4636 HH21 ARG A 489      17.566 -16.881  -3.851  1.00 10.00      A   
ATOM   4637 HH22 ARG A 489      16.692 -18.454  -4.061  1.00 10.00      A   
ATOM   4638  C   ARG A 489      12.055 -20.924  -3.735  1.00 10.00      A   
ATOM   4639  O   ARG A 489      12.012 -21.309  -2.565  1.00 10.00      A   
ATOM   4640  N   ASP A 490      12.862 -21.448  -4.655  1.00 10.00      A   
ATOM   4641  HN  ASP A 490      12.811 -21.108  -5.575  1.00 10.00      A   
ATOM   4642  CA  ASP A 490      13.813 -22.523  -4.353  1.00 10.00      A   
ATOM   4643  CB  ASP A 490      14.912 -22.045  -3.398  1.00 10.00      A   
ATOM   4644  CG  ASP A 490      15.942 -21.158  -4.069  1.00 10.00      A   
ATOM   4645  OD1 ASP A 490      17.036 -21.659  -4.398  1.00 10.00      A   
ATOM   4646  OD2 ASP A 490      15.665 -19.954  -4.268  1.00 10.00      A   
ATOM   4647  C   ASP A 490      13.113 -23.753  -3.788  1.00 10.00      A   
ATOM   4648  O   ASP A 490      13.174 -24.021  -2.585  1.00 10.00      A   
ATOM   4649  N   CYS A 491      12.457 -24.507  -4.657  1.00 10.00      A   
ATOM   4650  HN  CYS A 491      12.469 -24.266  -5.609  1.00 10.00      A   
ATOM   4651  CA  CYS A 491      11.728 -25.695  -4.230  1.00 10.00      A   
ATOM   4652  CB  CYS A 491      10.280 -25.330  -3.895  1.00 10.00      A   
ATOM   4653  SG  CYS A 491      10.057 -24.589  -2.262  1.00 10.00      A   
ATOM   4654  HG  CYS A 491       9.844 -25.575  -1.398  1.00 10.00      A   
ATOM   4655  C   CYS A 491      11.761 -26.794  -5.291  1.00 10.00      A   
ATOM   4656  O   CYS A 491      11.946 -26.517  -6.476  1.00 10.00      A   
ATOM   4657  N   PRO A 492      11.575 -28.063  -4.876  1.00 10.00      A   
ATOM   4658  CA  PRO A 492      11.581 -29.207  -5.791  1.00 10.00      A   
ATOM   4659  CB  PRO A 492      11.856 -30.384  -4.857  1.00 10.00      A   
ATOM   4660  CG  PRO A 492      11.217 -29.984  -3.573  1.00 10.00      A   
ATOM   4661  CD  PRO A 492      11.364 -28.487  -3.476  1.00 10.00      A   
ATOM   4662  C   PRO A 492      10.237 -29.394  -6.499  1.00 10.00      A   
ATOM   4663  O   PRO A 492      10.016 -30.402  -7.170  1.00 10.00      A   
ATOM   4664  N   PHE A 493       9.347 -28.417  -6.340  1.00 10.00      A   
ATOM   4665  HN  PHE A 493       9.585 -27.646  -5.794  1.00 10.00      A   
ATOM   4666  CA  PHE A 493       8.037 -28.460  -6.973  1.00 10.00      A   
ATOM   4667  CB  PHE A 493       7.126 -27.365  -6.406  1.00 10.00      A   
ATOM   4668  CG  PHE A 493       6.887 -27.463  -4.926  1.00 10.00      A   
ATOM   4669  CD1 PHE A 493       6.847 -26.320  -4.145  1.00 10.00      A   
ATOM   4670  CD2 PHE A 493       6.701 -28.692  -4.318  1.00 10.00      A   
ATOM   4671  CE1 PHE A 493       6.625 -26.402  -2.784  1.00 10.00      A   
ATOM   4672  CE2 PHE A 493       6.479 -28.782  -2.958  1.00 10.00      A   
ATOM   4673  CZ  PHE A 493       6.441 -27.636  -2.189  1.00 10.00      A   
ATOM   4674  C   PHE A 493       8.198 -28.268  -8.472  1.00 10.00      A   
ATOM   4675  O   PHE A 493       8.873 -27.335  -8.910  1.00 10.00      A   
ATOM   4676  N   GLY A 494       7.591 -29.142  -9.258  1.00 10.00      A   
ATOM   4677  HN  GLY A 494       7.051 -29.870  -8.865  1.00 10.00      A   
ATOM   4678  CA  GLY A 494       7.724 -29.037 -10.694  1.00 10.00      A   
ATOM   4679  C   GLY A 494       6.414 -28.943 -11.444  1.00 10.00      A   
ATOM   4680  O   GLY A 494       5.529 -28.169 -11.082  1.00 10.00      A   
ATOM   4681  N   ASP A 495       6.288 -29.760 -12.483  1.00 10.00      A   
ATOM   4682  HN  ASP A 495       7.012 -30.397 -12.671  1.00 10.00      A   
ATOM   4683  CA  ASP A 495       5.108 -29.757 -13.340  1.00 10.00      A   
ATOM   4684  CB  ASP A 495       5.514 -29.878 -14.816  1.00 10.00      A   
ATOM   4685  CG  ASP A 495       6.478 -31.023 -15.088  1.00 10.00      A   
ATOM   4686  OD1 ASP A 495       7.698 -30.761 -15.229  1.00 10.00      A   
ATOM   4687  OD2 ASP A 495       6.029 -32.185 -15.159  1.00 10.00      A   
ATOM   4688  C   ASP A 495       4.099 -30.847 -12.983  1.00 10.00      A   
ATOM   4689  O   ASP A 495       2.959 -30.816 -13.460  1.00 10.00      A   
ATOM   4690  N   LYS A 496       4.497 -31.796 -12.139  1.00 10.00      A   
ATOM   4691  HN  LYS A 496       5.407 -31.758 -11.764  1.00 10.00      A   
ATOM   4692  CA  LYS A 496       3.602 -32.890 -11.756  1.00 10.00      A   
ATOM   4693  CB  LYS A 496       4.305 -33.925 -10.872  1.00 10.00      A   
ATOM   4694  CG  LYS A 496       5.520 -34.576 -11.509  1.00 10.00      A   
ATOM   4695  CD  LYS A 496       6.109 -35.646 -10.604  1.00 10.00      A   
ATOM   4696  CE  LYS A 496       7.561 -35.937 -10.955  1.00 10.00      A   
ATOM   4697  NZ  LYS A 496       8.434 -34.758 -10.715  1.00 10.00      A   
ATOM   4698  HZ1 LYS A 496       8.434 -34.135 -11.548  1.00 10.00      A   
ATOM   4699  HZ2 LYS A 496       9.410 -35.063 -10.526  1.00 10.00      A   
ATOM   4700  HZ3 LYS A 496       8.086 -34.215  -9.893  1.00 10.00      A   
ATOM   4701  C   LYS A 496       2.342 -32.378 -11.064  1.00 10.00      A   
ATOM   4702  O   LYS A 496       1.225 -32.680 -11.485  1.00 10.00      A   
ATOM   4703  N   ALA A 497       2.523 -31.587 -10.018  1.00 10.00      A   
ATOM   4704  HN  ALA A 497       3.437 -31.355  -9.743  1.00 10.00      A   
ATOM   4705  CA  ALA A 497       1.391 -31.057  -9.269  1.00 10.00      A   
ATOM   4706  CB  ALA A 497       1.783 -30.786  -7.828  1.00 10.00      A   
ATOM   4707  C   ALA A 497       0.819 -29.802  -9.918  1.00 10.00      A   
ATOM   4708  O   ALA A 497      -0.367 -29.501  -9.773  1.00 10.00      A   
ATOM   4709  N   LEU A 498       1.664 -29.083 -10.647  1.00 10.00      A   
ATOM   4710  HN  LEU A 498       2.595 -29.385 -10.736  1.00 10.00      A   
ATOM   4711  CA  LEU A 498       1.246 -27.853 -11.313  1.00 10.00      A   
ATOM   4712  CB  LEU A 498       2.450 -27.142 -11.934  1.00 10.00      A   
ATOM   4713  CG  LEU A 498       2.197 -25.731 -12.469  1.00 10.00      A   
ATOM   4714  CD1 LEU A 498       1.712 -24.816 -11.354  1.00 10.00      A   
ATOM   4715  CD2 LEU A 498       3.456 -25.174 -13.111  1.00 10.00      A   
ATOM   4716  C   LEU A 498       0.186 -28.134 -12.373  1.00 10.00      A   
ATOM   4717  O   LEU A 498      -0.866 -27.496 -12.398  1.00 10.00      A   
ATOM   4718  N   LEU A 499       0.454 -29.120 -13.218  1.00 10.00      A   
ATOM   4719  HN  LEU A 499       1.302 -29.611 -13.127  1.00 10.00      A   
ATOM   4720  CA  LEU A 499      -0.472 -29.492 -14.283  1.00 10.00      A   
ATOM   4721  CB  LEU A 499       0.254 -30.292 -15.367  1.00 10.00      A   
ATOM   4722  CG  LEU A 499       1.400 -29.571 -16.083  1.00 10.00      A   
ATOM   4723  CD1 LEU A 499       2.225 -30.555 -16.898  1.00 10.00      A   
ATOM   4724  CD2 LEU A 499       0.861 -28.462 -16.973  1.00 10.00      A   
ATOM   4725  C   LEU A 499      -1.659 -30.289 -13.742  1.00 10.00      A   
ATOM   4726  O   LEU A 499      -2.569 -30.656 -14.489  1.00 10.00      A   
ATOM   4727  N   ALA A 500      -1.643 -30.557 -12.444  1.00 10.00      A   
ATOM   4728  HN  ALA A 500      -0.891 -30.240 -11.898  1.00 10.00      A   
ATOM   4729  CA  ALA A 500      -2.718 -31.303 -11.805  1.00 10.00      A   
ATOM   4730  CB  ALA A 500      -2.151 -32.250 -10.761  1.00 10.00      A   
ATOM   4731  C   ALA A 500      -3.724 -30.352 -11.167  1.00 10.00      A   
ATOM   4732  O   ALA A 500      -4.842 -30.741 -10.834  1.00 10.00      A   
ATOM   4733  N   ASN A 501      -3.324 -29.099 -11.011  1.00 10.00      A   
ATOM   4734  HN  ASN A 501      -2.429 -28.841 -11.316  1.00 10.00      A   
ATOM   4735  CA  ASN A 501      -4.182 -28.087 -10.407  1.00 10.00      A   
ATOM   4736  CB  ASN A 501      -3.675 -27.716  -9.011  1.00 10.00      A   
ATOM   4737  CG  ASN A 501      -3.760 -28.867  -8.030  1.00 10.00      A   
ATOM   4738  OD1 ASN A 501      -4.788 -29.078  -7.389  1.00 10.00      A   
ATOM   4739  ND2 ASN A 501      -2.670 -29.605  -7.892  1.00 10.00      A   
ATOM   4740 HD21 ASN A 501      -1.881 -29.367  -8.424  1.00 10.00      A   
ATOM   4741 HD22 ASN A 501      -2.698 -30.363  -7.268  1.00 10.00      A   
ATOM   4742  C   ASN A 501      -4.233 -26.850 -11.290  1.00 10.00      A   
ATOM   4743  O   ASN A 501      -4.263 -25.722 -10.802  1.00 10.00      A   
ATOM   4744  N   ALA A 502      -4.258 -27.077 -12.597  1.00 10.00      A   
ATOM   4745  HN  ALA A 502      -4.269 -28.004 -12.917  1.00 10.00      A   
ATOM   4746  CA  ALA A 502      -4.290 -25.993 -13.571  1.00 10.00      A   
ATOM   4747  CB  ALA A 502      -4.186 -26.557 -14.978  1.00 10.00      A   
ATOM   4748  C   ALA A 502      -5.556 -25.155 -13.434  1.00 10.00      A   
ATOM   4749  O   ALA A 502      -5.509 -23.927 -13.488  1.00 10.00      A   
ATOM   4750  N   SER A 503      -6.684 -25.823 -13.237  1.00 10.00      A   
ATOM   4751  HN  SER A 503      -6.657 -26.805 -13.181  1.00 10.00      A   
ATOM   4752  CA  SER A 503      -7.964 -25.140 -13.105  1.00 10.00      A   
ATOM   4753  CB  SER A 503      -9.113 -26.140 -13.214  1.00 10.00      A   
ATOM   4754  OG  SER A 503      -8.950 -26.977 -14.351  1.00 10.00      A   
ATOM   4755  HG  SER A 503      -8.912 -26.430 -15.151  1.00 10.00      A   
ATOM   4756  C   SER A 503      -8.065 -24.352 -11.798  1.00 10.00      A   
ATOM   4757  O   SER A 503      -8.815 -23.378 -11.708  1.00 10.00      A   
ATOM   4758  N   LYS A 504      -7.293 -24.760 -10.795  1.00 10.00      A   
ATOM   4759  HN  LYS A 504      -6.692 -25.522 -10.934  1.00 10.00      A   
ATOM   4760  CA  LYS A 504      -7.311 -24.094  -9.495  1.00 10.00      A   
ATOM   4761  CB  LYS A 504      -6.540 -24.921  -8.459  1.00 10.00      A   
ATOM   4762  CG  LYS A 504      -6.660 -24.419  -7.025  1.00 10.00      A   
ATOM   4763  CD  LYS A 504      -8.075 -24.590  -6.499  1.00 10.00      A   
ATOM   4764  CE  LYS A 504      -8.155 -24.307  -5.009  1.00 10.00      A   
ATOM   4765  NZ  LYS A 504      -9.508 -24.590  -4.466  1.00 10.00      A   
ATOM   4766  HZ1 LYS A 504      -9.456 -24.748  -3.438  1.00 10.00      A   
ATOM   4767  HZ2 LYS A 504      -9.904 -25.438  -4.915  1.00 10.00      A   
ATOM   4768  HZ3 LYS A 504     -10.145 -23.791  -4.651  1.00 10.00      A   
ATOM   4769  C   LYS A 504      -6.731 -22.684  -9.590  1.00 10.00      A   
ATOM   4770  O   LYS A 504      -7.096 -21.797  -8.813  1.00 10.00      A   
ATOM   4771  N   LEU A 505      -5.854 -22.480 -10.569  1.00 10.00      A   
ATOM   4772  HN  LEU A 505      -5.632 -23.222 -11.174  1.00 10.00      A   
ATOM   4773  CA  LEU A 505      -5.202 -21.189 -10.770  1.00 10.00      A   
ATOM   4774  CB  LEU A 505      -4.085 -21.304 -11.810  1.00 10.00      A   
ATOM   4775  CG  LEU A 505      -3.115 -22.475 -11.630  1.00 10.00      A   
ATOM   4776  CD1 LEU A 505      -2.104 -22.514 -12.766  1.00 10.00      A   
ATOM   4777  CD2 LEU A 505      -2.411 -22.389 -10.285  1.00 10.00      A   
ATOM   4778  C   LEU A 505      -6.190 -20.088 -11.160  1.00 10.00      A   
ATOM   4779  O   LEU A 505      -5.907 -18.906 -10.979  1.00 10.00      A   
ATOM   4780  N   GLU A 506      -7.353 -20.481 -11.674  1.00 10.00      A   
ATOM   4781  HN  GLU A 506      -7.530 -21.438 -11.782  1.00 10.00      A   
ATOM   4782  CA  GLU A 506      -8.375 -19.519 -12.083  1.00 10.00      A   
ATOM   4783  CB  GLU A 506      -9.432 -20.192 -12.964  1.00 10.00      A   
ATOM   4784  CG  GLU A 506      -8.941 -20.556 -14.357  1.00 10.00      A   
ATOM   4785  CD  GLU A 506     -10.038 -21.120 -15.242  1.00 10.00      A   
ATOM   4786  OE1 GLU A 506     -11.197 -21.214 -14.781  1.00 10.00      A   
ATOM   4787  OE2 GLU A 506      -9.746 -21.471 -16.407  1.00 10.00      A   
ATOM   4788  C   GLU A 506      -9.036 -18.857 -10.875  1.00 10.00      A   
ATOM   4789  O   GLU A 506      -9.690 -17.816 -10.997  1.00 10.00      A   
ATOM   4790  N   THR A 507      -8.864 -19.465  -9.711  1.00 10.00      A   
ATOM   4791  HN  THR A 507      -8.340 -20.293  -9.677  1.00 10.00      A   
ATOM   4792  CA  THR A 507      -9.437 -18.938  -8.481  1.00 10.00      A   
ATOM   4793  CB  THR A 507      -9.842 -20.082  -7.534  1.00 10.00      A   
ATOM   4794  OG1 THR A 507      -9.801 -21.329  -8.245  1.00 10.00      A   
ATOM   4795  HG1 THR A 507      -8.903 -21.683  -8.214  1.00 10.00      A   
ATOM   4796  CG2 THR A 507     -11.246 -19.857  -6.997  1.00 10.00      A   
ATOM   4797  C   THR A 507      -8.434 -18.039  -7.766  1.00 10.00      A   
ATOM   4798  O   THR A 507      -8.801 -17.241  -6.901  1.00 10.00      A   
ATOM   4799  N   MET A 508      -7.170 -18.168  -8.151  1.00 10.00      A   
ATOM   4800  HN  MET A 508      -6.955 -18.787  -8.879  1.00 10.00      A   
ATOM   4801  CA  MET A 508      -6.097 -17.390  -7.553  1.00 10.00      A   
ATOM   4802  CB  MET A 508      -4.829 -18.244  -7.435  1.00 10.00      A   
ATOM   4803  CG  MET A 508      -4.972 -19.457  -6.531  1.00 10.00      A   
ATOM   4804  SD  MET A 508      -3.649 -20.660  -6.757  1.00 10.00      A   
ATOM   4805  CE  MET A 508      -2.205 -19.631  -6.514  1.00 10.00      A   
ATOM   4806  C   MET A 508      -5.811 -16.164  -8.401  1.00 10.00      A   
ATOM   4807  O   MET A 508      -6.092 -16.155  -9.597  1.00 10.00      A   
ATOM   4808  N   ARG A 509      -5.254 -15.134  -7.782  1.00 10.00      A   
ATOM   4809  HN  ARG A 509      -5.044 -15.203  -6.828  1.00 10.00      A   
ATOM   4810  CA  ARG A 509      -4.937 -13.908  -8.497  1.00 10.00      A   
ATOM   4811  CB  ARG A 509      -4.844 -12.715  -7.539  1.00 10.00      A   
ATOM   4812  CG  ARG A 509      -4.567 -11.386  -8.236  1.00 10.00      A   
ATOM   4813  CD  ARG A 509      -3.914 -10.373  -7.302  1.00 10.00      A   
ATOM   4814  NE  ARG A 509      -4.766 -10.031  -6.156  1.00 10.00      A   
ATOM   4815  HE  ARG A 509      -5.705 -10.334  -6.187  1.00 10.00      A   
ATOM   4816  CZ  ARG A 509      -4.348  -9.330  -5.092  1.00 10.00      A   
ATOM   4817  NH1 ARG A 509      -3.094  -8.886  -5.023  1.00 10.00      A   
ATOM   4818 HH11 ARG A 509      -2.420  -9.074  -5.796  1.00 10.00      A   
ATOM   4819 HH12 ARG A 509      -2.774  -8.335  -4.184  1.00 10.00      A   
ATOM   4820  NH2 ARG A 509      -5.190  -9.072  -4.097  1.00 10.00      A   
ATOM   4821 HH21 ARG A 509      -4.863  -8.527  -3.253  1.00 10.00      A   
ATOM   4822 HH22 ARG A 509      -6.181  -9.407  -4.142  1.00 10.00      A   
ATOM   4823  C   ARG A 509      -3.626 -14.062  -9.251  1.00 10.00      A   
ATOM   4824  O   ARG A 509      -3.548 -13.765 -10.444  1.00 10.00      A   
ATOM   4825  N   SER A 510      -2.604 -14.541  -8.551  1.00 10.00      A   
ATOM   4826  HN  SER A 510      -2.735 -14.781  -7.609  1.00 10.00      A   
ATOM   4827  CA  SER A 510      -1.292 -14.717  -9.145  1.00 10.00      A   
ATOM   4828  CB  SER A 510      -0.516 -13.403  -9.047  1.00 10.00      A   
ATOM   4829  OG  SER A 510      -0.964 -12.640  -7.936  1.00 10.00      A   
ATOM   4830  HG  SER A 510      -0.303 -12.687  -7.235  1.00 10.00      A   
ATOM   4831  C   SER A 510      -0.517 -15.844  -8.464  1.00 10.00      A   
ATOM   4832  O   SER A 510      -0.671 -16.087  -7.265  1.00 10.00      A   
ATOM   4833  N   LEU A 511       0.290 -16.539  -9.248  1.00 10.00      A   
ATOM   4834  HN  LEU A 511       0.335 -16.309 -10.203  1.00 10.00      A   
ATOM   4835  CA  LEU A 511       1.114 -17.630  -8.760  1.00 10.00      A   
ATOM   4836  CB  LEU A 511       0.626 -18.959  -9.345  1.00 10.00      A   
ATOM   4837  CG  LEU A 511       1.536 -20.168  -9.117  1.00 10.00      A   
ATOM   4838  CD1 LEU A 511       1.541 -20.571  -7.651  1.00 10.00      A   
ATOM   4839  CD2 LEU A 511       1.115 -21.331  -9.998  1.00 10.00      A   
ATOM   4840  C   LEU A 511       2.558 -17.381  -9.176  1.00 10.00      A   
ATOM   4841  O   LEU A 511       2.855 -17.260 -10.368  1.00 10.00      A   
ATOM   4842  N   TRP A 512       3.451 -17.305  -8.203  1.00 10.00      A   
ATOM   4843  HN  TRP A 512       3.159 -17.436  -7.271  1.00 10.00      A   
ATOM   4844  CA  TRP A 512       4.856 -17.052  -8.480  1.00 10.00      A   
ATOM   4845  CB  TRP A 512       5.313 -15.757  -7.790  1.00 10.00      A   
ATOM   4846  CG  TRP A 512       6.800 -15.541  -7.807  1.00 10.00      A   
ATOM   4847  CD1 TRP A 512       7.700 -15.970  -6.875  1.00 10.00      A   
ATOM   4848  CD2 TRP A 512       7.560 -14.848  -8.805  1.00 10.00      A   
ATOM   4849  NE1 TRP A 512       8.969 -15.589  -7.230  1.00 10.00      A   
ATOM   4850  HE1 TRP A 512       9.788 -15.784  -6.722  1.00 10.00      A   
ATOM   4851  CE2 TRP A 512       8.912 -14.897  -8.408  1.00 10.00      A   
ATOM   4852  CE3 TRP A 512       7.229 -14.190  -9.993  1.00 10.00      A   
ATOM   4853  CZ2 TRP A 512       9.930 -14.314  -9.157  1.00 10.00      A   
ATOM   4854  CZ3 TRP A 512       8.241 -13.614 -10.736  1.00 10.00      A   
ATOM   4855  CH2 TRP A 512       9.576 -13.679 -10.316  1.00 10.00      A   
ATOM   4856  C   TRP A 512       5.725 -18.224  -8.042  1.00 10.00      A   
ATOM   4857  O   TRP A 512       5.653 -18.669  -6.894  1.00 10.00      A   
ATOM   4858  N   MET A 513       6.536 -18.722  -8.970  1.00 10.00      A   
ATOM   4859  HN  MET A 513       6.522 -18.335  -9.873  1.00 10.00      A   
ATOM   4860  CA  MET A 513       7.444 -19.826  -8.696  1.00 10.00      A   
ATOM   4861  CB  MET A 513       6.930 -21.133  -9.303  1.00 10.00      A   
ATOM   4862  CG  MET A 513       5.657 -21.661  -8.661  1.00 10.00      A   
ATOM   4863  SD  MET A 513       5.114 -23.228  -9.366  1.00 10.00      A   
ATOM   4864  CE  MET A 513       6.302 -24.351  -8.639  1.00 10.00      A   
ATOM   4865  C   MET A 513       8.832 -19.499  -9.231  1.00 10.00      A   
ATOM   4866  O   MET A 513       9.026 -19.347 -10.439  1.00 10.00      A   
ATOM   4867  N   SER A 514       9.791 -19.377  -8.330  1.00 10.00      A   
ATOM   4868  HN  SER A 514       9.578 -19.527  -7.381  1.00 10.00      A   
ATOM   4869  CA  SER A 514      11.157 -19.045  -8.710  1.00 10.00      A   
ATOM   4870  CB  SER A 514      11.560 -17.696  -8.105  1.00 10.00      A   
ATOM   4871  OG  SER A 514      10.994 -17.516  -6.813  1.00 10.00      A   
ATOM   4872  HG  SER A 514      10.583 -18.337  -6.521  1.00 10.00      A   
ATOM   4873  C   SER A 514      12.136 -20.141  -8.296  1.00 10.00      A   
ATOM   4874  O   SER A 514      12.056 -20.659  -7.185  1.00 10.00      A   
ATOM   4875  N   SER A 515      13.047 -20.485  -9.206  1.00 10.00      A   
ATOM   4876  HN  SER A 515      13.048 -20.021 -10.072  1.00 10.00      A   
ATOM   4877  CA  SER A 515      14.055 -21.520  -8.965  1.00 10.00      A   
ATOM   4878  CB  SER A 515      15.102 -21.038  -7.955  1.00 10.00      A   
ATOM   4879  OG  SER A 515      15.685 -19.813  -8.373  1.00 10.00      A   
ATOM   4880  HG  SER A 515      15.784 -19.232  -7.608  1.00 10.00      A   
ATOM   4881  C   SER A 515      13.413 -22.831  -8.512  1.00 10.00      A   
ATOM   4882  O   SER A 515      13.749 -23.380  -7.461  1.00 10.00      A   
ATOM   4883  N   CYS A 516      12.471 -23.315  -9.307  1.00 10.00      A   
ATOM   4884  HN  CYS A 516      12.247 -22.835 -10.132  1.00 10.00      A   
ATOM   4885  CA  CYS A 516      11.777 -24.551  -9.003  1.00 10.00      A   
ATOM   4886  CB  CYS A 516      10.268 -24.314  -8.944  1.00 10.00      A   
ATOM   4887  SG  CYS A 516       9.768 -23.013  -7.793  1.00 10.00      A   
ATOM   4888  HG  CYS A 516      10.843 -22.297  -7.492  1.00 10.00      A   
ATOM   4889  C   CYS A 516      12.129 -25.623 -10.036  1.00 10.00      A   
ATOM   4890  O   CYS A 516      13.185 -25.559 -10.663  1.00 10.00      A   
ATOM   4891  N   SER A 517      11.258 -26.605 -10.211  1.00 10.00      A   
ATOM   4892  HN  SER A 517      10.427 -26.614  -9.686  1.00 10.00      A   
ATOM   4893  CA  SER A 517      11.505 -27.681 -11.161  1.00 10.00      A   
ATOM   4894  CB  SER A 517      11.512 -29.025 -10.430  1.00 10.00      A   
ATOM   4895  OG  SER A 517      12.300 -28.947  -9.252  1.00 10.00      A   
ATOM   4896  HG  SER A 517      12.836 -28.146  -9.287  1.00 10.00      A   
ATOM   4897  C   SER A 517      10.469 -27.677 -12.283  1.00 10.00      A   
ATOM   4898  O   SER A 517      10.078 -28.731 -12.795  1.00 10.00      A   
ATOM   4899  N   VAL A 518      10.030 -26.487 -12.661  1.00 10.00      A   
ATOM   4900  HN  VAL A 518      10.386 -25.685 -12.219  1.00 10.00      A   
ATOM   4901  CA  VAL A 518       9.045 -26.336 -13.725  1.00 10.00      A   
ATOM   4902  CB  VAL A 518       8.250 -25.019 -13.601  1.00 10.00      A   
ATOM   4903  CG1 VAL A 518       7.136 -24.967 -14.636  1.00 10.00      A   
ATOM   4904  CG2 VAL A 518       7.686 -24.853 -12.197  1.00 10.00      A   
ATOM   4905  C   VAL A 518       9.732 -26.387 -15.086  1.00 10.00      A   
ATOM   4906  O   VAL A 518      10.456 -25.463 -15.464  1.00 10.00      A   
ATOM   4907  N   SER A 519       9.505 -27.472 -15.813  1.00 10.00      A   
ATOM   4908  HN  SER A 519       8.903 -28.162 -15.464  1.00 10.00      A   
ATOM   4909  CA  SER A 519      10.109 -27.659 -17.122  1.00 10.00      A   
ATOM   4910  CB  SER A 519       9.916 -29.102 -17.596  1.00 10.00      A   
ATOM   4911  OG  SER A 519       8.560 -29.513 -17.481  1.00 10.00      A   
ATOM   4912  HG  SER A 519       8.424 -29.961 -16.629  1.00 10.00      A   
ATOM   4913  C   SER A 519       9.564 -26.665 -18.148  1.00 10.00      A   
ATOM   4914  O   SER A 519       8.431 -26.185 -18.035  1.00 10.00      A   
ATOM   4915  N   PHE A 520      10.389 -26.346 -19.140  1.00 10.00      A   
ATOM   4916  HN  PHE A 520      11.288 -26.740 -19.156  1.00 10.00      A   
ATOM   4917  CA  PHE A 520      10.006 -25.417 -20.197  1.00 10.00      A   
ATOM   4918  CB  PHE A 520      11.194 -25.161 -21.129  1.00 10.00      A   
ATOM   4919  CG  PHE A 520      10.845 -24.461 -22.414  1.00 10.00      A   
ATOM   4920  CD1 PHE A 520      10.284 -23.192 -22.405  1.00 10.00      A   
ATOM   4921  CD2 PHE A 520      11.085 -25.071 -23.634  1.00 10.00      A   
ATOM   4922  CE1 PHE A 520       9.972 -22.551 -23.589  1.00 10.00      A   
ATOM   4923  CE2 PHE A 520      10.772 -24.437 -24.821  1.00 10.00      A   
ATOM   4924  CZ  PHE A 520      10.215 -23.173 -24.798  1.00 10.00      A   
ATOM   4925  C   PHE A 520       8.812 -25.956 -20.983  1.00 10.00      A   
ATOM   4926  O   PHE A 520       7.920 -25.201 -21.378  1.00 10.00      A   
ATOM   4927  N   GLY A 521       8.797 -27.269 -21.189  1.00 10.00      A   
ATOM   4928  HN  GLY A 521       9.529 -27.818 -20.834  1.00 10.00      A   
ATOM   4929  CA  GLY A 521       7.712 -27.900 -21.916  1.00 10.00      A   
ATOM   4930  C   GLY A 521       6.380 -27.734 -21.207  1.00 10.00      A   
ATOM   4931  O   GLY A 521       5.351 -27.513 -21.844  1.00 10.00      A   
ATOM   4932  N   ALA A 522       6.408 -27.817 -19.879  1.00 10.00      A   
ATOM   4933  HN  ALA A 522       7.265 -27.982 -19.429  1.00 10.00      A   
ATOM   4934  CA  ALA A 522       5.203 -27.674 -19.070  1.00 10.00      A   
ATOM   4935  CB  ALA A 522       5.505 -28.023 -17.625  1.00 10.00      A   
ATOM   4936  C   ALA A 522       4.641 -26.260 -19.165  1.00 10.00      A   
ATOM   4937  O   ALA A 522       3.424 -26.059 -19.154  1.00 10.00      A   
ATOM   4938  N   CYS A 523       5.533 -25.281 -19.256  1.00 10.00      A   
ATOM   4939  HN  CYS A 523       6.487 -25.502 -19.250  1.00 10.00      A   
ATOM   4940  CA  CYS A 523       5.125 -23.886 -19.362  1.00 10.00      A   
ATOM   4941  CB  CYS A 523       6.352 -22.974 -19.390  1.00 10.00      A   
ATOM   4942  SG  CYS A 523       7.475 -23.183 -17.988  1.00 10.00      A   
ATOM   4943  HG  CYS A 523       7.818 -24.466 -17.917  1.00 10.00      A   
ATOM   4944  C   CYS A 523       4.282 -23.677 -20.617  1.00 10.00      A   
ATOM   4945  O   CYS A 523       3.248 -23.007 -20.583  1.00 10.00      A   
ATOM   4946  N   LYS A 524       4.721 -24.276 -21.719  1.00 10.00      A   
ATOM   4947  HN  LYS A 524       5.547 -24.805 -21.679  1.00 10.00      A   
ATOM   4948  CA  LYS A 524       4.008 -24.167 -22.985  1.00 10.00      A   
ATOM   4949  CB  LYS A 524       4.861 -24.697 -24.141  1.00 10.00      A   
ATOM   4950  CG  LYS A 524       6.136 -23.908 -24.388  1.00 10.00      A   
ATOM   4951  CD  LYS A 524       6.803 -24.321 -25.692  1.00 10.00      A   
ATOM   4952  CE  LYS A 524       7.319 -25.752 -25.633  1.00 10.00      A   
ATOM   4953  NZ  LYS A 524       7.970 -26.172 -26.906  1.00 10.00      A   
ATOM   4954  HZ1 LYS A 524       8.771 -25.547 -27.124  1.00 10.00      A   
ATOM   4955  HZ2 LYS A 524       7.290 -26.130 -27.691  1.00 10.00      A   
ATOM   4956  HZ3 LYS A 524       8.322 -27.152 -26.822  1.00 10.00      A   
ATOM   4957  C   LYS A 524       2.698 -24.938 -22.927  1.00 10.00      A   
ATOM   4958  O   LYS A 524       1.675 -24.481 -23.433  1.00 10.00      A   
ATOM   4959  N   LEU A 525       2.741 -26.109 -22.304  1.00 10.00      A   
ATOM   4960  HN  LEU A 525       3.594 -26.421 -21.926  1.00 10.00      A   
ATOM   4961  CA  LEU A 525       1.565 -26.953 -22.174  1.00 10.00      A   
ATOM   4962  CB  LEU A 525       1.947 -28.284 -21.522  1.00 10.00      A   
ATOM   4963  CG  LEU A 525       0.836 -29.332 -21.408  1.00 10.00      A   
ATOM   4964  CD1 LEU A 525       0.322 -29.731 -22.785  1.00 10.00      A   
ATOM   4965  CD2 LEU A 525       1.325 -30.551 -20.641  1.00 10.00      A   
ATOM   4966  C   LEU A 525       0.472 -26.249 -21.369  1.00 10.00      A   
ATOM   4967  O   LEU A 525      -0.694 -26.241 -21.764  1.00 10.00      A   
ATOM   4968  N   LEU A 526       0.860 -25.643 -20.254  1.00 10.00      A   
ATOM   4969  HN  LEU A 526       1.807 -25.678 -19.995  1.00 10.00      A   
ATOM   4970  CA  LEU A 526      -0.087 -24.942 -19.397  1.00 10.00      A   
ATOM   4971  CB  LEU A 526       0.600 -24.453 -18.122  1.00 10.00      A   
ATOM   4972  CG  LEU A 526      -0.322 -24.011 -16.986  1.00 10.00      A   
ATOM   4973  CD1 LEU A 526      -1.118 -25.191 -16.448  1.00 10.00      A   
ATOM   4974  CD2 LEU A 526       0.486 -23.358 -15.875  1.00 10.00      A   
ATOM   4975  C   LEU A 526      -0.732 -23.769 -20.125  1.00 10.00      A   
ATOM   4976  O   LEU A 526      -1.937 -23.543 -20.006  1.00 10.00      A   
ATOM   4977  N   GLY A 527       0.069 -23.044 -20.897  1.00 10.00      A   
ATOM   4978  HN  GLY A 527       1.020 -23.285 -20.962  1.00 10.00      A   
ATOM   4979  CA  GLY A 527      -0.443 -21.901 -21.635  1.00 10.00      A   
ATOM   4980  C   GLY A 527      -1.449 -22.294 -22.701  1.00 10.00      A   
ATOM   4981  O   GLY A 527      -2.290 -21.491 -23.100  1.00 10.00      A   
ATOM   4982  N   GLN A 528      -1.359 -23.530 -23.165  1.00 10.00      A   
ATOM   4983  HN  GLN A 528      -0.665 -24.125 -22.809  1.00 10.00      A   
ATOM   4984  CA  GLN A 528      -2.264 -24.029 -24.189  1.00 10.00      A   
ATOM   4985  CB  GLN A 528      -1.575 -25.109 -25.026  1.00 10.00      A   
ATOM   4986  CG  GLN A 528      -0.630 -24.557 -26.082  1.00 10.00      A   
ATOM   4987  CD  GLN A 528      -1.365 -23.937 -27.254  1.00 10.00      A   
ATOM   4988  OE1 GLN A 528      -2.431 -24.407 -27.652  1.00 10.00      A   
ATOM   4989  NE2 GLN A 528      -0.806 -22.877 -27.817  1.00 10.00      A   
ATOM   4990 HE21 GLN A 528       0.044 -22.554 -27.455  1.00 10.00      A   
ATOM   4991 HE22 GLN A 528      -1.267 -22.455 -28.574  1.00 10.00      A   
ATOM   4992  C   GLN A 528      -3.540 -24.577 -23.566  1.00 10.00      A   
ATOM   4993  O   GLN A 528      -4.601 -24.588 -24.192  1.00 10.00      A   
ATOM   4994  N   LYS A 529      -3.426 -25.028 -22.327  1.00 10.00      A   
ATOM   4995  HN  LYS A 529      -2.551 -24.992 -21.888  1.00 10.00      A   
ATOM   4996  CA  LYS A 529      -4.559 -25.584 -21.602  1.00 10.00      A   
ATOM   4997  CB  LYS A 529      -4.075 -26.613 -20.574  1.00 10.00      A   
ATOM   4998  CG  LYS A 529      -5.176 -27.189 -19.695  1.00 10.00      A   
ATOM   4999  CD  LYS A 529      -4.727 -28.456 -18.989  1.00 10.00      A   
ATOM   5000  CE  LYS A 529      -5.813 -29.005 -18.072  1.00 10.00      A   
ATOM   5001  NZ  LYS A 529      -7.065 -29.343 -18.803  1.00 10.00      A   
ATOM   5002  HZ1 LYS A 529      -6.859 -30.009 -19.572  1.00 10.00      A   
ATOM   5003  HZ2 LYS A 529      -7.488 -28.485 -19.209  1.00 10.00      A   
ATOM   5004  HZ3 LYS A 529      -7.752 -29.783 -18.154  1.00 10.00      A   
ATOM   5005  C   LYS A 529      -5.368 -24.487 -20.919  1.00 10.00      A   
ATOM   5006  O   LYS A 529      -6.597 -24.565 -20.825  1.00 10.00      A   
ATOM   5007  N   MET A 530      -4.676 -23.457 -20.455  1.00 10.00      A   
ATOM   5008  HN  MET A 530      -3.702 -23.440 -20.580  1.00 10.00      A   
ATOM   5009  CA  MET A 530      -5.321 -22.346 -19.772  1.00 10.00      A   
ATOM   5010  CB  MET A 530      -4.826 -22.238 -18.325  1.00 10.00      A   
ATOM   5011  CG  MET A 530      -4.701 -23.563 -17.585  1.00 10.00      A   
ATOM   5012  SD  MET A 530      -6.268 -24.452 -17.457  1.00 10.00      A   
ATOM   5013  CE  MET A 530      -7.186 -23.373 -16.360  1.00 10.00      A   
ATOM   5014  C   MET A 530      -5.062 -21.031 -20.508  1.00 10.00      A   
ATOM   5015  O   MET A 530      -4.115 -20.313 -20.194  1.00 10.00      A   
ATOM   5016  N   PRO A 531      -5.905 -20.693 -21.496  1.00 10.00      A   
ATOM   5017  CA  PRO A 531      -5.755 -19.462 -22.277  1.00 10.00      A   
ATOM   5018  CB  PRO A 531      -6.661 -19.708 -23.486  1.00 10.00      A   
ATOM   5019  CG  PRO A 531      -7.721 -20.622 -22.978  1.00 10.00      A   
ATOM   5020  CD  PRO A 531      -7.064 -21.493 -21.940  1.00 10.00      A   
ATOM   5021  C   PRO A 531      -6.221 -18.226 -21.514  1.00 10.00      A   
ATOM   5022  O   PRO A 531      -5.999 -17.094 -21.947  1.00 10.00      A   
ATOM   5023  N   LYS A 532      -6.874 -18.450 -20.378  1.00 10.00      A   
ATOM   5024  HN  LYS A 532      -7.014 -19.375 -20.081  1.00 10.00      A   
ATOM   5025  CA  LYS A 532      -7.377 -17.358 -19.558  1.00 10.00      A   
ATOM   5026  CB  LYS A 532      -8.690 -17.758 -18.879  1.00 10.00      A   
ATOM   5027  CG  LYS A 532      -9.831 -18.062 -19.838  1.00 10.00      A   
ATOM   5028  CD  LYS A 532     -11.096 -18.446 -19.081  1.00 10.00      A   
ATOM   5029  CE  LYS A 532     -12.265 -18.687 -20.024  1.00 10.00      A   
ATOM   5030  NZ  LYS A 532     -12.097 -19.923 -20.833  1.00 10.00      A   
ATOM   5031  HZ1 LYS A 532     -12.998 -20.176 -21.291  1.00 10.00      A   
ATOM   5032  HZ2 LYS A 532     -11.797 -20.714 -20.229  1.00 10.00      A   
ATOM   5033  HZ3 LYS A 532     -11.384 -19.773 -21.569  1.00 10.00      A   
ATOM   5034  C   LYS A 532      -6.344 -16.943 -18.512  1.00 10.00      A   
ATOM   5035  O   LYS A 532      -6.520 -15.952 -17.795  1.00 10.00      A   
ATOM   5036  N   LEU A 533      -5.268 -17.713 -18.421  1.00 10.00      A   
ATOM   5037  HN  LEU A 533      -5.186 -18.491 -19.011  1.00 10.00      A   
ATOM   5038  CA  LEU A 533      -4.202 -17.427 -17.480  1.00 10.00      A   
ATOM   5039  CB  LEU A 533      -3.906 -18.659 -16.622  1.00 10.00      A   
ATOM   5040  CG  LEU A 533      -4.889 -18.932 -15.484  1.00 10.00      A   
ATOM   5041  CD1 LEU A 533      -5.020 -20.425 -15.245  1.00 10.00      A   
ATOM   5042  CD2 LEU A 533      -4.438 -18.231 -14.214  1.00 10.00      A   
ATOM   5043  C   LEU A 533      -2.952 -16.991 -18.227  1.00 10.00      A   
ATOM   5044  O   LEU A 533      -2.462 -17.707 -19.100  1.00 10.00      A   
ATOM   5045  N   ASN A 534      -2.440 -15.821 -17.882  1.00 10.00      A   
ATOM   5046  HN  ASN A 534      -2.860 -15.309 -17.156  1.00 10.00      A   
ATOM   5047  CA  ASN A 534      -1.255 -15.290 -18.529  1.00 10.00      A   
ATOM   5048  CB  ASN A 534      -1.207 -13.765 -18.417  1.00 10.00      A   
ATOM   5049  CG  ASN A 534      -0.537 -13.125 -19.618  1.00 10.00      A   
ATOM   5050  OD1 ASN A 534      -0.624 -13.638 -20.733  1.00 10.00      A   
ATOM   5051  ND2 ASN A 534       0.129 -12.001 -19.405  1.00 10.00      A   
ATOM   5052 HD21 ASN A 534       0.152 -11.635 -18.491  1.00 10.00      A   
ATOM   5053 HD22 ASN A 534       0.578 -11.579 -20.160  1.00 10.00      A   
ATOM   5054  C   ASN A 534      -0.002 -15.911 -17.927  1.00 10.00      A   
ATOM   5055  O   ASN A 534       0.394 -15.587 -16.805  1.00 10.00      A   
ATOM   5056  N   VAL A 535       0.598 -16.828 -18.665  1.00 10.00      A   
ATOM   5057  HN  VAL A 535       0.222 -17.054 -19.544  1.00 10.00      A   
ATOM   5058  CA  VAL A 535       1.803 -17.504 -18.213  1.00 10.00      A   
ATOM   5059  CB  VAL A 535       1.817 -18.990 -18.636  1.00 10.00      A   
ATOM   5060  CG1 VAL A 535       3.003 -19.719 -18.017  1.00 10.00      A   
ATOM   5061  CG2 VAL A 535       0.513 -19.671 -18.247  1.00 10.00      A   
ATOM   5062  C   VAL A 535       3.035 -16.804 -18.774  1.00 10.00      A   
ATOM   5063  O   VAL A 535       3.348 -16.930 -19.964  1.00 10.00      A   
ATOM   5064  N   GLU A 536       3.715 -16.052 -17.920  1.00 10.00      A   
ATOM   5065  HN  GLU A 536       3.411 -15.987 -16.985  1.00 10.00      A   
ATOM   5066  CA  GLU A 536       4.905 -15.325 -18.322  1.00 10.00      A   
ATOM   5067  CB  GLU A 536       4.866 -13.886 -17.802  1.00 10.00      A   
ATOM   5068  CG  GLU A 536       3.755 -13.033 -18.391  1.00 10.00      A   
ATOM   5069  CD  GLU A 536       3.868 -11.575 -17.995  1.00 10.00      A   
ATOM   5070  OE1 GLU A 536       4.882 -11.199 -17.372  1.00 10.00      A   
ATOM   5071  OE2 GLU A 536       2.948 -10.794 -18.317  1.00 10.00      A   
ATOM   5072  C   GLU A 536       6.158 -16.013 -17.812  1.00 10.00      A   
ATOM   5073  O   GLU A 536       6.311 -16.241 -16.609  1.00 10.00      A   
ATOM   5074  N   VAL A 537       7.035 -16.366 -18.733  1.00 10.00      A   
ATOM   5075  HN  VAL A 537       6.826 -16.199 -19.681  1.00 10.00      A   
ATOM   5076  CA  VAL A 537       8.290 -17.008 -18.386  1.00 10.00      A   
ATOM   5077  CB  VAL A 537       8.663 -18.116 -19.393  1.00 10.00      A   
ATOM   5078  CG1 VAL A 537      10.035 -18.696 -19.076  1.00 10.00      A   
ATOM   5079  CG2 VAL A 537       7.613 -19.214 -19.371  1.00 10.00      A   
ATOM   5080  C   VAL A 537       9.406 -15.971 -18.311  1.00 10.00      A   
ATOM   5081  O   VAL A 537       9.729 -15.318 -19.301  1.00 10.00      A   
ATOM   5082  N   ILE A 538       9.971 -15.814 -17.125  1.00 10.00      A   
ATOM   5083  HN  ILE A 538       9.669 -16.375 -16.377  1.00 10.00      A   
ATOM   5084  CA  ILE A 538      11.046 -14.856 -16.901  1.00 10.00      A   
ATOM   5085  CB  ILE A 538      10.815 -14.034 -15.610  1.00 10.00      A   
ATOM   5086  CG1 ILE A 538       9.371 -13.525 -15.556  1.00 10.00      A   
ATOM   5087  CG2 ILE A 538      11.796 -12.869 -15.532  1.00 10.00      A   
ATOM   5088  CD1 ILE A 538       8.971 -12.938 -14.222  1.00 10.00      A   
ATOM   5089  C   ILE A 538      12.375 -15.595 -16.801  1.00 10.00      A   
ATOM   5090  O   ILE A 538      12.675 -16.222 -15.781  1.00 10.00      A   
ATOM   5091  N   ASP A 539      13.164 -15.518 -17.861  1.00 10.00      A   
ATOM   5092  HN  ASP A 539      12.877 -14.981 -18.634  1.00 10.00      A   
ATOM   5093  CA  ASP A 539      14.451 -16.199 -17.910  1.00 10.00      A   
ATOM   5094  CB  ASP A 539      14.343 -17.417 -18.833  1.00 10.00      A   
ATOM   5095  CG  ASP A 539      15.295 -18.534 -18.465  1.00 10.00      A   
ATOM   5096  OD1 ASP A 539      14.828 -19.585 -17.967  1.00 10.00      A   
ATOM   5097  OD2 ASP A 539      16.510 -18.385 -18.697  1.00 10.00      A   
ATOM   5098  C   ASP A 539      15.542 -15.253 -18.410  1.00 10.00      A   
ATOM   5099  O   ASP A 539      15.354 -14.541 -19.397  1.00 10.00      A   
ATOM   5100  N   GLU A 540      16.674 -15.236 -17.717  1.00 10.00      A   
ATOM   5101  HN  GLU A 540      16.761 -15.817 -16.922  1.00 10.00      A   
ATOM   5102  CA  GLU A 540      17.788 -14.371 -18.088  1.00 10.00      A   
ATOM   5103  CB  GLU A 540      18.423 -13.738 -16.848  1.00 10.00      A   
ATOM   5104  CG  GLU A 540      17.548 -12.715 -16.141  1.00 10.00      A   
ATOM   5105  CD  GLU A 540      18.328 -11.886 -15.142  1.00 10.00      A   
ATOM   5106  OE1 GLU A 540      18.527 -12.348 -13.998  1.00 10.00      A   
ATOM   5107  OE2 GLU A 540      18.757 -10.771 -15.494  1.00 10.00      A   
ATOM   5108  C   GLU A 540      18.851 -15.120 -18.889  1.00 10.00      A   
ATOM   5109  O   GLU A 540      19.831 -14.524 -19.340  1.00 10.00      A   
ATOM   5110  N   ARG A 541      18.653 -16.419 -19.083  1.00 10.00      A   
ATOM   5111  HN  ARG A 541      17.840 -16.842 -18.725  1.00 10.00      A   
ATOM   5112  CA  ARG A 541      19.610 -17.230 -19.835  1.00 10.00      A   
ATOM   5113  CB  ARG A 541      19.565 -18.693 -19.377  1.00 10.00      A   
ATOM   5114  CG  ARG A 541      19.866 -18.900 -17.901  1.00 10.00      A   
ATOM   5115  CD  ARG A 541      18.844 -19.824 -17.261  1.00 10.00      A   
ATOM   5116  NE  ARG A 541      19.177 -21.237 -17.429  1.00 10.00      A   
ATOM   5117  HE  ARG A 541      20.080 -21.452 -17.762  1.00 10.00      A   
ATOM   5118  CZ  ARG A 541      18.332 -22.237 -17.161  1.00 10.00      A   
ATOM   5119  NH1 ARG A 541      17.098 -21.974 -16.735  1.00 10.00      A   
ATOM   5120 HH11 ARG A 541      16.790 -20.985 -16.615  1.00 10.00      A   
ATOM   5121 HH12 ARG A 541      16.433 -22.752 -16.517  1.00 10.00      A   
ATOM   5122  NH2 ARG A 541      18.725 -23.492 -17.319  1.00 10.00      A   
ATOM   5123 HH21 ARG A 541      18.076 -24.282 -17.114  1.00 10.00      A   
ATOM   5124 HH22 ARG A 541      19.696 -23.696 -17.648  1.00 10.00      A   
ATOM   5125  C   ARG A 541      19.331 -17.128 -21.333  1.00 10.00      A   
ATOM   5126  O   ARG A 541      19.986 -17.772 -22.157  1.00 10.00      A   
ATOM   5127  N   GLY A 542      18.364 -16.296 -21.677  1.00 10.00      A   
ATOM   5128  HN  GLY A 542      17.884 -15.805 -20.978  1.00 10.00      A   
ATOM   5129  CA  GLY A 542      17.996 -16.116 -23.060  1.00 10.00      A   
ATOM   5130  C   GLY A 542      16.725 -16.863 -23.383  1.00 10.00      A   
ATOM   5131  O   GLY A 542      16.046 -17.354 -22.482  1.00 10.00      A   
ATOM   5132  N   ALA A 543      16.404 -16.958 -24.663  1.00 10.00      A   
ATOM   5133  HN  ALA A 543      17.001 -16.571 -25.335  1.00 10.00      A   
ATOM   5134  CA  ALA A 543      15.200 -17.645 -25.096  1.00 10.00      A   
ATOM   5135  CB  ALA A 543      14.996 -17.468 -26.590  1.00 10.00      A   
ATOM   5136  C   ALA A 543      15.270 -19.119 -24.733  1.00 10.00      A   
ATOM   5137  O   ALA A 543      16.132 -19.843 -25.226  1.00 10.00      A   
ATOM   5138  N   PRO A 544      14.355 -19.583 -23.870  1.00 10.00      A   
ATOM   5139  CA  PRO A 544      14.308 -20.980 -23.419  1.00 10.00      A   
ATOM   5140  CB  PRO A 544      13.122 -21.014 -22.449  1.00 10.00      A   
ATOM   5141  CG  PRO A 544      12.317 -19.803 -22.776  1.00 10.00      A   
ATOM   5142  CD  PRO A 544      13.292 -18.772 -23.259  1.00 10.00      A   
ATOM   5143  C   PRO A 544      14.086 -21.957 -24.568  1.00 10.00      A   
ATOM   5144  O   PRO A 544      14.258 -23.166 -24.410  1.00 10.00      A   
ATOM   5145  N   ASP A 545      13.712 -21.416 -25.720  1.00 10.00      A   
ATOM   5146  HN  ASP A 545      13.589 -20.444 -25.762  1.00 10.00      A   
ATOM   5147  CA  ASP A 545      13.471 -22.214 -26.919  1.00 10.00      A   
ATOM   5148  CB  ASP A 545      12.868 -21.345 -28.024  1.00 10.00      A   
ATOM   5149  CG  ASP A 545      11.599 -21.927 -28.613  1.00 10.00      A   
ATOM   5150  OD1 ASP A 545      11.634 -23.058 -29.143  1.00 10.00      A   
ATOM   5151  OD2 ASP A 545      10.556 -21.245 -28.561  1.00 10.00      A   
ATOM   5152  C   ASP A 545      14.764 -22.835 -27.427  1.00 10.00      A   
ATOM   5153  O   ASP A 545      14.745 -23.814 -28.171  1.00 10.00      A   
ATOM   5154  N   SER A 546      15.890 -22.257 -27.027  1.00 10.00      A   
ATOM   5155  HN  SER A 546      15.843 -21.474 -26.437  1.00 10.00      A   
ATOM   5156  CA  SER A 546      17.192 -22.752 -27.445  1.00 10.00      A   
ATOM   5157  CB  SER A 546      18.222 -21.615 -27.444  1.00 10.00      A   
ATOM   5158  OG  SER A 546      18.277 -20.963 -26.184  1.00 10.00      A   
ATOM   5159  HG  SER A 546      17.511 -20.380 -26.091  1.00 10.00      A   
ATOM   5160  C   SER A 546      17.655 -23.902 -26.554  1.00 10.00      A   
ATOM   5161  O   SER A 546      18.667 -24.549 -26.829  1.00 10.00      A   
ATOM   5162  N   ARG A 547      16.898 -24.163 -25.495  1.00 10.00      A   
ATOM   5163  HN  ARG A 547      16.070 -23.651 -25.360  1.00 10.00      A   
ATOM   5164  CA  ARG A 547      17.233 -25.218 -24.554  1.00 10.00      A   
ATOM   5165  CB  ARG A 547      17.363 -24.636 -23.142  1.00 10.00      A   
ATOM   5166  CG  ARG A 547      17.969 -23.245 -23.093  1.00 10.00      A   
ATOM   5167  CD  ARG A 547      18.052 -22.726 -21.669  1.00 10.00      A
[truncated: 216,683 more chars]
