# Supplementary material for: Flexibility of intrinsically disordered degrons in AUX/IAA proteins reinforces auxin co-receptor assemblies
Source: Nat Commun. 2020 May 8;11:2277. doi: 10.1038/s41467-020-16147-2 (PMC7210949; doi:10.1038/s41467-020-16147-2)
Supplement: Supplementary file 11 — Supplementary Data 8 [file 41467_2020_16147_MOESM11_ESM.gz › disvis_haddock_files/IAA12/cluster2_2.pdb]

REMARK FILENAME="complex_100w.pdb0"
REMARK ===============================================================
REMARK HADDOCK run for complex
REMARK initial structure: complex_100.pdb
REMARK final NOE weights: unambig 50 amb: 50
REMARK ===============================================================
REMARK            total,bonds,angles,improper,dihe,vdw,elec,air,cdih,coup,rdcs,vean,dani,xpcs,rg
REMARK energies: -353.846, 0, 0, 0, 0, -71.848, -537.665, 255.667, 0, 0, 0, 0, 0, 0, 0
REMARK ===============================================================
REMARK            bonds,angles,impropers,dihe,air,cdih,coup,rdcs,vean,dani,xpcs
REMARK rms-dev.: 0,0,0,0,0.548935,0,0, 0, 0, 0, 0
REMARK ===============================================================
REMARK               air,cdih,coup,rdcs,vean,dani,xpcs
REMARK               >0.3,>5,>1,>0,>5,>0.2,>0.2
REMARK violations.: 11, 0, 0, 0, 0, 0, 0
REMARK ===============================================================
REMARK                        CVpartition#,violations,rms
REMARK AIRs cross-validation: 2, 19, 1.38152
REMARK ===============================================================
REMARK NCS energy: 0
REMARK ===============================================================
REMARK Symmetry energy: 0
REMARK ===============================================================
REMARK Desolvation energy: 51.3595
REMARK Internal energy free molecules: -21855.3
REMARK Internal energy complex: -33085.9
REMARK Binding energy: -11788.8
REMARK ===============================================================
REMARK buried surface area: 2219.81
REMARK ===============================================================
REMARK water - chain1: 0 0 0
REMARK water - chain2: 0 0 0
REMARK water - chain3: 0 0 0
REMARK water - chain4: 0 0 0
REMARK water - chain5: 0 0 0
REMARK water - chain6: 0 0 0
REMARK ===============================================================
REMARK water - water: 0 0 0
REMARK ===============================================================
REMARK DATE:09-Dec-2019  18:25:54       created by user: enmr049
REMARK VERSION:1.3U
ATOM      1  N   PHE A   9     -38.253  -1.413   9.303  1.00 10.00      A   
ATOM      2  HN  PHE A   9     -37.930  -1.273  10.218  1.00 10.00      A   
ATOM      3  CA  PHE A   9     -37.790  -2.575   8.561  1.00 10.00      A   
ATOM      4  CB  PHE A   9     -36.780  -2.162   7.489  1.00 10.00      A   
ATOM      5  CG  PHE A   9     -37.394  -1.473   6.304  1.00 10.00      A   
ATOM      6  CD1 PHE A   9     -37.158  -0.128   6.066  1.00 10.00      A   
ATOM      7  CD2 PHE A   9     -38.207  -2.172   5.427  1.00 10.00      A   
ATOM      8  CE1 PHE A   9     -37.722   0.507   4.975  1.00 10.00      A   
ATOM      9  CE2 PHE A   9     -38.775  -1.546   4.333  1.00 10.00      A   
ATOM     10  CZ  PHE A   9     -38.531  -0.204   4.108  1.00 10.00      A   
ATOM     11  C   PHE A   9     -37.164  -3.612   9.493  1.00 10.00      A   
ATOM     12  O   PHE A   9     -36.502  -3.261  10.472  1.00 10.00      A   
ATOM     13  N   PRO A  10     -37.386  -4.902   9.203  1.00 10.00      A   
ATOM     14  CA  PRO A  10     -36.831  -6.003  10.000  1.00 10.00      A   
ATOM     15  CB  PRO A  10     -37.393  -7.259   9.321  1.00 10.00      A   
ATOM     16  CG  PRO A  10     -38.567  -6.778   8.536  1.00 10.00      A   
ATOM     17  CD  PRO A  10     -38.213  -5.392   8.091  1.00 10.00      A   
ATOM     18  C   PRO A  10     -35.305  -6.015   9.938  1.00 10.00      A   
ATOM     19  O   PRO A  10     -34.713  -5.568   8.951  1.00 10.00      A   
ATOM     20  N   GLU A  11     -34.681  -6.538  10.988  1.00 10.00      A   
ATOM     21  HN  GLU A  11     -35.216  -6.899  11.732  1.00 10.00      A   
ATOM     22  CA  GLU A  11     -33.224  -6.601  11.073  1.00 10.00      A   
ATOM     23  CB  GLU A  11     -32.793  -7.256  12.387  1.00 10.00      A   
ATOM     24  CG  GLU A  11     -33.394  -6.623  13.637  1.00 10.00      A   
ATOM     25  CD  GLU A  11     -32.774  -5.285  13.977  1.00 10.00      A   
ATOM     26  OE1 GLU A  11     -31.675  -5.271  14.578  1.00 10.00      A   
ATOM     27  OE2 GLU A  11     -33.387  -4.242  13.659  1.00 10.00      A   
ATOM     28  C   GLU A  11     -32.626  -7.359   9.887  1.00 10.00      A   
ATOM     29  O   GLU A  11     -31.639  -6.923   9.296  1.00 10.00      A   
ATOM     30  N   GLU A  12     -33.237  -8.486   9.533  1.00 10.00      A   
ATOM     31  HN  GLU A  12     -34.021  -8.785  10.038  1.00 10.00      A   
ATOM     32  CA  GLU A  12     -32.759  -9.301   8.420  1.00 10.00      A   
ATOM     33  CB  GLU A  12     -33.560 -10.597   8.297  1.00 10.00      A   
ATOM     34  CG  GLU A  12     -35.069 -10.440   8.417  1.00 10.00      A   
ATOM     35  CD  GLU A  12     -35.772 -11.778   8.518  1.00 10.00      A   
ATOM     36  OE1 GLU A  12     -36.532 -12.133   7.588  1.00 10.00      A   
ATOM     37  OE2 GLU A  12     -35.560 -12.486   9.521  1.00 10.00      A   
ATOM     38  C   GLU A  12     -32.738  -8.537   7.092  1.00 10.00      A   
ATOM     39  O   GLU A  12     -31.789  -8.657   6.318  1.00 10.00      A   
ATOM     40  N   VAL A  13     -33.776  -7.749   6.839  1.00 10.00      A   
ATOM     41  HN  VAL A  13     -34.499  -7.691   7.494  1.00 10.00      A   
ATOM     42  CA  VAL A  13     -33.864  -6.965   5.609  1.00 10.00      A   
ATOM     43  CB  VAL A  13     -35.216  -6.226   5.526  1.00 10.00      A   
ATOM     44  CG1 VAL A  13     -35.211  -5.196   4.409  1.00 10.00      A   
ATOM     45  CG2 VAL A  13     -36.355  -7.216   5.340  1.00 10.00      A   
ATOM     46  C   VAL A  13     -32.733  -5.948   5.559  1.00 10.00      A   
ATOM     47  O   VAL A  13     -32.001  -5.860   4.573  1.00 10.00      A   
ATOM     48  N   LEU A  14     -32.587  -5.202   6.642  1.00 10.00      A   
ATOM     49  HN  LEU A  14     -33.192  -5.344   7.404  1.00 10.00      A   
ATOM     50  CA  LEU A  14     -31.555  -4.181   6.738  1.00 10.00      A   
ATOM     51  CB  LEU A  14     -31.685  -3.419   8.057  1.00 10.00      A   
ATOM     52  CG  LEU A  14     -32.986  -2.638   8.255  1.00 10.00      A   
ATOM     53  CD1 LEU A  14     -33.202  -2.324   9.726  1.00 10.00      A   
ATOM     54  CD2 LEU A  14     -32.974  -1.359   7.433  1.00 10.00      A   
ATOM     55  C   LEU A  14     -30.161  -4.792   6.609  1.00 10.00      A   
ATOM     56  O   LEU A  14     -29.329  -4.295   5.849  1.00 10.00      A   
ATOM     57  N   GLU A  15     -29.914  -5.878   7.339  1.00 10.00      A   
ATOM     58  HN  GLU A  15     -30.619  -6.235   7.927  1.00 10.00      A   
ATOM     59  CA  GLU A  15     -28.616  -6.552   7.292  1.00 10.00      A   
ATOM     60  CB  GLU A  15     -28.550  -7.703   8.294  1.00 10.00      A   
ATOM     61  CG  GLU A  15     -28.194  -7.265   9.703  1.00 10.00      A   
ATOM     62  CD  GLU A  15     -27.848  -8.431  10.602  1.00 10.00      A   
ATOM     63  OE1 GLU A  15     -28.508  -8.600  11.645  1.00 10.00      A   
ATOM     64  OE2 GLU A  15     -26.917  -9.196  10.265  1.00 10.00      A   
ATOM     65  C   GLU A  15     -28.293  -7.056   5.889  1.00 10.00      A   
ATOM     66  O   GLU A  15     -27.134  -7.059   5.475  1.00 10.00      A   
ATOM     67  N   HIS A  16     -29.322  -7.475   5.161  1.00 10.00      A   
ATOM     68  HN  HIS A  16     -30.224  -7.455   5.550  1.00 10.00      A   
ATOM     69  CA  HIS A  16     -29.143  -7.966   3.804  1.00 10.00      A   
ATOM     70  CB  HIS A  16     -30.401  -8.691   3.311  1.00 10.00      A   
ATOM     71  CG  HIS A  16     -30.167  -9.552   2.107  1.00 10.00      A   
ATOM     72  ND1 HIS A  16     -29.927 -10.900   2.225  1.00 10.00      A   
ATOM     73  CD2 HIS A  16     -30.141  -9.208   0.794  1.00 10.00      A   
ATOM     74  CE1 HIS A  16     -29.762 -11.348   0.992  1.00 10.00      A   
ATOM     75  NE2 HIS A  16     -29.879 -10.360   0.098  1.00 10.00      A   
ATOM     76  HE2 HIS A  16     -29.767 -10.437  -0.872  1.00 10.00      A   
ATOM     77  C   HIS A  16     -28.767  -6.822   2.865  1.00 10.00      A   
ATOM     78  O   HIS A  16     -27.855  -6.952   2.056  1.00 10.00      A   
ATOM     79  N   VAL A  17     -29.458  -5.698   2.991  1.00 10.00      A   
ATOM     80  HN  VAL A  17     -30.176  -5.649   3.662  1.00 10.00      A   
ATOM     81  CA  VAL A  17     -29.179  -4.539   2.147  1.00 10.00      A   
ATOM     82  CB  VAL A  17     -30.218  -3.415   2.361  1.00 10.00      A   
ATOM     83  CG1 VAL A  17     -29.931  -2.231   1.453  1.00 10.00      A   
ATOM     84  CG2 VAL A  17     -31.627  -3.930   2.124  1.00 10.00      A   
ATOM     85  C   VAL A  17     -27.776  -3.992   2.426  1.00 10.00      A   
ATOM     86  O   VAL A  17     -27.066  -3.561   1.514  1.00 10.00      A   
ATOM     87  N   PHE A  18     -27.369  -4.045   3.689  1.00 10.00      A   
ATOM     88  HN  PHE A  18     -27.965  -4.436   4.362  1.00 10.00      A   
ATOM     89  CA  PHE A  18     -26.061  -3.541   4.104  1.00 10.00      A   
ATOM     90  CB  PHE A  18     -25.959  -3.448   5.628  1.00 10.00      A   
ATOM     91  CG  PHE A  18     -26.816  -2.369   6.225  1.00 10.00      A   
ATOM     92  CD1 PHE A  18     -27.216  -2.442   7.546  1.00 10.00      A   
ATOM     93  CD2 PHE A  18     -27.235  -1.290   5.462  1.00 10.00      A   
ATOM     94  CE1 PHE A  18     -28.015  -1.460   8.095  1.00 10.00      A   
ATOM     95  CE2 PHE A  18     -28.031  -0.305   6.007  1.00 10.00      A   
ATOM     96  CZ  PHE A  18     -28.423  -0.391   7.325  1.00 10.00      A   
ATOM     97  C   PHE A  18     -24.902  -4.356   3.535  1.00 10.00      A   
ATOM     98  O   PHE A  18     -23.755  -3.912   3.562  1.00 10.00      A   
ATOM     99  N   SER A  19     -25.195  -5.539   3.014  1.00 10.00      A   
ATOM    100  HN  SER A  19     -26.126  -5.852   3.015  1.00 10.00      A   
ATOM    101  CA  SER A  19     -24.150  -6.381   2.440  1.00 10.00      A   
ATOM    102  CB  SER A  19     -24.588  -7.850   2.376  1.00 10.00      A   
ATOM    103  OG  SER A  19     -25.613  -8.053   1.416  1.00 10.00      A   
ATOM    104  HG  SER A  19     -26.448  -7.692   1.751  1.00 10.00      A   
ATOM    105  C   SER A  19     -23.738  -5.866   1.058  1.00 10.00      A   
ATOM    106  O   SER A  19     -22.664  -6.197   0.550  1.00 10.00      A   
ATOM    107  N   PHE A  20     -24.591  -5.035   0.464  1.00 10.00      A   
ATOM    108  HN  PHE A  20     -25.426  -4.795   0.927  1.00 10.00      A   
ATOM    109  CA  PHE A  20     -24.323  -4.474  -0.854  1.00 10.00      A   
ATOM    110  CB  PHE A  20     -25.631  -4.214  -1.607  1.00 10.00      A   
ATOM    111  CG  PHE A  20     -26.378  -5.462  -1.984  1.00 10.00      A   
ATOM    112  CD1 PHE A  20     -27.552  -5.804  -1.334  1.00 10.00      A   
ATOM    113  CD2 PHE A  20     -25.911  -6.291  -2.990  1.00 10.00      A   
ATOM    114  CE1 PHE A  20     -28.247  -6.946  -1.681  1.00 10.00      A   
ATOM    115  CE2 PHE A  20     -26.599  -7.437  -3.343  1.00 10.00      A   
ATOM    116  CZ  PHE A  20     -27.769  -7.764  -2.686  1.00 10.00      A   
ATOM    117  C   PHE A  20     -23.506  -3.193  -0.754  1.00 10.00      A   
ATOM    118  O   PHE A  20     -22.859  -2.782  -1.715  1.00 10.00      A   
ATOM    119  N   ILE A  21     -23.524  -2.572   0.416  1.00 10.00      A   
ATOM    120  HN  ILE A  21     -24.026  -2.963   1.158  1.00 10.00      A   
ATOM    121  CA  ILE A  21     -22.785  -1.336   0.628  1.00 10.00      A   
ATOM    122  CB  ILE A  21     -23.660  -0.247   1.298  1.00 10.00      A   
ATOM    123  CG1 ILE A  21     -24.938  -0.003   0.487  1.00 10.00      A   
ATOM    124  CG2 ILE A  21     -22.874   1.050   1.467  1.00 10.00      A   
ATOM    125  CD1 ILE A  21     -25.941   0.901   1.171  1.00 10.00      A   
ATOM    126  C   ILE A  21     -21.555  -1.606   1.489  1.00 10.00      A   
ATOM    127  O   ILE A  21     -21.648  -1.693   2.717  1.00 10.00      A   
ATOM    128  N   GLN A  22     -20.410  -1.763   0.837  1.00 10.00      A   
ATOM    129  HN  GLN A  22     -20.404  -1.716  -0.145  1.00 10.00      A   
ATOM    130  CA  GLN A  22     -19.163  -2.024   1.546  1.00 10.00      A   
ATOM    131  CB  GLN A  22     -18.471  -3.277   1.007  1.00 10.00      A   
ATOM    132  CG  GLN A  22     -19.143  -4.574   1.430  1.00 10.00      A   
ATOM    133  CD  GLN A  22     -18.253  -5.790   1.258  1.00 10.00      A   
ATOM    134  OE1 GLN A  22     -18.311  -6.730   2.053  1.00 10.00      A   
ATOM    135  NE2 GLN A  22     -17.433  -5.789   0.216  1.00 10.00      A   
ATOM    136 HE21 GLN A  22     -17.447  -5.016  -0.387  1.00 10.00      A   
ATOM    137 HE22 GLN A  22     -16.846  -6.563   0.090  1.00 10.00      A   
ATOM    138  C   GLN A  22     -18.217  -0.828   1.503  1.00 10.00      A   
ATOM    139  O   GLN A  22     -17.175  -0.827   2.157  1.00 10.00      A   
ATOM    140  N   LEU A  23     -18.577   0.188   0.728  1.00 10.00      A   
ATOM    141  HN  LEU A  23     -19.404   0.128   0.213  1.00 10.00      A   
ATOM    142  CA  LEU A  23     -17.758   1.388   0.622  1.00 10.00      A   
ATOM    143  CB  LEU A  23     -18.238   2.266  -0.536  1.00 10.00      A   
ATOM    144  CG  LEU A  23     -17.187   3.179  -1.171  1.00 10.00      A   
ATOM    145  CD1 LEU A  23     -16.071   2.356  -1.802  1.00 10.00      A   
ATOM    146  CD2 LEU A  23     -17.827   4.094  -2.204  1.00 10.00      A   
ATOM    147  C   LEU A  23     -17.810   2.164   1.936  1.00 10.00      A   
ATOM    148  O   LEU A  23     -18.869   2.658   2.325  1.00 10.00      A   
ATOM    149  N   ASP A  24     -16.663   2.268   2.608  1.00 10.00      A   
ATOM    150  HN  ASP A  24     -15.853   1.872   2.225  1.00 10.00      A   
ATOM    151  CA  ASP A  24     -16.566   2.958   3.897  1.00 10.00      A   
ATOM    152  CB  ASP A  24     -15.126   2.948   4.429  1.00 10.00      A   
ATOM    153  CG  ASP A  24     -14.658   1.567   4.841  1.00 10.00      A   
ATOM    154  OD1 ASP A  24     -15.071   1.089   5.918  1.00 10.00      A   
ATOM    155  OD2 ASP A  24     -13.873   0.955   4.079  1.00 10.00      A   
ATOM    156  C   ASP A  24     -17.096   4.386   3.842  1.00 10.00      A   
ATOM    157  O   ASP A  24     -17.766   4.839   4.772  1.00 10.00      A   
ATOM    158  N   LYS A  25     -16.814   5.086   2.744  1.00 10.00      A   
ATOM    159  HN  LYS A  25     -16.278   4.667   2.034  1.00 10.00      A   
ATOM    160  CA  LYS A  25     -17.267   6.469   2.577  1.00 10.00      A   
ATOM    161  CB  LYS A  25     -16.684   7.097   1.308  1.00 10.00      A   
ATOM    162  CG  LYS A  25     -15.211   7.470   1.421  1.00 10.00      A   
ATOM    163  CD  LYS A  25     -14.682   8.057   0.120  1.00 10.00      A   
ATOM    164  CE  LYS A  25     -13.182   8.307   0.183  1.00 10.00      A   
ATOM    165  NZ  LYS A  25     -12.854   9.631   0.777  1.00 10.00      A   
ATOM    166  HZ1 LYS A  25     -13.294   9.729   1.713  1.00 10.00      A   
ATOM    167  HZ2 LYS A  25     -13.202  10.395   0.165  1.00 10.00      A   
ATOM    168  HZ3 LYS A  25     -11.821   9.728   0.883  1.00 10.00      A   
ATOM    169  C   LYS A  25     -18.796   6.586   2.607  1.00 10.00      A   
ATOM    170  O   LYS A  25     -19.341   7.638   2.938  1.00 10.00      A   
ATOM    171  N   ASP A  26     -19.487   5.506   2.269  1.00 10.00      A   
ATOM    172  HN  ASP A  26     -19.009   4.693   2.003  1.00 10.00      A   
ATOM    173  CA  ASP A  26     -20.946   5.500   2.286  1.00 10.00      A   
ATOM    174  CB  ASP A  26     -21.509   4.792   1.054  1.00 10.00      A   
ATOM    175  CG  ASP A  26     -21.490   5.659  -0.185  1.00 10.00      A   
ATOM    176  OD1 ASP A  26     -22.097   6.747  -0.164  1.00 10.00      A   
ATOM    177  OD2 ASP A  26     -20.863   5.255  -1.187  1.00 10.00      A   
ATOM    178  C   ASP A  26     -21.440   4.811   3.543  1.00 10.00      A   
ATOM    179  O   ASP A  26     -22.504   5.128   4.067  1.00 10.00      A   
ATOM    180  N   ARG A  27     -20.639   3.875   4.028  1.00 10.00      A   
ATOM    181  HN  ARG A  27     -19.804   3.676   3.552  1.00 10.00      A   
ATOM    182  CA  ARG A  27     -20.959   3.125   5.233  1.00 10.00      A   
ATOM    183  CB  ARG A  27     -19.898   2.048   5.477  1.00 10.00      A   
ATOM    184  CG  ARG A  27     -20.315   0.653   5.044  1.00 10.00      A   
ATOM    185  CD  ARG A  27     -21.419   0.120   5.938  1.00 10.00      A   
ATOM    186  NE  ARG A  27     -21.848  -1.223   5.558  1.00 10.00      A   
ATOM    187  HE  ARG A  27     -21.933  -1.415   4.592  1.00 10.00      A   
ATOM    188  CZ  ARG A  27     -22.103  -2.195   6.435  1.00 10.00      A   
ATOM    189  NH1 ARG A  27     -21.945  -1.986   7.739  1.00 10.00      A   
ATOM    190 HH11 ARG A  27     -22.151  -2.748   8.425  1.00 10.00      A   
ATOM    191 HH12 ARG A  27     -21.608  -1.055   8.092  1.00 10.00      A   
ATOM    192  NH2 ARG A  27     -22.520  -3.379   6.008  1.00 10.00      A   
ATOM    193 HH21 ARG A  27     -22.661  -3.551   4.984  1.00 10.00      A   
ATOM    194 HH22 ARG A  27     -22.717  -4.143   6.688  1.00 10.00      A   
ATOM    195  C   ARG A  27     -21.054   4.046   6.443  1.00 10.00      A   
ATOM    196  O   ARG A  27     -21.868   3.827   7.338  1.00 10.00      A   
ATOM    197  N   ASN A  28     -20.220   5.078   6.457  1.00 10.00      A   
ATOM    198  HN  ASN A  28     -19.586   5.186   5.713  1.00 10.00      A   
ATOM    199  CA  ASN A  28     -20.204   6.046   7.552  1.00 10.00      A   
ATOM    200  CB  ASN A  28     -19.011   6.996   7.423  1.00 10.00      A   
ATOM    201  CG  ASN A  28     -17.691   6.310   7.715  1.00 10.00      A   
ATOM    202  OD1 ASN A  28     -17.651   5.269   8.381  1.00 10.00      A   
ATOM    203  ND2 ASN A  28     -16.601   6.888   7.232  1.00 10.00      A   
ATOM    204 HD21 ASN A  28     -16.701   7.722   6.713  1.00 10.00      A   
ATOM    205 HD22 ASN A  28     -15.731   6.455   7.401  1.00 10.00      A   
ATOM    206  C   ASN A  28     -21.508   6.832   7.624  1.00 10.00      A   
ATOM    207  O   ASN A  28     -21.974   7.185   8.709  1.00 10.00      A   
ATOM    208  N   SER A  29     -22.094   7.105   6.463  1.00 10.00      A   
ATOM    209  HN  SER A  29     -21.671   6.809   5.630  1.00 10.00      A   
ATOM    210  CA  SER A  29     -23.348   7.837   6.396  1.00 10.00      A   
ATOM    211  CB  SER A  29     -23.658   8.201   4.943  1.00 10.00      A   
ATOM    212  OG  SER A  29     -22.462   8.373   4.196  1.00 10.00      A   
ATOM    213  HG  SER A  29     -22.683   8.448   3.259  1.00 10.00      A   
ATOM    214  C   SER A  29     -24.477   6.992   6.982  1.00 10.00      A   
ATOM    215  O   SER A  29     -25.416   7.513   7.586  1.00 10.00      A   
ATOM    216  N   VAL A  30     -24.359   5.682   6.814  1.00 10.00      A   
ATOM    217  HN  VAL A  30     -23.579   5.334   6.326  1.00 10.00      A   
ATOM    218  CA  VAL A  30     -25.354   4.742   7.319  1.00 10.00      A   
ATOM    219  CB  VAL A  30     -25.036   3.304   6.857  1.00 10.00      A   
ATOM    220  CG1 VAL A  30     -25.981   2.306   7.504  1.00 10.00      A   
ATOM    221  CG2 VAL A  30     -25.097   3.196   5.341  1.00 10.00      A   
ATOM    222  C   VAL A  30     -25.437   4.777   8.850  1.00 10.00      A   
ATOM    223  O   VAL A  30     -26.523   4.745   9.429  1.00 10.00      A   
ATOM    224  N   SER A  31     -24.288   4.874   9.502  1.00 10.00      A   
ATOM    225  HN  SER A  31     -23.448   4.934   8.997  1.00 10.00      A   
ATOM    226  CA  SER A  31     -24.239   4.897  10.957  1.00 10.00      A   
ATOM    227  CB  SER A  31     -22.881   4.390  11.445  1.00 10.00      A   
ATOM    228  OG  SER A  31     -21.910   4.455  10.412  1.00 10.00      A   
ATOM    229  HG  SER A  31     -21.666   3.552  10.149  1.00 10.00      A   
ATOM    230  C   SER A  31     -24.513   6.287  11.525  1.00 10.00      A   
ATOM    231  O   SER A  31     -24.428   6.495  12.734  1.00 10.00      A   
ATOM    232  N   LEU A  32     -24.844   7.235  10.656  1.00 10.00      A   
ATOM    233  HN  LEU A  32     -24.902   7.015   9.701  1.00 10.00      A   
ATOM    234  CA  LEU A  32     -25.112   8.598  11.095  1.00 10.00      A   
ATOM    235  CB  LEU A  32     -24.140   9.578  10.436  1.00 10.00      A   
ATOM    236  CG  LEU A  32     -22.749   9.693  11.062  1.00 10.00      A   
ATOM    237  CD1 LEU A  32     -21.859  10.600  10.225  1.00 10.00      A   
ATOM    238  CD2 LEU A  32     -22.845  10.212  12.489  1.00 10.00      A   
ATOM    239  C   LEU A  32     -26.554   9.027  10.838  1.00 10.00      A   
ATOM    240  O   LEU A  32     -26.910  10.188  11.047  1.00 10.00      A   
ATOM    241  N   VAL A  33     -27.389   8.105  10.374  1.00 10.00      A   
ATOM    242  HN  VAL A  33     -27.062   7.197  10.196  1.00 10.00      A   
ATOM    243  CA  VAL A  33     -28.788   8.436  10.116  1.00 10.00      A   
ATOM    244  CB  VAL A  33     -29.399   7.645   8.940  1.00 10.00      A   
ATOM    245  CG1 VAL A  33     -28.678   7.969   7.642  1.00 10.00      A   
ATOM    246  CG2 VAL A  33     -29.380   6.153   9.206  1.00 10.00      A   
ATOM    247  C   VAL A  33     -29.643   8.278  11.371  1.00 10.00      A   
ATOM    248  O   VAL A  33     -30.556   9.071  11.609  1.00 10.00      A   
ATOM    249  N   CYS A  34     -29.324   7.270  12.179  1.00 10.00      A   
ATOM    250  HN  CYS A  34     -28.568   6.692  11.946  1.00 10.00      A   
ATOM    251  CA  CYS A  34     -30.059   7.000  13.408  1.00 10.00      A   
ATOM    252  CB  CYS A  34     -31.481   6.519  13.091  1.00 10.00      A   
ATOM    253  SG  CYS A  34     -31.566   4.939  12.213  1.00 10.00      A   
ATOM    254  HG  CYS A  34     -32.841   4.589  12.124  1.00 10.00      A   
ATOM    255  C   CYS A  34     -29.322   5.943  14.225  1.00 10.00      A   
ATOM    256  O   CYS A  34     -28.388   5.309  13.728  1.00 10.00      A   
ATOM    257  N   LYS A  35     -29.747   5.750  15.469  1.00 10.00      A   
ATOM    258  HN  LYS A  35     -30.505   6.288  15.809  1.00 10.00      A   
ATOM    259  CA  LYS A  35     -29.125   4.770  16.353  1.00 10.00      A   
ATOM    260  CB  LYS A  35     -29.650   4.949  17.783  1.00 10.00      A   
ATOM    261  CG  LYS A  35     -29.172   3.912  18.792  1.00 10.00      A   
ATOM    262  CD  LYS A  35     -27.685   4.044  19.081  1.00 10.00      A   
ATOM    263  CE  LYS A  35     -27.351   3.523  20.470  1.00 10.00      A   
ATOM    264  NZ  LYS A  35     -25.887   3.372  20.676  1.00 10.00      A   
ATOM    265  HZ1 LYS A  35     -25.692   3.133  21.668  1.00 10.00      A   
ATOM    266  HZ2 LYS A  35     -25.396   4.256  20.437  1.00 10.00      A   
ATOM    267  HZ3 LYS A  35     -25.518   2.604  20.069  1.00 10.00      A   
ATOM    268  C   LYS A  35     -29.374   3.344  15.864  1.00 10.00      A   
ATOM    269  O   LYS A  35     -28.494   2.486  15.957  1.00 10.00      A   
ATOM    270  N   SER A  36     -30.566   3.100  15.323  1.00 10.00      A   
ATOM    271  HN  SER A  36     -31.217   3.828  15.251  1.00 10.00      A   
ATOM    272  CA  SER A  36     -30.922   1.776  14.828  1.00 10.00      A   
ATOM    273  CB  SER A  36     -32.353   1.775  14.293  1.00 10.00      A   
ATOM    274  OG  SER A  36     -33.136   2.768  14.935  1.00 10.00      A   
ATOM    275  HG  SER A  36     -32.894   2.815  15.872  1.00 10.00      A   
ATOM    276  C   SER A  36     -29.955   1.315  13.741  1.00 10.00      A   
ATOM    277  O   SER A  36     -29.379   0.232  13.827  1.00 10.00      A   
ATOM    278  N   TRP A  37     -29.768   2.156  12.730  1.00 10.00      A   
ATOM    279  HN  TRP A  37     -30.246   3.013  12.726  1.00 10.00      A   
ATOM    280  CA  TRP A  37     -28.873   1.831  11.626  1.00 10.00      A   
ATOM    281  CB  TRP A  37     -29.018   2.842  10.485  1.00 10.00      A   
ATOM    282  CG  TRP A  37     -30.195   2.578   9.587  1.00 10.00      A   
ATOM    283  CD1 TRP A  37     -31.429   2.136   9.963  1.00 10.00      A   
ATOM    284  CD2 TRP A  37     -30.248   2.743   8.163  1.00 10.00      A   
ATOM    285  NE1 TRP A  37     -32.242   2.007   8.866  1.00 10.00      A   
ATOM    286  HE1 TRP A  37     -33.176   1.700   8.882  1.00 10.00      A   
ATOM    287  CE2 TRP A  37     -31.544   2.376   7.749  1.00 10.00      A   
ATOM    288  CE3 TRP A  37     -29.327   3.164   7.198  1.00 10.00      A   
ATOM    289  CZ2 TRP A  37     -31.940   2.417   6.415  1.00 10.00      A   
ATOM    290  CZ3 TRP A  37     -29.722   3.204   5.876  1.00 10.00      A   
ATOM    291  CH2 TRP A  37     -31.018   2.834   5.495  1.00 10.00      A   
ATOM    292  C   TRP A  37     -27.423   1.735  12.095  1.00 10.00      A   
ATOM    293  O   TRP A  37     -26.673   0.876  11.638  1.00 10.00      A   
ATOM    294  N   TYR A  38     -27.043   2.606  13.028  1.00 10.00      A   
ATOM    295  HN  TYR A  38     -27.691   3.259  13.362  1.00 10.00      A   
ATOM    296  CA  TYR A  38     -25.686   2.614  13.565  1.00 10.00      A   
ATOM    297  CB  TYR A  38     -25.500   3.767  14.565  1.00 10.00      A   
ATOM    298  CG  TYR A  38     -24.299   3.607  15.481  1.00 10.00      A   
ATOM    299  CD1 TYR A  38     -24.464   3.255  16.815  1.00 10.00      A   
ATOM    300  CD2 TYR A  38     -23.005   3.791  15.010  1.00 10.00      A   
ATOM    301  CE1 TYR A  38     -23.376   3.086  17.650  1.00 10.00      A   
ATOM    302  CE2 TYR A  38     -21.910   3.629  15.840  1.00 10.00      A   
ATOM    303  CZ  TYR A  38     -22.103   3.274  17.160  1.00 10.00      A   
ATOM    304  OH  TYR A  38     -21.015   3.100  17.989  1.00 10.00      A   
ATOM    305  HH  TYR A  38     -20.431   3.868  17.919  1.00 10.00      A   
ATOM    306  C   TYR A  38     -25.352   1.280  14.232  1.00 10.00      A   
ATOM    307  O   TYR A  38     -24.273   0.719  14.018  1.00 10.00      A   
ATOM    308  N   GLU A  39     -26.284   0.774  15.032  1.00 10.00      A   
ATOM    309  HN  GLU A  39     -27.132   1.261  15.150  1.00 10.00      A   
ATOM    310  CA  GLU A  39     -26.082  -0.487  15.735  1.00 10.00      A   
ATOM    311  CB  GLU A  39     -27.205  -0.742  16.739  1.00 10.00      A   
ATOM    312  CG  GLU A  39     -27.167   0.183  17.947  1.00 10.00      A   
ATOM    313  CD  GLU A  39     -25.830   0.162  18.669  1.00 10.00      A   
ATOM    314  OE1 GLU A  39     -25.479   1.175  19.303  1.00 10.00      A   
ATOM    315  OE2 GLU A  39     -25.126  -0.867  18.611  1.00 10.00      A   
ATOM    316  C   GLU A  39     -25.929  -1.662  14.776  1.00 10.00      A   
ATOM    317  O   GLU A  39     -25.094  -2.538  14.986  1.00 10.00      A   
ATOM    318  N   ILE A  40     -26.727  -1.677  13.721  1.00 10.00      A   
ATOM    319  HN  ILE A  40     -27.381  -0.955  13.599  1.00 10.00      A   
ATOM    320  CA  ILE A  40     -26.650  -2.751  12.742  1.00 10.00      A   
ATOM    321  CB  ILE A  40     -27.925  -2.843  11.878  1.00 10.00      A   
ATOM    322  CG1 ILE A  40     -29.140  -3.145  12.765  1.00 10.00      A   
ATOM    323  CG2 ILE A  40     -27.773  -3.911  10.805  1.00 10.00      A   
ATOM    324  CD1 ILE A  40     -30.429  -3.366  11.999  1.00 10.00      A   
ATOM    325  C   ILE A  40     -25.411  -2.586  11.862  1.00 10.00      A   
ATOM    326  O   ILE A  40     -24.750  -3.565  11.518  1.00 10.00      A   
ATOM    327  N   GLU A  41     -25.095  -1.338  11.526  1.00 10.00      A   
ATOM    328  HN  GLU A  41     -25.671  -0.602  11.838  1.00 10.00      A   
ATOM    329  CA  GLU A  41     -23.934  -1.016  10.698  1.00 10.00      A   
ATOM    330  CB  GLU A  41     -23.804   0.506  10.552  1.00 10.00      A   
ATOM    331  CG  GLU A  41     -23.028   0.972   9.329  1.00 10.00      A   
ATOM    332  CD  GLU A  41     -21.528   1.004   9.544  1.00 10.00      A   
ATOM    333  OE1 GLU A  41     -21.029   1.961  10.178  1.00 10.00      A   
ATOM    334  OE2 GLU A  41     -20.839   0.082   9.065  1.00 10.00      A   
ATOM    335  C   GLU A  41     -22.663  -1.584  11.318  1.00 10.00      A   
ATOM    336  O   GLU A  41     -21.919  -2.328  10.673  1.00 10.00      A   
ATOM    337  N   ARG A  42     -22.447  -1.265  12.586  1.00 10.00      A   
ATOM    338  HN  ARG A  42     -23.105  -0.704  13.055  1.00 10.00      A   
ATOM    339  CA  ARG A  42     -21.264  -1.722  13.308  1.00 10.00      A   
ATOM    340  CB  ARG A  42     -21.183  -1.059  14.688  1.00 10.00      A   
ATOM    341  CG  ARG A  42     -22.346  -1.388  15.608  1.00 10.00      A   
ATOM    342  CD  ARG A  42     -22.217  -0.705  16.959  1.00 10.00      A   
ATOM    343  NE  ARG A  42     -21.261  -1.381  17.833  1.00 10.00      A   
ATOM    344  HE  ARG A  42     -20.367  -1.572  17.464  1.00 10.00      A   
ATOM    345  CZ  ARG A  42     -21.539  -1.759  19.081  1.00 10.00      A   
ATOM    346  NH1 ARG A  42     -22.744  -1.533  19.592  1.00 10.00      A   
ATOM    347 HH11 ARG A  42     -23.493  -1.062  19.017  1.00 10.00      A   
ATOM    348 HH12 ARG A  42     -22.960  -1.826  20.568  1.00 10.00      A   
ATOM    349  NH2 ARG A  42     -20.610  -2.345  19.828  1.00 10.00      A   
ATOM    350 HH21 ARG A  42     -20.833  -2.640  20.803  1.00 10.00      A   
ATOM    351 HH22 ARG A  42     -19.648  -2.510  19.448  1.00 10.00      A   
ATOM    352  C   ARG A  42     -21.208  -3.244  13.434  1.00 10.00      A   
ATOM    353  O   ARG A  42     -20.144  -3.819  13.657  1.00 10.00      A   
ATOM    354  N   TRP A  43     -22.350  -3.896  13.271  1.00 10.00      A   
ATOM    355  HN  TRP A  43     -23.169  -3.392  13.075  1.00 10.00      A   
ATOM    356  CA  TRP A  43     -22.412  -5.344  13.381  1.00 10.00      A   
ATOM    357  CB  TRP A  43     -23.603  -5.770  14.238  1.00 10.00      A   
ATOM    358  CG  TRP A  43     -23.343  -5.701  15.712  1.00 10.00      A   
ATOM    359  CD1 TRP A  43     -23.321  -4.582  16.492  1.00 10.00      A   
ATOM    360  CD2 TRP A  43     -23.069  -6.800  16.586  1.00 10.00      A   
ATOM    361  NE1 TRP A  43     -23.060  -4.916  17.799  1.00 10.00      A   
ATOM    362  HE1 TRP A  43     -23.000  -4.282  18.550  1.00 10.00      A   
ATOM    363  CE2 TRP A  43     -22.898  -6.274  17.882  1.00 10.00      A   
ATOM    364  CE3 TRP A  43     -22.953  -8.180  16.399  1.00 10.00      A   
ATOM    365  CZ2 TRP A  43     -22.620  -7.078  18.982  1.00 10.00      A   
ATOM    366  CZ3 TRP A  43     -22.675  -8.975  17.494  1.00 10.00      A   
ATOM    367  CH2 TRP A  43     -22.513  -8.423  18.768  1.00 10.00      A   
ATOM    368  C   TRP A  43     -22.474  -6.027  12.018  1.00 10.00      A   
ATOM    369  O   TRP A  43     -22.771  -7.218  11.934  1.00 10.00      A   
ATOM    370  N   CYS A  44     -22.207  -5.288  10.949  1.00 10.00      A   
ATOM    371  HN  CYS A  44     -22.022  -4.329  11.051  1.00 10.00      A   
ATOM    372  CA  CYS A  44     -22.239  -5.884   9.621  1.00 10.00      A   
ATOM    373  CB  CYS A  44     -23.618  -5.733   8.978  1.00 10.00      A   
ATOM    374  SG  CYS A  44     -24.146  -4.023   8.738  1.00 10.00      A   
ATOM    375  HG  CYS A  44     -24.657  -3.593   9.887  1.00 10.00      A   
ATOM    376  C   CYS A  44     -21.141  -5.369   8.691  1.00 10.00      A   
ATOM    377  O   CYS A  44     -21.146  -5.684   7.502  1.00 10.00      A   
ATOM    378  N   ARG A  45     -20.212  -4.570   9.206  1.00 10.00      A   
ATOM    379  HN  ARG A  45     -20.247  -4.324  10.155  1.00 10.00      A   
ATOM    380  CA  ARG A  45     -19.126  -4.075   8.365  1.00 10.00      A   
ATOM    381  CB  ARG A  45     -18.635  -2.686   8.791  1.00 10.00      A   
ATOM    382  CG  ARG A  45     -18.124  -1.850   7.622  1.00 10.00      A   
ATOM    383  CD  ARG A  45     -17.339  -0.623   8.074  1.00 10.00      A   
ATOM    384  NE  ARG A  45     -18.207   0.460   8.541  1.00 10.00      A   
ATOM    385  HE  ARG A  45     -19.071   0.202   8.954  1.00 10.00      A   
ATOM    386  CZ  ARG A  45     -17.914   1.759   8.422  1.00 10.00      A   
ATOM    387  NH1 ARG A  45     -16.789   2.148   7.834  1.00 10.00      A   
ATOM    388 HH11 ARG A  45     -16.116   1.438   7.447  1.00 10.00      A   
ATOM    389 HH12 ARG A  45     -16.568   3.160   7.751  1.00 10.00      A   
ATOM    390  NH2 ARG A  45     -18.755   2.674   8.894  1.00 10.00      A   
ATOM    391 HH21 ARG A  45     -19.653   2.381   9.365  1.00 10.00      A   
ATOM    392 HH22 ARG A  45     -18.527   3.692   8.801  1.00 10.00      A   
ATOM    393  C   ARG A  45     -17.989  -5.087   8.375  1.00 10.00      A   
ATOM    394  O   ARG A  45     -17.502  -5.472   9.436  1.00 10.00      A   
ATOM    395  N   ARG A  46     -17.577  -5.522   7.193  1.00 10.00      A   
ATOM    396  HN  ARG A  46     -17.974  -5.143   6.379  1.00 10.00      A   
ATOM    397  CA  ARG A  46     -16.531  -6.528   7.075  1.00 10.00      A   
ATOM    398  CB  ARG A  46     -16.795  -7.457   5.886  1.00 10.00      A   
ATOM    399  CG  ARG A  46     -18.066  -8.281   5.992  1.00 10.00      A   
ATOM    400  CD  ARG A  46     -19.256  -7.550   5.389  1.00 10.00      A   
ATOM    401  NE  ARG A  46     -20.432  -8.410   5.294  1.00 10.00      A   
ATOM    402  HE  ARG A  46     -20.851  -8.697   6.138  1.00 10.00      A   
ATOM    403  CZ  ARG A  46     -20.965  -8.812   4.145  1.00 10.00      A   
ATOM    404  NH1 ARG A  46     -20.428  -8.429   2.994  1.00 10.00      A   
ATOM    405 HH11 ARG A  46     -20.845  -8.749   2.094  1.00 10.00      A   
ATOM    406 HH12 ARG A  46     -19.584  -7.809   2.979  1.00 10.00      A   
ATOM    407  NH2 ARG A  46     -22.031  -9.606   4.147  1.00 10.00      A   
ATOM    408 HH21 ARG A  46     -22.456  -9.919   5.048  1.00 10.00      A   
ATOM    409 HH22 ARG A  46     -22.448  -9.925   3.243  1.00 10.00      A   
ATOM    410  C   ARG A  46     -15.142  -5.922   6.942  1.00 10.00      A   
ATOM    411  O   ARG A  46     -14.150  -6.566   7.284  1.00 10.00      A   
ATOM    412  N   LYS A  47     -15.062  -4.695   6.463  1.00 10.00      A   
ATOM    413  HN  LYS A  47     -15.883  -4.204   6.244  1.00 10.00      A   
ATOM    414  CA  LYS A  47     -13.772  -4.053   6.269  1.00 10.00      A   
ATOM    415  CB  LYS A  47     -13.482  -3.922   4.769  1.00 10.00      A   
ATOM    416  CG  LYS A  47     -12.371  -2.945   4.420  1.00 10.00      A   
ATOM    417  CD  LYS A  47     -12.254  -2.765   2.919  1.00 10.00      A   
ATOM    418  CE  LYS A  47     -11.503  -1.492   2.569  1.00 10.00      A   
ATOM    419  NZ  LYS A  47     -12.425  -0.358   2.302  1.00 10.00      A   
ATOM    420  HZ1 LYS A  47     -12.953  -0.098   3.170  1.00 10.00      A   
ATOM    421  HZ2 LYS A  47     -13.106  -0.617   1.563  1.00 10.00      A   
ATOM    422  HZ3 LYS A  47     -11.885   0.468   1.980  1.00 10.00      A   
ATOM    423  C   LYS A  47     -13.698  -2.689   6.947  1.00 10.00      A   
ATOM    424  O   LYS A  47     -14.678  -1.947   6.976  1.00 10.00      A   
ATOM    425  N   VAL A  48     -12.534  -2.376   7.508  1.00 10.00      A   
ATOM    426  HN  VAL A  48     -11.802  -3.031   7.477  1.00 10.00      A   
ATOM    427  CA  VAL A  48     -12.304  -1.092   8.160  1.00 10.00      A   
ATOM    428  CB  VAL A  48     -12.271  -1.194   9.705  1.00 10.00      A   
ATOM    429  CG1 VAL A  48     -13.679  -1.345  10.263  1.00 10.00      A   
ATOM    430  CG2 VAL A  48     -11.384  -2.340  10.167  1.00 10.00      A   
ATOM    431  C   VAL A  48     -11.003  -0.483   7.651  1.00 10.00      A   
ATOM    432  O   VAL A  48      -9.964  -1.141   7.644  1.00 10.00      A   
ATOM    433  N   PHE A  49     -11.076   0.758   7.197  1.00 10.00      A   
ATOM    434  HN  PHE A  49     -11.941   1.220   7.205  1.00 10.00      A   
ATOM    435  CA  PHE A  49      -9.903   1.451   6.677  1.00 10.00      A   
ATOM    436  CB  PHE A  49     -10.233   2.146   5.350  1.00 10.00      A   
ATOM    437  CG  PHE A  49      -9.130   3.022   4.818  1.00 10.00      A   
ATOM    438  CD1 PHE A  49      -7.912   2.480   4.438  1.00 10.00      A   
ATOM    439  CD2 PHE A  49      -9.316   4.388   4.698  1.00 10.00      A   
ATOM    440  CE1 PHE A  49      -6.901   3.285   3.946  1.00 10.00      A   
ATOM    441  CE2 PHE A  49      -8.310   5.197   4.208  1.00 10.00      A   
ATOM    442  CZ  PHE A  49      -7.101   4.646   3.830  1.00 10.00      A   
ATOM    443  C   PHE A  49      -9.362   2.459   7.684  1.00 10.00      A   
ATOM    444  O   PHE A  49     -10.009   3.468   7.977  1.00 10.00      A   
ATOM    445  N   ILE A  50      -8.174   2.182   8.211  1.00 10.00      A   
ATOM    446  HN  ILE A  50      -7.709   1.355   7.941  1.00 10.00      A   
ATOM    447  CA  ILE A  50      -7.539   3.068   9.181  1.00 10.00      A   
ATOM    448  CB  ILE A  50      -7.181   2.332  10.493  1.00 10.00      A   
ATOM    449  CG1 ILE A  50      -8.376   1.529  11.023  1.00 10.00      A   
ATOM    450  CG2 ILE A  50      -6.690   3.315  11.549  1.00 10.00      A   
ATOM    451  CD1 ILE A  50      -9.560   2.380  11.437  1.00 10.00      A   
ATOM    452  C   ILE A  50      -6.272   3.687   8.579  1.00 10.00      A   
ATOM    453  O   ILE A  50      -5.227   3.037   8.486  1.00 10.00      A   
ATOM    454  N   GLY A  51      -6.378   4.941   8.151  1.00 10.00      A   
ATOM    455  HN  GLY A  51      -7.240   5.401   8.233  1.00 10.00      A   
ATOM    456  CA  GLY A  51      -5.246   5.631   7.554  1.00 10.00      A   
ATOM    457  C   GLY A  51      -4.124   5.899   8.539  1.00 10.00      A   
ATOM    458  O   GLY A  51      -2.948   5.811   8.190  1.00 10.00      A   
ATOM    459  N   ASN A  52      -4.480   6.235   9.766  1.00 10.00      A   
ATOM    460  HN  ASN A  52      -5.429   6.285   9.995  1.00 10.00      A   
ATOM    461  CA  ASN A  52      -3.482   6.514  10.790  1.00 10.00      A   
ATOM    462  CB  ASN A  52      -3.534   7.976  11.232  1.00 10.00      A   
ATOM    463  CG  ASN A  52      -2.375   8.344  12.137  1.00 10.00      A   
ATOM    464  OD1 ASN A  52      -2.472   8.234  13.355  1.00 10.00      A   
ATOM    465  ND2 ASN A  52      -1.267   8.766  11.546  1.00 10.00      A   
ATOM    466 HD21 ASN A  52      -1.251   8.814  10.563  1.00 10.00      A   
ATOM    467 HD22 ASN A  52      -0.505   9.010  12.110  1.00 10.00      A   
ATOM    468  C   ASN A  52      -3.674   5.582  11.975  1.00 10.00      A   
ATOM    469  O   ASN A  52      -4.708   5.618  12.641  1.00 10.00      A   
ATOM    470  N   CYS A  53      -2.663   4.760  12.238  1.00 10.00      A   
ATOM    471  HN  CYS A  53      -1.855   4.806  11.682  1.00 10.00      A   
ATOM    472  CA  CYS A  53      -2.715   3.778  13.320  1.00 10.00      A   
ATOM    473  CB  CYS A  53      -1.571   2.774  13.176  1.00 10.00      A   
ATOM    474  SG  CYS A  53       0.020   3.519  12.751  1.00 10.00      A   
ATOM    475  HG  CYS A  53       0.412   2.999  11.593  1.00 10.00      A   
ATOM    476  C   CYS A  53      -2.698   4.398  14.713  1.00 10.00      A   
ATOM    477  O   CYS A  53      -2.785   3.685  15.714  1.00 10.00      A   
ATOM    478  N   TYR A  54      -2.588   5.715  14.791  1.00 10.00      A   
ATOM    479  HN  TYR A  54      -2.517   6.248  13.969  1.00 10.00      A   
ATOM    480  CA  TYR A  54      -2.559   6.387  16.080  1.00 10.00      A   
ATOM    481  CB  TYR A  54      -1.193   7.033  16.315  1.00 10.00      A   
ATOM    482  CG  TYR A  54      -0.079   6.024  16.489  1.00 10.00      A   
ATOM    483  CD1 TYR A  54       1.094   6.109  15.749  1.00 10.00      A   
ATOM    484  CD2 TYR A  54      -0.206   4.979  17.398  1.00 10.00      A   
ATOM    485  CE1 TYR A  54       2.110   5.180  15.912  1.00 10.00      A   
ATOM    486  CE2 TYR A  54       0.800   4.050  17.566  1.00 10.00      A   
ATOM    487  CZ  TYR A  54       1.957   4.154  16.823  1.00 10.00      A   
ATOM    488  OH  TYR A  54       2.961   3.225  16.992  1.00 10.00      A   
ATOM    489  HH  TYR A  54       3.435   3.414  17.825  1.00 10.00      A   
ATOM    490  C   TYR A  54      -3.693   7.396  16.222  1.00 10.00      A   
ATOM    491  O   TYR A  54      -3.768   8.133  17.208  1.00 10.00      A   
ATOM    492  N   ALA A  55      -4.586   7.415  15.238  1.00 10.00      A   
ATOM    493  HN  ALA A  55      -4.474   6.806  14.480  1.00 10.00      A   
ATOM    494  CA  ALA A  55      -5.725   8.326  15.254  1.00 10.00      A   
ATOM    495  CB  ALA A  55      -6.180   8.639  13.837  1.00 10.00      A   
ATOM    496  C   ALA A  55      -6.867   7.714  16.053  1.00 10.00      A   
ATOM    497  O   ALA A  55      -7.789   8.407  16.481  1.00 10.00      A   
ATOM    498  N   VAL A  56      -6.783   6.409  16.261  1.00 10.00      A   
ATOM    499  HN  VAL A  56      -6.009   5.923  15.909  1.00 10.00      A   
ATOM    500  CA  VAL A  56      -7.798   5.681  17.003  1.00 10.00      A   
ATOM    501  CB  VAL A  56      -8.936   5.195  16.067  1.00 10.00      A   
ATOM    502  CG1 VAL A  56      -8.434   4.173  15.053  1.00 10.00      A   
ATOM    503  CG2 VAL A  56     -10.115   4.652  16.858  1.00 10.00      A   
ATOM    504  C   VAL A  56      -7.173   4.493  17.736  1.00 10.00      A   
ATOM    505  O   VAL A  56      -6.205   3.900  17.262  1.00 10.00      A   
ATOM    506  N   SER A  57      -7.707   4.175  18.903  1.00 10.00      A   
ATOM    507  HN  SER A  57      -8.453   4.705  19.250  1.00 10.00      A   
ATOM    508  CA  SER A  57      -7.216   3.059  19.694  1.00 10.00      A   
ATOM    509  CB  SER A  57      -7.601   3.274  21.158  1.00 10.00      A   
ATOM    510  OG  SER A  57      -8.666   4.209  21.261  1.00 10.00      A   
ATOM    511  HG  SER A  57      -9.512   3.740  21.183  1.00 10.00      A   
ATOM    512  C   SER A  57      -7.809   1.750  19.174  1.00 10.00      A   
ATOM    513  O   SER A  57      -8.982   1.707  18.796  1.00 10.00      A   
ATOM    514  N   PRO A  58      -7.010   0.667  19.143  1.00 10.00      A   
ATOM    515  CA  PRO A  58      -7.468  -0.641  18.655  1.00 10.00      A   
ATOM    516  CB  PRO A  58      -6.287  -1.570  18.949  1.00 10.00      A   
ATOM    517  CG  PRO A  58      -5.103  -0.668  19.008  1.00 10.00      A   
ATOM    518  CD  PRO A  58      -5.602   0.630  19.579  1.00 10.00      A   
ATOM    519  C   PRO A  58      -8.710  -1.118  19.401  1.00 10.00      A   
ATOM    520  O   PRO A  58      -9.622  -1.694  18.806  1.00 10.00      A   
ATOM    521  N   ALA A  59      -8.743  -0.848  20.702  1.00 10.00      A   
ATOM    522  HN  ALA A  59      -7.982  -0.379  21.109  1.00 10.00      A   
ATOM    523  CA  ALA A  59      -9.867  -1.236  21.544  1.00 10.00      A   
ATOM    524  CB  ALA A  59      -9.611  -0.813  22.982  1.00 10.00      A   
ATOM    525  C   ALA A  59     -11.171  -0.627  21.038  1.00 10.00      A   
ATOM    526  O   ALA A  59     -12.203  -1.294  20.988  1.00 10.00      A   
ATOM    527  N   THR A  60     -11.107   0.639  20.639  1.00 10.00      A   
ATOM    528  HN  THR A  60     -10.249   1.110  20.676  1.00 10.00      A   
ATOM    529  CA  THR A  60     -12.278   1.348  20.140  1.00 10.00      A   
ATOM    530  CB  THR A  60     -11.960   2.839  19.906  1.00 10.00      A   
ATOM    531  OG1 THR A  60     -11.219   3.356  21.023  1.00 10.00      A   
ATOM    532  HG1 THR A  60     -11.661   4.151  21.358  1.00 10.00      A   
ATOM    533  CG2 THR A  60     -13.241   3.644  19.748  1.00 10.00      A   
ATOM    534  C   THR A  60     -12.787   0.733  18.835  1.00 10.00      A   
ATOM    535  O   THR A  60     -13.992   0.554  18.652  1.00 10.00      A   
ATOM    536  N   VAL A  61     -11.860   0.406  17.938  1.00 10.00      A   
ATOM    537  HN  VAL A  61     -10.917   0.569  18.147  1.00 10.00      A   
ATOM    538  CA  VAL A  61     -12.209  -0.187  16.648  1.00 10.00      A   
ATOM    539  CB  VAL A  61     -10.959  -0.414  15.767  1.00 10.00      A   
ATOM    540  CG1 VAL A  61     -11.360  -0.879  14.373  1.00 10.00      A   
ATOM    541  CG2 VAL A  61     -10.116   0.850  15.689  1.00 10.00      A   
ATOM    542  C   VAL A  61     -12.937  -1.517  16.829  1.00 10.00      A   
ATOM    543  O   VAL A  61     -14.014  -1.728  16.268  1.00 10.00      A   
ATOM    544  N   ILE A  62     -12.353  -2.397  17.635  1.00 10.00      A   
ATOM    545  HN  ILE A  62     -11.507  -2.158  18.072  1.00 10.00      A   
ATOM    546  CA  ILE A  62     -12.925  -3.711  17.885  1.00 10.00      A   
ATOM    547  CB  ILE A  62     -11.939  -4.607  18.657  1.00 10.00      A   
ATOM    548  CG1 ILE A  62     -10.581  -4.635  17.946  1.00 10.00      A   
ATOM    549  CG2 ILE A  62     -12.493  -6.016  18.790  1.00 10.00      A   
ATOM    550  CD1 ILE A  62      -9.492  -5.340  18.727  1.00 10.00      A   
ATOM    551  C   ILE A  62     -14.240  -3.622  18.657  1.00 10.00      A   
ATOM    552  O   ILE A  62     -15.153  -4.417  18.437  1.00 10.00      A   
ATOM    553  N   ARG A  63     -14.333  -2.658  19.561  1.00 10.00      A   
ATOM    554  HN  ARG A  63     -13.570  -2.050  19.698  1.00 10.00      A   
ATOM    555  CA  ARG A  63     -15.543  -2.485  20.355  1.00 10.00      A   
ATOM    556  CB  ARG A  63     -15.339  -1.441  21.450  1.00 10.00      A   
ATOM    557  CG  ARG A  63     -16.534  -1.272  22.374  1.00 10.00      A   
ATOM    558  CD  ARG A  63     -16.191  -0.395  23.564  1.00 10.00      A   
ATOM    559  NE  ARG A  63     -15.884   0.979  23.168  1.00 10.00      A   
ATOM    560  HE  ARG A  63     -16.530   1.431  22.573  1.00 10.00      A   
ATOM    561  CZ  ARG A  63     -14.809   1.654  23.576  1.00 10.00      A   
ATOM    562  NH1 ARG A  63     -13.935   1.085  24.396  1.00 10.00      A   
ATOM    563 HH11 ARG A  63     -13.089   1.608  24.716  1.00 10.00      A   
ATOM    564 HH12 ARG A  63     -14.092   0.111  24.730  1.00 10.00      A   
ATOM    565  NH2 ARG A  63     -14.623   2.908  23.169  1.00 10.00      A   
ATOM    566 HH21 ARG A  63     -15.318   3.362  22.532  1.00 10.00      A   
ATOM    567 HH22 ARG A  63     -13.788   3.446  23.488  1.00 10.00      A   
ATOM    568  C   ARG A  63     -16.720  -2.102  19.469  1.00 10.00      A   
ATOM    569  O   ARG A  63     -17.842  -2.566  19.673  1.00 10.00      A   
ATOM    570  N   ARG A  64     -16.457  -1.262  18.475  1.00 10.00      A   
ATOM    571  HN  ARG A  64     -15.543  -0.930  18.355  1.00 10.00      A   
ATOM    572  CA  ARG A  64     -17.500  -0.830  17.562  1.00 10.00      A   
ATOM    573  CB  ARG A  64     -17.117   0.467  16.845  1.00 10.00      A   
ATOM    574  CG  ARG A  64     -18.215   1.017  15.946  1.00 10.00      A   
ATOM    575  CD  ARG A  64     -17.852   2.383  15.400  1.00 10.00      A   
ATOM    576  NE  ARG A  64     -18.624   2.720  14.204  1.00 10.00      A   
ATOM    577  HE  ARG A  64     -19.151   2.003  13.791  1.00 10.00      A   
ATOM    578  CZ  ARG A  64     -18.647   3.931  13.653  1.00 10.00      A   
ATOM    579  NH1 ARG A  64     -17.954   4.928  14.194  1.00 10.00      A   
ATOM    580 HH11 ARG A  64     -17.377   4.766  15.063  1.00 10.00      A   
ATOM    581 HH12 ARG A  64     -17.979   5.878  13.758  1.00 10.00      A   
ATOM    582  NH2 ARG A  64     -19.361   4.155  12.554  1.00 10.00      A   
ATOM    583 HH21 ARG A  64     -19.372   5.109  12.125  1.00 10.00      A   
ATOM    584 HH22 ARG A  64     -19.911   3.387  12.110  1.00 10.00      A   
ATOM    585  C   ARG A  64     -17.826  -1.924  16.551  1.00 10.00      A   
ATOM    586  O   ARG A  64     -18.984  -2.309  16.404  1.00 10.00      A   
ATOM    587  N   PHE A  65     -16.803  -2.434  15.874  1.00 10.00      A   
ATOM    588  HN  PHE A  65     -15.891  -2.115  16.065  1.00 10.00      A   
ATOM    589  CA  PHE A  65     -16.995  -3.471  14.867  1.00 10.00      A   
ATOM    590  CB  PHE A  65     -16.323  -3.066  13.550  1.00 10.00      A   
ATOM    591  CG  PHE A  65     -16.821  -1.778  12.961  1.00 10.00      A   
ATOM    592  CD1 PHE A  65     -16.057  -0.624  13.035  1.00 10.00      A   
ATOM    593  CD2 PHE A  65     -18.046  -1.722  12.326  1.00 10.00      A   
ATOM    594  CE1 PHE A  65     -16.512   0.561  12.484  1.00 10.00      A   
ATOM    595  CE2 PHE A  65     -18.508  -0.543  11.775  1.00 10.00      A   
ATOM    596  CZ  PHE A  65     -17.739   0.600  11.853  1.00 10.00      A   
ATOM    597  C   PHE A  65     -16.427  -4.812  15.333  1.00 10.00      A   
ATOM    598  O   PHE A  65     -15.222  -5.040  15.262  1.00 10.00      A   
ATOM    599  N   PRO A  66     -17.290  -5.719  15.813  1.00 10.00      A   
ATOM    600  CA  PRO A  66     -16.877  -7.035  16.286  1.00 10.00      A   
ATOM    601  CB  PRO A  66     -17.877  -7.279  17.415  1.00 10.00      A   
ATOM    602  CG  PRO A  66     -19.135  -6.602  16.962  1.00 10.00      A   
ATOM    603  CD  PRO A  66     -18.740  -5.526  15.976  1.00 10.00      A   
ATOM    604  C   PRO A  66     -17.025  -8.121  15.216  1.00 10.00      A   
ATOM    605  O   PRO A  66     -16.915  -9.311  15.515  1.00 10.00      A   
ATOM    606  N   LYS A  67     -17.270  -7.709  13.975  1.00 10.00      A   
ATOM    607  HN  LYS A  67     -17.330  -6.748  13.796  1.00 10.00      A   
ATOM    608  CA  LYS A  67     -17.447  -8.653  12.871  1.00 10.00      A   
ATOM    609  CB  LYS A  67     -18.926  -8.753  12.468  1.00 10.00      A   
ATOM    610  CG  LYS A  67     -19.810  -9.442  13.494  1.00 10.00      A   
ATOM    611  CD  LYS A  67     -21.140  -9.863  12.890  1.00 10.00      A   
ATOM    612  CE  LYS A  67     -21.961 -10.669  13.882  1.00 10.00      A   
ATOM    613  NZ  LYS A  67     -23.206 -11.213  13.275  1.00 10.00      A   
ATOM    614  HZ1 LYS A  67     -23.798 -10.440  12.913  1.00 10.00      A   
ATOM    615  HZ2 LYS A  67     -23.748 -11.741  13.987  1.00 10.00      A   
ATOM    616  HZ3 LYS A  67     -22.974 -11.856  12.491  1.00 10.00      A   
ATOM    617  C   LYS A  67     -16.596  -8.271  11.660  1.00 10.00      A   
ATOM    618  O   LYS A  67     -17.014  -8.454  10.516  1.00 10.00      A   
ATOM    619  N   VAL A  68     -15.401  -7.759  11.914  1.00 10.00      A   
ATOM    620  HN  VAL A  68     -15.109  -7.664  12.844  1.00 10.00      A   
ATOM    621  CA  VAL A  68     -14.500  -7.352  10.839  1.00 10.00      A   
ATOM    622  CB  VAL A  68     -13.531  -6.244  11.302  1.00 10.00      A   
ATOM    623  CG1 VAL A  68     -12.551  -5.871  10.201  1.00 10.00      A   
ATOM    624  CG2 VAL A  68     -14.302  -5.019  11.748  1.00 10.00      A   
ATOM    625  C   VAL A  68     -13.696  -8.540  10.320  1.00 10.00      A   
ATOM    626  O   VAL A  68     -13.193  -9.351  11.099  1.00 10.00      A   
ATOM    627  N   ARG A  69     -13.588  -8.636   9.001  1.00 10.00      A   
ATOM    628  HN  ARG A  69     -14.011  -7.952   8.435  1.00 10.00      A   
ATOM    629  CA  ARG A  69     -12.846  -9.717   8.371  1.00 10.00      A   
ATOM    630  CB  ARG A  69     -13.719 -10.466   7.362  1.00 10.00      A   
ATOM    631  CG  ARG A  69     -14.959 -11.118   7.950  1.00 10.00      A   
ATOM    632  CD  ARG A  69     -15.694 -11.929   6.896  1.00 10.00      A   
ATOM    633  NE  ARG A  69     -16.942 -12.499   7.403  1.00 10.00      A   
ATOM    634  HE  ARG A  69     -17.613 -11.873   7.758  1.00 10.00      A   
ATOM    635  CZ  ARG A  69     -17.209 -13.804   7.418  1.00 10.00      A   
ATOM    636  NH1 ARG A  69     -16.320 -14.674   6.965  1.00 10.00      A   
ATOM    637 HH11 ARG A  69     -15.390 -14.344   6.593  1.00 10.00      A   
ATOM    638 HH12 ARG A  69     -16.535 -15.690   6.974  1.00 10.00      A   
ATOM    639  NH2 ARG A  69     -18.376 -14.236   7.880  1.00 10.00      A   
ATOM    640 HH21 ARG A  69     -18.593 -15.258   7.897  1.00 10.00      A   
ATOM    641 HH22 ARG A  69     -19.086 -13.554   8.228  1.00 10.00      A   
ATOM    642  C   ARG A  69     -11.609  -9.174   7.665  1.00 10.00      A   
ATOM    643  O   ARG A  69     -10.617  -9.881   7.500  1.00 10.00      A   
ATOM    644  N   SER A  70     -11.667  -7.913   7.254  1.00 10.00      A   
ATOM    645  HN  SER A  70     -12.480  -7.388   7.424  1.00 10.00      A   
ATOM    646  CA  SER A  70     -10.551  -7.287   6.555  1.00 10.00      A   
ATOM    647  CB  SER A  70     -10.922  -7.032   5.086  1.00 10.00      A   
ATOM    648  OG  SER A  70      -9.791  -6.615   4.331  1.00 10.00      A   
ATOM    649  HG  SER A  70      -9.691  -7.186   3.552  1.00 10.00      A   
ATOM    650  C   SER A  70     -10.149  -5.980   7.233  1.00 10.00      A   
ATOM    651  O   SER A  70     -10.949  -5.044   7.331  1.00 10.00      A   
ATOM    652  N   VAL A  71      -8.914  -5.921   7.718  1.00 10.00      A   
ATOM    653  HN  VAL A  71      -8.319  -6.699   7.619  1.00 10.00      A   
ATOM    654  CA  VAL A  71      -8.416  -4.724   8.383  1.00 10.00      A   
ATOM    655  CB  VAL A  71      -7.939  -5.011   9.823  1.00 10.00      A   
ATOM    656  CG1 VAL A  71      -7.673  -3.708  10.560  1.00 10.00      A   
ATOM    657  CG2 VAL A  71      -8.956  -5.855  10.580  1.00 10.00      A   
ATOM    658  C   VAL A  71      -7.272  -4.101   7.590  1.00 10.00      A   
ATOM    659  O   VAL A  71      -6.218  -4.718   7.413  1.00 10.00      A   
ATOM    660  N   GLU A  72      -7.492  -2.878   7.123  1.00 10.00      A   
ATOM    661  HN  GLU A  72      -8.351  -2.443   7.316  1.00 10.00      A   
ATOM    662  CA  GLU A  72      -6.499  -2.145   6.346  1.00 10.00      A   
ATOM    663  CB  GLU A  72      -7.167  -1.529   5.114  1.00 10.00      A   
ATOM    664  CG  GLU A  72      -6.215  -0.823   4.165  1.00 10.00      A   
ATOM    665  CD  GLU A  72      -6.820  -0.622   2.789  1.00 10.00      A   
ATOM    666  OE1 GLU A  72      -8.021  -0.288   2.700  1.00 10.00      A   
ATOM    667  OE2 GLU A  72      -6.094  -0.798   1.789  1.00 10.00      A   
ATOM    668  C   GLU A  72      -5.875  -1.056   7.213  1.00 10.00      A   
ATOM    669  O   GLU A  72      -6.567  -0.134   7.653  1.00 10.00      A   
ATOM    670  N   LEU A  73      -4.572  -1.164   7.455  1.00 10.00      A   
ATOM    671  HN  LEU A  73      -4.065  -1.912   7.056  1.00 10.00      A   
ATOM    672  CA  LEU A  73      -3.871  -0.202   8.297  1.00 10.00      A   
ATOM    673  CB  LEU A  73      -3.425  -0.877   9.599  1.00 10.00      A   
ATOM    674  CG  LEU A  73      -4.511  -1.574  10.426  1.00 10.00      A   
ATOM    675  CD1 LEU A  73      -3.884  -2.536  11.423  1.00 10.00      A   
ATOM    676  CD2 LEU A  73      -5.370  -0.552  11.153  1.00 10.00      A   
ATOM    677  C   LEU A  73      -2.646   0.407   7.612  1.00 10.00      A   
ATOM    678  O   LEU A  73      -1.970  -0.237   6.804  1.00 10.00      A   
ATOM    679  N   LYS A  74      -2.386   1.664   7.944  1.00 10.00      A   
ATOM    680  HN  LYS A  74      -2.998   2.117   8.555  1.00 10.00      A   
ATOM    681  CA  LYS A  74      -1.237   2.405   7.442  1.00 10.00      A   
ATOM    682  CB  LYS A  74      -1.689   3.553   6.533  1.00 10.00      A   
ATOM    683  CG  LYS A  74      -2.376   3.136   5.243  1.00 10.00      A   
ATOM    684  CD  LYS A  74      -2.769   4.363   4.431  1.00 10.00      A   
ATOM    685  CE  LYS A  74      -3.383   3.990   3.089  1.00 10.00      A   
ATOM    686  NZ  LYS A  74      -3.605   5.189   2.237  1.00 10.00      A   
ATOM    687  HZ1 LYS A  74      -4.596   5.501   2.289  1.00 10.00      A   
ATOM    688  HZ2 LYS A  74      -3.379   4.971   1.248  1.00 10.00      A   
ATOM    689  HZ3 LYS A  74      -2.992   5.972   2.550  1.00 10.00      A   
ATOM    690  C   LYS A  74      -0.497   2.979   8.648  1.00 10.00      A   
ATOM    691  O   LYS A  74      -1.116   3.233   9.684  1.00 10.00      A   
ATOM    692  N   GLY A  75       0.807   3.181   8.532  1.00 10.00      A   
ATOM    693  HN  GLY A  75       1.262   2.968   7.686  1.00 10.00      A   
ATOM    694  CA  GLY A  75       1.559   3.709   9.656  1.00 10.00      A   
ATOM    695  C   GLY A  75       2.482   4.861   9.309  1.00 10.00      A   
ATOM    696  O   GLY A  75       2.080   6.023   9.364  1.00 10.00      A   
ATOM    697  N   LYS A  76       3.716   4.524   8.960  1.00 10.00      A   
ATOM    698  HN  LYS A  76       3.948   3.569   8.923  1.00 10.00      A   
ATOM    699  CA  LYS A  76       4.742   5.508   8.618  1.00 10.00      A   
ATOM    700  CB  LYS A  76       6.052   4.807   8.230  1.00 10.00      A   
ATOM    701  CG  LYS A  76       6.643   3.924   9.325  1.00 10.00      A   
ATOM    702  CD  LYS A  76       7.620   2.891   8.769  1.00 10.00      A   
ATOM    703  CE  LYS A  76       8.935   3.528   8.341  1.00 10.00      A   
ATOM    704  NZ  LYS A  76       9.853   2.545   7.703  1.00 10.00      A   
ATOM    705  HZ1 LYS A  76      10.149   1.820   8.399  1.00 10.00      A   
ATOM    706  HZ2 LYS A  76      10.701   3.029   7.348  1.00 10.00      A   
ATOM    707  HZ3 LYS A  76       9.378   2.070   6.908  1.00 10.00      A   
ATOM    708  C   LYS A  76       4.286   6.447   7.499  1.00 10.00      A   
ATOM    709  O   LYS A  76       3.637   6.018   6.546  1.00 10.00      A   
ATOM    710  N   PRO A  77       4.621   7.746   7.615  1.00 10.00      A   
ATOM    711  CA  PRO A  77       4.249   8.754   6.617  1.00 10.00      A   
ATOM    712  CB  PRO A  77       4.550  10.080   7.323  1.00 10.00      A   
ATOM    713  CG  PRO A  77       5.632   9.747   8.292  1.00 10.00      A   
ATOM    714  CD  PRO A  77       5.379   8.332   8.735  1.00 10.00      A   
ATOM    715  C   PRO A  77       5.065   8.629   5.332  1.00 10.00      A   
ATOM    716  O   PRO A  77       6.000   7.832   5.246  1.00 10.00      A   
ATOM    717  N   HIS A  78       4.702   9.436   4.348  1.00 10.00      A   
ATOM    718  HN  HIS A  78       3.951  10.048   4.498  1.00 10.00      A   
ATOM    719  CA  HIS A  78       5.363   9.445   3.046  1.00 10.00      A   
ATOM    720  CB  HIS A  78       4.688  10.477   2.132  1.00 10.00      A   
ATOM    721  CG  HIS A  78       5.321  10.634   0.780  1.00 10.00      A   
ATOM    722  ND1 HIS A  78       5.572  11.855   0.188  1.00 10.00      A   
ATOM    723  HD1 HIS A  78       5.378  12.746   0.575  1.00 10.00      A   
ATOM    724  CD2 HIS A  78       5.744   9.696  -0.108  1.00 10.00      A   
ATOM    725  CE1 HIS A  78       6.123  11.625  -1.009  1.00 10.00      A   
ATOM    726  NE2 HIS A  78       6.250  10.330  -1.239  1.00 10.00      A   
ATOM    727  C   HIS A  78       6.861   9.726   3.152  1.00 10.00      A   
ATOM    728  O   HIS A  78       7.675   9.036   2.538  1.00 10.00      A   
ATOM    729  N   PHE A  79       7.224  10.716   3.953  1.00 10.00      A   
ATOM    730  HN  PHE A  79       6.535  11.209   4.449  1.00 10.00      A   
ATOM    731  CA  PHE A  79       8.624  11.095   4.108  1.00 10.00      A   
ATOM    732  CB  PHE A  79       8.766  12.443   4.817  1.00 10.00      A   
ATOM    733  CG  PHE A  79       8.681  13.630   3.890  1.00 10.00      A   
ATOM    734  CD1 PHE A  79       8.843  14.918   4.373  1.00 10.00      A   
ATOM    735  CD2 PHE A  79       8.442  13.457   2.536  1.00 10.00      A   
ATOM    736  CE1 PHE A  79       8.770  16.009   3.525  1.00 10.00      A   
ATOM    737  CE2 PHE A  79       8.367  14.541   1.685  1.00 10.00      A   
ATOM    738  CZ  PHE A  79       8.532  15.820   2.179  1.00 10.00      A   
ATOM    739  C   PHE A  79       9.477  10.017   4.774  1.00 10.00      A   
ATOM    740  O   PHE A  79      10.707  10.102   4.771  1.00 10.00      A   
ATOM    741  N   ALA A  80       8.840   8.986   5.315  1.00 10.00      A   
ATOM    742  HN  ALA A  80       7.859   8.941   5.267  1.00 10.00      A   
ATOM    743  CA  ALA A  80       9.583   7.908   5.966  1.00 10.00      A   
ATOM    744  CB  ALA A  80       8.679   7.082   6.867  1.00 10.00      A   
ATOM    745  C   ALA A  80      10.271   7.030   4.925  1.00 10.00      A   
ATOM    746  O   ALA A  80      11.274   6.375   5.212  1.00 10.00      A   
ATOM    747  N   ASP A  81       9.741   7.060   3.705  1.00 10.00      A   
ATOM    748  HN  ASP A  81       8.956   7.628   3.543  1.00 10.00      A   
ATOM    749  CA  ASP A  81      10.281   6.277   2.595  1.00 10.00      A   
ATOM    750  CB  ASP A  81       9.280   6.232   1.431  1.00 10.00      A   
ATOM    751  CG  ASP A  81       8.348   5.037   1.485  1.00 10.00      A   
ATOM    752  OD1 ASP A  81       8.380   4.293   2.485  1.00 10.00      A   
ATOM    753  OD2 ASP A  81       7.581   4.831   0.521  1.00 10.00      A   
ATOM    754  C   ASP A  81      11.607   6.853   2.112  1.00 10.00      A   
ATOM    755  O   ASP A  81      12.358   6.197   1.391  1.00 10.00      A   
ATOM    756  N   PHE A  82      11.894   8.080   2.524  1.00 10.00      A   
ATOM    757  HN  PHE A  82      11.263   8.548   3.113  1.00 10.00      A   
ATOM    758  CA  PHE A  82      13.124   8.746   2.131  1.00 10.00      A   
ATOM    759  CB  PHE A  82      12.830  10.175   1.679  1.00 10.00      A   
ATOM    760  CG  PHE A  82      11.730  10.271   0.661  1.00 10.00      A   
ATOM    761  CD1 PHE A  82      11.734   9.464  -0.465  1.00 10.00      A   
ATOM    762  CD2 PHE A  82      10.691  11.167   0.831  1.00 10.00      A   
ATOM    763  CE1 PHE A  82      10.723   9.548  -1.400  1.00 10.00      A   
ATOM    764  CE2 PHE A  82       9.676  11.258  -0.103  1.00 10.00      A   
ATOM    765  CZ  PHE A  82       9.693  10.446  -1.219  1.00 10.00      A   
ATOM    766  C   PHE A  82      14.126   8.752   3.277  1.00 10.00      A   
ATOM    767  O   PHE A  82      15.149   9.433   3.210  1.00 10.00      A   
ATOM    768  N   ASN A  83      13.824   7.976   4.323  1.00 10.00      A   
ATOM    769  HN  ASN A  83      12.994   7.449   4.302  1.00 10.00      A   
ATOM    770  CA  ASN A  83      14.686   7.880   5.505  1.00 10.00      A   
ATOM    771  CB  ASN A  83      16.047   7.236   5.184  1.00 10.00      A   
ATOM    772  CG  ASN A  83      15.946   5.765   4.810  1.00 10.00      A   
ATOM    773  OD1 ASN A  83      15.716   4.907   5.660  1.00 10.00      A   
ATOM    774  ND2 ASN A  83      16.132   5.463   3.532  1.00 10.00      A   
ATOM    775 HD21 ASN A  83      16.324   6.194   2.904  1.00 10.00      A   
ATOM    776 HD22 ASN A  83      16.072   4.522   3.267  1.00 10.00      A   
ATOM    777  C   ASN A  83      14.864   9.237   6.186  1.00 10.00      A   
ATOM    778  O   ASN A  83      15.981   9.650   6.498  1.00 10.00      A   
ATOM    779  N   LEU A  84      13.752   9.926   6.415  1.00 10.00      A   
ATOM    780  HN  LEU A  84      12.890   9.546   6.145  1.00 10.00      A   
ATOM    781  CA  LEU A  84      13.778  11.236   7.055  1.00 10.00      A   
ATOM    782  CB  LEU A  84      12.916  12.227   6.267  1.00 10.00      A   
ATOM    783  CG  LEU A  84      13.563  12.851   5.026  1.00 10.00      A   
ATOM    784  CD1 LEU A  84      12.501  13.400   4.084  1.00 10.00      A   
ATOM    785  CD2 LEU A  84      14.530  13.950   5.433  1.00 10.00      A   
ATOM    786  C   LEU A  84      13.286  11.153   8.495  1.00 10.00      A   
ATOM    787  O   LEU A  84      13.468  12.084   9.280  1.00 10.00      A   
ATOM    788  N   VAL A  85      12.674  10.031   8.841  1.00 10.00      A   
ATOM    789  HN  VAL A  85      12.588   9.307   8.185  1.00 10.00      A   
ATOM    790  CA  VAL A  85      12.151   9.839  10.184  1.00 10.00      A   
ATOM    791  CB  VAL A  85      10.703   9.308  10.152  1.00 10.00      A   
ATOM    792  CG1 VAL A  85      10.084   9.349  11.540  1.00 10.00      A   
ATOM    793  CG2 VAL A  85       9.859  10.104   9.166  1.00 10.00      A   
ATOM    794  C   VAL A  85      13.031   8.872  10.972  1.00 10.00      A   
ATOM    795  O   VAL A  85      13.274   7.746  10.526  1.00 10.00      A   
ATOM    796  N   PRO A  86      13.529   9.312  12.147  1.00 10.00      A   
ATOM    797  CA  PRO A  86      14.385   8.490  13.013  1.00 10.00      A   
ATOM    798  CB  PRO A  86      14.476   9.313  14.296  1.00 10.00      A   
ATOM    799  CG  PRO A  86      14.289  10.720  13.844  1.00 10.00      A   
ATOM    800  CD  PRO A  86      13.301  10.654  12.715  1.00 10.00      A   
ATOM    801  C   PRO A  86      13.771   7.124  13.303  1.00 10.00      A   
ATOM    802  O   PRO A  86      12.582   7.016  13.616  1.00 10.00      A   
ATOM    803  N   ASP A  87      14.594   6.095  13.185  1.00 10.00      A   
ATOM    804  HN  ASP A  87      15.524   6.265  12.930  1.00 10.00      A   
ATOM    805  CA  ASP A  87      14.168   4.720  13.413  1.00 10.00      A   
ATOM    806  CB  ASP A  87      15.295   3.744  13.055  1.00 10.00      A   
ATOM    807  CG  ASP A  87      15.469   3.551  11.562  1.00 10.00      A   
ATOM    808  OD1 ASP A  87      16.178   4.361  10.928  1.00 10.00      A   
ATOM    809  OD2 ASP A  87      14.907   2.580  11.015  1.00 10.00      A   
ATOM    810  C   ASP A  87      13.719   4.505  14.851  1.00 10.00      A   
ATOM    811  O   ASP A  87      14.503   4.654  15.787  1.00 10.00      A   
ATOM    812  N   GLY A  88      12.455   4.144  15.014  1.00 10.00      A   
ATOM    813  HN  GLY A  88      11.884   4.032  14.222  1.00 10.00      A   
ATOM    814  CA  GLY A  88      11.903   3.920  16.334  1.00 10.00      A   
ATOM    815  C   GLY A  88      10.748   4.856  16.618  1.00 10.00      A   
ATOM    816  O   GLY A  88      10.262   4.924  17.745  1.00 10.00      A   
ATOM    817  N   TRP A  89      10.317   5.587  15.591  1.00 10.00      A   
ATOM    818  HN  TRP A  89      10.763   5.494  14.718  1.00 10.00      A   
ATOM    819  CA  TRP A  89       9.211   6.530  15.721  1.00 10.00      A   
ATOM    820  CB  TRP A  89       8.967   7.260  14.388  1.00 10.00      A   
ATOM    821  CG  TRP A  89       7.627   7.934  14.275  1.00 10.00      A   
ATOM    822  CD1 TRP A  89       7.247   9.120  14.842  1.00 10.00      A   
ATOM    823  CD2 TRP A  89       6.494   7.464  13.536  1.00 10.00      A   
ATOM    824  NE1 TRP A  89       5.943   9.405  14.513  1.00 10.00      A   
ATOM    825  HE1 TRP A  89       5.436  10.197  14.806  1.00 10.00      A   
ATOM    826  CE2 TRP A  89       5.459   8.403  13.712  1.00 10.00      A   
ATOM    827  CE3 TRP A  89       6.251   6.334  12.748  1.00 10.00      A   
ATOM    828  CZ2 TRP A  89       4.206   8.248  13.126  1.00 10.00      A   
ATOM    829  CZ3 TRP A  89       5.007   6.184  12.169  1.00 10.00      A   
ATOM    830  CH2 TRP A  89       4.000   7.135  12.362  1.00 10.00      A   
ATOM    831  C   TRP A  89       7.941   5.829  16.195  1.00 10.00      A   
ATOM    832  O   TRP A  89       7.285   6.285  17.131  1.00 10.00      A   
ATOM    833  N   GLY A  90       7.607   4.719  15.554  1.00 10.00      A   
ATOM    834  HN  GLY A  90       8.176   4.395  14.825  1.00 10.00      A   
ATOM    835  CA  GLY A  90       6.416   3.980  15.915  1.00 10.00      A   
ATOM    836  C   GLY A  90       5.884   3.180  14.750  1.00 10.00      A   
ATOM    837  O   GLY A  90       6.639   2.811  13.851  1.00 10.00      A   
ATOM    838  N   GLY A  91       4.586   2.918  14.761  1.00 10.00      A   
ATOM    839  HN  GLY A  91       4.038   3.239  15.510  1.00 10.00      A   
ATOM    840  CA  GLY A  91       3.969   2.155  13.696  1.00 10.00      A   
ATOM    841  C   GLY A  91       4.026   0.673  13.988  1.00 10.00      A   
ATOM    842  O   GLY A  91       4.054  -0.151  13.072  1.00 10.00      A   
ATOM    843  N   TYR A  92       4.044   0.336  15.275  1.00 10.00      A   
ATOM    844  HN  TYR A  92       4.003   1.042  15.953  1.00 10.00      A   
ATOM    845  CA  TYR A  92       4.110  -1.054  15.706  1.00 10.00      A   
ATOM    846  CB  TYR A  92       4.569  -1.145  17.166  1.00 10.00      A   
ATOM    847  CG  TYR A  92       5.834  -0.367  17.473  1.00 10.00      A   
ATOM    848  CD1 TYR A  92       5.983   0.314  18.675  1.00 10.00      A   
ATOM    849  CD2 TYR A  92       6.878  -0.311  16.557  1.00 10.00      A   
ATOM    850  CE1 TYR A  92       7.137   1.027  18.954  1.00 10.00      A   
ATOM    851  CE2 TYR A  92       8.034   0.398  16.827  1.00 10.00      A   
ATOM    852  CZ  TYR A  92       8.160   1.065  18.027  1.00 10.00      A   
ATOM    853  OH  TYR A  92       9.314   1.774  18.302  1.00 10.00      A   
ATOM    854  HH  TYR A  92       9.138   2.721  18.220  1.00 10.00      A   
ATOM    855  C   TYR A  92       2.755  -1.727  15.551  1.00 10.00      A   
ATOM    856  O   TYR A  92       1.734  -1.199  15.995  1.00 10.00      A   
ATOM    857  N   VAL A  93       2.746  -2.892  14.925  1.00 10.00      A   
ATOM    858  HN  VAL A  93       3.589  -3.262  14.585  1.00 10.00      A   
ATOM    859  CA  VAL A  93       1.509  -3.628  14.716  1.00 10.00      A   
ATOM    860  CB  VAL A  93       1.536  -4.398  13.381  1.00 10.00      A   
ATOM    861  CG1 VAL A  93       2.424  -5.634  13.459  1.00 10.00      A   
ATOM    862  CG2 VAL A  93       0.132  -4.748  12.924  1.00 10.00      A   
ATOM    863  C   VAL A  93       1.233  -4.584  15.878  1.00 10.00      A   
ATOM    864  O   VAL A  93       0.168  -5.196  15.955  1.00 10.00      A   
ATOM    865  N   TYR A  94       2.199  -4.686  16.786  1.00 10.00      A   
ATOM    866  HN  TYR A  94       3.015  -4.164  16.662  1.00 10.00      A   
ATOM    867  CA  TYR A  94       2.088  -5.559  17.955  1.00 10.00      A   
ATOM    868  CB  TYR A  94       3.291  -5.391  18.901  1.00 10.00      A   
ATOM    869  CG  TYR A  94       3.169  -6.152  20.208  1.00 10.00      A   
ATOM    870  CD1 TYR A  94       3.607  -7.467  20.321  1.00 10.00      A   
ATOM    871  CD2 TYR A  94       2.596  -5.556  21.326  1.00 10.00      A   
ATOM    872  CE1 TYR A  94       3.477  -8.162  21.510  1.00 10.00      A   
ATOM    873  CE2 TYR A  94       2.468  -6.242  22.516  1.00 10.00      A   
ATOM    874  CZ  TYR A  94       2.905  -7.544  22.603  1.00 10.00      A   
ATOM    875  OH  TYR A  94       2.762  -8.233  23.787  1.00 10.00      A   
ATOM    876  HH  TYR A  94       1.811  -8.304  24.003  1.00 10.00      A   
ATOM    877  C   TYR A  94       0.758  -5.397  18.707  1.00 10.00      A   
ATOM    878  O   TYR A  94       0.044  -6.383  18.911  1.00 10.00      A   
ATOM    879  N   PRO A  95       0.395  -4.164  19.130  1.00 10.00      A   
ATOM    880  CA  PRO A  95      -0.858  -3.919  19.862  1.00 10.00      A   
ATOM    881  CB  PRO A  95      -0.870  -2.400  20.068  1.00 10.00      A   
ATOM    882  CG  PRO A  95       0.559  -1.998  19.968  1.00 10.00      A   
ATOM    883  CD  PRO A  95       1.165  -2.918  18.952  1.00 10.00      A   
ATOM    884  C   PRO A  95      -2.092  -4.356  19.074  1.00 10.00      A   
ATOM    885  O   PRO A  95      -3.065  -4.848  19.649  1.00 10.00      A   
ATOM    886  N   TRP A  96      -2.044  -4.181  17.758  1.00 10.00      A   
ATOM    887  HN  TRP A  96      -1.236  -3.798  17.359  1.00 10.00      A   
ATOM    888  CA  TRP A  96      -3.156  -4.554  16.894  1.00 10.00      A   
ATOM    889  CB  TRP A  96      -2.939  -4.020  15.474  1.00 10.00      A   
ATOM    890  CG  TRP A  96      -2.895  -2.527  15.388  1.00 10.00      A   
ATOM    891  CD1 TRP A  96      -1.783  -1.741  15.374  1.00 10.00      A   
ATOM    892  CD2 TRP A  96      -4.014  -1.639  15.298  1.00 10.00      A   
ATOM    893  NE1 TRP A  96      -2.139  -0.416  15.290  1.00 10.00      A   
ATOM    894  HE1 TRP A  96      -1.516   0.346  15.270  1.00 10.00      A   
ATOM    895  CE2 TRP A  96      -3.502  -0.328  15.240  1.00 10.00      A   
ATOM    896  CE3 TRP A  96      -5.397  -1.821  15.265  1.00 10.00      A   
ATOM    897  CZ2 TRP A  96      -4.326   0.792  15.150  1.00 10.00      A   
ATOM    898  CZ3 TRP A  96      -6.214  -0.710  15.172  1.00 10.00      A   
ATOM    899  CH2 TRP A  96      -5.676   0.580  15.115  1.00 10.00      A   
ATOM    900  C   TRP A  96      -3.334  -6.066  16.855  1.00 10.00      A   
ATOM    901  O   TRP A  96      -4.418  -6.578  17.129  1.00 10.00      A   
ATOM    902  N   ILE A  97      -2.255  -6.776  16.545  1.00 10.00      A   
ATOM    903  HN  ILE A  97      -1.415  -6.307  16.364  1.00 10.00      A   
ATOM    904  CA  ILE A  97      -2.283  -8.235  16.460  1.00 10.00      A   
ATOM    905  CB  ILE A  97      -0.889  -8.806  16.113  1.00 10.00      A   
ATOM    906  CG1 ILE A  97      -0.297  -8.113  14.885  1.00 10.00      A   
ATOM    907  CG2 ILE A  97      -0.951 -10.314  15.899  1.00 10.00      A   
ATOM    908  CD1 ILE A  97      -1.105  -8.299  13.621  1.00 10.00      A   
ATOM    909  C   ILE A  97      -2.756  -8.865  17.772  1.00 10.00      A   
ATOM    910  O   ILE A  97      -3.587  -9.778  17.776  1.00 10.00      A   
ATOM    911  N   GLU A  98      -2.241  -8.359  18.884  1.00 10.00      A   
ATOM    912  HN  GLU A  98      -1.607  -7.611  18.819  1.00 10.00      A   
ATOM    913  CA  GLU A  98      -2.595  -8.883  20.199  1.00 10.00      A   
ATOM    914  CB  GLU A  98      -1.704  -8.265  21.275  1.00 10.00      A   
ATOM    915  CG  GLU A  98      -1.712  -9.018  22.594  1.00 10.00      A   
ATOM    916  CD  GLU A  98      -0.900  -8.320  23.663  1.00 10.00      A   
ATOM    917  OE1 GLU A  98       0.219  -8.782  23.968  1.00 10.00      A   
ATOM    918  OE2 GLU A  98      -1.376  -7.300  24.202  1.00 10.00      A   
ATOM    919  C   GLU A  98      -4.072  -8.661  20.523  1.00 10.00      A   
ATOM    920  O   GLU A  98      -4.740  -9.541  21.078  1.00 10.00      A   
ATOM    921  N   ALA A  99      -4.585  -7.496  20.154  1.00 10.00      A   
ATOM    922  HN  ALA A  99      -4.015  -6.843  19.695  1.00 10.00      A   
ATOM    923  CA  ALA A  99      -5.979  -7.166  20.411  1.00 10.00      A   
ATOM    924  CB  ALA A  99      -6.202  -5.669  20.287  1.00 10.00      A   
ATOM    925  C   ALA A  99      -6.908  -7.928  19.470  1.00 10.00      A   
ATOM    926  O   ALA A  99      -7.936  -8.458  19.899  1.00 10.00      A   
ATOM    927  N   MET A 100      -6.535  -7.991  18.193  1.00 10.00      A   
ATOM    928  HN  MET A 100      -5.697  -7.554  17.916  1.00 10.00      A   
ATOM    929  CA  MET A 100      -7.338  -8.677  17.187  1.00 10.00      A   
ATOM    930  CB  MET A 100      -6.753  -8.489  15.783  1.00 10.00      A   
ATOM    931  CG  MET A 100      -6.869  -7.079  15.233  1.00 10.00      A   
ATOM    932  SD  MET A 100      -6.109  -6.904  13.608  1.00 10.00      A   
ATOM    933  CE  MET A 100      -6.025  -5.121  13.474  1.00 10.00      A   
ATOM    934  C   MET A 100      -7.483 -10.163  17.487  1.00 10.00      A   
ATOM    935  O   MET A 100      -8.584 -10.701  17.439  1.00 10.00      A   
ATOM    936  N   SER A 101      -6.378 -10.816  17.819  1.00 10.00      A   
ATOM    937  HN  SER A 101      -5.525 -10.326  17.867  1.00 10.00      A   
ATOM    938  CA  SER A 101      -6.389 -12.249  18.108  1.00 10.00      A   
ATOM    939  CB  SER A 101      -4.962 -12.768  18.295  1.00 10.00      A   
ATOM    940  OG  SER A 101      -4.252 -11.978  19.235  1.00 10.00      A   
ATOM    941  HG  SER A 101      -3.822 -11.242  18.776  1.00 10.00      A   
ATOM    942  C   SER A 101      -7.249 -12.590  19.325  1.00 10.00      A   
ATOM    943  O   SER A 101      -7.710 -13.723  19.474  1.00 10.00      A   
ATOM    944  N   SER A 102      -7.482 -11.601  20.178  1.00 10.00      A   
ATOM    945  HN  SER A 102      -7.111 -10.713  19.994  1.00 10.00      A   
ATOM    946  CA  SER A 102      -8.275 -11.802  21.379  1.00 10.00      A   
ATOM    947  CB  SER A 102      -7.596 -11.108  22.563  1.00 10.00      A   
ATOM    948  OG  SER A 102      -6.203 -11.382  22.581  1.00 10.00      A   
ATOM    949  HG  SER A 102      -5.750 -10.778  21.973  1.00 10.00      A   
ATOM    950  C   SER A 102      -9.699 -11.270  21.203  1.00 10.00      A   
ATOM    951  O   SER A 102     -10.404 -11.017  22.182  1.00 10.00      A   
ATOM    952  N   SER A 103     -10.127 -11.097  19.958  1.00 10.00      A   
ATOM    953  HN  SER A 103      -9.530 -11.312  19.211  1.00 10.00      A   
ATOM    954  CA  SER A 103     -11.468 -10.590  19.688  1.00 10.00      A   
ATOM    955  CB  SER A 103     -11.476  -9.062  19.727  1.00 10.00      A   
ATOM    956  OG  SER A 103     -11.029  -8.578  20.986  1.00 10.00      A   
ATOM    957  HG  SER A 103     -10.871  -9.328  21.579  1.00 10.00      A   
ATOM    958  C   SER A 103     -12.021 -11.098  18.357  1.00 10.00      A   
ATOM    959  O   SER A 103     -13.163 -11.555  18.281  1.00 10.00      A   
ATOM    960  N   TYR A 104     -11.210 -11.025  17.316  1.00 10.00      A   
ATOM    961  HN  TYR A 104     -10.301 -10.673  17.437  1.00 10.00      A   
ATOM    962  CA  TYR A 104     -11.624 -11.473  15.997  1.00 10.00      A   
ATOM    963  CB  TYR A 104     -10.976 -10.630  14.898  1.00 10.00      A   
ATOM    964  CG  TYR A 104     -11.399  -9.176  14.886  1.00 10.00      A   
ATOM    965  CD1 TYR A 104     -10.481  -8.167  15.150  1.00 10.00      A   
ATOM    966  CD2 TYR A 104     -12.709  -8.810  14.606  1.00 10.00      A   
ATOM    967  CE1 TYR A 104     -10.854  -6.838  15.136  1.00 10.00      A   
ATOM    968  CE2 TYR A 104     -13.090  -7.482  14.592  1.00 10.00      A   
ATOM    969  CZ  TYR A 104     -12.159  -6.501  14.858  1.00 10.00      A   
ATOM    970  OH  TYR A 104     -12.536  -5.176  14.837  1.00 10.00      A   
ATOM    971  HH  TYR A 104     -13.468  -5.097  15.101  1.00 10.00      A   
ATOM    972  C   TYR A 104     -11.264 -12.934  15.794  1.00 10.00      A   
ATOM    973  O   TYR A 104     -10.097 -13.314  15.877  1.00 10.00      A   
ATOM    974  N   THR A 105     -12.268 -13.749  15.532  1.00 10.00      A   
ATOM    975  HN  THR A 105     -13.181 -13.390  15.490  1.00 10.00      A   
ATOM    976  CA  THR A 105     -12.051 -15.166  15.311  1.00 10.00      A   
ATOM    977  CB  THR A 105     -12.986 -16.015  16.191  1.00 10.00      A   
ATOM    978  OG1 THR A 105     -13.662 -15.162  17.131  1.00 10.00      A   
ATOM    979  HG1 THR A 105     -13.009 -14.648  17.624  1.00 10.00      A   
ATOM    980  CG2 THR A 105     -12.184 -17.060  16.952  1.00 10.00      A   
ATOM    981  C   THR A 105     -12.273 -15.522  13.845  1.00 10.00      A   
ATOM    982  O   THR A 105     -12.108 -16.674  13.446  1.00 10.00      A   
ATOM    983  N   TRP A 106     -12.646 -14.526  13.046  1.00 10.00      A   
ATOM    984  HN  TRP A 106     -12.761 -13.626  13.423  1.00 10.00      A   
ATOM    985  CA  TRP A 106     -12.899 -14.735  11.623  1.00 10.00      A   
ATOM    986  CB  TRP A 106     -14.400 -14.672  11.315  1.00 10.00      A   
ATOM    987  CG  TRP A 106     -15.195 -15.745  11.994  1.00 10.00      A   
ATOM    988  CD1 TRP A 106     -15.794 -15.667  13.215  1.00 10.00      A   
ATOM    989  CD2 TRP A 106     -15.468 -17.061  11.496  1.00 10.00      A   
ATOM    990  NE1 TRP A 106     -16.422 -16.851  13.513  1.00 10.00      A   
ATOM    991  HE1 TRP A 106     -16.924 -17.040  14.339  1.00 10.00      A   
ATOM    992  CE2 TRP A 106     -16.239 -17.722  12.473  1.00 10.00      A   
ATOM    993  CE3 TRP A 106     -15.136 -17.743  10.323  1.00 10.00      A   
ATOM    994  CZ2 TRP A 106     -16.681 -19.032  12.310  1.00 10.00      A   
ATOM    995  CZ3 TRP A 106     -15.578 -19.041  10.162  1.00 10.00      A   
ATOM    996  CH2 TRP A 106     -16.343 -19.672  11.151  1.00 10.00      A   
ATOM    997  C   TRP A 106     -12.138 -13.726  10.767  1.00 10.00      A   
ATOM    998  O   TRP A 106     -12.614 -13.310   9.712  1.00 10.00      A   
ATOM    999  N   LEU A 107     -10.955 -13.333  11.234  1.00 10.00      A   
ATOM   1000  HN  LEU A 107     -10.634 -13.692  12.080  1.00 10.00      A   
ATOM   1001  CA  LEU A 107     -10.122 -12.390  10.499  1.00 10.00      A   
ATOM   1002  CB  LEU A 107      -9.015 -11.827  11.394  1.00 10.00      A   
ATOM   1003  CG  LEU A 107      -8.264 -10.612  10.847  1.00 10.00      A   
ATOM   1004  CD1 LEU A 107      -9.232  -9.476  10.559  1.00 10.00      A   
ATOM   1005  CD2 LEU A 107      -7.194 -10.161  11.824  1.00 10.00      A   
ATOM   1006  C   LEU A 107      -9.522 -13.095   9.289  1.00 10.00      A   
ATOM   1007  O   LEU A 107      -8.857 -14.124   9.427  1.00 10.00      A   
ATOM   1008  N   GLU A 108      -9.764 -12.543   8.111  1.00 10.00      A   
ATOM   1009  HN  GLU A 108     -10.288 -11.714   8.069  1.00 10.00      A   
ATOM   1010  CA  GLU A 108      -9.277 -13.144   6.876  1.00 10.00      A   
ATOM   1011  CB  GLU A 108     -10.445 -13.382   5.921  1.00 10.00      A   
ATOM   1012  CG  GLU A 108     -11.563 -14.230   6.506  1.00 10.00      A   
ATOM   1013  CD  GLU A 108     -12.701 -14.436   5.534  1.00 10.00      A   
ATOM   1014  OE1 GLU A 108     -12.438 -14.544   4.320  1.00 10.00      A   
ATOM   1015  OE2 GLU A 108     -13.866 -14.509   5.977  1.00 10.00      A   
ATOM   1016  C   GLU A 108      -8.213 -12.310   6.176  1.00 10.00      A   
ATOM   1017  O   GLU A 108      -7.251 -12.855   5.631  1.00 10.00      A   
ATOM   1018  N   GLU A 109      -8.381 -10.994   6.173  1.00 10.00      A   
ATOM   1019  HN  GLU A 109      -9.155 -10.604   6.640  1.00 10.00      A   
ATOM   1020  CA  GLU A 109      -7.432 -10.120   5.489  1.00 10.00      A   
ATOM   1021  CB  GLU A 109      -8.130  -9.340   4.379  1.00 10.00      A   
ATOM   1022  CG  GLU A 109      -8.764 -10.199   3.302  1.00 10.00      A   
ATOM   1023  CD  GLU A 109      -9.581  -9.388   2.323  1.00 10.00      A   
ATOM   1024  OE1 GLU A 109      -9.280  -8.187   2.132  1.00 10.00      A   
ATOM   1025  OE2 GLU A 109     -10.532  -9.945   1.740  1.00 10.00      A   
ATOM   1026  C   GLU A 109      -6.731  -9.142   6.420  1.00 10.00      A   
ATOM   1027  O   GLU A 109      -7.365  -8.471   7.238  1.00 10.00      A   
ATOM   1028  N   ILE A 110      -5.415  -9.062   6.265  1.00 10.00      A   
ATOM   1029  HN  ILE A 110      -4.979  -9.650   5.601  1.00 10.00      A   
ATOM   1030  CA  ILE A 110      -4.582  -8.153   7.045  1.00 10.00      A   
ATOM   1031  CB  ILE A 110      -3.687  -8.914   8.050  1.00 10.00      A   
ATOM   1032  CG1 ILE A 110      -4.542  -9.554   9.150  1.00 10.00      A   
ATOM   1033  CG2 ILE A 110      -2.641  -7.991   8.657  1.00 10.00      A   
ATOM   1034  CD1 ILE A 110      -3.743 -10.278  10.214  1.00 10.00      A   
ATOM   1035  C   ILE A 110      -3.712  -7.329   6.090  1.00 10.00      A   
ATOM   1036  O   ILE A 110      -2.822  -7.865   5.421  1.00 10.00      A   
ATOM   1037  N   ARG A 111      -3.998  -6.036   6.003  1.00 10.00      A   
ATOM   1038  HN  ARG A 111      -4.719  -5.663   6.558  1.00 10.00      A   
ATOM   1039  CA  ARG A 111      -3.261  -5.146   5.118  1.00 10.00      A   
ATOM   1040  CB  ARG A 111      -4.232  -4.432   4.174  1.00 10.00      A   
ATOM   1041  CG  ARG A 111      -5.135  -5.374   3.394  1.00 10.00      A   
ATOM   1042  CD  ARG A 111      -6.176  -4.621   2.586  1.00 10.00      A   
ATOM   1043  NE  ARG A 111      -7.138  -5.533   1.967  1.00 10.00      A   
ATOM   1044  HE  ARG A 111      -7.615  -6.158   2.563  1.00 10.00      A   
ATOM   1045  CZ  ARG A 111      -7.420  -5.550   0.669  1.00 10.00      A   
ATOM   1046  NH1 ARG A 111      -6.829  -4.695  -0.156  1.00 10.00      A   
ATOM   1047 HH11 ARG A 111      -7.049  -4.708  -1.176  1.00 10.00      A   
ATOM   1048 HH12 ARG A 111      -6.143  -3.998   0.212  1.00 10.00      A   
ATOM   1049  NH2 ARG A 111      -8.285  -6.436   0.200  1.00 10.00      A   
ATOM   1050 HH21 ARG A 111      -8.515  -6.457  -0.813  1.00 10.00      A   
ATOM   1051 HH22 ARG A 111      -8.744  -7.123   0.855  1.00 10.00      A   
ATOM   1052  C   ARG A 111      -2.483  -4.126   5.931  1.00 10.00      A   
ATOM   1053  O   ARG A 111      -3.065  -3.361   6.703  1.00 10.00      A   
ATOM   1054  N   LEU A 112      -1.173  -4.115   5.758  1.00 10.00      A   
ATOM   1055  HN  LEU A 112      -0.767  -4.745   5.120  1.00 10.00      A   
ATOM   1056  CA  LEU A 112      -0.315  -3.194   6.484  1.00 10.00      A   
ATOM   1057  CB  LEU A 112       0.484  -3.944   7.558  1.00 10.00      A   
ATOM   1058  CG  LEU A 112      -0.334  -4.615   8.662  1.00 10.00      A   
ATOM   1059  CD1 LEU A 112       0.530  -5.575   9.464  1.00 10.00      A   
ATOM   1060  CD2 LEU A 112      -0.958  -3.570   9.569  1.00 10.00      A   
ATOM   1061  C   LEU A 112       0.639  -2.468   5.545  1.00 10.00      A   
ATOM   1062  O   LEU A 112       1.449  -3.094   4.855  1.00 10.00      A   
ATOM   1063  N   LYS A 113       0.532  -1.146   5.510  1.00 10.00      A   
ATOM   1064  HN  LYS A 113      -0.152  -0.705   6.057  1.00 10.00      A   
ATOM   1065  CA  LYS A 113       1.403  -0.333   4.675  1.00 10.00      A   
ATOM   1066  CB  LYS A 113       0.601   0.516   3.687  1.00 10.00      A   
ATOM   1067  CG  LYS A 113       1.469   1.203   2.638  1.00 10.00      A   
ATOM   1068  CD  LYS A 113       0.833   2.487   2.137  1.00 10.00      A   
ATOM   1069  CE  LYS A 113       1.794   3.262   1.251  1.00 10.00      A   
ATOM   1070  NZ  LYS A 113       1.287   4.622   0.938  1.00 10.00      A   
ATOM   1071  HZ1 LYS A 113       1.930   5.101   0.276  1.00 10.00      A   
ATOM   1072  HZ2 LYS A 113       1.213   5.192   1.808  1.00 10.00      A   
ATOM   1073  HZ3 LYS A 113       0.341   4.559   0.504  1.00 10.00      A   
ATOM   1074  C   LYS A 113       2.267   0.569   5.549  1.00 10.00      A   
ATOM   1075  O   LYS A 113       1.749   1.367   6.332  1.00 10.00      A   
ATOM   1076  N   ARG A 114       3.583   0.424   5.413  1.00 10.00      A   
ATOM   1077  HN  ARG A 114       3.923  -0.244   4.773  1.00 10.00      A   
ATOM   1078  CA  ARG A 114       4.545   1.212   6.188  1.00 10.00      A   
ATOM   1079  CB  ARG A 114       4.461   2.708   5.844  1.00 10.00      A   
ATOM   1080  CG  ARG A 114       4.920   3.052   4.430  1.00 10.00      A   
ATOM   1081  CD  ARG A 114       4.910   4.555   4.174  1.00 10.00      A   
ATOM   1082  NE  ARG A 114       5.307   4.888   2.801  1.00 10.00      A   
ATOM   1083  HE  ARG A 114       6.164   4.518   2.476  1.00 10.00      A   
ATOM   1084  CZ  ARG A 114       4.592   5.654   1.977  1.00 10.00      A   
ATOM   1085  NH1 ARG A 114       3.442   6.180   2.379  1.00 10.00      A   
ATOM   1086 HH11 ARG A 114       2.880   6.778   1.730  1.00 10.00      A   
ATOM   1087 HH12 ARG A 114       3.088   5.998   3.342  1.00 10.00      A   
ATOM   1088  NH2 ARG A 114       5.026   5.882   0.743  1.00 10.00      A   
ATOM   1089 HH21 ARG A 114       5.933   5.460   0.422  1.00 10.00      A   
ATOM   1090 HH22 ARG A 114       4.467   6.473   0.081  1.00 10.00      A   
ATOM   1091  C   ARG A 114       4.347   0.972   7.687  1.00 10.00      A   
ATOM   1092  O   ARG A 114       4.194   1.906   8.469  1.00 10.00      A   
ATOM   1093  N   MET A 115       4.341  -0.296   8.076  1.00 10.00      A   
ATOM   1094  HN  MET A 115       4.483  -1.000   7.410  1.00 10.00      A   
ATOM   1095  CA  MET A 115       4.149  -0.669   9.469  1.00 10.00      A   
ATOM   1096  CB  MET A 115       2.797  -1.359   9.653  1.00 10.00      A   
ATOM   1097  CG  MET A 115       1.598  -0.428   9.528  1.00 10.00      A   
ATOM   1098  SD  MET A 115       1.275   0.516  11.033  1.00 10.00      A   
ATOM   1099  CE  MET A 115       0.654  -0.768  12.119  1.00 10.00      A   
ATOM   1100  C   MET A 115       5.270  -1.586   9.941  1.00 10.00      A   
ATOM   1101  O   MET A 115       5.908  -2.267   9.137  1.00 10.00      A   
ATOM   1102  N   VAL A 116       5.509  -1.601  11.244  1.00 10.00      A   
ATOM   1103  HN  VAL A 116       4.967  -1.032  11.838  1.00 10.00      A   
ATOM   1104  CA  VAL A 116       6.554  -2.434  11.823  1.00 10.00      A   
ATOM   1105  CB  VAL A 116       7.237  -1.752  13.029  1.00 10.00      A   
ATOM   1106  CG1 VAL A 116       8.407  -2.587  13.535  1.00 10.00      A   
ATOM   1107  CG2 VAL A 116       7.704  -0.353  12.654  1.00 10.00      A   
ATOM   1108  C   VAL A 116       6.001  -3.795  12.241  1.00 10.00      A   
ATOM   1109  O   VAL A 116       5.402  -3.938  13.315  1.00 10.00      A   
ATOM   1110  N   VAL A 117       6.181  -4.779  11.375  1.00 10.00      A   
ATOM   1111  HN  VAL A 117       6.640  -4.589  10.529  1.00 10.00      A   
ATOM   1112  CA  VAL A 117       5.723  -6.138  11.640  1.00 10.00      A   
ATOM   1113  CB  VAL A 117       5.207  -6.823  10.360  1.00 10.00      A   
ATOM   1114  CG1 VAL A 117       4.535  -8.145  10.693  1.00 10.00      A   
ATOM   1115  CG2 VAL A 117       4.250  -5.909   9.615  1.00 10.00      A   
ATOM   1116  C   VAL A 117       6.871  -6.957  12.218  1.00 10.00      A   
ATOM   1117  O   VAL A 117       7.897  -7.141  11.572  1.00 10.00      A   
ATOM   1118  N   THR A 118       6.696  -7.444  13.436  1.00 10.00      A   
ATOM   1119  HN  THR A 118       5.849  -7.286  13.902  1.00 10.00      A   
ATOM   1120  CA  THR A 118       7.737  -8.221  14.089  1.00 10.00      A   
ATOM   1121  CB  THR A 118       7.966  -7.710  15.522  1.00 10.00      A   
ATOM   1122  OG1 THR A 118       7.108  -6.582  15.744  1.00 10.00      A   
ATOM   1123  HG1 THR A 118       6.967  -6.129  14.906  1.00 10.00      A   
ATOM   1124  CG2 THR A 118       9.408  -7.261  15.694  1.00 10.00      A   
ATOM   1125  C   THR A 118       7.423  -9.719  14.096  1.00 10.00      A   
ATOM   1126  O   THR A 118       6.284 -10.125  13.853  1.00 10.00      A   
ATOM   1127  N   ASP A 119       8.445 -10.525  14.377  1.00 10.00      A   
ATOM   1128  HN  ASP A 119       9.321 -10.126  14.566  1.00 10.00      A   
ATOM   1129  CA  ASP A 119       8.322 -11.982  14.418  1.00 10.00      A   
ATOM   1130  CB  ASP A 119       9.631 -12.590  14.922  1.00 10.00      A   
ATOM   1131  CG  ASP A 119      10.019 -13.864  14.205  1.00 10.00      A   
ATOM   1132  OD1 ASP A 119      10.774 -13.780  13.215  1.00 10.00      A   
ATOM   1133  OD2 ASP A 119       9.608 -14.957  14.647  1.00 10.00      A   
ATOM   1134  C   ASP A 119       7.195 -12.413  15.340  1.00 10.00      A   
ATOM   1135  O   ASP A 119       6.347 -13.217  14.962  1.00 10.00      A   
ATOM   1136  N   ASP A 120       7.189 -11.842  16.545  1.00 10.00      A   
ATOM   1137  HN  ASP A 120       7.897 -11.197  16.761  1.00 10.00      A   
ATOM   1138  CA  ASP A 120       6.175 -12.155  17.559  1.00 10.00      A   
ATOM   1139  CB  ASP A 120       6.344 -11.264  18.796  1.00 10.00      A   
ATOM   1140  CG  ASP A 120       7.446 -11.731  19.729  1.00 10.00      A   
ATOM   1141  OD1 ASP A 120       7.355 -12.859  20.253  1.00 10.00      A   
ATOM   1142  OD2 ASP A 120       8.408 -10.964  19.954  1.00 10.00      A   
ATOM   1143  C   ASP A 120       4.756 -12.003  17.015  1.00 10.00      A   
ATOM   1144  O   ASP A 120       3.871 -12.811  17.309  1.00 10.00      A   
ATOM   1145  N   CYS A 121       4.549 -10.960  16.224  1.00 10.00      A   
ATOM   1146  HN  CYS A 121       5.296 -10.360  16.027  1.00 10.00      A   
ATOM   1147  CA  CYS A 121       3.248 -10.686  15.633  1.00 10.00      A   
ATOM   1148  CB  CYS A 121       3.239  -9.285  15.020  1.00 10.00      A   
ATOM   1149  SG  CYS A 121       3.898  -8.003  16.111  1.00 10.00      A   
ATOM   1150  HG  CYS A 121       3.308  -8.137  17.292  1.00 10.00      A   
ATOM   1151  C   CYS A 121       2.900 -11.727  14.574  1.00 10.00      A   
ATOM   1152  O   CYS A 121       1.780 -12.238  14.536  1.00 10.00      A   
ATOM   1153  N   LEU A 122       3.871 -12.046  13.724  1.00 10.00      A   
ATOM   1154  HN  LEU A 122       4.749 -11.609  13.817  1.00 10.00      A   
ATOM   1155  CA  LEU A 122       3.674 -13.029  12.662  1.00 10.00      A   
ATOM   1156  CB  LEU A 122       4.951 -13.183  11.836  1.00 10.00      A   
ATOM   1157  CG  LEU A 122       5.348 -11.964  11.002  1.00 10.00      A   
ATOM   1158  CD1 LEU A 122       6.844 -11.967  10.733  1.00 10.00      A   
ATOM   1159  CD2 LEU A 122       4.569 -11.935   9.693  1.00 10.00      A   
ATOM   1160  C   LEU A 122       3.251 -14.372  13.241  1.00 10.00      A   
ATOM   1161  O   LEU A 122       2.343 -15.024  12.720  1.00 10.00      A   
ATOM   1162  N   GLU A 123       3.912 -14.772  14.321  1.00 10.00      A   
ATOM   1163  HN  GLU A 123       4.636 -14.211  14.675  1.00 10.00      A   
ATOM   1164  CA  GLU A 123       3.604 -16.024  14.986  1.00 10.00      A   
ATOM   1165  CB  GLU A 123       4.575 -16.263  16.142  1.00 10.00      A   
ATOM   1166  CG  GLU A 123       6.034 -16.337  15.738  1.00 10.00      A   
ATOM   1167  CD  GLU A 123       6.946 -16.359  16.943  1.00 10.00      A   
ATOM   1168  OE1 GLU A 123       7.136 -15.300  17.567  1.00 10.00      A   
ATOM   1169  OE2 GLU A 123       7.471 -17.439  17.284  1.00 10.00      A   
ATOM   1170  C   GLU A 123       2.182 -15.991  15.531  1.00 10.00      A   
ATOM   1171  O   GLU A 123       1.417 -16.940  15.364  1.00 10.00      A   
ATOM   1172  N   LEU A 124       1.835 -14.876  16.170  1.00 10.00      A   
ATOM   1173  HN  LEU A 124       2.490 -14.148  16.244  1.00 10.00      A   
ATOM   1174  CA  LEU A 124       0.512 -14.702  16.759  1.00 10.00      A   
ATOM   1175  CB  LEU A 124       0.416 -13.366  17.499  1.00 10.00      A   
ATOM   1176  CG  LEU A 124       0.694 -13.404  19.004  1.00 10.00      A   
ATOM   1177  CD1 LEU A 124       0.704 -11.997  19.584  1.00 10.00      A   
ATOM   1178  CD2 LEU A 124      -0.335 -14.277  19.713  1.00 10.00      A   
ATOM   1179  C   LEU A 124      -0.598 -14.814  15.722  1.00 10.00      A   
ATOM   1180  O   LEU A 124      -1.667 -15.351  16.004  1.00 10.00      A   
ATOM   1181  N   ILE A 125      -0.344 -14.304  14.527  1.00 10.00      A   
ATOM   1182  HN  ILE A 125       0.527 -13.874  14.362  1.00 10.00      A   
ATOM   1183  CA  ILE A 125      -1.331 -14.357  13.451  1.00 10.00      A   
ATOM   1184  CB  ILE A 125      -0.873 -13.542  12.217  1.00 10.00      A   
ATOM   1185  CG1 ILE A 125      -0.706 -12.064  12.590  1.00 10.00      A   
ATOM   1186  CG2 ILE A 125      -1.858 -13.692  11.061  1.00 10.00      A   
ATOM   1187  CD1 ILE A 125      -0.042 -11.223  11.522  1.00 10.00      A   
ATOM   1188  C   ILE A 125      -1.617 -15.803  13.040  1.00 10.00      A   
ATOM   1189  O   ILE A 125      -2.770 -16.236  13.011  1.00 10.00      A   
ATOM   1190  N   ALA A 126      -0.554 -16.549  12.763  1.00 10.00      A   
ATOM   1191  HN  ALA A 126       0.340 -16.151  12.848  1.00 10.00      A   
ATOM   1192  CA  ALA A 126      -0.671 -17.939  12.335  1.00 10.00      A   
ATOM   1193  CB  ALA A 126       0.693 -18.476  11.927  1.00 10.00      A   
ATOM   1194  C   ALA A 126      -1.281 -18.838  13.404  1.00 10.00      A   
ATOM   1195  O   ALA A 126      -2.063 -19.734  13.098  1.00 10.00      A   
ATOM   1196  N   LYS A 127      -0.934 -18.593  14.654  1.00 10.00      A   
ATOM   1197  HN  LYS A 127      -0.323 -17.847  14.848  1.00 10.00      A   
ATOM   1198  CA  LYS A 127      -1.433 -19.418  15.747  1.00 10.00      A   
ATOM   1199  CB  LYS A 127      -0.491 -19.343  16.950  1.00 10.00      A   
ATOM   1200  CG  LYS A 127      -0.464 -17.991  17.640  1.00 10.00      A   
ATOM   1201  CD  LYS A 127       0.749 -17.850  18.543  1.00 10.00      A   
ATOM   1202  CE  LYS A 127       0.683 -18.815  19.711  1.00 10.00      A   
ATOM   1203  NZ  LYS A 127       1.561 -18.396  20.829  1.00 10.00      A   
ATOM   1204  HZ1 LYS A 127       1.462 -19.055  21.626  1.00 10.00      A   
ATOM   1205  HZ2 LYS A 127       1.303 -17.440  21.154  1.00 10.00      A   
ATOM   1206  HZ3 LYS A 127       2.553 -18.391  20.522  1.00 10.00      A   
ATOM   1207  C   LYS A 127      -2.864 -19.077  16.165  1.00 10.00      A   
ATOM   1208  O   LYS A 127      -3.556 -19.908  16.752  1.00 10.00      A   
ATOM   1209  N   SER A 128      -3.317 -17.872  15.857  1.00 10.00      A   
ATOM   1210  HN  SER A 128      -2.747 -17.253  15.357  1.00 10.00      A   
ATOM   1211  CA  SER A 128      -4.658 -17.457  16.252  1.00 10.00      A   
ATOM   1212  CB  SER A 128      -4.627 -16.065  16.883  1.00 10.00      A   
ATOM   1213  OG  SER A 128      -3.554 -15.951  17.804  1.00 10.00      A   
ATOM   1214  HG  SER A 128      -2.760 -15.666  17.330  1.00 10.00      A   
ATOM   1215  C   SER A 128      -5.677 -17.512  15.115  1.00 10.00      A   
ATOM   1216  O   SER A 128      -6.692 -18.197  15.221  1.00 10.00      A   
ATOM   1217  N   PHE A 129      -5.406 -16.807  14.027  1.00 10.00      A   
ATOM   1218  HN  PHE A 129      -4.557 -16.316  13.965  1.00 10.00      A   
ATOM   1219  CA  PHE A 129      -6.336 -16.767  12.905  1.00 10.00      A   
ATOM   1220  CB  PHE A 129      -6.185 -15.454  12.132  1.00 10.00      A   
ATOM   1221  CG  PHE A 129      -6.082 -14.250  13.021  1.00 10.00      A   
ATOM   1222  CD1 PHE A 129      -4.906 -13.529  13.093  1.00 10.00      A   
ATOM   1223  CD2 PHE A 129      -7.162 -13.843  13.790  1.00 10.00      A   
ATOM   1224  CE1 PHE A 129      -4.804 -12.424  13.911  1.00 10.00      A   
ATOM   1225  CE2 PHE A 129      -7.067 -12.737  14.611  1.00 10.00      A   
ATOM   1226  CZ  PHE A 129      -5.886 -12.027  14.670  1.00 10.00      A   
ATOM   1227  C   PHE A 129      -6.168 -17.962  11.977  1.00 10.00      A   
ATOM   1228  O   PHE A 129      -5.140 -18.110  11.311  1.00 10.00      A   
ATOM   1229  N   LYS A 130      -7.181 -18.818  11.942  1.00 10.00      A   
ATOM   1230  HN  LYS A 130      -7.970 -18.655  12.508  1.00 10.00      A   
ATOM   1231  CA  LYS A 130      -7.156 -19.994  11.085  1.00 10.00      A   
ATOM   1232  CB  LYS A 130      -7.860 -21.179  11.755  1.00 10.00      A   
ATOM   1233  CG  LYS A 130      -7.063 -21.835  12.876  1.00 10.00      A   
ATOM   1234  CD  LYS A 130      -7.263 -21.117  14.203  1.00 10.00      A   
ATOM   1235  CE  LYS A 130      -6.208 -21.527  15.219  1.00 10.00      A   
ATOM   1236  NZ  LYS A 130      -6.343 -20.783  16.498  1.00 10.00      A   
ATOM   1237  HZ1 LYS A 130      -7.146 -21.154  17.046  1.00 10.00      A   
ATOM   1238  HZ2 LYS A 130      -6.510 -19.774  16.310  1.00 10.00      A   
ATOM   1239  HZ3 LYS A 130      -5.472 -20.880  17.065  1.00 10.00      A   
ATOM   1240  C   LYS A 130      -7.810 -19.669   9.746  1.00 10.00      A   
ATOM   1241  O   LYS A 130      -7.618 -20.367   8.750  1.00 10.00      A   
ATOM   1242  N   ASN A 131      -8.566 -18.583   9.730  1.00 10.00      A   
ATOM   1243  HN  ASN A 131      -8.670 -18.064  10.558  1.00 10.00      A   
ATOM   1244  CA  ASN A 131      -9.259 -18.141   8.528  1.00 10.00      A   
ATOM   1245  CB  ASN A 131     -10.635 -17.571   8.881  1.00 10.00      A   
ATOM   1246  CG  ASN A 131     -11.636 -18.643   9.271  1.00 10.00      A   
ATOM   1247  OD1 ASN A 131     -11.699 -19.064  10.430  1.00 10.00      A   
ATOM   1248  ND2 ASN A 131     -12.431 -19.089   8.310  1.00 10.00      A   
ATOM   1249 HD21 ASN A 131     -12.335 -18.703   7.413  1.00 10.00      A   
ATOM   1250 HD22 ASN A 131     -13.082 -19.791   8.535  1.00 10.00      A   
ATOM   1251  C   ASN A 131      -8.435 -17.104   7.775  1.00 10.00      A   
ATOM   1252  O   ASN A 131      -8.930 -16.462   6.852  1.00 10.00      A   
ATOM   1253  N   PHE A 132      -7.171 -16.967   8.167  1.00 10.00      A   
ATOM   1254  HN  PHE A 132      -6.839 -17.527   8.895  1.00 10.00      A   
ATOM   1255  CA  PHE A 132      -6.263 -16.018   7.539  1.00 10.00      A   
ATOM   1256  CB  PHE A 132      -4.923 -16.023   8.278  1.00 10.00      A   
ATOM   1257  CG  PHE A 132      -3.986 -14.936   7.845  1.00 10.00      A   
ATOM   1258  CD1 PHE A 132      -4.396 -13.613   7.848  1.00 10.00      A   
ATOM   1259  CD2 PHE A 132      -2.698 -15.235   7.440  1.00 10.00      A   
ATOM   1260  CE1 PHE A 132      -3.536 -12.610   7.454  1.00 10.00      A   
ATOM   1261  CE2 PHE A 132      -1.832 -14.235   7.045  1.00 10.00      A   
ATOM   1262  CZ  PHE A 132      -2.254 -12.922   7.053  1.00 10.00      A   
ATOM   1263  C   PHE A 132      -6.063 -16.380   6.069  1.00 10.00      A   
ATOM   1264  O   PHE A 132      -5.684 -17.506   5.751  1.00 10.00      A   
ATOM   1265  N   LYS A 133      -6.315 -15.424   5.178  1.00 10.00      A   
ATOM   1266  HN  LYS A 133      -6.593 -14.531   5.494  1.00 10.00      A   
ATOM   1267  CA  LYS A 133      -6.197 -15.675   3.744  1.00 10.00      A   
ATOM   1268  CB  LYS A 133      -7.586 -15.687   3.095  1.00 10.00      A   
ATOM   1269  CG  LYS A 133      -8.537 -16.739   3.640  1.00 10.00      A   
ATOM   1270  CD  LYS A 133      -9.936 -16.549   3.088  1.00 10.00      A   
ATOM   1271  CE  LYS A 133     -10.924 -17.481   3.764  1.00 10.00      A   
ATOM   1272  NZ  LYS A 133     -12.328 -17.069   3.512  1.00 10.00      A   
ATOM   1273  HZ1 LYS A 133     -12.474 -16.085   3.841  1.00 10.00      A   
ATOM   1274  HZ2 LYS A 133     -12.985 -17.692   4.024  1.00 10.00      A   
ATOM   1275  HZ3 LYS A 133     -12.543 -17.117   2.497  1.00 10.00      A   
ATOM   1276  C   LYS A 133      -5.321 -14.657   3.017  1.00 10.00      A   
ATOM   1277  O   LYS A 133      -4.450 -15.026   2.229  1.00 10.00      A   
ATOM   1278  N   VAL A 134      -5.556 -13.380   3.257  1.00 10.00      A   
ATOM   1279  HN  VAL A 134      -6.238 -13.127   3.917  1.00 10.00      A   
ATOM   1280  CA  VAL A 134      -4.801 -12.342   2.564  1.00 10.00      A   
ATOM   1281  CB  VAL A 134      -5.727 -11.332   1.853  1.00 10.00      A   
ATOM   1282  CG1 VAL A 134      -4.915 -10.284   1.106  1.00 10.00      A   
ATOM   1283  CG2 VAL A 134      -6.672 -12.049   0.900  1.00 10.00      A   
ATOM   1284  C   VAL A 134      -3.828 -11.602   3.475  1.00 10.00      A   
ATOM   1285  O   VAL A 134      -4.218 -11.025   4.492  1.00 10.00      A   
ATOM   1286  N   LEU A 135      -2.560 -11.616   3.083  1.00 10.00      A   
ATOM   1287  HN  LEU A 135      -2.324 -12.092   2.255  1.00 10.00      A   
ATOM   1288  CA  LEU A 135      -1.503 -10.944   3.829  1.00 10.00      A   
ATOM   1289  CB  LEU A 135      -0.488 -11.965   4.352  1.00 10.00      A   
ATOM   1290  CG  LEU A 135       0.686 -11.403   5.161  1.00 10.00      A   
ATOM   1291  CD1 LEU A 135       0.184 -10.618   6.364  1.00 10.00      A   
ATOM   1292  CD2 LEU A 135       1.619 -12.523   5.598  1.00 10.00      A   
ATOM   1293  C   LEU A 135      -0.797  -9.921   2.946  1.00 10.00      A   
ATOM   1294  O   LEU A 135      -0.042 -10.280   2.041  1.00 10.00      A   
ATOM   1295  N   VAL A 136      -1.058  -8.647   3.198  1.00 10.00      A   
ATOM   1296  HN  VAL A 136      -1.672  -8.416   3.932  1.00 10.00      A   
ATOM   1297  CA  VAL A 136      -0.442  -7.577   2.427  1.00 10.00      A   
ATOM   1298  CB  VAL A 136      -1.495  -6.634   1.802  1.00 10.00      A   
ATOM   1299  CG1 VAL A 136      -0.831  -5.584   0.921  1.00 10.00      A   
ATOM   1300  CG2 VAL A 136      -2.529  -7.421   1.010  1.00 10.00      A   
ATOM   1301  C   VAL A 136       0.493  -6.773   3.318  1.00 10.00      A   
ATOM   1302  O   VAL A 136       0.047  -5.987   4.155  1.00 10.00      A   
ATOM   1303  N   LEU A 137       1.787  -6.981   3.142  1.00 10.00      A   
ATOM   1304  HN  LEU A 137       2.084  -7.616   2.449  1.00 10.00      A   
ATOM   1305  CA  LEU A 137       2.783  -6.284   3.936  1.00 10.00      A   
ATOM   1306  CB  LEU A 137       3.628  -7.282   4.730  1.00 10.00      A   
ATOM   1307  CG  LEU A 137       2.865  -8.175   5.713  1.00 10.00      A   
ATOM   1308  CD1 LEU A 137       3.799  -9.190   6.353  1.00 10.00      A   
ATOM   1309  CD2 LEU A 137       2.173  -7.338   6.779  1.00 10.00      A   
ATOM   1310  C   LEU A 137       3.666  -5.411   3.052  1.00 10.00      A   
ATOM   1311  O   LEU A 137       4.627  -5.886   2.440  1.00 10.00      A   
ATOM   1312  N   SER A 138       3.329  -4.132   2.982  1.00 10.00      A   
ATOM   1313  HN  SER A 138       2.558  -3.809   3.505  1.00 10.00      A   
ATOM   1314  CA  SER A 138       4.078  -3.191   2.175  1.00 10.00      A   
ATOM   1315  CB  SER A 138       3.126  -2.362   1.304  1.00 10.00      A   
ATOM   1316  OG  SER A 138       3.833  -1.593   0.343  1.00 10.00      A   
ATOM   1317  HG  SER A 138       4.581  -1.153   0.764  1.00 10.00      A   
ATOM   1318  C   SER A 138       4.892  -2.277   3.071  1.00 10.00      A   
ATOM   1319  O   SER A 138       4.381  -1.770   4.069  1.00 10.00      A   
ATOM   1320  N   SER A 139       6.160  -2.098   2.721  1.00 10.00      A   
ATOM   1321  HN  SER A 139       6.499  -2.565   1.923  1.00 10.00      A   
ATOM   1322  CA  SER A 139       7.072  -1.233   3.470  1.00 10.00      A   
ATOM   1323  CB  SER A 139       6.716   0.238   3.237  1.00 10.00      A   
ATOM   1324  OG  SER A 139       6.278   0.442   1.900  1.00 10.00      A   
ATOM   1325  HG  SER A 139       6.945   0.950   1.421  1.00 10.00      A   
ATOM   1326  C   SER A 139       7.105  -1.569   4.965  1.00 10.00      A   
ATOM   1327  O   SER A 139       6.890  -0.704   5.817  1.00 10.00      A   
ATOM   1328  N   CYS A 140       7.383  -2.825   5.275  1.00 10.00      A   
ATOM   1329  HN  CYS A 140       7.565  -3.467   4.555  1.00 10.00      A   
ATOM   1330  CA  CYS A 140       7.443  -3.274   6.656  1.00 10.00      A   
ATOM   1331  CB  CYS A 140       6.551  -4.501   6.843  1.00 10.00      A   
ATOM   1332  SG  CYS A 140       4.840  -4.245   6.310  1.00 10.00      A   
ATOM   1333  HG  CYS A 140       4.817  -3.209   5.485  1.00 10.00      A   
ATOM   1334  C   CYS A 140       8.887  -3.561   7.074  1.00 10.00      A   
ATOM   1335  O   CYS A 140       9.778  -3.671   6.228  1.00 10.00      A   
ATOM   1336  N   GLU A 141       9.116  -3.665   8.377  1.00 10.00      A   
ATOM   1337  HN  GLU A 141       8.370  -3.560   9.002  1.00 10.00      A   
ATOM   1338  CA  GLU A 141      10.449  -3.925   8.910  1.00 10.00      A   
ATOM   1339  CB  GLU A 141      11.189  -2.602   9.125  1.00 10.00      A   
ATOM   1340  CG  GLU A 141      10.395  -1.570   9.918  1.00 10.00      A   
ATOM   1341  CD  GLU A 141      11.116  -0.244  10.056  1.00 10.00      A   
ATOM   1342  OE1 GLU A 141      12.011  -0.140  10.919  1.00 10.00      A   
ATOM   1343  OE2 GLU A 141      10.790   0.699   9.301  1.00 10.00      A   
ATOM   1344  C   GLU A 141      10.362  -4.677  10.232  1.00 10.00      A   
ATOM   1345  O   GLU A 141       9.356  -4.589  10.933  1.00 10.00      A   
ATOM   1346  N   GLY A 142      11.417  -5.416  10.563  1.00 10.00      A   
ATOM   1347  HN  GLY A 142      12.190  -5.445   9.960  1.00 10.00      A   
ATOM   1348  CA  GLY A 142      11.448  -6.160  11.811  1.00 10.00      A   
ATOM   1349  C   GLY A 142      11.066  -7.621  11.667  1.00 10.00      A   
ATOM   1350  O   GLY A 142      11.030  -8.353  12.653  1.00 10.00      A   
ATOM   1351  N   PHE A 143      10.805  -8.051  10.445  1.00 10.00      A   
ATOM   1352  HN  PHE A 143      10.876  -7.427   9.695  1.00 10.00      A   
ATOM   1353  CA  PHE A 143      10.414  -9.430  10.185  1.00 10.00      A   
ATOM   1354  CB  PHE A 143       9.175  -9.488   9.283  1.00 10.00      A   
ATOM   1355  CG  PHE A 143       9.373  -8.932   7.898  1.00 10.00      A   
ATOM   1356  CD1 PHE A 143       9.269  -9.757   6.791  1.00 10.00      A   
ATOM   1357  CD2 PHE A 143       9.657  -7.590   7.702  1.00 10.00      A   
ATOM   1358  CE1 PHE A 143       9.444  -9.257   5.514  1.00 10.00      A   
ATOM   1359  CE2 PHE A 143       9.835  -7.083   6.429  1.00 10.00      A   
ATOM   1360  CZ  PHE A 143       9.728  -7.917   5.333  1.00 10.00      A   
ATOM   1361  C   PHE A 143      11.563 -10.240   9.587  1.00 10.00      A   
ATOM   1362  O   PHE A 143      12.339  -9.740   8.769  1.00 10.00      A   
ATOM   1363  N   SER A 144      11.675 -11.486  10.017  1.00 10.00      A   
ATOM   1364  HN  SER A 144      11.043 -11.818  10.686  1.00 10.00      A   
ATOM   1365  CA  SER A 144      12.718 -12.376   9.528  1.00 10.00      A   
ATOM   1366  CB  SER A 144      13.256 -13.213  10.689  1.00 10.00      A   
ATOM   1367  OG  SER A 144      12.292 -14.167  11.107  1.00 10.00      A   
ATOM   1368  HG  SER A 144      11.851 -13.855  11.917  1.00 10.00      A   
ATOM   1369  C   SER A 144      12.155 -13.302   8.453  1.00 10.00      A   
ATOM   1370  O   SER A 144      10.948 -13.311   8.205  1.00 10.00      A   
ATOM   1371  N   THR A 145      13.023 -14.087   7.820  1.00 10.00      A   
ATOM   1372  HN  THR A 145      13.975 -14.035   8.048  1.00 10.00      A   
ATOM   1373  CA  THR A 145      12.589 -15.020   6.791  1.00 10.00      A   
ATOM   1374  CB  THR A 145      13.787 -15.734   6.138  1.00 10.00      A   
ATOM   1375  OG1 THR A 145      14.689 -16.206   7.152  1.00 10.00      A   
ATOM   1376  HG1 THR A 145      14.362 -17.046   7.510  1.00 10.00      A   
ATOM   1377  CG2 THR A 145      14.518 -14.795   5.196  1.00 10.00      A   
ATOM   1378  C   THR A 145      11.676 -16.068   7.405  1.00 10.00      A   
ATOM   1379  O   THR A 145      10.634 -16.416   6.848  1.00 10.00      A   
ATOM   1380  N   ASP A 146      12.066 -16.535   8.584  1.00 10.00      A   
ATOM   1381  HN  ASP A 146      12.892 -16.188   8.986  1.00 10.00      A   
ATOM   1382  CA  ASP A 146      11.311 -17.545   9.301  1.00 10.00      A   
ATOM   1383  CB  ASP A 146      12.149 -18.137  10.436  1.00 10.00      A   
ATOM   1384  CG  ASP A 146      13.236 -19.064   9.923  1.00 10.00      A   
ATOM   1385  OD1 ASP A 146      13.357 -20.200  10.439  1.00 10.00      A   
ATOM   1386  OD2 ASP A 146      13.965 -18.667   8.988  1.00 10.00      A   
ATOM   1387  C   ASP A 146      10.002 -16.976   9.824  1.00 10.00      A   
ATOM   1388  O   ASP A 146       9.046 -17.710  10.055  1.00 10.00      A   
ATOM   1389  N   GLY A 147       9.964 -15.662  10.009  1.00 10.00      A   
ATOM   1390  HN  GLY A 147      10.770 -15.125   9.835  1.00 10.00      A   
ATOM   1391  CA  GLY A 147       8.752 -15.018  10.478  1.00 10.00      A   
ATOM   1392  C   GLY A 147       7.620 -15.214   9.492  1.00 10.00      A   
ATOM   1393  O   GLY A 147       6.486 -15.493   9.876  1.00 10.00      A   
ATOM   1394  N   LEU A 148       7.938 -15.098   8.211  1.00 10.00      A   
ATOM   1395  HN  LEU A 148       8.864 -14.893   7.966  1.00 10.00      A   
ATOM   1396  CA  LEU A 148       6.949 -15.279   7.161  1.00 10.00      A   
ATOM   1397  CB  LEU A 148       7.464 -14.691   5.843  1.00 10.00      A   
ATOM   1398  CG  LEU A 148       7.770 -13.190   5.844  1.00 10.00      A   
ATOM   1399  CD1 LEU A 148       8.679 -12.831   4.678  1.00 10.00      A   
ATOM   1400  CD2 LEU A 148       6.483 -12.379   5.789  1.00 10.00      A   
ATOM   1401  C   LEU A 148       6.658 -16.765   6.986  1.00 10.00      A   
ATOM   1402  O   LEU A 148       5.570 -17.160   6.561  1.00 10.00      A   
ATOM   1403  N   ALA A 149       7.646 -17.585   7.325  1.00 10.00      A   
ATOM   1404  HN  ALA A 149       8.486 -17.204   7.653  1.00 10.00      A   
ATOM   1405  CA  ALA A 149       7.522 -19.032   7.219  1.00 10.00      A   
ATOM   1406  CB  ALA A 149       8.873 -19.696   7.409  1.00 10.00      A   
ATOM   1407  C   ALA A 149       6.510 -19.570   8.223  1.00 10.00      A   
ATOM   1408  O   ALA A 149       5.908 -20.625   8.007  1.00 10.00      A   
ATOM   1409  N   ALA A 150       6.320 -18.828   9.315  1.00 10.00      A   
ATOM   1410  HN  ALA A 150       6.848 -18.009   9.432  1.00 10.00      A   
ATOM   1411  CA  ALA A 150       5.365 -19.205  10.353  1.00 10.00      A   
ATOM   1412  CB  ALA A 150       5.397 -18.207  11.501  1.00 10.00      A   
ATOM   1413  C   ALA A 150       3.966 -19.295   9.760  1.00 10.00      A   
ATOM   1414  O   ALA A 150       3.163 -20.150  10.135  1.00 10.00      A   
ATOM   1415  N   ILE A 151       3.696 -18.407   8.816  1.00 10.00      A   
ATOM   1416  HN  ILE A 151       4.386 -17.756   8.572  1.00 10.00      A   
ATOM   1417  CA  ILE A 151       2.411 -18.372   8.128  1.00 10.00      A   
ATOM   1418  CB  ILE A 151       2.164 -16.973   7.505  1.00 10.00      A   
ATOM   1419  CG1 ILE A 151       2.175 -15.876   8.579  1.00 10.00      A   
ATOM   1420  CG2 ILE A 151       0.864 -16.935   6.713  1.00 10.00      A   
ATOM   1421  CD1 ILE A 151       1.007 -15.937   9.537  1.00 10.00      A   
ATOM   1422  C   ILE A 151       2.425 -19.406   7.010  1.00 10.00      A   
ATOM   1423  O   ILE A 151       1.432 -20.094   6.765  1.00 10.00      A   
ATOM   1424  N   ALA A 152       3.584 -19.527   6.374  1.00 10.00      A   
ATOM   1425  HN  ALA A 152       4.341 -18.983   6.673  1.00 10.00      A   
ATOM   1426  CA  ALA A 152       3.784 -20.440   5.258  1.00 10.00      A   
ATOM   1427  CB  ALA A 152       5.209 -20.322   4.738  1.00 10.00      A   
ATOM   1428  C   ALA A 152       3.467 -21.889   5.612  1.00 10.00      A   
ATOM   1429  O   ALA A 152       2.800 -22.586   4.852  1.00 10.00      A   
ATOM   1430  N   ALA A 153       3.925 -22.336   6.772  1.00 10.00      A   
ATOM   1431  HN  ALA A 153       4.426 -21.727   7.361  1.00 10.00      A   
ATOM   1432  CA  ALA A 153       3.709 -23.717   7.190  1.00 10.00      A   
ATOM   1433  CB  ALA A 153       4.949 -24.264   7.884  1.00 10.00      A   
ATOM   1434  C   ALA A 153       2.475 -23.907   8.067  1.00 10.00      A   
ATOM   1435  O   ALA A 153       2.302 -24.970   8.670  1.00 10.00      A   
ATOM   1436  N   THR A 154       1.606 -22.906   8.133  1.00 10.00      A   
ATOM   1437  HN  THR A 154       1.766 -22.084   7.621  1.00 10.00      A   
ATOM   1438  CA  THR A 154       0.411 -23.018   8.957  1.00 10.00      A   
ATOM   1439  CB  THR A 154       0.550 -22.246  10.285  1.00 10.00      A   
ATOM   1440  OG1 THR A 154       1.477 -22.935  11.129  1.00 10.00      A   
ATOM   1441  HG1 THR A 154       2.376 -22.638  10.927  1.00 10.00      A   
ATOM   1442  CG2 THR A 154      -0.787 -22.144  11.001  1.00 10.00      A   
ATOM   1443  C   THR A 154      -0.857 -22.602   8.225  1.00 10.00      A   
ATOM   1444  O   THR A 154      -1.791 -23.393   8.102  1.00 10.00      A   
ATOM   1445  N   CYS A 155      -0.890 -21.375   7.735  1.00 10.00      A   
ATOM   1446  HN  CYS A 155      -0.105 -20.790   7.828  1.00 10.00      A   
ATOM   1447  CA  CYS A 155      -2.065 -20.874   7.044  1.00 10.00      A   
ATOM   1448  CB  CYS A 155      -2.058 -19.344   7.011  1.00 10.00      A   
ATOM   1449  SG  CYS A 155      -1.895 -18.573   8.638  1.00 10.00      A   
ATOM   1450  HG  CYS A 155      -3.109 -18.234   9.049  1.00 10.00      A   
ATOM   1451  C   CYS A 155      -2.178 -21.444   5.633  1.00 10.00      A   
ATOM   1452  O   CYS A 155      -1.472 -21.014   4.721  1.00 10.00      A   
ATOM   1453  N   ARG A 156      -3.056 -22.427   5.460  1.00 10.00      A   
ATOM   1454  HN  ARG A 156      -3.569 -22.753   6.235  1.00 10.00      A   
ATOM   1455  CA  ARG A 156      -3.271 -23.033   4.146  1.00 10.00      A   
ATOM   1456  CB  ARG A 156      -3.536 -24.541   4.231  1.00 10.00      A   
ATOM   1457  CG  ARG A 156      -4.338 -24.991   5.437  1.00 10.00      A   
ATOM   1458  CD  ARG A 156      -3.415 -25.547   6.504  1.00 10.00      A   
ATOM   1459  NE  ARG A 156      -4.118 -26.356   7.493  1.00 10.00      A   
ATOM   1460  HE  ARG A 156      -5.031 -26.654   7.268  1.00 10.00      A   
ATOM   1461  CZ  ARG A 156      -3.596 -26.706   8.668  1.00 10.00      A   
ATOM   1462  NH1 ARG A 156      -2.364 -26.311   8.991  1.00 10.00      A   
ATOM   1463 HH11 ARG A 156      -1.948 -26.575   9.913  1.00 10.00      A   
ATOM   1464 HH12 ARG A 156      -1.810 -25.731   8.323  1.00 10.00      A   
ATOM   1465  NH2 ARG A 156      -4.302 -27.450   9.513  1.00 10.00      A   
ATOM   1466 HH21 ARG A 156      -5.267 -27.758   9.262  1.00 10.00      A   
ATOM   1467 HH22 ARG A 156      -3.895 -27.735  10.437  1.00 10.00      A   
ATOM   1468  C   ARG A 156      -4.403 -22.324   3.421  1.00 10.00      A   
ATOM   1469  O   ARG A 156      -4.716 -22.627   2.269  1.00 10.00      A   
ATOM   1470  N   ASN A 157      -5.022 -21.387   4.122  1.00 10.00      A   
ATOM   1471  HN  ASN A 157      -4.749 -21.231   5.053  1.00 10.00      A   
ATOM   1472  CA  ASN A 157      -6.104 -20.593   3.566  1.00 10.00      A   
ATOM   1473  CB  ASN A 157      -7.111 -20.211   4.657  1.00 10.00      A   
ATOM   1474  CG  ASN A 157      -8.120 -21.310   4.944  1.00 10.00      A   
ATOM   1475  OD1 ASN A 157      -8.576 -22.010   4.037  1.00 10.00      A   
ATOM   1476  ND2 ASN A 157      -8.471 -21.478   6.206  1.00 10.00      A   
ATOM   1477 HD21 ASN A 157      -8.066 -20.894   6.887  1.00 10.00      A   
ATOM   1478 HD22 ASN A 157      -9.123 -22.179   6.416  1.00 10.00      A   
ATOM   1479  C   ASN A 157      -5.523 -19.343   2.918  1.00 10.00      A   
ATOM   1480  O   ASN A 157      -6.236 -18.566   2.286  1.00 10.00      A   
ATOM   1481  N   LEU A 158      -4.212 -19.162   3.099  1.00 10.00      A   
ATOM   1482  HN  LEU A 158      -3.717 -19.821   3.621  1.00 10.00      A   
ATOM   1483  CA  LEU A 158      -3.492 -18.025   2.537  1.00 10.00      A   
ATOM   1484  CB  LEU A 158      -2.024 -18.060   2.976  1.00 10.00      A   
ATOM   1485  CG  LEU A 158      -1.130 -16.924   2.478  1.00 10.00      A   
ATOM   1486  CD1 LEU A 158      -1.392 -15.648   3.264  1.00 10.00      A   
ATOM   1487  CD2 LEU A 158       0.333 -17.323   2.571  1.00 10.00      A   
ATOM   1488  C   LEU A 158      -3.580 -18.065   1.019  1.00 10.00      A   
ATOM   1489  O   LEU A 158      -3.273 -19.078   0.402  1.00 10.00      A   
ATOM   1490  N   LYS A 159      -4.007 -16.970   0.424  1.00 10.00      A   
ATOM   1491  HN  LYS A 159      -4.245 -16.190   0.972  1.00 10.00      A   
ATOM   1492  CA  LYS A 159      -4.149 -16.904  -1.020  1.00 10.00      A   
ATOM   1493  CB  LYS A 159      -5.617 -16.679  -1.396  1.00 10.00      A   
ATOM   1494  CG  LYS A 159      -6.553 -17.805  -0.990  1.00 10.00      A   
ATOM   1495  CD  LYS A 159      -8.005 -17.426  -1.224  1.00 10.00      A   
ATOM   1496  CE  LYS A 159      -8.288 -17.218  -2.699  1.00 10.00      A   
ATOM   1497  NZ  LYS A 159      -9.682 -16.770  -2.926  1.00 10.00      A   
ATOM   1498  HZ1 LYS A 159      -9.850 -16.624  -3.941  1.00 10.00      A   
ATOM   1499  HZ2 LYS A 159      -9.857 -15.877  -2.424  1.00 10.00      A   
ATOM   1500  HZ3 LYS A 159     -10.350 -17.486  -2.574  1.00 10.00      A   
ATOM   1501  C   LYS A 159      -3.288 -15.807  -1.624  1.00 10.00      A   
ATOM   1502  O   LYS A 159      -2.815 -15.929  -2.753  1.00 10.00      A   
ATOM   1503  N   GLU A 160      -3.071 -14.737  -0.876  1.00 10.00      A   
ATOM   1504  HN  GLU A 160      -3.434 -14.699   0.033  1.00 10.00      A   
ATOM   1505  CA  GLU A 160      -2.288 -13.622  -1.380  1.00 10.00      A   
ATOM   1506  CB  GLU A 160      -3.200 -12.433  -1.693  1.00 10.00      A   
ATOM   1507  CG  GLU A 160      -4.251 -12.734  -2.753  1.00 10.00      A   
ATOM   1508  CD  GLU A 160      -5.214 -11.588  -2.980  1.00 10.00      A   
ATOM   1509  OE1 GLU A 160      -6.435 -11.789  -2.792  1.00 10.00      A   
ATOM   1510  OE2 GLU A 160      -4.760 -10.487  -3.359  1.00 10.00      A   
ATOM   1511  C   GLU A 160      -1.191 -13.212  -0.410  1.00 10.00      A   
ATOM   1512  O   GLU A 160      -1.468 -12.858   0.736  1.00 10.00      A   
ATOM   1513  N   LEU A 161       0.050 -13.284  -0.882  1.00 10.00      A   
ATOM   1514  HN  LEU A 161       0.194 -13.616  -1.797  1.00 10.00      A   
ATOM   1515  CA  LEU A 161       1.209 -12.897  -0.091  1.00 10.00      A   
ATOM   1516  CB  LEU A 161       2.091 -14.119   0.197  1.00 10.00      A   
ATOM   1517  CG  LEU A 161       3.390 -13.856   0.965  1.00 10.00      A   
ATOM   1518  CD1 LEU A 161       3.097 -13.278   2.341  1.00 10.00      A   
ATOM   1519  CD2 LEU A 161       4.213 -15.130   1.080  1.00 10.00      A   
ATOM   1520  C   LEU A 161       1.999 -11.834  -0.845  1.00 10.00      A   
ATOM   1521  O   LEU A 161       2.793 -12.147  -1.736  1.00 10.00      A   
ATOM   1522  N   ASP A 162       1.752 -10.577  -0.511  1.00 10.00      A   
ATOM   1523  HN  ASP A 162       1.104 -10.388   0.203  1.00 10.00      A   
ATOM   1524  CA  ASP A 162       2.428  -9.466  -1.172  1.00 10.00      A   
ATOM   1525  CB  ASP A 162       1.411  -8.476  -1.745  1.00 10.00      A   
ATOM   1526  CG  ASP A 162       2.063  -7.351  -2.529  1.00 10.00      A   
ATOM   1527  OD1 ASP A 162       2.250  -6.256  -1.962  1.00 10.00      A   
ATOM   1528  OD2 ASP A 162       2.386  -7.555  -3.719  1.00 10.00      A   
ATOM   1529  C   ASP A 162       3.380  -8.748  -0.226  1.00 10.00      A   
ATOM   1530  O   ASP A 162       2.968  -8.238   0.817  1.00 10.00      A   
ATOM   1531  N   LEU A 163       4.659  -8.742  -0.588  1.00 10.00      A   
ATOM   1532  HN  LEU A 163       4.920  -9.210  -1.410  1.00 10.00      A   
ATOM   1533  CA  LEU A 163       5.692  -8.083   0.197  1.00 10.00      A   
ATOM   1534  CB  LEU A 163       6.612  -9.126   0.840  1.00 10.00      A   
ATOM   1535  CG  LEU A 163       5.931 -10.279   1.578  1.00 10.00      A   
ATOM   1536  CD1 LEU A 163       6.896 -11.435   1.767  1.00 10.00      A   
ATOM   1537  CD2 LEU A 163       5.390  -9.816   2.920  1.00 10.00      A   
ATOM   1538  C   LEU A 163       6.519  -7.186  -0.719  1.00 10.00      A   
ATOM   1539  O   LEU A 163       7.343  -7.673  -1.496  1.00 10.00      A   
ATOM   1540  N   ARG A 164       6.302  -5.883  -0.638  1.00 10.00      A   
ATOM   1541  HN  ARG A 164       5.639  -5.539   0.000  1.00 10.00      A   
ATOM   1542  CA  ARG A 164       7.034  -4.953  -1.487  1.00 10.00      A   
ATOM   1543  CB  ARG A 164       6.118  -4.362  -2.565  1.00 10.00      A   
ATOM   1544  CG  ARG A 164       4.915  -3.604  -2.030  1.00 10.00      A   
ATOM   1545  CD  ARG A 164       3.744  -3.679  -2.997  1.00 10.00      A   
ATOM   1546  NE  ARG A 164       2.817  -2.559  -2.827  1.00 10.00      A   
ATOM   1547  HE  ARG A 164       3.132  -1.671  -3.111  1.00 10.00      A   
ATOM   1548  CZ  ARG A 164       1.588  -2.675  -2.329  1.00 10.00      A   
ATOM   1549  NH1 ARG A 164       1.125  -3.862  -1.942  1.00 10.00      A   
ATOM   1550 HH11 ARG A 164       1.729  -4.726  -2.028  1.00 10.00      A   
ATOM   1551 HH12 ARG A 164       0.163  -3.948  -1.553  1.00 10.00      A   
ATOM   1552  NH2 ARG A 164       0.818  -1.595  -2.213  1.00 10.00      A   
ATOM   1553 HH21 ARG A 164      -0.146  -1.683  -1.819  1.00 10.00      A   
ATOM   1554 HH22 ARG A 164       1.171  -0.657  -2.516  1.00 10.00      A   
ATOM   1555  C   ARG A 164       7.725  -3.854  -0.685  1.00 10.00      A   
ATOM   1556  O   ARG A 164       7.198  -3.392   0.337  1.00 10.00      A   
ATOM   1557  N   GLU A 165       8.914  -3.467  -1.161  1.00 10.00      A   
ATOM   1558  HN  GLU A 165       9.254  -3.904  -1.971  1.00 10.00      A   
ATOM   1559  CA  GLU A 165       9.732  -2.420  -0.551  1.00 10.00      A   
ATOM   1560  CB  GLU A 165       9.203  -1.028  -0.908  1.00 10.00      A   
ATOM   1561  CG  GLU A 165       9.805  -0.426  -2.170  1.00 10.00      A   
ATOM   1562  CD  GLU A 165       9.488  -1.223  -3.418  1.00 10.00      A   
ATOM   1563  OE1 GLU A 165       8.442  -0.965  -4.045  1.00 10.00      A   
ATOM   1564  OE2 GLU A 165      10.286  -2.114  -3.778  1.00 10.00      A   
ATOM   1565  C   GLU A 165       9.872  -2.579   0.959  1.00 10.00      A   
ATOM   1566  O   GLU A 165       9.385  -1.753   1.725  1.00 10.00      A   
ATOM   1567  N   SER A 166      10.540  -3.637   1.385  1.00 10.00      A   
ATOM   1568  HN  SER A 166      10.932  -4.258   0.733  1.00 10.00      A   
ATOM   1569  CA  SER A 166      10.725  -3.890   2.808  1.00 10.00      A   
ATOM   1570  CB  SER A 166       9.626  -4.827   3.322  1.00 10.00      A   
ATOM   1571  OG  SER A 166       8.336  -4.331   2.999  1.00 10.00      A   
ATOM   1572  HG  SER A 166       8.415  -3.684   2.288  1.00 10.00      A   
ATOM   1573  C   SER A 166      12.089  -4.508   3.072  1.00 10.00      A   
ATOM   1574  O   SER A 166      12.542  -5.361   2.312  1.00 10.00      A   
ATOM   1575  N   ASP A 167      12.745  -4.070   4.138  1.00 10.00      A   
ATOM   1576  HN  ASP A 167      12.338  -3.377   4.700  1.00 10.00      A   
ATOM   1577  CA  ASP A 167      14.054  -4.612   4.504  1.00 10.00      A   
ATOM   1578  CB  ASP A 167      14.923  -3.549   5.188  1.00 10.00      A   
ATOM   1579  CG  ASP A 167      16.320  -4.043   5.528  1.00 10.00      A   
ATOM   1580  OD1 ASP A 167      17.019  -4.547   4.626  1.00 10.00      A   
ATOM   1581  OD2 ASP A 167      16.729  -3.910   6.704  1.00 10.00      A   
ATOM   1582  C   ASP A 167      13.855  -5.828   5.404  1.00 10.00      A   
ATOM   1583  O   ASP A 167      13.571  -5.698   6.597  1.00 10.00      A   
ATOM   1584  N   VAL A 168      13.993  -7.004   4.820  1.00 10.00      A   
ATOM   1585  HN  VAL A 168      14.269  -7.039   3.876  1.00 10.00      A   
ATOM   1586  CA  VAL A 168      13.780  -8.251   5.538  1.00 10.00      A   
ATOM   1587  CB  VAL A 168      13.403  -9.381   4.554  1.00 10.00      A   
ATOM   1588  CG1 VAL A 168      12.740 -10.547   5.272  1.00 10.00      A   
ATOM   1589  CG2 VAL A 168      12.528  -8.863   3.423  1.00 10.00      A   
ATOM   1590  C   VAL A 168      15.027  -8.687   6.286  1.00 10.00      A   
ATOM   1591  O   VAL A 168      16.151  -8.417   5.857  1.00 10.00      A   
ATOM   1592  N   ASP A 169      14.823  -9.345   7.420  1.00 10.00      A   
ATOM   1593  HN  ASP A 169      13.902  -9.476   7.746  1.00 10.00      A   
ATOM   1594  CA  ASP A 169      15.932  -9.880   8.191  1.00 10.00      A   
ATOM   1595  CB  ASP A 169      15.584  -9.999   9.676  1.00 10.00      A   
ATOM   1596  CG  ASP A 169      16.258  -8.936  10.526  1.00 10.00      A   
ATOM   1597  OD1 ASP A 169      17.505  -8.837  10.495  1.00 10.00      A   
ATOM   1598  OD2 ASP A 169      15.544  -8.191  11.232  1.00 10.00      A   
ATOM   1599  C   ASP A 169      16.264 -11.242   7.599  1.00 10.00      A   
ATOM   1600  O   ASP A 169      15.912 -12.289   8.148  1.00 10.00      A   
ATOM   1601  N   ASP A 170      16.877 -11.191   6.423  1.00 10.00      A   
ATOM   1602  HN  ASP A 170      17.085 -10.307   6.049  1.00 10.00      A   
ATOM   1603  CA  ASP A 170      17.257 -12.372   5.658  1.00 10.00      A   
ATOM   1604  CB  ASP A 170      17.983 -11.946   4.378  1.00 10.00      A   
ATOM   1605  CG  ASP A 170      17.504 -12.682   3.141  1.00 10.00      A   
ATOM   1606  OD1 ASP A 170      17.171 -13.878   3.246  1.00 10.00      A   
ATOM   1607  OD2 ASP A 170      17.481 -12.067   2.053  1.00 10.00      A   
ATOM   1608  C   ASP A 170      18.120 -13.338   6.463  1.00 10.00      A   
ATOM   1609  O   ASP A 170      19.132 -12.952   7.052  1.00 10.00      A   
ATOM   1610  N   VAL A 171      17.706 -14.595   6.489  1.00 10.00      A   
ATOM   1611  HN  VAL A 171      16.891 -14.833   6.004  1.00 10.00      A   
ATOM   1612  CA  VAL A 171      18.427 -15.631   7.213  1.00 10.00      A   
ATOM   1613  CB  VAL A 171      17.602 -16.174   8.397  1.00 10.00      A   
ATOM   1614  CG1 VAL A 171      18.308 -17.352   9.055  1.00 10.00      A   
ATOM   1615  CG2 VAL A 171      17.337 -15.073   9.412  1.00 10.00      A   
ATOM   1616  C   VAL A 171      18.784 -16.775   6.274  1.00 10.00      A   
ATOM   1617  O   VAL A 171      19.957 -17.026   6.013  1.00 10.00      A   
ATOM   1618  N   SER A 172      17.758 -17.457   5.774  1.00 10.00      A   
ATOM   1619  HN  SER A 172      16.848 -17.204   6.033  1.00 10.00      A   
ATOM   1620  CA  SER A 172      17.939 -18.576   4.859  1.00 10.00      A   
ATOM   1621  CB  SER A 172      18.293 -19.854   5.640  1.00 10.00      A   
ATOM   1622  OG  SER A 172      17.716 -21.018   5.062  1.00 10.00      A   
ATOM   1623  HG  SER A 172      18.049 -21.124   4.144  1.00 10.00      A   
ATOM   1624  C   SER A 172      16.681 -18.759   4.012  1.00 10.00      A   
ATOM   1625  O   SER A 172      15.562 -18.603   4.509  1.00 10.00      A   
ATOM   1626  N   GLY A 173      16.878 -19.114   2.743  1.00 10.00      A   
ATOM   1627  HN  GLY A 173      17.796 -19.287   2.437  1.00 10.00      A   
ATOM   1628  CA  GLY A 173      15.773 -19.286   1.809  1.00 10.00      A   
ATOM   1629  C   GLY A 173      14.903 -20.499   2.086  1.00 10.00      A   
ATOM   1630  O   GLY A 173      13.830 -20.636   1.501  1.00 10.00      A   
ATOM   1631  N   HIS A 174      15.354 -21.374   2.980  1.00 10.00      A   
ATOM   1632  HN  HIS A 174      16.232 -21.215   3.393  1.00 10.00      A   
ATOM   1633  CA  HIS A 174      14.604 -22.580   3.337  1.00 10.00      A   
ATOM   1634  CB  HIS A 174      15.393 -23.436   4.333  1.00 10.00      A   
ATOM   1635  CG  HIS A 174      14.845 -24.821   4.516  1.00 10.00      A   
ATOM   1636  ND1 HIS A 174      14.670 -25.665   3.445  1.00 10.00      A   
ATOM   1637  CD2 HIS A 174      14.444 -25.452   5.651  1.00 10.00      A   
ATOM   1638  CE1 HIS A 174      14.172 -26.781   3.941  1.00 10.00      A   
ATOM   1639  NE2 HIS A 174      14.018 -26.700   5.269  1.00 10.00      A   
ATOM   1640  HE2 HIS A 174      13.670 -27.406   5.857  1.00 10.00      A   
ATOM   1641  C   HIS A 174      13.223 -22.243   3.902  1.00 10.00      A   
ATOM   1642  O   HIS A 174      12.366 -23.116   4.042  1.00 10.00      A   
ATOM   1643  N   TRP A 175      13.013 -20.971   4.226  1.00 10.00      A   
ATOM   1644  HN  TRP A 175      13.740 -20.324   4.106  1.00 10.00      A   
ATOM   1645  CA  TRP A 175      11.737 -20.514   4.754  1.00 10.00      A   
ATOM   1646  CB  TRP A 175      11.818 -19.044   5.187  1.00 10.00      A   
ATOM   1647  CG  TRP A 175      11.787 -18.060   4.050  1.00 10.00      A   
ATOM   1648  CD1 TRP A 175      12.852 -17.603   3.331  1.00 10.00      A   
ATOM   1649  CD2 TRP A 175      10.631 -17.405   3.506  1.00 10.00      A   
ATOM   1650  NE1 TRP A 175      12.435 -16.710   2.377  1.00 10.00      A   
ATOM   1651  HE1 TRP A 175      13.016 -16.245   1.738  1.00 10.00      A   
ATOM   1652  CE2 TRP A 175      11.075 -16.572   2.461  1.00 10.00      A   
ATOM   1653  CE3 TRP A 175       9.262 -17.450   3.796  1.00 10.00      A   
ATOM   1654  CZ2 TRP A 175      10.203 -15.790   1.707  1.00 10.00      A   
ATOM   1655  CZ3 TRP A 175       8.399 -16.669   3.049  1.00 10.00      A   
ATOM   1656  CH2 TRP A 175       8.872 -15.852   2.018  1.00 10.00      A   
ATOM   1657  C   TRP A 175      10.620 -20.707   3.729  1.00 10.00      A   
ATOM   1658  O   TRP A 175       9.453 -20.830   4.090  1.00 10.00      A   
ATOM   1659  N   LEU A 176      10.986 -20.733   2.448  1.00 10.00      A   
ATOM   1660  HN  LEU A 176      11.938 -20.633   2.217  1.00 10.00      A   
ATOM   1661  CA  LEU A 176      10.014 -20.908   1.378  1.00 10.00      A   
ATOM   1662  CB  LEU A 176      10.606 -20.463   0.041  1.00 10.00      A   
ATOM   1663  CG  LEU A 176       9.620 -20.325  -1.122  1.00 10.00      A   
ATOM   1664  CD1 LEU A 176       8.809 -19.042  -0.991  1.00 10.00      A   
ATOM   1665  CD2 LEU A 176      10.354 -20.369  -2.452  1.00 10.00      A   
ATOM   1666  C   LEU A 176       9.572 -22.366   1.300  1.00 10.00      A   
ATOM   1667  O   LEU A 176       8.451 -22.669   0.887  1.00 10.00      A   
ATOM   1668  N   SER A 177      10.456 -23.266   1.725  1.00 10.00      A   
ATOM   1669  HN  SER A 177      11.332 -22.960   2.052  1.00 10.00      A   
ATOM   1670  CA  SER A 177      10.170 -24.692   1.712  1.00 10.00      A   
ATOM   1671  CB  SER A 177      11.467 -25.489   1.880  1.00 10.00      A   
ATOM   1672  OG  SER A 177      12.560 -24.836   1.251  1.00 10.00      A   
ATOM   1673  HG  SER A 177      13.356 -24.958   1.788  1.00 10.00      A   
ATOM   1674  C   SER A 177       9.188 -25.054   2.823  1.00 10.00      A   
ATOM   1675  O   SER A 177       8.687 -26.176   2.882  1.00 10.00      A   
ATOM   1676  N   HIS A 178       8.921 -24.093   3.706  1.00 10.00      A   
ATOM   1677  HN  HIS A 178       9.362 -23.221   3.606  1.00 10.00      A   
ATOM   1678  CA  HIS A 178       7.998 -24.296   4.812  1.00 10.00      A   
ATOM   1679  CB  HIS A 178       7.990 -23.086   5.745  1.00 10.00      A   
ATOM   1680  CG  HIS A 178       8.860 -23.247   6.949  1.00 10.00      A   
ATOM   1681  ND1 HIS A 178       8.337 -23.648   8.155  1.00 10.00      A   
ATOM   1682  CD2 HIS A 178      10.195 -23.056   7.082  1.00 10.00      A   
ATOM   1683  CE1 HIS A 178       9.353 -23.693   8.991  1.00 10.00      A   
ATOM   1684  NE2 HIS A 178      10.497 -23.343   8.390  1.00 10.00      A   
ATOM   1685  HE2 HIS A 178      11.381 -23.296   8.808  1.00 10.00      A   
ATOM   1686  C   HIS A 178       6.592 -24.578   4.300  1.00 10.00      A   
ATOM   1687  O   HIS A 178       5.853 -25.345   4.910  1.00 10.00      A   
ATOM   1688  N   PHE A 179       6.239 -23.964   3.169  1.00 10.00      A   
ATOM   1689  HN  PHE A 179       6.882 -23.366   2.733  1.00 10.00      A   
ATOM   1690  CA  PHE A 179       4.926 -24.158   2.560  1.00 10.00      A   
ATOM   1691  CB  PHE A 179       4.847 -23.421   1.216  1.00 10.00      A   
ATOM   1692  CG  PHE A 179       4.609 -21.936   1.318  1.00 10.00      A   
ATOM   1693  CD1 PHE A 179       5.636 -21.035   1.083  1.00 10.00      A   
ATOM   1694  CD2 PHE A 179       3.352 -21.444   1.631  1.00 10.00      A   
ATOM   1695  CE1 PHE A 179       5.417 -19.673   1.159  1.00 10.00      A   
ATOM   1696  CE2 PHE A 179       3.127 -20.084   1.711  1.00 10.00      A   
ATOM   1697  CZ  PHE A 179       4.159 -19.197   1.475  1.00 10.00      A   
ATOM   1698  C   PHE A 179       4.660 -25.644   2.336  1.00 10.00      A   
ATOM   1699  O   PHE A 179       5.395 -26.306   1.602  1.00 10.00      A   
ATOM   1700  N   PRO A 180       3.625 -26.189   2.985  1.00 10.00      A   
ATOM   1701  CA  PRO A 180       3.267 -27.600   2.849  1.00 10.00      A   
ATOM   1702  CB  PRO A 180       2.046 -27.759   3.761  1.00 10.00      A   
ATOM   1703  CG  PRO A 180       2.130 -26.611   4.703  1.00 10.00      A   
ATOM   1704  CD  PRO A 180       2.725 -25.485   3.908  1.00 10.00      A   
ATOM   1705  C   PRO A 180       2.891 -27.937   1.415  1.00 10.00      A   
ATOM   1706  O   PRO A 180       2.321 -27.109   0.699  1.00 10.00      A   
ATOM   1707  N   ASP A 181       3.190 -29.162   1.016  1.00 10.00      A   
ATOM   1708  HN  ASP A 181       3.623 -29.776   1.650  1.00 10.00      A   
ATOM   1709  CA  ASP A 181       2.908 -29.632  -0.334  1.00 10.00      A   
ATOM   1710  CB  ASP A 181       3.595 -30.979  -0.588  1.00 10.00      A   
ATOM   1711  CG  ASP A 181       5.114 -30.895  -0.561  1.00 10.00      A   
ATOM   1712  OD1 ASP A 181       5.755 -31.348  -1.539  1.00 10.00      A   
ATOM   1713  OD2 ASP A 181       5.676 -30.398   0.442  1.00 10.00      A   
ATOM   1714  C   ASP A 181       1.404 -29.731  -0.594  1.00 10.00      A   
ATOM   1715  O   ASP A 181       0.975 -29.968  -1.721  1.00 10.00      A   
ATOM   1716  N   THR A 182       0.612 -29.550   0.459  1.00 10.00      A   
ATOM   1717  HN  THR A 182       1.017 -29.398   1.340  1.00 10.00      A   
ATOM   1718  CA  THR A 182      -0.841 -29.597   0.353  1.00 10.00      A   
ATOM   1719  CB  THR A 182      -1.453 -30.115   1.668  1.00 10.00      A   
ATOM   1720  OG1 THR A 182      -0.423 -30.202   2.670  1.00 10.00      A   
ATOM   1721  HG1 THR A 182       0.046 -31.041   2.575  1.00 10.00      A   
ATOM   1722  CG2 THR A 182      -2.087 -31.482   1.468  1.00 10.00      A   
ATOM   1723  C   THR A 182      -1.411 -28.206   0.057  1.00 10.00      A   
ATOM   1724  O   THR A 182      -2.601 -28.055  -0.224  1.00 10.00      A   
ATOM   1725  N   TYR A 183      -0.554 -27.192   0.119  1.00 10.00      A   
ATOM   1726  HN  TYR A 183       0.391 -27.373   0.327  1.00 10.00      A   
ATOM   1727  CA  TYR A 183      -0.969 -25.821  -0.133  1.00 10.00      A   
ATOM   1728  CB  TYR A 183      -0.031 -24.850   0.590  1.00 10.00      A   
ATOM   1729  CG  TYR A 183      -0.250 -23.404   0.225  1.00 10.00      A   
ATOM   1730  CD1 TYR A 183      -1.434 -22.761   0.545  1.00 10.00      A   
ATOM   1731  CD2 TYR A 183       0.731 -22.683  -0.445  1.00 10.00      A   
ATOM   1732  CE1 TYR A 183      -1.637 -21.438   0.209  1.00 10.00      A   
ATOM   1733  CE2 TYR A 183       0.536 -21.359  -0.785  1.00 10.00      A   
ATOM   1734  CZ  TYR A 183      -0.651 -20.740  -0.456  1.00 10.00      A   
ATOM   1735  OH  TYR A 183      -0.851 -19.418  -0.787  1.00 10.00      A   
ATOM   1736  HH  TYR A 183      -1.653 -19.095  -0.352  1.00 10.00      A   
ATOM   1737  C   TYR A 183      -0.989 -25.525  -1.629  1.00 10.00      A   
ATOM   1738  O   TYR A 183       0.046 -25.588  -2.292  1.00 10.00      A   
ATOM   1739  N   THR A 184      -2.163 -25.199  -2.150  1.00 10.00      A   
ATOM   1740  HN  THR A 184      -2.952 -25.164  -1.570  1.00 10.00      A   
ATOM   1741  CA  THR A 184      -2.315 -24.915  -3.573  1.00 10.00      A   
ATOM   1742  CB  THR A 184      -3.007 -26.103  -4.273  1.00 10.00      A   
ATOM   1743  OG1 THR A 184      -4.063 -26.587  -3.433  1.00 10.00      A   
ATOM   1744  HG1 THR A 184      -4.690 -27.086  -3.969  1.00 10.00      A   
ATOM   1745  CG2 THR A 184      -2.019 -27.233  -4.534  1.00 10.00      A   
ATOM   1746  C   THR A 184      -3.149 -23.651  -3.814  1.00 10.00      A   
ATOM   1747  O   THR A 184      -3.403 -23.271  -4.957  1.00 10.00      A   
ATOM   1748  N   SER A 185      -3.541 -22.985  -2.738  1.00 10.00      A   
ATOM   1749  HN  SER A 185      -3.273 -23.304  -1.854  1.00 10.00      A   
ATOM   1750  CA  SER A 185      -4.373 -21.791  -2.827  1.00 10.00      A   
ATOM   1751  CB  SER A 185      -5.169 -21.654  -1.529  1.00 10.00      A   
ATOM   1752  OG  SER A 185      -5.152 -22.881  -0.810  1.00 10.00      A   
ATOM   1753  HG  SER A 185      -5.476 -22.731   0.086  1.00 10.00      A   
ATOM   1754  C   SER A 185      -3.567 -20.515  -3.107  1.00 10.00      A   
ATOM   1755  O   SER A 185      -3.998 -19.416  -2.769  1.00 10.00      A   
ATOM   1756  N   LEU A 186      -2.422 -20.659  -3.757  1.00 10.00      A   
ATOM   1757  HN  LEU A 186      -2.147 -21.552  -4.049  1.00 10.00      A   
ATOM   1758  CA  LEU A 186      -1.576 -19.513  -4.067  1.00 10.00      A   
ATOM   1759  CB  LEU A 186      -0.138 -19.956  -4.339  1.00 10.00      A   
ATOM   1760  CG  LEU A 186       0.888 -18.842  -4.558  1.00 10.00      A   
ATOM   1761  CD1 LEU A 186       0.953 -17.923  -3.347  1.00 10.00      A   
ATOM   1762  CD2 LEU A 186       2.256 -19.434  -4.855  1.00 10.00      A   
ATOM   1763  C   LEU A 186      -2.122 -18.738  -5.259  1.00 10.00      A   
ATOM   1764  O   LEU A 186      -2.140 -19.240  -6.382  1.00 10.00      A   
ATOM   1765  N   VAL A 187      -2.586 -17.522  -4.996  1.00 10.00      A   
ATOM   1766  HN  VAL A 187      -2.565 -17.197  -4.067  1.00 10.00      A   
ATOM   1767  CA  VAL A 187      -3.140 -16.661  -6.036  1.00 10.00      A   
ATOM   1768  CB  VAL A 187      -4.500 -16.055  -5.607  1.00 10.00      A   
ATOM   1769  CG1 VAL A 187      -5.070 -15.168  -6.706  1.00 10.00      A   
ATOM   1770  CG2 VAL A 187      -5.489 -17.152  -5.247  1.00 10.00      A   
ATOM   1771  C   VAL A 187      -2.167 -15.538  -6.396  1.00 10.00      A   
ATOM   1772  O   VAL A 187      -1.939 -15.249  -7.574  1.00 10.00      A   
ATOM   1773  N   SER A 188      -1.586 -14.910  -5.382  1.00 10.00      A   
ATOM   1774  HN  SER A 188      -1.785 -15.190  -4.462  1.00 10.00      A   
ATOM   1775  CA  SER A 188      -0.645 -13.821  -5.602  1.00 10.00      A   
ATOM   1776  CB  SER A 188      -1.316 -12.478  -5.322  1.00 10.00      A   
ATOM   1777  OG  SER A 188      -2.604 -12.424  -5.914  1.00 10.00      A   
ATOM   1778  HG  SER A 188      -3.048 -13.271  -5.791  1.00 10.00      A   
ATOM   1779  C   SER A 188       0.590 -13.981  -4.723  1.00 10.00      A   
ATOM   1780  O   SER A 188       0.484 -14.174  -3.510  1.00 10.00      A   
ATOM   1781  N   LEU A 189       1.753 -13.897  -5.345  1.00 10.00      A   
ATOM   1782  HN  LEU A 189       1.765 -13.739  -6.314  1.00 10.00      A   
ATOM   1783  CA  LEU A 189       3.017 -14.031  -4.638  1.00 10.00      A   
ATOM   1784  CB  LEU A 189       3.618 -15.420  -4.884  1.00 10.00      A   
ATOM   1785  CG  LEU A 189       4.876 -15.767  -4.081  1.00 10.00      A   
ATOM   1786  CD1 LEU A 189       4.552 -15.877  -2.600  1.00 10.00      A   
ATOM   1787  CD2 LEU A 189       5.513 -17.051  -4.594  1.00 10.00      A   
ATOM   1788  C   LEU A 189       4.001 -12.957  -5.085  1.00 10.00      A   
ATOM   1789  O   LEU A 189       4.398 -12.909  -6.254  1.00 10.00      A   
ATOM   1790  N   ASN A 190       4.387 -12.099  -4.157  1.00 10.00      A   
ATOM   1791  HN  ASN A 190       4.026 -12.186  -3.244  1.00 10.00      A   
ATOM   1792  CA  ASN A 190       5.327 -11.022  -4.447  1.00 10.00      A   
ATOM   1793  CB  ASN A 190       4.590  -9.685  -4.525  1.00 10.00      A   
ATOM   1794  CG  ASN A 190       5.507  -8.498  -4.773  1.00 10.00      A   
ATOM   1795  OD1 ASN A 190       6.616  -8.637  -5.290  1.00 10.00      A   
ATOM   1796  ND2 ASN A 190       5.032  -7.314  -4.430  1.00 10.00      A   
ATOM   1797 HD21 ASN A 190       4.123  -7.268  -4.036  1.00 10.00      A   
ATOM   1798 HD22 ASN A 190       5.599  -6.530  -4.574  1.00 10.00      A   
ATOM   1799  C   ASN A 190       6.426 -10.968  -3.391  1.00 10.00      A   
ATOM   1800  O   ASN A 190       6.168 -10.664  -2.226  1.00 10.00      A   
ATOM   1801  N   ILE A 191       7.649 -11.268  -3.810  1.00 10.00      A   
ATOM   1802  HN  ILE A 191       7.787 -11.479  -4.762  1.00 10.00      A   
ATOM   1803  CA  ILE A 191       8.797 -11.276  -2.910  1.00 10.00      A   
ATOM   1804  CB  ILE A 191       9.224 -12.718  -2.544  1.00 10.00      A   
ATOM   1805  CG1 ILE A 191       9.270 -13.607  -3.793  1.00 10.00      A   
ATOM   1806  CG2 ILE A 191       8.300 -13.306  -1.484  1.00 10.00      A   
ATOM   1807  CD1 ILE A 191       9.804 -15.000  -3.538  1.00 10.00      A   
ATOM   1808  C   ILE A 191       9.982 -10.549  -3.540  1.00 10.00      A   
ATOM   1809  O   ILE A 191      11.121 -11.012  -3.471  1.00 10.00      A   
ATOM   1810  N   SER A 192       9.707  -9.398  -4.137  1.00 10.00      A   
ATOM   1811  HN  SER A 192       8.780  -9.070  -4.141  1.00 10.00      A   
ATOM   1812  CA  SER A 192      10.737  -8.599  -4.796  1.00 10.00      A   
ATOM   1813  CB  SER A 192      10.069  -7.552  -5.692  1.00 10.00      A   
ATOM   1814  OG  SER A 192       8.843  -7.112  -5.122  1.00 10.00      A   
ATOM   1815  HG  SER A 192       8.111  -7.622  -5.495  1.00 10.00      A   
ATOM   1816  C   SER A 192      11.671  -7.919  -3.789  1.00 10.00      A   
ATOM   1817  O   SER A 192      12.713  -7.369  -4.158  1.00 10.00      A   
ATOM   1818  N   CYS A 193      11.308  -7.984  -2.514  1.00 10.00      A   
ATOM   1819  HN  CYS A 193      10.489  -8.463  -2.278  1.00 10.00      A   
ATOM   1820  CA  CYS A 193      12.090  -7.362  -1.455  1.00 10.00      A   
ATOM   1821  CB  CYS A 193      11.157  -6.826  -0.369  1.00 10.00      A   
ATOM   1822  SG  CYS A 193       9.845  -7.971   0.113  1.00 10.00      A   
ATOM   1823  HG  CYS A 193       8.828  -7.816  -0.733  1.00 10.00      A   
ATOM   1824  C   CYS A 193      13.126  -8.313  -0.851  1.00 10.00      A   
ATOM   1825  O   CYS A 193      13.713  -8.024   0.193  1.00 10.00      A   
ATOM   1826  N   LEU A 194      13.362  -9.441  -1.504  1.00 10.00      A   
ATOM   1827  HN  LEU A 194      12.882  -9.624  -2.340  1.00 10.00      A   
ATOM   1828  CA  LEU A 194      14.336 -10.403  -1.006  1.00 10.00      A   
ATOM   1829  CB  LEU A 194      13.948 -11.831  -1.389  1.00 10.00      A   
ATOM   1830  CG  LEU A 194      12.804 -12.462  -0.594  1.00 10.00      A   
ATOM   1831  CD1 LEU A 194      12.506 -13.860  -1.116  1.00 10.00      A   
ATOM   1832  CD2 LEU A 194      13.143 -12.502   0.890  1.00 10.00      A   
ATOM   1833  C   LEU A 194      15.732 -10.086  -1.521  1.00 10.00      A   
ATOM   1834  O   LEU A 194      15.913  -9.784  -2.705  1.00 10.00      A   
ATOM   1835  N   ALA A 195      16.717 -10.155  -0.634  1.00 10.00      A   
ATOM   1836  HN  ALA A 195      16.513 -10.403   0.294  1.00 10.00      A   
ATOM   1837  CA  ALA A 195      18.097  -9.882  -1.007  1.00 10.00      A   
ATOM   1838  CB  ALA A 195      18.824  -9.160   0.115  1.00 10.00      A   
ATOM   1839  C   ALA A 195      18.817 -11.178  -1.349  1.00 10.00      A   
ATOM   1840  O   ALA A 195      19.763 -11.183  -2.136  1.00 10.00      A   
ATOM   1841  N   SER A 196      18.366 -12.271  -0.746  1.00 10.00      A   
ATOM   1842  HN  SER A 196      17.615 -12.197  -0.121  1.00 10.00      A   
ATOM   1843  CA  SER A 196      18.962 -13.574  -0.974  1.00 10.00      A   
ATOM   1844  CB  SER A 196      18.978 -14.371   0.331  1.00 10.00      A   
ATOM   1845  OG  SER A 196      17.661 -14.692   0.747  1.00 10.00      A   
ATOM   1846  HG  SER A 196      17.467 -14.248   1.599  1.00 10.00      A   
ATOM   1847  C   SER A 196      18.212 -14.349  -2.054  1.00 10.00      A   
ATOM   1848  O   SER A 196      17.302 -13.823  -2.703  1.00 10.00      A   
ATOM   1849  N   GLU A 197      18.591 -15.606  -2.229  1.00 10.00      A   
ATOM   1850  HN  GLU A 197      19.299 -15.970  -1.664  1.00 10.00      A   
ATOM   1851  CA  GLU A 197      17.979 -16.470  -3.218  1.00 10.00      A   
ATOM   1852  CB  GLU A 197      19.040 -16.951  -4.204  1.00 10.00      A   
ATOM   1853  CG  GLU A 197      18.528 -17.921  -5.254  1.00 10.00      A   
ATOM   1854  CD  GLU A 197      19.657 -18.589  -6.010  1.00 10.00      A   
ATOM   1855  OE1 GLU A 197      19.678 -19.835  -6.085  1.00 10.00      A   
ATOM   1856  OE2 GLU A 197      20.533 -17.870  -6.531  1.00 10.00      A   
ATOM   1857  C   GLU A 197      17.345 -17.673  -2.543  1.00 10.00      A   
ATOM   1858  O   GLU A 197      18.024 -18.427  -1.843  1.00 10.00      A   
ATOM   1859  N   VAL A 198      16.046 -17.835  -2.734  1.00 10.00      A   
ATOM   1860  HN  VAL A 198      15.553 -17.176  -3.273  1.00 10.00      A   
ATOM   1861  CA  VAL A 198      15.334 -18.966  -2.161  1.00 10.00      A   
ATOM   1862  CB  VAL A 198      13.818 -18.716  -2.080  1.00 10.00      A   
ATOM   1863  CG1 VAL A 198      13.510 -17.681  -1.008  1.00 10.00      A   
ATOM   1864  CG2 VAL A 198      13.274 -18.270  -3.431  1.00 10.00      A   
ATOM   1865  C   VAL A 198      15.597 -20.222  -2.983  1.00 10.00      A   
ATOM   1866  O   VAL A 198      16.004 -20.142  -4.143  1.00 10.00      A   
ATOM   1867  N   SER A 199      15.359 -21.374  -2.383  1.00 10.00      A   
ATOM   1868  HN  SER A 199      15.028 -21.375  -1.461  1.00 10.00      A   
ATOM   1869  CA  SER A 199      15.577 -22.640  -3.053  1.00 10.00      A   
ATOM   1870  CB  SER A 199      15.395 -23.778  -2.053  1.00 10.00      A   
ATOM   1871  OG  SER A 199      15.401 -23.272  -0.722  1.00 10.00      A   
ATOM   1872  HG  SER A 199      16.284 -22.919  -0.511  1.00 10.00      A   
ATOM   1873  C   SER A 199      14.636 -22.801  -4.249  1.00 10.00      A   
ATOM   1874  O   SER A 199      13.422 -22.976  -4.086  1.00 10.00      A   
ATOM   1875  N   PHE A 200      15.214 -22.741  -5.449  1.00 10.00      A   
ATOM   1876  HN  PHE A 200      16.186 -22.596  -5.500  1.00 10.00      A   
ATOM   1877  CA  PHE A 200      14.457 -22.868  -6.692  1.00 10.00      A   
ATOM   1878  CB  PHE A 200      15.395 -22.734  -7.896  1.00 10.00      A   
ATOM   1879  CG  PHE A 200      14.695 -22.609  -9.220  1.00 10.00      A   
ATOM   1880  CD1 PHE A 200      14.107 -21.413  -9.595  1.00 10.00      A   
ATOM   1881  CD2 PHE A 200      14.629 -23.686 -10.091  1.00 10.00      A   
ATOM   1882  CE1 PHE A 200      13.465 -21.291 -10.813  1.00 10.00      A   
ATOM   1883  CE2 PHE A 200      13.989 -23.573 -11.310  1.00 10.00      A   
ATOM   1884  CZ  PHE A 200      13.406 -22.373 -11.673  1.00 10.00      A   
ATOM   1885  C   PHE A 200      13.692 -24.190  -6.750  1.00 10.00      A   
ATOM   1886  O   PHE A 200      12.628 -24.272  -7.367  1.00 10.00      A   
ATOM   1887  N   SER A 201      14.229 -25.211  -6.090  1.00 10.00      A   
ATOM   1888  HN  SER A 201      15.074 -25.077  -5.614  1.00 10.00      A   
ATOM   1889  CA  SER A 201      13.603 -26.526  -6.054  1.00 10.00      A   
ATOM   1890  CB  SER A 201      14.426 -27.478  -5.181  1.00 10.00      A   
ATOM   1891  OG  SER A 201      14.946 -26.803  -4.043  1.00 10.00      A   
ATOM   1892  HG  SER A 201      15.727 -27.273  -3.721  1.00 10.00      A   
ATOM   1893  C   SER A 201      12.165 -26.449  -5.541  1.00 10.00      A   
ATOM   1894  O   SER A 201      11.271 -27.125  -6.057  1.00 10.00      A   
ATOM   1895  N   ALA A 202      11.942 -25.612  -4.533  1.00 10.00      A   
ATOM   1896  HN  ALA A 202      12.686 -25.078  -4.176  1.00 10.00      A   
ATOM   1897  CA  ALA A 202      10.616 -25.457  -3.956  1.00 10.00      A   
ATOM   1898  CB  ALA A 202      10.710 -25.086  -2.485  1.00 10.00      A   
ATOM   1899  C   ALA A 202       9.813 -24.416  -4.721  1.00 10.00      A   
ATOM   1900  O   ALA A 202       8.603 -24.568  -4.910  1.00 10.00      A   
ATOM   1901  N   LEU A 203      10.504 -23.371  -5.174  1.00 10.00      A   
ATOM   1902  HN  LEU A 203      11.467 -23.324  -4.992  1.00 10.00      A   
ATOM   1903  CA  LEU A 203       9.873 -22.288  -5.922  1.00 10.00      A   
ATOM   1904  CB  LEU A 203      10.917 -21.242  -6.330  1.00 10.00      A   
ATOM   1905  CG  LEU A 203      10.405 -20.015  -7.090  1.00 10.00      A   
ATOM   1906  CD1 LEU A 203       9.433 -19.216  -6.238  1.00 10.00      A   
ATOM   1907  CD2 LEU A 203      11.565 -19.143  -7.547  1.00 10.00      A   
ATOM   1908  C   LEU A 203       9.151 -22.817  -7.155  1.00 10.00      A   
ATOM   1909  O   LEU A 203       8.010 -22.436  -7.427  1.00 10.00      A   
ATOM   1910  N   GLU A 204       9.816 -23.702  -7.890  1.00 10.00      A   
ATOM   1911  HN  GLU A 204      10.722 -23.964  -7.619  1.00 10.00      A   
ATOM   1912  CA  GLU A 204       9.239 -24.285  -9.090  1.00 10.00      A   
ATOM   1913  CB  GLU A 204      10.274 -25.150  -9.820  1.00 10.00      A   
ATOM   1914  CG  GLU A 204       9.822 -25.668 -11.178  1.00 10.00      A   
ATOM   1915  CD  GLU A 204       9.331 -27.102 -11.125  1.00 10.00      A   
ATOM   1916  OE1 GLU A 204      10.175 -28.022 -11.049  1.00 10.00      A   
ATOM   1917  OE2 GLU A 204       8.102 -27.317 -11.168  1.00 10.00      A   
ATOM   1918  C   GLU A 204       7.985 -25.097  -8.756  1.00 10.00      A   
ATOM   1919  O   GLU A 204       6.908 -24.844  -9.295  1.00 10.00      A   
ATOM   1920  N   ARG A 205       8.126 -26.046  -7.839  1.00 10.00      A   
ATOM   1921  HN  ARG A 205       9.000 -26.171  -7.416  1.00 10.00      A   
ATOM   1922  CA  ARG A 205       7.011 -26.902  -7.437  1.00 10.00      A   
ATOM   1923  CB  ARG A 205       7.469 -27.949  -6.413  1.00 10.00      A   
ATOM   1924  CG  ARG A 205       8.474 -28.959  -6.955  1.00 10.00      A   
ATOM   1925  CD  ARG A 205       8.441 -30.268  -6.170  1.00 10.00      A   
ATOM   1926  NE  ARG A 205       9.043 -30.143  -4.839  1.00 10.00      A   
ATOM   1927  HE  ARG A 205       9.954 -29.781  -4.792  1.00 10.00      A   
ATOM   1928  CZ  ARG A 205       8.434 -30.497  -3.701  1.00 10.00      A   
ATOM   1929  NH1 ARG A 205       7.208 -31.007  -3.722  1.00 10.00      A   
ATOM   1930 HH11 ARG A 205       6.709 -31.138  -4.624  1.00 10.00      A   
ATOM   1931 HH12 ARG A 205       6.729 -31.279  -2.818  1.00 10.00      A   
ATOM   1932  NH2 ARG A 205       9.058 -30.353  -2.542  1.00 10.00      A   
ATOM   1933 HH21 ARG A 205       8.582 -30.627  -1.654  1.00 10.00      A   
ATOM   1934 HH22 ARG A 205      10.026 -29.969  -2.510  1.00 10.00      A   
ATOM   1935  C   ARG A 205       5.839 -26.087  -6.883  1.00 10.00      A   
ATOM   1936  O   ARG A 205       4.674 -26.445  -7.073  1.00 10.00      A   
ATOM   1937  N   LEU A 206       6.155 -24.991  -6.199  1.00 10.00      A   
ATOM   1938  HN  LEU A 206       7.106 -24.763  -6.073  1.00 10.00      A   
ATOM   1939  CA  LEU A 206       5.136 -24.120  -5.620  1.00 10.00      A   
ATOM   1940  CB  LEU A 206       5.789 -22.999  -4.805  1.00 10.00      A   
ATOM   1941  CG  LEU A 206       5.494 -22.991  -3.304  1.00 10.00      A   
ATOM   1942  CD1 LEU A 206       6.470 -22.083  -2.570  1.00 10.00      A   
ATOM   1943  CD2 LEU A 206       4.057 -22.564  -3.040  1.00 10.00      A   
ATOM   1944  C   LEU A 206       4.253 -23.516  -6.705  1.00 10.00      A   
ATOM   1945  O   LEU A 206       3.025 -23.513  -6.592  1.00 10.00      A   
ATOM   1946  N   VAL A 207       4.884 -23.010  -7.752  1.00 10.00      A   
ATOM   1947  HN  VAL A 207       5.868 -23.040  -7.776  1.00 10.00      A   
ATOM   1948  CA  VAL A 207       4.164 -22.398  -8.861  1.00 10.00      A   
ATOM   1949  CB  VAL A 207       5.114 -21.614  -9.792  1.00 10.00      A   
ATOM   1950  CG1 VAL A 207       4.361 -21.038 -10.984  1.00 10.00      A   
ATOM   1951  CG2 VAL A 207       5.819 -20.507  -9.024  1.00 10.00      A   
ATOM   1952  C   VAL A 207       3.394 -23.437  -9.673  1.00 10.00      A   
ATOM   1953  O   VAL A 207       2.208 -23.260  -9.951  1.00 10.00      A   
ATOM   1954  N   THR A 208       4.067 -24.527 -10.017  1.00 10.00      A   
ATOM   1955  HN  THR A 208       5.002 -24.623  -9.724  1.00 10.00      A   
ATOM   1956  CA  THR A 208       3.474 -25.587 -10.822  1.00 10.00      A   
ATOM   1957  CB  THR A 208       4.503 -26.704 -11.099  1.00 10.00      A   
ATOM   1958  OG1 THR A 208       5.748 -26.103 -11.490  1.00 10.00      A   
ATOM   1959  HG1 THR A 208       6.487 -26.628 -11.140  1.00 10.00      A   
ATOM   1960  CG2 THR A 208       4.020 -27.620 -12.214  1.00 10.00      A   
ATOM   1961  C   THR A 208       2.208 -26.186 -10.196  1.00 10.00      A   
ATOM   1962  O   THR A 208       1.237 -26.469 -10.901  1.00 10.00      A   
ATOM   1963  N   ARG A 209       2.200 -26.341  -8.876  1.00 10.00      A   
ATOM   1964  HN  ARG A 209       2.976 -26.047  -8.349  1.00 10.00      A   
ATOM   1965  CA  ARG A 209       1.054 -26.940  -8.201  1.00 10.00      A   
ATOM   1966  CB  ARG A 209       1.472 -27.642  -6.906  1.00 10.00      A   
ATOM   1967  CG  ARG A 209       1.743 -26.717  -5.732  1.00 10.00      A   
ATOM   1968  CD  ARG A 209       2.240 -27.500  -4.529  1.00 10.00      A   
ATOM   1969  NE  ARG A 209       2.309 -26.675  -3.325  1.00 10.00      A   
ATOM   1970  HE  ARG A 209       1.454 -26.319  -2.975  1.00 10.00      A   
ATOM   1971  CZ  ARG A 209       3.439 -26.375  -2.687  1.00 10.00      A   
ATOM   1972  NH1 ARG A 209       4.603 -26.832  -3.131  1.00 10.00      A   
ATOM   1973 HH11 ARG A 209       4.640 -27.431  -3.985  1.00 10.00      A   
ATOM   1974 HH12 ARG A 209       5.485 -26.594  -2.627  1.00 10.00      A   
ATOM   1975  NH2 ARG A 209       3.403 -25.632  -1.591  1.00 10.00      A   
ATOM   1976 HH21 ARG A 209       2.493 -25.278  -1.229  1.00 10.00      A   
ATOM   1977 HH22 ARG A 209       4.286 -25.402  -1.085  1.00 10.00      A   
ATOM   1978  C   ARG A 209      -0.101 -25.968  -7.954  1.00 10.00      A   
ATOM   1979  O   ARG A 209      -1.203 -26.395  -7.603  1.00 10.00      A   
ATOM   1980  N   CYS A 210       0.125 -24.679  -8.161  1.00 10.00      A   
ATOM   1981  HN  CYS A 210       1.004 -24.387  -8.490  1.00 10.00      A   
ATOM   1982  CA  CYS A 210      -0.923 -23.690  -7.932  1.00 10.00      A   
ATOM   1983  CB  CYS A 210      -0.497 -22.684  -6.861  1.00 10.00      A   
ATOM   1984  SG  CYS A 210       0.286 -23.431  -5.413  1.00 10.00      A   
ATOM   1985  HG  CYS A 210       1.582 -23.560  -5.680  1.00 10.00      A   
ATOM   1986  C   CYS A 210      -1.321 -22.966  -9.218  1.00 10.00      A   
ATOM   1987  O   CYS A 210      -0.624 -22.062  -9.674  1.00 10.00      A   
ATOM   1988  N   PRO A 211      -2.468 -23.347  -9.808  1.00 10.00      A   
ATOM   1989  CA  PRO A 211      -2.973 -22.739 -11.045  1.00 10.00      A   
ATOM   1990  CB  PRO A 211      -3.899 -23.825 -11.589  1.00 10.00      A   
ATOM   1991  CG  PRO A 211      -4.448 -24.481 -10.367  1.00 10.00      A   
ATOM   1992  CD  PRO A 211      -3.363 -24.417  -9.320  1.00 10.00      A   
ATOM   1993  C   PRO A 211      -3.775 -21.470 -10.764  1.00 10.00      A   
ATOM   1994  O   PRO A 211      -4.301 -20.829 -11.680  1.00 10.00      A   
ATOM   1995  N   ASN A 212      -3.862 -21.114  -9.490  1.00 10.00      A   
ATOM   1996  HN  ASN A 212      -3.408 -21.656  -8.811  1.00 10.00      A   
ATOM   1997  CA  ASN A 212      -4.601 -19.935  -9.077  1.00 10.00      A   
ATOM   1998  CB  ASN A 212      -5.106 -20.093  -7.637  1.00 10.00      A   
ATOM   1999  CG  ASN A 212      -5.988 -21.309  -7.434  1.00 10.00      A   
ATOM   2000  OD1 ASN A 212      -7.120 -21.361  -7.914  1.00 10.00      A   
ATOM   2001  ND2 ASN A 212      -5.488 -22.290  -6.698  1.00 10.00      A   
ATOM   2002 HD21 ASN A 212      -4.584 -22.182  -6.323  1.00 10.00      A   
ATOM   2003 HD22 ASN A 212      -6.046 -23.086  -6.548  1.00 10.00      A   
ATOM   2004  C   ASN A 212      -3.724 -18.697  -9.173  1.00 10.00      A   
ATOM   2005  O   ASN A 212      -4.211 -17.573  -9.084  1.00 10.00      A   
ATOM   2006  N   LEU A 213      -2.428 -18.917  -9.371  1.00 10.00      A   
ATOM   2007  HN  LEU A 213      -2.112 -19.839  -9.457  1.00 10.00      A   
ATOM   2008  CA  LEU A 213      -1.463 -17.828  -9.461  1.00 10.00      A   
ATOM   2009  CB  LEU A 213      -0.046 -18.381  -9.609  1.00 10.00      A   
ATOM   2010  CG  LEU A 213       1.094 -17.384  -9.399  1.00 10.00      A   
ATOM   2011  CD1 LEU A 213       1.148 -16.928  -7.948  1.00 10.00      A   
ATOM   2012  CD2 LEU A 213       2.419 -17.996  -9.820  1.00 10.00      A   
ATOM   2013  C   LEU A 213      -1.783 -16.877 -10.609  1.00 10.00      A   
ATOM   2014  O   LEU A 213      -1.885 -17.289 -11.764  1.00 10.00      A   
ATOM   2015  N   LYS A 214      -1.964 -15.607 -10.273  1.00 10.00      A   
ATOM   2016  HN  LYS A 214      -1.906 -15.355  -9.325  1.00 10.00      A   
ATOM   2017  CA  LYS A 214      -2.260 -14.580 -11.259  1.00 10.00      A   
ATOM   2018  CB  LYS A 214      -3.623 -13.939 -10.972  1.00 10.00      A   
ATOM   2019  CG  LYS A 214      -4.792 -14.911 -10.979  1.00 10.00      A   
ATOM   2020  CD  LYS A 214      -4.976 -15.555 -12.343  1.00 10.00      A   
ATOM   2021  CE  LYS A 214      -6.216 -16.432 -12.374  1.00 10.00      A   
ATOM   2022  NZ  LYS A 214      -6.105 -17.585 -11.443  1.00 10.00      A   
ATOM   2023  HZ1 LYS A 214      -5.411 -18.269 -11.801  1.00 10.00      A   
ATOM   2024  HZ2 LYS A 214      -7.027 -18.062 -11.351  1.00 10.00      A   
ATOM   2025  HZ3 LYS A 214      -5.805 -17.259 -10.501  1.00 10.00      A   
ATOM   2026  C   LYS A 214      -1.178 -13.507 -11.246  1.00 10.00      A   
ATOM   2027  O   LYS A 214      -0.876 -12.897 -12.274  1.00 10.00      A   
ATOM   2028  N   SER A 215      -0.592 -13.287 -10.078  1.00 10.00      A   
ATOM   2029  HN  SER A 215      -0.866 -13.813  -9.299  1.00 10.00      A   
ATOM   2030  CA  SER A 215       0.455 -12.293  -9.920  1.00 10.00      A   
ATOM   2031  CB  SER A 215      -0.039 -11.161  -9.012  1.00 10.00      A   
ATOM   2032  OG  SER A 215       0.952 -10.165  -8.825  1.00 10.00      A   
ATOM   2033  HG  SER A 215       1.080 -10.016  -7.878  1.00 10.00      A   
ATOM   2034  C   SER A 215       1.701 -12.944  -9.332  1.00 10.00      A   
ATOM   2035  O   SER A 215       1.653 -13.520  -8.244  1.00 10.00      A   
ATOM   2036  N   LEU A 216       2.807 -12.871 -10.062  1.00 10.00      A   
ATOM   2037  HN  LEU A 216       2.781 -12.406 -10.933  1.00 10.00      A   
ATOM   2038  CA  LEU A 216       4.063 -13.454  -9.606  1.00 10.00      A   
ATOM   2039  CB  LEU A 216       4.349 -14.772 -10.336  1.00 10.00      A   
ATOM   2040  CG  LEU A 216       5.655 -15.487  -9.960  1.00 10.00      A   
ATOM   2041  CD1 LEU A 216       5.555 -16.101  -8.572  1.00 10.00      A   
ATOM   2042  CD2 LEU A 216       6.010 -16.545 -10.995  1.00 10.00      A   
ATOM   2043  C   LEU A 216       5.214 -12.480  -9.817  1.00 10.00      A   
ATOM   2044  O   LEU A 216       5.663 -12.270 -10.944  1.00 10.00      A   
ATOM   2045  N   LYS A 217       5.671 -11.874  -8.732  1.00 10.00      A   
ATOM   2046  HN  LYS A 217       5.261 -12.075  -7.859  1.00 10.00      A   
ATOM   2047  CA  LYS A 217       6.773 -10.930  -8.789  1.00 10.00      A   
ATOM   2048  CB  LYS A 217       6.315  -9.537  -8.344  1.00 10.00      A   
ATOM   2049  CG  LYS A 217       5.399  -8.862  -9.359  1.00 10.00      A   
ATOM   2050  CD  LYS A 217       4.507  -7.803  -8.730  1.00 10.00      A   
ATOM   2051  CE  LYS A 217       3.494  -7.294  -9.744  1.00 10.00      A   
ATOM   2052  NZ  LYS A 217       2.552  -6.301  -9.167  1.00 10.00      A   
ATOM   2053  HZ1 LYS A 217       3.068  -5.454  -8.859  1.00 10.00      A   
ATOM   2054  HZ2 LYS A 217       2.055  -6.707  -8.346  1.00 10.00      A   
ATOM   2055  HZ3 LYS A 217       1.844  -6.021  -9.886  1.00 10.00      A   
ATOM   2056  C   LYS A 217       7.939 -11.446  -7.955  1.00 10.00      A   
ATOM   2057  O   LYS A 217       7.858 -11.525  -6.726  1.00 10.00      A   
ATOM   2058  N   LEU A 218       9.006 -11.835  -8.643  1.00 10.00      A   
ATOM   2059  HN  LEU A 218       9.000 -11.739  -9.622  1.00 10.00      A   
ATOM   2060  CA  LEU A 218      10.193 -12.384  -8.003  1.00 10.00      A   
ATOM   2061  CB  LEU A 218      10.843 -13.417  -8.927  1.00 10.00      A   
ATOM   2062  CG  LEU A 218       9.918 -14.519  -9.449  1.00 10.00      A   
ATOM   2063  CD1 LEU A 218      10.527 -15.212 -10.658  1.00 10.00      A   
ATOM   2064  CD2 LEU A 218       9.604 -15.525  -8.353  1.00 10.00      A   
ATOM   2065  C   LEU A 218      11.193 -11.292  -7.644  1.00 10.00      A   
ATOM   2066  O   LEU A 218      10.886 -10.103  -7.732  1.00 10.00      A   
ATOM   2067  N   ASN A 219      12.388 -11.705  -7.235  1.00 10.00      A   
ATOM   2068  HN  ASN A 219      12.570 -12.666  -7.190  1.00 10.00      A   
ATOM   2069  CA  ASN A 219      13.437 -10.768  -6.854  1.00 10.00      A   
ATOM   2070  CB  ASN A 219      13.858 -10.969  -5.394  1.00 10.00      A   
ATOM   2071  CG  ASN A 219      14.717 -12.201  -5.165  1.00 10.00      A   
ATOM   2072  OD1 ASN A 219      14.487 -13.261  -5.750  1.00 10.00      A   
ATOM   2073  ND2 ASN A 219      15.718 -12.062  -4.309  1.00 10.00      A   
ATOM   2074 HD21 ASN A 219      15.842 -11.185  -3.880  1.00 10.00      A   
ATOM   2075 HD22 ASN A 219      16.303 -12.834  -4.137  1.00 10.00      A   
ATOM   2076  C   ASN A 219      14.645 -10.863  -7.783  1.00 10.00      A   
ATOM   2077  O   ASN A 219      14.708 -11.743  -8.644  1.00 10.00      A   
ATOM   2078  N   ARG A 220      15.607  -9.969  -7.569  1.00 10.00      A   
ATOM   2079  HN  ARG A 220      15.498  -9.332  -6.827  1.00 10.00      A   
ATOM   2080  CA  ARG A 220      16.825  -9.891  -8.383  1.00 10.00      A   
ATOM   2081  CB  ARG A 220      17.714  -8.746  -7.885  1.00 10.00      A   
ATOM   2082  CG  ARG A 220      18.888  -8.404  -8.791  1.00 10.00      A   
ATOM   2083  CD  ARG A 220      19.829  -7.416  -8.114  1.00 10.00      A   
ATOM   2084  NE  ARG A 220      20.560  -6.592  -9.080  1.00 10.00      A   
ATOM   2085  HE  ARG A 220      20.862  -7.033  -9.911  1.00 10.00      A   
ATOM   2086  CZ  ARG A 220      20.856  -5.305  -8.886  1.00 10.00      A   
ATOM   2087  NH1 ARG A 220      20.484  -4.684  -7.766  1.00 10.00      A   
ATOM   2088 HH11 ARG A 220      20.715  -3.677  -7.623  1.00 10.00      A   
ATOM   2089 HH12 ARG A 220      19.961  -5.203  -7.021  1.00 10.00      A   
ATOM   2090  NH2 ARG A 220      21.514  -4.629  -9.819  1.00 10.00      A   
ATOM   2091 HH21 ARG A 220      21.745  -3.620  -9.670  1.00 10.00      A   
ATOM   2092 HH22 ARG A 220      21.809  -5.104 -10.712  1.00 10.00      A   
ATOM   2093  C   ARG A 220      17.624 -11.193  -8.404  1.00 10.00      A   
ATOM   2094  O   ARG A 220      18.279 -11.503  -9.400  1.00 10.00      A   
ATOM   2095  N   ALA A 221      17.567 -11.948  -7.314  1.00 10.00      A   
ATOM   2096  HN  ALA A 221      17.028 -11.644  -6.555  1.00 10.00      A   
ATOM   2097  CA  ALA A 221      18.303 -13.208  -7.203  1.00 10.00      A   
ATOM   2098  CB  ALA A 221      18.106 -13.822  -5.830  1.00 10.00      A   
ATOM   2099  C   ALA A 221      17.940 -14.215  -8.295  1.00 10.00      A   
ATOM   2100  O   ALA A 221      18.775 -15.034  -8.688  1.00 10.00      A   
ATOM   2101  N   VAL A 222      16.701 -14.160  -8.776  1.00 10.00      A   
ATOM   2102  HN  VAL A 222      16.084 -13.483  -8.428  1.00 10.00      A   
ATOM   2103  CA  VAL A 222      16.244 -15.074  -9.822  1.00 10.00      A   
ATOM   2104  CB  VAL A 222      14.711 -15.015 -10.013  1.00 10.00      A   
ATOM   2105  CG1 VAL A 222      14.245 -16.023 -11.060  1.00 10.00      A   
ATOM   2106  CG2 VAL A 222      14.007 -15.262  -8.687  1.00 10.00      A   
ATOM   2107  C   VAL A 222      16.949 -14.782 -11.145  1.00 10.00      A   
ATOM   2108  O   VAL A 222      16.831 -13.684 -11.696  1.00 10.00      A   
ATOM   2109  N   PRO A 223      17.687 -15.770 -11.669  1.00 10.00      A   
ATOM   2110  CA  PRO A 223      18.431 -15.624 -12.919  1.00 10.00      A   
ATOM   2111  CB  PRO A 223      19.366 -16.836 -12.917  1.00 10.00      A   
ATOM   2112  CG  PRO A 223      18.665 -17.861 -12.094  1.00 10.00      A   
ATOM   2113  CD  PRO A 223      17.845 -17.114 -11.080  1.00 10.00      A   
ATOM   2114  C   PRO A 223      17.525 -15.634 -14.152  1.00 10.00      A   
ATOM   2115  O   PRO A 223      16.467 -16.270 -14.166  1.00 10.00      A   
ATOM   2116  N   LEU A 224      17.963 -14.926 -15.185  1.00 10.00      A   
ATOM   2117  HN  LEU A 224      18.822 -14.459 -15.099  1.00 10.00      A   
ATOM   2118  CA  LEU A 224      17.231 -14.810 -16.442  1.00 10.00      A   
ATOM   2119  CB  LEU A 224      17.989 -13.854 -17.372  1.00 10.00      A   
ATOM   2120  CG  LEU A 224      17.371 -13.595 -18.747  1.00 10.00      A   
ATOM   2121  CD1 LEU A 224      16.172 -12.669 -18.635  1.00 10.00      A   
ATOM   2122  CD2 LEU A 224      18.406 -13.017 -19.700  1.00 10.00      A   
ATOM   2123  C   LEU A 224      17.072 -16.168 -17.120  1.00 10.00      A   
ATOM   2124  O   LEU A 224      16.067 -16.439 -17.779  1.00 10.00      A   
ATOM   2125  N   GLU A 225      18.072 -17.018 -16.951  1.00 10.00      A   
ATOM   2126  HN  GLU A 225      18.854 -16.731 -16.416  1.00 10.00      A   
ATOM   2127  CA  GLU A 225      18.074 -18.349 -17.548  1.00 10.00      A   
ATOM   2128  CB  GLU A 225      19.469 -18.981 -17.474  1.00 10.00      A   
ATOM   2129  CG  GLU A 225      20.616 -18.042 -17.814  1.00 10.00      A   
ATOM   2130  CD  GLU A 225      21.204 -17.376 -16.585  1.00 10.00      A   
ATOM   2131  OE1 GLU A 225      20.525 -16.518 -15.987  1.00 10.00      A   
ATOM   2132  OE2 GLU A 225      22.346 -17.718 -16.207  1.00 10.00      A   
ATOM   2133  C   GLU A 225      17.044 -19.283 -16.912  1.00 10.00      A   
ATOM   2134  O   GLU A 225      16.627 -20.263 -17.528  1.00 10.00      A   
ATOM   2135  N   LYS A 226      16.625 -18.979 -15.690  1.00 10.00      A   
ATOM   2136  HN  LYS A 226      16.971 -18.173 -15.250  1.00 10.00      A   
ATOM   2137  CA  LYS A 226      15.652 -19.812 -14.992  1.00 10.00      A   
ATOM   2138  CB  LYS A 226      16.042 -19.984 -13.522  1.00 10.00      A   
ATOM   2139  CG  LYS A 226      17.332 -20.756 -13.297  1.00 10.00      A   
ATOM   2140  CD  LYS A 226      17.128 -22.253 -13.454  1.00 10.00      A   
ATOM   2141  CE  LYS A 226      18.414 -23.013 -13.162  1.00 10.00      A   
ATOM   2142  NZ  LYS A 226      18.759 -22.991 -11.713  1.00 10.00      A   
ATOM   2143  HZ1 LYS A 226      18.595 -22.043 -11.321  1.00 10.00      A   
ATOM   2144  HZ2 LYS A 226      19.760 -23.236 -11.576  1.00 10.00      A   
ATOM   2145  HZ3 LYS A 226      18.171 -23.677 -11.193  1.00 10.00      A   
ATOM   2146  C   LYS A 226      14.243 -19.236 -15.096  1.00 10.00      A   
ATOM   2147  O   LYS A 226      13.301 -19.771 -14.511  1.00 10.00      A   
ATOM   2148  N   LEU A 227      14.101 -18.147 -15.848  1.00 10.00      A   
ATOM   2149  HN  LEU A 227      14.890 -17.764 -16.290  1.00 10.00      A   
ATOM   2150  CA  LEU A 227      12.801 -17.507 -16.016  1.00 10.00      A   
ATOM   2151  CB  LEU A 227      12.942 -16.125 -16.649  1.00 10.00      A   
ATOM   2152  CG  LEU A 227      13.400 -15.003 -15.722  1.00 10.00      A   
ATOM   2153  CD1 LEU A 227      13.490 -13.697 -16.487  1.00 10.00      A   
ATOM   2154  CD2 LEU A 227      12.461 -14.868 -14.535  1.00 10.00      A   
ATOM   2155  C   LEU A 227      11.847 -18.361 -16.844  1.00 10.00      A   
ATOM   2156  O   LEU A 227      10.716 -18.620 -16.429  1.00 10.00      A   
ATOM   2157  N   ALA A 228      12.317 -18.812 -18.003  1.00 10.00      A   
ATOM   2158  HN  ALA A 228      13.239 -18.593 -18.260  1.00 10.00      A   
ATOM   2159  CA  ALA A 228      11.503 -19.628 -18.901  1.00 10.00      A   
ATOM   2160  CB  ALA A 228      12.271 -19.957 -20.172  1.00 10.00      A   
ATOM   2161  C   ALA A 228      11.017 -20.900 -18.215  1.00 10.00      A   
ATOM   2162  O   ALA A 228       9.946 -21.412 -18.530  1.00 10.00      A   
ATOM   2163  N   THR A 229      11.798 -21.382 -17.253  1.00 10.00      A   
ATOM   2164  HN  THR A 229      12.630 -20.910 -17.029  1.00 10.00      A   
ATOM   2165  CA  THR A 229      11.455 -22.587 -16.513  1.00 10.00      A   
ATOM   2166  CB  THR A 229      12.590 -22.949 -15.534  1.00 10.00      A   
ATOM   2167  OG1 THR A 229      13.848 -22.556 -16.107  1.00 10.00      A   
ATOM   2168  HG1 THR A 229      13.854 -22.779 -17.046  1.00 10.00      A   
ATOM   2169  CG2 THR A 229      12.608 -24.444 -15.261  1.00 10.00      A   
ATOM   2170  C   THR A 229      10.155 -22.390 -15.728  1.00 10.00      A   
ATOM   2171  O   THR A 229       9.366 -23.323 -15.575  1.00 10.00      A   
ATOM   2172  N   LEU A 230       9.931 -21.162 -15.264  1.00 10.00      A   
ATOM   2173  HN  LEU A 230      10.591 -20.455 -15.450  1.00 10.00      A   
ATOM   2174  CA  LEU A 230       8.738 -20.834 -14.489  1.00 10.00      A   
ATOM   2175  CB  LEU A 230       9.077 -19.808 -13.403  1.00 10.00      A   
ATOM   2176  CG  LEU A 230      10.110 -20.239 -12.357  1.00 10.00      A   
ATOM   2177  CD1 LEU A 230      10.563 -19.044 -11.533  1.00 10.00      A   
ATOM   2178  CD2 LEU A 230       9.542 -21.325 -11.458  1.00 10.00      A   
ATOM   2179  C   LEU A 230       7.621 -20.291 -15.378  1.00 10.00      A   
ATOM   2180  O   LEU A 230       6.439 -20.532 -15.124  1.00 10.00      A   
ATOM   2181  N   LEU A 231       8.000 -19.562 -16.424  1.00 10.00      A   
ATOM   2182  HN  LEU A 231       8.957 -19.412 -16.579  1.00 10.00      A   
ATOM   2183  CA  LEU A 231       7.030 -18.973 -17.343  1.00 10.00      A   
ATOM   2184  CB  LEU A 231       7.726 -18.071 -18.364  1.00 10.00      A   
ATOM   2185  CG  LEU A 231       8.622 -16.965 -17.801  1.00 10.00      A   
ATOM   2186  CD1 LEU A 231       9.177 -16.102 -18.923  1.00 10.00      A   
ATOM   2187  CD2 LEU A 231       7.872 -16.116 -16.783  1.00 10.00      A   
ATOM   2188  C   LEU A 231       6.214 -20.046 -18.057  1.00 10.00      A   
ATOM   2189  O   LEU A 231       5.017 -19.875 -18.288  1.00 10.00      A   
ATOM   2190  N   GLN A 232       6.860 -21.164 -18.375  1.00 10.00      A   
ATOM   2191  HN  GLN A 232       7.812 -21.247 -18.147  1.00 10.00      A   
ATOM   2192  CA  GLN A 232       6.193 -22.269 -19.059  1.00 10.00      A   
ATOM   2193  CB  GLN A 232       7.213 -23.145 -19.792  1.00 10.00      A   
ATOM   2194  CG  GLN A 232       7.844 -22.491 -21.013  1.00 10.00      A   
ATOM   2195  CD  GLN A 232       6.973 -22.569 -22.253  1.00 10.00      A   
ATOM   2196  OE1 GLN A 232       5.744 -22.571 -22.172  1.00 10.00      A   
ATOM   2197  NE2 GLN A 232       7.606 -22.632 -23.417  1.00 10.00      A   
ATOM   2198 HE21 GLN A 232       8.587 -22.620 -23.409  1.00 10.00      A   
ATOM   2199 HE22 GLN A 232       7.070 -22.692 -24.234  1.00 10.00      A   
ATOM   2200  C   GLN A 232       5.375 -23.120 -18.086  1.00 10.00      A   
ATOM   2201  O   GLN A 232       4.916 -24.211 -18.430  1.00 10.00      A   
ATOM   2202  N   ARG A 233       5.201 -22.625 -16.869  1.00 10.00      A   
ATOM   2203  HN  ARG A 233       5.602 -21.760 -16.643  1.00 10.00      A   
ATOM   2204  CA  ARG A 233       4.438 -23.339 -15.858  1.00 10.00      A   
ATOM   2205  CB  ARG A 233       5.293 -23.582 -14.615  1.00 10.00      A   
ATOM   2206  CG  ARG A 233       6.543 -24.404 -14.870  1.00 10.00      A   
ATOM   2207  CD  ARG A 233       6.205 -25.853 -15.167  1.00 10.00      A   
ATOM   2208  NE  ARG A 233       6.748 -26.749 -14.152  1.00 10.00      A   
ATOM   2209  HE  ARG A 233       6.785 -26.412 -13.227  1.00 10.00      A   
ATOM   2210  CZ  ARG A 233       7.188 -27.980 -14.405  1.00 10.00      A   
ATOM   2211  NH1 ARG A 233       7.147 -28.465 -15.640  1.00 10.00      A   
ATOM   2212 HH11 ARG A 233       7.491 -29.432 -15.841  1.00 10.00      A   
ATOM   2213 HH12 ARG A 233       6.772 -27.881 -16.418  1.00 10.00      A   
ATOM   2214  NH2 ARG A 233       7.681 -28.720 -13.423  1.00 10.00      A   
ATOM   2215 HH21 ARG A 233       7.731 -28.332 -12.445  1.00 10.00      A   
ATOM   2216 HH22 ARG A 233       8.018 -29.686 -13.616  1.00 10.00      A   
ATOM   2217  C   ARG A 233       3.180 -22.569 -15.482  1.00 10.00      A   
ATOM   2218  O   ARG A 233       2.230 -23.134 -14.940  1.00 10.00      A   
ATOM   2219  N   ALA A 234       3.172 -21.276 -15.778  1.00 10.00      A   
ATOM   2220  HN  ALA A 234       3.949 -20.879 -16.225  1.00 10.00      A   
ATOM   2221  CA  ALA A 234       2.030 -20.430 -15.467  1.00 10.00      A   
ATOM   2222  CB  ALA A 234       2.232 -19.739 -14.122  1.00 10.00      A   
ATOM   2223  C   ALA A 234       1.787 -19.406 -16.574  1.00 10.00      A   
ATOM   2224  O   ALA A 234       2.154 -18.239 -16.445  1.00 10.00      A   
ATOM   2225  N   PRO A 235       1.173 -19.833 -17.689  1.00 10.00      A   
ATOM   2226  CA  PRO A 235       0.884 -18.950 -18.821  1.00 10.00      A   
ATOM   2227  CB  PRO A 235       0.628 -19.935 -19.961  1.00 10.00      A   
ATOM   2228  CG  PRO A 235       0.085 -21.153 -19.296  1.00 10.00      A   
ATOM   2229  CD  PRO A 235       0.729 -21.220 -17.940  1.00 10.00      A   
ATOM   2230  C   PRO A 235      -0.351 -18.084 -18.587  1.00 10.00      A   
ATOM   2231  O   PRO A 235      -0.671 -17.208 -19.390  1.00 10.00      A   
ATOM   2232  N   GLN A 236      -1.049 -18.340 -17.486  1.00 10.00      A   
ATOM   2233  HN  GLN A 236      -0.746 -19.055 -16.885  1.00 10.00      A   
ATOM   2234  CA  GLN A 236      -2.252 -17.588 -17.149  1.00 10.00      A   
ATOM   2235  CB  GLN A 236      -3.273 -18.486 -16.438  1.00 10.00      A   
ATOM   2236  CG  GLN A 236      -3.012 -18.707 -14.952  1.00 10.00      A   
ATOM   2237  CD  GLN A 236      -1.768 -19.523 -14.666  1.00 10.00      A   
ATOM   2238  OE1 GLN A 236      -1.384 -20.391 -15.446  1.00 10.00      A   
ATOM   2239  NE2 GLN A 236      -1.129 -19.243 -13.546  1.00 10.00      A   
ATOM   2240 HE21 GLN A 236      -1.490 -18.526 -12.970  1.00 10.00      A   
ATOM   2241 HE22 GLN A 236      -0.325 -19.758 -13.329  1.00 10.00      A   
ATOM   2242  C   GLN A 236      -1.914 -16.373 -16.288  1.00 10.00      A   
ATOM   2243  O   GLN A 236      -2.803 -15.671 -15.804  1.00 10.00      A   
ATOM   2244  N   LEU A 237      -0.623 -16.138 -16.101  1.00 10.00      A   
ATOM   2245  HN  LEU A 237       0.032 -16.733 -16.523  1.00 10.00      A   
ATOM   2246  CA  LEU A 237      -0.150 -15.018 -15.299  1.00 10.00      A   
ATOM   2247  CB  LEU A 237       1.367 -15.097 -15.130  1.00 10.00      A   
ATOM   2248  CG  LEU A 237       1.911 -14.646 -13.780  1.00 10.00      A   
ATOM   2249  CD1 LEU A 237       1.460 -15.597 -12.684  1.00 10.00      A   
ATOM   2250  CD2 LEU A 237       3.424 -14.554 -13.826  1.00 10.00      A   
ATOM   2251  C   LEU A 237      -0.537 -13.682 -15.930  1.00 10.00      A   
ATOM   2252  O   LEU A 237      -0.475 -13.520 -17.151  1.00 10.00      A   
ATOM   2253  N   GLU A 238      -0.949 -12.736 -15.093  1.00 10.00      A   
ATOM   2254  HN  GLU A 238      -0.994 -12.935 -14.129  1.00 10.00      A   
ATOM   2255  CA  GLU A 238      -1.340 -11.414 -15.563  1.00 10.00      A   
ATOM   2256  CB  GLU A 238      -2.697 -11.015 -14.982  1.00 10.00      A   
ATOM   2257  CG  GLU A 238      -3.839 -11.913 -15.431  1.00 10.00      A   
ATOM   2258  CD  GLU A 238      -5.132 -11.636 -14.700  1.00 10.00      A   
ATOM   2259  OE1 GLU A 238      -5.534 -10.458 -14.626  1.00 10.00      A   
ATOM   2260  OE2 GLU A 238      -5.761 -12.600 -14.207  1.00 10.00      A   
ATOM   2261  C   GLU A 238      -0.272 -10.386 -15.209  1.00 10.00      A   
ATOM   2262  O   GLU A 238       0.062  -9.515 -16.016  1.00 10.00      A   
ATOM   2263  N   GLU A 239       0.260 -10.496 -13.998  1.00 10.00      A   
ATOM   2264  HN  GLU A 239      -0.057 -11.206 -13.397  1.00 10.00      A   
ATOM   2265  CA  GLU A 239       1.307  -9.596 -13.540  1.00 10.00      A   
ATOM   2266  CB  GLU A 239       0.893  -8.862 -12.263  1.00 10.00      A   
ATOM   2267  CG  GLU A 239      -0.051  -7.692 -12.494  1.00 10.00      A   
ATOM   2268  CD  GLU A 239       0.017  -6.669 -11.378  1.00 10.00      A   
ATOM   2269  OE1 GLU A 239       0.982  -5.875 -11.349  1.00 10.00      A   
ATOM   2270  OE2 GLU A 239      -0.888  -6.654 -10.522  1.00 10.00      A   
ATOM   2271  C   GLU A 239       2.596 -10.375 -13.310  1.00 10.00      A   
ATOM   2272  O   GLU A 239       2.663 -11.234 -12.427  1.00 10.00      A   
ATOM   2273  N   LEU A 240       3.609 -10.077 -14.112  1.00 10.00      A   
ATOM   2274  HN  LEU A 240       3.500  -9.371 -14.787  1.00 10.00      A   
ATOM   2275  CA  LEU A 240       4.887 -10.761 -14.005  1.00 10.00      A   
ATOM   2276  CB  LEU A 240       5.256 -11.413 -15.340  1.00 10.00      A   
ATOM   2277  CG  LEU A 240       6.642 -12.055 -15.431  1.00 10.00      A   
ATOM   2278  CD1 LEU A 240       6.763 -13.223 -14.463  1.00 10.00      A   
ATOM   2279  CD2 LEU A 240       6.921 -12.504 -16.857  1.00 10.00      A   
ATOM   2280  C   LEU A 240       5.995  -9.818 -13.553  1.00 10.00      A   
ATOM   2281  O   LEU A 240       6.172  -8.730 -14.110  1.00 10.00      A   
ATOM   2282  N   GLY A 241       6.719 -10.241 -12.528  1.00 10.00      A   
ATOM   2283  HN  GLY A 241       6.496 -11.106 -12.108  1.00 10.00      A   
ATOM   2284  CA  GLY A 241       7.823  -9.462 -12.013  1.00 10.00      A   
ATOM   2285  C   GLY A 241       9.116 -10.241 -12.125  1.00 10.00      A   
ATOM   2286  O   GLY A 241       9.326 -11.216 -11.398  1.00 10.00      A   
ATOM   2287  N   THR A 242       9.973  -9.828 -13.041  1.00 10.00      A   
ATOM   2288  HN  THR A 242       9.759  -9.033 -13.576  1.00 10.00      A   
ATOM   2289  CA  THR A 242      11.236 -10.505 -13.262  1.00 10.00      A   
ATOM   2290  CB  THR A 242      11.750 -10.260 -14.694  1.00 10.00      A   
ATOM   2291  OG1 THR A 242      11.473  -8.902 -15.080  1.00 10.00      A   
ATOM   2292  HG1 THR A 242      10.609  -8.858 -15.517  1.00 10.00      A   
ATOM   2293  CG2 THR A 242      11.080 -11.212 -15.673  1.00 10.00      A   
ATOM   2294  C   THR A 242      12.298 -10.056 -12.264  1.00 10.00      A   
ATOM   2295  O   THR A 242      12.104  -9.088 -11.521  1.00 10.00      A   
ATOM   2296  N   GLY A 243      13.414 -10.768 -12.247  1.00 10.00      A   
ATOM   2297  HN  GLY A 243      13.507 -11.532 -12.856  1.00 10.00      A   
ATOM   2298  CA  GLY A 243      14.501 -10.432 -11.358  1.00 10.00      A   
ATOM   2299  C   GLY A 243      15.726 -10.015 -12.141  1.00 10.00      A   
ATOM   2300  O   GLY A 243      15.726  -8.969 -12.790  1.00 10.00      A   
ATOM   2301  N   GLY A 244      16.758 -10.845 -12.106  1.00 10.00      A   
ATOM   2302  HN  GLY A 244      16.686 -11.681 -11.595  1.00 10.00      A   
ATOM   2303  CA  GLY A 244      17.976 -10.547 -12.829  1.00 10.00      A   
ATOM   2304  C   GLY A 244      17.780 -10.707 -14.321  1.00 10.00      A   
ATOM   2305  O   GLY A 244      17.636 -11.822 -14.817  1.00 10.00      A   
ATOM   2306  N   TYR A 245      17.770  -9.598 -15.037  1.00 10.00      A   
ATOM   2307  HN  TYR A 245      17.908  -8.730 -14.585  1.00 10.00      A   
ATOM   2308  CA  TYR A 245      17.578  -9.623 -16.478  1.00 10.00      A   
ATOM   2309  CB  TYR A 245      16.697  -8.447 -16.901  1.00 10.00      A   
ATOM   2310  CG  TYR A 245      15.823  -8.722 -18.103  1.00 10.00      A   
ATOM   2311  CD1 TYR A 245      14.646  -9.441 -17.972  1.00 10.00      A   
ATOM   2312  CD2 TYR A 245      16.173  -8.261 -19.366  1.00 10.00      A   
ATOM   2313  CE1 TYR A 245      13.842  -9.696 -19.064  1.00 10.00      A   
ATOM   2314  CE2 TYR A 245      15.374  -8.509 -20.465  1.00 10.00      A   
ATOM   2315  CZ  TYR A 245      14.209  -9.226 -20.307  1.00 10.00      A   
ATOM   2316  OH  TYR A 245      13.406  -9.480 -21.395  1.00 10.00      A   
ATOM   2317  HH  TYR A 245      13.956  -9.550 -22.187  1.00 10.00      A   
ATOM   2318  C   TYR A 245      18.927  -9.558 -17.187  1.00 10.00      A   
ATOM   2319  O   TYR A 245      19.041  -9.038 -18.298  1.00 10.00      A   
ATOM   2320  N   THR A 246      19.950 -10.085 -16.532  1.00 10.00      A   
ATOM   2321  HN  THR A 246      19.801 -10.486 -15.648  1.00 10.00      A   
ATOM   2322  CA  THR A 246      21.289 -10.092 -17.087  1.00 10.00      A   
ATOM   2323  CB  THR A 246      22.260  -9.234 -16.239  1.00 10.00      A   
ATOM   2324  OG1 THR A 246      23.587  -9.298 -16.784  1.00 10.00      A   
ATOM   2325  HG1 THR A 246      23.984 -10.153 -16.555  1.00 10.00      A   
ATOM   2326  CG2 THR A 246      22.284  -9.698 -14.788  1.00 10.00      A   
ATOM   2327  C   THR A 246      21.810 -11.524 -17.213  1.00 10.00      A   
ATOM   2328  O   THR A 246      21.658 -12.335 -16.296  1.00 10.00      A   
ATOM   2329  N   ALA A 247      22.404 -11.827 -18.362  1.00 10.00      A   
ATOM   2330  HN  ALA A 247      22.484 -11.136 -19.050  1.00 10.00      A   
ATOM   2331  CA  ALA A 247      22.955 -13.152 -18.638  1.00 10.00      A   
ATOM   2332  CB  ALA A 247      21.840 -14.177 -18.792  1.00 10.00      A   
ATOM   2333  C   ALA A 247      23.779 -13.102 -19.915  1.00 10.00      A   
ATOM   2334  O   ALA A 247      23.798 -12.075 -20.597  1.00 10.00      A   
ATOM   2335  N   GLU A 248      24.457 -14.197 -20.236  1.00 10.00      A   
ATOM   2336  HN  GLU A 248      24.405 -14.983 -19.653  1.00 10.00      A   
ATOM   2337  CA  GLU A 248      25.261 -14.261 -21.445  1.00 10.00      A   
ATOM   2338  CB  GLU A 248      26.087 -15.547 -21.481  1.00 10.00      A   
ATOM   2339  CG  GLU A 248      27.316 -15.524 -20.592  1.00 10.00      A   
ATOM   2340  CD  GLU A 248      28.293 -16.625 -20.938  1.00 10.00      A   
ATOM   2341  OE1 GLU A 248      28.283 -17.671 -20.258  1.00 10.00      A   
ATOM   2342  OE2 GLU A 248      29.074 -16.454 -21.895  1.00 10.00      A   
ATOM   2343  C   GLU A 248      24.355 -14.193 -22.666  1.00 10.00      A   
ATOM   2344  O   GLU A 248      23.339 -14.883 -22.726  1.00 10.00      A   
ATOM   2345  N   VAL A 249      24.717 -13.354 -23.626  1.00 10.00      A   
ATOM   2346  HN  VAL A 249      25.545 -12.835 -23.522  1.00 10.00      A   
ATOM   2347  CA  VAL A 249      23.921 -13.190 -24.836  1.00 10.00      A   
ATOM   2348  CB  VAL A 249      24.374 -11.969 -25.662  1.00 10.00      A   
ATOM   2349  CG1 VAL A 249      23.341 -11.632 -26.725  1.00 10.00      A   
ATOM   2350  CG2 VAL A 249      24.629 -10.771 -24.758  1.00 10.00      A   
ATOM   2351  C   VAL A 249      23.986 -14.446 -25.703  1.00 10.00      A   
ATOM   2352  O   VAL A 249      24.917 -14.633 -26.488  1.00 10.00      A   
ATOM   2353  N   ARG A 250      23.002 -15.311 -25.533  1.00 10.00      A   
ATOM   2354  HN  ARG A 250      22.300 -15.110 -24.867  1.00 10.00      A   
ATOM   2355  CA  ARG A 250      22.933 -16.552 -26.285  1.00 10.00      A   
ATOM   2356  CB  ARG A 250      23.108 -17.746 -25.349  1.00 10.00      A   
ATOM   2357  CG  ARG A 250      24.515 -17.904 -24.797  1.00 10.00      A   
ATOM   2358  CD  ARG A 250      24.650 -19.187 -23.999  1.00 10.00      A   
ATOM   2359  NE  ARG A 250      24.145 -20.343 -24.738  1.00 10.00      A   
ATOM   2360  HE  ARG A 250      23.166 -20.421 -24.838  1.00 10.00      A   
ATOM   2361  CZ  ARG A 250      24.916 -21.273 -25.294  1.00 10.00      A   
ATOM   2362  NH1 ARG A 250      26.240 -21.187 -25.211  1.00 10.00      A   
ATOM   2363 HH11 ARG A 250      26.843 -21.920 -25.643  1.00 10.00      A   
ATOM   2364 HH12 ARG A 250      26.684 -20.382 -24.718  1.00 10.00      A   
ATOM   2365  NH2 ARG A 250      24.354 -22.301 -25.913  1.00 10.00      A   
ATOM   2366 HH21 ARG A 250      23.308 -22.379 -25.958  1.00 10.00      A   
ATOM   2367 HH22 ARG A 250      24.944 -23.038 -26.358  1.00 10.00      A   
ATOM   2368  C   ARG A 250      21.611 -16.663 -27.033  1.00 10.00      A   
ATOM   2369  O   ARG A 250      20.558 -16.278 -26.513  1.00 10.00      A   
ATOM   2370  N   PRO A 251      21.648 -17.191 -28.266  1.00 10.00      A   
ATOM   2371  CA  PRO A 251      20.453 -17.355 -29.097  1.00 10.00      A   
ATOM   2372  CB  PRO A 251      20.998 -17.933 -30.411  1.00 10.00      A   
ATOM   2373  CG  PRO A 251      22.456 -17.630 -30.392  1.00 10.00      A   
ATOM   2374  CD  PRO A 251      22.861 -17.661 -28.951  1.00 10.00      A   
ATOM   2375  C   PRO A 251      19.447 -18.322 -28.482  1.00 10.00      A   
ATOM   2376  O   PRO A 251      18.254 -18.026 -28.414  1.00 10.00      A   
ATOM   2377  N   ASP A 252      19.942 -19.464 -28.015  1.00 10.00      A   
ATOM   2378  HN  ASP A 252      20.909 -19.612 -28.053  1.00 10.00      A   
ATOM   2379  CA  ASP A 252      19.092 -20.493 -27.418  1.00 10.00      A   
ATOM   2380  CB  ASP A 252      19.886 -21.763 -27.064  1.00 10.00      A   
ATOM   2381  CG  ASP A 252      21.081 -21.534 -26.144  1.00 10.00      A   
ATOM   2382  OD1 ASP A 252      21.658 -22.535 -25.663  1.00 10.00      A   
ATOM   2383  OD2 ASP A 252      21.465 -20.371 -25.913  1.00 10.00      A   
ATOM   2384  C   ASP A 252      18.311 -19.972 -26.221  1.00 10.00      A   
ATOM   2385  O   ASP A 252      17.100 -20.188 -26.119  1.00 10.00      A   
ATOM   2386  N   VAL A 253      19.001 -19.279 -25.327  1.00 10.00      A   
ATOM   2387  HN  VAL A 253      19.971 -19.174 -25.453  1.00 10.00      A   
ATOM   2388  CA  VAL A 253      18.368 -18.704 -24.146  1.00 10.00      A   
ATOM   2389  CB  VAL A 253      19.401 -18.030 -23.218  1.00 10.00      A   
ATOM   2390  CG1 VAL A 253      18.732 -17.530 -21.943  1.00 10.00      A   
ATOM   2391  CG2 VAL A 253      20.534 -18.993 -22.887  1.00 10.00      A   
ATOM   2392  C   VAL A 253      17.305 -17.687 -24.560  1.00 10.00      A   
ATOM   2393  O   VAL A 253      16.236 -17.602 -23.952  1.00 10.00      A   
ATOM   2394  N   TYR A 254      17.598 -16.924 -25.609  1.00 10.00      A   
ATOM   2395  HN  TYR A 254      18.465 -17.033 -26.055  1.00 10.00      A   
ATOM   2396  CA  TYR A 254      16.664 -15.928 -26.106  1.00 10.00      A   
ATOM   2397  CB  TYR A 254      17.317 -15.048 -27.172  1.00 10.00      A   
ATOM   2398  CG  TYR A 254      16.385 -14.005 -27.748  1.00 10.00      A   
ATOM   2399  CD1 TYR A 254      16.100 -12.839 -27.051  1.00 10.00      A   
ATOM   2400  CD2 TYR A 254      15.785 -14.193 -28.988  1.00 10.00      A   
ATOM   2401  CE1 TYR A 254      15.247 -11.891 -27.574  1.00 10.00      A   
ATOM   2402  CE2 TYR A 254      14.930 -13.249 -29.517  1.00 10.00      A   
ATOM   2403  CZ  TYR A 254      14.666 -12.101 -28.805  1.00 10.00      A   
ATOM   2404  OH  TYR A 254      13.823 -11.151 -29.326  1.00 10.00      A   
ATOM   2405  HH  TYR A 254      12.926 -11.506 -29.376  1.00 10.00      A   
ATOM   2406  C   TYR A 254      15.410 -16.595 -26.666  1.00 10.00      A   
ATOM   2407  O   TYR A 254      14.291 -16.163 -26.387  1.00 10.00      A   
ATOM   2408  N   SER A 255      15.605 -17.637 -27.463  1.00 10.00      A   
ATOM   2409  HN  SER A 255      16.528 -17.919 -27.670  1.00 10.00      A   
ATOM   2410  CA  SER A 255      14.494 -18.369 -28.051  1.00 10.00      A   
ATOM   2411  CB  SER A 255      15.020 -19.475 -28.968  1.00 10.00      A   
ATOM   2412  OG  SER A 255      15.871 -18.940 -29.970  1.00 10.00      A   
ATOM   2413  HG  SER A 255      15.392 -18.262 -30.464  1.00 10.00      A   
ATOM   2414  C   SER A 255      13.593 -18.951 -26.962  1.00 10.00      A   
ATOM   2415  O   SER A 255      12.371 -18.818 -27.024  1.00 10.00      A   
ATOM   2416  N   GLY A 256      14.208 -19.569 -25.956  1.00 10.00      A   
ATOM   2417  HN  GLY A 256      15.189 -19.637 -25.961  1.00 10.00      A   
ATOM   2418  CA  GLY A 256      13.449 -20.154 -24.861  1.00 10.00      A   
ATOM   2419  C   GLY A 256      12.581 -19.131 -24.157  1.00 10.00      A   
ATOM   2420  O   GLY A 256      11.407 -19.382 -23.874  1.00 10.00      A   
ATOM   2421  N   LEU A 257      13.155 -17.969 -23.887  1.00 10.00      A   
ATOM   2422  HN  LEU A 257      14.094 -17.832 -24.142  1.00 10.00      A   
ATOM   2423  CA  LEU A 257      12.434 -16.895 -23.218  1.00 10.00      A   
ATOM   2424  CB  LEU A 257      13.392 -15.755 -22.862  1.00 10.00      A   
ATOM   2425  CG  LEU A 257      14.198 -15.933 -21.574  1.00 10.00      A   
ATOM   2426  CD1 LEU A 257      15.387 -14.983 -21.558  1.00 10.00      A   
ATOM   2427  CD2 LEU A 257      13.308 -15.701 -20.359  1.00 10.00      A   
ATOM   2428  C   LEU A 257      11.299 -16.366 -24.083  1.00 10.00      A   
ATOM   2429  O   LEU A 257      10.173 -16.198 -23.615  1.00 10.00      A   
ATOM   2430  N   SER A 258      11.603 -16.123 -25.352  1.00 10.00      A   
ATOM   2431  HN  SER A 258      12.519 -16.304 -25.665  1.00 10.00      A   
ATOM   2432  CA  SER A 258      10.622 -15.599 -26.294  1.00 10.00      A   
ATOM   2433  CB  SER A 258      11.275 -15.330 -27.648  1.00 10.00      A   
ATOM   2434  OG  SER A 258      12.434 -14.526 -27.496  1.00 10.00      A   
ATOM   2435  HG  SER A 258      13.129 -15.041 -27.067  1.00 10.00      A   
ATOM   2436  C   SER A 258       9.420 -16.528 -26.448  1.00 10.00      A   
ATOM   2437  O   SER A 258       8.277 -16.070 -26.461  1.00 10.00      A   
ATOM   2438  N   VAL A 259       9.677 -17.832 -26.550  1.00 10.00      A   
ATOM   2439  HN  VAL A 259      10.611 -18.140 -26.528  1.00 10.00      A   
ATOM   2440  CA  VAL A 259       8.606 -18.817 -26.699  1.00 10.00      A   
ATOM   2441  CB  VAL A 259       9.150 -20.226 -27.034  1.00 10.00      A   
ATOM   2442  CG1 VAL A 259       8.020 -21.244 -27.105  1.00 10.00      A   
ATOM   2443  CG2 VAL A 259       9.918 -20.200 -28.345  1.00 10.00      A   
ATOM   2444  C   VAL A 259       7.733 -18.875 -25.444  1.00 10.00      A   
ATOM   2445  O   VAL A 259       6.510 -19.015 -25.530  1.00 10.00      A   
ATOM   2446  N   ALA A 260       8.363 -18.751 -24.282  1.00 10.00      A   
ATOM   2447  HN  ALA A 260       9.339 -18.635 -24.274  1.00 10.00      A   
ATOM   2448  CA  ALA A 260       7.643 -18.786 -23.016  1.00 10.00      A   
ATOM   2449  CB  ALA A 260       8.614 -18.901 -21.854  1.00 10.00      A   
ATOM   2450  C   ALA A 260       6.760 -17.552 -22.853  1.00 10.00      A   
ATOM   2451  O   ALA A 260       5.613 -17.646 -22.410  1.00 10.00      A   
ATOM   2452  N   LEU A 261       7.291 -16.401 -23.237  1.00 10.00      A   
ATOM   2453  HN  LEU A 261       8.207 -16.395 -23.597  1.00 10.00      A   
ATOM   2454  CA  LEU A 261       6.566 -15.141 -23.126  1.00 10.00      A   
ATOM   2455  CB  LEU A 261       7.515 -13.956 -23.310  1.00 10.00      A   
ATOM   2456  CG  LEU A 261       8.506 -13.710 -22.172  1.00 10.00      A   
ATOM   2457  CD1 LEU A 261       9.601 -12.763 -22.625  1.00 10.00      A   
ATOM   2458  CD2 LEU A 261       7.792 -13.163 -20.945  1.00 10.00      A   
ATOM   2459  C   LEU A 261       5.402 -15.047 -24.112  1.00 10.00      A   
ATOM   2460  O   LEU A 261       4.366 -14.463 -23.798  1.00 10.00      A   
ATOM   2461  N   SER A 262       5.568 -15.620 -25.301  1.00 10.00      A   
ATOM   2462  HN  SER A 262       6.413 -16.073 -25.504  1.00 10.00      A   
ATOM   2463  CA  SER A 262       4.513 -15.581 -26.311  1.00 10.00      A   
ATOM   2464  CB  SER A 262       5.062 -15.905 -27.707  1.00 10.00      A   
ATOM   2465  OG  SER A 262       6.075 -16.895 -27.643  1.00 10.00      A   
ATOM   2466  HG  SER A 262       6.921 -16.474 -27.424  1.00 10.00      A   
ATOM   2467  C   SER A 262       3.350 -16.503 -25.948  1.00 10.00      A   
ATOM   2468  O   SER A 262       2.256 -16.395 -26.507  1.00 10.00      A   
ATOM   2469  N   GLY A 263       3.593 -17.410 -25.008  1.00 10.00      A   
ATOM   2470  HN  GLY A 263       4.487 -17.459 -24.604  1.00 10.00      A   
ATOM   2471  CA  GLY A 263       2.553 -18.325 -24.577  1.00 10.00      A   
ATOM   2472  C   GLY A 263       1.669 -17.704 -23.514  1.00 10.00      A   
ATOM   2473  O   GLY A 263       0.530 -18.123 -23.314  1.00 10.00      A   
ATOM   2474  N   CYS A 264       2.196 -16.694 -22.838  1.00 10.00      A   
ATOM   2475  HN  CYS A 264       3.100 -16.394 -23.058  1.00 10.00      A   
ATOM   2476  CA  CYS A 264       1.460 -16.005 -21.792  1.00 10.00      A   
ATOM   2477  CB  CYS A 264       2.392 -15.663 -20.631  1.00 10.00      A   
ATOM   2478  SG  CYS A 264       3.485 -17.022 -20.147  1.00 10.00      A   
ATOM   2479  HG  CYS A 264       4.478 -17.092 -21.028  1.00 10.00      A   
ATOM   2480  C   CYS A 264       0.801 -14.749 -22.353  1.00 10.00      A   
ATOM   2481  O   CYS A 264       1.367 -13.652 -22.319  1.00 10.00      A   
ATOM   2482  N   LYS A 265      -0.395 -14.920 -22.884  1.00 10.00      A   
ATOM   2483  HN  LYS A 265      -0.796 -15.818 -22.880  1.00 10.00      A   
ATOM   2484  CA  LYS A 265      -1.134 -13.820 -23.475  1.00 10.00      A   
ATOM   2485  CB  LYS A 265      -1.916 -14.295 -24.703  1.00 10.00      A   
ATOM   2486  CG  LYS A 265      -1.017 -14.679 -25.870  1.00 10.00      A   
ATOM   2487  CD  LYS A 265      -1.766 -15.452 -26.943  1.00 10.00      A   
ATOM   2488  CE  LYS A 265      -0.825 -15.855 -28.069  1.00 10.00      A   
ATOM   2489  NZ  LYS A 265      -1.510 -16.654 -29.115  1.00 10.00      A   
ATOM   2490  HZ1 LYS A 265      -0.874 -16.807 -29.922  1.00 10.00      A   
ATOM   2491  HZ2 LYS A 265      -2.361 -16.156 -29.446  1.00 10.00      A   
ATOM   2492  HZ3 LYS A 265      -1.792 -17.579 -28.731  1.00 10.00      A   
ATOM   2493  C   LYS A 265      -2.038 -13.128 -22.459  1.00 10.00      A   
ATOM   2494  O   LYS A 265      -2.665 -12.115 -22.760  1.00 10.00      A   
ATOM   2495  N   GLU A 266      -2.083 -13.667 -21.249  1.00 10.00      A   
ATOM   2496  HN  GLU A 266      -1.580 -14.491 -21.072  1.00 10.00      A   
ATOM   2497  CA  GLU A 266      -2.891 -13.084 -20.185  1.00 10.00      A   
ATOM   2498  CB  GLU A 266      -3.285 -14.152 -19.164  1.00 10.00      A   
ATOM   2499  CG  GLU A 266      -4.075 -15.311 -19.752  1.00 10.00      A   
ATOM   2500  CD  GLU A 266      -5.310 -14.849 -20.499  1.00 10.00      A   
ATOM   2501  OE1 GLU A 266      -5.308 -14.900 -21.745  1.00 10.00      A   
ATOM   2502  OE2 GLU A 266      -6.284 -14.423 -19.847  1.00 10.00      A   
ATOM   2503  C   GLU A 266      -2.131 -11.949 -19.499  1.00 10.00      A   
ATOM   2504  O   GLU A 266      -2.713 -11.152 -18.761  1.00 10.00      A   
ATOM   2505  N   LEU A 267      -0.830 -11.880 -19.774  1.00 10.00      A   
ATOM   2506  HN  LEU A 267      -0.446 -12.539 -20.383  1.00 10.00      A   
ATOM   2507  CA  LEU A 267       0.038 -10.861 -19.194  1.00 10.00      A   
ATOM   2508  CB  LEU A 267       1.485 -11.057 -19.665  1.00 10.00      A   
ATOM   2509  CG  LEU A 267       2.277 -12.191 -19.008  1.00 10.00      A   
ATOM   2510  CD1 LEU A 267       3.646 -12.325 -19.658  1.00 10.00      A   
ATOM   2511  CD2 LEU A 267       2.422 -11.944 -17.514  1.00 10.00      A   
ATOM   2512  C   LEU A 267      -0.439  -9.458 -19.549  1.00 10.00      A   
ATOM   2513  O   LEU A 267      -0.793  -9.186 -20.698  1.00 10.00      A   
ATOM   2514  N   ARG A 268      -0.487  -8.586 -18.547  1.00 10.00      A   
ATOM   2515  HN  ARG A 268      -0.235  -8.886 -17.644  1.00 10.00      A   
ATOM   2516  CA  ARG A 268      -0.909  -7.202 -18.742  1.00 10.00      A   
ATOM   2517  CB  ARG A 268      -2.312  -6.970 -18.172  1.00 10.00      A   
ATOM   2518  CG  ARG A 268      -3.430  -7.590 -18.993  1.00 10.00      A   
ATOM   2519  CD  ARG A 268      -3.320  -7.195 -20.457  1.00 10.00      A   
ATOM   2520  NE  ARG A 268      -4.422  -7.724 -21.258  1.00 10.00      A   
ATOM   2521  HE  ARG A 268      -5.206  -7.139 -21.385  1.00 10.00      A   
ATOM   2522  CZ  ARG A 268      -4.426  -8.930 -21.824  1.00 10.00      A   
ATOM   2523  NH1 ARG A 268      -3.385  -9.740 -21.681  1.00 10.00      A   
ATOM   2524 HH11 ARG A 268      -2.554  -9.437 -21.124  1.00 10.00      A   
ATOM   2525 HH12 ARG A 268      -3.391 -10.688 -22.125  1.00 10.00      A   
ATOM   2526  NH2 ARG A 268      -5.471  -9.319 -22.539  1.00 10.00      A   
ATOM   2527 HH21 ARG A 268      -5.484 -10.263 -22.983  1.00 10.00      A   
ATOM   2528 HH22 ARG A 268      -6.290  -8.680 -22.660  1.00 10.00      A   
ATOM   2529  C   ARG A 268       0.075  -6.234 -18.096  1.00 10.00      A   
ATOM   2530  O   ARG A 268       0.151  -5.060 -18.470  1.00 10.00      A   
ATOM   2531  N   CYS A 269       0.835  -6.735 -17.133  1.00 10.00      A   
ATOM   2532  HN  CYS A 269       0.744  -7.682 -16.891  1.00 10.00      A   
ATOM   2533  CA  CYS A 269       1.805  -5.919 -16.425  1.00 10.00      A   
ATOM   2534  CB  CYS A 269       1.301  -5.635 -15.011  1.00 10.00      A   
ATOM   2535  SG  CYS A 269       2.479  -4.789 -13.936  1.00 10.00      A   
ATOM   2536  HG  CYS A 269       2.094  -5.000 -12.682  1.00 10.00      A   
ATOM   2537  C   CYS A 269       3.165  -6.609 -16.372  1.00 10.00      A   
ATOM   2538  O   CYS A 269       3.253  -7.818 -16.132  1.00 10.00      A   
ATOM   2539  N   LEU A 270       4.214  -5.836 -16.615  1.00 10.00      A   
ATOM   2540  HN  LEU A 270       4.063  -4.880 -16.805  1.00 10.00      A   
ATOM   2541  CA  LEU A 270       5.580  -6.342 -16.590  1.00 10.00      A   
ATOM   2542  CB  LEU A 270       6.170  -6.421 -18.007  1.00 10.00      A   
ATOM   2543  CG  LEU A 270       5.672  -7.562 -18.905  1.00 10.00      A   
ATOM   2544  CD1 LEU A 270       6.345  -7.502 -20.269  1.00 10.00      A   
ATOM   2545  CD2 LEU A 270       5.917  -8.913 -18.250  1.00 10.00      A   
ATOM   2546  C   LEU A 270       6.445  -5.442 -15.715  1.00 10.00      A   
ATOM   2547  O   LEU A 270       6.528  -4.232 -15.940  1.00 10.00      A   
ATOM   2548  N   SER A 271       7.060  -6.026 -14.705  1.00 10.00      A   
ATOM   2549  HN  SER A 271       6.942  -6.993 -14.567  1.00 10.00      A   
ATOM   2550  CA  SER A 271       7.909  -5.279 -13.793  1.00 10.00      A   
ATOM   2551  CB  SER A 271       7.144  -4.974 -12.505  1.00 10.00      A   
ATOM   2552  OG  SER A 271       5.874  -4.413 -12.804  1.00 10.00      A   
ATOM   2553  HG  SER A 271       5.726  -4.453 -13.756  1.00 10.00      A   
ATOM   2554  C   SER A 271       9.193  -6.043 -13.486  1.00 10.00      A   
ATOM   2555  O   SER A 271       9.308  -7.230 -13.801  1.00 10.00      A   
ATOM   2556  N   GLY A 272      10.152  -5.352 -12.878  1.00 10.00      A   
ATOM   2557  HN  GLY A 272      10.004  -4.406 -12.678  1.00 10.00      A   
ATOM   2558  CA  GLY A 272      11.416  -5.966 -12.533  1.00 10.00      A   
ATOM   2559  C   GLY A 272      12.515  -5.508 -13.463  1.00 10.00      A   
ATOM   2560  O   GLY A 272      12.885  -4.334 -13.454  1.00 10.00      A   
ATOM   2561  N   PHE A 273      13.019  -6.434 -14.279  1.00 10.00      A   
ATOM   2562  HN  PHE A 273      12.658  -7.346 -14.236  1.00 10.00      A   
ATOM   2563  CA  PHE A 273      14.070  -6.139 -15.251  1.00 10.00      A   
ATOM   2564  CB  PHE A 273      13.548  -5.203 -16.352  1.00 10.00      A   
ATOM   2565  CG  PHE A 273      12.387  -5.756 -17.141  1.00 10.00      A   
ATOM   2566  CD1 PHE A 273      11.095  -5.700 -16.642  1.00 10.00      A   
ATOM   2567  CD2 PHE A 273      12.591  -6.326 -18.386  1.00 10.00      A   
ATOM   2568  CE1 PHE A 273      10.033  -6.206 -17.370  1.00 10.00      A   
ATOM   2569  CE2 PHE A 273      11.535  -6.834 -19.117  1.00 10.00      A   
ATOM   2570  CZ  PHE A 273      10.252  -6.775 -18.610  1.00 10.00      A   
ATOM   2571  C   PHE A 273      15.331  -5.561 -14.599  1.00 10.00      A   
ATOM   2572  O   PHE A 273      15.874  -4.556 -15.064  1.00 10.00      A   
ATOM   2573  N   TRP A 274      15.805  -6.212 -13.539  1.00 10.00      A   
ATOM   2574  HN  TRP A 274      15.341  -7.018 -13.223  1.00 10.00      A   
ATOM   2575  CA  TRP A 274      17.006  -5.764 -12.840  1.00 10.00      A   
ATOM   2576  CB  TRP A 274      17.188  -6.538 -11.533  1.00 10.00      A   
ATOM   2577  CG  TRP A 274      16.690  -5.827 -10.310  1.00 10.00      A   
ATOM   2578  CD1 TRP A 274      17.302  -4.797  -9.659  1.00 10.00      A   
ATOM   2579  CD2 TRP A 274      15.489  -6.106  -9.578  1.00 10.00      A   
ATOM   2580  NE1 TRP A 274      16.562  -4.419  -8.567  1.00 10.00      A   
ATOM   2581  HE1 TRP A 274      16.797  -3.701  -7.939  1.00 10.00      A   
ATOM   2582  CE2 TRP A 274      15.442  -5.206  -8.494  1.00 10.00      A   
ATOM   2583  CE3 TRP A 274      14.451  -7.028  -9.732  1.00 10.00      A   
ATOM   2584  CZ2 TRP A 274      14.399  -5.201  -7.570  1.00 10.00      A   
ATOM   2585  CZ3 TRP A 274      13.416  -7.023  -8.815  1.00 10.00      A   
ATOM   2586  CH2 TRP A 274      13.398  -6.116  -7.749  1.00 10.00      A   
ATOM   2587  C   TRP A 274      18.233  -5.962 -13.721  1.00 10.00      A   
ATOM   2588  O   TRP A 274      18.527  -7.085 -14.140  1.00 10.00      A   
ATOM   2589  N   ASP A 275      18.940  -4.867 -13.998  1.00 10.00      A   
ATOM   2590  HN  ASP A 275      18.647  -4.008 -13.628  1.00 10.00      A   
ATOM   2591  CA  ASP A 275      20.139  -4.905 -14.844  1.00 10.00      A   
ATOM   2592  CB  ASP A 275      21.272  -5.704 -14.183  1.00 10.00      A   
ATOM   2593  CG  ASP A 275      22.002  -4.935 -13.096  1.00 10.00      A   
ATOM   2594  OD1 ASP A 275      22.137  -3.697 -13.213  1.00 10.00      A   
ATOM   2595  OD2 ASP A 275      22.455  -5.568 -12.115  1.00 10.00      A   
ATOM   2596  C   ASP A 275      19.803  -5.487 -16.215  1.00 10.00      A   
ATOM   2597  O   ASP A 275      20.585  -6.242 -16.801  1.00 10.00      A   
ATOM   2598  N   ALA A 276      18.630  -5.109 -16.714  1.00 10.00      A   
ATOM   2599  HN  ALA A 276      18.082  -4.486 -16.193  1.00 10.00      A   
ATOM   2600  CA  ALA A 276      18.123  -5.578 -17.998  1.00 10.00      A   
ATOM   2601  CB  ALA A 276      16.812  -4.883 -18.328  1.00 10.00      A   
ATOM   2602  C   ALA A 276      19.111  -5.383 -19.139  1.00 10.00      A   
ATOM   2603  O   ALA A 276      19.568  -4.270 -19.395  1.00 10.00      A   
ATOM   2604  N   VAL A 277      19.441  -6.481 -19.808  1.00 10.00      A   
ATOM   2605  HN  VAL A 277      19.070  -7.342 -19.516  1.00 10.00      A   
ATOM   2606  CA  VAL A 277      20.341  -6.449 -20.952  1.00 10.00      A   
ATOM   2607  CB  VAL A 277      21.077  -7.797 -21.135  1.00 10.00      A   
ATOM   2608  CG1 VAL A 277      21.935  -7.784 -22.392  1.00 10.00      A   
ATOM   2609  CG2 VAL A 277      21.932  -8.105 -19.916  1.00 10.00      A   
ATOM   2610  C   VAL A 277      19.527  -6.136 -22.207  1.00 10.00      A   
ATOM   2611  O   VAL A 277      18.553  -6.832 -22.511  1.00 10.00      A   
ATOM   2612  N   PRO A 278      19.905  -5.076 -22.940  1.00 10.00      A   
ATOM   2613  CA  PRO A 278      19.206  -4.649 -24.160  1.00 10.00      A   
ATOM   2614  CB  PRO A 278      20.094  -3.533 -24.715  1.00 10.00      A   
ATOM   2615  CG  PRO A 278      20.837  -3.017 -23.532  1.00 10.00      A   
ATOM   2616  CD  PRO A 278      21.047  -4.196 -22.625  1.00 10.00      A   
ATOM   2617  C   PRO A 278      19.055  -5.770 -25.192  1.00 10.00      A   
ATOM   2618  O   PRO A 278      18.056  -5.831 -25.909  1.00 10.00      A   
ATOM   2619  N   ALA A 279      20.039  -6.662 -25.251  1.00 10.00      A   
ATOM   2620  HN  ALA A 279      20.815  -6.552 -24.662  1.00 10.00      A   
ATOM   2621  CA  ALA A 279      20.009  -7.780 -26.189  1.00 10.00      A   
ATOM   2622  CB  ALA A 279      21.352  -8.493 -26.212  1.00 10.00      A   
ATOM   2623  C   ALA A 279      18.886  -8.769 -25.876  1.00 10.00      A   
ATOM   2624  O   ALA A 279      18.446  -9.518 -26.747  1.00 10.00      A   
ATOM   2625  N   TYR A 280      18.416  -8.766 -24.634  1.00 10.00      A   
ATOM   2626  HN  TYR A 280      18.783  -8.130 -23.981  1.00 10.00      A   
ATOM   2627  CA  TYR A 280      17.353  -9.671 -24.223  1.00 10.00      A   
ATOM   2628  CB  TYR A 280      17.739 -10.419 -22.950  1.00 10.00      A   
ATOM   2629  CG  TYR A 280      18.533 -11.674 -23.219  1.00 10.00      A   
ATOM   2630  CD1 TYR A 280      19.921 -11.674 -23.150  1.00 10.00      A   
ATOM   2631  CD2 TYR A 280      17.894 -12.857 -23.559  1.00 10.00      A   
ATOM   2632  CE1 TYR A 280      20.647 -12.820 -23.411  1.00 10.00      A   
ATOM   2633  CE2 TYR A 280      18.612 -14.008 -23.816  1.00 10.00      A   
ATOM   2634  CZ  TYR A 280      19.987 -13.983 -23.742  1.00 10.00      A   
ATOM   2635  OH  TYR A 280      20.708 -15.124 -24.003  1.00 10.00      A   
ATOM   2636  HH  TYR A 280      20.331 -15.573 -24.767  1.00 10.00      A   
ATOM   2637  C   TYR A 280      16.028  -8.940 -24.050  1.00 10.00      A   
ATOM   2638  O   TYR A 280      15.037  -9.523 -23.610  1.00 10.00      A   
ATOM   2639  N   LEU A 281      16.015  -7.666 -24.408  1.00 10.00      A   
ATOM   2640  HN  LEU A 281      16.837  -7.260 -24.755  1.00 10.00      A   
ATOM   2641  CA  LEU A 281      14.811  -6.847 -24.307  1.00 10.00      A   
ATOM   2642  CB  LEU A 281      15.136  -5.352 -24.388  1.00 10.00      A   
ATOM   2643  CG  LEU A 281      15.713  -4.709 -23.126  1.00 10.00      A   
ATOM   2644  CD1 LEU A 281      15.953  -3.225 -23.354  1.00 10.00      A   
ATOM   2645  CD2 LEU A 281      14.786  -4.928 -21.939  1.00 10.00      A   
ATOM   2646  C   LEU A 281      13.729  -7.217 -25.338  1.00 10.00      A   
ATOM   2647  O   LEU A 281      12.552  -7.284 -24.986  1.00 10.00      A   
ATOM   2648  N   PRO A 282      14.095  -7.451 -26.626  1.00 10.00      A   
ATOM   2649  CA  PRO A 282      13.121  -7.794 -27.684  1.00 10.00      A   
ATOM   2650  CB  PRO A 282      13.991  -8.015 -28.925  1.00 10.00      A   
ATOM   2651  CG  PRO A 282      15.233  -7.248 -28.650  1.00 10.00      A   
ATOM   2652  CD  PRO A 282      15.463  -7.364 -27.176  1.00 10.00      A   
ATOM   2653  C   PRO A 282      12.279  -9.044 -27.396  1.00 10.00      A   
ATOM   2654  O   PRO A 282      11.313  -9.326 -28.106  1.00 10.00      A   
ATOM   2655  N   ALA A 283      12.628  -9.777 -26.348  1.00 10.00      A   
ATOM   2656  HN  ALA A 283      13.387  -9.492 -25.800  1.00 10.00      A   
ATOM   2657  CA  ALA A 283      11.900 -10.989 -25.987  1.00 10.00      A   
ATOM   2658  CB  ALA A 283      12.642 -11.749 -24.893  1.00 10.00      A   
ATOM   2659  C   ALA A 283      10.471 -10.672 -25.544  1.00 10.00      A   
ATOM   2660  O   ALA A 283       9.568 -11.492 -25.706  1.00 10.00      A   
ATOM   2661  N   VAL A 284      10.264  -9.471 -25.008  1.00 10.00      A   
ATOM   2662  HN  VAL A 284      11.018  -8.843 -24.929  1.00 10.00      A   
ATOM   2663  CA  VAL A 284       8.940  -9.066 -24.536  1.00 10.00      A   
ATOM   2664  CB  VAL A 284       9.006  -8.096 -23.336  1.00 10.00      A   
ATOM   2665  CG1 VAL A 284       9.712  -8.745 -22.156  1.00 10.00      A   
ATOM   2666  CG2 VAL A 284       9.681  -6.788 -23.717  1.00 10.00      A   
ATOM   2667  C   VAL A 284       8.075  -8.464 -25.646  1.00 10.00      A   
ATOM   2668  O   VAL A 284       6.971  -7.978 -25.384  1.00 10.00      A   
ATOM   2669  N   TYR A 285       8.556  -8.525 -26.887  1.00 10.00      A   
ATOM   2670  HN  TYR A 285       9.428  -8.947 -27.045  1.00 10.00      A   
ATOM   2671  CA  TYR A 285       7.811  -7.982 -28.023  1.00 10.00      A   
ATOM   2672  CB  TYR A 285       8.655  -8.001 -29.301  1.00 10.00      A   
ATOM   2673  CG  TYR A 285       9.585  -6.816 -29.442  1.00 10.00      A   
ATOM   2674  CD1 TYR A 285       9.342  -5.636 -28.752  1.00 10.00      A   
ATOM   2675  CD2 TYR A 285      10.701  -6.875 -30.267  1.00 10.00      A   
ATOM   2676  CE1 TYR A 285      10.184  -4.551 -28.879  1.00 10.00      A   
ATOM   2677  CE2 TYR A 285      11.550  -5.791 -30.399  1.00 10.00      A   
ATOM   2678  CZ  TYR A 285      11.286  -4.633 -29.703  1.00 10.00      A   
ATOM   2679  OH  TYR A 285      12.131  -3.554 -29.824  1.00 10.00      A   
ATOM   2680  HH  TYR A 285      12.277  -3.165 -28.953  1.00 10.00      A   
ATOM   2681  C   TYR A 285       6.510  -8.742 -28.241  1.00 10.00      A   
ATOM   2682  O   TYR A 285       5.569  -8.237 -28.853  1.00 10.00      A   
ATOM   2683  N   SER A 286       6.461  -9.952 -27.715  1.00 10.00      A   
ATOM   2684  HN  SER A 286       7.247 -10.298 -27.244  1.00 10.00      A   
ATOM   2685  CA  SER A 286       5.285 -10.797 -27.834  1.00 10.00      A   
ATOM   2686  CB  SER A 286       5.713 -12.265 -27.797  1.00 10.00      A   
ATOM   2687  OG  SER A 286       7.126 -12.371 -27.688  1.00 10.00      A   
ATOM   2688  HG  SER A 286       7.354 -12.762 -26.838  1.00 10.00      A   
ATOM   2689  C   SER A 286       4.289 -10.525 -26.707  1.00 10.00      A   
ATOM   2690  O   SER A 286       3.283 -11.224 -26.583  1.00 10.00      A   
ATOM   2691  N   VAL A 287       4.572  -9.511 -25.888  1.00 10.00      A   
ATOM   2692  HN  VAL A 287       5.391  -8.985 -26.037  1.00 10.00      A   
ATOM   2693  CA  VAL A 287       3.701  -9.171 -24.763  1.00 10.00      A   
ATOM   2694  CB  VAL A 287       4.384  -9.482 -23.408  1.00 10.00      A   
ATOM   2695  CG1 VAL A 287       3.413  -9.290 -22.251  1.00 10.00      A   
ATOM   2696  CG2 VAL A 287       4.961 -10.892 -23.395  1.00 10.00      A   
ATOM   2697  C   VAL A 287       3.284  -7.697 -24.777  1.00 10.00      A   
ATOM   2698  O   VAL A 287       2.176  -7.355 -24.357  1.00 10.00      A   
ATOM   2699  N   CYS A 288       4.162  -6.830 -25.277  1.00 10.00      A   
ATOM   2700  HN  CYS A 288       5.018  -7.162 -25.624  1.00 10.00      A   
ATOM   2701  CA  CYS A 288       3.898  -5.390 -25.319  1.00 10.00      A   
ATOM   2702  CB  CYS A 288       5.101  -4.640 -25.885  1.00 10.00      A   
ATOM   2703  SG  CYS A 288       5.885  -5.448 -27.295  1.00 10.00      A   
ATOM   2704  HG  CYS A 288       7.139  -5.023 -27.362  1.00 10.00      A   
ATOM   2705  C   CYS A 288       2.620  -5.025 -26.079  1.00 10.00      A   
ATOM   2706  O   CYS A 288       2.049  -3.952 -25.871  1.00 10.00      A   
ATOM   2707  N   SER A 289       2.164  -5.930 -26.936  1.00 10.00      A   
ATOM   2708  HN  SER A 289       2.660  -6.765 -27.050  1.00 10.00      A   
ATOM   2709  CA  SER A 289       0.958  -5.718 -27.729  1.00 10.00      A   
ATOM   2710  CB  SER A 289       0.741  -6.917 -28.647  1.00 10.00      A   
ATOM   2711  OG  SER A 289       1.961  -7.608 -28.869  1.00 10.00      A   
ATOM   2712  HG  SER A 289       2.554  -7.044 -29.378  1.00 10.00      A   
ATOM   2713  C   SER A 289      -0.278  -5.494 -26.852  1.00 10.00      A   
ATOM   2714  O   SER A 289      -1.284  -4.944 -27.306  1.00 10.00      A   
ATOM   2715  N   ARG A 290      -0.198  -5.918 -25.597  1.00 10.00      A   
ATOM   2716  HN  ARG A 290       0.629  -6.351 -25.288  1.00 10.00      A   
ATOM   2717  CA  ARG A 290      -1.305  -5.765 -24.663  1.00 10.00      A   
ATOM   2718  CB  ARG A 290      -2.002  -7.114 -24.461  1.00 10.00      A   
ATOM   2719  CG  ARG A 290      -1.092  -8.183 -23.883  1.00 10.00      A   
ATOM   2720  CD  ARG A 290      -1.435  -9.557 -24.420  1.00 10.00      A   
ATOM   2721  NE  ARG A 290      -0.410 -10.538 -24.076  1.00 10.00      A   
ATOM   2722  HE  ARG A 290      -0.428 -10.906 -23.163  1.00 10.00      A   
ATOM   2723  CZ  ARG A 290       0.537 -10.947 -24.920  1.00 10.00      A   
ATOM   2724  NH1 ARG A 290       0.582 -10.459 -26.156  1.00 10.00      A   
ATOM   2725 HH11 ARG A 290       1.326 -10.777 -26.818  1.00 10.00      A   
ATOM   2726 HH12 ARG A 290      -0.126  -9.757 -26.469  1.00 10.00      A   
ATOM   2727  NH2 ARG A 290       1.437 -11.847 -24.546  1.00 10.00      A   
ATOM   2728 HH21 ARG A 290       2.176 -12.157 -25.216  1.00 10.00      A   
ATOM   2729 HH22 ARG A 290       1.413 -12.251 -23.578  1.00 10.00      A   
ATOM   2730  C   ARG A 290      -0.804  -5.226 -23.327  1.00 10.00      A   
ATOM   2731  O   ARG A 290      -1.508  -5.278 -22.317  1.00 10.00      A   
ATOM   2732  N   LEU A 291       0.408  -4.693 -23.332  1.00 10.00      A   
ATOM   2733  HN  LEU A 291       0.908  -4.647 -24.174  1.00 10.00      A   
ATOM   2734  CA  LEU A 291       1.003  -4.157 -22.121  1.00 10.00      A   
ATOM   2735  CB  LEU A 291       2.472  -3.801 -22.338  1.00 10.00      A   
ATOM   2736  CG  LEU A 291       3.489  -4.760 -21.719  1.00 10.00      A   
ATOM   2737  CD1 LEU A 291       4.907  -4.312 -22.032  1.00 10.00      A   
ATOM   2738  CD2 LEU A 291       3.276  -4.870 -20.218  1.00 10.00      A   
ATOM   2739  C   LEU A 291       0.235  -2.950 -21.613  1.00 10.00      A   
ATOM   2740  O   LEU A 291       0.095  -1.951 -22.312  1.00 10.00      A   
ATOM   2741  N   THR A 292      -0.271  -3.064 -20.400  1.00 10.00      A   
ATOM   2742  HN  THR A 292      -0.127  -3.896 -19.901  1.00 10.00      A   
ATOM   2743  CA  THR A 292      -1.025  -1.995 -19.778  1.00 10.00      A   
ATOM   2744  CB  THR A 292      -2.256  -2.558 -19.043  1.00 10.00      A   
ATOM   2745  OG1 THR A 292      -2.985  -3.409 -19.938  1.00 10.00      A   
ATOM   2746  HG1 THR A 292      -2.364  -3.864 -20.520  1.00 10.00      A   
ATOM   2747  CG2 THR A 292      -3.168  -1.437 -18.567  1.00 10.00      A   
ATOM   2748  C   THR A 292      -0.137  -1.241 -18.793  1.00 10.00      A   
ATOM   2749  O   THR A 292      -0.118  -0.007 -18.772  1.00 10.00      A   
ATOM   2750  N   THR A 293       0.601  -1.988 -17.986  1.00 10.00      A   
ATOM   2751  HN  THR A 293       0.542  -2.967 -18.050  1.00 10.00      A   
ATOM   2752  CA  THR A 293       1.503  -1.400 -17.007  1.00 10.00      A   
ATOM   2753  CB  THR A 293       1.035  -1.694 -15.565  1.00 10.00      A   
ATOM   2754  OG1 THR A 293      -0.310  -1.225 -15.399  1.00 10.00      A   
ATOM   2755  HG1 THR A 293      -0.910  -1.978 -15.403  1.00 10.00      A   
ATOM   2756  CG2 THR A 293       1.935  -1.002 -14.552  1.00 10.00      A   
ATOM   2757  C   THR A 293       2.924  -1.926 -17.209  1.00 10.00      A   
ATOM   2758  O   THR A 293       3.176  -3.131 -17.119  1.00 10.00      A   
ATOM   2759  N   LEU A 294       3.842  -1.016 -17.505  1.00 10.00      A   
ATOM   2760  HN  LEU A 294       3.577  -0.073 -17.571  1.00 10.00      A   
ATOM   2761  CA  LEU A 294       5.232  -1.374 -17.726  1.00 10.00      A   
ATOM   2762  CB  LEU A 294       5.641  -1.046 -19.163  1.00 10.00      A   
ATOM   2763  CG  LEU A 294       7.032  -1.506 -19.604  1.00 10.00      A   
ATOM   2764  CD1 LEU A 294       7.193  -3.007 -19.411  1.00 10.00      A   
ATOM   2765  CD2 LEU A 294       7.277  -1.120 -21.054  1.00 10.00      A   
ATOM   2766  C   LEU A 294       6.133  -0.649 -16.736  1.00 10.00      A   
ATOM   2767  O   LEU A 294       6.195   0.581 -16.718  1.00 10.00      A   
ATOM   2768  N   ASN A 295       6.814  -1.421 -15.907  1.00 10.00      A   
ATOM   2769  HN  ASN A 295       6.716  -2.400 -15.973  1.00 10.00      A   
ATOM   2770  CA  ASN A 295       7.712  -0.870 -14.905  1.00 10.00      A   
ATOM   2771  CB  ASN A 295       7.339  -1.390 -13.516  1.00 10.00      A   
ATOM   2772  CG  ASN A 295       7.964  -0.595 -12.383  1.00 10.00      A   
ATOM   2773  OD1 ASN A 295       9.074  -0.065 -12.503  1.00 10.00      A   
ATOM   2774  ND2 ASN A 295       7.252  -0.509 -11.272  1.00 10.00      A   
ATOM   2775 HD21 ASN A 295       6.374  -0.955 -11.247  1.00 10.00      A   
ATOM   2776 HD22 ASN A 295       7.625  -0.009 -10.517  1.00 10.00      A   
ATOM   2777  C   ASN A 295       9.150  -1.237 -15.235  1.00 10.00      A   
ATOM   2778  O   ASN A 295       9.575  -2.373 -15.035  1.00 10.00      A   
ATOM   2779  N   LEU A 296       9.889  -0.267 -15.743  1.00 10.00      A   
ATOM   2780  HN  LEU A 296       9.490   0.627 -15.860  1.00 10.00      A   
ATOM   2781  CA  LEU A 296      11.283  -0.474 -16.119  1.00 10.00      A   
ATOM   2782  CB  LEU A 296      11.467  -0.249 -17.622  1.00 10.00      A   
ATOM   2783  CG  LEU A 296      10.661  -1.161 -18.551  1.00 10.00      A   
ATOM   2784  CD1 LEU A 296      10.863  -0.757 -20.001  1.00 10.00      A   
ATOM   2785  CD2 LEU A 296      11.045  -2.616 -18.347  1.00 10.00      A   
ATOM   2786  C   LEU A 296      12.192   0.470 -15.340  1.00 10.00      A   
ATOM   2787  O   LEU A 296      13.239   0.896 -15.832  1.00 10.00      A   
ATOM   2788  N   SER A 297      11.801   0.764 -14.109  1.00 10.00      A   
ATOM   2789  HN  SER A 297      10.970   0.374 -13.767  1.00 10.00      A   
ATOM   2790  CA  SER A 297      12.561   1.663 -13.250  1.00 10.00      A   
ATOM   2791  CB  SER A 297      11.735   2.037 -12.019  1.00 10.00      A   
ATOM   2792  OG  SER A 297      10.423   2.429 -12.392  1.00 10.00      A   
ATOM   2793  HG  SER A 297       9.831   1.669 -12.337  1.00 10.00      A   
ATOM   2794  C   SER A 297      13.914   1.071 -12.835  1.00 10.00      A   
ATOM   2795  O   SER A 297      14.746   1.761 -12.246  1.00 10.00      A   
ATOM   2796  N   TYR A 298      14.131  -0.207 -13.138  1.00 10.00      A   
ATOM   2797  HN  TYR A 298      13.434  -0.713 -13.602  1.00 10.00      A   
ATOM   2798  CA  TYR A 298      15.385  -0.871 -12.794  1.00 10.00      A   
ATOM   2799  CB  TYR A 298      15.130  -2.100 -11.915  1.00 10.00      A   
ATOM   2800  CG  TYR A 298      14.673  -1.758 -10.514  1.00 10.00      A   
ATOM   2801  CD1 TYR A 298      13.486  -2.265  -9.999  1.00 10.00      A   
ATOM   2802  CD2 TYR A 298      15.429  -0.919  -9.707  1.00 10.00      A   
ATOM   2803  CE1 TYR A 298      13.066  -1.942  -8.718  1.00 10.00      A   
ATOM   2804  CE2 TYR A 298      15.019  -0.593  -8.428  1.00 10.00      A   
ATOM   2805  CZ  TYR A 298      13.838  -1.105  -7.938  1.00 10.00      A   
ATOM   2806  OH  TYR A 298      13.428  -0.771  -6.664  1.00 10.00      A   
ATOM   2807  HH  TYR A 298      13.013  -1.535  -6.243  1.00 10.00      A   
ATOM   2808  C   TYR A 298      16.165  -1.262 -14.047  1.00 10.00      A   
ATOM   2809  O   TYR A 298      17.189  -1.946 -13.969  1.00 10.00      A   
ATOM   2810  N   ALA A 299      15.689  -0.809 -15.196  1.00 10.00      A   
ATOM   2811  HN  ALA A 299      14.888  -0.240 -15.192  1.00 10.00      A   
ATOM   2812  CA  ALA A 299      16.339  -1.115 -16.461  1.00 10.00      A   
ATOM   2813  CB  ALA A 299      15.307  -1.428 -17.529  1.00 10.00      A   
ATOM   2814  C   ALA A 299      17.234   0.036 -16.899  1.00 10.00      A   
ATOM   2815  O   ALA A 299      16.760   1.025 -17.457  1.00 10.00      A   
ATOM   2816  N   THR A 300      18.526  -0.097 -16.646  1.00 10.00      A   
ATOM   2817  HN  THR A 300      18.846  -0.908 -16.196  1.00 10.00      A   
ATOM   2818  CA  THR A 300      19.490   0.931 -17.006  1.00 10.00      A   
ATOM   2819  CB  THR A 300      20.735   0.844 -16.107  1.00 10.00      A   
ATOM   2820  OG1 THR A 300      20.824  -0.477 -15.550  1.00 10.00      A   
ATOM   2821  HG1 THR A 300      21.747  -0.752 -15.533  1.00 10.00      A   
ATOM   2822  CG2 THR A 300      20.644   1.858 -14.976  1.00 10.00      A   
ATOM   2823  C   THR A 300      19.903   0.826 -18.475  1.00 10.00      A   
ATOM   2824  O   THR A 300      21.063   0.562 -18.796  1.00 10.00      A   
ATOM   2825  N   VAL A 301      18.947   1.040 -19.364  1.00 10.00      A   
ATOM   2826  HN  VAL A 301      18.044   1.258 -19.051  1.00 10.00      A   
ATOM   2827  CA  VAL A 301      19.206   0.972 -20.796  1.00 10.00      A   
ATOM   2828  CB  VAL A 301      18.150   0.125 -21.530  1.00 10.00      A   
ATOM   2829  CG1 VAL A 301      18.255  -1.333 -21.107  1.00 10.00      A   
ATOM   2830  CG2 VAL A 301      16.752   0.659 -21.262  1.00 10.00      A   
ATOM   2831  C   VAL A 301      19.262   2.368 -21.408  1.00 10.00      A   
ATOM   2832  O   VAL A 301      19.130   3.365 -20.699  1.00 10.00      A   
ATOM   2833  N   GLN A 302      19.461   2.438 -22.719  1.00 10.00      A   
ATOM   2834  HN  GLN A 302      19.551   1.608 -23.236  1.00 10.00      A   
ATOM   2835  CA  GLN A 302      19.541   3.717 -23.412  1.00 10.00      A   
ATOM   2836  CB  GLN A 302      20.538   3.650 -24.572  1.00 10.00      A   
ATOM   2837  CG  GLN A 302      21.993   3.746 -24.136  1.00 10.00      A   
ATOM   2838  CD  GLN A 302      22.288   5.040 -23.398  1.00 10.00      A   
ATOM   2839  OE1 GLN A 302      22.644   6.050 -24.004  1.00 10.00      A   
ATOM   2840  NE2 GLN A 302      22.140   5.016 -22.081  1.00 10.00      A   
ATOM   2841 HE21 GLN A 302      21.856   4.173 -21.660  1.00 10.00      A   
ATOM   2842 HE22 GLN A 302      22.315   5.840 -21.579  1.00 10.00      A   
ATOM   2843  C   GLN A 302      18.171   4.184 -23.894  1.00 10.00      A   
ATOM   2844  O   GLN A 302      17.205   3.417 -23.892  1.00 10.00      A   
ATOM   2845  N   SER A 303      18.098   5.445 -24.305  1.00 10.00      A   
ATOM   2846  HN  SER A 303      18.910   6.000 -24.281  1.00 10.00      A   
ATOM   2847  CA  SER A 303      16.857   6.038 -24.785  1.00 10.00      A   
ATOM   2848  CB  SER A 303      17.108   7.493 -25.207  1.00 10.00      A   
ATOM   2849  OG  SER A 303      15.917   8.131 -25.638  1.00 10.00      A   
ATOM   2850  HG  SER A 303      15.399   8.406 -24.866  1.00 10.00      A   
ATOM   2851  C   SER A 303      16.276   5.241 -25.952  1.00 10.00      A   
ATOM   2852  O   SER A 303      15.106   4.850 -25.928  1.00 10.00      A   
ATOM   2853  N   TYR A 304      17.108   4.977 -26.954  1.00 10.00      A   
ATOM   2854  HN  TYR A 304      18.037   5.289 -26.894  1.00 10.00      A   
ATOM   2855  CA  TYR A 304      16.678   4.238 -28.136  1.00 10.00      A   
ATOM   2856  CB  TYR A 304      17.782   4.200 -29.202  1.00 10.00      A   
ATOM   2857  CG  TYR A 304      17.261   4.040 -30.615  1.00 10.00      A   
ATOM   2858  CD1 TYR A 304      16.838   5.142 -31.346  1.00 10.00      A   
ATOM   2859  CD2 TYR A 304      17.185   2.789 -31.214  1.00 10.00      A   
ATOM   2860  CE1 TYR A 304      16.348   5.002 -32.630  1.00 10.00      A   
ATOM   2861  CE2 TYR A 304      16.700   2.640 -32.500  1.00 10.00      A   
ATOM   2862  CZ  TYR A 304      16.280   3.752 -33.204  1.00 10.00      A   
ATOM   2863  OH  TYR A 304      15.779   3.609 -34.481  1.00 10.00      A   
ATOM   2864  HH  TYR A 304      15.036   2.986 -34.463  1.00 10.00      A   
ATOM   2865  C   TYR A 304      16.231   2.827 -27.772  1.00 10.00      A   
ATOM   2866  O   TYR A 304      15.325   2.274 -28.396  1.00 10.00      A   
ATOM   2867  N   ASP A 305      16.852   2.259 -26.747  1.00 10.00      A   
ATOM   2868  HN  ASP A 305      17.554   2.757 -26.274  1.00 10.00      A   
ATOM   2869  CA  ASP A 305      16.509   0.913 -26.298  1.00 10.00      A   
ATOM   2870  CB  ASP A 305      17.527   0.381 -25.289  1.00 10.00      A   
ATOM   2871  CG  ASP A 305      18.858   0.036 -25.929  1.00 10.00      A   
ATOM   2872  OD1 ASP A 305      18.884  -0.821 -26.840  1.00 10.00      A   
ATOM   2873  OD2 ASP A 305      19.888   0.614 -25.519  1.00 10.00      A   
ATOM   2874  C   ASP A 305      15.106   0.884 -25.716  1.00 10.00      A   
ATOM   2875  O   ASP A 305      14.383  -0.104 -25.860  1.00 10.00      A   
ATOM   2876  N   LEU A 306      14.723   1.977 -25.072  1.00 10.00      A   
ATOM   2877  HN  LEU A 306      15.354   2.728 -24.987  1.00 10.00      A   
ATOM   2878  CA  LEU A 306      13.396   2.097 -24.483  1.00 10.00      A   
ATOM   2879  CB  LEU A 306      13.368   3.239 -23.460  1.00 10.00      A   
ATOM   2880  CG  LEU A 306      14.075   2.977 -22.127  1.00 10.00      A   
ATOM   2881  CD1 LEU A 306      14.326   4.279 -21.381  1.00 10.00      A   
ATOM   2882  CD2 LEU A 306      13.262   2.019 -21.268  1.00 10.00      A   
ATOM   2883  C   LEU A 306      12.361   2.355 -25.573  1.00 10.00      A   
ATOM   2884  O   LEU A 306      11.308   1.721 -25.605  1.00 10.00      A   
ATOM   2885  N   VAL A 307      12.683   3.279 -26.473  1.00 10.00      A   
ATOM   2886  HN  VAL A 307      13.549   3.741 -26.390  1.00 10.00      A   
ATOM   2887  CA  VAL A 307      11.788   3.639 -27.573  1.00 10.00      A   
ATOM   2888  CB  VAL A 307      12.407   4.726 -28.486  1.00 10.00      A   
ATOM   2889  CG1 VAL A 307      11.461   5.087 -29.622  1.00 10.00      A   
ATOM   2890  CG2 VAL A 307      12.765   5.969 -27.683  1.00 10.00      A   
ATOM   2891  C   VAL A 307      11.408   2.416 -28.407  1.00 10.00      A   
ATOM   2892  O   VAL A 307      10.260   2.276 -28.822  1.00 10.00      A   
ATOM   2893  N   LYS A 308      12.377   1.530 -28.637  1.00 10.00      A   
ATOM   2894  HN  LYS A 308      13.274   1.702 -28.278  1.00 10.00      A   
ATOM   2895  CA  LYS A 308      12.144   0.314 -29.416  1.00 10.00      A   
ATOM   2896  CB  LYS A 308      13.417  -0.538 -29.485  1.00 10.00      A   
ATOM   2897  CG  LYS A 308      14.450  -0.057 -30.495  1.00 10.00      A   
ATOM   2898  CD  LYS A 308      15.697  -0.934 -30.471  1.00 10.00      A   
ATOM   2899  CE  LYS A 308      16.459  -0.777 -29.164  1.00 10.00      A   
ATOM   2900  NZ  LYS A 308      17.652  -1.664 -29.077  1.00 10.00      A   
ATOM   2901  HZ1 LYS A 308      18.258  -1.539 -29.908  1.00 10.00      A   
ATOM   2902  HZ2 LYS A 308      17.359  -2.659 -29.026  1.00 10.00      A   
ATOM   2903  HZ3 LYS A 308      18.207  -1.430 -28.216  1.00 10.00      A   
ATOM   2904  C   LYS A 308      10.988  -0.508 -28.838  1.00 10.00      A   
ATOM   2905  O   LYS A 308      10.214  -1.114 -29.578  1.00 10.00      A   
ATOM   2906  N   LEU A 309      10.876  -0.516 -27.516  1.00 10.00      A   
ATOM   2907  HN  LEU A 309      11.519  -0.007 -26.979  1.00 10.00      A   
ATOM   2908  CA  LEU A 309       9.820  -1.256 -26.839  1.00 10.00      A   
ATOM   2909  CB  LEU A 309      10.260  -1.617 -25.415  1.00 10.00      A   
ATOM   2910  CG  LEU A 309      10.023  -3.062 -24.962  1.00 10.00      A   
ATOM   2911  CD1 LEU A 309      10.530  -3.269 -23.542  1.00 10.00      A   
ATOM   2912  CD2 LEU A 309       8.554  -3.443 -25.072  1.00 10.00      A   
ATOM   2913  C   LEU A 309       8.534  -0.435 -26.790  1.00 10.00      A   
ATOM   2914  O   LEU A 309       7.446  -0.951 -27.048  1.00 10.00      A   
ATOM   2915  N   LEU A 310       8.671   0.846 -26.466  1.00 10.00      A   
ATOM   2916  HN  LEU A 310       9.570   1.194 -26.274  1.00 10.00      A   
ATOM   2917  CA  LEU A 310       7.529   1.752 -26.368  1.00 10.00      A   
ATOM   2918  CB  LEU A 310       7.991   3.166 -26.009  1.00 10.00      A   
ATOM   2919  CG  LEU A 310       8.680   3.326 -24.652  1.00 10.00      A   
ATOM   2920  CD1 LEU A 310       9.114   4.767 -24.438  1.00 10.00      A   
ATOM   2921  CD2 LEU A 310       7.770   2.865 -23.527  1.00 10.00      A   
ATOM   2922  C   LEU A 310       6.710   1.790 -27.656  1.00 10.00      A   
ATOM   2923  O   LEU A 310       5.482   1.837 -27.616  1.00 10.00      A   
ATOM   2924  N   CYS A 311       7.394   1.750 -28.794  1.00 10.00      A   
ATOM   2925  HN  CYS A 311       8.377   1.705 -28.759  1.00 10.00      A   
ATOM   2926  CA  CYS A 311       6.734   1.787 -30.098  1.00 10.00      A   
ATOM   2927  CB  CYS A 311       7.765   1.929 -31.215  1.00 10.00      A   
ATOM   2928  SG  CYS A 311       8.630   3.512 -31.211  1.00 10.00      A   
ATOM   2929  HG  CYS A 311       9.370   3.573 -32.307  1.00 10.00      A   
ATOM   2930  C   CYS A 311       5.851   0.563 -30.340  1.00 10.00      A   
ATOM   2931  O   CYS A 311       5.090   0.519 -31.305  1.00 10.00      A   
ATOM   2932  N   GLN A 312       5.953  -0.426 -29.465  1.00 10.00      A   
ATOM   2933  HN  GLN A 312       6.578  -0.340 -28.712  1.00 10.00      A   
ATOM   2934  CA  GLN A 312       5.153  -1.629 -29.593  1.00 10.00      A   
ATOM   2935  CB  GLN A 312       6.039  -2.871 -29.656  1.00 10.00      A   
ATOM   2936  CG  GLN A 312       6.882  -2.962 -30.916  1.00 10.00      A   
ATOM   2937  CD  GLN A 312       7.272  -4.388 -31.273  1.00 10.00      A   
ATOM   2938  OE1 GLN A 312       8.329  -4.629 -31.859  1.00 10.00      A   
ATOM   2939  NE2 GLN A 312       6.422  -5.345 -30.933  1.00 10.00      A   
ATOM   2940 HE21 GLN A 312       5.596  -5.089 -30.469  1.00 10.00      A   
ATOM   2941 HE22 GLN A 312       6.649  -6.272 -31.168  1.00 10.00      A   
ATOM   2942  C   GLN A 312       4.146  -1.748 -28.457  1.00 10.00      A   
ATOM   2943  O   GLN A 312       3.497  -2.782 -28.304  1.00 10.00      A   
ATOM   2944  N   CYS A 313       4.009  -0.685 -27.672  1.00 10.00      A   
ATOM   2945  HN  CYS A 313       4.553   0.115 -27.846  1.00 10.00      A   
ATOM   2946  CA  CYS A 313       3.068  -0.666 -26.559  1.00 10.00      A   
ATOM   2947  CB  CYS A 313       3.805  -0.405 -25.237  1.00 10.00      A   
ATOM   2948  SG  CYS A 313       5.273  -1.427 -24.964  1.00 10.00      A   
ATOM   2949  HG  CYS A 313       6.171  -1.114 -25.891  1.00 10.00      A   
ATOM   2950  C   CYS A 313       2.004   0.411 -26.789  1.00 10.00      A   
ATOM   2951  O   CYS A 313       2.121   1.523 -26.280  1.00 10.00      A   
ATOM   2952  N   PRO A 314       0.949   0.100 -27.563  1.00 10.00      A   
ATOM   2953  CA  PRO A 314      -0.112   1.055 -27.860  1.00 10.00      A   
ATOM   2954  CB  PRO A 314      -0.632   0.547 -29.206  1.00 10.00      A   
ATOM   2955  CG  PRO A 314      -0.457  -0.935 -29.140  1.00 10.00      A   
ATOM   2956  CD  PRO A 314       0.708  -1.204 -28.216  1.00 10.00      A   
ATOM   2957  C   PRO A 314      -1.231   1.043 -26.817  1.00 10.00      A   
ATOM   2958  O   PRO A 314      -2.114   1.898 -26.837  1.00 10.00      A   
ATOM   2959  N   LYS A 315      -1.193   0.077 -25.903  1.00 10.00      A   
ATOM   2960  HN  LYS A 315      -0.454  -0.568 -25.917  1.00 10.00      A   
ATOM   2961  CA  LYS A 315      -2.224  -0.036 -24.868  1.00 10.00      A   
ATOM   2962  CB  LYS A 315      -2.817  -1.450 -24.842  1.00 10.00      A   
ATOM   2963  CG  LYS A 315      -3.301  -1.946 -26.195  1.00 10.00      A   
ATOM   2964  CD  LYS A 315      -4.051  -3.263 -26.070  1.00 10.00      A   
ATOM   2965  CE  LYS A 315      -5.530  -3.045 -25.780  1.00 10.00      A   
ATOM   2966  NZ  LYS A 315      -6.222  -2.341 -26.894  1.00 10.00      A   
ATOM   2967  HZ1 LYS A 315      -5.943  -2.756 -27.807  1.00 10.00      A   
ATOM   2968  HZ2 LYS A 315      -5.976  -1.328 -26.894  1.00 10.00      A   
ATOM   2969  HZ3 LYS A 315      -7.251  -2.433 -26.791  1.00 10.00      A   
ATOM   2970  C   LYS A 315      -1.667   0.317 -23.497  1.00 10.00      A   
ATOM   2971  O   LYS A 315      -2.272   0.014 -22.467  1.00 10.00      A   
ATOM   2972  N   LEU A 316      -0.519   0.968 -23.497  1.00 10.00      A   
ATOM   2973  HN  LEU A 316      -0.109   1.206 -24.352  1.00 10.00      A   
ATOM   2974  CA  LEU A 316       0.145   1.354 -22.262  1.00 10.00      A   
ATOM   2975  CB  LEU A 316       1.565   1.831 -22.575  1.00 10.00      A   
ATOM   2976  CG  LEU A 316       2.556   1.827 -21.411  1.00 10.00      A   
ATOM   2977  CD1 LEU A 316       2.695   0.428 -20.830  1.00 10.00      A   
ATOM   2978  CD2 LEU A 316       3.905   2.360 -21.860  1.00 10.00      A   
ATOM   2979  C   LEU A 316      -0.636   2.444 -21.526  1.00 10.00      A   
ATOM   2980  O   LEU A 316      -0.918   3.501 -22.089  1.00 10.00      A   
ATOM   2981  N   GLN A 317      -0.993   2.178 -20.272  1.00 10.00      A   
ATOM   2982  HN  GLN A 317      -0.747   1.312 -19.875  1.00 10.00      A   
ATOM   2983  CA  GLN A 317      -1.738   3.145 -19.471  1.00 10.00      A   
ATOM   2984  CB  GLN A 317      -3.056   2.551 -18.962  1.00 10.00      A   
ATOM   2985  CG  GLN A 317      -4.125   2.394 -20.034  1.00 10.00      A   
ATOM   2986  CD  GLN A 317      -5.466   1.955 -19.473  1.00 10.00      A   
ATOM   2987  OE1 GLN A 317      -5.535   1.228 -18.479  1.00 10.00      A   
ATOM   2988  NE2 GLN A 317      -6.545   2.398 -20.097  1.00 10.00      A   
ATOM   2989 HE21 GLN A 317      -6.423   2.988 -20.883  1.00 10.00      A   
ATOM   2990 HE22 GLN A 317      -7.425   2.117 -19.761  1.00 10.00      A   
ATOM   2991  C   GLN A 317      -0.894   3.655 -18.307  1.00 10.00      A   
ATOM   2992  O   GLN A 317      -1.011   4.812 -17.907  1.00 10.00      A   
ATOM   2993  N   ARG A 318      -0.050   2.791 -17.763  1.00 10.00      A   
ATOM   2994  HN  ARG A 318      -0.009   1.872 -18.113  1.00 10.00      A   
ATOM   2995  CA  ARG A 318       0.819   3.170 -16.657  1.00 10.00      A   
ATOM   2996  CB  ARG A 318       0.403   2.463 -15.362  1.00 10.00      A   
ATOM   2997  CG  ARG A 318       0.914   3.148 -14.104  1.00 10.00      A   
ATOM   2998  CD  ARG A 318       1.022   2.187 -12.930  1.00 10.00      A   
ATOM   2999  NE  ARG A 318      -0.281   1.832 -12.360  1.00 10.00      A   
ATOM   3000  HE  ARG A 318      -0.740   1.054 -12.746  1.00 10.00      A   
ATOM   3001  CZ  ARG A 318      -0.874   2.492 -11.364  1.00 10.00      A   
ATOM   3002  NH1 ARG A 318      -0.297   3.557 -10.821  1.00 10.00      A   
ATOM   3003 HH11 ARG A 318      -0.763   4.066 -10.042  1.00 10.00      A   
ATOM   3004 HH12 ARG A 318       0.624   3.900 -11.182  1.00 10.00      A   
ATOM   3005  NH2 ARG A 318      -2.050   2.086 -10.902  1.00 10.00      A   
ATOM   3006 HH21 ARG A 318      -2.516   1.245 -11.317  1.00 10.00      A   
ATOM   3007 HH22 ARG A 318      -2.512   2.603 -10.125  1.00 10.00      A   
ATOM   3008  C   ARG A 318       2.265   2.831 -16.997  1.00 10.00      A   
ATOM   3009  O   ARG A 318       2.606   1.661 -17.179  1.00 10.00      A   
ATOM   3010  N   LEU A 319       3.115   3.843 -17.093  1.00 10.00      A   
ATOM   3011  HN  LEU A 319       2.798   4.761 -16.939  1.00 10.00      A   
ATOM   3012  CA  LEU A 319       4.512   3.617 -17.424  1.00 10.00      A   
ATOM   3013  CB  LEU A 319       4.841   4.204 -18.798  1.00 10.00      A   
ATOM   3014  CG  LEU A 319       6.302   4.082 -19.249  1.00 10.00      A   
ATOM   3015  CD1 LEU A 319       6.675   2.625 -19.489  1.00 10.00      A   
ATOM   3016  CD2 LEU A 319       6.552   4.914 -20.496  1.00 10.00      A   
ATOM   3017  C   LEU A 319       5.455   4.191 -16.374  1.00 10.00      A   
ATOM   3018  O   LEU A 319       5.390   5.377 -16.040  1.00 10.00      A   
ATOM   3019  N   TRP A 320       6.320   3.329 -15.854  1.00 10.00      A   
ATOM   3020  HN  TRP A 320       6.293   2.392 -16.152  1.00 10.00      A   
ATOM   3021  CA  TRP A 320       7.314   3.713 -14.863  1.00 10.00      A   
ATOM   3022  CB  TRP A 320       7.153   2.878 -13.587  1.00 10.00      A   
ATOM   3023  CG  TRP A 320       5.983   3.256 -12.724  1.00 10.00      A   
ATOM   3024  CD1 TRP A 320       4.807   3.824 -13.124  1.00 10.00      A   
ATOM   3025  CD2 TRP A 320       5.877   3.078 -11.309  1.00 10.00      A   
ATOM   3026  NE1 TRP A 320       3.981   4.016 -12.046  1.00 10.00      A   
ATOM   3027  HE1 TRP A 320       3.073   4.417 -12.078  1.00 10.00      A   
ATOM   3028  CE2 TRP A 320       4.615   3.563 -10.918  1.00 10.00      A   
ATOM   3029  CE3 TRP A 320       6.729   2.553 -10.333  1.00 10.00      A   
ATOM   3030  CZ2 TRP A 320       4.183   3.539  -9.594  1.00 10.00      A   
ATOM   3031  CZ3 TRP A 320       6.299   2.532  -9.017  1.00 10.00      A   
ATOM   3032  CH2 TRP A 320       5.038   3.020  -8.661  1.00 10.00      A   
ATOM   3033  C   TRP A 320       8.697   3.467 -15.457  1.00 10.00      A   
ATOM   3034  O   TRP A 320       9.099   2.318 -15.641  1.00 10.00      A   
ATOM   3035  N   VAL A 321       9.410   4.536 -15.780  1.00 10.00      A   
ATOM   3036  HN  VAL A 321       9.048   5.432 -15.598  1.00 10.00      A   
ATOM   3037  CA  VAL A 321      10.735   4.413 -16.375  1.00 10.00      A   
ATOM   3038  CB  VAL A 321      10.715   4.630 -17.906  1.00 10.00      A   
ATOM   3039  CG1 VAL A 321      10.203   3.391 -18.622  1.00 10.00      A   
ATOM   3040  CG2 VAL A 321       9.886   5.852 -18.275  1.00 10.00      A   
ATOM   3041  C   VAL A 321      11.736   5.374 -15.751  1.00 10.00      A   
ATOM   3042  O   VAL A 321      11.397   6.169 -14.872  1.00 10.00      A   
ATOM   3043  N   LEU A 322      12.970   5.294 -16.224  1.00 10.00      A   
ATOM   3044  HN  LEU A 322      13.167   4.648 -16.932  1.00 10.00      A   
ATOM   3045  CA  LEU A 322      14.034   6.146 -15.732  1.00 10.00      A   
ATOM   3046  CB  LEU A 322      15.357   5.375 -15.664  1.00 10.00      A   
ATOM   3047  CG  LEU A 322      15.469   4.291 -14.589  1.00 10.00      A   
ATOM   3048  CD1 LEU A 322      16.766   3.514 -14.754  1.00 10.00      A   
ATOM   3049  CD2 LEU A 322      15.389   4.903 -13.197  1.00 10.00      A   
ATOM   3050  C   LEU A 322      14.196   7.373 -16.617  1.00 10.00      A   
ATOM   3051  O   LEU A 322      13.562   7.487 -17.670  1.00 10.00      A   
ATOM   3052  N   ASP A 323      15.064   8.277 -16.186  1.00 10.00      A   
ATOM   3053  HN  ASP A 323      15.530   8.112 -15.335  1.00 10.00      A   
ATOM   3054  CA  ASP A 323      15.348   9.513 -16.906  1.00 10.00      A   
ATOM   3055  CB  ASP A 323      16.188  10.453 -16.035  1.00 10.00      A   
ATOM   3056  CG  ASP A 323      17.549   9.884 -15.671  1.00 10.00      A   
ATOM   3057  OD1 ASP A 323      17.607   8.731 -15.203  1.00 10.00      A   
ATOM   3058  OD2 ASP A 323      18.562  10.595 -15.827  1.00 10.00      A   
ATOM   3059  C   ASP A 323      16.068   9.246 -18.221  1.00 10.00      A   
ATOM   3060  O   ASP A 323      16.178  10.130 -19.073  1.00 10.00      A   
ATOM   3061  N   TYR A 324      16.538   8.016 -18.382  1.00 10.00      A   
ATOM   3062  HN  TYR A 324      16.401   7.363 -17.664  1.00 10.00      A   
ATOM   3063  CA  TYR A 324      17.253   7.605 -19.585  1.00 10.00      A   
ATOM   3064  CB  TYR A 324      17.794   6.183 -19.421  1.00 10.00      A   
ATOM   3065  CG  TYR A 324      19.165   6.121 -18.786  1.00 10.00      A   
ATOM   3066  CD1 TYR A 324      19.320   5.782 -17.447  1.00 10.00      A   
ATOM   3067  CD2 TYR A 324      20.304   6.401 -19.526  1.00 10.00      A   
ATOM   3068  CE1 TYR A 324      20.574   5.728 -16.868  1.00 10.00      A   
ATOM   3069  CE2 TYR A 324      21.560   6.349 -18.955  1.00 10.00      A   
ATOM   3070  CZ  TYR A 324      21.689   6.013 -17.627  1.00 10.00      A   
ATOM   3071  OH  TYR A 324      22.940   5.962 -17.053  1.00 10.00      A   
ATOM   3072  HH  TYR A 324      22.954   5.276 -16.375  1.00 10.00      A   
ATOM   3073  C   TYR A 324      16.375   7.694 -20.832  1.00 10.00      A   
ATOM   3074  O   TYR A 324      16.874   7.599 -21.951  1.00 10.00      A   
ATOM   3075  N   ILE A 325      15.073   7.872 -20.631  1.00 10.00      A   
ATOM   3076  HN  ILE A 325      14.737   7.934 -19.714  1.00 10.00      A   
ATOM   3077  CA  ILE A 325      14.133   7.977 -21.737  1.00 10.00      A   
ATOM   3078  CB  ILE A 325      12.663   7.986 -21.241  1.00 10.00      A   
ATOM   3079  CG1 ILE A 325      11.679   7.986 -22.417  1.00 10.00      A   
ATOM   3080  CG2 ILE A 325      12.396   9.161 -20.308  1.00 10.00      A   
ATOM   3081  CD1 ILE A 325      11.751   6.742 -23.272  1.00 10.00      A   
ATOM   3082  C   ILE A 325      14.423   9.217 -22.588  1.00 10.00      A   
ATOM   3083  O   ILE A 325      14.251   9.196 -23.808  1.00 10.00      A   
ATOM   3084  N   GLU A 326      14.894  10.282 -21.930  1.00 10.00      A   
ATOM   3085  HN  GLU A 326      15.028  10.210 -20.961  1.00 10.00      A   
ATOM   3086  CA  GLU A 326      15.227  11.549 -22.590  1.00 10.00      A   
ATOM   3087  CB  GLU A 326      16.350  11.381 -23.620  1.00 10.00      A   
ATOM   3088  CG  GLU A 326      17.632  10.810 -23.027  1.00 10.00      A   
ATOM   3089  CD  GLU A 326      18.836  10.972 -23.926  1.00 10.00      A   
ATOM   3090  OE1 GLU A 326      18.726  10.701 -25.141  1.00 10.00      A   
ATOM   3091  OE2 GLU A 326      19.910  11.367 -23.418  1.00 10.00      A   
ATOM   3092  C   GLU A 326      14.007  12.252 -23.187  1.00 10.00      A   
ATOM   3093  O   GLU A 326      12.923  11.671 -23.285  1.00 10.00      A   
ATOM   3094  N   ASP A 327      14.194  13.509 -23.579  1.00 10.00      A   
ATOM   3095  HN  ASP A 327      15.087  13.918 -23.471  1.00 10.00      A   
ATOM   3096  CA  ASP A 327      13.112  14.310 -24.156  1.00 10.00      A   
ATOM   3097  CB  ASP A 327      13.566  15.750 -24.424  1.00 10.00      A   
ATOM   3098  CG  ASP A 327      13.904  16.531 -23.168  1.00 10.00      A   
ATOM   3099  OD1 ASP A 327      13.010  16.735 -22.324  1.00 10.00      A   
ATOM   3100  OD2 ASP A 327      15.069  16.961 -23.026  1.00 10.00      A   
ATOM   3101  C   ASP A 327      12.594  13.697 -25.452  1.00 10.00      A   
ATOM   3102  O   ASP A 327      11.393  13.733 -25.735  1.00 10.00      A   
ATOM   3103  N   ALA A 328      13.505  13.147 -26.243  1.00 10.00      A   
ATOM   3104  HN  ALA A 328      14.446  13.163 -25.966  1.00 10.00      A   
ATOM   3105  CA  ALA A 328      13.153  12.533 -27.518  1.00 10.00      A   
ATOM   3106  CB  ALA A 328      14.407  12.173 -28.297  1.00 10.00      A   
ATOM   3107  C   ALA A 328      12.272  11.301 -27.332  1.00 10.00      A   
ATOM   3108  O   ALA A 328      11.267  11.142 -28.027  1.00 10.00      A   
ATOM   3109  N   GLY A 329      12.647  10.442 -26.390  1.00 10.00      A   
ATOM   3110  HN  GLY A 329      13.450  10.630 -25.860  1.00 10.00      A   
ATOM   3111  CA  GLY A 329      11.884   9.234 -26.134  1.00 10.00      A   
ATOM   3112  C   GLY A 329      10.463   9.534 -25.701  1.00 10.00      A   
ATOM   3113  O   GLY A 329       9.516   8.908 -26.175  1.00 10.00      A   
ATOM   3114  N   LEU A 330      10.317  10.509 -24.816  1.00 10.00      A   
ATOM   3115  HN  LEU A 330      11.116  10.976 -24.485  1.00 10.00      A   
ATOM   3116  CA  LEU A 330       9.008  10.903 -24.313  1.00 10.00      A   
ATOM   3117  CB  LEU A 330       9.152  11.923 -23.182  1.00 10.00      A   
ATOM   3118  CG  LEU A 330       9.683  11.374 -21.855  1.00 10.00      A   
ATOM   3119  CD1 LEU A 330       9.967  12.503 -20.875  1.00 10.00      A   
ATOM   3120  CD2 LEU A 330       8.697  10.380 -21.258  1.00 10.00      A   
ATOM   3121  C   LEU A 330       8.126  11.458 -25.427  1.00 10.00      A   
ATOM   3122  O   LEU A 330       6.913  11.245 -25.440  1.00 10.00      A   
ATOM   3123  N   GLU A 331       8.742  12.154 -26.371  1.00 10.00      A   
ATOM   3124  HN  GLU A 331       9.713  12.288 -26.313  1.00 10.00      A   
ATOM   3125  CA  GLU A 331       8.008  12.730 -27.488  1.00 10.00      A   
ATOM   3126  CB  GLU A 331       8.897  13.666 -28.304  1.00 10.00      A   
ATOM   3127  CG  GLU A 331       8.128  14.544 -29.276  1.00 10.00      A   
ATOM   3128  CD  GLU A 331       8.889  15.797 -29.645  1.00 10.00      A   
ATOM   3129  OE1 GLU A 331       9.148  16.010 -30.847  1.00 10.00      A   
ATOM   3130  OE2 GLU A 331       9.242  16.570 -28.727  1.00 10.00      A   
ATOM   3131  C   GLU A 331       7.421  11.630 -28.372  1.00 10.00      A   
ATOM   3132  O   GLU A 331       6.261  11.703 -28.792  1.00 10.00      A   
ATOM   3133  N   VAL A 332       8.224  10.606 -28.641  1.00 10.00      A   
ATOM   3134  HN  VAL A 332       9.140  10.610 -28.285  1.00 10.00      A   
ATOM   3135  CA  VAL A 332       7.782   9.479 -29.459  1.00 10.00      A   
ATOM   3136  CB  VAL A 332       8.960   8.547 -29.827  1.00 10.00      A   
ATOM   3137  CG1 VAL A 332       8.501   7.412 -30.732  1.00 10.00      A   
ATOM   3138  CG2 VAL A 332      10.084   9.333 -30.488  1.00 10.00      A   
ATOM   3139  C   VAL A 332       6.719   8.684 -28.703  1.00 10.00      A   
ATOM   3140  O   VAL A 332       5.770   8.160 -29.290  1.00 10.00      A   
ATOM   3141  N   LEU A 333       6.881   8.625 -27.388  1.00 10.00      A   
ATOM   3142  HN  LEU A 333       7.661   9.064 -26.990  1.00 10.00      A   
ATOM   3143  CA  LEU A 333       5.948   7.921 -26.514  1.00 10.00      A   
ATOM   3144  CB  LEU A 333       6.410   8.038 -25.055  1.00 10.00      A   
ATOM   3145  CG  LEU A 333       5.496   7.424 -23.990  1.00 10.00      A   
ATOM   3146  CD1 LEU A 333       5.604   5.908 -23.987  1.00 10.00      A   
ATOM   3147  CD2 LEU A 333       5.807   7.991 -22.613  1.00 10.00      A   
ATOM   3148  C   LEU A 333       4.540   8.493 -26.665  1.00 10.00      A   
ATOM   3149  O   LEU A 333       3.555   7.751 -26.710  1.00 10.00      A   
ATOM   3150  N   ALA A 334       4.456   9.816 -26.772  1.00 10.00      A   
ATOM   3151  HN  ALA A 334       5.281  10.350 -26.740  1.00 10.00      A   
ATOM   3152  CA  ALA A 334       3.177  10.501 -26.917  1.00 10.00      A   
ATOM   3153  CB  ALA A 334       3.355  11.993 -26.704  1.00 10.00      A   
ATOM   3154  C   ALA A 334       2.554  10.230 -28.282  1.00 10.00      A   
ATOM   3155  O   ALA A 334       1.363  10.463 -28.493  1.00 10.00      A   
ATOM   3156  N   SER A 335       3.365   9.739 -29.208  1.00 10.00      A   
ATOM   3157  HN  SER A 335       4.308   9.582 -28.983  1.00 10.00      A   
ATOM   3158  CA  SER A 335       2.896   9.424 -30.547  1.00 10.00      A   
ATOM   3159  CB  SER A 335       3.978   9.761 -31.576  1.00 10.00      A   
ATOM   3160  OG  SER A 335       4.629  10.974 -31.235  1.00 10.00      A   
ATOM   3161  HG  SER A 335       4.158  11.392 -30.502  1.00 10.00      A   
ATOM   3162  C   SER A 335       2.523   7.947 -30.653  1.00 10.00      A   
ATOM   3163  O   SER A 335       2.034   7.494 -31.687  1.00 10.00      A   
ATOM   3164  N   THR A 336       2.740   7.203 -29.570  1.00 10.00      A   
ATOM   3165  HN  THR A 336       3.099   7.626 -28.758  1.00 10.00      A   
ATOM   3166  CA  THR A 336       2.438   5.779 -29.554  1.00 10.00      A   
ATOM   3167  CB  THR A 336       3.685   4.956 -29.183  1.00 10.00      A   
ATOM   3168  OG1 THR A 336       4.849   5.545 -29.790  1.00 10.00      A   
ATOM   3169  HG1 THR A 336       4.897   6.482 -29.560  1.00 10.00      A   
ATOM   3170  CG2 THR A 336       3.532   3.526 -29.672  1.00 10.00      A   
ATOM   3171  C   THR A 336       1.303   5.454 -28.579  1.00 10.00      A   
ATOM   3172  O   THR A 336       0.229   5.005 -28.985  1.00 10.00      A   
ATOM   3173  N   CYS A 337       1.541   5.702 -27.295  1.00 10.00      A   
ATOM   3174  HN  CYS A 337       2.404   6.094 -27.032  1.00 10.00      A   
ATOM   3175  CA  CYS A 337       0.549   5.424 -26.264  1.00 10.00      A   
ATOM   3176  CB  CYS A 337       1.245   5.035 -24.958  1.00 10.00      A   
ATOM   3177  SG  CYS A 337       2.829   4.195 -25.202  1.00 10.00      A   
ATOM   3178  HG  CYS A 337       2.587   2.993 -25.710  1.00 10.00      A   
ATOM   3179  C   CYS A 337      -0.362   6.628 -26.054  1.00 10.00      A   
ATOM   3180  O   CYS A 337       0.018   7.606 -25.417  1.00 10.00      A   
ATOM   3181  N   LYS A 338      -1.561   6.556 -26.605  1.00 10.00      A   
ATOM   3182  HN  LYS A 338      -1.811   5.753 -27.107  1.00 10.00      A   
ATOM   3183  CA  LYS A 338      -2.514   7.646 -26.487  1.00 10.00      A   
ATOM   3184  CB  LYS A 338      -3.387   7.731 -27.739  1.00 10.00      A   
ATOM   3185  CG  LYS A 338      -2.654   8.192 -28.986  1.00 10.00      A   
ATOM   3186  CD  LYS A 338      -2.119   9.603 -28.821  1.00 10.00      A   
ATOM   3187  CE  LYS A 338      -1.500  10.108 -30.111  1.00 10.00      A   
ATOM   3188  NZ  LYS A 338      -0.848  11.427 -29.925  1.00 10.00      A   
ATOM   3189  HZ1 LYS A 338      -1.494  12.079 -29.439  1.00 10.00      A   
ATOM   3190  HZ2 LYS A 338      -0.591  11.833 -30.849  1.00 10.00      A   
ATOM   3191  HZ3 LYS A 338       0.018  11.324 -29.357  1.00 10.00      A   
ATOM   3192  C   LYS A 338      -3.394   7.497 -25.255  1.00 10.00      A   
ATOM   3193  O   LYS A 338      -3.966   8.476 -24.776  1.00 10.00      A   
ATOM   3194  N   ASP A 339      -3.477   6.283 -24.723  1.00 10.00      A   
ATOM   3195  HN  ASP A 339      -2.955   5.549 -25.114  1.00 10.00      A   
ATOM   3196  CA  ASP A 339      -4.319   6.025 -23.560  1.00 10.00      A   
ATOM   3197  CB  ASP A 339      -5.084   4.713 -23.724  1.00 10.00      A   
ATOM   3198  CG  ASP A 339      -6.484   4.799 -23.158  1.00 10.00      A   
ATOM   3199  OD1 ASP A 339      -7.285   5.604 -23.674  1.00 10.00      A   
ATOM   3200  OD2 ASP A 339      -6.792   4.066 -22.194  1.00 10.00      A   
ATOM   3201  C   ASP A 339      -3.534   6.034 -22.250  1.00 10.00      A   
ATOM   3202  O   ASP A 339      -4.001   5.520 -21.228  1.00 10.00      A   
ATOM   3203  N   LEU A 340      -2.354   6.642 -22.279  1.00 10.00      A   
ATOM   3204  HN  LEU A 340      -2.052   7.051 -23.115  1.00 10.00      A   
ATOM   3205  CA  LEU A 340      -1.500   6.730 -21.097  1.00 10.00      A   
ATOM   3206  CB  LEU A 340      -0.138   7.331 -21.464  1.00 10.00      A   
ATOM   3207  CG  LEU A 340       0.934   7.309 -20.368  1.00 10.00      A   
ATOM   3208  CD1 LEU A 340       1.515   5.913 -20.202  1.00 10.00      A   
ATOM   3209  CD2 LEU A 340       2.029   8.320 -20.666  1.00 10.00      A   
ATOM   3210  C   LEU A 340      -2.171   7.575 -20.018  1.00 10.00      A   
ATOM   3211  O   LEU A 340      -2.505   8.735 -20.248  1.00 10.00      A   
ATOM   3212  N   ARG A 341      -2.356   6.992 -18.844  1.00 10.00      A   
ATOM   3213  HN  ARG A 341      -2.034   6.074 -18.708  1.00 10.00      A   
ATOM   3214  CA  ARG A 341      -3.005   7.687 -17.741  1.00 10.00      A   
ATOM   3215  CB  ARG A 341      -3.977   6.747 -17.016  1.00 10.00      A   
ATOM   3216  CG  ARG A 341      -4.874   5.929 -17.924  1.00 10.00      A   
ATOM   3217  CD  ARG A 341      -5.906   6.796 -18.625  1.00 10.00      A   
ATOM   3218  NE  ARG A 341      -6.658   6.026 -19.615  1.00 10.00      A   
ATOM   3219  HE  ARG A 341      -6.150   5.645 -20.370  1.00 10.00      A   
ATOM   3220  CZ  ARG A 341      -7.970   5.808 -19.547  1.00 10.00      A   
ATOM   3221  NH1 ARG A 341      -8.680   6.305 -18.536  1.00 10.00      A   
ATOM   3222 HH11 ARG A 341      -9.711   6.139 -18.476  1.00 10.00      A   
ATOM   3223 HH12 ARG A 341      -8.208   6.861 -17.790  1.00 10.00      A   
ATOM   3224  NH2 ARG A 341      -8.565   5.090 -20.491  1.00 10.00      A   
ATOM   3225 HH21 ARG A 341      -7.999   4.697 -21.288  1.00 10.00      A   
ATOM   3226 HH22 ARG A 341      -9.590   4.903 -20.444  1.00 10.00      A   
ATOM   3227  C   ARG A 341      -1.982   8.195 -16.737  1.00 10.00      A   
ATOM   3228  O   ARG A 341      -2.077   9.326 -16.249  1.00 10.00      A   
ATOM   3229  N   GLU A 342      -1.001   7.358 -16.435  1.00 10.00      A   
ATOM   3230  HN  GLU A 342      -0.962   6.484 -16.881  1.00 10.00      A   
ATOM   3231  CA  GLU A 342       0.023   7.711 -15.468  1.00 10.00      A   
ATOM   3232  CB  GLU A 342      -0.146   6.889 -14.190  1.00 10.00      A   
ATOM   3233  CG  GLU A 342       0.816   7.272 -13.076  1.00 10.00      A   
ATOM   3234  CD  GLU A 342       0.784   6.302 -11.915  1.00 10.00      A   
ATOM   3235  OE1 GLU A 342      -0.075   6.457 -11.026  1.00 10.00      A   
ATOM   3236  OE2 GLU A 342       1.641   5.392 -11.870  1.00 10.00      A   
ATOM   3237  C   GLU A 342       1.429   7.529 -16.021  1.00 10.00      A   
ATOM   3238  O   GLU A 342       1.738   6.514 -16.648  1.00 10.00      A   
ATOM   3239  N   LEU A 343       2.272   8.518 -15.775  1.00 10.00      A   
ATOM   3240  HN  LEU A 343       1.950   9.302 -15.277  1.00 10.00      A   
ATOM   3241  CA  LEU A 343       3.654   8.485 -16.219  1.00 10.00      A   
ATOM   3242  CB  LEU A 343       3.852   9.413 -17.423  1.00 10.00      A   
ATOM   3243  CG  LEU A 343       5.286   9.558 -17.938  1.00 10.00      A   
ATOM   3244  CD1 LEU A 343       5.781   8.257 -18.550  1.00 10.00      A   
ATOM   3245  CD2 LEU A 343       5.389  10.702 -18.933  1.00 10.00      A   
ATOM   3246  C   LEU A 343       4.583   8.895 -15.078  1.00 10.00      A   
ATOM   3247  O   LEU A 343       4.492  10.009 -14.563  1.00 10.00      A   
ATOM   3248  N   ARG A 344       5.465   7.993 -14.678  1.00 10.00      A   
ATOM   3249  HN  ARG A 344       5.500   7.116 -15.127  1.00 10.00      A   
ATOM   3250  CA  ARG A 344       6.406   8.282 -13.605  1.00 10.00      A   
ATOM   3251  CB  ARG A 344       6.123   7.431 -12.357  1.00 10.00      A   
ATOM   3252  CG  ARG A 344       4.730   7.640 -11.776  1.00 10.00      A   
ATOM   3253  CD  ARG A 344       4.574   7.033 -10.388  1.00 10.00      A   
ATOM   3254  NE  ARG A 344       3.163   6.847 -10.066  1.00 10.00      A   
ATOM   3255  HE  ARG A 344       2.582   6.499 -10.791  1.00 10.00      A   
ATOM   3256  CZ  ARG A 344       2.605   7.076  -8.879  1.00 10.00      A   
ATOM   3257  NH1 ARG A 344       3.325   7.488  -7.849  1.00 10.00      A   
ATOM   3258 HH11 ARG A 344       4.350   7.637  -7.945  1.00 10.00      A   
ATOM   3259 HH12 ARG A 344       2.859   7.663  -6.926  1.00 10.00      A   
ATOM   3260  NH2 ARG A 344       1.302   6.927  -8.738  1.00 10.00      A   
ATOM   3261 HH21 ARG A 344       0.713   6.633  -9.554  1.00 10.00      A   
ATOM   3262 HH22 ARG A 344       0.845   7.109  -7.815  1.00 10.00      A   
ATOM   3263  C   ARG A 344       7.835   8.091 -14.093  1.00 10.00      A   
ATOM   3264  O   ARG A 344       8.222   6.996 -14.500  1.00 10.00      A   
ATOM   3265  N   VAL A 345       8.603   9.171 -14.075  1.00 10.00      A   
ATOM   3266  HN  VAL A 345       8.230  10.018 -13.741  1.00 10.00      A   
ATOM   3267  CA  VAL A 345       9.990   9.136 -14.520  1.00 10.00      A   
ATOM   3268  CB  VAL A 345      10.270  10.200 -15.606  1.00 10.00      A   
ATOM   3269  CG1 VAL A 345      11.746  10.213 -15.986  1.00 10.00      A   
ATOM   3270  CG2 VAL A 345       9.411   9.949 -16.837  1.00 10.00      A   
ATOM   3271  C   VAL A 345      10.930   9.351 -13.340  1.00 10.00      A   
ATOM   3272  O   VAL A 345      10.899  10.397 -12.691  1.00 10.00      A   
ATOM   3273  N   PHE A 346      11.746   8.350 -13.058  1.00 10.00      A   
ATOM   3274  HN  PHE A 346      11.715   7.537 -13.610  1.00 10.00      A   
ATOM   3275  CA  PHE A 346      12.688   8.421 -11.952  1.00 10.00      A   
ATOM   3276  CB  PHE A 346      12.643   7.126 -11.138  1.00 10.00      A   
ATOM   3277  CG  PHE A 346      11.264   6.747 -10.678  1.00 10.00      A   
ATOM   3278  CD1 PHE A 346      10.508   5.826 -11.390  1.00 10.00      A   
ATOM   3279  CD2 PHE A 346      10.725   7.309  -9.535  1.00 10.00      A   
ATOM   3280  CE1 PHE A 346       9.239   5.473 -10.969  1.00 10.00      A   
ATOM   3281  CE2 PHE A 346       9.458   6.961  -9.108  1.00 10.00      A   
ATOM   3282  CZ  PHE A 346       8.714   6.041  -9.827  1.00 10.00      A   
ATOM   3283  C   PHE A 346      14.105   8.672 -12.459  1.00 10.00      A   
ATOM   3284  O   PHE A 346      14.528   8.076 -13.445  1.00 10.00      A   
ATOM   3285  N   PRO A 347      14.859   9.551 -11.783  1.00 10.00      A   
ATOM   3286  CA  PRO A 347      16.232   9.880 -12.177  1.00 10.00      A   
ATOM   3287  CB  PRO A 347      16.469  11.220 -11.481  1.00 10.00      A   
ATOM   3288  CG  PRO A 347      15.620  11.163 -10.254  1.00 10.00      A   
ATOM   3289  CD  PRO A 347      14.441  10.281 -10.574  1.00 10.00      A   
ATOM   3290  C   PRO A 347      17.233   8.840 -11.677  1.00 10.00      A   
ATOM   3291  O   PRO A 347      17.246   8.495 -10.494  1.00 10.00      A   
ATOM   3292  N   SER A 348      18.055   8.333 -12.589  1.00 10.00      A   
ATOM   3293  HN  SER A 348      17.967   8.622 -13.528  1.00 10.00      A   
ATOM   3294  CA  SER A 348      19.065   7.339 -12.253  1.00 10.00      A   
ATOM   3295  CB  SER A 348      19.674   6.757 -13.530  1.00 10.00      A   
ATOM   3296  OG  SER A 348      19.909   7.771 -14.500  1.00 10.00      A   
ATOM   3297  HG  SER A 348      19.061   8.062 -14.884  1.00 10.00      A   
ATOM   3298  C   SER A 348      20.156   7.947 -11.379  1.00 10.00      A   
ATOM   3299  O   SER A 348      20.630   7.321 -10.430  1.00 10.00      A   
ATOM   3300  N   GLU A 349      20.548   9.174 -11.704  1.00 10.00      A   
ATOM   3301  HN  GLU A 349      20.139   9.613 -12.477  1.00 10.00      A   
ATOM   3302  CA  GLU A 349      21.579   9.876 -10.950  1.00 10.00      A   
ATOM   3303  CB  GLU A 349      22.827  10.091 -11.810  1.00 10.00      A   
ATOM   3304  CG  GLU A 349      23.696   8.856 -11.949  1.00 10.00      A   
ATOM   3305  CD  GLU A 349      24.532   8.585 -10.715  1.00 10.00      A   
ATOM   3306  OE1 GLU A 349      24.095   8.937  -9.598  1.00 10.00      A   
ATOM   3307  OE2 GLU A 349      25.625   8.005 -10.859  1.00 10.00      A   
ATOM   3308  C   GLU A 349      21.068  11.209 -10.416  1.00 10.00      A   
ATOM   3309  O   GLU A 349      21.398  12.265 -10.952  1.00 10.00      A   
ATOM   3310  N   PRO A 350      20.258  11.178  -9.344  1.00 10.00      A   
ATOM   3311  CA  PRO A 350      19.699  12.390  -8.746  1.00 10.00      A   
ATOM   3312  CB  PRO A 350      18.504  11.853  -7.960  1.00 10.00      A   
ATOM   3313  CG  PRO A 350      18.906  10.477  -7.551  1.00 10.00      A   
ATOM   3314  CD  PRO A 350      19.814   9.959  -8.633  1.00 10.00      A   
ATOM   3315  C   PRO A 350      20.687  13.071  -7.805  1.00 10.00      A   
ATOM   3316  O   PRO A 350      20.401  14.124  -7.237  1.00 10.00      A   
ATOM   3317  N   PHE A 351      21.858  12.470  -7.660  1.00 10.00      A   
ATOM   3318  HN  PHE A 351      22.035  11.644  -8.155  1.00 10.00      A   
ATOM   3319  CA  PHE A 351      22.887  13.005  -6.788  1.00 10.00      A   
ATOM   3320  CB  PHE A 351      23.505  11.877  -5.962  1.00 10.00      A   
ATOM   3321  CG  PHE A 351      22.474  10.996  -5.314  1.00 10.00      A   
ATOM   3322  CD1 PHE A 351      22.258   9.706  -5.770  1.00 10.00      A   
ATOM   3323  CD2 PHE A 351      21.707  11.464  -4.259  1.00 10.00      A   
ATOM   3324  CE1 PHE A 351      21.301   8.899  -5.186  1.00 10.00      A   
ATOM   3325  CE2 PHE A 351      20.750  10.661  -3.669  1.00 10.00      A   
ATOM   3326  CZ  PHE A 351      20.547   9.377  -4.135  1.00 10.00      A   
ATOM   3327  C   PHE A 351      23.948  13.742  -7.592  1.00 10.00      A   
ATOM   3328  O   PHE A 351      24.994  14.117  -7.068  1.00 10.00      A   
ATOM   3329  N   VAL A 352      23.663  13.951  -8.870  1.00 10.00      A   
ATOM   3330  HN  VAL A 352      22.811  13.621  -9.228  1.00 10.00      A   
ATOM   3331  CA  VAL A 352      24.577  14.659  -9.758  1.00 10.00      A   
ATOM   3332  CB  VAL A 352      25.044  13.764 -10.928  1.00 10.00      A   
ATOM   3333  CG1 VAL A 352      26.123  14.461 -11.740  1.00 10.00      A   
ATOM   3334  CG2 VAL A 352      25.545  12.417 -10.423  1.00 10.00      A   
ATOM   3335  C   VAL A 352      23.884  15.901 -10.317  1.00 10.00      A   
ATOM   3336  O   VAL A 352      22.821  15.797 -10.936  1.00 10.00      A   
ATOM   3337  N   MET A 353      24.476  17.069 -10.082  1.00 10.00      A   
ATOM   3338  HN  MET A 353      25.317  17.087  -9.575  1.00 10.00      A   
ATOM   3339  CA  MET A 353      23.909  18.326 -10.558  1.00 10.00      A   
ATOM   3340  CB  MET A 353      24.598  19.526  -9.894  1.00 10.00      A   
ATOM   3341  CG  MET A 353      24.007  20.874 -10.284  1.00 10.00      A   
ATOM   3342  SD  MET A 353      24.856  22.270  -9.515  1.00 10.00      A   
ATOM   3343  CE  MET A 353      24.381  22.065  -7.796  1.00 10.00      A   
ATOM   3344  C   MET A 353      24.002  18.431 -12.076  1.00 10.00      A   
ATOM   3345  O   MET A 353      23.149  19.043 -12.721  1.00 10.00      A   
ATOM   3346  N   GLU A 354      25.034  17.825 -12.643  1.00 10.00      A   
ATOM   3347  HN  GLU A 354      25.673  17.340 -12.081  1.00 10.00      A   
ATOM   3348  CA  GLU A 354      25.232  17.851 -14.085  1.00 10.00      A   
ATOM   3349  CB  GLU A 354      26.698  17.581 -14.439  1.00 10.00      A   
ATOM   3350  CG  GLU A 354      27.676  18.554 -13.797  1.00 10.00      A   
ATOM   3351  CD  GLU A 354      27.205  19.994 -13.875  1.00 10.00      A   
ATOM   3352  OE1 GLU A 354      27.164  20.554 -14.991  1.00 10.00      A   
ATOM   3353  OE2 GLU A 354      26.871  20.572 -12.819  1.00 10.00      A   
ATOM   3354  C   GLU A 354      24.310  16.843 -14.768  1.00 10.00      A   
ATOM   3355  O   GLU A 354      24.135  15.725 -14.275  1.00 10.00      A   
ATOM   3356  N   PRO A 355      23.699  17.237 -15.899  1.00 10.00      A   
ATOM   3357  CA  PRO A 355      22.777  16.378 -16.656  1.00 10.00      A   
ATOM   3358  CB  PRO A 355      22.328  17.268 -17.824  1.00 10.00      A   
ATOM   3359  CG  PRO A 355      22.638  18.660 -17.394  1.00 10.00      A   
ATOM   3360  CD  PRO A 355      23.857  18.557 -16.531  1.00 10.00      A   
ATOM   3361  C   PRO A 355      23.447  15.118 -17.193  1.00 10.00      A   
ATOM   3362  O   PRO A 355      24.305  15.187 -18.076  1.00 10.00      A   
ATOM   3363  N   ASN A 356      23.052  13.968 -16.650  1.00 10.00      A   
ATOM   3364  HN  ASN A 356      22.383  13.985 -15.931  1.00 10.00      A   
ATOM   3365  CA  ASN A 356      23.600  12.685 -17.084  1.00 10.00      A   
ATOM   3366  CB  ASN A 356      23.343  11.585 -16.040  1.00 10.00      A   
ATOM   3367  CG  ASN A 356      21.870  11.392 -15.711  1.00 10.00      A   
ATOM   3368  OD1 ASN A 356      21.273  12.188 -14.984  1.00 10.00      A   
ATOM   3369  ND2 ASN A 356      21.279  10.326 -16.222  1.00 10.00      A   
ATOM   3370 HD21 ASN A 356      21.813   9.718 -16.773  1.00 10.00      A   
ATOM   3371 HD22 ASN A 356      20.315  10.190 -16.030  1.00 10.00      A   
ATOM   3372  C   ASN A 356      23.034  12.286 -18.446  1.00 10.00      A   
ATOM   3373  O   ASN A 356      23.700  11.615 -19.235  1.00 10.00      A   
ATOM   3374  N   VAL A 357      21.803  12.711 -18.714  1.00 10.00      A   
ATOM   3375  HN  VAL A 357      21.325  13.238 -18.040  1.00 10.00      A   
ATOM   3376  CA  VAL A 357      21.138  12.424 -19.981  1.00 10.00      A   
ATOM   3377  CB  VAL A 357      20.116  11.272 -19.863  1.00 10.00      A   
ATOM   3378  CG1 VAL A 357      20.816   9.942 -19.625  1.00 10.00      A   
ATOM   3379  CG2 VAL A 357      19.102  11.557 -18.767  1.00 10.00      A   
ATOM   3380  C   VAL A 357      20.420  13.671 -20.479  1.00 10.00      A   
ATOM   3381  O   VAL A 357      20.359  14.680 -19.774  1.00 10.00      A   
ATOM   3382  N   ALA A 358      19.869  13.598 -21.680  1.00 10.00      A   
ATOM   3383  HN  ALA A 358      19.933  12.756 -22.192  1.00 10.00      A   
ATOM   3384  CA  ALA A 358      19.162  14.728 -22.257  1.00 10.00      A   
ATOM   3385  CB  ALA A 358      19.297  14.723 -23.769  1.00 10.00      A   
ATOM   3386  C   ALA A 358      17.693  14.732 -21.839  1.00 10.00      A   
ATOM   3387  O   ALA A 358      16.809  14.376 -22.622  1.00 10.00      A   
ATOM   3388  N   LEU A 359      17.444  15.128 -20.598  1.00 10.00      A   
ATOM   3389  HN  LEU A 359      18.194  15.401 -20.026  1.00 10.00      A   
ATOM   3390  CA  LEU A 359      16.093  15.181 -20.064  1.00 10.00      A   
ATOM   3391  CB  LEU A 359      15.894  14.099 -18.998  1.00 10.00      A   
ATOM   3392  CG  LEU A 359      14.458  13.889 -18.521  1.00 10.00      A   
ATOM   3393  CD1 LEU A 359      13.728  12.916 -19.432  1.00 10.00      A   
ATOM   3394  CD2 LEU A 359      14.431  13.409 -17.078  1.00 10.00      A   
ATOM   3395  C   LEU A 359      15.834  16.554 -19.462  1.00 10.00      A   
ATOM   3396  O   LEU A 359      16.394  16.897 -18.418  1.00 10.00      A   
ATOM   3397  N   THR A 360      14.993  17.338 -20.119  1.00 10.00      A   
ATOM   3398  HN  THR A 360      14.548  17.002 -20.932  1.00 10.00      A   
ATOM   3399  CA  THR A 360      14.692  18.673 -19.643  1.00 10.00      A   
ATOM   3400  CB  THR A 360      15.101  19.754 -20.668  1.00 10.00      A   
ATOM   3401  OG1 THR A 360      14.632  19.392 -21.975  1.00 10.00      A   
ATOM   3402  HG1 THR A 360      14.827  18.454 -22.144  1.00 10.00      A   
ATOM   3403  CG2 THR A 360      16.612  19.910 -20.700  1.00 10.00      A   
ATOM   3404  C   THR A 360      13.221  18.827 -19.267  1.00 10.00      A   
ATOM   3405  O   THR A 360      12.735  18.174 -18.341  1.00 10.00      A   
ATOM   3406  N   GLU A 361      12.518  19.673 -19.999  1.00 10.00      A   
ATOM   3407  HN  GLU A 361      12.957  20.132 -20.747  1.00 10.00      A   
ATOM   3408  CA  GLU A 361      11.111  19.931 -19.739  1.00 10.00      A   
ATOM   3409  CB  GLU A 361      10.902  21.398 -19.327  1.00 10.00      A   
ATOM   3410  CG  GLU A 361      11.078  22.423 -20.445  1.00 10.00      A   
ATOM   3411  CD  GLU A 361      12.439  22.370 -21.123  1.00 10.00      A   
ATOM   3412  OE1 GLU A 361      12.505  21.944 -22.293  1.00 10.00      A   
ATOM   3413  OE2 GLU A 361      13.448  22.750 -20.492  1.00 10.00      A   
ATOM   3414  C   GLU A 361      10.252  19.576 -20.947  1.00 10.00      A   
ATOM   3415  O   GLU A 361       9.077  19.240 -20.805  1.00 10.00      A   
ATOM   3416  N   GLN A 362      10.858  19.636 -22.131  1.00 10.00      A   
ATOM   3417  HN  GLN A 362      11.799  19.909 -22.167  1.00 10.00      A   
ATOM   3418  CA  GLN A 362      10.164  19.333 -23.378  1.00 10.00      A   
ATOM   3419  CB  GLN A 362      11.114  19.448 -24.574  1.00 10.00      A   
ATOM   3420  CG  GLN A 362      10.434  19.221 -25.918  1.00 10.00      A   
ATOM   3421  CD  GLN A 362       9.312  20.210 -26.170  1.00 10.00      A   
ATOM   3422  OE1 GLN A 362       9.423  21.392 -25.841  1.00 10.00      A   
ATOM   3423  NE2 GLN A 362       8.214  19.728 -26.724  1.00 10.00      A   
ATOM   3424 HE21 GLN A 362       8.182  18.766 -26.935  1.00 10.00      A   
ATOM   3425 HE22 GLN A 362       7.469  20.344 -26.895  1.00 10.00      A   
ATOM   3426  C   GLN A 362       9.516  17.954 -23.350  1.00 10.00      A   
ATOM   3427  O   GLN A 362       8.408  17.779 -23.858  1.00 10.00      A   
ATOM   3428  N   GLY A 363      10.210  16.983 -22.762  1.00 10.00      A   
ATOM   3429  HN  GLY A 363      11.108  17.176 -22.404  1.00 10.00      A   
ATOM   3430  CA  GLY A 363       9.674  15.642 -22.673  1.00 10.00      A   
ATOM   3431  C   GLY A 363       8.280  15.616 -22.077  1.00 10.00      A   
ATOM   3432  O   GLY A 363       7.380  14.989 -22.632  1.00 10.00      A   
ATOM   3433  N   LEU A 364       8.091  16.331 -20.973  1.00 10.00      A   
ATOM   3434  HN  LEU A 364       8.838  16.848 -20.601  1.00 10.00      A   
ATOM   3435  CA  LEU A 364       6.798  16.374 -20.307  1.00 10.00      A   
ATOM   3436  CB  LEU A 364       6.924  17.011 -18.920  1.00 10.00      A   
ATOM   3437  CG  LEU A 364       6.133  16.336 -17.796  1.00 10.00      A   
ATOM   3438  CD1 LEU A 364       4.646  16.638 -17.914  1.00 10.00      A   
ATOM   3439  CD2 LEU A 364       6.376  14.835 -17.801  1.00 10.00      A   
ATOM   3440  C   LEU A 364       5.771  17.122 -21.146  1.00 10.00      A   
ATOM   3441  O   LEU A 364       4.615  16.705 -21.239  1.00 10.00      A   
ATOM   3442  N   VAL A 365       6.200  18.219 -21.762  1.00 10.00      A   
ATOM   3443  HN  VAL A 365       7.137  18.493 -21.653  1.00 10.00      A   
ATOM   3444  CA  VAL A 365       5.311  19.027 -22.598  1.00 10.00      A   
ATOM   3445  CB  VAL A 365       6.004  20.307 -23.120  1.00 10.00      A   
ATOM   3446  CG1 VAL A 365       5.010  21.200 -23.850  1.00 10.00      A   
ATOM   3447  CG2 VAL A 365       6.659  21.069 -21.980  1.00 10.00      A   
ATOM   3448  C   VAL A 365       4.787  18.217 -23.781  1.00 10.00      A   
ATOM   3449  O   VAL A 365       3.596  18.247 -24.090  1.00 10.00      A   
ATOM   3450  N   SER A 366       5.682  17.485 -24.432  1.00 10.00      A   
ATOM   3451  HN  SER A 366       6.620  17.500 -24.136  1.00 10.00      A   
ATOM   3452  CA  SER A 366       5.311  16.666 -25.578  1.00 10.00      A   
ATOM   3453  CB  SER A 366       6.555  16.065 -26.242  1.00 10.00      A   
ATOM   3454  OG  SER A 366       7.364  17.073 -26.829  1.00 10.00      A   
ATOM   3455  HG  SER A 366       8.081  16.657 -27.339  1.00 10.00      A   
ATOM   3456  C   SER A 366       4.327  15.565 -25.183  1.00 10.00      A   
ATOM   3457  O   SER A 366       3.393  15.264 -25.925  1.00 10.00      A   
ATOM   3458  N   VAL A 367       4.529  14.974 -24.010  1.00 10.00      A   
ATOM   3459  HN  VAL A 367       5.290  15.255 -23.455  1.00 10.00      A   
ATOM   3460  CA  VAL A 367       3.647  13.908 -23.535  1.00 10.00      A   
ATOM   3461  CB  VAL A 367       4.249  13.113 -22.353  1.00 10.00      A   
ATOM   3462  CG1 VAL A 367       3.316  11.988 -21.939  1.00 10.00      A   
ATOM   3463  CG2 VAL A 367       5.606  12.546 -22.726  1.00 10.00      A   
ATOM   3464  C   VAL A 367       2.266  14.444 -23.152  1.00 10.00      A   
ATOM   3465  O   VAL A 367       1.246  13.854 -23.511  1.00 10.00      A   
ATOM   3466  N   SER A 368       2.236  15.573 -22.448  1.00 10.00      A   
ATOM   3467  HN  SER A 368       3.082  16.014 -22.212  1.00 10.00      A   
ATOM   3468  CA  SER A 368       0.976  16.175 -22.016  1.00 10.00      A   
ATOM   3469  CB  SER A 368       1.229  17.325 -21.033  1.00 10.00      A   
ATOM   3470  OG  SER A 368       2.333  18.116 -21.436  1.00 10.00      A   
ATOM   3471  HG  SER A 368       3.153  17.691 -21.152  1.00 10.00      A   
ATOM   3472  C   SER A 368       0.136  16.641 -23.210  1.00 10.00      A   
ATOM   3473  O   SER A 368      -1.098  16.590 -23.181  1.00 10.00      A   
ATOM   3474  N   MET A 369       0.811  17.088 -24.258  1.00 10.00      A   
ATOM   3475  HN  MET A 369       1.792  17.118 -24.217  1.00 10.00      A   
ATOM   3476  CA  MET A 369       0.135  17.557 -25.463  1.00 10.00      A   
ATOM   3477  CB  MET A 369       1.010  18.562 -26.215  1.00 10.00      A   
ATOM   3478  CG  MET A 369       1.230  19.879 -25.483  1.00 10.00      A   
ATOM   3479  SD  MET A 369       2.252  21.040 -26.414  1.00 10.00      A   
ATOM   3480  CE  MET A 369       1.289  21.224 -27.913  1.00 10.00      A   
ATOM   3481  C   MET A 369      -0.222  16.396 -26.383  1.00 10.00      A   
ATOM   3482  O   MET A 369      -1.106  16.512 -27.236  1.00 10.00      A   
ATOM   3483  N   GLY A 370       0.453  15.272 -26.188  1.00 10.00      A   
ATOM   3484  HN  GLY A 370       1.122  15.233 -25.474  1.00 10.00      A   
ATOM   3485  CA  GLY A 370       0.212  14.107 -27.013  1.00 10.00      A   
ATOM   3486  C   GLY A 370      -0.799  13.145 -26.421  1.00 10.00      A   
ATOM   3487  O   GLY A 370      -1.683  12.657 -27.131  1.00 10.00      A   
ATOM   3488  N   CYS A 371      -0.678  12.869 -25.129  1.00 10.00      A   
ATOM   3489  HN  CYS A 371       0.045  13.291 -24.608  1.00 10.00      A   
ATOM   3490  CA  CYS A 371      -1.584  11.952 -24.457  1.00 10.00      A   
ATOM   3491  CB  CYS A 371      -0.822  11.143 -23.410  1.00 10.00      A   
ATOM   3492  SG  CYS A 371       0.763  10.513 -24.000  1.00 10.00      A   
ATOM   3493  HG  CYS A 371       1.233   9.675 -23.084  1.00 10.00      A   
ATOM   3494  C   CYS A 371      -2.750  12.697 -23.813  1.00 10.00      A   
ATOM   3495  O   CYS A 371      -2.568  13.444 -22.851  1.00 10.00      A   
ATOM   3496  N   PRO A 372      -3.972  12.493 -24.335  1.00 10.00      A   
ATOM   3497  CA  PRO A 372      -5.175  13.152 -23.826  1.00 10.00      A   
ATOM   3498  CB  PRO A 372      -6.135  13.045 -25.009  1.00 10.00      A   
ATOM   3499  CG  PRO A 372      -5.758  11.768 -25.675  1.00 10.00      A   
ATOM   3500  CD  PRO A 372      -4.273  11.607 -25.478  1.00 10.00      A   
ATOM   3501  C   PRO A 372      -5.766  12.439 -22.614  1.00 10.00      A   
ATOM   3502  O   PRO A 372      -6.808  12.843 -22.099  1.00 10.00      A   
ATOM   3503  N   LYS A 373      -5.104  11.381 -22.167  1.00 10.00      A   
ATOM   3504  HN  LYS A 373      -4.282  11.106 -22.624  1.00 10.00      A   
ATOM   3505  CA  LYS A 373      -5.574  10.613 -21.022  1.00 10.00      A   
ATOM   3506  CB  LYS A 373      -5.663   9.122 -21.371  1.00 10.00      A   
ATOM   3507  CG  LYS A 373      -6.636   8.793 -22.497  1.00 10.00      A   
ATOM   3508  CD  LYS A 373      -8.068   9.160 -22.131  1.00 10.00      A   
ATOM   3509  CE  LYS A 373      -9.051   8.713 -23.204  1.00 10.00      A   
ATOM   3510  NZ  LYS A 373      -9.287   7.246 -23.172  1.00 10.00      A   
ATOM   3511  HZ1 LYS A 373      -9.682   6.972 -22.252  1.00 10.00      A   
ATOM   3512  HZ2 LYS A 373      -8.390   6.728 -23.320  1.00 10.00      A   
ATOM   3513  HZ3 LYS A 373      -9.957   6.972 -23.920  1.00 10.00      A   
ATOM   3514  C   LYS A 373      -4.675  10.804 -19.811  1.00 10.00      A   
ATOM   3515  O   LYS A 373      -4.895  10.190 -18.767  1.00 10.00      A   
ATOM   3516  N   LEU A 374      -3.669  11.660 -19.954  1.00 10.00      A   
ATOM   3517  HN  LEU A 374      -3.558  12.130 -20.807  1.00 10.00      A   
ATOM   3518  CA  LEU A 374      -2.730  11.920 -18.874  1.00 10.00      A   
ATOM   3519  CB  LEU A 374      -1.536  12.725 -19.386  1.00 10.00      A   
ATOM   3520  CG  LEU A 374      -0.203  11.985 -19.477  1.00 10.00      A   
ATOM   3521  CD1 LEU A 374       0.935  12.975 -19.644  1.00 10.00      A   
ATOM   3522  CD2 LEU A 374       0.020  11.115 -18.251  1.00 10.00      A   
ATOM   3523  C   LEU A 374      -3.388  12.666 -17.725  1.00 10.00      A   
ATOM   3524  O   LEU A 374      -3.965  13.738 -17.918  1.00 10.00      A   
ATOM   3525  N   GLU A 375      -3.301  12.093 -16.532  1.00 10.00      A   
ATOM   3526  HN  GLU A 375      -2.838  11.230 -16.448  1.00 10.00      A   
ATOM   3527  CA  GLU A 375      -3.879  12.712 -15.350  1.00 10.00      A   
ATOM   3528  CB  GLU A 375      -5.243  12.105 -15.020  1.00 10.00      A   
ATOM   3529  CG  GLU A 375      -5.208  10.635 -14.644  1.00 10.00      A   
ATOM   3530  CD  GLU A 375      -6.456  10.210 -13.910  1.00 10.00      A   
ATOM   3531  OE1 GLU A 375      -6.913  10.963 -13.021  1.00 10.00      A   
ATOM   3532  OE2 GLU A 375      -6.993   9.125 -14.215  1.00 10.00      A   
ATOM   3533  C   GLU A 375      -2.931  12.613 -14.153  1.00 10.00      A   
ATOM   3534  O   GLU A 375      -2.941  13.473 -13.270  1.00 10.00      A   
ATOM   3535  N   SER A 376      -2.125  11.556 -14.121  1.00 10.00      A   
ATOM   3536  HN  SER A 376      -2.184  10.888 -14.836  1.00 10.00      A   
ATOM   3537  CA  SER A 376      -1.167  11.348 -13.043  1.00 10.00      A   
ATOM   3538  CB  SER A 376      -1.450  10.014 -12.351  1.00 10.00      A   
ATOM   3539  OG  SER A 376      -2.826   9.895 -12.029  1.00 10.00      A   
ATOM   3540  HG  SER A 376      -2.993   9.018 -11.660  1.00 10.00      A   
ATOM   3541  C   SER A 376       0.256  11.364 -13.596  1.00 10.00      A   
ATOM   3542  O   SER A 376       0.621  10.525 -14.420  1.00 10.00      A   
ATOM   3543  N   VAL A 377       1.064  12.313 -13.151  1.00 10.00      A   
ATOM   3544  HN  VAL A 377       0.742  12.954 -12.473  1.00 10.00      A   
ATOM   3545  CA  VAL A 377       2.423  12.413 -13.648  1.00 10.00      A   
ATOM   3546  CB  VAL A 377       2.532  13.450 -14.791  1.00 10.00      A   
ATOM   3547  CG1 VAL A 377       2.111  14.837 -14.325  1.00 10.00      A   
ATOM   3548  CG2 VAL A 377       3.933  13.472 -15.384  1.00 10.00      A   
ATOM   3549  C   VAL A 377       3.435  12.724 -12.546  1.00 10.00      A   
ATOM   3550  O   VAL A 377       3.211  13.589 -11.702  1.00 10.00      A   
ATOM   3551  N   LEU A 378       4.531  11.985 -12.567  1.00 10.00      A   
ATOM   3552  HN  LEU A 378       4.615  11.289 -13.258  1.00 10.00      A   
ATOM   3553  CA  LEU A 378       5.626  12.164 -11.623  1.00 10.00      A   
ATOM   3554  CB  LEU A 378       5.783  10.924 -10.734  1.00 10.00      A   
ATOM   3555  CG  LEU A 378       6.969  10.910  -9.763  1.00 10.00      A   
ATOM   3556  CD1 LEU A 378       6.901  12.090  -8.807  1.00 10.00      A   
ATOM   3557  CD2 LEU A 378       7.006   9.602  -8.988  1.00 10.00      A   
ATOM   3558  C   LEU A 378       6.892  12.409 -12.433  1.00 10.00      A   
ATOM   3559  O   LEU A 378       7.360  11.522 -13.150  1.00 10.00      A   
ATOM   3560  N   TYR A 379       7.427  13.614 -12.338  1.00 10.00      A   
ATOM   3561  HN  TYR A 379       7.024  14.274 -11.732  1.00 10.00      A   
ATOM   3562  CA  TYR A 379       8.601  13.982 -13.108  1.00 10.00      A   
ATOM   3563  CB  TYR A 379       8.180  14.976 -14.192  1.00 10.00      A   
ATOM   3564  CG  TYR A 379       9.148  15.136 -15.343  1.00 10.00      A   
ATOM   3565  CD1 TYR A 379       9.744  14.037 -15.948  1.00 10.00      A   
ATOM   3566  CD2 TYR A 379       9.438  16.397 -15.842  1.00 10.00      A   
ATOM   3567  CE1 TYR A 379      10.603  14.194 -17.019  1.00 10.00      A   
ATOM   3568  CE2 TYR A 379      10.296  16.564 -16.906  1.00 10.00      A   
ATOM   3569  CZ  TYR A 379      10.875  15.459 -17.492  1.00 10.00      A   
ATOM   3570  OH  TYR A 379      11.723  15.618 -18.563  1.00 10.00      A   
ATOM   3571  HH  TYR A 379      12.160  16.479 -18.502  1.00 10.00      A   
ATOM   3572  C   TYR A 379       9.689  14.597 -12.240  1.00 10.00      A   
ATOM   3573  O   TYR A 379       9.417  15.386 -11.331  1.00 10.00      A   
ATOM   3574  N   PHE A 380      10.923  14.216 -12.531  1.00 10.00      A   
ATOM   3575  HN  PHE A 380      11.059  13.568 -13.251  1.00 10.00      A   
ATOM   3576  CA  PHE A 380      12.088  14.726 -11.824  1.00 10.00      A   
ATOM   3577  CB  PHE A 380      12.721  13.635 -10.956  1.00 10.00      A   
ATOM   3578  CG  PHE A 380      11.832  13.116  -9.860  1.00 10.00      A   
ATOM   3579  CD1 PHE A 380      11.407  11.797  -9.863  1.00 10.00      A   
ATOM   3580  CD2 PHE A 380      11.433  13.939  -8.820  1.00 10.00      A   
ATOM   3581  CE1 PHE A 380      10.602  11.308  -8.851  1.00 10.00      A   
ATOM   3582  CE2 PHE A 380      10.624  13.459  -7.807  1.00 10.00      A   
ATOM   3583  CZ  PHE A 380      10.208  12.141  -7.822  1.00 10.00      A   
ATOM   3584  C   PHE A 380      13.104  15.238 -12.841  1.00 10.00      A   
ATOM   3585  O   PHE A 380      13.837  14.456 -13.449  1.00 10.00      A   
ATOM   3586  N   CYS A 381      13.128  16.545 -13.041  1.00 10.00      A   
ATOM   3587  HN  CYS A 381      12.527  17.122 -12.527  1.00 10.00      A   
ATOM   3588  CA  CYS A 381      14.039  17.147 -13.999  1.00 10.00      A   
ATOM   3589  CB  CYS A 381      13.255  17.933 -15.052  1.00 10.00      A   
ATOM   3590  SG  CYS A 381      12.051  19.095 -14.372  1.00 10.00      A   
ATOM   3591  HG  CYS A 381      12.235  20.266 -14.976  1.00 10.00      A   
ATOM   3592  C   CYS A 381      15.065  18.041 -13.319  1.00 10.00      A   
ATOM   3593  O   CYS A 381      14.983  18.304 -12.119  1.00 10.00      A   
ATOM   3594  N   ARG A 382      16.035  18.499 -14.095  1.00 10.00      A   
ATOM   3595  HN  ARG A 382      16.053  18.234 -15.039  1.00 10.00      A   
ATOM   3596  CA  ARG A 382      17.085  19.363 -13.579  1.00 10.00      A   
ATOM   3597  CB  ARG A 382      18.436  18.987 -14.185  1.00 10.00      A   
ATOM   3598  CG  ARG A 382      19.065  17.759 -13.558  1.00 10.00      A   
ATOM   3599  CD  ARG A 382      20.454  17.501 -14.113  1.00 10.00      A   
ATOM   3600  NE  ARG A 382      21.110  16.387 -13.431  1.00 10.00      A   
ATOM   3601  HE  ARG A 382      21.711  16.607 -12.683  1.00 10.00      A   
ATOM   3602  CZ  ARG A 382      20.945  15.107 -13.763  1.00 10.00      A   
ATOM   3603  NH1 ARG A 382      20.152  14.769 -14.770  1.00 10.00      A   
ATOM   3604 HH11 ARG A 382      19.650  15.505 -15.316  1.00 10.00      A   
ATOM   3605 HH12 ARG A 382      20.015  13.764 -15.017  1.00 10.00      A   
ATOM   3606  NH2 ARG A 382      21.575  14.163 -13.082  1.00 10.00      A   
ATOM   3607 HH21 ARG A 382      21.448  13.160 -13.341  1.00 10.00      A   
ATOM   3608 HH22 ARG A 382      22.199  14.414 -12.284  1.00 10.00      A   
ATOM   3609  C   ARG A 382      16.787  20.834 -13.839  1.00 10.00      A   
ATOM   3610  O   ARG A 382      17.525  21.708 -13.385  1.00 10.00      A   
ATOM   3611  N   GLN A 383      15.712  21.106 -14.563  1.00 10.00      A   
ATOM   3612  HN  GLN A 383      15.150  20.370 -14.882  1.00 10.00      A   
ATOM   3613  CA  GLN A 383      15.331  22.478 -14.877  1.00 10.00      A   
ATOM   3614  CB  GLN A 383      16.175  23.029 -16.031  1.00 10.00      A   
ATOM   3615  CG  GLN A 383      15.855  22.424 -17.392  1.00 10.00      A   
ATOM   3616  CD  GLN A 383      16.733  22.977 -18.496  1.00 10.00      A   
ATOM   3617  OE1 GLN A 383      17.899  23.300 -18.273  1.00 10.00      A   
ATOM   3618  NE2 GLN A 383      16.179  23.102 -19.691  1.00 10.00      A   
ATOM   3619 HE21 GLN A 383      15.233  22.839 -19.803  1.00 10.00      A   
ATOM   3620 HE22 GLN A 383      16.729  23.447 -20.422  1.00 10.00      A   
ATOM   3621  C   GLN A 383      13.854  22.546 -15.229  1.00 10.00      A   
ATOM   3622  O   GLN A 383      13.242  21.525 -15.550  1.00 10.00      A   
ATOM   3623  N   MET A 384      13.284  23.739 -15.160  1.00 10.00      A   
ATOM   3624  HN  MET A 384      13.818  24.519 -14.875  1.00 10.00      A   
ATOM   3625  CA  MET A 384      11.880  23.926 -15.482  1.00 10.00      A   
ATOM   3626  CB  MET A 384      11.000  23.559 -14.284  1.00 10.00      A   
ATOM   3627  CG  MET A 384       9.508  23.705 -14.536  1.00 10.00      A   
ATOM   3628  SD  MET A 384       8.969  22.915 -16.068  1.00 10.00      A   
ATOM   3629  CE  MET A 384       9.255  21.187 -15.690  1.00 10.00      A   
ATOM   3630  C   MET A 384      11.612  25.359 -15.919  1.00 10.00      A   
ATOM   3631  O   MET A 384      12.193  26.300 -15.379  1.00 10.00      A   
ATOM   3632  N   THR A 385      10.749  25.504 -16.910  1.00 10.00      A   
ATOM   3633  HN  THR A 385      10.341  24.705 -17.306  1.00 10.00      A   
ATOM   3634  CA  THR A 385      10.379  26.809 -17.434  1.00 10.00      A   
ATOM   3635  CB  THR A 385      10.474  26.823 -18.972  1.00 10.00      A   
ATOM   3636  OG1 THR A 385      10.943  25.546 -19.433  1.00 10.00      A   
ATOM   3637  HG1 THR A 385      11.734  25.666 -19.972  1.00 10.00      A   
ATOM   3638  CG2 THR A 385      11.418  27.917 -19.442  1.00 10.00      A   
ATOM   3639  C   THR A 385       8.946  27.136 -17.037  1.00 10.00      A   
ATOM   3640  O   THR A 385       8.083  26.256 -17.024  1.00 10.00      A   
ATOM   3641  N   ASN A 386       8.693  28.396 -16.716  1.00 10.00      A   
ATOM   3642  HN  ASN A 386       9.430  29.055 -16.738  1.00 10.00      A   
ATOM   3643  CA  ASN A 386       7.355  28.830 -16.322  1.00 10.00      A   
ATOM   3644  CB  ASN A 386       7.352  30.305 -15.914  1.00 10.00      A   
ATOM   3645  CG  ASN A 386       7.812  30.517 -14.486  1.00 10.00      A   
ATOM   3646  OD1 ASN A 386       7.016  30.455 -13.550  1.00 10.00      A   
ATOM   3647  ND2 ASN A 386       9.102  30.765 -14.310  1.00 10.00      A   
ATOM   3648 HD21 ASN A 386       9.687  30.791 -15.106  1.00 10.00      A   
ATOM   3649 HD22 ASN A 386       9.425  30.910 -13.395  1.00 10.00      A   
ATOM   3650  C   ASN A 386       6.359  28.596 -17.448  1.00 10.00      A   
ATOM   3651  O   ASN A 386       5.250  28.105 -17.219  1.00 10.00      A   
ATOM   3652  N   ALA A 387       6.776  28.926 -18.666  1.00 10.00      A   
ATOM   3653  HN  ALA A 387       7.680  29.300 -18.777  1.00 10.00      A   
ATOM   3654  CA  ALA A 387       5.933  28.757 -19.840  1.00 10.00      A   
ATOM   3655  CB  ALA A 387       6.614  29.327 -21.073  1.00 10.00      A   
ATOM   3656  C   ALA A 387       5.571  27.292 -20.049  1.00 10.00      A   
ATOM   3657  O   ALA A 387       4.451  26.973 -20.451  1.00 10.00      A   
ATOM   3658  N   ALA A 388       6.516  26.403 -19.761  1.00 10.00      A   
ATOM   3659  HN  ALA A 388       7.384  26.717 -19.433  1.00 10.00      A   
ATOM   3660  CA  ALA A 388       6.293  24.973 -19.913  1.00 10.00      A   
ATOM   3661  CB  ALA A 388       7.581  24.204 -19.653  1.00 10.00      A   
ATOM   3662  C   ALA A 388       5.179  24.503 -18.981  1.00 10.00      A   
ATOM   3663  O   ALA A 388       4.242  23.826 -19.410  1.00 10.00      A   
ATOM   3664  N   LEU A 389       5.277  24.889 -17.712  1.00 10.00      A   
ATOM   3665  HN  LEU A 389       6.045  25.438 -17.440  1.00 10.00      A   
ATOM   3666  CA  LEU A 389       4.280  24.519 -16.713  1.00 10.00      A   
ATOM   3667  CB  LEU A 389       4.661  25.091 -15.347  1.00 10.00      A   
ATOM   3668  CG  LEU A 389       5.828  24.406 -14.638  1.00 10.00      A   
ATOM   3669  CD1 LEU A 389       6.232  25.178 -13.391  1.00 10.00      A   
ATOM   3670  CD2 LEU A 389       5.468  22.970 -14.289  1.00 10.00      A   
ATOM   3671  C   LEU A 389       2.893  25.007 -17.116  1.00 10.00      A   
ATOM   3672  O   LEU A 389       1.915  24.263 -17.022  1.00 10.00      A   
ATOM   3673  N   ILE A 390       2.822  26.257 -17.572  1.00 10.00      A   
ATOM   3674  HN  ILE A 390       3.643  26.795 -17.612  1.00 10.00      A   
ATOM   3675  CA  ILE A 390       1.559  26.853 -18.004  1.00 10.00      A   
ATOM   3676  CB  ILE A 390       1.737  28.341 -18.405  1.00 10.00      A   
ATOM   3677  CG1 ILE A 390       2.240  29.153 -17.205  1.00 10.00      A   
ATOM   3678  CG2 ILE A 390       0.433  28.924 -18.936  1.00 10.00      A   
ATOM   3679  CD1 ILE A 390       2.575  30.596 -17.524  1.00 10.00      A   
ATOM   3680  C   ILE A 390       0.966  26.065 -19.173  1.00 10.00      A   
ATOM   3681  O   ILE A 390      -0.233  25.783 -19.198  1.00 10.00      A   
ATOM   3682  N   THR A 391       1.825  25.687 -20.113  1.00 10.00      A   
ATOM   3683  HN  THR A 391       2.772  25.916 -20.009  1.00 10.00      A   
ATOM   3684  CA  THR A 391       1.402  24.933 -21.284  1.00 10.00      A   
ATOM   3685  CB  THR A 391       2.572  24.725 -22.267  1.00 10.00      A   
ATOM   3686  OG1 THR A 391       3.176  25.989 -22.583  1.00 10.00      A   
ATOM   3687  HG1 THR A 391       3.506  26.405 -21.769  1.00 10.00      A   
ATOM   3688  CG2 THR A 391       2.084  24.070 -23.549  1.00 10.00      A   
ATOM   3689  C   THR A 391       0.828  23.572 -20.884  1.00 10.00      A   
ATOM   3690  O   THR A 391      -0.245  23.182 -21.348  1.00 10.00      A   
ATOM   3691  N   ILE A 392       1.538  22.870 -20.007  1.00 10.00      A   
ATOM   3692  HN  ILE A 392       2.380  23.248 -19.662  1.00 10.00      A   
ATOM   3693  CA  ILE A 392       1.111  21.553 -19.541  1.00 10.00      A   
ATOM   3694  CB  ILE A 392       2.142  20.933 -18.569  1.00 10.00      A   
ATOM   3695  CG1 ILE A 392       3.490  20.749 -19.274  1.00 10.00      A   
ATOM   3696  CG2 ILE A 392       1.646  19.599 -18.019  1.00 10.00      A   
ATOM   3697  CD1 ILE A 392       4.638  20.435 -18.335  1.00 10.00      A   
ATOM   3698  C   ILE A 392      -0.258  21.628 -18.865  1.00 10.00      A   
ATOM   3699  O   ILE A 392      -1.148  20.829 -19.157  1.00 10.00      A   
ATOM   3700  N   ALA A 393      -0.428  22.608 -17.988  1.00 10.00      A   
ATOM   3701  HN  ALA A 393       0.312  23.233 -17.823  1.00 10.00      A   
ATOM   3702  CA  ALA A 393      -1.681  22.785 -17.264  1.00 10.00      A   
ATOM   3703  CB  ALA A 393      -1.535  23.886 -16.228  1.00 10.00      A   
ATOM   3704  C   ALA A 393      -2.840  23.103 -18.204  1.00 10.00      A   
ATOM   3705  O   ALA A 393      -3.919  22.526 -18.086  1.00 10.00      A   
ATOM   3706  N   ARG A 394      -2.606  24.010 -19.142  1.00 10.00      A   
ATOM   3707  HN  ARG A 394      -1.715  24.420 -19.199  1.00 10.00      A   
ATOM   3708  CA  ARG A 394      -3.638  24.414 -20.090  1.00 10.00      A   
ATOM   3709  CB  ARG A 394      -3.205  25.656 -20.871  1.00 10.00      A   
ATOM   3710  CG  ARG A 394      -3.166  26.932 -20.044  1.00 10.00      A   
ATOM   3711  CD  ARG A 394      -2.863  28.144 -20.913  1.00 10.00      A   
ATOM   3712  NE  ARG A 394      -3.836  28.298 -21.995  1.00 10.00      A   
ATOM   3713  HE  ARG A 394      -3.688  27.769 -22.811  1.00 10.00      A   
ATOM   3714  CZ  ARG A 394      -4.894  29.107 -21.944  1.00 10.00      A   
ATOM   3715  NH1 ARG A 394      -5.123  29.841 -20.865  1.00 10.00      A   
ATOM   3716 HH11 ARG A 394      -4.477  29.791 -20.047  1.00 10.00      A   
ATOM   3717 HH12 ARG A 394      -5.952  30.474 -20.828  1.00 10.00      A   
ATOM   3718  NH2 ARG A 394      -5.730  29.168 -22.972  1.00 10.00      A   
ATOM   3719 HH21 ARG A 394      -6.559  29.801 -22.937  1.00 10.00      A   
ATOM   3720 HH22 ARG A 394      -5.562  28.580 -23.818  1.00 10.00      A   
ATOM   3721  C   ARG A 394      -4.007  23.288 -21.054  1.00 10.00      A   
ATOM   3722  O   ARG A 394      -5.154  23.188 -21.496  1.00 10.00      A   
ATOM   3723  N   ASN A 395      -3.037  22.449 -21.386  1.00 10.00      A   
ATOM   3724  HN  ASN A 395      -2.137  22.585 -21.017  1.00 10.00      A   
ATOM   3725  CA  ASN A 395      -3.272  21.336 -22.298  1.00 10.00      A   
ATOM   3726  CB  ASN A 395      -1.986  20.912 -23.008  1.00 10.00      A   
ATOM   3727  CG  ASN A 395      -1.892  21.448 -24.422  1.00 10.00      A   
ATOM   3728  OD1 ASN A 395      -1.293  22.499 -24.663  1.00 10.00      A   
ATOM   3729  ND2 ASN A 395      -2.496  20.742 -25.370  1.00 10.00      A   
ATOM   3730 HD21 ASN A 395      -2.963  19.921 -25.110  1.00 10.00      A   
ATOM   3731 HD22 ASN A 395      -2.453  21.071 -26.294  1.00 10.00      A   
ATOM   3732  C   ASN A 395      -3.891  20.142 -21.583  1.00 10.00      A   
ATOM   3733  O   ASN A 395      -4.628  19.363 -22.191  1.00 10.00      A   
ATOM   3734  N   ARG A 396      -3.599  20.001 -20.292  1.00 10.00      A   
ATOM   3735  HN  ARG A 396      -3.017  20.663 -19.854  1.00 10.00      A   
ATOM   3736  CA  ARG A 396      -4.121  18.891 -19.505  1.00 10.00      A   
ATOM   3737  CB  ARG A 396      -2.983  17.975 -19.048  1.00 10.00      A   
ATOM   3738  CG  ARG A 396      -2.212  17.322 -20.181  1.00 10.00      A   
ATOM   3739  CD  ARG A 396      -2.730  15.924 -20.482  1.00 10.00      A   
ATOM   3740  NE  ARG A 396      -4.173  15.910 -20.711  1.00 10.00      A   
ATOM   3741  HE  ARG A 396      -4.754  15.764 -19.926  1.00 10.00      A   
ATOM   3742  CZ  ARG A 396      -4.735  16.073 -21.907  1.00 10.00      A   
ATOM   3743  NH1 ARG A 396      -3.981  16.261 -22.984  1.00 10.00      A   
ATOM   3744 HH11 ARG A 396      -2.938  16.276 -22.897  1.00 10.00      A   
ATOM   3745 HH12 ARG A 396      -4.421  16.392 -23.922  1.00 10.00      A   
ATOM   3746  NH2 ARG A 396      -6.058  16.048 -22.022  1.00 10.00      A   
ATOM   3747 HH21 ARG A 396      -6.648  15.896 -21.179  1.00 10.00      A   
ATOM   3748 HH22 ARG A 396      -6.511  16.178 -22.957  1.00 10.00      A   
ATOM   3749  C   ARG A 396      -4.910  19.375 -18.291  1.00 10.00      A   
ATOM   3750  O   ARG A 396      -4.418  19.332 -17.165  1.00 10.00      A   
ATOM   3751  N   PRO A 397      -6.157  19.832 -18.500  1.00 10.00      A   
ATOM   3752  CA  PRO A 397      -7.009  20.314 -17.412  1.00 10.00      A   
ATOM   3753  CB  PRO A 397      -8.043  21.170 -18.148  1.00 10.00      A   
ATOM   3754  CG  PRO A 397      -8.173  20.524 -19.486  1.00 10.00      A   
ATOM   3755  CD  PRO A 397      -6.824  19.935 -19.809  1.00 10.00      A   
ATOM   3756  C   PRO A 397      -7.694  19.161 -16.675  1.00 10.00      A   
ATOM   3757  O   PRO A 397      -8.499  19.375 -15.772  1.00 10.00      A   
ATOM   3758  N   ASN A 398      -7.360  17.940 -17.069  1.00 10.00      A   
ATOM   3759  HN  ASN A 398      -6.707  17.840 -17.794  1.00 10.00      A   
ATOM   3760  CA  ASN A 398      -7.931  16.741 -16.465  1.00 10.00      A   
ATOM   3761  CB  ASN A 398      -8.340  15.739 -17.550  1.00 10.00      A   
ATOM   3762  CG  ASN A 398      -7.153  15.151 -18.292  1.00 10.00      A   
ATOM   3763  OD1 ASN A 398      -6.544  15.811 -19.142  1.00 10.00      A   
ATOM   3764  ND2 ASN A 398      -6.831  13.903 -17.997  1.00 10.00      A   
ATOM   3765 HD21 ASN A 398      -7.375  13.428 -17.331  1.00 10.00      A   
ATOM   3766 HD22 ASN A 398      -6.057  13.504 -18.450  1.00 10.00      A   
ATOM   3767  C   ASN A 398      -6.928  16.104 -15.513  1.00 10.00      A   
ATOM   3768  O   ASN A 398      -7.148  15.008 -14.996  1.00 10.00      A   
ATOM   3769  N   MET A 399      -5.823  16.804 -15.295  1.00 10.00      A   
ATOM   3770  HN  MET A 399      -5.716  17.669 -15.739  1.00 10.00      A   
ATOM   3771  CA  MET A 399      -4.768  16.329 -14.415  1.00 10.00      A   
ATOM   3772  CB  MET A 399      -3.540  17.226 -14.550  1.00 10.00      A   
ATOM   3773  CG  MET A 399      -2.286  16.690 -13.882  1.00 10.00      A   
ATOM   3774  SD  MET A 399      -0.795  17.089 -14.811  1.00 10.00      A   
ATOM   3775  CE  MET A 399      -0.941  18.870 -14.941  1.00 10.00      A   
ATOM   3776  C   MET A 399      -5.250  16.280 -12.969  1.00 10.00      A   
ATOM   3777  O   MET A 399      -5.888  17.216 -12.483  1.00 10.00      A   
ATOM   3778  N   THR A 400      -4.956  15.181 -12.294  1.00 10.00      A   
ATOM   3779  HN  THR A 400      -4.445  14.467 -12.735  1.00 10.00      A   
ATOM   3780  CA  THR A 400      -5.373  14.996 -10.913  1.00 10.00      A   
ATOM   3781  CB  THR A 400      -6.196  13.700 -10.772  1.00 10.00      A   
ATOM   3782  OG1 THR A 400      -5.586  12.669 -11.561  1.00 10.00      A   
ATOM   3783  HG1 THR A 400      -6.257  12.241 -12.114  1.00 10.00      A   
ATOM   3784  CG2 THR A 400      -7.623  13.916 -11.247  1.00 10.00      A   
ATOM   3785  C   THR A 400      -4.171  14.910  -9.981  1.00 10.00      A   
ATOM   3786  O   THR A 400      -4.233  15.338  -8.830  1.00 10.00      A   
ATOM   3787  N   ARG A 401      -3.076  14.357 -10.478  1.00 10.00      A   
ATOM   3788  HN  ARG A 401      -3.071  14.046 -11.412  1.00 10.00      A   
ATOM   3789  CA  ARG A 401      -1.876  14.209  -9.673  1.00 10.00      A   
ATOM   3790  CB  ARG A 401      -1.671  12.737  -9.301  1.00 10.00      A   
ATOM   3791  CG  ARG A 401      -2.649  12.229  -8.249  1.00 10.00      A   
ATOM   3792  CD  ARG A 401      -3.051  10.784  -8.500  1.00 10.00      A   
ATOM   3793  NE  ARG A 401      -4.048  10.663  -9.563  1.00 10.00      A   
ATOM   3794  HE  ARG A 401      -3.860  11.125 -10.414  1.00 10.00      A   
ATOM   3795  CZ  ARG A 401      -5.173   9.954  -9.448  1.00 10.00      A   
ATOM   3796  NH1 ARG A 401      -5.432   9.305  -8.322  1.00 10.00      A   
ATOM   3797 HH11 ARG A 401      -6.307   8.747  -8.225  1.00 10.00      A   
ATOM   3798 HH12 ARG A 401      -4.757   9.344  -7.514  1.00 10.00      A   
ATOM   3799  NH2 ARG A 401      -6.040   9.902 -10.452  1.00 10.00      A   
ATOM   3800 HH21 ARG A 401      -6.920   9.344 -10.361  1.00 10.00      A   
ATOM   3801 HH22 ARG A 401      -5.850  10.417 -11.340  1.00 10.00      A   
ATOM   3802  C   ARG A 401      -0.650  14.753 -10.396  1.00 10.00      A   
ATOM   3803  O   ARG A 401      -0.125  14.126 -11.319  1.00 10.00      A   
ATOM   3804  N   PHE A 402      -0.202  15.928  -9.979  1.00 10.00      A   
ATOM   3805  HN  PHE A 402      -0.659  16.379  -9.232  1.00 10.00      A   
ATOM   3806  CA  PHE A 402       0.964  16.557 -10.574  1.00 10.00      A   
ATOM   3807  CB  PHE A 402       0.648  17.985 -11.022  1.00 10.00      A   
ATOM   3808  CG  PHE A 402       1.769  18.654 -11.766  1.00 10.00      A   
ATOM   3809  CD1 PHE A 402       2.004  18.364 -13.099  1.00 10.00      A   
ATOM   3810  CD2 PHE A 402       2.582  19.581 -11.135  1.00 10.00      A   
ATOM   3811  CE1 PHE A 402       3.028  18.986 -13.788  1.00 10.00      A   
ATOM   3812  CE2 PHE A 402       3.608  20.205 -11.816  1.00 10.00      A   
ATOM   3813  CZ  PHE A 402       3.831  19.908 -13.145  1.00 10.00      A   
ATOM   3814  C   PHE A 402       2.117  16.549  -9.576  1.00 10.00      A   
ATOM   3815  O   PHE A 402       2.156  17.351  -8.645  1.00 10.00      A   
ATOM   3816  N   ARG A 403       3.045  15.630  -9.771  1.00 10.00      A   
ATOM   3817  HN  ARG A 403       2.968  15.024 -10.541  1.00 10.00      A   
ATOM   3818  CA  ARG A 403       4.189  15.506  -8.888  1.00 10.00      A   
ATOM   3819  CB  ARG A 403       4.240  14.101  -8.288  1.00 10.00      A   
ATOM   3820  CG  ARG A 403       2.979  13.711  -7.530  1.00 10.00      A   
ATOM   3821  CD  ARG A 403       2.898  12.208  -7.314  1.00 10.00      A   
ATOM   3822  NE  ARG A 403       3.820  11.742  -6.281  1.00 10.00      A   
ATOM   3823  HE  ARG A 403       4.601  12.322  -6.070  1.00 10.00      A   
ATOM   3824  CZ  ARG A 403       3.665  10.603  -5.603  1.00 10.00      A   
ATOM   3825  NH1 ARG A 403       2.617   9.808  -5.846  1.00 10.00      A   
ATOM   3826 HH11 ARG A 403       1.904  10.068  -6.567  1.00 10.00      A   
ATOM   3827 HH12 ARG A 403       2.496   8.919  -5.307  1.00 10.00      A   
ATOM   3828  NH2 ARG A 403       4.545  10.262  -4.667  1.00 10.00      A   
ATOM   3829 HH21 ARG A 403       4.431   9.373  -4.134  1.00 10.00      A   
ATOM   3830 HH22 ARG A 403       5.354  10.893  -4.453  1.00 10.00      A   
ATOM   3831  C   ARG A 403       5.474  15.828  -9.644  1.00 10.00      A   
ATOM   3832  O   ARG A 403       5.926  15.057 -10.487  1.00 10.00      A   
ATOM   3833  N   LEU A 404       6.039  16.986  -9.362  1.00 10.00      A   
ATOM   3834  HN  LEU A 404       5.625  17.572  -8.690  1.00 10.00      A   
ATOM   3835  CA  LEU A 404       7.267  17.417 -10.019  1.00 10.00      A   
ATOM   3836  CB  LEU A 404       6.958  18.573 -10.983  1.00 10.00      A   
ATOM   3837  CG  LEU A 404       8.159  19.296 -11.606  1.00 10.00      A   
ATOM   3838  CD1 LEU A 404       8.852  18.423 -12.638  1.00 10.00      A   
ATOM   3839  CD2 LEU A 404       7.731  20.621 -12.218  1.00 10.00      A   
ATOM   3840  C   LEU A 404       8.301  17.856  -8.991  1.00 10.00      A   
ATOM   3841  O   LEU A 404       7.959  18.466  -7.974  1.00 10.00      A   
ATOM   3842  N   CYS A 405       9.560  17.530  -9.247  1.00 10.00      A   
ATOM   3843  HN  CYS A 405       9.771  17.015 -10.060  1.00 10.00      A   
ATOM   3844  CA  CYS A 405      10.637  17.912  -8.347  1.00 10.00      A   
ATOM   3845  CB  CYS A 405      10.807  16.904  -7.214  1.00 10.00      A   
ATOM   3846  SG  CYS A 405      11.367  17.628  -5.654  1.00 10.00      A   
ATOM   3847  HG  CYS A 405      10.708  18.765  -5.471  1.00 10.00      A   
ATOM   3848  C   CYS A 405      11.949  18.103  -9.099  1.00 10.00      A   
ATOM   3849  O   CYS A 405      12.402  17.217  -9.828  1.00 10.00      A   
ATOM   3850  N   ILE A 406      12.538  19.276  -8.938  1.00 10.00      A   
ATOM   3851  HN  ILE A 406      12.107  19.951  -8.376  1.00 10.00      A   
ATOM   3852  CA  ILE A 406      13.807  19.591  -9.571  1.00 10.00      A   
ATOM   3853  CB  ILE A 406      13.941  21.109  -9.827  1.00 10.00      A   
ATOM   3854  CG1 ILE A 406      12.762  21.619 -10.662  1.00 10.00      A   
ATOM   3855  CG2 ILE A 406      15.262  21.428 -10.516  1.00 10.00      A   
ATOM   3856  CD1 ILE A 406      12.748  23.121 -10.858  1.00 10.00      A   
ATOM   3857  C   ILE A 406      14.944  19.120  -8.666  1.00 10.00      A   
ATOM   3858  O   ILE A 406      14.847  19.234  -7.443  1.00 10.00      A   
ATOM   3859  N   ILE A 407      16.003  18.582  -9.267  1.00 10.00      A   
ATOM   3860  HN  ILE A 407      16.005  18.512 -10.249  1.00 10.00      A   
ATOM   3861  CA  ILE A 407      17.158  18.082  -8.516  1.00 10.00      A   
ATOM   3862  CB  ILE A 407      18.279  17.606  -9.465  1.00 10.00      A   
ATOM   3863  CG1 ILE A 407      17.736  16.595 -10.488  1.00 10.00      A   
ATOM   3864  CG2 ILE A 407      19.447  17.016  -8.687  1.00 10.00      A   
ATOM   3865  CD1 ILE A 407      17.110  15.357  -9.879  1.00 10.00      A   
ATOM   3866  C   ILE A 407      17.706  19.132  -7.547  1.00 10.00      A   
ATOM   3867  O   ILE A 407      17.866  18.867  -6.353  1.00 10.00      A   
ATOM   3868  N   GLU A 408      17.988  20.319  -8.060  1.00 10.00      A   
ATOM   3869  HN  GLU A 408      17.852  20.473  -9.017  1.00 10.00      A   
ATOM   3870  CA  GLU A 408      18.506  21.397  -7.236  1.00 10.00      A   
ATOM   3871  CB  GLU A 408      19.406  22.317  -8.066  1.00 10.00      A   
ATOM   3872  CG  GLU A 408      20.250  23.284  -7.248  1.00 10.00      A   
ATOM   3873  CD  GLU A 408      21.054  22.602  -6.159  1.00 10.00      A   
ATOM   3874  OE1 GLU A 408      21.460  21.437  -6.344  1.00 10.00      A   
ATOM   3875  OE2 GLU A 408      21.287  23.237  -5.109  1.00 10.00      A   
ATOM   3876  C   GLU A 408      17.364  22.184  -6.596  1.00 10.00      A   
ATOM   3877  O   GLU A 408      16.462  22.671  -7.286  1.00 10.00      A   
ATOM   3878  N   PRO A 409      17.372  22.288  -5.262  1.00 10.00      A   
ATOM   3879  CA  PRO A 409      16.346  23.019  -4.518  1.00 10.00      A   
ATOM   3880  CB  PRO A 409      16.681  22.732  -3.047  1.00 10.00      A   
ATOM   3881  CG  PRO A 409      17.615  21.574  -3.079  1.00 10.00      A   
ATOM   3882  CD  PRO A 409      18.367  21.688  -4.367  1.00 10.00      A   
ATOM   3883  C   PRO A 409      16.415  24.519  -4.778  1.00 10.00      A   
ATOM   3884  O   PRO A 409      17.498  25.075  -4.981  1.00 10.00      A   
ATOM   3885  N   LYS A 410      15.249  25.157  -4.778  1.00 10.00      A   
ATOM   3886  HN  LYS A 410      14.428  24.639  -4.621  1.00 10.00      A   
ATOM   3887  CA  LYS A 410      15.140  26.599  -4.994  1.00 10.00      A   
ATOM   3888  CB  LYS A 410      15.838  27.378  -3.871  1.00 10.00      A   
ATOM   3889  CG  LYS A 410      15.188  27.209  -2.507  1.00 10.00      A   
ATOM   3890  CD  LYS A 410      15.948  27.969  -1.434  1.00 10.00      A   
ATOM   3891  CE  LYS A 410      15.257  27.862  -0.083  1.00 10.00      A   
ATOM   3892  NZ  LYS A 410      15.987  28.609   0.974  1.00 10.00      A   
ATOM   3893  HZ1 LYS A 410      16.979  28.299   1.008  1.00 10.00      A   
ATOM   3894  HZ2 LYS A 410      15.552  28.436   1.903  1.00 10.00      A   
ATOM   3895  HZ3 LYS A 410      15.962  29.632   0.777  1.00 10.00      A   
ATOM   3896  C   LYS A 410      15.649  27.028  -6.371  1.00 10.00      A   
ATOM   3897  O   LYS A 410      16.162  28.133  -6.537  1.00 10.00      A   
ATOM   3898  N   ALA A 411      15.490  26.155  -7.358  1.00 10.00      A   
ATOM   3899  HN  ALA A 411      15.074  25.290  -7.169  1.00 10.00      A   
ATOM   3900  CA  ALA A 411      15.922  26.454  -8.719  1.00 10.00      A   
ATOM   3901  CB  ALA A 411      16.301  25.176  -9.452  1.00 10.00      A   
ATOM   3902  C   ALA A 411      14.821  27.192  -9.475  1.00 10.00      A   
ATOM   3903  O   ALA A 411      13.724  26.665  -9.656  1.00 10.00      A   
ATOM   3904  N   PRO A 412      15.084  28.432  -9.902  1.00 10.00      A   
ATOM   3905  CA  PRO A 412      14.109  29.231 -10.639  1.00 10.00      A   
ATOM   3906  CB  PRO A 412      14.602  30.657 -10.392  1.00 10.00      A   
ATOM   3907  CG  PRO A 412      16.083  30.522 -10.288  1.00 10.00      A   
ATOM   3908  CD  PRO A 412      16.350  29.161  -9.697  1.00 10.00      A   
ATOM   3909  C   PRO A 412      14.136  28.921 -12.134  1.00 10.00      A   
ATOM   3910  O   PRO A 412      14.801  27.977 -12.570  1.00 10.00      A   
ATOM   3911  N   ASP A 413      13.399  29.713 -12.907  1.00 10.00      A   
ATOM   3912  HN  ASP A 413      12.871  30.428 -12.490  1.00 10.00      A   
ATOM   3913  CA  ASP A 413      13.343  29.553 -14.354  1.00 10.00      A   
ATOM   3914  CB  ASP A 413      12.413  30.610 -14.954  1.00 10.00      A   
ATOM   3915  CG  ASP A 413      12.022  30.307 -16.387  1.00 10.00      A   
ATOM   3916  OD1 ASP A 413      12.910  30.326 -17.262  1.00 10.00      A   
ATOM   3917  OD2 ASP A 413      10.820  30.067 -16.642  1.00 10.00      A   
ATOM   3918  C   ASP A 413      14.746  29.707 -14.927  1.00 10.00      A   
ATOM   3919  O   ASP A 413      15.449  30.664 -14.609  1.00 10.00      A   
ATOM   3920  N   TYR A 414      15.159  28.762 -15.752  1.00 10.00      A   
ATOM   3921  HN  TYR A 414      14.548  28.028 -15.982  1.00 10.00      A   
ATOM   3922  CA  TYR A 414      16.499  28.789 -16.333  1.00 10.00      A   
ATOM   3923  CB  TYR A 414      16.915  27.404 -16.836  1.00 10.00      A   
ATOM   3924  CG  TYR A 414      16.015  26.848 -17.915  1.00 10.00      A   
ATOM   3925  CD1 TYR A 414      16.342  26.981 -19.258  1.00 10.00      A   
ATOM   3926  CD2 TYR A 414      14.836  26.197 -17.588  1.00 10.00      A   
ATOM   3927  CE1 TYR A 414      15.515  26.483 -20.243  1.00 10.00      A   
ATOM   3928  CE2 TYR A 414      14.007  25.694 -18.568  1.00 10.00      A   
ATOM   3929  CZ  TYR A 414      14.350  25.841 -19.891  1.00 10.00      A   
ATOM   3930  OH  TYR A 414      13.521  25.345 -20.866  1.00 10.00      A   
ATOM   3931  HH  TYR A 414      13.487  24.372 -20.798  1.00 10.00      A   
ATOM   3932  C   TYR A 414      16.635  29.831 -17.443  1.00 10.00      A   
ATOM   3933  O   TYR A 414      17.747  30.177 -17.840  1.00 10.00      A   
ATOM   3934  N   LEU A 415      15.512  30.326 -17.940  1.00 10.00      A   
ATOM   3935  HN  LEU A 415      14.645  30.027 -17.573  1.00 10.00      A   
ATOM   3936  CA  LEU A 415      15.525  31.319 -19.004  1.00 10.00      A   
ATOM   3937  CB  LEU A 415      14.503  30.968 -20.088  1.00 10.00      A   
ATOM   3938  CG  LEU A 415      14.940  29.919 -21.109  1.00 10.00      A   
ATOM   3939  CD1 LEU A 415      13.820  29.645 -22.099  1.00 10.00      A   
ATOM   3940  CD2 LEU A 415      16.200  30.369 -21.834  1.00 10.00      A   
ATOM   3941  C   LEU A 415      15.248  32.713 -18.459  1.00 10.00      A   
ATOM   3942  O   LEU A 415      16.113  33.589 -18.508  1.00 10.00      A   
ATOM   3943  N   THR A 416      14.051  32.904 -17.923  1.00 10.00      A   
ATOM   3944  HN  THR A 416      13.413  32.152 -17.892  1.00 10.00      A   
ATOM   3945  CA  THR A 416      13.650  34.198 -17.385  1.00 10.00      A   
ATOM   3946  CB  THR A 416      12.119  34.305 -17.253  1.00 10.00      A   
ATOM   3947  OG1 THR A 416      11.495  33.236 -17.978  1.00 10.00      A   
ATOM   3948  HG1 THR A 416      11.619  33.374 -18.924  1.00 10.00      A   
ATOM   3949  CG2 THR A 416      11.634  35.630 -17.817  1.00 10.00      A   
ATOM   3950  C   THR A 416      14.303  34.486 -16.034  1.00 10.00      A   
ATOM   3951  O   THR A 416      14.343  35.636 -15.592  1.00 10.00      A   
ATOM   3952  N   LEU A 417      14.803  33.435 -15.385  1.00 10.00      A   
ATOM   3953  HN  LEU A 417      14.729  32.547 -15.798  1.00 10.00      A   
ATOM   3954  CA  LEU A 417      15.460  33.556 -14.082  1.00 10.00      A   
ATOM   3955  CB  LEU A 417      16.710  34.443 -14.168  1.00 10.00      A   
ATOM   3956  CG  LEU A 417      17.794  33.993 -15.157  1.00 10.00      A   
ATOM   3957  CD1 LEU A 417      18.891  35.043 -15.261  1.00 10.00      A   
ATOM   3958  CD2 LEU A 417      18.377  32.649 -14.748  1.00 10.00      A   
ATOM   3959  C   LEU A 417      14.490  34.063 -13.018  1.00 10.00      A   
ATOM   3960  O   LEU A 417      14.868  34.814 -12.115  1.00 10.00      A   
ATOM   3961  N   GLU A 418      13.237  33.639 -13.133  1.00 10.00      A   
ATOM   3962  HN  GLU A 418      13.001  33.040 -13.873  1.00 10.00      A   
ATOM   3963  CA  GLU A 418      12.201  34.038 -12.192  1.00 10.00      A   
ATOM   3964  CB  GLU A 418      11.067  34.751 -12.931  1.00 10.00      A   
ATOM   3965  CG  GLU A 418      11.474  36.036 -13.626  1.00 10.00      A   
ATOM   3966  CD  GLU A 418      10.278  36.896 -13.979  1.00 10.00      A   
ATOM   3967  OE1 GLU A 418       9.892  37.747 -13.154  1.00 10.00      A   
ATOM   3968  OE2 GLU A 418       9.714  36.728 -15.081  1.00 10.00      A   
ATOM   3969  C   GLU A 418      11.634  32.817 -11.478  1.00 10.00      A   
ATOM   3970  O   GLU A 418      11.767  31.693 -11.967  1.00 10.00      A   
ATOM   3971  N   PRO A 419      11.009  33.013 -10.302  1.00 10.00      A   
ATOM   3972  CA  PRO A 419      10.397  31.919  -9.542  1.00 10.00      A   
ATOM   3973  CB  PRO A 419       9.818  32.611  -8.303  1.00 10.00      A   
ATOM   3974  CG  PRO A 419      10.564  33.895  -8.202  1.00 10.00      A   
ATOM   3975  CD  PRO A 419      10.866  34.304  -9.612  1.00 10.00      A   
ATOM   3976  C   PRO A 419       9.283  31.250 -10.345  1.00 10.00      A   
ATOM   3977  O   PRO A 419       8.668  31.873 -11.211  1.00 10.00      A   
ATOM   3978  N   LEU A 420       9.005  29.994 -10.033  1.00 10.00      A   
ATOM   3979  HN  LEU A 420       9.477  29.575  -9.281  1.00 10.00      A   
ATOM   3980  CA  LEU A 420       7.987  29.229 -10.754  1.00 10.00      A   
ATOM   3981  CB  LEU A 420       8.380  27.748 -10.824  1.00 10.00      A   
ATOM   3982  CG  LEU A 420       9.773  27.439 -11.376  1.00 10.00      A   
ATOM   3983  CD1 LEU A 420      10.160  26.000 -11.071  1.00 10.00      A   
ATOM   3984  CD2 LEU A 420       9.830  27.701 -12.873  1.00 10.00      A   
ATOM   3985  C   LEU A 420       6.606  29.369 -10.121  1.00 10.00      A   
ATOM   3986  O   LEU A 420       5.778  28.459 -10.220  1.00 10.00      A   
ATOM   3987  N   ASP A 421       6.359  30.512  -9.489  1.00 10.00      A   
ATOM   3988  HN  ASP A 421       7.059  31.196  -9.458  1.00 10.00      A   
ATOM   3989  CA  ASP A 421       5.081  30.780  -8.831  1.00 10.00      A   
ATOM   3990  CB  ASP A 421       5.092  32.146  -8.135  1.00 10.00      A   
ATOM   3991  CG  ASP A 421       6.007  32.207  -6.928  1.00 10.00      A   
ATOM   3992  OD1 ASP A 421       5.696  31.576  -5.902  1.00 10.00      A   
ATOM   3993  OD2 ASP A 421       7.035  32.910  -6.992  1.00 10.00      A   
ATOM   3994  C   ASP A 421       3.921  30.722  -9.819  1.00 10.00      A   
ATOM   3995  O   ASP A 421       2.943  30.009  -9.600  1.00 10.00      A   
ATOM   3996  N   ILE A 422       4.034  31.469 -10.910  1.00 10.00      A   
ATOM   3997  HN  ILE A 422       4.840  32.017 -11.037  1.00 10.00      A   
ATOM   3998  CA  ILE A 422       2.980  31.494 -11.921  1.00 10.00      A   
ATOM   3999  CB  ILE A 422       3.152  32.638 -12.943  1.00 10.00      A   
ATOM   4000  CG1 ILE A 422       4.497  32.531 -13.667  1.00 10.00      A   
ATOM   4001  CG2 ILE A 422       3.001  33.991 -12.261  1.00 10.00      A   
ATOM   4002  CD1 ILE A 422       4.601  33.398 -14.903  1.00 10.00      A   
ATOM   4003  C   ILE A 422       2.873  30.155 -12.648  1.00 10.00      A   
ATOM   4004  O   ILE A 422       1.809  29.806 -13.167  1.00 10.00      A   
ATOM   4005  N   GLY A 423       3.973  29.405 -12.672  1.00 10.00      A   
ATOM   4006  HN  GLY A 423       4.794  29.738 -12.248  1.00 10.00      A   
ATOM   4007  CA  GLY A 423       3.977  28.110 -13.321  1.00 10.00      A   
ATOM   4008  C   GLY A 423       3.058  27.137 -12.611  1.00 10.00      A   
ATOM   4009  O   GLY A 423       2.135  26.588 -13.214  1.00 10.00      A   
ATOM   4010  N   PHE A 424       3.291  26.943 -11.320  1.00 10.00      A   
ATOM   4011  HN  PHE A 424       4.035  27.418 -10.887  1.00 10.00      A   
ATOM   4012  CA  PHE A 424       2.463  26.045 -10.528  1.00 10.00      A   
ATOM   4013  CB  PHE A 424       3.121  25.731  -9.185  1.00 10.00      A   
ATOM   4014  CG  PHE A 424       4.234  24.727  -9.274  1.00 10.00      A   
ATOM   4015  CD1 PHE A 424       5.559  25.134  -9.295  1.00 10.00      A   
ATOM   4016  CD2 PHE A 424       3.954  23.373  -9.337  1.00 10.00      A   
ATOM   4017  CE1 PHE A 424       6.586  24.212  -9.376  1.00 10.00      A   
ATOM   4018  CE2 PHE A 424       4.975  22.445  -9.420  1.00 10.00      A   
ATOM   4019  CZ  PHE A 424       6.291  22.865  -9.439  1.00 10.00      A   
ATOM   4020  C   PHE A 424       1.077  26.654 -10.327  1.00 10.00      A   
ATOM   4021  O   PHE A 424       0.088  25.941 -10.141  1.00 10.00      A   
ATOM   4022  N   GLY A 425       1.017  27.981 -10.384  1.00 10.00      A   
ATOM   4023  HN  GLY A 425       1.847  28.493 -10.517  1.00 10.00      A   
ATOM   4024  CA  GLY A 425      -0.244  28.682 -10.233  1.00 10.00      A   
ATOM   4025  C   GLY A 425      -1.188  28.381 -11.381  1.00 10.00      A   
ATOM   4026  O   GLY A 425      -2.408  28.413 -11.221  1.00 10.00      A   
ATOM   4027  N   ALA A 426      -0.620  28.095 -12.545  1.00 10.00      A   
ATOM   4028  HN  ALA A 426       0.358  28.114 -12.618  1.00 10.00      A   
ATOM   4029  CA  ALA A 426      -1.411  27.766 -13.721  1.00 10.00      A   
ATOM   4030  CB  ALA A 426      -0.580  27.929 -14.985  1.00 10.00      A   
ATOM   4031  C   ALA A 426      -1.941  26.341 -13.603  1.00 10.00      A   
ATOM   4032  O   ALA A 426      -3.023  26.021 -14.101  1.00 10.00      A   
ATOM   4033  N   ILE A 427      -1.168  25.494 -12.928  1.00 10.00      A   
ATOM   4034  HN  ILE A 427      -0.316  25.817 -12.560  1.00 10.00      A   
ATOM   4035  CA  ILE A 427      -1.552  24.102 -12.728  1.00 10.00      A   
ATOM   4036  CB  ILE A 427      -0.461  23.312 -11.974  1.00 10.00      A   
ATOM   4037  CG1 ILE A 427       0.895  23.423 -12.681  1.00 10.00      A   
ATOM   4038  CG2 ILE A 427      -0.868  21.854 -11.809  1.00 10.00      A   
ATOM   4039  CD1 ILE A 427       0.980  22.685 -14.000  1.00 10.00      A   
ATOM   4040  C   ILE A 427      -2.850  24.027 -11.937  1.00 10.00      A   
ATOM   4041  O   ILE A 427      -3.822  23.413 -12.371  1.00 10.00      A   
ATOM   4042  N   VAL A 428      -2.869  24.689 -10.789  1.00 10.00      A   
ATOM   4043  HN  VAL A 428      -2.069  25.183 -10.508  1.00 10.00      A   
ATOM   4044  CA  VAL A 428      -4.051  24.694  -9.933  1.00 10.00      A   
ATOM   4045  CB  VAL A 428      -3.756  25.230  -8.520  1.00 10.00      A   
ATOM   4046  CG1 VAL A 428      -2.804  24.294  -7.790  1.00 10.00      A   
ATOM   4047  CG2 VAL A 428      -3.186  26.639  -8.575  1.00 10.00      A   
ATOM   4048  C   VAL A 428      -5.204  25.474 -10.556  1.00 10.00      A   
ATOM   4049  O   VAL A 428      -6.355  25.324 -10.145  1.00 10.00      A   
ATOM   4050  N   GLU A 429      -4.892  26.301 -11.550  1.00 10.00      A   
ATOM   4051  HN  GLU A 429      -3.957  26.375 -11.831  1.00 10.00      A   
ATOM   4052  CA  GLU A 429      -5.904  27.099 -12.229  1.00 10.00      A   
ATOM   4053  CB  GLU A 429      -5.249  28.221 -13.044  1.00 10.00      A   
ATOM   4054  CG  GLU A 429      -6.246  29.165 -13.698  1.00 10.00      A   
ATOM   4055  CD  GLU A 429      -5.590  30.227 -14.555  1.00 10.00      A   
ATOM   4056  OE1 GLU A 429      -4.675  30.916 -14.060  1.00 10.00      A   
ATOM   4057  OE2 GLU A 429      -6.002  30.393 -15.724  1.00 10.00      A   
ATOM   4058  C   GLU A 429      -6.772  26.234 -13.137  1.00 10.00      A   
ATOM   4059  O   GLU A 429      -7.999  26.232 -13.023  1.00 10.00      A   
ATOM   4060  N   HIS A 430      -6.129  25.495 -14.028  1.00 10.00      A   
ATOM   4061  HN  HIS A 430      -5.148  25.525 -14.059  1.00 10.00      A   
ATOM   4062  CA  HIS A 430      -6.850  24.643 -14.966  1.00 10.00      A   
ATOM   4063  CB  HIS A 430      -6.070  24.470 -16.271  1.00 10.00      A   
ATOM   4064  CG  HIS A 430      -6.317  25.563 -17.266  1.00 10.00      A   
ATOM   4065  ND1 HIS A 430      -6.928  25.310 -18.474  1.00 10.00      A   
ATOM   4066  CD2 HIS A 430      -6.032  26.888 -17.182  1.00 10.00      A   
ATOM   4067  CE1 HIS A 430      -7.005  26.476 -19.091  1.00 10.00      A   
ATOM   4068  NE2 HIS A 430      -6.475  27.455 -18.349  1.00 10.00      A   
ATOM   4069  HE2 HIS A 430      -6.422  28.408 -18.592  1.00 10.00      A   
ATOM   4070  C   HIS A 430      -7.209  23.289 -14.366  1.00 10.00      A   
ATOM   4071  O   HIS A 430      -8.273  22.741 -14.652  1.00 10.00      A   
ATOM   4072  N   CYS A 431      -6.329  22.748 -13.533  1.00 10.00      A   
ATOM   4073  HN  CYS A 431      -5.498  23.230 -13.322  1.00 10.00      A   
ATOM   4074  CA  CYS A 431      -6.578  21.456 -12.916  1.00 10.00      A   
ATOM   4075  CB  CYS A 431      -5.264  20.734 -12.617  1.00 10.00      A   
ATOM   4076  SG  CYS A 431      -4.115  20.669 -14.014  1.00 10.00      A   
ATOM   4077  HG  CYS A 431      -4.756  21.088 -15.099  1.00 10.00      A   
ATOM   4078  C   CYS A 431      -7.398  21.614 -11.643  1.00 10.00      A   
ATOM   4079  O   CYS A 431      -6.849  21.784 -10.553  1.00 10.00      A   
ATOM   4080  N   LYS A 432      -8.716  21.562 -11.784  1.00 10.00      A   
ATOM   4081  HN  LYS A 432      -9.095  21.426 -12.680  1.00 10.00      A   
ATOM   4082  CA  LYS A 432      -9.612  21.704 -10.647  1.00 10.00      A   
ATOM   4083  CB  LYS A 432     -10.997  22.173 -11.101  1.00 10.00      A   
ATOM   4084  CG  LYS A 432     -11.033  23.589 -11.658  1.00 10.00      A   
ATOM   4085  CD  LYS A 432     -10.452  24.585 -10.667  1.00 10.00      A   
ATOM   4086  CE  LYS A 432     -10.706  26.019 -11.095  1.00 10.00      A   
ATOM   4087  NZ  LYS A 432     -12.155  26.359 -11.077  1.00 10.00      A   
ATOM   4088  HZ1 LYS A 432     -12.287  27.366 -11.304  1.00 10.00      A   
ATOM   4089  HZ2 LYS A 432     -12.559  26.173 -10.139  1.00 10.00      A   
ATOM   4090  HZ3 LYS A 432     -12.666  25.789 -11.779  1.00 10.00      A   
ATOM   4091  C   LYS A 432      -9.724  20.399  -9.867  1.00 10.00      A   
ATOM   4092  O   LYS A 432     -10.083  20.396  -8.694  1.00 10.00      A   
ATOM   4093  N   ASP A 433      -9.407  19.294 -10.524  1.00 10.00      A   
ATOM   4094  HN  ASP A 433      -9.121  19.361 -11.460  1.00 10.00      A   
ATOM   4095  CA  ASP A 433      -9.470  17.981  -9.887  1.00 10.00      A   
ATOM   4096  CB  ASP A 433      -9.935  16.909 -10.873  1.00 10.00      A   
ATOM   4097  CG  ASP A 433     -11.437  16.872 -11.050  1.00 10.00      A   
ATOM   4098  OD1 ASP A 433     -11.894  16.690 -12.195  1.00 10.00      A   
ATOM   4099  OD2 ASP A 433     -12.173  17.018 -10.051  1.00 10.00      A   
ATOM   4100  C   ASP A 433      -8.119  17.586  -9.317  1.00 10.00      A   
ATOM   4101  O   ASP A 433      -7.895  16.426  -8.967  1.00 10.00      A   
ATOM   4102  N   LEU A 434      -7.214  18.553  -9.251  1.00 10.00      A   
ATOM   4103  HN  LEU A 434      -7.448  19.446  -9.573  1.00 10.00      A   
ATOM   4104  CA  LEU A 434      -5.882  18.322  -8.717  1.00 10.00      A   
ATOM   4105  CB  LEU A 434      -5.002  19.555  -8.924  1.00 10.00      A   
ATOM   4106  CG  LEU A 434      -3.502  19.364  -8.702  1.00 10.00      A   
ATOM   4107  CD1 LEU A 434      -2.905  18.479  -9.786  1.00 10.00      A   
ATOM   4108  CD2 LEU A 434      -2.799  20.710  -8.659  1.00 10.00      A   
ATOM   4109  C   LEU A 434      -5.967  17.973  -7.236  1.00 10.00      A   
ATOM   4110  O   LEU A 434      -6.318  18.813  -6.409  1.00 10.00      A   
ATOM   4111  N   ARG A 435      -5.653  16.728  -6.915  1.00 10.00      A   
ATOM   4112  HN  ARG A 435      -5.367  16.109  -7.623  1.00 10.00      A   
ATOM   4113  CA  ARG A 435      -5.706  16.255  -5.542  1.00 10.00      A   
ATOM   4114  CB  ARG A 435      -6.351  14.870  -5.482  1.00 10.00      A   
ATOM   4115  CG  ARG A 435      -7.840  14.865  -5.786  1.00 10.00      A   
ATOM   4116  CD  ARG A 435      -8.434  13.474  -5.616  1.00 10.00      A   
ATOM   4117  NE  ARG A 435      -8.332  13.004  -4.235  1.00 10.00      A   
ATOM   4118  HE  ARG A 435      -8.857  13.485  -3.558  1.00 10.00      A   
ATOM   4119  CZ  ARG A 435      -7.578  11.968  -3.851  1.00 10.00      A   
ATOM   4120  NH1 ARG A 435      -6.861  11.288  -4.741  1.00 10.00      A   
ATOM   4121 HH11 ARG A 435      -6.883  11.550  -5.745  1.00 10.00      A   
ATOM   4122 HH12 ARG A 435      -6.264  10.482  -4.435  1.00 10.00      A   
ATOM   4123  NH2 ARG A 435      -7.536  11.620  -2.570  1.00 10.00      A   
ATOM   4124 HH21 ARG A 435      -6.943  10.814  -2.271  1.00 10.00      A   
ATOM   4125 HH22 ARG A 435      -8.093  12.154  -1.852  1.00 10.00      A   
ATOM   4126  C   ARG A 435      -4.319  16.219  -4.912  1.00 10.00      A   
ATOM   4127  O   ARG A 435      -4.146  16.606  -3.760  1.00 10.00      A   
ATOM   4128  N   ARG A 436      -3.334  15.756  -5.667  1.00 10.00      A   
ATOM   4129  HN  ARG A 436      -3.529  15.455  -6.580  1.00 10.00      A   
ATOM   4130  CA  ARG A 436      -1.967  15.678  -5.168  1.00 10.00      A   
ATOM   4131  CB  ARG A 436      -1.475  14.229  -5.154  1.00 10.00      A   
ATOM   4132  CG  ARG A 436      -0.133  14.040  -4.473  1.00 10.00      A   
ATOM   4133  CD  ARG A 436       0.196  12.570  -4.282  1.00 10.00      A   
ATOM   4134  NE  ARG A 436       1.401  12.391  -3.478  1.00 10.00      A   
ATOM   4135  HE  ARG A 436       1.984  13.177  -3.361  1.00 10.00      A   
ATOM   4136  CZ  ARG A 436       1.758  11.243  -2.908  1.00 10.00      A   
ATOM   4137  NH1 ARG A 436       1.024  10.156  -3.053  1.00 10.00      A   
ATOM   4138 HH11 ARG A 436       1.332   9.265  -2.591  1.00 10.00      A   
ATOM   4139 HH12 ARG A 436       0.153  10.177  -3.627  1.00 10.00      A   
ATOM   4140  NH2 ARG A 436       2.874  11.170  -2.206  1.00 10.00      A   
ATOM   4141 HH21 ARG A 436       3.486  12.004  -2.099  1.00 10.00      A   
ATOM   4142 HH22 ARG A 436       3.144  10.264  -1.752  1.00 10.00      A   
ATOM   4143  C   ARG A 436      -1.030  16.560  -5.986  1.00 10.00      A   
ATOM   4144  O   ARG A 436      -0.983  16.472  -7.217  1.00 10.00      A   
ATOM   4145  N   LEU A 437      -0.302  17.421  -5.300  1.00 10.00      A   
ATOM   4146  HN  LEU A 437      -0.401  17.461  -4.320  1.00 10.00      A   
ATOM   4147  CA  LEU A 437       0.630  18.313  -5.956  1.00 10.00      A   
ATOM   4148  CB  LEU A 437       0.043  19.726  -6.056  1.00 10.00      A   
ATOM   4149  CG  LEU A 437       0.941  20.778  -6.712  1.00 10.00      A   
ATOM   4150  CD1 LEU A 437       1.115  20.495  -8.193  1.00 10.00      A   
ATOM   4151  CD2 LEU A 437       0.387  22.173  -6.498  1.00 10.00      A   
ATOM   4152  C   LEU A 437       1.964  18.356  -5.227  1.00 10.00      A   
ATOM   4153  O   LEU A 437       2.023  18.502  -4.004  1.00 10.00      A   
ATOM   4154  N   SER A 438       3.031  18.215  -5.985  1.00 10.00      A   
ATOM   4155  HN  SER A 438       2.915  18.073  -6.949  1.00 10.00      A   
ATOM   4156  CA  SER A 438       4.373  18.262  -5.434  1.00 10.00      A   
ATOM   4157  CB  SER A 438       5.149  16.996  -5.797  1.00 10.00      A   
ATOM   4158  OG  SER A 438       4.429  15.835  -5.419  1.00 10.00      A   
ATOM   4159  HG  SER A 438       4.983  15.049  -5.551  1.00 10.00      A   
ATOM   4160  C   SER A 438       5.082  19.508  -5.958  1.00 10.00      A   
ATOM   4161  O   SER A 438       5.199  19.704  -7.172  1.00 10.00      A   
ATOM   4162  N   LEU A 439       5.537  20.354  -5.046  1.00 10.00      A   
ATOM   4163  HN  LEU A 439       5.430  20.140  -4.094  1.00 10.00      A   
ATOM   4164  CA  LEU A 439       6.204  21.593  -5.422  1.00 10.00      A   
ATOM   4165  CB  LEU A 439       5.868  22.696  -4.419  1.00 10.00      A   
ATOM   4166  CG  LEU A 439       4.384  23.045  -4.271  1.00 10.00      A   
ATOM   4167  CD1 LEU A 439       4.187  24.027  -3.131  1.00 10.00      A   
ATOM   4168  CD2 LEU A 439       3.827  23.615  -5.566  1.00 10.00      A   
ATOM   4169  C   LEU A 439       7.714  21.419  -5.505  1.00 10.00      A   
ATOM   4170  O   LEU A 439       8.284  20.527  -4.868  1.00 10.00      A   
ATOM   4171  N   SER A 440       8.351  22.271  -6.300  1.00 10.00      A   
ATOM   4172  HN  SER A 440       7.834  22.939  -6.800  1.00 10.00      A   
ATOM   4173  CA  SER A 440       9.795  22.244  -6.471  1.00 10.00      A   
ATOM   4174  CB  SER A 440      10.209  21.031  -7.301  1.00 10.00      A   
ATOM   4175  OG  SER A 440       9.318  20.828  -8.381  1.00 10.00      A   
ATOM   4176  HG  SER A 440       8.618  20.222  -8.107  1.00 10.00      A   
ATOM   4177  C   SER A 440      10.276  23.532  -7.139  1.00 10.00      A   
ATOM   4178  O   SER A 440       9.482  24.274  -7.720  1.00 10.00      A   
ATOM   4179  N   GLY A 441      11.572  23.804  -7.043  1.00 10.00      A   
ATOM   4180  HN  GLY A 441      12.156  23.199  -6.542  1.00 10.00      A   
ATOM   4181  CA  GLY A 441      12.119  24.999  -7.647  1.00 10.00      A   
ATOM   4182  C   GLY A 441      11.988  26.206  -6.742  1.00 10.00      A   
ATOM   4183  O   GLY A 441      11.598  26.080  -5.581  1.00 10.00      A   
ATOM   4184  N   LEU A 442      12.331  27.373  -7.259  1.00 10.00      A   
ATOM   4185  HN  LEU A 442      12.641  27.412  -8.189  1.00 10.00      A   
ATOM   4186  CA  LEU A 442      12.239  28.597  -6.481  1.00 10.00      A   
ATOM   4187  CB  LEU A 442      13.152  29.682  -7.054  1.00 10.00      A   
ATOM   4188  CG  LEU A 442      13.225  30.994  -6.267  1.00 10.00      A   
ATOM   4189  CD1 LEU A 442      13.838  30.765  -4.892  1.00 10.00      A   
ATOM   4190  CD2 LEU A 442      14.019  32.036  -7.041  1.00 10.00      A   
ATOM   4191  C   LEU A 442      10.802  29.085  -6.449  1.00 10.00      A   
ATOM   4192  O   LEU A 442      10.267  29.524  -7.467  1.00 10.00      A   
ATOM   4193  N   LEU A 443      10.180  28.984  -5.286  1.00 10.00      A   
ATOM   4194  HN  LEU A 443      10.657  28.609  -4.522  1.00 10.00      A   
ATOM   4195  CA  LEU A 443       8.805  29.413  -5.105  1.00 10.00      A   
ATOM   4196  CB  LEU A 443       7.910  28.209  -4.831  1.00 10.00      A   
ATOM   4197  CG  LEU A 443       8.004  27.054  -5.824  1.00 10.00      A   
ATOM   4198  CD1 LEU A 443       7.308  25.830  -5.262  1.00 10.00      A   
ATOM   4199  CD2 LEU A 443       7.388  27.448  -7.155  1.00 10.00      A   
ATOM   4200  C   LEU A 443       8.711  30.385  -3.941  1.00 10.00      A   
ATOM   4201  O   LEU A 443       9.392  30.214  -2.926  1.00 10.00      A   
ATOM   4202  N   THR A 444       7.871  31.396  -4.085  1.00 10.00      A   
ATOM   4203  HN  THR A 444       7.327  31.464  -4.909  1.00 10.00      A   
ATOM   4204  CA  THR A 444       7.695  32.392  -3.045  1.00 10.00      A   
ATOM   4205  CB  THR A 444       7.865  33.825  -3.610  1.00 10.00      A   
ATOM   4206  OG1 THR A 444       6.847  34.096  -4.585  1.00 10.00      A   
ATOM   4207  HG1 THR A 444       7.008  33.562  -5.382  1.00 10.00      A   
ATOM   4208  CG2 THR A 444       9.233  33.990  -4.257  1.00 10.00      A   
ATOM   4209  C   THR A 444       6.310  32.240  -2.434  1.00 10.00      A   
ATOM   4210  O   THR A 444       5.634  31.238  -2.673  1.00 10.00      A   
ATOM   4211  N   ASP A 445       5.884  33.223  -1.653  1.00 10.00      A   
ATOM   4212  HN  ASP A 445       6.478  33.997  -1.478  1.00 10.00      A   
ATOM   4213  CA  ASP A 445       4.561  33.184  -1.033  1.00 10.00      A   
ATOM   4214  CB  ASP A 445       4.451  34.213   0.104  1.00 10.00      A   
ATOM   4215  CG  ASP A 445       5.144  33.782   1.388  1.00 10.00      A   
ATOM   4216  OD1 ASP A 445       5.288  34.624   2.306  1.00 10.00      A   
ATOM   4217  OD2 ASP A 445       5.559  32.609   1.489  1.00 10.00      A   
ATOM   4218  C   ASP A 445       3.476  33.444  -2.079  1.00 10.00      A   
ATOM   4219  O   ASP A 445       2.280  33.423  -1.778  1.00 10.00      A   
ATOM   4220  N   LYS A 446       3.899  33.688  -3.317  1.00 10.00      A   
ATOM   4221  HN  LYS A 446       4.864  33.683  -3.501  1.00 10.00      A   
ATOM   4222  CA  LYS A 446       2.977  33.957  -4.409  1.00 10.00      A   
ATOM   4223  CB  LYS A 446       3.713  34.604  -5.585  1.00 10.00      A   
ATOM   4224  CG  LYS A 446       2.806  35.327  -6.567  1.00 10.00      A   
ATOM   4225  CD  LYS A 446       1.999  36.405  -5.869  1.00 10.00      A   
ATOM   4226  CE  LYS A 446       0.978  37.026  -6.805  1.00 10.00      A   
ATOM   4227  NZ  LYS A 446      -0.010  37.857  -6.066  1.00 10.00      A   
ATOM   4228  HZ1 LYS A 446       0.444  38.715  -5.693  1.00 10.00      A   
ATOM   4229  HZ2 LYS A 446      -0.411  37.316  -5.263  1.00 10.00      A   
ATOM   4230  HZ3 LYS A 446      -0.787  38.136  -6.699  1.00 10.00      A   
ATOM   4231  C   LYS A 446       2.267  32.686  -4.866  1.00 10.00      A   
ATOM   4232  O   LYS A 446       1.044  32.670  -5.015  1.00 10.00      A   
ATOM   4233  N   VAL A 447       3.032  31.620  -5.088  1.00 10.00      A   
ATOM   4234  HN  VAL A 447       4.012  31.693  -4.968  1.00 10.00      A   
ATOM   4235  CA  VAL A 447       2.460  30.350  -5.529  1.00 10.00      A   
ATOM   4236  CB  VAL A 447       3.540  29.291  -5.855  1.00 10.00      A   
ATOM   4237  CG1 VAL A 447       4.318  28.873  -4.613  1.00 10.00      A   
ATOM   4238  CG2 VAL A 447       2.924  28.085  -6.542  1.00 10.00      A   
ATOM   4239  C   VAL A 447       1.478  29.807  -4.494  1.00 10.00      A   
ATOM   4240  O   VAL A 447       0.436  29.247  -4.838  1.00 10.00      A   
ATOM   4241  N   PHE A 448       1.796  30.014  -3.223  1.00 10.00      A   
ATOM   4242  HN  PHE A 448       2.632  30.486  -3.010  1.00 10.00      A   
ATOM   4243  CA  PHE A 448       0.941  29.546  -2.141  1.00 10.00      A   
ATOM   4244  CB  PHE A 448       1.643  29.692  -0.798  1.00 10.00      A   
ATOM   4245  CG  PHE A 448       2.897  28.879  -0.689  1.00 10.00      A   
ATOM   4246  CD1 PHE A 448       4.125  29.500  -0.568  1.00 10.00      A   
ATOM   4247  CD2 PHE A 448       2.847  27.494  -0.707  1.00 10.00      A   
ATOM   4248  CE1 PHE A 448       5.283  28.760  -0.467  1.00 10.00      A   
ATOM   4249  CE2 PHE A 448       4.003  26.746  -0.605  1.00 10.00      A   
ATOM   4250  CZ  PHE A 448       5.221  27.382  -0.485  1.00 10.00      A   
ATOM   4251  C   PHE A 448      -0.389  30.283  -2.137  1.00 10.00      A   
ATOM   4252  O   PHE A 448      -1.416  29.735  -1.733  1.00 10.00      A   
ATOM   4253  N   GLU A 449      -0.361  31.529  -2.586  1.00 10.00      A   
ATOM   4254  HN  GLU A 449       0.494  31.916  -2.865  1.00 10.00      A   
ATOM   4255  CA  GLU A 449      -1.560  32.339  -2.666  1.00 10.00      A   
ATOM   4256  CB  GLU A 449      -1.193  33.772  -3.050  1.00 10.00      A   
ATOM   4257  CG  GLU A 449      -2.366  34.736  -3.060  1.00 10.00      A   
ATOM   4258  CD  GLU A 449      -2.030  36.055  -3.718  1.00 10.00      A   
ATOM   4259  OE1 GLU A 449      -0.841  36.296  -4.013  1.00 10.00      A   
ATOM   4260  OE2 GLU A 449      -2.955  36.862  -3.939  1.00 10.00      A   
ATOM   4261  C   GLU A 449      -2.509  31.741  -3.700  1.00 10.00      A   
ATOM   4262  O   GLU A 449      -3.713  31.627  -3.464  1.00 10.00      A   
ATOM   4263  N   TYR A 450      -1.948  31.346  -4.842  1.00 10.00      A   
ATOM   4264  HN  TYR A 450      -0.982  31.475  -4.969  1.00 10.00      A   
ATOM   4265  CA  TYR A 450      -2.725  30.732  -5.913  1.00 10.00      A   
ATOM   4266  CB  TYR A 450      -1.864  30.564  -7.168  1.00 10.00      A   
ATOM   4267  CG  TYR A 450      -1.454  31.866  -7.817  1.00 10.00      A   
ATOM   4268  CD1 TYR A 450      -0.118  32.149  -8.066  1.00 10.00      A   
ATOM   4269  CD2 TYR A 450      -2.404  32.812  -8.178  1.00 10.00      A   
ATOM   4270  CE1 TYR A 450       0.259  33.338  -8.657  1.00 10.00      A   
ATOM   4271  CE2 TYR A 450      -2.037  34.001  -8.771  1.00 10.00      A   
ATOM   4272  CZ  TYR A 450      -0.704  34.260  -9.007  1.00 10.00      A   
ATOM   4273  OH  TYR A 450      -0.331  35.446  -9.598  1.00 10.00      A   
ATOM   4274  HH  TYR A 450      -1.028  36.105  -9.467  1.00 10.00      A   
ATOM   4275  C   TYR A 450      -3.243  29.378  -5.453  1.00 10.00      A   
ATOM   4276  O   TYR A 450      -4.383  29.004  -5.726  1.00 10.00      A   
ATOM   4277  N   ILE A 451      -2.392  28.651  -4.739  1.00 10.00      A   
ATOM   4278  HN  ILE A 451      -1.488  28.998  -4.573  1.00 10.00      A   
ATOM   4279  CA  ILE A 451      -2.756  27.347  -4.208  1.00 10.00      A   
ATOM   4280  CB  ILE A 451      -1.557  26.699  -3.475  1.00 10.00      A   
ATOM   4281  CG1 ILE A 451      -0.507  26.218  -4.481  1.00 10.00      A   
ATOM   4282  CG2 ILE A 451      -2.009  25.551  -2.586  1.00 10.00      A   
ATOM   4283  CD1 ILE A 451       0.806  25.803  -3.850  1.00 10.00      A   
ATOM   4284  C   ILE A 451      -3.933  27.488  -3.243  1.00 10.00      A   
ATOM   4285  O   ILE A 451      -4.894  26.720  -3.295  1.00 10.00      A   
ATOM   4286  N   GLY A 452      -3.866  28.508  -2.395  1.00 10.00      A   
ATOM   4287  HN  GLY A 452      -3.081  29.099  -2.421  1.00 10.00      A   
ATOM   4288  CA  GLY A 452      -4.911  28.749  -1.415  1.00 10.00      A   
ATOM   4289  C   GLY A 452      -6.160  29.405  -1.981  1.00 10.00      A   
ATOM   4290  O   GLY A 452      -6.958  29.974  -1.232  1.00 10.00      A   
ATOM   4291  N   THR A 453      -6.334  29.347  -3.293  1.00 10.00      A   
ATOM   4292  HN  THR A 453      -5.655  28.908  -3.850  1.00 10.00      A   
ATOM   4293  CA  THR A 453      -7.513  29.926  -3.924  1.00 10.00      A   
ATOM   4294  CB  THR A 453      -7.254  31.347  -4.466  1.00 10.00      A   
ATOM   4295  OG1 THR A 453      -5.911  31.446  -4.961  1.00 10.00      A   
ATOM   4296  HG1 THR A 453      -5.293  31.451  -4.217  1.00 10.00      A   
ATOM   4297  CG2 THR A 453      -7.475  32.387  -3.378  1.00 10.00      A   
ATOM   4298  C   THR A 453      -8.034  29.035  -5.045  1.00 10.00      A   
ATOM   4299  O   THR A 453      -9.244  28.881  -5.216  1.00 10.00      A   
ATOM   4300  N   TYR A 454      -7.118  28.429  -5.797  1.00 10.00      A   
ATOM   4301  HN  TYR A 454      -6.161  28.576  -5.609  1.00 10.00      A   
ATOM   4302  CA  TYR A 454      -7.500  27.567  -6.909  1.00 10.00      A   
ATOM   4303  CB  TYR A 454      -6.568  27.780  -8.102  1.00 10.00      A   
ATOM   4304  CG  TYR A 454      -6.765  29.099  -8.812  1.00 10.00      A   
ATOM   4305  CD1 TYR A 454      -6.040  30.225  -8.444  1.00 10.00      A   
ATOM   4306  CD2 TYR A 454      -7.675  29.217  -9.852  1.00 10.00      A   
ATOM   4307  CE1 TYR A 454      -6.216  31.431  -9.092  1.00 10.00      A   
ATOM   4308  CE2 TYR A 454      -7.857  30.418 -10.508  1.00 10.00      A   
ATOM   4309  CZ  TYR A 454      -7.125  31.522 -10.124  1.00 10.00      A   
ATOM   4310  OH  TYR A 454      -7.307  32.722 -10.775  1.00 10.00      A   
ATOM   4311  HH  TYR A 454      -8.256  32.897 -10.850  1.00 10.00      A   
ATOM   4312  C   TYR A 454      -7.539  26.088  -6.525  1.00 10.00      A   
ATOM   4313  O   TYR A 454      -8.290  25.314  -7.114  1.00 10.00      A   
ATOM   4314  N   ALA A 455      -6.731  25.694  -5.547  1.00 10.00      A   
ATOM   4315  HN  ALA A 455      -6.157  26.349  -5.102  1.00 10.00      A   
ATOM   4316  CA  ALA A 455      -6.688  24.301  -5.119  1.00 10.00      A   
ATOM   4317  CB  ALA A 455      -5.277  23.896  -4.734  1.00 10.00      A   
ATOM   4318  C   ALA A 455      -7.656  24.038  -3.974  1.00 10.00      A   
ATOM   4319  O   ALA A 455      -7.357  24.318  -2.811  1.00 10.00      A   
ATOM   4320  N   LYS A 456      -8.825  23.510  -4.308  1.00 10.00      A   
ATOM   4321  HN  LYS A 456      -9.011  23.323  -5.257  1.00 10.00      A   
ATOM   4322  CA  LYS A 456      -9.841  23.206  -3.310  1.00 10.00      A   
ATOM   4323  CB  LYS A 456     -11.179  23.844  -3.694  1.00 10.00      A   
ATOM   4324  CG  LYS A 456     -11.260  25.338  -3.419  1.00 10.00      A   
ATOM   4325  CD  LYS A 456     -11.229  25.626  -1.929  1.00 10.00      A   
ATOM   4326  CE  LYS A 456     -11.715  27.033  -1.617  1.00 10.00      A   
ATOM   4327  NZ  LYS A 456     -11.840  27.252  -0.152  1.00 10.00      A   
ATOM   4328  HZ1 LYS A 456     -10.895  27.354   0.280  1.00 10.00      A   
ATOM   4329  HZ2 LYS A 456     -12.321  26.438   0.293  1.00 10.00      A   
ATOM   4330  HZ3 LYS A 456     -12.389  28.114   0.036  1.00 10.00      A   
ATOM   4331  C   LYS A 456     -10.005  21.700  -3.130  1.00 10.00      A   
ATOM   4332  O   LYS A 456     -10.225  21.214  -2.015  1.00 10.00      A   
ATOM   4333  N   LYS A 457      -9.873  20.966  -4.230  1.00 10.00      A   
ATOM   4334  HN  LYS A 457      -9.667  21.414  -5.081  1.00 10.00      A   
ATOM   4335  CA  LYS A 457     -10.009  19.512  -4.214  1.00 10.00      A   
ATOM   4336  CB  LYS A 457     -10.435  18.996  -5.591  1.00 10.00      A   
ATOM   4337  CG  LYS A 457     -11.833  19.410  -6.024  1.00 10.00      A   
ATOM   4338  CD  LYS A 457     -12.903  18.670  -5.240  1.00 10.00      A   
ATOM   4339  CE  LYS A 457     -14.225  18.666  -5.989  1.00 10.00      A   
ATOM   4340  NZ  LYS A 457     -14.749  20.038  -6.206  1.00 10.00      A   
ATOM   4341  HZ1 LYS A 457     -14.046  20.623  -6.699  1.00 10.00      A   
ATOM   4342  HZ2 LYS A 457     -14.970  20.479  -5.294  1.00 10.00      A   
ATOM   4343  HZ3 LYS A 457     -15.615  19.999  -6.779  1.00 10.00      A   
ATOM   4344  C   LYS A 457      -8.696  18.851  -3.805  1.00 10.00      A   
ATOM   4345  O   LYS A 457      -8.642  17.641  -3.582  1.00 10.00      A   
ATOM   4346  N   MET A 458      -7.641  19.654  -3.726  1.00 10.00      A   
ATOM   4347  HN  MET A 458      -7.751  20.604  -3.942  1.00 10.00      A   
ATOM   4348  CA  MET A 458      -6.324  19.157  -3.342  1.00 10.00      A   
ATOM   4349  CB  MET A 458      -5.286  20.277  -3.398  1.00 10.00      A   
ATOM   4350  CG  MET A 458      -3.846  19.793  -3.349  1.00 10.00      A   
ATOM   4351  SD  MET A 458      -2.712  21.068  -2.774  1.00 10.00      A   
ATOM   4352  CE  MET A 458      -3.264  21.256  -1.081  1.00 10.00      A   
ATOM   4353  C   MET A 458      -6.364  18.545  -1.946  1.00 10.00      A   
ATOM   4354  O   MET A 458      -6.844  19.168  -0.997  1.00 10.00      A   
ATOM   4355  N   GLU A 459      -5.862  17.327  -1.832  1.00 10.00      A   
ATOM   4356  HN  GLU A 459      -5.484  16.889  -2.627  1.00 10.00      A   
ATOM   4357  CA  GLU A 459      -5.848  16.625  -0.562  1.00 10.00      A   
ATOM   4358  CB  GLU A 459      -6.668  15.338  -0.645  1.00 10.00      A   
ATOM   4359  CG  GLU A 459      -8.058  15.528  -1.229  1.00 10.00      A   
ATOM   4360  CD  GLU A 459      -9.028  14.450  -0.804  1.00 10.00      A   
ATOM   4361  OE1 GLU A 459      -8.636  13.269  -0.778  1.00 10.00      A   
ATOM   4362  OE2 GLU A 459     -10.190  14.778  -0.498  1.00 10.00      A   
ATOM   4363  C   GLU A 459      -4.426  16.319  -0.106  1.00 10.00      A   
ATOM   4364  O   GLU A 459      -4.213  15.897   1.028  1.00 10.00      A   
ATOM   4365  N   MET A 460      -3.455  16.528  -0.985  1.00 10.00      A   
ATOM   4366  HN  MET A 460      -3.678  16.860  -1.882  1.00 10.00      A   
ATOM   4367  CA  MET A 460      -2.062  16.277  -0.644  1.00 10.00      A   
ATOM   4368  CB  MET A 460      -1.655  14.846  -0.995  1.00 10.00      A   
ATOM   4369  CG  MET A 460      -0.252  14.489  -0.541  1.00 10.00      A   
ATOM   4370  SD  MET A 460      -0.047  12.731  -0.210  1.00 10.00      A   
ATOM   4371  CE  MET A 460       1.625  12.707   0.435  1.00 10.00      A   
ATOM   4372  C   MET A 460      -1.135  17.285  -1.313  1.00 10.00      A   
ATOM   4373  O   MET A 460      -1.249  17.548  -2.511  1.00 10.00      A   
ATOM   4374  N   LEU A 461      -0.227  17.852  -0.527  1.00 10.00      A   
ATOM   4375  HN  LEU A 461      -0.181  17.592   0.418  1.00 10.00      A   
ATOM   4376  CA  LEU A 461       0.719  18.834  -1.031  1.00 10.00      A   
ATOM   4377  CB  LEU A 461       0.177  20.252  -0.830  1.00 10.00      A   
ATOM   4378  CG  LEU A 461       1.059  21.401  -1.332  1.00 10.00      A   
ATOM   4379  CD1 LEU A 461       1.116  21.419  -2.851  1.00 10.00      A   
ATOM   4380  CD2 LEU A 461       0.556  22.733  -0.800  1.00 10.00      A   
ATOM   4381  C   LEU A 461       2.067  18.690  -0.333  1.00 10.00      A   
ATOM   4382  O   LEU A 461       2.140  18.658   0.898  1.00 10.00      A   
ATOM   4383  N   SER A 462       3.122  18.585  -1.125  1.00 10.00      A   
ATOM   4384  HN  SER A 462       2.987  18.588  -2.098  1.00 10.00      A   
ATOM   4385  CA  SER A 462       4.473  18.459  -0.596  1.00 10.00      A   
ATOM   4386  CB  SER A 462       5.188  17.262  -1.237  1.00 10.00      A   
ATOM   4387  OG  SER A 462       4.381  16.093  -1.182  1.00 10.00      A   
ATOM   4388  HG  SER A 462       4.657  15.543  -0.422  1.00 10.00      A   
ATOM   4389  C   SER A 462       5.251  19.755  -0.842  1.00 10.00      A   
ATOM   4390  O   SER A 462       5.482  20.142  -1.992  1.00 10.00      A   
ATOM   4391  N   VAL A 463       5.621  20.433   0.241  1.00 10.00      A   
ATOM   4392  HN  VAL A 463       5.400  20.072   1.134  1.00 10.00      A   
ATOM   4393  CA  VAL A 463       6.356  21.692   0.148  1.00 10.00      A   
ATOM   4394  CB  VAL A 463       5.645  22.823   0.925  1.00 10.00      A   
ATOM   4395  CG1 VAL A 463       6.347  24.155   0.702  1.00 10.00      A   
ATOM   4396  CG2 VAL A 463       4.180  22.914   0.527  1.00 10.00      A   
ATOM   4397  C   VAL A 463       7.773  21.536   0.688  1.00 10.00      A   
ATOM   4398  O   VAL A 463       7.975  21.083   1.815  1.00 10.00      A   
ATOM   4399  N   ALA A 464       8.752  21.913  -0.120  1.00 10.00      A   
ATOM   4400  HN  ALA A 464       8.535  22.267  -1.008  1.00 10.00      A   
ATOM   4401  CA  ALA A 464      10.144  21.822   0.280  1.00 10.00      A   
ATOM   4402  CB  ALA A 464      10.740  20.498  -0.181  1.00 10.00      A   
ATOM   4403  C   ALA A 464      10.945  22.979  -0.295  1.00 10.00      A   
ATOM   4404  O   ALA A 464      10.877  23.247  -1.494  1.00 10.00      A   
ATOM   4405  N   PHE A 465      11.688  23.665   0.574  1.00 10.00      A   
ATOM   4406  HN  PHE A 465      11.666  23.409   1.521  1.00 10.00      A   
ATOM   4407  CA  PHE A 465      12.532  24.791   0.173  1.00 10.00      A   
ATOM   4408  CB  PHE A 465      13.741  24.301  -0.635  1.00 10.00      A   
ATOM   4409  CG  PHE A 465      14.703  23.434   0.132  1.00 10.00      A   
ATOM   4410  CD1 PHE A 465      14.593  22.050   0.095  1.00 10.00      A   
ATOM   4411  CD2 PHE A 465      15.724  24.002   0.878  1.00 10.00      A   
ATOM   4412  CE1 PHE A 465      15.484  21.253   0.787  1.00 10.00      A   
ATOM   4413  CE2 PHE A 465      16.618  23.210   1.573  1.00 10.00      A   
ATOM   4414  CZ  PHE A 465      16.497  21.833   1.527  1.00 10.00      A   
ATOM   4415  C   PHE A 465      11.755  25.845  -0.615  1.00 10.00      A   
ATOM   4416  O   PHE A 465      12.194  26.286  -1.681  1.00 10.00      A   
ATOM   4417  N   ALA A 466      10.611  26.252  -0.087  1.00 10.00      A   
ATOM   4418  HN  ALA A 466      10.319  25.886   0.777  1.00 10.00      A   
ATOM   4419  CA  ALA A 466       9.781  27.247  -0.747  1.00 10.00      A   
ATOM   4420  CB  ALA A 466       8.765  26.564  -1.651  1.00 10.00      A   
ATOM   4421  C   ALA A 466       9.080  28.136   0.273  1.00 10.00      A   
ATOM   4422  O   ALA A 466       8.936  27.766   1.439  1.00 10.00      A   
ATOM   4423  N   GLY A 467       8.661  29.312  -0.171  1.00 10.00      A   
ATOM   4424  HN  GLY A 467       8.826  29.560  -1.107  1.00 10.00      A   
ATOM   4425  CA  GLY A 467       7.976  30.236   0.709  1.00 10.00      A   
ATOM   4426  C   GLY A 467       8.863  31.376   1.152  1.00 10.00      A   
ATOM   4427  O   GLY A 467      10.089  31.248   1.175  1.00 10.00      A   
ATOM   4428  N   ASP A 468       8.243  32.491   1.499  1.00 10.00      A   
ATOM   4429  HN  ASP A 468       7.258  32.526   1.451  1.00 10.00      A   
ATOM   4430  CA  ASP A 468       8.972  33.665   1.954  1.00 10.00      A   
ATOM   4431  CB  ASP A 468       8.491  34.931   1.231  1.00 10.00      A   
ATOM   4432  CG  ASP A 468       8.629  34.865  -0.276  1.00 10.00      A   
ATOM   4433  OD1 ASP A 468       9.727  34.525  -0.763  1.00 10.00      A   
ATOM   4434  OD2 ASP A 468       7.644  35.175  -0.982  1.00 10.00      A   
ATOM   4435  C   ASP A 468       8.769  33.847   3.450  1.00 10.00      A   
ATOM   4436  O   ASP A 468       9.713  34.113   4.196  1.00 10.00      A   
ATOM   4437  N   SER A 469       7.530  33.689   3.884  1.00 10.00      A   
ATOM   4438  HN  SER A 469       6.823  33.446   3.242  1.00 10.00      A   
ATOM   4439  CA  SER A 469       7.183  33.852   5.281  1.00 10.00      A   
ATOM   4440  CB  SER A 469       6.926  35.331   5.575  1.00 10.00      A   
ATOM   4441  OG  SER A 469       6.169  35.934   4.530  1.00 10.00      A   
ATOM   4442  HG  SER A 469       6.087  35.313   3.781  1.00 10.00      A   
ATOM   4443  C   SER A 469       5.955  33.020   5.630  1.00 10.00      A   
ATOM   4444  O   SER A 469       5.516  32.186   4.838  1.00 10.00      A   
ATOM   4445  N   ASP A 470       5.390  33.269   6.805  1.00 10.00      A   
ATOM   4446  HN  ASP A 470       5.771  33.967   7.377  1.00 10.00      A   
ATOM   4447  CA  ASP A 470       4.217  32.538   7.277  1.00 10.00      A   
ATOM   4448  CB  ASP A 470       3.878  32.941   8.706  1.00 10.00      A   
ATOM   4449  CG  ASP A 470       4.936  32.518   9.699  1.00 10.00      A   
ATOM   4450  OD1 ASP A 470       4.844  31.393  10.235  1.00 10.00      A   
ATOM   4451  OD2 ASP A 470       5.864  33.313   9.957  1.00 10.00      A   
ATOM   4452  C   ASP A 470       3.006  32.769   6.389  1.00 10.00      A   
ATOM   4453  O   ASP A 470       2.058  31.981   6.410  1.00 10.00      A   
ATOM   4454  N   LEU A 471       3.040  33.850   5.616  1.00 10.00      A   
ATOM   4455  HN  LEU A 471       3.829  34.431   5.647  1.00 10.00      A   
ATOM   4456  CA  LEU A 471       1.944  34.187   4.716  1.00 10.00      A   
ATOM   4457  CB  LEU A 471       2.261  35.461   3.924  1.00 10.00      A   
ATOM   4458  CG  LEU A 471       2.204  36.781   4.698  1.00 10.00      A   
ATOM   4459  CD1 LEU A 471       2.604  37.941   3.796  1.00 10.00      A   
ATOM   4460  CD2 LEU A 471       0.814  37.005   5.271  1.00 10.00      A   
ATOM   4461  C   LEU A 471       1.649  33.039   3.755  1.00 10.00      A   
ATOM   4462  O   LEU A 471       0.488  32.702   3.521  1.00 10.00      A   
ATOM   4463  N   GLY A 472       2.706  32.436   3.216  1.00 10.00      A   
ATOM   4464  HN  GLY A 472       3.606  32.757   3.440  1.00 10.00      A   
ATOM   4465  CA  GLY A 472       2.548  31.328   2.295  1.00 10.00      A   
ATOM   4466  C   GLY A 472       1.748  30.187   2.889  1.00 10.00      A   
ATOM   4467  O   GLY A 472       0.767  29.732   2.296  1.00 10.00      A   
ATOM   4468  N   MET A 473       2.150  29.733   4.069  1.00 10.00      A   
ATOM   4469  HN  MET A 473       2.934  30.141   4.496  1.00 10.00      A   
ATOM   4470  CA  MET A 473       1.455  28.637   4.736  1.00 10.00      A   
ATOM   4471  CB  MET A 473       2.225  28.162   5.971  1.00 10.00      A   
ATOM   4472  CG  MET A 473       1.712  26.849   6.542  1.00 10.00      A   
ATOM   4473  SD  MET A 473       2.909  26.022   7.606  1.00 10.00      A   
ATOM   4474  CE  MET A 473       2.832  27.044   9.075  1.00 10.00      A   
ATOM   4475  C   MET A 473       0.029  29.029   5.108  1.00 10.00      A   
ATOM   4476  O   MET A 473      -0.901  28.238   4.944  1.00 10.00      A   
ATOM   4477  N   HIS A 474      -0.142  30.256   5.593  1.00 10.00      A   
ATOM   4478  HN  HIS A 474       0.640  30.845   5.692  1.00 10.00      A   
ATOM   4479  CA  HIS A 474      -1.459  30.751   5.984  1.00 10.00      A   
ATOM   4480  CB  HIS A 474      -1.357  32.160   6.586  1.00 10.00      A   
ATOM   4481  CG  HIS A 474      -2.653  32.697   7.129  1.00 10.00      A   
ATOM   4482  ND1 HIS A 474      -2.986  32.565   8.457  1.00 10.00      A   
ATOM   4483  CD2 HIS A 474      -3.652  33.352   6.485  1.00 10.00      A   
ATOM   4484  CE1 HIS A 474      -4.171  33.137   8.593  1.00 10.00      A   
ATOM   4485  NE2 HIS A 474      -4.610  33.625   7.427  1.00 10.00      A   
ATOM   4486  HE2 HIS A 474      -5.467  34.080   7.271  1.00 10.00      A   
ATOM   4487  C   HIS A 474      -2.420  30.745   4.797  1.00 10.00      A   
ATOM   4488  O   HIS A 474      -3.563  30.307   4.919  1.00 10.00      A   
ATOM   4489  N   HIS A 475      -1.941  31.211   3.648  1.00 10.00      A   
ATOM   4490  HN  HIS A 475      -1.013  31.532   3.612  1.00 10.00      A   
ATOM   4491  CA  HIS A 475      -2.761  31.263   2.441  1.00 10.00      A   
ATOM   4492  CB  HIS A 475      -2.016  31.951   1.290  1.00 10.00      A   
ATOM   4493  CG  HIS A 475      -1.804  33.423   1.492  1.00 10.00      A   
ATOM   4494  ND1 HIS A 475      -2.598  34.214   2.296  1.00 10.00      A   
ATOM   4495  HD1 HIS A 475      -3.376  33.913   2.817  1.00 10.00      A   
ATOM   4496  CD2 HIS A 475      -0.856  34.248   0.979  1.00 10.00      A   
ATOM   4497  CE1 HIS A 475      -2.118  35.463   2.248  1.00 10.00      A   
ATOM   4498  NE2 HIS A 475      -1.061  35.538   1.463  1.00 10.00      A   
ATOM   4499  C   HIS A 475      -3.236  29.875   2.020  1.00 10.00      A   
ATOM   4500  O   HIS A 475      -4.353  29.721   1.529  1.00 10.00      A   
ATOM   4501  N   VAL A 476      -2.394  28.870   2.221  1.00 10.00      A   
ATOM   4502  HN  VAL A 476      -1.516  29.051   2.623  1.00 10.00      A   
ATOM   4503  CA  VAL A 476      -2.748  27.502   1.864  1.00 10.00      A   
ATOM   4504  CB  VAL A 476      -1.496  26.596   1.779  1.00 10.00      A   
ATOM   4505  CG1 VAL A 476      -1.874  25.153   1.472  1.00 10.00      A   
ATOM   4506  CG2 VAL A 476      -0.532  27.127   0.733  1.00 10.00      A   
ATOM   4507  C   VAL A 476      -3.727  26.929   2.887  1.00 10.00      A   
ATOM   4508  O   VAL A 476      -4.755  26.349   2.529  1.00 10.00      A   
ATOM   4509  N   LEU A 477      -3.412  27.124   4.162  1.00 10.00      A   
ATOM   4510  HN  LEU A 477      -2.585  27.614   4.381  1.00 10.00      A   
ATOM   4511  CA  LEU A 477      -4.251  26.628   5.250  1.00 10.00      A   
ATOM   4512  CB  LEU A 477      -3.617  26.949   6.606  1.00 10.00      A   
ATOM   4513  CG  LEU A 477      -2.332  26.190   6.960  1.00 10.00      A   
ATOM   4514  CD1 LEU A 477      -1.669  26.796   8.191  1.00 10.00      A   
ATOM   4515  CD2 LEU A 477      -2.617  24.711   7.173  1.00 10.00      A   
ATOM   4516  C   LEU A 477      -5.659  27.217   5.180  1.00 10.00      A   
ATOM   4517  O   LEU A 477      -6.651  26.495   5.246  1.00 10.00      A   
ATOM   4518  N   SER A 478      -5.734  28.528   5.023  1.00 10.00      A   
ATOM   4519  HN  SER A 478      -4.902  29.054   4.967  1.00 10.00      A   
ATOM   4520  CA  SER A 478      -7.010  29.225   4.938  1.00 10.00      A   
ATOM   4521  CB  SER A 478      -6.869  30.622   5.555  1.00 10.00      A   
ATOM   4522  OG  SER A 478      -6.146  30.569   6.778  1.00 10.00      A   
ATOM   4523  HG  SER A 478      -6.169  29.665   7.124  1.00 10.00      A   
ATOM   4524  C   SER A 478      -7.464  29.336   3.484  1.00 10.00      A   
ATOM   4525  O   SER A 478      -8.191  30.262   3.118  1.00 10.00      A   
ATOM   4526  N   GLY A 479      -7.041  28.389   2.662  1.00 10.00      A   
ATOM   4527  HN  GLY A 479      -6.468  27.670   3.009  1.00 10.00      A   
ATOM   4528  CA  GLY A 479      -7.409  28.408   1.264  1.00 10.00      A   
ATOM   4529  C   GLY A 479      -7.990  27.098   0.786  1.00 10.00      A   
ATOM   4530  O   GLY A 479      -9.115  27.058   0.283  1.00 10.00      A   
ATOM   4531  N   CYS A 480      -7.226  26.021   0.932  1.00 10.00      A   
ATOM   4532  HN  CYS A 480      -6.334  26.113   1.329  1.00 10.00      A   
ATOM   4533  CA  CYS A 480      -7.679  24.706   0.507  1.00 10.00      A   
ATOM   4534  CB  CYS A 480      -6.535  23.698   0.555  1.00 10.00      A   
ATOM   4535  SG  CYS A 480      -5.117  24.159  -0.468  1.00 10.00      A   
ATOM   4536  HG  CYS A 480      -5.566  24.439  -1.685  1.00 10.00      A   
ATOM   4537  C   CYS A 480      -8.870  24.230   1.337  1.00 10.00      A   
ATOM   4538  O   CYS A 480      -9.063  24.657   2.479  1.00 10.00      A   
ATOM   4539  N   ASP A 481      -9.669  23.348   0.752  1.00 10.00      A   
ATOM   4540  HN  ASP A 481      -9.456  23.039  -0.150  1.00 10.00      A   
ATOM   4541  CA  ASP A 481     -10.855  22.829   1.421  1.00 10.00      A   
ATOM   4542  CB  ASP A 481     -12.084  22.971   0.512  1.00 10.00      A   
ATOM   4543  CG  ASP A 481     -13.156  23.873   1.090  1.00 10.00      A   
ATOM   4544  OD1 ASP A 481     -13.153  25.082   0.777  1.00 10.00      A   
ATOM   4545  OD2 ASP A 481     -14.015  23.377   1.849  1.00 10.00      A   
ATOM   4546  C   ASP A 481     -10.683  21.370   1.819  1.00 10.00      A   
ATOM   4547  O   ASP A 481     -10.903  21.003   2.971  1.00 10.00      A   
ATOM   4548  N   SER A 482     -10.258  20.547   0.869  1.00 10.00      A   
ATOM   4549  HN  SER A 482     -10.056  20.904  -0.021  1.00 10.00      A   
ATOM   4550  CA  SER A 482     -10.084  19.121   1.111  1.00 10.00      A   
ATOM   4551  CB  SER A 482     -10.411  18.351  -0.169  1.00 10.00      A   
ATOM   4552  OG  SER A 482     -11.547  18.911  -0.813  1.00 10.00      A   
ATOM   4553  HG  SER A 482     -11.269  19.657  -1.360  1.00 10.00      A   
ATOM   4554  C   SER A 482      -8.671  18.774   1.593  1.00 10.00      A   
ATOM   4555  O   SER A 482      -8.181  17.669   1.343  1.00 10.00      A   
ATOM   4556  N   LEU A 483      -8.035  19.706   2.299  1.00 10.00      A   
ATOM   4557  HN  LEU A 483      -8.491  20.554   2.486  1.00 10.00      A   
ATOM   4558  CA  LEU A 483      -6.682  19.499   2.816  1.00 10.00      A   
ATOM   4559  CB  LEU A 483      -6.212  20.750   3.567  1.00 10.00      A   
ATOM   4560  CG  LEU A 483      -4.698  20.958   3.675  1.00 10.00      A   
ATOM   4561  CD1 LEU A 483      -4.146  21.579   2.404  1.00 10.00      A   
ATOM   4562  CD2 LEU A 483      -4.364  21.826   4.876  1.00 10.00      A   
ATOM   4563  C   LEU A 483      -6.632  18.274   3.737  1.00 10.00      A   
ATOM   4564  O   LEU A 483      -7.295  18.234   4.777  1.00 10.00      A   
ATOM   4565  N   ARG A 484      -5.854  17.273   3.339  1.00 10.00      A   
ATOM   4566  HN  ARG A 484      -5.346  17.367   2.503  1.00 10.00      A   
ATOM   4567  CA  ARG A 484      -5.734  16.041   4.115  1.00 10.00      A   
ATOM   4568  CB  ARG A 484      -6.222  14.847   3.294  1.00 10.00      A   
ATOM   4569  CG  ARG A 484      -7.684  14.488   3.500  1.00 10.00      A   
ATOM   4570  CD  ARG A 484      -8.076  13.298   2.637  1.00 10.00      A   
ATOM   4571  NE  ARG A 484      -7.137  12.183   2.782  1.00 10.00      A   
ATOM   4572  HE  ARG A 484      -6.971  11.853   3.694  1.00 10.00      A   
ATOM   4573  CZ  ARG A 484      -6.522  11.584   1.757  1.00 10.00      A   
ATOM   4574  NH1 ARG A 484      -6.754  11.978   0.512  1.00 10.00      A   
ATOM   4575 HH11 ARG A 484      -6.270  11.505  -0.286  1.00 10.00      A   
ATOM   4576 HH12 ARG A 484      -7.426  12.760   0.319  1.00 10.00      A   
ATOM   4577  NH2 ARG A 484      -5.662  10.604   1.979  1.00 10.00      A   
ATOM   4578 HH21 ARG A 484      -5.177  10.125   1.175  1.00 10.00      A   
ATOM   4579 HH22 ARG A 484      -5.455  10.288   2.950  1.00 10.00      A   
ATOM   4580  C   ARG A 484      -4.299  15.796   4.569  1.00 10.00      A   
ATOM   4581  O   ARG A 484      -4.006  15.799   5.765  1.00 10.00      A   
ATOM   4582  N   LYS A 485      -3.413  15.579   3.611  1.00 10.00      A   
ATOM   4583  HN  LYS A 485      -3.707  15.605   2.671  1.00 10.00      A   
ATOM   4584  CA  LYS A 485      -2.011  15.321   3.907  1.00 10.00      A   
ATOM   4585  CB  LYS A 485      -1.541  14.041   3.207  1.00 10.00      A   
ATOM   4586  CG  LYS A 485      -2.243  12.778   3.686  1.00 10.00      A   
ATOM   4587  CD  LYS A 485      -1.460  11.519   3.334  1.00 10.00      A   
ATOM   4588  CE  LYS A 485      -1.862  10.956   1.979  1.00 10.00      A   
ATOM   4589  NZ  LYS A 485      -1.392   9.555   1.801  1.00 10.00      A   
ATOM   4590  HZ1 LYS A 485      -1.124   9.386   0.813  1.00 10.00      A   
ATOM   4591  HZ2 LYS A 485      -2.156   8.888   2.056  1.00 10.00      A   
ATOM   4592  HZ3 LYS A 485      -0.573   9.364   2.411  1.00 10.00      A   
ATOM   4593  C   LYS A 485      -1.146  16.504   3.487  1.00 10.00      A   
ATOM   4594  O   LYS A 485      -1.150  16.902   2.319  1.00 10.00      A   
ATOM   4595  N   LEU A 486      -0.417  17.072   4.438  1.00 10.00      A   
ATOM   4596  HN  LEU A 486      -0.451  16.711   5.351  1.00 10.00      A   
ATOM   4597  CA  LEU A 486       0.440  18.212   4.159  1.00 10.00      A   
ATOM   4598  CB  LEU A 486      -0.182  19.493   4.721  1.00 10.00      A   
ATOM   4599  CG  LEU A 486       0.318  20.806   4.119  1.00 10.00      A   
ATOM   4600  CD1 LEU A 486      -0.145  20.937   2.677  1.00 10.00      A   
ATOM   4601  CD2 LEU A 486      -0.170  21.986   4.946  1.00 10.00      A   
ATOM   4602  C   LEU A 486       1.826  17.999   4.750  1.00 10.00      A   
ATOM   4603  O   LEU A 486       1.974  17.822   5.963  1.00 10.00      A   
ATOM   4604  N   GLU A 487       2.836  18.005   3.892  1.00 10.00      A   
ATOM   4605  HN  GLU A 487       2.656  18.147   2.934  1.00 10.00      A   
ATOM   4606  CA  GLU A 487       4.212  17.819   4.328  1.00 10.00      A   
ATOM   4607  CB  GLU A 487       4.785  16.510   3.782  1.00 10.00      A   
ATOM   4608  CG  GLU A 487       4.210  16.087   2.440  1.00 10.00      A   
ATOM   4609  CD  GLU A 487       4.627  14.686   2.038  1.00 10.00      A   
ATOM   4610  OE1 GLU A 487       5.024  14.492   0.873  1.00 10.00      A   
ATOM   4611  OE2 GLU A 487       4.550  13.774   2.889  1.00 10.00      A   
ATOM   4612  C   GLU A 487       5.068  19.008   3.908  1.00 10.00      A   
ATOM   4613  O   GLU A 487       5.191  19.313   2.720  1.00 10.00      A   
ATOM   4614  N   ILE A 488       5.643  19.685   4.893  1.00 10.00      A   
ATOM   4615  HN  ILE A 488       5.510  19.380   5.821  1.00 10.00      A   
ATOM   4616  CA  ILE A 488       6.473  20.857   4.646  1.00 10.00      A   
ATOM   4617  CB  ILE A 488       5.798  22.138   5.189  1.00 10.00      A   
ATOM   4618  CG1 ILE A 488       4.438  22.350   4.514  1.00 10.00      A   
ATOM   4619  CG2 ILE A 488       6.695  23.348   4.977  1.00 10.00      A   
ATOM   4620  CD1 ILE A 488       3.618  23.476   5.108  1.00 10.00      A   
ATOM   4621  C   ILE A 488       7.850  20.696   5.289  1.00 10.00      A   
ATOM   4622  O   ILE A 488       7.963  20.457   6.494  1.00 10.00      A   
ATOM   4623  N   ARG A 489       8.894  20.820   4.482  1.00 10.00      A   
ATOM   4624  HN  ARG A 489       8.744  20.998   3.524  1.00 10.00      A   
ATOM   4625  CA  ARG A 489      10.254  20.691   4.983  1.00 10.00      A   
ATOM   4626  CB  ARG A 489      10.861  19.331   4.607  1.00 10.00      A   
ATOM   4627  CG  ARG A 489      10.985  19.086   3.111  1.00 10.00      A   
ATOM   4628  CD  ARG A 489      12.056  18.050   2.797  1.00 10.00      A   
ATOM   4629  NE  ARG A 489      13.401  18.520   3.149  1.00 10.00      A   
ATOM   4630  HE  ARG A 489      13.467  19.352   3.685  1.00 10.00      A   
ATOM   4631  CZ  ARG A 489      14.531  17.902   2.803  1.00 10.00      A   
ATOM   4632  NH1 ARG A 489      14.495  16.785   2.083  1.00 10.00      A   
ATOM   4633 HH11 ARG A 489      13.577  16.384   1.787  1.00 10.00      A   
ATOM   4634 HH12 ARG A 489      15.375  16.304   1.814  1.00 10.00      A   
ATOM   4635  NH2 ARG A 489      15.698  18.417   3.171  1.00 10.00      A   
ATOM   4636 HH21 ARG A 489      16.589  17.949   2.914  1.00 10.00      A   
ATOM   4637 HH22 ARG A 489      15.721  19.306   3.732  1.00 10.00      A   
ATOM   4638  C   ARG A 489      11.152  21.828   4.505  1.00 10.00      A   
ATOM   4639  O   ARG A 489      11.047  22.269   3.358  1.00 10.00      A   
ATOM   4640  N   ASP A 490      12.007  22.304   5.412  1.00 10.00      A   
ATOM   4641  HN  ASP A 490      11.991  21.924   6.319  1.00 10.00      A   
ATOM   4642  CA  ASP A 490      12.962  23.375   5.125  1.00 10.00      A   
ATOM   4643  CB  ASP A 490      14.081  22.892   4.191  1.00 10.00      A   
ATOM   4644  CG  ASP A 490      14.907  21.772   4.790  1.00 10.00      A   
ATOM   4645  OD1 ASP A 490      15.856  22.058   5.550  1.00 10.00      A   
ATOM   4646  OD2 ASP A 490      14.608  20.592   4.509  1.00 10.00      A   
ATOM   4647  C   ASP A 490      12.277  24.613   4.560  1.00 10.00      A   
ATOM   4648  O   ASP A 490      12.559  25.033   3.439  1.00 10.00      A   
ATOM   4649  N   CYS A 491      11.371  25.189   5.338  1.00 10.00      A   
ATOM   4650  HN  CYS A 491      11.201  24.822   6.230  1.00 10.00      A   
ATOM   4651  CA  CYS A 491      10.637  26.368   4.913  1.00 10.00      A   
ATOM   4652  CB  CYS A 491       9.250  25.961   4.404  1.00 10.00      A   
ATOM   4653  SG  CYS A 491       9.280  24.799   3.015  1.00 10.00      A   
ATOM   4654  HG  CYS A 491      10.222  23.893   3.255  1.00 10.00      A   
ATOM   4655  C   CYS A 491      10.523  27.369   6.065  1.00 10.00      A   
ATOM   4656  O   CYS A 491      10.537  26.978   7.234  1.00 10.00      A   
ATOM   4657  N   PRO A 492      10.402  28.671   5.751  1.00 10.00      A   
ATOM   4658  CA  PRO A 492      10.301  29.737   6.762  1.00 10.00      A   
ATOM   4659  CB  PRO A 492      10.624  30.996   5.957  1.00 10.00      A   
ATOM   4660  CG  PRO A 492      10.147  30.686   4.581  1.00 10.00      A   
ATOM   4661  CD  PRO A 492      10.369  29.212   4.379  1.00 10.00      A   
ATOM   4662  C   PRO A 492       8.908  29.861   7.384  1.00 10.00      A   
ATOM   4663  O   PRO A 492       8.483  30.958   7.761  1.00 10.00      A   
ATOM   4664  N   PHE A 493       8.206  28.742   7.499  1.00 10.00      A   
ATOM   4665  HN  PHE A 493       8.607  27.899   7.199  1.00 10.00      A   
ATOM   4666  CA  PHE A 493       6.870  28.731   8.085  1.00 10.00      A   
ATOM   4667  CB  PHE A 493       5.980  27.714   7.368  1.00 10.00      A   
ATOM   4668  CG  PHE A 493       5.882  27.889   5.879  1.00 10.00      A   
ATOM   4669  CD1 PHE A 493       5.755  26.787   5.053  1.00 10.00      A   
ATOM   4670  CD2 PHE A 493       5.909  29.148   5.304  1.00 10.00      A   
ATOM   4671  CE1 PHE A 493       5.658  26.935   3.684  1.00 10.00      A   
ATOM   4672  CE2 PHE A 493       5.814  29.302   3.935  1.00 10.00      A   
ATOM   4673  CZ  PHE A 493       5.687  28.196   3.122  1.00 10.00      A   
ATOM   4674  C   PHE A 493       6.967  28.366   9.561  1.00 10.00      A   
ATOM   4675  O   PHE A 493       7.781  27.517   9.933  1.00 10.00      A   
ATOM   4676  N   GLY A 494       6.154  28.998  10.408  1.00 10.00      A   
ATOM   4677  HN  GLY A 494       5.516  29.673  10.076  1.00 10.00      A   
ATOM   4678  CA  GLY A 494       6.216  28.694  11.821  1.00 10.00      A   
ATOM   4679  C   GLY A 494       4.926  28.934  12.585  1.00 10.00      A   
ATOM   4680  O   GLY A 494       3.821  28.780  12.054  1.00 10.00      A   
ATOM   4681  N   ASP A 495       5.093  29.359  13.831  1.00 10.00      A   
ATOM   4682  HN  ASP A 495       6.006  29.532  14.145  1.00 10.00      A   
ATOM   4683  CA  ASP A 495       3.986  29.599  14.751  1.00 10.00      A   
ATOM   4684  CB  ASP A 495       4.495  29.934  16.156  1.00 10.00      A   
ATOM   4685  CG  ASP A 495       5.621  30.951  16.175  1.00 10.00      A   
ATOM   4686  OD1 ASP A 495       6.798  30.546  16.050  1.00 10.00      A   
ATOM   4687  OD2 ASP A 495       5.341  32.157  16.332  1.00 10.00      A   
ATOM   4688  C   ASP A 495       2.981  30.644  14.288  1.00 10.00      A   
ATOM   4689  O   ASP A 495       1.797  30.533  14.603  1.00 10.00      A   
ATOM   4690  N   LYS A 496       3.432  31.641  13.537  1.00 10.00      A   
ATOM   4691  HN  LYS A 496       4.383  31.666  13.292  1.00 10.00      A   
ATOM   4692  CA  LYS A 496       2.535  32.698  13.069  1.00 10.00      A   
ATOM   4693  CB  LYS A 496       3.285  33.776  12.286  1.00 10.00      A   
ATOM   4694  CG  LYS A 496       4.230  34.621  13.124  1.00 10.00      A   
ATOM   4695  CD  LYS A 496       4.831  35.748  12.298  1.00 10.00      A   
ATOM   4696  CE  LYS A 496       6.343  35.817  12.458  1.00 10.00      A   
ATOM   4697  NZ  LYS A 496       7.004  34.536  12.083  1.00 10.00      A   
ATOM   4698  HZ1 LYS A 496       6.943  33.857  12.870  1.00 10.00      A   
ATOM   4699  HZ2 LYS A 496       8.009  34.698  11.865  1.00 10.00      A   
ATOM   4700  HZ3 LYS A 496       6.534  34.116  11.242  1.00 10.00      A   
ATOM   4701  C   LYS A 496       1.366  32.149  12.251  1.00 10.00      A   
ATOM   4702  O   LYS A 496       0.225  32.580  12.419  1.00 10.00      A   
ATOM   4703  N   ALA A 497       1.645  31.196  11.375  1.00 10.00      A   
ATOM   4704  HN  ALA A 497       2.574  30.881  11.280  1.00 10.00      A   
ATOM   4705  CA  ALA A 497       0.600  30.605  10.552  1.00 10.00      A   
ATOM   4706  CB  ALA A 497       1.158  30.167   9.206  1.00 10.00      A   
ATOM   4707  C   ALA A 497      -0.067  29.436  11.273  1.00 10.00      A   
ATOM   4708  O   ALA A 497      -1.275  29.225  11.149  1.00 10.00      A   
ATOM   4709  N   LEU A 498       0.727  28.694  12.041  1.00 10.00      A   
ATOM   4710  HN  LEU A 498       1.684  28.918  12.095  1.00 10.00      A   
ATOM   4711  CA  LEU A 498       0.229  27.540  12.788  1.00 10.00      A   
ATOM   4712  CB  LEU A 498       1.388  26.803  13.461  1.00 10.00      A   
ATOM   4713  CG  LEU A 498       1.005  25.734  14.487  1.00 10.00      A   
ATOM   4714  CD1 LEU A 498       0.421  24.504  13.802  1.00 10.00      A   
ATOM   4715  CD2 LEU A 498       2.203  25.364  15.346  1.00 10.00      A   
ATOM   4716  C   LEU A 498      -0.816  27.928  13.834  1.00 10.00      A   
ATOM   4717  O   LEU A 498      -1.880  27.310  13.924  1.00 10.00      A   
ATOM   4718  N   LEU A 499      -0.523  28.964  14.606  1.00 10.00      A   
ATOM   4719  HN  LEU A 499       0.329  29.442  14.465  1.00 10.00      A   
ATOM   4720  CA  LEU A 499      -1.429  29.415  15.661  1.00 10.00      A   
ATOM   4721  CB  LEU A 499      -0.690  30.279  16.686  1.00 10.00      A   
ATOM   4722  CG  LEU A 499       0.527  29.641  17.360  1.00 10.00      A   
ATOM   4723  CD1 LEU A 499       1.277  30.672  18.188  1.00 10.00      A   
ATOM   4724  CD2 LEU A 499       0.116  28.454  18.223  1.00 10.00      A   
ATOM   4725  C   LEU A 499      -2.642  30.158  15.111  1.00 10.00      A   
ATOM   4726  O   LEU A 499      -3.558  30.501  15.856  1.00 10.00      A   
ATOM   4727  N   ALA A 500      -2.652  30.402  13.811  1.00 10.00      A   
ATOM   4728  HN  ALA A 500      -1.897  30.102  13.261  1.00 10.00      A   
ATOM   4729  CA  ALA A 500      -3.763  31.111  13.182  1.00 10.00      A   
ATOM   4730  CB  ALA A 500      -3.241  32.175  12.227  1.00 10.00      A   
ATOM   4731  C   ALA A 500      -4.711  30.156  12.456  1.00 10.00      A   
ATOM   4732  O   ALA A 500      -5.777  30.559  11.988  1.00 10.00      A   
ATOM   4733  N   ASN A 501      -4.326  28.887  12.372  1.00 10.00      A   
ATOM   4734  HN  ASN A 501      -3.477  28.615  12.781  1.00 10.00      A   
ATOM   4735  CA  ASN A 501      -5.143  27.882  11.692  1.00 10.00      A   
ATOM   4736  CB  ASN A 501      -4.627  27.618  10.269  1.00 10.00      A   
ATOM   4737  CG  ASN A 501      -4.970  28.723   9.290  1.00 10.00      A   
ATOM   4738  OD1 ASN A 501      -6.052  28.733   8.695  1.00 10.00      A   
ATOM   4739  ND2 ASN A 501      -4.044  29.652   9.101  1.00 10.00      A   
ATOM   4740 HD21 ASN A 501      -3.200  29.576   9.599  1.00 10.00      A   
ATOM   4741 HD22 ASN A 501      -4.235  30.378   8.467  1.00 10.00      A   
ATOM   4742  C   ASN A 501      -5.173  26.570  12.468  1.00 10.00      A   
ATOM   4743  O   ASN A 501      -4.914  25.500  11.911  1.00 10.00      A   
ATOM   4744  N   ALA A 502      -5.500  26.644  13.747  1.00 10.00      A   
ATOM   4745  HN  ALA A 502      -5.717  27.518  14.141  1.00 10.00      A   
ATOM   4746  CA  ALA A 502      -5.555  25.451  14.581  1.00 10.00      A   
ATOM   4747  CB  ALA A 502      -5.539  25.829  16.051  1.00 10.00      A   
ATOM   4748  C   ALA A 502      -6.782  24.603  14.254  1.00 10.00      A   
ATOM   4749  O   ALA A 502      -6.710  23.375  14.247  1.00 10.00      A   
ATOM   4750  N   SER A 503      -7.897  25.266  13.965  1.00 10.00      A   
ATOM   4751  HN  SER A 503      -7.886  26.247  13.976  1.00 10.00      A   
ATOM   4752  CA  SER A 503      -9.147  24.585  13.645  1.00 10.00      A   
ATOM   4753  CB  SER A 503     -10.264  25.620  13.548  1.00 10.00      A   
ATOM   4754  OG  SER A 503      -9.775  26.907  13.895  1.00 10.00      A   
ATOM   4755  HG  SER A 503     -10.265  27.239  14.657  1.00 10.00      A   
ATOM   4756  C   SER A 503      -9.043  23.803  12.334  1.00 10.00      A   
ATOM   4757  O   SER A 503      -9.726  22.793  12.140  1.00 10.00      A   
ATOM   4758  N   LYS A 504      -8.180  24.273  11.442  1.00 10.00      A   
ATOM   4759  HN  LYS A 504      -7.671  25.084  11.657  1.00 10.00      A   
ATOM   4760  CA  LYS A 504      -7.978  23.626  10.150  1.00 10.00      A   
ATOM   4761  CB  LYS A 504      -7.069  24.479   9.254  1.00 10.00      A   
ATOM   4762  CG  LYS A 504      -7.143  24.129   7.773  1.00 10.00      A   
ATOM   4763  CD  LYS A 504      -8.507  24.470   7.190  1.00 10.00      A   
ATOM   4764  CE  LYS A 504      -8.616  24.044   5.737  1.00 10.00      A   
ATOM   4765  NZ  LYS A 504      -9.832  24.601   5.090  1.00 10.00      A   
ATOM   4766  HZ1 LYS A 504     -10.670  24.052   5.367  1.00 10.00      A   
ATOM   4767  HZ2 LYS A 504      -9.737  24.563   4.052  1.00 10.00      A   
ATOM   4768  HZ3 LYS A 504      -9.970  25.591   5.380  1.00 10.00      A   
ATOM   4769  C   LYS A 504      -7.380  22.233  10.337  1.00 10.00      A   
ATOM   4770  O   LYS A 504      -7.649  21.320   9.557  1.00 10.00      A   
ATOM   4771  N   LEU A 505      -6.601  22.072  11.402  1.00 10.00      A   
ATOM   4772  HN  LEU A 505      -6.463  22.829  12.011  1.00 10.00      A   
ATOM   4773  CA  LEU A 505      -5.947  20.803  11.700  1.00 10.00      A   
ATOM   4774  CB  LEU A 505      -4.909  20.989  12.808  1.00 10.00      A   
ATOM   4775  CG  LEU A 505      -3.723  21.891  12.449  1.00 10.00      A   
ATOM   4776  CD1 LEU A 505      -3.043  22.422  13.701  1.00 10.00      A   
ATOM   4777  CD2 LEU A 505      -2.729  21.144  11.575  1.00 10.00      A   
ATOM   4778  C   LEU A 505      -6.948  19.706  12.063  1.00 10.00      A   
ATOM   4779  O   LEU A 505      -6.602  18.526  12.084  1.00 10.00      A   
ATOM   4780  N   GLU A 506      -8.193  20.097  12.340  1.00 10.00      A   
ATOM   4781  HN  GLU A 506      -8.414  21.052  12.315  1.00 10.00      A   
ATOM   4782  CA  GLU A 506      -9.233  19.136  12.683  1.00 10.00      A   
ATOM   4783  CB  GLU A 506     -10.429  19.827  13.346  1.00 10.00      A   
ATOM   4784  CG  GLU A 506     -10.160  20.382  14.736  1.00 10.00      A   
ATOM   4785  CD  GLU A 506     -11.428  20.829  15.440  1.00 10.00      A   
ATOM   4786  OE1 GLU A 506     -11.449  20.842  16.689  1.00 10.00      A   
ATOM   4787  OE2 GLU A 506     -12.414  21.160  14.749  1.00 10.00      A   
ATOM   4788  C   GLU A 506      -9.708  18.391  11.442  1.00 10.00      A   
ATOM   4789  O   GLU A 506     -10.310  17.327  11.544  1.00 10.00      A   
ATOM   4790  N   THR A 507      -9.446  18.958  10.271  1.00 10.00      A   
ATOM   4791  HN  THR A 507      -8.957  19.809  10.245  1.00 10.00      A   
ATOM   4792  CA  THR A 507      -9.858  18.342   9.021  1.00 10.00      A   
ATOM   4793  CB  THR A 507     -10.389  19.409   8.045  1.00 10.00      A   
ATOM   4794  OG1 THR A 507     -11.261  20.303   8.754  1.00 10.00      A   
ATOM   4795  HG1 THR A 507     -11.115  20.210   9.702  1.00 10.00      A   
ATOM   4796  CG2 THR A 507     -11.164  18.771   6.902  1.00 10.00      A   
ATOM   4797  C   THR A 507      -8.698  17.587   8.374  1.00 10.00      A   
ATOM   4798  O   THR A 507      -8.905  16.646   7.605  1.00 10.00      A   
ATOM   4799  N   MET A 508      -7.481  17.992   8.703  1.00 10.00      A   
ATOM   4800  HN  MET A 508      -7.374  18.721   9.347  1.00 10.00      A   
ATOM   4801  CA  MET A 508      -6.295  17.366   8.143  1.00 10.00      A   
ATOM   4802  CB  MET A 508      -5.079  18.276   8.328  1.00 10.00      A   
ATOM   4803  CG  MET A 508      -5.218  19.657   7.711  1.00 10.00      A   
ATOM   4804  SD  MET A 508      -3.852  20.744   8.161  1.00 10.00      A   
ATOM   4805  CE  MET A 508      -2.465  19.807   7.532  1.00 10.00      A   
ATOM   4806  C   MET A 508      -6.030  16.031   8.821  1.00 10.00      A   
ATOM   4807  O   MET A 508      -6.340  15.859   9.997  1.00 10.00      A   
ATOM   4808  N   ARG A 509      -5.463  15.090   8.072  1.00 10.00      A   
ATOM   4809  HN  ARG A 509      -5.236  15.291   7.140  1.00 10.00      A   
ATOM   4810  CA  ARG A 509      -5.145  13.777   8.613  1.00 10.00      A   
ATOM   4811  CB  ARG A 509      -5.013  12.725   7.500  1.00 10.00      A   
ATOM   4812  CG  ARG A 509      -4.707  11.322   8.022  1.00 10.00      A   
ATOM   4813  CD  ARG A 509      -4.040  10.448   6.969  1.00 10.00      A   
ATOM   4814  NE  ARG A 509      -5.006   9.840   6.054  1.00 10.00      A   
ATOM   4815  HE  ARG A 509      -5.960   9.887   6.304  1.00 10.00      A   
ATOM   4816  CZ  ARG A 509      -4.670   9.221   4.914  1.00 10.00      A   
ATOM   4817  NH1 ARG A 509      -3.401   9.120   4.554  1.00 10.00      A   
ATOM   4818 HH11 ARG A 509      -2.645   9.509   5.151  1.00 10.00      A   
ATOM   4819 HH12 ARG A 509      -3.154   8.642   3.643  1.00 10.00      A   
ATOM   4820  NH2 ARG A 509      -5.604   8.683   4.145  1.00 10.00      A   
ATOM   4821 HH21 ARG A 509      -5.331   8.203   3.247  1.00 10.00      A   
ATOM   4822 HH22 ARG A 509      -6.607   8.727   4.421  1.00 10.00      A   
ATOM   4823  C   ARG A 509      -3.844  13.853   9.391  1.00 10.00      A   
ATOM   4824  O   ARG A 509      -3.738  13.328  10.498  1.00 10.00      A   
ATOM   4825  N   SER A 510      -2.858  14.515   8.802  1.00 10.00      A   
ATOM   4826  HN  SER A 510      -3.007  14.914   7.923  1.00 10.00      A   
ATOM   4827  CA  SER A 510      -1.559  14.652   9.427  1.00 10.00      A   
ATOM   4828  CB  SER A 510      -0.784  13.342   9.287  1.00 10.00      A   
ATOM   4829  OG  SER A 510      -1.087  12.716   8.050  1.00 10.00      A   
ATOM   4830  HG  SER A 510      -0.548  11.927   7.946  1.00 10.00      A   
ATOM   4831  C   SER A 510      -0.755  15.804   8.821  1.00 10.00      A   
ATOM   4832  O   SER A 510      -0.746  16.007   7.600  1.00 10.00      A   
ATOM   4833  N   LEU A 511      -0.104  16.564   9.690  1.00 10.00      A   
ATOM   4834  HN  LEU A 511      -0.203  16.378  10.655  1.00 10.00      A   
ATOM   4835  CA  LEU A 511       0.737  17.676   9.277  1.00 10.00      A   
ATOM   4836  CB  LEU A 511       0.296  18.978   9.950  1.00 10.00      A   
ATOM   4837  CG  LEU A 511       1.223  20.180   9.754  1.00 10.00      A   
ATOM   4838  CD1 LEU A 511       1.098  20.737   8.347  1.00 10.00      A   
ATOM   4839  CD2 LEU A 511       0.937  21.251  10.789  1.00 10.00      A   
ATOM   4840  C   LEU A 511       2.178  17.372   9.657  1.00 10.00      A   
ATOM   4841  O   LEU A 511       2.497  17.221  10.838  1.00 10.00      A   
ATOM   4842  N   TRP A 512       3.036  17.263   8.660  1.00 10.00      A   
ATOM   4843  HN  TRP A 512       2.723  17.395   7.738  1.00 10.00      A   
ATOM   4844  CA  TRP A 512       4.435  16.968   8.894  1.00 10.00      A   
ATOM   4845  CB  TRP A 512       4.869  15.737   8.095  1.00 10.00      A   
ATOM   4846  CG  TRP A 512       6.348  15.485   8.137  1.00 10.00      A   
ATOM   4847  CD1 TRP A 512       7.262  15.804   7.173  1.00 10.00      A   
ATOM   4848  CD2 TRP A 512       7.087  14.864   9.197  1.00 10.00      A   
ATOM   4849  NE1 TRP A 512       8.519  15.418   7.566  1.00 10.00      A   
ATOM   4850  HE1 TRP A 512       9.343  15.536   7.043  1.00 10.00      A   
ATOM   4851  CE2 TRP A 512       8.439  14.839   8.803  1.00 10.00      A   
ATOM   4852  CE3 TRP A 512       6.737  14.327  10.440  1.00 10.00      A   
ATOM   4853  CZ2 TRP A 512       9.440  14.299   9.605  1.00 10.00      A   
ATOM   4854  CZ3 TRP A 512       7.733  13.792  11.233  1.00 10.00      A   
ATOM   4855  CH2 TRP A 512       9.068  13.781  10.814  1.00 10.00      A   
ATOM   4856  C   TRP A 512       5.298  18.166   8.540  1.00 10.00      A   
ATOM   4857  O   TRP A 512       5.305  18.627   7.397  1.00 10.00      A   
ATOM   4858  N   MET A 513       6.005  18.685   9.529  1.00 10.00      A   
ATOM   4859  HN  MET A 513       5.935  18.289  10.427  1.00 10.00      A   
ATOM   4860  CA  MET A 513       6.883  19.825   9.318  1.00 10.00      A   
ATOM   4861  CB  MET A 513       6.322  21.085   9.978  1.00 10.00      A   
ATOM   4862  CG  MET A 513       5.067  21.628   9.318  1.00 10.00      A   
ATOM   4863  SD  MET A 513       4.606  23.258   9.933  1.00 10.00      A   
ATOM   4864  CE  MET A 513       5.862  24.275   9.165  1.00 10.00      A   
ATOM   4865  C   MET A 513       8.273  19.526   9.853  1.00 10.00      A   
ATOM   4866  O   MET A 513       8.423  19.070  10.989  1.00 10.00      A   
ATOM   4867  N   SER A 514       9.289  19.791   9.042  1.00 10.00      A   
ATOM   4868  HN  SER A 514       9.110  20.180   8.156  1.00 10.00      A   
ATOM   4869  CA  SER A 514      10.667  19.537   9.435  1.00 10.00      A   
ATOM   4870  CB  SER A 514      11.157  18.231   8.807  1.00 10.00      A   
ATOM   4871  OG  SER A 514      10.261  17.797   7.796  1.00 10.00      A   
ATOM   4872  HG  SER A 514       9.376  18.124   7.994  1.00 10.00      A   
ATOM   4873  C   SER A 514      11.574  20.695   9.031  1.00 10.00      A   
ATOM   4874  O   SER A 514      11.390  21.284   7.964  1.00 10.00      A   
ATOM   4875  N   SER A 515      12.528  21.026   9.897  1.00 10.00      A   
ATOM   4876  HN  SER A 515      12.593  20.528  10.744  1.00 10.00      A   
ATOM   4877  CA  SER A 515      13.480  22.106   9.644  1.00 10.00      A   
ATOM   4878  CB  SER A 515      14.491  21.680   8.574  1.00 10.00      A   
ATOM   4879  OG  SER A 515      14.971  20.363   8.818  1.00 10.00      A   
ATOM   4880  HG  SER A 515      14.576  19.757   8.178  1.00 10.00      A   
ATOM   4881  C   SER A 515      12.761  23.402   9.250  1.00 10.00      A   
ATOM   4882  O   SER A 515      12.999  23.968   8.181  1.00 10.00      A   
ATOM   4883  N   CYS A 516      11.862  23.850  10.113  1.00 10.00      A   
ATOM   4884  HN  CYS A 516      11.712  23.357  10.946  1.00 10.00      A   
ATOM   4885  CA  CYS A 516      11.098  25.065   9.864  1.00 10.00      A   
ATOM   4886  CB  CYS A 516       9.617  24.726   9.681  1.00 10.00      A   
ATOM   4887  SG  CYS A 516       9.296  23.496   8.396  1.00 10.00      A   
ATOM   4888  HG  CYS A 516      10.388  22.752   8.264  1.00 10.00      A   
ATOM   4889  C   CYS A 516      11.286  26.066  11.003  1.00 10.00      A   
ATOM   4890  O   CYS A 516      12.224  25.948  11.793  1.00 10.00      A   
ATOM   4891  N   SER A 517      10.396  27.043  11.086  1.00 10.00      A   
ATOM   4892  HN  SER A 517       9.665  27.083  10.433  1.00 10.00      A   
ATOM   4893  CA  SER A 517      10.471  28.062  12.118  1.00 10.00      A   
ATOM   4894  CB  SER A 517      10.208  29.437  11.498  1.00 10.00      A   
ATOM   4895  OG  SER A 517      10.834  29.535  10.227  1.00 10.00      A   
ATOM   4896  HG  SER A 517      11.227  30.411  10.124  1.00 10.00      A   
ATOM   4897  C   SER A 517       9.476  27.770  13.240  1.00 10.00      A   
ATOM   4898  O   SER A 517       8.970  28.682  13.891  1.00 10.00      A   
ATOM   4899  N   VAL A 518       9.210  26.491  13.470  1.00 10.00      A   
ATOM   4900  HN  VAL A 518       9.662  25.803  12.936  1.00 10.00      A   
ATOM   4901  CA  VAL A 518       8.275  26.081  14.510  1.00 10.00      A   
ATOM   4902  CB  VAL A 518       7.679  24.686  14.236  1.00 10.00      A   
ATOM   4903  CG1 VAL A 518       6.477  24.432  15.134  1.00 10.00      A   
ATOM   4904  CG2 VAL A 518       7.301  24.537  12.769  1.00 10.00      A   
ATOM   4905  C   VAL A 518       8.948  26.082  15.879  1.00 10.00      A   
ATOM   4906  O   VAL A 518       9.755  25.205  16.190  1.00 10.00      A   
ATOM   4907  N   SER A 519       8.623  27.080  16.682  1.00 10.00      A   
ATOM   4908  HN  SER A 519       7.983  27.751  16.369  1.00 10.00      A   
ATOM   4909  CA  SER A 519       9.180  27.207  18.015  1.00 10.00      A   
ATOM   4910  CB  SER A 519       8.936  28.628  18.532  1.00 10.00      A   
ATOM   4911  OG  SER A 519       7.622  29.068  18.208  1.00 10.00      A   
ATOM   4912  HG  SER A 519       7.644  29.592  17.390  1.00 10.00      A   
ATOM   4913  C   SER A 519       8.554  26.185  18.965  1.00 10.00      A   
ATOM   4914  O   SER A 519       7.390  25.793  18.797  1.00 10.00      A   
ATOM   4915  N   PHE A 520       9.325  25.747  19.956  1.00 10.00      A   
ATOM   4916  HN  PHE A 520      10.249  26.077  20.029  1.00 10.00      A   
ATOM   4917  CA  PHE A 520       8.831  24.781  20.931  1.00 10.00      A   
ATOM   4918  CB  PHE A 520       9.944  24.328  21.880  1.00 10.00      A   
ATOM   4919  CG  PHE A 520       9.522  23.227  22.815  1.00 10.00      A   
ATOM   4920  CD1 PHE A 520       9.086  22.008  22.320  1.00 10.00      A   
ATOM   4921  CD2 PHE A 520       9.555  23.412  24.185  1.00 10.00      A   
ATOM   4922  CE1 PHE A 520       8.694  20.995  23.177  1.00 10.00      A   
ATOM   4923  CE2 PHE A 520       9.166  22.405  25.048  1.00 10.00      A   
ATOM   4924  CZ  PHE A 520       8.734  21.194  24.543  1.00 10.00      A   
ATOM   4925  C   PHE A 520       7.659  25.363  21.718  1.00 10.00      A   
ATOM   4926  O   PHE A 520       6.705  24.656  22.048  1.00 10.00      A   
ATOM   4927  N   GLY A 521       7.727  26.665  21.993  1.00 10.00      A   
ATOM   4928  HN  GLY A 521       8.510  27.176  21.694  1.00 10.00      A   
ATOM   4929  CA  GLY A 521       6.669  27.333  22.728  1.00 10.00      A   
ATOM   4930  C   GLY A 521       5.334  27.244  22.018  1.00 10.00      A   
ATOM   4931  O   GLY A 521       4.285  27.133  22.658  1.00 10.00      A   
ATOM   4932  N   ALA A 522       5.382  27.272  20.689  1.00 10.00      A   
ATOM   4933  HN  ALA A 522       6.253  27.343  20.246  1.00 10.00      A   
ATOM   4934  CA  ALA A 522       4.183  27.190  19.875  1.00 10.00      A   
ATOM   4935  CB  ALA A 522       4.511  27.549  18.437  1.00 10.00      A   
ATOM   4936  C   ALA A 522       3.597  25.788  19.944  1.00 10.00      A   
ATOM   4937  O   ALA A 522       2.379  25.615  19.988  1.00 10.00      A   
ATOM   4938  N   CYS A 523       4.474  24.791  19.957  1.00 10.00      A   
ATOM   4939  HN  CYS A 523       5.430  24.995  19.905  1.00 10.00      A   
ATOM   4940  CA  CYS A 523       4.052  23.399  20.035  1.00 10.00      A   
ATOM   4941  CB  CYS A 523       5.262  22.466  19.927  1.00 10.00      A   
ATOM   4942  SG  CYS A 523       6.316  22.761  18.485  1.00 10.00      A   
ATOM   4943  HG  CYS A 523       6.863  23.963  18.618  1.00 10.00      A   
ATOM   4944  C   CYS A 523       3.295  23.146  21.338  1.00 10.00      A   
ATOM   4945  O   CYS A 523       2.250  22.491  21.349  1.00 10.00      A   
ATOM   4946  N   LYS A 524       3.821  23.695  22.429  1.00 10.00      A   
ATOM   4947  HN  LYS A 524       4.655  24.210  22.350  1.00 10.00      A   
ATOM   4948  CA  LYS A 524       3.196  23.546  23.739  1.00 10.00      A   
ATOM   4949  CB  LYS A 524       4.105  24.096  24.842  1.00 10.00      A   
ATOM   4950  CG  LYS A 524       5.315  23.228  25.146  1.00 10.00      A   
ATOM   4951  CD  LYS A 524       5.888  23.540  26.518  1.00 10.00      A   
ATOM   4952  CE  LYS A 524       6.412  24.964  26.592  1.00 10.00      A   
ATOM   4953  NZ  LYS A 524       6.736  25.367  27.986  1.00 10.00      A   
ATOM   4954  HZ1 LYS A 524       7.398  24.691  28.416  1.00 10.00      A   
ATOM   4955  HZ2 LYS A 524       5.871  25.393  28.563  1.00 10.00      A   
ATOM   4956  HZ3 LYS A 524       7.179  26.316  27.989  1.00 10.00      A   
ATOM   4957  C   LYS A 524       1.850  24.257  23.775  1.00 10.00      A   
ATOM   4958  O   LYS A 524       0.893  23.771  24.376  1.00 10.00      A   
ATOM   4959  N   LEU A 525       1.782  25.412  23.125  1.00 10.00      A   
ATOM   4960  HN  LEU A 525       2.582  25.753  22.667  1.00 10.00      A   
ATOM   4961  CA  LEU A 525       0.552  26.185  23.079  1.00 10.00      A   
ATOM   4962  CB  LEU A 525       0.814  27.581  22.508  1.00 10.00      A   
ATOM   4963  CG  LEU A 525      -0.396  28.516  22.437  1.00 10.00      A   
ATOM   4964  CD1 LEU A 525      -1.002  28.723  23.818  1.00 10.00      A   
ATOM   4965  CD2 LEU A 525      -0.007  29.845  21.812  1.00 10.00      A   
ATOM   4966  C   LEU A 525      -0.508  25.460  22.259  1.00 10.00      A   
ATOM   4967  O   LEU A 525      -1.668  25.373  22.663  1.00 10.00      A   
ATOM   4968  N   LEU A 526      -0.098  24.931  21.113  1.00 10.00      A   
ATOM   4969  HN  LEU A 526       0.842  25.039  20.846  1.00 10.00      A   
ATOM   4970  CA  LEU A 526      -1.004  24.205  20.233  1.00 10.00      A   
ATOM   4971  CB  LEU A 526      -0.287  23.808  18.942  1.00 10.00      A   
ATOM   4972  CG  LEU A 526      -1.102  22.999  17.929  1.00 10.00      A   
ATOM   4973  CD1 LEU A 526      -2.217  23.844  17.333  1.00 10.00      A   
ATOM   4974  CD2 LEU A 526      -0.198  22.453  16.836  1.00 10.00      A   
ATOM   4975  C   LEU A 526      -1.565  22.968  20.926  1.00 10.00      A   
ATOM   4976  O   LEU A 526      -2.746  22.646  20.776  1.00 10.00      A   
ATOM   4977  N   GLY A 527      -0.714  22.290  21.695  1.00 10.00      A   
ATOM   4978  HN  GLY A 527       0.215  22.598  21.771  1.00 10.00      A   
ATOM   4979  CA  GLY A 527      -1.137  21.101  22.406  1.00 10.00      A   
ATOM   4980  C   GLY A 527      -2.187  21.397  23.460  1.00 10.00      A   
ATOM   4981  O   GLY A 527      -2.986  20.531  23.808  1.00 10.00      A   
ATOM   4982  N   GLN A 528      -2.179  22.616  23.983  1.00 10.00      A   
ATOM   4983  HN  GLN A 528      -1.500  23.260  23.688  1.00 10.00      A   
ATOM   4984  CA  GLN A 528      -3.151  23.012  24.993  1.00 10.00      A   
ATOM   4985  CB  GLN A 528      -2.540  24.005  25.980  1.00 10.00      A   
ATOM   4986  CG  GLN A 528      -2.026  23.374  27.259  1.00 10.00      A   
ATOM   4987  CD  GLN A 528      -3.105  22.620  28.013  1.00 10.00      A   
ATOM   4988  OE1 GLN A 528      -4.289  22.961  27.947  1.00 10.00      A   
ATOM   4989  NE2 GLN A 528      -2.702  21.594  28.742  1.00 10.00      A   
ATOM   4990 HE21 GLN A 528      -1.745  21.385  28.757  1.00 10.00      A   
ATOM   4991 HE22 GLN A 528      -3.378  21.080  29.236  1.00 10.00      A   
ATOM   4992  C   GLN A 528      -4.389  23.621  24.355  1.00 10.00      A   
ATOM   4993  O   GLN A 528      -5.464  23.645  24.957  1.00 10.00      A   
ATOM   4994  N   LYS A 529      -4.228  24.130  23.143  1.00 10.00      A   
ATOM   4995  HN  LYS A 529      -3.339  24.099  22.727  1.00 10.00      A   
ATOM   4996  CA  LYS A 529      -5.329  24.745  22.419  1.00 10.00      A   
ATOM   4997  CB  LYS A 529      -4.793  25.712  21.359  1.00 10.00      A   
ATOM   4998  CG  LYS A 529      -5.861  26.502  20.618  1.00 10.00      A   
ATOM   4999  CD  LYS A 529      -5.236  27.582  19.747  1.00 10.00      A   
ATOM   5000  CE  LYS A 529      -6.234  28.147  18.747  1.00 10.00      A   
ATOM   5001  NZ  LYS A 529      -7.381  28.821  19.408  1.00 10.00      A   
ATOM   5002  HZ1 LYS A 529      -7.053  29.657  19.933  1.00 10.00      A   
ATOM   5003  HZ2 LYS A 529      -7.843  28.170  20.067  1.00 10.00      A   
ATOM   5004  HZ3 LYS A 529      -8.080  29.122  18.698  1.00 10.00      A   
ATOM   5005  C   LYS A 529      -6.213  23.684  21.778  1.00 10.00      A   
ATOM   5006  O   LYS A 529      -7.435  23.816  21.749  1.00 10.00      A   
ATOM   5007  N   MET A 530      -5.590  22.628  21.274  1.00 10.00      A   
ATOM   5008  HN  MET A 530      -4.611  22.568  21.340  1.00 10.00      A   
ATOM   5009  CA  MET A 530      -6.327  21.546  20.630  1.00 10.00      A   
ATOM   5010  CB  MET A 530      -5.822  21.325  19.203  1.00 10.00      A   
ATOM   5011  CG  MET A 530      -5.728  22.594  18.372  1.00 10.00      A   
ATOM   5012  SD  MET A 530      -7.329  23.379  18.108  1.00 10.00      A   
ATOM   5013  CE  MET A 530      -8.148  22.153  17.093  1.00 10.00      A   
ATOM   5014  C   MET A 530      -6.200  20.261  21.440  1.00 10.00      A   
ATOM   5015  O   MET A 530      -5.207  19.544  21.328  1.00 10.00      A   
ATOM   5016  N   PRO A 531      -7.210  19.950  22.270  1.00 10.00      A   
ATOM   5017  CA  PRO A 531      -7.206  18.757  23.126  1.00 10.00      A   
ATOM   5018  CB  PRO A 531      -8.445  18.940  24.019  1.00 10.00      A   
ATOM   5019  CG  PRO A 531      -8.857  20.364  23.842  1.00 10.00      A   
ATOM   5020  CD  PRO A 531      -8.431  20.748  22.457  1.00 10.00      A   
ATOM   5021  C   PRO A 531      -7.317  17.451  22.340  1.00 10.00      A   
ATOM   5022  O   PRO A 531      -6.972  16.381  22.842  1.00 10.00      A   
ATOM   5023  N   LYS A 532      -7.800  17.537  21.112  1.00 10.00      A   
ATOM   5024  HN  LYS A 532      -8.048  18.416  20.758  1.00 10.00      A   
ATOM   5025  CA  LYS A 532      -7.966  16.356  20.273  1.00 10.00      A   
ATOM   5026  CB  LYS A 532      -9.383  16.308  19.698  1.00 10.00      A   
ATOM   5027  CG  LYS A 532     -10.453  15.993  20.728  1.00 10.00      A   
ATOM   5028  CD  LYS A 532     -11.851  16.162  20.155  1.00 10.00      A   
ATOM   5029  CE  LYS A 532     -12.908  15.823  21.192  1.00 10.00      A   
ATOM   5030  NZ  LYS A 532     -12.733  16.598  22.451  1.00 10.00      A   
ATOM   5031  HZ1 LYS A 532     -12.877  17.612  22.267  1.00 10.00      A   
ATOM   5032  HZ2 LYS A 532     -11.775  16.456  22.833  1.00 10.00      A   
ATOM   5033  HZ3 LYS A 532     -13.422  16.283  23.164  1.00 10.00      A   
ATOM   5034  C   LYS A 532      -6.934  16.320  19.153  1.00 10.00      A   
ATOM   5035  O   LYS A 532      -7.140  15.688  18.111  1.00 10.00      A   
ATOM   5036  N   LEU A 533      -5.821  16.992  19.371  1.00 10.00      A   
ATOM   5037  HN  LEU A 533      -5.702  17.462  20.224  1.00 10.00      A   
ATOM   5038  CA  LEU A 533      -4.762  17.040  18.383  1.00 10.00      A   
ATOM   5039  CB  LEU A 533      -4.535  18.482  17.939  1.00 10.00      A   
ATOM   5040  CG  LEU A 533      -3.875  18.686  16.578  1.00 10.00      A   
ATOM   5041  CD1 LEU A 533      -4.729  18.090  15.470  1.00 10.00      A   
ATOM   5042  CD2 LEU A 533      -3.643  20.164  16.332  1.00 10.00      A   
ATOM   5043  C   LEU A 533      -3.483  16.456  18.960  1.00 10.00      A   
ATOM   5044  O   LEU A 533      -2.953  16.960  19.953  1.00 10.00      A   
ATOM   5045  N   ASN A 534      -2.997  15.386  18.347  1.00 10.00      A   
ATOM   5046  HN  ASN A 534      -3.462  15.028  17.556  1.00 10.00      A   
ATOM   5047  CA  ASN A 534      -1.783  14.735  18.803  1.00 10.00      A   
ATOM   5048  CB  ASN A 534      -1.777  13.255  18.412  1.00 10.00      A   
ATOM   5049  CG  ASN A 534      -1.669  12.336  19.611  1.00 10.00      A   
ATOM   5050  OD1 ASN A 534      -1.185  12.731  20.670  1.00 10.00      A   
ATOM   5051  ND2 ASN A 534      -2.102  11.096  19.444  1.00 10.00      A   
ATOM   5052 HD21 ASN A 534      -2.457  10.845  18.567  1.00 10.00      A   
ATOM   5053 HD22 ASN A 534      -2.065  10.484  20.209  1.00 10.00      A   
ATOM   5054  C   ASN A 534      -0.559  15.436  18.236  1.00 10.00      A   
ATOM   5055  O   ASN A 534      -0.151  15.187  17.098  1.00 10.00      A   
ATOM   5056  N   VAL A 535      -0.014  16.356  19.012  1.00 10.00      A   
ATOM   5057  HN  VAL A 535      -0.425  16.552  19.879  1.00 10.00      A   
ATOM   5058  CA  VAL A 535       1.166  17.094  18.607  1.00 10.00      A   
ATOM   5059  CB  VAL A 535       1.105  18.559  19.079  1.00 10.00      A   
ATOM   5060  CG1 VAL A 535       2.250  19.359  18.477  1.00 10.00      A   
ATOM   5061  CG2 VAL A 535      -0.236  19.184  18.725  1.00 10.00      A   
ATOM   5062  C   VAL A 535       2.403  16.433  19.196  1.00 10.00      A   
ATOM   5063  O   VAL A 535       2.640  16.507  20.404  1.00 10.00      A   
ATOM   5064  N   GLU A 536       3.171  15.775  18.344  1.00 10.00      A   
ATOM   5065  HN  GLU A 536       2.923  15.750  17.393  1.00 10.00      A   
ATOM   5066  CA  GLU A 536       4.378  15.090  18.773  1.00 10.00      A   
ATOM   5067  CB  GLU A 536       4.365  13.641  18.288  1.00 10.00      A   
ATOM   5068  CG  GLU A 536       3.213  12.816  18.834  1.00 10.00      A   
ATOM   5069  CD  GLU A 536       3.214  11.400  18.307  1.00 10.00      A   
ATOM   5070  OE1 GLU A 536       4.045  11.083  17.431  1.00 10.00      A   
ATOM   5071  OE2 GLU A 536       2.384  10.591  18.762  1.00 10.00      A   
ATOM   5072  C   GLU A 536       5.623  15.800  18.258  1.00 10.00      A   
ATOM   5073  O   GLU A 536       5.773  16.026  17.052  1.00 10.00      A   
ATOM   5074  N   VAL A 537       6.500  16.166  19.182  1.00 10.00      A   
ATOM   5075  HN  VAL A 537       6.302  15.978  20.129  1.00 10.00      A   
ATOM   5076  CA  VAL A 537       7.742  16.843  18.844  1.00 10.00      A   
ATOM   5077  CB  VAL A 537       8.124  17.883  19.921  1.00 10.00      A   
ATOM   5078  CG1 VAL A 537       9.418  18.593  19.548  1.00 10.00      A   
ATOM   5079  CG2 VAL A 537       7.002  18.889  20.116  1.00 10.00      A   
ATOM   5080  C   VAL A 537       8.873  15.833  18.704  1.00 10.00      A   
ATOM   5081  O   VAL A 537       9.154  15.073  19.633  1.00 10.00      A   
ATOM   5082  N   ILE A 538       9.509  15.827  17.539  1.00 10.00      A   
ATOM   5083  HN  ILE A 538       9.239  16.468  16.844  1.00 10.00      A   
ATOM   5084  CA  ILE A 538      10.616  14.922  17.264  1.00 10.00      A   
ATOM   5085  CB  ILE A 538      10.393  14.124  15.958  1.00 10.00      A   
ATOM   5086  CG1 ILE A 538       9.038  13.402  16.001  1.00 10.00      A   
ATOM   5087  CG2 ILE A 538      11.526  13.127  15.745  1.00 10.00      A   
ATOM   5088  CD1 ILE A 538       8.640  12.750  14.694  1.00 10.00      A   
ATOM   5089  C   ILE A 538      11.911  15.721  17.158  1.00 10.00      A   
ATOM   5090  O   ILE A 538      12.189  16.351  16.132  1.00 10.00      A   
ATOM   5091  N   ASP A 539      12.689  15.704  18.227  1.00 10.00      A   
ATOM   5092  HN  ASP A 539      12.418  15.172  19.005  1.00 10.00      A   
ATOM   5093  CA  ASP A 539      13.944  16.442  18.278  1.00 10.00      A   
ATOM   5094  CB  ASP A 539      13.770  17.679  19.165  1.00 10.00      A   
ATOM   5095  CG  ASP A 539      14.893  18.682  19.027  1.00 10.00      A   
ATOM   5096  OD1 ASP A 539      14.788  19.601  18.180  1.00 10.00      A   
ATOM   5097  OD2 ASP A 539      15.875  18.577  19.786  1.00 10.00      A   
ATOM   5098  C   ASP A 539      15.067  15.550  18.808  1.00 10.00      A   
ATOM   5099  O   ASP A 539      14.908  14.870  19.823  1.00 10.00      A   
ATOM   5100  N   GLU A 540      16.193  15.543  18.108  1.00 10.00      A   
ATOM   5101  HN  GLU A 540      16.257  16.098  17.294  1.00 10.00      A   
ATOM   5102  CA  GLU A 540      17.330  14.721  18.492  1.00 10.00      A   
ATOM   5103  CB  GLU A 540      17.956  14.057  17.262  1.00 10.00      A   
ATOM   5104  CG  GLU A 540      17.186  12.866  16.714  1.00 10.00      A   
ATOM   5105  CD  GLU A 540      18.088  11.896  15.978  1.00 10.00      A   
ATOM   5106  OE1 GLU A 540      17.870  11.660  14.774  1.00 10.00      A   
ATOM   5107  OE2 GLU A 540      19.023  11.359  16.606  1.00 10.00      A   
ATOM   5108  C   GLU A 540      18.400  15.508  19.251  1.00 10.00      A   
ATOM   5109  O   GLU A 540      19.508  15.005  19.460  1.00 10.00      A   
ATOM   5110  N   ARG A 541      18.087  16.731  19.664  1.00 10.00      A   
ATOM   5111  HN  ARG A 541      17.192  17.097  19.474  1.00 10.00      A   
ATOM   5112  CA  ARG A 541      19.050  17.544  20.401  1.00 10.00      A   
ATOM   5113  CB  ARG A 541      18.959  19.016  19.994  1.00 10.00      A   
ATOM   5114  CG  ARG A 541      19.223  19.268  18.521  1.00 10.00      A   
ATOM   5115  CD  ARG A 541      18.009  19.880  17.846  1.00 10.00      A   
ATOM   5116  NE  ARG A 541      18.275  21.222  17.337  1.00 10.00      A   
ATOM   5117  HE  ARG A 541      19.218  21.492  17.253  1.00 10.00      A   
ATOM   5118  CZ  ARG A 541      17.329  22.089  16.975  1.00 10.00      A   
ATOM   5119  NH1 ARG A 541      16.043  21.768  17.076  1.00 10.00      A   
ATOM   5120 HH11 ARG A 541      15.755  20.820  17.441  1.00 10.00      A   
ATOM   5121 HH12 ARG A 541      15.308  22.453  16.785  1.00 10.00      A   
ATOM   5122  NH2 ARG A 541      17.679  23.285  16.517  1.00 10.00      A   
ATOM   5123 HH21 ARG A 541      16.949  23.976  16.228  1.00 10.00      A   
ATOM   5124 HH22 ARG A 541      18.688  23.540  16.434  1.00 10.00      A   
ATOM   5125  C   ARG A 541      18.847  17.394  21.905  1.00 10.00      A   
ATOM   5126  O   ARG A 541      19.579  17.972  22.707  1.00 10.00      A   
ATOM   5127  N   GLY A 542      17.858  16.597  22.279  1.00 10.00      A   
ATOM   5128  HN  GLY A 542      17.323  16.143  21.596  1.00 10.00      A   
ATOM   5129  CA  GLY A 542      17.562  16.385  23.679  1.00 10.00      A   
ATOM   5130  C   GLY A 542      16.276  17.068  24.078  1.00 10.00      A   
ATOM   5131  O   GLY A 542      15.628  17.698  23.239  1.00 10.00      A   
ATOM   5132  N   ALA A 543      15.916  16.961  25.352  1.00 10.00      A   
ATOM   5133  HN  ALA A 543      16.490  16.463  25.966  1.00 10.00      A   
ATOM   5134  CA  ALA A 543      14.693  17.566  25.864  1.00 10.00      A   
ATOM   5135  CB  ALA A 543      14.514  17.250  27.340  1.00 10.00      A   
ATOM   5136  C   ALA A 543      14.675  19.072  25.630  1.00 10.00      A   
ATOM   5137  O   ALA A 543      15.510  19.803  26.163  1.00 10.00      A   
ATOM   5138  N   PRO A 544      13.724  19.546  24.816  1.00 10.00      A   
ATOM   5139  CA  PRO A 544      13.579  20.968  24.496  1.00 10.00      A   
ATOM   5140  CB  PRO A 544      12.473  20.998  23.437  1.00 10.00      A   
ATOM   5141  CG  PRO A 544      12.340  19.590  22.959  1.00 10.00      A   
ATOM   5142  CD  PRO A 544      12.730  18.723  24.114  1.00 10.00      A   
ATOM   5143  C   PRO A 544      13.174  21.805  25.710  1.00 10.00      A   
ATOM   5144  O   PRO A 544      13.235  23.033  25.671  1.00 10.00      A   
ATOM   5145  N   ASP A 545      12.766  21.135  26.786  1.00 10.00      A   
ATOM   5146  HN  ASP A 545      12.726  20.157  26.748  1.00 10.00      A   
ATOM   5147  CA  ASP A 545      12.364  21.813  28.018  1.00 10.00      A   
ATOM   5148  CB  ASP A 545      11.884  20.804  29.068  1.00 10.00      A   
ATOM   5149  CG  ASP A 545      10.384  20.582  29.058  1.00 10.00      A   
ATOM   5150  OD1 ASP A 545       9.624  21.571  29.081  1.00 10.00      A   
ATOM   5151  OD2 ASP A 545       9.958  19.407  29.036  1.00 10.00      A   
ATOM   5152  C   ASP A 545      13.523  22.607  28.598  1.00 10.00      A   
ATOM   5153  O   ASP A 545      13.328  23.650  29.220  1.00 10.00      A   
ATOM   5154  N   SER A 546      14.732  22.107  28.388  1.00 10.00      A   
ATOM   5155  HN  SER A 546      14.826  21.266  27.888  1.00 10.00      A   
ATOM   5156  CA  SER A 546      15.929  22.762  28.897  1.00 10.00      A   
ATOM   5157  CB  SER A 546      17.016  21.714  29.136  1.00 10.00      A   
ATOM   5158  OG  SER A 546      16.446  20.424  29.312  1.00 10.00      A   
ATOM   5159  HG  SER A 546      15.822  20.449  30.050  1.00 10.00      A   
ATOM   5160  C   SER A 546      16.436  23.823  27.923  1.00 10.00      A   
ATOM   5161  O   SER A 546      17.470  24.446  28.155  1.00 10.00      A   
ATOM   5162  N   ARG A 547      15.703  24.028  26.839  1.00 10.00      A   
ATOM   5163  HN  ARG A 547      14.866  23.527  26.727  1.00 10.00      A   
ATOM   5164  CA  ARG A 547      16.086  25.003  25.825  1.00 10.00      A   
ATOM   5165  CB  ARG A 547      16.270  24.314  24.464  1.00 10.00      A   
ATOM   5166  CG  ARG A 547      16.953  22.957  24.548  1.00 10.00      A   
ATOM   5167  CD  ARG A 547      17.890  22.718  23.376  1.00 10.00      A
[truncated: 216,683 more chars]
