# Supplementary material for: Flexibility of intrinsically disordered degrons in AUX/IAA proteins reinforces auxin co-receptor assemblies
Source: Nat Commun. 2020 May 8;11:2277. doi: 10.1038/s41467-020-16147-2 (PMC7210949; doi:10.1038/s41467-020-16147-2)
Supplement: Supplementary file 11 — Supplementary Data 8 [file 41467_2020_16147_MOESM11_ESM.gz › disvis_haddock_files/IAA12/cluster2_3.pdb]

REMARK FILENAME="complex_137w.pdb0"
REMARK ===============================================================
REMARK HADDOCK run for complex
REMARK initial structure: complex_137.pdb
REMARK final NOE weights: unambig 50 amb: 50
REMARK ===============================================================
REMARK            total,bonds,angles,improper,dihe,vdw,elec,air,cdih,coup,rdcs,vean,dani,xpcs,rg
REMARK energies: -352.922, 0, 0, 0, 0, -56.2361, -582.048, 285.362, 0, 0, 0, 0, 0, 0, 0
REMARK ===============================================================
REMARK            bonds,angles,impropers,dihe,air,cdih,coup,rdcs,vean,dani,xpcs
REMARK rms-dev.: 0,0,0,0,0.664762,0,0, 0, 0, 0, 0
REMARK ===============================================================
REMARK               air,cdih,coup,rdcs,vean,dani,xpcs
REMARK               >0.3,>5,>1,>0,>5,>0.2,>0.2
REMARK violations.: 9, 0, 0, 0, 0, 0, 0
REMARK ===============================================================
REMARK                        CVpartition#,violations,rms
REMARK AIRs cross-validation: 2, 23, 1.51182
REMARK ===============================================================
REMARK NCS energy: 0
REMARK ===============================================================
REMARK Symmetry energy: 0
REMARK ===============================================================
REMARK Desolvation energy: 49.4432
REMARK Internal energy free molecules: -22072.2
REMARK Internal energy complex: -33426.4
REMARK Binding energy: -11943
REMARK ===============================================================
REMARK buried surface area: 2261.66
REMARK ===============================================================
REMARK water - chain1: 0 0 0
REMARK water - chain2: 0 0 0
REMARK water - chain3: 0 0 0
REMARK water - chain4: 0 0 0
REMARK water - chain5: 0 0 0
REMARK water - chain6: 0 0 0
REMARK ===============================================================
REMARK water - water: 0 0 0
REMARK ===============================================================
REMARK DATE:09-Dec-2019  18:26:19       created by user: enmr049
REMARK VERSION:1.3U
ATOM      1  N   PHE A   9     -37.235   1.250  11.407  1.00 10.00      A   
ATOM      2  HN  PHE A   9     -37.449   1.094  12.354  1.00 10.00      A   
ATOM      3  CA  PHE A   9     -36.986   0.103  10.546  1.00 10.00      A   
ATOM      4  CB  PHE A   9     -36.120   0.504   9.348  1.00 10.00      A   
ATOM      5  CG  PHE A   9     -36.793   1.440   8.387  1.00 10.00      A   
ATOM      6  CD1 PHE A   9     -36.392   2.762   8.289  1.00 10.00      A   
ATOM      7  CD2 PHE A   9     -37.827   0.997   7.580  1.00 10.00      A   
ATOM      8  CE1 PHE A   9     -37.009   3.623   7.403  1.00 10.00      A   
ATOM      9  CE2 PHE A   9     -38.449   1.852   6.693  1.00 10.00      A   
ATOM     10  CZ  PHE A   9     -38.039   3.166   6.605  1.00 10.00      A   
ATOM     11  C   PHE A   9     -36.311  -1.028  11.312  1.00 10.00      A   
ATOM     12  O   PHE A   9     -35.466  -0.786  12.180  1.00 10.00      A   
ATOM     13  N   PRO A  10     -36.700  -2.278  11.024  1.00 10.00      A   
ATOM     14  CA  PRO A  10     -36.107  -3.449  11.667  1.00 10.00      A   
ATOM     15  CB  PRO A  10     -36.926  -4.625  11.115  1.00 10.00      A   
ATOM     16  CG  PRO A  10     -38.159  -4.012  10.548  1.00 10.00      A   
ATOM     17  CD  PRO A  10     -37.753  -2.649  10.070  1.00 10.00      A   
ATOM     18  C   PRO A  10     -34.644  -3.594  11.260  1.00 10.00      A   
ATOM     19  O   PRO A  10     -34.275  -3.297  10.117  1.00 10.00      A   
ATOM     20  N   GLU A  11     -33.821  -4.064  12.185  1.00 10.00      A   
ATOM     21  HN  GLU A  11     -34.183  -4.309  13.066  1.00 10.00      A   
ATOM     22  CA  GLU A  11     -32.396  -4.237  11.926  1.00 10.00      A   
ATOM     23  CB  GLU A  11     -31.615  -4.633  13.185  1.00 10.00      A   
ATOM     24  CG  GLU A  11     -32.331  -5.596  14.122  1.00 10.00      A   
ATOM     25  CD  GLU A  11     -33.313  -4.894  15.035  1.00 10.00      A   
ATOM     26  OE1 GLU A  11     -32.869  -4.207  15.977  1.00 10.00      A   
ATOM     27  OE2 GLU A  11     -34.535  -5.023  14.810  1.00 10.00      A   
ATOM     28  C   GLU A  11     -32.120  -5.200  10.773  1.00 10.00      A   
ATOM     29  O   GLU A  11     -31.083  -5.108  10.125  1.00 10.00      A   
ATOM     30  N   GLU A  12     -33.053  -6.109  10.510  1.00 10.00      A   
ATOM     31  HN  GLU A  12     -33.862  -6.145  11.069  1.00 10.00      A   
ATOM     32  CA  GLU A  12     -32.892  -7.069   9.421  1.00 10.00      A   
ATOM     33  CB  GLU A  12     -33.986  -8.143   9.461  1.00 10.00      A   
ATOM     34  CG  GLU A  12     -35.406  -7.605   9.430  1.00 10.00      A   
ATOM     35  CD  GLU A  12     -36.438  -8.710   9.533  1.00 10.00      A   
ATOM     36  OE1 GLU A  12     -36.864  -9.232   8.483  1.00 10.00      A   
ATOM     37  OE2 GLU A  12     -36.822  -9.072  10.664  1.00 10.00      A   
ATOM     38  C   GLU A  12     -32.844  -6.377   8.057  1.00 10.00      A   
ATOM     39  O   GLU A  12     -32.173  -6.849   7.139  1.00 10.00      A   
ATOM     40  N   VAL A  13     -33.551  -5.256   7.937  1.00 10.00      A   
ATOM     41  HN  VAL A  13     -34.061  -4.931   8.710  1.00 10.00      A   
ATOM     42  CA  VAL A  13     -33.585  -4.489   6.691  1.00 10.00      A   
ATOM     43  CB  VAL A  13     -34.841  -3.604   6.605  1.00 10.00      A   
ATOM     44  CG1 VAL A  13     -35.137  -3.240   5.160  1.00 10.00      A   
ATOM     45  CG2 VAL A  13     -36.029  -4.305   7.243  1.00 10.00      A   
ATOM     46  C   VAL A  13     -32.345  -3.610   6.610  1.00 10.00      A   
ATOM     47  O   VAL A  13     -31.664  -3.573   5.588  1.00 10.00      A   
ATOM     48  N   LEU A  14     -32.047  -2.920   7.709  1.00 10.00      A   
ATOM     49  HN  LEU A  14     -32.636  -2.992   8.493  1.00 10.00      A   
ATOM     50  CA  LEU A  14     -30.877  -2.050   7.778  1.00 10.00      A   
ATOM     51  CB  LEU A  14     -30.796  -1.390   9.157  1.00 10.00      A   
ATOM     52  CG  LEU A  14     -32.005  -0.545   9.576  1.00 10.00      A   
ATOM     53  CD1 LEU A  14     -31.868  -0.085  11.022  1.00 10.00      A   
ATOM     54  CD2 LEU A  14     -32.182   0.645   8.647  1.00 10.00      A   
ATOM     55  C   LEU A  14     -29.612  -2.866   7.522  1.00 10.00      A   
ATOM     56  O   LEU A  14     -28.662  -2.381   6.907  1.00 10.00      A   
ATOM     57  N   GLU A  15     -29.621  -4.113   7.994  1.00 10.00      A   
ATOM     58  HN  GLU A  15     -30.402  -4.419   8.502  1.00 10.00      A   
ATOM     59  CA  GLU A  15     -28.505  -5.035   7.809  1.00 10.00      A   
ATOM     60  CB  GLU A  15     -28.892  -6.416   8.362  1.00 10.00      A   
ATOM     61  CG  GLU A  15     -28.015  -7.576   7.907  1.00 10.00      A   
ATOM     62  CD  GLU A  15     -26.761  -7.725   8.737  1.00 10.00      A   
ATOM     63  OE1 GLU A  15     -26.794  -8.450   9.754  1.00 10.00      A   
ATOM     64  OE2 GLU A  15     -25.735  -7.116   8.383  1.00 10.00      A   
ATOM     65  C   GLU A  15     -28.161  -5.147   6.329  1.00 10.00      A   
ATOM     66  O   GLU A  15     -26.997  -5.034   5.937  1.00 10.00      A   
ATOM     67  N   HIS A  16     -29.191  -5.320   5.509  1.00 10.00      A   
ATOM     68  HN  HIS A  16     -30.098  -5.348   5.880  1.00 10.00      A   
ATOM     69  CA  HIS A  16     -29.008  -5.452   4.075  1.00 10.00      A   
ATOM     70  CB  HIS A  16     -30.296  -5.925   3.398  1.00 10.00      A   
ATOM     71  CG  HIS A  16     -30.088  -6.399   1.993  1.00 10.00      A   
ATOM     72  ND1 HIS A  16     -29.437  -7.582   1.728  1.00 10.00      A   
ATOM     73  CD2 HIS A  16     -30.425  -5.805   0.823  1.00 10.00      A   
ATOM     74  CE1 HIS A  16     -29.391  -7.680   0.412  1.00 10.00      A   
ATOM     75  NE2 HIS A  16     -29.971  -6.628  -0.174  1.00 10.00      A   
ATOM     76  HE2 HIS A  16     -30.040  -6.464  -1.148  1.00 10.00      A   
ATOM     77  C   HIS A  16     -28.527  -4.142   3.465  1.00 10.00      A   
ATOM     78  O   HIS A  16     -27.698  -4.141   2.554  1.00 10.00      A   
ATOM     79  N   VAL A  17     -29.034  -3.030   3.984  1.00 10.00      A   
ATOM     80  HN  VAL A  17     -29.681  -3.098   4.722  1.00 10.00      A   
ATOM     81  CA  VAL A  17     -28.652  -1.709   3.492  1.00 10.00      A   
ATOM     82  CB  VAL A  17     -29.502  -0.591   4.139  1.00 10.00      A   
ATOM     83  CG1 VAL A  17     -29.114   0.777   3.591  1.00 10.00      A   
ATOM     84  CG2 VAL A  17     -30.983  -0.847   3.921  1.00 10.00      A   
ATOM     85  C   VAL A  17     -27.174  -1.438   3.775  1.00 10.00      A   
ATOM     86  O   VAL A  17     -26.458  -0.893   2.934  1.00 10.00      A   
ATOM     87  N   PHE A  18     -26.721  -1.843   4.958  1.00 10.00      A   
ATOM     88  HN  PHE A  18     -27.340  -2.284   5.581  1.00 10.00      A   
ATOM     89  CA  PHE A  18     -25.336  -1.645   5.370  1.00 10.00      A   
ATOM     90  CB  PHE A  18     -25.136  -2.107   6.813  1.00 10.00      A   
ATOM     91  CG  PHE A  18     -25.372  -1.030   7.833  1.00 10.00      A   
ATOM     92  CD1 PHE A  18     -26.505  -1.039   8.626  1.00 10.00      A   
ATOM     93  CD2 PHE A  18     -24.453  -0.007   7.997  1.00 10.00      A   
ATOM     94  CE1 PHE A  18     -26.721  -0.050   9.567  1.00 10.00      A   
ATOM     95  CE2 PHE A  18     -24.663   0.984   8.935  1.00 10.00      A   
ATOM     96  CZ  PHE A  18     -25.798   0.964   9.723  1.00 10.00      A   
ATOM     97  C   PHE A  18     -24.353  -2.357   4.448  1.00 10.00      A   
ATOM     98  O   PHE A  18     -23.248  -1.866   4.210  1.00 10.00      A   
ATOM     99  N   SER A  19     -24.759  -3.508   3.923  1.00 10.00      A   
ATOM    100  HN  SER A  19     -25.649  -3.850   4.151  1.00 10.00      A   
ATOM    101  CA  SER A  19     -23.908  -4.283   3.027  1.00 10.00      A   
ATOM    102  CB  SER A  19     -24.457  -5.700   2.845  1.00 10.00      A   
ATOM    103  OG  SER A  19     -25.727  -5.836   3.466  1.00 10.00      A   
ATOM    104  HG  SER A  19     -26.402  -5.438   2.899  1.00 10.00      A   
ATOM    105  C   SER A  19     -23.721  -3.591   1.676  1.00 10.00      A   
ATOM    106  O   SER A  19     -22.864  -3.980   0.885  1.00 10.00      A   
ATOM    107  N   PHE A  20     -24.525  -2.562   1.416  1.00 10.00      A   
ATOM    108  HN  PHE A  20     -25.196  -2.296   2.082  1.00 10.00      A   
ATOM    109  CA  PHE A  20     -24.427  -1.818   0.166  1.00 10.00      A   
ATOM    110  CB  PHE A  20     -25.787  -1.243  -0.242  1.00 10.00      A   
ATOM    111  CG  PHE A  20     -26.661  -2.205  -0.994  1.00 10.00      A   
ATOM    112  CD1 PHE A  20     -27.953  -2.464  -0.570  1.00 10.00      A   
ATOM    113  CD2 PHE A  20     -26.193  -2.845  -2.126  1.00 10.00      A   
ATOM    114  CE1 PHE A  20     -28.763  -3.344  -1.262  1.00 10.00      A   
ATOM    115  CE2 PHE A  20     -26.996  -3.726  -2.823  1.00 10.00      A   
ATOM    116  CZ  PHE A  20     -28.283  -3.974  -2.390  1.00 10.00      A   
ATOM    117  C   PHE A  20     -23.393  -0.701   0.275  1.00 10.00      A   
ATOM    118  O   PHE A  20     -23.057  -0.056  -0.715  1.00 10.00      A   
ATOM    119  N   ILE A  21     -22.887  -0.485   1.483  1.00 10.00      A   
ATOM    120  HN  ILE A  21     -23.180  -1.045   2.231  1.00 10.00      A   
ATOM    121  CA  ILE A  21     -21.899   0.552   1.730  1.00 10.00      A   
ATOM    122  CB  ILE A  21     -22.429   1.621   2.711  1.00 10.00      A   
ATOM    123  CG1 ILE A  21     -23.781   2.169   2.237  1.00 10.00      A   
ATOM    124  CG2 ILE A  21     -21.418   2.751   2.866  1.00 10.00      A   
ATOM    125  CD1 ILE A  21     -24.461   3.085   3.235  1.00 10.00      A   
ATOM    126  C   ILE A  21     -20.607  -0.046   2.284  1.00 10.00      A   
ATOM    127  O   ILE A  21     -20.513  -0.369   3.469  1.00 10.00      A   
ATOM    128  N   GLN A  22     -19.626  -0.203   1.407  1.00 10.00      A   
ATOM    129  HN  GLN A  22     -19.787   0.040   0.471  1.00 10.00      A   
ATOM    130  CA  GLN A  22     -18.326  -0.749   1.781  1.00 10.00      A   
ATOM    131  CB  GLN A  22     -17.953  -1.912   0.856  1.00 10.00      A   
ATOM    132  CG  GLN A  22     -18.495  -3.263   1.301  1.00 10.00      A   
ATOM    133  CD  GLN A  22     -17.615  -3.939   2.337  1.00 10.00      A   
ATOM    134  OE1 GLN A  22     -17.812  -3.782   3.544  1.00 10.00      A   
ATOM    135  NE2 GLN A  22     -16.629  -4.687   1.867  1.00 10.00      A   
ATOM    136 HE21 GLN A  22     -16.523  -4.757   0.892  1.00 10.00      A   
ATOM    137 HE22 GLN A  22     -16.041  -5.139   2.509  1.00 10.00      A   
ATOM    138  C   GLN A  22     -17.250   0.331   1.723  1.00 10.00      A   
ATOM    139  O   GLN A  22     -16.059   0.052   1.878  1.00 10.00      A   
ATOM    140  N   LEU A  23     -17.682   1.565   1.487  1.00 10.00      A   
ATOM    141  HN  LEU A  23     -18.640   1.718   1.369  1.00 10.00      A   
ATOM    142  CA  LEU A  23     -16.769   2.697   1.411  1.00 10.00      A   
ATOM    143  CB  LEU A  23     -17.356   3.819   0.556  1.00 10.00      A   
ATOM    144  CG  LEU A  23     -17.202   3.650  -0.958  1.00 10.00      A   
ATOM    145  CD1 LEU A  23     -18.275   2.731  -1.519  1.00 10.00      A   
ATOM    146  CD2 LEU A  23     -17.214   4.995  -1.661  1.00 10.00      A   
ATOM    147  C   LEU A  23     -16.428   3.199   2.807  1.00 10.00      A   
ATOM    148  O   LEU A  23     -17.316   3.427   3.626  1.00 10.00      A   
ATOM    149  N   ASP A  24     -15.139   3.383   3.057  1.00 10.00      A   
ATOM    150  HN  ASP A  24     -14.491   3.221   2.338  1.00 10.00      A   
ATOM    151  CA  ASP A  24     -14.648   3.821   4.364  1.00 10.00      A   
ATOM    152  CB  ASP A  24     -13.118   3.900   4.371  1.00 10.00      A   
ATOM    153  CG  ASP A  24     -12.464   2.567   4.080  1.00 10.00      A   
ATOM    154  OD1 ASP A  24     -12.560   1.652   4.923  1.00 10.00      A   
ATOM    155  OD2 ASP A  24     -11.868   2.416   2.991  1.00 10.00      A   
ATOM    156  C   ASP A  24     -15.242   5.148   4.816  1.00 10.00      A   
ATOM    157  O   ASP A  24     -15.647   5.289   5.971  1.00 10.00      A   
ATOM    158  N   LYS A  25     -15.303   6.113   3.905  1.00 10.00      A   
ATOM    159  HN  LYS A  25     -14.987   5.928   2.995  1.00 10.00      A   
ATOM    160  CA  LYS A  25     -15.834   7.443   4.221  1.00 10.00      A   
ATOM    161  CB  LYS A  25     -15.722   8.369   3.005  1.00 10.00      A   
ATOM    162  CG  LYS A  25     -14.298   8.657   2.570  1.00 10.00      A   
ATOM    163  CD  LYS A  25     -13.667   9.712   3.460  1.00 10.00      A   
ATOM    164  CE  LYS A  25     -12.183   9.860   3.182  1.00 10.00      A   
ATOM    165  NZ  LYS A  25     -11.566  10.910   4.034  1.00 10.00      A   
ATOM    166  HZ1 LYS A  25     -11.809  11.853   3.670  1.00 10.00      A   
ATOM    167  HZ2 LYS A  25     -10.534  10.807   4.036  1.00 10.00      A   
ATOM    168  HZ3 LYS A  25     -11.916  10.831   5.018  1.00 10.00      A   
ATOM    169  C   LYS A  25     -17.286   7.382   4.696  1.00 10.00      A   
ATOM    170  O   LYS A  25     -17.626   7.890   5.769  1.00 10.00      A   
ATOM    171  N   ASP A  26     -18.138   6.758   3.894  1.00 10.00      A   
ATOM    172  HN  ASP A  26     -17.811   6.372   3.054  1.00 10.00      A   
ATOM    173  CA  ASP A  26     -19.553   6.643   4.226  1.00 10.00      A   
ATOM    174  CB  ASP A  26     -20.359   6.121   3.036  1.00 10.00      A   
ATOM    175  CG  ASP A  26     -20.561   7.169   1.962  1.00 10.00      A   
ATOM    176  OD1 ASP A  26     -21.029   8.282   2.283  1.00 10.00      A   
ATOM    177  OD2 ASP A  26     -20.243   6.884   0.787  1.00 10.00      A   
ATOM    178  C   ASP A  26     -19.771   5.761   5.449  1.00 10.00      A   
ATOM    179  O   ASP A  26     -20.595   6.075   6.304  1.00 10.00      A   
ATOM    180  N   ARG A  27     -19.020   4.665   5.536  1.00 10.00      A   
ATOM    181  HN  ARG A  27     -18.373   4.467   4.821  1.00 10.00      A   
ATOM    182  CA  ARG A  27     -19.136   3.743   6.663  1.00 10.00      A   
ATOM    183  CB  ARG A  27     -18.123   2.599   6.539  1.00 10.00      A   
ATOM    184  CG  ARG A  27     -18.703   1.321   5.957  1.00 10.00      A   
ATOM    185  CD  ARG A  27     -19.572   0.603   6.977  1.00 10.00      A   
ATOM    186  NE  ARG A  27     -20.377  -0.457   6.378  1.00 10.00      A   
ATOM    187  HE  ARG A  27     -20.502  -0.428   5.397  1.00 10.00      A   
ATOM    188  CZ  ARG A  27     -20.948  -1.441   7.075  1.00 10.00      A   
ATOM    189  NH1 ARG A  27     -20.802  -1.501   8.396  1.00 10.00      A   
ATOM    190 HH11 ARG A  27     -21.254  -2.267   8.939  1.00 10.00      A   
ATOM    191 HH12 ARG A  27     -20.231  -0.774   8.905  1.00 10.00      A   
ATOM    192  NH2 ARG A  27     -21.687  -2.351   6.456  1.00 10.00      A   
ATOM    193 HH21 ARG A  27     -21.830  -2.294   5.420  1.00 10.00      A   
ATOM    194 HH22 ARG A  27     -22.131  -3.124   6.996  1.00 10.00      A   
ATOM    195  C   ARG A  27     -18.955   4.471   7.989  1.00 10.00      A   
ATOM    196  O   ARG A  27     -19.694   4.236   8.944  1.00 10.00      A   
ATOM    197  N   ASN A  28     -17.977   5.366   8.033  1.00 10.00      A   
ATOM    198  HN  ASN A  28     -17.423   5.508   7.234  1.00 10.00      A   
ATOM    199  CA  ASN A  28     -17.702   6.137   9.237  1.00 10.00      A   
ATOM    200  CB  ASN A  28     -16.378   6.894   9.107  1.00 10.00      A   
ATOM    201  CG  ASN A  28     -15.166   6.018   9.344  1.00 10.00      A   
ATOM    202  OD1 ASN A  28     -15.271   4.933   9.921  1.00 10.00      A   
ATOM    203  ND2 ASN A  28     -14.004   6.491   8.918  1.00 10.00      A   
ATOM    204 HD21 ASN A  28     -13.995   7.372   8.471  1.00 10.00      A   
ATOM    205 HD22 ASN A  28     -13.200   5.948   9.065  1.00 10.00      A   
ATOM    206  C   ASN A  28     -18.833   7.116   9.526  1.00 10.00      A   
ATOM    207  O   ASN A  28     -19.243   7.287  10.674  1.00 10.00      A   
ATOM    208  N   SER A  29     -19.353   7.729   8.473  1.00 10.00      A   
ATOM    209  HN  SER A  29     -19.005   7.523   7.581  1.00 10.00      A   
ATOM    210  CA  SER A  29     -20.431   8.695   8.606  1.00 10.00      A   
ATOM    211  CB  SER A  29     -20.716   9.354   7.257  1.00 10.00      A   
ATOM    212  OG  SER A  29     -19.534   9.935   6.722  1.00 10.00      A   
ATOM    213  HG  SER A  29     -18.893   9.239   6.522  1.00 10.00      A   
ATOM    214  C   SER A  29     -21.702   8.062   9.179  1.00 10.00      A   
ATOM    215  O   SER A  29     -22.350   8.636  10.054  1.00 10.00      A   
ATOM    216  N   VAL A  30     -22.040   6.866   8.705  1.00 10.00      A   
ATOM    217  HN  VAL A  30     -21.478   6.444   8.016  1.00 10.00      A   
ATOM    218  CA  VAL A  30     -23.239   6.172   9.171  1.00 10.00      A   
ATOM    219  CB  VAL A  30     -23.584   4.939   8.306  1.00 10.00      A   
ATOM    220  CG1 VAL A  30     -24.959   4.397   8.675  1.00 10.00      A   
ATOM    221  CG2 VAL A  30     -23.553   5.308   6.831  1.00 10.00      A   
ATOM    222  C   VAL A  30     -23.152   5.782  10.651  1.00 10.00      A   
ATOM    223  O   VAL A  30     -24.161   5.752  11.352  1.00 10.00      A   
ATOM    224  N   SER A  31     -21.944   5.525  11.142  1.00 10.00      A   
ATOM    225  HN  SER A  31     -21.161   5.588  10.556  1.00 10.00      A   
ATOM    226  CA  SER A  31     -21.765   5.143  12.542  1.00 10.00      A   
ATOM    227  CB  SER A  31     -20.391   4.503  12.782  1.00 10.00      A   
ATOM    228  OG  SER A  31     -19.329   5.413  12.531  1.00 10.00      A   
ATOM    229  HG  SER A  31     -19.630   6.100  11.922  1.00 10.00      A   
ATOM    230  C   SER A  31     -22.002   6.318  13.495  1.00 10.00      A   
ATOM    231  O   SER A  31     -21.940   6.160  14.711  1.00 10.00      A   
ATOM    232  N   LEU A  32     -22.288   7.490  12.937  1.00 10.00      A   
ATOM    233  HN  LEU A  32     -22.332   7.558  11.957  1.00 10.00      A   
ATOM    234  CA  LEU A  32     -22.530   8.679  13.744  1.00 10.00      A   
ATOM    235  CB  LEU A  32     -21.482   9.749  13.446  1.00 10.00      A   
ATOM    236  CG  LEU A  32     -20.092   9.506  14.028  1.00 10.00      A   
ATOM    237  CD1 LEU A  32     -19.059  10.362  13.314  1.00 10.00      A   
ATOM    238  CD2 LEU A  32     -20.088   9.797  15.522  1.00 10.00      A   
ATOM    239  C   LEU A  32     -23.926   9.241  13.518  1.00 10.00      A   
ATOM    240  O   LEU A  32     -24.239  10.343  13.968  1.00 10.00      A   
ATOM    241  N   VAL A  33     -24.773   8.491  12.825  1.00 10.00      A   
ATOM    242  HN  VAL A  33     -24.481   7.617  12.479  1.00 10.00      A   
ATOM    243  CA  VAL A  33     -26.131   8.955  12.559  1.00 10.00      A   
ATOM    244  CB  VAL A  33     -26.717   8.390  11.247  1.00 10.00      A   
ATOM    245  CG1 VAL A  33     -25.794   8.682  10.073  1.00 10.00      A   
ATOM    246  CG2 VAL A  33     -26.998   6.900  11.362  1.00 10.00      A   
ATOM    247  C   VAL A  33     -27.067   8.653  13.726  1.00 10.00      A   
ATOM    248  O   VAL A  33     -28.124   9.271  13.854  1.00 10.00      A   
ATOM    249  N   CYS A  34     -26.667   7.705  14.567  1.00 10.00      A   
ATOM    250  HN  CYS A  34     -25.817   7.252  14.397  1.00 10.00      A   
ATOM    251  CA  CYS A  34     -27.446   7.311  15.734  1.00 10.00      A   
ATOM    252  CB  CYS A  34     -28.841   6.824  15.328  1.00 10.00      A   
ATOM    253  SG  CYS A  34     -30.189   7.776  16.060  1.00 10.00      A   
ATOM    254  HG  CYS A  34     -29.799   8.147  17.281  1.00 10.00      A   
ATOM    255  C   CYS A  34     -26.717   6.211  16.490  1.00 10.00      A   
ATOM    256  O   CYS A  34     -25.990   5.417  15.885  1.00 10.00      A   
ATOM    257  N   LYS A  35     -26.908   6.171  17.804  1.00 10.00      A   
ATOM    258  HN  LYS A  35     -27.507   6.839  18.222  1.00 10.00      A   
ATOM    259  CA  LYS A  35     -26.269   5.167  18.646  1.00 10.00      A   
ATOM    260  CB  LYS A  35     -26.540   5.456  20.130  1.00 10.00      A   
ATOM    261  CG  LYS A  35     -26.358   4.274  21.075  1.00 10.00      A   
ATOM    262  CD  LYS A  35     -24.895   3.896  21.245  1.00 10.00      A   
ATOM    263  CE  LYS A  35     -24.717   2.952  22.422  1.00 10.00      A   
ATOM    264  NZ  LYS A  35     -23.346   2.374  22.493  1.00 10.00      A   
ATOM    265  HZ1 LYS A  35     -23.334   1.417  22.067  1.00 10.00      A   
ATOM    266  HZ2 LYS A  35     -23.045   2.300  23.485  1.00 10.00      A   
ATOM    267  HZ3 LYS A  35     -22.671   2.978  21.983  1.00 10.00      A   
ATOM    268  C   LYS A  35     -26.731   3.765  18.261  1.00 10.00      A   
ATOM    269  O   LYS A  35     -25.927   2.834  18.197  1.00 10.00      A   
ATOM    270  N   SER A  36     -28.020   3.621  17.980  1.00 10.00      A   
ATOM    271  HN  SER A  36     -28.616   4.399  18.032  1.00 10.00      A   
ATOM    272  CA  SER A  36     -28.572   2.333  17.594  1.00 10.00      A   
ATOM    273  CB  SER A  36     -30.084   2.465  17.433  1.00 10.00      A   
ATOM    274  OG  SER A  36     -30.454   3.835  17.431  1.00 10.00      A   
ATOM    275  HG  SER A  36     -31.035   4.011  18.183  1.00 10.00      A   
ATOM    276  C   SER A  36     -27.941   1.851  16.289  1.00 10.00      A   
ATOM    277  O   SER A  36     -27.527   0.695  16.172  1.00 10.00      A   
ATOM    278  N   TRP A  37     -27.839   2.764  15.328  1.00 10.00      A   
ATOM    279  HN  TRP A  37     -28.155   3.673  15.503  1.00 10.00      A   
ATOM    280  CA  TRP A  37     -27.266   2.456  14.025  1.00 10.00      A   
ATOM    281  CB  TRP A  37     -27.532   3.597  13.037  1.00 10.00      A   
ATOM    282  CG  TRP A  37     -28.980   3.780  12.676  1.00 10.00      A   
ATOM    283  CD1 TRP A  37     -30.038   3.900  13.535  1.00 10.00      A   
ATOM    284  CD2 TRP A  37     -29.530   3.874  11.357  1.00 10.00      A   
ATOM    285  NE1 TRP A  37     -31.208   4.054  12.831  1.00 10.00      A   
ATOM    286  HE1 TRP A  37     -32.106   4.161  13.225  1.00 10.00      A   
ATOM    287  CE2 TRP A  37     -30.922   4.044  11.493  1.00 10.00      A   
ATOM    288  CE3 TRP A  37     -28.979   3.831  10.073  1.00 10.00      A   
ATOM    289  CZ2 TRP A  37     -31.769   4.170  10.392  1.00 10.00      A   
ATOM    290  CZ3 TRP A  37     -29.820   3.958   8.982  1.00 10.00      A   
ATOM    291  CH2 TRP A  37     -31.199   4.125   9.149  1.00 10.00      A   
ATOM    292  C   TRP A  37     -25.767   2.195  14.138  1.00 10.00      A   
ATOM    293  O   TRP A  37     -25.210   1.376  13.404  1.00 10.00      A   
ATOM    294  N   TYR A  38     -25.124   2.899  15.063  1.00 10.00      A   
ATOM    295  HN  TYR A  38     -25.628   3.551  15.600  1.00 10.00      A   
ATOM    296  CA  TYR A  38     -23.691   2.752  15.299  1.00 10.00      A   
ATOM    297  CB  TYR A  38     -23.224   3.747  16.375  1.00 10.00      A   
ATOM    298  CG  TYR A  38     -21.971   3.341  17.128  1.00 10.00      A   
ATOM    299  CD1 TYR A  38     -22.040   2.985  18.465  1.00 10.00      A   
ATOM    300  CD2 TYR A  38     -20.727   3.314  16.505  1.00 10.00      A   
ATOM    301  CE1 TYR A  38     -20.913   2.604  19.164  1.00 10.00      A   
ATOM    302  CE2 TYR A  38     -19.592   2.935  17.197  1.00 10.00      A   
ATOM    303  CZ  TYR A  38     -19.692   2.579  18.528  1.00 10.00      A   
ATOM    304  OH  TYR A  38     -18.567   2.190  19.225  1.00 10.00      A   
ATOM    305  HH  TYR A  38     -17.862   2.839  19.088  1.00 10.00      A   
ATOM    306  C   TYR A  38     -23.344   1.318  15.691  1.00 10.00      A   
ATOM    307  O   TYR A  38     -22.368   0.747  15.196  1.00 10.00      A   
ATOM    308  N   GLU A  39     -24.162   0.732  16.559  1.00 10.00      A   
ATOM    309  HN  GLU A  39     -24.929   1.233  16.907  1.00 10.00      A   
ATOM    310  CA  GLU A  39     -23.943  -0.636  17.012  1.00 10.00      A   
ATOM    311  CB  GLU A  39     -24.829  -0.960  18.211  1.00 10.00      A   
ATOM    312  CG  GLU A  39     -24.711   0.044  19.347  1.00 10.00      A   
ATOM    313  CD  GLU A  39     -23.459  -0.134  20.182  1.00 10.00      A   
ATOM    314  OE1 GLU A  39     -23.566  -0.111  21.428  1.00 10.00      A   
ATOM    315  OE2 GLU A  39     -22.366  -0.296  19.606  1.00 10.00      A   
ATOM    316  C   GLU A  39     -24.181  -1.627  15.877  1.00 10.00      A   
ATOM    317  O   GLU A  39     -23.520  -2.661  15.792  1.00 10.00      A   
ATOM    318  N   ILE A  40     -25.116  -1.300  14.994  1.00 10.00      A   
ATOM    319  HN  ILE A  40     -25.620  -0.467  15.113  1.00 10.00      A   
ATOM    320  CA  ILE A  40     -25.414  -2.156  13.860  1.00 10.00      A   
ATOM    321  CB  ILE A  40     -26.750  -1.772  13.187  1.00 10.00      A   
ATOM    322  CG1 ILE A  40     -27.881  -1.791  14.218  1.00 10.00      A   
ATOM    323  CG2 ILE A  40     -27.068  -2.725  12.042  1.00 10.00      A   
ATOM    324  CD1 ILE A  40     -29.193  -1.233  13.708  1.00 10.00      A   
ATOM    325  C   ILE A  40     -24.275  -2.081  12.845  1.00 10.00      A   
ATOM    326  O   ILE A  40     -23.880  -3.090  12.262  1.00 10.00      A   
ATOM    327  N   GLU A  41     -23.735  -0.876  12.671  1.00 10.00      A   
ATOM    328  HN  GLU A  41     -24.102  -0.119  13.177  1.00 10.00      A   
ATOM    329  CA  GLU A  41     -22.631  -0.634  11.747  1.00 10.00      A   
ATOM    330  CB  GLU A  41     -22.270   0.857  11.750  1.00 10.00      A   
ATOM    331  CG  GLU A  41     -21.446   1.326  10.554  1.00 10.00      A   
ATOM    332  CD  GLU A  41     -19.961   1.046  10.691  1.00 10.00      A   
ATOM    333  OE1 GLU A  41     -19.282   1.755  11.460  1.00 10.00      A   
ATOM    334  OE2 GLU A  41     -19.466   0.122  10.014  1.00 10.00      A   
ATOM    335  C   GLU A  41     -21.409  -1.462  12.133  1.00 10.00      A   
ATOM    336  O   GLU A  41     -20.884  -2.232  11.324  1.00 10.00      A   
ATOM    337  N   ARG A  42     -20.985  -1.324  13.384  1.00 10.00      A   
ATOM    338  HN  ARG A  42     -21.472  -0.720  13.987  1.00 10.00      A   
ATOM    339  CA  ARG A  42     -19.817  -2.042  13.884  1.00 10.00      A   
ATOM    340  CB  ARG A  42     -19.474  -1.610  15.313  1.00 10.00      A   
ATOM    341  CG  ARG A  42     -20.619  -1.761  16.297  1.00 10.00      A   
ATOM    342  CD  ARG A  42     -20.198  -1.411  17.711  1.00 10.00      A   
ATOM    343  NE  ARG A  42     -19.527  -2.525  18.378  1.00 10.00      A   
ATOM    344  HE  ARG A  42     -18.764  -2.942  17.908  1.00 10.00      A   
ATOM    345  CZ  ARG A  42     -19.884  -2.996  19.573  1.00 10.00      A   
ATOM    346  NH1 ARG A  42     -20.900  -2.450  20.226  1.00 10.00      A   
ATOM    347 HH11 ARG A  42     -21.428  -1.643  19.808  1.00 10.00      A   
ATOM    348 HH12 ARG A  42     -21.180  -2.815  21.163  1.00 10.00      A   
ATOM    349  NH2 ARG A  42     -19.227  -4.010  20.115  1.00 10.00      A   
ATOM    350 HH21 ARG A  42     -19.509  -4.378  21.050  1.00 10.00      A   
ATOM    351 HH22 ARG A  42     -18.420  -4.447  19.613  1.00 10.00      A   
ATOM    352  C   ARG A  42     -19.990  -3.555  13.807  1.00 10.00      A   
ATOM    353  O   ARG A  42     -19.013  -4.296  13.706  1.00 10.00      A   
ATOM    354  N   TRP A  43     -21.230  -4.011  13.825  1.00 10.00      A   
ATOM    355  HN  TRP A  43     -21.976  -3.375  13.875  1.00 10.00      A   
ATOM    356  CA  TRP A  43     -21.506  -5.432  13.764  1.00 10.00      A   
ATOM    357  CB  TRP A  43     -22.667  -5.806  14.685  1.00 10.00      A   
ATOM    358  CG  TRP A  43     -22.270  -5.999  16.119  1.00 10.00      A   
ATOM    359  CD1 TRP A  43     -22.171  -5.035  17.078  1.00 10.00      A   
ATOM    360  CD2 TRP A  43     -21.932  -7.236  16.760  1.00 10.00      A   
ATOM    361  NE1 TRP A  43     -21.798  -5.592  18.275  1.00 10.00      A   
ATOM    362  HE1 TRP A  43     -21.663  -5.100  19.114  1.00 10.00      A   
ATOM    363  CE2 TRP A  43     -21.640  -6.942  18.108  1.00 10.00      A   
ATOM    364  CE3 TRP A  43     -21.847  -8.563  16.325  1.00 10.00      A   
ATOM    365  CZ2 TRP A  43     -21.273  -7.925  19.024  1.00 10.00      A   
ATOM    366  CZ3 TRP A  43     -21.480  -9.536  17.236  1.00 10.00      A   
ATOM    367  CH2 TRP A  43     -21.197  -9.214  18.569  1.00 10.00      A   
ATOM    368  C   TRP A  43     -21.769  -5.911  12.339  1.00 10.00      A   
ATOM    369  O   TRP A  43     -22.404  -6.943  12.144  1.00 10.00      A   
ATOM    370  N   CYS A  44     -21.296  -5.165  11.342  1.00 10.00      A   
ATOM    371  HN  CYS A  44     -20.832  -4.323  11.544  1.00 10.00      A   
ATOM    372  CA  CYS A  44     -21.486  -5.572   9.952  1.00 10.00      A   
ATOM    373  CB  CYS A  44     -22.875  -5.193   9.440  1.00 10.00      A   
ATOM    374  SG  CYS A  44     -23.216  -3.423   9.449  1.00 10.00      A   
ATOM    375  HG  CYS A  44     -23.514  -3.083  10.698  1.00 10.00      A   
ATOM    376  C   CYS A  44     -20.406  -5.032   9.016  1.00 10.00      A   
ATOM    377  O   CYS A  44     -20.530  -5.145   7.796  1.00 10.00      A   
ATOM    378  N   ARG A  45     -19.361  -4.429   9.577  1.00 10.00      A   
ATOM    379  HN  ARG A  45     -19.319  -4.340  10.551  1.00 10.00      A   
ATOM    380  CA  ARG A  45     -18.272  -3.896   8.758  1.00 10.00      A   
ATOM    381  CB  ARG A  45     -17.590  -2.695   9.417  1.00 10.00      A   
ATOM    382  CG  ARG A  45     -16.891  -1.783   8.419  1.00 10.00      A   
ATOM    383  CD  ARG A  45     -16.003  -0.753   9.104  1.00 10.00      A   
ATOM    384  NE  ARG A  45     -16.762   0.375   9.652  1.00 10.00      A   
ATOM    385  HE  ARG A  45     -17.678   0.190   9.985  1.00 10.00      A   
ATOM    386  CZ  ARG A  45     -16.299   1.625   9.710  1.00 10.00      A   
ATOM    387  NH1 ARG A  45     -15.091   1.918   9.246  1.00 10.00      A   
ATOM    388 HH11 ARG A  45     -14.491   1.173   8.830  1.00 10.00      A   
ATOM    389 HH12 ARG A  45     -14.736   2.900   9.291  1.00 10.00      A   
ATOM    390  NH2 ARG A  45     -17.036   2.579  10.263  1.00 10.00      A   
ATOM    391 HH21 ARG A  45     -17.989   2.348  10.657  1.00 10.00      A   
ATOM    392 HH22 ARG A  45     -16.680   3.557  10.308  1.00 10.00      A   
ATOM    393  C   ARG A  45     -17.264  -4.998   8.451  1.00 10.00      A   
ATOM    394  O   ARG A  45     -16.555  -5.471   9.337  1.00 10.00      A   
ATOM    395  N   ARG A  46     -17.209  -5.395   7.188  1.00 10.00      A   
ATOM    396  HN  ARG A  46     -17.778  -4.949   6.525  1.00 10.00      A   
ATOM    397  CA  ARG A  46     -16.323  -6.473   6.756  1.00 10.00      A   
ATOM    398  CB  ARG A  46     -16.801  -7.039   5.416  1.00 10.00      A   
ATOM    399  CG  ARG A  46     -18.280  -7.383   5.364  1.00 10.00      A   
ATOM    400  CD  ARG A  46     -18.708  -7.715   3.944  1.00 10.00      A   
ATOM    401  NE  ARG A  46     -20.135  -8.029   3.856  1.00 10.00      A   
ATOM    402  HE  ARG A  46     -20.692  -7.819   4.640  1.00 10.00      A   
ATOM    403  CZ  ARG A  46     -20.719  -8.568   2.790  1.00 10.00      A   
ATOM    404  NH1 ARG A  46     -20.007  -8.851   1.708  1.00 10.00      A   
ATOM    405 HH11 ARG A  46     -20.467  -9.277   0.875  1.00 10.00      A   
ATOM    406 HH12 ARG A  46     -18.982  -8.651   1.683  1.00 10.00      A   
ATOM    407  NH2 ARG A  46     -22.022  -8.825   2.810  1.00 10.00      A   
ATOM    408 HH21 ARG A  46     -22.590  -8.610   3.663  1.00 10.00      A   
ATOM    409 HH22 ARG A  46     -22.488  -9.243   1.978  1.00 10.00      A   
ATOM    410  C   ARG A  46     -14.874  -6.023   6.611  1.00 10.00      A   
ATOM    411  O   ARG A  46     -13.948  -6.805   6.840  1.00 10.00      A   
ATOM    412  N   LYS A  47     -14.677  -4.770   6.236  1.00 10.00      A   
ATOM    413  HN  LYS A  47     -15.447  -4.180   6.109  1.00 10.00      A   
ATOM    414  CA  LYS A  47     -13.335  -4.248   6.017  1.00 10.00      A   
ATOM    415  CB  LYS A  47     -13.183  -3.881   4.531  1.00 10.00      A   
ATOM    416  CG  LYS A  47     -12.108  -2.851   4.220  1.00 10.00      A   
ATOM    417  CD  LYS A  47     -12.065  -2.533   2.734  1.00 10.00      A   
ATOM    418  CE  LYS A  47     -11.643  -1.093   2.481  1.00 10.00      A   
ATOM    419  NZ  LYS A  47     -12.792  -0.152   2.568  1.00 10.00      A   
ATOM    420  HZ1 LYS A  47     -13.293  -0.105   1.658  1.00 10.00      A   
ATOM    421  HZ2 LYS A  47     -12.455   0.807   2.816  1.00 10.00      A   
ATOM    422  HZ3 LYS A  47     -13.457  -0.471   3.299  1.00 10.00      A   
ATOM    423  C   LYS A  47     -13.027  -3.044   6.902  1.00 10.00      A   
ATOM    424  O   LYS A  47     -13.853  -2.144   7.058  1.00 10.00      A   
ATOM    425  N   VAL A  48     -11.836  -3.042   7.489  1.00 10.00      A   
ATOM    426  HN  VAL A  48     -11.236  -3.810   7.356  1.00 10.00      A   
ATOM    427  CA  VAL A  48     -11.389  -1.934   8.321  1.00 10.00      A   
ATOM    428  CB  VAL A  48     -11.278  -2.283   9.825  1.00 10.00      A   
ATOM    429  CG1 VAL A  48     -12.657  -2.464  10.435  1.00 10.00      A   
ATOM    430  CG2 VAL A  48     -10.410  -3.512  10.060  1.00 10.00      A   
ATOM    431  C   VAL A  48     -10.063  -1.389   7.803  1.00 10.00      A   
ATOM    432  O   VAL A  48      -9.054  -2.098   7.761  1.00 10.00      A   
ATOM    433  N   PHE A  49     -10.077  -0.137   7.387  1.00 10.00      A   
ATOM    434  HN  PHE A  49     -10.907   0.379   7.455  1.00 10.00      A   
ATOM    435  CA  PHE A  49      -8.891   0.502   6.856  1.00 10.00      A   
ATOM    436  CB  PHE A  49      -9.259   1.440   5.702  1.00 10.00      A   
ATOM    437  CG  PHE A  49      -8.096   2.197   5.126  1.00 10.00      A   
ATOM    438  CD1 PHE A  49      -7.177   1.562   4.308  1.00 10.00      A   
ATOM    439  CD2 PHE A  49      -7.923   3.541   5.403  1.00 10.00      A   
ATOM    440  CE1 PHE A  49      -6.108   2.253   3.776  1.00 10.00      A   
ATOM    441  CE2 PHE A  49      -6.855   4.238   4.873  1.00 10.00      A   
ATOM    442  CZ  PHE A  49      -5.946   3.592   4.058  1.00 10.00      A   
ATOM    443  C   PHE A  49      -8.168   1.272   7.945  1.00 10.00      A   
ATOM    444  O   PHE A  49      -8.727   2.190   8.545  1.00 10.00      A   
ATOM    445  N   ILE A  50      -6.931   0.883   8.206  1.00 10.00      A   
ATOM    446  HN  ILE A  50      -6.545   0.126   7.703  1.00 10.00      A   
ATOM    447  CA  ILE A  50      -6.122   1.543   9.214  1.00 10.00      A   
ATOM    448  CB  ILE A  50      -5.518   0.531  10.218  1.00 10.00      A   
ATOM    449  CG1 ILE A  50      -6.608  -0.366  10.816  1.00 10.00      A   
ATOM    450  CG2 ILE A  50      -4.760   1.252  11.321  1.00 10.00      A   
ATOM    451  CD1 ILE A  50      -7.638   0.377  11.643  1.00 10.00      A   
ATOM    452  C   ILE A  50      -5.003   2.332   8.538  1.00 10.00      A   
ATOM    453  O   ILE A  50      -4.019   1.754   8.069  1.00 10.00      A   
ATOM    454  N   GLY A  51      -5.175   3.653   8.476  1.00 10.00      A   
ATOM    455  HN  GLY A  51      -5.989   4.045   8.858  1.00 10.00      A   
ATOM    456  CA  GLY A  51      -4.187   4.519   7.849  1.00 10.00      A   
ATOM    457  C   GLY A  51      -2.822   4.430   8.506  1.00 10.00      A   
ATOM    458  O   GLY A  51      -1.795   4.534   7.837  1.00 10.00      A   
ATOM    459  N   ASN A  52      -2.812   4.233   9.814  1.00 10.00      A   
ATOM    460  HN  ASN A  52      -3.666   4.144  10.292  1.00 10.00      A   
ATOM    461  CA  ASN A  52      -1.566   4.120  10.560  1.00 10.00      A   
ATOM    462  CB  ASN A  52      -1.118   5.483  11.091  1.00 10.00      A   
ATOM    463  CG  ASN A  52       0.307   5.456  11.603  1.00 10.00      A   
ATOM    464  OD1 ASN A  52       0.554   5.156  12.772  1.00 10.00      A   
ATOM    465  ND2 ASN A  52       1.258   5.771  10.735  1.00 10.00      A   
ATOM    466 HD21 ASN A  52       0.993   5.996   9.817  1.00 10.00      A   
ATOM    467 HD22 ASN A  52       2.187   5.759  11.043  1.00 10.00      A   
ATOM    468  C   ASN A  52      -1.730   3.124  11.700  1.00 10.00      A   
ATOM    469  O   ASN A  52      -2.607   3.278  12.549  1.00 10.00      A   
ATOM    470  N   CYS A  53      -0.880   2.107  11.715  1.00 10.00      A   
ATOM    471  HN  CYS A  53      -0.190   2.055  11.016  1.00 10.00      A   
ATOM    472  CA  CYS A  53      -0.935   1.052  12.728  1.00 10.00      A   
ATOM    473  CB  CYS A  53       0.120  -0.019  12.435  1.00 10.00      A   
ATOM    474  SG  CYS A  53       1.758   0.646  12.072  1.00 10.00      A   
ATOM    475  HG  CYS A  53       1.870   0.735  10.752  1.00 10.00      A   
ATOM    476  C   CYS A  53      -0.771   1.563  14.160  1.00 10.00      A   
ATOM    477  O   CYS A  53      -1.242   0.930  15.102  1.00 10.00      A   
ATOM    478  N   TYR A  54      -0.117   2.701  14.331  1.00 10.00      A   
ATOM    479  HN  TYR A  54       0.220   3.190  13.550  1.00 10.00      A   
ATOM    480  CA  TYR A  54       0.109   3.241  15.663  1.00 10.00      A   
ATOM    481  CB  TYR A  54       1.548   3.738  15.811  1.00 10.00      A   
ATOM    482  CG  TYR A  54       2.569   2.621  15.798  1.00 10.00      A   
ATOM    483  CD1 TYR A  54       3.780   2.763  15.133  1.00 10.00      A   
ATOM    484  CD2 TYR A  54       2.315   1.418  16.445  1.00 10.00      A   
ATOM    485  CE1 TYR A  54       4.711   1.740  15.118  1.00 10.00      A   
ATOM    486  CE2 TYR A  54       3.239   0.392  16.436  1.00 10.00      A   
ATOM    487  CZ  TYR A  54       4.435   0.556  15.771  1.00 10.00      A   
ATOM    488  OH  TYR A  54       5.359  -0.467  15.767  1.00 10.00      A   
ATOM    489  HH  TYR A  54       5.839  -0.467  16.622  1.00 10.00      A   
ATOM    490  C   TYR A  54      -0.895   4.324  16.036  1.00 10.00      A   
ATOM    491  O   TYR A  54      -0.779   4.959  17.085  1.00 10.00      A   
ATOM    492  N   ALA A  55      -1.899   4.515  15.192  1.00 10.00      A   
ATOM    493  HN  ALA A  55      -1.958   3.961  14.381  1.00 10.00      A   
ATOM    494  CA  ALA A  55      -2.918   5.526  15.446  1.00 10.00      A   
ATOM    495  CB  ALA A  55      -3.489   6.060  14.143  1.00 10.00      A   
ATOM    496  C   ALA A  55      -4.029   4.967  16.330  1.00 10.00      A   
ATOM    497  O   ALA A  55      -4.794   5.719  16.933  1.00 10.00      A   
ATOM    498  N   VAL A  56      -4.097   3.645  16.416  1.00 10.00      A   
ATOM    499  HN  VAL A  56      -3.441   3.102  15.932  1.00 10.00      A   
ATOM    500  CA  VAL A  56      -5.114   2.978  17.218  1.00 10.00      A   
ATOM    501  CB  VAL A  56      -6.411   2.745  16.404  1.00 10.00      A   
ATOM    502  CG1 VAL A  56      -6.182   1.793  15.235  1.00 10.00      A   
ATOM    503  CG2 VAL A  56      -7.547   2.262  17.292  1.00 10.00      A   
ATOM    504  C   VAL A  56      -4.595   1.648  17.761  1.00 10.00      A   
ATOM    505  O   VAL A  56      -3.767   0.993  17.129  1.00 10.00      A   
ATOM    506  N   SER A  57      -5.061   1.272  18.945  1.00 10.00      A   
ATOM    507  HN  SER A  57      -5.693   1.850  19.417  1.00 10.00      A   
ATOM    508  CA  SER A  57      -4.658   0.023  19.569  1.00 10.00      A   
ATOM    509  CB  SER A  57      -4.823   0.129  21.088  1.00 10.00      A   
ATOM    510  OG  SER A  57      -5.655   1.229  21.426  1.00 10.00      A   
ATOM    511  HG  SER A  57      -6.586   0.969  21.330  1.00 10.00      A   
ATOM    512  C   SER A  57      -5.488  -1.138  19.015  1.00 10.00      A   
ATOM    513  O   SER A  57      -6.684  -0.981  18.757  1.00 10.00      A   
ATOM    514  N   PRO A  58      -4.855  -2.311  18.817  1.00 10.00      A   
ATOM    515  CA  PRO A  58      -5.530  -3.507  18.288  1.00 10.00      A   
ATOM    516  CB  PRO A  58      -4.484  -4.611  18.464  1.00 10.00      A   
ATOM    517  CG  PRO A  58      -3.177  -3.899  18.457  1.00 10.00      A   
ATOM    518  CD  PRO A  58      -3.425  -2.557  19.081  1.00 10.00      A   
ATOM    519  C   PRO A  58      -6.786  -3.850  19.077  1.00 10.00      A   
ATOM    520  O   PRO A  58      -7.843  -4.109  18.497  1.00 10.00      A   
ATOM    521  N   ALA A  59      -6.661  -3.826  20.402  1.00 10.00      A   
ATOM    522  HN  ALA A  59      -5.786  -3.604  20.794  1.00 10.00      A   
ATOM    523  CA  ALA A  59      -7.773  -4.133  21.295  1.00 10.00      A   
ATOM    524  CB  ALA A  59      -7.334  -3.992  22.745  1.00 10.00      A   
ATOM    525  C   ALA A  59      -8.986  -3.246  21.015  1.00 10.00      A   
ATOM    526  O   ALA A  59     -10.120  -3.713  21.033  1.00 10.00      A   
ATOM    527  N   THR A  60      -8.740  -1.974  20.733  1.00 10.00      A   
ATOM    528  HN  THR A  60      -7.814  -1.660  20.704  1.00 10.00      A   
ATOM    529  CA  THR A  60      -9.818  -1.031  20.459  1.00 10.00      A   
ATOM    530  CB  THR A  60      -9.282   0.407  20.362  1.00 10.00      A   
ATOM    531  OG1 THR A  60      -8.227   0.579  21.318  1.00 10.00      A   
ATOM    532  HG1 THR A  60      -8.610   0.717  22.194  1.00 10.00      A   
ATOM    533  CG2 THR A  60     -10.392   1.406  20.652  1.00 10.00      A   
ATOM    534  C   THR A  60     -10.566  -1.385  19.173  1.00 10.00      A   
ATOM    535  O   THR A  60     -11.796  -1.301  19.120  1.00 10.00      A   
ATOM    536  N   VAL A  61      -9.820  -1.792  18.150  1.00 10.00      A   
ATOM    537  HN  VAL A  61      -8.848  -1.854  18.265  1.00 10.00      A   
ATOM    538  CA  VAL A  61     -10.409  -2.153  16.864  1.00 10.00      A   
ATOM    539  CB  VAL A  61      -9.326  -2.392  15.788  1.00 10.00      A   
ATOM    540  CG1 VAL A  61      -9.961  -2.590  14.421  1.00 10.00      A   
ATOM    541  CG2 VAL A  61      -8.332  -1.243  15.755  1.00 10.00      A   
ATOM    542  C   VAL A  61     -11.271  -3.408  16.993  1.00 10.00      A   
ATOM    543  O   VAL A  61     -12.443  -3.415  16.607  1.00 10.00      A   
ATOM    544  N   ILE A  62     -10.686  -4.459  17.554  1.00 10.00      A   
ATOM    545  HN  ILE A  62      -9.751  -4.378  17.851  1.00 10.00      A   
ATOM    546  CA  ILE A  62     -11.381  -5.733  17.729  1.00 10.00      A   
ATOM    547  CB  ILE A  62     -10.438  -6.825  18.290  1.00 10.00      A   
ATOM    548  CG1 ILE A  62      -9.128  -6.870  17.497  1.00 10.00      A   
ATOM    549  CG2 ILE A  62     -11.121  -8.183  18.258  1.00 10.00      A   
ATOM    550  CD1 ILE A  62      -8.092  -7.821  18.061  1.00 10.00      A   
ATOM    551  C   ILE A  62     -12.595  -5.598  18.651  1.00 10.00      A   
ATOM    552  O   ILE A  62     -13.629  -6.234  18.432  1.00 10.00      A   
ATOM    553  N   ARG A  63     -12.467  -4.760  19.672  1.00 10.00      A   
ATOM    554  HN  ARG A  63     -11.624  -4.271  19.787  1.00 10.00      A   
ATOM    555  CA  ARG A  63     -13.545  -4.553  20.633  1.00 10.00      A   
ATOM    556  CB  ARG A  63     -13.033  -3.809  21.872  1.00 10.00      A   
ATOM    557  CG  ARG A  63     -13.969  -3.855  23.071  1.00 10.00      A   
ATOM    558  CD  ARG A  63     -13.197  -3.806  24.381  1.00 10.00      A   
ATOM    559  NE  ARG A  63     -12.361  -2.619  24.483  1.00 10.00      A   
ATOM    560  HE  ARG A  63     -12.794  -1.747  24.321  1.00 10.00      A   
ATOM    561  CZ  ARG A  63     -11.067  -2.642  24.794  1.00 10.00      A   
ATOM    562  NH1 ARG A  63     -10.458  -3.794  25.052  1.00 10.00      A   
ATOM    563 HH11 ARG A  63      -9.445  -3.809  25.297  1.00 10.00      A   
ATOM    564 HH12 ARG A  63     -10.994  -4.689  25.013  1.00 10.00      A   
ATOM    565  NH2 ARG A  63     -10.381  -1.515  24.844  1.00 10.00      A   
ATOM    566 HH21 ARG A  63     -10.856  -0.604  24.640  1.00 10.00      A   
ATOM    567 HH22 ARG A  63      -9.366  -1.525  25.082  1.00 10.00      A   
ATOM    568  C   ARG A  63     -14.729  -3.815  20.005  1.00 10.00      A   
ATOM    569  O   ARG A  63     -15.854  -3.887  20.506  1.00 10.00      A   
ATOM    570  N   ARG A  64     -14.477  -3.106  18.913  1.00 10.00      A   
ATOM    571  HN  ARG A  64     -13.561  -3.077  18.558  1.00 10.00      A   
ATOM    572  CA  ARG A  64     -15.533  -2.369  18.233  1.00 10.00      A   
ATOM    573  CB  ARG A  64     -15.042  -0.993  17.772  1.00 10.00      A   
ATOM    574  CG  ARG A  64     -16.134  -0.112  17.188  1.00 10.00      A   
ATOM    575  CD  ARG A  64     -15.617   1.280  16.871  1.00 10.00      A   
ATOM    576  NE  ARG A  64     -16.494   1.984  15.933  1.00 10.00      A   
ATOM    577  HE  ARG A  64     -17.329   1.538  15.681  1.00 10.00      A   
ATOM    578  CZ  ARG A  64     -16.225   3.184  15.415  1.00 10.00      A   
ATOM    579  NH1 ARG A  64     -15.115   3.834  15.738  1.00 10.00      A   
ATOM    580 HH11 ARG A  64     -14.424   3.414  16.414  1.00 10.00      A   
ATOM    581 HH12 ARG A  64     -14.922   4.771  15.321  1.00 10.00      A   
ATOM    582  NH2 ARG A  64     -17.069   3.737  14.558  1.00 10.00      A   
ATOM    583 HH21 ARG A  64     -16.853   4.678  14.150  1.00 10.00      A   
ATOM    584 HH22 ARG A  64     -17.943   3.245  14.283  1.00 10.00      A   
ATOM    585  C   ARG A  64     -16.107  -3.162  17.057  1.00 10.00      A   
ATOM    586  O   ARG A  64     -17.324  -3.307  16.936  1.00 10.00      A   
ATOM    587  N   PHE A  65     -15.232  -3.685  16.203  1.00 10.00      A   
ATOM    588  HN  PHE A  65     -14.268  -3.564  16.366  1.00 10.00      A   
ATOM    589  CA  PHE A  65     -15.657  -4.448  15.035  1.00 10.00      A   
ATOM    590  CB  PHE A  65     -15.041  -3.861  13.761  1.00 10.00      A   
ATOM    591  CG  PHE A  65     -15.350  -2.412  13.526  1.00 10.00      A   
ATOM    592  CD1 PHE A  65     -14.431  -1.432  13.854  1.00 10.00      A   
ATOM    593  CD2 PHE A  65     -16.560  -2.030  12.973  1.00 10.00      A   
ATOM    594  CE1 PHE A  65     -14.713  -0.098  13.632  1.00 10.00      A   
ATOM    595  CE2 PHE A  65     -16.850  -0.698  12.750  1.00 10.00      A   
ATOM    596  CZ  PHE A  65     -15.924   0.268  13.081  1.00 10.00      A   
ATOM    597  C   PHE A  65     -15.267  -5.923  15.165  1.00 10.00      A   
ATOM    598  O   PHE A  65     -14.109  -6.288  14.954  1.00 10.00      A   
ATOM    599  N   PRO A  66     -16.229  -6.790  15.518  1.00 10.00      A   
ATOM    600  CA  PRO A  66     -15.986  -8.222  15.683  1.00 10.00      A   
ATOM    601  CB  PRO A  66     -16.963  -8.563  16.808  1.00 10.00      A   
ATOM    602  CG  PRO A  66     -18.136  -7.667  16.565  1.00 10.00      A   
ATOM    603  CD  PRO A  66     -17.623  -6.444  15.840  1.00 10.00      A   
ATOM    604  C   PRO A  66     -16.330  -9.045  14.438  1.00 10.00      A   
ATOM    605  O   PRO A  66     -16.257 -10.274  14.465  1.00 10.00      A   
ATOM    606  N   LYS A  67     -16.694  -8.383  13.349  1.00 10.00      A   
ATOM    607  HN  LYS A  67     -16.714  -7.404  13.363  1.00 10.00      A   
ATOM    608  CA  LYS A  67     -17.060  -9.091  12.127  1.00 10.00      A   
ATOM    609  CB  LYS A  67     -18.533  -8.853  11.800  1.00 10.00      A   
ATOM    610  CG  LYS A  67     -19.496  -9.654  12.659  1.00 10.00      A   
ATOM    611  CD  LYS A  67     -20.905  -9.580  12.103  1.00 10.00      A   
ATOM    612  CE  LYS A  67     -21.904 -10.273  13.014  1.00 10.00      A   
ATOM    613  NZ  LYS A  67     -23.305  -9.959  12.637  1.00 10.00      A   
ATOM    614  HZ1 LYS A  67     -23.448 -10.118  11.618  1.00 10.00      A   
ATOM    615  HZ2 LYS A  67     -23.519  -8.966  12.854  1.00 10.00      A   
ATOM    616  HZ3 LYS A  67     -23.961 -10.565  13.164  1.00 10.00      A   
ATOM    617  C   LYS A  67     -16.189  -8.683  10.945  1.00 10.00      A   
ATOM    618  O   LYS A  67     -16.636  -8.712   9.794  1.00 10.00      A   
ATOM    619  N   VAL A  68     -14.944  -8.326  11.229  1.00 10.00      A   
ATOM    620  HN  VAL A  68     -14.639  -8.358  12.158  1.00 10.00      A   
ATOM    621  CA  VAL A  68     -14.011  -7.908  10.192  1.00 10.00      A   
ATOM    622  CB  VAL A  68     -12.912  -6.991  10.764  1.00 10.00      A   
ATOM    623  CG1 VAL A  68     -11.975  -6.515   9.666  1.00 10.00      A   
ATOM    624  CG2 VAL A  68     -13.528  -5.809  11.489  1.00 10.00      A   
ATOM    625  C   VAL A  68     -13.357  -9.112   9.531  1.00 10.00      A   
ATOM    626  O   VAL A  68     -12.956 -10.059  10.205  1.00 10.00      A   
ATOM    627  N   ARG A  69     -13.262  -9.074   8.212  1.00 10.00      A   
ATOM    628  HN  ARG A  69     -13.626  -8.299   7.726  1.00 10.00      A   
ATOM    629  CA  ARG A  69     -12.643 -10.155   7.463  1.00 10.00      A   
ATOM    630  CB  ARG A  69     -13.688 -10.924   6.657  1.00 10.00      A   
ATOM    631  CG  ARG A  69     -14.716 -11.638   7.521  1.00 10.00      A   
ATOM    632  CD  ARG A  69     -15.678 -12.452   6.680  1.00 10.00      A   
ATOM    633  NE  ARG A  69     -16.606 -13.228   7.505  1.00 10.00      A   
ATOM    634  HE  ARG A  69     -17.010 -12.773   8.278  1.00 10.00      A   
ATOM    635  CZ  ARG A  69     -16.928 -14.491   7.274  1.00 10.00      A   
ATOM    636  NH1 ARG A  69     -16.402 -15.142   6.239  1.00 10.00      A   
ATOM    637 HH11 ARG A  69     -15.720 -14.660   5.593  1.00 10.00      A   
ATOM    638 HH12 ARG A  69     -16.660 -16.134   6.058  1.00 10.00      A   
ATOM    639  NH2 ARG A  69     -17.778 -15.111   8.084  1.00 10.00      A   
ATOM    640 HH21 ARG A  69     -18.040 -16.106   7.913  1.00 10.00      A   
ATOM    641 HH22 ARG A  69     -18.191 -14.602   8.901  1.00 10.00      A   
ATOM    642  C   ARG A  69     -11.531  -9.629   6.558  1.00 10.00      A   
ATOM    643  O   ARG A  69     -10.733 -10.399   6.028  1.00 10.00      A   
ATOM    644  N   SER A  70     -11.492  -8.316   6.379  1.00 10.00      A   
ATOM    645  HN  SER A  70     -12.168  -7.752   6.813  1.00 10.00      A   
ATOM    646  CA  SER A  70     -10.477  -7.688   5.544  1.00 10.00      A   
ATOM    647  CB  SER A  70     -11.104  -7.166   4.248  1.00 10.00      A   
ATOM    648  OG  SER A  70     -10.112  -6.778   3.315  1.00 10.00      A   
ATOM    649  HG  SER A  70     -10.170  -7.345   2.528  1.00 10.00      A   
ATOM    650  C   SER A  70      -9.798  -6.554   6.303  1.00 10.00      A   
ATOM    651  O   SER A  70     -10.430  -5.547   6.634  1.00 10.00      A   
ATOM    652  N   VAL A  71      -8.513  -6.726   6.587  1.00 10.00      A   
ATOM    653  HN  VAL A  71      -8.057  -7.544   6.279  1.00 10.00      A   
ATOM    654  CA  VAL A  71      -7.751  -5.722   7.314  1.00 10.00      A   
ATOM    655  CB  VAL A  71      -7.156  -6.274   8.636  1.00 10.00      A   
ATOM    656  CG1 VAL A  71      -8.256  -6.574   9.641  1.00 10.00      A   
ATOM    657  CG2 VAL A  71      -6.315  -7.518   8.380  1.00 10.00      A   
ATOM    658  C   VAL A  71      -6.628  -5.151   6.451  1.00 10.00      A   
ATOM    659  O   VAL A  71      -5.956  -5.883   5.720  1.00 10.00      A   
ATOM    660  N   GLU A  72      -6.446  -3.840   6.529  1.00 10.00      A   
ATOM    661  HN  GLU A  72      -7.037  -3.309   7.103  1.00 10.00      A   
ATOM    662  CA  GLU A  72      -5.402  -3.157   5.780  1.00 10.00      A   
ATOM    663  CB  GLU A  72      -5.992  -2.471   4.546  1.00 10.00      A   
ATOM    664  CG  GLU A  72      -4.955  -1.993   3.549  1.00 10.00      A   
ATOM    665  CD  GLU A  72      -5.557  -1.701   2.192  1.00 10.00      A   
ATOM    666  OE1 GLU A  72      -5.951  -0.542   1.945  1.00 10.00      A   
ATOM    667  OE2 GLU A  72      -5.640  -2.629   1.363  1.00 10.00      A   
ATOM    668  C   GLU A  72      -4.728  -2.138   6.684  1.00 10.00      A   
ATOM    669  O   GLU A  72      -5.382  -1.229   7.198  1.00 10.00      A   
ATOM    670  N   LEU A  73      -3.427  -2.291   6.897  1.00 10.00      A   
ATOM    671  HN  LEU A  73      -2.947  -3.029   6.455  1.00 10.00      A   
ATOM    672  CA  LEU A  73      -2.701  -1.381   7.772  1.00 10.00      A   
ATOM    673  CB  LEU A  73      -2.430  -2.037   9.130  1.00 10.00      A   
ATOM    674  CG  LEU A  73      -3.637  -2.601   9.881  1.00 10.00      A   
ATOM    675  CD1 LEU A  73      -3.806  -4.089   9.598  1.00 10.00      A   
ATOM    676  CD2 LEU A  73      -3.491  -2.350  11.371  1.00 10.00      A   
ATOM    677  C   LEU A  73      -1.378  -0.914   7.177  1.00 10.00      A   
ATOM    678  O   LEU A  73      -0.648  -1.690   6.554  1.00 10.00      A   
ATOM    679  N   LYS A  74      -1.077   0.362   7.387  1.00 10.00      A   
ATOM    680  HN  LYS A  74      -1.715   0.928   7.870  1.00 10.00      A   
ATOM    681  CA  LYS A  74       0.173   0.953   6.927  1.00 10.00      A   
ATOM    682  CB  LYS A  74      -0.077   2.304   6.242  1.00 10.00      A   
ATOM    683  CG  LYS A  74      -1.065   2.263   5.082  1.00 10.00      A   
ATOM    684  CD  LYS A  74      -1.262   3.647   4.469  1.00 10.00      A   
ATOM    685  CE  LYS A  74      -2.254   3.615   3.313  1.00 10.00      A   
ATOM    686  NZ  LYS A  74      -2.312   4.913   2.590  1.00 10.00      A   
ATOM    687  HZ1 LYS A  74      -2.681   4.774   1.626  1.00 10.00      A   
ATOM    688  HZ2 LYS A  74      -1.363   5.329   2.529  1.00 10.00      A   
ATOM    689  HZ3 LYS A  74      -2.928   5.583   3.088  1.00 10.00      A   
ATOM    690  C   LYS A  74       1.087   1.144   8.137  1.00 10.00      A   
ATOM    691  O   LYS A  74       0.618   1.466   9.232  1.00 10.00      A   
ATOM    692  N   GLY A  75       2.380   0.939   7.949  1.00 10.00      A   
ATOM    693  HN  GLY A  75       2.707   0.695   7.056  1.00 10.00      A   
ATOM    694  CA  GLY A  75       3.313   1.071   9.052  1.00 10.00      A   
ATOM    695  C   GLY A  75       4.295   2.215   8.907  1.00 10.00      A   
ATOM    696  O   GLY A  75       4.007   3.338   9.322  1.00 10.00      A   
ATOM    697  N   LYS A  76       5.464   1.924   8.339  1.00 10.00      A   
ATOM    698  HN  LYS A  76       5.627   1.004   8.030  1.00 10.00      A   
ATOM    699  CA  LYS A  76       6.508   2.926   8.154  1.00 10.00      A   
ATOM    700  CB  LYS A  76       7.799   2.288   7.624  1.00 10.00      A   
ATOM    701  CG  LYS A  76       8.528   1.409   8.628  1.00 10.00      A   
ATOM    702  CD  LYS A  76       9.951   1.102   8.176  1.00 10.00      A   
ATOM    703  CE  LYS A  76      10.010  -0.058   7.192  1.00 10.00      A   
ATOM    704  NZ  LYS A  76      11.414  -0.386   6.804  1.00 10.00      A   
ATOM    705  HZ1 LYS A  76      11.489  -1.394   6.523  1.00 10.00      A   
ATOM    706  HZ2 LYS A  76      12.057  -0.218   7.604  1.00 10.00      A   
ATOM    707  HZ3 LYS A  76      11.713   0.205   6.000  1.00 10.00      A   
ATOM    708  C   LYS A  76       6.053   4.053   7.230  1.00 10.00      A   
ATOM    709  O   LYS A  76       5.246   3.842   6.329  1.00 10.00      A   
ATOM    710  N   PRO A  77       6.574   5.267   7.446  1.00 10.00      A   
ATOM    711  CA  PRO A  77       6.223   6.433   6.631  1.00 10.00      A   
ATOM    712  CB  PRO A  77       6.803   7.606   7.423  1.00 10.00      A   
ATOM    713  CG  PRO A  77       7.928   7.017   8.203  1.00 10.00      A   
ATOM    714  CD  PRO A  77       7.540   5.598   8.507  1.00 10.00      A   
ATOM    715  C   PRO A  77       6.837   6.370   5.234  1.00 10.00      A   
ATOM    716  O   PRO A  77       7.673   5.512   4.948  1.00 10.00      A   
ATOM    717  N   HIS A  78       6.431   7.307   4.382  1.00 10.00      A   
ATOM    718  HN  HIS A  78       5.785   7.980   4.691  1.00 10.00      A   
ATOM    719  CA  HIS A  78       6.905   7.375   2.999  1.00 10.00      A   
ATOM    720  CB  HIS A  78       6.197   8.524   2.268  1.00 10.00      A   
ATOM    721  CG  HIS A  78       6.707   8.823   0.889  1.00 10.00      A   
ATOM    722  ND1 HIS A  78       7.096  10.079   0.471  1.00 10.00      A   
ATOM    723  HD1 HIS A  78       7.076  10.910   1.012  1.00 10.00      A   
ATOM    724  CD2 HIS A  78       6.886   8.004  -0.176  1.00 10.00      A   
ATOM    725  CE1 HIS A  78       7.489   9.982  -0.806  1.00 10.00      A   
ATOM    726  NE2 HIS A  78       7.379   8.742  -1.246  1.00 10.00      A   
ATOM    727  C   HIS A  78       8.423   7.530   2.907  1.00 10.00      A   
ATOM    728  O   HIS A  78       9.068   6.912   2.062  1.00 10.00      A   
ATOM    729  N   PHE A  79       8.995   8.334   3.796  1.00 10.00      A   
ATOM    730  HN  PHE A  79       8.435   8.782   4.465  1.00 10.00      A   
ATOM    731  CA  PHE A  79      10.437   8.576   3.788  1.00 10.00      A   
ATOM    732  CB  PHE A  79      10.795   9.809   4.615  1.00 10.00      A   
ATOM    733  CG  PHE A  79      10.812  11.088   3.823  1.00 10.00      A   
ATOM    734  CD1 PHE A  79      10.163  11.182   2.601  1.00 10.00      A   
ATOM    735  CD2 PHE A  79      11.484  12.197   4.302  1.00 10.00      A   
ATOM    736  CE1 PHE A  79      10.184  12.358   1.879  1.00 10.00      A   
ATOM    737  CE2 PHE A  79      11.510  13.376   3.587  1.00 10.00      A   
ATOM    738  CZ  PHE A  79      10.859  13.456   2.374  1.00 10.00      A   
ATOM    739  C   PHE A  79      11.257   7.361   4.218  1.00 10.00      A   
ATOM    740  O   PHE A  79      12.488   7.382   4.160  1.00 10.00      A   
ATOM    741  N   ALA A  80      10.582   6.297   4.628  1.00 10.00      A   
ATOM    742  HN  ALA A  80       9.599   6.323   4.639  1.00 10.00      A   
ATOM    743  CA  ALA A  80      11.269   5.087   5.049  1.00 10.00      A   
ATOM    744  CB  ALA A  80      10.375   4.248   5.948  1.00 10.00      A   
ATOM    745  C   ALA A  80      11.729   4.288   3.831  1.00 10.00      A   
ATOM    746  O   ALA A  80      12.635   3.461   3.924  1.00 10.00      A   
ATOM    747  N   ASP A  81      11.110   4.566   2.685  1.00 10.00      A   
ATOM    748  HN  ASP A  81      10.406   5.248   2.683  1.00 10.00      A   
ATOM    749  CA  ASP A  81      11.436   3.888   1.428  1.00 10.00      A   
ATOM    750  CB  ASP A  81      10.396   4.213   0.345  1.00 10.00      A   
ATOM    751  CG  ASP A  81       9.112   3.418   0.478  1.00 10.00      A   
ATOM    752  OD1 ASP A  81       8.970   2.668   1.466  1.00 10.00      A   
ATOM    753  OD2 ASP A  81       8.230   3.547  -0.400  1.00 10.00      A   
ATOM    754  C   ASP A  81      12.821   4.288   0.940  1.00 10.00      A   
ATOM    755  O   ASP A  81      13.454   3.571   0.171  1.00 10.00      A   
ATOM    756  N   PHE A  82      13.290   5.439   1.398  1.00 10.00      A   
ATOM    757  HN  PHE A  82      12.745   5.963   2.022  1.00 10.00      A   
ATOM    758  CA  PHE A  82      14.597   5.941   1.002  1.00 10.00      A   
ATOM    759  CB  PHE A  82      14.546   7.456   0.803  1.00 10.00      A   
ATOM    760  CG  PHE A  82      13.336   7.926   0.047  1.00 10.00      A   
ATOM    761  CD1 PHE A  82      13.044   7.427  -1.212  1.00 10.00      A   
ATOM    762  CD2 PHE A  82      12.487   8.869   0.599  1.00 10.00      A   
ATOM    763  CE1 PHE A  82      11.930   7.858  -1.905  1.00 10.00      A   
ATOM    764  CE2 PHE A  82      11.371   9.305  -0.089  1.00 10.00      A   
ATOM    765  CZ  PHE A  82      11.092   8.799  -1.342  1.00 10.00      A   
ATOM    766  C   PHE A  82      15.641   5.584   2.048  1.00 10.00      A   
ATOM    767  O   PHE A  82      16.789   6.027   1.974  1.00 10.00      A   
ATOM    768  N   ASN A  83      15.228   4.770   3.016  1.00 10.00      A   
ATOM    769  HN  ASN A  83      14.299   4.452   2.997  1.00 10.00      A   
ATOM    770  CA  ASN A  83      16.101   4.324   4.101  1.00 10.00      A   
ATOM    771  CB  ASN A  83      17.196   3.369   3.597  1.00 10.00      A   
ATOM    772  CG  ASN A  83      16.630   2.071   3.051  1.00 10.00      A   
ATOM    773  OD1 ASN A  83      15.582   1.602   3.493  1.00 10.00      A   
ATOM    774  ND2 ASN A  83      17.314   1.484   2.081  1.00 10.00      A   
ATOM    775 HD21 ASN A  83      18.140   1.910   1.771  1.00 10.00      A   
ATOM    776 HD22 ASN A  83      16.962   0.649   1.705  1.00 10.00      A   
ATOM    777  C   ASN A  83      16.692   5.500   4.874  1.00 10.00      A   
ATOM    778  O   ASN A  83      17.910   5.615   5.039  1.00 10.00      A   
ATOM    779  N   LEU A  84      15.815   6.381   5.338  1.00 10.00      A   
ATOM    780  HN  LEU A  84      14.863   6.238   5.164  1.00 10.00      A   
ATOM    781  CA  LEU A  84      16.228   7.552   6.098  1.00 10.00      A   
ATOM    782  CB  LEU A  84      15.366   8.762   5.739  1.00 10.00      A   
ATOM    783  CG  LEU A  84      15.575   9.342   4.341  1.00 10.00      A   
ATOM    784  CD1 LEU A  84      14.624  10.500   4.092  1.00 10.00      A   
ATOM    785  CD2 LEU A  84      17.018   9.777   4.154  1.00 10.00      A   
ATOM    786  C   LEU A  84      16.131   7.275   7.590  1.00 10.00      A   
ATOM    787  O   LEU A  84      16.758   7.951   8.401  1.00 10.00      A   
ATOM    788  N   VAL A  85      15.332   6.280   7.946  1.00 10.00      A   
ATOM    789  HN  VAL A  85      14.855   5.775   7.251  1.00 10.00      A   
ATOM    790  CA  VAL A  85      15.154   5.907   9.340  1.00 10.00      A   
ATOM    791  CB  VAL A  85      13.658   5.793   9.707  1.00 10.00      A   
ATOM    792  CG1 VAL A  85      13.455   5.882  11.211  1.00 10.00      A   
ATOM    793  CG2 VAL A  85      12.844   6.862   8.994  1.00 10.00      A   
ATOM    794  C   VAL A  85      15.845   4.571   9.602  1.00 10.00      A   
ATOM    795  O   VAL A  85      15.670   3.619   8.839  1.00 10.00      A   
ATOM    796  N   PRO A  86      16.662   4.499  10.667  1.00 10.00      A   
ATOM    797  CA  PRO A  86      17.394   3.280  11.039  1.00 10.00      A   
ATOM    798  CB  PRO A  86      17.975   3.623  12.412  1.00 10.00      A   
ATOM    799  CG  PRO A  86      18.096   5.103  12.410  1.00 10.00      A   
ATOM    800  CD  PRO A  86      16.945   5.612  11.594  1.00 10.00      A   
ATOM    801  C   PRO A  86      16.490   2.057  11.160  1.00 10.00      A   
ATOM    802  O   PRO A  86      15.316   2.168  11.532  1.00 10.00      A   
ATOM    803  N   ASP A  87      17.046   0.893  10.842  1.00 10.00      A   
ATOM    804  HN  ASP A  87      17.984   0.876  10.547  1.00 10.00      A   
ATOM    805  CA  ASP A  87      16.304  -0.362  10.924  1.00 10.00      A   
ATOM    806  CB  ASP A  87      17.112  -1.523  10.325  1.00 10.00      A   
ATOM    807  CG  ASP A  87      17.408  -1.364   8.843  1.00 10.00      A   
ATOM    808  OD1 ASP A  87      18.488  -0.832   8.503  1.00 10.00      A   
ATOM    809  OD2 ASP A  87      16.572  -1.777   8.011  1.00 10.00      A   
ATOM    810  C   ASP A  87      15.972  -0.673  12.380  1.00 10.00      A   
ATOM    811  O   ASP A  87      16.840  -0.594  13.252  1.00 10.00      A   
ATOM    812  N   GLY A  88      14.718  -1.006  12.645  1.00 10.00      A   
ATOM    813  HN  GLY A  88      14.064  -1.051  11.917  1.00 10.00      A   
ATOM    814  CA  GLY A  88      14.312  -1.320  14.001  1.00 10.00      A   
ATOM    815  C   GLY A  88      13.521  -0.203  14.653  1.00 10.00      A   
ATOM    816  O   GLY A  88      13.328  -0.205  15.868  1.00 10.00      A   
ATOM    817  N   TRP A  89      13.066   0.753  13.848  1.00 10.00      A   
ATOM    818  HN  TRP A  89      13.266   0.701  12.891  1.00 10.00      A   
ATOM    819  CA  TRP A  89      12.287   1.879  14.356  1.00 10.00      A   
ATOM    820  CB  TRP A  89      12.085   2.928  13.253  1.00 10.00      A   
ATOM    821  CG  TRP A  89      11.019   3.947  13.558  1.00 10.00      A   
ATOM    822  CD1 TRP A  89      11.118   5.022  14.397  1.00 10.00      A   
ATOM    823  CD2 TRP A  89       9.688   3.978  13.027  1.00 10.00      A   
ATOM    824  NE1 TRP A  89       9.931   5.719  14.416  1.00 10.00      A   
ATOM    825  HE1 TRP A  89       9.750   6.530  14.943  1.00 10.00      A   
ATOM    826  CE2 TRP A  89       9.039   5.099  13.585  1.00 10.00      A   
ATOM    827  CE3 TRP A  89       8.982   3.170  12.130  1.00 10.00      A   
ATOM    828  CZ2 TRP A  89       7.721   5.428  13.281  1.00 10.00      A   
ATOM    829  CZ3 TRP A  89       7.673   3.497  11.830  1.00 10.00      A   
ATOM    830  CH2 TRP A  89       7.057   4.617  12.402  1.00 10.00      A   
ATOM    831  C   TRP A  89      10.936   1.415  14.900  1.00 10.00      A   
ATOM    832  O   TRP A  89      10.476   1.890  15.940  1.00 10.00      A   
ATOM    833  N   GLY A  90      10.312   0.485  14.192  1.00 10.00      A   
ATOM    834  HN  GLY A  90      10.733   0.136  13.382  1.00 10.00      A   
ATOM    835  CA  GLY A  90       9.022  -0.023  14.599  1.00 10.00      A   
ATOM    836  C   GLY A  90       8.275  -0.636  13.438  1.00 10.00      A   
ATOM    837  O   GLY A  90       8.877  -0.967  12.413  1.00 10.00      A   
ATOM    838  N   GLY A  91       6.969  -0.781  13.590  1.00 10.00      A   
ATOM    839  HN  GLY A  91       6.544  -0.490  14.431  1.00 10.00      A   
ATOM    840  CA  GLY A  91       6.160  -1.367  12.544  1.00 10.00      A   
ATOM    841  C   GLY A  91       5.969  -2.850  12.766  1.00 10.00      A   
ATOM    842  O   GLY A  91       5.887  -3.621  11.813  1.00 10.00      A   
ATOM    843  N   TYR A  92       5.898  -3.244  14.033  1.00 10.00      A   
ATOM    844  HN  TYR A  92       5.941  -2.569  14.742  1.00 10.00      A   
ATOM    845  CA  TYR A  92       5.730  -4.648  14.399  1.00 10.00      A   
ATOM    846  CB  TYR A  92       6.157  -4.888  15.850  1.00 10.00      A   
ATOM    847  CG  TYR A  92       7.604  -4.551  16.144  1.00 10.00      A   
ATOM    848  CD1 TYR A  92       7.956  -3.323  16.690  1.00 10.00      A   
ATOM    849  CD2 TYR A  92       8.616  -5.466  15.886  1.00 10.00      A   
ATOM    850  CE1 TYR A  92       9.275  -3.015  16.968  1.00 10.00      A   
ATOM    851  CE2 TYR A  92       9.939  -5.167  16.158  1.00 10.00      A   
ATOM    852  CZ  TYR A  92      10.262  -3.941  16.700  1.00 10.00      A   
ATOM    853  OH  TYR A  92      11.577  -3.642  16.981  1.00 10.00      A   
ATOM    854  HH  TYR A  92      12.136  -3.922  16.249  1.00 10.00      A   
ATOM    855  C   TYR A  92       4.285  -5.090  14.201  1.00 10.00      A   
ATOM    856  O   TYR A  92       3.355  -4.452  14.696  1.00 10.00      A   
ATOM    857  N   VAL A  93       4.102  -6.179  13.470  1.00 10.00      A   
ATOM    858  HN  VAL A  93       4.883  -6.639  13.094  1.00 10.00      A   
ATOM    859  CA  VAL A  93       2.770  -6.702  13.204  1.00 10.00      A   
ATOM    860  CB  VAL A  93       2.572  -7.020  11.709  1.00 10.00      A   
ATOM    861  CG1 VAL A  93       3.317  -8.287  11.313  1.00 10.00      A   
ATOM    862  CG2 VAL A  93       1.093  -7.125  11.372  1.00 10.00      A   
ATOM    863  C   VAL A  93       2.468  -7.941  14.051  1.00 10.00      A   
ATOM    864  O   VAL A  93       1.314  -8.362  14.158  1.00 10.00      A   
ATOM    865  N   TYR A  94       3.507  -8.507  14.667  1.00 10.00      A   
ATOM    866  HN  TYR A  94       4.401  -8.117  14.553  1.00 10.00      A   
ATOM    867  CA  TYR A  94       3.350  -9.702  15.501  1.00 10.00      A   
ATOM    868  CB  TYR A  94       4.664 -10.145  16.161  1.00 10.00      A   
ATOM    869  CG  TYR A  94       4.575 -11.524  16.785  1.00 10.00      A   
ATOM    870  CD1 TYR A  94       4.674 -12.670  16.006  1.00 10.00      A   
ATOM    871  CD2 TYR A  94       4.365 -11.679  18.147  1.00 10.00      A   
ATOM    872  CE1 TYR A  94       4.562 -13.929  16.566  1.00 10.00      A   
ATOM    873  CE2 TYR A  94       4.258 -12.933  18.716  1.00 10.00      A   
ATOM    874  CZ  TYR A  94       4.354 -14.055  17.922  1.00 10.00      A   
ATOM    875  OH  TYR A  94       4.235 -15.307  18.488  1.00 10.00      A   
ATOM    876  HH  TYR A  94       3.321 -15.426  18.812  1.00 10.00      A   
ATOM    877  C   TYR A  94       2.213  -9.583  16.528  1.00 10.00      A   
ATOM    878  O   TYR A  94       1.361 -10.471  16.600  1.00 10.00      A   
ATOM    879  N   PRO A  95       2.175  -8.498  17.343  1.00 10.00      A   
ATOM    880  CA  PRO A  95       1.108  -8.303  18.336  1.00 10.00      A   
ATOM    881  CB  PRO A  95       1.380  -6.901  18.891  1.00 10.00      A   
ATOM    882  CG  PRO A  95       2.835  -6.679  18.659  1.00 10.00      A   
ATOM    883  CD  PRO A  95       3.169  -7.405  17.390  1.00 10.00      A   
ATOM    884  C   PRO A  95      -0.281  -8.359  17.697  1.00 10.00      A   
ATOM    885  O   PRO A  95      -1.215  -8.928  18.263  1.00 10.00      A   
ATOM    886  N   TRP A  96      -0.395  -7.790  16.502  1.00 10.00      A   
ATOM    887  HN  TRP A  96       0.395  -7.384  16.094  1.00 10.00      A   
ATOM    888  CA  TRP A  96      -1.659  -7.770  15.776  1.00 10.00      A   
ATOM    889  CB  TRP A  96      -1.561  -6.854  14.551  1.00 10.00      A   
ATOM    890  CG  TRP A  96      -1.342  -5.410  14.880  1.00 10.00      A   
ATOM    891  CD1 TRP A  96      -0.160  -4.816  15.205  1.00 10.00      A   
ATOM    892  CD2 TRP A  96      -2.332  -4.378  14.905  1.00 10.00      A   
ATOM    893  NE1 TRP A  96      -0.351  -3.477  15.429  1.00 10.00      A   
ATOM    894  HE1 TRP A  96       0.350  -2.836  15.678  1.00 10.00      A   
ATOM    895  CE2 TRP A  96      -1.678  -3.182  15.256  1.00 10.00      A   
ATOM    896  CE3 TRP A  96      -3.708  -4.350  14.667  1.00 10.00      A   
ATOM    897  CZ2 TRP A  96      -2.356  -1.970  15.373  1.00 10.00      A   
ATOM    898  CZ3 TRP A  96      -4.380  -3.149  14.783  1.00 10.00      A   
ATOM    899  CH2 TRP A  96      -3.703  -1.975  15.134  1.00 10.00      A   
ATOM    900  C   TRP A  96      -2.041  -9.180  15.339  1.00 10.00      A   
ATOM    901  O   TRP A  96      -3.183  -9.609  15.502  1.00 10.00      A   
ATOM    902  N   ILE A  97      -1.070  -9.894  14.791  1.00 10.00      A   
ATOM    903  HN  ILE A  97      -0.178  -9.491  14.697  1.00 10.00      A   
ATOM    904  CA  ILE A  97      -1.278 -11.252  14.318  1.00 10.00      A   
ATOM    905  CB  ILE A  97       0.013 -11.819  13.688  1.00 10.00      A   
ATOM    906  CG1 ILE A  97       0.384 -11.049  12.415  1.00 10.00      A   
ATOM    907  CG2 ILE A  97      -0.118 -13.310  13.401  1.00 10.00      A   
ATOM    908  CD1 ILE A  97      -0.678 -11.090  11.330  1.00 10.00      A   
ATOM    909  C   ILE A  97      -1.738 -12.165  15.452  1.00 10.00      A   
ATOM    910  O   ILE A  97      -2.744 -12.865  15.325  1.00 10.00      A   
ATOM    911  N   GLU A  98      -1.023 -12.116  16.572  1.00 10.00      A   
ATOM    912  HN  GLU A  98      -0.259 -11.496  16.625  1.00 10.00      A   
ATOM    913  CA  GLU A  98      -1.339 -12.948  17.728  1.00 10.00      A   
ATOM    914  CB  GLU A  98      -0.250 -12.803  18.798  1.00 10.00      A   
ATOM    915  CG  GLU A  98      -0.166 -13.970  19.767  1.00 10.00      A   
ATOM    916  CD  GLU A  98       1.264 -14.326  20.122  1.00 10.00      A   
ATOM    917  OE1 GLU A  98       1.786 -15.327  19.583  1.00 10.00      A   
ATOM    918  OE2 GLU A  98       1.875 -13.610  20.944  1.00 10.00      A   
ATOM    919  C   GLU A  98      -2.717 -12.619  18.305  1.00 10.00      A   
ATOM    920  O   GLU A  98      -3.434 -13.508  18.766  1.00 10.00      A   
ATOM    921  N   ALA A  99      -3.092 -11.346  18.276  1.00 10.00      A   
ATOM    922  HN  ALA A  99      -2.483 -10.672  17.903  1.00 10.00      A   
ATOM    923  CA  ALA A  99      -4.388 -10.930  18.796  1.00 10.00      A   
ATOM    924  CB  ALA A  99      -4.401  -9.441  19.102  1.00 10.00      A   
ATOM    925  C   ALA A  99      -5.517 -11.287  17.835  1.00 10.00      A   
ATOM    926  O   ALA A  99      -6.564 -11.782  18.252  1.00 10.00      A   
ATOM    927  N   MET A 100      -5.293 -11.054  16.544  1.00 10.00      A   
ATOM    928  HN  MET A 100      -4.426 -10.675  16.268  1.00 10.00      A   
ATOM    929  CA  MET A 100      -6.298 -11.341  15.524  1.00 10.00      A   
ATOM    930  CB  MET A 100      -5.853 -10.831  14.151  1.00 10.00      A   
ATOM    931  CG  MET A 100      -5.989  -9.326  13.969  1.00 10.00      A   
ATOM    932  SD  MET A 100      -5.819  -8.806  12.248  1.00 10.00      A   
ATOM    933  CE  MET A 100      -4.101  -9.214  11.940  1.00 10.00      A   
ATOM    934  C   MET A 100      -6.634 -12.824  15.456  1.00 10.00      A   
ATOM    935  O   MET A 100      -7.791 -13.197  15.283  1.00 10.00      A   
ATOM    936  N   SER A 101      -5.630 -13.670  15.625  1.00 10.00      A   
ATOM    937  HN  SER A 101      -4.726 -13.319  15.787  1.00 10.00      A   
ATOM    938  CA  SER A 101      -5.832 -15.115  15.572  1.00 10.00      A   
ATOM    939  CB  SER A 101      -4.490 -15.834  15.460  1.00 10.00      A   
ATOM    940  OG  SER A 101      -3.514 -15.210  16.274  1.00 10.00      A   
ATOM    941  HG  SER A 101      -3.078 -14.512  15.766  1.00 10.00      A   
ATOM    942  C   SER A 101      -6.614 -15.633  16.777  1.00 10.00      A   
ATOM    943  O   SER A 101      -6.968 -16.808  16.841  1.00 10.00      A   
ATOM    944  N   SER A 102      -6.894 -14.756  17.724  1.00 10.00      A   
ATOM    945  HN  SER A 102      -6.599 -13.826  17.619  1.00 10.00      A   
ATOM    946  CA  SER A 102      -7.627 -15.136  18.917  1.00 10.00      A   
ATOM    947  CB  SER A 102      -6.847 -14.703  20.161  1.00 10.00      A   
ATOM    948  OG  SER A 102      -5.482 -15.089  20.056  1.00 10.00      A   
ATOM    949  HG  SER A 102      -4.985 -14.401  19.592  1.00 10.00      A   
ATOM    950  C   SER A 102      -9.029 -14.529  18.918  1.00 10.00      A   
ATOM    951  O   SER A 102      -9.721 -14.543  19.938  1.00 10.00      A   
ATOM    952  N   SER A 103      -9.449 -13.997  17.774  1.00 10.00      A   
ATOM    953  HN  SER A 103      -8.864 -14.029  16.985  1.00 10.00      A   
ATOM    954  CA  SER A 103     -10.769 -13.387  17.663  1.00 10.00      A   
ATOM    955  CB  SER A 103     -10.736 -11.926  18.125  1.00 10.00      A   
ATOM    956  OG  SER A 103     -10.281 -11.827  19.468  1.00 10.00      A   
ATOM    957  HG  SER A 103     -10.151 -12.718  19.826  1.00 10.00      A   
ATOM    958  C   SER A 103     -11.317 -13.488  16.242  1.00 10.00      A   
ATOM    959  O   SER A 103     -12.441 -13.947  16.030  1.00 10.00      A   
ATOM    960  N   TYR A 104     -10.511 -13.081  15.271  1.00 10.00      A   
ATOM    961  HN  TYR A 104      -9.608 -12.765  15.495  1.00 10.00      A   
ATOM    962  CA  TYR A 104     -10.918 -13.115  13.874  1.00 10.00      A   
ATOM    963  CB  TYR A 104     -10.183 -12.037  13.072  1.00 10.00      A   
ATOM    964  CG  TYR A 104     -10.525 -10.614  13.458  1.00 10.00      A   
ATOM    965  CD1 TYR A 104      -9.546  -9.757  13.940  1.00 10.00      A   
ATOM    966  CD2 TYR A 104     -11.819 -10.126  13.330  1.00 10.00      A   
ATOM    967  CE1 TYR A 104      -9.841  -8.453  14.282  1.00 10.00      A   
ATOM    968  CE2 TYR A 104     -12.124  -8.822  13.672  1.00 10.00      A   
ATOM    969  CZ  TYR A 104     -11.130  -7.989  14.147  1.00 10.00      A   
ATOM    970  OH  TYR A 104     -11.426  -6.685  14.479  1.00 10.00      A   
ATOM    971  HH  TYR A 104     -12.356  -6.621  14.752  1.00 10.00      A   
ATOM    972  C   TYR A 104     -10.656 -14.487  13.261  1.00 10.00      A   
ATOM    973  O   TYR A 104      -9.794 -14.642  12.403  1.00 10.00      A   
ATOM    974  N   THR A 105     -11.418 -15.472  13.696  1.00 10.00      A   
ATOM    975  HN  THR A 105     -12.097 -15.281  14.381  1.00 10.00      A   
ATOM    976  CA  THR A 105     -11.277 -16.841  13.207  1.00 10.00      A   
ATOM    977  CB  THR A 105     -12.039 -17.806  14.129  1.00 10.00      A   
ATOM    978  OG1 THR A 105     -13.012 -17.058  14.874  1.00 10.00      A   
ATOM    979  HG1 THR A 105     -13.139 -17.476  15.736  1.00 10.00      A   
ATOM    980  CG2 THR A 105     -11.081 -18.482  15.100  1.00 10.00      A   
ATOM    981  C   THR A 105     -11.798 -16.995  11.772  1.00 10.00      A   
ATOM    982  O   THR A 105     -11.767 -18.087  11.197  1.00 10.00      A   
ATOM    983  N   TRP A 106     -12.269 -15.898  11.198  1.00 10.00      A   
ATOM    984  HN  TRP A 106     -12.253 -15.057  11.698  1.00 10.00      A   
ATOM    985  CA  TRP A 106     -12.796 -15.911   9.843  1.00 10.00      A   
ATOM    986  CB  TRP A 106     -14.316 -15.717   9.858  1.00 10.00      A   
ATOM    987  CG  TRP A 106     -15.075 -16.961  10.210  1.00 10.00      A   
ATOM    988  CD1 TRP A 106     -15.454 -17.363  11.456  1.00 10.00      A   
ATOM    989  CD2 TRP A 106     -15.548 -17.966   9.303  1.00 10.00      A   
ATOM    990  NE1 TRP A 106     -16.133 -18.552  11.383  1.00 10.00      A   
ATOM    991  HE1 TRP A 106     -16.509 -19.041  12.148  1.00 10.00      A   
ATOM    992  CE2 TRP A 106     -16.204 -18.945  10.075  1.00 10.00      A   
ATOM    993  CE3 TRP A 106     -15.483 -18.136   7.917  1.00 10.00      A   
ATOM    994  CZ2 TRP A 106     -16.786 -20.075   9.508  1.00 10.00      A   
ATOM    995  CZ3 TRP A 106     -16.065 -19.258   7.357  1.00 10.00      A   
ATOM    996  CH2 TRP A 106     -16.708 -20.213   8.151  1.00 10.00      A   
ATOM    997  C   TRP A 106     -12.135 -14.850   8.971  1.00 10.00      A   
ATOM    998  O   TRP A 106     -12.730 -14.376   8.004  1.00 10.00      A   
ATOM    999  N   LEU A 107     -10.904 -14.482   9.319  1.00 10.00      A   
ATOM   1000  HN  LEU A 107     -10.485 -14.897  10.103  1.00 10.00      A   
ATOM   1001  CA  LEU A 107     -10.158 -13.480   8.560  1.00 10.00      A   
ATOM   1002  CB  LEU A 107      -8.860 -13.110   9.282  1.00 10.00      A   
ATOM   1003  CG  LEU A 107      -8.401 -11.656   9.146  1.00 10.00      A   
ATOM   1004  CD1 LEU A 107      -9.536 -10.703   9.478  1.00 10.00      A   
ATOM   1005  CD2 LEU A 107      -7.210 -11.392  10.051  1.00 10.00      A   
ATOM   1006  C   LEU A 107      -9.866 -14.000   7.154  1.00 10.00      A   
ATOM   1007  O   LEU A 107      -9.359 -15.114   6.990  1.00 10.00      A   
ATOM   1008  N   GLU A 108     -10.199 -13.198   6.149  1.00 10.00      A   
ATOM   1009  HN  GLU A 108     -10.588 -12.319   6.345  1.00 10.00      A   
ATOM   1010  CA  GLU A 108     -10.002 -13.592   4.762  1.00 10.00      A   
ATOM   1011  CB  GLU A 108     -11.313 -13.456   3.974  1.00 10.00      A   
ATOM   1012  CG  GLU A 108     -12.426 -14.378   4.451  1.00 10.00      A   
ATOM   1013  CD  GLU A 108     -13.728 -14.189   3.692  1.00 10.00      A   
ATOM   1014  OE1 GLU A 108     -13.696 -14.062   2.450  1.00 10.00      A   
ATOM   1015  OE2 GLU A 108     -14.802 -14.186   4.331  1.00 10.00      A   
ATOM   1016  C   GLU A 108      -8.892 -12.802   4.069  1.00 10.00      A   
ATOM   1017  O   GLU A 108      -8.127 -13.361   3.281  1.00 10.00      A   
ATOM   1018  N   GLU A 109      -8.794 -11.510   4.348  1.00 10.00      A   
ATOM   1019  HN  GLU A 109      -9.409 -11.102   4.999  1.00 10.00      A   
ATOM   1020  CA  GLU A 109      -7.782 -10.682   3.699  1.00 10.00      A   
ATOM   1021  CB  GLU A 109      -8.437  -9.722   2.708  1.00 10.00      A   
ATOM   1022  CG  GLU A 109      -9.398 -10.378   1.730  1.00 10.00      A   
ATOM   1023  CD  GLU A 109     -10.020  -9.373   0.783  1.00 10.00      A   
ATOM   1024  OE1 GLU A 109      -9.868  -8.157   1.019  1.00 10.00      A   
ATOM   1025  OE2 GLU A 109     -10.673  -9.792  -0.198  1.00 10.00      A   
ATOM   1026  C   GLU A 109      -6.936  -9.884   4.689  1.00 10.00      A   
ATOM   1027  O   GLU A 109      -7.465  -9.251   5.605  1.00 10.00      A   
ATOM   1028  N   ILE A 110      -5.621  -9.919   4.488  1.00 10.00      A   
ATOM   1029  HN  ILE A 110      -5.267 -10.457   3.740  1.00 10.00      A   
ATOM   1030  CA  ILE A 110      -4.685  -9.178   5.329  1.00 10.00      A   
ATOM   1031  CB  ILE A 110      -3.876 -10.089   6.283  1.00 10.00      A   
ATOM   1032  CG1 ILE A 110      -4.810 -10.882   7.203  1.00 10.00      A   
ATOM   1033  CG2 ILE A 110      -2.912  -9.253   7.121  1.00 10.00      A   
ATOM   1034  CD1 ILE A 110      -4.085 -11.859   8.107  1.00 10.00      A   
ATOM   1035  C   ILE A 110      -3.717  -8.389   4.443  1.00 10.00      A   
ATOM   1036  O   ILE A 110      -2.907  -8.970   3.713  1.00 10.00      A   
ATOM   1037  N   ARG A 111      -3.825  -7.067   4.484  1.00 10.00      A   
ATOM   1038  HN  ARG A 111      -4.501  -6.657   5.073  1.00 10.00      A   
ATOM   1039  CA  ARG A 111      -2.970  -6.200   3.683  1.00 10.00      A   
ATOM   1040  CB  ARG A 111      -3.817  -5.304   2.769  1.00 10.00      A   
ATOM   1041  CG  ARG A 111      -4.964  -6.005   2.049  1.00 10.00      A   
ATOM   1042  CD  ARG A 111      -6.307  -5.433   2.475  1.00 10.00      A   
ATOM   1043  NE  ARG A 111      -7.421  -5.960   1.687  1.00 10.00      A   
ATOM   1044  HE  ARG A 111      -7.751  -6.855   1.920  1.00 10.00      A   
ATOM   1045  CZ  ARG A 111      -8.018  -5.295   0.696  1.00 10.00      A   
ATOM   1046  NH1 ARG A 111      -7.615  -4.072   0.370  1.00 10.00      A   
ATOM   1047 HH11 ARG A 111      -8.085  -3.550  -0.401  1.00 10.00      A   
ATOM   1048 HH12 ARG A 111      -6.816  -3.619   0.885  1.00 10.00      A   
ATOM   1049  NH2 ARG A 111      -9.027  -5.857   0.037  1.00 10.00      A   
ATOM   1050 HH21 ARG A 111      -9.501  -5.345  -0.740  1.00 10.00      A   
ATOM   1051 HH22 ARG A 111      -9.352  -6.825   0.297  1.00 10.00      A   
ATOM   1052  C   ARG A 111      -2.096  -5.329   4.583  1.00 10.00      A   
ATOM   1053  O   ARG A 111      -2.586  -4.710   5.530  1.00 10.00      A   
ATOM   1054  N   LEU A 112      -0.807  -5.280   4.277  1.00 10.00      A   
ATOM   1055  HN  LEU A 112      -0.478  -5.790   3.502  1.00 10.00      A   
ATOM   1056  CA  LEU A 112       0.139  -4.491   5.052  1.00 10.00      A   
ATOM   1057  CB  LEU A 112       0.947  -5.399   5.985  1.00 10.00      A   
ATOM   1058  CG  LEU A 112       0.174  -6.067   7.123  1.00 10.00      A   
ATOM   1059  CD1 LEU A 112       1.023  -7.135   7.791  1.00 10.00      A   
ATOM   1060  CD2 LEU A 112      -0.292  -5.037   8.136  1.00 10.00      A   
ATOM   1061  C   LEU A 112       1.092  -3.728   4.138  1.00 10.00      A   
ATOM   1062  O   LEU A 112       1.545  -4.254   3.118  1.00 10.00      A   
ATOM   1063  N   LYS A 113       1.380  -2.484   4.499  1.00 10.00      A   
ATOM   1064  HN  LYS A 113       0.964  -2.111   5.310  1.00 10.00      A   
ATOM   1065  CA  LYS A 113       2.294  -1.655   3.726  1.00 10.00      A   
ATOM   1066  CB  LYS A 113       1.546  -0.512   3.036  1.00 10.00      A   
ATOM   1067  CG  LYS A 113       2.396   0.263   2.040  1.00 10.00      A   
ATOM   1068  CD  LYS A 113       1.796   1.623   1.726  1.00 10.00      A   
ATOM   1069  CE  LYS A 113       2.627   2.358   0.686  1.00 10.00      A   
ATOM   1070  NZ  LYS A 113       2.244   3.790   0.572  1.00 10.00      A   
ATOM   1071  HZ1 LYS A 113       2.755   4.239  -0.216  1.00 10.00      A   
ATOM   1072  HZ2 LYS A 113       2.478   4.299   1.451  1.00 10.00      A   
ATOM   1073  HZ3 LYS A 113       1.223   3.877   0.405  1.00 10.00      A   
ATOM   1074  C   LYS A 113       3.378  -1.091   4.635  1.00 10.00      A   
ATOM   1075  O   LYS A 113       3.075  -0.420   5.619  1.00 10.00      A   
ATOM   1076  N   ARG A 114       4.632  -1.385   4.309  1.00 10.00      A   
ATOM   1077  HN  ARG A 114       4.796  -1.958   3.524  1.00 10.00      A   
ATOM   1078  CA  ARG A 114       5.775  -0.907   5.088  1.00 10.00      A   
ATOM   1079  CB  ARG A 114       5.874   0.623   5.048  1.00 10.00      A   
ATOM   1080  CG  ARG A 114       6.185   1.203   3.678  1.00 10.00      A   
ATOM   1081  CD  ARG A 114       6.149   2.723   3.707  1.00 10.00      A   
ATOM   1082  NE  ARG A 114       6.426   3.313   2.398  1.00 10.00      A   
ATOM   1083  HE  ARG A 114       7.227   2.984   1.918  1.00 10.00      A   
ATOM   1084  CZ  ARG A 114       5.675   4.262   1.827  1.00 10.00      A   
ATOM   1085  NH1 ARG A 114       4.599   4.734   2.448  1.00 10.00      A   
ATOM   1086 HH11 ARG A 114       4.009   5.480   2.002  1.00 10.00      A   
ATOM   1087 HH12 ARG A 114       4.330   4.369   3.385  1.00 10.00      A   
ATOM   1088  NH2 ARG A 114       6.005   4.734   0.632  1.00 10.00      A   
ATOM   1089 HH21 ARG A 114       6.853   4.363   0.137  1.00 10.00      A   
ATOM   1090 HH22 ARG A 114       5.416   5.474   0.170  1.00 10.00      A   
ATOM   1091  C   ARG A 114       5.701  -1.409   6.530  1.00 10.00      A   
ATOM   1092  O   ARG A 114       5.830  -0.637   7.478  1.00 10.00      A   
ATOM   1093  N   MET A 115       5.505  -2.713   6.687  1.00 10.00      A   
ATOM   1094  HN  MET A 115       5.446  -3.291   5.893  1.00 10.00      A   
ATOM   1095  CA  MET A 115       5.399  -3.315   8.014  1.00 10.00      A   
ATOM   1096  CB  MET A 115       4.001  -3.911   8.214  1.00 10.00      A   
ATOM   1097  CG  MET A 115       2.905  -2.873   8.391  1.00 10.00      A   
ATOM   1098  SD  MET A 115       2.982  -2.048   9.991  1.00 10.00      A   
ATOM   1099  CE  MET A 115       2.515  -3.386  11.085  1.00 10.00      A   
ATOM   1100  C   MET A 115       6.445  -4.400   8.216  1.00 10.00      A   
ATOM   1101  O   MET A 115       6.857  -5.066   7.265  1.00 10.00      A   
ATOM   1102  N   VAL A 116       6.862  -4.586   9.456  1.00 10.00      A   
ATOM   1103  HN  VAL A 116       6.486  -4.035  10.180  1.00 10.00      A   
ATOM   1104  CA  VAL A 116       7.850  -5.600   9.784  1.00 10.00      A   
ATOM   1105  CB  VAL A 116       8.750  -5.160  10.958  1.00 10.00      A   
ATOM   1106  CG1 VAL A 116       9.827  -6.198  11.235  1.00 10.00      A   
ATOM   1107  CG2 VAL A 116       9.380  -3.805  10.663  1.00 10.00      A   
ATOM   1108  C   VAL A 116       7.144  -6.905  10.138  1.00 10.00      A   
ATOM   1109  O   VAL A 116       6.567  -7.044  11.219  1.00 10.00      A   
ATOM   1110  N   VAL A 117       7.183  -7.851   9.216  1.00 10.00      A   
ATOM   1111  HN  VAL A 117       7.690  -7.691   8.390  1.00 10.00      A   
ATOM   1112  CA  VAL A 117       6.538  -9.137   9.406  1.00 10.00      A   
ATOM   1113  CB  VAL A 117       5.579  -9.457   8.231  1.00 10.00      A   
ATOM   1114  CG1 VAL A 117       4.713 -10.666   8.550  1.00 10.00      A   
ATOM   1115  CG2 VAL A 117       4.719  -8.252   7.882  1.00 10.00      A   
ATOM   1116  C   VAL A 117       7.592 -10.230   9.486  1.00 10.00      A   
ATOM   1117  O   VAL A 117       8.372 -10.404   8.559  1.00 10.00      A   
ATOM   1118  N   THR A 118       7.634 -10.940  10.601  1.00 10.00      A   
ATOM   1119  HN  THR A 118       7.012 -10.731  11.332  1.00 10.00      A   
ATOM   1120  CA  THR A 118       8.596 -12.018  10.776  1.00 10.00      A   
ATOM   1121  CB  THR A 118       9.084 -12.082  12.232  1.00 10.00      A   
ATOM   1122  OG1 THR A 118       7.967 -11.884  13.111  1.00 10.00      A   
ATOM   1123  HG1 THR A 118       8.272 -11.891  14.029  1.00 10.00      A   
ATOM   1124  CG2 THR A 118      10.126 -11.002  12.486  1.00 10.00      A   
ATOM   1125  C   THR A 118       7.978 -13.358  10.386  1.00 10.00      A   
ATOM   1126  O   THR A 118       6.758 -13.462  10.229  1.00 10.00      A   
ATOM   1127  N   ASP A 119       8.820 -14.382  10.237  1.00 10.00      A   
ATOM   1128  HN  ASP A 119       9.782 -14.235  10.376  1.00 10.00      A   
ATOM   1129  CA  ASP A 119       8.354 -15.720   9.865  1.00 10.00      A   
ATOM   1130  CB  ASP A 119       9.532 -16.693   9.730  1.00 10.00      A   
ATOM   1131  CG  ASP A 119      10.573 -16.249   8.716  1.00 10.00      A   
ATOM   1132  OD1 ASP A 119      10.500 -16.674   7.544  1.00 10.00      A   
ATOM   1133  OD2 ASP A 119      11.475 -15.468   9.088  1.00 10.00      A   
ATOM   1134  C   ASP A 119       7.363 -16.247  10.898  1.00 10.00      A   
ATOM   1135  O   ASP A 119       6.391 -16.923  10.563  1.00 10.00      A   
ATOM   1136  N   ASP A 120       7.602 -15.901  12.160  1.00 10.00      A   
ATOM   1137  HN  ASP A 120       8.390 -15.355  12.362  1.00 10.00      A   
ATOM   1138  CA  ASP A 120       6.735 -16.322  13.256  1.00 10.00      A   
ATOM   1139  CB  ASP A 120       7.251 -15.785  14.597  1.00 10.00      A   
ATOM   1140  CG  ASP A 120       8.699 -16.139  14.874  1.00 10.00      A   
ATOM   1141  OD1 ASP A 120       8.950 -17.078  15.659  1.00 10.00      A   
ATOM   1142  OD2 ASP A 120       9.596 -15.469  14.317  1.00 10.00      A   
ATOM   1143  C   ASP A 120       5.306 -15.835  13.038  1.00 10.00      A   
ATOM   1144  O   ASP A 120       4.348 -16.479  13.464  1.00 10.00      A   
ATOM   1145  N   CYS A 121       5.170 -14.697  12.364  1.00 10.00      A   
ATOM   1146  HN  CYS A 121       5.972 -14.242  12.030  1.00 10.00      A   
ATOM   1147  CA  CYS A 121       3.860 -14.120  12.090  1.00 10.00      A   
ATOM   1148  CB  CYS A 121       3.990 -12.638  11.728  1.00 10.00      A   
ATOM   1149  SG  CYS A 121       4.970 -11.657  12.886  1.00 10.00      A   
ATOM   1150  HG  CYS A 121       6.185 -12.191  12.959  1.00 10.00      A   
ATOM   1151  C   CYS A 121       3.171 -14.858  10.947  1.00 10.00      A   
ATOM   1152  O   CYS A 121       1.991 -15.193  11.035  1.00 10.00      A   
ATOM   1153  N   LEU A 122       3.925 -15.117   9.884  1.00 10.00      A   
ATOM   1154  HN  LEU A 122       4.868 -14.850   9.895  1.00 10.00      A   
ATOM   1155  CA  LEU A 122       3.398 -15.796   8.703  1.00 10.00      A   
ATOM   1156  CB  LEU A 122       4.458 -15.889   7.602  1.00 10.00      A   
ATOM   1157  CG  LEU A 122       4.919 -14.562   6.998  1.00 10.00      A   
ATOM   1158  CD1 LEU A 122       5.987 -14.805   5.948  1.00 10.00      A   
ATOM   1159  CD2 LEU A 122       3.741 -13.809   6.401  1.00 10.00      A   
ATOM   1160  C   LEU A 122       2.856 -17.181   9.032  1.00 10.00      A   
ATOM   1161  O   LEU A 122       1.738 -17.529   8.645  1.00 10.00      A   
ATOM   1162  N   GLU A 123       3.641 -17.967   9.755  1.00 10.00      A   
ATOM   1163  HN  GLU A 123       4.529 -17.640  10.028  1.00 10.00      A   
ATOM   1164  CA  GLU A 123       3.232 -19.313  10.123  1.00 10.00      A   
ATOM   1165  CB  GLU A 123       4.383 -20.111  10.717  1.00 10.00      A   
ATOM   1166  CG  GLU A 123       5.226 -20.818   9.671  1.00 10.00      A   
ATOM   1167  CD  GLU A 123       6.478 -20.050   9.317  1.00 10.00      A   
ATOM   1168  OE1 GLU A 123       7.578 -20.483   9.729  1.00 10.00      A   
ATOM   1169  OE2 GLU A 123       6.369 -19.018   8.640  1.00 10.00      A   
ATOM   1170  C   GLU A 123       2.018 -19.319  11.047  1.00 10.00      A   
ATOM   1171  O   GLU A 123       1.258 -20.285  11.078  1.00 10.00      A   
ATOM   1172  N   LEU A 124       1.823 -18.238  11.789  1.00 10.00      A   
ATOM   1173  HN  LEU A 124       2.458 -17.490  11.732  1.00 10.00      A   
ATOM   1174  CA  LEU A 124       0.682 -18.144  12.691  1.00 10.00      A   
ATOM   1175  CB  LEU A 124       0.920 -17.090  13.775  1.00 10.00      A   
ATOM   1176  CG  LEU A 124       1.730 -17.540  14.993  1.00 10.00      A   
ATOM   1177  CD1 LEU A 124       1.898 -16.395  15.982  1.00 10.00      A   
ATOM   1178  CD2 LEU A 124       1.065 -18.731  15.665  1.00 10.00      A   
ATOM   1179  C   LEU A 124      -0.596 -17.825  11.921  1.00 10.00      A   
ATOM   1180  O   LEU A 124      -1.701 -18.008  12.431  1.00 10.00      A   
ATOM   1181  N   ILE A 125      -0.439 -17.344  10.694  1.00 10.00      A   
ATOM   1182  HN  ILE A 125       0.470 -17.223  10.342  1.00 10.00      A   
ATOM   1183  CA  ILE A 125      -1.579 -16.994   9.854  1.00 10.00      A   
ATOM   1184  CB  ILE A 125      -1.157 -16.208   8.591  1.00 10.00      A   
ATOM   1185  CG1 ILE A 125      -0.502 -14.875   8.978  1.00 10.00      A   
ATOM   1186  CG2 ILE A 125      -2.351 -15.970   7.675  1.00 10.00      A   
ATOM   1187  CD1 ILE A 125       0.064 -14.102   7.803  1.00 10.00      A   
ATOM   1188  C   ILE A 125      -2.366 -18.239   9.449  1.00 10.00      A   
ATOM   1189  O   ILE A 125      -3.534 -18.385   9.810  1.00 10.00      A   
ATOM   1190  N   ALA A 126      -1.717 -19.148   8.732  1.00 10.00      A   
ATOM   1191  HN  ALA A 126      -0.775 -18.996   8.502  1.00 10.00      A   
ATOM   1192  CA  ALA A 126      -2.372 -20.370   8.276  1.00 10.00      A   
ATOM   1193  CB  ALA A 126      -1.498 -21.109   7.280  1.00 10.00      A   
ATOM   1194  C   ALA A 126      -2.731 -21.284   9.436  1.00 10.00      A   
ATOM   1195  O   ALA A 126      -3.678 -22.062   9.350  1.00 10.00      A   
ATOM   1196  N   LYS A 127      -1.969 -21.189  10.516  1.00 10.00      A   
ATOM   1197  HN  LYS A 127      -1.222 -20.558  10.517  1.00 10.00      A   
ATOM   1198  CA  LYS A 127      -2.205 -22.010  11.694  1.00 10.00      A   
ATOM   1199  CB  LYS A 127      -1.066 -21.811  12.701  1.00 10.00      A   
ATOM   1200  CG  LYS A 127      -1.140 -22.712  13.922  1.00 10.00      A   
ATOM   1201  CD  LYS A 127      -0.191 -22.251  15.017  1.00 10.00      A   
ATOM   1202  CE  LYS A 127       1.210 -22.821  14.834  1.00 10.00      A   
ATOM   1203  NZ  LYS A 127       1.259 -24.287  15.084  1.00 10.00      A   
ATOM   1204  HZ1 LYS A 127       0.827 -24.506  16.002  1.00 10.00      A   
ATOM   1205  HZ2 LYS A 127       2.246 -24.617  15.090  1.00 10.00      A   
ATOM   1206  HZ3 LYS A 127       0.739 -24.798  14.335  1.00 10.00      A   
ATOM   1207  C   LYS A 127      -3.541 -21.669  12.351  1.00 10.00      A   
ATOM   1208  O   LYS A 127      -4.161 -22.517  12.997  1.00 10.00      A   
ATOM   1209  N   SER A 128      -3.988 -20.433  12.172  1.00 10.00      A   
ATOM   1210  HN  SER A 128      -3.468 -19.809  11.625  1.00 10.00      A   
ATOM   1211  CA  SER A 128      -5.233 -19.990  12.779  1.00 10.00      A   
ATOM   1212  CB  SER A 128      -4.988 -18.712  13.577  1.00 10.00      A   
ATOM   1213  OG  SER A 128      -3.706 -18.736  14.189  1.00 10.00      A   
ATOM   1214  HG  SER A 128      -3.027 -18.567  13.523  1.00 10.00      A   
ATOM   1215  C   SER A 128      -6.352 -19.773  11.757  1.00 10.00      A   
ATOM   1216  O   SER A 128      -7.466 -20.269  11.936  1.00 10.00      A   
ATOM   1217  N   PHE A 129      -6.052 -19.050  10.681  1.00 10.00      A   
ATOM   1218  HN  PHE A 129      -5.132 -18.715  10.564  1.00 10.00      A   
ATOM   1219  CA  PHE A 129      -7.053 -18.758   9.657  1.00 10.00      A   
ATOM   1220  CB  PHE A 129      -6.821 -17.377   9.028  1.00 10.00      A   
ATOM   1221  CG  PHE A 129      -6.409 -16.303   9.997  1.00 10.00      A   
ATOM   1222  CD1 PHE A 129      -5.295 -15.525   9.740  1.00 10.00      A   
ATOM   1223  CD2 PHE A 129      -7.127 -16.075  11.161  1.00 10.00      A   
ATOM   1224  CE1 PHE A 129      -4.900 -14.542  10.622  1.00 10.00      A   
ATOM   1225  CE2 PHE A 129      -6.738 -15.091  12.049  1.00 10.00      A   
ATOM   1226  CZ  PHE A 129      -5.622 -14.324  11.778  1.00 10.00      A   
ATOM   1227  C   PHE A 129      -7.065 -19.818   8.565  1.00 10.00      A   
ATOM   1228  O   PHE A 129      -6.063 -20.038   7.886  1.00 10.00      A   
ATOM   1229  N   LYS A 130      -8.203 -20.476   8.401  1.00 10.00      A   
ATOM   1230  HN  LYS A 130      -8.964 -20.270   8.985  1.00 10.00      A   
ATOM   1231  CA  LYS A 130      -8.353 -21.502   7.379  1.00 10.00      A   
ATOM   1232  CB  LYS A 130      -8.989 -22.772   7.960  1.00 10.00      A   
ATOM   1233  CG  LYS A 130      -8.170 -23.461   9.046  1.00 10.00      A   
ATOM   1234  CD  LYS A 130      -8.548 -22.961  10.434  1.00 10.00      A   
ATOM   1235  CE  LYS A 130      -7.642 -23.539  11.511  1.00 10.00      A   
ATOM   1236  NZ  LYS A 130      -7.930 -22.952  12.845  1.00 10.00      A   
ATOM   1237  HZ1 LYS A 130      -7.215 -23.255  13.533  1.00 10.00      A   
ATOM   1238  HZ2 LYS A 130      -8.861 -23.261  13.184  1.00 10.00      A   
ATOM   1239  HZ3 LYS A 130      -7.922 -21.908  12.788  1.00 10.00      A   
ATOM   1240  C   LYS A 130      -9.200 -20.971   6.229  1.00 10.00      A   
ATOM   1241  O   LYS A 130      -9.536 -21.702   5.297  1.00 10.00      A   
ATOM   1242  N   ASN A 131      -9.528 -19.685   6.300  1.00 10.00      A   
ATOM   1243  HN  ASN A 131      -9.212 -19.155   7.061  1.00 10.00      A   
ATOM   1244  CA  ASN A 131     -10.340 -19.033   5.281  1.00 10.00      A   
ATOM   1245  CB  ASN A 131     -11.648 -18.520   5.902  1.00 10.00      A   
ATOM   1246  CG  ASN A 131     -12.799 -18.480   4.911  1.00 10.00      A   
ATOM   1247  OD1 ASN A 131     -12.897 -19.322   4.020  1.00 10.00      A   
ATOM   1248  ND2 ASN A 131     -13.683 -17.507   5.068  1.00 10.00      A   
ATOM   1249 HD21 ASN A 131     -13.551 -16.872   5.804  1.00 10.00      A   
ATOM   1250 HD22 ASN A 131     -14.434 -17.457   4.435  1.00 10.00      A   
ATOM   1251  C   ASN A 131      -9.569 -17.869   4.667  1.00 10.00      A   
ATOM   1252  O   ASN A 131     -10.151 -16.950   4.097  1.00 10.00      A   
ATOM   1253  N   PHE A 132      -8.250 -17.930   4.785  1.00 10.00      A   
ATOM   1254  HN  PHE A 132      -7.853 -18.703   5.232  1.00 10.00      A   
ATOM   1255  CA  PHE A 132      -7.368 -16.893   4.258  1.00 10.00      A   
ATOM   1256  CB  PHE A 132      -5.949 -17.124   4.778  1.00 10.00      A   
ATOM   1257  CG  PHE A 132      -5.051 -15.937   4.630  1.00 10.00      A   
ATOM   1258  CD1 PHE A 132      -5.376 -14.734   5.228  1.00 10.00      A   
ATOM   1259  CD2 PHE A 132      -3.878 -16.026   3.906  1.00 10.00      A   
ATOM   1260  CE1 PHE A 132      -4.548 -13.639   5.101  1.00 10.00      A   
ATOM   1261  CE2 PHE A 132      -3.047 -14.933   3.774  1.00 10.00      A   
ATOM   1262  CZ  PHE A 132      -3.383 -13.739   4.374  1.00 10.00      A   
ATOM   1263  C   PHE A 132      -7.377 -16.903   2.732  1.00 10.00      A   
ATOM   1264  O   PHE A 132      -7.223 -17.957   2.120  1.00 10.00      A   
ATOM   1265  N   LYS A 133      -7.552 -15.733   2.119  1.00 10.00      A   
ATOM   1266  HN  LYS A 133      -7.657 -14.917   2.657  1.00 10.00      A   
ATOM   1267  CA  LYS A 133      -7.609 -15.640   0.665  1.00 10.00      A   
ATOM   1268  CB  LYS A 133      -9.016 -15.261   0.212  1.00 10.00      A   
ATOM   1269  CG  LYS A 133     -10.101 -16.231   0.630  1.00 10.00      A   
ATOM   1270  CD  LYS A 133     -11.470 -15.666   0.307  1.00 10.00      A   
ATOM   1271  CE  LYS A 133     -12.570 -16.636   0.680  1.00 10.00      A   
ATOM   1272  NZ  LYS A 133     -13.905 -15.998   0.586  1.00 10.00      A   
ATOM   1273  HZ1 LYS A 133     -13.951 -15.174   1.226  1.00 10.00      A   
ATOM   1274  HZ2 LYS A 133     -14.646 -16.675   0.858  1.00 10.00      A   
ATOM   1275  HZ3 LYS A 133     -14.081 -15.678  -0.389  1.00 10.00      A   
ATOM   1276  C   LYS A 133      -6.616 -14.640   0.080  1.00 10.00      A   
ATOM   1277  O   LYS A 133      -5.930 -14.943  -0.893  1.00 10.00      A   
ATOM   1278  N   VAL A 134      -6.541 -13.448   0.647  1.00 10.00      A   
ATOM   1279  HN  VAL A 134      -7.092 -13.247   1.435  1.00 10.00      A   
ATOM   1280  CA  VAL A 134      -5.651 -12.426   0.106  1.00 10.00      A   
ATOM   1281  CB  VAL A 134      -6.440 -11.190  -0.376  1.00 10.00      A   
ATOM   1282  CG1 VAL A 134      -5.514 -10.161  -1.009  1.00 10.00      A   
ATOM   1283  CG2 VAL A 134      -7.528 -11.598  -1.357  1.00 10.00      A   
ATOM   1284  C   VAL A 134      -4.573 -11.980   1.091  1.00 10.00      A   
ATOM   1285  O   VAL A 134      -4.867 -11.588   2.224  1.00 10.00      A   
ATOM   1286  N   LEU A 135      -3.323 -12.039   0.641  1.00 10.00      A   
ATOM   1287  HN  LEU A 135      -3.155 -12.373  -0.268  1.00 10.00      A   
ATOM   1288  CA  LEU A 135      -2.190 -11.618   1.450  1.00 10.00      A   
ATOM   1289  CB  LEU A 135      -1.285 -12.804   1.787  1.00 10.00      A   
ATOM   1290  CG  LEU A 135      -0.041 -12.483   2.623  1.00 10.00      A   
ATOM   1291  CD1 LEU A 135      -0.428 -11.922   3.981  1.00 10.00      A   
ATOM   1292  CD2 LEU A 135       0.834 -13.716   2.778  1.00 10.00      A   
ATOM   1293  C   LEU A 135      -1.394 -10.561   0.699  1.00 10.00      A   
ATOM   1294  O   LEU A 135      -0.797 -10.844  -0.342  1.00 10.00      A   
ATOM   1295  N   VAL A 136      -1.413  -9.340   1.206  1.00 10.00      A   
ATOM   1296  HN  VAL A 136      -1.931  -9.164   2.024  1.00 10.00      A   
ATOM   1297  CA  VAL A 136      -0.684  -8.251   0.579  1.00 10.00      A   
ATOM   1298  CB  VAL A 136      -1.602  -7.058   0.234  1.00 10.00      A   
ATOM   1299  CG1 VAL A 136      -0.817  -5.956  -0.464  1.00 10.00      A   
ATOM   1300  CG2 VAL A 136      -2.767  -7.510  -0.633  1.00 10.00      A   
ATOM   1301  C   VAL A 136       0.440  -7.777   1.485  1.00 10.00      A   
ATOM   1302  O   VAL A 136       0.195  -7.195   2.543  1.00 10.00      A   
ATOM   1303  N   LEU A 137       1.666  -8.054   1.073  1.00 10.00      A   
ATOM   1304  HN  LEU A 137       1.786  -8.542   0.223  1.00 10.00      A   
ATOM   1305  CA  LEU A 137       2.841  -7.653   1.824  1.00 10.00      A   
ATOM   1306  CB  LEU A 137       3.702  -8.868   2.186  1.00 10.00      A   
ATOM   1307  CG  LEU A 137       3.104  -9.846   3.197  1.00 10.00      A   
ATOM   1308  CD1 LEU A 137       3.966 -11.091   3.309  1.00 10.00      A   
ATOM   1309  CD2 LEU A 137       2.942  -9.182   4.556  1.00 10.00      A   
ATOM   1310  C   LEU A 137       3.653  -6.668   1.003  1.00 10.00      A   
ATOM   1311  O   LEU A 137       4.548  -7.056   0.259  1.00 10.00      A   
ATOM   1312  N   SER A 138       3.316  -5.397   1.117  1.00 10.00      A   
ATOM   1313  HN  SER A 138       2.577  -5.147   1.718  1.00 10.00      A   
ATOM   1314  CA  SER A 138       4.014  -4.364   0.380  1.00 10.00      A   
ATOM   1315  CB  SER A 138       3.016  -3.314  -0.123  1.00 10.00      A   
ATOM   1316  OG  SER A 138       3.490  -2.659  -1.286  1.00 10.00      A   
ATOM   1317  HG  SER A 138       4.444  -2.551  -1.230  1.00 10.00      A   
ATOM   1318  C   SER A 138       5.077  -3.718   1.258  1.00 10.00      A   
ATOM   1319  O   SER A 138       4.779  -3.256   2.360  1.00 10.00      A   
ATOM   1320  N   SER A 139       6.316  -3.721   0.775  1.00 10.00      A   
ATOM   1321  HN  SER A 139       6.481  -4.129  -0.103  1.00 10.00      A   
ATOM   1322  CA  SER A 139       7.441  -3.128   1.496  1.00 10.00      A   
ATOM   1323  CB  SER A 139       7.311  -1.600   1.508  1.00 10.00      A   
ATOM   1324  OG  SER A 139       6.671  -1.144   0.326  1.00 10.00      A   
ATOM   1325  HG  SER A 139       6.770  -0.189   0.252  1.00 10.00      A   
ATOM   1326  C   SER A 139       7.572  -3.682   2.918  1.00 10.00      A   
ATOM   1327  O   SER A 139       7.745  -2.931   3.878  1.00 10.00      A   
ATOM   1328  N   CYS A 140       7.485  -5.002   3.046  1.00 10.00      A   
ATOM   1329  HN  CYS A 140       7.347  -5.558   2.243  1.00 10.00      A   
ATOM   1330  CA  CYS A 140       7.587  -5.651   4.346  1.00 10.00      A   
ATOM   1331  CB  CYS A 140       6.389  -6.579   4.556  1.00 10.00      A   
ATOM   1332  SG  CYS A 140       4.783  -5.752   4.418  1.00 10.00      A   
ATOM   1333  HG  CYS A 140       4.906  -4.766   3.535  1.00 10.00      A   
ATOM   1334  C   CYS A 140       8.898  -6.423   4.472  1.00 10.00      A   
ATOM   1335  O   CYS A 140       9.397  -6.972   3.494  1.00 10.00      A   
ATOM   1336  N   GLU A 141       9.451  -6.469   5.676  1.00 10.00      A   
ATOM   1337  HN  GLU A 141       9.002  -6.028   6.428  1.00 10.00      A   
ATOM   1338  CA  GLU A 141      10.711  -7.161   5.910  1.00 10.00      A   
ATOM   1339  CB  GLU A 141      11.843  -6.139   5.987  1.00 10.00      A   
ATOM   1340  CG  GLU A 141      11.666  -5.120   7.097  1.00 10.00      A   
ATOM   1341  CD  GLU A 141      12.405  -3.831   6.821  1.00 10.00      A   
ATOM   1342  OE1 GLU A 141      13.567  -3.700   7.259  1.00 10.00      A   
ATOM   1343  OE2 GLU A 141      11.828  -2.940   6.162  1.00 10.00      A   
ATOM   1344  C   GLU A 141      10.662  -7.964   7.202  1.00 10.00      A   
ATOM   1345  O   GLU A 141       9.731  -7.813   7.996  1.00 10.00      A   
ATOM   1346  N   GLY A 142      11.658  -8.824   7.399  1.00 10.00      A   
ATOM   1347  HN  GLY A 142      12.358  -8.915   6.715  1.00 10.00      A   
ATOM   1348  CA  GLY A 142      11.725  -9.632   8.607  1.00 10.00      A   
ATOM   1349  C   GLY A 142      11.423 -11.099   8.365  1.00 10.00      A   
ATOM   1350  O   GLY A 142      11.785 -11.958   9.175  1.00 10.00      A   
ATOM   1351  N   PHE A 143      10.766 -11.387   7.253  1.00 10.00      A   
ATOM   1352  HN  PHE A 143      10.525 -10.663   6.642  1.00 10.00      A   
ATOM   1353  CA  PHE A 143      10.396 -12.754   6.915  1.00 10.00      A   
ATOM   1354  CB  PHE A 143       8.921 -12.834   6.486  1.00 10.00      A   
ATOM   1355  CG  PHE A 143       8.545 -11.933   5.335  1.00 10.00      A   
ATOM   1356  CD1 PHE A 143       8.574 -12.399   4.032  1.00 10.00      A   
ATOM   1357  CD2 PHE A 143       8.157 -10.622   5.558  1.00 10.00      A   
ATOM   1358  CE1 PHE A 143       8.225 -11.577   2.976  1.00 10.00      A   
ATOM   1359  CE2 PHE A 143       7.808  -9.794   4.509  1.00 10.00      A   
ATOM   1360  CZ  PHE A 143       7.842 -10.272   3.216  1.00 10.00      A   
ATOM   1361  C   PHE A 143      11.295 -13.324   5.832  1.00 10.00      A   
ATOM   1362  O   PHE A 143      11.710 -12.613   4.916  1.00 10.00      A   
ATOM   1363  N   SER A 144      11.580 -14.607   5.935  1.00 10.00      A   
ATOM   1364  HN  SER A 144      11.201 -15.131   6.683  1.00 10.00      A   
ATOM   1365  CA  SER A 144      12.430 -15.270   4.968  1.00 10.00      A   
ATOM   1366  CB  SER A 144      13.386 -16.235   5.680  1.00 10.00      A   
ATOM   1367  OG  SER A 144      12.683 -17.329   6.249  1.00 10.00      A   
ATOM   1368  HG  SER A 144      11.948 -16.992   6.793  1.00 10.00      A   
ATOM   1369  C   SER A 144      11.589 -16.019   3.942  1.00 10.00      A   
ATOM   1370  O   SER A 144      10.362 -15.927   3.943  1.00 10.00      A   
ATOM   1371  N   THR A 145      12.251 -16.765   3.070  1.00 10.00      A   
ATOM   1372  HN  THR A 145      13.229 -16.796   3.112  1.00 10.00      A   
ATOM   1373  CA  THR A 145      11.564 -17.536   2.046  1.00 10.00      A   
ATOM   1374  CB  THR A 145      12.542 -17.962   0.938  1.00 10.00      A   
ATOM   1375  OG1 THR A 145      13.803 -18.317   1.523  1.00 10.00      A   
ATOM   1376  HG1 THR A 145      13.666 -19.029   2.157  1.00 10.00      A   
ATOM   1377  CG2 THR A 145      12.746 -16.836  -0.063  1.00 10.00      A   
ATOM   1378  C   THR A 145      10.923 -18.783   2.648  1.00 10.00      A   
ATOM   1379  O   THR A 145      10.073 -19.421   2.027  1.00 10.00      A   
ATOM   1380  N   ASP A 146      11.336 -19.122   3.863  1.00 10.00      A   
ATOM   1381  HN  ASP A 146      12.007 -18.567   4.313  1.00 10.00      A   
ATOM   1382  CA  ASP A 146      10.813 -20.293   4.553  1.00 10.00      A   
ATOM   1383  CB  ASP A 146      11.729 -20.696   5.714  1.00 10.00      A   
ATOM   1384  CG  ASP A 146      13.025 -21.327   5.245  1.00 10.00      A   
ATOM   1385  OD1 ASP A 146      13.782 -21.847   6.091  1.00 10.00      A   
ATOM   1386  OD2 ASP A 146      13.288 -21.309   4.022  1.00 10.00      A   
ATOM   1387  C   ASP A 146       9.404 -20.029   5.053  1.00 10.00      A   
ATOM   1388  O   ASP A 146       8.514 -20.865   4.901  1.00 10.00      A   
ATOM   1389  N   GLY A 147       9.204 -18.850   5.630  1.00 10.00      A   
ATOM   1390  HN  GLY A 147       9.956 -18.226   5.725  1.00 10.00      A   
ATOM   1391  CA  GLY A 147       7.898 -18.479   6.141  1.00 10.00      A   
ATOM   1392  C   GLY A 147       6.880 -18.294   5.034  1.00 10.00      A   
ATOM   1393  O   GLY A 147       5.675 -18.383   5.260  1.00 10.00      A   
ATOM   1394  N   LEU A 148       7.367 -18.042   3.828  1.00 10.00      A   
ATOM   1395  HN  LEU A 148       8.339 -17.985   3.710  1.00 10.00      A   
ATOM   1396  CA  LEU A 148       6.495 -17.844   2.678  1.00 10.00      A   
ATOM   1397  CB  LEU A 148       7.286 -17.317   1.483  1.00 10.00      A   
ATOM   1398  CG  LEU A 148       7.912 -15.933   1.656  1.00 10.00      A   
ATOM   1399  CD1 LEU A 148       8.606 -15.500   0.378  1.00 10.00      A   
ATOM   1400  CD2 LEU A 148       6.862 -14.914   2.068  1.00 10.00      A   
ATOM   1401  C   LEU A 148       5.772 -19.135   2.312  1.00 10.00      A   
ATOM   1402  O   LEU A 148       4.687 -19.108   1.732  1.00 10.00      A   
ATOM   1403  N   ALA A 149       6.368 -20.263   2.682  1.00 10.00      A   
ATOM   1404  HN  ALA A 149       7.221 -20.219   3.165  1.00 10.00      A   
ATOM   1405  CA  ALA A 149       5.782 -21.566   2.401  1.00 10.00      A   
ATOM   1406  CB  ALA A 149       6.823 -22.663   2.557  1.00 10.00      A   
ATOM   1407  C   ALA A 149       4.582 -21.826   3.311  1.00 10.00      A   
ATOM   1408  O   ALA A 149       3.759 -22.704   3.033  1.00 10.00      A   
ATOM   1409  N   ALA A 150       4.479 -21.043   4.384  1.00 10.00      A   
ATOM   1410  HN  ALA A 150       5.164 -20.354   4.544  1.00 10.00      A   
ATOM   1411  CA  ALA A 150       3.376 -21.177   5.328  1.00 10.00      A   
ATOM   1412  CB  ALA A 150       3.608 -20.312   6.553  1.00 10.00      A   
ATOM   1413  C   ALA A 150       2.065 -20.805   4.655  1.00 10.00      A   
ATOM   1414  O   ALA A 150       1.001 -21.323   4.994  1.00 10.00      A   
ATOM   1415  N   ILE A 151       2.149 -19.916   3.683  1.00 10.00      A   
ATOM   1416  HN  ILE A 151       3.024 -19.527   3.463  1.00 10.00      A   
ATOM   1417  CA  ILE A 151       0.974 -19.493   2.943  1.00 10.00      A   
ATOM   1418  CB  ILE A 151       1.021 -17.981   2.622  1.00 10.00      A   
ATOM   1419  CG1 ILE A 151       1.616 -17.198   3.801  1.00 10.00      A   
ATOM   1420  CG2 ILE A 151      -0.371 -17.459   2.288  1.00 10.00      A   
ATOM   1421  CD1 ILE A 151       0.788 -17.248   5.072  1.00 10.00      A   
ATOM   1422  C   ILE A 151       0.881 -20.309   1.656  1.00 10.00      A   
ATOM   1423  O   ILE A 151       0.303 -19.878   0.663  1.00 10.00      A   
ATOM   1424  N   ALA A 152       1.454 -21.508   1.690  1.00 10.00      A   
ATOM   1425  HN  ALA A 152       1.893 -21.805   2.513  1.00 10.00      A   
ATOM   1426  CA  ALA A 152       1.454 -22.379   0.525  1.00 10.00      A   
ATOM   1427  CB  ALA A 152       2.839 -22.420  -0.103  1.00 10.00      A   
ATOM   1428  C   ALA A 152       0.967 -23.792   0.841  1.00 10.00      A   
ATOM   1429  O   ALA A 152      -0.132 -24.172   0.450  1.00 10.00      A   
ATOM   1430  N   ALA A 153       1.766 -24.551   1.590  1.00 10.00      A   
ATOM   1431  HN  ALA A 153       2.609 -24.167   1.926  1.00 10.00      A   
ATOM   1432  CA  ALA A 153       1.442 -25.950   1.920  1.00 10.00      A   
ATOM   1433  CB  ALA A 153       2.689 -26.678   2.387  1.00 10.00      A   
ATOM   1434  C   ALA A 153       0.297 -26.130   2.928  1.00 10.00      A   
ATOM   1435  O   ALA A 153       0.310 -27.074   3.716  1.00 10.00      A   
ATOM   1436  N   THR A 154      -0.692 -25.250   2.876  1.00 10.00      A   
ATOM   1437  HN  THR A 154      -0.664 -24.551   2.185  1.00 10.00      A   
ATOM   1438  CA  THR A 154      -1.848 -25.307   3.770  1.00 10.00      A   
ATOM   1439  CB  THR A 154      -1.488 -24.965   5.241  1.00 10.00      A   
ATOM   1440  OG1 THR A 154      -0.844 -26.084   5.857  1.00 10.00      A   
ATOM   1441  HG1 THR A 154      -0.564 -26.704   5.170  1.00 10.00      A   
ATOM   1442  CG2 THR A 154      -2.730 -24.618   6.048  1.00 10.00      A   
ATOM   1443  C   THR A 154      -2.922 -24.353   3.267  1.00 10.00      A   
ATOM   1444  O   THR A 154      -4.103 -24.705   3.180  1.00 10.00      A   
ATOM   1445  N   CYS A 155      -2.495 -23.148   2.924  1.00 10.00      A   
ATOM   1446  HN  CYS A 155      -1.543 -22.936   3.020  1.00 10.00      A   
ATOM   1447  CA  CYS A 155      -3.398 -22.130   2.416  1.00 10.00      A   
ATOM   1448  CB  CYS A 155      -2.720 -20.765   2.470  1.00 10.00      A   
ATOM   1449  SG  CYS A 155      -1.987 -20.386   4.079  1.00 10.00      A   
ATOM   1450  HG  CYS A 155      -0.862 -21.091   4.207  1.00 10.00      A   
ATOM   1451  C   CYS A 155      -3.838 -22.462   0.996  1.00 10.00      A   
ATOM   1452  O   CYS A 155      -3.137 -22.170   0.028  1.00 10.00      A   
ATOM   1453  N   ARG A 156      -5.000 -23.089   0.883  1.00 10.00      A   
ATOM   1454  HN  ARG A 156      -5.514 -23.292   1.695  1.00 10.00      A   
ATOM   1455  CA  ARG A 156      -5.532 -23.483  -0.411  1.00 10.00      A   
ATOM   1456  CB  ARG A 156      -5.942 -24.956  -0.393  1.00 10.00      A   
ATOM   1457  CG  ARG A 156      -6.927 -25.311   0.707  1.00 10.00      A   
ATOM   1458  CD  ARG A 156      -7.010 -26.814   0.902  1.00 10.00      A   
ATOM   1459  NE  ARG A 156      -8.392 -27.263   1.046  1.00 10.00      A   
ATOM   1460  HE  ARG A 156      -9.068 -26.815   0.487  1.00 10.00      A   
ATOM   1461  CZ  ARG A 156      -8.786 -28.221   1.887  1.00 10.00      A   
ATOM   1462  NH1 ARG A 156      -7.904 -28.832   2.677  1.00 10.00      A   
ATOM   1463 HH11 ARG A 156      -8.216 -29.588   3.328  1.00 10.00      A   
ATOM   1464 HH12 ARG A 156      -6.898 -28.556   2.657  1.00 10.00      A   
ATOM   1465  NH2 ARG A 156     -10.061 -28.570   1.936  1.00 10.00      A   
ATOM   1466 HH21 ARG A 156     -10.758 -28.091   1.317  1.00 10.00      A   
ATOM   1467 HH22 ARG A 156     -10.379 -29.319   2.586  1.00 10.00      A   
ATOM   1468  C   ARG A 156      -6.705 -22.604  -0.820  1.00 10.00      A   
ATOM   1469  O   ARG A 156      -7.318 -22.815  -1.863  1.00 10.00      A   
ATOM   1470  N   ASN A 157      -7.021 -21.626   0.014  1.00 10.00      A   
ATOM   1471  HN  ASN A 157      -6.511 -21.521   0.849  1.00 10.00      A   
ATOM   1472  CA  ASN A 157      -8.114 -20.704  -0.272  1.00 10.00      A   
ATOM   1473  CB  ASN A 157      -8.982 -20.483   0.970  1.00 10.00      A   
ATOM   1474  CG  ASN A 157      -9.936 -21.629   1.236  1.00 10.00      A   
ATOM   1475  OD1 ASN A 157     -10.486 -22.228   0.310  1.00 10.00      A   
ATOM   1476  ND2 ASN A 157     -10.139 -21.948   2.502  1.00 10.00      A   
ATOM   1477 HD21 ASN A 157      -9.664 -21.436   3.196  1.00 10.00      A   
ATOM   1478 HD22 ASN A 157     -10.756 -22.681   2.700  1.00 10.00      A   
ATOM   1479  C   ASN A 157      -7.552 -19.378  -0.760  1.00 10.00      A   
ATOM   1480  O   ASN A 157      -8.295 -18.446  -1.076  1.00 10.00      A   
ATOM   1481  N   LEU A 158      -6.229 -19.315  -0.832  1.00 10.00      A   
ATOM   1482  HN  LEU A 158      -5.706 -20.105  -0.591  1.00 10.00      A   
ATOM   1483  CA  LEU A 158      -5.529 -18.118  -1.271  1.00 10.00      A   
ATOM   1484  CB  LEU A 158      -4.019 -18.325  -1.110  1.00 10.00      A   
ATOM   1485  CG  LEU A 158      -3.127 -17.093  -1.287  1.00 10.00      A   
ATOM   1486  CD1 LEU A 158      -3.138 -16.229  -0.036  1.00 10.00      A   
ATOM   1487  CD2 LEU A 158      -1.706 -17.509  -1.637  1.00 10.00      A   
ATOM   1488  C   LEU A 158      -5.862 -17.800  -2.726  1.00 10.00      A   
ATOM   1489  O   LEU A 158      -6.049 -18.703  -3.543  1.00 10.00      A   
ATOM   1490  N   LYS A 159      -5.939 -16.517  -3.041  1.00 10.00      A   
ATOM   1491  HN  LYS A 159      -5.787 -15.846  -2.339  1.00 10.00      A   
ATOM   1492  CA  LYS A 159      -6.252 -16.075  -4.391  1.00 10.00      A   
ATOM   1493  CB  LYS A 159      -7.639 -15.429  -4.438  1.00 10.00      A   
ATOM   1494  CG  LYS A 159      -8.799 -16.386  -4.215  1.00 10.00      A   
ATOM   1495  CD  LYS A 159     -10.132 -15.699  -4.485  1.00 10.00      A   
ATOM   1496  CE  LYS A 159     -10.216 -15.219  -5.926  1.00 10.00      A   
ATOM   1497  NZ  LYS A 159     -11.410 -14.367  -6.167  1.00 10.00      A   
ATOM   1498  HZ1 LYS A 159     -11.445 -14.080  -7.166  1.00 10.00      A   
ATOM   1499  HZ2 LYS A 159     -11.372 -13.510  -5.575  1.00 10.00      A   
ATOM   1500  HZ3 LYS A 159     -12.279 -14.894  -5.939  1.00 10.00      A   
ATOM   1501  C   LYS A 159      -5.218 -15.081  -4.899  1.00 10.00      A   
ATOM   1502  O   LYS A 159      -4.805 -15.138  -6.058  1.00 10.00      A   
ATOM   1503  N   GLU A 160      -4.804 -14.163  -4.033  1.00 10.00      A   
ATOM   1504  HN  GLU A 160      -5.147 -14.174  -3.115  1.00 10.00      A   
ATOM   1505  CA  GLU A 160      -3.840 -13.146  -4.415  1.00 10.00      A   
ATOM   1506  CB  GLU A 160      -4.529 -11.784  -4.526  1.00 10.00      A   
ATOM   1507  CG  GLU A 160      -5.572 -11.712  -5.631  1.00 10.00      A   
ATOM   1508  CD  GLU A 160      -6.505 -10.531  -5.489  1.00 10.00      A   
ATOM   1509  OE1 GLU A 160      -7.436 -10.607  -4.667  1.00 10.00      A   
ATOM   1510  OE2 GLU A 160      -6.325  -9.532  -6.216  1.00 10.00      A   
ATOM   1511  C   GLU A 160      -2.678 -13.074  -3.437  1.00 10.00      A   
ATOM   1512  O   GLU A 160      -2.874 -13.016  -2.221  1.00 10.00      A   
ATOM   1513  N   LEU A 161      -1.470 -13.082  -3.982  1.00 10.00      A   
ATOM   1514  HN  LEU A 161      -1.390 -13.138  -4.963  1.00 10.00      A   
ATOM   1515  CA  LEU A 161      -0.256 -13.013  -3.186  1.00 10.00      A   
ATOM   1516  CB  LEU A 161       0.426 -14.384  -3.151  1.00 10.00      A   
ATOM   1517  CG  LEU A 161       1.589 -14.541  -2.171  1.00 10.00      A   
ATOM   1518  CD1 LEU A 161       1.101 -14.420  -0.737  1.00 10.00      A   
ATOM   1519  CD2 LEU A 161       2.305 -15.866  -2.387  1.00 10.00      A   
ATOM   1520  C   LEU A 161       0.687 -11.959  -3.767  1.00 10.00      A   
ATOM   1521  O   LEU A 161       1.343 -12.190  -4.785  1.00 10.00      A   
ATOM   1522  N   ASP A 162       0.734 -10.801  -3.122  1.00 10.00      A   
ATOM   1523  HN  ASP A 162       0.198 -10.685  -2.305  1.00 10.00      A   
ATOM   1524  CA  ASP A 162       1.584  -9.700  -3.576  1.00 10.00      A   
ATOM   1525  CB  ASP A 162       0.730  -8.459  -3.874  1.00 10.00      A   
ATOM   1526  CG  ASP A 162       1.458  -7.403  -4.696  1.00 10.00      A   
ATOM   1527  OD1 ASP A 162       2.700  -7.463  -4.791  1.00 10.00      A   
ATOM   1528  OD2 ASP A 162       0.782  -6.509  -5.261  1.00 10.00      A   
ATOM   1529  C   ASP A 162       2.617  -9.370  -2.506  1.00 10.00      A   
ATOM   1530  O   ASP A 162       2.263  -9.149  -1.348  1.00 10.00      A   
ATOM   1531  N   LEU A 163       3.891  -9.350  -2.892  1.00 10.00      A   
ATOM   1532  HN  LEU A 163       4.108  -9.536  -3.834  1.00 10.00      A   
ATOM   1533  CA  LEU A 163       4.976  -9.050  -1.959  1.00 10.00      A   
ATOM   1534  CB  LEU A 163       5.768 -10.321  -1.626  1.00 10.00      A   
ATOM   1535  CG  LEU A 163       5.005 -11.452  -0.937  1.00 10.00      A   
ATOM   1536  CD1 LEU A 163       4.562 -12.498  -1.946  1.00 10.00      A   
ATOM   1537  CD2 LEU A 163       5.856 -12.085   0.150  1.00 10.00      A   
ATOM   1538  C   LEU A 163       5.921  -8.005  -2.542  1.00 10.00      A   
ATOM   1539  O   LEU A 163       7.128  -8.026  -2.287  1.00 10.00      A   
ATOM   1540  N   ARG A 164       5.367  -7.095  -3.322  1.00 10.00      A   
ATOM   1541  HN  ARG A 164       4.397  -7.132  -3.485  1.00 10.00      A   
ATOM   1542  CA  ARG A 164       6.156  -6.045  -3.961  1.00 10.00      A   
ATOM   1543  CB  ARG A 164       5.305  -5.241  -4.942  1.00 10.00      A   
ATOM   1544  CG  ARG A 164       4.229  -4.390  -4.293  1.00 10.00      A   
ATOM   1545  CD  ARG A 164       2.989  -4.344  -5.159  1.00 10.00      A   
ATOM   1546  NE  ARG A 164       2.461  -2.997  -5.272  1.00 10.00      A   
ATOM   1547  HE  ARG A 164       3.108  -2.256  -5.232  1.00 10.00      A   
ATOM   1548  CZ  ARG A 164       1.174  -2.717  -5.425  1.00 10.00      A   
ATOM   1549  NH1 ARG A 164       0.275  -3.696  -5.483  1.00 10.00      A   
ATOM   1550 HH11 ARG A 164       0.582  -4.702  -5.409  1.00 10.00      A   
ATOM   1551 HH12 ARG A 164      -0.733  -3.473  -5.604  1.00 10.00      A   
ATOM   1552  NH2 ARG A 164       0.786  -1.451  -5.527  1.00 10.00      A   
ATOM   1553 HH21 ARG A 164      -0.222  -1.216  -5.643  1.00 10.00      A   
ATOM   1554 HH22 ARG A 164       1.494  -0.682  -5.493  1.00 10.00      A   
ATOM   1555  C   ARG A 164       6.852  -5.114  -2.969  1.00 10.00      A   
ATOM   1556  O   ARG A 164       6.316  -4.794  -1.901  1.00 10.00      A   
ATOM   1557  N   GLU A 165       8.068  -4.707  -3.339  1.00 10.00      A   
ATOM   1558  HN  GLU A 165       8.430  -5.036  -4.191  1.00 10.00      A   
ATOM   1559  CA  GLU A 165       8.891  -3.792  -2.547  1.00 10.00      A   
ATOM   1560  CB  GLU A 165       8.215  -2.424  -2.406  1.00 10.00      A   
ATOM   1561  CG  GLU A 165       8.369  -1.521  -3.617  1.00 10.00      A   
ATOM   1562  CD  GLU A 165       7.313  -1.753  -4.678  1.00 10.00      A   
ATOM   1563  OE1 GLU A 165       6.293  -1.033  -4.678  1.00 10.00      A   
ATOM   1564  OE2 GLU A 165       7.506  -2.638  -5.538  1.00 10.00      A   
ATOM   1565  C   GLU A 165       9.272  -4.340  -1.172  1.00 10.00      A   
ATOM   1566  O   GLU A 165       9.825  -3.616  -0.346  1.00 10.00      A   
ATOM   1567  N   SER A 166       9.005  -5.612  -0.935  1.00 10.00      A   
ATOM   1568  HN  SER A 166       8.595  -6.158  -1.639  1.00 10.00      A   
ATOM   1569  CA  SER A 166       9.310  -6.222   0.351  1.00 10.00      A   
ATOM   1570  CB  SER A 166       8.350  -7.375   0.636  1.00 10.00      A   
ATOM   1571  OG  SER A 166       7.069  -6.879   0.986  1.00 10.00      A   
ATOM   1572  HG  SER A 166       6.418  -7.156   0.324  1.00 10.00      A   
ATOM   1573  C   SER A 166      10.762  -6.683   0.459  1.00 10.00      A   
ATOM   1574  O   SER A 166      11.301  -7.307  -0.459  1.00 10.00      A   
ATOM   1575  N   ASP A 167      11.391  -6.357   1.584  1.00 10.00      A   
ATOM   1576  HN  ASP A 167      10.909  -5.839   2.264  1.00 10.00      A   
ATOM   1577  CA  ASP A 167      12.768  -6.750   1.854  1.00 10.00      A   
ATOM   1578  CB  ASP A 167      13.391  -5.781   2.868  1.00 10.00      A   
ATOM   1579  CG  ASP A 167      14.889  -5.942   3.042  1.00 10.00      A   
ATOM   1580  OD1 ASP A 167      15.625  -5.825   2.042  1.00 10.00      A   
ATOM   1581  OD2 ASP A 167      15.343  -6.135   4.192  1.00 10.00      A   
ATOM   1582  C   ASP A 167      12.765  -8.176   2.402  1.00 10.00      A   
ATOM   1583  O   ASP A 167      13.004  -8.414   3.588  1.00 10.00      A   
ATOM   1584  N   VAL A 168      12.445  -9.113   1.524  1.00 10.00      A   
ATOM   1585  HN  VAL A 168      12.260  -8.850   0.599  1.00 10.00      A   
ATOM   1586  CA  VAL A 168      12.368 -10.519   1.881  1.00 10.00      A   
ATOM   1587  CB  VAL A 168      11.683 -11.334   0.762  1.00 10.00      A   
ATOM   1588  CG1 VAL A 168      11.403 -12.761   1.213  1.00 10.00      A   
ATOM   1589  CG2 VAL A 168      10.405 -10.651   0.298  1.00 10.00      A   
ATOM   1590  C   VAL A 168      13.744 -11.110   2.142  1.00 10.00      A   
ATOM   1591  O   VAL A 168      14.684 -10.897   1.370  1.00 10.00      A   
ATOM   1592  N   ASP A 169      13.856 -11.843   3.241  1.00 10.00      A   
ATOM   1593  HN  ASP A 169      13.073 -11.943   3.832  1.00 10.00      A   
ATOM   1594  CA  ASP A 169      15.102 -12.500   3.599  1.00 10.00      A   
ATOM   1595  CB  ASP A 169      15.117 -12.866   5.087  1.00 10.00      A   
ATOM   1596  CG  ASP A 169      15.325 -11.666   5.996  1.00 10.00      A   
ATOM   1597  OD1 ASP A 169      16.479 -11.404   6.383  1.00 10.00      A   
ATOM   1598  OD2 ASP A 169      14.334 -10.985   6.340  1.00 10.00      A   
ATOM   1599  C   ASP A 169      15.261 -13.748   2.736  1.00 10.00      A   
ATOM   1600  O   ASP A 169      14.883 -14.855   3.133  1.00 10.00      A   
ATOM   1601  N   ASP A 170      15.785 -13.545   1.536  1.00 10.00      A   
ATOM   1602  HN  ASP A 170      16.042 -12.628   1.285  1.00 10.00      A   
ATOM   1603  CA  ASP A 170      15.980 -14.623   0.566  1.00 10.00      A   
ATOM   1604  CB  ASP A 170      16.521 -14.066  -0.754  1.00 10.00      A   
ATOM   1605  CG  ASP A 170      16.365 -15.033  -1.909  1.00 10.00      A   
ATOM   1606  OD1 ASP A 170      17.240 -15.911  -2.087  1.00 10.00      A   
ATOM   1607  OD2 ASP A 170      15.366 -14.917  -2.649  1.00 10.00      A   
ATOM   1608  C   ASP A 170      16.897 -15.725   1.084  1.00 10.00      A   
ATOM   1609  O   ASP A 170      18.038 -15.469   1.475  1.00 10.00      A   
ATOM   1610  N   VAL A 171      16.386 -16.951   1.085  1.00 10.00      A   
ATOM   1611  HN  VAL A 171      15.470 -17.082   0.761  1.00 10.00      A   
ATOM   1612  CA  VAL A 171      17.148 -18.111   1.539  1.00 10.00      A   
ATOM   1613  CB  VAL A 171      16.568 -18.718   2.844  1.00 10.00      A   
ATOM   1614  CG1 VAL A 171      17.359 -19.944   3.281  1.00 10.00      A   
ATOM   1615  CG2 VAL A 171      16.530 -17.687   3.962  1.00 10.00      A   
ATOM   1616  C   VAL A 171      17.165 -19.178   0.446  1.00 10.00      A   
ATOM   1617  O   VAL A 171      18.222 -19.532  -0.077  1.00 10.00      A   
ATOM   1618  N   SER A 172      15.985 -19.672   0.090  1.00 10.00      A   
ATOM   1619  HN  SER A 172      15.174 -19.345   0.534  1.00 10.00      A   
ATOM   1620  CA  SER A 172      15.858 -20.686  -0.942  1.00 10.00      A   
ATOM   1621  CB  SER A 172      15.957 -22.085  -0.329  1.00 10.00      A   
ATOM   1622  OG  SER A 172      15.365 -22.131   0.961  1.00 10.00      A   
ATOM   1623  HG  SER A 172      15.986 -21.789   1.613  1.00 10.00      A   
ATOM   1624  C   SER A 172      14.550 -20.525  -1.716  1.00 10.00      A   
ATOM   1625  O   SER A 172      13.485 -20.342  -1.125  1.00 10.00      A   
ATOM   1626  N   GLY A 173      14.641 -20.603  -3.041  1.00 10.00      A   
ATOM   1627  HN  GLY A 173      15.522 -20.752  -3.450  1.00 10.00      A   
ATOM   1628  CA  GLY A 173      13.466 -20.459  -3.890  1.00 10.00      A   
ATOM   1629  C   GLY A 173      12.614 -21.716  -3.943  1.00 10.00      A   
ATOM   1630  O   GLY A 173      11.539 -21.731  -4.552  1.00 10.00      A   
ATOM   1631  N   HIS A 174      13.075 -22.763  -3.278  1.00 10.00      A   
ATOM   1632  HN  HIS A 174      13.922 -22.678  -2.793  1.00 10.00      A   
ATOM   1633  CA  HIS A 174      12.361 -24.038  -3.245  1.00 10.00      A   
ATOM   1634  CB  HIS A 174      13.339 -25.180  -2.946  1.00 10.00      A   
ATOM   1635  CG  HIS A 174      12.908 -26.518  -3.468  1.00 10.00      A   
ATOM   1636  ND1 HIS A 174      12.244 -26.645  -4.667  1.00 10.00      A   
ATOM   1637  CD2 HIS A 174      13.088 -27.748  -2.927  1.00 10.00      A   
ATOM   1638  CE1 HIS A 174      12.039 -27.939  -4.831  1.00 10.00      A   
ATOM   1639  NE2 HIS A 174      12.533 -28.641  -3.805  1.00 10.00      A   
ATOM   1640  HE2 HIS A 174      12.509 -29.616  -3.701  1.00 10.00      A   
ATOM   1641  C   HIS A 174      11.229 -24.009  -2.212  1.00 10.00      A   
ATOM   1642  O   HIS A 174      11.119 -24.891  -1.359  1.00 10.00      A   
ATOM   1643  N   TRP A 175      10.407 -22.968  -2.280  1.00 10.00      A   
ATOM   1644  HN  TRP A 175      10.570 -22.279  -2.959  1.00 10.00      A   
ATOM   1645  CA  TRP A 175       9.274 -22.817  -1.375  1.00 10.00      A   
ATOM   1646  CB  TRP A 175       9.398 -21.528  -0.543  1.00 10.00      A   
ATOM   1647  CG  TRP A 175       9.362 -20.258  -1.349  1.00 10.00      A   
ATOM   1648  CD1 TRP A 175      10.427 -19.606  -1.899  1.00 10.00      A   
ATOM   1649  CD2 TRP A 175       8.202 -19.481  -1.685  1.00 10.00      A   
ATOM   1650  NE1 TRP A 175      10.004 -18.481  -2.565  1.00 10.00      A   
ATOM   1651  HE1 TRP A 175      10.583 -17.852  -3.044  1.00 10.00      A   
ATOM   1652  CE2 TRP A 175       8.642 -18.381  -2.446  1.00 10.00      A   
ATOM   1653  CE3 TRP A 175       6.833 -19.612  -1.420  1.00 10.00      A   
ATOM   1654  CZ2 TRP A 175       7.766 -17.419  -2.942  1.00 10.00      A   
ATOM   1655  CZ3 TRP A 175       5.965 -18.656  -1.915  1.00 10.00      A   
ATOM   1656  CH2 TRP A 175       6.434 -17.573  -2.667  1.00 10.00      A   
ATOM   1657  C   TRP A 175       7.962 -22.833  -2.156  1.00 10.00      A   
ATOM   1658  O   TRP A 175       6.922 -23.243  -1.642  1.00 10.00      A   
ATOM   1659  N   LEU A 176       8.034 -22.404  -3.414  1.00 10.00      A   
ATOM   1660  HN  LEU A 176       8.896 -22.102  -3.763  1.00 10.00      A   
ATOM   1661  CA  LEU A 176       6.867 -22.361  -4.290  1.00 10.00      A   
ATOM   1662  CB  LEU A 176       7.194 -21.572  -5.564  1.00 10.00      A   
ATOM   1663  CG  LEU A 176       6.039 -21.344  -6.545  1.00 10.00      A   
ATOM   1664  CD1 LEU A 176       4.963 -20.472  -5.916  1.00 10.00      A   
ATOM   1665  CD2 LEU A 176       6.551 -20.714  -7.829  1.00 10.00      A   
ATOM   1666  C   LEU A 176       6.420 -23.773  -4.647  1.00 10.00      A   
ATOM   1667  O   LEU A 176       5.287 -23.997  -5.078  1.00 10.00      A   
ATOM   1668  N   SER A 177       7.318 -24.723  -4.441  1.00 10.00      A   
ATOM   1669  HN  SER A 177       8.197 -24.481  -4.079  1.00 10.00      A   
ATOM   1670  CA  SER A 177       7.052 -26.117  -4.733  1.00 10.00      A   
ATOM   1671  CB  SER A 177       8.387 -26.849  -4.875  1.00 10.00      A   
ATOM   1672  OG  SER A 177       9.398 -26.159  -4.153  1.00 10.00      A   
ATOM   1673  HG  SER A 177      10.256 -26.302  -4.579  1.00 10.00      A   
ATOM   1674  C   SER A 177       6.220 -26.755  -3.623  1.00 10.00      A   
ATOM   1675  O   SER A 177       5.823 -27.917  -3.718  1.00 10.00      A   
ATOM   1676  N   HIS A 178       5.955 -25.994  -2.565  1.00 10.00      A   
ATOM   1677  HN  HIS A 178       6.290 -25.071  -2.538  1.00 10.00      A   
ATOM   1678  CA  HIS A 178       5.176 -26.509  -1.445  1.00 10.00      A   
ATOM   1679  CB  HIS A 178       5.634 -25.930  -0.104  1.00 10.00      A   
ATOM   1680  CG  HIS A 178       6.768 -26.689   0.510  1.00 10.00      A   
ATOM   1681  ND1 HIS A 178       6.552 -27.692   1.428  1.00 10.00      A   
ATOM   1682  CD2 HIS A 178       8.098 -26.571   0.285  1.00 10.00      A   
ATOM   1683  CE1 HIS A 178       7.748 -28.162   1.736  1.00 10.00      A   
ATOM   1684  NE2 HIS A 178       8.711 -27.515   1.069  1.00 10.00      A   
ATOM   1685  HE2 HIS A 178       9.674 -27.705   1.100  1.00 10.00      A   
ATOM   1686  C   HIS A 178       3.678 -26.323  -1.649  1.00 10.00      A   
ATOM   1687  O   HIS A 178       2.873 -26.850  -0.882  1.00 10.00      A   
ATOM   1688  N   PHE A 179       3.307 -25.580  -2.688  1.00 10.00      A   
ATOM   1689  HN  PHE A 179       3.992 -25.195  -3.272  1.00 10.00      A   
ATOM   1690  CA  PHE A 179       1.900 -25.349  -2.986  1.00 10.00      A   
ATOM   1691  CB  PHE A 179       1.744 -24.348  -4.136  1.00 10.00      A   
ATOM   1692  CG  PHE A 179       1.486 -22.933  -3.691  1.00 10.00      A   
ATOM   1693  CD1 PHE A 179       2.469 -21.965  -3.810  1.00 10.00      A   
ATOM   1694  CD2 PHE A 179       0.261 -22.572  -3.152  1.00 10.00      A   
ATOM   1695  CE1 PHE A 179       2.236 -20.665  -3.400  1.00 10.00      A   
ATOM   1696  CE2 PHE A 179       0.021 -21.274  -2.742  1.00 10.00      A   
ATOM   1697  CZ  PHE A 179       1.011 -20.319  -2.867  1.00 10.00      A   
ATOM   1698  C   PHE A 179       1.233 -26.667  -3.356  1.00 10.00      A   
ATOM   1699  O   PHE A 179       1.773 -27.434  -4.157  1.00 10.00      A   
ATOM   1700  N   PRO A 180       0.065 -26.960  -2.769  1.00 10.00      A   
ATOM   1701  CA  PRO A 180      -0.660 -28.199  -3.047  1.00 10.00      A   
ATOM   1702  CB  PRO A 180      -1.924 -28.091  -2.182  1.00 10.00      A   
ATOM   1703  CG  PRO A 180      -2.054 -26.639  -1.871  1.00 10.00      A   
ATOM   1704  CD  PRO A 180      -0.650 -26.108  -1.809  1.00 10.00      A   
ATOM   1705  C   PRO A 180      -1.029 -28.294  -4.523  1.00 10.00      A   
ATOM   1706  O   PRO A 180      -1.371 -27.292  -5.150  1.00 10.00      A   
ATOM   1707  N   ASP A 181      -0.966 -29.499  -5.078  1.00 10.00      A   
ATOM   1708  HN  ASP A 181      -0.703 -30.270  -4.528  1.00 10.00      A   
ATOM   1709  CA  ASP A 181      -1.284 -29.704  -6.488  1.00 10.00      A   
ATOM   1710  CB  ASP A 181      -0.815 -31.077  -6.966  1.00 10.00      A   
ATOM   1711  CG  ASP A 181      -0.014 -30.995  -8.250  1.00 10.00      A   
ATOM   1712  OD1 ASP A 181       1.090 -30.408  -8.228  1.00 10.00      A   
ATOM   1713  OD2 ASP A 181      -0.478 -31.519  -9.287  1.00 10.00      A   
ATOM   1714  C   ASP A 181      -2.773 -29.509  -6.759  1.00 10.00      A   
ATOM   1715  O   ASP A 181      -3.212 -29.461  -7.908  1.00 10.00      A   
ATOM   1716  N   THR A 182      -3.545 -29.397  -5.689  1.00 10.00      A   
ATOM   1717  HN  THR A 182      -3.140 -29.471  -4.801  1.00 10.00      A   
ATOM   1718  CA  THR A 182      -4.979 -29.187  -5.790  1.00 10.00      A   
ATOM   1719  CB  THR A 182      -5.707 -29.945  -4.668  1.00 10.00      A   
ATOM   1720  OG1 THR A 182      -4.776 -30.232  -3.612  1.00 10.00      A   
ATOM   1721  HG1 THR A 182      -4.718 -31.189  -3.489  1.00 10.00      A   
ATOM   1722  CG2 THR A 182      -6.287 -31.246  -5.195  1.00 10.00      A   
ATOM   1723  C   THR A 182      -5.316 -27.698  -5.686  1.00 10.00      A   
ATOM   1724  O   THR A 182      -6.486 -27.312  -5.654  1.00 10.00      A   
ATOM   1725  N   TYR A 183      -4.284 -26.867  -5.607  1.00 10.00      A   
ATOM   1726  HN  TYR A 183      -3.374 -27.233  -5.622  1.00 10.00      A   
ATOM   1727  CA  TYR A 183      -4.465 -25.424  -5.510  1.00 10.00      A   
ATOM   1728  CB  TYR A 183      -3.240 -24.777  -4.864  1.00 10.00      A   
ATOM   1729  CG  TYR A 183      -3.318 -23.273  -4.760  1.00 10.00      A   
ATOM   1730  CD1 TYR A 183      -4.172 -22.661  -3.855  1.00 10.00      A   
ATOM   1731  CD2 TYR A 183      -2.536 -22.466  -5.574  1.00 10.00      A   
ATOM   1732  CE1 TYR A 183      -4.246 -21.286  -3.767  1.00 10.00      A   
ATOM   1733  CE2 TYR A 183      -2.602 -21.091  -5.491  1.00 10.00      A   
ATOM   1734  CZ  TYR A 183      -3.460 -20.507  -4.587  1.00 10.00      A   
ATOM   1735  OH  TYR A 183      -3.532 -19.140  -4.502  1.00 10.00      A   
ATOM   1736  HH  TYR A 183      -4.393 -18.891  -4.145  1.00 10.00      A   
ATOM   1737  C   TYR A 183      -4.711 -24.840  -6.896  1.00 10.00      A   
ATOM   1738  O   TYR A 183      -3.790 -24.723  -7.707  1.00 10.00      A   
ATOM   1739  N   THR A 184      -5.956 -24.480  -7.159  1.00 10.00      A   
ATOM   1740  HN  THR A 184      -6.640 -24.585  -6.465  1.00 10.00      A   
ATOM   1741  CA  THR A 184      -6.340 -23.940  -8.451  1.00 10.00      A   
ATOM   1742  CB  THR A 184      -7.232 -24.956  -9.201  1.00 10.00      A   
ATOM   1743  OG1 THR A 184      -8.078 -25.638  -8.257  1.00 10.00      A   
ATOM   1744  HG1 THR A 184      -8.948 -25.222  -8.249  1.00 10.00      A   
ATOM   1745  CG2 THR A 184      -6.382 -25.984  -9.930  1.00 10.00      A   
ATOM   1746  C   THR A 184      -7.099 -22.620  -8.312  1.00 10.00      A   
ATOM   1747  O   THR A 184      -7.976 -22.314  -9.122  1.00 10.00      A   
ATOM   1748  N   SER A 185      -6.758 -21.834  -7.300  1.00 10.00      A   
ATOM   1749  HN  SER A 185      -6.057 -22.120  -6.681  1.00 10.00      A   
ATOM   1750  CA  SER A 185      -7.437 -20.562  -7.077  1.00 10.00      A   
ATOM   1751  CB  SER A 185      -8.137 -20.571  -5.717  1.00 10.00      A   
ATOM   1752  OG  SER A 185      -7.369 -21.269  -4.752  1.00 10.00      A   
ATOM   1753  HG  SER A 185      -6.908 -20.630  -4.191  1.00 10.00      A   
ATOM   1754  C   SER A 185      -6.509 -19.353  -7.196  1.00 10.00      A   
ATOM   1755  O   SER A 185      -6.867 -18.252  -6.778  1.00 10.00      A   
ATOM   1756  N   LEU A 186      -5.329 -19.545  -7.769  1.00 10.00      A   
ATOM   1757  HN  LEU A 186      -5.092 -20.435  -8.106  1.00 10.00      A   
ATOM   1758  CA  LEU A 186      -4.388 -18.440  -7.916  1.00 10.00      A   
ATOM   1759  CB  LEU A 186      -2.972 -18.936  -8.209  1.00 10.00      A   
ATOM   1760  CG  LEU A 186      -1.861 -17.886  -8.112  1.00 10.00      A   
ATOM   1761  CD1 LEU A 186      -1.905 -17.169  -6.770  1.00 10.00      A   
ATOM   1762  CD2 LEU A 186      -0.504 -18.535  -8.322  1.00 10.00      A   
ATOM   1763  C   LEU A 186      -4.851 -17.466  -8.991  1.00 10.00      A   
ATOM   1764  O   LEU A 186      -5.030 -17.842 -10.151  1.00 10.00      A   
ATOM   1765  N   VAL A 187      -5.048 -16.218  -8.593  1.00 10.00      A   
ATOM   1766  HN  VAL A 187      -4.884 -15.985  -7.652  1.00 10.00      A   
ATOM   1767  CA  VAL A 187      -5.505 -15.181  -9.500  1.00 10.00      A   
ATOM   1768  CB  VAL A 187      -6.764 -14.484  -8.938  1.00 10.00      A   
ATOM   1769  CG1 VAL A 187      -7.171 -13.302  -9.808  1.00 10.00      A   
ATOM   1770  CG2 VAL A 187      -7.909 -15.479  -8.808  1.00 10.00      A   
ATOM   1771  C   VAL A 187      -4.423 -14.138  -9.733  1.00 10.00      A   
ATOM   1772  O   VAL A 187      -4.165 -13.739 -10.872  1.00 10.00      A   
ATOM   1773  N   SER A 188      -3.784 -13.704  -8.656  1.00 10.00      A   
ATOM   1774  HN  SER A 188      -4.008 -14.082  -7.777  1.00 10.00      A   
ATOM   1775  CA  SER A 188      -2.747 -12.689  -8.750  1.00 10.00      A   
ATOM   1776  CB  SER A 188      -3.284 -11.350  -8.238  1.00 10.00      A   
ATOM   1777  OG  SER A 188      -2.421 -10.276  -8.570  1.00 10.00      A   
ATOM   1778  HG  SER A 188      -2.845  -9.443  -8.328  1.00 10.00      A   
ATOM   1779  C   SER A 188      -1.509 -13.102  -7.967  1.00 10.00      A   
ATOM   1780  O   SER A 188      -1.586 -13.395  -6.771  1.00 10.00      A   
ATOM   1781  N   LEU A 189      -0.371 -13.128  -8.646  1.00 10.00      A   
ATOM   1782  HN  LEU A 189      -0.375 -12.884  -9.602  1.00 10.00      A   
ATOM   1783  CA  LEU A 189       0.889 -13.494  -8.017  1.00 10.00      A   
ATOM   1784  CB  LEU A 189       1.278 -14.935  -8.380  1.00 10.00      A   
ATOM   1785  CG  LEU A 189       2.529 -15.494  -7.689  1.00 10.00      A   
ATOM   1786  CD1 LEU A 189       2.317 -15.595  -6.185  1.00 10.00      A   
ATOM   1787  CD2 LEU A 189       2.920 -16.846  -8.272  1.00 10.00      A   
ATOM   1788  C   LEU A 189       1.988 -12.526  -8.437  1.00 10.00      A   
ATOM   1789  O   LEU A 189       2.230 -12.323  -9.628  1.00 10.00      A   
ATOM   1790  N   ASN A 190       2.630 -11.910  -7.459  1.00 10.00      A   
ATOM   1791  HN  ASN A 190       2.370 -12.091  -6.527  1.00 10.00      A   
ATOM   1792  CA  ASN A 190       3.712 -10.970  -7.721  1.00 10.00      A   
ATOM   1793  CB  ASN A 190       3.262  -9.521  -7.511  1.00 10.00      A   
ATOM   1794  CG  ASN A 190       4.398  -8.523  -7.689  1.00 10.00      A   
ATOM   1795  OD1 ASN A 190       5.301  -8.723  -8.502  1.00 10.00      A   
ATOM   1796  ND2 ASN A 190       4.374  -7.456  -6.913  1.00 10.00      A   
ATOM   1797 HD21 ASN A 190       3.634  -7.369  -6.258  1.00 10.00      A   
ATOM   1798 HD22 ASN A 190       5.085  -6.792  -7.020  1.00 10.00      A   
ATOM   1799  C   ASN A 190       4.910 -11.272  -6.829  1.00 10.00      A   
ATOM   1800  O   ASN A 190       4.857 -11.081  -5.612  1.00 10.00      A   
ATOM   1801  N   ILE A 191       5.985 -11.740  -7.441  1.00 10.00      A   
ATOM   1802  HN  ILE A 191       5.964 -11.860  -8.419  1.00 10.00      A   
ATOM   1803  CA  ILE A 191       7.200 -12.076  -6.710  1.00 10.00      A   
ATOM   1804  CB  ILE A 191       7.376 -13.605  -6.576  1.00 10.00      A   
ATOM   1805  CG1 ILE A 191       7.026 -14.309  -7.894  1.00 10.00      A   
ATOM   1806  CG2 ILE A 191       6.533 -14.143  -5.427  1.00 10.00      A   
ATOM   1807  CD1 ILE A 191       7.491 -15.747  -7.972  1.00 10.00      A   
ATOM   1808  C   ILE A 191       8.428 -11.483  -7.396  1.00 10.00      A   
ATOM   1809  O   ILE A 191       9.487 -12.106  -7.450  1.00 10.00      A   
ATOM   1810  N   SER A 192       8.289 -10.256  -7.885  1.00 10.00      A   
ATOM   1811  HN  SER A 192       7.433  -9.791  -7.771  1.00 10.00      A   
ATOM   1812  CA  SER A 192       9.378  -9.572  -8.584  1.00 10.00      A   
ATOM   1813  CB  SER A 192       8.822  -8.391  -9.390  1.00 10.00      A   
ATOM   1814  OG  SER A 192       7.832  -7.690  -8.651  1.00 10.00      A   
ATOM   1815  HG  SER A 192       6.952  -7.988  -8.924  1.00 10.00      A   
ATOM   1816  C   SER A 192      10.481  -9.107  -7.625  1.00 10.00      A   
ATOM   1817  O   SER A 192      11.477  -8.510  -8.044  1.00 10.00      A   
ATOM   1818  N   CYS A 193      10.298  -9.389  -6.342  1.00 10.00      A   
ATOM   1819  HN  CYS A 193       9.482  -9.861  -6.070  1.00 10.00      A   
ATOM   1820  CA  CYS A 193      11.260  -9.004  -5.320  1.00 10.00      A   
ATOM   1821  CB  CYS A 193      10.506  -8.607  -4.054  1.00 10.00      A   
ATOM   1822  SG  CYS A 193       9.136  -9.721  -3.658  1.00 10.00      A   
ATOM   1823  HG  CYS A 193       8.200  -9.005  -3.048  1.00 10.00      A   
ATOM   1824  C   CYS A 193      12.222 -10.143  -4.993  1.00 10.00      A   
ATOM   1825  O   CYS A 193      13.323  -9.908  -4.496  1.00 10.00      A   
ATOM   1826  N   LEU A 194      11.801 -11.374  -5.273  1.00 10.00      A   
ATOM   1827  HN  LEU A 194      10.924 -11.492  -5.692  1.00 10.00      A   
ATOM   1828  CA  LEU A 194      12.616 -12.555  -4.981  1.00 10.00      A   
ATOM   1829  CB  LEU A 194      11.871 -13.840  -5.338  1.00 10.00      A   
ATOM   1830  CG  LEU A 194      10.684 -14.205  -4.451  1.00 10.00      A   
ATOM   1831  CD1 LEU A 194      10.074 -15.510  -4.926  1.00 10.00      A   
ATOM   1832  CD2 LEU A 194      11.115 -14.318  -2.996  1.00 10.00      A   
ATOM   1833  C   LEU A 194      13.966 -12.520  -5.683  1.00 10.00      A   
ATOM   1834  O   LEU A 194      14.068 -12.119  -6.843  1.00 10.00      A   
ATOM   1835  N   ALA A 195      15.000 -12.944  -4.971  1.00 10.00      A   
ATOM   1836  HN  ALA A 195      14.852 -13.260  -4.053  1.00 10.00      A   
ATOM   1837  CA  ALA A 195      16.346 -12.964  -5.519  1.00 10.00      A   
ATOM   1838  CB  ALA A 195      17.356 -12.473  -4.493  1.00 10.00      A   
ATOM   1839  C   ALA A 195      16.705 -14.360  -5.998  1.00 10.00      A   
ATOM   1840  O   ALA A 195      17.498 -14.521  -6.928  1.00 10.00      A   
ATOM   1841  N   SER A 196      16.115 -15.364  -5.364  1.00 10.00      A   
ATOM   1842  HN  SER A 196      15.495 -15.169  -4.627  1.00 10.00      A   
ATOM   1843  CA  SER A 196      16.369 -16.751  -5.721  1.00 10.00      A   
ATOM   1844  CB  SER A 196      16.095 -17.654  -4.517  1.00 10.00      A   
ATOM   1845  OG  SER A 196      14.924 -17.242  -3.831  1.00 10.00      A   
ATOM   1846  HG  SER A 196      15.121 -16.448  -3.302  1.00 10.00      A   
ATOM   1847  C   SER A 196      15.520 -17.183  -6.915  1.00 10.00      A   
ATOM   1848  O   SER A 196      14.576 -16.494  -7.308  1.00 10.00      A   
ATOM   1849  N   GLU A 197      15.873 -18.320  -7.501  1.00 10.00      A   
ATOM   1850  HN  GLU A 197      16.648 -18.815  -7.156  1.00 10.00      A   
ATOM   1851  CA  GLU A 197      15.140 -18.853  -8.637  1.00 10.00      A   
ATOM   1852  CB  GLU A 197      16.106 -19.462  -9.656  1.00 10.00      A   
ATOM   1853  CG  GLU A 197      15.595 -19.423 -11.086  1.00 10.00      A   
ATOM   1854  CD  GLU A 197      16.320 -20.389 -11.997  1.00 10.00      A   
ATOM   1855  OE1 GLU A 197      17.552 -20.257 -12.152  1.00 10.00      A   
ATOM   1856  OE2 GLU A 197      15.659 -21.283 -12.571  1.00 10.00      A   
ATOM   1857  C   GLU A 197      14.156 -19.913  -8.165  1.00 10.00      A   
ATOM   1858  O   GLU A 197      14.560 -20.997  -7.735  1.00 10.00      A   
ATOM   1859  N   VAL A 198      12.873 -19.594  -8.233  1.00 10.00      A   
ATOM   1860  HN  VAL A 198      12.615 -18.715  -8.588  1.00 10.00      A   
ATOM   1861  CA  VAL A 198      11.839 -20.528  -7.812  1.00 10.00      A   
ATOM   1862  CB  VAL A 198      10.463 -19.849  -7.645  1.00 10.00      A   
ATOM   1863  CG1 VAL A 198      10.497 -18.850  -6.501  1.00 10.00      A   
ATOM   1864  CG2 VAL A 198      10.032 -19.175  -8.938  1.00 10.00      A   
ATOM   1865  C   VAL A 198      11.725 -21.685  -8.797  1.00 10.00      A   
ATOM   1866  O   VAL A 198      12.111 -21.558  -9.961  1.00 10.00      A   
ATOM   1867  N   SER A 199      11.209 -22.809  -8.315  1.00 10.00      A   
ATOM   1868  HN  SER A 199      10.934 -22.841  -7.376  1.00 10.00      A   
ATOM   1869  CA  SER A 199      11.041 -24.001  -9.130  1.00 10.00      A   
ATOM   1870  CB  SER A 199      10.390 -25.096  -8.283  1.00 10.00      A   
ATOM   1871  OG  SER A 199      10.697 -24.912  -6.908  1.00 10.00      A   
ATOM   1872  HG  SER A 199      11.519 -25.370  -6.699  1.00 10.00      A   
ATOM   1873  C   SER A 199      10.192 -23.706 -10.366  1.00 10.00      A   
ATOM   1874  O   SER A 199       8.968 -23.571 -10.277  1.00 10.00      A   
ATOM   1875  N   PHE A 200      10.853 -23.606 -11.513  1.00 10.00      A   
ATOM   1876  HN  PHE A 200      11.828 -23.732 -11.509  1.00 10.00      A   
ATOM   1877  CA  PHE A 200      10.182 -23.305 -12.773  1.00 10.00      A   
ATOM   1878  CB  PHE A 200      11.207 -23.112 -13.888  1.00 10.00      A   
ATOM   1879  CG  PHE A 200      10.693 -22.336 -15.066  1.00 10.00      A   
ATOM   1880  CD1 PHE A 200      10.398 -20.989 -14.949  1.00 10.00      A   
ATOM   1881  CD2 PHE A 200      10.507 -22.954 -16.290  1.00 10.00      A   
ATOM   1882  CE1 PHE A 200       9.924 -20.272 -16.030  1.00 10.00      A   
ATOM   1883  CE2 PHE A 200      10.034 -22.244 -17.376  1.00 10.00      A   
ATOM   1884  CZ  PHE A 200       9.741 -20.901 -17.245  1.00 10.00      A   
ATOM   1885  C   PHE A 200       9.167 -24.380 -13.158  1.00 10.00      A   
ATOM   1886  O   PHE A 200       8.093 -24.072 -13.685  1.00 10.00      A   
ATOM   1887  N   SER A 201       9.504 -25.632 -12.892  1.00 10.00      A   
ATOM   1888  HN  SER A 201      10.376 -25.818 -12.479  1.00 10.00      A   
ATOM   1889  CA  SER A 201       8.617 -26.741 -13.203  1.00 10.00      A   
ATOM   1890  CB  SER A 201       9.336 -28.070 -12.979  1.00 10.00      A   
ATOM   1891  OG  SER A 201      10.589 -28.079 -13.648  1.00 10.00      A   
ATOM   1892  HG  SER A 201      10.513 -28.603 -14.456  1.00 10.00      A   
ATOM   1893  C   SER A 201       7.343 -26.661 -12.364  1.00 10.00      A   
ATOM   1894  O   SER A 201       6.242 -26.875 -12.868  1.00 10.00      A   
ATOM   1895  N   ALA A 202       7.493 -26.329 -11.085  1.00 10.00      A   
ATOM   1896  HN  ALA A 202       8.396 -26.169 -10.735  1.00 10.00      A   
ATOM   1897  CA  ALA A 202       6.346 -26.204 -10.190  1.00 10.00      A   
ATOM   1898  CB  ALA A 202       6.802 -26.087  -8.745  1.00 10.00      A   
ATOM   1899  C   ALA A 202       5.508 -24.995 -10.582  1.00 10.00      A   
ATOM   1900  O   ALA A 202       4.280 -25.001 -10.461  1.00 10.00      A   
ATOM   1901  N   LEU A 203       6.194 -23.960 -11.058  1.00 10.00      A   
ATOM   1902  HN  LEU A 203       7.174 -24.026 -11.113  1.00 10.00      A   
ATOM   1903  CA  LEU A 203       5.544 -22.732 -11.492  1.00 10.00      A   
ATOM   1904  CB  LEU A 203       6.603 -21.675 -11.828  1.00 10.00      A   
ATOM   1905  CG  LEU A 203       6.097 -20.305 -12.284  1.00 10.00      A   
ATOM   1906  CD1 LEU A 203       5.248 -19.656 -11.204  1.00 10.00      A   
ATOM   1907  CD2 LEU A 203       7.269 -19.407 -12.649  1.00 10.00      A   
ATOM   1908  C   LEU A 203       4.648 -23.010 -12.698  1.00 10.00      A   
ATOM   1909  O   LEU A 203       3.518 -22.524 -12.772  1.00 10.00      A   
ATOM   1910  N   GLU A 204       5.155 -23.821 -13.628  1.00 10.00      A   
ATOM   1911  HN  GLU A 204       6.059 -24.181 -13.505  1.00 10.00      A   
ATOM   1912  CA  GLU A 204       4.406 -24.188 -14.827  1.00 10.00      A   
ATOM   1913  CB  GLU A 204       5.224 -25.144 -15.703  1.00 10.00      A   
ATOM   1914  CG  GLU A 204       4.502 -25.593 -16.967  1.00 10.00      A   
ATOM   1915  CD  GLU A 204       5.008 -26.917 -17.503  1.00 10.00      A   
ATOM   1916  OE1 GLU A 204       5.395 -27.785 -16.693  1.00 10.00      A   
ATOM   1917  OE2 GLU A 204       5.005 -27.102 -18.737  1.00 10.00      A   
ATOM   1918  C   GLU A 204       3.098 -24.863 -14.443  1.00 10.00      A   
ATOM   1919  O   GLU A 204       2.025 -24.481 -14.913  1.00 10.00      A   
ATOM   1920  N   ARG A 205       3.199 -25.867 -13.581  1.00 10.00      A   
ATOM   1921  HN  ARG A 205       4.088 -26.114 -13.242  1.00 10.00      A   
ATOM   1922  CA  ARG A 205       2.034 -26.615 -13.127  1.00 10.00      A   
ATOM   1923  CB  ARG A 205       2.458 -27.709 -12.145  1.00 10.00      A   
ATOM   1924  CG  ARG A 205       1.599 -28.960 -12.199  1.00 10.00      A   
ATOM   1925  CD  ARG A 205       2.037 -29.979 -11.161  1.00 10.00      A   
ATOM   1926  NE  ARG A 205       3.463 -30.263 -11.236  1.00 10.00      A   
ATOM   1927  HE  ARG A 205       3.861 -30.317 -12.134  1.00 10.00      A   
ATOM   1928  CZ  ARG A 205       4.246 -30.458 -10.172  1.00 10.00      A   
ATOM   1929  NH1 ARG A 205       3.732 -30.408  -8.944  1.00 10.00      A   
ATOM   1930 HH11 ARG A 205       2.707 -30.216  -8.804  1.00 10.00      A   
ATOM   1931 HH12 ARG A 205       4.344 -30.561  -8.114  1.00 10.00      A   
ATOM   1932  NH2 ARG A 205       5.545 -30.683 -10.331  1.00 10.00      A   
ATOM   1933 HH21 ARG A 205       6.161 -30.837  -9.503  1.00 10.00      A   
ATOM   1934 HH22 ARG A 205       5.960 -30.707 -11.288  1.00 10.00      A   
ATOM   1935  C   ARG A 205       1.008 -25.695 -12.473  1.00 10.00      A   
ATOM   1936  O   ARG A 205      -0.196 -25.820 -12.711  1.00 10.00      A   
ATOM   1937  N   LEU A 206       1.496 -24.761 -11.666  1.00 10.00      A   
ATOM   1938  HN  LEU A 206       2.470 -24.704 -11.538  1.00 10.00      A   
ATOM   1939  CA  LEU A 206       0.634 -23.817 -10.966  1.00 10.00      A   
ATOM   1940  CB  LEU A 206       1.457 -22.936 -10.020  1.00 10.00      A   
ATOM   1941  CG  LEU A 206       1.041 -22.943  -8.547  1.00 10.00      A   
ATOM   1942  CD1 LEU A 206       1.957 -22.052  -7.722  1.00 10.00      A   
ATOM   1943  CD2 LEU A 206      -0.410 -22.515  -8.393  1.00 10.00      A   
ATOM   1944  C   LEU A 206      -0.142 -22.941 -11.945  1.00 10.00      A   
ATOM   1945  O   LEU A 206      -1.347 -22.744 -11.794  1.00 10.00      A   
ATOM   1946  N   VAL A 207       0.553 -22.422 -12.946  1.00 10.00      A   
ATOM   1947  HN  VAL A 207       1.515 -22.616 -13.011  1.00 10.00      A   
ATOM   1948  CA  VAL A 207      -0.069 -21.560 -13.948  1.00 10.00      A   
ATOM   1949  CB  VAL A 207       0.997 -20.865 -14.827  1.00 10.00      A   
ATOM   1950  CG1 VAL A 207       0.352 -20.053 -15.942  1.00 10.00      A   
ATOM   1951  CG2 VAL A 207       1.897 -19.981 -13.980  1.00 10.00      A   
ATOM   1952  C   VAL A 207      -1.033 -22.345 -14.841  1.00 10.00      A   
ATOM   1953  O   VAL A 207      -2.152 -21.907 -15.103  1.00 10.00      A   
ATOM   1954  N   THR A 208      -0.597 -23.521 -15.275  1.00 10.00      A   
ATOM   1955  HN  THR A 208       0.293 -23.831 -14.994  1.00 10.00      A   
ATOM   1956  CA  THR A 208      -1.395 -24.371 -16.156  1.00 10.00      A   
ATOM   1957  CB  THR A 208      -0.611 -25.641 -16.553  1.00 10.00      A   
ATOM   1958  OG1 THR A 208       0.689 -25.271 -17.028  1.00 10.00      A   
ATOM   1959  HG1 THR A 208       1.245 -25.024 -16.283  1.00 10.00      A   
ATOM   1960  CG2 THR A 208      -1.330 -26.404 -17.653  1.00 10.00      A   
ATOM   1961  C   THR A 208      -2.737 -24.773 -15.536  1.00 10.00      A   
ATOM   1962  O   THR A 208      -3.757 -24.823 -16.221  1.00 10.00      A   
ATOM   1963  N   ARG A 209      -2.741 -25.050 -14.241  1.00 10.00      A   
ATOM   1964  HN  ARG A 209      -1.906 -24.979 -13.731  1.00 10.00      A   
ATOM   1965  CA  ARG A 209      -3.964 -25.466 -13.566  1.00 10.00      A   
ATOM   1966  CB  ARG A 209      -3.667 -26.415 -12.402  1.00 10.00      A   
ATOM   1967  CG  ARG A 209      -2.958 -25.768 -11.224  1.00 10.00      A   
ATOM   1968  CD  ARG A 209      -2.654 -26.790 -10.144  1.00 10.00      A   
ATOM   1969  NE  ARG A 209      -1.841 -26.220  -9.074  1.00 10.00      A   
ATOM   1970  HE  ARG A 209      -2.171 -25.390  -8.656  1.00 10.00      A   
ATOM   1971  CZ  ARG A 209      -0.713 -26.768  -8.628  1.00 10.00      A   
ATOM   1972  NH1 ARG A 209      -0.271 -27.903  -9.156  1.00 10.00      A   
ATOM   1973 HH11 ARG A 209      -0.808 -28.369  -9.921  1.00 10.00      A   
ATOM   1974 HH12 ARG A 209       0.612 -28.339  -8.807  1.00 10.00      A   
ATOM   1975  NH2 ARG A 209      -0.024 -26.175  -7.659  1.00 10.00      A   
ATOM   1976 HH21 ARG A 209      -0.365 -25.282  -7.248  1.00 10.00      A   
ATOM   1977 HH22 ARG A 209       0.863 -26.601  -7.305  1.00 10.00      A   
ATOM   1978  C   ARG A 209      -4.822 -24.291 -13.101  1.00 10.00      A   
ATOM   1979  O   ARG A 209      -5.966 -24.487 -12.693  1.00 10.00      A   
ATOM   1980  N   CYS A 210      -4.287 -23.078 -13.170  1.00 10.00      A   
ATOM   1981  HN  CYS A 210      -3.383 -22.968 -13.528  1.00 10.00      A   
ATOM   1982  CA  CYS A 210      -5.028 -21.903 -12.735  1.00 10.00      A   
ATOM   1983  CB  CYS A 210      -4.268 -21.153 -11.636  1.00 10.00      A   
ATOM   1984  SG  CYS A 210      -3.820 -22.159 -10.203  1.00 10.00      A   
ATOM   1985  HG  CYS A 210      -2.591 -22.619 -10.403  1.00 10.00      A   
ATOM   1986  C   CYS A 210      -5.345 -20.951 -13.888  1.00 10.00      A   
ATOM   1987  O   CYS A 210      -4.563 -20.051 -14.190  1.00 10.00      A   
ATOM   1988  N   PRO A 211      -6.514 -21.123 -14.537  1.00 10.00      A   
ATOM   1989  CA  PRO A 211      -6.945 -20.252 -15.636  1.00 10.00      A   
ATOM   1990  CB  PRO A 211      -8.015 -21.090 -16.336  1.00 10.00      A   
ATOM   1991  CG  PRO A 211      -8.606 -21.922 -15.249  1.00 10.00      A   
ATOM   1992  CD  PRO A 211      -7.503 -22.180 -14.253  1.00 10.00      A   
ATOM   1993  C   PRO A 211      -7.560 -18.971 -15.078  1.00 10.00      A   
ATOM   1994  O   PRO A 211      -8.034 -18.104 -15.812  1.00 10.00      A   
ATOM   1995  N   ASN A 212      -7.533 -18.872 -13.754  1.00 10.00      A   
ATOM   1996  HN  ASN A 212      -7.134 -19.603 -13.239  1.00 10.00      A   
ATOM   1997  CA  ASN A 212      -8.068 -17.724 -13.041  1.00 10.00      A   
ATOM   1998  CB  ASN A 212      -8.566 -18.176 -11.663  1.00 10.00      A   
ATOM   1999  CG  ASN A 212      -9.944 -17.646 -11.316  1.00 10.00      A   
ATOM   2000  OD1 ASN A 212     -10.315 -16.541 -11.700  1.00 10.00      A   
ATOM   2001  ND2 ASN A 212     -10.713 -18.435 -10.583  1.00 10.00      A   
ATOM   2002 HD21 ASN A 212     -10.359 -19.307 -10.310  1.00 10.00      A   
ATOM   2003 HD22 ASN A 212     -11.611 -18.118 -10.348  1.00 10.00      A   
ATOM   2004  C   ASN A 212      -6.973 -16.683 -12.869  1.00 10.00      A   
ATOM   2005  O   ASN A 212      -7.219 -15.577 -12.390  1.00 10.00      A   
ATOM   2006  N   LEU A 213      -5.760 -17.054 -13.270  1.00 10.00      A   
ATOM   2007  HN  LEU A 213      -5.641 -17.945 -13.654  1.00 10.00      A   
ATOM   2008  CA  LEU A 213      -4.609 -16.176 -13.170  1.00 10.00      A   
ATOM   2009  CB  LEU A 213      -3.330 -16.953 -13.495  1.00 10.00      A   
ATOM   2010  CG  LEU A 213      -2.003 -16.236 -13.236  1.00 10.00      A   
ATOM   2011  CD1 LEU A 213      -1.760 -16.061 -11.744  1.00 10.00      A   
ATOM   2012  CD2 LEU A 213      -0.851 -16.987 -13.889  1.00 10.00      A   
ATOM   2013  C   LEU A 213      -4.759 -15.002 -14.126  1.00 10.00      A   
ATOM   2014  O   LEU A 213      -4.797 -15.179 -15.347  1.00 10.00      A   
ATOM   2015  N   LYS A 214      -4.854 -13.811 -13.565  1.00 10.00      A   
ATOM   2016  HN  LYS A 214      -4.824 -13.745 -12.584  1.00 10.00      A   
ATOM   2017  CA  LYS A 214      -5.015 -12.601 -14.357  1.00 10.00      A   
ATOM   2018  CB  LYS A 214      -6.274 -11.846 -13.923  1.00 10.00      A   
ATOM   2019  CG  LYS A 214      -7.559 -12.648 -14.043  1.00 10.00      A   
ATOM   2020  CD  LYS A 214      -7.922 -12.903 -15.497  1.00 10.00      A   
ATOM   2021  CE  LYS A 214      -8.347 -11.620 -16.189  1.00 10.00      A   
ATOM   2022  NZ  LYS A 214      -8.520 -11.808 -17.650  1.00 10.00      A   
ATOM   2023  HZ1 LYS A 214      -7.637 -12.164 -18.076  1.00 10.00      A   
ATOM   2024  HZ2 LYS A 214      -8.769 -10.902 -18.099  1.00 10.00      A   
ATOM   2025  HZ3 LYS A 214      -9.281 -12.489 -17.832  1.00 10.00      A   
ATOM   2026  C   LYS A 214      -3.803 -11.691 -14.225  1.00 10.00      A   
ATOM   2027  O   LYS A 214      -3.482 -10.934 -15.142  1.00 10.00      A   
ATOM   2028  N   SER A 215      -3.124 -11.776 -13.091  1.00 10.00      A   
ATOM   2029  HN  SER A 215      -3.409 -12.415 -12.404  1.00 10.00      A   
ATOM   2030  CA  SER A 215      -1.957 -10.947 -12.842  1.00 10.00      A   
ATOM   2031  CB  SER A 215      -2.279  -9.918 -11.754  1.00 10.00      A   
ATOM   2032  OG  SER A 215      -1.337  -8.860 -11.744  1.00 10.00      A   
ATOM   2033  HG  SER A 215      -1.781  -8.047 -11.477  1.00 10.00      A   
ATOM   2034  C   SER A 215      -0.775 -11.805 -12.418  1.00 10.00      A   
ATOM   2035  O   SER A 215      -0.815 -12.457 -11.375  1.00 10.00      A   
ATOM   2036  N   LEU A 216       0.271 -11.816 -13.230  1.00 10.00      A   
ATOM   2037  HN  LEU A 216       0.243 -11.283 -14.054  1.00 10.00      A   
ATOM   2038  CA  LEU A 216       1.462 -12.600 -12.932  1.00 10.00      A   
ATOM   2039  CB  LEU A 216       1.496 -13.872 -13.785  1.00 10.00      A   
ATOM   2040  CG  LEU A 216       2.665 -14.830 -13.533  1.00 10.00      A   
ATOM   2041  CD1 LEU A 216       2.525 -15.513 -12.183  1.00 10.00      A   
ATOM   2042  CD2 LEU A 216       2.776 -15.854 -14.652  1.00 10.00      A   
ATOM   2043  C   LEU A 216       2.729 -11.785 -13.166  1.00 10.00      A   
ATOM   2044  O   LEU A 216       3.034 -11.402 -14.297  1.00 10.00      A   
ATOM   2045  N   LYS A 217       3.462 -11.526 -12.096  1.00 10.00      A   
ATOM   2046  HN  LYS A 217       3.169 -11.861 -11.221  1.00 10.00      A   
ATOM   2047  CA  LYS A 217       4.701 -10.771 -12.180  1.00 10.00      A   
ATOM   2048  CB  LYS A 217       4.585  -9.456 -11.403  1.00 10.00      A   
ATOM   2049  CG  LYS A 217       3.475  -8.535 -11.887  1.00 10.00      A   
ATOM   2050  CD  LYS A 217       3.408  -7.264 -11.051  1.00 10.00      A   
ATOM   2051  CE  LYS A 217       2.270  -6.358 -11.496  1.00 10.00      A   
ATOM   2052  NZ  LYS A 217       0.937  -6.852 -11.048  1.00 10.00      A   
ATOM   2053  HZ1 LYS A 217       0.840  -6.752 -10.019  1.00 10.00      A   
ATOM   2054  HZ2 LYS A 217       0.822  -7.856 -11.297  1.00 10.00      A   
ATOM   2055  HZ3 LYS A 217       0.177  -6.300 -11.512  1.00 10.00      A   
ATOM   2056  C   LYS A 217       5.848 -11.612 -11.631  1.00 10.00      A   
ATOM   2057  O   LYS A 217       5.844 -11.991 -10.456  1.00 10.00      A   
ATOM   2058  N   LEU A 218       6.818 -11.916 -12.484  1.00 10.00      A   
ATOM   2059  HN  LEU A 218       6.773 -11.580 -13.409  1.00 10.00      A   
ATOM   2060  CA  LEU A 218       7.956 -12.731 -12.083  1.00 10.00      A   
ATOM   2061  CB  LEU A 218       8.332 -13.699 -13.205  1.00 10.00      A   
ATOM   2062  CG  LEU A 218       7.248 -14.707 -13.596  1.00 10.00      A   
ATOM   2063  CD1 LEU A 218       7.698 -15.550 -14.776  1.00 10.00      A   
ATOM   2064  CD2 LEU A 218       6.874 -15.586 -12.411  1.00 10.00      A   
ATOM   2065  C   LEU A 218       9.153 -11.875 -11.681  1.00 10.00      A   
ATOM   2066  O   LEU A 218       9.098 -10.646 -11.735  1.00 10.00      A   
ATOM   2067  N   ASN A 219      10.233 -12.531 -11.277  1.00 10.00      A   
ATOM   2068  HN  ASN A 219      10.221 -13.510 -11.266  1.00 10.00      A   
ATOM   2069  CA  ASN A 219      11.440 -11.838 -10.853  1.00 10.00      A   
ATOM   2070  CB  ASN A 219      11.930 -12.366  -9.500  1.00 10.00      A   
ATOM   2071  CG  ASN A 219      12.365 -13.826  -9.518  1.00 10.00      A   
ATOM   2072  OD1 ASN A 219      11.882 -14.632 -10.317  1.00 10.00      A   
ATOM   2073  ND2 ASN A 219      13.281 -14.171  -8.634  1.00 10.00      A   
ATOM   2074 HD21 ASN A 219      13.625 -13.478  -8.027  1.00 10.00      A   
ATOM   2075 HD22 ASN A 219      13.580 -15.108  -8.608  1.00 10.00      A   
ATOM   2076  C   ASN A 219      12.544 -11.914 -11.904  1.00 10.00      A   
ATOM   2077  O   ASN A 219      12.409 -12.613 -12.910  1.00 10.00      A   
ATOM   2078  N   ARG A 220      13.643 -11.208 -11.640  1.00 10.00      A   
ATOM   2079  HN  ARG A 220      13.692 -10.712 -10.793  1.00 10.00      A   
ATOM   2080  CA  ARG A 220      14.786 -11.141 -12.551  1.00 10.00      A   
ATOM   2081  CB  ARG A 220      15.825 -10.166 -11.992  1.00 10.00      A   
ATOM   2082  CG  ARG A 220      16.758  -9.555 -13.025  1.00 10.00      A   
ATOM   2083  CD  ARG A 220      17.635  -8.487 -12.389  1.00 10.00      A   
ATOM   2084  NE  ARG A 220      18.418  -7.735 -13.373  1.00 10.00      A   
ATOM   2085  HE  ARG A 220      18.677  -8.204 -14.199  1.00 10.00      A   
ATOM   2086  CZ  ARG A 220      18.802  -6.466 -13.206  1.00 10.00      A   
ATOM   2087  NH1 ARG A 220      18.461  -5.810 -12.106  1.00 10.00      A   
ATOM   2088 HH11 ARG A 220      18.755  -4.819 -11.970  1.00 10.00      A   
ATOM   2089 HH12 ARG A 220      17.897  -6.285 -11.367  1.00 10.00      A   
ATOM   2090  NH2 ARG A 220      19.524  -5.860 -14.142  1.00 10.00      A   
ATOM   2091 HH21 ARG A 220      19.830  -4.869 -14.020  1.00 10.00      A   
ATOM   2092 HH22 ARG A 220      19.792  -6.384 -15.016  1.00 10.00      A   
ATOM   2093  C   ARG A 220      15.423 -12.511 -12.790  1.00 10.00      A   
ATOM   2094  O   ARG A 220      16.066 -12.730 -13.817  1.00 10.00      A   
ATOM   2095  N   ALA A 221      15.232 -13.428 -11.847  1.00 10.00      A   
ATOM   2096  HN  ALA A 221      14.713 -13.187 -11.051  1.00 10.00      A   
ATOM   2097  CA  ALA A 221      15.789 -14.777 -11.957  1.00 10.00      A   
ATOM   2098  CB  ALA A 221      15.530 -15.576 -10.690  1.00 10.00      A   
ATOM   2099  C   ALA A 221      15.251 -15.519 -13.179  1.00 10.00      A   
ATOM   2100  O   ALA A 221      15.978 -16.279 -13.820  1.00 10.00      A   
ATOM   2101  N   VAL A 222      13.984 -15.288 -13.507  1.00 10.00      A   
ATOM   2102  HN  VAL A 222      13.456 -14.654 -12.974  1.00 10.00      A   
ATOM   2103  CA  VAL A 222      13.367 -15.938 -14.657  1.00 10.00      A   
ATOM   2104  CB  VAL A 222      11.832 -15.799 -14.635  1.00 10.00      A   
ATOM   2105  CG1 VAL A 222      11.211 -16.618 -15.756  1.00 10.00      A   
ATOM   2106  CG2 VAL A 222      11.282 -16.245 -13.287  1.00 10.00      A   
ATOM   2107  C   VAL A 222      13.925 -15.353 -15.954  1.00 10.00      A   
ATOM   2108  O   VAL A 222      13.861 -14.141 -16.177  1.00 10.00      A   
ATOM   2109  N   PRO A 223      14.501 -16.210 -16.811  1.00 10.00      A   
ATOM   2110  CA  PRO A 223      15.090 -15.788 -18.085  1.00 10.00      A   
ATOM   2111  CB  PRO A 223      15.872 -17.024 -18.531  1.00 10.00      A   
ATOM   2112  CG  PRO A 223      15.151 -18.167 -17.911  1.00 10.00      A   
ATOM   2113  CD  PRO A 223      14.631 -17.664 -16.596  1.00 10.00      A   
ATOM   2114  C   PRO A 223      14.045 -15.408 -19.140  1.00 10.00      A   
ATOM   2115  O   PRO A 223      12.836 -15.550 -18.930  1.00 10.00      A   
ATOM   2116  N   LEU A 224      14.528 -14.933 -20.282  1.00 10.00      A   
ATOM   2117  HN  LEU A 224      15.500 -14.859 -20.393  1.00 10.00      A   
ATOM   2118  CA  LEU A 224      13.663 -14.519 -21.378  1.00 10.00      A   
ATOM   2119  CB  LEU A 224      14.364 -13.432 -22.200  1.00 10.00      A   
ATOM   2120  CG  LEU A 224      13.629 -12.917 -23.438  1.00 10.00      A   
ATOM   2121  CD1 LEU A 224      12.363 -12.180 -23.044  1.00 10.00      A   
ATOM   2122  CD2 LEU A 224      14.535 -12.019 -24.261  1.00 10.00      A   
ATOM   2123  C   LEU A 224      13.322 -15.709 -22.268  1.00 10.00      A   
ATOM   2124  O   LEU A 224      12.237 -15.785 -22.844  1.00 10.00      A   
ATOM   2125  N   GLU A 225      14.249 -16.651 -22.350  1.00 10.00      A   
ATOM   2126  HN  GLU A 225      15.093 -16.533 -21.854  1.00 10.00      A   
ATOM   2127  CA  GLU A 225      14.076 -17.845 -23.171  1.00 10.00      A   
ATOM   2128  CB  GLU A 225      15.414 -18.570 -23.343  1.00 10.00      A   
ATOM   2129  CG  GLU A 225      16.601 -17.649 -23.583  1.00 10.00      A   
ATOM   2130  CD  GLU A 225      17.343 -17.305 -22.307  1.00 10.00      A   
ATOM   2131  OE1 GLU A 225      16.807 -16.533 -21.486  1.00 10.00      A   
ATOM   2132  OE2 GLU A 225      18.473 -17.806 -22.124  1.00 10.00      A   
ATOM   2133  C   GLU A 225      13.040 -18.803 -22.584  1.00 10.00      A   
ATOM   2134  O   GLU A 225      12.779 -19.868 -23.147  1.00 10.00      A   
ATOM   2135  N   LYS A 226      12.448 -18.419 -21.462  1.00 10.00      A   
ATOM   2136  HN  LYS A 226      12.682 -17.552 -21.073  1.00 10.00      A   
ATOM   2137  CA  LYS A 226      11.449 -19.245 -20.800  1.00 10.00      A   
ATOM   2138  CB  LYS A 226      11.994 -19.774 -19.470  1.00 10.00      A   
ATOM   2139  CG  LYS A 226      13.181 -20.720 -19.602  1.00 10.00      A   
ATOM   2140  CD  LYS A 226      12.789 -22.042 -20.250  1.00 10.00      A   
ATOM   2141  CE  LYS A 226      13.949 -23.032 -20.255  1.00 10.00      A   
ATOM   2142  NZ  LYS A 226      14.322 -23.467 -18.880  1.00 10.00      A   
ATOM   2143  HZ1 LYS A 226      14.597 -22.647 -18.311  1.00 10.00      A   
ATOM   2144  HZ2 LYS A 226      15.123 -24.132 -18.912  1.00 10.00      A   
ATOM   2145  HZ3 LYS A 226      13.516 -23.938 -18.420  1.00 10.00      A   
ATOM   2146  C   LYS A 226      10.166 -18.449 -20.568  1.00 10.00      A   
ATOM   2147  O   LYS A 226       9.307 -18.843 -19.779  1.00 10.00      A   
ATOM   2148  N   LEU A 227      10.038 -17.334 -21.275  1.00 10.00      A   
ATOM   2149  HN  LEU A 227      10.748 -17.081 -21.904  1.00 10.00      A   
ATOM   2150  CA  LEU A 227       8.870 -16.476 -21.140  1.00 10.00      A   
ATOM   2151  CB  LEU A 227       9.229 -15.034 -21.507  1.00 10.00      A   
ATOM   2152  CG  LEU A 227       8.878 -13.962 -20.472  1.00 10.00      A   
ATOM   2153  CD1 LEU A 227       9.653 -12.682 -20.743  1.00 10.00      A   
ATOM   2154  CD2 LEU A 227       7.382 -13.690 -20.468  1.00 10.00      A   
ATOM   2155  C   LEU A 227       7.707 -16.971 -21.998  1.00 10.00      A   
ATOM   2156  O   LEU A 227       6.559 -16.994 -21.551  1.00 10.00      A   
ATOM   2157  N   ALA A 228       8.015 -17.395 -23.217  1.00 10.00      A   
ATOM   2158  HN  ALA A 228       8.955 -17.401 -23.498  1.00 10.00      A   
ATOM   2159  CA  ALA A 228       6.994 -17.875 -24.143  1.00 10.00      A   
ATOM   2160  CB  ALA A 228       7.599 -18.133 -25.514  1.00 10.00      A   
ATOM   2161  C   ALA A 228       6.305 -19.127 -23.611  1.00 10.00      A   
ATOM   2162  O   ALA A 228       5.100 -19.310 -23.793  1.00 10.00      A   
ATOM   2163  N   THR A 229       7.076 -19.968 -22.935  1.00 10.00      A   
ATOM   2164  HN  THR A 229       8.027 -19.755 -22.817  1.00 10.00      A   
ATOM   2165  CA  THR A 229       6.564 -21.206 -22.369  1.00 10.00      A   
ATOM   2166  CB  THR A 229       7.688 -21.965 -21.643  1.00 10.00      A   
ATOM   2167  OG1 THR A 229       8.958 -21.534 -22.163  1.00 10.00      A   
ATOM   2168  HG1 THR A 229       9.503 -22.309 -22.367  1.00 10.00      A   
ATOM   2169  CG2 THR A 229       7.543 -23.461 -21.870  1.00 10.00      A   
ATOM   2170  C   THR A 229       5.413 -20.941 -21.395  1.00 10.00      A   
ATOM   2171  O   THR A 229       4.387 -21.619 -21.431  1.00 10.00      A   
ATOM   2172  N   LEU A 230       5.582 -19.942 -20.538  1.00 10.00      A   
ATOM   2173  HN  LEU A 230       6.419 -19.432 -20.560  1.00 10.00      A   
ATOM   2174  CA  LEU A 230       4.555 -19.591 -19.559  1.00 10.00      A   
ATOM   2175  CB  LEU A 230       5.153 -18.839 -18.368  1.00 10.00      A   
ATOM   2176  CG  LEU A 230       5.762 -19.709 -17.267  1.00 10.00      A   
ATOM   2177  CD1 LEU A 230       6.421 -18.846 -16.204  1.00 10.00      A   
ATOM   2178  CD2 LEU A 230       4.702 -20.610 -16.648  1.00 10.00      A   
ATOM   2179  C   LEU A 230       3.418 -18.791 -20.185  1.00 10.00      A   
ATOM   2180  O   LEU A 230       2.269 -18.882 -19.747  1.00 10.00      A   
ATOM   2181  N   LEU A 231       3.737 -18.010 -21.207  1.00 10.00      A   
ATOM   2182  HN  LEU A 231       4.670 -17.970 -21.507  1.00 10.00      A   
ATOM   2183  CA  LEU A 231       2.734 -17.202 -21.894  1.00 10.00      A   
ATOM   2184  CB  LEU A 231       3.393 -16.257 -22.896  1.00 10.00      A   
ATOM   2185  CG  LEU A 231       4.020 -14.996 -22.311  1.00 10.00      A   
ATOM   2186  CD1 LEU A 231       4.886 -14.312 -23.354  1.00 10.00      A   
ATOM   2187  CD2 LEU A 231       2.941 -14.051 -21.811  1.00 10.00      A   
ATOM   2188  C   LEU A 231       1.724 -18.094 -22.601  1.00 10.00      A   
ATOM   2189  O   LEU A 231       0.545 -17.761 -22.707  1.00 10.00      A   
ATOM   2190  N   GLN A 232       2.194 -19.243 -23.062  1.00 10.00      A   
ATOM   2191  HN  GLN A 232       3.149 -19.449 -22.946  1.00 10.00      A   
ATOM   2192  CA  GLN A 232       1.340 -20.201 -23.749  1.00 10.00      A   
ATOM   2193  CB  GLN A 232       2.182 -21.123 -24.630  1.00 10.00      A   
ATOM   2194  CG  GLN A 232       2.756 -20.439 -25.861  1.00 10.00      A   
ATOM   2195  CD  GLN A 232       1.743 -20.300 -26.982  1.00 10.00      A   
ATOM   2196  OE1 GLN A 232       0.535 -20.310 -26.754  1.00 10.00      A   
ATOM   2197  NE2 GLN A 232       2.228 -20.150 -28.202  1.00 10.00      A   
ATOM   2198 HE21 GLN A 232       3.206 -20.138 -28.313  1.00 10.00      A   
ATOM   2199 HE22 GLN A 232       1.597 -20.050 -28.942  1.00 10.00      A   
ATOM   2200  C   GLN A 232       0.513 -21.016 -22.760  1.00 10.00      A   
ATOM   2201  O   GLN A 232      -0.296 -21.861 -23.155  1.00 10.00      A   
ATOM   2202  N   ARG A 233       0.722 -20.759 -21.471  1.00 10.00      A   
ATOM   2203  HN  ARG A 233       1.384 -20.076 -21.221  1.00 10.00      A   
ATOM   2204  CA  ARG A 233      -0.002 -21.460 -20.422  1.00 10.00      A   
ATOM   2205  CB  ARG A 233       0.949 -21.905 -19.302  1.00 10.00      A   
ATOM   2206  CG  ARG A 233       1.983 -22.947 -19.708  1.00 10.00      A   
ATOM   2207  CD  ARG A 233       1.324 -24.255 -20.108  1.00 10.00      A   
ATOM   2208  NE  ARG A 233       2.211 -25.403 -19.924  1.00 10.00      A   
ATOM   2209  HE  ARG A 233       3.115 -25.226 -19.576  1.00 10.00      A   
ATOM   2210  CZ  ARG A 233       1.856 -26.660 -20.180  1.00 10.00      A   
ATOM   2211  NH1 ARG A 233       0.639 -26.931 -20.638  1.00 10.00      A   
ATOM   2212 HH11 ARG A 233       0.365 -27.917 -20.841  1.00 10.00      A   
ATOM   2213 HH12 ARG A 233      -0.052 -26.163 -20.791  1.00 10.00      A   
ATOM   2214  NH2 ARG A 233       2.713 -27.648 -19.961  1.00 10.00      A   
ATOM   2215 HH21 ARG A 233       3.673 -27.444 -19.575  1.00 10.00      A   
ATOM   2216 HH22 ARG A 233       2.440 -28.635 -20.165  1.00 10.00      A   
ATOM   2217  C   ARG A 233      -1.100 -20.574 -19.843  1.00 10.00      A   
ATOM   2218  O   ARG A 233      -2.018 -21.062 -19.181  1.00 10.00      A   
ATOM   2219  N   ALA A 234      -1.008 -19.273 -20.090  1.00 10.00      A   
ATOM   2220  HN  ALA A 234      -0.267 -18.939 -20.641  1.00 10.00      A   
ATOM   2221  CA  ALA A 234      -1.995 -18.331 -19.574  1.00 10.00      A   
ATOM   2222  CB  ALA A 234      -1.582 -17.826 -18.200  1.00 10.00      A   
ATOM   2223  C   ALA A 234      -2.219 -17.161 -20.535  1.00 10.00      A   
ATOM   2224  O   ALA A 234      -1.658 -16.076 -20.355  1.00 10.00      A   
ATOM   2225  N   PRO A 235      -3.041 -17.367 -21.579  1.00 10.00      A   
ATOM   2226  CA  PRO A 235      -3.347 -16.325 -22.562  1.00 10.00      A   
ATOM   2227  CB  PRO A 235      -3.890 -17.122 -23.749  1.00 10.00      A   
ATOM   2228  CG  PRO A 235      -4.516 -18.325 -23.132  1.00 10.00      A   
ATOM   2229  CD  PRO A 235      -3.718 -18.640 -21.894  1.00 10.00      A   
ATOM   2230  C   PRO A 235      -4.403 -15.341 -22.056  1.00 10.00      A   
ATOM   2231  O   PRO A 235      -4.683 -14.327 -22.697  1.00 10.00      A   
ATOM   2232  N   GLN A 236      -4.981 -15.640 -20.896  1.00 10.00      A   
ATOM   2233  HN  GLN A 236      -4.712 -16.459 -20.428  1.00 10.00      A   
ATOM   2234  CA  GLN A 236      -6.008 -14.785 -20.303  1.00 10.00      A   
ATOM   2235  CB  GLN A 236      -7.082 -15.629 -19.596  1.00 10.00      A   
ATOM   2236  CG  GLN A 236      -6.696 -16.144 -18.212  1.00 10.00      A   
ATOM   2237  CD  GLN A 236      -5.689 -17.278 -18.247  1.00 10.00      A   
ATOM   2238  OE1 GLN A 236      -5.645 -18.059 -19.198  1.00 10.00      A   
ATOM   2239  NE2 GLN A 236      -4.867 -17.372 -17.213  1.00 10.00      A   
ATOM   2240 HE21 GLN A 236      -4.954 -16.710 -16.487  1.00 10.00      A   
ATOM   2241 HE22 GLN A 236      -4.209 -18.099 -17.206  1.00 10.00      A   
ATOM   2242  C   GLN A 236      -5.398 -13.771 -19.334  1.00 10.00      A   
ATOM   2243  O   GLN A 236      -6.114 -13.024 -18.659  1.00 10.00      A   
ATOM   2244  N   LEU A 237      -4.073 -13.748 -19.283  1.00 10.00      A   
ATOM   2245  HN  LEU A 237      -3.566 -14.353 -19.863  1.00 10.00      A   
ATOM   2246  CA  LEU A 237      -3.347 -12.845 -18.403  1.00 10.00      A   
ATOM   2247  CB  LEU A 237      -1.863 -13.222 -18.392  1.00 10.00      A   
ATOM   2248  CG  LEU A 237      -1.076 -12.866 -17.131  1.00 10.00      A   
ATOM   2249  CD1 LEU A 237      -1.511 -13.745 -15.970  1.00 10.00      A   
ATOM   2250  CD2 LEU A 237       0.415 -13.009 -17.380  1.00 10.00      A   
ATOM   2251  C   LEU A 237      -3.505 -11.398 -18.857  1.00 10.00      A   
ATOM   2252  O   LEU A 237      -3.495 -11.111 -20.054  1.00 10.00      A   
ATOM   2253  N   GLU A 238      -3.652 -10.496 -17.894  1.00 10.00      A   
ATOM   2254  HN  GLU A 238      -3.661 -10.799 -16.957  1.00 10.00      A   
ATOM   2255  CA  GLU A 238      -3.799  -9.071 -18.180  1.00 10.00      A   
ATOM   2256  CB  GLU A 238      -4.981  -8.484 -17.403  1.00 10.00      A   
ATOM   2257  CG  GLU A 238      -6.306  -9.173 -17.675  1.00 10.00      A   
ATOM   2258  CD  GLU A 238      -7.494  -8.410 -17.129  1.00 10.00      A   
ATOM   2259  OE1 GLU A 238      -7.331  -7.640 -16.156  1.00 10.00      A   
ATOM   2260  OE2 GLU A 238      -8.604  -8.579 -17.671  1.00 10.00      A   
ATOM   2261  C   GLU A 238      -2.528  -8.323 -17.803  1.00 10.00      A   
ATOM   2262  O   GLU A 238      -2.046  -7.471 -18.553  1.00 10.00      A   
ATOM   2263  N   GLU A 239      -2.005  -8.632 -16.626  1.00 10.00      A   
ATOM   2264  HN  GLU A 239      -2.453  -9.300 -16.067  1.00 10.00      A   
ATOM   2265  CA  GLU A 239      -0.786  -8.007 -16.142  1.00 10.00      A   
ATOM   2266  CB  GLU A 239      -0.946  -7.562 -14.691  1.00 10.00      A   
ATOM   2267  CG  GLU A 239      -1.830  -6.344 -14.502  1.00 10.00      A   
ATOM   2268  CD  GLU A 239      -1.770  -5.812 -13.085  1.00 10.00      A   
ATOM   2269  OE1 GLU A 239      -0.677  -5.398 -12.643  1.00 10.00      A   
ATOM   2270  OE2 GLU A 239      -2.810  -5.823 -12.397  1.00 10.00      A   
ATOM   2271  C   GLU A 239       0.368  -8.985 -16.241  1.00 10.00      A   
ATOM   2272  O   GLU A 239       0.369 -10.020 -15.570  1.00 10.00      A   
ATOM   2273  N   LEU A 240       1.346  -8.655 -17.071  1.00 10.00      A   
ATOM   2274  HN  LEU A 240       1.290  -7.803 -17.563  1.00 10.00      A   
ATOM   2275  CA  LEU A 240       2.504  -9.515 -17.260  1.00 10.00      A   
ATOM   2276  CB  LEU A 240       2.646  -9.934 -18.727  1.00 10.00      A   
ATOM   2277  CG  LEU A 240       3.898 -10.744 -19.085  1.00 10.00      A   
ATOM   2278  CD1 LEU A 240       3.870 -12.118 -18.432  1.00 10.00      A   
ATOM   2279  CD2 LEU A 240       4.050 -10.864 -20.592  1.00 10.00      A   
ATOM   2280  C   LEU A 240       3.786  -8.858 -16.767  1.00 10.00      A   
ATOM   2281  O   LEU A 240       4.238  -7.849 -17.314  1.00 10.00      A   
ATOM   2282  N   GLY A 241       4.350  -9.431 -15.718  1.00 10.00      A   
ATOM   2283  HN  GLY A 241       3.916 -10.216 -15.311  1.00 10.00      A   
ATOM   2284  CA  GLY A 241       5.587  -8.932 -15.165  1.00 10.00      A   
ATOM   2285  C   GLY A 241       6.749  -9.764 -15.660  1.00 10.00      A   
ATOM   2286  O   GLY A 241       7.006 -10.850 -15.143  1.00 10.00      A   
ATOM   2287  N   THR A 242       7.436  -9.261 -16.670  1.00 10.00      A   
ATOM   2288  HN  THR A 242       7.194  -8.375 -17.015  1.00 10.00      A   
ATOM   2289  CA  THR A 242       8.560  -9.969 -17.260  1.00 10.00      A   
ATOM   2290  CB  THR A 242       8.853  -9.451 -18.680  1.00 10.00      A   
ATOM   2291  OG1 THR A 242       9.016  -8.025 -18.657  1.00 10.00      A   
ATOM   2292  HG1 THR A 242       8.341  -7.630 -18.090  1.00 10.00      A   
ATOM   2293  CG2 THR A 242       7.704  -9.802 -19.611  1.00 10.00      A   
ATOM   2294  C   THR A 242       9.810  -9.839 -16.398  1.00 10.00      A   
ATOM   2295  O   THR A 242      10.118  -8.755 -15.899  1.00 10.00      A   
ATOM   2296  N   GLY A 243      10.523 -10.945 -16.226  1.00 10.00      A   
ATOM   2297  HN  GLY A 243      10.233 -11.780 -16.657  1.00 10.00      A   
ATOM   2298  CA  GLY A 243      11.725 -10.933 -15.421  1.00 10.00      A   
ATOM   2299  C   GLY A 243      12.937 -10.469 -16.202  1.00 10.00      A   
ATOM   2300  O   GLY A 243      13.032  -9.299 -16.585  1.00 10.00      A   
ATOM   2301  N   GLY A 244      13.859 -11.387 -16.447  1.00 10.00      A   
ATOM   2302  HN  GLY A 244      13.713 -12.311 -16.135  1.00 10.00      A   
ATOM   2303  CA  GLY A 244      15.062 -11.058 -17.183  1.00 10.00      A   
ATOM   2304  C   GLY A 244      14.810 -11.012 -18.673  1.00 10.00      A   
ATOM   2305  O   GLY A 244      14.748 -12.048 -19.329  1.00 10.00      A   
ATOM   2306  N   TYR A 245      14.686  -9.805 -19.208  1.00 10.00      A   
ATOM   2307  HN  TYR A 245      14.786  -9.015 -18.630  1.00 10.00      A   
ATOM   2308  CA  TYR A 245      14.425  -9.614 -20.629  1.00 10.00      A   
ATOM   2309  CB  TYR A 245      13.640  -8.321 -20.854  1.00 10.00      A   
ATOM   2310  CG  TYR A 245      12.474  -8.471 -21.802  1.00 10.00      A   
ATOM   2311  CD1 TYR A 245      11.283  -9.047 -21.381  1.00 10.00      A   
ATOM   2312  CD2 TYR A 245      12.565  -8.041 -23.120  1.00 10.00      A   
ATOM   2313  CE1 TYR A 245      10.217  -9.189 -22.245  1.00 10.00      A   
ATOM   2314  CE2 TYR A 245      11.502  -8.180 -23.991  1.00 10.00      A   
ATOM   2315  CZ  TYR A 245      10.330  -8.755 -23.548  1.00 10.00      A   
ATOM   2316  OH  TYR A 245       9.265  -8.896 -24.405  1.00 10.00      A   
ATOM   2317  HH  TYR A 245       8.444  -8.827 -23.905  1.00 10.00      A   
ATOM   2318  C   TYR A 245      15.721  -9.601 -21.441  1.00 10.00      A   
ATOM   2319  O   TYR A 245      15.821  -8.936 -22.475  1.00 10.00      A   
ATOM   2320  N   THR A 246      16.702 -10.356 -20.973  1.00 10.00      A   
ATOM   2321  HN  THR A 246      16.551 -10.879 -20.162  1.00 10.00      A   
ATOM   2322  CA  THR A 246      17.987 -10.450 -21.642  1.00 10.00      A   
ATOM   2323  CB  THR A 246      19.141  -9.956 -20.735  1.00 10.00      A   
ATOM   2324  OG1 THR A 246      20.400 -10.112 -21.405  1.00 10.00      A   
ATOM   2325  HG1 THR A 246      20.721 -11.012 -21.273  1.00 10.00      A   
ATOM   2326  CG2 THR A 246      19.169 -10.708 -19.413  1.00 10.00      A   
ATOM   2327  C   THR A 246      18.240 -11.887 -22.091  1.00 10.00      A   
ATOM   2328  O   THR A 246      17.999 -12.834 -21.336  1.00 10.00      A   
ATOM   2329  N   ALA A 247      18.694 -12.043 -23.325  1.00 10.00      A   
ATOM   2330  HN  ALA A 247      18.848 -11.250 -23.886  1.00 10.00      A   
ATOM   2331  CA  ALA A 247      18.973 -13.357 -23.881  1.00 10.00      A   
ATOM   2332  CB  ALA A 247      17.674 -14.110 -24.124  1.00 10.00      A   
ATOM   2333  C   ALA A 247      19.729 -13.213 -25.190  1.00 10.00      A   
ATOM   2334  O   ALA A 247      19.911 -12.098 -25.687  1.00 10.00      A   
ATOM   2335  N   GLU A 248      20.168 -14.336 -25.735  1.00 10.00      A   
ATOM   2336  HN  GLU A 248      19.991 -15.186 -25.277  1.00 10.00      A   
ATOM   2337  CA  GLU A 248      20.892 -14.352 -26.994  1.00 10.00      A   
ATOM   2338  CB  GLU A 248      21.518 -15.733 -27.221  1.00 10.00      A   
ATOM   2339  CG  GLU A 248      22.320 -15.867 -28.508  1.00 10.00      A   
ATOM   2340  CD  GLU A 248      23.023 -17.208 -28.615  1.00 10.00      A   
ATOM   2341  OE1 GLU A 248      24.130 -17.350 -28.056  1.00 10.00      A   
ATOM   2342  OE2 GLU A 248      22.475 -18.133 -29.255  1.00 10.00      A   
ATOM   2343  C   GLU A 248      19.939 -14.006 -28.130  1.00 10.00      A   
ATOM   2344  O   GLU A 248      18.907 -14.652 -28.299  1.00 10.00      A   
ATOM   2345  N   VAL A 249      20.285 -12.982 -28.896  1.00 10.00      A   
ATOM   2346  HN  VAL A 249      21.126 -12.513 -28.714  1.00 10.00      A   
ATOM   2347  CA  VAL A 249      19.448 -12.548 -30.007  1.00 10.00      A   
ATOM   2348  CB  VAL A 249      19.963 -11.240 -30.648  1.00 10.00      A   
ATOM   2349  CG1 VAL A 249      18.952 -10.698 -31.646  1.00 10.00      A   
ATOM   2350  CG2 VAL A 249      20.264 -10.198 -29.577  1.00 10.00      A   
ATOM   2351  C   VAL A 249      19.343 -13.640 -31.070  1.00 10.00      A   
ATOM   2352  O   VAL A 249      20.228 -13.791 -31.915  1.00 10.00      A   
ATOM   2353  N   ARG A 250      18.270 -14.414 -30.996  1.00 10.00      A   
ATOM   2354  HN  ARG A 250      17.617 -14.257 -30.274  1.00 10.00      A   
ATOM   2355  CA  ARG A 250      18.032 -15.498 -31.931  1.00 10.00      A   
ATOM   2356  CB  ARG A 250      18.141 -16.844 -31.217  1.00 10.00      A   
ATOM   2357  CG  ARG A 250      19.479 -17.121 -30.566  1.00 10.00      A   
ATOM   2358  CD  ARG A 250      19.528 -18.543 -30.037  1.00 10.00      A   
ATOM   2359  NE  ARG A 250      19.422 -19.523 -31.117  1.00 10.00      A   
ATOM   2360  HE  ARG A 250      18.524 -19.671 -31.506  1.00 10.00      A   
ATOM   2361  CZ  ARG A 250      20.454 -20.213 -31.598  1.00 10.00      A   
ATOM   2362  NH1 ARG A 250      21.672 -20.030 -31.098  1.00 10.00      A   
ATOM   2363 HH11 ARG A 250      22.481 -20.572 -31.471  1.00 10.00      A   
ATOM   2364 HH12 ARG A 250      21.827 -19.338 -30.325  1.00 10.00      A   
ATOM   2365  NH2 ARG A 250      20.266 -21.084 -32.582  1.00 10.00      A   
ATOM   2366 HH21 ARG A 250      19.313 -21.231 -32.974  1.00 10.00      A   
ATOM   2367 HH22 ARG A 250      21.072 -21.623 -32.970  1.00 10.00      A   
ATOM   2368  C   ARG A 250      16.643 -15.387 -32.534  1.00 10.00      A   
ATOM   2369  O   ARG A 250      15.679 -15.069 -31.836  1.00 10.00      A   
ATOM   2370  N   PRO A 251      16.524 -15.654 -33.840  1.00 10.00      A   
ATOM   2371  CA  PRO A 251      15.242 -15.599 -34.546  1.00 10.00      A   
ATOM   2372  CB  PRO A 251      15.612 -15.907 -36.003  1.00 10.00      A   
ATOM   2373  CG  PRO A 251      17.081 -15.682 -36.096  1.00 10.00      A   
ATOM   2374  CD  PRO A 251      17.635 -16.009 -34.741  1.00 10.00      A   
ATOM   2375  C   PRO A 251      14.270 -16.655 -34.022  1.00 10.00      A   
ATOM   2376  O   PRO A 251      13.074 -16.397 -33.886  1.00 10.00      A   
ATOM   2377  N   ASP A 252      14.799 -17.833 -33.701  1.00 10.00      A   
ATOM   2378  HN  ASP A 252      15.767 -17.968 -33.803  1.00 10.00      A   
ATOM   2379  CA  ASP A 252      13.981 -18.934 -33.197  1.00 10.00      A   
ATOM   2380  CB  ASP A 252      14.781 -20.241 -33.115  1.00 10.00      A   
ATOM   2381  CG  ASP A 252      16.020 -20.139 -32.246  1.00 10.00      A   
ATOM   2382  OD1 ASP A 252      15.993 -20.642 -31.106  1.00 10.00      A   
ATOM   2383  OD2 ASP A 252      17.033 -19.577 -32.716  1.00 10.00      A   
ATOM   2384  C   ASP A 252      13.336 -18.597 -31.858  1.00 10.00      A   
ATOM   2385  O   ASP A 252      12.228 -19.048 -31.562  1.00 10.00      A   
ATOM   2386  N   VAL A 253      14.028 -17.801 -31.058  1.00 10.00      A   
ATOM   2387  HN  VAL A 253      14.912 -17.490 -31.344  1.00 10.00      A   
ATOM   2388  CA  VAL A 253      13.512 -17.393 -29.757  1.00 10.00      A   
ATOM   2389  CB  VAL A 253      14.657 -17.046 -28.779  1.00 10.00      A   
ATOM   2390  CG1 VAL A 253      14.117 -16.750 -27.386  1.00 10.00      A   
ATOM   2391  CG2 VAL A 253      15.680 -18.170 -28.727  1.00 10.00      A   
ATOM   2392  C   VAL A 253      12.598 -16.179 -29.922  1.00 10.00      A   
ATOM   2393  O   VAL A 253      11.540 -16.087 -29.295  1.00 10.00      A   
ATOM   2394  N   TYR A 254      13.014 -15.263 -30.792  1.00 10.00      A   
ATOM   2395  HN  TYR A 254      13.859 -15.412 -31.267  1.00 10.00      A   
ATOM   2396  CA  TYR A 254      12.261 -14.043 -31.063  1.00 10.00      A   
ATOM   2397  CB  TYR A 254      13.013 -13.172 -32.078  1.00 10.00      A   
ATOM   2398  CG  TYR A 254      12.188 -12.078 -32.722  1.00 10.00      A   
ATOM   2399  CD1 TYR A 254      11.879 -10.908 -32.036  1.00 10.00      A   
ATOM   2400  CD2 TYR A 254      11.723 -12.216 -34.023  1.00 10.00      A   
ATOM   2401  CE1 TYR A 254      11.131  -9.909 -32.630  1.00 10.00      A   
ATOM   2402  CE2 TYR A 254      10.975 -11.224 -34.623  1.00 10.00      A   
ATOM   2403  CZ  TYR A 254      10.682 -10.075 -33.925  1.00 10.00      A   
ATOM   2404  OH  TYR A 254       9.934  -9.088 -34.525  1.00 10.00      A   
ATOM   2405  HH  TYR A 254      10.451  -8.273 -34.548  1.00 10.00      A   
ATOM   2406  C   TYR A 254      10.849 -14.350 -31.546  1.00 10.00      A   
ATOM   2407  O   TYR A 254       9.874 -13.835 -30.995  1.00 10.00      A   
ATOM   2408  N   SER A 255      10.737 -15.187 -32.570  1.00 10.00      A   
ATOM   2409  HN  SER A 255      11.549 -15.564 -32.984  1.00 10.00      A   
ATOM   2410  CA  SER A 255       9.437 -15.550 -33.113  1.00 10.00      A   
ATOM   2411  CB  SER A 255       9.605 -16.429 -34.352  1.00 10.00      A   
ATOM   2412  OG  SER A 255      10.482 -15.823 -35.287  1.00 10.00      A   
ATOM   2413  HG  SER A 255      10.222 -16.078 -36.180  1.00 10.00      A   
ATOM   2414  C   SER A 255       8.581 -16.256 -32.064  1.00 10.00      A   
ATOM   2415  O   SER A 255       7.400 -15.950 -31.919  1.00 10.00      A   
ATOM   2416  N   GLY A 256       9.195 -17.173 -31.316  1.00 10.00      A   
ATOM   2417  HN  GLY A 256      10.147 -17.350 -31.459  1.00 10.00      A   
ATOM   2418  CA  GLY A 256       8.478 -17.906 -30.291  1.00 10.00      A   
ATOM   2419  C   GLY A 256       7.858 -16.991 -29.253  1.00 10.00      A   
ATOM   2420  O   GLY A 256       6.700 -17.170 -28.872  1.00 10.00      A   
ATOM   2421  N   LEU A 257       8.628 -16.002 -28.808  1.00 10.00      A   
ATOM   2422  HN  LEU A 257       9.545 -15.915 -29.154  1.00 10.00      A   
ATOM   2423  CA  LEU A 257       8.152 -15.047 -27.819  1.00 10.00      A   
ATOM   2424  CB  LEU A 257       9.302 -14.149 -27.349  1.00 10.00      A   
ATOM   2425  CG  LEU A 257       8.963 -13.134 -26.253  1.00 10.00      A   
ATOM   2426  CD1 LEU A 257       8.601 -13.839 -24.955  1.00 10.00      A   
ATOM   2427  CD2 LEU A 257      10.112 -12.162 -26.042  1.00 10.00      A   
ATOM   2428  C   LEU A 257       7.021 -14.200 -28.397  1.00 10.00      A   
ATOM   2429  O   LEU A 257       5.989 -14.001 -27.751  1.00 10.00      A   
ATOM   2430  N   SER A 258       7.218 -13.731 -29.623  1.00 10.00      A   
ATOM   2431  HN  SER A 258       8.056 -13.946 -30.082  1.00 10.00      A   
ATOM   2432  CA  SER A 258       6.235 -12.900 -30.306  1.00 10.00      A   
ATOM   2433  CB  SER A 258       6.757 -12.492 -31.690  1.00 10.00      A   
ATOM   2434  OG  SER A 258       8.055 -11.916 -31.605  1.00 10.00      A   
ATOM   2435  HG  SER A 258       8.706 -12.607 -31.426  1.00 10.00      A   
ATOM   2436  C   SER A 258       4.884 -13.609 -30.431  1.00 10.00      A   
ATOM   2437  O   SER A 258       3.836 -13.030 -30.129  1.00 10.00      A   
ATOM   2438  N   VAL A 259       4.916 -14.868 -30.857  1.00 10.00      A   
ATOM   2439  HN  VAL A 259       5.783 -15.278 -31.076  1.00 10.00      A   
ATOM   2440  CA  VAL A 259       3.698 -15.656 -31.022  1.00 10.00      A   
ATOM   2441  CB  VAL A 259       3.991 -17.018 -31.685  1.00 10.00      A   
ATOM   2442  CG1 VAL A 259       2.722 -17.853 -31.790  1.00 10.00      A   
ATOM   2443  CG2 VAL A 259       4.596 -16.807 -33.065  1.00 10.00      A   
ATOM   2444  C   VAL A 259       2.987 -15.864 -29.682  1.00 10.00      A   
ATOM   2445  O   VAL A 259       1.756 -15.805 -29.599  1.00 10.00      A   
ATOM   2446  N   ALA A 260       3.763 -16.077 -28.631  1.00 10.00      A   
ATOM   2447  HN  ALA A 260       4.736 -16.091 -28.749  1.00 10.00      A   
ATOM   2448  CA  ALA A 260       3.209 -16.287 -27.304  1.00 10.00      A   
ATOM   2449  CB  ALA A 260       4.299 -16.720 -26.342  1.00 10.00      A   
ATOM   2450  C   ALA A 260       2.529 -15.020 -26.799  1.00 10.00      A   
ATOM   2451  O   ALA A 260       1.435 -15.076 -26.238  1.00 10.00      A   
ATOM   2452  N   LEU A 261       3.179 -13.882 -27.017  1.00 10.00      A   
ATOM   2453  HN  LEU A 261       4.052 -13.911 -27.474  1.00 10.00      A   
ATOM   2454  CA  LEU A 261       2.645 -12.591 -26.588  1.00 10.00      A   
ATOM   2455  CB  LEU A 261       3.687 -11.485 -26.782  1.00 10.00      A   
ATOM   2456  CG  LEU A 261       4.826 -11.453 -25.761  1.00 10.00      A   
ATOM   2457  CD1 LEU A 261       6.044 -10.752 -26.339  1.00 10.00      A   
ATOM   2458  CD2 LEU A 261       4.377 -10.775 -24.475  1.00 10.00      A   
ATOM   2459  C   LEU A 261       1.357 -12.244 -27.327  1.00 10.00      A   
ATOM   2460  O   LEU A 261       0.427 -11.681 -26.743  1.00 10.00      A   
ATOM   2461  N   SER A 262       1.301 -12.582 -28.612  1.00 10.00      A   
ATOM   2462  HN  SER A 262       2.079 -13.011 -29.033  1.00 10.00      A   
ATOM   2463  CA  SER A 262       0.118 -12.307 -29.414  1.00 10.00      A   
ATOM   2464  CB  SER A 262       0.405 -12.488 -30.911  1.00 10.00      A   
ATOM   2465  OG  SER A 262       1.142 -13.673 -31.164  1.00 10.00      A   
ATOM   2466  HG  SER A 262       0.990 -14.306 -30.450  1.00 10.00      A   
ATOM   2467  C   SER A 262      -1.065 -13.168 -28.972  1.00 10.00      A   
ATOM   2468  O   SER A 262      -2.215 -12.862 -29.277  1.00 10.00      A   
ATOM   2469  N   GLY A 263      -0.776 -14.242 -28.244  1.00 10.00      A   
ATOM   2470  HN  GLY A 263       0.161 -14.434 -28.021  1.00 10.00      A   
ATOM   2471  CA  GLY A 263      -1.826 -15.123 -27.774  1.00 10.00      A   
ATOM   2472  C   GLY A 263      -2.644 -14.495 -26.665  1.00 10.00      A   
ATOM   2473  O   GLY A 263      -3.839 -14.758 -26.538  1.00 10.00      A   
ATOM   2474  N   CYS A 264      -2.003 -13.646 -25.873  1.00 10.00      A   
ATOM   2475  HN  CYS A 264      -1.058 -13.452 -26.047  1.00 10.00      A   
ATOM   2476  CA  CYS A 264      -2.671 -12.982 -24.766  1.00 10.00      A   
ATOM   2477  CB  CYS A 264      -1.694 -12.763 -23.605  1.00 10.00      A   
ATOM   2478  SG  CYS A 264      -0.703 -14.216 -23.172  1.00 10.00      A   
ATOM   2479  HG  CYS A 264      -0.926 -14.506 -21.893  1.00 10.00      A   
ATOM   2480  C   CYS A 264      -3.275 -11.656 -25.218  1.00 10.00      A   
ATOM   2481  O   CYS A 264      -2.592 -10.633 -25.279  1.00 10.00      A   
ATOM   2482  N   LYS A 265      -4.558 -11.685 -25.542  1.00 10.00      A   
ATOM   2483  HN  LYS A 265      -5.047 -12.535 -25.478  1.00 10.00      A   
ATOM   2484  CA  LYS A 265      -5.266 -10.493 -25.995  1.00 10.00      A   
ATOM   2485  CB  LYS A 265      -6.458 -10.869 -26.882  1.00 10.00      A   
ATOM   2486  CG  LYS A 265      -6.135 -10.982 -28.364  1.00 10.00      A   
ATOM   2487  CD  LYS A 265      -5.402 -12.272 -28.679  1.00 10.00      A   
ATOM   2488  CE  LYS A 265      -5.230 -12.451 -30.176  1.00 10.00      A   
ATOM   2489  NZ  LYS A 265      -4.503 -13.705 -30.503  1.00 10.00      A   
ATOM   2490  HZ1 LYS A 265      -4.401 -13.802 -31.533  1.00 10.00      A   
ATOM   2491  HZ2 LYS A 265      -5.028 -14.528 -30.141  1.00 10.00      A   
ATOM   2492  HZ3 LYS A 265      -3.554 -13.694 -30.073  1.00 10.00      A   
ATOM   2493  C   LYS A 265      -5.744  -9.656 -24.819  1.00 10.00      A   
ATOM   2494  O   LYS A 265      -6.066  -8.480 -24.974  1.00 10.00      A   
ATOM   2495  N   GLU A 266      -5.778 -10.259 -23.641  1.00 10.00      A   
ATOM   2496  HN  GLU A 266      -5.506 -11.198 -23.575  1.00 10.00      A   
ATOM   2497  CA  GLU A 266      -6.228  -9.562 -22.442  1.00 10.00      A   
ATOM   2498  CB  GLU A 266      -6.824 -10.543 -21.431  1.00 10.00      A   
ATOM   2499  CG  GLU A 266      -8.124 -11.190 -21.880  1.00 10.00      A   
ATOM   2500  CD  GLU A 266      -9.177 -10.174 -22.280  1.00 10.00      A   
ATOM   2501  OE1 GLU A 266      -9.735  -9.499 -21.389  1.00 10.00      A   
ATOM   2502  OE2 GLU A 266      -9.463 -10.056 -23.487  1.00 10.00      A   
ATOM   2503  C   GLU A 266      -5.113  -8.747 -21.793  1.00 10.00      A   
ATOM   2504  O   GLU A 266      -5.330  -8.097 -20.772  1.00 10.00      A   
ATOM   2505  N   LEU A 267      -3.919  -8.788 -22.379  1.00 10.00      A   
ATOM   2506  HN  LEU A 267      -3.800  -9.334 -23.179  1.00 10.00      A   
ATOM   2507  CA  LEU A 267      -2.784  -8.041 -21.848  1.00 10.00      A   
ATOM   2508  CB  LEU A 267      -1.517  -8.317 -22.658  1.00 10.00      A   
ATOM   2509  CG  LEU A 267      -0.789  -9.631 -22.373  1.00 10.00      A   
ATOM   2510  CD1 LEU A 267       0.430  -9.767 -23.274  1.00 10.00      A   
ATOM   2511  CD2 LEU A 267      -0.385  -9.722 -20.908  1.00 10.00      A   
ATOM   2512  C   LEU A 267      -3.079  -6.548 -21.849  1.00 10.00      A   
ATOM   2513  O   LEU A 267      -3.355  -5.964 -22.898  1.00 10.00      A   
ATOM   2514  N   ARG A 268      -3.032  -5.943 -20.675  1.00 10.00      A   
ATOM   2515  HN  ARG A 268      -2.803  -6.469 -19.877  1.00 10.00      A   
ATOM   2516  CA  ARG A 268      -3.302  -4.518 -20.536  1.00 10.00      A   
ATOM   2517  CB  ARG A 268      -4.597  -4.290 -19.743  1.00 10.00      A   
ATOM   2518  CG  ARG A 268      -5.855  -4.841 -20.393  1.00 10.00      A   
ATOM   2519  CD  ARG A 268      -6.199  -4.097 -21.673  1.00 10.00      A   
ATOM   2520  NE  ARG A 268      -7.333  -4.706 -22.364  1.00 10.00      A   
ATOM   2521  HE  ARG A 268      -8.232  -4.383 -22.126  1.00 10.00      A   
ATOM   2522  CZ  ARG A 268      -7.217  -5.675 -23.273  1.00 10.00      A   
ATOM   2523  NH1 ARG A 268      -6.021  -6.143 -23.599  1.00 10.00      A   
ATOM   2524 HH11 ARG A 268      -5.161  -5.757 -23.147  1.00 10.00      A   
ATOM   2525 HH12 ARG A 268      -5.934  -6.911 -24.305  1.00 10.00      A   
ATOM   2526  NH2 ARG A 268      -8.297  -6.167 -23.863  1.00 10.00      A   
ATOM   2527 HH21 ARG A 268      -8.209  -6.926 -24.576  1.00 10.00      A   
ATOM   2528 HH22 ARG A 268      -9.242  -5.802 -23.618  1.00 10.00      A   
ATOM   2529  C   ARG A 268      -2.157  -3.816 -19.825  1.00 10.00      A   
ATOM   2530  O   ARG A 268      -1.956  -2.610 -19.983  1.00 10.00      A   
ATOM   2531  N   CYS A 269      -1.403  -4.574 -19.046  1.00 10.00      A   
ATOM   2532  HN  CYS A 269      -1.588  -5.536 -18.981  1.00 10.00      A   
ATOM   2533  CA  CYS A 269      -0.294  -4.017 -18.293  1.00 10.00      A   
ATOM   2534  CB  CYS A 269      -0.666  -3.903 -16.810  1.00 10.00      A   
ATOM   2535  SG  CYS A 269       0.657  -3.277 -15.747  1.00 10.00      A   
ATOM   2536  HG  CYS A 269       1.421  -4.304 -15.394  1.00 10.00      A   
ATOM   2537  C   CYS A 269       0.972  -4.845 -18.453  1.00 10.00      A   
ATOM   2538  O   CYS A 269       0.967  -6.059 -18.237  1.00 10.00      A   
ATOM   2539  N   LEU A 270       2.056  -4.179 -18.828  1.00 10.00      A   
ATOM   2540  HN  LEU A 270       1.993  -3.210 -18.980  1.00 10.00      A   
ATOM   2541  CA  LEU A 270       3.343  -4.836 -19.000  1.00 10.00      A   
ATOM   2542  CB  LEU A 270       3.825  -4.736 -20.451  1.00 10.00      A   
ATOM   2543  CG  LEU A 270       3.290  -5.798 -21.420  1.00 10.00      A   
ATOM   2544  CD1 LEU A 270       3.829  -5.567 -22.823  1.00 10.00      A   
ATOM   2545  CD2 LEU A 270       3.657  -7.191 -20.938  1.00 10.00      A   
ATOM   2546  C   LEU A 270       4.360  -4.208 -18.058  1.00 10.00      A   
ATOM   2547  O   LEU A 270       4.474  -2.982 -17.980  1.00 10.00      A   
ATOM   2548  N   SER A 271       5.081  -5.040 -17.328  1.00 10.00      A   
ATOM   2549  HN  SER A 271       4.948  -6.010 -17.425  1.00 10.00      A   
ATOM   2550  CA  SER A 271       6.071  -4.552 -16.384  1.00 10.00      A   
ATOM   2551  CB  SER A 271       5.460  -4.486 -14.981  1.00 10.00      A   
ATOM   2552  OG  SER A 271       4.204  -3.823 -15.010  1.00 10.00      A   
ATOM   2553  HG  SER A 271       4.163  -3.255 -15.790  1.00 10.00      A   
ATOM   2554  C   SER A 271       7.313  -5.439 -16.381  1.00 10.00      A   
ATOM   2555  O   SER A 271       7.326  -6.509 -17.000  1.00 10.00      A   
ATOM   2556  N   GLY A 272       8.354  -4.983 -15.696  1.00 10.00      A   
ATOM   2557  HN  GLY A 272       8.289  -4.118 -15.242  1.00 10.00      A   
ATOM   2558  CA  GLY A 272       9.587  -5.740 -15.622  1.00 10.00      A   
ATOM   2559  C   GLY A 272      10.602  -5.249 -16.630  1.00 10.00      A   
ATOM   2560  O   GLY A 272      11.041  -4.099 -16.562  1.00 10.00      A   
ATOM   2561  N   PHE A 273      10.952  -6.115 -17.575  1.00 10.00      A   
ATOM   2562  HN  PHE A 273      10.547  -7.012 -17.571  1.00 10.00      A   
ATOM   2563  CA  PHE A 273      11.908  -5.781 -18.624  1.00 10.00      A   
ATOM   2564  CB  PHE A 273      11.432  -4.578 -19.455  1.00 10.00      A   
ATOM   2565  CG  PHE A 273      10.166  -4.829 -20.229  1.00 10.00      A   
ATOM   2566  CD1 PHE A 273       8.926  -4.591 -19.656  1.00 10.00      A   
ATOM   2567  CD2 PHE A 273      10.217  -5.309 -21.527  1.00 10.00      A   
ATOM   2568  CE1 PHE A 273       7.764  -4.829 -20.365  1.00 10.00      A   
ATOM   2569  CE2 PHE A 273       9.059  -5.548 -22.243  1.00 10.00      A   
ATOM   2570  CZ  PHE A 273       7.831  -5.308 -21.659  1.00 10.00      A   
ATOM   2571  C   PHE A 273      13.314  -5.547 -18.071  1.00 10.00      A   
ATOM   2572  O   PHE A 273      14.041  -4.670 -18.544  1.00 10.00      A   
ATOM   2573  N   TRP A 274      13.698  -6.341 -17.077  1.00 10.00      A   
ATOM   2574  HN  TRP A 274      13.079  -7.025 -16.738  1.00 10.00      A   
ATOM   2575  CA  TRP A 274      15.023  -6.227 -16.487  1.00 10.00      A   
ATOM   2576  CB  TRP A 274      15.137  -7.113 -15.244  1.00 10.00      A   
ATOM   2577  CG  TRP A 274      14.599  -6.483 -13.993  1.00 10.00      A   
ATOM   2578  CD1 TRP A 274      15.205  -5.524 -13.231  1.00 10.00      A   
ATOM   2579  CD2 TRP A 274      13.351  -6.775 -13.352  1.00 10.00      A   
ATOM   2580  NE1 TRP A 274      14.411  -5.197 -12.158  1.00 10.00      A   
ATOM   2581  HE1 TRP A 274      14.630  -4.527 -11.468  1.00 10.00      A   
ATOM   2582  CE2 TRP A 274      13.266  -5.952 -12.209  1.00 10.00      A   
ATOM   2583  CE3 TRP A 274      12.297  -7.650 -13.633  1.00 10.00      A   
ATOM   2584  CZ2 TRP A 274      12.168  -5.981 -11.351  1.00 10.00      A   
ATOM   2585  CZ3 TRP A 274      11.210  -7.676 -12.780  1.00 10.00      A   
ATOM   2586  CH2 TRP A 274      11.152  -6.847 -11.653  1.00 10.00      A   
ATOM   2587  C   TRP A 274      16.070  -6.633 -17.514  1.00 10.00      A   
ATOM   2588  O   TRP A 274      16.020  -7.742 -18.048  1.00 10.00      A   
ATOM   2589  N   ASP A 275      17.003  -5.728 -17.795  1.00 10.00      A   
ATOM   2590  HN  ASP A 275      16.982  -4.868 -17.324  1.00 10.00      A   
ATOM   2591  CA  ASP A 275      18.062  -5.976 -18.779  1.00 10.00      A   
ATOM   2592  CB  ASP A 275      18.927  -7.181 -18.389  1.00 10.00      A   
ATOM   2593  CG  ASP A 275      19.888  -6.879 -17.263  1.00 10.00      A   
ATOM   2594  OD1 ASP A 275      20.764  -6.011 -17.444  1.00 10.00      A   
ATOM   2595  OD2 ASP A 275      19.773  -7.506 -16.190  1.00 10.00      A   
ATOM   2596  C   ASP A 275      17.463  -6.193 -20.162  1.00 10.00      A   
ATOM   2597  O   ASP A 275      18.003  -6.940 -20.978  1.00 10.00      A   
ATOM   2598  N   ALA A 276      16.348  -5.517 -20.412  1.00 10.00      A   
ATOM   2599  HN  ALA A 276      15.990  -4.928 -19.715  1.00 10.00      A   
ATOM   2600  CA  ALA A 276      15.627  -5.623 -21.675  1.00 10.00      A   
ATOM   2601  CB  ALA A 276      14.438  -4.675 -21.688  1.00 10.00      A   
ATOM   2602  C   ALA A 276      16.504  -5.373 -22.895  1.00 10.00      A   
ATOM   2603  O   ALA A 276      17.118  -4.316 -23.031  1.00 10.00      A   
ATOM   2604  N   VAL A 277      16.562  -6.362 -23.772  1.00 10.00      A   
ATOM   2605  HN  VAL A 277      16.087  -7.198 -23.579  1.00 10.00      A   
ATOM   2606  CA  VAL A 277      17.320  -6.246 -25.005  1.00 10.00      A   
ATOM   2607  CB  VAL A 277      17.705  -7.635 -25.558  1.00 10.00      A   
ATOM   2608  CG1 VAL A 277      18.465  -7.506 -26.869  1.00 10.00      A   
ATOM   2609  CG2 VAL A 277      18.530  -8.403 -24.537  1.00 10.00      A   
ATOM   2610  C   VAL A 277      16.461  -5.513 -26.032  1.00 10.00      A   
ATOM   2611  O   VAL A 277      15.360  -5.960 -26.356  1.00 10.00      A   
ATOM   2612  N   PRO A 278      16.945  -4.373 -26.551  1.00 10.00      A   
ATOM   2613  CA  PRO A 278      16.208  -3.562 -27.534  1.00 10.00      A   
ATOM   2614  CB  PRO A 278      17.220  -2.484 -27.934  1.00 10.00      A   
ATOM   2615  CG  PRO A 278      18.148  -2.387 -26.773  1.00 10.00      A   
ATOM   2616  CD  PRO A 278      18.252  -3.776 -26.212  1.00 10.00      A   
ATOM   2617  C   PRO A 278      15.764  -4.360 -28.763  1.00 10.00      A   
ATOM   2618  O   PRO A 278      14.762  -4.031 -29.407  1.00 10.00      A   
ATOM   2619  N   ALA A 279      16.495  -5.421 -29.076  1.00 10.00      A   
ATOM   2620  HN  ALA A 279      17.272  -5.646 -28.518  1.00 10.00      A   
ATOM   2621  CA  ALA A 279      16.176  -6.253 -30.231  1.00 10.00      A   
ATOM   2622  CB  ALA A 279      17.386  -7.065 -30.656  1.00 10.00      A   
ATOM   2623  C   ALA A 279      14.980  -7.171 -29.970  1.00 10.00      A   
ATOM   2624  O   ALA A 279      14.422  -7.749 -30.901  1.00 10.00      A   
ATOM   2625  N   TYR A 280      14.580  -7.295 -28.710  1.00 10.00      A   
ATOM   2626  HN  TYR A 280      15.046  -6.799 -28.003  1.00 10.00      A   
ATOM   2627  CA  TYR A 280      13.455  -8.152 -28.358  1.00 10.00      A   
ATOM   2628  CB  TYR A 280      13.826  -9.118 -27.236  1.00 10.00      A   
ATOM   2629  CG  TYR A 280      14.462 -10.387 -27.754  1.00 10.00      A   
ATOM   2630  CD1 TYR A 280      15.819 -10.439 -28.056  1.00 10.00      A   
ATOM   2631  CD2 TYR A 280      13.701 -11.529 -27.959  1.00 10.00      A   
ATOM   2632  CE1 TYR A 280      16.394 -11.593 -28.549  1.00 10.00      A   
ATOM   2633  CE2 TYR A 280      14.271 -12.688 -28.446  1.00 10.00      A   
ATOM   2634  CZ  TYR A 280      15.616 -12.715 -28.742  1.00 10.00      A   
ATOM   2635  OH  TYR A 280      16.182 -13.864 -29.240  1.00 10.00      A   
ATOM   2636  HH  TYR A 280      15.598 -14.247 -29.903  1.00 10.00      A   
ATOM   2637  C   TYR A 280      12.199  -7.358 -28.026  1.00 10.00      A   
ATOM   2638  O   TYR A 280      11.137  -7.930 -27.789  1.00 10.00      A   
ATOM   2639  N   LEU A 281      12.327  -6.039 -28.032  1.00 10.00      A   
ATOM   2640  HN  LEU A 281      13.203  -5.647 -28.230  1.00 10.00      A   
ATOM   2641  CA  LEU A 281      11.198  -5.155 -27.749  1.00 10.00      A   
ATOM   2642  CB  LEU A 281      11.646  -3.692 -27.624  1.00 10.00      A   
ATOM   2643  CG  LEU A 281      12.534  -3.354 -26.424  1.00 10.00      A   
ATOM   2644  CD1 LEU A 281      12.935  -1.887 -26.451  1.00 10.00      A   
ATOM   2645  CD2 LEU A 281      11.832  -3.696 -25.119  1.00 10.00      A   
ATOM   2646  C   LEU A 281      10.057  -5.289 -28.774  1.00 10.00      A   
ATOM   2647  O   LEU A 281       8.890  -5.329 -28.386  1.00 10.00      A   
ATOM   2648  N   PRO A 282      10.360  -5.349 -30.099  1.00 10.00      A   
ATOM   2649  CA  PRO A 282       9.330  -5.476 -31.146  1.00 10.00      A   
ATOM   2650  CB  PRO A 282      10.137  -5.598 -32.440  1.00 10.00      A   
ATOM   2651  CG  PRO A 282      11.429  -4.934 -32.132  1.00 10.00      A   
ATOM   2652  CD  PRO A 282      11.709  -5.247 -30.693  1.00 10.00      A   
ATOM   2653  C   PRO A 282       8.414  -6.693 -30.985  1.00 10.00      A   
ATOM   2654  O   PRO A 282       7.382  -6.784 -31.650  1.00 10.00      A   
ATOM   2655  N   ALA A 283       8.777  -7.618 -30.103  1.00 10.00      A   
ATOM   2656  HN  ALA A 283       9.603  -7.491 -29.584  1.00 10.00      A   
ATOM   2657  CA  ALA A 283       7.971  -8.817 -29.881  1.00 10.00      A   
ATOM   2658  CB  ALA A 283       8.715  -9.802 -28.993  1.00 10.00      A   
ATOM   2659  C   ALA A 283       6.603  -8.480 -29.287  1.00 10.00      A   
ATOM   2660  O   ALA A 283       5.633  -9.209 -29.490  1.00 10.00      A   
ATOM   2661  N   VAL A 284       6.522  -7.362 -28.573  1.00 10.00      A   
ATOM   2662  HN  VAL A 284       7.325  -6.802 -28.465  1.00 10.00      A   
ATOM   2663  CA  VAL A 284       5.271  -6.950 -27.943  1.00 10.00      A   
ATOM   2664  CB  VAL A 284       5.509  -6.343 -26.540  1.00 10.00      A   
ATOM   2665  CG1 VAL A 284       6.274  -7.312 -25.651  1.00 10.00      A   
ATOM   2666  CG2 VAL A 284       6.239  -5.011 -26.636  1.00 10.00      A   
ATOM   2667  C   VAL A 284       4.503  -5.945 -28.799  1.00 10.00      A   
ATOM   2668  O   VAL A 284       3.492  -5.402 -28.360  1.00 10.00      A   
ATOM   2669  N   TYR A 285       4.964  -5.724 -30.030  1.00 10.00      A   
ATOM   2670  HN  TYR A 285       5.746  -6.230 -30.345  1.00 10.00      A   
ATOM   2671  CA  TYR A 285       4.328  -4.756 -30.927  1.00 10.00      A   
ATOM   2672  CB  TYR A 285       5.081  -4.631 -32.253  1.00 10.00      A   
ATOM   2673  CG  TYR A 285       6.250  -3.670 -32.210  1.00 10.00      A   
ATOM   2674  CD1 TYR A 285       6.480  -2.872 -31.095  1.00 10.00      A   
ATOM   2675  CD2 TYR A 285       7.123  -3.560 -33.284  1.00 10.00      A   
ATOM   2676  CE1 TYR A 285       7.546  -1.995 -31.052  1.00 10.00      A   
ATOM   2677  CE2 TYR A 285       8.192  -2.684 -33.249  1.00 10.00      A   
ATOM   2678  CZ  TYR A 285       8.398  -1.905 -32.131  1.00 10.00      A   
ATOM   2679  OH  TYR A 285       9.464  -1.039 -32.089  1.00 10.00      A   
ATOM   2680  HH  TYR A 285       9.763  -0.942 -31.172  1.00 10.00      A   
ATOM   2681  C   TYR A 285       2.846  -5.038 -31.164  1.00 10.00      A   
ATOM   2682  O   TYR A 285       2.044  -4.112 -31.288  1.00 10.00      A   
ATOM   2683  N   SER A 286       2.478  -6.309 -31.200  1.00 10.00      A   
ATOM   2684  HN  SER A 286       3.155  -7.012 -31.086  1.00 10.00      A   
ATOM   2685  CA  SER A 286       1.091  -6.693 -31.427  1.00 10.00      A   
ATOM   2686  CB  SER A 286       1.034  -8.127 -31.954  1.00 10.00      A   
ATOM   2687  OG  SER A 286       2.210  -8.436 -32.685  1.00 10.00      A   
ATOM   2688  HG  SER A 286       2.004  -8.459 -33.625  1.00 10.00      A   
ATOM   2689  C   SER A 286       0.245  -6.564 -30.159  1.00 10.00      A   
ATOM   2690  O   SER A 286      -0.938  -6.904 -30.161  1.00 10.00      A   
ATOM   2691  N   VAL A 287       0.848  -6.056 -29.089  1.00 10.00      A   
ATOM   2692  HN  VAL A 287       1.790  -5.779 -29.153  1.00 10.00      A   
ATOM   2693  CA  VAL A 287       0.145  -5.903 -27.821  1.00 10.00      A   
ATOM   2694  CB  VAL A 287       0.887  -6.633 -26.679  1.00 10.00      A   
ATOM   2695  CG1 VAL A 287       0.077  -6.598 -25.392  1.00 10.00      A   
ATOM   2696  CG2 VAL A 287       1.217  -8.066 -27.071  1.00 10.00      A   
ATOM   2697  C   VAL A 287      -0.052  -4.431 -27.436  1.00 10.00      A   
ATOM   2698  O   VAL A 287      -1.005  -4.098 -26.734  1.00 10.00      A   
ATOM   2699  N   CYS A 288       0.831  -3.551 -27.910  1.00 10.00      A   
ATOM   2700  HN  CYS A 288       1.562  -3.870 -28.481  1.00 10.00      A   
ATOM   2701  CA  CYS A 288       0.756  -2.120 -27.585  1.00 10.00      A   
ATOM   2702  CB  CYS A 288       1.874  -1.346 -28.278  1.00 10.00      A   
ATOM   2703  SG  CYS A 288       3.181  -2.374 -28.976  1.00 10.00      A   
ATOM   2704  HG  CYS A 288       2.758  -2.824 -30.150  1.00 10.00      A   
ATOM   2705  C   CYS A 288      -0.599  -1.488 -27.913  1.00 10.00      A   
ATOM   2706  O   CYS A 288      -0.981  -0.478 -27.322  1.00 10.00      A   
ATOM   2707  N   SER A 289      -1.327  -2.088 -28.844  1.00 10.00      A   
ATOM   2708  HN  SER A 289      -0.980  -2.893 -29.279  1.00 10.00      A   
ATOM   2709  CA  SER A 289      -2.631  -1.577 -29.247  1.00 10.00      A   
ATOM   2710  CB  SER A 289      -3.099  -2.301 -30.508  1.00 10.00      A   
ATOM   2711  OG  SER A 289      -2.506  -3.589 -30.591  1.00 10.00      A   
ATOM   2712  HG  SER A 289      -2.027  -3.665 -31.428  1.00 10.00      A   
ATOM   2713  C   SER A 289      -3.672  -1.713 -28.131  1.00 10.00      A   
ATOM   2714  O   SER A 289      -4.764  -1.148 -28.215  1.00 10.00      A   
ATOM   2715  N   ARG A 290      -3.337  -2.464 -27.093  1.00 10.00      A   
ATOM   2716  HN  ARG A 290      -2.454  -2.893 -27.076  1.00 10.00      A   
ATOM   2717  CA  ARG A 290      -4.247  -2.664 -25.973  1.00 10.00      A   
ATOM   2718  CB  ARG A 290      -4.886  -4.053 -26.043  1.00 10.00      A   
ATOM   2719  CG  ARG A 290      -3.881  -5.190 -26.101  1.00 10.00      A   
ATOM   2720  CD  ARG A 290      -4.485  -6.434 -26.724  1.00 10.00      A   
ATOM   2721  NE  ARG A 290      -3.547  -7.554 -26.721  1.00 10.00      A   
ATOM   2722  HE  ARG A 290      -3.194  -7.841 -25.853  1.00 10.00      A   
ATOM   2723  CZ  ARG A 290      -3.158  -8.195 -27.816  1.00 10.00      A   
ATOM   2724  NH1 ARG A 290      -3.615  -7.824 -29.006  1.00 10.00      A   
ATOM   2725 HH11 ARG A 290      -3.307  -8.327 -29.863  1.00 10.00      A   
ATOM   2726 HH12 ARG A 290      -4.288  -7.028 -29.088  1.00 10.00      A   
ATOM   2727  NH2 ARG A 290      -2.327  -9.225 -27.722  1.00 10.00      A   
ATOM   2728 HH21 ARG A 290      -2.019  -9.726 -28.586  1.00 10.00      A   
ATOM   2729 HH22 ARG A 290      -1.980  -9.545 -26.786  1.00 10.00      A   
ATOM   2730  C   ARG A 290      -3.534  -2.464 -24.640  1.00 10.00      A   
ATOM   2731  O   ARG A 290      -4.002  -2.917 -23.594  1.00 10.00      A   
ATOM   2732  N   LEU A 291      -2.405  -1.770 -24.685  1.00 10.00      A   
ATOM   2733  HN  LEU A 291      -2.096  -1.416 -25.547  1.00 10.00      A   
ATOM   2734  CA  LEU A 291      -1.623  -1.507 -23.483  1.00 10.00      A   
ATOM   2735  CB  LEU A 291      -0.126  -1.499 -23.795  1.00 10.00      A   
ATOM   2736  CG  LEU A 291       0.543  -2.865 -23.948  1.00 10.00      A   
ATOM   2737  CD1 LEU A 291       2.019  -2.699 -24.270  1.00 10.00      A   
ATOM   2738  CD2 LEU A 291       0.361  -3.693 -22.686  1.00 10.00      A   
ATOM   2739  C   LEU A 291      -2.030  -0.187 -22.841  1.00 10.00      A   
ATOM   2740  O   LEU A 291      -1.851   0.883 -23.423  1.00 10.00      A   
ATOM   2741  N   THR A 292      -2.598  -0.274 -21.651  1.00 10.00      A   
ATOM   2742  HN  THR A 292      -2.747  -1.160 -21.254  1.00 10.00      A   
ATOM   2743  CA  THR A 292      -3.026   0.907 -20.918  1.00 10.00      A   
ATOM   2744  CB  THR A 292      -4.385   0.659 -20.239  1.00 10.00      A   
ATOM   2745  OG1 THR A 292      -4.513  -0.736 -19.925  1.00 10.00      A   
ATOM   2746  HG1 THR A 292      -4.615  -0.837 -18.973  1.00 10.00      A   
ATOM   2747  CG2 THR A 292      -5.527   1.073 -21.154  1.00 10.00      A   
ATOM   2748  C   THR A 292      -1.988   1.288 -19.864  1.00 10.00      A   
ATOM   2749  O   THR A 292      -1.780   2.467 -19.567  1.00 10.00      A   
ATOM   2750  N   THR A 293      -1.326   0.280 -19.319  1.00 10.00      A   
ATOM   2751  HN  THR A 293      -1.519  -0.636 -19.617  1.00 10.00      A   
ATOM   2752  CA  THR A 293      -0.307   0.489 -18.301  1.00 10.00      A   
ATOM   2753  CB  THR A 293      -0.743  -0.130 -16.958  1.00 10.00      A   
ATOM   2754  OG1 THR A 293      -2.129   0.166 -16.727  1.00 10.00      A   
ATOM   2755  HG1 THR A 293      -2.668  -0.577 -17.020  1.00 10.00      A   
ATOM   2756  CG2 THR A 293       0.083   0.434 -15.814  1.00 10.00      A   
ATOM   2757  C   THR A 293       1.022  -0.123 -18.748  1.00 10.00      A   
ATOM   2758  O   THR A 293       1.098  -1.318 -19.050  1.00 10.00      A   
ATOM   2759  N   LEU A 294       2.062   0.701 -18.803  1.00 10.00      A   
ATOM   2760  HN  LEU A 294       1.945   1.643 -18.541  1.00 10.00      A   
ATOM   2761  CA  LEU A 294       3.375   0.239 -19.232  1.00 10.00      A   
ATOM   2762  CB  LEU A 294       3.669   0.733 -20.650  1.00 10.00      A   
ATOM   2763  CG  LEU A 294       4.932   0.194 -21.320  1.00 10.00      A   
ATOM   2764  CD1 LEU A 294       4.930  -1.327 -21.323  1.00 10.00      A   
ATOM   2765  CD2 LEU A 294       5.042   0.733 -22.737  1.00 10.00      A   
ATOM   2766  C   LEU A 294       4.476   0.674 -18.267  1.00 10.00      A   
ATOM   2767  O   LEU A 294       4.671   1.866 -18.016  1.00 10.00      A   
ATOM   2768  N   ASN A 295       5.191  -0.303 -17.730  1.00 10.00      A   
ATOM   2769  HN  ASN A 295       4.985  -1.237 -17.972  1.00 10.00      A   
ATOM   2770  CA  ASN A 295       6.277  -0.044 -16.798  1.00 10.00      A   
ATOM   2771  CB  ASN A 295       6.032  -0.798 -15.485  1.00 10.00      A   
ATOM   2772  CG  ASN A 295       7.016  -0.451 -14.377  1.00 10.00      A   
ATOM   2773  OD1 ASN A 295       8.125   0.031 -14.621  1.00 10.00      A   
ATOM   2774  ND2 ASN A 295       6.620  -0.715 -13.140  1.00 10.00      A   
ATOM   2775 HD21 ASN A 295       5.732  -1.116 -13.014  1.00 10.00      A   
ATOM   2776 HD22 ASN A 295       7.226  -0.502 -12.400  1.00 10.00      A   
ATOM   2777  C   ASN A 295       7.598  -0.486 -17.419  1.00 10.00      A   
ATOM   2778  O   ASN A 295       7.816  -1.674 -17.654  1.00 10.00      A   
ATOM   2779  N   LEU A 296       8.464   0.478 -17.696  1.00 10.00      A   
ATOM   2780  HN  LEU A 296       8.218   1.413 -17.498  1.00 10.00      A   
ATOM   2781  CA  LEU A 296       9.765   0.204 -18.291  1.00 10.00      A   
ATOM   2782  CB  LEU A 296       9.813   0.748 -19.723  1.00 10.00      A   
ATOM   2783  CG  LEU A 296       8.821   0.139 -20.712  1.00 10.00      A   
ATOM   2784  CD1 LEU A 296       8.632   1.063 -21.902  1.00 10.00      A   
ATOM   2785  CD2 LEU A 296       9.298  -1.231 -21.168  1.00 10.00      A   
ATOM   2786  C   LEU A 296      10.868   0.846 -17.458  1.00 10.00      A   
ATOM   2787  O   LEU A 296      11.917   1.225 -17.978  1.00 10.00      A   
ATOM   2788  N   SER A 297      10.627   0.943 -16.157  1.00 10.00      A   
ATOM   2789  HN  SER A 297       9.776   0.602 -15.804  1.00 10.00      A   
ATOM   2790  CA  SER A 297      11.582   1.552 -15.235  1.00 10.00      A   
ATOM   2791  CB  SER A 297      10.915   1.801 -13.880  1.00 10.00      A   
ATOM   2792  OG  SER A 297       9.636   2.390 -14.049  1.00 10.00      A   
ATOM   2793  HG  SER A 297       8.976   1.698 -14.172  1.00 10.00      A   
ATOM   2794  C   SER A 297      12.853   0.714 -15.064  1.00 10.00      A   
ATOM   2795  O   SER A 297      13.796   1.133 -14.392  1.00 10.00      A   
ATOM   2796  N   TYR A 298      12.875  -0.470 -15.661  1.00 10.00      A   
ATOM   2797  HN  TYR A 298      12.095  -0.767 -16.173  1.00 10.00      A   
ATOM   2798  CA  TYR A 298      14.035  -1.344 -15.568  1.00 10.00      A   
ATOM   2799  CB  TYR A 298      13.639  -2.676 -14.925  1.00 10.00      A   
ATOM   2800  CG  TYR A 298      12.728  -2.537 -13.724  1.00 10.00      A   
ATOM   2801  CD1 TYR A 298      11.412  -2.981 -13.774  1.00 10.00      A   
ATOM   2802  CD2 TYR A 298      13.180  -1.961 -12.546  1.00 10.00      A   
ATOM   2803  CE1 TYR A 298      10.575  -2.856 -12.686  1.00 10.00      A   
ATOM   2804  CE2 TYR A 298      12.351  -1.832 -11.452  1.00 10.00      A   
ATOM   2805  CZ  TYR A 298      11.051  -2.281 -11.528  1.00 10.00      A   
ATOM   2806  OH  TYR A 298      10.223  -2.156 -10.438  1.00 10.00      A   
ATOM   2807  HH  TYR A 298       9.869  -3.025 -10.200  1.00 10.00      A   
ATOM   2808  C   TYR A 298      14.635  -1.588 -16.950  1.00 10.00      A   
ATOM   2809  O   TYR A 298      15.592  -2.349 -17.104  1.00 10.00      A   
ATOM   2810  N   ALA A 299      14.078  -0.925 -17.951  1.00 10.00      A   
ATOM   2811  HN  ALA A 299      13.344  -0.300 -17.764  1.00 10.00      A   
ATOM   2812  CA  ALA A 299      14.542  -1.084 -19.320  1.00 10.00      A   
ATOM   2813  CB  ALA A 299      13.362  -1.060 -20.282  1.00 10.00      A   
ATOM   2814  C   ALA A 299      15.565  -0.014 -19.686  1.00 10.00      A   
ATOM   2815  O   ALA A 299      15.206   1.103 -20.065  1.00 10.00      A   
ATOM   2816  N   THR A 300      16.839  -0.364 -19.578  1.00 10.00      A   
ATOM   2817  HN  THR A 300      17.061  -1.267 -19.272  1.00 10.00      A   
ATOM   2818  CA  THR A 300      17.925   0.550 -19.887  1.00 10.00      A   
ATOM   2819  CB  THR A 300      19.197   0.137 -19.121  1.00 10.00      A   
ATOM   2820  OG1 THR A 300      18.837  -0.798 -18.088  1.00 10.00      A   
ATOM   2821  HG1 THR A 300      19.242  -0.525 -17.256  1.00 10.00      A   
ATOM   2822  CG2 THR A 300      19.863   1.350 -18.489  1.00 10.00      A   
ATOM   2823  C   THR A 300      18.214   0.564 -21.391  1.00 10.00      A   
ATOM   2824  O   THR A 300      19.327   0.259 -21.828  1.00 10.00      A   
ATOM   2825  N   VAL A 301      17.200   0.910 -22.174  1.00 10.00      A   
ATOM   2826  HN  VAL A 301      16.339   1.141 -21.759  1.00 10.00      A   
ATOM   2827  CA  VAL A 301      17.327   0.965 -23.627  1.00 10.00      A   
ATOM   2828  CB  VAL A 301      16.059   0.437 -24.333  1.00 10.00      A   
ATOM   2829  CG1 VAL A 301      15.914  -1.063 -24.116  1.00 10.00      A   
ATOM   2830  CG2 VAL A 301      14.822   1.169 -23.839  1.00 10.00      A   
ATOM   2831  C   VAL A 301      17.631   2.388 -24.104  1.00 10.00      A   
ATOM   2832  O   VAL A 301      17.962   3.263 -23.303  1.00 10.00      A   
ATOM   2833  N   GLN A 302      17.515   2.612 -25.406  1.00 10.00      A   
ATOM   2834  HN  GLN A 302      17.230   1.880 -25.989  1.00 10.00      A   
ATOM   2835  CA  GLN A 302      17.794   3.921 -25.990  1.00 10.00      A   
ATOM   2836  CB  GLN A 302      18.496   3.758 -27.338  1.00 10.00      A   
ATOM   2837  CG  GLN A 302      19.856   3.078 -27.262  1.00 10.00      A   
ATOM   2838  CD  GLN A 302      20.899   3.932 -26.578  1.00 10.00      A   
ATOM   2839  OE1 GLN A 302      21.574   4.733 -27.220  1.00 10.00      A   
ATOM   2840  NE2 GLN A 302      21.055   3.753 -25.278  1.00 10.00      A   
ATOM   2841 HE21 GLN A 302      20.492   3.084 -24.832  1.00 10.00      A   
ATOM   2842 HE22 GLN A 302      21.720   4.301 -24.811  1.00 10.00      A   
ATOM   2843  C   GLN A 302      16.518   4.744 -26.162  1.00 10.00      A   
ATOM   2844  O   GLN A 302      15.410   4.206 -26.111  1.00 10.00      A   
ATOM   2845  N   SER A 303      16.688   6.047 -26.383  1.00 10.00      A   
ATOM   2846  HN  SER A 303      17.602   6.406 -26.431  1.00 10.00      A   
ATOM   2847  CA  SER A 303      15.563   6.960 -26.561  1.00 10.00      A   
ATOM   2848  CB  SER A 303      16.074   8.397 -26.740  1.00 10.00      A   
ATOM   2849  OG  SER A 303      15.023   9.290 -27.080  1.00 10.00      A   
ATOM   2850  HG  SER A 303      14.647   9.664 -26.268  1.00 10.00      A   
ATOM   2851  C   SER A 303      14.705   6.550 -27.756  1.00 10.00      A   
ATOM   2852  O   SER A 303      13.496   6.337 -27.623  1.00 10.00      A   
ATOM   2853  N   TYR A 304      15.343   6.413 -28.916  1.00 10.00      A   
ATOM   2854  HN  TYR A 304      16.311   6.569 -28.945  1.00 10.00      A   
ATOM   2855  CA  TYR A 304      14.650   6.038 -30.142  1.00 10.00      A   
ATOM   2856  CB  TYR A 304      15.603   6.080 -31.345  1.00 10.00      A   
ATOM   2857  CG  TYR A 304      14.955   5.776 -32.682  1.00 10.00      A   
ATOM   2858  CD1 TYR A 304      13.752   6.369 -33.051  1.00 10.00      A   
ATOM   2859  CD2 TYR A 304      15.549   4.897 -33.577  1.00 10.00      A   
ATOM   2860  CE1 TYR A 304      13.164   6.089 -34.270  1.00 10.00      A   
ATOM   2861  CE2 TYR A 304      14.966   4.611 -34.798  1.00 10.00      A   
ATOM   2862  CZ  TYR A 304      13.776   5.209 -35.139  1.00 10.00      A   
ATOM   2863  OH  TYR A 304      13.196   4.929 -36.356  1.00 10.00      A   
ATOM   2864  HH  TYR A 304      13.307   3.989 -36.555  1.00 10.00      A   
ATOM   2865  C   TYR A 304      14.000   4.667 -30.003  1.00 10.00      A   
ATOM   2866  O   TYR A 304      12.907   4.437 -30.516  1.00 10.00      A   
ATOM   2867  N   ASP A 305      14.669   3.768 -29.286  1.00 10.00      A   
ATOM   2868  HN  ASP A 305      15.531   4.017 -28.891  1.00 10.00      A   
ATOM   2869  CA  ASP A 305      14.149   2.424 -29.073  1.00 10.00      A   
ATOM   2870  CB  ASP A 305      15.174   1.540 -28.359  1.00 10.00      A   
ATOM   2871  CG  ASP A 305      16.227   0.995 -29.303  1.00 10.00      A   
ATOM   2872  OD1 ASP A 305      15.857   0.387 -30.328  1.00 10.00      A   
ATOM   2873  OD2 ASP A 305      17.433   1.179 -29.026  1.00 10.00      A   
ATOM   2874  C   ASP A 305      12.842   2.474 -28.290  1.00 10.00      A   
ATOM   2875  O   ASP A 305      11.915   1.710 -28.563  1.00 10.00      A   
ATOM   2876  N   LEU A 306      12.773   3.395 -27.329  1.00 10.00      A   
ATOM   2877  HN  LEU A 306      13.553   3.967 -27.163  1.00 10.00      A   
ATOM   2878  CA  LEU A 306      11.578   3.576 -26.512  1.00 10.00      A   
ATOM   2879  CB  LEU A 306      11.878   4.485 -25.315  1.00 10.00      A   
ATOM   2880  CG  LEU A 306      12.620   3.849 -24.138  1.00 10.00      A   
ATOM   2881  CD1 LEU A 306      13.240   4.927 -23.262  1.00 10.00      A   
ATOM   2882  CD2 LEU A 306      11.673   2.987 -23.315  1.00 10.00      A   
ATOM   2883  C   LEU A 306      10.455   4.185 -27.346  1.00 10.00      A   
ATOM   2884  O   LEU A 306       9.297   3.765 -27.254  1.00 10.00      A   
ATOM   2885  N   VAL A 307      10.815   5.173 -28.164  1.00 10.00      A   
ATOM   2886  HN  VAL A 307      11.756   5.457 -28.174  1.00 10.00      A   
ATOM   2887  CA  VAL A 307       9.857   5.858 -29.036  1.00 10.00      A   
ATOM   2888  CB  VAL A 307      10.535   6.967 -29.872  1.00 10.00      A   
ATOM   2889  CG1 VAL A 307       9.529   7.654 -30.785  1.00 10.00      A   
ATOM   2890  CG2 VAL A 307      11.183   7.988 -28.955  1.00 10.00      A   
ATOM   2891  C   VAL A 307       9.152   4.870 -29.965  1.00 10.00      A   
ATOM   2892  O   VAL A 307       7.941   4.958 -30.175  1.00 10.00      A   
ATOM   2893  N   LYS A 308       9.918   3.922 -30.497  1.00 10.00      A   
ATOM   2894  HN  LYS A 308      10.879   3.919 -30.291  1.00 10.00      A   
ATOM   2895  CA  LYS A 308       9.386   2.898 -31.395  1.00 10.00      A   
ATOM   2896  CB  LYS A 308      10.444   1.826 -31.648  1.00 10.00      A   
ATOM   2897  CG  LYS A 308      11.690   2.301 -32.370  1.00 10.00      A   
ATOM   2898  CD  LYS A 308      12.793   1.259 -32.275  1.00 10.00      A   
ATOM   2899  CE  LYS A 308      14.052   1.717 -32.986  1.00 10.00      A   
ATOM   2900  NZ  LYS A 308      15.153   0.728 -32.859  1.00 10.00      A   
ATOM   2901  HZ1 LYS A 308      15.999   1.071 -33.357  1.00 10.00      A   
ATOM   2902  HZ2 LYS A 308      14.871  -0.181 -33.270  1.00 10.00      A   
ATOM   2903  HZ3 LYS A 308      15.393   0.582 -31.850  1.00 10.00      A   
ATOM   2904  C   LYS A 308       8.144   2.226 -30.811  1.00 10.00      A   
ATOM   2905  O   LYS A 308       7.130   2.066 -31.496  1.00 10.00      A   
ATOM   2906  N   LEU A 309       8.229   1.841 -29.547  1.00 10.00      A   
ATOM   2907  HN  LEU A 309       9.061   2.005 -29.052  1.00 10.00      A   
ATOM   2908  CA  LEU A 309       7.125   1.178 -28.872  1.00 10.00      A   
ATOM   2909  CB  LEU A 309       7.647   0.440 -27.637  1.00 10.00      A   
ATOM   2910  CG  LEU A 309       7.045  -0.937 -27.358  1.00 10.00      A   
ATOM   2911  CD1 LEU A 309       7.998  -1.759 -26.507  1.00 10.00      A   
ATOM   2912  CD2 LEU A 309       5.688  -0.812 -26.675  1.00 10.00      A   
ATOM   2913  C   LEU A 309       6.049   2.177 -28.463  1.00 10.00      A   
ATOM   2914  O   LEU A 309       4.858   1.881 -28.536  1.00 10.00      A   
ATOM   2915  N   LEU A 310       6.477   3.361 -28.040  1.00 10.00      A   
ATOM   2916  HN  LEU A 310       7.441   3.539 -28.021  1.00 10.00      A   
ATOM   2917  CA  LEU A 310       5.556   4.408 -27.604  1.00 10.00      A   
ATOM   2918  CB  LEU A 310       6.325   5.620 -27.074  1.00 10.00      A   
ATOM   2919  CG  LEU A 310       7.066   5.430 -25.747  1.00 10.00      A   
ATOM   2920  CD1 LEU A 310       7.757   6.721 -25.333  1.00 10.00      A   
ATOM   2921  CD2 LEU A 310       6.116   4.955 -24.656  1.00 10.00      A   
ATOM   2922  C   LEU A 310       4.609   4.831 -28.722  1.00 10.00      A   
ATOM   2923  O   LEU A 310       3.430   5.101 -28.485  1.00 10.00      A   
ATOM   2924  N   CYS A 311       5.126   4.875 -29.940  1.00 10.00      A   
ATOM   2925  HN  CYS A 311       6.078   4.659 -30.060  1.00 10.00      A   
ATOM   2926  CA  CYS A 311       4.335   5.258 -31.104  1.00 10.00      A   
ATOM   2927  CB  CYS A 311       5.242   5.482 -32.314  1.00 10.00      A   
ATOM   2928  SG  CYS A 311       6.338   6.912 -32.169  1.00 10.00      A   
ATOM   2929  HG  CYS A 311       7.150   6.914 -33.218  1.00 10.00      A   
ATOM   2930  C   CYS A 311       3.255   4.225 -31.431  1.00 10.00      A   
ATOM   2931  O   CYS A 311       2.385   4.470 -32.269  1.00 10.00      A   
ATOM   2932  N   GLN A 312       3.310   3.075 -30.769  1.00 10.00      A   
ATOM   2933  HN  GLN A 312       4.027   2.932 -30.114  1.00 10.00      A   
ATOM   2934  CA  GLN A 312       2.332   2.018 -30.992  1.00 10.00      A   
ATOM   2935  CB  GLN A 312       3.022   0.672 -31.230  1.00 10.00      A   
ATOM   2936  CG  GLN A 312       3.679   0.548 -32.594  1.00 10.00      A   
ATOM   2937  CD  GLN A 312       3.673  -0.870 -33.138  1.00 10.00      A   
ATOM   2938  OE1 GLN A 312       4.582  -1.271 -33.863  1.00 10.00      A   
ATOM   2939  NE2 GLN A 312       2.636  -1.630 -32.815  1.00 10.00      A   
ATOM   2940 HE21 GLN A 312       1.934  -1.241 -32.250  1.00 10.00      A   
ATOM   2941 HE22 GLN A 312       2.608  -2.552 -33.156  1.00 10.00      A   
ATOM   2942  C   GLN A 312       1.351   1.904 -29.831  1.00 10.00      A   
ATOM   2943  O   GLN A 312       0.513   1.002 -29.806  1.00 10.00      A   
ATOM   2944  N   CYS A 313       1.456   2.816 -28.871  1.00 10.00      A   
ATOM   2945  HN  CYS A 313       2.137   3.520 -28.947  1.00 10.00      A   
ATOM   2946  CA  CYS A 313       0.573   2.804 -27.711  1.00 10.00      A   
ATOM   2947  CB  CYS A 313       1.393   2.824 -26.417  1.00 10.00      A   
ATOM   2948  SG  CYS A 313       2.690   1.566 -26.321  1.00 10.00      A   
ATOM   2949  HG  CYS A 313       3.460   1.685 -27.398  1.00 10.00      A   
ATOM   2950  C   CYS A 313      -0.401   3.986 -27.745  1.00 10.00      A   
ATOM   2951  O   CYS A 313      -0.087   5.076 -27.262  1.00 10.00      A   
ATOM   2952  N   PRO A 314      -1.594   3.792 -28.332  1.00 10.00      A   
ATOM   2953  CA  PRO A 314      -2.609   4.839 -28.428  1.00 10.00      A   
ATOM   2954  CB  PRO A 314      -3.358   4.439 -29.700  1.00 10.00      A   
ATOM   2955  CG  PRO A 314      -3.286   2.945 -29.731  1.00 10.00      A   
ATOM   2956  CD  PRO A 314      -2.044   2.541 -28.972  1.00 10.00      A   
ATOM   2957  C   PRO A 314      -3.562   4.834 -27.232  1.00 10.00      A   
ATOM   2958  O   PRO A 314      -4.344   5.765 -27.044  1.00 10.00      A   
ATOM   2959  N   LYS A 315      -3.480   3.791 -26.418  1.00 10.00      A   
ATOM   2960  HN  LYS A 315      -2.824   3.088 -26.609  1.00 10.00      A   
ATOM   2961  CA  LYS A 315      -4.345   3.661 -25.249  1.00 10.00      A   
ATOM   2962  CB  LYS A 315      -5.103   2.333 -25.297  1.00 10.00      A   
ATOM   2963  CG  LYS A 315      -6.607   2.477 -25.450  1.00 10.00      A   
ATOM   2964  CD  LYS A 315      -7.297   1.124 -25.412  1.00 10.00      A   
ATOM   2965  CE  LYS A 315      -8.800   1.267 -25.588  1.00 10.00      A   
ATOM   2966  NZ  LYS A 315      -9.158   1.776 -26.939  1.00 10.00      A   
ATOM   2967  HZ1 LYS A 315      -8.913   1.071 -27.661  1.00 10.00      A   
ATOM   2968  HZ2 LYS A 315      -8.641   2.656 -27.146  1.00 10.00      A   
ATOM   2969  HZ3 LYS A 315     -10.180   1.967 -26.991  1.00 10.00      A   
ATOM   2970  C   LYS A 315      -3.550   3.754 -23.954  1.00 10.00      A   
ATOM   2971  O   LYS A 315      -4.056   3.432 -22.882  1.00 10.00      A   
ATOM   2972  N   LEU A 316      -2.315   4.207 -24.063  1.00 10.00      A   
ATOM   2973  HN  LEU A 316      -1.981   4.466 -24.945  1.00 10.00      A   
ATOM   2974  CA  LEU A 316      -1.440   4.334 -22.905  1.00 10.00      A   
ATOM   2975  CB  LEU A 316      -0.018   4.680 -23.348  1.00 10.00      A   
ATOM   2976  CG  LEU A 316       1.079   4.496 -22.301  1.00 10.00      A   
ATOM   2977  CD1 LEU A 316       1.075   3.069 -21.770  1.00 10.00      A   
ATOM   2978  CD2 LEU A 316       2.434   4.844 -22.894  1.00 10.00      A   
ATOM   2979  C   LEU A 316      -1.964   5.375 -21.918  1.00 10.00      A   
ATOM   2980  O   LEU A 316      -2.080   6.554 -22.247  1.00 10.00      A   
ATOM   2981  N   GLN A 317      -2.284   4.925 -20.710  1.00 10.00      A   
ATOM   2982  HN  GLN A 317      -2.165   3.969 -20.507  1.00 10.00      A   
ATOM   2983  CA  GLN A 317      -2.801   5.807 -19.673  1.00 10.00      A   
ATOM   2984  CB  GLN A 317      -4.089   5.249 -19.071  1.00 10.00      A   
ATOM   2985  CG  GLN A 317      -5.311   5.405 -19.961  1.00 10.00      A   
ATOM   2986  CD  GLN A 317      -6.594   4.995 -19.265  1.00 10.00      A   
ATOM   2987  OE1 GLN A 317      -6.605   4.078 -18.440  1.00 10.00      A   
ATOM   2988  NE2 GLN A 317      -7.679   5.684 -19.579  1.00 10.00      A   
ATOM   2989 HE21 GLN A 317      -7.595   6.418 -20.234  1.00 10.00      A   
ATOM   2990 HE22 GLN A 317      -8.530   5.438 -19.152  1.00 10.00      A   
ATOM   2991  C   GLN A 317      -1.767   6.048 -18.578  1.00 10.00      A   
ATOM   2992  O   GLN A 317      -1.615   7.171 -18.096  1.00 10.00      A   
ATOM   2993  N   ARG A 318      -1.061   4.997 -18.183  1.00 10.00      A   
ATOM   2994  HN  ARG A 318      -1.220   4.120 -18.601  1.00 10.00      A   
ATOM   2995  CA  ARG A 318      -0.040   5.119 -17.151  1.00 10.00      A   
ATOM   2996  CB  ARG A 318      -0.424   4.332 -15.894  1.00 10.00      A   
ATOM   2997  CG  ARG A 318       0.161   4.908 -14.612  1.00 10.00      A   
ATOM   2998  CD  ARG A 318       0.433   3.830 -13.574  1.00 10.00      A   
ATOM   2999  NE  ARG A 318      -0.755   3.463 -12.808  1.00 10.00      A   
ATOM   3000  HE  ARG A 318      -1.362   2.801 -13.209  1.00 10.00      A   
ATOM   3001  CZ  ARG A 318      -1.062   3.969 -11.610  1.00 10.00      A   
ATOM   3002  NH1 ARG A 318      -0.280   4.876 -11.034  1.00 10.00      A   
ATOM   3003 HH11 ARG A 318      -0.526   5.260 -10.096  1.00 10.00      A   
ATOM   3004 HH12 ARG A 318       0.583   5.217 -11.520  1.00 10.00      A   
ATOM   3005  NH2 ARG A 318      -2.154   3.564 -10.984  1.00 10.00      A   
ATOM   3006 HH21 ARG A 318      -2.777   2.853 -11.425  1.00 10.00      A   
ATOM   3007 HH22 ARG A 318      -2.394   3.951 -10.043  1.00 10.00      A   
ATOM   3008  C   ARG A 318       1.304   4.644 -17.685  1.00 10.00      A   
ATOM   3009  O   ARG A 318       1.453   3.482 -18.068  1.00 10.00      A   
ATOM   3010  N   LEU A 319       2.277   5.541 -17.722  1.00 10.00      A   
ATOM   3011  HN  LEU A 319       2.105   6.456 -17.403  1.00 10.00      A   
ATOM   3012  CA  LEU A 319       3.596   5.197 -18.223  1.00 10.00      A   
ATOM   3013  CB  LEU A 319       3.903   5.948 -19.517  1.00 10.00      A   
ATOM   3014  CG  LEU A 319       5.254   5.639 -20.168  1.00 10.00      A   
ATOM   3015  CD1 LEU A 319       5.296   4.202 -20.674  1.00 10.00      A   
ATOM   3016  CD2 LEU A 319       5.537   6.618 -21.296  1.00 10.00      A   
ATOM   3017  C   LEU A 319       4.690   5.451 -17.193  1.00 10.00      A   
ATOM   3018  O   LEU A 319       4.827   6.556 -16.661  1.00 10.00      A   
ATOM   3019  N   TRP A 320       5.450   4.407 -16.915  1.00 10.00      A   
ATOM   3020  HN  TRP A 320       5.256   3.548 -17.359  1.00 10.00      A   
ATOM   3021  CA  TRP A 320       6.564   4.477 -15.983  1.00 10.00      A   
ATOM   3022  CB  TRP A 320       6.405   3.411 -14.893  1.00 10.00      A   
ATOM   3023  CG  TRP A 320       5.415   3.751 -13.812  1.00 10.00      A   
ATOM   3024  CD1 TRP A 320       4.323   4.567 -13.909  1.00 10.00      A   
ATOM   3025  CD2 TRP A 320       5.429   3.263 -12.465  1.00 10.00      A   
ATOM   3026  NE1 TRP A 320       3.663   4.626 -12.703  1.00 10.00      A   
ATOM   3027  HE1 TRP A 320       2.846   5.156 -12.515  1.00 10.00      A   
ATOM   3028  CE2 TRP A 320       4.323   3.829 -11.802  1.00 10.00      A   
ATOM   3029  CE3 TRP A 320       6.273   2.404 -11.755  1.00 10.00      A   
ATOM   3030  CZ2 TRP A 320       4.038   3.564 -10.464  1.00 10.00      A   
ATOM   3031  CZ3 TRP A 320       5.988   2.140 -10.427  1.00 10.00      A   
ATOM   3032  CH2 TRP A 320       4.881   2.718  -9.797  1.00 10.00      A   
ATOM   3033  C   TRP A 320       7.852   4.225 -16.759  1.00 10.00      A   
ATOM   3034  O   TRP A 320       8.163   3.082 -17.102  1.00 10.00      A   
ATOM   3035  N   VAL A 321       8.590   5.285 -17.057  1.00 10.00      A   
ATOM   3036  HN  VAL A 321       8.318   6.175 -16.731  1.00 10.00      A   
ATOM   3037  CA  VAL A 321       9.819   5.155 -17.828  1.00 10.00      A   
ATOM   3038  CB  VAL A 321       9.665   5.713 -19.263  1.00 10.00      A   
ATOM   3039  CG1 VAL A 321       8.902   4.735 -20.145  1.00 10.00      A   
ATOM   3040  CG2 VAL A 321       8.977   7.073 -19.247  1.00 10.00      A   
ATOM   3041  C   VAL A 321      11.000   5.842 -17.159  1.00 10.00      A   
ATOM   3042  O   VAL A 321      10.880   6.409 -16.072  1.00 10.00      A   
ATOM   3043  N   LEU A 322      12.140   5.785 -17.828  1.00 10.00      A   
ATOM   3044  HN  LEU A 322      12.161   5.325 -18.691  1.00 10.00      A   
ATOM   3045  CA  LEU A 322      13.361   6.394 -17.329  1.00 10.00      A   
ATOM   3046  CB  LEU A 322      14.539   5.426 -17.485  1.00 10.00      A   
ATOM   3047  CG  LEU A 322      14.462   4.128 -16.677  1.00 10.00      A   
ATOM   3048  CD1 LEU A 322      15.595   3.191 -17.063  1.00 10.00      A   
ATOM   3049  CD2 LEU A 322      14.501   4.425 -15.187  1.00 10.00      A   
ATOM   3050  C   LEU A 322      13.647   7.687 -18.081  1.00 10.00      A   
ATOM   3051  O   LEU A 322      12.982   8.002 -19.069  1.00 10.00      A   
ATOM   3052  N   ASP A 323      14.644   8.423 -17.617  1.00 10.00      A   
ATOM   3053  HN  ASP A 323      15.133   8.118 -16.820  1.00 10.00      A   
ATOM   3054  CA  ASP A 323      15.033   9.683 -18.240  1.00 10.00      A   
ATOM   3055  CB  ASP A 323      15.931  10.516 -17.312  1.00 10.00      A   
ATOM   3056  CG  ASP A 323      17.196   9.807 -16.847  1.00 10.00      A   
ATOM   3057  OD1 ASP A 323      17.354   8.597 -17.121  1.00 10.00      A   
ATOM   3058  OD2 ASP A 323      18.031  10.457 -16.179  1.00 10.00      A   
ATOM   3059  C   ASP A 323      15.709   9.455 -19.586  1.00 10.00      A   
ATOM   3060  O   ASP A 323      15.920  10.393 -20.354  1.00 10.00      A   
ATOM   3061  N   TYR A 324      16.016   8.195 -19.873  1.00 10.00      A   
ATOM   3062  HN  TYR A 324      15.817   7.502 -19.209  1.00 10.00      A   
ATOM   3063  CA  TYR A 324      16.660   7.811 -21.125  1.00 10.00      A   
ATOM   3064  CB  TYR A 324      16.999   6.322 -21.098  1.00 10.00      A   
ATOM   3065  CG  TYR A 324      18.456   6.013 -21.344  1.00 10.00      A   
ATOM   3066  CD1 TYR A 324      19.263   5.527 -20.325  1.00 10.00      A   
ATOM   3067  CD2 TYR A 324      19.023   6.197 -22.599  1.00 10.00      A   
ATOM   3068  CE1 TYR A 324      20.593   5.233 -20.547  1.00 10.00      A   
ATOM   3069  CE2 TYR A 324      20.354   5.907 -22.830  1.00 10.00      A   
ATOM   3070  CZ  TYR A 324      21.134   5.424 -21.801  1.00 10.00      A   
ATOM   3071  OH  TYR A 324      22.459   5.126 -22.028  1.00 10.00      A   
ATOM   3072  HH  TYR A 324      22.689   4.322 -21.543  1.00 10.00      A   
ATOM   3073  C   TYR A 324      15.778   8.122 -22.338  1.00 10.00      A   
ATOM   3074  O   TYR A 324      16.240   8.070 -23.475  1.00 10.00      A   
ATOM   3075  N   ILE A 325      14.512   8.446 -22.087  1.00 10.00      A   
ATOM   3076  HN  ILE A 325      14.202   8.471 -21.157  1.00 10.00      A   
ATOM   3077  CA  ILE A 325      13.577   8.773 -23.157  1.00 10.00      A   
ATOM   3078  CB  ILE A 325      12.115   8.792 -22.644  1.00 10.00      A   
ATOM   3079  CG1 ILE A 325      11.124   9.026 -23.787  1.00 10.00      A   
ATOM   3080  CG2 ILE A 325      11.925   9.828 -21.543  1.00 10.00      A   
ATOM   3081  CD1 ILE A 325      11.129   7.942 -24.841  1.00 10.00      A   
ATOM   3082  C   ILE A 325      13.926  10.120 -23.795  1.00 10.00      A   
ATOM   3083  O   ILE A 325      13.642  10.350 -24.973  1.00 10.00      A   
ATOM   3084  N   GLU A 326      14.562  10.990 -23.003  1.00 10.00      A   
ATOM   3085  HN  GLU A 326      14.766  10.721 -22.083  1.00 10.00      A   
ATOM   3086  CA  GLU A 326      14.972  12.323 -23.449  1.00 10.00      A   
ATOM   3087  CB  GLU A 326      15.947  12.250 -24.624  1.00 10.00      A   
ATOM   3088  CG  GLU A 326      17.249  11.538 -24.300  1.00 10.00      A   
ATOM   3089  CD  GLU A 326      18.406  12.032 -25.141  1.00 10.00      A   
ATOM   3090  OE1 GLU A 326      18.167  12.685 -26.179  1.00 10.00      A   
ATOM   3091  OE2 GLU A 326      19.570  11.774 -24.763  1.00 10.00      A   
ATOM   3092  C   GLU A 326      13.781  13.217 -23.784  1.00 10.00      A   
ATOM   3093  O   GLU A 326      12.632  12.770 -23.778  1.00 10.00      A   
ATOM   3094  N   ASP A 327      14.064  14.482 -24.074  1.00 10.00      A   
ATOM   3095  HN  ASP A 327      15.003  14.776 -24.061  1.00 10.00      A   
ATOM   3096  CA  ASP A 327      13.022  15.452 -24.403  1.00 10.00      A   
ATOM   3097  CB  ASP A 327      13.602  16.864 -24.539  1.00 10.00      A   
ATOM   3098  CG  ASP A 327      14.016  17.472 -23.215  1.00 10.00      A   
ATOM   3099  OD1 ASP A 327      13.168  17.580 -22.311  1.00 10.00      A   
ATOM   3100  OD2 ASP A 327      15.195  17.858 -23.075  1.00 10.00      A   
ATOM   3101  C   ASP A 327      12.286  15.078 -25.683  1.00 10.00      A   
ATOM   3102  O   ASP A 327      11.066  15.238 -25.778  1.00 10.00      A   
ATOM   3103  N   ALA A 328      13.034  14.581 -26.660  1.00 10.00      A   
ATOM   3104  HN  ALA A 328      13.997  14.482 -26.510  1.00 10.00      A   
ATOM   3105  CA  ALA A 328      12.475  14.185 -27.946  1.00 10.00      A   
ATOM   3106  CB  ALA A 328      13.585  13.747 -28.889  1.00 10.00      A   
ATOM   3107  C   ALA A 328      11.434  13.081 -27.788  1.00 10.00      A   
ATOM   3108  O   ALA A 328      10.314  13.196 -28.290  1.00 10.00      A   
ATOM   3109  N   GLY A 329      11.797  12.028 -27.064  1.00 10.00      A   
ATOM   3110  HN  GLY A 329      12.691  12.001 -26.662  1.00 10.00      A   
ATOM   3111  CA  GLY A 329      10.882  10.923 -26.858  1.00 10.00      A   
ATOM   3112  C   GLY A 329       9.603  11.355 -26.169  1.00 10.00      A   
ATOM   3113  O   GLY A 329       8.516  10.873 -26.494  1.00 10.00      A   
ATOM   3114  N   LEU A 330       9.735  12.272 -25.219  1.00 10.00      A   
ATOM   3115  HN  LEU A 330      10.634  12.607 -25.002  1.00 10.00      A   
ATOM   3116  CA  LEU A 330       8.585  12.786 -24.483  1.00 10.00      A   
ATOM   3117  CB  LEU A 330       9.040  13.665 -23.316  1.00 10.00      A   
ATOM   3118  CG  LEU A 330       9.655  12.927 -22.127  1.00 10.00      A   
ATOM   3119  CD1 LEU A 330      10.185  13.911 -21.100  1.00 10.00      A   
ATOM   3120  CD2 LEU A 330       8.641  11.987 -21.496  1.00 10.00      A   
ATOM   3121  C   LEU A 330       7.640  13.564 -25.396  1.00 10.00      A   
ATOM   3122  O   LEU A 330       6.420  13.447 -25.284  1.00 10.00      A   
ATOM   3123  N   GLU A 331       8.206  14.348 -26.305  1.00 10.00      A   
ATOM   3124  HN  GLU A 331       9.185  14.397 -26.353  1.00 10.00      A   
ATOM   3125  CA  GLU A 331       7.409  15.143 -27.231  1.00 10.00      A   
ATOM   3126  CB  GLU A 331       8.286  16.108 -28.029  1.00 10.00      A   
ATOM   3127  CG  GLU A 331       7.492  17.168 -28.779  1.00 10.00      A   
ATOM   3128  CD  GLU A 331       8.313  18.397 -29.113  1.00 10.00      A   
ATOM   3129  OE1 GLU A 331       8.875  18.458 -30.226  1.00 10.00      A   
ATOM   3130  OE2 GLU A 331       8.397  19.313 -28.264  1.00 10.00      A   
ATOM   3131  C   GLU A 331       6.586  14.257 -28.162  1.00 10.00      A   
ATOM   3132  O   GLU A 331       5.412  14.538 -28.418  1.00 10.00      A   
ATOM   3133  N   VAL A 332       7.198  13.179 -28.648  1.00 10.00      A   
ATOM   3134  HN  VAL A 332       8.133  13.006 -28.405  1.00 10.00      A   
ATOM   3135  CA  VAL A 332       6.514  12.251 -29.536  1.00 10.00      A   
ATOM   3136  CB  VAL A 332       7.489  11.215 -30.137  1.00 10.00      A   
ATOM   3137  CG1 VAL A 332       6.782  10.361 -31.179  1.00 10.00      A   
ATOM   3138  CG2 VAL A 332       8.690  11.913 -30.754  1.00 10.00      A   
ATOM   3139  C   VAL A 332       5.406  11.526 -28.779  1.00 10.00      A   
ATOM   3140  O   VAL A 332       4.318  11.295 -29.313  1.00 10.00      A   
ATOM   3141  N   LEU A 333       5.689  11.192 -27.521  1.00 10.00      A   
ATOM   3142  HN  LEU A 333       6.573  11.412 -27.159  1.00 10.00      A   
ATOM   3143  CA  LEU A 333       4.729  10.502 -26.667  1.00 10.00      A   
ATOM   3144  CB  LEU A 333       5.340  10.256 -25.287  1.00 10.00      A   
ATOM   3145  CG  LEU A 333       4.395   9.720 -24.213  1.00 10.00      A   
ATOM   3146  CD1 LEU A 333       4.223   8.220 -24.351  1.00 10.00      A   
ATOM   3147  CD2 LEU A 333       4.897  10.088 -22.828  1.00 10.00      A   
ATOM   3148  C   LEU A 333       3.453  11.319 -26.521  1.00 10.00      A   
ATOM   3149  O   LEU A 333       2.347  10.781 -26.583  1.00 10.00      A   
ATOM   3150  N   ALA A 334       3.620  12.627 -26.376  1.00 10.00      A   
ATOM   3151  HN  ALA A 334       4.532  12.991 -26.382  1.00 10.00      A   
ATOM   3152  CA  ALA A 334       2.496  13.541 -26.215  1.00 10.00      A   
ATOM   3153  CB  ALA A 334       2.997  14.925 -25.824  1.00 10.00      A   
ATOM   3154  C   ALA A 334       1.637  13.620 -27.481  1.00 10.00      A   
ATOM   3155  O   ALA A 334       0.503  14.096 -27.440  1.00 10.00      A   
ATOM   3156  N   SER A 335       2.182  13.169 -28.601  1.00 10.00      A   
ATOM   3157  HN  SER A 335       3.094  12.799 -28.578  1.00 10.00      A   
ATOM   3158  CA  SER A 335       1.458  13.196 -29.860  1.00 10.00      A   
ATOM   3159  CB  SER A 335       2.427  13.383 -31.027  1.00 10.00      A   
ATOM   3160  OG  SER A 335       3.197  14.558 -30.856  1.00 10.00      A   
ATOM   3161  HG  SER A 335       2.679  15.207 -30.371  1.00 10.00      A   
ATOM   3162  C   SER A 335       0.641  11.922 -30.053  1.00 10.00      A   
ATOM   3163  O   SER A 335      -0.466  11.961 -30.578  1.00 10.00      A   
ATOM   3164  N   THR A 336       1.182  10.795 -29.612  1.00 10.00      A   
ATOM   3165  HN  THR A 336       2.066  10.821 -29.188  1.00 10.00      A   
ATOM   3166  CA  THR A 336       0.500   9.517 -29.756  1.00 10.00      A   
ATOM   3167  CB  THR A 336       1.505   8.354 -29.834  1.00 10.00      A   
ATOM   3168  OG1 THR A 336       2.719   8.812 -30.445  1.00 10.00      A   
ATOM   3169  HG1 THR A 336       3.455   8.658 -29.837  1.00 10.00      A   
ATOM   3170  CG2 THR A 336       0.930   7.209 -30.654  1.00 10.00      A   
ATOM   3171  C   THR A 336      -0.477   9.256 -28.615  1.00 10.00      A   
ATOM   3172  O   THR A 336      -1.636   8.906 -28.847  1.00 10.00      A   
ATOM   3173  N   CYS A 337      -0.011   9.436 -27.388  1.00 10.00      A   
ATOM   3174  HN  CYS A 337       0.915   9.745 -27.262  1.00 10.00      A   
ATOM   3175  CA  CYS A 337      -0.838   9.193 -26.220  1.00 10.00      A   
ATOM   3176  CB  CYS A 337       0.006   8.582 -25.102  1.00 10.00      A   
ATOM   3177  SG  CYS A 337       1.139   7.287 -25.665  1.00 10.00      A   
ATOM   3178  HG  CYS A 337       0.435   6.404 -26.369  1.00 10.00      A   
ATOM   3179  C   CYS A 337      -1.514  10.472 -25.743  1.00 10.00      A   
ATOM   3180  O   CYS A 337      -0.882  11.339 -25.143  1.00 10.00      A   
ATOM   3181  N   LYS A 338      -2.799  10.594 -26.026  1.00 10.00      A   
ATOM   3182  HN  LYS A 338      -3.252   9.880 -26.525  1.00 10.00      A   
ATOM   3183  CA  LYS A 338      -3.554  11.767 -25.620  1.00 10.00      A   
ATOM   3184  CB  LYS A 338      -4.491  12.227 -26.744  1.00 10.00      A   
ATOM   3185  CG  LYS A 338      -3.786  12.657 -28.022  1.00 10.00      A   
ATOM   3186  CD  LYS A 338      -2.910  13.873 -27.787  1.00 10.00      A   
ATOM   3187  CE  LYS A 338      -2.347  14.409 -29.091  1.00 10.00      A   
ATOM   3188  NZ  LYS A 338      -1.416  15.548 -28.867  1.00 10.00      A   
ATOM   3189  HZ1 LYS A 338      -0.590  15.240 -28.311  1.00 10.00      A   
ATOM   3190  HZ2 LYS A 338      -1.897  16.313 -28.354  1.00 10.00      A   
ATOM   3191  HZ3 LYS A 338      -1.085  15.917 -29.778  1.00 10.00      A   
ATOM   3192  C   LYS A 338      -4.354  11.483 -24.351  1.00 10.00      A   
ATOM   3193  O   LYS A 338      -4.754  12.403 -23.641  1.00 10.00      A   
ATOM   3194  N   ASP A 339      -4.568  10.204 -24.059  1.00 10.00      A   
ATOM   3195  HN  ASP A 339      -4.204   9.509 -24.651  1.00 10.00      A   
ATOM   3196  CA  ASP A 339      -5.330   9.807 -22.878  1.00 10.00      A   
ATOM   3197  CB  ASP A 339      -6.269   8.642 -23.199  1.00 10.00      A   
ATOM   3198  CG  ASP A 339      -7.496   8.612 -22.304  1.00 10.00      A   
ATOM   3199  OD1 ASP A 339      -8.338   9.535 -22.405  1.00 10.00      A   
ATOM   3200  OD2 ASP A 339      -7.638   7.665 -21.501  1.00 10.00      A   
ATOM   3201  C   ASP A 339      -4.410   9.456 -21.712  1.00 10.00      A   
ATOM   3202  O   ASP A 339      -4.825   8.816 -20.746  1.00 10.00      A   
ATOM   3203  N   LEU A 340      -3.159   9.889 -21.811  1.00 10.00      A   
ATOM   3204  HN  LEU A 340      -2.892  10.387 -22.608  1.00 10.00      A   
ATOM   3205  CA  LEU A 340      -2.172   9.644 -20.768  1.00 10.00      A   
ATOM   3206  CB  LEU A 340      -0.791  10.125 -21.224  1.00 10.00      A   
ATOM   3207  CG  LEU A 340       0.388   9.782 -20.310  1.00 10.00      A   
ATOM   3208  CD1 LEU A 340       0.682   8.288 -20.342  1.00 10.00      A   
ATOM   3209  CD2 LEU A 340       1.616  10.584 -20.705  1.00 10.00      A   
ATOM   3210  C   LEU A 340      -2.585  10.356 -19.482  1.00 10.00      A   
ATOM   3211  O   LEU A 340      -2.764  11.571 -19.471  1.00 10.00      A   
ATOM   3212  N   ARG A 341      -2.742   9.586 -18.412  1.00 10.00      A   
ATOM   3213  HN  ARG A 341      -2.557   8.624 -18.490  1.00 10.00      A   
ATOM   3214  CA  ARG A 341      -3.161  10.125 -17.122  1.00 10.00      A   
ATOM   3215  CB  ARG A 341      -4.149   9.171 -16.437  1.00 10.00      A   
ATOM   3216  CG  ARG A 341      -5.243   8.626 -17.341  1.00 10.00      A   
ATOM   3217  CD  ARG A 341      -6.262   9.693 -17.696  1.00 10.00      A   
ATOM   3218  NE  ARG A 341      -7.192   9.230 -18.727  1.00 10.00      A   
ATOM   3219  HE  ARG A 341      -6.795   8.865 -19.554  1.00 10.00      A   
ATOM   3220  CZ  ARG A 341      -8.517   9.267 -18.612  1.00 10.00      A   
ATOM   3221  NH1 ARG A 341      -9.082   9.748 -17.514  1.00 10.00      A   
ATOM   3222 HH11 ARG A 341     -10.121   9.772 -17.431  1.00 10.00      A   
ATOM   3223 HH12 ARG A 341      -8.494  10.105 -16.729  1.00 10.00      A   
ATOM   3224  NH2 ARG A 341      -9.280   8.818 -19.601  1.00 10.00      A   
ATOM   3225 HH21 ARG A 341      -8.841   8.428 -20.472  1.00 10.00      A   
ATOM   3226 HH22 ARG A 341     -10.321   8.848 -19.516  1.00 10.00      A   
ATOM   3227  C   ARG A 341      -1.971  10.359 -16.203  1.00 10.00      A   
ATOM   3228  O   ARG A 341      -1.853  11.418 -15.580  1.00 10.00      A   
ATOM   3229  N   GLU A 342      -1.092   9.367 -16.120  1.00 10.00      A   
ATOM   3230  HN  GLU A 342      -1.226   8.558 -16.659  1.00 10.00      A   
ATOM   3231  CA  GLU A 342       0.079   9.461 -15.262  1.00 10.00      A   
ATOM   3232  CB  GLU A 342      -0.039   8.528 -14.054  1.00 10.00      A   
ATOM   3233  CG  GLU A 342       1.157   8.591 -13.114  1.00 10.00      A   
ATOM   3234  CD  GLU A 342       1.073   7.592 -11.984  1.00 10.00      A   
ATOM   3235  OE1 GLU A 342       0.449   7.909 -10.956  1.00 10.00      A   
ATOM   3236  OE2 GLU A 342       1.652   6.488 -12.110  1.00 10.00      A   
ATOM   3237  C   GLU A 342       1.362   9.169 -16.021  1.00 10.00      A   
ATOM   3238  O   GLU A 342       1.436   8.225 -16.807  1.00 10.00      A   
ATOM   3239  N   LEU A 343       2.369   9.984 -15.762  1.00 10.00      A   
ATOM   3240  HN  LEU A 343       2.235  10.712 -15.115  1.00 10.00      A   
ATOM   3241  CA  LEU A 343       3.667   9.835 -16.385  1.00 10.00      A   
ATOM   3242  CB  LEU A 343       3.870  10.899 -17.464  1.00 10.00      A   
ATOM   3243  CG  LEU A 343       5.226  10.886 -18.168  1.00 10.00      A   
ATOM   3244  CD1 LEU A 343       5.439   9.571 -18.902  1.00 10.00      A   
ATOM   3245  CD2 LEU A 343       5.351  12.062 -19.119  1.00 10.00      A   
ATOM   3246  C   LEU A 343       4.759   9.954 -15.330  1.00 10.00      A   
ATOM   3247  O   LEU A 343       4.887  10.990 -14.673  1.00 10.00      A   
ATOM   3248  N   ARG A 344       5.526   8.889 -15.152  1.00 10.00      A   
ATOM   3249  HN  ARG A 344       5.366   8.083 -15.697  1.00 10.00      A   
ATOM   3250  CA  ARG A 344       6.605   8.885 -14.175  1.00 10.00      A   
ATOM   3251  CB  ARG A 344       6.362   7.829 -13.091  1.00 10.00      A   
ATOM   3252  CG  ARG A 344       5.049   8.006 -12.345  1.00 10.00      A   
ATOM   3253  CD  ARG A 344       5.047   7.278 -11.008  1.00 10.00      A   
ATOM   3254  NE  ARG A 344       3.702   7.226 -10.433  1.00 10.00      A   
ATOM   3255  HE  ARG A 344       2.947   7.181 -11.072  1.00 10.00      A   
ATOM   3256  CZ  ARG A 344       3.424   7.202  -9.125  1.00 10.00      A   
ATOM   3257  NH1 ARG A 344       4.397   7.213  -8.224  1.00 10.00      A   
ATOM   3258 HH11 ARG A 344       5.390   7.240  -8.523  1.00 10.00      A   
ATOM   3259 HH12 ARG A 344       4.166   7.187  -7.203  1.00 10.00      A   
ATOM   3260  NH2 ARG A 344       2.158   7.205  -8.732  1.00 10.00      A   
ATOM   3261 HH21 ARG A 344       1.393   7.224  -9.442  1.00 10.00      A   
ATOM   3262 HH22 ARG A 344       1.911   7.190  -7.707  1.00 10.00      A   
ATOM   3263  C   ARG A 344       7.948   8.666 -14.860  1.00 10.00      A   
ATOM   3264  O   ARG A 344       8.155   7.655 -15.532  1.00 10.00      A   
ATOM   3265  N   VAL A 345       8.845   9.628 -14.699  1.00 10.00      A   
ATOM   3266  HN  VAL A 345       8.608  10.417 -14.155  1.00 10.00      A   
ATOM   3267  CA  VAL A 345      10.170   9.557 -15.295  1.00 10.00      A   
ATOM   3268  CB  VAL A 345      10.462  10.806 -16.156  1.00 10.00      A   
ATOM   3269  CG1 VAL A 345      11.838  10.717 -16.796  1.00 10.00      A   
ATOM   3270  CG2 VAL A 345       9.389  10.993 -17.220  1.00 10.00      A   
ATOM   3271  C   VAL A 345      11.233   9.443 -14.208  1.00 10.00      A   
ATOM   3272  O   VAL A 345      11.462  10.387 -13.449  1.00 10.00      A   
ATOM   3273  N   PHE A 346      11.866   8.281 -14.141  1.00 10.00      A   
ATOM   3274  HN  PHE A 346      11.621   7.572 -14.780  1.00 10.00      A   
ATOM   3275  CA  PHE A 346      12.911   8.018 -13.159  1.00 10.00      A   
ATOM   3276  CB  PHE A 346      12.786   6.584 -12.630  1.00 10.00      A   
ATOM   3277  CG  PHE A 346      11.462   6.269 -11.991  1.00 10.00      A   
ATOM   3278  CD1 PHE A 346      10.433   5.709 -12.733  1.00 10.00      A   
ATOM   3279  CD2 PHE A 346      11.251   6.528 -10.648  1.00 10.00      A   
ATOM   3280  CE1 PHE A 346       9.218   5.414 -12.147  1.00 10.00      A   
ATOM   3281  CE2 PHE A 346      10.040   6.236 -10.056  1.00 10.00      A   
ATOM   3282  CZ  PHE A 346       9.020   5.678 -10.805  1.00 10.00      A   
ATOM   3283  C   PHE A 346      14.287   8.212 -13.795  1.00 10.00      A   
ATOM   3284  O   PHE A 346      14.501   7.834 -14.943  1.00 10.00      A   
ATOM   3285  N   PRO A 347      15.237   8.807 -13.061  1.00 10.00      A   
ATOM   3286  CA  PRO A 347      16.587   9.051 -13.572  1.00 10.00      A   
ATOM   3287  CB  PRO A 347      17.140  10.103 -12.611  1.00 10.00      A   
ATOM   3288  CG  PRO A 347      16.424   9.857 -11.326  1.00 10.00      A   
ATOM   3289  CD  PRO A 347      15.076   9.279 -11.677  1.00 10.00      A   
ATOM   3290  C   PRO A 347      17.449   7.789 -13.549  1.00 10.00      A   
ATOM   3291  O   PRO A 347      17.592   7.139 -12.510  1.00 10.00      A   
ATOM   3292  N   SER A 348      18.018   7.448 -14.702  1.00 10.00      A   
ATOM   3293  HN  SER A 348      17.865   8.013 -15.501  1.00 10.00      A   
ATOM   3294  CA  SER A 348      18.861   6.265 -14.826  1.00 10.00      A   
ATOM   3295  CB  SER A 348      19.236   6.039 -16.295  1.00 10.00      A   
ATOM   3296  OG  SER A 348      19.584   7.265 -16.924  1.00 10.00      A   
ATOM   3297  HG  SER A 348      18.773   7.769 -17.122  1.00 10.00      A   
ATOM   3298  C   SER A 348      20.112   6.397 -13.961  1.00 10.00      A   
ATOM   3299  O   SER A 348      20.490   5.467 -13.239  1.00 10.00      A   
ATOM   3300  N   GLU A 349      20.742   7.562 -14.034  1.00 10.00      A   
ATOM   3301  HN  GLU A 349      20.392   8.252 -14.636  1.00 10.00      A   
ATOM   3302  CA  GLU A 349      21.939   7.846 -13.258  1.00 10.00      A   
ATOM   3303  CB  GLU A 349      23.132   8.022 -14.199  1.00 10.00      A   
ATOM   3304  CG  GLU A 349      23.481   6.781 -14.998  1.00 10.00      A   
ATOM   3305  CD  GLU A 349      24.707   6.070 -14.468  1.00 10.00      A   
ATOM   3306  OE1 GLU A 349      24.981   6.163 -13.255  1.00 10.00      A   
ATOM   3307  OE2 GLU A 349      25.402   5.408 -15.268  1.00 10.00      A   
ATOM   3308  C   GLU A 349      21.737   9.121 -12.441  1.00 10.00      A   
ATOM   3309  O   GLU A 349      22.148  10.200 -12.859  1.00 10.00      A   
ATOM   3310  N   PRO A 350      21.090   9.016 -11.269  1.00 10.00      A   
ATOM   3311  CA  PRO A 350      20.808  10.171 -10.412  1.00 10.00      A   
ATOM   3312  CB  PRO A 350      19.552   9.715  -9.676  1.00 10.00      A   
ATOM   3313  CG  PRO A 350      19.721   8.240  -9.522  1.00 10.00      A   
ATOM   3314  CD  PRO A 350      20.563   7.769 -10.685  1.00 10.00      A   
ATOM   3315  C   PRO A 350      21.917  10.474  -9.404  1.00 10.00      A   
ATOM   3316  O   PRO A 350      21.816  11.428  -8.632  1.00 10.00      A   
ATOM   3317  N   PHE A 351      22.973   9.675  -9.406  1.00 10.00      A   
ATOM   3318  HN  PHE A 351      23.021   8.938 -10.053  1.00 10.00      A   
ATOM   3319  CA  PHE A 351      24.069   9.877  -8.465  1.00 10.00      A   
ATOM   3320  CB  PHE A 351      24.674   8.536  -8.036  1.00 10.00      A   
ATOM   3321  CG  PHE A 351      23.638   7.510  -7.672  1.00 10.00      A   
ATOM   3322  CD1 PHE A 351      23.541   6.325  -8.378  1.00 10.00      A   
ATOM   3323  CD2 PHE A 351      22.751   7.740  -6.635  1.00 10.00      A   
ATOM   3324  CE1 PHE A 351      22.579   5.388  -8.058  1.00 10.00      A   
ATOM   3325  CE2 PHE A 351      21.788   6.806  -6.307  1.00 10.00      A   
ATOM   3326  CZ  PHE A 351      21.702   5.628  -7.020  1.00 10.00      A   
ATOM   3327  C   PHE A 351      25.131  10.814  -9.034  1.00 10.00      A   
ATOM   3328  O   PHE A 351      26.021  11.274  -8.314  1.00 10.00      A   
ATOM   3329  N   VAL A 352      25.024  11.097 -10.325  1.00 10.00      A   
ATOM   3330  HN  VAL A 352      24.294  10.694 -10.841  1.00 10.00      A   
ATOM   3331  CA  VAL A 352      25.961  11.989 -11.000  1.00 10.00      A   
ATOM   3332  CB  VAL A 352      26.351  11.443 -12.394  1.00 10.00      A   
ATOM   3333  CG1 VAL A 352      27.473  12.265 -13.008  1.00 10.00      A   
ATOM   3334  CG2 VAL A 352      26.743   9.976 -12.306  1.00 10.00      A   
ATOM   3335  C   VAL A 352      25.324  13.368 -11.163  1.00 10.00      A   
ATOM   3336  O   VAL A 352      24.124  13.470 -11.420  1.00 10.00      A   
ATOM   3337  N   MET A 353      26.116  14.423 -11.001  1.00 10.00      A   
ATOM   3338  HN  MET A 353      27.065  14.284 -10.795  1.00 10.00      A   
ATOM   3339  CA  MET A 353      25.605  15.786 -11.133  1.00 10.00      A   
ATOM   3340  CB  MET A 353      26.635  16.814 -10.661  1.00 10.00      A   
ATOM   3341  CG  MET A 353      26.188  18.254 -10.830  1.00 10.00      A   
ATOM   3342  SD  MET A 353      27.459  19.439 -10.361  1.00 10.00      A   
ATOM   3343  CE  MET A 353      26.627  20.978 -10.757  1.00 10.00      A   
ATOM   3344  C   MET A 353      25.175  16.081 -12.570  1.00 10.00      A   
ATOM   3345  O   MET A 353      24.006  16.393 -12.827  1.00 10.00      A   
ATOM   3346  N   GLU A 354      26.116  15.977 -13.502  1.00 10.00      A   
ATOM   3347  HN  GLU A 354      27.025  15.711 -13.239  1.00 10.00      A   
ATOM   3348  CA  GLU A 354      25.828  16.232 -14.907  1.00 10.00      A   
ATOM   3349  CB  GLU A 354      27.122  16.356 -15.723  1.00 10.00      A   
ATOM   3350  CG  GLU A 354      27.657  17.777 -15.833  1.00 10.00      A   
ATOM   3351  CD  GLU A 354      26.695  18.707 -16.544  1.00 10.00      A   
ATOM   3352  OE1 GLU A 354      26.545  18.587 -17.781  1.00 10.00      A   
ATOM   3353  OE2 GLU A 354      26.082  19.565 -15.872  1.00 10.00      A   
ATOM   3354  C   GLU A 354      24.941  15.133 -15.486  1.00 10.00      A   
ATOM   3355  O   GLU A 354      25.150  13.945 -15.221  1.00 10.00      A   
ATOM   3356  N   PRO A 355      23.929  15.519 -16.275  1.00 10.00      A   
ATOM   3357  CA  PRO A 355      22.999  14.572 -16.895  1.00 10.00      A   
ATOM   3358  CB  PRO A 355      21.933  15.476 -17.523  1.00 10.00      A   
ATOM   3359  CG  PRO A 355      22.630  16.769 -17.754  1.00 10.00      A   
ATOM   3360  CD  PRO A 355      23.604  16.916 -16.621  1.00 10.00      A   
ATOM   3361  C   PRO A 355      23.658  13.701 -17.962  1.00 10.00      A   
ATOM   3362  O   PRO A 355      24.547  14.141 -18.697  1.00 10.00      A   
ATOM   3363  N   ASN A 356      23.223  12.457 -18.028  1.00 10.00      A   
ATOM   3364  HN  ASN A 356      22.523  12.158 -17.406  1.00 10.00      A   
ATOM   3365  CA  ASN A 356      23.744  11.513 -19.005  1.00 10.00      A   
ATOM   3366  CB  ASN A 356      23.706  10.074 -18.462  1.00 10.00      A   
ATOM   3367  CG  ASN A 356      22.355   9.661 -17.889  1.00 10.00      A   
ATOM   3368  OD1 ASN A 356      21.653  10.462 -17.271  1.00 10.00      A   
ATOM   3369  ND2 ASN A 356      21.984   8.404 -18.090  1.00 10.00      A   
ATOM   3370 HD21 ASN A 356      22.591   7.816 -18.593  1.00 10.00      A   
ATOM   3371 HD22 ASN A 356      21.117   8.108 -17.723  1.00 10.00      A   
ATOM   3372  C   ASN A 356      22.958  11.618 -20.304  1.00 10.00      A   
ATOM   3373  O   ASN A 356      23.519  11.522 -21.396  1.00 10.00      A   
ATOM   3374  N   VAL A 357      21.662  11.860 -20.177  1.00 10.00      A   
ATOM   3375  HN  VAL A 357      21.283  11.967 -19.278  1.00 10.00      A   
ATOM   3376  CA  VAL A 357      20.785  11.981 -21.331  1.00 10.00      A   
ATOM   3377  CB  VAL A 357      19.586  11.025 -21.215  1.00 10.00      A   
ATOM   3378  CG1 VAL A 357      20.034   9.592 -21.446  1.00 10.00      A   
ATOM   3379  CG2 VAL A 357      18.935  11.166 -19.848  1.00 10.00      A   
ATOM   3380  C   VAL A 357      20.272  13.408 -21.476  1.00 10.00      A   
ATOM   3381  O   VAL A 357      20.300  14.188 -20.519  1.00 10.00      A   
ATOM   3382  N   ALA A 358      19.796  13.741 -22.669  1.00 10.00      A   
ATOM   3383  HN  ALA A 358      19.775  13.065 -23.386  1.00 10.00      A   
ATOM   3384  CA  ALA A 358      19.280  15.075 -22.941  1.00 10.00      A   
ATOM   3385  CB  ALA A 358      19.450  15.435 -24.409  1.00 10.00      A   
ATOM   3386  C   ALA A 358      17.820  15.182 -22.513  1.00 10.00      A   
ATOM   3387  O   ALA A 358      16.908  15.180 -23.342  1.00 10.00      A   
ATOM   3388  N   LEU A 359      17.610  15.237 -21.210  1.00 10.00      A   
ATOM   3389  HN  LEU A 359      18.382  15.197 -20.602  1.00 10.00      A   
ATOM   3390  CA  LEU A 359      16.273  15.351 -20.650  1.00 10.00      A   
ATOM   3391  CB  LEU A 359      15.948  14.125 -19.781  1.00 10.00      A   
ATOM   3392  CG  LEU A 359      14.523  14.044 -19.222  1.00 10.00      A   
ATOM   3393  CD1 LEU A 359      13.681  13.053 -20.015  1.00 10.00      A   
ATOM   3394  CD2 LEU A 359      14.540  13.685 -17.741  1.00 10.00      A   
ATOM   3395  C   LEU A 359      16.175  16.627 -19.822  1.00 10.00      A   
ATOM   3396  O   LEU A 359      16.911  16.804 -18.848  1.00 10.00      A   
ATOM   3397  N   THR A 360      15.292  17.522 -20.220  1.00 10.00      A   
ATOM   3398  HN  THR A 360      14.739  17.339 -21.014  1.00 10.00      A   
ATOM   3399  CA  THR A 360      15.121  18.771 -19.510  1.00 10.00      A   
ATOM   3400  CB  THR A 360      15.744  19.955 -20.284  1.00 10.00      A   
ATOM   3401  OG1 THR A 360      15.173  20.042 -21.599  1.00 10.00      A   
ATOM   3402  HG1 THR A 360      15.166  19.157 -22.011  1.00 10.00      A   
ATOM   3403  CG2 THR A 360      17.253  19.802 -20.400  1.00 10.00      A   
ATOM   3404  C   THR A 360      13.646  19.058 -19.249  1.00 10.00      A   
ATOM   3405  O   THR A 360      12.812  18.150 -19.220  1.00 10.00      A   
ATOM   3406  N   GLU A 361      13.342  20.327 -19.040  1.00 10.00      A   
ATOM   3407  HN  GLU A 361      14.067  20.993 -19.027  1.00 10.00      A   
ATOM   3408  CA  GLU A 361      11.984  20.775 -18.791  1.00 10.00      A   
ATOM   3409  CB  GLU A 361      11.994  22.117 -18.044  1.00 10.00      A   
ATOM   3410  CG  GLU A 361      12.557  23.301 -18.829  1.00 10.00      A   
ATOM   3411  CD  GLU A 361      14.055  23.225 -19.068  1.00 10.00      A   
ATOM   3412  OE1 GLU A 361      14.541  23.874 -20.017  1.00 10.00      A   
ATOM   3413  OE2 GLU A 361      14.751  22.503 -18.323  1.00 10.00      A   
ATOM   3414  C   GLU A 361      11.208  20.893 -20.095  1.00 10.00      A   
ATOM   3415  O   GLU A 361       9.989  21.084 -20.089  1.00 10.00      A   
ATOM   3416  N   GLN A 362      11.921  20.751 -21.212  1.00 10.00      A   
ATOM   3417  HN  GLN A 362      12.882  20.568 -21.143  1.00 10.00      A   
ATOM   3418  CA  GLN A 362      11.307  20.840 -22.527  1.00 10.00      A   
ATOM   3419  CB  GLN A 362      12.364  20.717 -23.625  1.00 10.00      A   
ATOM   3420  CG  GLN A 362      11.991  21.412 -24.924  1.00 10.00      A   
ATOM   3421  CD  GLN A 362      11.880  22.915 -24.762  1.00 10.00      A   
ATOM   3422  OE1 GLN A 362      12.868  23.637 -24.879  1.00 10.00      A   
ATOM   3423  NE2 GLN A 362      10.672  23.398 -24.523  1.00 10.00      A   
ATOM   3424 HE21 GLN A 362       9.920  22.768 -24.472  1.00 10.00      A   
ATOM   3425 HE22 GLN A 362      10.577  24.367 -24.399  1.00 10.00      A   
ATOM   3426  C   GLN A 362      10.254  19.754 -22.689  1.00 10.00      A   
ATOM   3427  O   GLN A 362       9.112  20.033 -23.069  1.00 10.00      A   
ATOM   3428  N   GLY A 363      10.642  18.519 -22.385  1.00 10.00      A   
ATOM   3429  HN  GLY A 363      11.577  18.360 -22.097  1.00 10.00      A   
ATOM   3430  CA  GLY A 363       9.723  17.406 -22.481  1.00 10.00      A   
ATOM   3431  C   GLY A 363       8.502  17.612 -21.610  1.00 10.00      A   
ATOM   3432  O   GLY A 363       7.385  17.324 -22.027  1.00 10.00      A   
ATOM   3433  N   LEU A 364       8.716  18.132 -20.403  1.00 10.00      A   
ATOM   3434  HN  LEU A 364       9.634  18.344 -20.134  1.00 10.00      A   
ATOM   3435  CA  LEU A 364       7.627  18.393 -19.466  1.00 10.00      A   
ATOM   3436  CB  LEU A 364       8.172  19.054 -18.200  1.00 10.00      A   
ATOM   3437  CG  LEU A 364       8.411  18.131 -17.009  1.00 10.00      A   
ATOM   3438  CD1 LEU A 364       9.039  18.899 -15.858  1.00 10.00      A   
ATOM   3439  CD2 LEU A 364       7.109  17.479 -16.571  1.00 10.00      A   
ATOM   3440  C   LEU A 364       6.572  19.297 -20.090  1.00 10.00      A   
ATOM   3441  O   LEU A 364       5.373  19.011 -20.027  1.00 10.00      A   
ATOM   3442  N   VAL A 365       7.029  20.387 -20.695  1.00 10.00      A   
ATOM   3443  HN  VAL A 365       7.998  20.553 -20.707  1.00 10.00      A   
ATOM   3444  CA  VAL A 365       6.134  21.343 -21.341  1.00 10.00      A   
ATOM   3445  CB  VAL A 365       6.884  22.621 -21.782  1.00 10.00      A   
ATOM   3446  CG1 VAL A 365       5.938  23.602 -22.464  1.00 10.00      A   
ATOM   3447  CG2 VAL A 365       7.558  23.281 -20.588  1.00 10.00      A   
ATOM   3448  C   VAL A 365       5.445  20.710 -22.548  1.00 10.00      A   
ATOM   3449  O   VAL A 365       4.239  20.866 -22.743  1.00 10.00      A   
ATOM   3450  N   SER A 366       6.211  19.978 -23.344  1.00 10.00      A   
ATOM   3451  HN  SER A 366       7.169  19.885 -23.136  1.00 10.00      A   
ATOM   3452  CA  SER A 366       5.676  19.323 -24.529  1.00 10.00      A   
ATOM   3453  CB  SER A 366       6.807  18.679 -25.334  1.00 10.00      A   
ATOM   3454  OG  SER A 366       7.777  19.641 -25.719  1.00 10.00      A   
ATOM   3455  HG  SER A 366       8.002  19.510 -26.658  1.00 10.00      A   
ATOM   3456  C   SER A 366       4.606  18.283 -24.184  1.00 10.00      A   
ATOM   3457  O   SER A 366       3.543  18.244 -24.811  1.00 10.00      A   
ATOM   3458  N   VAL A 367       4.874  17.452 -23.182  1.00 10.00      A   
ATOM   3459  HN  VAL A 367       5.728  17.542 -22.698  1.00 10.00      A   
ATOM   3460  CA  VAL A 367       3.927  16.414 -22.785  1.00 10.00      A   
ATOM   3461  CB  VAL A 367       4.540  15.368 -21.828  1.00 10.00      A   
ATOM   3462  CG1 VAL A 367       3.555  14.239 -21.584  1.00 10.00      A   
ATOM   3463  CG2 VAL A 367       5.826  14.806 -22.406  1.00 10.00      A   
ATOM   3464  C   VAL A 367       2.651  17.006 -22.184  1.00 10.00      A   
ATOM   3465  O   VAL A 367       1.550  16.548 -22.490  1.00 10.00      A   
ATOM   3466  N   SER A 368       2.794  18.036 -21.357  1.00 10.00      A   
ATOM   3467  HN  SER A 368       3.694  18.381 -21.162  1.00 10.00      A   
ATOM   3468  CA  SER A 368       1.634  18.664 -20.734  1.00 10.00      A   
ATOM   3469  CB  SER A 368       2.051  19.674 -19.659  1.00 10.00      A   
ATOM   3470  OG  SER A 368       3.140  20.467 -20.088  1.00 10.00      A   
ATOM   3471  HG  SER A 368       3.966  19.995 -19.921  1.00 10.00      A   
ATOM   3472  C   SER A 368       0.718  19.299 -21.783  1.00 10.00      A   
ATOM   3473  O   SER A 368      -0.507  19.269 -21.654  1.00 10.00      A   
ATOM   3474  N   MET A 369       1.322  19.865 -22.821  1.00 10.00      A   
ATOM   3475  HN  MET A 369       2.304  19.887 -22.848  1.00 10.00      A   
ATOM   3476  CA  MET A 369       0.568  20.489 -23.904  1.00 10.00      A   
ATOM   3477  CB  MET A 369       1.488  21.356 -24.770  1.00 10.00      A   
ATOM   3478  CG  MET A 369       1.861  22.702 -24.173  1.00 10.00      A   
ATOM   3479  SD  MET A 369       2.899  23.671 -25.287  1.00 10.00      A   
ATOM   3480  CE  MET A 369       3.016  25.221 -24.393  1.00 10.00      A   
ATOM   3481  C   MET A 369      -0.081  19.429 -24.785  1.00 10.00      A   
ATOM   3482  O   MET A 369      -1.162  19.637 -25.337  1.00 10.00      A   
ATOM   3483  N   GLY A 370       0.581  18.286 -24.898  1.00 10.00      A   
ATOM   3484  HN  GLY A 370       1.421  18.169 -24.406  1.00 10.00      A   
ATOM   3485  CA  GLY A 370       0.075  17.213 -25.728  1.00 10.00      A   
ATOM   3486  C   GLY A 370      -1.023  16.399 -25.073  1.00 10.00      A   
ATOM   3487  O   GLY A 370      -2.104  16.240 -25.644  1.00 10.00      A   
ATOM   3488  N   CYS A 371      -0.757  15.898 -23.875  1.00 10.00      A   
ATOM   3489  HN  CYS A 371       0.109  16.101 -23.450  1.00 10.00      A   
ATOM   3490  CA  CYS A 371      -1.717  15.068 -23.158  1.00 10.00      A   
ATOM   3491  CB  CYS A 371      -0.982  13.984 -22.366  1.00 10.00      A   
ATOM   3492  SG  CYS A 371       0.417  13.242 -23.241  1.00 10.00      A   
ATOM   3493  HG  CYS A 371      -0.067  12.373 -24.124  1.00 10.00      A   
ATOM   3494  C   CYS A 371      -2.602  15.898 -22.229  1.00 10.00      A   
ATOM   3495  O   CYS A 371      -2.145  16.406 -21.207  1.00 10.00      A   
ATOM   3496  N   PRO A 372      -3.890  16.045 -22.579  1.00 10.00      A   
ATOM   3497  CA  PRO A 372      -4.847  16.815 -21.780  1.00 10.00      A   
ATOM   3498  CB  PRO A 372      -5.983  17.081 -22.770  1.00 10.00      A   
ATOM   3499  CG  PRO A 372      -5.951  15.917 -23.699  1.00 10.00      A   
ATOM   3500  CD  PRO A 372      -4.511  15.489 -23.797  1.00 10.00      A   
ATOM   3501  C   PRO A 372      -5.372  16.036 -20.572  1.00 10.00      A   
ATOM   3502  O   PRO A 372      -5.998  16.607 -19.676  1.00 10.00      A   
ATOM   3503  N   LYS A 373      -5.106  14.739 -20.541  1.00 10.00      A   
ATOM   3504  HN  LYS A 373      -4.578  14.343 -21.268  1.00 10.00      A   
ATOM   3505  CA  LYS A 373      -5.573  13.889 -19.450  1.00 10.00      A   
ATOM   3506  CB  LYS A 373      -5.964  12.507 -19.978  1.00 10.00      A   
ATOM   3507  CG  LYS A 373      -7.012  12.523 -21.079  1.00 10.00      A   
ATOM   3508  CD  LYS A 373      -8.293  13.205 -20.629  1.00 10.00      A   
ATOM   3509  CE  LYS A 373      -9.428  12.958 -21.612  1.00 10.00      A   
ATOM   3510  NZ  LYS A 373      -9.932  11.559 -21.548  1.00 10.00      A   
ATOM   3511  HZ1 LYS A 373     -10.256  11.338 -20.582  1.00 10.00      A   
ATOM   3512  HZ2 LYS A 373      -9.179  10.886 -21.815  1.00 10.00      A   
ATOM   3513  HZ3 LYS A 373     -10.729  11.433 -22.203  1.00 10.00      A   
ATOM   3514  C   LYS A 373      -4.522  13.743 -18.358  1.00 10.00      A   
ATOM   3515  O   LYS A 373      -4.746  13.057 -17.362  1.00 10.00      A   
ATOM   3516  N   LEU A 374      -3.379  14.391 -18.544  1.00 10.00      A   
ATOM   3517  HN  LEU A 374      -3.261  14.933 -19.350  1.00 10.00      A   
ATOM   3518  CA  LEU A 374      -2.297  14.316 -17.570  1.00 10.00      A   
ATOM   3519  CB  LEU A 374      -1.018  14.934 -18.131  1.00 10.00      A   
ATOM   3520  CG  LEU A 374       0.008  13.967 -18.719  1.00 10.00      A   
ATOM   3521  CD1 LEU A 374       1.268  14.721 -19.102  1.00 10.00      A   
ATOM   3522  CD2 LEU A 374       0.332  12.855 -17.733  1.00 10.00      A   
ATOM   3523  C   LEU A 374      -2.668  15.016 -16.272  1.00 10.00      A   
ATOM   3524  O   LEU A 374      -2.901  16.226 -16.256  1.00 10.00      A   
ATOM   3525  N   GLU A 375      -2.739  14.249 -15.191  1.00 10.00      A   
ATOM   3526  HN  GLU A 375      -2.585  13.283 -15.279  1.00 10.00      A   
ATOM   3527  CA  GLU A 375      -3.065  14.807 -13.885  1.00 10.00      A   
ATOM   3528  CB  GLU A 375      -4.539  14.611 -13.540  1.00 10.00      A   
ATOM   3529  CG  GLU A 375      -4.978  13.170 -13.375  1.00 10.00      A   
ATOM   3530  CD  GLU A 375      -6.233  13.071 -12.541  1.00 10.00      A   
ATOM   3531  OE1 GLU A 375      -6.115  12.958 -11.304  1.00 10.00      A   
ATOM   3532  OE2 GLU A 375      -7.342  13.128 -13.111  1.00 10.00      A   
ATOM   3533  C   GLU A 375      -2.161  14.251 -12.782  1.00 10.00      A   
ATOM   3534  O   GLU A 375      -2.253  14.663 -11.622  1.00 10.00      A   
ATOM   3535  N   SER A 376      -1.294  13.320 -13.150  1.00 10.00      A   
ATOM   3536  HN  SER A 376      -1.272  13.036 -14.088  1.00 10.00      A   
ATOM   3537  CA  SER A 376      -0.358  12.716 -12.214  1.00 10.00      A   
ATOM   3538  CB  SER A 376      -0.839  11.325 -11.776  1.00 10.00      A   
ATOM   3539  OG  SER A 376      -0.072  10.825 -10.690  1.00 10.00      A   
ATOM   3540  HG  SER A 376      -0.012   9.860 -10.755  1.00 10.00      A   
ATOM   3541  C   SER A 376       1.008  12.629 -12.885  1.00 10.00      A   
ATOM   3542  O   SER A 376       1.219  11.806 -13.776  1.00 10.00      A   
ATOM   3543  N   VAL A 377       1.927  13.497 -12.486  1.00 10.00      A   
ATOM   3544  HN  VAL A 377       1.708  14.141 -11.769  1.00 10.00      A   
ATOM   3545  CA  VAL A 377       3.251  13.513 -13.091  1.00 10.00      A   
ATOM   3546  CB  VAL A 377       3.458  14.764 -13.977  1.00 10.00      A   
ATOM   3547  CG1 VAL A 377       4.843  14.770 -14.605  1.00 10.00      A   
ATOM   3548  CG2 VAL A 377       2.388  14.849 -15.056  1.00 10.00      A   
ATOM   3549  C   VAL A 377       4.372  13.433 -12.057  1.00 10.00      A   
ATOM   3550  O   VAL A 377       4.353  14.124 -11.039  1.00 10.00      A   
ATOM   3551  N   LEU A 378       5.335  12.568 -12.331  1.00 10.00      A   
ATOM   3552  HN  LEU A 378       5.258  12.022 -13.148  1.00 10.00      A   
ATOM   3553  CA  LEU A 378       6.509  12.394 -11.487  1.00 10.00      A   
ATOM   3554  CB  LEU A 378       6.535  10.974 -10.905  1.00 10.00      A   
ATOM   3555  CG  LEU A 378       7.716  10.623  -9.994  1.00 10.00      A   
ATOM   3556  CD1 LEU A 378       7.227   9.913  -8.738  1.00 10.00      A   
ATOM   3557  CD2 LEU A 378       8.722   9.752 -10.736  1.00 10.00      A   
ATOM   3558  C   LEU A 378       7.720  12.634 -12.379  1.00 10.00      A   
ATOM   3559  O   LEU A 378       7.926  11.903 -13.352  1.00 10.00      A   
ATOM   3560  N   TYR A 379       8.516  13.647 -12.067  1.00 10.00      A   
ATOM   3561  HN  TYR A 379       8.344  14.171 -11.251  1.00 10.00      A   
ATOM   3562  CA  TYR A 379       9.654  13.982 -12.910  1.00 10.00      A   
ATOM   3563  CB  TYR A 379       9.284  15.198 -13.767  1.00 10.00      A   
ATOM   3564  CG  TYR A 379       9.992  15.296 -15.099  1.00 10.00      A   
ATOM   3565  CD1 TYR A 379       9.517  14.616 -16.210  1.00 10.00      A   
ATOM   3566  CD2 TYR A 379      11.118  16.096 -15.252  1.00 10.00      A   
ATOM   3567  CE1 TYR A 379      10.141  14.728 -17.436  1.00 10.00      A   
ATOM   3568  CE2 TYR A 379      11.755  16.209 -16.474  1.00 10.00      A   
ATOM   3569  CZ  TYR A 379      11.260  15.524 -17.563  1.00 10.00      A   
ATOM   3570  OH  TYR A 379      11.871  15.645 -18.789  1.00 10.00      A   
ATOM   3571  HH  TYR A 379      12.323  16.498 -18.842  1.00 10.00      A   
ATOM   3572  C   TYR A 379      10.917  14.291 -12.110  1.00 10.00      A   
ATOM   3573  O   TYR A 379      10.870  14.933 -11.057  1.00 10.00      A   
ATOM   3574  N   PHE A 380      12.039  13.819 -12.630  1.00 10.00      A   
ATOM   3575  HN  PHE A 380      11.991  13.282 -13.447  1.00 10.00      A   
ATOM   3576  CA  PHE A 380      13.342  14.053 -12.032  1.00 10.00      A   
ATOM   3577  CB  PHE A 380      13.970  12.733 -11.579  1.00 10.00      A   
ATOM   3578  CG  PHE A 380      13.392  12.170 -10.309  1.00 10.00      A   
ATOM   3579  CD1 PHE A 380      12.241  11.399 -10.334  1.00 10.00      A   
ATOM   3580  CD2 PHE A 380      14.008  12.401  -9.093  1.00 10.00      A   
ATOM   3581  CE1 PHE A 380      11.713  10.871  -9.172  1.00 10.00      A   
ATOM   3582  CE2 PHE A 380      13.484  11.877  -7.927  1.00 10.00      A   
ATOM   3583  CZ  PHE A 380      12.335  11.111  -7.965  1.00 10.00      A   
ATOM   3584  C   PHE A 380      14.234  14.703 -13.083  1.00 10.00      A   
ATOM   3585  O   PHE A 380      14.429  14.145 -14.164  1.00 10.00      A   
ATOM   3586  N   CYS A 381      14.770  15.872 -12.774  1.00 10.00      A   
ATOM   3587  HN  CYS A 381      14.595  16.266 -11.893  1.00 10.00      A   
ATOM   3588  CA  CYS A 381      15.610  16.585 -13.721  1.00 10.00      A   
ATOM   3589  CB  CYS A 381      14.780  17.637 -14.461  1.00 10.00      A   
ATOM   3590  SG  CYS A 381      13.798  18.712 -13.387  1.00 10.00      A   
ATOM   3591  HG  CYS A 381      14.272  19.948 -13.507  1.00 10.00      A   
ATOM   3592  C   CYS A 381      16.820  17.234 -13.053  1.00 10.00      A   
ATOM   3593  O   CYS A 381      17.000  17.149 -11.837  1.00 10.00      A   
ATOM   3594  N   ARG A 382      17.656  17.860 -13.869  1.00 10.00      A   
ATOM   3595  HN  ARG A 382      17.464  17.861 -14.831  1.00 10.00      A   
ATOM   3596  CA  ARG A 382      18.854  18.533 -13.396  1.00 10.00      A   
ATOM   3597  CB  ARG A 382      20.009  18.281 -14.366  1.00 10.00      A   
ATOM   3598  CG  ARG A 382      21.014  17.255 -13.888  1.00 10.00      A   
ATOM   3599  CD  ARG A 382      20.458  15.845 -13.972  1.00 10.00      A   
ATOM   3600  NE  ARG A 382      21.416  14.871 -13.466  1.00 10.00      A   
ATOM   3601  HE  ARG A 382      22.148  15.215 -12.906  1.00 10.00      A   
ATOM   3602  CZ  ARG A 382      21.363  13.570 -13.721  1.00 10.00      A   
ATOM   3603  NH1 ARG A 382      20.400  13.069 -14.483  1.00 10.00      A   
ATOM   3604 HH11 ARG A 382      19.671  13.695 -14.891  1.00 10.00      A   
ATOM   3605 HH12 ARG A 382      20.363  12.047 -14.679  1.00 10.00      A   
ATOM   3606  NH2 ARG A 382      22.276  12.766 -13.207  1.00 10.00      A   
ATOM   3607 HH21 ARG A 382      22.244  11.735 -13.397  1.00 10.00      A   
ATOM   3608 HH22 ARG A 382      23.039  13.153 -12.599  1.00 10.00      A   
ATOM   3609  C   ARG A 382      18.632  20.035 -13.267  1.00 10.00      A   
ATOM   3610  O   ARG A 382      19.247  20.694 -12.428  1.00 10.00      A   
ATOM   3611  N   GLN A 383      17.756  20.570 -14.105  1.00 10.00      A   
ATOM   3612  HN  GLN A 383      17.283  19.991 -14.739  1.00 10.00      A   
ATOM   3613  CA  GLN A 383      17.462  21.993 -14.098  1.00 10.00      A   
ATOM   3614  CB  GLN A 383      18.089  22.653 -15.332  1.00 10.00      A   
ATOM   3615  CG  GLN A 383      17.431  22.244 -16.639  1.00 10.00      A   
ATOM   3616  CD  GLN A 383      18.210  22.660 -17.864  1.00 10.00      A   
ATOM   3617  OE1 GLN A 383      19.439  22.718 -17.846  1.00 10.00      A   
ATOM   3618  NE2 GLN A 383      17.496  22.954 -18.939  1.00 10.00      A   
ATOM   3619 HE21 GLN A 383      16.508  22.894 -18.873  1.00 10.00      A   
ATOM   3620 HE22 GLN A 383      17.971  23.210 -19.758  1.00 10.00      A   
ATOM   3621  C   GLN A 383      15.959  22.217 -14.107  1.00 10.00      A   
ATOM   3622  O   GLN A 383      15.187  21.258 -14.187  1.00 10.00      A   
ATOM   3623  N   MET A 384      15.554  23.474 -14.019  1.00 10.00      A   
ATOM   3624  HN  MET A 384      16.224  24.187 -13.929  1.00 10.00      A   
ATOM   3625  CA  MET A 384      14.147  23.831 -14.035  1.00 10.00      A   
ATOM   3626  CB  MET A 384      13.460  23.403 -12.736  1.00 10.00      A   
ATOM   3627  CG  MET A 384      11.962  23.668 -12.705  1.00 10.00      A   
ATOM   3628  SD  MET A 384      11.116  23.082 -14.188  1.00 10.00      A   
ATOM   3629  CE  MET A 384      11.371  21.314 -14.048  1.00 10.00      A   
ATOM   3630  C   MET A 384      13.980  25.328 -14.252  1.00 10.00      A   
ATOM   3631  O   MET A 384      14.692  26.136 -13.653  1.00 10.00      A   
ATOM   3632  N   THR A 385      13.049  25.689 -15.122  1.00 10.00      A   
ATOM   3633  HN  THR A 385      12.535  24.994 -15.586  1.00 10.00      A   
ATOM   3634  CA  THR A 385      12.773  27.084 -15.418  1.00 10.00      A   
ATOM   3635  CB  THR A 385      12.727  27.316 -16.938  1.00 10.00      A   
ATOM   3636  OG1 THR A 385      13.283  26.179 -17.607  1.00 10.00      A   
ATOM   3637  HG1 THR A 385      13.561  26.434 -18.492  1.00 10.00      A   
ATOM   3638  CG2 THR A 385      13.512  28.563 -17.316  1.00 10.00      A   
ATOM   3639  C   THR A 385      11.425  27.485 -14.838  1.00 10.00      A   
ATOM   3640  O   THR A 385      10.449  26.737 -14.945  1.00 10.00      A   
ATOM   3641  N   ASN A 386      11.372  28.665 -14.234  1.00 10.00      A   
ATOM   3642  HN  ASN A 386      12.197  29.213 -14.179  1.00 10.00      A   
ATOM   3643  CA  ASN A 386      10.137  29.171 -13.646  1.00 10.00      A   
ATOM   3644  CB  ASN A 386      10.366  30.524 -12.975  1.00 10.00      A   
ATOM   3645  CG  ASN A 386      10.929  30.402 -11.574  1.00 10.00      A   
ATOM   3646  OD1 ASN A 386      10.192  30.178 -10.616  1.00 10.00      A   
ATOM   3647  ND2 ASN A 386      12.237  30.555 -11.444  1.00 10.00      A   
ATOM   3648 HD21 ASN A 386      12.765  30.731 -12.254  1.00 10.00      A   
ATOM   3649 HD22 ASN A 386      12.625  30.498 -10.542  1.00 10.00      A   
ATOM   3650  C   ASN A 386       9.070  29.306 -14.719  1.00 10.00      A   
ATOM   3651  O   ASN A 386       7.901  28.998 -14.491  1.00 10.00      A   
ATOM   3652  N   ALA A 387       9.497  29.751 -15.898  1.00 10.00      A   
ATOM   3653  HN  ALA A 387      10.445  29.972 -16.002  1.00 10.00      A   
ATOM   3654  CA  ALA A 387       8.604  29.927 -17.034  1.00 10.00      A   
ATOM   3655  CB  ALA A 387       9.369  30.519 -18.209  1.00 10.00      A   
ATOM   3656  C   ALA A 387       7.964  28.597 -17.426  1.00 10.00      A   
ATOM   3657  O   ALA A 387       6.774  28.532 -17.736  1.00 10.00      A   
ATOM   3658  N   ALA A 388       8.765  27.537 -17.399  1.00 10.00      A   
ATOM   3659  HN  ALA A 388       9.702  27.657 -17.137  1.00 10.00      A   
ATOM   3660  CA  ALA A 388       8.287  26.204 -17.739  1.00 10.00      A   
ATOM   3661  CB  ALA A 388       9.437  25.209 -17.721  1.00 10.00      A   
ATOM   3662  C   ALA A 388       7.193  25.773 -16.775  1.00 10.00      A   
ATOM   3663  O   ALA A 388       6.123  25.332 -17.196  1.00 10.00      A   
ATOM   3664  N   LEU A 389       7.471  25.926 -15.484  1.00 10.00      A   
ATOM   3665  HN  LEU A 389       8.347  26.286 -15.227  1.00 10.00      A   
ATOM   3666  CA  LEU A 389       6.522  25.571 -14.434  1.00 10.00      A   
ATOM   3667  CB  LEU A 389       7.104  25.918 -13.060  1.00 10.00      A   
ATOM   3668  CG  LEU A 389       8.357  25.150 -12.630  1.00 10.00      A   
ATOM   3669  CD1 LEU A 389       9.112  25.917 -11.550  1.00 10.00      A   
ATOM   3670  CD2 LEU A 389       7.983  23.763 -12.133  1.00 10.00      A   
ATOM   3671  C   LEU A 389       5.194  26.301 -14.634  1.00 10.00      A   
ATOM   3672  O   LEU A 389       4.125  25.691 -14.595  1.00 10.00      A   
ATOM   3673  N   ILE A 390       5.276  27.610 -14.851  1.00 10.00      A   
ATOM   3674  HN  ILE A 390       6.161  28.039 -14.856  1.00 10.00      A   
ATOM   3675  CA  ILE A 390       4.090  28.430 -15.066  1.00 10.00      A   
ATOM   3676  CB  ILE A 390       4.467  29.920 -15.229  1.00 10.00      A   
ATOM   3677  CG1 ILE A 390       5.094  30.446 -13.933  1.00 10.00      A   
ATOM   3678  CG2 ILE A 390       3.252  30.751 -15.613  1.00 10.00      A   
ATOM   3679  CD1 ILE A 390       5.667  31.844 -14.042  1.00 10.00      A   
ATOM   3680  C   ILE A 390       3.311  27.956 -16.292  1.00 10.00      A   
ATOM   3681  O   ILE A 390       2.091  27.807 -16.244  1.00 10.00      A   
ATOM   3682  N   THR A 391       4.027  27.698 -17.378  1.00 10.00      A   
ATOM   3683  HN  THR A 391       4.999  27.822 -17.346  1.00 10.00      A   
ATOM   3684  CA  THR A 391       3.411  27.242 -18.619  1.00 10.00      A   
ATOM   3685  CB  THR A 391       4.458  27.086 -19.742  1.00 10.00      A   
ATOM   3686  OG1 THR A 391       5.215  28.297 -19.863  1.00 10.00      A   
ATOM   3687  HG1 THR A 391       5.791  28.391 -19.095  1.00 10.00      A   
ATOM   3688  CG2 THR A 391       3.783  26.803 -21.071  1.00 10.00      A   
ATOM   3689  C   THR A 391       2.649  25.928 -18.420  1.00 10.00      A   
ATOM   3690  O   THR A 391       1.500  25.802 -18.845  1.00 10.00      A   
ATOM   3691  N   ILE A 392       3.278  24.971 -17.746  1.00 10.00      A   
ATOM   3692  HN  ILE A 392       4.185  25.140 -17.406  1.00 10.00      A   
ATOM   3693  CA  ILE A 392       2.661  23.673 -17.495  1.00 10.00      A   
ATOM   3694  CB  ILE A 392       3.631  22.721 -16.765  1.00 10.00      A   
ATOM   3695  CG1 ILE A 392       4.865  22.450 -17.627  1.00 10.00      A   
ATOM   3696  CG2 ILE A 392       2.939  21.415 -16.395  1.00 10.00      A   
ATOM   3697  CD1 ILE A 392       5.968  21.720 -16.894  1.00 10.00      A   
ATOM   3698  C   ILE A 392       1.375  23.822 -16.679  1.00 10.00      A   
ATOM   3699  O   ILE A 392       0.348  23.225 -17.012  1.00 10.00      A   
ATOM   3700  N   ALA A 393       1.438  24.631 -15.621  1.00 10.00      A   
ATOM   3701  HN  ALA A 393       2.290  25.078 -15.412  1.00 10.00      A   
ATOM   3702  CA  ALA A 393       0.283  24.866 -14.755  1.00 10.00      A   
ATOM   3703  CB  ALA A 393       0.670  25.765 -13.591  1.00 10.00      A   
ATOM   3704  C   ALA A 393      -0.883  25.476 -15.528  1.00 10.00      A   
ATOM   3705  O   ALA A 393      -2.037  25.097 -15.331  1.00 10.00      A   
ATOM   3706  N   ARG A 394      -0.570  26.416 -16.410  1.00 10.00      A   
ATOM   3707  HN  ARG A 394       0.374  26.671 -16.521  1.00 10.00      A   
ATOM   3708  CA  ARG A 394      -1.588  27.084 -17.214  1.00 10.00      A   
ATOM   3709  CB  ARG A 394      -0.999  28.310 -17.922  1.00 10.00      A   
ATOM   3710  CG  ARG A 394      -0.502  29.404 -16.991  1.00 10.00      A   
ATOM   3711  CD  ARG A 394       0.230  30.493 -17.759  1.00 10.00      A   
ATOM   3712  NE  ARG A 394      -0.682  31.344 -18.521  1.00 10.00      A   
ATOM   3713  HE  ARG A 394      -1.049  30.975 -19.356  1.00 10.00      A   
ATOM   3714  CZ  ARG A 394      -1.027  32.579 -18.154  1.00 10.00      A   
ATOM   3715  NH1 ARG A 394      -0.536  33.099 -17.039  1.00 10.00      A   
ATOM   3716 HH11 ARG A 394       0.120  32.544 -16.445  1.00 10.00      A   
ATOM   3717 HH12 ARG A 394      -0.802  34.066 -16.745  1.00 10.00      A   
ATOM   3718  NH2 ARG A 394      -1.869  33.288 -18.893  1.00 10.00      A   
ATOM   3719 HH21 ARG A 394      -2.136  34.254 -18.604  1.00 10.00      A   
ATOM   3720 HH22 ARG A 394      -2.270  32.885 -19.773  1.00 10.00      A   
ATOM   3721  C   ARG A 394      -2.184  26.131 -18.247  1.00 10.00      A   
ATOM   3722  O   ARG A 394      -3.369  26.218 -18.578  1.00 10.00      A   
ATOM   3723  N   ASN A 395      -1.355  25.224 -18.755  1.00 10.00      A   
ATOM   3724  HN  ASN A 395      -0.419  25.206 -18.447  1.00 10.00      A   
ATOM   3725  CA  ASN A 395      -1.797  24.259 -19.759  1.00 10.00      A   
ATOM   3726  CB  ASN A 395      -0.612  23.644 -20.508  1.00 10.00      A   
ATOM   3727  CG  ASN A 395      -0.296  24.368 -21.800  1.00 10.00      A   
ATOM   3728  OD1 ASN A 395       0.607  25.195 -21.855  1.00 10.00      A   
ATOM   3729  ND2 ASN A 395      -1.051  24.068 -22.842  1.00 10.00      A   
ATOM   3730 HD21 ASN A 395      -1.760  23.407 -22.719  1.00 10.00      A   
ATOM   3731 HD22 ASN A 395      -0.868  24.515 -23.697  1.00 10.00      A   
ATOM   3732  C   ASN A 395      -2.661  23.159 -19.154  1.00 10.00      A   
ATOM   3733  O   ASN A 395      -3.736  22.849 -19.670  1.00 10.00      A   
ATOM   3734  N   ARG A 396      -2.198  22.577 -18.059  1.00 10.00      A   
ATOM   3735  HN  ARG A 396      -1.341  22.875 -17.679  1.00 10.00      A   
ATOM   3736  CA  ARG A 396      -2.937  21.507 -17.403  1.00 10.00      A   
ATOM   3737  CB  ARG A 396      -2.148  20.197 -17.452  1.00 10.00      A   
ATOM   3738  CG  ARG A 396      -1.914  19.659 -18.855  1.00 10.00      A   
ATOM   3739  CD  ARG A 396      -3.074  18.796 -19.331  1.00 10.00      A   
ATOM   3740  NE  ARG A 396      -4.164  19.573 -19.930  1.00 10.00      A   
ATOM   3741  HE  ARG A 396      -4.934  19.781 -19.350  1.00 10.00      A   
ATOM   3742  CZ  ARG A 396      -4.178  19.990 -21.203  1.00 10.00      A   
ATOM   3743  NH1 ARG A 396      -3.160  19.714 -22.011  1.00 10.00      A   
ATOM   3744 HH11 ARG A 396      -2.337  19.175 -21.657  1.00 10.00      A   
ATOM   3745 HH12 ARG A 396      -3.175  20.032 -23.005  1.00 10.00      A   
ATOM   3746  NH2 ARG A 396      -5.218  20.668 -21.670  1.00 10.00      A   
ATOM   3747 HH21 ARG A 396      -6.025  20.881 -21.045  1.00 10.00      A   
ATOM   3748 HH22 ARG A 396      -5.236  20.992 -22.660  1.00 10.00      A   
ATOM   3749  C   ARG A 396      -3.280  21.852 -15.959  1.00 10.00      A   
ATOM   3750  O   ARG A 396      -2.550  21.493 -15.036  1.00 10.00      A   
ATOM   3751  N   PRO A 397      -4.403  22.549 -15.745  1.00 10.00      A   
ATOM   3752  CA  PRO A 397      -4.847  22.923 -14.402  1.00 10.00      A   
ATOM   3753  CB  PRO A 397      -5.783  24.098 -14.676  1.00 10.00      A   
ATOM   3754  CG  PRO A 397      -6.372  23.799 -16.015  1.00 10.00      A   
ATOM   3755  CD  PRO A 397      -5.324  23.041 -16.789  1.00 10.00      A   
ATOM   3756  C   PRO A 397      -5.614  21.772 -13.750  1.00 10.00      A   
ATOM   3757  O   PRO A 397      -6.052  21.864 -12.607  1.00 10.00      A   
ATOM   3758  N   ASN A 398      -5.753  20.684 -14.492  1.00 10.00      A   
ATOM   3759  HN  ASN A 398      -5.360  20.672 -15.391  1.00 10.00      A   
ATOM   3760  CA  ASN A 398      -6.468  19.503 -14.019  1.00 10.00      A   
ATOM   3761  CB  ASN A 398      -7.146  18.792 -15.198  1.00 10.00      A   
ATOM   3762  CG  ASN A 398      -6.151  18.333 -16.250  1.00 10.00      A   
ATOM   3763  OD1 ASN A 398      -5.683  19.130 -17.066  1.00 10.00      A   
ATOM   3764  ND2 ASN A 398      -5.824  17.048 -16.248  1.00 10.00      A   
ATOM   3765 HD21 ASN A 398      -6.240  16.464 -15.582  1.00 10.00      A   
ATOM   3766 HD22 ASN A 398      -5.171  16.737 -16.909  1.00 10.00      A   
ATOM   3767  C   ASN A 398      -5.523  18.547 -13.295  1.00 10.00      A   
ATOM   3768  O   ASN A 398      -5.885  17.409 -12.996  1.00 10.00      A   
ATOM   3769  N   MET A 399      -4.315  19.027 -13.023  1.00 10.00      A   
ATOM   3770  HN  MET A 399      -4.103  19.944 -13.289  1.00 10.00      A   
ATOM   3771  CA  MET A 399      -3.297  18.241 -12.337  1.00 10.00      A   
ATOM   3772  CB  MET A 399      -1.944  18.950 -12.429  1.00 10.00      A   
ATOM   3773  CG  MET A 399      -0.747  18.064 -12.112  1.00 10.00      A   
ATOM   3774  SD  MET A 399      -0.349  16.923 -13.450  1.00 10.00      A   
ATOM   3775  CE  MET A 399      -0.093  18.058 -14.814  1.00 10.00      A   
ATOM   3776  C   MET A 399      -3.673  18.042 -10.874  1.00 10.00      A   
ATOM   3777  O   MET A 399      -4.027  18.999 -10.183  1.00 10.00      A   
ATOM   3778  N   THR A 400      -3.597  16.804 -10.407  1.00 10.00      A   
ATOM   3779  HN  THR A 400      -3.303  16.079 -11.003  1.00 10.00      A   
ATOM   3780  CA  THR A 400      -3.940  16.494  -9.028  1.00 10.00      A   
ATOM   3781  CB  THR A 400      -5.017  15.393  -8.955  1.00 10.00      A   
ATOM   3782  OG1 THR A 400      -4.558  14.229  -9.656  1.00 10.00      A   
ATOM   3783  HG1 THR A 400      -5.216  13.977 -10.328  1.00 10.00      A   
ATOM   3784  CG2 THR A 400      -6.315  15.876  -9.583  1.00 10.00      A   
ATOM   3785  C   THR A 400      -2.711  16.058  -8.232  1.00 10.00      A   
ATOM   3786  O   THR A 400      -2.612  16.314  -7.032  1.00 10.00      A   
ATOM   3787  N   ARG A 401      -1.776  15.405  -8.903  1.00 10.00      A   
ATOM   3788  HN  ARG A 401      -1.903  15.236  -9.864  1.00 10.00      A   
ATOM   3789  CA  ARG A 401      -0.563  14.931  -8.258  1.00 10.00      A   
ATOM   3790  CB  ARG A 401      -0.620  13.411  -8.082  1.00 10.00      A   
ATOM   3791  CG  ARG A 401      -1.622  12.956  -7.026  1.00 10.00      A   
ATOM   3792  CD  ARG A 401      -2.290  11.645  -7.410  1.00 10.00      A   
ATOM   3793  NE  ARG A 401      -3.269  11.806  -8.492  1.00 10.00      A   
ATOM   3794  HE  ARG A 401      -3.467  12.725  -8.795  1.00 10.00      A   
ATOM   3795  CZ  ARG A 401      -3.893  10.784  -9.080  1.00 10.00      A   
ATOM   3796  NH1 ARG A 401      -3.645   9.539  -8.684  1.00 10.00      A   
ATOM   3797 HH11 ARG A 401      -4.127   8.736  -9.139  1.00 10.00      A   
ATOM   3798 HH12 ARG A 401      -2.963   9.355  -7.903  1.00 10.00      A   
ATOM   3799  NH2 ARG A 401      -4.780  11.003 -10.047  1.00 10.00      A   
ATOM   3800 HH21 ARG A 401      -5.266  10.198 -10.504  1.00 10.00      A   
ATOM   3801 HH22 ARG A 401      -4.998  11.980 -10.362  1.00 10.00      A   
ATOM   3802  C   ARG A 401       0.674  15.345  -9.052  1.00 10.00      A   
ATOM   3803  O   ARG A 401       0.887  14.889 -10.174  1.00 10.00      A   
ATOM   3804  N   PHE A 402       1.481  16.220  -8.464  1.00 10.00      A   
ATOM   3805  HN  PHE A 402       1.263  16.542  -7.559  1.00 10.00      A   
ATOM   3806  CA  PHE A 402       2.689  16.707  -9.120  1.00 10.00      A   
ATOM   3807  CB  PHE A 402       2.562  18.202  -9.432  1.00 10.00      A   
ATOM   3808  CG  PHE A 402       3.121  18.601 -10.770  1.00 10.00      A   
ATOM   3809  CD1 PHE A 402       2.788  17.896 -11.915  1.00 10.00      A   
ATOM   3810  CD2 PHE A 402       3.972  19.685 -10.883  1.00 10.00      A   
ATOM   3811  CE1 PHE A 402       3.293  18.263 -13.148  1.00 10.00      A   
ATOM   3812  CE2 PHE A 402       4.483  20.057 -12.112  1.00 10.00      A   
ATOM   3813  CZ  PHE A 402       4.143  19.345 -13.246  1.00 10.00      A   
ATOM   3814  C   PHE A 402       3.915  16.445  -8.253  1.00 10.00      A   
ATOM   3815  O   PHE A 402       4.149  17.136  -7.255  1.00 10.00      A   
ATOM   3816  N   ARG A 403       4.696  15.451  -8.645  1.00 10.00      A   
ATOM   3817  HN  ARG A 403       4.474  14.968  -9.474  1.00 10.00      A   
ATOM   3818  CA  ARG A 403       5.885  15.070  -7.905  1.00 10.00      A   
ATOM   3819  CB  ARG A 403       5.819  13.583  -7.542  1.00 10.00      A   
ATOM   3820  CG  ARG A 403       4.479  13.149  -6.970  1.00 10.00      A   
ATOM   3821  CD  ARG A 403       4.309  11.642  -7.031  1.00 10.00      A   
ATOM   3822  NE  ARG A 403       4.947  10.967  -5.907  1.00 10.00      A   
ATOM   3823  HE  ARG A 403       5.759  11.394  -5.516  1.00 10.00      A   
ATOM   3824  CZ  ARG A 403       4.494   9.842  -5.363  1.00 10.00      A   
ATOM   3825  NH1 ARG A 403       3.394   9.261  -5.838  1.00 10.00      A   
ATOM   3826 HH11 ARG A 403       2.878   9.686  -6.637  1.00 10.00      A   
ATOM   3827 HH12 ARG A 403       3.041   8.376  -5.406  1.00 10.00      A   
ATOM   3828  NH2 ARG A 403       5.147   9.290  -4.354  1.00 10.00      A   
ATOM   3829 HH21 ARG A 403       4.795   8.411  -3.908  1.00 10.00      A   
ATOM   3830 HH22 ARG A 403       6.024   9.742  -3.993  1.00 10.00      A   
ATOM   3831  C   ARG A 403       7.150  15.369  -8.707  1.00 10.00      A   
ATOM   3832  O   ARG A 403       7.617  14.538  -9.489  1.00 10.00      A   
ATOM   3833  N   LEU A 404       7.689  16.566  -8.520  1.00 10.00      A   
ATOM   3834  HN  LEU A 404       7.266  17.189  -7.895  1.00 10.00      A   
ATOM   3835  CA  LEU A 404       8.896  16.981  -9.215  1.00 10.00      A   
ATOM   3836  CB  LEU A 404       8.712  18.369  -9.833  1.00 10.00      A   
ATOM   3837  CG  LEU A 404       9.976  19.023 -10.403  1.00 10.00      A   
ATOM   3838  CD1 LEU A 404      10.360  18.399 -11.737  1.00 10.00      A   
ATOM   3839  CD2 LEU A 404       9.804  20.529 -10.534  1.00 10.00      A   
ATOM   3840  C   LEU A 404      10.085  16.996  -8.265  1.00 10.00      A   
ATOM   3841  O   LEU A 404       9.959  17.408  -7.109  1.00 10.00      A   
ATOM   3842  N   CYS A 405      11.228  16.537  -8.746  1.00 10.00      A   
ATOM   3843  HN  CYS A 405      11.263  16.203  -9.672  1.00 10.00      A   
ATOM   3844  CA  CYS A 405      12.430  16.507  -7.938  1.00 10.00      A   
ATOM   3845  CB  CYS A 405      12.577  15.164  -7.220  1.00 10.00      A   
ATOM   3846  SG  CYS A 405      13.927  15.115  -6.016  1.00 10.00      A   
ATOM   3847  HG  CYS A 405      14.895  15.919  -6.447  1.00 10.00      A   
ATOM   3848  C   CYS A 405      13.671  16.794  -8.772  1.00 10.00      A   
ATOM   3849  O   CYS A 405      13.924  16.139  -9.783  1.00 10.00      A   
ATOM   3850  N   ILE A 406      14.428  17.789  -8.348  1.00 10.00      A   
ATOM   3851  HN  ILE A 406      14.147  18.295  -7.558  1.00 10.00      A   
ATOM   3852  CA  ILE A 406      15.661  18.157  -9.022  1.00 10.00      A   
ATOM   3853  CB  ILE A 406      15.883  19.686  -8.983  1.00 10.00      A   
ATOM   3854  CG1 ILE A 406      14.657  20.411  -9.549  1.00 10.00      A   
ATOM   3855  CG2 ILE A 406      17.132  20.073  -9.762  1.00 10.00      A   
ATOM   3856  CD1 ILE A 406      14.652  21.902  -9.299  1.00 10.00      A   
ATOM   3857  C   ILE A 406      16.825  17.444  -8.336  1.00 10.00      A   
ATOM   3858  O   ILE A 406      16.858  17.350  -7.109  1.00 10.00      A   
ATOM   3859  N   ILE A 407      17.751  16.916  -9.132  1.00 10.00      A   
ATOM   3860  HN  ILE A 407      17.648  17.003 -10.107  1.00 10.00      A   
ATOM   3861  CA  ILE A 407      18.907  16.196  -8.602  1.00 10.00      A   
ATOM   3862  CB  ILE A 407      19.783  15.597  -9.728  1.00 10.00      A   
ATOM   3863  CG1 ILE A 407      18.955  14.658 -10.617  1.00 10.00      A   
ATOM   3864  CG2 ILE A 407      20.986  14.862  -9.150  1.00 10.00      A   
ATOM   3865  CD1 ILE A 407      18.297  13.510  -9.874  1.00 10.00      A   
ATOM   3866  C   ILE A 407      19.760  17.083  -7.694  1.00 10.00      A   
ATOM   3867  O   ILE A 407      20.056  16.712  -6.555  1.00 10.00      A   
ATOM   3868  N   GLU A 408      20.146  18.249  -8.198  1.00 10.00      A   
ATOM   3869  HN  GLU A 408      19.884  18.488  -9.109  1.00 10.00      A   
ATOM   3870  CA  GLU A 408      20.957  19.179  -7.429  1.00 10.00      A   
ATOM   3871  CB  GLU A 408      21.663  20.167  -8.360  1.00 10.00      A   
ATOM   3872  CG  GLU A 408      22.948  20.749  -7.793  1.00 10.00      A   
ATOM   3873  CD  GLU A 408      23.978  19.687  -7.451  1.00 10.00      A   
ATOM   3874  OE1 GLU A 408      24.103  18.698  -8.207  1.00 10.00      A   
ATOM   3875  OE2 GLU A 408      24.673  19.839  -6.423  1.00 10.00      A   
ATOM   3876  C   GLU A 408      20.095  19.923  -6.409  1.00 10.00      A   
ATOM   3877  O   GLU A 408      19.163  20.643  -6.775  1.00 10.00      A   
ATOM   3878  N   PRO A 409      20.393  19.753  -5.114  1.00 10.00      A   
ATOM   3879  CA  PRO A 409      19.635  20.390  -4.031  1.00 10.00      A   
ATOM   3880  CB  PRO A 409      20.255  19.805  -2.755  1.00 10.00      A   
ATOM   3881  CG  PRO A 409      21.026  18.611  -3.206  1.00 10.00      A   
ATOM   3882  CD  PRO A 409      21.490  18.923  -4.594  1.00 10.00      A   
ATOM   3883  C   PRO A 409      19.782  21.907  -4.030  1.00 10.00      A   
ATOM   3884  O   PRO A 409      20.887  22.433  -4.183  1.00 10.00      A   
ATOM   3885  N   LYS A 410      18.655  22.596  -3.853  1.00 10.00      A   
ATOM   3886  HN  LYS A 410      17.813  22.101  -3.739  1.00 10.00      A   
ATOM   3887  CA  LYS A 410      18.619  24.058  -3.812  1.00 10.00      A   
ATOM   3888  CB  LYS A 410      19.474  24.608  -2.666  1.00 10.00      A   
ATOM   3889  CG  LYS A 410      18.961  24.236  -1.285  1.00 10.00      A   
ATOM   3890  CD  LYS A 410      19.928  24.668  -0.200  1.00 10.00      A   
ATOM   3891  CE  LYS A 410      19.499  24.131   1.157  1.00 10.00      A   
ATOM   3892  NZ  LYS A 410      20.449  24.503   2.242  1.00 10.00      A   
ATOM   3893  HZ1 LYS A 410      20.214  23.987   3.116  1.00 10.00      A   
ATOM   3894  HZ2 LYS A 410      20.396  25.522   2.433  1.00 10.00      A   
ATOM   3895  HZ3 LYS A 410      21.426  24.270   1.970  1.00 10.00      A   
ATOM   3896  C   LYS A 410      19.012  24.697  -5.140  1.00 10.00      A   
ATOM   3897  O   LYS A 410      19.495  25.825  -5.171  1.00 10.00      A   
ATOM   3898  N   ALA A 411      18.788  23.983  -6.235  1.00 10.00      A   
ATOM   3899  HN  ALA A 411      18.395  23.088  -6.154  1.00 10.00      A   
ATOM   3900  CA  ALA A 411      19.116  24.501  -7.557  1.00 10.00      A   
ATOM   3901  CB  ALA A 411      19.280  23.361  -8.551  1.00 10.00      A   
ATOM   3902  C   ALA A 411      18.041  25.479  -8.032  1.00 10.00      A   
ATOM   3903  O   ALA A 411      16.862  25.128  -8.103  1.00 10.00      A   
ATOM   3904  N   PRO A 412      18.426  26.728  -8.338  1.00 10.00      A   
ATOM   3905  CA  PRO A 412      17.489  27.750  -8.808  1.00 10.00      A   
ATOM   3906  CB  PRO A 412      18.227  29.047  -8.476  1.00 10.00      A   
ATOM   3907  CG  PRO A 412      19.671  28.701  -8.609  1.00 10.00      A   
ATOM   3908  CD  PRO A 412      19.804  27.247  -8.236  1.00 10.00      A   
ATOM   3909  C   PRO A 412      17.250  27.669 -10.315  1.00 10.00      A   
ATOM   3910  O   PRO A 412      17.632  26.694 -10.966  1.00 10.00      A   
ATOM   3911  N   ASP A 413      16.602  28.694 -10.856  1.00 10.00      A   
ATOM   3912  HN  ASP A 413      16.295  29.425 -10.277  1.00 10.00      A   
ATOM   3913  CA  ASP A 413      16.323  28.770 -12.284  1.00 10.00      A   
ATOM   3914  CB  ASP A 413      15.456  29.998 -12.558  1.00 10.00      A   
ATOM   3915  CG  ASP A 413      14.930  30.059 -13.971  1.00 10.00      A   
ATOM   3916  OD1 ASP A 413      15.736  30.279 -14.896  1.00 10.00      A   
ATOM   3917  OD2 ASP A 413      13.703  29.928 -14.156  1.00 10.00      A   
ATOM   3918  C   ASP A 413      17.645  28.874 -13.043  1.00 10.00      A   
ATOM   3919  O   ASP A 413      18.502  29.676 -12.684  1.00 10.00      A   
ATOM   3920  N   TYR A 414      17.819  28.062 -14.077  1.00 10.00      A   
ATOM   3921  HN  TYR A 414      17.097  27.451 -14.334  1.00 10.00      A   
ATOM   3922  CA  TYR A 414      19.068  28.057 -14.838  1.00 10.00      A   
ATOM   3923  CB  TYR A 414      19.281  26.719 -15.552  1.00 10.00      A   
ATOM   3924  CG  TYR A 414      18.451  26.533 -16.802  1.00 10.00      A   
ATOM   3925  CD1 TYR A 414      19.038  26.572 -18.062  1.00 10.00      A   
ATOM   3926  CD2 TYR A 414      17.084  26.310 -16.725  1.00 10.00      A   
ATOM   3927  CE1 TYR A 414      18.288  26.395 -19.207  1.00 10.00      A   
ATOM   3928  CE2 TYR A 414      16.327  26.134 -17.866  1.00 10.00      A   
ATOM   3929  CZ  TYR A 414      16.932  26.178 -19.101  1.00 10.00      A   
ATOM   3930  OH  TYR A 414      16.175  25.997 -20.233  1.00 10.00      A   
ATOM   3931  HH  TYR A 414      15.611  25.212 -20.119  1.00 10.00      A   
ATOM   3932  C   TYR A 414      19.183  29.211 -15.828  1.00 10.00      A   
ATOM   3933  O   TYR A 414      20.268  29.486 -16.335  1.00 10.00      A   
ATOM   3934  N   LEU A 415      18.082  29.889 -16.102  1.00 10.00      A   
ATOM   3935  HN  LEU A 415      17.237  29.650 -15.654  1.00 10.00      A   
ATOM   3936  CA  LEU A 415      18.101  30.994 -17.047  1.00 10.00      A   
ATOM   3937  CB  LEU A 415      16.912  30.915 -18.008  1.00 10.00      A   
ATOM   3938  CG  LEU A 415      17.023  29.892 -19.139  1.00 10.00      A   
ATOM   3939  CD1 LEU A 415      15.759  29.901 -19.986  1.00 10.00      A   
ATOM   3940  CD2 LEU A 415      18.248  30.175 -19.996  1.00 10.00      A   
ATOM   3941  C   LEU A 415      18.116  32.346 -16.353  1.00 10.00      A   
ATOM   3942  O   LEU A 415      18.873  33.237 -16.732  1.00 10.00      A   
ATOM   3943  N   THR A 416      17.283  32.499 -15.337  1.00 10.00      A   
ATOM   3944  HN  THR A 416      16.700  31.743 -15.068  1.00 10.00      A   
ATOM   3945  CA  THR A 416      17.194  33.762 -14.616  1.00 10.00      A   
ATOM   3946  CB  THR A 416      15.723  34.122 -14.315  1.00 10.00      A   
ATOM   3947  OG1 THR A 416      15.092  33.027 -13.638  1.00 10.00      A   
ATOM   3948  HG1 THR A 416      14.752  32.399 -14.289  1.00 10.00      A   
ATOM   3949  CG2 THR A 416      14.969  34.412 -15.605  1.00 10.00      A   
ATOM   3950  C   THR A 416      17.995  33.750 -13.313  1.00 10.00      A   
ATOM   3951  O   THR A 416      18.299  34.807 -12.764  1.00 10.00      A   
ATOM   3952  N   LEU A 417      18.335  32.551 -12.833  1.00 10.00      A   
ATOM   3953  HN  LEU A 417      18.084  31.753 -13.345  1.00 10.00      A   
ATOM   3954  CA  LEU A 417      19.083  32.376 -11.577  1.00 10.00      A   
ATOM   3955  CB  LEU A 417      20.427  33.111 -11.603  1.00 10.00      A   
ATOM   3956  CG  LEU A 417      21.489  32.529 -12.539  1.00 10.00      A   
ATOM   3957  CD1 LEU A 417      22.746  33.386 -12.523  1.00 10.00      A   
ATOM   3958  CD2 LEU A 417      21.813  31.095 -12.150  1.00 10.00      A   
ATOM   3959  C   LEU A 417      18.249  32.798 -10.370  1.00 10.00      A   
ATOM   3960  O   LEU A 417      18.772  33.009  -9.269  1.00 10.00      A   
ATOM   3961  N   GLU A 418      16.947  32.901 -10.590  1.00 10.00      A   
ATOM   3962  HN  GLU A 418      16.604  32.697 -11.486  1.00 10.00      A   
ATOM   3963  CA  GLU A 418      16.009  33.298  -9.553  1.00 10.00      A   
ATOM   3964  CB  GLU A 418      14.868  34.107 -10.179  1.00 10.00      A   
ATOM   3965  CG  GLU A 418      15.295  35.370 -10.903  1.00 10.00      A   
ATOM   3966  CD  GLU A 418      14.108  36.158 -11.415  1.00 10.00      A   
ATOM   3967  OE1 GLU A 418      13.884  36.186 -12.642  1.00 10.00      A   
ATOM   3968  OE2 GLU A 418      13.395  36.764 -10.587  1.00 10.00      A   
ATOM   3969  C   GLU A 418      15.417  32.061  -8.881  1.00 10.00      A   
ATOM   3970  O   GLU A 418      15.484  30.961  -9.431  1.00 10.00      A   
ATOM   3971  N   PRO A 419      14.850  32.215  -7.670  1.00 10.00      A   
ATOM   3972  CA  PRO A 419      14.218  31.101  -6.951  1.00 10.00      A   
ATOM   3973  CB  PRO A 419      13.800  31.724  -5.615  1.00 10.00      A   
ATOM   3974  CG  PRO A 419      14.611  32.968  -5.495  1.00 10.00      A   
ATOM   3975  CD  PRO A 419      14.802  33.467  -6.895  1.00 10.00      A   
ATOM   3976  C   PRO A 419      12.989  30.597  -7.713  1.00 10.00      A   
ATOM   3977  O   PRO A 419      12.408  31.331  -8.519  1.00 10.00      A   
ATOM   3978  N   LEU A 420      12.583  29.363  -7.448  1.00 10.00      A   
ATOM   3979  HN  LEU A 420      13.049  28.837  -6.757  1.00 10.00      A   
ATOM   3980  CA  LEU A 420      11.441  28.774  -8.139  1.00 10.00      A   
ATOM   3981  CB  LEU A 420      11.651  27.269  -8.336  1.00 10.00      A   
ATOM   3982  CG  LEU A 420      12.929  26.851  -9.069  1.00 10.00      A   
ATOM   3983  CD1 LEU A 420      13.124  25.346  -8.984  1.00 10.00      A   
ATOM   3984  CD2 LEU A 420      12.889  27.307 -10.520  1.00 10.00      A   
ATOM   3985  C   LEU A 420      10.133  29.037  -7.399  1.00 10.00      A   
ATOM   3986  O   LEU A 420       9.121  28.377  -7.648  1.00 10.00      A   
ATOM   3987  N   ASP A 421      10.159  30.013  -6.500  1.00 10.00      A   
ATOM   3988  HN  ASP A 421      10.996  30.501  -6.356  1.00 10.00      A   
ATOM   3989  CA  ASP A 421       8.985  30.368  -5.705  1.00 10.00      A   
ATOM   3990  CB  ASP A 421       9.292  31.516  -4.740  1.00 10.00      A   
ATOM   3991  CG  ASP A 421      10.271  31.130  -3.647  1.00 10.00      A   
ATOM   3992  OD1 ASP A 421       9.875  31.089  -2.462  1.00 10.00      A   
ATOM   3993  OD2 ASP A 421      11.447  30.890  -3.959  1.00 10.00      A   
ATOM   3994  C   ASP A 421       7.781  30.709  -6.580  1.00 10.00      A   
ATOM   3995  O   ASP A 421       6.667  30.250  -6.320  1.00 10.00      A   
ATOM   3996  N   ILE A 422       8.008  31.493  -7.630  1.00 10.00      A   
ATOM   3997  HN  ILE A 422       8.916  31.824  -7.796  1.00 10.00      A   
ATOM   3998  CA  ILE A 422       6.928  31.878  -8.534  1.00 10.00      A   
ATOM   3999  CB  ILE A 422       7.293  33.070  -9.446  1.00 10.00      A   
ATOM   4000  CG1 ILE A 422       8.727  32.950  -9.969  1.00 10.00      A   
ATOM   4001  CG2 ILE A 422       7.089  34.386  -8.715  1.00 10.00      A   
ATOM   4002  CD1 ILE A 422       9.033  33.860 -11.139  1.00 10.00      A   
ATOM   4003  C   ILE A 422       6.460  30.705  -9.386  1.00 10.00      A   
ATOM   4004  O   ILE A 422       5.271  30.579  -9.684  1.00 10.00      A   
ATOM   4005  N   GLY A 423       7.399  29.851  -9.774  1.00 10.00      A   
ATOM   4006  HN  GLY A 423       8.332  30.008  -9.508  1.00 10.00      A   
ATOM   4007  CA  GLY A 423       7.065  28.700 -10.586  1.00 10.00      A   
ATOM   4008  C   GLY A 423       6.108  27.774  -9.870  1.00 10.00      A   
ATOM   4009  O   GLY A 423       5.044  27.440 -10.397  1.00 10.00      A   
ATOM   4010  N   PHE A 424       6.478  27.375  -8.658  1.00 10.00      A   
ATOM   4011  HN  PHE A 424       7.340  27.682  -8.294  1.00 10.00      A   
ATOM   4012  CA  PHE A 424       5.640  26.493  -7.855  1.00 10.00      A   
ATOM   4013  CB  PHE A 424       6.412  25.943  -6.653  1.00 10.00      A   
ATOM   4014  CG  PHE A 424       7.362  24.826  -6.988  1.00 10.00      A   
ATOM   4015  CD1 PHE A 424       8.655  25.098  -7.395  1.00 10.00      A   
ATOM   4016  CD2 PHE A 424       6.960  23.502  -6.892  1.00 10.00      A   
ATOM   4017  CE1 PHE A 424       9.529  24.072  -7.700  1.00 10.00      A   
ATOM   4018  CE2 PHE A 424       7.830  22.470  -7.195  1.00 10.00      A   
ATOM   4019  CZ  PHE A 424       9.117  22.756  -7.600  1.00 10.00      A   
ATOM   4020  C   PHE A 424       4.383  27.229  -7.397  1.00 10.00      A   
ATOM   4021  O   PHE A 424       3.332  26.621  -7.192  1.00 10.00      A   
ATOM   4022  N   GLY A 425       4.504  28.547  -7.251  1.00 10.00      A   
ATOM   4023  HN  GLY A 425       5.376  28.968  -7.412  1.00 10.00      A   
ATOM   4024  CA  GLY A 425       3.377  29.366  -6.838  1.00 10.00      A   
ATOM   4025  C   GLY A 425       2.267  29.365  -7.870  1.00 10.00      A   
ATOM   4026  O   GLY A 425       1.093  29.504  -7.533  1.00 10.00      A   
ATOM   4027  N   ALA A 426       2.645  29.217  -9.132  1.00 10.00      A   
ATOM   4028  HN  ALA A 426       3.601  29.148  -9.340  1.00 10.00      A   
ATOM   4029  CA  ALA A 426       1.681  29.175 -10.217  1.00 10.00      A   
ATOM   4030  CB  ALA A 426       2.362  29.495 -11.540  1.00 10.00      A   
ATOM   4031  C   ALA A 426       1.007  27.807 -10.270  1.00 10.00      A   
ATOM   4032  O   ALA A 426      -0.148  27.688 -10.679  1.00 10.00      A   
ATOM   4033  N   ILE A 427       1.733  26.782  -9.834  1.00 10.00      A   
ATOM   4034  HN  ILE A 427       2.645  26.950  -9.509  1.00 10.00      A   
ATOM   4035  CA  ILE A 427       1.217  25.418  -9.829  1.00 10.00      A   
ATOM   4036  CB  ILE A 427       2.290  24.412  -9.351  1.00 10.00      A   
ATOM   4037  CG1 ILE A 427       3.558  24.512 -10.211  1.00 10.00      A   
ATOM   4038  CG2 ILE A 427       1.749  22.990  -9.359  1.00 10.00      A   
ATOM   4039  CD1 ILE A 427       3.380  24.071 -11.650  1.00 10.00      A   
ATOM   4040  C   ILE A 427      -0.016  25.312  -8.936  1.00 10.00      A   
ATOM   4041  O   ILE A 427      -1.077  24.871  -9.373  1.00 10.00      A   
ATOM   4042  N   VAL A 428       0.124  25.747  -7.692  1.00 10.00      A   
ATOM   4043  HN  VAL A 428       0.990  26.109  -7.406  1.00 10.00      A   
ATOM   4044  CA  VAL A 428      -0.980  25.697  -6.740  1.00 10.00      A   
ATOM   4045  CB  VAL A 428      -0.502  25.893  -5.282  1.00 10.00      A   
ATOM   4046  CG1 VAL A 428       0.338  24.707  -4.839  1.00 10.00      A   
ATOM   4047  CG2 VAL A 428       0.281  27.191  -5.126  1.00 10.00      A   
ATOM   4048  C   VAL A 428      -2.055  26.728  -7.083  1.00 10.00      A   
ATOM   4049  O   VAL A 428      -3.207  26.607  -6.665  1.00 10.00      A   
ATOM   4050  N   GLU A 429      -1.666  27.739  -7.851  1.00 10.00      A   
ATOM   4051  HN  GLU A 429      -0.737  27.772  -8.156  1.00 10.00      A   
ATOM   4052  CA  GLU A 429      -2.577  28.798  -8.258  1.00 10.00      A   
ATOM   4053  CB  GLU A 429      -1.780  30.006  -8.768  1.00 10.00      A   
ATOM   4054  CG  GLU A 429      -2.555  30.956  -9.668  1.00 10.00      A   
ATOM   4055  CD  GLU A 429      -2.694  32.337  -9.073  1.00 10.00      A   
ATOM   4056  OE1 GLU A 429      -1.692  33.082  -9.059  1.00 10.00      A   
ATOM   4057  OE2 GLU A 429      -3.803  32.683  -8.617  1.00 10.00      A   
ATOM   4058  C   GLU A 429      -3.547  28.311  -9.327  1.00 10.00      A   
ATOM   4059  O   GLU A 429      -4.758  28.508  -9.215  1.00 10.00      A   
ATOM   4060  N   HIS A 430      -3.015  27.663 -10.352  1.00 10.00      A   
ATOM   4061  HN  HIS A 430      -2.045  27.511 -10.376  1.00 10.00      A   
ATOM   4062  CA  HIS A 430      -3.838  27.171 -11.443  1.00 10.00      A   
ATOM   4063  CB  HIS A 430      -3.039  27.099 -12.746  1.00 10.00      A   
ATOM   4064  CG  HIS A 430      -2.808  28.439 -13.378  1.00 10.00      A   
ATOM   4065  ND1 HIS A 430      -3.596  28.888 -14.412  1.00 10.00      A   
ATOM   4066  CD2 HIS A 430      -1.895  29.391 -13.067  1.00 10.00      A   
ATOM   4067  CE1 HIS A 430      -3.151  30.099 -14.704  1.00 10.00      A   
ATOM   4068  NE2 HIS A 430      -2.125  30.443 -13.917  1.00 10.00      A   
ATOM   4069  HE2 HIS A 430      -1.634  31.298 -13.933  1.00 10.00      A   
ATOM   4070  C   HIS A 430      -4.484  25.828 -11.115  1.00 10.00      A   
ATOM   4071  O   HIS A 430      -5.690  25.651 -11.308  1.00 10.00      A   
ATOM   4072  N   CYS A 431      -3.695  24.895 -10.600  1.00 10.00      A   
ATOM   4073  HN  CYS A 431      -2.745  25.096 -10.437  1.00 10.00      A   
ATOM   4074  CA  CYS A 431      -4.210  23.581 -10.254  1.00 10.00      A   
ATOM   4075  CB  CYS A 431      -3.100  22.538 -10.377  1.00 10.00      A   
ATOM   4076  SG  CYS A 431      -2.031  22.771 -11.818  1.00 10.00      A   
ATOM   4077  HG  CYS A 431      -1.429  21.617 -12.068  1.00 10.00      A   
ATOM   4078  C   CYS A 431      -4.788  23.592  -8.841  1.00 10.00      A   
ATOM   4079  O   CYS A 431      -4.053  23.494  -7.860  1.00 10.00      A   
ATOM   4080  N   LYS A 432      -6.110  23.716  -8.743  1.00 10.00      A   
ATOM   4081  HN  LYS A 432      -6.649  23.769  -9.562  1.00 10.00      A   
ATOM   4082  CA  LYS A 432      -6.779  23.761  -7.448  1.00 10.00      A   
ATOM   4083  CB  LYS A 432      -8.061  24.591  -7.523  1.00 10.00      A   
ATOM   4084  CG  LYS A 432      -7.822  26.088  -7.646  1.00 10.00      A   
ATOM   4085  CD  LYS A 432      -6.862  26.586  -6.575  1.00 10.00      A   
ATOM   4086  CE  LYS A 432      -6.993  28.085  -6.356  1.00 10.00      A   
ATOM   4087  NZ  LYS A 432      -8.281  28.442  -5.709  1.00 10.00      A   
ATOM   4088  HZ1 LYS A 432      -8.417  29.475  -5.722  1.00 10.00      A   
ATOM   4089  HZ2 LYS A 432      -8.285  28.118  -4.720  1.00 10.00      A   
ATOM   4090  HZ3 LYS A 432      -9.073  27.994  -6.209  1.00 10.00      A   
ATOM   4091  C   LYS A 432      -7.072  22.367  -6.905  1.00 10.00      A   
ATOM   4092  O   LYS A 432      -7.355  22.202  -5.719  1.00 10.00      A   
ATOM   4093  N   ASP A 433      -7.010  21.366  -7.772  1.00 10.00      A   
ATOM   4094  HN  ASP A 433      -6.813  21.559  -8.714  1.00 10.00      A   
ATOM   4095  CA  ASP A 433      -7.254  19.985  -7.356  1.00 10.00      A   
ATOM   4096  CB  ASP A 433      -8.029  19.214  -8.428  1.00 10.00      A   
ATOM   4097  CG  ASP A 433      -9.028  18.235  -7.837  1.00 10.00      A   
ATOM   4098  OD1 ASP A 433      -8.638  17.106  -7.476  1.00 10.00      A   
ATOM   4099  OD2 ASP A 433     -10.223  18.587  -7.744  1.00 10.00      A   
ATOM   4100  C   ASP A 433      -5.940  19.278  -7.044  1.00 10.00      A   
ATOM   4101  O   ASP A 433      -5.874  18.048  -6.985  1.00 10.00      A   
ATOM   4102  N   LEU A 434      -4.892  20.066  -6.842  1.00 10.00      A   
ATOM   4103  HN  LEU A 434      -5.009  21.037  -6.891  1.00 10.00      A   
ATOM   4104  CA  LEU A 434      -3.575  19.530  -6.539  1.00 10.00      A   
ATOM   4105  CB  LEU A 434      -2.504  20.605  -6.737  1.00 10.00      A   
ATOM   4106  CG  LEU A 434      -1.060  20.111  -6.858  1.00 10.00      A   
ATOM   4107  CD1 LEU A 434      -0.864  19.315  -8.138  1.00 10.00      A   
ATOM   4108  CD2 LEU A 434      -0.090  21.279  -6.795  1.00 10.00      A   
ATOM   4109  C   LEU A 434      -3.533  18.978  -5.115  1.00 10.00      A   
ATOM   4110  O   LEU A 434      -3.256  19.702  -4.156  1.00 10.00      A   
ATOM   4111  N   ARG A 435      -3.819  17.692  -4.996  1.00 10.00      A   
ATOM   4112  HN  ARG A 435      -4.018  17.180  -5.808  1.00 10.00      A   
ATOM   4113  CA  ARG A 435      -3.842  17.009  -3.712  1.00 10.00      A   
ATOM   4114  CB  ARG A 435      -4.629  15.707  -3.834  1.00 10.00      A   
ATOM   4115  CG  ARG A 435      -6.113  15.818  -3.536  1.00 10.00      A   
ATOM   4116  CD  ARG A 435      -6.791  14.460  -3.664  1.00 10.00      A   
ATOM   4117  NE  ARG A 435      -5.974  13.382  -3.100  1.00 10.00      A   
ATOM   4118  HE  ARG A 435      -5.901  13.339  -2.108  1.00 10.00      A   
ATOM   4119  CZ  ARG A 435      -5.340  12.461  -3.836  1.00 10.00      A   
ATOM   4120  NH1 ARG A 435      -5.441  12.483  -5.162  1.00 10.00      A   
ATOM   4121 HH11 ARG A 435      -6.016  13.217  -5.635  1.00 10.00      A   
ATOM   4122 HH12 ARG A 435      -4.945  11.763  -5.735  1.00 10.00      A   
ATOM   4123  NH2 ARG A 435      -4.588  11.540  -3.247  1.00 10.00      A   
ATOM   4124 HH21 ARG A 435      -4.083  10.816  -3.821  1.00 10.00      A   
ATOM   4125 HH22 ARG A 435      -4.486  11.531  -2.211  1.00 10.00      A   
ATOM   4126  C   ARG A 435      -2.437  16.689  -3.213  1.00 10.00      A   
ATOM   4127  O   ARG A 435      -2.154  16.794  -2.022  1.00 10.00      A   
ATOM   4128  N   ARG A 436      -1.558  16.285  -4.112  1.00 10.00      A   
ATOM   4129  HN  ARG A 436      -1.823  16.219  -5.056  1.00 10.00      A   
ATOM   4130  CA  ARG A 436      -0.197  15.948  -3.717  1.00 10.00      A   
ATOM   4131  CB  ARG A 436       0.075  14.455  -3.909  1.00 10.00      A   
ATOM   4132  CG  ARG A 436       1.346  13.961  -3.235  1.00 10.00      A   
ATOM   4133  CD  ARG A 436       1.426  12.442  -3.252  1.00 10.00      A   
ATOM   4134  NE  ARG A 436       2.597  11.944  -2.527  1.00 10.00      A   
ATOM   4135  HE  ARG A 436       3.181  12.611  -2.106  1.00 10.00      A   
ATOM   4136  CZ  ARG A 436       2.914  10.653  -2.413  1.00 10.00      A   
ATOM   4137  NH1 ARG A 436       2.164   9.716  -2.974  1.00 10.00      A   
ATOM   4138 HH11 ARG A 436       2.438   8.707  -2.873  1.00 10.00      A   
ATOM   4139 HH12 ARG A 436       1.312   9.971  -3.518  1.00 10.00      A   
ATOM   4140  NH2 ARG A 436       3.997  10.290  -1.747  1.00 10.00      A   
ATOM   4141 HH21 ARG A 436       4.614  11.002  -1.310  1.00 10.00      A   
ATOM   4142 HH22 ARG A 436       4.236   9.270  -1.659  1.00 10.00      A   
ATOM   4143  C   ARG A 436       0.827  16.793  -4.464  1.00 10.00      A   
ATOM   4144  O   ARG A 436       0.769  16.914  -5.690  1.00 10.00      A   
ATOM   4145  N   LEU A 437       1.759  17.377  -3.722  1.00 10.00      A   
ATOM   4146  HN  LEU A 437       1.753  17.242  -2.746  1.00 10.00      A   
ATOM   4147  CA  LEU A 437       2.787  18.216  -4.317  1.00 10.00      A   
ATOM   4148  CB  LEU A 437       2.394  19.691  -4.206  1.00 10.00      A   
ATOM   4149  CG  LEU A 437       3.401  20.713  -4.742  1.00 10.00      A   
ATOM   4150  CD1 LEU A 437       3.516  20.618  -6.255  1.00 10.00      A   
ATOM   4151  CD2 LEU A 437       3.014  22.122  -4.320  1.00 10.00      A   
ATOM   4152  C   LEU A 437       4.141  17.989  -3.655  1.00 10.00      A   
ATOM   4153  O   LEU A 437       4.244  17.912  -2.430  1.00 10.00      A   
ATOM   4154  N   SER A 438       5.170  17.863  -4.473  1.00 10.00      A   
ATOM   4155  HN  SER A 438       5.011  17.874  -5.441  1.00 10.00      A   
ATOM   4156  CA  SER A 438       6.527  17.675  -3.982  1.00 10.00      A   
ATOM   4157  CB  SER A 438       7.109  16.387  -4.564  1.00 10.00      A   
ATOM   4158  OG  SER A 438       6.101  15.395  -4.673  1.00 10.00      A   
ATOM   4159  HG  SER A 438       6.480  14.517  -4.507  1.00 10.00      A   
ATOM   4160  C   SER A 438       7.377  18.880  -4.378  1.00 10.00      A   
ATOM   4161  O   SER A 438       7.340  19.315  -5.531  1.00 10.00      A   
ATOM   4162  N   LEU A 439       8.130  19.422  -3.427  1.00 10.00      A   
ATOM   4163  HN  LEU A 439       8.134  19.021  -2.530  1.00 10.00      A   
ATOM   4164  CA  LEU A 439       8.960  20.597  -3.681  1.00 10.00      A   
ATOM   4165  CB  LEU A 439       8.814  21.608  -2.538  1.00 10.00      A   
ATOM   4166  CG  LEU A 439       7.399  22.098  -2.233  1.00 10.00      A   
ATOM   4167  CD1 LEU A 439       7.408  23.053  -1.052  1.00 10.00      A   
ATOM   4168  CD2 LEU A 439       6.791  22.765  -3.456  1.00 10.00      A   
ATOM   4169  C   LEU A 439      10.429  20.236  -3.851  1.00 10.00      A   
ATOM   4170  O   LEU A 439      10.927  19.294  -3.232  1.00 10.00      A   
ATOM   4171  N   SER A 440      11.116  20.999  -4.695  1.00 10.00      A   
ATOM   4172  HN  SER A 440      10.653  21.723  -5.165  1.00 10.00      A   
ATOM   4173  CA  SER A 440      12.534  20.799  -4.953  1.00 10.00      A   
ATOM   4174  CB  SER A 440      12.763  19.548  -5.816  1.00 10.00      A   
ATOM   4175  OG  SER A 440      11.911  19.529  -6.951  1.00 10.00      A   
ATOM   4176  HG  SER A 440      11.045  19.182  -6.701  1.00 10.00      A   
ATOM   4177  C   SER A 440      13.132  22.038  -5.619  1.00 10.00      A   
ATOM   4178  O   SER A 440      12.427  22.783  -6.302  1.00 10.00      A   
ATOM   4179  N   GLY A 441      14.420  22.274  -5.393  1.00 10.00      A   
ATOM   4180  HN  GLY A 441      14.921  21.680  -4.796  1.00 10.00      A   
ATOM   4181  CA  GLY A 441      15.078  23.421  -5.986  1.00 10.00      A   
ATOM   4182  C   GLY A 441      15.195  24.564  -5.003  1.00 10.00      A   
ATOM   4183  O   GLY A 441      14.879  24.404  -3.825  1.00 10.00      A   
ATOM   4184  N   LEU A 442      15.669  25.713  -5.473  1.00 10.00      A   
ATOM   4185  HN  LEU A 442      15.930  25.776  -6.416  1.00 10.00      A   
ATOM   4186  CA  LEU A 442      15.809  26.876  -4.611  1.00 10.00      A   
ATOM   4187  CB  LEU A 442      16.767  27.908  -5.213  1.00 10.00      A   
ATOM   4188  CG  LEU A 442      16.954  29.193  -4.400  1.00 10.00      A   
ATOM   4189  CD1 LEU A 442      17.573  28.888  -3.044  1.00 10.00      A   
ATOM   4190  CD2 LEU A 442      17.796  30.201  -5.163  1.00 10.00      A   
ATOM   4191  C   LEU A 442      14.451  27.505  -4.332  1.00 10.00      A   
ATOM   4192  O   LEU A 442      13.879  28.186  -5.187  1.00 10.00      A   
ATOM   4193  N   LEU A 443      13.939  27.260  -3.137  1.00 10.00      A   
ATOM   4194  HN  LEU A 443      14.444  26.704  -2.509  1.00 10.00      A   
ATOM   4195  CA  LEU A 443      12.649  27.790  -2.729  1.00 10.00      A   
ATOM   4196  CB  LEU A 443      11.638  26.650  -2.586  1.00 10.00      A   
ATOM   4197  CG  LEU A 443      11.323  25.869  -3.859  1.00 10.00      A   
ATOM   4198  CD1 LEU A 443      10.566  24.595  -3.530  1.00 10.00      A   
ATOM   4199  CD2 LEU A 443      10.529  26.730  -4.824  1.00 10.00      A   
ATOM   4200  C   LEU A 443      12.788  28.520  -1.402  1.00 10.00      A   
ATOM   4201  O   LEU A 443      13.409  28.008  -0.467  1.00 10.00      A   
ATOM   4202  N   THR A 444      12.238  29.719  -1.326  1.00 10.00      A   
ATOM   4203  HN  THR A 444      11.772  30.091  -2.112  1.00 10.00      A   
ATOM   4204  CA  THR A 444      12.301  30.499  -0.100  1.00 10.00      A   
ATOM   4205  CB  THR A 444      12.687  31.967  -0.374  1.00 10.00      A   
ATOM   4206  OG1 THR A 444      11.783  32.536  -1.329  1.00 10.00      A   
ATOM   4207  HG1 THR A 444      11.238  31.830  -1.724  1.00 10.00      A   
ATOM   4208  CG2 THR A 444      14.107  32.054  -0.912  1.00 10.00      A   
ATOM   4209  C   THR A 444      10.960  30.432   0.629  1.00 10.00      A   
ATOM   4210  O   THR A 444      10.179  29.509   0.407  1.00 10.00      A   
ATOM   4211  N   ASP A 445      10.687  31.411   1.484  1.00 10.00      A   
ATOM   4212  HN  ASP A 445      11.339  32.130   1.612  1.00 10.00      A   
ATOM   4213  CA  ASP A 445       9.435  31.443   2.238  1.00 10.00      A   
ATOM   4214  CB  ASP A 445       9.600  32.251   3.528  1.00 10.00      A   
ATOM   4215  CG  ASP A 445      10.063  31.421   4.711  1.00 10.00      A   
ATOM   4216  OD1 ASP A 445      10.049  31.944   5.844  1.00 10.00      A   
ATOM   4217  OD2 ASP A 445      10.465  30.257   4.515  1.00 10.00      A   
ATOM   4218  C   ASP A 445       8.312  32.042   1.404  1.00 10.00      A   
ATOM   4219  O   ASP A 445       7.163  32.091   1.840  1.00 10.00      A   
ATOM   4220  N   LYS A 446       8.643  32.486   0.200  1.00 10.00      A   
ATOM   4221  HN  LYS A 446       9.569  32.388  -0.109  1.00 10.00      A   
ATOM   4222  CA  LYS A 446       7.657  33.091  -0.683  1.00 10.00      A   
ATOM   4223  CB  LYS A 446       8.340  33.894  -1.793  1.00 10.00      A   
ATOM   4224  CG  LYS A 446       7.462  34.975  -2.399  1.00 10.00      A   
ATOM   4225  CD  LYS A 446       6.914  35.904  -1.327  1.00 10.00      A   
ATOM   4226  CE  LYS A 446       5.959  36.933  -1.910  1.00 10.00      A   
ATOM   4227  NZ  LYS A 446       5.245  37.689  -0.847  1.00 10.00      A   
ATOM   4228  HZ1 LYS A 446       5.927  38.154  -0.216  1.00 10.00      A   
ATOM   4229  HZ2 LYS A 446       4.652  37.039  -0.280  1.00 10.00      A   
ATOM   4230  HZ3 LYS A 446       4.631  38.413  -1.270  1.00 10.00      A   
ATOM   4231  C   LYS A 446       6.722  32.037  -1.270  1.00 10.00      A   
ATOM   4232  O   LYS A 446       5.499  32.194  -1.233  1.00 10.00      A   
ATOM   4233  N   VAL A 447       7.301  30.961  -1.794  1.00 10.00      A   
ATOM   4234  HN  VAL A 447       8.290  30.902  -1.803  1.00 10.00      A   
ATOM   4235  CA  VAL A 447       6.521  29.876  -2.381  1.00 10.00      A   
ATOM   4236  CB  VAL A 447       7.421  28.772  -2.993  1.00 10.00      A   
ATOM   4237  CG1 VAL A 447       8.321  28.136  -1.941  1.00 10.00      A   
ATOM   4238  CG2 VAL A 447       6.584  27.719  -3.698  1.00 10.00      A   
ATOM   4239  C   VAL A 447       5.565  29.276  -1.352  1.00 10.00      A   
ATOM   4240  O   VAL A 447       4.426  28.934  -1.667  1.00 10.00      A   
ATOM   4241  N   PHE A 448       6.023  29.189  -0.113  1.00 10.00      A   
ATOM   4242  HN  PHE A 448       6.929  29.506   0.083  1.00 10.00      A   
ATOM   4243  CA  PHE A 448       5.212  28.640   0.960  1.00 10.00      A   
ATOM   4244  CB  PHE A 448       6.036  28.480   2.236  1.00 10.00      A   
ATOM   4245  CG  PHE A 448       7.045  27.368   2.162  1.00 10.00      A   
ATOM   4246  CD1 PHE A 448       8.398  27.645   2.084  1.00 10.00      A   
ATOM   4247  CD2 PHE A 448       6.637  26.045   2.162  1.00 10.00      A   
ATOM   4248  CE1 PHE A 448       9.326  26.626   2.008  1.00 10.00      A   
ATOM   4249  CE2 PHE A 448       7.560  25.020   2.089  1.00 10.00      A   
ATOM   4250  CZ  PHE A 448       8.907  25.310   2.011  1.00 10.00      A   
ATOM   4251  C   PHE A 448       3.986  29.510   1.207  1.00 10.00      A   
ATOM   4252  O   PHE A 448       2.918  29.005   1.557  1.00 10.00      A   
ATOM   4253  N   GLU A 449       4.137  30.816   1.010  1.00 10.00      A   
ATOM   4254  HN  GLU A 449       5.014  31.165   0.737  1.00 10.00      A   
ATOM   4255  CA  GLU A 449       3.030  31.741   1.191  1.00 10.00      A   
ATOM   4256  CB  GLU A 449       3.507  33.187   1.058  1.00 10.00      A   
ATOM   4257  CG  GLU A 449       2.426  34.220   1.325  1.00 10.00      A   
ATOM   4258  CD  GLU A 449       2.658  35.515   0.578  1.00 10.00      A   
ATOM   4259  OE1 GLU A 449       3.793  36.031   0.613  1.00 10.00      A   
ATOM   4260  OE2 GLU A 449       1.700  36.032  -0.035  1.00 10.00      A   
ATOM   4261  C   GLU A 449       1.955  31.451   0.151  1.00 10.00      A   
ATOM   4262  O   GLU A 449       0.761  31.427   0.459  1.00 10.00      A   
ATOM   4263  N   TYR A 450       2.391  31.206  -1.082  1.00 10.00      A   
ATOM   4264  HN  TYR A 450       3.358  31.220  -1.260  1.00 10.00      A   
ATOM   4265  CA  TYR A 450       1.474  30.906  -2.170  1.00 10.00      A   
ATOM   4266  CB  TYR A 450       2.218  30.829  -3.513  1.00 10.00      A   
ATOM   4267  CG  TYR A 450       2.928  32.106  -3.915  1.00 10.00      A   
ATOM   4268  CD1 TYR A 450       4.290  32.109  -4.192  1.00 10.00      A   
ATOM   4269  CD2 TYR A 450       2.238  33.305  -4.019  1.00 10.00      A   
ATOM   4270  CE1 TYR A 450       4.942  33.271  -4.561  1.00 10.00      A   
ATOM   4271  CE2 TYR A 450       2.880  34.473  -4.387  1.00 10.00      A   
ATOM   4272  CZ  TYR A 450       4.233  34.452  -4.655  1.00 10.00      A   
ATOM   4273  OH  TYR A 450       4.877  35.613  -5.023  1.00 10.00      A   
ATOM   4274  HH  TYR A 450       4.341  36.375  -4.769  1.00 10.00      A   
ATOM   4275  C   TYR A 450       0.765  29.590  -1.890  1.00 10.00      A   
ATOM   4276  O   TYR A 450      -0.441  29.462  -2.102  1.00 10.00      A   
ATOM   4277  N   ILE A 451       1.519  28.625  -1.383  1.00 10.00      A   
ATOM   4278  HN  ILE A 451       2.474  28.798  -1.223  1.00 10.00      A   
ATOM   4279  CA  ILE A 451       0.975  27.316  -1.055  1.00 10.00      A   
ATOM   4280  CB  ILE A 451       2.087  26.354  -0.580  1.00 10.00      A   
ATOM   4281  CG1 ILE A 451       3.090  26.089  -1.709  1.00 10.00      A   
ATOM   4282  CG2 ILE A 451       1.498  25.047  -0.057  1.00 10.00      A   
ATOM   4283  CD1 ILE A 451       4.325  25.332  -1.267  1.00 10.00      A   
ATOM   4284  C   ILE A 451      -0.092  27.442   0.030  1.00 10.00      A   
ATOM   4285  O   ILE A 451      -1.186  26.892  -0.094  1.00 10.00      A   
ATOM   4286  N   GLY A 452       0.211  28.206   1.074  1.00 10.00      A   
ATOM   4287  HN  GLY A 452       1.092  28.645   1.118  1.00 10.00      A   
ATOM   4288  CA  GLY A 452      -0.733  28.384   2.160  1.00 10.00      A   
ATOM   4289  C   GLY A 452      -1.885  29.318   1.819  1.00 10.00      A   
ATOM   4290  O   GLY A 452      -2.644  29.721   2.698  1.00 10.00      A   
ATOM   4291  N   THR A 453      -2.015  29.673   0.552  1.00 10.00      A   
ATOM   4292  HN  THR A 453      -1.373  29.337  -0.109  1.00 10.00      A   
ATOM   4293  CA  THR A 453      -3.087  30.559   0.126  1.00 10.00      A   
ATOM   4294  CB  THR A 453      -2.533  31.943  -0.279  1.00 10.00      A   
ATOM   4295  OG1 THR A 453      -1.664  32.429   0.754  1.00 10.00      A   
ATOM   4296  HG1 THR A 453      -0.805  31.988   0.681  1.00 10.00      A   
ATOM   4297  CG2 THR A 453      -3.660  32.942  -0.485  1.00 10.00      A   
ATOM   4298  C   THR A 453      -3.883  29.954  -1.033  1.00 10.00      A   
ATOM   4299  O   THR A 453      -5.086  30.185  -1.157  1.00 10.00      A   
ATOM   4300  N   TYR A 454      -3.222  29.156  -1.864  1.00 10.00      A   
ATOM   4301  HN  TYR A 454      -2.270  28.979  -1.710  1.00 10.00      A   
ATOM   4302  CA  TYR A 454      -3.885  28.543  -3.009  1.00 10.00      A   
ATOM   4303  CB  TYR A 454      -3.101  28.801  -4.297  1.00 10.00      A   
ATOM   4304  CG  TYR A 454      -2.985  30.261  -4.678  1.00 10.00      A   
ATOM   4305  CD1 TYR A 454      -1.743  30.844  -4.893  1.00 10.00      A   
ATOM   4306  CD2 TYR A 454      -4.116  31.054  -4.826  1.00 10.00      A   
ATOM   4307  CE1 TYR A 454      -1.630  32.176  -5.246  1.00 10.00      A   
ATOM   4308  CE2 TYR A 454      -4.012  32.385  -5.177  1.00 10.00      A   
ATOM   4309  CZ  TYR A 454      -2.768  32.941  -5.386  1.00 10.00      A   
ATOM   4310  OH  TYR A 454      -2.663  34.268  -5.742  1.00 10.00      A   
ATOM   4311  HH  TYR A 454      -2.046  34.354  -6.480  1.00 10.00      A   
ATOM   4312  C   TYR A 454      -4.115  27.046  -2.829  1.00 10.00      A   
ATOM   4313  O   TYR A 454      -5.068  26.495  -3.374  1.00 10.00      A   
ATOM   4314  N   ALA A 455      -3.256  26.387  -2.064  1.00 10.00      A   
ATOM   4315  HN  ALA A 455      -2.526  26.870  -1.625  1.00 10.00      A   
ATOM   4316  CA  ALA A 455      -3.386  24.949  -1.853  1.00 10.00      A   
ATOM   4317  CB  ALA A 455      -2.034  24.311  -1.593  1.00 10.00      A   
ATOM   4318  C   ALA A 455      -4.363  24.628  -0.729  1.00 10.00      A   
ATOM   4319  O   ALA A 455      -3.975  24.514   0.437  1.00 10.00      A   
ATOM   4320  N   LYS A 456      -5.626  24.470  -1.085  1.00 10.00      A   
ATOM   4321  HN  LYS A 456      -5.871  24.565  -2.030  1.00 10.00      A   
ATOM   4322  CA  LYS A 456      -6.663  24.167  -0.113  1.00 10.00      A   
ATOM   4323  CB  LYS A 456      -7.863  25.090  -0.315  1.00 10.00      A   
ATOM   4324  CG  LYS A 456      -7.604  26.531   0.086  1.00 10.00      A   
ATOM   4325  CD  LYS A 456      -7.338  26.634   1.573  1.00 10.00      A   
ATOM   4326  CE  LYS A 456      -7.317  28.077   2.034  1.00 10.00      A   
ATOM   4327  NZ  LYS A 456      -7.354  28.171   3.513  1.00 10.00      A   
ATOM   4328  HZ1 LYS A 456      -7.620  29.133   3.804  1.00 10.00      A   
ATOM   4329  HZ2 LYS A 456      -6.415  27.946   3.906  1.00 10.00      A   
ATOM   4330  HZ3 LYS A 456      -8.050  27.493   3.900  1.00 10.00      A   
ATOM   4331  C   LYS A 456      -7.103  22.715  -0.202  1.00 10.00      A   
ATOM   4332  O   LYS A 456      -7.723  22.189   0.723  1.00 10.00      A   
ATOM   4333  N   LYS A 457      -6.779  22.068  -1.311  1.00 10.00      A   
ATOM   4334  HN  LYS A 457      -6.283  22.539  -2.018  1.00 10.00      A   
ATOM   4335  CA  LYS A 457      -7.150  20.674  -1.509  1.00 10.00      A   
ATOM   4336  CB  LYS A 457      -7.826  20.483  -2.870  1.00 10.00      A   
ATOM   4337  CG  LYS A 457      -9.114  21.277  -3.040  1.00 10.00      A   
ATOM   4338  CD  LYS A 457     -10.162  20.858  -2.020  1.00 10.00      A   
ATOM   4339  CE  LYS A 457     -11.342  21.816  -2.006  1.00 10.00      A   
ATOM   4340  NZ  LYS A 457     -12.340  21.458  -0.959  1.00 10.00      A   
ATOM   4341  HZ1 LYS A 457     -11.876  21.384  -0.032  1.00 10.00      A   
ATOM   4342  HZ2 LYS A 457     -12.791  20.546  -1.187  1.00 10.00      A   
ATOM   4343  HZ3 LYS A 457     -13.078  22.187  -0.905  1.00 10.00      A   
ATOM   4344  C   LYS A 457      -5.936  19.759  -1.375  1.00 10.00      A   
ATOM   4345  O   LYS A 457      -6.041  18.540  -1.515  1.00 10.00      A   
ATOM   4346  N   MET A 458      -4.787  20.358  -1.096  1.00 10.00      A   
ATOM   4347  HN  MET A 458      -4.771  21.334  -0.996  1.00 10.00      A   
ATOM   4348  CA  MET A 458      -3.550  19.603  -0.942  1.00 10.00      A   
ATOM   4349  CB  MET A 458      -2.340  20.533  -0.985  1.00 10.00      A   
ATOM   4350  CG  MET A 458      -1.018  19.806  -1.157  1.00 10.00      A   
ATOM   4351  SD  MET A 458       0.384  20.934  -1.293  1.00 10.00      A   
ATOM   4352  CE  MET A 458       0.459  21.563   0.383  1.00 10.00      A   
ATOM   4353  C   MET A 458      -3.553  18.812   0.360  1.00 10.00      A   
ATOM   4354  O   MET A 458      -3.765  19.375   1.435  1.00 10.00      A   
ATOM   4355  N   GLU A 459      -3.317  17.512   0.252  1.00 10.00      A   
ATOM   4356  HN  GLU A 459      -3.149  17.132  -0.638  1.00 10.00      A   
ATOM   4357  CA  GLU A 459      -3.306  16.628   1.406  1.00 10.00      A   
ATOM   4358  CB  GLU A 459      -4.154  15.386   1.121  1.00 10.00      A   
ATOM   4359  CG  GLU A 459      -5.551  15.681   0.603  1.00 10.00      A   
ATOM   4360  CD  GLU A 459      -6.390  14.431   0.468  1.00 10.00      A   
ATOM   4361  OE1 GLU A 459      -6.035  13.554  -0.351  1.00 10.00      A   
ATOM   4362  OE2 GLU A 459      -7.408  14.318   1.185  1.00 10.00      A   
ATOM   4363  C   GLU A 459      -1.894  16.179   1.763  1.00 10.00      A   
ATOM   4364  O   GLU A 459      -1.605  15.886   2.925  1.00 10.00      A   
ATOM   4365  N   MET A 460      -1.019  16.111   0.771  1.00 10.00      A   
ATOM   4366  HN  MET A 460      -1.289  16.376  -0.133  1.00 10.00      A   
ATOM   4367  CA  MET A 460       0.343  15.662   1.003  1.00 10.00      A   
ATOM   4368  CB  MET A 460       0.515  14.245   0.455  1.00 10.00      A   
ATOM   4369  CG  MET A 460       1.485  13.392   1.247  1.00 10.00      A   
ATOM   4370  SD  MET A 460       1.436  11.657   0.768  1.00 10.00      A   
ATOM   4371  CE  MET A 460       2.994  11.085   1.438  1.00 10.00      A   
ATOM   4372  C   MET A 460       1.358  16.608   0.371  1.00 10.00      A   
ATOM   4373  O   MET A 460       1.169  17.068  -0.759  1.00 10.00      A   
ATOM   4374  N   LEU A 461       2.431  16.889   1.107  1.00 10.00      A   
ATOM   4375  HN  LEU A 461       2.523  16.473   1.989  1.00 10.00      A   
ATOM   4376  CA  LEU A 461       3.483  17.787   0.640  1.00 10.00      A   
ATOM   4377  CB  LEU A 461       3.220  19.216   1.130  1.00 10.00      A   
ATOM   4378  CG  LEU A 461       4.267  20.272   0.760  1.00 10.00      A   
ATOM   4379  CD1 LEU A 461       4.231  20.572  -0.729  1.00 10.00      A   
ATOM   4380  CD2 LEU A 461       4.054  21.542   1.568  1.00 10.00      A   
ATOM   4381  C   LEU A 461       4.860  17.314   1.110  1.00 10.00      A   
ATOM   4382  O   LEU A 461       5.081  17.100   2.306  1.00 10.00      A   
ATOM   4383  N   SER A 462       5.771  17.137   0.162  1.00 10.00      A   
ATOM   4384  HN  SER A 462       5.522  17.301  -0.775  1.00 10.00      A   
ATOM   4385  CA  SER A 462       7.133  16.709   0.469  1.00 10.00      A   
ATOM   4386  CB  SER A 462       7.545  15.549  -0.446  1.00 10.00      A   
ATOM   4387  OG  SER A 462       6.576  14.515  -0.439  1.00 10.00      A   
ATOM   4388  HG  SER A 462       6.870  13.796   0.152  1.00 10.00      A   
ATOM   4389  C   SER A 462       8.094  17.884   0.291  1.00 10.00      A   
ATOM   4390  O   SER A 462       8.208  18.439  -0.803  1.00 10.00      A   
ATOM   4391  N   VAL A 463       8.773  18.276   1.363  1.00 10.00      A   
ATOM   4392  HN  VAL A 463       8.656  17.795   2.217  1.00 10.00      A   
ATOM   4393  CA  VAL A 463       9.704  19.397   1.301  1.00 10.00      A   
ATOM   4394  CB  VAL A 463       9.281  20.546   2.245  1.00 10.00      A   
ATOM   4395  CG1 VAL A 463      10.136  21.781   2.000  1.00 10.00      A   
ATOM   4396  CG2 VAL A 463       7.804  20.876   2.089  1.00 10.00      A   
ATOM   4397  C   VAL A 463      11.115  18.956   1.670  1.00 10.00      A   
ATOM   4398  O   VAL A 463      11.323  18.339   2.714  1.00 10.00      A   
ATOM   4399  N   ALA A 464      12.077  19.270   0.808  1.00 10.00      A   
ATOM   4400  HN  ALA A 464      11.841  19.746  -0.015  1.00 10.00      A   
ATOM   4401  CA  ALA A 464      13.473  18.924   1.044  1.00 10.00      A   
ATOM   4402  CB  ALA A 464      13.817  17.599   0.383  1.00 10.00      A   
ATOM   4403  C   ALA A 464      14.389  20.024   0.525  1.00 10.00      A   
ATOM   4404  O   ALA A 464      14.330  20.381  -0.656  1.00 10.00      A   
ATOM   4405  N   PHE A 465      15.229  20.550   1.416  1.00 10.00      A   
ATOM   4406  HN  PHE A 465      15.212  20.210   2.338  1.00 10.00      A   
ATOM   4407  CA  PHE A 465      16.173  21.615   1.075  1.00 10.00      A   
ATOM   4408  CB  PHE A 465      17.212  21.139   0.051  1.00 10.00      A   
ATOM   4409  CG  PHE A 465      18.177  20.110   0.573  1.00 10.00      A   
ATOM   4410  CD1 PHE A 465      18.017  18.769   0.267  1.00 10.00      A   
ATOM   4411  CD2 PHE A 465      19.253  20.487   1.362  1.00 10.00      A   
ATOM   4412  CE1 PHE A 465      18.909  17.825   0.739  1.00 10.00      A   
ATOM   4413  CE2 PHE A 465      20.147  19.548   1.839  1.00 10.00      A   
ATOM   4414  CZ  PHE A 465      19.975  18.216   1.527  1.00 10.00      A   
ATOM   4415  C   PHE A 465      15.456  22.865   0.561  1.00 10.00      A   
ATOM   4416  O   PHE A 465      15.750  23.357  -0.529  1.00 10.00      A   
ATOM   4417  N   ALA A 466      14.516  23.372   1.346  1.00 10.00      A   
ATOM   4418  HN  ALA A 466      14.325  22.942   2.207  1.00 10.00      A   
ATOM   4419  CA  ALA A 466      13.758  24.557   0.962  1.00 10.00      A   
ATOM   4420  CB  ALA A 466      12.581  24.166   0.082  1.00 10.00      A   
ATOM   4421  C   ALA A 466      13.269  25.308   2.192  1.00 10.00      A   
ATOM   4422  O   ALA A 466      13.136  24.724   3.268  1.00 10.00      A   
ATOM   4423  N   GLY A 467      12.997  26.594   2.031  1.00 10.00      A   
ATOM   4424  HN  GLY A 467      13.115  27.009   1.149  1.00 10.00      A   
ATOM   4425  CA  GLY A 467      12.528  27.392   3.139  1.00 10.00      A   
ATOM   4426  C   GLY A 467      13.509  28.477   3.510  1.00 10.00      A   
ATOM   4427  O   GLY A 467      14.726  28.300   3.387  1.00 10.00      A   
ATOM   4428  N   ASP A 468      12.981  29.604   3.958  1.00 10.00      A   
ATOM   4429  HN  ASP A 468      11.996  29.680   4.032  1.00 10.00      A   
ATOM   4430  CA  ASP A 468      13.805  30.735   4.355  1.00 10.00      A   
ATOM   4431  CB  ASP A 468      13.300  32.028   3.717  1.00 10.00      A   
ATOM   4432  CG  ASP A 468      14.425  32.977   3.354  1.00 10.00      A   
ATOM   4433  OD1 ASP A 468      15.605  32.609   3.536  1.00 10.00      A   
ATOM   4434  OD2 ASP A 468      14.133  34.091   2.865  1.00 10.00      A   
ATOM   4435  C   ASP A 468      13.830  30.873   5.871  1.00 10.00      A   
ATOM   4436  O   ASP A 468      14.881  31.095   6.465  1.00 10.00      A   
ATOM   4437  N   SER A 469      12.666  30.728   6.493  1.00 10.00      A   
ATOM   4438  HN  SER A 469      11.851  30.549   5.961  1.00 10.00      A   
ATOM   4439  CA  SER A 469      12.553  30.825   7.941  1.00 10.00      A   
ATOM   4440  CB  SER A 469      12.473  32.291   8.387  1.00 10.00      A   
ATOM   4441  OG  SER A 469      11.413  32.984   7.742  1.00 10.00      A   
ATOM   4442  HG  SER A 469      11.050  32.431   7.021  1.00 10.00      A   
ATOM   4443  C   SER A 469      11.346  30.023   8.431  1.00 10.00      A   
ATOM   4444  O   SER A 469      10.775  29.243   7.674  1.00 10.00      A   
ATOM   4445  N   ASP A 470      10.954  30.228   9.687  1.00 10.00      A   
ATOM   4446  HN  ASP A 470      11.438  30.881  10.238  1.00 10.00      A   
ATOM   4447  CA  ASP A 470       9.823  29.507  10.274  1.00 10.00      A   
ATOM   4448  CB  ASP A 470       9.734  29.792  11.777  1.00 10.00      A   
ATOM   4449  CG  ASP A 470      10.438  28.750  12.625  1.00 10.00      A   
ATOM   4450  OD1 ASP A 470       9.778  27.775  13.035  1.00 10.00      A   
ATOM   4451  OD2 ASP A 470      11.649  28.910  12.902  1.00 10.00      A   
ATOM   4452  C   ASP A 470       8.502  29.863   9.594  1.00 10.00      A   
ATOM   4453  O   ASP A 470       7.556  29.071   9.594  1.00 10.00      A   
ATOM   4454  N   LEU A 471       8.452  31.051   9.001  1.00 10.00      A   
ATOM   4455  HN  LEU A 471       9.246  31.620   9.016  1.00 10.00      A   
ATOM   4456  CA  LEU A 471       7.252  31.529   8.321  1.00 10.00      A   
ATOM   4457  CB  LEU A 471       7.480  32.917   7.723  1.00 10.00      A   
ATOM   4458  CG  LEU A 471       7.544  34.087   8.706  1.00 10.00      A   
ATOM   4459  CD1 LEU A 471       7.741  35.397   7.957  1.00 10.00      A   
ATOM   4460  CD2 LEU A 471       6.285  34.143   9.556  1.00 10.00      A   
ATOM   4461  C   LEU A 471       6.793  30.565   7.233  1.00 10.00      A   
ATOM   4462  O   LEU A 471       5.592  30.358   7.049  1.00 10.00      A   
ATOM   4463  N   GLY A 472       7.749  29.970   6.524  1.00 10.00      A   
ATOM   4464  HN  GLY A 472       8.694  30.175   6.717  1.00 10.00      A   
ATOM   4465  CA  GLY A 472       7.419  29.039   5.461  1.00 10.00      A   
ATOM   4466  C   GLY A 472       6.565  27.876   5.934  1.00 10.00      A   
ATOM   4467  O   GLY A 472       5.709  27.378   5.199  1.00 10.00      A   
ATOM   4468  N   MET A 473       6.785  27.443   7.166  1.00 10.00      A   
ATOM   4469  HN  MET A 473       7.473  27.881   7.715  1.00 10.00      A   
ATOM   4470  CA  MET A 473       6.022  26.337   7.720  1.00 10.00      A   
ATOM   4471  CB  MET A 473       6.782  25.663   8.861  1.00 10.00      A   
ATOM   4472  CG  MET A 473       6.287  24.261   9.175  1.00 10.00      A   
ATOM   4473  SD  MET A 473       6.749  23.720  10.833  1.00 10.00      A   
ATOM   4474  CE  MET A 473       6.222  22.004  10.795  1.00 10.00      A   
ATOM   4475  C   MET A 473       4.662  26.817   8.203  1.00 10.00      A   
ATOM   4476  O   MET A 473       3.642  26.145   8.011  1.00 10.00      A   
ATOM   4477  N   HIS A 474       4.658  27.999   8.804  1.00 10.00      A   
ATOM   4478  HN  HIS A 474       5.507  28.481   8.904  1.00 10.00      A   
ATOM   4479  CA  HIS A 474       3.440  28.602   9.329  1.00 10.00      A   
ATOM   4480  CB  HIS A 474       3.771  29.931  10.007  1.00 10.00      A   
ATOM   4481  CG  HIS A 474       2.874  30.270  11.155  1.00 10.00      A   
ATOM   4482  ND1 HIS A 474       3.384  30.757  12.333  1.00 10.00      A   
ATOM   4483  CD2 HIS A 474       1.524  30.166  11.261  1.00 10.00      A   
ATOM   4484  CE1 HIS A 474       2.346  30.939  13.126  1.00 10.00      A   
ATOM   4485  NE2 HIS A 474       1.203  30.594  12.522  1.00 10.00      A   
ATOM   4486  HE2 HIS A 474       0.300  30.637  12.911  1.00 10.00      A   
ATOM   4487  C   HIS A 474       2.426  28.838   8.216  1.00 10.00      A   
ATOM   4488  O   HIS A 474       1.231  28.573   8.384  1.00 10.00      A   
ATOM   4489  N   HIS A 475       2.918  29.327   7.081  1.00 10.00      A   
ATOM   4490  HN  HIS A 475       3.885  29.506   7.018  1.00 10.00      A   
ATOM   4491  CA  HIS A 475       2.070  29.613   5.932  1.00 10.00      A   
ATOM   4492  CB  HIS A 475       2.893  30.180   4.772  1.00 10.00      A   
ATOM   4493  CG  HIS A 475       3.239  31.633   4.906  1.00 10.00      A   
ATOM   4494  ND1 HIS A 475       2.315  32.630   5.132  1.00 10.00      A   
ATOM   4495  HD1 HIS A 475       1.345  32.507   5.249  1.00 10.00      A   
ATOM   4496  CD2 HIS A 475       4.445  32.252   4.838  1.00 10.00      A   
ATOM   4497  CE1 HIS A 475       2.973  33.796   5.186  1.00 10.00      A   
ATOM   4498  NE2 HIS A 475       4.270  33.621   5.014  1.00 10.00      A   
ATOM   4499  C   HIS A 475       1.301  28.384   5.463  1.00 10.00      A   
ATOM   4500  O   HIS A 475       0.122  28.475   5.142  1.00 10.00      A   
ATOM   4501  N   VAL A 476       1.972  27.243   5.440  1.00 10.00      A   
ATOM   4502  HN  VAL A 476       2.904  27.231   5.745  1.00 10.00      A   
ATOM   4503  CA  VAL A 476       1.354  26.004   4.991  1.00 10.00      A   
ATOM   4504  CB  VAL A 476       2.413  24.936   4.639  1.00 10.00      A   
ATOM   4505  CG1 VAL A 476       1.747  23.635   4.212  1.00 10.00      A   
ATOM   4506  CG2 VAL A 476       3.325  25.451   3.537  1.00 10.00      A   
ATOM   4507  C   VAL A 476       0.375  25.450   6.021  1.00 10.00      A   
ATOM   4508  O   VAL A 476      -0.784  25.184   5.699  1.00 10.00      A   
ATOM   4509  N   LEU A 477       0.833  25.299   7.262  1.00 10.00      A   
ATOM   4510  HN  LEU A 477       1.758  25.567   7.467  1.00 10.00      A   
ATOM   4511  CA  LEU A 477      -0.006  24.743   8.324  1.00 10.00      A   
ATOM   4512  CB  LEU A 477       0.779  24.536   9.621  1.00 10.00      A   
ATOM   4513  CG  LEU A 477       1.914  23.506   9.573  1.00 10.00      A   
ATOM   4514  CD1 LEU A 477       2.342  23.119  10.982  1.00 10.00      A   
ATOM   4515  CD2 LEU A 477       1.500  22.272   8.781  1.00 10.00      A   
ATOM   4516  C   LEU A 477      -1.271  25.559   8.566  1.00 10.00      A   
ATOM   4517  O   LEU A 477      -2.360  25.002   8.693  1.00 10.00      A   
ATOM   4518  N   SER A 478      -1.133  26.876   8.613  1.00 10.00      A   
ATOM   4519  HN  SER A 478      -0.238  27.273   8.507  1.00 10.00      A   
ATOM   4520  CA  SER A 478      -2.285  27.748   8.826  1.00 10.00      A   
ATOM   4521  CB  SER A 478      -1.915  28.931   9.722  1.00 10.00      A   
ATOM   4522  OG  SER A 478      -2.016  28.579  11.094  1.00 10.00      A   
ATOM   4523  HG  SER A 478      -1.381  27.875  11.298  1.00 10.00      A   
ATOM   4524  C   SER A 478      -2.858  28.238   7.497  1.00 10.00      A   
ATOM   4525  O   SER A 478      -3.600  29.219   7.448  1.00 10.00      A   
ATOM   4526  N   GLY A 479      -2.525  27.534   6.424  1.00 10.00      A   
ATOM   4527  HN  GLY A 479      -1.956  26.742   6.526  1.00 10.00      A   
ATOM   4528  CA  GLY A 479      -3.003  27.915   5.113  1.00 10.00      A   
ATOM   4529  C   GLY A 479      -3.819  26.821   4.467  1.00 10.00      A   
ATOM   4530  O   GLY A 479      -4.929  27.059   3.998  1.00 10.00      A   
ATOM   4531  N   CYS A 480      -3.270  25.618   4.449  1.00 10.00      A   
ATOM   4532  HN  CYS A 480      -2.382  25.495   4.844  1.00 10.00      A   
ATOM   4533  CA  CYS A 480      -3.946  24.475   3.864  1.00 10.00      A   
ATOM   4534  CB  CYS A 480      -2.940  23.352   3.624  1.00 10.00      A   
ATOM   4535  SG  CYS A 480      -1.624  23.778   2.457  1.00 10.00      A   
ATOM   4536  HG  CYS A 480      -2.151  24.530   1.496  1.00 10.00      A   
ATOM   4537  C   CYS A 480      -5.088  24.003   4.765  1.00 10.00      A   
ATOM   4538  O   CYS A 480      -4.992  24.080   5.990  1.00 10.00      A   
ATOM   4539  N   ASP A 481      -6.170  23.522   4.158  1.00 10.00      A   
ATOM   4540  HN  ASP A 481      -6.191  23.478   3.181  1.00 10.00      A   
ATOM   4541  CA  ASP A 481      -7.334  23.065   4.917  1.00 10.00      A   
ATOM   4542  CB  ASP A 481      -8.605  23.766   4.420  1.00 10.00      A   
ATOM   4543  CG  ASP A 481      -8.815  25.138   5.030  1.00 10.00      A   
ATOM   4544  OD1 ASP A 481      -8.881  25.240   6.272  1.00 10.00      A   
ATOM   4545  OD2 ASP A 481      -8.927  26.124   4.267  1.00 10.00      A   
ATOM   4546  C   ASP A 481      -7.530  21.554   4.833  1.00 10.00      A   
ATOM   4547  O   ASP A 481      -8.301  20.977   5.603  1.00 10.00      A   
ATOM   4548  N   SER A 482      -6.845  20.910   3.902  1.00 10.00      A   
ATOM   4549  HN  SER A 482      -6.238  21.407   3.315  1.00 10.00      A   
ATOM   4550  CA  SER A 482      -6.981  19.472   3.723  1.00 10.00      A   
ATOM   4551  CB  SER A 482      -7.505  19.177   2.316  1.00 10.00      A   
ATOM   4552  OG  SER A 482      -8.673  19.941   2.035  1.00 10.00      A   
ATOM   4553  HG  SER A 482      -8.418  20.773   1.604  1.00 10.00      A   
ATOM   4554  C   SER A 482      -5.664  18.743   3.963  1.00 10.00      A   
ATOM   4555  O   SER A 482      -5.441  17.662   3.418  1.00 10.00      A   
ATOM   4556  N   LEU A 483      -4.802  19.326   4.791  1.00 10.00      A   
ATOM   4557  HN  LEU A 483      -5.045  20.177   5.212  1.00 10.00      A   
ATOM   4558  CA  LEU A 483      -3.508  18.722   5.092  1.00 10.00      A   
ATOM   4559  CB  LEU A 483      -2.643  19.656   5.935  1.00 10.00      A   
ATOM   4560  CG  LEU A 483      -1.679  20.563   5.170  1.00 10.00      A   
ATOM   4561  CD1 LEU A 483      -0.959  21.492   6.135  1.00 10.00      A   
ATOM   4562  CD2 LEU A 483      -0.674  19.739   4.373  1.00 10.00      A   
ATOM   4563  C   LEU A 483      -3.658  17.376   5.793  1.00 10.00      A   
ATOM   4564  O   LEU A 483      -4.425  17.239   6.749  1.00 10.00      A   
ATOM   4565  N   ARG A 484      -2.928  16.386   5.302  1.00 10.00      A   
ATOM   4566  HN  ARG A 484      -2.344  16.560   4.526  1.00 10.00      A   
ATOM   4567  CA  ARG A 484      -2.968  15.049   5.870  1.00 10.00      A   
ATOM   4568  CB  ARG A 484      -3.560  14.055   4.871  1.00 10.00      A   
ATOM   4569  CG  ARG A 484      -5.057  14.185   4.651  1.00 10.00      A   
ATOM   4570  CD  ARG A 484      -5.553  13.136   3.668  1.00 10.00      A   
ATOM   4571  NE  ARG A 484      -5.158  11.785   4.067  1.00 10.00      A   
ATOM   4572  HE  ARG A 484      -5.517  11.447   4.921  1.00 10.00      A   
ATOM   4573  CZ  ARG A 484      -4.351  10.988   3.350  1.00 10.00      A   
ATOM   4574  NH1 ARG A 484      -3.849  11.390   2.188  1.00 10.00      A   
ATOM   4575 HH11 ARG A 484      -3.222  10.743   1.645  1.00 10.00      A   
ATOM   4576 HH12 ARG A 484      -4.074  12.330   1.811  1.00 10.00      A   
ATOM   4577  NH2 ARG A 484      -4.033   9.789   3.803  1.00 10.00      A   
ATOM   4578 HH21 ARG A 484      -3.398   9.162   3.238  1.00 10.00      A   
ATOM   4579 HH22 ARG A 484      -4.405   9.454   4.711  1.00 10.00      A   
ATOM   4580  C   ARG A 484      -1.575  14.580   6.267  1.00 10.00      A   
ATOM   4581  O   ARG A 484      -1.337  14.237   7.422  1.00 10.00      A   
ATOM   4582  N   LYS A 485      -0.663  14.552   5.302  1.00 10.00      A   
ATOM   4583  HN  LYS A 485      -0.910  14.857   4.396  1.00 10.00      A   
ATOM   4584  CA  LYS A 485       0.704  14.106   5.552  1.00 10.00      A   
ATOM   4585  CB  LYS A 485       0.988  12.790   4.812  1.00 10.00      A   
ATOM   4586  CG  LYS A 485       0.423  11.544   5.480  1.00 10.00      A   
ATOM   4587  CD  LYS A 485       0.667  10.294   4.636  1.00 10.00      A   
ATOM   4588  CE  LYS A 485      -0.296  10.210   3.457  1.00 10.00      A   
ATOM   4589  NZ  LYS A 485      -0.100   8.973   2.655  1.00 10.00      A   
ATOM   4590  HZ1 LYS A 485       0.843   8.967   2.223  1.00 10.00      A   
ATOM   4591  HZ2 LYS A 485      -0.818   8.921   1.902  1.00 10.00      A   
ATOM   4592  HZ3 LYS A 485      -0.194   8.128   3.258  1.00 10.00      A   
ATOM   4593  C   LYS A 485       1.709  15.169   5.123  1.00 10.00      A   
ATOM   4594  O   LYS A 485       1.597  15.734   4.033  1.00 10.00      A   
ATOM   4595  N   LEU A 486       2.686  15.437   5.982  1.00 10.00      A   
ATOM   4596  HN  LEU A 486       2.727  14.950   6.834  1.00 10.00      A   
ATOM   4597  CA  LEU A 486       3.711  16.429   5.689  1.00 10.00      A   
ATOM   4598  CB  LEU A 486       3.435  17.728   6.456  1.00 10.00      A   
ATOM   4599  CG  LEU A 486       4.365  18.910   6.160  1.00 10.00      A   
ATOM   4600  CD1 LEU A 486       4.300  19.294   4.692  1.00 10.00      A   
ATOM   4601  CD2 LEU A 486       4.016  20.101   7.038  1.00 10.00      A   
ATOM   4602  C   LEU A 486       5.089  15.884   6.049  1.00 10.00      A   
ATOM   4603  O   LEU A 486       5.308  15.425   7.171  1.00 10.00      A   
ATOM   4604  N   GLU A 487       6.011  15.939   5.101  1.00 10.00      A   
ATOM   4605  HN  GLU A 487       5.782  16.334   4.229  1.00 10.00      A   
ATOM   4606  CA  GLU A 487       7.360  15.440   5.315  1.00 10.00      A   
ATOM   4607  CB  GLU A 487       7.586  14.163   4.503  1.00 10.00      A   
ATOM   4608  CG  GLU A 487       6.660  14.037   3.303  1.00 10.00      A   
ATOM   4609  CD  GLU A 487       6.734  12.682   2.637  1.00 10.00      A   
ATOM   4610  OE1 GLU A 487       6.970  12.634   1.413  1.00 10.00      A   
ATOM   4611  OE2 GLU A 487       6.547  11.664   3.332  1.00 10.00      A   
ATOM   4612  C   GLU A 487       8.382  16.507   4.945  1.00 10.00      A   
ATOM   4613  O   GLU A 487       8.470  16.923   3.791  1.00 10.00      A   
ATOM   4614  N   ILE A 488       9.144  16.951   5.935  1.00 10.00      A   
ATOM   4615  HN  ILE A 488       9.039  16.562   6.832  1.00 10.00      A   
ATOM   4616  CA  ILE A 488      10.143  17.986   5.733  1.00 10.00      A   
ATOM   4617  CB  ILE A 488       9.780  19.253   6.541  1.00 10.00      A   
ATOM   4618  CG1 ILE A 488       8.433  19.817   6.081  1.00 10.00      A   
ATOM   4619  CG2 ILE A 488      10.869  20.307   6.415  1.00 10.00      A   
ATOM   4620  CD1 ILE A 488       7.894  20.917   6.972  1.00 10.00      A   
ATOM   4621  C   ILE A 488      11.526  17.500   6.165  1.00 10.00      A   
ATOM   4622  O   ILE A 488      11.707  17.014   7.284  1.00 10.00      A   
ATOM   4623  N   ARG A 489      12.494  17.617   5.270  1.00 10.00      A   
ATOM   4624  HN  ARG A 489      12.287  17.993   4.383  1.00 10.00      A   
ATOM   4625  CA  ARG A 489      13.858  17.208   5.571  1.00 10.00      A   
ATOM   4626  CB  ARG A 489      14.198  15.828   4.980  1.00 10.00      A   
ATOM   4627  CG  ARG A 489      14.396  15.797   3.472  1.00 10.00      A   
ATOM   4628  CD  ARG A 489      15.423  14.744   3.073  1.00 10.00      A   
ATOM   4629  NE  ARG A 489      16.740  15.003   3.665  1.00 10.00      A   
ATOM   4630  HE  ARG A 489      16.871  15.873   4.109  1.00 10.00      A   
ATOM   4631  CZ  ARG A 489      17.763  14.140   3.633  1.00 10.00      A   
ATOM   4632  NH1 ARG A 489      17.637  12.962   3.037  1.00 10.00      A   
ATOM   4633 HH11 ARG A 489      16.736  12.698   2.582  1.00 10.00      A   
ATOM   4634 HH12 ARG A 489      18.443  12.289   3.019  1.00 10.00      A   
ATOM   4635  NH2 ARG A 489      18.920  14.470   4.194  1.00 10.00      A   
ATOM   4636 HH21 ARG A 489      19.725  13.802   4.179  1.00 10.00      A   
ATOM   4637 HH22 ARG A 489      19.029  15.410   4.654  1.00 10.00      A   
ATOM   4638  C   ARG A 489      14.866  18.268   5.127  1.00 10.00      A   
ATOM   4639  O   ARG A 489      14.793  18.781   4.007  1.00 10.00      A   
ATOM   4640  N   ASP A 490      15.789  18.598   6.027  1.00 10.00      A   
ATOM   4641  HN  ASP A 490      15.757  18.170   6.911  1.00 10.00      A   
ATOM   4642  CA  ASP A 490      16.836  19.590   5.764  1.00 10.00      A   
ATOM   4643  CB  ASP A 490      17.789  19.139   4.651  1.00 10.00      A   
ATOM   4644  CG  ASP A 490      18.783  18.098   5.119  1.00 10.00      A   
ATOM   4645  OD1 ASP A 490      19.896  18.478   5.533  1.00 10.00      A   
ATOM   4646  OD2 ASP A 490      18.459  16.893   5.083  1.00 10.00      A   
ATOM   4647  C   ASP A 490      16.253  20.964   5.462  1.00 10.00      A   
ATOM   4648  O   ASP A 490      16.361  21.475   4.345  1.00 10.00      A   
ATOM   4649  N   CYS A 491      15.634  21.557   6.466  1.00 10.00      A   
ATOM   4650  HN  CYS A 491      15.587  21.104   7.331  1.00 10.00      A   
ATOM   4651  CA  CYS A 491      15.024  22.869   6.325  1.00 10.00      A   
ATOM   4652  CB  CYS A 491      13.519  22.731   6.074  1.00 10.00      A   
ATOM   4653  SG  CYS A 491      13.070  22.079   4.445  1.00 10.00      A   
ATOM   4654  HG  CYS A 491      12.750  23.113   3.672  1.00 10.00      A   
ATOM   4655  C   CYS A 491      15.268  23.705   7.576  1.00 10.00      A   
ATOM   4656  O   CYS A 491      15.481  23.161   8.662  1.00 10.00      A   
ATOM   4657  N   PRO A 492      15.233  25.042   7.445  1.00 10.00      A   
ATOM   4658  CA  PRO A 492      15.455  25.958   8.570  1.00 10.00      A   
ATOM   4659  CB  PRO A 492      15.805  27.270   7.871  1.00 10.00      A   
ATOM   4660  CG  PRO A 492      15.028  27.220   6.602  1.00 10.00      A   
ATOM   4661  CD  PRO A 492      14.992  25.774   6.184  1.00 10.00      A   
ATOM   4662  C   PRO A 492      14.212  26.136   9.443  1.00 10.00      A   
ATOM   4663  O   PRO A 492      14.132  27.070  10.243  1.00 10.00      A   
ATOM   4664  N   PHE A 493      13.241  25.247   9.281  1.00 10.00      A   
ATOM   4665  HN  PHE A 493      13.355  24.530   8.626  1.00 10.00      A   
ATOM   4666  CA  PHE A 493      12.019  25.306  10.070  1.00 10.00      A   
ATOM   4667  CB  PHE A 493      10.934  24.415   9.455  1.00 10.00      A   
ATOM   4668  CG  PHE A 493      10.540  24.801   8.053  1.00 10.00      A   
ATOM   4669  CD1 PHE A 493      10.255  23.832   7.108  1.00 10.00      A   
ATOM   4670  CD2 PHE A 493      10.453  26.134   7.681  1.00 10.00      A   
ATOM   4671  CE1 PHE A 493       9.892  24.183   5.821  1.00 10.00      A   
ATOM   4672  CE2 PHE A 493      10.092  26.493   6.396  1.00 10.00      A   
ATOM   4673  CZ  PHE A 493       9.810  25.515   5.465  1.00 10.00      A   
ATOM   4674  C   PHE A 493      12.321  24.871  11.498  1.00 10.00      A   
ATOM   4675  O   PHE A 493      13.025  23.878  11.717  1.00 10.00      A   
ATOM   4676  N   GLY A 494      11.796  25.605  12.467  1.00 10.00      A   
ATOM   4677  HN  GLY A 494      11.204  26.357  12.245  1.00 10.00      A   
ATOM   4678  CA  GLY A 494      12.058  25.284  13.847  1.00 10.00      A   
ATOM   4679  C   GLY A 494      10.800  25.041  14.644  1.00 10.00      A   
ATOM   4680  O   GLY A 494       9.787  24.587  14.112  1.00 10.00      A   
ATOM   4681  N   ASP A 495      10.868  25.357  15.927  1.00 10.00      A   
ATOM   4682  HN  ASP A 495      11.701  25.736  16.283  1.00 10.00      A   
ATOM   4683  CA  ASP A 495       9.744  25.158  16.826  1.00 10.00      A   
ATOM   4684  CB  ASP A 495      10.226  24.693  18.201  1.00 10.00      A   
ATOM   4685  CG  ASP A 495      11.457  25.436  18.688  1.00 10.00      A   
ATOM   4686  OD1 ASP A 495      12.558  24.843  18.676  1.00 10.00      A   
ATOM   4687  OD2 ASP A 495      11.337  26.621  19.068  1.00 10.00      A   
ATOM   4688  C   ASP A 495       8.878  26.405  16.960  1.00 10.00      A   
ATOM   4689  O   ASP A 495       7.832  26.369  17.608  1.00 10.00      A   
ATOM   4690  N   LYS A 496       9.300  27.496  16.332  1.00 10.00      A   
ATOM   4691  HN  LYS A 496      10.122  27.455  15.800  1.00 10.00      A   
ATOM   4692  CA  LYS A 496       8.552  28.745  16.396  1.00 10.00      A   
ATOM   4693  CB  LYS A 496       9.304  29.880  15.700  1.00 10.00      A   
ATOM   4694  CG  LYS A 496      10.670  30.182  16.286  1.00 10.00      A   
ATOM   4695  CD  LYS A 496      11.339  31.313  15.525  1.00 10.00      A   
ATOM   4696  CE  LYS A 496      12.845  31.129  15.448  1.00 10.00      A   
ATOM   4697  NZ  LYS A 496      13.208  29.808  14.884  1.00 10.00      A   
ATOM   4698  HZ1 LYS A 496      13.146  29.077  15.619  1.00 10.00      A   
ATOM   4699  HZ2 LYS A 496      14.177  29.833  14.509  1.00 10.00      A   
ATOM   4700  HZ3 LYS A 496      12.556  29.556  14.105  1.00 10.00      A   
ATOM   4701  C   LYS A 496       7.178  28.580  15.763  1.00 10.00      A   
ATOM   4702  O   LYS A 496       6.155  28.815  16.408  1.00 10.00      A   
ATOM   4703  N   ALA A 497       7.160  28.157  14.508  1.00 10.00      A   
ATOM   4704  HN  ALA A 497       8.015  27.966  14.049  1.00 10.00      A   
ATOM   4705  CA  ALA A 497       5.909  27.967  13.790  1.00 10.00      A   
ATOM   4706  CB  ALA A 497       6.165  27.974  12.295  1.00 10.00      A   
ATOM   4707  C   ALA A 497       5.235  26.665  14.213  1.00 10.00      A   
ATOM   4708  O   ALA A 497       4.005  26.555  14.214  1.00 10.00      A   
ATOM   4709  N   LEU A 498       6.054  25.689  14.588  1.00 10.00      A   
ATOM   4710  HN  LEU A 498       7.024  25.852  14.571  1.00 10.00      A   
ATOM   4711  CA  LEU A 498       5.567  24.383  15.013  1.00 10.00      A   
ATOM   4712  CB  LEU A 498       6.740  23.437  15.282  1.00 10.00      A   
ATOM   4713  CG  LEU A 498       6.380  22.053  15.828  1.00 10.00      A   
ATOM   4714  CD1 LEU A 498       5.545  21.283  14.820  1.00 10.00      A   
ATOM   4715  CD2 LEU A 498       7.637  21.278  16.184  1.00 10.00      A   
ATOM   4716  C   LEU A 498       4.680  24.485  16.253  1.00 10.00      A   
ATOM   4717  O   LEU A 498       3.556  23.982  16.262  1.00 10.00      A   
ATOM   4718  N   LEU A 499       5.174  25.164  17.284  1.00 10.00      A   
ATOM   4719  HN  LEU A 499       6.063  25.581  17.207  1.00 10.00      A   
ATOM   4720  CA  LEU A 499       4.425  25.311  18.527  1.00 10.00      A   
ATOM   4721  CB  LEU A 499       5.320  25.865  19.639  1.00 10.00      A   
ATOM   4722  CG  LEU A 499       6.462  24.958  20.105  1.00 10.00      A   
ATOM   4723  CD1 LEU A 499       7.280  25.634  21.194  1.00 10.00      A   
ATOM   4724  CD2 LEU A 499       5.918  23.625  20.594  1.00 10.00      A   
ATOM   4725  C   LEU A 499       3.193  26.190  18.350  1.00 10.00      A   
ATOM   4726  O   LEU A 499       2.233  26.086  19.113  1.00 10.00      A   
ATOM   4727  N   ALA A 500       3.215  27.038  17.332  1.00 10.00      A   
ATOM   4728  HN  ALA A 500       4.000  27.062  16.748  1.00 10.00      A   
ATOM   4729  CA  ALA A 500       2.101  27.936  17.060  1.00 10.00      A   
ATOM   4730  CB  ALA A 500       2.576  29.143  16.266  1.00 10.00      A   
ATOM   4731  C   ALA A 500       0.977  27.221  16.320  1.00 10.00      A   
ATOM   4732  O   ALA A 500      -0.148  27.717  16.257  1.00 10.00      A   
ATOM   4733  N   ASN A 501       1.283  26.051  15.770  1.00 10.00      A   
ATOM   4734  HN  ASN A 501       2.195  25.699  15.868  1.00 10.00      A   
ATOM   4735  CA  ASN A 501       0.299  25.271  15.027  1.00 10.00      A   
ATOM   4736  CB  ASN A 501       0.721  25.131  13.562  1.00 10.00      A   
ATOM   4737  CG  ASN A 501       0.528  26.404  12.764  1.00 10.00      A   
ATOM   4738  OD1 ASN A 501      -0.538  26.637  12.196  1.00 10.00      A   
ATOM   4739  ND2 ASN A 501       1.563  27.226  12.694  1.00 10.00      A   
ATOM   4740 HD21 ASN A 501       2.393  26.969  13.155  1.00 10.00      A   
ATOM   4741 HD22 ASN A 501       1.460  28.058  12.186  1.00 10.00      A   
ATOM   4742  C   ASN A 501       0.121  23.892  15.651  1.00 10.00      A   
ATOM   4743  O   ASN A 501      -0.173  22.916  14.964  1.00 10.00      A   
ATOM   4744  N   ALA A 502       0.289  23.828  16.962  1.00 10.00      A   
ATOM   4745  HN  ALA A 502       0.513  24.648  17.448  1.00 10.00      A   
ATOM   4746  CA  ALA A 502       0.166  22.575  17.704  1.00 10.00      A   
ATOM   4747  CB  ALA A 502       0.513  22.807  19.166  1.00 10.00      A   
ATOM   4748  C   ALA A 502      -1.231  21.965  17.581  1.00 10.00      A   
ATOM   4749  O   ALA A 502      -1.386  20.748  17.490  1.00 10.00      A   
ATOM   4750  N   SER A 503      -2.240  22.819  17.573  1.00 10.00      A   
ATOM   4751  HN  SER A 503      -2.053  23.780  17.638  1.00 10.00      A   
ATOM   4752  CA  SER A 503      -3.626  22.380  17.477  1.00 10.00      A   
ATOM   4753  CB  SER A 503      -4.535  23.555  17.820  1.00 10.00      A   
ATOM   4754  OG  SER A 503      -3.779  24.758  17.868  1.00 10.00      A   
ATOM   4755  HG  SER A 503      -4.315  25.457  18.259  1.00 10.00      A   
ATOM   4756  C   SER A 503      -3.957  21.836  16.086  1.00 10.00      A   
ATOM   4757  O   SER A 503      -4.785  20.932  15.940  1.00 10.00      A   
ATOM   4758  N   LYS A 504      -3.290  22.379  15.070  1.00 10.00      A   
ATOM   4759  HN  LYS A 504      -2.623  23.073  15.256  1.00 10.00      A   
ATOM   4760  CA  LYS A 504      -3.514  21.966  13.688  1.00 10.00      A   
ATOM   4761  CB  LYS A 504      -2.785  22.912  12.725  1.00 10.00      A   
ATOM   4762  CG  LYS A 504      -3.011  22.617  11.249  1.00 10.00      A   
ATOM   4763  CD  LYS A 504      -4.405  23.022  10.797  1.00 10.00      A   
ATOM   4764  CE  LYS A 504      -4.570  22.822   9.297  1.00 10.00      A   
ATOM   4765  NZ  LYS A 504      -5.233  23.986   8.652  1.00 10.00      A   
ATOM   4766  HZ1 LYS A 504      -6.243  24.008   8.898  1.00 10.00      A   
ATOM   4767  HZ2 LYS A 504      -5.144  23.925   7.615  1.00 10.00      A   
ATOM   4768  HZ3 LYS A 504      -4.790  24.870   8.973  1.00 10.00      A   
ATOM   4769  C   LYS A 504      -3.054  20.528  13.459  1.00 10.00      A   
ATOM   4770  O   LYS A 504      -3.639  19.803  12.650  1.00 10.00      A   
ATOM   4771  N   LEU A 505      -2.031  20.117  14.205  1.00 10.00      A   
ATOM   4772  HN  LEU A 505      -1.636  20.739  14.851  1.00 10.00      A   
ATOM   4773  CA  LEU A 505      -1.467  18.774  14.089  1.00 10.00      A   
ATOM   4774  CB  LEU A 505      -0.297  18.602  15.059  1.00 10.00      A   
ATOM   4775  CG  LEU A 505       0.862  19.590  14.904  1.00 10.00      A   
ATOM   4776  CD1 LEU A 505       1.883  19.397  16.017  1.00 10.00      A   
ATOM   4777  CD2 LEU A 505       1.516  19.441  13.538  1.00 10.00      A   
ATOM   4778  C   LEU A 505      -2.506  17.676  14.314  1.00 10.00      A   
ATOM   4779  O   LEU A 505      -2.403  16.595  13.736  1.00 10.00      A   
ATOM   4780  N   GLU A 506      -3.516  17.958  15.134  1.00 10.00      A   
ATOM   4781  HN  GLU A 506      -3.559  18.842  15.554  1.00 10.00      A   
ATOM   4782  CA  GLU A 506      -4.563  16.978  15.420  1.00 10.00      A   
ATOM   4783  CB  GLU A 506      -5.403  17.398  16.632  1.00 10.00      A   
ATOM   4784  CG  GLU A 506      -4.659  17.345  17.957  1.00 10.00      A   
ATOM   4785  CD  GLU A 506      -5.587  17.398  19.160  1.00 10.00      A   
ATOM   4786  OE1 GLU A 506      -6.386  18.352  19.261  1.00 10.00      A   
ATOM   4787  OE2 GLU A 506      -5.516  16.495  20.014  1.00 10.00      A   
ATOM   4788  C   GLU A 506      -5.457  16.727  14.201  1.00 10.00      A   
ATOM   4789  O   GLU A 506      -6.273  15.804  14.194  1.00 10.00      A   
ATOM   4790  N   THR A 507      -5.297  17.545  13.170  1.00 10.00      A   
ATOM   4791  HN  THR A 507      -4.621  18.256  13.224  1.00 10.00      A   
ATOM   4792  CA  THR A 507      -6.090  17.409  11.953  1.00 10.00      A   
ATOM   4793  CB  THR A 507      -6.582  18.782  11.459  1.00 10.00      A   
ATOM   4794  OG1 THR A 507      -6.479  19.734  12.527  1.00 10.00      A   
ATOM   4795  HG1 THR A 507      -5.559  20.014  12.604  1.00 10.00      A   
ATOM   4796  CG2 THR A 507      -8.029  18.696  11.001  1.00 10.00      A   
ATOM   4797  C   THR A 507      -5.269  16.741  10.853  1.00 10.00      A   
ATOM   4798  O   THR A 507      -5.741  16.557   9.732  1.00 10.00      A   
ATOM   4799  N   MET A 508      -4.037  16.378  11.189  1.00 10.00      A   
ATOM   4800  HN  MET A 508      -3.725  16.536  12.108  1.00 10.00      A   
ATOM   4801  CA  MET A 508      -3.134  15.731  10.247  1.00 10.00      A   
ATOM   4802  CB  MET A 508      -1.847  16.550  10.103  1.00 10.00      A   
ATOM   4803  CG  MET A 508      -1.984  17.802   9.252  1.00 10.00      A   
ATOM   4804  SD  MET A 508      -0.432  18.713   9.097  1.00 10.00      A   
ATOM   4805  CE  MET A 508       0.689  17.399   8.621  1.00 10.00      A   
ATOM   4806  C   MET A 508      -2.793  14.329  10.736  1.00 10.00      A   
ATOM   4807  O   MET A 508      -2.823  14.064  11.935  1.00 10.00      A   
ATOM   4808  N   ARG A 509      -2.453  13.438   9.814  1.00 10.00      A   
ATOM   4809  HN  ARG A 509      -2.406  13.715   8.873  1.00 10.00      A   
ATOM   4810  CA  ARG A 509      -2.116  12.067  10.176  1.00 10.00      A   
ATOM   4811  CB  ARG A 509      -2.119  11.148   8.944  1.00 10.00      A   
ATOM   4812  CG  ARG A 509      -1.606   9.738   9.225  1.00 10.00      A   
ATOM   4813  CD  ARG A 509      -1.318   8.966   7.945  1.00 10.00      A   
ATOM   4814  NE  ARG A 509      -2.544   8.523   7.283  1.00 10.00      A   
ATOM   4815  HE  ARG A 509      -3.391   8.688   7.758  1.00 10.00      A   
ATOM   4816  CZ  ARG A 509      -2.580   7.908   6.095  1.00 10.00      A   
ATOM   4817  NH1 ARG A 509      -1.461   7.648   5.432  1.00 10.00      A   
ATOM   4818 HH11 ARG A 509      -0.535   7.909   5.833  1.00 10.00      A   
ATOM   4819 HH12 ARG A 509      -1.501   7.169   4.496  1.00 10.00      A   
ATOM   4820  NH2 ARG A 509      -3.734   7.522   5.580  1.00 10.00      A   
ATOM   4821 HH21 ARG A 509      -3.751   7.049   4.641  1.00 10.00      A   
ATOM   4822 HH22 ARG A 509      -4.624   7.680   6.093  1.00 10.00      A   
ATOM   4823  C   ARG A 509      -0.759  12.008  10.865  1.00 10.00      A   
ATOM   4824  O   ARG A 509      -0.653  11.549  12.003  1.00 10.00      A   
ATOM   4825  N   SER A 510       0.268  12.496  10.182  1.00 10.00      A   
ATOM   4826  HN  SER A 510       0.119  12.885   9.298  1.00 10.00      A   
ATOM   4827  CA  SER A 510       1.611  12.467  10.723  1.00 10.00      A   
ATOM   4828  CB  SER A 510       2.241  11.103  10.439  1.00 10.00      A   
ATOM   4829  OG  SER A 510       1.841  10.612   9.167  1.00 10.00      A   
ATOM   4830  HG  SER A 510       2.608  10.585   8.582  1.00 10.00      A   
ATOM   4831  C   SER A 510       2.483  13.584  10.154  1.00 10.00      A   
ATOM   4832  O   SER A 510       2.443  13.876   8.956  1.00 10.00      A   
ATOM   4833  N   LEU A 511       3.249  14.215  11.030  1.00 10.00      A   
ATOM   4834  HN  LEU A 511       3.203  13.958  11.980  1.00 10.00      A   
ATOM   4835  CA  LEU A 511       4.157  15.275  10.642  1.00 10.00      A   
ATOM   4836  CB  LEU A 511       3.944  16.506  11.528  1.00 10.00      A   
ATOM   4837  CG  LEU A 511       4.982  17.623  11.384  1.00 10.00      A   
ATOM   4838  CD1 LEU A 511       4.863  18.299  10.029  1.00 10.00      A   
ATOM   4839  CD2 LEU A 511       4.838  18.635  12.504  1.00 10.00      A   
ATOM   4840  C   LEU A 511       5.581  14.770  10.796  1.00 10.00      A   
ATOM   4841  O   LEU A 511       5.993  14.398  11.898  1.00 10.00      A   
ATOM   4842  N   TRP A 512       6.319  14.737   9.697  1.00 10.00      A   
ATOM   4843  HN  TRP A 512       5.931  15.045   8.842  1.00 10.00      A   
ATOM   4844  CA  TRP A 512       7.692  14.258   9.720  1.00 10.00      A   
ATOM   4845  CB  TRP A 512       7.879  13.159   8.669  1.00 10.00      A   
ATOM   4846  CG  TRP A 512       9.313  12.805   8.410  1.00 10.00      A   
ATOM   4847  CD1 TRP A 512      10.088  13.232   7.372  1.00 10.00      A   
ATOM   4848  CD2 TRP A 512      10.145  11.958   9.207  1.00 10.00      A   
ATOM   4849  NE1 TRP A 512      11.350  12.707   7.477  1.00 10.00      A   
ATOM   4850  HE1 TRP A 512      12.091  12.872   6.853  1.00 10.00      A   
ATOM   4851  CE2 TRP A 512      11.412  11.918   8.593  1.00 10.00      A   
ATOM   4852  CE3 TRP A 512       9.942  11.228  10.380  1.00 10.00      A   
ATOM   4853  CZ2 TRP A 512      12.471  11.181   9.114  1.00 10.00      A   
ATOM   4854  CZ3 TRP A 512      10.993  10.497  10.895  1.00 10.00      A   
ATOM   4855  CH2 TRP A 512      12.242  10.477  10.264  1.00 10.00      A   
ATOM   4856  C   TRP A 512       8.680  15.394   9.476  1.00 10.00      A   
ATOM   4857  O   TRP A 512       8.575  16.120   8.491  1.00 10.00      A   
ATOM   4858  N   MET A 513       9.631  15.546  10.383  1.00 10.00      A   
ATOM   4859  HN  MET A 513       9.647  14.947  11.159  1.00 10.00      A   
ATOM   4860  CA  MET A 513      10.656  16.576  10.265  1.00 10.00      A   
ATOM   4861  CB  MET A 513      10.384  17.746  11.216  1.00 10.00      A   
ATOM   4862  CG  MET A 513       9.104  18.512  10.925  1.00 10.00      A   
ATOM   4863  SD  MET A 513       8.933  20.001  11.929  1.00 10.00      A   
ATOM   4864  CE  MET A 513      10.125  21.083  11.143  1.00 10.00      A   
ATOM   4865  C   MET A 513      12.026  15.972  10.558  1.00 10.00      A   
ATOM   4866  O   MET A 513      12.200  15.268  11.555  1.00 10.00      A   
ATOM   4867  N   SER A 514      12.985  16.217   9.677  1.00 10.00      A   
ATOM   4868  HN  SER A 514      12.781  16.764   8.882  1.00 10.00      A   
ATOM   4869  CA  SER A 514      14.337  15.699   9.855  1.00 10.00      A   
ATOM   4870  CB  SER A 514      14.544  14.443   9.005  1.00 10.00      A   
ATOM   4871  OG  SER A 514      13.634  14.408   7.918  1.00 10.00      A   
ATOM   4872  HG  SER A 514      12.826  14.873   8.164  1.00 10.00      A   
ATOM   4873  C   SER A 514      15.369  16.762   9.498  1.00 10.00      A   
ATOM   4874  O   SER A 514      15.184  17.503   8.530  1.00 10.00      A   
ATOM   4875  N   SER A 515      16.444  16.838  10.287  1.00 10.00      A   
ATOM   4876  HN  SER A 515      16.528  16.210  11.040  1.00 10.00      A   
ATOM   4877  CA  SER A 515      17.510  17.814  10.064  1.00 10.00      A   
ATOM   4878  CB  SER A 515      18.302  17.466   8.800  1.00 10.00      A   
ATOM   4879  OG  SER A 515      18.817  16.143   8.871  1.00 10.00      A   
ATOM   4880  HG  SER A 515      19.582  16.068   8.287  1.00 10.00      A   
ATOM   4881  C   SER A 515      16.952  19.237   9.999  1.00 10.00      A   
ATOM   4882  O   SER A 515      17.162  19.967   9.025  1.00 10.00      A   
ATOM   4883  N   CYS A 516      16.218  19.613  11.035  1.00 10.00      A   
ATOM   4884  HN  CYS A 516      16.090  18.988  11.779  1.00 10.00      A   
ATOM   4885  CA  CYS A 516      15.615  20.934  11.110  1.00 10.00      A   
ATOM   4886  CB  CYS A 516      14.091  20.823  11.023  1.00 10.00      A   
ATOM   4887  SG  CYS A 516      13.492  19.961   9.549  1.00 10.00      A   
ATOM   4888  HG  CYS A 516      14.415  19.079   9.184  1.00 10.00      A   
ATOM   4889  C   CYS A 516      16.033  21.637  12.401  1.00 10.00      A   
ATOM   4890  O   CYS A 516      16.871  21.130  13.143  1.00 10.00      A   
ATOM   4891  N   SER A 517      15.446  22.794  12.677  1.00 10.00      A   
ATOM   4892  HN  SER A 517      14.768  23.155  12.060  1.00 10.00      A   
ATOM   4893  CA  SER A 517      15.786  23.555  13.875  1.00 10.00      A   
ATOM   4894  CB  SER A 517      15.791  25.049  13.551  1.00 10.00      A   
ATOM   4895  OG  SER A 517      16.352  25.277  12.265  1.00 10.00      A   
ATOM   4896  HG  SER A 517      17.311  25.332  12.339  1.00 10.00      A   
ATOM   4897  C   SER A 517      14.822  23.258  15.025  1.00 10.00      A   
ATOM   4898  O   SER A 517      14.519  24.132  15.837  1.00 10.00      A   
ATOM   4899  N   VAL A 518      14.359  22.016  15.103  1.00 10.00      A   
ATOM   4900  HN  VAL A 518      14.658  21.354  14.448  1.00 10.00      A   
ATOM   4901  CA  VAL A 518      13.434  21.607  16.156  1.00 10.00      A   
ATOM   4902  CB  VAL A 518      12.582  20.390  15.732  1.00 10.00      A   
ATOM   4903  CG1 VAL A 518      11.493  20.110  16.758  1.00 10.00      A   
ATOM   4904  CG2 VAL A 518      11.974  20.611  14.356  1.00 10.00      A   
ATOM   4905  C   VAL A 518      14.210  21.250  17.417  1.00 10.00      A   
ATOM   4906  O   VAL A 518      14.885  20.220  17.472  1.00 10.00      A   
ATOM   4907  N   SER A 519      14.130  22.113  18.419  1.00 10.00      A   
ATOM   4908  HN  SER A 519      13.573  22.915  18.317  1.00 10.00      A   
ATOM   4909  CA  SER A 519      14.837  21.895  19.673  1.00 10.00      A   
ATOM   4910  CB  SER A 519      14.919  23.205  20.464  1.00 10.00      A   
ATOM   4911  OG  SER A 519      13.627  23.725  20.745  1.00 10.00      A   
ATOM   4912  HG  SER A 519      13.234  24.080  19.927  1.00 10.00      A   
ATOM   4913  C   SER A 519      14.167  20.807  20.511  1.00 10.00      A   
ATOM   4914  O   SER A 519      12.947  20.625  20.448  1.00 10.00      A   
ATOM   4915  N   PHE A 520      14.965  20.088  21.295  1.00 10.00      A   
ATOM   4916  HN  PHE A 520      15.926  20.279  21.301  1.00 10.00      A   
ATOM   4917  CA  PHE A 520      14.447  19.023  22.150  1.00 10.00      A   
ATOM   4918  CB  PHE A 520      15.595  18.280  22.841  1.00 10.00      A   
ATOM   4919  CG  PHE A 520      15.146  17.247  23.841  1.00 10.00      A   
ATOM   4920  CD1 PHE A 520      14.329  16.196  23.453  1.00 10.00      A   
ATOM   4921  CD2 PHE A 520      15.542  17.325  25.167  1.00 10.00      A   
ATOM   4922  CE1 PHE A 520      13.917  15.243  24.367  1.00 10.00      A   
ATOM   4923  CE2 PHE A 520      15.134  16.376  26.088  1.00 10.00      A   
ATOM   4924  CZ  PHE A 520      14.320  15.333  25.686  1.00 10.00      A   
ATOM   4925  C   PHE A 520      13.484  19.592  23.187  1.00 10.00      A   
ATOM   4926  O   PHE A 520      12.521  18.937  23.591  1.00 10.00      A   
ATOM   4927  N   GLY A 521      13.746  20.823  23.608  1.00 10.00      A   
ATOM   4928  HN  GLY A 521      14.528  21.297  23.250  1.00 10.00      A   
ATOM   4929  CA  GLY A 521      12.894  21.472  24.584  1.00 10.00      A   
ATOM   4930  C   GLY A 521      11.478  21.639  24.079  1.00 10.00      A   
ATOM   4931  O   GLY A 521      10.520  21.510  24.842  1.00 10.00      A   
ATOM   4932  N   ALA A 522      11.351  21.895  22.781  1.00 10.00      A   
ATOM   4933  HN  ALA A 522      12.158  21.954  22.226  1.00 10.00      A   
ATOM   4934  CA  ALA A 522      10.050  22.079  22.157  1.00 10.00      A   
ATOM   4935  CB  ALA A 522      10.212  22.665  20.771  1.00 10.00      A   
ATOM   4936  C   ALA A 522       9.288  20.763  22.087  1.00 10.00      A   
ATOM   4937  O   ALA A 522       8.067  20.739  22.225  1.00 10.00      A   
ATOM   4938  N   CYS A 523      10.014  19.671  21.872  1.00 10.00      A   
ATOM   4939  HN  CYS A 523      10.983  19.759  21.757  1.00 10.00      A   
ATOM   4940  CA  CYS A 523       9.404  18.347  21.792  1.00 10.00      A   
ATOM   4941  CB  CYS A 523      10.468  17.287  21.498  1.00 10.00      A   
ATOM   4942  SG  CYS A 523      11.541  17.685  20.097  1.00 10.00      A   
ATOM   4943  HG  CYS A 523      10.899  18.562  19.336  1.00 10.00      A   
ATOM   4944  C   CYS A 523       8.671  18.022  23.091  1.00 10.00      A   
ATOM   4945  O   CYS A 523       7.576  17.454  23.084  1.00 10.00      A   
ATOM   4946  N   LYS A 524       9.276  18.413  24.204  1.00 10.00      A   
ATOM   4947  HN  LYS A 524      10.138  18.874  24.141  1.00 10.00      A   
ATOM   4948  CA  LYS A 524       8.692  18.184  25.513  1.00 10.00      A   
ATOM   4949  CB  LYS A 524       9.729  18.413  26.613  1.00 10.00      A   
ATOM   4950  CG  LYS A 524      10.921  17.472  26.545  1.00 10.00      A   
ATOM   4951  CD  LYS A 524      11.839  17.658  27.741  1.00 10.00      A   
ATOM   4952  CE  LYS A 524      12.548  19.000  27.687  1.00 10.00      A   
ATOM   4953  NZ  LYS A 524      13.131  19.377  28.999  1.00 10.00      A   
ATOM   4954  HZ1 LYS A 524      13.842  18.677  29.293  1.00 10.00      A   
ATOM   4955  HZ2 LYS A 524      12.386  19.424  29.723  1.00 10.00      A   
ATOM   4956  HZ3 LYS A 524      13.587  20.315  28.931  1.00 10.00      A   
ATOM   4957  C   LYS A 524       7.489  19.098  25.722  1.00 10.00      A   
ATOM   4958  O   LYS A 524       6.442  18.661  26.198  1.00 10.00      A   
ATOM   4959  N   LEU A 525       7.641  20.363  25.340  1.00 10.00      A   
ATOM   4960  HN  LEU A 525       8.497  20.641  24.950  1.00 10.00      A   
ATOM   4961  CA  LEU A 525       6.571  21.351  25.482  1.00 10.00      A   
ATOM   4962  CB  LEU A 525       7.066  22.740  25.058  1.00 10.00      A   
ATOM   4963  CG  LEU A 525       7.352  23.737  26.187  1.00 10.00      A   
ATOM   4964  CD1 LEU A 525       8.493  23.249  27.070  1.00 10.00      A   
ATOM   4965  CD2 LEU A 525       7.660  25.115  25.621  1.00 10.00      A   
ATOM   4966  C   LEU A 525       5.353  20.963  24.648  1.00 10.00      A   
ATOM   4967  O   LEU A 525       4.208  21.141  25.071  1.00 10.00      A   
ATOM   4968  N   LEU A 526       5.614  20.442  23.460  1.00 10.00      A   
ATOM   4969  HN  LEU A 526       6.551  20.351  23.175  1.00 10.00      A   
ATOM   4970  CA  LEU A 526       4.559  20.019  22.558  1.00 10.00      A   
ATOM   4971  CB  LEU A 526       5.140  19.721  21.174  1.00 10.00      A   
ATOM   4972  CG  LEU A 526       4.136  19.448  20.052  1.00 10.00      A   
ATOM   4973  CD1 LEU A 526       3.186  20.622  19.889  1.00 10.00      A   
ATOM   4974  CD2 LEU A 526       4.864  19.168  18.748  1.00 10.00      A   
ATOM   4975  C   LEU A 526       3.845  18.790  23.107  1.00 10.00      A   
ATOM   4976  O   LEU A 526       2.615  18.726  23.105  1.00 10.00      A   
ATOM   4977  N   GLY A 527       4.623  17.831  23.601  1.00 10.00      A   
ATOM   4978  HN  GLY A 527       5.599  17.955  23.602  1.00 10.00      A   
ATOM   4979  CA  GLY A 527       4.054  16.612  24.143  1.00 10.00      A   
ATOM   4980  C   GLY A 527       3.238  16.854  25.395  1.00 10.00      A   
ATOM   4981  O   GLY A 527       2.289  16.122  25.680  1.00 10.00      A   
ATOM   4982  N   GLN A 528       3.604  17.881  26.148  1.00 10.00      A   
ATOM   4983  HN  GLN A 528       4.376  18.426  25.875  1.00 10.00      A   
ATOM   4984  CA  GLN A 528       2.890  18.210  27.373  1.00 10.00      A   
ATOM   4985  CB  GLN A 528       3.787  18.977  28.344  1.00 10.00      A   
ATOM   4986  CG  GLN A 528       4.854  18.114  28.997  1.00 10.00      A   
ATOM   4987  CD  GLN A 528       4.261  16.930  29.736  1.00 10.00      A   
ATOM   4988  OE1 GLN A 528       3.169  17.022  30.301  1.00 10.00      A   
ATOM   4989  NE2 GLN A 528       4.973  15.811  29.734  1.00 10.00      A   
ATOM   4990 HE21 GLN A 528       5.834  15.811  29.265  1.00 10.00      A   
ATOM   4991 HE22 GLN A 528       4.605  15.027  30.192  1.00 10.00      A   
ATOM   4992  C   GLN A 528       1.612  18.988  27.082  1.00 10.00      A   
ATOM   4993  O   GLN A 528       0.681  18.996  27.888  1.00 10.00      A   
ATOM   4994  N   LYS A 529       1.577  19.637  25.928  1.00 10.00      A   
ATOM   4995  HN  LYS A 529       2.357  19.596  25.336  1.00 10.00      A   
ATOM   4996  CA  LYS A 529       0.417  20.410  25.519  1.00 10.00      A   
ATOM   4997  CB  LYS A 529       0.844  21.596  24.645  1.00 10.00      A   
ATOM   4998  CG  LYS A 529      -0.311  22.438  24.117  1.00 10.00      A   
ATOM   4999  CD  LYS A 529       0.188  23.620  23.301  1.00 10.00      A   
ATOM   5000  CE  LYS A 529      -0.935  24.260  22.497  1.00 10.00      A   
ATOM   5001  NZ  LYS A 529      -1.920  24.971  23.356  1.00 10.00      A   
ATOM   5002  HZ1 LYS A 529      -1.550  25.905  23.623  1.00 10.00      A   
ATOM   5003  HZ2 LYS A 529      -2.108  24.428  24.222  1.00 10.00      A   
ATOM   5004  HZ3 LYS A 529      -2.815  25.096  22.844  1.00 10.00      A   
ATOM   5005  C   LYS A 529      -0.574  19.529  24.768  1.00 10.00      A   
ATOM   5006  O   LYS A 529      -1.768  19.546  25.053  1.00 10.00      A   
ATOM   5007  N   MET A 530      -0.068  18.750  23.821  1.00 10.00      A   
ATOM   5008  HN  MET A 530       0.904  18.761  23.656  1.00 10.00      A   
ATOM   5009  CA  MET A 530      -0.911  17.865  23.023  1.00 10.00      A   
ATOM   5010  CB  MET A 530      -0.657  18.085  21.528  1.00 10.00      A   
ATOM   5011  CG  MET A 530      -0.546  19.545  21.109  1.00 10.00      A   
ATOM   5012  SD  MET A 530      -2.049  20.496  21.426  1.00 10.00      A   
ATOM   5013  CE  MET A 530      -3.191  19.732  20.277  1.00 10.00      A   
ATOM   5014  C   MET A 530      -0.652  16.406  23.384  1.00 10.00      A   
ATOM   5015  O   MET A 530       0.301  15.800  22.901  1.00 10.00      A   
ATOM   5016  N   PRO A 531      -1.506  15.820  24.238  1.00 10.00      A   
ATOM   5017  CA  PRO A 531      -1.361  14.425  24.682  1.00 10.00      A   
ATOM   5018  CB  PRO A 531      -2.187  14.401  25.963  1.00 10.00      A   
ATOM   5019  CG  PRO A 531      -3.269  15.396  25.721  1.00 10.00      A   
ATOM   5020  CD  PRO A 531      -2.670  16.477  24.860  1.00 10.00      A   
ATOM   5021  C   PRO A 531      -1.922  13.412  23.682  1.00 10.00      A   
ATOM   5022  O   PRO A 531      -1.711  12.207  23.821  1.00 10.00      A   
ATOM   5023  N   LYS A 532      -2.638  13.903  22.682  1.00 10.00      A   
ATOM   5024  HN  LYS A 532      -2.778  14.869  22.626  1.00 10.00      A   
ATOM   5025  CA  LYS A 532      -3.217  13.032  21.669  1.00 10.00      A   
ATOM   5026  CB  LYS A 532      -4.534  13.607  21.143  1.00 10.00      A   
ATOM   5027  CG  LYS A 532      -5.603  13.815  22.206  1.00 10.00      A   
ATOM   5028  CD  LYS A 532      -6.978  13.964  21.568  1.00 10.00      A   
ATOM   5029  CE  LYS A 532      -7.800  15.056  22.231  1.00 10.00      A   
ATOM   5030  NZ  LYS A 532      -7.174  16.393  22.068  1.00 10.00      A   
ATOM   5031  HZ1 LYS A 532      -7.908  17.121  21.942  1.00 10.00      A   
ATOM   5032  HZ2 LYS A 532      -6.547  16.399  21.229  1.00 10.00      A   
ATOM   5033  HZ3 LYS A 532      -6.610  16.630  22.908  1.00 10.00      A   
ATOM   5034  C   LYS A 532      -2.239  12.823  20.518  1.00 10.00      A   
ATOM   5035  O   LYS A 532      -2.488  12.038  19.606  1.00 10.00      A   
ATOM   5036  N   LEU A 533      -1.124  13.530  20.572  1.00 10.00      A   
ATOM   5037  HN  LEU A 533      -0.974  14.127  21.333  1.00 10.00      A   
ATOM   5038  CA  LEU A 533      -0.106  13.426  19.545  1.00 10.00      A   
ATOM   5039  CB  LEU A 533       0.253  14.808  19.006  1.00 10.00      A   
ATOM   5040  CG  LEU A 533      -0.827  15.504  18.180  1.00 10.00      A   
ATOM   5041  CD1 LEU A 533      -0.595  17.005  18.161  1.00 10.00      A   
ATOM   5042  CD2 LEU A 533      -0.850  14.950  16.764  1.00 10.00      A   
ATOM   5043  C   LEU A 533       1.132  12.740  20.100  1.00 10.00      A   
ATOM   5044  O   LEU A 533       1.650  13.127  21.150  1.00 10.00      A   
ATOM   5045  N   ASN A 534       1.593  11.714  19.410  1.00 10.00      A   
ATOM   5046  HN  ASN A 534       1.134  11.442  18.584  1.00 10.00      A   
ATOM   5047  CA  ASN A 534       2.773  10.986  19.840  1.00 10.00      A   
ATOM   5048  CB  ASN A 534       2.698   9.517  19.418  1.00 10.00      A   
ATOM   5049  CG  ASN A 534       2.243   8.601  20.537  1.00 10.00      A   
ATOM   5050  OD1 ASN A 534       2.356   8.937  21.716  1.00 10.00      A   
ATOM   5051  ND2 ASN A 534       1.752   7.426  20.173  1.00 10.00      A   
ATOM   5052 HD21 ASN A 534       1.720   7.212  19.213  1.00 10.00      A   
ATOM   5053 HD22 ASN A 534       1.427   6.819  20.875  1.00 10.00      A   
ATOM   5054  C   ASN A 534       4.020  11.628  19.266  1.00 10.00      A   
ATOM   5055  O   ASN A 534       4.376  11.380  18.116  1.00 10.00      A   
ATOM   5056  N   VAL A 535       4.662  12.477  20.055  1.00 10.00      A   
ATOM   5057  HN  VAL A 535       4.315  12.649  20.952  1.00 10.00      A   
ATOM   5058  CA  VAL A 535       5.875  13.151  19.626  1.00 10.00      A   
ATOM   5059  CB  VAL A 535       6.107  14.449  20.430  1.00 10.00      A   
ATOM   5060  CG1 VAL A 535       7.230  15.272  19.815  1.00 10.00      A   
ATOM   5061  CG2 VAL A 535       4.827  15.267  20.497  1.00 10.00      A   
ATOM   5062  C   VAL A 535       7.063  12.219  19.815  1.00 10.00      A   
ATOM   5063  O   VAL A 535       7.687  12.199  20.878  1.00 10.00      A   
ATOM   5064  N   GLU A 536       7.343  11.415  18.798  1.00 10.00      A   
ATOM   5065  HN  GLU A 536       6.788  11.458  17.984  1.00 10.00      A   
ATOM   5066  CA  GLU A 536       8.446  10.469  18.852  1.00 10.00      A   
ATOM   5067  CB  GLU A 536       8.122   9.199  18.056  1.00 10.00      A   
ATOM   5068  CG  GLU A 536       7.026   8.340  18.672  1.00 10.00      A   
ATOM   5069  CD  GLU A 536       6.967   6.944  18.081  1.00 10.00      A   
ATOM   5070  OE1 GLU A 536       7.914   6.551  17.371  1.00 10.00      A   
ATOM   5071  OE2 GLU A 536       5.971   6.231  18.334  1.00 10.00      A   
ATOM   5072  C   GLU A 536       9.740  11.093  18.352  1.00 10.00      A   
ATOM   5073  O   GLU A 536       9.848  11.497  17.191  1.00 10.00      A   
ATOM   5074  N   VAL A 537      10.710  11.178  19.245  1.00 10.00      A   
ATOM   5075  HN  VAL A 537      10.546  10.854  20.162  1.00 10.00      A   
ATOM   5076  CA  VAL A 537      12.009  11.732  18.921  1.00 10.00      A   
ATOM   5077  CB  VAL A 537      12.650  12.405  20.153  1.00 10.00      A   
ATOM   5078  CG1 VAL A 537      14.053  12.893  19.836  1.00 10.00      A   
ATOM   5079  CG2 VAL A 537      11.786  13.556  20.639  1.00 10.00      A   
ATOM   5080  C   VAL A 537      12.929  10.628  18.409  1.00 10.00      A   
ATOM   5081  O   VAL A 537      13.209   9.661  19.119  1.00 10.00      A   
ATOM   5082  N   ILE A 538      13.375  10.771  17.173  1.00 10.00      A   
ATOM   5083  HN  ILE A 538      13.105  11.565  16.657  1.00 10.00      A   
ATOM   5084  CA  ILE A 538      14.262   9.799  16.554  1.00 10.00      A   
ATOM   5085  CB  ILE A 538      13.766   9.421  15.141  1.00 10.00      A   
ATOM   5086  CG1 ILE A 538      12.316   8.928  15.204  1.00 10.00      A   
ATOM   5087  CG2 ILE A 538      14.663   8.365  14.516  1.00 10.00      A   
ATOM   5088  CD1 ILE A 538      11.664   8.756  13.850  1.00 10.00      A   
ATOM   5089  C   ILE A 538      15.672  10.383  16.474  1.00 10.00      A   
ATOM   5090  O   ILE A 538      15.973  11.204  15.602  1.00 10.00      A   
ATOM   5091  N   ASP A 539      16.524   9.976  17.402  1.00 10.00      A   
ATOM   5092  HN  ASP A 539      16.230   9.314  18.066  1.00 10.00      A   
ATOM   5093  CA  ASP A 539      17.892  10.474  17.458  1.00 10.00      A   
ATOM   5094  CB  ASP A 539      18.025  11.465  18.618  1.00 10.00      A   
ATOM   5095  CG  ASP A 539      19.238  12.360  18.508  1.00 10.00      A   
ATOM   5096  OD1 ASP A 539      19.116  13.463  17.932  1.00 10.00      A   
ATOM   5097  OD2 ASP A 539      20.310  11.977  19.018  1.00 10.00      A   
ATOM   5098  C   ASP A 539      18.882   9.326  17.632  1.00 10.00      A   
ATOM   5099  O   ASP A 539      18.617   8.373  18.368  1.00 10.00      A   
ATOM   5100  N   GLU A 540      20.016   9.408  16.944  1.00 10.00      A   
ATOM   5101  HN  GLU A 540      20.177  10.190  16.360  1.00 10.00      A   
ATOM   5102  CA  GLU A 540      21.031   8.361  17.029  1.00 10.00      A   
ATOM   5103  CB  GLU A 540      21.448   7.895  15.635  1.00 10.00      A   
ATOM   5104  CG  GLU A 540      20.514   6.875  15.010  1.00 10.00      A   
ATOM   5105  CD  GLU A 540      20.919   6.532  13.593  1.00 10.00      A   
ATOM   5106  OE1 GLU A 540      20.680   7.366  12.694  1.00 10.00      A   
ATOM   5107  OE2 GLU A 540      21.481   5.437  13.374  1.00 10.00      A   
ATOM   5108  C   GLU A 540      22.263   8.814  17.806  1.00 10.00      A   
ATOM   5109  O   GLU A 540      23.215   8.048  17.967  1.00 10.00      A   
ATOM   5110  N   ARG A 541      22.246  10.039  18.309  1.00 10.00      A   
ATOM   5111  HN  ARG A 541      21.447  10.605  18.191  1.00 10.00      A   
ATOM   5112  CA  ARG A 541      23.389  10.555  19.058  1.00 10.00      A   
ATOM   5113  CB  ARG A 541      23.474  12.081  18.957  1.00 10.00      A   
ATOM   5114  CG  ARG A 541      23.508  12.612  17.537  1.00 10.00      A   
ATOM   5115  CD  ARG A 541      22.359  13.569  17.293  1.00 10.00      A   
ATOM   5116  NE  ARG A 541      22.740  14.956  17.522  1.00 10.00      A   
ATOM   5117  HE  ARG A 541      23.702  15.160  17.548  1.00 10.00      A   
ATOM   5118  CZ  ARG A 541      21.870  15.946  17.693  1.00 10.00      A   
ATOM   5119  NH1 ARG A 541      20.563  15.706  17.671  1.00 10.00      A   
ATOM   5120 HH11 ARG A 541      20.204  14.726  17.526  1.00 10.00      A   
ATOM   5121 HH12 ARG A 541      19.886  16.489  17.799  1.00 10.00      A   
ATOM   5122  NH2 ARG A 541      22.305  17.182  17.896  1.00 10.00      A   
ATOM   5123 HH21 ARG A 541      21.628  17.961  18.029  1.00 10.00      A   
ATOM   5124 HH22 ARG A 541      23.330  17.382  17.923  1.00 10.00      A   
ATOM   5125  C   ARG A 541      23.329  10.116  20.519  1.00 10.00      A   
ATOM   5126  O   ARG A 541      24.311  10.227  21.256  1.00 10.00      A   
ATOM   5127  N   GLY A 542      22.169   9.631  20.937  1.00 10.00      A   
ATOM   5128  HN  GLY A 542      21.410   9.596  20.320  1.00 10.00      A   
ATOM   5129  CA  GLY A 542      22.009   9.176  22.302  1.00 10.00      A   
ATOM   5130  C   GLY A 542      20.886   9.894  23.017  1.00 10.00      A   
ATOM   5131  O   GLY A 542      20.046  10.528  22.382  1.00 10.00      A   
ATOM   5132  N   ALA A 543      20.872   9.786  24.336  1.00 10.00      A   
ATOM   5133  HN  ALA A 543      21.572   9.260  24.777  1.00 10.00      A   
ATOM   5134  CA  ALA A 543      19.850  10.424  25.152  1.00 10.00      A   
ATOM   5135  CB  ALA A 543      20.055  10.066  26.613  1.00 10.00      A   
ATOM   5136  C   ALA A 543      19.880  11.939  24.971  1.00 10.00      A   
ATOM   5137  O   ALA A 543      20.884  12.589  25.272  1.00 10.00      A   
ATOM   5138  N   PRO A 544      18.778  12.524  24.484  1.00 10.00      A   
ATOM   5139  CA  PRO A 544      18.683  13.971  24.253  1.00 10.00      A   
ATOM   5140  CB  PRO A 544      17.284  14.153  23.652  1.00 10.00      A   
ATOM   5141  CG  PRO A 544      16.901  12.800  23.159  1.00 10.00      A   
ATOM   5142  CD  PRO A 544      17.536  11.830  24.110  1.00 10.00      A   
ATOM   5143  C   PRO A 544      18.810  14.768  25.547  1.00 10.00      A   
ATOM   5144  O   PRO A 544      19.152  15.950  25.530  1.00 10.00      A   
ATOM   5145  N   ASP A 545      18.538  14.106  26.665  1.00 10.00      A   
ATOM   5146  HN  ASP A 545      18.259  13.163  26.601  1.00 10.00      A   
ATOM   5147  CA  ASP A 545      18.620  14.731  27.984  1.00 10.00      A   
ATOM   5148  CB  ASP A 545      18.103  13.775  29.066  1.00 10.00      A   
ATOM   5149  CG  ASP A 545      16.775  13.126  28.727  1.00 10.00      A   
ATOM   5150  OD1 ASP A 545      15.748  13.512  29.328  1.00 10.00      A   
ATOM   5151  OD2 ASP A 545      16.755  12.215  27.870  1.00 10.00      A   
ATOM   5152  C   ASP A 545      20.061  15.123  28.306  1.00 10.00      A   
ATOM   5153  O   ASP A 545      20.305  16.079  29.050  1.00 10.00      A   
ATOM   5154  N   SER A 546      21.018  14.391  27.728  1.00 10.00      A   
ATOM   5155  HN  SER A 546      20.761  13.650  27.139  1.00 10.00      A   
ATOM   5156  CA  SER A 546      22.433  14.661  27.956  1.00 10.00      A   
ATOM   5157  CB  SER A 546      23.286  13.424  27.641  1.00 10.00      A   
ATOM   5158  OG  SER A 546      23.256  13.102  26.258  1.00 10.00      A   
ATOM   5159  HG  SER A 546      22.349  12.880  25.993  1.00 10.00      A   
ATOM   5160  C   SER A 546      22.904  15.861  27.139  1.00 10.00      A   
ATOM   5161  O   SER A 546      24.079  16.229  27.171  1.00 10.00      A   
ATOM   5162  N   ARG A 547      21.980  16.461  26.404  1.00 10.00      A   
ATOM   5163  HN  ARG A 547      21.058  16.116  26.417  1.00 10.00      A   
ATOM   5164  CA  ARG A 547      22.281  17.620  25.583  1.00 10.00      A   
ATOM   5165  CB  ARG A 547      22.139  17.269  24.100  1.00 10.00      A   
ATOM   5166  CG  ARG A 547      22.872  16.009  23.682  1.00 10.00      A   
ATOM   5167  CD  ARG A 547      22.711  15.755  22.196  1.00 10.00      A
[truncated: 216,683 more chars]
