# Supplementary material for: Flexibility of intrinsically disordered degrons in AUX/IAA proteins reinforces auxin co-receptor assemblies
Source: Nat Commun. 2020 May 8;11:2277. doi: 10.1038/s41467-020-16147-2 (PMC7210949; doi:10.1038/s41467-020-16147-2)
Supplement: Supplementary file 11 — Supplementary Data 8 [file 41467_2020_16147_MOESM11_ESM.gz › disvis_haddock_files/IAA12/cluster2_4.pdb]

REMARK FILENAME="complex_181w.pdb0"
REMARK ===============================================================
REMARK HADDOCK run for complex
REMARK initial structure: complex_181.pdb
REMARK final NOE weights: unambig 50 amb: 50
REMARK ===============================================================
REMARK            total,bonds,angles,improper,dihe,vdw,elec,air,cdih,coup,rdcs,vean,dani,xpcs,rg
REMARK energies: -322.259, 0, 0, 0, 0, -66.0774, -585.891, 329.71, 0, 0, 0, 0, 0, 0, 0
REMARK ===============================================================
REMARK            bonds,angles,impropers,dihe,air,cdih,coup,rdcs,vean,dani,xpcs
REMARK rms-dev.: 0,0,0,0,0.7693,0,0, 0, 0, 0, 0
REMARK ===============================================================
REMARK               air,cdih,coup,rdcs,vean,dani,xpcs
REMARK               >0.3,>5,>1,>0,>5,>0.2,>0.2
REMARK violations.: 10, 0, 0, 0, 0, 0, 0
REMARK ===============================================================
REMARK                        CVpartition#,violations,rms
REMARK AIRs cross-validation: 2, 26, 1.49566
REMARK ===============================================================
REMARK NCS energy: 0
REMARK ===============================================================
REMARK Symmetry energy: 0
REMARK ===============================================================
REMARK Desolvation energy: 58.651
REMARK Internal energy free molecules: -22105.3
REMARK Internal energy complex: -33334.6
REMARK Binding energy: -11822.7
REMARK ===============================================================
REMARK buried surface area: 2170.79
REMARK ===============================================================
REMARK water - chain1: 0 0 0
REMARK water - chain2: 0 0 0
REMARK water - chain3: 0 0 0
REMARK water - chain4: 0 0 0
REMARK water - chain5: 0 0 0
REMARK water - chain6: 0 0 0
REMARK ===============================================================
REMARK water - water: 0 0 0
REMARK ===============================================================
REMARK DATE:09-Dec-2019  18:19:05       created by user: enmr049
REMARK VERSION:1.3U
ATOM      1  N   PHE A   9     -38.093  -0.891   8.794  1.00 10.00      A   
ATOM      2  HN  PHE A   9     -37.907  -0.889   9.757  1.00 10.00      A   
ATOM      3  CA  PHE A   9     -37.862  -2.109   8.029  1.00 10.00      A   
ATOM      4  CB  PHE A   9     -36.957  -1.817   6.831  1.00 10.00      A   
ATOM      5  CG  PHE A   9     -37.662  -1.157   5.681  1.00 10.00      A   
ATOM      6  CD1 PHE A   9     -37.860   0.215   5.664  1.00 10.00      A   
ATOM      7  CD2 PHE A   9     -38.130  -1.909   4.615  1.00 10.00      A   
ATOM      8  CE1 PHE A   9     -38.509   0.821   4.607  1.00 10.00      A   
ATOM      9  CE2 PHE A   9     -38.779  -1.308   3.555  1.00 10.00      A   
ATOM     10  CZ  PHE A   9     -38.969   0.060   3.552  1.00 10.00      A   
ATOM     11  C   PHE A   9     -37.236  -3.201   8.896  1.00 10.00      A   
ATOM     12  O   PHE A   9     -36.535  -2.901   9.867  1.00 10.00      A   
ATOM     13  N   PRO A  10     -37.513  -4.480   8.580  1.00 10.00      A   
ATOM     14  CA  PRO A  10     -36.959  -5.617   9.324  1.00 10.00      A   
ATOM     15  CB  PRO A  10     -37.449  -6.836   8.538  1.00 10.00      A   
ATOM     16  CG  PRO A  10     -38.678  -6.357   7.846  1.00 10.00      A   
ATOM     17  CD  PRO A  10     -38.416  -4.918   7.501  1.00 10.00      A   
ATOM     18  C   PRO A  10     -35.429  -5.578   9.370  1.00 10.00      A   
ATOM     19  O   PRO A  10     -34.777  -5.129   8.421  1.00 10.00      A   
ATOM     20  N   GLU A  11     -34.874  -6.052  10.479  1.00 10.00      A   
ATOM     21  HN  GLU A  11     -35.459  -6.411  11.183  1.00 10.00      A   
ATOM     22  CA  GLU A  11     -33.429  -6.068  10.694  1.00 10.00      A   
ATOM     23  CB  GLU A  11     -33.113  -6.793  12.000  1.00 10.00      A   
ATOM     24  CG  GLU A  11     -33.940  -6.324  13.185  1.00 10.00      A   
ATOM     25  CD  GLU A  11     -33.391  -5.067  13.822  1.00 10.00      A   
ATOM     26  OE1 GLU A  11     -32.436  -5.171  14.621  1.00 10.00      A   
ATOM     27  OE2 GLU A  11     -33.922  -3.973  13.544  1.00 10.00      A   
ATOM     28  C   GLU A  11     -32.686  -6.738   9.539  1.00 10.00      A   
ATOM     29  O   GLU A  11     -31.691  -6.211   9.038  1.00 10.00      A   
ATOM     30  N   GLU A  12     -33.182  -7.895   9.112  1.00 10.00      A   
ATOM     31  HN  GLU A  12     -33.987  -8.258   9.544  1.00 10.00      A   
ATOM     32  CA  GLU A  12     -32.563  -8.641   8.020  1.00 10.00      A   
ATOM     33  CB  GLU A  12     -33.179 -10.036   7.900  1.00 10.00      A   
ATOM     34  CG  GLU A  12     -34.696 -10.062   8.000  1.00 10.00      A   
ATOM     35  CD  GLU A  12     -35.220 -11.432   8.362  1.00 10.00      A   
ATOM     36  OE1 GLU A  12     -35.387 -12.266   7.450  1.00 10.00      A   
ATOM     37  OE2 GLU A  12     -35.451 -11.686   9.561  1.00 10.00      A   
ATOM     38  C   GLU A  12     -32.655  -7.893   6.692  1.00 10.00      A   
ATOM     39  O   GLU A  12     -31.719  -7.909   5.897  1.00 10.00      A   
ATOM     40  N   VAL A  13     -33.782  -7.235   6.458  1.00 10.00      A   
ATOM     41  HN  VAL A  13     -34.495  -7.260   7.129  1.00 10.00      A   
ATOM     42  CA  VAL A  13     -33.982  -6.471   5.232  1.00 10.00      A   
ATOM     43  CB  VAL A  13     -35.407  -5.868   5.171  1.00 10.00      A   
ATOM     44  CG1 VAL A  13     -35.504  -4.760   4.128  1.00 10.00      A   
ATOM     45  CG2 VAL A  13     -36.429  -6.957   4.883  1.00 10.00      A   
ATOM     46  C   VAL A  13     -32.949  -5.351   5.154  1.00 10.00      A   
ATOM     47  O   VAL A  13     -32.293  -5.168   4.135  1.00 10.00      A   
ATOM     48  N   LEU A  14     -32.787  -4.625   6.255  1.00 10.00      A   
ATOM     49  HN  LEU A  14     -33.325  -4.833   7.054  1.00 10.00      A   
ATOM     50  CA  LEU A  14     -31.834  -3.528   6.311  1.00 10.00      A   
ATOM     51  CB  LEU A  14     -31.996  -2.743   7.613  1.00 10.00      A   
ATOM     52  CG  LEU A  14     -33.283  -1.921   7.728  1.00 10.00      A   
ATOM     53  CD1 LEU A  14     -33.406  -1.280   9.102  1.00 10.00      A   
ATOM     54  CD2 LEU A  14     -33.344  -0.867   6.633  1.00 10.00      A   
ATOM     55  C   LEU A  14     -30.408  -4.040   6.151  1.00 10.00      A   
ATOM     56  O   LEU A  14     -29.592  -3.429   5.462  1.00 10.00      A   
ATOM     57  N   GLU A  15     -30.126  -5.178   6.778  1.00 10.00      A   
ATOM     58  HN  GLU A  15     -30.828  -5.614   7.305  1.00 10.00      A   
ATOM     59  CA  GLU A  15     -28.808  -5.797   6.704  1.00 10.00      A   
ATOM     60  CB  GLU A  15     -28.765  -7.073   7.556  1.00 10.00      A   
ATOM     61  CG  GLU A  15     -27.452  -7.842   7.480  1.00 10.00      A   
ATOM     62  CD  GLU A  15     -27.431  -9.067   8.374  1.00 10.00      A   
ATOM     63  OE1 GLU A  15     -27.961 -10.122   7.966  1.00 10.00      A   
ATOM     64  OE2 GLU A  15     -26.876  -8.983   9.492  1.00 10.00      A   
ATOM     65  C   GLU A  15     -28.457  -6.108   5.251  1.00 10.00      A   
ATOM     66  O   GLU A  15     -27.335  -5.860   4.799  1.00 10.00      A   
ATOM     67  N   HIS A  16     -29.435  -6.630   4.516  1.00 10.00      A   
ATOM     68  HN  HIS A  16     -30.312  -6.797   4.935  1.00 10.00      A   
ATOM     69  CA  HIS A  16     -29.242  -6.972   3.112  1.00 10.00      A   
ATOM     70  CB  HIS A  16     -30.482  -7.664   2.549  1.00 10.00      A   
ATOM     71  CG  HIS A  16     -30.165  -8.728   1.545  1.00 10.00      A   
ATOM     72  ND1 HIS A  16     -29.461  -9.853   1.899  1.00 10.00      A   
ATOM     73  CD2 HIS A  16     -30.466  -8.791   0.223  1.00 10.00      A   
ATOM     74  CE1 HIS A  16     -29.348 -10.571   0.798  1.00 10.00      A   
ATOM     75  NE2 HIS A  16     -29.938  -9.972  -0.240  1.00 10.00      A   
ATOM     76  HE2 HIS A  16     -29.988 -10.319  -1.168  1.00 10.00      A   
ATOM     77  C   HIS A  16     -28.913  -5.731   2.290  1.00 10.00      A   
ATOM     78  O   HIS A  16     -28.039  -5.761   1.425  1.00 10.00      A   
ATOM     79  N   VAL A  17     -29.610  -4.638   2.570  1.00 10.00      A   
ATOM     80  HN  VAL A  17     -30.304  -4.677   3.264  1.00 10.00      A   
ATOM     81  CA  VAL A  17     -29.383  -3.381   1.865  1.00 10.00      A   
ATOM     82  CB  VAL A  17     -30.401  -2.301   2.298  1.00 10.00      A   
ATOM     83  CG1 VAL A  17     -30.172  -0.999   1.543  1.00 10.00      A   
ATOM     84  CG2 VAL A  17     -31.823  -2.793   2.086  1.00 10.00      A   
ATOM     85  C   VAL A  17     -27.973  -2.864   2.138  1.00 10.00      A   
ATOM     86  O   VAL A  17     -27.279  -2.398   1.234  1.00 10.00      A   
ATOM     87  N   PHE A  18     -27.547  -2.974   3.389  1.00 10.00      A   
ATOM     88  HN  PHE A  18     -28.137  -3.383   4.062  1.00 10.00      A   
ATOM     89  CA  PHE A  18     -26.225  -2.500   3.792  1.00 10.00      A   
ATOM     90  CB  PHE A  18     -26.109  -2.411   5.317  1.00 10.00      A   
ATOM     91  CG  PHE A  18     -27.133  -1.521   5.971  1.00 10.00      A   
ATOM     92  CD1 PHE A  18     -27.391  -1.631   7.325  1.00 10.00      A   
ATOM     93  CD2 PHE A  18     -27.841  -0.582   5.236  1.00 10.00      A   
ATOM     94  CE1 PHE A  18     -28.333  -0.826   7.933  1.00 10.00      A   
ATOM     95  CE2 PHE A  18     -28.783   0.226   5.838  1.00 10.00      A   
ATOM     96  CZ  PHE A  18     -29.029   0.102   7.190  1.00 10.00      A   
ATOM     97  C   PHE A  18     -25.115  -3.376   3.228  1.00 10.00      A   
ATOM     98  O   PHE A  18     -23.994  -2.908   3.019  1.00 10.00      A   
ATOM     99  N   SER A  19     -25.425  -4.642   2.975  1.00 10.00      A   
ATOM    100  HN  SER A  19     -26.335  -4.960   3.167  1.00 10.00      A   
ATOM    101  CA  SER A  19     -24.439  -5.574   2.437  1.00 10.00      A   
ATOM    102  CB  SER A  19     -24.943  -7.023   2.486  1.00 10.00      A   
ATOM    103  OG  SER A  19     -25.881  -7.299   1.458  1.00 10.00      A   
ATOM    104  HG  SER A  19     -26.619  -6.678   1.519  1.00 10.00      A   
ATOM    105  C   SER A  19     -24.009  -5.187   1.023  1.00 10.00      A   
ATOM    106  O   SER A  19     -22.917  -5.548   0.574  1.00 10.00      A   
ATOM    107  N   PHE A  20     -24.864  -4.426   0.335  1.00 10.00      A   
ATOM    108  HN  PHE A  20     -25.702  -4.142   0.763  1.00 10.00      A   
ATOM    109  CA  PHE A  20     -24.581  -3.992  -1.028  1.00 10.00      A   
ATOM    110  CB  PHE A  20     -25.872  -3.888  -1.840  1.00 10.00      A   
ATOM    111  CG  PHE A  20     -26.446  -5.212  -2.250  1.00 10.00      A   
ATOM    112  CD1 PHE A  20     -27.751  -5.545  -1.929  1.00 10.00      A   
ATOM    113  CD2 PHE A  20     -25.680  -6.127  -2.953  1.00 10.00      A   
ATOM    114  CE1 PHE A  20     -28.284  -6.765  -2.300  1.00 10.00      A   
ATOM    115  CE2 PHE A  20     -26.206  -7.349  -3.330  1.00 10.00      A   
ATOM    116  CZ  PHE A  20     -27.510  -7.669  -3.003  1.00 10.00      A   
ATOM    117  C   PHE A  20     -23.831  -2.662  -1.048  1.00 10.00      A   
ATOM    118  O   PHE A  20     -23.536  -2.122  -2.113  1.00 10.00      A   
ATOM    119  N   ILE A  21     -23.531  -2.137   0.131  1.00 10.00      A   
ATOM    120  HN  ILE A  21     -23.794  -2.615   0.945  1.00 10.00      A   
ATOM    121  CA  ILE A  21     -22.804  -0.878   0.251  1.00 10.00      A   
ATOM    122  CB  ILE A  21     -23.656   0.226   0.911  1.00 10.00      A   
ATOM    123  CG1 ILE A  21     -24.988   0.380   0.172  1.00 10.00      A   
ATOM    124  CG2 ILE A  21     -22.898   1.550   0.933  1.00 10.00      A   
ATOM    125  CD1 ILE A  21     -25.937   1.366   0.817  1.00 10.00      A   
ATOM    126  C   ILE A  21     -21.538  -1.100   1.066  1.00 10.00      A   
ATOM    127  O   ILE A  21     -21.567  -1.076   2.294  1.00 10.00      A   
ATOM    128  N   GLN A  22     -20.437  -1.358   0.377  1.00 10.00      A   
ATOM    129  HN  GLN A  22     -20.485  -1.409  -0.604  1.00 10.00      A   
ATOM    130  CA  GLN A  22     -19.163  -1.601   1.038  1.00 10.00      A   
ATOM    131  CB  GLN A  22     -18.421  -2.756   0.367  1.00 10.00      A   
ATOM    132  CG  GLN A  22     -18.582  -4.081   1.092  1.00 10.00      A   
ATOM    133  CD  GLN A  22     -17.873  -4.090   2.434  1.00 10.00      A   
ATOM    134  OE1 GLN A  22     -18.376  -4.648   3.413  1.00 10.00      A   
ATOM    135  NE2 GLN A  22     -16.695  -3.484   2.488  1.00 10.00      A   
ATOM    136 HE21 GLN A  22     -16.347  -3.070   1.666  1.00 10.00      A   
ATOM    137 HE22 GLN A  22     -16.219  -3.472   3.340  1.00 10.00      A   
ATOM    138  C   GLN A  22     -18.290  -0.349   1.087  1.00 10.00      A   
ATOM    139  O   GLN A  22     -17.301  -0.305   1.818  1.00 10.00      A   
ATOM    140  N   LEU A  23     -18.659   0.665   0.311  1.00 10.00      A   
ATOM    141  HN  LEU A  23     -19.449   0.569  -0.254  1.00 10.00      A   
ATOM    142  CA  LEU A  23     -17.910   1.917   0.278  1.00 10.00      A   
ATOM    143  CB  LEU A  23     -18.472   2.858  -0.788  1.00 10.00      A   
ATOM    144  CG  LEU A  23     -18.716   2.241  -2.166  1.00 10.00      A   
ATOM    145  CD1 LEU A  23     -20.194   1.930  -2.359  1.00 10.00      A   
ATOM    146  CD2 LEU A  23     -18.210   3.167  -3.261  1.00 10.00      A   
ATOM    147  C   LEU A  23     -17.942   2.596   1.640  1.00 10.00      A   
ATOM    148  O   LEU A  23     -19.008   2.968   2.126  1.00 10.00      A   
ATOM    149  N   ASP A  24     -16.769   2.760   2.243  1.00 10.00      A   
ATOM    150  HN  ASP A  24     -15.954   2.459   1.789  1.00 10.00      A   
ATOM    151  CA  ASP A  24     -16.657   3.377   3.566  1.00 10.00      A   
ATOM    152  CB  ASP A  24     -15.202   3.411   4.050  1.00 10.00      A   
ATOM    153  CG  ASP A  24     -14.646   2.033   4.370  1.00 10.00      A   
ATOM    154  OD1 ASP A  24     -14.958   1.496   5.454  1.00 10.00      A   
ATOM    155  OD2 ASP A  24     -13.891   1.483   3.532  1.00 10.00      A   
ATOM    156  C   ASP A  24     -17.262   4.776   3.589  1.00 10.00      A   
ATOM    157  O   ASP A  24     -17.991   5.125   4.517  1.00 10.00      A   
ATOM    158  N   LYS A  25     -16.982   5.562   2.551  1.00 10.00      A   
ATOM    159  HN  LYS A  25     -16.405   5.218   1.835  1.00 10.00      A   
ATOM    160  CA  LYS A  25     -17.499   6.928   2.453  1.00 10.00      A   
ATOM    161  CB  LYS A  25     -16.950   7.642   1.215  1.00 10.00      A   
ATOM    162  CG  LYS A  25     -15.594   8.297   1.425  1.00 10.00      A   
ATOM    163  CD  LYS A  25     -15.259   9.251   0.290  1.00 10.00      A   
ATOM    164  CE  LYS A  25     -14.011  10.069   0.591  1.00 10.00      A   
ATOM    165  NZ  LYS A  25     -14.299  11.237   1.469  1.00 10.00      A   
ATOM    166  HZ1 LYS A  25     -15.029  11.837   1.041  1.00 10.00      A   
ATOM    167  HZ2 LYS A  25     -13.439  11.803   1.602  1.00 10.00      A   
ATOM    168  HZ3 LYS A  25     -14.638  10.917   2.405  1.00 10.00      A   
ATOM    169  C   LYS A  25     -19.029   6.963   2.454  1.00 10.00      A   
ATOM    170  O   LYS A  25     -19.638   7.931   2.911  1.00 10.00      A   
ATOM    171  N   ASP A  26     -19.647   5.909   1.938  1.00 10.00      A   
ATOM    172  HN  ASP A  26     -19.116   5.170   1.577  1.00 10.00      A   
ATOM    173  CA  ASP A  26     -21.101   5.828   1.897  1.00 10.00      A   
ATOM    174  CB  ASP A  26     -21.576   5.024   0.686  1.00 10.00      A   
ATOM    175  CG  ASP A  26     -21.498   5.818  -0.599  1.00 10.00      A   
ATOM    176  OD1 ASP A  26     -22.243   6.811  -0.737  1.00 10.00      A   
ATOM    177  OD2 ASP A  26     -20.685   5.460  -1.475  1.00 10.00      A   
ATOM    178  C   ASP A  26     -21.630   5.214   3.181  1.00 10.00      A   
ATOM    179  O   ASP A  26     -22.679   5.611   3.689  1.00 10.00      A   
ATOM    180  N   ARG A  27     -20.887   4.248   3.707  1.00 10.00      A   
ATOM    181  HN  ARG A  27     -20.067   3.973   3.240  1.00 10.00      A   
ATOM    182  CA  ARG A  27     -21.256   3.574   4.945  1.00 10.00      A   
ATOM    183  CB  ARG A  27     -20.266   2.450   5.257  1.00 10.00      A   
ATOM    184  CG  ARG A  27     -20.662   1.094   4.698  1.00 10.00      A   
ATOM    185  CD  ARG A  27     -21.900   0.552   5.392  1.00 10.00      A   
ATOM    186  NE  ARG A  27     -22.194  -0.821   4.991  1.00 10.00      A   
ATOM    187  HE  ARG A  27     -22.436  -0.970   4.046  1.00 10.00      A   
ATOM    188  CZ  ARG A  27     -22.135  -1.866   5.816  1.00 10.00      A   
ATOM    189  NH1 ARG A  27     -21.800  -1.699   7.091  1.00 10.00      A   
ATOM    190 HH11 ARG A  27     -21.762  -2.514   7.736  1.00 10.00      A   
ATOM    191 HH12 ARG A  27     -21.568  -0.738   7.459  1.00 10.00      A   
ATOM    192  NH2 ARG A  27     -22.418  -3.078   5.366  1.00 10.00      A   
ATOM    193 HH21 ARG A  27     -22.689  -3.216   4.366  1.00 10.00      A   
ATOM    194 HH22 ARG A  27     -22.367  -3.904   6.006  1.00 10.00      A   
ATOM    195  C   ARG A  27     -21.296   4.566   6.102  1.00 10.00      A   
ATOM    196  O   ARG A  27     -22.136   4.463   6.993  1.00 10.00      A   
ATOM    197  N   ASN A  28     -20.391   5.539   6.065  1.00 10.00      A   
ATOM    198  HN  ASN A  28     -19.746   5.563   5.321  1.00 10.00      A   
ATOM    199  CA  ASN A  28     -20.313   6.560   7.107  1.00 10.00      A   
ATOM    200  CB  ASN A  28     -19.078   7.444   6.934  1.00 10.00      A   
ATOM    201  CG  ASN A  28     -17.788   6.711   7.257  1.00 10.00      A   
ATOM    202  OD1 ASN A  28     -17.790   5.719   7.992  1.00 10.00      A   
ATOM    203  ND2 ASN A  28     -16.684   7.191   6.711  1.00 10.00      A   
ATOM    204 HD21 ASN A  28     -16.757   7.992   6.136  1.00 10.00      A   
ATOM    205 HD22 ASN A  28     -15.833   6.736   6.902  1.00 10.00      A   
ATOM    206  C   ASN A  28     -21.581   7.406   7.164  1.00 10.00      A   
ATOM    207  O   ASN A  28     -21.940   7.929   8.216  1.00 10.00      A   
ATOM    208  N   SER A  29     -22.255   7.541   6.028  1.00 10.00      A   
ATOM    209  HN  SER A  29     -21.909   7.123   5.214  1.00 10.00      A   
ATOM    210  CA  SER A  29     -23.492   8.301   5.964  1.00 10.00      A   
ATOM    211  CB  SER A  29     -23.788   8.718   4.518  1.00 10.00      A   
ATOM    212  OG  SER A  29     -22.694   9.424   3.951  1.00 10.00      A   
ATOM    213  HG  SER A  29     -22.745   9.368   2.990  1.00 10.00      A   
ATOM    214  C   SER A  29     -24.643   7.465   6.520  1.00 10.00      A   
ATOM    215  O   SER A  29     -25.568   7.986   7.146  1.00 10.00      A   
ATOM    216  N   VAL A  30     -24.561   6.160   6.304  1.00 10.00      A   
ATOM    217  HN  VAL A  30     -23.784   5.806   5.820  1.00 10.00      A   
ATOM    218  CA  VAL A  30     -25.583   5.231   6.767  1.00 10.00      A   
ATOM    219  CB  VAL A  30     -25.344   3.816   6.195  1.00 10.00      A   
ATOM    220  CG1 VAL A  30     -26.417   2.847   6.663  1.00 10.00      A   
ATOM    221  CG2 VAL A  30     -25.284   3.853   4.675  1.00 10.00      A   
ATOM    222  C   VAL A  30     -25.623   5.167   8.295  1.00 10.00      A   
ATOM    223  O   VAL A  30     -26.689   5.033   8.897  1.00 10.00      A   
ATOM    224  N   SER A  31     -24.463   5.284   8.925  1.00 10.00      A   
ATOM    225  HN  SER A  31     -23.637   5.393   8.407  1.00 10.00      A   
ATOM    226  CA  SER A  31     -24.383   5.235  10.377  1.00 10.00      A   
ATOM    227  CB  SER A  31     -23.014   4.707  10.812  1.00 10.00      A   
ATOM    228  OG  SER A  31     -22.033   4.923   9.808  1.00 10.00      A   
ATOM    229  HG  SER A  31     -21.802   4.069   9.406  1.00 10.00      A   
ATOM    230  C   SER A  31     -24.650   6.598  11.011  1.00 10.00      A   
ATOM    231  O   SER A  31     -24.517   6.756  12.225  1.00 10.00      A   
ATOM    232  N   LEU A  32     -25.038   7.576  10.197  1.00 10.00      A   
ATOM    233  HN  LEU A  32     -25.144   7.390   9.240  1.00 10.00      A   
ATOM    234  CA  LEU A  32     -25.304   8.922  10.696  1.00 10.00      A   
ATOM    235  CB  LEU A  32     -24.309   9.923  10.108  1.00 10.00      A   
ATOM    236  CG  LEU A  32     -22.987  10.075  10.859  1.00 10.00      A   
ATOM    237  CD1 LEU A  32     -22.013  10.918  10.049  1.00 10.00      A   
ATOM    238  CD2 LEU A  32     -23.224  10.697  12.225  1.00 10.00      A   
ATOM    239  C   LEU A  32     -26.737   9.377  10.428  1.00 10.00      A   
ATOM    240  O   LEU A  32     -27.092  10.522  10.709  1.00 10.00      A   
ATOM    241  N   VAL A  33     -27.556   8.493   9.876  1.00 10.00      A   
ATOM    242  HN  VAL A  33     -27.223   7.599   9.649  1.00 10.00      A   
ATOM    243  CA  VAL A  33     -28.944   8.841   9.597  1.00 10.00      A   
ATOM    244  CB  VAL A  33     -29.559   7.994   8.459  1.00 10.00      A   
ATOM    245  CG1 VAL A  33     -28.893   8.322   7.135  1.00 10.00      A   
ATOM    246  CG2 VAL A  33     -29.460   6.507   8.754  1.00 10.00      A   
ATOM    247  C   VAL A  33     -29.798   8.730  10.855  1.00 10.00      A   
ATOM    248  O   VAL A  33     -30.652   9.581  11.112  1.00 10.00      A   
ATOM    249  N   CYS A  34     -29.539   7.685  11.636  1.00 10.00      A   
ATOM    250  HN  CYS A  34     -28.830   7.063  11.372  1.00 10.00      A   
ATOM    251  CA  CYS A  34     -30.260   7.428  12.875  1.00 10.00      A   
ATOM    252  CB  CYS A  34     -31.731   7.096  12.593  1.00 10.00      A   
ATOM    253  SG  CYS A  34     -31.987   5.731  11.431  1.00 10.00      A   
ATOM    254  HG  CYS A  34     -33.075   5.997  10.719  1.00 10.00      A   
ATOM    255  C   CYS A  34     -29.590   6.273  13.611  1.00 10.00      A   
ATOM    256  O   CYS A  34     -28.852   5.493  13.002  1.00 10.00      A   
ATOM    257  N   LYS A  35     -29.832   6.165  14.910  1.00 10.00      A   
ATOM    258  HN  LYS A  35     -30.431   6.823  15.347  1.00 10.00      A   
ATOM    259  CA  LYS A  35     -29.238   5.098  15.709  1.00 10.00      A   
ATOM    260  CB  LYS A  35     -29.485   5.323  17.206  1.00 10.00      A   
ATOM    261  CG  LYS A  35     -28.739   4.355  18.115  1.00 10.00      A   
ATOM    262  CD  LYS A  35     -28.900   4.735  19.578  1.00 10.00      A   
ATOM    263  CE  LYS A  35     -28.231   3.726  20.502  1.00 10.00      A   
ATOM    264  NZ  LYS A  35     -26.757   3.668  20.312  1.00 10.00      A   
ATOM    265  HZ1 LYS A  35     -26.306   3.247  21.148  1.00 10.00      A   
ATOM    266  HZ2 LYS A  35     -26.372   4.623  20.170  1.00 10.00      A   
ATOM    267  HZ3 LYS A  35     -26.524   3.078  19.477  1.00 10.00      A   
ATOM    268  C   LYS A  35     -29.769   3.734  15.276  1.00 10.00      A   
ATOM    269  O   LYS A  35     -29.049   2.734  15.319  1.00 10.00      A   
ATOM    270  N   SER A  36     -31.024   3.707  14.848  1.00 10.00      A   
ATOM    271  HN  SER A  36     -31.547   4.540  14.844  1.00 10.00      A   
ATOM    272  CA  SER A  36     -31.657   2.480  14.394  1.00 10.00      A   
ATOM    273  CB  SER A  36     -33.072   2.796  13.921  1.00 10.00      A   
ATOM    274  OG  SER A  36     -33.669   3.730  14.807  1.00 10.00      A   
ATOM    275  HG  SER A  36     -33.639   3.373  15.706  1.00 10.00      A   
ATOM    276  C   SER A  36     -30.847   1.822  13.280  1.00 10.00      A   
ATOM    277  O   SER A  36     -30.686   0.606  13.253  1.00 10.00      A   
ATOM    278  N   TRP A  37     -30.333   2.638  12.369  1.00 10.00      A   
ATOM    279  HN  TRP A  37     -30.503   3.600  12.437  1.00 10.00      A   
ATOM    280  CA  TRP A  37     -29.529   2.138  11.266  1.00 10.00      A   
ATOM    281  CB  TRP A  37     -29.627   3.072  10.058  1.00 10.00      A   
ATOM    282  CG  TRP A  37     -30.863   2.875   9.233  1.00 10.00      A   
ATOM    283  CD1 TRP A  37     -32.083   2.443   9.668  1.00 10.00      A   
ATOM    284  CD2 TRP A  37     -31.001   3.110   7.827  1.00 10.00      A   
ATOM    285  NE1 TRP A  37     -32.969   2.388   8.618  1.00 10.00      A   
ATOM    286  HE1 TRP A  37     -33.912   2.105   8.677  1.00 10.00      A   
ATOM    287  CE2 TRP A  37     -32.328   2.794   7.477  1.00 10.00      A   
ATOM    288  CE3 TRP A  37     -30.131   3.559   6.830  1.00 10.00      A   
ATOM    289  CZ2 TRP A  37     -32.803   2.913   6.174  1.00 10.00      A   
ATOM    290  CZ3 TRP A  37     -30.605   3.676   5.537  1.00 10.00      A   
ATOM    291  CH2 TRP A  37     -31.928   3.354   5.219  1.00 10.00      A   
ATOM    292  C   TRP A  37     -28.076   1.993  11.699  1.00 10.00      A   
ATOM    293  O   TRP A  37     -27.374   1.079  11.263  1.00 10.00      A   
ATOM    294  N   TYR A  38     -27.637   2.897  12.572  1.00 10.00      A   
ATOM    295  HN  TYR A  38     -28.250   3.600  12.881  1.00 10.00      A   
ATOM    296  CA  TYR A  38     -26.270   2.884  13.076  1.00 10.00      A   
ATOM    297  CB  TYR A  38     -26.051   4.038  14.058  1.00 10.00      A   
ATOM    298  CG  TYR A  38     -24.730   3.979  14.795  1.00 10.00      A   
ATOM    299  CD1 TYR A  38     -24.672   3.620  16.138  1.00 10.00      A   
ATOM    300  CD2 TYR A  38     -23.543   4.278  14.147  1.00 10.00      A   
ATOM    301  CE1 TYR A  38     -23.465   3.562  16.808  1.00 10.00      A   
ATOM    302  CE2 TYR A  38     -22.333   4.224  14.809  1.00 10.00      A   
ATOM    303  CZ  TYR A  38     -22.300   3.868  16.136  1.00 10.00      A   
ATOM    304  OH  TYR A  38     -21.095   3.811  16.793  1.00 10.00      A   
ATOM    305  HH  TYR A  38     -20.628   4.649  16.679  1.00 10.00      A   
ATOM    306  C   TYR A  38     -25.939   1.555  13.746  1.00 10.00      A   
ATOM    307  O   TYR A  38     -24.866   0.991  13.523  1.00 10.00      A   
ATOM    308  N   GLU A  39     -26.873   1.050  14.547  1.00 10.00      A   
ATOM    309  HN  GLU A  39     -27.715   1.547  14.673  1.00 10.00      A   
ATOM    310  CA  GLU A  39     -26.683  -0.212  15.255  1.00 10.00      A   
ATOM    311  CB  GLU A  39     -27.838  -0.472  16.219  1.00 10.00      A   
ATOM    312  CG  GLU A  39     -27.931   0.521  17.366  1.00 10.00      A   
ATOM    313  CD  GLU A  39     -26.650   0.619  18.168  1.00 10.00      A   
ATOM    314  OE1 GLU A  39     -26.281   1.745  18.563  1.00 10.00      A   
ATOM    315  OE2 GLU A  39     -26.014  -0.428  18.416  1.00 10.00      A   
ATOM    316  C   GLU A  39     -26.526  -1.386  14.295  1.00 10.00      A   
ATOM    317  O   GLU A  39     -25.918  -2.400  14.631  1.00 10.00      A   
ATOM    318  N   ILE A  40     -27.068  -1.247  13.097  1.00 10.00      A   
ATOM    319  HN  ILE A  40     -27.544  -0.418  12.876  1.00 10.00      A   
ATOM    320  CA  ILE A  40     -26.968  -2.302  12.099  1.00 10.00      A   
ATOM    321  CB  ILE A  40     -28.214  -2.377  11.191  1.00 10.00      A   
ATOM    322  CG1 ILE A  40     -29.483  -2.402  12.054  1.00 10.00      A   
ATOM    323  CG2 ILE A  40     -28.158  -3.619  10.310  1.00 10.00      A   
ATOM    324  CD1 ILE A  40     -30.771  -2.361  11.262  1.00 10.00      A   
ATOM    325  C   ILE A  40     -25.699  -2.130  11.266  1.00 10.00      A   
ATOM    326  O   ILE A  40     -25.025  -3.108  10.950  1.00 10.00      A   
ATOM    327  N   GLU A  41     -25.373  -0.881  10.933  1.00 10.00      A   
ATOM    328  HN  GLU A  41     -25.965  -0.146  11.207  1.00 10.00      A   
ATOM    329  CA  GLU A  41     -24.170  -0.567  10.153  1.00 10.00      A   
ATOM    330  CB  GLU A  41     -24.045   0.953   9.964  1.00 10.00      A   
ATOM    331  CG  GLU A  41     -23.277   1.391   8.721  1.00 10.00      A   
ATOM    332  CD  GLU A  41     -21.768   1.422   8.914  1.00 10.00      A   
ATOM    333  OE1 GLU A  41     -21.253   2.394   9.509  1.00 10.00      A   
ATOM    334  OE2 GLU A  41     -21.088   0.484   8.451  1.00 10.00      A   
ATOM    335  C   GLU A  41     -22.933  -1.093  10.876  1.00 10.00      A   
ATOM    336  O   GLU A  41     -22.091  -1.772  10.287  1.00 10.00      A   
ATOM    337  N   ARG A  42     -22.862  -0.805  12.172  1.00 10.00      A   
ATOM    338  HN  ARG A  42     -23.590  -0.284  12.582  1.00 10.00      A   
ATOM    339  CA  ARG A  42     -21.740  -1.227  13.004  1.00 10.00      A   
ATOM    340  CB  ARG A  42     -21.826  -0.570  14.384  1.00 10.00      A   
ATOM    341  CG  ARG A  42     -23.022  -1.024  15.207  1.00 10.00      A   
ATOM    342  CD  ARG A  42     -23.041  -0.385  16.583  1.00 10.00      A   
ATOM    343  NE  ARG A  42     -22.041  -0.966  17.480  1.00 10.00      A   
ATOM    344  HE  ARG A  42     -21.129  -1.076  17.126  1.00 10.00      A   
ATOM    345  CZ  ARG A  42     -22.302  -1.362  18.726  1.00 10.00      A   
ATOM    346  NH1 ARG A  42     -23.531  -1.243  19.214  1.00 10.00      A   
ATOM    347 HH11 ARG A  42     -24.303  -0.837  18.626  1.00 10.00      A   
ATOM    348 HH12 ARG A  42     -23.741  -1.553  20.190  1.00 10.00      A   
ATOM    349  NH2 ARG A  42     -21.331  -1.857  19.492  1.00 10.00      A   
ATOM    350 HH21 ARG A  42     -21.539  -2.166  20.466  1.00 10.00      A   
ATOM    351 HH22 ARG A  42     -20.354  -1.940  19.126  1.00 10.00      A   
ATOM    352  C   ARG A  42     -21.663  -2.751  13.148  1.00 10.00      A   
ATOM    353  O   ARG A  42     -20.628  -3.294  13.531  1.00 10.00      A   
ATOM    354  N   TRP A  43     -22.749  -3.435  12.821  1.00 10.00      A   
ATOM    355  HN  TRP A  43     -23.535  -2.958  12.479  1.00 10.00      A   
ATOM    356  CA  TRP A  43     -22.797  -4.883  12.942  1.00 10.00      A   
ATOM    357  CB  TRP A  43     -24.062  -5.317  13.690  1.00 10.00      A   
ATOM    358  CG  TRP A  43     -23.863  -5.520  15.162  1.00 10.00      A   
ATOM    359  CD1 TRP A  43     -24.232  -4.672  16.167  1.00 10.00      A   
ATOM    360  CD2 TRP A  43     -23.253  -6.650  15.797  1.00 10.00      A   
ATOM    361  NE1 TRP A  43     -23.892  -5.205  17.386  1.00 10.00      A   
ATOM    362  HE1 TRP A  43     -24.057  -4.786  18.259  1.00 10.00      A   
ATOM    363  CE2 TRP A  43     -23.284  -6.417  17.186  1.00 10.00      A   
ATOM    364  CE3 TRP A  43     -22.678  -7.835  15.325  1.00 10.00      A   
ATOM    365  CZ2 TRP A  43     -22.767  -7.325  18.106  1.00 10.00      A   
ATOM    366  CZ3 TRP A  43     -22.166  -8.734  16.240  1.00 10.00      A   
ATOM    367  CH2 TRP A  43     -22.212  -8.475  17.615  1.00 10.00      A   
ATOM    368  C   TRP A  43     -22.735  -5.581  11.588  1.00 10.00      A   
ATOM    369  O   TRP A  43     -23.081  -6.760  11.485  1.00 10.00      A   
ATOM    370  N   CYS A  44     -22.310  -4.870  10.544  1.00 10.00      A   
ATOM    371  HN  CYS A  44     -22.069  -3.923  10.660  1.00 10.00      A   
ATOM    372  CA  CYS A  44     -22.232  -5.493   9.222  1.00 10.00      A   
ATOM    373  CB  CYS A  44     -23.599  -5.504   8.531  1.00 10.00      A   
ATOM    374  SG  CYS A  44     -24.304  -3.869   8.233  1.00 10.00      A   
ATOM    375  HG  CYS A  44     -24.830  -3.446   9.375  1.00 10.00      A   
ATOM    376  C   CYS A  44     -21.173  -4.886   8.300  1.00 10.00      A   
ATOM    377  O   CYS A  44     -21.295  -4.980   7.079  1.00 10.00      A   
ATOM    378  N   ARG A  45     -20.145  -4.256   8.852  1.00 10.00      A   
ATOM    379  HN  ARG A  45     -20.085  -4.185   9.825  1.00 10.00      A   
ATOM    380  CA  ARG A  45     -19.090  -3.686   8.012  1.00 10.00      A   
ATOM    381  CB  ARG A  45     -18.683  -2.272   8.431  1.00 10.00      A   
ATOM    382  CG  ARG A  45     -18.223  -1.418   7.255  1.00 10.00      A   
ATOM    383  CD  ARG A  45     -17.464  -0.178   7.701  1.00 10.00      A   
ATOM    384  NE  ARG A  45     -18.351   0.914   8.094  1.00 10.00      A   
ATOM    385  HE  ARG A  45     -19.250   0.670   8.438  1.00 10.00      A   
ATOM    386  CZ  ARG A  45     -18.038   2.208   7.984  1.00 10.00      A   
ATOM    387  NH1 ARG A  45     -16.863   2.581   7.478  1.00 10.00      A   
ATOM    388 HH11 ARG A  45     -16.179   1.863   7.145  1.00 10.00      A   
ATOM    389 HH12 ARG A  45     -16.624   3.594   7.395  1.00 10.00      A   
ATOM    390  NH2 ARG A  45     -18.897   3.131   8.403  1.00 10.00      A   
ATOM    391 HH21 ARG A  45     -19.827   2.842   8.814  1.00 10.00      A   
ATOM    392 HH22 ARG A  45     -18.658   4.146   8.328  1.00 10.00      A   
ATOM    393  C   ARG A  45     -17.888  -4.625   7.965  1.00 10.00      A   
ATOM    394  O   ARG A  45     -17.228  -4.858   8.976  1.00 10.00      A   
ATOM    395  N   ARG A  46     -17.618  -5.158   6.779  1.00 10.00      A   
ATOM    396  HN  ARG A  46     -18.172  -4.907   6.008  1.00 10.00      A   
ATOM    397  CA  ARG A  46     -16.532  -6.112   6.582  1.00 10.00      A   
ATOM    398  CB  ARG A  46     -16.754  -6.894   5.285  1.00 10.00      A   
ATOM    399  CG  ARG A  46     -18.078  -7.638   5.222  1.00 10.00      A   
ATOM    400  CD  ARG A  46     -18.338  -8.168   3.824  1.00 10.00      A   
ATOM    401  NE  ARG A  46     -19.607  -8.885   3.729  1.00 10.00      A   
ATOM    402  HE  ARG A  46     -20.116  -9.012   4.563  1.00 10.00      A   
ATOM    403  CZ  ARG A  46     -20.098  -9.387   2.600  1.00 10.00      A   
ATOM    404  NH1 ARG A  46     -19.429  -9.247   1.460  1.00 10.00      A   
ATOM    405 HH11 ARG A  46     -19.820  -9.634   0.575  1.00 10.00      A   
ATOM    406 HH12 ARG A  46     -18.504  -8.761   1.446  1.00 10.00      A   
ATOM    407  NH2 ARG A  46     -21.260 -10.037   2.618  1.00 10.00      A   
ATOM    408 HH21 ARG A  46     -21.780 -10.162   3.515  1.00 10.00      A   
ATOM    409 HH22 ARG A  46     -21.655 -10.430   1.735  1.00 10.00      A   
ATOM    410  C   ARG A  46     -15.150  -5.464   6.554  1.00 10.00      A   
ATOM    411  O   ARG A  46     -14.160  -6.101   6.912  1.00 10.00      A   
ATOM    412  N   LYS A  47     -15.072  -4.211   6.137  1.00 10.00      A   
ATOM    413  HN  LYS A  47     -15.889  -3.729   5.906  1.00 10.00      A   
ATOM    414  CA  LYS A  47     -13.789  -3.527   6.047  1.00 10.00      A   
ATOM    415  CB  LYS A  47     -13.372  -3.381   4.578  1.00 10.00      A   
ATOM    416  CG  LYS A  47     -11.997  -2.762   4.368  1.00 10.00      A   
ATOM    417  CD  LYS A  47     -11.663  -2.625   2.889  1.00 10.00      A   
ATOM    418  CE  LYS A  47     -11.821  -1.192   2.405  1.00 10.00      A   
ATOM    419  NZ  LYS A  47     -13.244  -0.817   2.190  1.00 10.00      A   
ATOM    420  HZ1 LYS A  47     -13.523  -0.062   2.858  1.00 10.00      A   
ATOM    421  HZ2 LYS A  47     -13.862  -1.640   2.334  1.00 10.00      A   
ATOM    422  HZ3 LYS A  47     -13.376  -0.468   1.221  1.00 10.00      A   
ATOM    423  C   LYS A  47     -13.826  -2.161   6.712  1.00 10.00      A   
ATOM    424  O   LYS A  47     -14.825  -1.451   6.632  1.00 10.00      A   
ATOM    425  N   VAL A  48     -12.738  -1.816   7.390  1.00 10.00      A   
ATOM    426  HN  VAL A  48     -11.994  -2.456   7.457  1.00 10.00      A   
ATOM    427  CA  VAL A  48     -12.614  -0.522   8.049  1.00 10.00      A   
ATOM    428  CB  VAL A  48     -12.646  -0.633   9.594  1.00 10.00      A   
ATOM    429  CG1 VAL A  48     -14.076  -0.759  10.095  1.00 10.00      A   
ATOM    430  CG2 VAL A  48     -11.807  -1.806  10.083  1.00 10.00      A   
ATOM    431  C   VAL A  48     -11.334   0.182   7.594  1.00 10.00      A   
ATOM    432  O   VAL A  48     -10.230  -0.174   8.013  1.00 10.00      A   
ATOM    433  N   PHE A  49     -11.479   1.159   6.712  1.00 10.00      A   
ATOM    434  HN  PHE A  49     -12.379   1.399   6.395  1.00 10.00      A   
ATOM    435  CA  PHE A  49     -10.329   1.886   6.207  1.00 10.00      A   
ATOM    436  CB  PHE A  49     -10.603   2.424   4.802  1.00 10.00      A   
ATOM    437  CG  PHE A  49      -9.425   3.113   4.175  1.00 10.00      A   
ATOM    438  CD1 PHE A  49      -8.323   2.387   3.751  1.00 10.00      A   
ATOM    439  CD2 PHE A  49      -9.426   4.488   4.002  1.00 10.00      A   
ATOM    440  CE1 PHE A  49      -7.243   3.016   3.166  1.00 10.00      A   
ATOM    441  CE2 PHE A  49      -8.349   5.124   3.422  1.00 10.00      A   
ATOM    442  CZ  PHE A  49      -7.256   4.388   3.002  1.00 10.00      A   
ATOM    443  C   PHE A  49      -9.927   3.013   7.148  1.00 10.00      A   
ATOM    444  O   PHE A  49     -10.627   4.022   7.263  1.00 10.00      A   
ATOM    445  N   ILE A  50      -8.801   2.829   7.821  1.00 10.00      A   
ATOM    446  HN  ILE A  50      -8.291   2.001   7.682  1.00 10.00      A   
ATOM    447  CA  ILE A  50      -8.290   3.830   8.748  1.00 10.00      A   
ATOM    448  CB  ILE A  50      -8.130   3.277  10.184  1.00 10.00      A   
ATOM    449  CG1 ILE A  50      -9.345   2.439  10.603  1.00 10.00      A   
ATOM    450  CG2 ILE A  50      -7.903   4.415  11.173  1.00 10.00      A   
ATOM    451  CD1 ILE A  50     -10.624   3.232  10.766  1.00 10.00      A   
ATOM    452  C   ILE A  50      -6.945   4.354   8.250  1.00 10.00      A   
ATOM    453  O   ILE A  50      -5.962   3.613   8.192  1.00 10.00      A   
ATOM    454  N   GLY A  51      -6.924   5.622   7.857  1.00 10.00      A   
ATOM    455  HN  GLY A  51      -7.751   6.143   7.892  1.00 10.00      A   
ATOM    456  CA  GLY A  51      -5.711   6.239   7.356  1.00 10.00      A   
ATOM    457  C   GLY A  51      -4.591   6.288   8.375  1.00 10.00      A   
ATOM    458  O   GLY A  51      -3.509   5.757   8.140  1.00 10.00      A   
ATOM    459  N   ASN A  52      -4.843   6.920   9.511  1.00 10.00      A   
ATOM    460  HN  ASN A  52      -5.733   7.305   9.662  1.00 10.00      A   
ATOM    461  CA  ASN A  52      -3.823   7.039  10.547  1.00 10.00      A   
ATOM    462  CB  ASN A  52      -3.733   8.481  11.046  1.00 10.00      A   
ATOM    463  CG  ASN A  52      -2.511   8.722  11.910  1.00 10.00      A   
ATOM    464  OD1 ASN A  52      -2.537   8.488  13.116  1.00 10.00      A   
ATOM    465  ND2 ASN A  52      -1.429   9.184  11.300  1.00 10.00      A   
ATOM    466 HD21 ASN A  52      -1.468   9.338  10.331  1.00 10.00      A   
ATOM    467 HD22 ASN A  52      -0.633   9.356  11.840  1.00 10.00      A   
ATOM    468  C   ASN A  52      -4.087   6.076  11.703  1.00 10.00      A   
ATOM    469  O   ASN A  52      -5.148   6.113  12.329  1.00 10.00      A   
ATOM    470  N   CYS A  53      -3.100   5.231  11.995  1.00 10.00      A   
ATOM    471  HN  CYS A  53      -2.269   5.270  11.472  1.00 10.00      A   
ATOM    472  CA  CYS A  53      -3.212   4.233  13.056  1.00 10.00      A   
ATOM    473  CB  CYS A  53      -2.064   3.229  12.952  1.00 10.00      A   
ATOM    474  SG  CYS A  53      -0.416   3.976  12.920  1.00 10.00      A   
ATOM    475  HG  CYS A  53       0.347   3.237  12.120  1.00 10.00      A   
ATOM    476  C   CYS A  53      -3.253   4.834  14.460  1.00 10.00      A   
ATOM    477  O   CYS A  53      -3.516   4.127  15.432  1.00 10.00      A   
ATOM    478  N   TYR A  54      -2.996   6.125  14.578  1.00 10.00      A   
ATOM    479  HN  TYR A  54      -2.795   6.655  13.775  1.00 10.00      A   
ATOM    480  CA  TYR A  54      -3.009   6.773  15.882  1.00 10.00      A   
ATOM    481  CB  TYR A  54      -1.645   7.373  16.209  1.00 10.00      A   
ATOM    482  CG  TYR A  54      -0.574   6.329  16.444  1.00 10.00      A   
ATOM    483  CD1 TYR A  54       0.618   6.345  15.729  1.00 10.00      A   
ATOM    484  CD2 TYR A  54      -0.760   5.323  17.385  1.00 10.00      A   
ATOM    485  CE1 TYR A  54       1.594   5.390  15.946  1.00 10.00      A   
ATOM    486  CE2 TYR A  54       0.209   4.365  17.607  1.00 10.00      A   
ATOM    487  CZ  TYR A  54       1.384   4.402  16.889  1.00 10.00      A   
ATOM    488  OH  TYR A  54       2.355   3.452  17.120  1.00 10.00      A   
ATOM    489  HH  TYR A  54       2.871   3.712  17.907  1.00 10.00      A   
ATOM    490  C   TYR A  54      -4.111   7.816  15.978  1.00 10.00      A   
ATOM    491  O   TYR A  54      -4.190   8.568  16.949  1.00 10.00      A   
ATOM    492  N   ALA A  55      -4.968   7.845  14.969  1.00 10.00      A   
ATOM    493  HN  ALA A  55      -4.846   7.221  14.222  1.00 10.00      A   
ATOM    494  CA  ALA A  55      -6.079   8.782  14.937  1.00 10.00      A   
ATOM    495  CB  ALA A  55      -6.525   9.024  13.502  1.00 10.00      A   
ATOM    496  C   ALA A  55      -7.236   8.237  15.765  1.00 10.00      A   
ATOM    497  O   ALA A  55      -8.119   8.980  16.189  1.00 10.00      A   
ATOM    498  N   VAL A  56      -7.220   6.930  15.982  1.00 10.00      A   
ATOM    499  HN  VAL A  56      -6.482   6.395  15.616  1.00 10.00      A   
ATOM    500  CA  VAL A  56      -8.256   6.263  16.754  1.00 10.00      A   
ATOM    501  CB  VAL A  56      -9.415   5.784  15.846  1.00 10.00      A   
ATOM    502  CG1 VAL A  56      -8.962   4.685  14.891  1.00 10.00      A   
ATOM    503  CG2 VAL A  56     -10.619   5.344  16.666  1.00 10.00      A   
ATOM    504  C   VAL A  56      -7.658   5.084  17.515  1.00 10.00      A   
ATOM    505  O   VAL A  56      -6.663   4.501  17.080  1.00 10.00      A   
ATOM    506  N   SER A  57      -8.245   4.756  18.655  1.00 10.00      A   
ATOM    507  HN  SER A  57      -9.028   5.264  18.958  1.00 10.00      A   
ATOM    508  CA  SER A  57      -7.767   3.658  19.474  1.00 10.00      A   
ATOM    509  CB  SER A  57      -8.214   3.901  20.910  1.00 10.00      A   
ATOM    510  OG  SER A  57      -9.240   4.881  20.940  1.00 10.00      A   
ATOM    511  HG  SER A  57      -9.113   5.452  21.707  1.00 10.00      A   
ATOM    512  C   SER A  57      -8.314   2.323  18.966  1.00 10.00      A   
ATOM    513  O   SER A  57      -9.475   2.240  18.560  1.00 10.00      A   
ATOM    514  N   PRO A  58      -7.485   1.260  18.990  1.00 10.00      A   
ATOM    515  CA  PRO A  58      -7.884  -0.078  18.524  1.00 10.00      A   
ATOM    516  CB  PRO A  58      -6.710  -0.968  18.946  1.00 10.00      A   
ATOM    517  CG  PRO A  58      -5.546  -0.047  19.031  1.00 10.00      A   
ATOM    518  CD  PRO A  58      -6.092   1.283  19.472  1.00 10.00      A   
ATOM    519  C   PRO A  58      -9.168  -0.572  19.183  1.00 10.00      A   
ATOM    520  O   PRO A  58     -10.075  -1.057  18.509  1.00 10.00      A   
ATOM    521  N   ALA A  59      -9.247  -0.429  20.501  1.00 10.00      A   
ATOM    522  HN  ALA A  59      -8.496  -0.014  20.980  1.00 10.00      A   
ATOM    523  CA  ALA A  59     -10.413  -0.873  21.260  1.00 10.00      A   
ATOM    524  CB  ALA A  59     -10.184  -0.663  22.746  1.00 10.00      A   
ATOM    525  C   ALA A  59     -11.688  -0.162  20.815  1.00 10.00      A   
ATOM    526  O   ALA A  59     -12.760  -0.765  20.767  1.00 10.00      A   
ATOM    527  N   THR A  60     -11.559   1.116  20.477  1.00 10.00      A   
ATOM    528  HN  THR A  60     -10.674   1.532  20.523  1.00 10.00      A   
ATOM    529  CA  THR A  60     -12.696   1.919  20.040  1.00 10.00      A   
ATOM    530  CB  THR A  60     -12.314   3.409  19.927  1.00 10.00      A   
ATOM    531  OG1 THR A  60     -11.701   3.834  21.155  1.00 10.00      A   
ATOM    532  HG1 THR A  60     -10.868   4.292  20.958  1.00 10.00      A   
ATOM    533  CG2 THR A  60     -13.544   4.263  19.663  1.00 10.00      A   
ATOM    534  C   THR A  60     -13.261   1.421  18.707  1.00 10.00      A   
ATOM    535  O   THR A  60     -14.467   1.494  18.464  1.00 10.00      A   
ATOM    536  N   VAL A  61     -12.390   0.897  17.855  1.00 10.00      A   
ATOM    537  HN  VAL A  61     -11.442   0.846  18.108  1.00 10.00      A   
ATOM    538  CA  VAL A  61     -12.811   0.392  16.554  1.00 10.00      A   
ATOM    539  CB  VAL A  61     -11.619   0.251  15.585  1.00 10.00      A   
ATOM    540  CG1 VAL A  61     -12.106  -0.074  14.180  1.00 10.00      A   
ATOM    541  CG2 VAL A  61     -10.776   1.517  15.579  1.00 10.00      A   
ATOM    542  C   VAL A  61     -13.509  -0.957  16.696  1.00 10.00      A   
ATOM    543  O   VAL A  61     -14.596  -1.166  16.150  1.00 10.00      A   
ATOM    544  N   ILE A  62     -12.885  -1.858  17.449  1.00 10.00      A   
ATOM    545  HN  ILE A  62     -12.026  -1.624  17.860  1.00 10.00      A   
ATOM    546  CA  ILE A  62     -13.428  -3.195  17.672  1.00 10.00      A   
ATOM    547  CB  ILE A  62     -12.455  -4.068  18.488  1.00 10.00      A   
ATOM    548  CG1 ILE A  62     -11.092  -4.133  17.792  1.00 10.00      A   
ATOM    549  CG2 ILE A  62     -13.027  -5.469  18.675  1.00 10.00      A   
ATOM    550  CD1 ILE A  62     -10.017  -4.814  18.610  1.00 10.00      A   
ATOM    551  C   ILE A  62     -14.779  -3.145  18.381  1.00 10.00      A   
ATOM    552  O   ILE A  62     -15.706  -3.879  18.031  1.00 10.00      A   
ATOM    553  N   ARG A  63     -14.890  -2.262  19.367  1.00 10.00      A   
ATOM    554  HN  ARG A  63     -14.119  -1.698  19.591  1.00 10.00      A   
ATOM    555  CA  ARG A  63     -16.122  -2.111  20.133  1.00 10.00      A   
ATOM    556  CB  ARG A  63     -15.903  -1.133  21.290  1.00 10.00      A   
ATOM    557  CG  ARG A  63     -17.066  -1.027  22.262  1.00 10.00      A   
ATOM    558  CD  ARG A  63     -16.611  -0.484  23.605  1.00 10.00      A   
ATOM    559  NE  ARG A  63     -15.960   0.817  23.486  1.00 10.00      A   
ATOM    560  HE  ARG A  63     -16.233   1.388  22.728  1.00 10.00      A   
ATOM    561  CZ  ARG A  63     -15.033   1.265  24.332  1.00 10.00      A   
ATOM    562  NH1 ARG A  63     -14.646   0.508  25.355  1.00 10.00      A   
ATOM    563 HH11 ARG A  63     -13.917   0.853  26.020  1.00 10.00      A   
ATOM    564 HH12 ARG A  63     -15.068  -0.435  25.500  1.00 10.00      A   
ATOM    565  NH2 ARG A  63     -14.501   2.469  24.162  1.00 10.00      A   
ATOM    566 HH21 ARG A  63     -14.807   3.074  23.361  1.00 10.00      A   
ATOM    567 HH22 ARG A  63     -13.775   2.821  24.826  1.00 10.00      A   
ATOM    568  C   ARG A  63     -17.269  -1.639  19.239  1.00 10.00      A   
ATOM    569  O   ARG A  63     -18.444  -1.884  19.525  1.00 10.00      A   
ATOM    570  N   ARG A  64     -16.923  -0.963  18.154  1.00 10.00      A   
ATOM    571  HN  ARG A  64     -15.974  -0.800  17.975  1.00 10.00      A   
ATOM    572  CA  ARG A  64     -17.919  -0.468  17.226  1.00 10.00      A   
ATOM    573  CB  ARG A  64     -17.473   0.839  16.564  1.00 10.00      A   
ATOM    574  CG  ARG A  64     -18.460   1.365  15.535  1.00 10.00      A   
ATOM    575  CD  ARG A  64     -18.086   2.754  15.055  1.00 10.00      A   
ATOM    576  NE  ARG A  64     -18.807   3.115  13.837  1.00 10.00      A   
ATOM    577  HE  ARG A  64     -19.279   2.397  13.368  1.00 10.00      A   
ATOM    578  CZ  ARG A  64     -18.848   4.346  13.335  1.00 10.00      A   
ATOM    579  NH1 ARG A  64     -18.213   5.343  13.942  1.00 10.00      A   
ATOM    580 HH11 ARG A  64     -17.670   5.172  14.831  1.00 10.00      A   
ATOM    581 HH12 ARG A  64     -18.247   6.305  13.536  1.00 10.00      A   
ATOM    582  NH2 ARG A  64     -19.517   4.585  12.214  1.00 10.00      A   
ATOM    583 HH21 ARG A  64     -19.546   5.554  11.822  1.00 10.00      A   
ATOM    584 HH22 ARG A  64     -20.013   3.812  11.718  1.00 10.00      A   
ATOM    585  C   ARG A  64     -18.260  -1.521  16.177  1.00 10.00      A   
ATOM    586  O   ARG A  64     -19.430  -1.851  15.987  1.00 10.00      A   
ATOM    587  N   PHE A  65     -17.236  -2.040  15.504  1.00 10.00      A   
ATOM    588  HN  PHE A  65     -16.322  -1.745  15.719  1.00 10.00      A   
ATOM    589  CA  PHE A  65     -17.425  -3.049  14.468  1.00 10.00      A   
ATOM    590  CB  PHE A  65     -16.766  -2.611  13.156  1.00 10.00      A   
ATOM    591  CG  PHE A  65     -17.329  -1.362  12.544  1.00 10.00      A   
ATOM    592  CD1 PHE A  65     -16.635  -0.168  12.617  1.00 10.00      A   
ATOM    593  CD2 PHE A  65     -18.545  -1.384  11.885  1.00 10.00      A   
ATOM    594  CE1 PHE A  65     -17.145   0.982  12.045  1.00 10.00      A   
ATOM    595  CE2 PHE A  65     -19.062  -0.237  11.313  1.00 10.00      A   
ATOM    596  CZ  PHE A  65     -18.361   0.947  11.393  1.00 10.00      A   
ATOM    597  C   PHE A  65     -16.832  -4.389  14.899  1.00 10.00      A   
ATOM    598  O   PHE A  65     -15.627  -4.612  14.790  1.00 10.00      A   
ATOM    599  N   PRO A  66     -17.668  -5.303  15.397  1.00 10.00      A   
ATOM    600  CA  PRO A  66     -17.226  -6.619  15.839  1.00 10.00      A   
ATOM    601  CB  PRO A  66     -18.218  -6.945  16.966  1.00 10.00      A   
ATOM    602  CG  PRO A  66     -19.337  -5.944  16.854  1.00 10.00      A   
ATOM    603  CD  PRO A  66     -19.102  -5.134  15.610  1.00 10.00      A   
ATOM    604  C   PRO A  66     -17.320  -7.676  14.727  1.00 10.00      A   
ATOM    605  O   PRO A  66     -17.196  -8.875  14.984  1.00 10.00      A   
ATOM    606  N   LYS A  67     -17.528  -7.228  13.495  1.00 10.00      A   
ATOM    607  HN  LYS A  67     -17.599  -6.267  13.343  1.00 10.00      A   
ATOM    608  CA  LYS A  67     -17.651  -8.142  12.364  1.00 10.00      A   
ATOM    609  CB  LYS A  67     -19.097  -8.190  11.859  1.00 10.00      A   
ATOM    610  CG  LYS A  67     -20.018  -9.084  12.678  1.00 10.00      A   
ATOM    611  CD  LYS A  67     -21.294  -9.402  11.914  1.00 10.00      A   
ATOM    612  CE  LYS A  67     -22.226 -10.283  12.727  1.00 10.00      A   
ATOM    613  NZ  LYS A  67     -23.464 -10.615  11.974  1.00 10.00      A   
ATOM    614  HZ1 LYS A  67     -23.243 -11.220  11.157  1.00 10.00      A   
ATOM    615  HZ2 LYS A  67     -23.916  -9.745  11.629  1.00 10.00      A   
ATOM    616  HZ3 LYS A  67     -24.134 -11.117  12.592  1.00 10.00      A   
ATOM    617  C   LYS A  67     -16.704  -7.777  11.223  1.00 10.00      A   
ATOM    618  O   LYS A  67     -17.003  -8.029  10.058  1.00 10.00      A   
ATOM    619  N   VAL A  68     -15.560  -7.193  11.562  1.00 10.00      A   
ATOM    620  HN  VAL A  68     -15.370  -7.025  12.507  1.00 10.00      A   
ATOM    621  CA  VAL A  68     -14.577  -6.806  10.558  1.00 10.00      A   
ATOM    622  CB  VAL A  68     -13.578  -5.768  11.113  1.00 10.00      A   
ATOM    623  CG1 VAL A  68     -12.510  -5.433  10.083  1.00 10.00      A   
ATOM    624  CG2 VAL A  68     -14.306  -4.509  11.549  1.00 10.00      A   
ATOM    625  C   VAL A  68     -13.815  -8.032  10.049  1.00 10.00      A   
ATOM    626  O   VAL A  68     -13.426  -8.902  10.833  1.00 10.00      A   
ATOM    627  N   ARG A  69     -13.617  -8.093   8.735  1.00 10.00      A   
ATOM    628  HN  ARG A  69     -13.963  -7.369   8.169  1.00 10.00      A   
ATOM    629  CA  ARG A  69     -12.905  -9.201   8.109  1.00 10.00      A   
ATOM    630  CB  ARG A  69     -13.810  -9.907   7.098  1.00 10.00      A   
ATOM    631  CG  ARG A  69     -14.981 -10.646   7.720  1.00 10.00      A   
ATOM    632  CD  ARG A  69     -14.542 -11.978   8.301  1.00 10.00      A   
ATOM    633  NE  ARG A  69     -15.648 -12.685   8.943  1.00 10.00      A   
ATOM    634  HE  ARG A  69     -15.820 -12.481   9.893  1.00 10.00      A   
ATOM    635  CZ  ARG A  69     -16.415 -13.584   8.323  1.00 10.00      A   
ATOM    636  NH1 ARG A  69     -16.191 -13.890   7.050  1.00 10.00      A   
ATOM    637 HH11 ARG A  69     -15.406 -13.429   6.521  1.00 10.00      A   
ATOM    638 HH12 ARG A  69     -16.797 -14.584   6.565  1.00 10.00      A   
ATOM    639  NH2 ARG A  69     -17.406 -14.174   8.978  1.00 10.00      A   
ATOM    640 HH21 ARG A  69     -18.008 -14.878   8.496  1.00 10.00      A   
ATOM    641 HH22 ARG A  69     -17.589 -13.936   9.978  1.00 10.00      A   
ATOM    642  C   ARG A  69     -11.642  -8.710   7.410  1.00 10.00      A   
ATOM    643  O   ARG A  69     -10.655  -9.440   7.302  1.00 10.00      A   
ATOM    644  N   SER A  70     -11.681  -7.473   6.934  1.00 10.00      A   
ATOM    645  HN  SER A  70     -12.502  -6.947   7.037  1.00 10.00      A   
ATOM    646  CA  SER A  70     -10.546  -6.880   6.245  1.00 10.00      A   
ATOM    647  CB  SER A  70     -10.909  -6.592   4.786  1.00 10.00      A   
ATOM    648  OG  SER A  70     -11.544  -7.712   4.191  1.00 10.00      A   
ATOM    649  HG  SER A  70     -11.032  -7.994   3.422  1.00 10.00      A   
ATOM    650  C   SER A  70     -10.093  -5.600   6.942  1.00 10.00      A   
ATOM    651  O   SER A  70     -10.867  -4.651   7.090  1.00 10.00      A   
ATOM    652  N   VAL A  71      -8.842  -5.587   7.382  1.00 10.00      A   
ATOM    653  HN  VAL A  71      -8.276  -6.379   7.236  1.00 10.00      A   
ATOM    654  CA  VAL A  71      -8.278  -4.433   8.070  1.00 10.00      A   
ATOM    655  CB  VAL A  71      -7.620  -4.847   9.405  1.00 10.00      A   
ATOM    656  CG1 VAL A  71      -7.022  -3.643  10.116  1.00 10.00      A   
ATOM    657  CG2 VAL A  71      -8.627  -5.547  10.302  1.00 10.00      A   
ATOM    658  C   VAL A  71      -7.240  -3.739   7.192  1.00 10.00      A   
ATOM    659  O   VAL A  71      -6.440  -4.396   6.523  1.00 10.00      A   
ATOM    660  N   GLU A  72      -7.270  -2.416   7.185  1.00 10.00      A   
ATOM    661  HN  GLU A  72      -7.940  -1.952   7.734  1.00 10.00      A   
ATOM    662  CA  GLU A  72      -6.332  -1.625   6.400  1.00 10.00      A   
ATOM    663  CB  GLU A  72      -6.994  -1.168   5.105  1.00 10.00      A   
ATOM    664  CG  GLU A  72      -6.023  -0.979   3.956  1.00 10.00      A   
ATOM    665  CD  GLU A  72      -6.553  -1.526   2.650  1.00 10.00      A   
ATOM    666  OE1 GLU A  72      -7.437  -2.406   2.684  1.00 10.00      A   
ATOM    667  OE2 GLU A  72      -6.084  -1.082   1.581  1.00 10.00      A   
ATOM    668  C   GLU A  72      -5.887  -0.416   7.213  1.00 10.00      A   
ATOM    669  O   GLU A  72      -6.727   0.363   7.680  1.00 10.00      A   
ATOM    670  N   LEU A  73      -4.579  -0.264   7.393  1.00 10.00      A   
ATOM    671  HN  LEU A  73      -3.956  -0.904   6.974  1.00 10.00      A   
ATOM    672  CA  LEU A  73      -4.046   0.841   8.182  1.00 10.00      A   
ATOM    673  CB  LEU A  73      -3.936   0.442   9.659  1.00 10.00      A   
ATOM    674  CG  LEU A  73      -5.177   0.682  10.520  1.00 10.00      A   
ATOM    675  CD1 LEU A  73      -5.301  -0.393  11.584  1.00 10.00      A   
ATOM    676  CD2 LEU A  73      -5.117   2.054  11.162  1.00 10.00      A   
ATOM    677  C   LEU A  73      -2.690   1.327   7.677  1.00 10.00      A   
ATOM    678  O   LEU A  73      -1.910   0.567   7.091  1.00 10.00      A   
ATOM    679  N   LYS A  74      -2.432   2.608   7.901  1.00 10.00      A   
ATOM    680  HN  LYS A  74      -3.113   3.155   8.353  1.00 10.00      A   
ATOM    681  CA  LYS A  74      -1.176   3.237   7.516  1.00 10.00      A   
ATOM    682  CB  LYS A  74      -1.408   4.286   6.420  1.00 10.00      A   
ATOM    683  CG  LYS A  74      -2.224   3.776   5.240  1.00 10.00      A   
ATOM    684  CD  LYS A  74      -2.704   4.916   4.355  1.00 10.00      A   
ATOM    685  CE  LYS A  74      -3.577   4.405   3.219  1.00 10.00      A   
ATOM    686  NZ  LYS A  74      -3.928   5.486   2.255  1.00 10.00      A   
ATOM    687  HZ1 LYS A  74      -4.083   5.084   1.306  1.00 10.00      A   
ATOM    688  HZ2 LYS A  74      -3.157   6.183   2.200  1.00 10.00      A   
ATOM    689  HZ3 LYS A  74      -4.794   5.977   2.553  1.00 10.00      A   
ATOM    690  C   LYS A  74      -0.558   3.872   8.760  1.00 10.00      A   
ATOM    691  O   LYS A  74      -1.276   4.199   9.708  1.00 10.00      A   
ATOM    692  N   GLY A  75       0.759   4.022   8.777  1.00 10.00      A   
ATOM    693  HN  GLY A  75       1.291   3.742   8.002  1.00 10.00      A   
ATOM    694  CA  GLY A  75       1.409   4.594   9.943  1.00 10.00      A   
ATOM    695  C   GLY A  75       2.313   5.765   9.633  1.00 10.00      A   
ATOM    696  O   GLY A  75       1.896   6.922   9.729  1.00 10.00      A   
ATOM    697  N   LYS A  76       3.553   5.463   9.266  1.00 10.00      A   
ATOM    698  HN  LYS A  76       3.809   4.516   9.187  1.00 10.00      A   
ATOM    699  CA  LYS A  76       4.536   6.489   8.960  1.00 10.00      A   
ATOM    700  CB  LYS A  76       5.929   5.879   8.771  1.00 10.00      A   
ATOM    701  CG  LYS A  76       6.558   5.361  10.057  1.00 10.00      A   
ATOM    702  CD  LYS A  76       8.045   5.091   9.885  1.00 10.00      A   
ATOM    703  CE  LYS A  76       8.317   3.641   9.515  1.00 10.00      A   
ATOM    704  NZ  LYS A  76       9.746   3.421   9.164  1.00 10.00      A   
ATOM    705  HZ1 LYS A  76      10.364   3.905   9.844  1.00 10.00      A   
ATOM    706  HZ2 LYS A  76       9.940   3.791   8.211  1.00 10.00      A   
ATOM    707  HZ3 LYS A  76       9.971   2.399   9.179  1.00 10.00      A   
ATOM    708  C   LYS A  76       4.135   7.302   7.737  1.00 10.00      A   
ATOM    709  O   LYS A  76       3.645   6.752   6.753  1.00 10.00      A   
ATOM    710  N   PRO A  77       4.327   8.629   7.795  1.00 10.00      A   
ATOM    711  CA  PRO A  77       3.979   9.532   6.691  1.00 10.00      A   
ATOM    712  CB  PRO A  77       4.258  10.928   7.256  1.00 10.00      A   
ATOM    713  CG  PRO A  77       5.216  10.704   8.373  1.00 10.00      A   
ATOM    714  CD  PRO A  77       4.880   9.359   8.948  1.00 10.00      A   
ATOM    715  C   PRO A  77       4.806   9.291   5.428  1.00 10.00      A   
ATOM    716  O   PRO A  77       5.783   8.541   5.438  1.00 10.00      A   
ATOM    717  N   HIS A  78       4.412   9.958   4.347  1.00 10.00      A   
ATOM    718  HN  HIS A  78       3.650  10.564   4.425  1.00 10.00      A   
ATOM    719  CA  HIS A  78       5.076   9.836   3.052  1.00 10.00      A   
ATOM    720  CB  HIS A  78       4.303  10.652   2.002  1.00 10.00      A   
ATOM    721  CG  HIS A  78       4.935  10.722   0.643  1.00 10.00      A   
ATOM    722  ND1 HIS A  78       5.119  11.896  -0.058  1.00 10.00      A   
ATOM    723  HD1 HIS A  78       4.860  12.806   0.245  1.00 10.00      A   
ATOM    724  CD2 HIS A  78       5.416   9.735  -0.155  1.00 10.00      A   
ATOM    725  CE1 HIS A  78       5.681  11.591  -1.235  1.00 10.00      A   
ATOM    726  NE2 HIS A  78       5.886  10.293  -1.341  1.00 10.00      A   
ATOM    727  C   HIS A  78       6.537  10.282   3.117  1.00 10.00      A   
ATOM    728  O   HIS A  78       7.424   9.619   2.582  1.00 10.00      A   
ATOM    729  N   PHE A  79       6.788  11.391   3.798  1.00 10.00      A   
ATOM    730  HN  PHE A  79       6.040  11.868   4.221  1.00 10.00      A   
ATOM    731  CA  PHE A  79       8.142  11.924   3.927  1.00 10.00      A   
ATOM    732  CB  PHE A  79       8.123  13.339   4.505  1.00 10.00      A   
ATOM    733  CG  PHE A  79       8.005  14.421   3.471  1.00 10.00      A   
ATOM    734  CD1 PHE A  79       7.686  14.118   2.159  1.00 10.00      A   
ATOM    735  CD2 PHE A  79       8.215  15.743   3.814  1.00 10.00      A   
ATOM    736  CE1 PHE A  79       7.578  15.114   1.208  1.00 10.00      A   
ATOM    737  CE2 PHE A  79       8.109  16.746   2.871  1.00 10.00      A   
ATOM    738  CZ  PHE A  79       7.790  16.432   1.564  1.00 10.00      A   
ATOM    739  C   PHE A  79       9.054  11.009   4.746  1.00 10.00      A   
ATOM    740  O   PHE A  79      10.278  11.112   4.670  1.00 10.00      A   
ATOM    741  N   ALA A  80       8.462  10.103   5.514  1.00 10.00      A   
ATOM    742  HN  ALA A  80       7.483  10.057   5.532  1.00 10.00      A   
ATOM    743  CA  ALA A  80       9.233   9.172   6.328  1.00 10.00      A   
ATOM    744  CB  ALA A  80       8.324   8.403   7.269  1.00 10.00      A   
ATOM    745  C   ALA A  80      10.002   8.207   5.437  1.00 10.00      A   
ATOM    746  O   ALA A  80      11.091   7.752   5.786  1.00 10.00      A   
ATOM    747  N   ASP A  81       9.439   7.932   4.268  1.00 10.00      A   
ATOM    748  HN  ASP A  81       8.582   8.355   4.043  1.00 10.00      A   
ATOM    749  CA  ASP A  81      10.055   7.023   3.307  1.00 10.00      A   
ATOM    750  CB  ASP A  81       9.104   6.752   2.136  1.00 10.00      A   
ATOM    751  CG  ASP A  81       8.887   5.274   1.884  1.00 10.00      A   
ATOM    752  OD1 ASP A  81       9.883   4.546   1.673  1.00 10.00      A   
ATOM    753  OD2 ASP A  81       7.721   4.834   1.892  1.00 10.00      A   
ATOM    754  C   ASP A  81      11.369   7.595   2.780  1.00 10.00      A   
ATOM    755  O   ASP A  81      12.213   6.870   2.252  1.00 10.00      A   
ATOM    756  N   PHE A  82      11.541   8.905   2.939  1.00 10.00      A   
ATOM    757  HN  PHE A  82      10.842   9.426   3.383  1.00 10.00      A   
ATOM    758  CA  PHE A  82      12.743   9.584   2.477  1.00 10.00      A   
ATOM    759  CB  PHE A  82      12.388  10.925   1.824  1.00 10.00      A   
ATOM    760  CG  PHE A  82      11.289  10.831   0.802  1.00 10.00      A   
ATOM    761  CD1 PHE A  82      11.382   9.943  -0.257  1.00 10.00      A   
ATOM    762  CD2 PHE A  82      10.158  11.629   0.905  1.00 10.00      A   
ATOM    763  CE1 PHE A  82      10.370   9.850  -1.193  1.00 10.00      A   
ATOM    764  CE2 PHE A  82       9.143  11.542  -0.028  1.00 10.00      A   
ATOM    765  CZ  PHE A  82       9.249  10.651  -1.080  1.00 10.00      A   
ATOM    766  C   PHE A  82      13.735   9.790   3.621  1.00 10.00      A   
ATOM    767  O   PHE A  82      14.640  10.620   3.530  1.00 10.00      A   
ATOM    768  N   ASN A  83      13.546   9.024   4.698  1.00 10.00      A   
ATOM    769  HN  ASN A  83      12.793   8.395   4.702  1.00 10.00      A   
ATOM    770  CA  ASN A  83      14.415   9.079   5.875  1.00 10.00      A   
ATOM    771  CB  ASN A  83      15.874   8.772   5.516  1.00 10.00      A   
ATOM    772  CG  ASN A  83      16.113   7.308   5.193  1.00 10.00      A   
ATOM    773  OD1 ASN A  83      16.399   6.501   6.075  1.00 10.00      A   
ATOM    774  ND2 ASN A  83      16.011   6.960   3.922  1.00 10.00      A   
ATOM    775 HD21 ASN A  83      15.796   7.656   3.270  1.00 10.00      A   
ATOM    776 HD22 ASN A  83      16.155   6.018   3.684  1.00 10.00      A   
ATOM    777  C   ASN A  83      14.313  10.407   6.622  1.00 10.00      A   
ATOM    778  O   ASN A  83      15.268  10.842   7.267  1.00 10.00      A   
ATOM    779  N   LEU A  84      13.155  11.047   6.551  1.00 10.00      A   
ATOM    780  HN  LEU A  84      12.424  10.668   6.016  1.00 10.00      A   
ATOM    781  CA  LEU A  84      12.958  12.318   7.240  1.00 10.00      A   
ATOM    782  CB  LEU A  84      12.049  13.249   6.437  1.00 10.00      A   
ATOM    783  CG  LEU A  84      12.621  13.777   5.118  1.00 10.00      A   
ATOM    784  CD1 LEU A  84      11.647  14.737   4.460  1.00 10.00      A   
ATOM    785  CD2 LEU A  84      13.958  14.462   5.356  1.00 10.00      A   
ATOM    786  C   LEU A  84      12.414  12.106   8.652  1.00 10.00      A   
ATOM    787  O   LEU A  84      12.224  13.059   9.408  1.00 10.00      A   
ATOM    788  N   VAL A  85      12.164  10.849   8.998  1.00 10.00      A   
ATOM    789  HN  VAL A  85      12.343  10.133   8.354  1.00 10.00      A   
ATOM    790  CA  VAL A  85      11.656  10.505  10.319  1.00 10.00      A   
ATOM    791  CB  VAL A  85      10.228   9.908  10.254  1.00 10.00      A   
ATOM    792  CG1 VAL A  85       9.786   9.385  11.614  1.00 10.00      A   
ATOM    793  CG2 VAL A  85       9.242  10.949   9.753  1.00 10.00      A   
ATOM    794  C   VAL A  85      12.606   9.519  10.996  1.00 10.00      A   
ATOM    795  O   VAL A  85      12.865   8.433  10.466  1.00 10.00      A   
ATOM    796  N   PRO A  86      13.160   9.905  12.157  1.00 10.00      A   
ATOM    797  CA  PRO A  86      14.085   9.059  12.918  1.00 10.00      A   
ATOM    798  CB  PRO A  86      14.364   9.874  14.187  1.00 10.00      A   
ATOM    799  CG  PRO A  86      14.053  11.278  13.809  1.00 10.00      A   
ATOM    800  CD  PRO A  86      12.928  11.198  12.819  1.00 10.00      A   
ATOM    801  C   PRO A  86      13.441   7.728  13.287  1.00 10.00      A   
ATOM    802  O   PRO A  86      12.272   7.682  13.685  1.00 10.00      A   
ATOM    803  N   ASP A  87      14.202   6.649  13.141  1.00 10.00      A   
ATOM    804  HN  ASP A  87      15.127   6.752  12.832  1.00 10.00      A   
ATOM    805  CA  ASP A  87      13.697   5.317  13.451  1.00 10.00      A   
ATOM    806  CB  ASP A  87      14.650   4.222  12.969  1.00 10.00      A   
ATOM    807  CG  ASP A  87      14.536   3.979  11.477  1.00 10.00      A   
ATOM    808  OD1 ASP A  87      15.579   3.965  10.788  1.00 10.00      A   
ATOM    809  OD2 ASP A  87      13.398   3.815  10.978  1.00 10.00      A   
ATOM    810  C   ASP A  87      13.398   5.174  14.933  1.00 10.00      A   
ATOM    811  O   ASP A  87      14.222   5.514  15.786  1.00 10.00      A   
ATOM    812  N   GLY A  88      12.209   4.678  15.229  1.00 10.00      A   
ATOM    813  HN  GLY A  88      11.604   4.423  14.502  1.00 10.00      A   
ATOM    814  CA  GLY A  88      11.790   4.509  16.601  1.00 10.00      A   
ATOM    815  C   GLY A  88      10.661   5.452  16.948  1.00 10.00      A   
ATOM    816  O   GLY A  88      10.223   5.511  18.095  1.00 10.00      A   
ATOM    817  N   TRP A  89      10.188   6.190  15.946  1.00 10.00      A   
ATOM    818  HN  TRP A  89      10.586   6.089  15.054  1.00 10.00      A   
ATOM    819  CA  TRP A  89       9.103   7.149  16.134  1.00 10.00      A   
ATOM    820  CB  TRP A  89       8.859   7.966  14.858  1.00 10.00      A   
ATOM    821  CG  TRP A  89       7.573   8.742  14.882  1.00 10.00      A   
ATOM    822  CD1 TRP A  89       7.311   9.882  15.587  1.00 10.00      A   
ATOM    823  CD2 TRP A  89       6.368   8.423  14.177  1.00 10.00      A   
ATOM    824  NE1 TRP A  89       6.015  10.287  15.370  1.00 10.00      A   
ATOM    825  HE1 TRP A  89       5.581  11.080  15.776  1.00 10.00      A   
ATOM    826  CE2 TRP A  89       5.416   9.407  14.507  1.00 10.00      A   
ATOM    827  CE3 TRP A  89       6.001   7.398  13.299  1.00 10.00      A   
ATOM    828  CZ2 TRP A  89       4.123   9.394  13.990  1.00 10.00      A   
ATOM    829  CZ3 TRP A  89       4.718   7.387  12.788  1.00 10.00      A   
ATOM    830  CH2 TRP A  89       3.794   8.379  13.135  1.00 10.00      A   
ATOM    831  C   TRP A  89       7.815   6.463  16.584  1.00 10.00      A   
ATOM    832  O   TRP A  89       7.201   6.865  17.574  1.00 10.00      A   
ATOM    833  N   GLY A  90       7.411   5.438  15.855  1.00 10.00      A   
ATOM    834  HN  GLY A  90       7.936   5.163  15.074  1.00 10.00      A   
ATOM    835  CA  GLY A  90       6.199   4.722  16.195  1.00 10.00      A   
ATOM    836  C   GLY A  90       5.628   3.982  15.008  1.00 10.00      A   
ATOM    837  O   GLY A  90       6.351   3.676  14.059  1.00 10.00      A   
ATOM    838  N   GLY A  91       4.334   3.703  15.058  1.00 10.00      A   
ATOM    839  HN  GLY A  91       3.815   3.971  15.847  1.00 10.00      A   
ATOM    840  CA  GLY A  91       3.681   2.992  13.977  1.00 10.00      A   
ATOM    841  C   GLY A  91       3.791   1.497  14.157  1.00 10.00      A   
ATOM    842  O   GLY A  91       4.034   0.761  13.205  1.00 10.00      A   
ATOM    843  N   TYR A  92       3.608   1.048  15.390  1.00 10.00      A   
ATOM    844  HN  TYR A  92       3.391   1.687  16.099  1.00 10.00      A   
ATOM    845  CA  TYR A  92       3.700  -0.367  15.717  1.00 10.00      A   
ATOM    846  CB  TYR A  92       4.308  -0.552  17.112  1.00 10.00      A   
ATOM    847  CG  TYR A  92       5.643   0.142  17.292  1.00 10.00      A   
ATOM    848  CD1 TYR A  92       5.746   1.315  18.025  1.00 10.00      A   
ATOM    849  CD2 TYR A  92       6.796  -0.371  16.711  1.00 10.00      A   
ATOM    850  CE1 TYR A  92       6.961   1.963  18.176  1.00 10.00      A   
ATOM    851  CE2 TYR A  92       8.016   0.266  16.860  1.00 10.00      A   
ATOM    852  CZ  TYR A  92       8.094   1.434  17.591  1.00 10.00      A   
ATOM    853  OH  TYR A  92       9.306   2.080  17.727  1.00 10.00      A   
ATOM    854  HH  TYR A  92       9.382   2.438  18.618  1.00 10.00      A   
ATOM    855  C   TYR A  92       2.330  -1.025  15.644  1.00 10.00      A   
ATOM    856  O   TYR A  92       1.367  -0.536  16.231  1.00 10.00      A   
ATOM    857  N   VAL A  93       2.252  -2.136  14.928  1.00 10.00      A   
ATOM    858  HN  VAL A  93       3.062  -2.474  14.481  1.00 10.00      A   
ATOM    859  CA  VAL A  93       0.998  -2.865  14.773  1.00 10.00      A   
ATOM    860  CB  VAL A  93       0.941  -3.575  13.402  1.00 10.00      A   
ATOM    861  CG1 VAL A  93       1.858  -4.786  13.369  1.00 10.00      A   
ATOM    862  CG2 VAL A  93      -0.484  -3.949  13.030  1.00 10.00      A   
ATOM    863  C   VAL A  93       0.811  -3.880  15.906  1.00 10.00      A   
ATOM    864  O   VAL A  93      -0.212  -4.567  15.987  1.00 10.00      A   
ATOM    865  N   TYR A  94       1.806  -3.947  16.790  1.00 10.00      A   
ATOM    866  HN  TYR A  94       2.582  -3.361  16.672  1.00 10.00      A   
ATOM    867  CA  TYR A  94       1.782  -4.866  17.929  1.00 10.00      A   
ATOM    868  CB  TYR A  94       3.027  -4.688  18.816  1.00 10.00      A   
ATOM    869  CG  TYR A  94       3.271  -5.820  19.793  1.00 10.00      A   
ATOM    870  CD1 TYR A  94       3.547  -7.107  19.344  1.00 10.00      A   
ATOM    871  CD2 TYR A  94       3.237  -5.602  21.166  1.00 10.00      A   
ATOM    872  CE1 TYR A  94       3.777  -8.143  20.233  1.00 10.00      A   
ATOM    873  CE2 TYR A  94       3.464  -6.630  22.060  1.00 10.00      A   
ATOM    874  CZ  TYR A  94       3.733  -7.899  21.589  1.00 10.00      A   
ATOM    875  OH  TYR A  94       3.968  -8.929  22.480  1.00 10.00      A   
ATOM    876  HH  TYR A  94       3.457  -8.776  23.289  1.00 10.00      A   
ATOM    877  C   TYR A  94       0.485  -4.768  18.751  1.00 10.00      A   
ATOM    878  O   TYR A  94      -0.204  -5.773  18.924  1.00 10.00      A   
ATOM    879  N   PRO A  95       0.113  -3.566  19.254  1.00 10.00      A   
ATOM    880  CA  PRO A  95      -1.115  -3.387  20.056  1.00 10.00      A   
ATOM    881  CB  PRO A  95      -1.094  -1.897  20.431  1.00 10.00      A   
ATOM    882  CG  PRO A  95       0.322  -1.477  20.244  1.00 10.00      A   
ATOM    883  CD  PRO A  95       0.845  -2.295  19.103  1.00 10.00      A   
ATOM    884  C   PRO A  95      -2.382  -3.706  19.259  1.00 10.00      A   
ATOM    885  O   PRO A  95      -3.365  -4.216  19.801  1.00 10.00      A   
ATOM    886  N   TRP A  96      -2.348  -3.411  17.967  1.00 10.00      A   
ATOM    887  HN  TRP A  96      -1.534  -3.019  17.588  1.00 10.00      A   
ATOM    888  CA  TRP A  96      -3.489  -3.664  17.099  1.00 10.00      A   
ATOM    889  CB  TRP A  96      -3.278  -3.039  15.721  1.00 10.00      A   
ATOM    890  CG  TRP A  96      -3.413  -1.546  15.722  1.00 10.00      A   
ATOM    891  CD1 TRP A  96      -2.426  -0.632  15.960  1.00 10.00      A   
ATOM    892  CD2 TRP A  96      -4.606  -0.794  15.481  1.00 10.00      A   
ATOM    893  NE1 TRP A  96      -2.934   0.639  15.880  1.00 10.00      A   
ATOM    894  HE1 TRP A  96      -2.422   1.467  16.014  1.00 10.00      A   
ATOM    895  CE2 TRP A  96      -4.270   0.567  15.587  1.00 10.00      A   
ATOM    896  CE3 TRP A  96      -5.927  -1.140  15.186  1.00 10.00      A   
ATOM    897  CZ2 TRP A  96      -5.207   1.581  15.407  1.00 10.00      A   
ATOM    898  CZ3 TRP A  96      -6.856  -0.132  15.008  1.00 10.00      A   
ATOM    899  CH2 TRP A  96      -6.490   1.212  15.119  1.00 10.00      A   
ATOM    900  C   TRP A  96      -3.776  -5.155  16.988  1.00 10.00      A   
ATOM    901  O   TRP A  96      -4.890  -5.602  17.265  1.00 10.00      A   
ATOM    902  N   ILE A  97      -2.762  -5.929  16.616  1.00 10.00      A   
ATOM    903  HN  ILE A  97      -1.889  -5.519  16.420  1.00 10.00      A   
ATOM    904  CA  ILE A  97      -2.919  -7.374  16.487  1.00 10.00      A   
ATOM    905  CB  ILE A  97      -1.663  -8.032  15.870  1.00 10.00      A   
ATOM    906  CG1 ILE A  97      -1.298  -7.374  14.538  1.00 10.00      A   
ATOM    907  CG2 ILE A  97      -1.856  -9.534  15.692  1.00 10.00      A   
ATOM    908  CD1 ILE A  97      -2.379  -7.461  13.481  1.00 10.00      A   
ATOM    909  C   ILE A  97      -3.194  -7.990  17.856  1.00 10.00      A   
ATOM    910  O   ILE A  97      -3.869  -9.014  17.971  1.00 10.00      A   
ATOM    911  N   GLU A  98      -2.680  -7.337  18.893  1.00 10.00      A   
ATOM    912  HN  GLU A  98      -2.160  -6.518  18.726  1.00 10.00      A   
ATOM    913  CA  GLU A  98      -2.860  -7.794  20.270  1.00 10.00      A   
ATOM    914  CB  GLU A  98      -2.121  -6.861  21.229  1.00 10.00      A   
ATOM    915  CG  GLU A  98      -2.343  -7.156  22.703  1.00 10.00      A   
ATOM    916  CD  GLU A  98      -2.019  -5.967  23.579  1.00 10.00      A   
ATOM    917  OE1 GLU A  98      -2.756  -5.726  24.559  1.00 10.00      A   
ATOM    918  OE2 GLU A  98      -1.028  -5.266  23.295  1.00 10.00      A   
ATOM    919  C   GLU A  98      -4.341  -7.861  20.646  1.00 10.00      A   
ATOM    920  O   GLU A  98      -4.793  -8.815  21.278  1.00 10.00      A   
ATOM    921  N   ALA A  99      -5.091  -6.848  20.248  1.00 10.00      A   
ATOM    922  HN  ALA A  99      -4.678  -6.113  19.743  1.00 10.00      A   
ATOM    923  CA  ALA A  99      -6.512  -6.792  20.550  1.00 10.00      A   
ATOM    924  CB  ALA A  99      -6.961  -5.344  20.673  1.00 10.00      A   
ATOM    925  C   ALA A  99      -7.336  -7.522  19.492  1.00 10.00      A   
ATOM    926  O   ALA A  99      -8.353  -8.140  19.803  1.00 10.00      A   
ATOM    927  N   MET A 100      -6.881  -7.463  18.245  1.00 10.00      A   
ATOM    928  HN  MET A 100      -6.052  -6.965  18.060  1.00 10.00      A   
ATOM    929  CA  MET A 100      -7.586  -8.106  17.139  1.00 10.00      A   
ATOM    930  CB  MET A 100      -6.967  -7.720  15.796  1.00 10.00      A   
ATOM    931  CG  MET A 100      -7.267  -6.299  15.361  1.00 10.00      A   
ATOM    932  SD  MET A 100      -6.391  -5.843  13.856  1.00 10.00      A   
ATOM    933  CE  MET A 100      -6.923  -4.146  13.672  1.00 10.00      A   
ATOM    934  C   MET A 100      -7.619  -9.624  17.268  1.00 10.00      A   
ATOM    935  O   MET A 100      -8.613 -10.253  16.915  1.00 10.00      A   
ATOM    936  N   SER A 101      -6.540 -10.204  17.787  1.00 10.00      A   
ATOM    937  HN  SER A 101      -5.790  -9.645  18.079  1.00 10.00      A   
ATOM    938  CA  SER A 101      -6.440 -11.653  17.939  1.00 10.00      A   
ATOM    939  CB  SER A 101      -5.081 -12.034  18.522  1.00 10.00      A   
ATOM    940  OG  SER A 101      -4.654 -11.068  19.470  1.00 10.00      A   
ATOM    941  HG  SER A 101      -4.099 -10.409  19.026  1.00 10.00      A   
ATOM    942  C   SER A 101      -7.568 -12.233  18.785  1.00 10.00      A   
ATOM    943  O   SER A 101      -8.089 -13.304  18.482  1.00 10.00      A   
ATOM    944  N   SER A 102      -7.954 -11.519  19.832  1.00 10.00      A   
ATOM    945  HN  SER A 102      -7.511 -10.667  20.025  1.00 10.00      A   
ATOM    946  CA  SER A 102      -9.019 -11.976  20.712  1.00 10.00      A   
ATOM    947  CB  SER A 102      -8.631 -11.710  22.166  1.00 10.00      A   
ATOM    948  OG  SER A 102      -7.704 -10.637  22.246  1.00 10.00      A   
ATOM    949  HG  SER A 102      -8.181  -9.820  22.445  1.00 10.00      A   
ATOM    950  C   SER A 102     -10.348 -11.298  20.380  1.00 10.00      A   
ATOM    951  O   SER A 102     -11.225 -11.165  21.237  1.00 10.00      A   
ATOM    952  N   SER A 103     -10.500 -10.875  19.132  1.00 10.00      A   
ATOM    953  HN  SER A 103      -9.775 -11.017  18.490  1.00 10.00      A   
ATOM    954  CA  SER A 103     -11.724 -10.211  18.702  1.00 10.00      A   
ATOM    955  CB  SER A 103     -11.539  -8.693  18.725  1.00 10.00      A   
ATOM    956  OG  SER A 103     -11.059  -8.252  19.986  1.00 10.00      A   
ATOM    957  HG  SER A 103     -10.090  -8.281  19.988  1.00 10.00      A   
ATOM    958  C   SER A 103     -12.163 -10.673  17.316  1.00 10.00      A   
ATOM    959  O   SER A 103     -13.277 -11.165  17.137  1.00 10.00      A   
ATOM    960  N   TYR A 104     -11.275 -10.529  16.342  1.00 10.00      A   
ATOM    961  HN  TYR A 104     -10.385 -10.162  16.552  1.00 10.00      A   
ATOM    962  CA  TYR A 104     -11.577 -10.921  14.971  1.00 10.00      A   
ATOM    963  CB  TYR A 104     -11.100  -9.857  13.980  1.00 10.00      A   
ATOM    964  CG  TYR A 104     -11.596  -8.458  14.244  1.00 10.00      A   
ATOM    965  CD1 TYR A 104     -10.702  -7.428  14.508  1.00 10.00      A   
ATOM    966  CD2 TYR A 104     -12.950  -8.158  14.209  1.00 10.00      A   
ATOM    967  CE1 TYR A 104     -11.140  -6.140  14.727  1.00 10.00      A   
ATOM    968  CE2 TYR A 104     -13.398  -6.873  14.432  1.00 10.00      A   
ATOM    969  CZ  TYR A 104     -12.489  -5.869  14.688  1.00 10.00      A   
ATOM    970  OH  TYR A 104     -12.932  -4.585  14.889  1.00 10.00      A   
ATOM    971  HH  TYR A 104     -13.892  -4.594  15.016  1.00 10.00      A   
ATOM    972  C   TYR A 104     -10.906 -12.245  14.638  1.00 10.00      A   
ATOM    973  O   TYR A 104      -9.979 -12.290  13.834  1.00 10.00      A   
ATOM    974  N   THR A 105     -11.370 -13.317  15.258  1.00 10.00      A   
ATOM    975  HN  THR A 105     -12.105 -13.221  15.904  1.00 10.00      A   
ATOM    976  CA  THR A 105     -10.806 -14.640  15.020  1.00 10.00      A   
ATOM    977  CB  THR A 105     -11.351 -15.656  16.034  1.00 10.00      A   
ATOM    978  OG1 THR A 105     -12.193 -14.972  16.977  1.00 10.00      A   
ATOM    979  HG1 THR A 105     -11.830 -15.085  17.866  1.00 10.00      A   
ATOM    980  CG2 THR A 105     -10.206 -16.313  16.783  1.00 10.00      A   
ATOM    981  C   THR A 105     -11.095 -15.117  13.596  1.00 10.00      A   
ATOM    982  O   THR A 105     -10.451 -16.036  13.087  1.00 10.00      A   
ATOM    983  N   TRP A 106     -12.054 -14.466  12.951  1.00 10.00      A   
ATOM    984  HN  TRP A 106     -12.517 -13.733  13.400  1.00 10.00      A   
ATOM    985  CA  TRP A 106     -12.431 -14.808  11.593  1.00 10.00      A   
ATOM    986  CB  TRP A 106     -13.956 -14.828  11.444  1.00 10.00      A   
ATOM    987  CG  TRP A 106     -14.631 -15.931  12.198  1.00 10.00      A   
ATOM    988  CD1 TRP A 106     -15.473 -15.801  13.265  1.00 10.00      A   
ATOM    989  CD2 TRP A 106     -14.529 -17.334  11.940  1.00 10.00      A   
ATOM    990  NE1 TRP A 106     -15.900 -17.037  13.688  1.00 10.00      A   
ATOM    991  HE1 TRP A 106     -16.515 -17.207  14.440  1.00 10.00      A   
ATOM    992  CE2 TRP A 106     -15.330 -17.995  12.890  1.00 10.00      A   
ATOM    993  CE3 TRP A 106     -13.837 -18.096  10.996  1.00 10.00      A   
ATOM    994  CZ2 TRP A 106     -15.457 -19.382  12.923  1.00 10.00      A   
ATOM    995  CZ3 TRP A 106     -13.963 -19.471  11.032  1.00 10.00      A   
ATOM    996  CH2 TRP A 106     -14.767 -20.099  11.989  1.00 10.00      A   
ATOM    997  C   TRP A 106     -11.834 -13.822  10.591  1.00 10.00      A   
ATOM    998  O   TRP A 106     -12.269 -13.778   9.439  1.00 10.00      A   
ATOM    999  N   LEU A 107     -10.843 -13.039  11.032  1.00 10.00      A   
ATOM   1000  HN  LEU A 107     -10.539 -13.132  11.959  1.00 10.00      A   
ATOM   1001  CA  LEU A 107     -10.188 -12.049  10.169  1.00 10.00      A   
ATOM   1002  CB  LEU A 107      -9.077 -11.326  10.933  1.00 10.00      A   
ATOM   1003  CG  LEU A 107      -8.705  -9.927  10.440  1.00 10.00      A   
ATOM   1004  CD1 LEU A 107      -9.897  -8.990  10.528  1.00 10.00      A   
ATOM   1005  CD2 LEU A 107      -7.543  -9.379  11.247  1.00 10.00      A   
ATOM   1006  C   LEU A 107      -9.622 -12.708   8.913  1.00 10.00      A   
ATOM   1007  O   LEU A 107      -9.069 -13.807   8.979  1.00 10.00      A   
ATOM   1008  N   GLU A 108      -9.750 -12.028   7.778  1.00 10.00      A   
ATOM   1009  HN  GLU A 108     -10.167 -11.138   7.793  1.00 10.00      A   
ATOM   1010  CA  GLU A 108      -9.283 -12.573   6.510  1.00 10.00      A   
ATOM   1011  CB  GLU A 108     -10.454 -12.704   5.532  1.00 10.00      A   
ATOM   1012  CG  GLU A 108     -11.669 -13.406   6.109  1.00 10.00      A   
ATOM   1013  CD  GLU A 108     -12.775 -13.590   5.095  1.00 10.00      A   
ATOM   1014  OE1 GLU A 108     -12.475 -13.953   3.938  1.00 10.00      A   
ATOM   1015  OE2 GLU A 108     -13.956 -13.399   5.451  1.00 10.00      A   
ATOM   1016  C   GLU A 108      -8.173 -11.746   5.865  1.00 10.00      A   
ATOM   1017  O   GLU A 108      -7.174 -12.303   5.405  1.00 10.00      A   
ATOM   1018  N   GLU A 109      -8.342 -10.428   5.818  1.00 10.00      A   
ATOM   1019  HN  GLU A 109      -9.140 -10.025   6.232  1.00 10.00      A   
ATOM   1020  CA  GLU A 109      -7.354  -9.567   5.173  1.00 10.00      A   
ATOM   1021  CB  GLU A 109      -7.992  -8.822   3.999  1.00 10.00      A   
ATOM   1022  CG  GLU A 109      -8.464  -9.720   2.870  1.00 10.00      A   
ATOM   1023  CD  GLU A 109      -9.084  -8.939   1.733  1.00 10.00      A   
ATOM   1024  OE1 GLU A 109      -8.332  -8.378   0.907  1.00 10.00      A   
ATOM   1025  OE2 GLU A 109     -10.328  -8.892   1.649  1.00 10.00      A   
ATOM   1026  C   GLU A 109      -6.707  -8.563   6.123  1.00 10.00      A   
ATOM   1027  O   GLU A 109      -7.388  -7.930   6.932  1.00 10.00      A   
ATOM   1028  N   ILE A 110      -5.385  -8.441   6.015  1.00 10.00      A   
ATOM   1029  HN  ILE A 110      -4.908  -9.018   5.376  1.00 10.00      A   
ATOM   1030  CA  ILE A 110      -4.608  -7.496   6.810  1.00 10.00      A   
ATOM   1031  CB  ILE A 110      -3.783  -8.199   7.913  1.00 10.00      A   
ATOM   1032  CG1 ILE A 110      -4.708  -8.824   8.958  1.00 10.00      A   
ATOM   1033  CG2 ILE A 110      -2.812  -7.223   8.572  1.00 10.00      A   
ATOM   1034  CD1 ILE A 110      -3.979  -9.527  10.084  1.00 10.00      A   
ATOM   1035  C   ILE A 110      -3.663  -6.728   5.890  1.00 10.00      A   
ATOM   1036  O   ILE A 110      -2.689  -7.282   5.384  1.00 10.00      A   
ATOM   1037  N   ARG A 111      -3.969  -5.462   5.655  1.00 10.00      A   
ATOM   1038  HN  ARG A 111      -4.765  -5.072   6.081  1.00 10.00      A   
ATOM   1039  CA  ARG A 111      -3.154  -4.628   4.784  1.00 10.00      A   
ATOM   1040  CB  ARG A 111      -3.970  -4.157   3.578  1.00 10.00      A   
ATOM   1041  CG  ARG A 111      -4.655  -5.296   2.838  1.00 10.00      A   
ATOM   1042  CD  ARG A 111      -5.378  -4.822   1.590  1.00 10.00      A   
ATOM   1043  NE  ARG A 111      -6.084  -5.923   0.939  1.00 10.00      A   
ATOM   1044  HE  ARG A 111      -6.781  -6.384   1.461  1.00 10.00      A   
ATOM   1045  CZ  ARG A 111      -5.854  -6.325  -0.314  1.00 10.00      A   
ATOM   1046  NH1 ARG A 111      -4.945  -5.711  -1.060  1.00 10.00      A   
ATOM   1047 HH11 ARG A 111      -4.770  -6.027  -2.038  1.00 10.00      A   
ATOM   1048 HH12 ARG A 111      -4.407  -4.909  -0.675  1.00 10.00      A   
ATOM   1049  NH2 ARG A 111      -6.515  -7.360  -0.803  1.00 10.00      A   
ATOM   1050 HH21 ARG A 111      -6.342  -7.684  -1.782  1.00 10.00      A   
ATOM   1051 HH22 ARG A 111      -7.215  -7.864  -0.205  1.00 10.00      A   
ATOM   1052  C   ARG A 111      -2.574  -3.448   5.551  1.00 10.00      A   
ATOM   1053  O   ARG A 111      -3.305  -2.578   6.028  1.00 10.00      A   
ATOM   1054  N   LEU A 112      -1.256  -3.435   5.674  1.00 10.00      A   
ATOM   1055  HN  LEU A 112      -0.729  -4.163   5.264  1.00 10.00      A   
ATOM   1056  CA  LEU A 112      -0.561  -2.378   6.389  1.00 10.00      A   
ATOM   1057  CB  LEU A 112       0.163  -2.946   7.612  1.00 10.00      A   
ATOM   1058  CG  LEU A 112      -0.727  -3.589   8.680  1.00 10.00      A   
ATOM   1059  CD1 LEU A 112       0.078  -4.538   9.551  1.00 10.00      A   
ATOM   1060  CD2 LEU A 112      -1.410  -2.525   9.524  1.00 10.00      A   
ATOM   1061  C   LEU A 112       0.429  -1.667   5.478  1.00 10.00      A   
ATOM   1062  O   LEU A 112       1.110  -2.298   4.663  1.00 10.00      A   
ATOM   1063  N   LYS A 113       0.502  -0.354   5.612  1.00 10.00      A   
ATOM   1064  HN  LYS A 113      -0.078   0.093   6.268  1.00 10.00      A   
ATOM   1065  CA  LYS A 113       1.407   0.445   4.801  1.00 10.00      A   
ATOM   1066  CB  LYS A 113       0.613   1.259   3.776  1.00 10.00      A   
ATOM   1067  CG  LYS A 113       1.474   1.963   2.739  1.00 10.00      A   
ATOM   1068  CD  LYS A 113       0.711   3.090   2.069  1.00 10.00      A   
ATOM   1069  CE  LYS A 113       1.582   3.821   1.067  1.00 10.00      A   
ATOM   1070  NZ  LYS A 113       0.990   5.117   0.670  1.00 10.00      A   
ATOM   1071  HZ1 LYS A 113       1.524   5.525  -0.123  1.00 10.00      A   
ATOM   1072  HZ2 LYS A 113       1.015   5.786   1.471  1.00 10.00      A   
ATOM   1073  HZ3 LYS A 113       0.001   4.986   0.383  1.00 10.00      A   
ATOM   1074  C   LYS A 113       2.246   1.377   5.676  1.00 10.00      A   
ATOM   1075  O   LYS A 113       1.708   2.134   6.485  1.00 10.00      A   
ATOM   1076  N   ARG A 114       3.564   1.302   5.511  1.00 10.00      A   
ATOM   1077  HN  ARG A 114       3.919   0.657   4.860  1.00 10.00      A   
ATOM   1078  CA  ARG A 114       4.504   2.130   6.270  1.00 10.00      A   
ATOM   1079  CB  ARG A 114       4.418   3.611   5.853  1.00 10.00      A   
ATOM   1080  CG  ARG A 114       4.933   3.868   4.440  1.00 10.00      A   
ATOM   1081  CD  ARG A 114       4.779   5.322   4.008  1.00 10.00      A   
ATOM   1082  NE  ARG A 114       5.232   5.514   2.626  1.00 10.00      A   
ATOM   1083  HE  ARG A 114       6.145   5.181   2.394  1.00 10.00      A   
ATOM   1084  CZ  ARG A 114       4.508   6.102   1.669  1.00 10.00      A   
ATOM   1085  NH1 ARG A 114       3.296   6.578   1.926  1.00 10.00      A   
ATOM   1086 HH11 ARG A 114       2.744   7.033   1.155  1.00 10.00      A   
ATOM   1087 HH12 ARG A 114       2.887   6.505   2.882  1.00 10.00      A   
ATOM   1088  NH2 ARG A 114       4.985   6.198   0.439  1.00 10.00      A   
ATOM   1089 HH21 ARG A 114       5.929   5.823   0.206  1.00 10.00      A   
ATOM   1090 HH22 ARG A 114       4.399   6.645  -0.314  1.00 10.00      A   
ATOM   1091  C   ARG A 114       4.312   1.940   7.774  1.00 10.00      A   
ATOM   1092  O   ARG A 114       4.262   2.902   8.541  1.00 10.00      A   
ATOM   1093  N   MET A 115       4.209   0.679   8.182  1.00 10.00      A   
ATOM   1094  HN  MET A 115       4.279  -0.041   7.519  1.00 10.00      A   
ATOM   1095  CA  MET A 115       4.011   0.325   9.583  1.00 10.00      A   
ATOM   1096  CB  MET A 115       2.623  -0.290   9.779  1.00 10.00      A   
ATOM   1097  CG  MET A 115       1.485   0.720   9.805  1.00 10.00      A   
ATOM   1098  SD  MET A 115       1.327   1.559  11.394  1.00 10.00      A   
ATOM   1099  CE  MET A 115       0.749   0.221  12.435  1.00 10.00      A   
ATOM   1100  C   MET A 115       5.081  -0.659  10.046  1.00 10.00      A   
ATOM   1101  O   MET A 115       5.728  -1.314   9.231  1.00 10.00      A   
ATOM   1102  N   VAL A 116       5.271  -0.757  11.353  1.00 10.00      A   
ATOM   1103  HN  VAL A 116       4.727  -0.205  11.961  1.00 10.00      A   
ATOM   1104  CA  VAL A 116       6.259  -1.665  11.917  1.00 10.00      A   
ATOM   1105  CB  VAL A 116       6.962  -1.064  13.154  1.00 10.00      A   
ATOM   1106  CG1 VAL A 116       8.037  -2.009  13.674  1.00 10.00      A   
ATOM   1107  CG2 VAL A 116       7.564   0.295  12.822  1.00 10.00      A   
ATOM   1108  C   VAL A 116       5.603  -2.990  12.293  1.00 10.00      A   
ATOM   1109  O   VAL A 116       4.683  -3.029  13.115  1.00 10.00      A   
ATOM   1110  N   VAL A 117       6.083  -4.063  11.680  1.00 10.00      A   
ATOM   1111  HN  VAL A 117       6.834  -3.957  11.057  1.00 10.00      A   
ATOM   1112  CA  VAL A 117       5.560  -5.403  11.925  1.00 10.00      A   
ATOM   1113  CB  VAL A 117       4.895  -5.986  10.657  1.00 10.00      A   
ATOM   1114  CG1 VAL A 117       4.302  -7.359  10.939  1.00 10.00      A   
ATOM   1115  CG2 VAL A 117       3.828  -5.043  10.121  1.00 10.00      A   
ATOM   1116  C   VAL A 117       6.696  -6.320  12.357  1.00 10.00      A   
ATOM   1117  O   VAL A 117       7.597  -6.611  11.574  1.00 10.00      A   
ATOM   1118  N   THR A 118       6.655  -6.760  13.602  1.00 10.00      A   
ATOM   1119  HN  THR A 118       5.912  -6.493  14.186  1.00 10.00      A   
ATOM   1120  CA  THR A 118       7.695  -7.625  14.135  1.00 10.00      A   
ATOM   1121  CB  THR A 118       7.945  -7.310  15.618  1.00 10.00      A   
ATOM   1122  OG1 THR A 118       6.866  -6.502  16.112  1.00 10.00      A   
ATOM   1123  HG1 THR A 118       6.472  -6.935  16.880  1.00 10.00      A   
ATOM   1124  CG2 THR A 118       9.253  -6.556  15.790  1.00 10.00      A   
ATOM   1125  C   THR A 118       7.361  -9.107  13.968  1.00 10.00      A   
ATOM   1126  O   THR A 118       6.259  -9.466  13.541  1.00 10.00      A   
ATOM   1127  N   ASP A 119       8.326  -9.958  14.321  1.00 10.00      A   
ATOM   1128  HN  ASP A 119       9.171  -9.592  14.662  1.00 10.00      A   
ATOM   1129  CA  ASP A 119       8.184 -11.413  14.218  1.00 10.00      A   
ATOM   1130  CB  ASP A 119       9.482 -12.091  14.681  1.00 10.00      A   
ATOM   1131  CG  ASP A 119       9.935 -13.222  13.777  1.00 10.00      A   
ATOM   1132  OD1 ASP A 119      10.390 -12.934  12.647  1.00 10.00      A   
ATOM   1133  OD2 ASP A 119       9.871 -14.398  14.206  1.00 10.00      A   
ATOM   1134  C   ASP A 119       7.017 -11.921  15.063  1.00 10.00      A   
ATOM   1135  O   ASP A 119       6.257 -12.791  14.635  1.00 10.00      A   
ATOM   1136  N   ASP A 120       6.875 -11.356  16.258  1.00 10.00      A   
ATOM   1137  HN  ASP A 120       7.507 -10.658  16.528  1.00 10.00      A   
ATOM   1138  CA  ASP A 120       5.813 -11.746  17.184  1.00 10.00      A   
ATOM   1139  CB  ASP A 120       5.973 -11.040  18.534  1.00 10.00      A   
ATOM   1140  CG  ASP A 120       7.077 -11.648  19.376  1.00 10.00      A   
ATOM   1141  OD1 ASP A 120       6.898 -12.777  19.878  1.00 10.00      A   
ATOM   1142  OD2 ASP A 120       8.139 -11.009  19.529  1.00 10.00      A   
ATOM   1143  C   ASP A 120       4.431 -11.483  16.603  1.00 10.00      A   
ATOM   1144  O   ASP A 120       3.500 -12.258  16.824  1.00 10.00      A   
ATOM   1145  N   CYS A 121       4.302 -10.398  15.850  1.00 10.00      A   
ATOM   1146  HN  CYS A 121       5.080  -9.821  15.703  1.00 10.00      A   
ATOM   1147  CA  CYS A 121       3.034 -10.046  15.234  1.00 10.00      A   
ATOM   1148  CB  CYS A 121       3.152  -8.709  14.500  1.00 10.00      A   
ATOM   1149  SG  CYS A 121       3.743  -7.347  15.532  1.00 10.00      A   
ATOM   1150  HG  CYS A 121       3.066  -7.383  16.673  1.00 10.00      A   
ATOM   1151  C   CYS A 121       2.599 -11.139  14.269  1.00 10.00      A   
ATOM   1152  O   CYS A 121       1.445 -11.571  14.279  1.00 10.00      A   
ATOM   1153  N   LEU A 122       3.545 -11.608  13.462  1.00 10.00      A   
ATOM   1154  HN  LEU A 122       4.455 -11.241  13.530  1.00 10.00      A   
ATOM   1155  CA  LEU A 122       3.272 -12.659  12.491  1.00 10.00      A   
ATOM   1156  CB  LEU A 122       4.496 -12.901  11.609  1.00 10.00      A   
ATOM   1157  CG  LEU A 122       4.965 -11.705  10.778  1.00 10.00      A   
ATOM   1158  CD1 LEU A 122       6.327 -11.975  10.160  1.00 10.00      A   
ATOM   1159  CD2 LEU A 122       3.944 -11.364   9.702  1.00 10.00      A   
ATOM   1160  C   LEU A 122       2.855 -13.939  13.201  1.00 10.00      A   
ATOM   1161  O   LEU A 122       1.911 -14.612  12.787  1.00 10.00      A   
ATOM   1162  N   GLU A 123       3.554 -14.256  14.282  1.00 10.00      A   
ATOM   1163  HN  GLU A 123       4.304 -13.683  14.550  1.00 10.00      A   
ATOM   1164  CA  GLU A 123       3.248 -15.440  15.072  1.00 10.00      A   
ATOM   1165  CB  GLU A 123       4.228 -15.564  16.242  1.00 10.00      A   
ATOM   1166  CG  GLU A 123       3.981 -16.772  17.133  1.00 10.00      A   
ATOM   1167  CD  GLU A 123       4.867 -16.783  18.359  1.00 10.00      A   
ATOM   1168  OE1 GLU A 123       4.356 -16.518  19.471  1.00 10.00      A   
ATOM   1169  OE2 GLU A 123       6.078 -17.051  18.218  1.00 10.00      A   
ATOM   1170  C   GLU A 123       1.817 -15.368  15.594  1.00 10.00      A   
ATOM   1171  O   GLU A 123       1.051 -16.327  15.479  1.00 10.00      A   
ATOM   1172  N   LEU A 124       1.460 -14.210  16.141  1.00 10.00      A   
ATOM   1173  HN  LEU A 124       2.121 -13.483  16.188  1.00 10.00      A   
ATOM   1174  CA  LEU A 124       0.125 -13.988  16.680  1.00 10.00      A   
ATOM   1175  CB  LEU A 124       0.022 -12.610  17.333  1.00 10.00      A   
ATOM   1176  CG  LEU A 124       0.830 -12.402  18.613  1.00 10.00      A   
ATOM   1177  CD1 LEU A 124       0.697 -10.966  19.097  1.00 10.00      A   
ATOM   1178  CD2 LEU A 124       0.394 -13.381  19.694  1.00 10.00      A   
ATOM   1179  C   LEU A 124      -0.937 -14.131  15.599  1.00 10.00      A   
ATOM   1180  O   LEU A 124      -1.986 -14.728  15.833  1.00 10.00      A   
ATOM   1181  N   ILE A 125      -0.663 -13.578  14.424  1.00 10.00      A   
ATOM   1182  HN  ILE A 125       0.192 -13.103  14.308  1.00 10.00      A   
ATOM   1183  CA  ILE A 125      -1.594 -13.645  13.303  1.00 10.00      A   
ATOM   1184  CB  ILE A 125      -1.028 -12.929  12.051  1.00 10.00      A   
ATOM   1185  CG1 ILE A 125      -0.915 -11.421  12.292  1.00 10.00      A   
ATOM   1186  CG2 ILE A 125      -1.885 -13.209  10.823  1.00 10.00      A   
ATOM   1187  CD1 ILE A 125      -0.212 -10.665  11.181  1.00 10.00      A   
ATOM   1188  C   ILE A 125      -1.912 -15.094  12.945  1.00 10.00      A   
ATOM   1189  O   ILE A 125      -3.074 -15.505  12.938  1.00 10.00      A   
ATOM   1190  N   ALA A 126      -0.864 -15.862  12.687  1.00 10.00      A   
ATOM   1191  HN  ALA A 126       0.035 -15.472  12.753  1.00 10.00      A   
ATOM   1192  CA  ALA A 126      -0.998 -17.260  12.302  1.00 10.00      A   
ATOM   1193  CB  ALA A 126       0.358 -17.836  11.933  1.00 10.00      A   
ATOM   1194  C   ALA A 126      -1.674 -18.119  13.369  1.00 10.00      A   
ATOM   1195  O   ALA A 126      -2.423 -19.039  13.046  1.00 10.00      A   
ATOM   1196  N   LYS A 127      -1.433 -17.818  14.636  1.00 10.00      A   
ATOM   1197  HN  LYS A 127      -0.854 -17.053  14.850  1.00 10.00      A   
ATOM   1198  CA  LYS A 127      -2.007 -18.611  15.717  1.00 10.00      A   
ATOM   1199  CB  LYS A 127      -1.086 -18.631  16.946  1.00 10.00      A   
ATOM   1200  CG  LYS A 127      -1.159 -17.400  17.842  1.00 10.00      A   
ATOM   1201  CD  LYS A 127       0.198 -17.082  18.461  1.00 10.00      A   
ATOM   1202  CE  LYS A 127       0.826 -18.299  19.124  1.00 10.00      A   
ATOM   1203  NZ  LYS A 127       0.335 -18.514  20.511  1.00 10.00      A   
ATOM   1204  HZ1 LYS A 127       0.794 -17.841  21.158  1.00 10.00      A   
ATOM   1205  HZ2 LYS A 127       0.556 -19.484  20.823  1.00 10.00      A   
ATOM   1206  HZ3 LYS A 127      -0.692 -18.374  20.556  1.00 10.00      A   
ATOM   1207  C   LYS A 127      -3.428 -18.193  16.091  1.00 10.00      A   
ATOM   1208  O   LYS A 127      -4.183 -18.991  16.651  1.00 10.00      A   
ATOM   1209  N   SER A 128      -3.813 -16.969  15.757  1.00 10.00      A   
ATOM   1210  HN  SER A 128      -3.198 -16.383  15.269  1.00 10.00      A   
ATOM   1211  CA  SER A 128      -5.141 -16.483  16.102  1.00 10.00      A   
ATOM   1212  CB  SER A 128      -5.073 -15.071  16.688  1.00 10.00      A   
ATOM   1213  OG  SER A 128      -3.965 -14.940  17.564  1.00 10.00      A   
ATOM   1214  HG  SER A 128      -3.152 -14.956  17.041  1.00 10.00      A   
ATOM   1215  C   SER A 128      -6.124 -16.534  14.934  1.00 10.00      A   
ATOM   1216  O   SER A 128      -7.220 -17.079  15.069  1.00 10.00      A   
ATOM   1217  N   PHE A 129      -5.728 -15.998  13.785  1.00 10.00      A   
ATOM   1218  HN  PHE A 129      -4.815 -15.638  13.707  1.00 10.00      A   
ATOM   1219  CA  PHE A 129      -6.606 -15.959  12.623  1.00 10.00      A   
ATOM   1220  CB  PHE A 129      -6.286 -14.741  11.755  1.00 10.00      A   
ATOM   1221  CG  PHE A 129      -6.099 -13.472  12.542  1.00 10.00      A   
ATOM   1222  CD1 PHE A 129      -5.004 -12.660  12.317  1.00 10.00      A   
ATOM   1223  CD2 PHE A 129      -7.015 -13.096  13.512  1.00 10.00      A   
ATOM   1224  CE1 PHE A 129      -4.819 -11.497  13.041  1.00 10.00      A   
ATOM   1225  CE2 PHE A 129      -6.838 -11.933  14.240  1.00 10.00      A   
ATOM   1226  CZ  PHE A 129      -5.738 -11.133  14.004  1.00 10.00      A   
ATOM   1227  C   PHE A 129      -6.527 -17.245  11.805  1.00 10.00      A   
ATOM   1228  O   PHE A 129      -5.537 -17.503  11.116  1.00 10.00      A   
ATOM   1229  N   LYS A 130      -7.571 -18.057  11.899  1.00 10.00      A   
ATOM   1230  HN  LYS A 130      -8.318 -17.807  12.483  1.00 10.00      A   
ATOM   1231  CA  LYS A 130      -7.633 -19.315  11.166  1.00 10.00      A   
ATOM   1232  CB  LYS A 130      -8.417 -20.371  11.955  1.00 10.00      A   
ATOM   1233  CG  LYS A 130      -7.630 -21.054  13.068  1.00 10.00      A   
ATOM   1234  CD  LYS A 130      -7.453 -20.145  14.275  1.00 10.00      A   
ATOM   1235  CE  LYS A 130      -6.931 -20.910  15.484  1.00 10.00      A   
ATOM   1236  NZ  LYS A 130      -6.886 -20.060  16.707  1.00 10.00      A   
ATOM   1237  HZ1 LYS A 130      -7.766 -19.506  16.787  1.00 10.00      A   
ATOM   1238  HZ2 LYS A 130      -6.076 -19.408  16.667  1.00 10.00      A   
ATOM   1239  HZ3 LYS A 130      -6.791 -20.657  17.555  1.00 10.00      A   
ATOM   1240  C   LYS A 130      -8.264 -19.102   9.793  1.00 10.00      A   
ATOM   1241  O   LYS A 130      -8.086 -19.912   8.879  1.00 10.00      A   
ATOM   1242  N   ASN A 131      -8.978 -17.990   9.653  1.00 10.00      A   
ATOM   1243  HN  ASN A 131      -9.054 -17.378  10.414  1.00 10.00      A   
ATOM   1244  CA  ASN A 131      -9.650 -17.642   8.403  1.00 10.00      A   
ATOM   1245  CB  ASN A 131     -11.025 -17.044   8.718  1.00 10.00      A   
ATOM   1246  CG  ASN A 131     -11.975 -17.033   7.533  1.00 10.00      A   
ATOM   1247  OD1 ASN A 131     -11.929 -17.906   6.664  1.00 10.00      A   
ATOM   1248  ND2 ASN A 131     -12.851 -16.039   7.494  1.00 10.00      A   
ATOM   1249 HD21 ASN A 131     -12.830 -15.377   8.221  1.00 10.00      A   
ATOM   1250 HD22 ASN A 131     -13.482 -16.002   6.746  1.00 10.00      A   
ATOM   1251  C   ASN A 131      -8.806 -16.636   7.617  1.00 10.00      A   
ATOM   1252  O   ASN A 131      -9.267 -16.034   6.646  1.00 10.00      A   
ATOM   1253  N   PHE A 132      -7.560 -16.477   8.045  1.00 10.00      A   
ATOM   1254  HN  PHE A 132      -7.256 -17.003   8.810  1.00 10.00      A   
ATOM   1255  CA  PHE A 132      -6.625 -15.550   7.417  1.00 10.00      A   
ATOM   1256  CB  PHE A 132      -5.324 -15.523   8.218  1.00 10.00      A   
ATOM   1257  CG  PHE A 132      -4.418 -14.386   7.864  1.00 10.00      A   
ATOM   1258  CD1 PHE A 132      -4.867 -13.079   7.944  1.00 10.00      A   
ATOM   1259  CD2 PHE A 132      -3.117 -14.625   7.455  1.00 10.00      A   
ATOM   1260  CE1 PHE A 132      -4.038 -12.029   7.622  1.00 10.00      A   
ATOM   1261  CE2 PHE A 132      -2.281 -13.578   7.130  1.00 10.00      A   
ATOM   1262  CZ  PHE A 132      -2.745 -12.278   7.214  1.00 10.00      A   
ATOM   1263  C   PHE A 132      -6.347 -15.952   5.972  1.00 10.00      A   
ATOM   1264  O   PHE A 132      -6.086 -17.122   5.688  1.00 10.00      A   
ATOM   1265  N   LYS A 133      -6.388 -14.979   5.064  1.00 10.00      A   
ATOM   1266  HN  LYS A 133      -6.565 -14.058   5.354  1.00 10.00      A   
ATOM   1267  CA  LYS A 133      -6.174 -15.255   3.646  1.00 10.00      A   
ATOM   1268  CB  LYS A 133      -7.513 -15.240   2.898  1.00 10.00      A   
ATOM   1269  CG  LYS A 133      -8.536 -16.244   3.400  1.00 10.00      A   
ATOM   1270  CD  LYS A 133      -9.911 -15.962   2.819  1.00 10.00      A   
ATOM   1271  CE  LYS A 133     -10.966 -16.872   3.423  1.00 10.00      A   
ATOM   1272  NZ  LYS A 133     -12.337 -16.476   3.008  1.00 10.00      A   
ATOM   1273  HZ1 LYS A 133     -12.549 -15.513   3.350  1.00 10.00      A   
ATOM   1274  HZ2 LYS A 133     -13.038 -17.133   3.401  1.00 10.00      A   
ATOM   1275  HZ3 LYS A 133     -12.415 -16.487   1.971  1.00 10.00      A   
ATOM   1276  C   LYS A 133      -5.218 -14.269   2.973  1.00 10.00      A   
ATOM   1277  O   LYS A 133      -4.349 -14.674   2.201  1.00 10.00      A   
ATOM   1278  N   VAL A 134      -5.366 -12.981   3.253  1.00 10.00      A   
ATOM   1279  HN  VAL A 134      -6.033 -12.699   3.920  1.00 10.00      A   
ATOM   1280  CA  VAL A 134      -4.525 -11.976   2.602  1.00 10.00      A   
ATOM   1281  CB  VAL A 134      -5.357 -11.011   1.724  1.00 10.00      A   
ATOM   1282  CG1 VAL A 134      -4.461  -9.989   1.035  1.00 10.00      A   
ATOM   1283  CG2 VAL A 134      -6.173 -11.781   0.694  1.00 10.00      A   
ATOM   1284  C   VAL A 134      -3.683 -11.169   3.586  1.00 10.00      A   
ATOM   1285  O   VAL A 134      -4.204 -10.591   4.544  1.00 10.00      A   
ATOM   1286  N   LEU A 135      -2.380 -11.120   3.326  1.00 10.00      A   
ATOM   1287  HN  LEU A 135      -2.036 -11.596   2.538  1.00 10.00      A   
ATOM   1288  CA  LEU A 135      -1.443 -10.377   4.155  1.00 10.00      A   
ATOM   1289  CB  LEU A 135      -0.516 -11.333   4.915  1.00 10.00      A   
ATOM   1290  CG  LEU A 135       0.531 -10.686   5.831  1.00 10.00      A   
ATOM   1291  CD1 LEU A 135      -0.130  -9.807   6.881  1.00 10.00      A   
ATOM   1292  CD2 LEU A 135       1.393 -11.751   6.489  1.00 10.00      A   
ATOM   1293  C   LEU A 135      -0.627  -9.425   3.286  1.00 10.00      A   
ATOM   1294  O   LEU A 135       0.155  -9.855   2.433  1.00 10.00      A   
ATOM   1295  N   VAL A 136      -0.825  -8.134   3.489  1.00 10.00      A   
ATOM   1296  HN  VAL A 136      -1.465  -7.847   4.181  1.00 10.00      A   
ATOM   1297  CA  VAL A 136      -0.109  -7.129   2.720  1.00 10.00      A   
ATOM   1298  CB  VAL A 136      -1.065  -6.253   1.879  1.00 10.00      A   
ATOM   1299  CG1 VAL A 136      -0.290  -5.182   1.121  1.00 10.00      A   
ATOM   1300  CG2 VAL A 136      -1.870  -7.110   0.913  1.00 10.00      A   
ATOM   1301  C   VAL A 136       0.732  -6.239   3.628  1.00 10.00      A   
ATOM   1302  O   VAL A 136       0.201  -5.481   4.442  1.00 10.00      A   
ATOM   1303  N   LEU A 137       2.042  -6.357   3.494  1.00 10.00      A   
ATOM   1304  HN  LEU A 137       2.399  -6.999   2.836  1.00 10.00      A   
ATOM   1305  CA  LEU A 137       2.977  -5.564   4.274  1.00 10.00      A   
ATOM   1306  CB  LEU A 137       3.939  -6.467   5.058  1.00 10.00      A   
ATOM   1307  CG  LEU A 137       3.305  -7.486   6.008  1.00 10.00      A   
ATOM   1308  CD1 LEU A 137       4.373  -8.338   6.672  1.00 10.00      A   
ATOM   1309  CD2 LEU A 137       2.455  -6.786   7.053  1.00 10.00      A   
ATOM   1310  C   LEU A 137       3.763  -4.656   3.339  1.00 10.00      A   
ATOM   1311  O   LEU A 137       4.754  -5.070   2.737  1.00 10.00      A   
ATOM   1312  N   SER A 138       3.290  -3.435   3.178  1.00 10.00      A   
ATOM   1313  HN  SER A 138       2.470  -3.172   3.651  1.00 10.00      A   
ATOM   1314  CA  SER A 138       3.951  -2.478   2.314  1.00 10.00      A   
ATOM   1315  CB  SER A 138       2.920  -1.704   1.487  1.00 10.00      A   
ATOM   1316  OG  SER A 138       3.546  -0.931   0.475  1.00 10.00      A   
ATOM   1317  HG  SER A 138       4.301  -0.462   0.848  1.00 10.00      A   
ATOM   1318  C   SER A 138       4.783  -1.514   3.142  1.00 10.00      A   
ATOM   1319  O   SER A 138       4.271  -0.883   4.069  1.00 10.00      A   
ATOM   1320  N   SER A 139       6.067  -1.426   2.814  1.00 10.00      A   
ATOM   1321  HN  SER A 139       6.411  -1.983   2.080  1.00 10.00      A   
ATOM   1322  CA  SER A 139       6.987  -0.528   3.509  1.00 10.00      A   
ATOM   1323  CB  SER A 139       6.615   0.932   3.230  1.00 10.00      A   
ATOM   1324  OG  SER A 139       6.274   1.110   1.862  1.00 10.00      A   
ATOM   1325  HG  SER A 139       7.021   1.513   1.397  1.00 10.00      A   
ATOM   1326  C   SER A 139       7.032  -0.803   5.016  1.00 10.00      A   
ATOM   1327  O   SER A 139       7.106   0.120   5.829  1.00 10.00      A   
ATOM   1328  N   CYS A 140       6.982  -2.079   5.379  1.00 10.00      A   
ATOM   1329  HN  CYS A 140       6.929  -2.773   4.682  1.00 10.00      A   
ATOM   1330  CA  CYS A 140       7.022  -2.484   6.775  1.00 10.00      A   
ATOM   1331  CB  CYS A 140       5.980  -3.572   7.028  1.00 10.00      A   
ATOM   1332  SG  CYS A 140       4.301  -3.080   6.576  1.00 10.00      A   
ATOM   1333  HG  CYS A 140       4.393  -2.165   5.618  1.00 10.00      A   
ATOM   1334  C   CYS A 140       8.420  -2.970   7.147  1.00 10.00      A   
ATOM   1335  O   CYS A 140       9.237  -3.229   6.270  1.00 10.00      A   
ATOM   1336  N   GLU A 141       8.695  -3.079   8.440  1.00 10.00      A   
ATOM   1337  HN  GLU A 141       8.007  -2.850   9.093  1.00 10.00      A   
ATOM   1338  CA  GLU A 141      10.003  -3.524   8.911  1.00 10.00      A   
ATOM   1339  CB  GLU A 141      10.965  -2.331   8.953  1.00 10.00      A   
ATOM   1340  CG  GLU A 141      10.486  -1.186   9.836  1.00 10.00      A   
ATOM   1341  CD  GLU A 141      11.330   0.064   9.698  1.00 10.00      A   
ATOM   1342  OE1 GLU A 141      12.463   0.085  10.222  1.00 10.00      A   
ATOM   1343  OE2 GLU A 141      10.854   1.044   9.087  1.00 10.00      A   
ATOM   1344  C   GLU A 141       9.901  -4.131  10.304  1.00 10.00      A   
ATOM   1345  O   GLU A 141       8.923  -3.895  11.016  1.00 10.00      A   
ATOM   1346  N   GLY A 142      10.901  -4.919  10.679  1.00 10.00      A   
ATOM   1347  HN  GLY A 142      11.634  -5.107  10.047  1.00 10.00      A   
ATOM   1348  CA  GLY A 142      10.919  -5.517  12.001  1.00 10.00      A   
ATOM   1349  C   GLY A 142      10.696  -7.016  11.995  1.00 10.00      A   
ATOM   1350  O   GLY A 142      10.797  -7.665  13.038  1.00 10.00      A   
ATOM   1351  N   PHE A 143      10.406  -7.578  10.833  1.00 10.00      A   
ATOM   1352  HN  PHE A 143      10.366  -7.022  10.026  1.00 10.00      A   
ATOM   1353  CA  PHE A 143      10.156  -9.010  10.734  1.00 10.00      A   
ATOM   1354  CB  PHE A 143       8.810  -9.292  10.056  1.00 10.00      A   
ATOM   1355  CG  PHE A 143       8.652  -8.689   8.687  1.00 10.00      A   
ATOM   1356  CD1 PHE A 143       8.809  -9.466   7.551  1.00 10.00      A   
ATOM   1357  CD2 PHE A 143       8.335  -7.348   8.537  1.00 10.00      A   
ATOM   1358  CE1 PHE A 143       8.652  -8.918   6.293  1.00 10.00      A   
ATOM   1359  CE2 PHE A 143       8.181  -6.795   7.283  1.00 10.00      A   
ATOM   1360  CZ  PHE A 143       8.339  -7.580   6.157  1.00 10.00      A   
ATOM   1361  C   PHE A 143      11.286  -9.748  10.028  1.00 10.00      A   
ATOM   1362  O   PHE A 143      11.929  -9.209   9.124  1.00 10.00      A   
ATOM   1363  N   SER A 144      11.516 -10.991  10.435  1.00 10.00      A   
ATOM   1364  HN  SER A 144      10.958 -11.375  11.146  1.00 10.00      A   
ATOM   1365  CA  SER A 144      12.566 -11.803   9.844  1.00 10.00      A   
ATOM   1366  CB  SER A 144      13.395 -12.479  10.943  1.00 10.00      A   
ATOM   1367  OG  SER A 144      12.667 -13.525  11.568  1.00 10.00      A   
ATOM   1368  HG  SER A 144      11.867 -13.157  11.993  1.00 10.00      A   
ATOM   1369  C   SER A 144      11.964 -12.858   8.925  1.00 10.00      A   
ATOM   1370  O   SER A 144      10.744 -13.009   8.861  1.00 10.00      A   
ATOM   1371  N   THR A 145      12.819 -13.593   8.221  1.00 10.00      A   
ATOM   1372  HN  THR A 145      13.781 -13.417   8.293  1.00 10.00      A   
ATOM   1373  CA  THR A 145      12.360 -14.643   7.329  1.00 10.00      A   
ATOM   1374  CB  THR A 145      13.525 -15.210   6.493  1.00 10.00      A   
ATOM   1375  OG1 THR A 145      14.697 -15.324   7.316  1.00 10.00      A   
ATOM   1376  HG1 THR A 145      14.609 -16.096   7.892  1.00 10.00      A   
ATOM   1377  CG2 THR A 145      13.832 -14.298   5.315  1.00 10.00      A   
ATOM   1378  C   THR A 145      11.715 -15.769   8.135  1.00 10.00      A   
ATOM   1379  O   THR A 145      10.899 -16.532   7.623  1.00 10.00      A   
ATOM   1380  N   ASP A 146      12.078 -15.846   9.410  1.00 10.00      A   
ATOM   1381  HN  ASP A 146      12.715 -15.189   9.764  1.00 10.00      A   
ATOM   1382  CA  ASP A 146      11.542 -16.864  10.300  1.00 10.00      A   
ATOM   1383  CB  ASP A 146      12.325 -16.890  11.616  1.00 10.00      A   
ATOM   1384  CG  ASP A 146      12.981 -18.229  11.895  1.00 10.00      A   
ATOM   1385  OD1 ASP A 146      12.528 -18.940  12.822  1.00 10.00      A   
ATOM   1386  OD2 ASP A 146      13.953 -18.581  11.190  1.00 10.00      A   
ATOM   1387  C   ASP A 146      10.065 -16.606  10.566  1.00 10.00      A   
ATOM   1388  O   ASP A 146       9.243 -17.518  10.509  1.00 10.00      A   
ATOM   1389  N   GLY A 147       9.732 -15.348  10.838  1.00 10.00      A   
ATOM   1390  HN  GLY A 147      10.432 -14.664  10.881  1.00 10.00      A   
ATOM   1391  CA  GLY A 147       8.351 -14.978  11.096  1.00 10.00      A   
ATOM   1392  C   GLY A 147       7.456 -15.212   9.893  1.00 10.00      A   
ATOM   1393  O   GLY A 147       6.292 -15.590  10.034  1.00 10.00      A   
ATOM   1394  N   LEU A 148       8.002 -14.991   8.702  1.00 10.00      A   
ATOM   1395  HN  LEU A 148       8.929 -14.679   8.655  1.00 10.00      A   
ATOM   1396  CA  LEU A 148       7.250 -15.195   7.469  1.00 10.00      A   
ATOM   1397  CB  LEU A 148       8.059 -14.709   6.264  1.00 10.00      A   
ATOM   1398  CG  LEU A 148       8.378 -13.214   6.213  1.00 10.00      A   
ATOM   1399  CD1 LEU A 148       9.344 -12.912   5.075  1.00 10.00      A   
ATOM   1400  CD2 LEU A 148       7.102 -12.401   6.062  1.00 10.00      A   
ATOM   1401  C   LEU A 148       6.902 -16.672   7.308  1.00 10.00      A   
ATOM   1402  O   LEU A 148       5.859 -17.030   6.755  1.00 10.00      A   
ATOM   1403  N   ALA A 149       7.781 -17.526   7.818  1.00 10.00      A   
ATOM   1404  HN  ALA A 149       8.590 -17.176   8.251  1.00 10.00      A   
ATOM   1405  CA  ALA A 149       7.584 -18.962   7.755  1.00 10.00      A   
ATOM   1406  CB  ALA A 149       8.888 -19.675   8.047  1.00 10.00      A   
ATOM   1407  C   ALA A 149       6.504 -19.392   8.742  1.00 10.00      A   
ATOM   1408  O   ALA A 149       5.781 -20.360   8.504  1.00 10.00      A   
ATOM   1409  N   ALA A 150       6.396 -18.657   9.846  1.00 10.00      A   
ATOM   1410  HN  ALA A 150       7.016 -17.907   9.984  1.00 10.00      A   
ATOM   1411  CA  ALA A 150       5.396 -18.947  10.867  1.00 10.00      A   
ATOM   1412  CB  ALA A 150       5.522 -17.983  12.037  1.00 10.00      A   
ATOM   1413  C   ALA A 150       3.997 -18.886  10.266  1.00 10.00      A   
ATOM   1414  O   ALA A 150       3.132 -19.704  10.577  1.00 10.00      A   
ATOM   1415  N   ILE A 151       3.790 -17.910   9.393  1.00 10.00      A   
ATOM   1416  HN  ILE A 151       4.519 -17.282   9.200  1.00 10.00      A   
ATOM   1417  CA  ILE A 151       2.511 -17.740   8.719  1.00 10.00      A   
ATOM   1418  CB  ILE A 151       2.472 -16.390   7.968  1.00 10.00      A   
ATOM   1419  CG1 ILE A 151       2.651 -15.218   8.935  1.00 10.00      A   
ATOM   1420  CG2 ILE A 151       1.190 -16.236   7.161  1.00 10.00      A   
ATOM   1421  CD1 ILE A 151       1.416 -14.891   9.745  1.00 10.00      A   
ATOM   1422  C   ILE A 151       2.321 -18.869   7.705  1.00 10.00      A   
ATOM   1423  O   ILE A 151       1.249 -19.470   7.612  1.00 10.00      A   
ATOM   1424  N   ALA A 152       3.396 -19.172   6.988  1.00 10.00      A   
ATOM   1425  HN  ALA A 152       4.234 -18.691   7.169  1.00 10.00      A   
ATOM   1426  CA  ALA A 152       3.384 -20.200   5.952  1.00 10.00      A   
ATOM   1427  CB  ALA A 152       4.713 -20.207   5.214  1.00 10.00      A   
ATOM   1428  C   ALA A 152       3.081 -21.593   6.494  1.00 10.00      A   
ATOM   1429  O   ALA A 152       2.408 -22.385   5.838  1.00 10.00      A   
ATOM   1430  N   ALA A 153       3.555 -21.887   7.691  1.00 10.00      A   
ATOM   1431  HN  ALA A 153       4.067 -21.210   8.188  1.00 10.00      A   
ATOM   1432  CA  ALA A 153       3.346 -23.203   8.276  1.00 10.00      A   
ATOM   1433  CB  ALA A 153       4.544 -23.611   9.114  1.00 10.00      A   
ATOM   1434  C   ALA A 153       2.053 -23.317   9.083  1.00 10.00      A   
ATOM   1435  O   ALA A 153       1.763 -24.379   9.641  1.00 10.00      A   
ATOM   1436  N   THR A 154       1.268 -22.250   9.143  1.00 10.00      A   
ATOM   1437  HN  THR A 154       1.527 -21.430   8.671  1.00 10.00      A   
ATOM   1438  CA  THR A 154       0.024 -22.288   9.905  1.00 10.00      A   
ATOM   1439  CB  THR A 154       0.095 -21.401  11.156  1.00 10.00      A   
ATOM   1440  OG1 THR A 154       1.372 -21.571  11.783  1.00 10.00      A   
ATOM   1441  HG1 THR A 154       2.018 -20.978  11.366  1.00 10.00      A   
ATOM   1442  CG2 THR A 154      -0.993 -21.792  12.142  1.00 10.00      A   
ATOM   1443  C   THR A 154      -1.197 -21.906   9.070  1.00 10.00      A   
ATOM   1444  O   THR A 154      -2.210 -22.610   9.075  1.00 10.00      A   
ATOM   1445  N   CYS A 155      -1.111 -20.797   8.358  1.00 10.00      A   
ATOM   1446  HN  CYS A 155      -0.281 -20.273   8.372  1.00 10.00      A   
ATOM   1447  CA  CYS A 155      -2.222 -20.344   7.542  1.00 10.00      A   
ATOM   1448  CB  CYS A 155      -2.140 -18.833   7.314  1.00 10.00      A   
ATOM   1449  SG  CYS A 155      -1.969 -17.870   8.833  1.00 10.00      A   
ATOM   1450  HG  CYS A 155      -2.977 -17.016   8.890  1.00 10.00      A   
ATOM   1451  C   CYS A 155      -2.265 -21.095   6.215  1.00 10.00      A   
ATOM   1452  O   CYS A 155      -1.397 -20.918   5.366  1.00 10.00      A   
ATOM   1453  N   ARG A 156      -3.262 -21.955   6.054  1.00 10.00      A   
ATOM   1454  HN  ARG A 156      -3.912 -22.073   6.779  1.00 10.00      A   
ATOM   1455  CA  ARG A 156      -3.413 -22.729   4.829  1.00 10.00      A   
ATOM   1456  CB  ARG A 156      -3.839 -24.167   5.144  1.00 10.00      A   
ATOM   1457  CG  ARG A 156      -5.207 -24.286   5.799  1.00 10.00      A   
ATOM   1458  CD  ARG A 156      -5.552 -25.734   6.109  1.00 10.00      A   
ATOM   1459  NE  ARG A 156      -6.996 -25.923   6.288  1.00 10.00      A   
ATOM   1460  HE  ARG A 156      -7.589 -25.466   5.651  1.00 10.00      A   
ATOM   1461  CZ  ARG A 156      -7.541 -26.679   7.242  1.00 10.00      A   
ATOM   1462  NH1 ARG A 156      -6.774 -27.329   8.108  1.00 10.00      A   
ATOM   1463 HH11 ARG A 156      -7.205 -27.919   8.855  1.00 10.00      A   
ATOM   1464 HH12 ARG A 156      -5.731 -27.258   8.048  1.00 10.00      A   
ATOM   1465  NH2 ARG A 156      -8.863 -26.783   7.321  1.00 10.00      A   
ATOM   1466 HH21 ARG A 156      -9.474 -26.276   6.643  1.00 10.00      A   
ATOM   1467 HH22 ARG A 156      -9.297 -27.373   8.062  1.00 10.00      A   
ATOM   1468  C   ARG A 156      -4.428 -22.061   3.911  1.00 10.00      A   
ATOM   1469  O   ARG A 156      -4.565 -22.418   2.741  1.00 10.00      A   
ATOM   1470  N   ASN A 157      -5.135 -21.082   4.455  1.00 10.00      A   
ATOM   1471  HN  ASN A 157      -4.982 -20.847   5.397  1.00 10.00      A   
ATOM   1472  CA  ASN A 157      -6.139 -20.353   3.691  1.00 10.00      A   
ATOM   1473  CB  ASN A 157      -7.285 -19.893   4.596  1.00 10.00      A   
ATOM   1474  CG  ASN A 157      -8.317 -20.974   4.842  1.00 10.00      A   
ATOM   1475  OD1 ASN A 157      -8.605 -21.795   3.971  1.00 10.00      A   
ATOM   1476  ND2 ASN A 157      -8.883 -20.978   6.034  1.00 10.00      A   
ATOM   1477 HD21 ASN A 157      -8.610 -20.290   6.677  1.00 10.00      A   
ATOM   1478 HD22 ASN A 157      -9.548 -21.673   6.231  1.00 10.00      A   
ATOM   1479  C   ASN A 157      -5.524 -19.156   2.980  1.00 10.00      A   
ATOM   1480  O   ASN A 157      -6.227 -18.389   2.320  1.00 10.00      A   
ATOM   1481  N   LEU A 158      -4.205 -19.009   3.115  1.00 10.00      A   
ATOM   1482  HN  LEU A 158      -3.710 -19.670   3.640  1.00 10.00      A   
ATOM   1483  CA  LEU A 158      -3.471 -17.909   2.498  1.00 10.00      A   
ATOM   1484  CB  LEU A 158      -1.976 -18.031   2.789  1.00 10.00      A   
ATOM   1485  CG  LEU A 158      -1.516 -17.583   4.172  1.00 10.00      A   
ATOM   1486  CD1 LEU A 158      -0.089 -18.035   4.420  1.00 10.00      A   
ATOM   1487  CD2 LEU A 158      -1.632 -16.074   4.309  1.00 10.00      A   
ATOM   1488  C   LEU A 158      -3.696 -17.871   0.997  1.00 10.00      A   
ATOM   1489  O   LEU A 158      -3.618 -18.897   0.325  1.00 10.00      A   
ATOM   1490  N   LYS A 159      -3.970 -16.685   0.485  1.00 10.00      A   
ATOM   1491  HN  LYS A 159      -4.009 -15.906   1.085  1.00 10.00      A   
ATOM   1492  CA  LYS A 159      -4.213 -16.499  -0.936  1.00 10.00      A   
ATOM   1493  CB  LYS A 159      -5.648 -16.015  -1.178  1.00 10.00      A   
ATOM   1494  CG  LYS A 159      -6.729 -17.033  -0.859  1.00 10.00      A   
ATOM   1495  CD  LYS A 159      -8.117 -16.452  -1.082  1.00 10.00      A   
ATOM   1496  CE  LYS A 159      -8.337 -16.087  -2.542  1.00 10.00      A   
ATOM   1497  NZ  LYS A 159      -9.624 -15.373  -2.749  1.00 10.00      A   
ATOM   1498  HZ1 LYS A 159      -9.811 -15.260  -3.765  1.00 10.00      A   
ATOM   1499  HZ2 LYS A 159      -9.584 -14.429  -2.313  1.00 10.00      A   
ATOM   1500  HZ3 LYS A 159     -10.405 -15.913  -2.319  1.00 10.00      A   
ATOM   1501  C   LYS A 159      -3.240 -15.494  -1.535  1.00 10.00      A   
ATOM   1502  O   LYS A 159      -2.521 -15.802  -2.483  1.00 10.00      A   
ATOM   1503  N   GLU A 160      -3.207 -14.296  -0.969  1.00 10.00      A   
ATOM   1504  HN  GLU A 160      -3.758 -14.120  -0.178  1.00 10.00      A   
ATOM   1505  CA  GLU A 160      -2.343 -13.243  -1.482  1.00 10.00      A   
ATOM   1506  CB  GLU A 160      -3.186 -12.090  -2.034  1.00 10.00      A   
ATOM   1507  CG  GLU A 160      -4.180 -12.506  -3.110  1.00 10.00      A   
ATOM   1508  CD  GLU A 160      -5.002 -11.344  -3.632  1.00 10.00      A   
ATOM   1509  OE1 GLU A 160      -6.149 -11.170  -3.173  1.00 10.00      A   
ATOM   1510  OE2 GLU A 160      -4.507 -10.599  -4.507  1.00 10.00      A   
ATOM   1511  C   GLU A 160      -1.381 -12.724  -0.422  1.00 10.00      A   
ATOM   1512  O   GLU A 160      -1.794 -12.351   0.681  1.00 10.00      A   
ATOM   1513  N   LEU A 161      -0.098 -12.705  -0.765  1.00 10.00      A   
ATOM   1514  HN  LEU A 161       0.162 -13.033  -1.659  1.00 10.00      A   
ATOM   1515  CA  LEU A 161       0.940 -12.219   0.137  1.00 10.00      A   
ATOM   1516  CB  LEU A 161       1.849 -13.368   0.586  1.00 10.00      A   
ATOM   1517  CG  LEU A 161       2.990 -12.983   1.533  1.00 10.00      A   
ATOM   1518  CD1 LEU A 161       2.458 -12.694   2.926  1.00 10.00      A   
ATOM   1519  CD2 LEU A 161       4.060 -14.064   1.574  1.00 10.00      A   
ATOM   1520  C   LEU A 161       1.777 -11.142  -0.548  1.00 10.00      A   
ATOM   1521  O   LEU A 161       2.415 -11.402  -1.568  1.00 10.00      A   
ATOM   1522  N   ASP A 162       1.761  -9.936   0.006  1.00 10.00      A   
ATOM   1523  HN  ASP A 162       1.220  -9.788   0.815  1.00 10.00      A   
ATOM   1524  CA  ASP A 162       2.531  -8.820  -0.548  1.00 10.00      A   
ATOM   1525  CB  ASP A 162       1.597  -7.713  -1.060  1.00 10.00      A   
ATOM   1526  CG  ASP A 162       2.316  -6.638  -1.861  1.00 10.00      A   
ATOM   1527  OD1 ASP A 162       3.557  -6.681  -1.943  1.00 10.00      A   
ATOM   1528  OD2 ASP A 162       1.636  -5.747  -2.419  1.00 10.00      A   
ATOM   1529  C   ASP A 162       3.467  -8.260   0.515  1.00 10.00      A   
ATOM   1530  O   ASP A 162       3.041  -7.991   1.635  1.00 10.00      A   
ATOM   1531  N   LEU A 163       4.740  -8.107   0.167  1.00 10.00      A   
ATOM   1532  HN  LEU A 163       5.017  -8.349  -0.742  1.00 10.00      A   
ATOM   1533  CA  LEU A 163       5.739  -7.581   1.090  1.00 10.00      A   
ATOM   1534  CB  LEU A 163       6.687  -8.708   1.532  1.00 10.00      A   
ATOM   1535  CG  LEU A 163       6.039 -10.021   1.988  1.00 10.00      A   
ATOM   1536  CD1 LEU A 163       7.064 -11.144   2.015  1.00 10.00      A   
ATOM   1537  CD2 LEU A 163       5.394  -9.858   3.353  1.00 10.00      A   
ATOM   1538  C   LEU A 163       6.551  -6.479   0.406  1.00 10.00      A   
ATOM   1539  O   LEU A 163       7.691  -6.205   0.790  1.00 10.00      A   
ATOM   1540  N   ARG A 164       5.952  -5.850  -0.602  1.00 10.00      A   
ATOM   1541  HN  ARG A 164       5.028  -6.105  -0.840  1.00 10.00      A   
ATOM   1542  CA  ARG A 164       6.614  -4.797  -1.375  1.00 10.00      A   
ATOM   1543  CB  ARG A 164       5.676  -4.237  -2.450  1.00 10.00      A   
ATOM   1544  CG  ARG A 164       4.498  -3.449  -1.899  1.00 10.00      A   
ATOM   1545  CD  ARG A 164       3.518  -3.062  -2.995  1.00 10.00      A   
ATOM   1546  NE  ARG A 164       2.716  -1.892  -2.623  1.00 10.00      A   
ATOM   1547  HE  ARG A 164       3.155  -1.016  -2.669  1.00 10.00      A   
ATOM   1548  CZ  ARG A 164       1.441  -1.946  -2.228  1.00 10.00      A   
ATOM   1549  NH1 ARG A 164       0.817  -3.119  -2.140  1.00 10.00      A   
ATOM   1550 HH11 ARG A 164       1.325  -4.009  -2.373  1.00 10.00      A   
ATOM   1551 HH12 ARG A 164      -0.182  -3.164  -1.839  1.00 10.00      A   
ATOM   1552  NH2 ARG A 164       0.803  -0.823  -1.911  1.00 10.00      A   
ATOM   1553 HH21 ARG A 164      -0.195  -0.847  -1.597  1.00 10.00      A   
ATOM   1554 HH22 ARG A 164       1.296   0.095  -1.968  1.00 10.00      A   
ATOM   1555  C   ARG A 164       7.194  -3.658  -0.527  1.00 10.00      A   
ATOM   1556  O   ARG A 164       6.556  -3.165   0.410  1.00 10.00      A   
ATOM   1557  N   GLU A 165       8.427  -3.277  -0.866  1.00 10.00      A   
ATOM   1558  HN  GLU A 165       8.881  -3.760  -1.587  1.00 10.00      A   
ATOM   1559  CA  GLU A 165       9.141  -2.177  -0.211  1.00 10.00      A   
ATOM   1560  CB  GLU A 165       8.473  -0.835  -0.528  1.00 10.00      A   
ATOM   1561  CG  GLU A 165       9.125  -0.063  -1.668  1.00 10.00      A   
ATOM   1562  CD  GLU A 165       9.153  -0.827  -2.977  1.00 10.00      A   
ATOM   1563  OE1 GLU A 165       8.366  -0.490  -3.887  1.00 10.00      A   
ATOM   1564  OE2 GLU A 165       9.972  -1.762  -3.110  1.00 10.00      A   
ATOM   1565  C   GLU A 165       9.327  -2.359   1.296  1.00 10.00      A   
ATOM   1566  O   GLU A 165       9.522  -1.384   2.027  1.00 10.00      A   
ATOM   1567  N   SER A 166       9.289  -3.595   1.761  1.00 10.00      A   
ATOM   1568  HN  SER A 166       9.137  -4.340   1.141  1.00 10.00      A   
ATOM   1569  CA  SER A 166       9.453  -3.864   3.176  1.00 10.00      A   
ATOM   1570  CB  SER A 166       8.418  -4.880   3.654  1.00 10.00      A   
ATOM   1571  OG  SER A 166       7.129  -4.294   3.677  1.00 10.00      A   
ATOM   1572  HG  SER A 166       6.540  -4.778   3.080  1.00 10.00      A   
ATOM   1573  C   SER A 166      10.871  -4.304   3.529  1.00 10.00      A   
ATOM   1574  O   SER A 166      11.573  -4.909   2.718  1.00 10.00      A   
ATOM   1575  N   ASP A 167      11.283  -3.969   4.740  1.00 10.00      A   
ATOM   1576  HN  ASP A 167      10.660  -3.488   5.332  1.00 10.00      A   
ATOM   1577  CA  ASP A 167      12.602  -4.316   5.247  1.00 10.00      A   
ATOM   1578  CB  ASP A 167      13.092  -3.226   6.206  1.00 10.00      A   
ATOM   1579  CG  ASP A 167      14.499  -3.462   6.728  1.00 10.00      A   
ATOM   1580  OD1 ASP A 167      15.459  -2.948   6.120  1.00 10.00      A   
ATOM   1581  OD2 ASP A 167      14.653  -4.147   7.764  1.00 10.00      A   
ATOM   1582  C   ASP A 167      12.501  -5.651   5.969  1.00 10.00      A   
ATOM   1583  O   ASP A 167      11.861  -5.755   7.018  1.00 10.00      A   
ATOM   1584  N   VAL A 168      13.098  -6.677   5.386  1.00 10.00      A   
ATOM   1585  HN  VAL A 168      13.595  -6.535   4.555  1.00 10.00      A   
ATOM   1586  CA  VAL A 168      13.041  -8.013   5.961  1.00 10.00      A   
ATOM   1587  CB  VAL A 168      12.542  -9.050   4.927  1.00 10.00      A   
ATOM   1588  CG1 VAL A 168      12.153 -10.357   5.602  1.00 10.00      A   
ATOM   1589  CG2 VAL A 168      11.383  -8.496   4.110  1.00 10.00      A   
ATOM   1590  C   VAL A 168      14.397  -8.461   6.499  1.00 10.00      A   
ATOM   1591  O   VAL A 168      15.444  -8.184   5.906  1.00 10.00      A   
ATOM   1592  N   ASP A 169      14.369  -9.142   7.634  1.00 10.00      A   
ATOM   1593  HN  ASP A 169      13.504  -9.291   8.080  1.00 10.00      A   
ATOM   1594  CA  ASP A 169      15.582  -9.661   8.242  1.00 10.00      A   
ATOM   1595  CB  ASP A 169      15.398  -9.896   9.747  1.00 10.00      A   
ATOM   1596  CG  ASP A 169      15.248  -8.616  10.547  1.00 10.00      A   
ATOM   1597  OD1 ASP A 169      15.539  -7.528  10.004  1.00 10.00      A   
ATOM   1598  OD2 ASP A 169      14.856  -8.694  11.731  1.00 10.00      A   
ATOM   1599  C   ASP A 169      15.953 -10.962   7.549  1.00 10.00      A   
ATOM   1600  O   ASP A 169      15.433 -12.027   7.887  1.00 10.00      A   
ATOM   1601  N   ASP A 170      16.823 -10.857   6.550  1.00 10.00      A   
ATOM   1602  HN  ASP A 170      17.187  -9.972   6.330  1.00 10.00      A   
ATOM   1603  CA  ASP A 170      17.257 -12.010   5.770  1.00 10.00      A   
ATOM   1604  CB  ASP A 170      18.029 -11.562   4.524  1.00 10.00      A   
ATOM   1605  CG  ASP A 170      17.153 -10.852   3.506  1.00 10.00      A   
ATOM   1606  OD1 ASP A 170      16.525 -11.535   2.667  1.00 10.00      A   
ATOM   1607  OD2 ASP A 170      17.080  -9.605   3.539  1.00 10.00      A   
ATOM   1608  C   ASP A 170      18.105 -12.957   6.608  1.00 10.00      A   
ATOM   1609  O   ASP A 170      19.258 -12.663   6.929  1.00 10.00      A   
ATOM   1610  N   VAL A 171      17.516 -14.080   6.983  1.00 10.00      A   
ATOM   1611  HN  VAL A 171      16.580 -14.238   6.724  1.00 10.00      A   
ATOM   1612  CA  VAL A 171      18.214 -15.083   7.777  1.00 10.00      A   
ATOM   1613  CB  VAL A 171      17.395 -15.497   9.021  1.00 10.00      A   
ATOM   1614  CG1 VAL A 171      18.148 -16.531   9.846  1.00 10.00      A   
ATOM   1615  CG2 VAL A 171      17.049 -14.284   9.870  1.00 10.00      A   
ATOM   1616  C   VAL A 171      18.497 -16.320   6.932  1.00 10.00      A   
ATOM   1617  O   VAL A 171      19.651 -16.688   6.713  1.00 10.00      A   
ATOM   1618  N   SER A 172      17.436 -16.954   6.450  1.00 10.00      A   
ATOM   1619  HN  SER A 172      16.539 -16.601   6.638  1.00 10.00      A   
ATOM   1620  CA  SER A 172      17.567 -18.151   5.627  1.00 10.00      A   
ATOM   1621  CB  SER A 172      17.590 -19.411   6.502  1.00 10.00      A   
ATOM   1622  OG  SER A 172      18.535 -19.301   7.553  1.00 10.00      A   
ATOM   1623  HG  SER A 172      19.206 -18.644   7.313  1.00 10.00      A   
ATOM   1624  C   SER A 172      16.416 -18.242   4.635  1.00 10.00      A   
ATOM   1625  O   SER A 172      15.273 -17.919   4.969  1.00 10.00      A   
ATOM   1626  N   GLY A 173      16.716 -18.696   3.425  1.00 10.00      A   
ATOM   1627  HN  GLY A 173      17.650 -18.945   3.219  1.00 10.00      A   
ATOM   1628  CA  GLY A 173      15.694 -18.821   2.404  1.00 10.00      A   
ATOM   1629  C   GLY A 173      14.900 -20.107   2.539  1.00 10.00      A   
ATOM   1630  O   GLY A 173      14.043 -20.411   1.706  1.00 10.00      A   
ATOM   1631  N   HIS A 174      15.183 -20.854   3.599  1.00 10.00      A   
ATOM   1632  HN  HIS A 174      15.881 -20.550   4.216  1.00 10.00      A   
ATOM   1633  CA  HIS A 174      14.513 -22.120   3.864  1.00 10.00      A   
ATOM   1634  CB  HIS A 174      15.381 -22.979   4.792  1.00 10.00      A   
ATOM   1635  CG  HIS A 174      15.058 -24.440   4.759  1.00 10.00      A   
ATOM   1636  ND1 HIS A 174      15.553 -25.261   3.779  1.00 10.00      A   
ATOM   1637  CD2 HIS A 174      14.293 -25.168   5.604  1.00 10.00      A   
ATOM   1638  CE1 HIS A 174      15.084 -26.468   4.044  1.00 10.00      A   
ATOM   1639  NE2 HIS A 174      14.314 -26.456   5.140  1.00 10.00      A   
ATOM   1640  HE2 HIS A 174      13.843 -27.224   5.533  1.00 10.00      A   
ATOM   1641  C   HIS A 174      13.128 -21.904   4.481  1.00 10.00      A   
ATOM   1642  O   HIS A 174      12.412 -22.856   4.774  1.00 10.00      A   
ATOM   1643  N   TRP A 175      12.749 -20.647   4.669  1.00 10.00      A   
ATOM   1644  HN  TRP A 175      13.354 -19.923   4.410  1.00 10.00      A   
ATOM   1645  CA  TRP A 175      11.452 -20.321   5.253  1.00 10.00      A   
ATOM   1646  CB  TRP A 175      11.365 -18.827   5.580  1.00 10.00      A   
ATOM   1647  CG  TRP A 175      11.238 -17.927   4.386  1.00 10.00      A   
ATOM   1648  CD1 TRP A 175      12.255 -17.402   3.643  1.00 10.00      A   
ATOM   1649  CD2 TRP A 175      10.022 -17.434   3.806  1.00 10.00      A   
ATOM   1650  NE1 TRP A 175      11.749 -16.619   2.636  1.00 10.00      A   
ATOM   1651  HE1 TRP A 175      12.283 -16.137   1.969  1.00 10.00      A   
ATOM   1652  CE2 TRP A 175      10.380 -16.625   2.712  1.00 10.00      A   
ATOM   1653  CE3 TRP A 175       8.666 -17.602   4.104  1.00 10.00      A   
ATOM   1654  CZ2 TRP A 175       9.431 -15.986   1.915  1.00 10.00      A   
ATOM   1655  CZ3 TRP A 175       7.727 -16.969   3.313  1.00 10.00      A   
ATOM   1656  CH2 TRP A 175       8.113 -16.170   2.230  1.00 10.00      A   
ATOM   1657  C   TRP A 175      10.310 -20.747   4.328  1.00 10.00      A   
ATOM   1658  O   TRP A 175       9.194 -21.013   4.774  1.00 10.00      A   
ATOM   1659  N   LEU A 176      10.611 -20.830   3.036  1.00 10.00      A   
ATOM   1660  HN  LEU A 176      11.524 -20.624   2.746  1.00 10.00      A   
ATOM   1661  CA  LEU A 176       9.627 -21.217   2.039  1.00 10.00      A   
ATOM   1662  CB  LEU A 176      10.162 -20.913   0.637  1.00 10.00      A   
ATOM   1663  CG  LEU A 176       9.118 -20.726  -0.465  1.00 10.00      A   
ATOM   1664  CD1 LEU A 176       8.187 -19.564  -0.139  1.00 10.00      A   
ATOM   1665  CD2 LEU A 176       9.803 -20.506  -1.804  1.00 10.00      A   
ATOM   1666  C   LEU A 176       9.292 -22.699   2.167  1.00 10.00      A   
ATOM   1667  O   LEU A 176       8.207 -23.137   1.785  1.00 10.00      A   
ATOM   1668  N   SER A 177      10.221 -23.457   2.740  1.00 10.00      A   
ATOM   1669  HN  SER A 177      11.053 -23.043   3.049  1.00 10.00      A   
ATOM   1670  CA  SER A 177      10.049 -24.889   2.920  1.00 10.00      A   
ATOM   1671  CB  SER A 177      11.412 -25.542   3.139  1.00 10.00      A   
ATOM   1672  OG  SER A 177      12.425 -24.822   2.456  1.00 10.00      A   
ATOM   1673  HG  SER A 177      13.285 -25.209   2.658  1.00 10.00      A   
ATOM   1674  C   SER A 177       9.107 -25.204   4.085  1.00 10.00      A   
ATOM   1675  O   SER A 177       8.775 -26.367   4.328  1.00 10.00      A   
ATOM   1676  N   HIS A 178       8.674 -24.169   4.803  1.00 10.00      A   
ATOM   1677  HN  HIS A 178       8.971 -23.264   4.570  1.00 10.00      A   
ATOM   1678  CA  HIS A 178       7.761 -24.346   5.925  1.00 10.00      A   
ATOM   1679  CB  HIS A 178       7.800 -23.137   6.866  1.00 10.00      A   
ATOM   1680  CG  HIS A 178       8.534 -23.393   8.150  1.00 10.00      A   
ATOM   1681  ND1 HIS A 178       7.922 -24.021   9.207  1.00 10.00      A   
ATOM   1682  CD2 HIS A 178       9.811 -23.086   8.494  1.00 10.00      A   
ATOM   1683  CE1 HIS A 178       8.827 -24.083  10.165  1.00 10.00      A   
ATOM   1684  NE2 HIS A 178       9.983 -23.530   9.779  1.00 10.00      A   
ATOM   1685  HE2 HIS A 178      10.795 -23.441  10.321  1.00 10.00      A   
ATOM   1686  C   HIS A 178       6.343 -24.574   5.415  1.00 10.00      A   
ATOM   1687  O   HIS A 178       5.482 -25.086   6.135  1.00 10.00      A   
ATOM   1688  N   PHE A 179       6.115 -24.195   4.161  1.00 10.00      A   
ATOM   1689  HN  PHE A 179       6.850 -23.809   3.639  1.00 10.00      A   
ATOM   1690  CA  PHE A 179       4.814 -24.358   3.534  1.00 10.00      A   
ATOM   1691  CB  PHE A 179       4.808 -23.700   2.148  1.00 10.00      A   
ATOM   1692  CG  PHE A 179       4.159 -22.349   2.096  1.00 10.00      A   
ATOM   1693  CD1 PHE A 179       4.838 -21.263   1.575  1.00 10.00      A   
ATOM   1694  CD2 PHE A 179       2.867 -22.168   2.560  1.00 10.00      A   
ATOM   1695  CE1 PHE A 179       4.241 -20.018   1.516  1.00 10.00      A   
ATOM   1696  CE2 PHE A 179       2.263 -20.927   2.508  1.00 10.00      A   
ATOM   1697  CZ  PHE A 179       2.951 -19.850   1.984  1.00 10.00      A   
ATOM   1698  C   PHE A 179       4.494 -25.837   3.374  1.00 10.00      A   
ATOM   1699  O   PHE A 179       5.336 -26.612   2.924  1.00 10.00      A   
ATOM   1700  N   PRO A 180       3.292 -26.256   3.768  1.00 10.00      A   
ATOM   1701  CA  PRO A 180       2.868 -27.647   3.631  1.00 10.00      A   
ATOM   1702  CB  PRO A 180       1.565 -27.708   4.435  1.00 10.00      A   
ATOM   1703  CG  PRO A 180       1.051 -26.309   4.433  1.00 10.00      A   
ATOM   1704  CD  PRO A 180       2.260 -25.416   4.400  1.00 10.00      A   
ATOM   1705  C   PRO A 180       2.601 -27.990   2.167  1.00 10.00      A   
ATOM   1706  O   PRO A 180       2.145 -27.140   1.397  1.00 10.00      A   
ATOM   1707  N   ASP A 181       2.879 -29.231   1.782  1.00 10.00      A   
ATOM   1708  HN  ASP A 181       3.243 -29.869   2.435  1.00 10.00      A   
ATOM   1709  CA  ASP A 181       2.663 -29.668   0.403  1.00 10.00      A   
ATOM   1710  CB  ASP A 181       3.347 -31.013   0.133  1.00 10.00      A   
ATOM   1711  CG  ASP A 181       4.597 -30.878  -0.722  1.00 10.00      A   
ATOM   1712  OD1 ASP A 181       5.586 -30.277  -0.248  1.00 10.00      A   
ATOM   1713  OD2 ASP A 181       4.596 -31.374  -1.872  1.00 10.00      A   
ATOM   1714  C   ASP A 181       1.176 -29.750   0.086  1.00 10.00      A   
ATOM   1715  O   ASP A 181       0.779 -29.904  -1.069  1.00 10.00      A   
ATOM   1716  N   THR A 182       0.359 -29.647   1.127  1.00 10.00      A   
ATOM   1717  HN  THR A 182       0.744 -29.549   2.022  1.00 10.00      A   
ATOM   1718  CA  THR A 182      -1.087 -29.685   0.986  1.00 10.00      A   
ATOM   1719  CB  THR A 182      -1.734 -30.207   2.278  1.00 10.00      A   
ATOM   1720  OG1 THR A 182      -0.877 -29.907   3.394  1.00 10.00      A   
ATOM   1721  HG1 THR A 182      -1.347 -29.328   4.009  1.00 10.00      A   
ATOM   1722  CG2 THR A 182      -1.941 -31.711   2.192  1.00 10.00      A   
ATOM   1723  C   THR A 182      -1.624 -28.287   0.688  1.00 10.00      A   
ATOM   1724  O   THR A 182      -2.787 -28.119   0.320  1.00 10.00      A   
ATOM   1725  N   TYR A 183      -0.763 -27.288   0.852  1.00 10.00      A   
ATOM   1726  HN  TYR A 183       0.154 -27.489   1.141  1.00 10.00      A   
ATOM   1727  CA  TYR A 183      -1.134 -25.903   0.603  1.00 10.00      A   
ATOM   1728  CB  TYR A 183      -0.134 -24.949   1.264  1.00 10.00      A   
ATOM   1729  CG  TYR A 183      -0.367 -23.493   0.934  1.00 10.00      A   
ATOM   1730  CD1 TYR A 183      -1.378 -22.767   1.551  1.00 10.00      A   
ATOM   1731  CD2 TYR A 183       0.428 -22.844  -0.001  1.00 10.00      A   
ATOM   1732  CE1 TYR A 183      -1.588 -21.436   1.241  1.00 10.00      A   
ATOM   1733  CE2 TYR A 183       0.226 -21.519  -0.315  1.00 10.00      A   
ATOM   1734  CZ  TYR A 183      -0.784 -20.818   0.306  1.00 10.00      A   
ATOM   1735  OH  TYR A 183      -0.989 -19.497  -0.010  1.00 10.00      A   
ATOM   1736  HH  TYR A 183      -1.921 -19.274   0.128  1.00 10.00      A   
ATOM   1737  C   TYR A 183      -1.223 -25.628  -0.894  1.00 10.00      A   
ATOM   1738  O   TYR A 183      -0.218 -25.678  -1.608  1.00 10.00      A   
ATOM   1739  N   THR A 184      -2.430 -25.349  -1.363  1.00 10.00      A   
ATOM   1740  HN  THR A 184      -3.195 -25.354  -0.745  1.00 10.00      A   
ATOM   1741  CA  THR A 184      -2.663 -25.070  -2.774  1.00 10.00      A   
ATOM   1742  CB  THR A 184      -3.288 -26.302  -3.461  1.00 10.00      A   
ATOM   1743  OG1 THR A 184      -4.240 -26.905  -2.572  1.00 10.00      A   
ATOM   1744  HG1 THR A 184      -4.988 -26.311  -2.445  1.00 10.00      A   
ATOM   1745  CG2 THR A 184      -2.218 -27.329  -3.802  1.00 10.00      A   
ATOM   1746  C   THR A 184      -3.591 -23.865  -2.957  1.00 10.00      A   
ATOM   1747  O   THR A 184      -4.188 -23.679  -4.020  1.00 10.00      A   
ATOM   1748  N   SER A 185      -3.694 -23.039  -1.926  1.00 10.00      A   
ATOM   1749  HN  SER A 185      -3.179 -23.222  -1.114  1.00 10.00      A   
ATOM   1750  CA  SER A 185      -4.563 -21.869  -1.964  1.00 10.00      A   
ATOM   1751  CB  SER A 185      -5.168 -21.640  -0.578  1.00 10.00      A   
ATOM   1752  OG  SER A 185      -5.382 -22.873   0.092  1.00 10.00      A   
ATOM   1753  HG  SER A 185      -5.061 -22.803   1.005  1.00 10.00      A   
ATOM   1754  C   SER A 185      -3.823 -20.611  -2.424  1.00 10.00      A   
ATOM   1755  O   SER A 185      -4.387 -19.515  -2.424  1.00 10.00      A   
ATOM   1756  N   LEU A 186      -2.571 -20.777  -2.833  1.00 10.00      A   
ATOM   1757  HN  LEU A 186      -2.189 -21.678  -2.843  1.00 10.00      A   
ATOM   1758  CA  LEU A 186      -1.753 -19.648  -3.281  1.00 10.00      A   
ATOM   1759  CB  LEU A 186      -0.299 -20.071  -3.494  1.00 10.00      A   
ATOM   1760  CG  LEU A 186       0.695 -18.944  -3.794  1.00 10.00      A   
ATOM   1761  CD1 LEU A 186       0.800 -17.986  -2.618  1.00 10.00      A   
ATOM   1762  CD2 LEU A 186       2.058 -19.516  -4.151  1.00 10.00      A   
ATOM   1763  C   LEU A 186      -2.316 -19.002  -4.543  1.00 10.00      A   
ATOM   1764  O   LEU A 186      -2.547 -19.668  -5.553  1.00 10.00      A   
ATOM   1765  N   VAL A 187      -2.548 -17.699  -4.464  1.00 10.00      A   
ATOM   1766  HN  VAL A 187      -2.351 -17.232  -3.620  1.00 10.00      A   
ATOM   1767  CA  VAL A 187      -3.086 -16.939  -5.586  1.00 10.00      A   
ATOM   1768  CB  VAL A 187      -4.469 -16.325  -5.248  1.00 10.00      A   
ATOM   1769  CG1 VAL A 187      -4.998 -15.492  -6.406  1.00 10.00      A   
ATOM   1770  CG2 VAL A 187      -5.472 -17.403  -4.863  1.00 10.00      A   
ATOM   1771  C   VAL A 187      -2.126 -15.818  -5.987  1.00 10.00      A   
ATOM   1772  O   VAL A 187      -1.876 -15.593  -7.170  1.00 10.00      A   
ATOM   1773  N   SER A 188      -1.576 -15.130  -4.996  1.00 10.00      A   
ATOM   1774  HN  SER A 188      -1.786 -15.375  -4.069  1.00 10.00      A   
ATOM   1775  CA  SER A 188      -0.656 -14.029  -5.241  1.00 10.00      A   
ATOM   1776  CB  SER A 188      -1.392 -12.691  -5.100  1.00 10.00      A   
ATOM   1777  OG  SER A 188      -0.531 -11.589  -5.336  1.00 10.00      A   
ATOM   1778  HG  SER A 188      -1.054 -10.781  -5.383  1.00 10.00      A   
ATOM   1779  C   SER A 188       0.521 -14.088  -4.276  1.00 10.00      A   
ATOM   1780  O   SER A 188       0.339 -14.246  -3.066  1.00 10.00      A   
ATOM   1781  N   LEU A 189       1.726 -13.960  -4.813  1.00 10.00      A   
ATOM   1782  HN  LEU A 189       1.809 -13.825  -5.784  1.00 10.00      A   
ATOM   1783  CA  LEU A 189       2.927 -14.004  -3.998  1.00 10.00      A   
ATOM   1784  CB  LEU A 189       3.529 -15.411  -4.007  1.00 10.00      A   
ATOM   1785  CG  LEU A 189       4.698 -15.642  -3.047  1.00 10.00      A   
ATOM   1786  CD1 LEU A 189       4.199 -15.803  -1.621  1.00 10.00      A   
ATOM   1787  CD2 LEU A 189       5.518 -16.849  -3.473  1.00 10.00      A   
ATOM   1788  C   LEU A 189       3.959 -12.989  -4.473  1.00 10.00      A   
ATOM   1789  O   LEU A 189       4.468 -13.082  -5.589  1.00 10.00      A   
ATOM   1790  N   ASN A 190       4.241 -12.010  -3.627  1.00 10.00      A   
ATOM   1791  HN  ASN A 190       3.759 -11.966  -2.769  1.00 10.00      A   
ATOM   1792  CA  ASN A 190       5.232 -10.988  -3.932  1.00 10.00      A   
ATOM   1793  CB  ASN A 190       4.601  -9.593  -3.961  1.00 10.00      A   
ATOM   1794  CG  ASN A 190       5.625  -8.509  -4.235  1.00 10.00      A   
ATOM   1795  OD1 ASN A 190       6.635  -8.749  -4.894  1.00 10.00      A   
ATOM   1796  ND2 ASN A 190       5.384  -7.312  -3.727  1.00 10.00      A   
ATOM   1797 HD21 ASN A 190       4.557  -7.182  -3.194  1.00 10.00      A   
ATOM   1798 HD22 ASN A 190       6.031  -6.594  -3.902  1.00 10.00      A   
ATOM   1799  C   ASN A 190       6.361 -11.031  -2.906  1.00 10.00      A   
ATOM   1800  O   ASN A 190       6.182 -10.636  -1.753  1.00 10.00      A   
ATOM   1801  N   ILE A 191       7.518 -11.514  -3.331  1.00 10.00      A   
ATOM   1802  HN  ILE A 191       7.601 -11.799  -4.269  1.00 10.00      A   
ATOM   1803  CA  ILE A 191       8.675 -11.627  -2.450  1.00 10.00      A   
ATOM   1804  CB  ILE A 191       8.963 -13.099  -2.082  1.00 10.00      A   
ATOM   1805  CG1 ILE A 191       8.975 -13.984  -3.335  1.00 10.00      A   
ATOM   1806  CG2 ILE A 191       7.943 -13.605  -1.074  1.00 10.00      A   
ATOM   1807  CD1 ILE A 191       9.572 -15.360  -3.111  1.00 10.00      A   
ATOM   1808  C   ILE A 191       9.917 -11.026  -3.095  1.00 10.00      A   
ATOM   1809  O   ILE A 191      11.039 -11.452  -2.822  1.00 10.00      A   
ATOM   1810  N   SER A 192       9.713 -10.013  -3.927  1.00 10.00      A   
ATOM   1811  HN  SER A 192       8.795  -9.694  -4.077  1.00 10.00      A   
ATOM   1812  CA  SER A 192      10.814  -9.359  -4.630  1.00 10.00      A   
ATOM   1813  CB  SER A 192      10.260  -8.515  -5.774  1.00 10.00      A   
ATOM   1814  OG  SER A 192       9.067  -7.856  -5.383  1.00 10.00      A   
ATOM   1815  HG  SER A 192       8.302  -8.371  -5.674  1.00 10.00      A   
ATOM   1816  C   SER A 192      11.680  -8.501  -3.705  1.00 10.00      A   
ATOM   1817  O   SER A 192      12.748  -8.038  -4.097  1.00 10.00      A   
ATOM   1818  N   CYS A 193      11.227  -8.312  -2.477  1.00 10.00      A   
ATOM   1819  HN  CYS A 193      10.383  -8.727  -2.213  1.00 10.00      A   
ATOM   1820  CA  CYS A 193      11.951  -7.502  -1.506  1.00 10.00      A   
ATOM   1821  CB  CYS A 193      10.961  -6.911  -0.509  1.00 10.00      A   
ATOM   1822  SG  CYS A 193       9.766  -8.113   0.114  1.00 10.00      A   
ATOM   1823  HG  CYS A 193       8.780  -7.438   0.694  1.00 10.00      A   
ATOM   1824  C   CYS A 193      13.004  -8.314  -0.758  1.00 10.00      A   
ATOM   1825  O   CYS A 193      13.873  -7.750  -0.091  1.00 10.00      A   
ATOM   1826  N   LEU A 194      12.930  -9.634  -0.877  1.00 10.00      A   
ATOM   1827  HN  LEU A 194      12.238 -10.024  -1.450  1.00 10.00      A   
ATOM   1828  CA  LEU A 194      13.867 -10.515  -0.192  1.00 10.00      A   
ATOM   1829  CB  LEU A 194      13.347 -11.954  -0.185  1.00 10.00      A   
ATOM   1830  CG  LEU A 194      11.951 -12.172   0.403  1.00 10.00      A   
ATOM   1831  CD1 LEU A 194      11.572 -13.643   0.331  1.00 10.00      A   
ATOM   1832  CD2 LEU A 194      11.884 -11.672   1.838  1.00 10.00      A   
ATOM   1833  C   LEU A 194      15.247 -10.462  -0.831  1.00 10.00      A   
ATOM   1834  O   LEU A 194      15.376 -10.430  -2.056  1.00 10.00      A   
ATOM   1835  N   ALA A 195      16.280 -10.443   0.000  1.00 10.00      A   
ATOM   1836  HN  ALA A 195      16.116 -10.458   0.972  1.00 10.00      A   
ATOM   1837  CA  ALA A 195      17.650 -10.404  -0.490  1.00 10.00      A   
ATOM   1838  CB  ALA A 195      18.475  -9.391   0.286  1.00 10.00      A   
ATOM   1839  C   ALA A 195      18.285 -11.785  -0.405  1.00 10.00      A   
ATOM   1840  O   ALA A 195      19.258 -12.076  -1.099  1.00 10.00      A   
ATOM   1841  N   SER A 196      17.731 -12.628   0.454  1.00 10.00      A   
ATOM   1842  HN  SER A 196      16.968 -12.326   0.998  1.00 10.00      A   
ATOM   1843  CA  SER A 196      18.230 -13.984   0.630  1.00 10.00      A   
ATOM   1844  CB  SER A 196      17.757 -14.536   1.975  1.00 10.00      A   
ATOM   1845  OG  SER A 196      16.435 -14.109   2.262  1.00 10.00      A   
ATOM   1846  HG  SER A 196      16.442 -13.159   2.468  1.00 10.00      A   
ATOM   1847  C   SER A 196      17.765 -14.895  -0.507  1.00 10.00      A   
ATOM   1848  O   SER A 196      16.827 -14.567  -1.236  1.00 10.00      A   
ATOM   1849  N   GLU A 197      18.420 -16.038  -0.654  1.00 10.00      A   
ATOM   1850  HN  GLU A 197      19.147 -16.258  -0.040  1.00 10.00      A   
ATOM   1851  CA  GLU A 197      18.067 -16.988  -1.695  1.00 10.00      A   
ATOM   1852  CB  GLU A 197      19.323 -17.639  -2.279  1.00 10.00      A   
ATOM   1853  CG  GLU A 197      19.108 -18.311  -3.626  1.00 10.00      A   
ATOM   1854  CD  GLU A 197      20.414 -18.665  -4.306  1.00 10.00      A   
ATOM   1855  OE1 GLU A 197      20.828 -19.838  -4.230  1.00 10.00      A   
ATOM   1856  OE2 GLU A 197      21.037 -17.764  -4.905  1.00 10.00      A   
ATOM   1857  C   GLU A 197      17.122 -18.043  -1.134  1.00 10.00      A   
ATOM   1858  O   GLU A 197      17.508 -18.841  -0.281  1.00 10.00      A   
ATOM   1859  N   VAL A 198      15.881 -18.025  -1.603  1.00 10.00      A   
ATOM   1860  HN  VAL A 198      15.637 -17.367  -2.284  1.00 10.00      A   
ATOM   1861  CA  VAL A 198      14.875 -18.971  -1.144  1.00 10.00      A   
ATOM   1862  CB  VAL A 198      13.443 -18.438  -1.374  1.00 10.00      A   
ATOM   1863  CG1 VAL A 198      13.159 -17.254  -0.462  1.00 10.00      A   
ATOM   1864  CG2 VAL A 198      13.228 -18.054  -2.831  1.00 10.00      A   
ATOM   1865  C   VAL A 198      15.030 -20.330  -1.823  1.00 10.00      A   
ATOM   1866  O   VAL A 198      15.649 -20.433  -2.883  1.00 10.00      A   
ATOM   1867  N   SER A 199      14.471 -21.366  -1.201  1.00 10.00      A   
ATOM   1868  HN  SER A 199      14.013 -21.217  -0.347  1.00 10.00      A   
ATOM   1869  CA  SER A 199      14.537 -22.720  -1.738  1.00 10.00      A   
ATOM   1870  CB  SER A 199      13.834 -23.700  -0.791  1.00 10.00      A   
ATOM   1871  OG  SER A 199      13.731 -24.994  -1.365  1.00 10.00      A   
ATOM   1872  HG  SER A 199      14.582 -25.241  -1.767  1.00 10.00      A   
ATOM   1873  C   SER A 199      13.921 -22.793  -3.135  1.00 10.00      A   
ATOM   1874  O   SER A 199      12.738 -22.496  -3.325  1.00 10.00      A   
ATOM   1875  N   PHE A 200      14.738 -23.178  -4.107  1.00 10.00      A   
ATOM   1876  HN  PHE A 200      15.672 -23.393  -3.889  1.00 10.00      A   
ATOM   1877  CA  PHE A 200      14.289 -23.295  -5.483  1.00 10.00      A   
ATOM   1878  CB  PHE A 200      15.492 -23.419  -6.428  1.00 10.00      A   
ATOM   1879  CG  PHE A 200      15.142 -23.441  -7.890  1.00 10.00      A   
ATOM   1880  CD1 PHE A 200      14.944 -22.261  -8.586  1.00 10.00      A   
ATOM   1881  CD2 PHE A 200      15.016 -24.643  -8.568  1.00 10.00      A   
ATOM   1882  CE1 PHE A 200      14.625 -22.276  -9.931  1.00 10.00      A   
ATOM   1883  CE2 PHE A 200      14.697 -24.667  -9.912  1.00 10.00      A   
ATOM   1884  CZ  PHE A 200      14.500 -23.482 -10.595  1.00 10.00      A   
ATOM   1885  C   PHE A 200      13.364 -24.497  -5.638  1.00 10.00      A   
ATOM   1886  O   PHE A 200      12.388 -24.447  -6.386  1.00 10.00      A   
ATOM   1887  N   SER A 201      13.662 -25.562  -4.906  1.00 10.00      A   
ATOM   1888  HN  SER A 201      14.439 -25.528  -4.300  1.00 10.00      A   
ATOM   1889  CA  SER A 201      12.864 -26.777  -4.968  1.00 10.00      A   
ATOM   1890  CB  SER A 201      13.565 -27.923  -4.229  1.00 10.00      A   
ATOM   1891  OG  SER A 201      13.944 -27.544  -2.917  1.00 10.00      A   
ATOM   1892  HG  SER A 201      14.747 -26.989  -2.954  1.00 10.00      A   
ATOM   1893  C   SER A 201      11.453 -26.549  -4.420  1.00 10.00      A   
ATOM   1894  O   SER A 201      10.467 -26.971  -5.027  1.00 10.00      A   
ATOM   1895  N   ALA A 202      11.364 -25.872  -3.277  1.00 10.00      A   
ATOM   1896  HN  ALA A 202      12.190 -25.561  -2.839  1.00 10.00      A   
ATOM   1897  CA  ALA A 202      10.076 -25.590  -2.650  1.00 10.00      A   
ATOM   1898  CB  ALA A 202      10.272 -24.962  -1.278  1.00 10.00      A   
ATOM   1899  C   ALA A 202       9.231 -24.682  -3.536  1.00 10.00      A   
ATOM   1900  O   ALA A 202       8.060 -24.960  -3.788  1.00 10.00      A   
ATOM   1901  N   LEU A 203       9.845 -23.611  -4.022  1.00 10.00      A   
ATOM   1902  HN  LEU A 203      10.789 -23.462  -3.797  1.00 10.00      A   
ATOM   1903  CA  LEU A 203       9.164 -22.647  -4.880  1.00 10.00      A   
ATOM   1904  CB  LEU A 203      10.111 -21.498  -5.231  1.00 10.00      A   
ATOM   1905  CG  LEU A 203       9.517 -20.331  -6.022  1.00 10.00      A   
ATOM   1906  CD1 LEU A 203       8.390 -19.660  -5.247  1.00 10.00      A   
ATOM   1907  CD2 LEU A 203      10.600 -19.322  -6.367  1.00 10.00      A   
ATOM   1908  C   LEU A 203       8.640 -23.312  -6.152  1.00 10.00      A   
ATOM   1909  O   LEU A 203       7.514 -23.045  -6.584  1.00 10.00      A   
ATOM   1910  N   GLU A 204       9.455 -24.192  -6.728  1.00 10.00      A   
ATOM   1911  HN  GLU A 204      10.327 -24.367  -6.317  1.00 10.00      A   
ATOM   1912  CA  GLU A 204       9.101 -24.905  -7.950  1.00 10.00      A   
ATOM   1913  CB  GLU A 204      10.251 -25.831  -8.370  1.00 10.00      A   
ATOM   1914  CG  GLU A 204      10.076 -26.487  -9.730  1.00 10.00      A   
ATOM   1915  CD  GLU A 204       9.930 -27.989  -9.627  1.00 10.00      A   
ATOM   1916  OE1 GLU A 204      10.697 -28.614  -8.862  1.00 10.00      A   
ATOM   1917  OE2 GLU A 204       9.050 -28.552 -10.310  1.00 10.00      A   
ATOM   1918  C   GLU A 204       7.810 -25.700  -7.774  1.00 10.00      A   
ATOM   1919  O   GLU A 204       6.847 -25.518  -8.523  1.00 10.00      A   
ATOM   1920  N   ARG A 205       7.784 -26.557  -6.761  1.00 10.00      A   
ATOM   1921  HN  ARG A 205       8.571 -26.633  -6.176  1.00 10.00      A   
ATOM   1922  CA  ARG A 205       6.615 -27.383  -6.496  1.00 10.00      A   
ATOM   1923  CB  ARG A 205       6.946 -28.487  -5.493  1.00 10.00      A   
ATOM   1924  CG  ARG A 205       7.225 -29.837  -6.139  1.00 10.00      A   
ATOM   1925  CD  ARG A 205       7.659 -30.871  -5.111  1.00 10.00      A   
ATOM   1926  NE  ARG A 205       9.015 -30.614  -4.626  1.00 10.00      A   
ATOM   1927  HE  ARG A 205       9.725 -30.553  -5.299  1.00 10.00      A   
ATOM   1928  CZ  ARG A 205       9.333 -30.457  -3.342  1.00 10.00      A   
ATOM   1929  NH1 ARG A 205       8.395 -30.539  -2.407  1.00 10.00      A   
ATOM   1930 HH11 ARG A 205       7.406 -30.734  -2.669  1.00 10.00      A   
ATOM   1931 HH12 ARG A 205       8.644 -30.410  -1.400  1.00 10.00      A   
ATOM   1932  NH2 ARG A 205      10.598 -30.238  -2.997  1.00 10.00      A   
ATOM   1933 HH21 ARG A 205      10.857 -30.103  -1.993  1.00 10.00      A   
ATOM   1934 HH22 ARG A 205      11.342 -30.198  -3.727  1.00 10.00      A   
ATOM   1935  C   ARG A 205       5.424 -26.556  -6.016  1.00 10.00      A   
ATOM   1936  O   ARG A 205       4.276 -26.855  -6.351  1.00 10.00      A   
ATOM   1937  N   LEU A 206       5.702 -25.513  -5.245  1.00 10.00      A   
ATOM   1938  HN  LEU A 206       6.641 -25.318  -5.025  1.00 10.00      A   
ATOM   1939  CA  LEU A 206       4.656 -24.643  -4.713  1.00 10.00      A   
ATOM   1940  CB  LEU A 206       5.273 -23.546  -3.845  1.00 10.00      A   
ATOM   1941  CG  LEU A 206       4.943 -23.594  -2.353  1.00 10.00      A   
ATOM   1942  CD1 LEU A 206       6.034 -22.912  -1.541  1.00 10.00      A   
ATOM   1943  CD2 LEU A 206       3.590 -22.951  -2.082  1.00 10.00      A   
ATOM   1944  C   LEU A 206       3.834 -24.014  -5.831  1.00 10.00      A   
ATOM   1945  O   LEU A 206       2.604 -24.041  -5.802  1.00 10.00      A   
ATOM   1946  N   VAL A 207       4.521 -23.456  -6.813  1.00 10.00      A   
ATOM   1947  HN  VAL A 207       5.504 -23.468  -6.776  1.00 10.00      A   
ATOM   1948  CA  VAL A 207       3.863 -22.812  -7.942  1.00 10.00      A   
ATOM   1949  CB  VAL A 207       4.889 -22.030  -8.795  1.00 10.00      A   
ATOM   1950  CG1 VAL A 207       4.278 -21.538 -10.098  1.00 10.00      A   
ATOM   1951  CG2 VAL A 207       5.457 -20.865  -7.997  1.00 10.00      A   
ATOM   1952  C   VAL A 207       3.120 -23.830  -8.812  1.00 10.00      A   
ATOM   1953  O   VAL A 207       2.010 -23.576  -9.272  1.00 10.00      A   
ATOM   1954  N   THR A 208       3.732 -24.988  -9.006  1.00 10.00      A   
ATOM   1955  HN  THR A 208       4.601 -25.140  -8.582  1.00 10.00      A   
ATOM   1956  CA  THR A 208       3.151 -26.040  -9.833  1.00 10.00      A   
ATOM   1957  CB  THR A 208       4.151 -27.195 -10.037  1.00 10.00      A   
ATOM   1958  OG1 THR A 208       5.429 -26.664 -10.421  1.00 10.00      A   
ATOM   1959  HG1 THR A 208       5.838 -26.217  -9.662  1.00 10.00      A   
ATOM   1960  CG2 THR A 208       3.663 -28.149 -11.116  1.00 10.00      A   
ATOM   1961  C   THR A 208       1.843 -26.596  -9.257  1.00 10.00      A   
ATOM   1962  O   THR A 208       0.927 -26.958 -10.004  1.00 10.00      A   
ATOM   1963  N   ARG A 209       1.744 -26.648  -7.935  1.00 10.00      A   
ATOM   1964  HN  ARG A 209       2.487 -26.321  -7.380  1.00 10.00      A   
ATOM   1965  CA  ARG A 209       0.549 -27.187  -7.298  1.00 10.00      A   
ATOM   1966  CB  ARG A 209       0.886 -27.905  -5.990  1.00 10.00      A   
ATOM   1967  CG  ARG A 209       1.348 -26.999  -4.863  1.00 10.00      A   
ATOM   1968  CD  ARG A 209       1.718 -27.813  -3.639  1.00 10.00      A   
ATOM   1969  NE  ARG A 209       2.106 -26.968  -2.513  1.00 10.00      A   
ATOM   1970  HE  ARG A 209       1.407 -26.393  -2.119  1.00 10.00      A   
ATOM   1971  CZ  ARG A 209       3.333 -26.936  -2.005  1.00 10.00      A   
ATOM   1972  NH1 ARG A 209       4.289 -27.687  -2.530  1.00 10.00      A   
ATOM   1973 HH11 ARG A 209       4.085 -28.307  -3.343  1.00 10.00      A   
ATOM   1974 HH12 ARG A 209       5.253 -27.662  -2.134  1.00 10.00      A   
ATOM   1975  NH2 ARG A 209       3.597 -26.172  -0.955  1.00 10.00      A   
ATOM   1976 HH21 ARG A 209       2.846 -25.599  -0.520  1.00 10.00      A   
ATOM   1977 HH22 ARG A 209       4.562 -26.147  -0.557  1.00 10.00      A   
ATOM   1978  C   ARG A 209      -0.546 -26.142  -7.094  1.00 10.00      A   
ATOM   1979  O   ARG A 209      -1.682 -26.488  -6.771  1.00 10.00      A   
ATOM   1980  N   CYS A 210      -0.217 -24.877  -7.301  1.00 10.00      A   
ATOM   1981  HN  CYS A 210       0.695 -24.655  -7.586  1.00 10.00      A   
ATOM   1982  CA  CYS A 210      -1.191 -23.807  -7.131  1.00 10.00      A   
ATOM   1983  CB  CYS A 210      -0.662 -22.733  -6.178  1.00 10.00      A   
ATOM   1984  SG  CYS A 210      -0.042 -23.373  -4.605  1.00 10.00      A   
ATOM   1985  HG  CYS A 210       1.217 -23.753  -4.802  1.00 10.00      A   
ATOM   1986  C   CYS A 210      -1.586 -23.189  -8.469  1.00 10.00      A   
ATOM   1987  O   CYS A 210      -0.937 -22.266  -8.952  1.00 10.00      A   
ATOM   1988  N   PRO A 211      -2.673 -23.686  -9.081  1.00 10.00      A   
ATOM   1989  CA  PRO A 211      -3.158 -23.177 -10.367  1.00 10.00      A   
ATOM   1990  CB  PRO A 211      -4.092 -24.289 -10.834  1.00 10.00      A   
ATOM   1991  CG  PRO A 211      -4.630 -24.870  -9.573  1.00 10.00      A   
ATOM   1992  CD  PRO A 211      -3.515 -24.786  -8.569  1.00 10.00      A   
ATOM   1993  C   PRO A 211      -3.945 -21.886 -10.182  1.00 10.00      A   
ATOM   1994  O   PRO A 211      -4.367 -21.249 -11.149  1.00 10.00      A   
ATOM   1995  N   ASN A 212      -4.143 -21.515  -8.924  1.00 10.00      A   
ATOM   1996  HN  ASN A 212      -3.773 -22.067  -8.206  1.00 10.00      A   
ATOM   1997  CA  ASN A 212      -4.879 -20.309  -8.582  1.00 10.00      A   
ATOM   1998  CB  ASN A 212      -5.501 -20.445  -7.188  1.00 10.00      A   
ATOM   1999  CG  ASN A 212      -7.014 -20.332  -7.203  1.00 10.00      A   
ATOM   2000  OD1 ASN A 212      -7.589 -19.645  -8.047  1.00 10.00      A   
ATOM   2001  ND2 ASN A 212      -7.671 -21.005  -6.267  1.00 10.00      A   
ATOM   2002 HD21 ASN A 212      -7.152 -21.530  -5.621  1.00 10.00      A   
ATOM   2003 HD22 ASN A 212      -8.650 -20.958  -6.262  1.00 10.00      A   
ATOM   2004  C   ASN A 212      -3.954 -19.105  -8.624  1.00 10.00      A   
ATOM   2005  O   ASN A 212      -4.395 -17.962  -8.515  1.00 10.00      A   
ATOM   2006  N   LEU A 213      -2.670 -19.374  -8.805  1.00 10.00      A   
ATOM   2007  HN  LEU A 213      -2.392 -20.310  -8.909  1.00 10.00      A   
ATOM   2008  CA  LEU A 213      -1.659 -18.328  -8.858  1.00 10.00      A   
ATOM   2009  CB  LEU A 213      -0.261 -18.948  -8.911  1.00 10.00      A   
ATOM   2010  CG  LEU A 213       0.914 -17.994  -8.680  1.00 10.00      A   
ATOM   2011  CD1 LEU A 213       0.928 -17.498  -7.242  1.00 10.00      A   
ATOM   2012  CD2 LEU A 213       2.227 -18.675  -9.030  1.00 10.00      A   
ATOM   2013  C   LEU A 213      -1.871 -17.408 -10.056  1.00 10.00      A   
ATOM   2014  O   LEU A 213      -1.895 -17.861 -11.201  1.00 10.00      A   
ATOM   2015  N   LYS A 214      -2.056 -16.126  -9.780  1.00 10.00      A   
ATOM   2016  HN  LYS A 214      -2.071 -15.840  -8.836  1.00 10.00      A   
ATOM   2017  CA  LYS A 214      -2.257 -15.130 -10.825  1.00 10.00      A   
ATOM   2018  CB  LYS A 214      -3.654 -14.518 -10.727  1.00 10.00      A   
ATOM   2019  CG  LYS A 214      -4.770 -15.411 -11.243  1.00 10.00      A   
ATOM   2020  CD  LYS A 214      -4.550 -15.782 -12.703  1.00 10.00      A   
ATOM   2021  CE  LYS A 214      -5.821 -16.322 -13.342  1.00 10.00      A   
ATOM   2022  NZ  LYS A 214      -6.357 -17.497 -12.608  1.00 10.00      A   
ATOM   2023  HZ1 LYS A 214      -5.647 -18.256 -12.579  1.00 10.00      A   
ATOM   2024  HZ2 LYS A 214      -7.211 -17.858 -13.082  1.00 10.00      A   
ATOM   2025  HZ3 LYS A 214      -6.604 -17.231 -11.633  1.00 10.00      A   
ATOM   2026  C   LYS A 214      -1.209 -14.028 -10.740  1.00 10.00      A   
ATOM   2027  O   LYS A 214      -0.960 -13.321 -11.713  1.00 10.00      A   
ATOM   2028  N   SER A 215      -0.597 -13.889  -9.575  1.00 10.00      A   
ATOM   2029  HN  SER A 215      -0.831 -14.486  -8.835  1.00 10.00      A   
ATOM   2030  CA  SER A 215       0.420 -12.871  -9.369  1.00 10.00      A   
ATOM   2031  CB  SER A 215      -0.152 -11.723  -8.529  1.00 10.00      A   
ATOM   2032  OG  SER A 215       0.643 -10.552  -8.622  1.00 10.00      A   
ATOM   2033  HG  SER A 215       0.128  -9.847  -9.055  1.00 10.00      A   
ATOM   2034  C   SER A 215       1.635 -13.484  -8.684  1.00 10.00      A   
ATOM   2035  O   SER A 215       1.523 -14.059  -7.602  1.00 10.00      A   
ATOM   2036  N   LEU A 216       2.789 -13.373  -9.323  1.00 10.00      A   
ATOM   2037  HN  LEU A 216       2.821 -12.890 -10.181  1.00 10.00      A   
ATOM   2038  CA  LEU A 216       4.014 -13.928  -8.771  1.00 10.00      A   
ATOM   2039  CB  LEU A 216       4.270 -15.328  -9.337  1.00 10.00      A   
ATOM   2040  CG  LEU A 216       5.495 -16.064  -8.788  1.00 10.00      A   
ATOM   2041  CD1 LEU A 216       5.254 -16.517  -7.356  1.00 10.00      A   
ATOM   2042  CD2 LEU A 216       5.851 -17.245  -9.678  1.00 10.00      A   
ATOM   2043  C   LEU A 216       5.205 -13.029  -9.057  1.00 10.00      A   
ATOM   2044  O   LEU A 216       5.656 -12.918 -10.198  1.00 10.00      A   
ATOM   2045  N   LYS A 217       5.709 -12.389  -8.017  1.00 10.00      A   
ATOM   2046  HN  LYS A 217       5.301 -12.521  -7.130  1.00 10.00      A   
ATOM   2047  CA  LYS A 217       6.860 -11.511  -8.143  1.00 10.00      A   
ATOM   2048  CB  LYS A 217       6.540 -10.102  -7.650  1.00 10.00      A   
ATOM   2049  CG  LYS A 217       5.265  -9.505  -8.223  1.00 10.00      A   
ATOM   2050  CD  LYS A 217       5.118  -8.042  -7.828  1.00 10.00      A   
ATOM   2051  CE  LYS A 217       3.703  -7.541  -8.064  1.00 10.00      A   
ATOM   2052  NZ  LYS A 217       3.563  -6.088  -7.787  1.00 10.00      A   
ATOM   2053  HZ1 LYS A 217       2.576  -5.794  -7.933  1.00 10.00      A   
ATOM   2054  HZ2 LYS A 217       4.174  -5.539  -8.423  1.00 10.00      A   
ATOM   2055  HZ3 LYS A 217       3.831  -5.879  -6.802  1.00 10.00      A   
ATOM   2056  C   LYS A 217       8.024 -12.093  -7.355  1.00 10.00      A   
ATOM   2057  O   LYS A 217       7.998 -12.122  -6.121  1.00 10.00      A   
ATOM   2058  N   LEU A 218       9.036 -12.560  -8.073  1.00 10.00      A   
ATOM   2059  HN  LEU A 218       9.008 -12.474  -9.054  1.00 10.00      A   
ATOM   2060  CA  LEU A 218      10.200 -13.169  -7.456  1.00 10.00      A   
ATOM   2061  CB  LEU A 218      10.756 -14.269  -8.365  1.00 10.00      A   
ATOM   2062  CG  LEU A 218       9.779 -15.397  -8.730  1.00 10.00      A   
ATOM   2063  CD1 LEU A 218      10.444 -16.409  -9.651  1.00 10.00      A   
ATOM   2064  CD2 LEU A 218       9.238 -16.074  -7.478  1.00 10.00      A   
ATOM   2065  C   LEU A 218      11.270 -12.125  -7.157  1.00 10.00      A   
ATOM   2066  O   LEU A 218      11.184 -10.985  -7.623  1.00 10.00      A   
ATOM   2067  N   ASN A 219      12.278 -12.520  -6.389  1.00 10.00      A   
ATOM   2068  HN  ASN A 219      12.306 -13.445  -6.074  1.00 10.00      A   
ATOM   2069  CA  ASN A 219      13.353 -11.613  -6.010  1.00 10.00      A   
ATOM   2070  CB  ASN A 219      13.705 -11.755  -4.521  1.00 10.00      A   
ATOM   2071  CG  ASN A 219      14.385 -13.066  -4.170  1.00 10.00      A   
ATOM   2072  OD1 ASN A 219      14.139 -14.102  -4.786  1.00 10.00      A   
ATOM   2073  ND2 ASN A 219      15.248 -13.027  -3.165  1.00 10.00      A   
ATOM   2074 HD21 ASN A 219      15.396 -12.164  -2.716  1.00 10.00      A   
ATOM   2075 HD22 ASN A 219      15.700 -13.859  -2.904  1.00 10.00      A   
ATOM   2076  C   ASN A 219      14.595 -11.773  -6.886  1.00 10.00      A   
ATOM   2077  O   ASN A 219      14.666 -12.666  -7.732  1.00 10.00      A   
ATOM   2078  N   ARG A 220      15.576 -10.907  -6.649  1.00 10.00      A   
ATOM   2079  HN  ARG A 220      15.448 -10.238  -5.939  1.00 10.00      A   
ATOM   2080  CA  ARG A 220      16.831 -10.890  -7.401  1.00 10.00      A   
ATOM   2081  CB  ARG A 220      17.699  -9.729  -6.906  1.00 10.00      A   
ATOM   2082  CG  ARG A 220      18.721  -9.221  -7.908  1.00 10.00      A   
ATOM   2083  CD  ARG A 220      19.601  -8.149  -7.290  1.00 10.00      A   
ATOM   2084  NE  ARG A 220      20.084  -7.194  -8.281  1.00 10.00      A   
ATOM   2085  HE  ARG A 220      20.316  -7.548  -9.172  1.00 10.00      A   
ATOM   2086  CZ  ARG A 220      20.218  -5.890  -8.051  1.00 10.00      A   
ATOM   2087  NH1 ARG A 220      19.905  -5.383  -6.860  1.00 10.00      A   
ATOM   2088 HH11 ARG A 220      20.008  -4.358  -6.677  1.00 10.00      A   
ATOM   2089 HH12 ARG A 220      19.547  -6.004  -6.106  1.00 10.00      A   
ATOM   2090  NH2 ARG A 220      20.664  -5.094  -9.008  1.00 10.00      A   
ATOM   2091 HH21 ARG A 220      20.770  -4.073  -8.837  1.00 10.00      A   
ATOM   2092 HH22 ARG A 220      20.911  -5.496  -9.949  1.00 10.00      A   
ATOM   2093  C   ARG A 220      17.609 -12.203  -7.288  1.00 10.00      A   
ATOM   2094  O   ARG A 220      18.462 -12.497  -8.121  1.00 10.00      A   
ATOM   2095  N   ALA A 221      17.308 -12.992  -6.266  1.00 10.00      A   
ATOM   2096  HN  ALA A 221      16.607 -12.716  -5.643  1.00 10.00      A   
ATOM   2097  CA  ALA A 221      17.994 -14.263  -6.053  1.00 10.00      A   
ATOM   2098  CB  ALA A 221      17.655 -14.841  -4.689  1.00 10.00      A   
ATOM   2099  C   ALA A 221      17.682 -15.263  -7.160  1.00 10.00      A   
ATOM   2100  O   ALA A 221      18.469 -16.168  -7.424  1.00 10.00      A   
ATOM   2101  N   VAL A 222      16.537 -15.089  -7.814  1.00 10.00      A   
ATOM   2102  HN  VAL A 222      15.955 -14.335  -7.572  1.00 10.00      A   
ATOM   2103  CA  VAL A 222      16.138 -15.981  -8.893  1.00 10.00      A   
ATOM   2104  CB  VAL A 222      14.611 -15.976  -9.106  1.00 10.00      A   
ATOM   2105  CG1 VAL A 222      14.208 -17.024 -10.136  1.00 10.00      A   
ATOM   2106  CG2 VAL A 222      13.902 -16.226  -7.785  1.00 10.00      A   
ATOM   2107  C   VAL A 222      16.850 -15.601 -10.193  1.00 10.00      A   
ATOM   2108  O   VAL A 222      16.692 -14.486 -10.696  1.00 10.00      A   
ATOM   2109  N   PRO A 223      17.671 -16.517 -10.726  1.00 10.00      A   
ATOM   2110  CA  PRO A 223      18.422 -16.299 -11.965  1.00 10.00      A   
ATOM   2111  CB  PRO A 223      19.370 -17.506 -12.034  1.00 10.00      A   
ATOM   2112  CG  PRO A 223      19.322 -18.126 -10.680  1.00 10.00      A   
ATOM   2113  CD  PRO A 223      17.954 -17.835 -10.149  1.00 10.00      A   
ATOM   2114  C   PRO A 223      17.525 -16.260 -13.208  1.00 10.00      A   
ATOM   2115  O   PRO A 223      16.427 -16.825 -13.225  1.00 10.00      A   
ATOM   2116  N   LEU A 224      18.021 -15.607 -14.253  1.00 10.00      A   
ATOM   2117  HN  LEU A 224      18.914 -15.203 -14.176  1.00 10.00      A   
ATOM   2118  CA  LEU A 224      17.293 -15.464 -15.510  1.00 10.00      A   
ATOM   2119  CB  LEU A 224      18.070 -14.530 -16.444  1.00 10.00      A   
ATOM   2120  CG  LEU A 224      17.442 -14.252 -17.810  1.00 10.00      A   
ATOM   2121  CD1 LEU A 224      16.154 -13.460 -17.654  1.00 10.00      A   
ATOM   2122  CD2 LEU A 224      18.421 -13.509 -18.707  1.00 10.00      A   
ATOM   2123  C   LEU A 224      17.079 -16.814 -16.190  1.00 10.00      A   
ATOM   2124  O   LEU A 224      16.033 -17.061 -16.793  1.00 10.00      A   
ATOM   2125  N   GLU A 225      18.072 -17.687 -16.083  1.00 10.00      A   
ATOM   2126  HN  GLU A 225      18.884 -17.429 -15.584  1.00 10.00      A   
ATOM   2127  CA  GLU A 225      18.006 -19.007 -16.699  1.00 10.00      A   
ATOM   2128  CB  GLU A 225      19.397 -19.650 -16.809  1.00 10.00      A   
ATOM   2129  CG  GLU A 225      20.564 -18.672 -16.863  1.00 10.00      A   
ATOM   2130  CD  GLU A 225      20.987 -18.193 -15.488  1.00 10.00      A   
ATOM   2131  OE1 GLU A 225      20.573 -17.085 -15.092  1.00 10.00      A   
ATOM   2132  OE2 GLU A 225      21.716 -18.931 -14.794  1.00 10.00      A   
ATOM   2133  C   GLU A 225      17.064 -19.945 -15.944  1.00 10.00      A   
ATOM   2134  O   GLU A 225      16.795 -21.060 -16.391  1.00 10.00      A   
ATOM   2135  N   LYS A 226      16.558 -19.495 -14.803  1.00 10.00      A   
ATOM   2136  HN  LYS A 226      16.793 -18.593 -14.493  1.00 10.00      A   
ATOM   2137  CA  LYS A 226      15.660 -20.313 -14.003  1.00 10.00      A   
ATOM   2138  CB  LYS A 226      16.163 -20.394 -12.561  1.00 10.00      A   
ATOM   2139  CG  LYS A 226      17.556 -20.988 -12.425  1.00 10.00      A   
ATOM   2140  CD  LYS A 226      17.551 -22.477 -12.730  1.00 10.00      A   
ATOM   2141  CE  LYS A 226      18.964 -23.028 -12.858  1.00 10.00      A   
ATOM   2142  NZ  LYS A 226      19.777 -22.792 -11.633  1.00 10.00      A   
ATOM   2143  HZ1 LYS A 226      19.970 -21.776 -11.519  1.00 10.00      A   
ATOM   2144  HZ2 LYS A 226      20.685 -23.294 -11.707  1.00 10.00      A   
ATOM   2145  HZ3 LYS A 226      19.272 -23.133 -10.791  1.00 10.00      A   
ATOM   2146  C   LYS A 226      14.238 -19.768 -14.034  1.00 10.00      A   
ATOM   2147  O   LYS A 226      13.367 -20.241 -13.305  1.00 10.00      A   
ATOM   2148  N   LEU A 227      14.005 -18.772 -14.880  1.00 10.00      A   
ATOM   2149  HN  LEU A 227      14.743 -18.430 -15.435  1.00 10.00      A   
ATOM   2150  CA  LEU A 227      12.680 -18.168 -14.992  1.00 10.00      A   
ATOM   2151  CB  LEU A 227      12.764 -16.758 -15.584  1.00 10.00      A   
ATOM   2152  CG  LEU A 227      13.388 -15.687 -14.691  1.00 10.00      A   
ATOM   2153  CD1 LEU A 227      13.427 -14.349 -15.411  1.00 10.00      A   
ATOM   2154  CD2 LEU A 227      12.630 -15.567 -13.377  1.00 10.00      A   
ATOM   2155  C   LEU A 227      11.738 -19.029 -15.823  1.00 10.00      A   
ATOM   2156  O   LEU A 227      10.562 -19.184 -15.486  1.00 10.00      A   
ATOM   2157  N   ALA A 228      12.269 -19.606 -16.896  1.00 10.00      A   
ATOM   2158  HN  ALA A 228      13.222 -19.462 -17.092  1.00 10.00      A   
ATOM   2159  CA  ALA A 228      11.484 -20.451 -17.790  1.00 10.00      A   
ATOM   2160  CB  ALA A 228      12.330 -20.909 -18.969  1.00 10.00      A   
ATOM   2161  C   ALA A 228      10.900 -21.645 -17.047  1.00 10.00      A   
ATOM   2162  O   ALA A 228       9.791 -22.089 -17.342  1.00 10.00      A   
ATOM   2163  N   THR A 229      11.644 -22.141 -16.068  1.00 10.00      A   
ATOM   2164  HN  THR A 229      12.518 -21.732 -15.873  1.00 10.00      A   
ATOM   2165  CA  THR A 229      11.216 -23.278 -15.272  1.00 10.00      A   
ATOM   2166  CB  THR A 229      12.275 -23.612 -14.209  1.00 10.00      A   
ATOM   2167  OG1 THR A 229      13.585 -23.369 -14.748  1.00 10.00      A   
ATOM   2168  HG1 THR A 229      14.201 -24.028 -14.405  1.00 10.00      A   
ATOM   2169  CG2 THR A 229      12.165 -25.066 -13.783  1.00 10.00      A   
ATOM   2170  C   THR A 229       9.883 -23.000 -14.583  1.00 10.00      A   
ATOM   2171  O   THR A 229       8.959 -23.813 -14.655  1.00 10.00      A   
ATOM   2172  N   LEU A 230       9.780 -21.838 -13.946  1.00 10.00      A   
ATOM   2173  HN  LEU A 230      10.543 -21.217 -13.952  1.00 10.00      A   
ATOM   2174  CA  LEU A 230       8.562 -21.459 -13.244  1.00 10.00      A   
ATOM   2175  CB  LEU A 230       8.843 -20.355 -12.224  1.00 10.00      A   
ATOM   2176  CG  LEU A 230       9.687 -20.761 -11.013  1.00 10.00      A   
ATOM   2177  CD1 LEU A 230      10.986 -19.972 -10.967  1.00 10.00      A   
ATOM   2178  CD2 LEU A 230       8.901 -20.584  -9.723  1.00 10.00      A   
ATOM   2179  C   LEU A 230       7.467 -21.026 -14.214  1.00 10.00      A   
ATOM   2180  O   LEU A 230       6.291 -21.327 -14.007  1.00 10.00      A   
ATOM   2181  N   LEU A 231       7.858 -20.326 -15.276  1.00 10.00      A   
ATOM   2182  HN  LEU A 231       8.811 -20.109 -15.379  1.00 10.00      A   
ATOM   2183  CA  LEU A 231       6.909 -19.856 -16.283  1.00 10.00      A   
ATOM   2184  CB  LEU A 231       7.624 -19.022 -17.345  1.00 10.00      A   
ATOM   2185  CG  LEU A 231       7.911 -17.569 -16.971  1.00 10.00      A   
ATOM   2186  CD1 LEU A 231       8.880 -16.942 -17.959  1.00 10.00      A   
ATOM   2187  CD2 LEU A 231       6.618 -16.771 -16.913  1.00 10.00      A   
ATOM   2188  C   LEU A 231       6.172 -21.021 -16.934  1.00 10.00      A   
ATOM   2189  O   LEU A 231       4.976 -20.942 -17.204  1.00 10.00      A   
ATOM   2190  N   GLN A 232       6.891 -22.114 -17.161  1.00 10.00      A   
ATOM   2191  HN  GLN A 232       7.844 -22.115 -16.925  1.00 10.00      A   
ATOM   2192  CA  GLN A 232       6.309 -23.303 -17.769  1.00 10.00      A   
ATOM   2193  CB  GLN A 232       7.409 -24.244 -18.266  1.00 10.00      A   
ATOM   2194  CG  GLN A 232       8.029 -23.829 -19.589  1.00 10.00      A   
ATOM   2195  CD  GLN A 232       7.046 -23.899 -20.741  1.00 10.00      A   
ATOM   2196  OE1 GLN A 232       6.111 -24.702 -20.730  1.00 10.00      A   
ATOM   2197  NE2 GLN A 232       7.251 -23.068 -21.744  1.00 10.00      A   
ATOM   2198 HE21 GLN A 232       8.019 -22.462 -21.692  1.00 10.00      A   
ATOM   2199 HE22 GLN A 232       6.622 -23.090 -22.499  1.00 10.00      A   
ATOM   2200  C   GLN A 232       5.389 -24.032 -16.795  1.00 10.00      A   
ATOM   2201  O   GLN A 232       4.634 -24.928 -17.185  1.00 10.00      A   
ATOM   2202  N   ARG A 233       5.453 -23.646 -15.527  1.00 10.00      A   
ATOM   2203  HN  ARG A 233       6.066 -22.919 -15.280  1.00 10.00      A   
ATOM   2204  CA  ARG A 233       4.628 -24.266 -14.503  1.00 10.00      A   
ATOM   2205  CB  ARG A 233       5.363 -24.331 -13.161  1.00 10.00      A   
ATOM   2206  CG  ARG A 233       6.594 -25.225 -13.152  1.00 10.00      A   
ATOM   2207  CD  ARG A 233       6.252 -26.658 -13.518  1.00 10.00      A   
ATOM   2208  NE  ARG A 233       7.122 -27.616 -12.841  1.00 10.00      A   
ATOM   2209  HE  ARG A 233       7.540 -27.318 -12.000  1.00 10.00      A   
ATOM   2210  CZ  ARG A 233       7.379 -28.846 -13.283  1.00 10.00      A   
ATOM   2211  NH1 ARG A 233       6.837 -29.281 -14.415  1.00 10.00      A   
ATOM   2212 HH11 ARG A 233       7.040 -30.248 -14.755  1.00 10.00      A   
ATOM   2213 HH12 ARG A 233       6.210 -28.661 -14.972  1.00 10.00      A   
ATOM   2214  NH2 ARG A 233       8.179 -29.641 -12.588  1.00 10.00      A   
ATOM   2215 HH21 ARG A 233       8.612 -29.299 -11.689  1.00 10.00      A   
ATOM   2216 HH22 ARG A 233       8.386 -30.608 -12.925  1.00 10.00      A   
ATOM   2217  C   ARG A 233       3.304 -23.528 -14.344  1.00 10.00      A   
ATOM   2218  O   ARG A 233       2.254 -24.152 -14.183  1.00 10.00      A   
ATOM   2219  N   ALA A 234       3.354 -22.204 -14.417  1.00 10.00      A   
ATOM   2220  HN  ALA A 234       4.219 -21.766 -14.579  1.00 10.00      A   
ATOM   2221  CA  ALA A 234       2.155 -21.386 -14.275  1.00 10.00      A   
ATOM   2222  CB  ALA A 234       2.183 -20.612 -12.965  1.00 10.00      A   
ATOM   2223  C   ALA A 234       1.973 -20.442 -15.463  1.00 10.00      A   
ATOM   2224  O   ALA A 234       2.358 -19.273 -15.406  1.00 10.00      A   
ATOM   2225  N   PRO A 235       1.383 -20.938 -16.561  1.00 10.00      A   
ATOM   2226  CA  PRO A 235       1.142 -20.146 -17.764  1.00 10.00      A   
ATOM   2227  CB  PRO A 235       0.999 -21.204 -18.870  1.00 10.00      A   
ATOM   2228  CG  PRO A 235       1.156 -22.537 -18.200  1.00 10.00      A   
ATOM   2229  CD  PRO A 235       0.924 -22.316 -16.735  1.00 10.00      A   
ATOM   2230  C   PRO A 235      -0.136 -19.318 -17.660  1.00 10.00      A   
ATOM   2231  O   PRO A 235      -0.494 -18.588 -18.582  1.00 10.00      A   
ATOM   2232  N   GLN A 236      -0.821 -19.432 -16.531  1.00 10.00      A   
ATOM   2233  HN  GLN A 236      -0.488 -20.032 -15.828  1.00 10.00      A   
ATOM   2234  CA  GLN A 236      -2.060 -18.698 -16.312  1.00 10.00      A   
ATOM   2235  CB  GLN A 236      -3.110 -19.598 -15.644  1.00 10.00      A   
ATOM   2236  CG  GLN A 236      -2.968 -19.750 -14.133  1.00 10.00      A   
ATOM   2237  CD  GLN A 236      -1.769 -20.583 -13.703  1.00 10.00      A   
ATOM   2238  OE1 GLN A 236      -1.315 -21.476 -14.423  1.00 10.00      A   
ATOM   2239  NE2 GLN A 236      -1.248 -20.294 -12.521  1.00 10.00      A   
ATOM   2240 HE21 GLN A 236      -1.661 -19.568 -11.998  1.00 10.00      A   
ATOM   2241 HE22 GLN A 236      -0.478 -20.814 -12.211  1.00 10.00      A   
ATOM   2242  C   GLN A 236      -1.817 -17.435 -15.485  1.00 10.00      A   
ATOM   2243  O   GLN A 236      -2.755 -16.794 -15.018  1.00 10.00      A   
ATOM   2244  N   LEU A 237      -0.550 -17.085 -15.318  1.00 10.00      A   
ATOM   2245  HN  LEU A 237       0.151 -17.632 -15.733  1.00 10.00      A   
ATOM   2246  CA  LEU A 237      -0.165 -15.913 -14.541  1.00 10.00      A   
ATOM   2247  CB  LEU A 237       1.344 -15.932 -14.302  1.00 10.00      A   
ATOM   2248  CG  LEU A 237       1.834 -15.338 -12.982  1.00 10.00      A   
ATOM   2249  CD1 LEU A 237       1.419 -16.219 -11.817  1.00 10.00      A   
ATOM   2250  CD2 LEU A 237       3.343 -15.163 -13.006  1.00 10.00      A   
ATOM   2251  C   LEU A 237      -0.552 -14.613 -15.242  1.00 10.00      A   
ATOM   2252  O   LEU A 237      -0.466 -14.511 -16.465  1.00 10.00      A   
ATOM   2253  N   GLU A 238      -0.972 -13.627 -14.450  1.00 10.00      A   
ATOM   2254  HN  GLU A 238      -1.014 -13.782 -13.481  1.00 10.00      A   
ATOM   2255  CA  GLU A 238      -1.361 -12.318 -14.965  1.00 10.00      A   
ATOM   2256  CB  GLU A 238      -2.672 -11.846 -14.319  1.00 10.00      A   
ATOM   2257  CG  GLU A 238      -3.918 -12.581 -14.791  1.00 10.00      A   
ATOM   2258  CD  GLU A 238      -5.189 -12.024 -14.177  1.00 10.00      A   
ATOM   2259  OE1 GLU A 238      -5.488 -10.827 -14.385  1.00 10.00      A   
ATOM   2260  OE2 GLU A 238      -5.899 -12.778 -13.480  1.00 10.00      A   
ATOM   2261  C   GLU A 238      -0.259 -11.297 -14.688  1.00 10.00      A   
ATOM   2262  O   GLU A 238       0.181 -10.571 -15.584  1.00 10.00      A   
ATOM   2263  N   GLU A 239       0.176 -11.239 -13.436  1.00 10.00      A   
ATOM   2264  HN  GLU A 239      -0.219 -11.835 -12.760  1.00 10.00      A   
ATOM   2265  CA  GLU A 239       1.235 -10.322 -13.038  1.00 10.00      A   
ATOM   2266  CB  GLU A 239       0.845  -9.558 -11.774  1.00 10.00      A   
ATOM   2267  CG  GLU A 239      -0.404  -8.707 -11.922  1.00 10.00      A   
ATOM   2268  CD  GLU A 239      -0.736  -7.950 -10.659  1.00 10.00      A   
ATOM   2269  OE1 GLU A 239      -0.783  -6.702 -10.700  1.00 10.00      A   
ATOM   2270  OE2 GLU A 239      -0.950  -8.598  -9.615  1.00 10.00      A   
ATOM   2271  C   GLU A 239       2.526 -11.099 -12.800  1.00 10.00      A   
ATOM   2272  O   GLU A 239       2.596 -11.939 -11.899  1.00 10.00      A   
ATOM   2273  N   LEU A 240       3.541 -10.819 -13.605  1.00 10.00      A   
ATOM   2274  HN  LEU A 240       3.430 -10.123 -14.289  1.00 10.00      A   
ATOM   2275  CA  LEU A 240       4.819 -11.505 -13.491  1.00 10.00      A   
ATOM   2276  CB  LEU A 240       5.220 -12.120 -14.837  1.00 10.00      A   
ATOM   2277  CG  LEU A 240       6.613 -12.751 -14.908  1.00 10.00      A   
ATOM   2278  CD1 LEU A 240       6.699 -13.983 -14.017  1.00 10.00      A   
ATOM   2279  CD2 LEU A 240       6.967 -13.099 -16.345  1.00 10.00      A   
ATOM   2280  C   LEU A 240       5.921 -10.579 -12.987  1.00 10.00      A   
ATOM   2281  O   LEU A 240       6.172  -9.516 -13.562  1.00 10.00      A   
ATOM   2282  N   GLY A 241       6.554 -10.982 -11.896  1.00 10.00      A   
ATOM   2283  HN  GLY A 241       6.266 -11.814 -11.452  1.00 10.00      A   
ATOM   2284  CA  GLY A 241       7.640 -10.216 -11.332  1.00 10.00      A   
ATOM   2285  C   GLY A 241       8.953 -10.938 -11.520  1.00 10.00      A   
ATOM   2286  O   GLY A 241       9.290 -11.844 -10.756  1.00 10.00      A   
ATOM   2287  N   THR A 242       9.683 -10.556 -12.550  1.00 10.00      A   
ATOM   2288  HN  THR A 242       9.357  -9.829 -13.119  1.00 10.00      A   
ATOM   2289  CA  THR A 242      10.958 -11.176 -12.847  1.00 10.00      A   
ATOM   2290  CB  THR A 242      11.433 -10.826 -14.271  1.00 10.00      A   
ATOM   2291  OG1 THR A 242      11.341  -9.410 -14.490  1.00 10.00      A   
ATOM   2292  HG1 THR A 242      10.658  -9.035 -13.920  1.00 10.00      A   
ATOM   2293  CG2 THR A 242      10.589 -11.555 -15.306  1.00 10.00      A   
ATOM   2294  C   THR A 242      12.023 -10.763 -11.836  1.00 10.00      A   
ATOM   2295  O   THR A 242      12.019  -9.632 -11.345  1.00 10.00      A   
ATOM   2296  N   GLY A 243      12.917 -11.689 -11.515  1.00 10.00      A   
ATOM   2297  HN  GLY A 243      12.856 -12.578 -11.920  1.00 10.00      A   
ATOM   2298  CA  GLY A 243      13.977 -11.402 -10.575  1.00 10.00      A   
ATOM   2299  C   GLY A 243      15.204 -10.867 -11.276  1.00 10.00      A   
ATOM   2300  O   GLY A 243      15.202  -9.743 -11.777  1.00 10.00      A   
ATOM   2301  N   GLY A 244      16.247 -11.680 -11.331  1.00 10.00      A   
ATOM   2302  HN  GLY A 244      16.180 -12.581 -10.941  1.00 10.00      A   
ATOM   2303  CA  GLY A 244      17.472 -11.266 -11.982  1.00 10.00      A   
ATOM   2304  C   GLY A 244      17.388 -11.453 -13.480  1.00 10.00      A   
ATOM   2305  O   GLY A 244      17.187 -12.564 -13.961  1.00 10.00      A   
ATOM   2306  N   TYR A 245      17.537 -10.368 -14.221  1.00 10.00      A   
ATOM   2307  HN  TYR A 245      17.704  -9.500 -13.783  1.00 10.00      A   
ATOM   2308  CA  TYR A 245      17.463 -10.432 -15.673  1.00 10.00      A   
ATOM   2309  CB  TYR A 245      16.539  -9.339 -16.205  1.00 10.00      A   
ATOM   2310  CG  TYR A 245      15.501  -9.843 -17.180  1.00 10.00      A   
ATOM   2311  CD1 TYR A 245      14.276 -10.321 -16.734  1.00 10.00      A   
ATOM   2312  CD2 TYR A 245      15.748  -9.848 -18.548  1.00 10.00      A   
ATOM   2313  CE1 TYR A 245      13.327 -10.788 -17.620  1.00 10.00      A   
ATOM   2314  CE2 TYR A 245      14.802 -10.313 -19.442  1.00 10.00      A   
ATOM   2315  CZ  TYR A 245      13.593 -10.781 -18.972  1.00 10.00      A   
ATOM   2316  OH  TYR A 245      12.647 -11.251 -19.853  1.00 10.00      A   
ATOM   2317  HH  TYR A 245      11.893 -10.652 -19.862  1.00 10.00      A   
ATOM   2318  C   TYR A 245      18.850 -10.320 -16.299  1.00 10.00      A   
ATOM   2319  O   TYR A 245      19.003  -9.899 -17.450  1.00 10.00      A   
ATOM   2320  N   THR A 246      19.860 -10.704 -15.533  1.00 10.00      A   
ATOM   2321  HN  THR A 246      19.676 -11.030 -14.628  1.00 10.00      A   
ATOM   2322  CA  THR A 246      21.233 -10.658 -16.002  1.00 10.00      A   
ATOM   2323  CB  THR A 246      22.118  -9.735 -15.124  1.00 10.00      A   
ATOM   2324  OG1 THR A 246      23.472  -9.722 -15.607  1.00 10.00      A   
ATOM   2325  HG1 THR A 246      23.946 -10.492 -15.262  1.00 10.00      A   
ATOM   2326  CG2 THR A 246      22.091 -10.156 -13.662  1.00 10.00      A   
ATOM   2327  C   THR A 246      21.826 -12.064 -16.095  1.00 10.00      A   
ATOM   2328  O   THR A 246      21.811 -12.829 -15.130  1.00 10.00      A   
ATOM   2329  N   ALA A 247      22.322 -12.405 -17.273  1.00 10.00      A   
ATOM   2330  HN  ALA A 247      22.290 -11.758 -18.008  1.00 10.00      A   
ATOM   2331  CA  ALA A 247      22.924 -13.710 -17.519  1.00 10.00      A   
ATOM   2332  CB  ALA A 247      21.845 -14.775 -17.665  1.00 10.00      A   
ATOM   2333  C   ALA A 247      23.776 -13.649 -18.777  1.00 10.00      A   
ATOM   2334  O   ALA A 247      23.942 -12.576 -19.365  1.00 10.00      A   
ATOM   2335  N   GLU A 248      24.331 -14.780 -19.180  1.00 10.00      A   
ATOM   2336  HN  GLU A 248      24.188 -15.601 -18.658  1.00 10.00      A   
ATOM   2337  CA  GLU A 248      25.149 -14.833 -20.378  1.00 10.00      A   
ATOM   2338  CB  GLU A 248      26.090 -16.033 -20.334  1.00 10.00      A   
ATOM   2339  CG  GLU A 248      27.254 -15.926 -21.301  1.00 10.00      A   
ATOM   2340  CD  GLU A 248      28.229 -17.069 -21.161  1.00 10.00      A   
ATOM   2341  OE1 GLU A 248      28.950 -17.111 -20.144  1.00 10.00      A   
ATOM   2342  OE2 GLU A 248      28.278 -17.932 -22.063  1.00 10.00      A   
ATOM   2343  C   GLU A 248      24.263 -14.908 -21.613  1.00 10.00      A   
ATOM   2344  O   GLU A 248      23.176 -15.483 -21.568  1.00 10.00      A   
ATOM   2345  N   VAL A 249      24.728 -14.325 -22.711  1.00 10.00      A   
ATOM   2346  HN  VAL A 249      25.606 -13.890 -22.688  1.00 10.00      A   
ATOM   2347  CA  VAL A 249      23.967 -14.327 -23.954  1.00 10.00      A   
ATOM   2348  CB  VAL A 249      24.473 -13.251 -24.940  1.00 10.00      A   
ATOM   2349  CG1 VAL A 249      23.467 -13.038 -26.064  1.00 10.00      A   
ATOM   2350  CG2 VAL A 249      24.752 -11.942 -24.213  1.00 10.00      A   
ATOM   2351  C   VAL A 249      24.025 -15.700 -24.617  1.00 10.00      A   
ATOM   2352  O   VAL A 249      24.917 -15.981 -25.420  1.00 10.00      A   
ATOM   2353  N   ARG A 250      23.081 -16.555 -24.254  1.00 10.00      A   
ATOM   2354  HN  ARG A 250      22.407 -16.270 -23.594  1.00 10.00      A   
ATOM   2355  CA  ARG A 250      23.013 -17.904 -24.795  1.00 10.00      A   
ATOM   2356  CB  ARG A 250      23.076 -18.930 -23.669  1.00 10.00      A   
ATOM   2357  CG  ARG A 250      24.453 -19.076 -23.046  1.00 10.00      A   
ATOM   2358  CD  ARG A 250      24.432 -20.031 -21.863  1.00 10.00      A   
ATOM   2359  NE  ARG A 250      23.787 -21.306 -22.184  1.00 10.00      A   
ATOM   2360  HE  ARG A 250      22.881 -21.267 -22.580  1.00 10.00      A   
ATOM   2361  CZ  ARG A 250      24.354 -22.502 -21.996  1.00 10.00      A   
ATOM   2362  NH1 ARG A 250      25.582 -22.593 -21.503  1.00 10.00      A   
ATOM   2363 HH11 ARG A 250      26.020 -23.530 -21.355  1.00 10.00      A   
ATOM   2364 HH12 ARG A 250      26.119 -21.730 -21.262  1.00 10.00      A   
ATOM   2365  NH2 ARG A 250      23.672 -23.606 -22.274  1.00 10.00      A   
ATOM   2366 HH21 ARG A 250      22.689 -23.543 -22.637  1.00 10.00      A   
ATOM   2367 HH22 ARG A 250      24.105 -24.546 -22.131  1.00 10.00      A   
ATOM   2368  C   ARG A 250      21.749 -18.109 -25.617  1.00 10.00      A   
ATOM   2369  O   ARG A 250      20.654 -17.719 -25.196  1.00 10.00      A   
ATOM   2370  N   PRO A 251      21.890 -18.718 -26.804  1.00 10.00      A   
ATOM   2371  CA  PRO A 251      20.764 -18.981 -27.709  1.00 10.00      A   
ATOM   2372  CB  PRO A 251      21.416 -19.653 -28.925  1.00 10.00      A   
ATOM   2373  CG  PRO A 251      22.856 -19.279 -28.838  1.00 10.00      A   
ATOM   2374  CD  PRO A 251      23.167 -19.182 -27.372  1.00 10.00      A   
ATOM   2375  C   PRO A 251      19.717 -19.901 -27.086  1.00 10.00      A   
ATOM   2376  O   PRO A 251      18.514 -19.689 -27.257  1.00 10.00      A   
ATOM   2377  N   ASP A 252      20.172 -20.912 -26.357  1.00 10.00      A   
ATOM   2378  HN  ASP A 252      21.138 -21.024 -26.246  1.00 10.00      A   
ATOM   2379  CA  ASP A 252      19.268 -21.863 -25.713  1.00 10.00      A   
ATOM   2380  CB  ASP A 252      20.007 -23.086 -25.148  1.00 10.00      A   
ATOM   2381  CG  ASP A 252      20.949 -22.779 -23.996  1.00 10.00      A   
ATOM   2382  OD1 ASP A 252      21.090 -23.634 -23.095  1.00 10.00      A   
ATOM   2383  OD2 ASP A 252      21.581 -21.701 -23.999  1.00 10.00      A   
ATOM   2384  C   ASP A 252      18.389 -21.191 -24.665  1.00 10.00      A   
ATOM   2385  O   ASP A 252      17.175 -21.387 -24.651  1.00 10.00      A   
ATOM   2386  N   VAL A 253      19.000 -20.380 -23.810  1.00 10.00      A   
ATOM   2387  HN  VAL A 253      19.975 -20.266 -23.877  1.00 10.00      A   
ATOM   2388  CA  VAL A 253      18.261 -19.666 -22.771  1.00 10.00      A   
ATOM   2389  CB  VAL A 253      19.215 -18.934 -21.798  1.00 10.00      A   
ATOM   2390  CG1 VAL A 253      18.435 -18.258 -20.677  1.00 10.00      A   
ATOM   2391  CG2 VAL A 253      20.240 -19.903 -21.227  1.00 10.00      A   
ATOM   2392  C   VAL A 253      17.317 -18.655 -23.417  1.00 10.00      A   
ATOM   2393  O   VAL A 253      16.185 -18.467 -22.976  1.00 10.00      A   
ATOM   2394  N   TYR A 254      17.797 -18.024 -24.486  1.00 10.00      A   
ATOM   2395  HN  TYR A 254      18.707 -18.229 -24.787  1.00 10.00      A   
ATOM   2396  CA  TYR A 254      17.017 -17.036 -25.220  1.00 10.00      A   
ATOM   2397  CB  TYR A 254      17.870 -16.447 -26.350  1.00 10.00      A   
ATOM   2398  CG  TYR A 254      17.219 -15.323 -27.127  1.00 10.00      A   
ATOM   2399  CD1 TYR A 254      17.276 -14.013 -26.670  1.00 10.00      A   
ATOM   2400  CD2 TYR A 254      16.561 -15.572 -28.325  1.00 10.00      A   
ATOM   2401  CE1 TYR A 254      16.699 -12.983 -27.384  1.00 10.00      A   
ATOM   2402  CE2 TYR A 254      15.976 -14.547 -29.044  1.00 10.00      A   
ATOM   2403  CZ  TYR A 254      16.049 -13.256 -28.568  1.00 10.00      A   
ATOM   2404  OH  TYR A 254      15.482 -12.230 -29.286  1.00 10.00      A   
ATOM   2405  HH  TYR A 254      16.163 -11.572 -29.483  1.00 10.00      A   
ATOM   2406  C   TYR A 254      15.758 -17.676 -25.793  1.00 10.00      A   
ATOM   2407  O   TYR A 254      14.660 -17.124 -25.690  1.00 10.00      A   
ATOM   2408  N   SER A 255      15.926 -18.852 -26.383  1.00 10.00      A   
ATOM   2409  HN  SER A 255      16.825 -19.242 -26.425  1.00 10.00      A   
ATOM   2410  CA  SER A 255      14.808 -19.576 -26.966  1.00 10.00      A   
ATOM   2411  CB  SER A 255      15.319 -20.753 -27.800  1.00 10.00      A   
ATOM   2412  OG  SER A 255      16.343 -20.339 -28.696  1.00 10.00      A   
ATOM   2413  HG  SER A 255      17.064 -19.924 -28.199  1.00 10.00      A   
ATOM   2414  C   SER A 255      13.866 -20.073 -25.869  1.00 10.00      A   
ATOM   2415  O   SER A 255      12.641 -19.975 -25.994  1.00 10.00      A   
ATOM   2416  N   GLY A 256      14.449 -20.586 -24.789  1.00 10.00      A   
ATOM   2417  HN  GLY A 256      15.431 -20.635 -24.751  1.00 10.00      A   
ATOM   2418  CA  GLY A 256      13.665 -21.088 -23.675  1.00 10.00      A   
ATOM   2419  C   GLY A 256      12.771 -20.028 -23.073  1.00 10.00      A   
ATOM   2420  O   GLY A 256      11.585 -20.269 -22.829  1.00 10.00      A   
ATOM   2421  N   LEU A 257      13.335 -18.850 -22.839  1.00 10.00      A   
ATOM   2422  HN  LEU A 257      14.291 -18.728 -23.039  1.00 10.00      A   
ATOM   2423  CA  LEU A 257      12.579 -17.738 -22.278  1.00 10.00      A   
ATOM   2424  CB  LEU A 257      13.490 -16.540 -22.021  1.00 10.00      A   
ATOM   2425  CG  LEU A 257      14.237 -16.532 -20.687  1.00 10.00      A   
ATOM   2426  CD1 LEU A 257      15.267 -15.416 -20.666  1.00 10.00      A   
ATOM   2427  CD2 LEU A 257      13.261 -16.380 -19.530  1.00 10.00      A   
ATOM   2428  C   LEU A 257      11.442 -17.336 -23.211  1.00 10.00      A   
ATOM   2429  O   LEU A 257      10.320 -17.100 -22.768  1.00 10.00      A   
ATOM   2430  N   SER A 258      11.741 -17.280 -24.503  1.00 10.00      A   
ATOM   2431  HN  SER A 258      12.652 -17.497 -24.790  1.00 10.00      A   
ATOM   2432  CA  SER A 258      10.750 -16.910 -25.503  1.00 10.00      A   
ATOM   2433  CB  SER A 258      11.381 -16.855 -26.892  1.00 10.00      A   
ATOM   2434  OG  SER A 258      12.399 -15.868 -26.965  1.00 10.00      A   
ATOM   2435  HG  SER A 258      13.174 -16.168 -26.474  1.00 10.00      A   
ATOM   2436  C   SER A 258       9.562 -17.871 -25.493  1.00 10.00      A   
ATOM   2437  O   SER A 258       8.411 -17.442 -25.455  1.00 10.00      A   
ATOM   2438  N   VAL A 259       9.845 -19.170 -25.503  1.00 10.00      A   
ATOM   2439  HN  VAL A 259      10.788 -19.456 -25.520  1.00 10.00      A   
ATOM   2440  CA  VAL A 259       8.790 -20.184 -25.493  1.00 10.00      A   
ATOM   2441  CB  VAL A 259       9.369 -21.613 -25.614  1.00 10.00      A   
ATOM   2442  CG1 VAL A 259       8.264 -22.659 -25.573  1.00 10.00      A   
ATOM   2443  CG2 VAL A 259      10.182 -21.754 -26.894  1.00 10.00      A   
ATOM   2444  C   VAL A 259       7.935 -20.080 -24.229  1.00 10.00      A   
ATOM   2445  O   VAL A 259       6.711 -20.159 -24.291  1.00 10.00      A   
ATOM   2446  N   ALA A 260       8.588 -19.892 -23.092  1.00 10.00      A   
ATOM   2447  HN  ALA A 260       9.568 -19.827 -23.109  1.00 10.00      A   
ATOM   2448  CA  ALA A 260       7.891 -19.786 -21.817  1.00 10.00      A   
ATOM   2449  CB  ALA A 260       8.881 -19.849 -20.665  1.00 10.00      A   
ATOM   2450  C   ALA A 260       7.046 -18.518 -21.733  1.00 10.00      A   
ATOM   2451  O   ALA A 260       5.881 -18.570 -21.341  1.00 10.00      A   
ATOM   2452  N   LEU A 261       7.631 -17.390 -22.122  1.00 10.00      A   
ATOM   2453  HN  LEU A 261       8.559 -17.419 -22.444  1.00 10.00      A   
ATOM   2454  CA  LEU A 261       6.938 -16.107 -22.075  1.00 10.00      A   
ATOM   2455  CB  LEU A 261       7.898 -14.954 -22.378  1.00 10.00      A   
ATOM   2456  CG  LEU A 261       8.797 -14.516 -21.219  1.00 10.00      A   
ATOM   2457  CD1 LEU A 261       9.889 -13.580 -21.712  1.00 10.00      A   
ATOM   2458  CD2 LEU A 261       7.969 -13.848 -20.130  1.00 10.00      A   
ATOM   2459  C   LEU A 261       5.726 -16.063 -23.001  1.00 10.00      A   
ATOM   2460  O   LEU A 261       4.700 -15.475 -22.662  1.00 10.00      A   
ATOM   2461  N   SER A 262       5.831 -16.698 -24.160  1.00 10.00      A   
ATOM   2462  HN  SER A 262       6.661 -17.176 -24.376  1.00 10.00      A   
ATOM   2463  CA  SER A 262       4.721 -16.703 -25.105  1.00 10.00      A   
ATOM   2464  CB  SER A 262       5.194 -16.958 -26.539  1.00 10.00      A   
ATOM   2465  OG  SER A 262       6.137 -18.014 -26.598  1.00 10.00      A   
ATOM   2466  HG  SER A 262       6.979 -17.713 -26.227  1.00 10.00      A   
ATOM   2467  C   SER A 262       3.640 -17.698 -24.696  1.00 10.00      A   
ATOM   2468  O   SER A 262       2.589 -17.784 -25.332  1.00 10.00      A   
ATOM   2469  N   GLY A 263       3.900 -18.450 -23.634  1.00 10.00      A   
ATOM   2470  HN  GLY A 263       4.756 -18.345 -23.167  1.00 10.00      A   
ATOM   2471  CA  GLY A 263       2.935 -19.416 -23.156  1.00 10.00      A   
ATOM   2472  C   GLY A 263       1.887 -18.762 -22.282  1.00 10.00      A   
ATOM   2473  O   GLY A 263       0.707 -19.112 -22.337  1.00 10.00      A   
ATOM   2474  N   CYS A 264       2.316 -17.800 -21.482  1.00 10.00      A   
ATOM   2475  HN  CYS A 264       3.268 -17.566 -21.482  1.00 10.00      A   
ATOM   2476  CA  CYS A 264       1.415 -17.088 -20.597  1.00 10.00      A   
ATOM   2477  CB  CYS A 264       2.174 -16.557 -19.379  1.00 10.00      A   
ATOM   2478  SG  CYS A 264       3.362 -17.723 -18.669  1.00 10.00      A   
ATOM   2479  HG  CYS A 264       3.204 -17.719 -17.352  1.00 10.00      A   
ATOM   2480  C   CYS A 264       0.728 -15.944 -21.340  1.00 10.00      A   
ATOM   2481  O   CYS A 264       1.300 -14.862 -21.518  1.00 10.00      A   
ATOM   2482  N   LYS A 265      -0.493 -16.191 -21.789  1.00 10.00      A   
ATOM   2483  HN  LYS A 265      -0.896 -17.073 -21.624  1.00 10.00      A   
ATOM   2484  CA  LYS A 265      -1.259 -15.187 -22.516  1.00 10.00      A   
ATOM   2485  CB  LYS A 265      -2.215 -15.837 -23.522  1.00 10.00      A   
ATOM   2486  CG  LYS A 265      -1.622 -16.077 -24.903  1.00 10.00      A   
ATOM   2487  CD  LYS A 265      -0.760 -17.325 -24.939  1.00 10.00      A   
ATOM   2488  CE  LYS A 265      -0.464 -17.745 -26.369  1.00 10.00      A   
ATOM   2489  NZ  LYS A 265       0.405 -18.949 -26.417  1.00 10.00      A   
ATOM   2490  HZ1 LYS A 265      -0.034 -19.734 -25.897  1.00 10.00      A   
ATOM   2491  HZ2 LYS A 265       1.329 -18.737 -25.983  1.00 10.00      A   
ATOM   2492  HZ3 LYS A 265       0.562 -19.243 -27.403  1.00 10.00      A   
ATOM   2493  C   LYS A 265      -2.043 -14.301 -21.556  1.00 10.00      A   
ATOM   2494  O   LYS A 265      -2.511 -13.229 -21.935  1.00 10.00      A   
ATOM   2495  N   GLU A 266      -2.181 -14.752 -20.316  1.00 10.00      A   
ATOM   2496  HN  GLU A 266      -1.794 -15.622 -20.079  1.00 10.00      A   
ATOM   2497  CA  GLU A 266      -2.913 -13.996 -19.301  1.00 10.00      A   
ATOM   2498  CB  GLU A 266      -3.355 -14.907 -18.153  1.00 10.00      A   
ATOM   2499  CG  GLU A 266      -4.066 -16.178 -18.590  1.00 10.00      A   
ATOM   2500  CD  GLU A 266      -5.207 -15.914 -19.549  1.00 10.00      A   
ATOM   2501  OE1 GLU A 266      -5.014 -16.098 -20.769  1.00 10.00      A   
ATOM   2502  OE2 GLU A 266      -6.306 -15.542 -19.085  1.00 10.00      A   
ATOM   2503  C   GLU A 266      -2.077 -12.840 -18.753  1.00 10.00      A   
ATOM   2504  O   GLU A 266      -2.586 -11.987 -18.031  1.00 10.00      A   
ATOM   2505  N   LEU A 267      -0.795 -12.819 -19.105  1.00 10.00      A   
ATOM   2506  HN  LEU A 267      -0.452 -13.532 -19.678  1.00 10.00      A   
ATOM   2507  CA  LEU A 267       0.115 -11.774 -18.652  1.00 10.00      A   
ATOM   2508  CB  LEU A 267       1.523 -12.007 -19.208  1.00 10.00      A   
ATOM   2509  CG  LEU A 267       2.307 -13.181 -18.608  1.00 10.00      A   
ATOM   2510  CD1 LEU A 267       3.697 -13.266 -19.219  1.00 10.00      A   
ATOM   2511  CD2 LEU A 267       2.396 -13.058 -17.093  1.00 10.00      A   
ATOM   2512  C   LEU A 267      -0.385 -10.380 -19.030  1.00 10.00      A   
ATOM   2513  O   LEU A 267      -0.651 -10.100 -20.202  1.00 10.00      A   
ATOM   2514  N   ARG A 268      -0.538  -9.527 -18.027  1.00 10.00      A   
ATOM   2515  HN  ARG A 268      -0.334  -9.830 -17.114  1.00 10.00      A   
ATOM   2516  CA  ARG A 268      -1.001  -8.159 -18.240  1.00 10.00      A   
ATOM   2517  CB  ARG A 268      -2.416  -7.966 -17.682  1.00 10.00      A   
ATOM   2518  CG  ARG A 268      -3.499  -8.756 -18.399  1.00 10.00      A   
ATOM   2519  CD  ARG A 268      -3.642  -8.317 -19.846  1.00 10.00      A   
ATOM   2520  NE  ARG A 268      -4.648  -9.109 -20.559  1.00 10.00      A   
ATOM   2521  HE  ARG A 268      -5.567  -8.760 -20.578  1.00 10.00      A   
ATOM   2522  CZ  ARG A 268      -4.388 -10.263 -21.170  1.00 10.00      A   
ATOM   2523  NH1 ARG A 268      -3.157 -10.757 -21.160  1.00 10.00      A   
ATOM   2524 HH11 ARG A 268      -2.383 -10.247 -20.670  1.00 10.00      A   
ATOM   2525 HH12 ARG A 268      -2.954 -11.664 -21.638  1.00 10.00      A   
ATOM   2526  NH2 ARG A 268      -5.359 -10.929 -21.785  1.00 10.00      A   
ATOM   2527 HH21 ARG A 268      -5.152 -11.836 -22.260  1.00 10.00      A   
ATOM   2528 HH22 ARG A 268      -6.334 -10.553 -21.799  1.00 10.00      A   
ATOM   2529  C   ARG A 268      -0.051  -7.152 -17.593  1.00 10.00      A   
ATOM   2530  O   ARG A 268       0.054  -6.006 -18.032  1.00 10.00      A   
ATOM   2531  N   CYS A 269       0.641  -7.584 -16.551  1.00 10.00      A   
ATOM   2532  HN  CYS A 269       0.531  -8.511 -16.248  1.00 10.00      A   
ATOM   2533  CA  CYS A 269       1.573  -6.715 -15.850  1.00 10.00      A   
ATOM   2534  CB  CYS A 269       0.982  -6.282 -14.501  1.00 10.00      A   
ATOM   2535  SG  CYS A 269       2.069  -5.243 -13.495  1.00 10.00      A   
ATOM   2536  HG  CYS A 269       1.309  -4.570 -12.638  1.00 10.00      A   
ATOM   2537  C   CYS A 269       2.906  -7.423 -15.640  1.00 10.00      A   
ATOM   2538  O   CYS A 269       2.944  -8.607 -15.298  1.00 10.00      A   
ATOM   2539  N   LEU A 270       3.996  -6.702 -15.858  1.00 10.00      A   
ATOM   2540  HN  LEU A 270       3.905  -5.762 -16.136  1.00 10.00      A   
ATOM   2541  CA  LEU A 270       5.326  -7.259 -15.685  1.00 10.00      A   
ATOM   2542  CB  LEU A 270       5.932  -7.662 -17.032  1.00 10.00      A   
ATOM   2543  CG  LEU A 270       6.438  -9.103 -17.132  1.00 10.00      A   
ATOM   2544  CD1 LEU A 270       6.570  -9.520 -18.586  1.00 10.00      A   
ATOM   2545  CD2 LEU A 270       7.766  -9.257 -16.411  1.00 10.00      A   
ATOM   2546  C   LEU A 270       6.222  -6.261 -14.965  1.00 10.00      A   
ATOM   2547  O   LEU A 270       6.183  -5.060 -15.242  1.00 10.00      A   
ATOM   2548  N   SER A 271       7.002  -6.758 -14.022  1.00 10.00      A   
ATOM   2549  HN  SER A 271       6.971  -7.725 -13.836  1.00 10.00      A   
ATOM   2550  CA  SER A 271       7.908  -5.921 -13.251  1.00 10.00      A   
ATOM   2551  CB  SER A 271       7.235  -5.491 -11.944  1.00 10.00      A   
ATOM   2552  OG  SER A 271       5.965  -4.905 -12.198  1.00 10.00      A   
ATOM   2553  HG  SER A 271       5.865  -4.771 -13.150  1.00 10.00      A   
ATOM   2554  C   SER A 271       9.209  -6.664 -12.958  1.00 10.00      A   
ATOM   2555  O   SER A 271       9.357  -7.837 -13.318  1.00 10.00      A   
ATOM   2556  N   GLY A 272      10.140  -5.986 -12.301  1.00 10.00      A   
ATOM   2557  HN  GLY A 272       9.963  -5.060 -12.032  1.00 10.00      A   
ATOM   2558  CA  GLY A 272      11.415  -6.590 -11.976  1.00 10.00      A   
ATOM   2559  C   GLY A 272      12.504  -6.123 -12.914  1.00 10.00      A   
ATOM   2560  O   GLY A 272      12.883  -4.949 -12.895  1.00 10.00      A   
ATOM   2561  N   PHE A 273      12.999  -7.043 -13.739  1.00 10.00      A   
ATOM   2562  HN  PHE A 273      12.645  -7.957 -13.694  1.00 10.00      A   
ATOM   2563  CA  PHE A 273      14.045  -6.743 -14.714  1.00 10.00      A   
ATOM   2564  CB  PHE A 273      13.547  -5.750 -15.766  1.00 10.00      A   
ATOM   2565  CG  PHE A 273      12.478  -6.307 -16.660  1.00 10.00      A   
ATOM   2566  CD1 PHE A 273      11.137  -6.156 -16.342  1.00 10.00      A   
ATOM   2567  CD2 PHE A 273      12.813  -6.984 -17.820  1.00 10.00      A   
ATOM   2568  CE1 PHE A 273      10.151  -6.669 -17.163  1.00 10.00      A   
ATOM   2569  CE2 PHE A 273      11.832  -7.502 -18.645  1.00 10.00      A   
ATOM   2570  CZ  PHE A 273      10.500  -7.344 -18.317  1.00 10.00      A   
ATOM   2571  C   PHE A 273      15.322  -6.235 -14.051  1.00 10.00      A   
ATOM   2572  O   PHE A 273      15.970  -5.320 -14.560  1.00 10.00      A   
ATOM   2573  N   TRP A 274      15.682  -6.833 -12.923  1.00 10.00      A   
ATOM   2574  HN  TRP A 274      15.128  -7.556 -12.566  1.00 10.00      A   
ATOM   2575  CA  TRP A 274      16.885  -6.442 -12.206  1.00 10.00      A   
ATOM   2576  CB  TRP A 274      16.985  -7.175 -10.866  1.00 10.00      A   
ATOM   2577  CG  TRP A 274      16.405  -6.406  -9.716  1.00 10.00      A   
ATOM   2578  CD1 TRP A 274      16.982  -5.354  -9.068  1.00 10.00      A   
ATOM   2579  CD2 TRP A 274      15.144  -6.630  -9.075  1.00 10.00      A   
ATOM   2580  NE1 TRP A 274      16.161  -4.907  -8.064  1.00 10.00      A   
ATOM   2581  HE1 TRP A 274      16.361  -4.158  -7.455  1.00 10.00      A   
ATOM   2582  CE2 TRP A 274      15.025  -5.671  -8.047  1.00 10.00      A   
ATOM   2583  CE3 TRP A 274      14.104  -7.540  -9.271  1.00 10.00      A   
ATOM   2584  CZ2 TRP A 274      13.907  -5.600  -7.218  1.00 10.00      A   
ATOM   2585  CZ3 TRP A 274      12.997  -7.470  -8.445  1.00 10.00      A   
ATOM   2586  CH2 TRP A 274      12.908  -6.507  -7.434  1.00 10.00      A   
ATOM   2587  C   TRP A 274      18.118  -6.717 -13.052  1.00 10.00      A   
ATOM   2588  O   TRP A 274      18.405  -7.869 -13.384  1.00 10.00      A   
ATOM   2589  N   ASP A 275      18.827  -5.648 -13.415  1.00 10.00      A   
ATOM   2590  HN  ASP A 275      18.526  -4.762 -13.121  1.00 10.00      A   
ATOM   2591  CA  ASP A 275      20.033  -5.745 -14.236  1.00 10.00      A   
ATOM   2592  CB  ASP A 275      21.142  -6.538 -13.536  1.00 10.00      A   
ATOM   2593  CG  ASP A 275      21.665  -5.866 -12.284  1.00 10.00      A   
ATOM   2594  OD1 ASP A 275      22.321  -4.808 -12.396  1.00 10.00      A   
ATOM   2595  OD2 ASP A 275      21.441  -6.405 -11.181  1.00 10.00      A   
ATOM   2596  C   ASP A 275      19.713  -6.357 -15.591  1.00 10.00      A   
ATOM   2597  O   ASP A 275      20.530  -7.078 -16.167  1.00 10.00      A   
ATOM   2598  N   ALA A 276      18.521  -6.047 -16.091  1.00 10.00      A   
ATOM   2599  HN  ALA A 276      17.932  -5.458 -15.572  1.00 10.00      A   
ATOM   2600  CA  ALA A 276      18.053  -6.557 -17.373  1.00 10.00      A   
ATOM   2601  CB  ALA A 276      16.735  -5.906 -17.753  1.00 10.00      A   
ATOM   2602  C   ALA A 276      19.068  -6.362 -18.489  1.00 10.00      A   
ATOM   2603  O   ALA A 276      19.434  -5.235 -18.834  1.00 10.00      A   
ATOM   2604  N   VAL A 277      19.541  -7.471 -19.031  1.00 10.00      A   
ATOM   2605  HN  VAL A 277      19.247  -8.338 -18.679  1.00 10.00      A   
ATOM   2606  CA  VAL A 277      20.492  -7.438 -20.125  1.00 10.00      A   
ATOM   2607  CB  VAL A 277      21.269  -8.767 -20.241  1.00 10.00      A   
ATOM   2608  CG1 VAL A 277      22.181  -8.767 -21.459  1.00 10.00      A   
ATOM   2609  CG2 VAL A 277      22.077  -9.014 -18.979  1.00 10.00      A   
ATOM   2610  C   VAL A 277      19.741  -7.158 -21.423  1.00 10.00      A   
ATOM   2611  O   VAL A 277      18.809  -7.885 -21.771  1.00 10.00      A   
ATOM   2612  N   PRO A 278      20.137  -6.095 -22.140  1.00 10.00      A   
ATOM   2613  CA  PRO A 278      19.502  -5.681 -23.400  1.00 10.00      A   
ATOM   2614  CB  PRO A 278      20.478  -4.647 -23.954  1.00 10.00      A   
ATOM   2615  CG  PRO A 278      21.129  -4.068 -22.749  1.00 10.00      A   
ATOM   2616  CD  PRO A 278      21.246  -5.195 -21.764  1.00 10.00      A   
ATOM   2617  C   PRO A 278      19.321  -6.823 -24.399  1.00 10.00      A   
ATOM   2618  O   PRO A 278      18.350  -6.847 -25.152  1.00 10.00      A   
ATOM   2619  N   ALA A 279      20.239  -7.778 -24.383  1.00 10.00      A   
ATOM   2620  HN  ALA A 279      20.974  -7.722 -23.738  1.00 10.00      A   
ATOM   2621  CA  ALA A 279      20.185  -8.914 -25.304  1.00 10.00      A   
ATOM   2622  CB  ALA A 279      21.505  -9.666 -25.294  1.00 10.00      A   
ATOM   2623  C   ALA A 279      19.022  -9.872 -25.015  1.00 10.00      A   
ATOM   2624  O   ALA A 279      18.720 -10.745 -25.829  1.00 10.00      A   
ATOM   2625  N   TYR A 280      18.367  -9.718 -23.871  1.00 10.00      A   
ATOM   2626  HN  TYR A 280      18.633  -9.001 -23.252  1.00 10.00      A   
ATOM   2627  CA  TYR A 280      17.260 -10.601 -23.518  1.00 10.00      A   
ATOM   2628  CB  TYR A 280      17.539 -11.337 -22.209  1.00 10.00      A   
ATOM   2629  CG  TYR A 280      18.370 -12.587 -22.401  1.00 10.00      A   
ATOM   2630  CD1 TYR A 280      19.753 -12.566 -22.252  1.00 10.00      A   
ATOM   2631  CD2 TYR A 280      17.768 -13.787 -22.748  1.00 10.00      A   
ATOM   2632  CE1 TYR A 280      20.508 -13.709 -22.443  1.00 10.00      A   
ATOM   2633  CE2 TYR A 280      18.513 -14.933 -22.937  1.00 10.00      A   
ATOM   2634  CZ  TYR A 280      19.880 -14.890 -22.786  1.00 10.00      A   
ATOM   2635  OH  TYR A 280      20.623 -16.032 -22.983  1.00 10.00      A   
ATOM   2636  HH  TYR A 280      20.337 -16.464 -23.796  1.00 10.00      A   
ATOM   2637  C   TYR A 280      15.914  -9.880 -23.484  1.00 10.00      A   
ATOM   2638  O   TYR A 280      14.897 -10.458 -23.107  1.00 10.00      A   
ATOM   2639  N   LEU A 281      15.913  -8.625 -23.904  1.00 10.00      A   
ATOM   2640  HN  LEU A 281      16.754  -8.225 -24.210  1.00 10.00      A   
ATOM   2641  CA  LEU A 281      14.692  -7.824 -23.928  1.00 10.00      A   
ATOM   2642  CB  LEU A 281      15.004  -6.341 -24.155  1.00 10.00      A   
ATOM   2643  CG  LEU A 281      15.706  -5.614 -23.005  1.00 10.00      A   
ATOM   2644  CD1 LEU A 281      15.969  -4.163 -23.374  1.00 10.00      A   
ATOM   2645  CD2 LEU A 281      14.879  -5.697 -21.732  1.00 10.00      A   
ATOM   2646  C   LEU A 281      13.656  -8.332 -24.953  1.00 10.00      A   
ATOM   2647  O   LEU A 281      12.473  -8.448 -24.624  1.00 10.00      A   
ATOM   2648  N   PRO A 282      14.075  -8.645 -26.209  1.00 10.00      A   
ATOM   2649  CA  PRO A 282      13.158  -9.135 -27.260  1.00 10.00      A   
ATOM   2650  CB  PRO A 282      14.079  -9.405 -28.453  1.00 10.00      A   
ATOM   2651  CG  PRO A 282      15.267  -8.541 -28.216  1.00 10.00      A   
ATOM   2652  CD  PRO A 282      15.453  -8.509 -26.728  1.00 10.00      A   
ATOM   2653  C   PRO A 282      12.376 -10.402 -26.893  1.00 10.00      A   
ATOM   2654  O   PRO A 282      11.454 -10.789 -27.608  1.00 10.00      A   
ATOM   2655  N   ALA A 283      12.724 -11.035 -25.781  1.00 10.00      A   
ATOM   2656  HN  ALA A 283      13.452 -10.675 -25.233  1.00 10.00      A   
ATOM   2657  CA  ALA A 283      12.037 -12.248 -25.348  1.00 10.00      A   
ATOM   2658  CB  ALA A 283      12.799 -12.915 -24.214  1.00 10.00      A   
ATOM   2659  C   ALA A 283      10.597 -11.944 -24.928  1.00 10.00      A   
ATOM   2660  O   ALA A 283       9.717 -12.799 -25.027  1.00 10.00      A   
ATOM   2661  N   VAL A 284      10.355 -10.712 -24.494  1.00 10.00      A   
ATOM   2662  HN  VAL A 284      11.089 -10.057 -24.473  1.00 10.00      A   
ATOM   2663  CA  VAL A 284       9.024 -10.304 -24.051  1.00 10.00      A   
ATOM   2664  CB  VAL A 284       9.101  -9.363 -22.820  1.00 10.00      A   
ATOM   2665  CG1 VAL A 284       7.817  -9.425 -22.003  1.00 10.00      A   
ATOM   2666  CG2 VAL A 284      10.307  -9.695 -21.950  1.00 10.00      A   
ATOM   2667  C   VAL A 284       8.250  -9.607 -25.173  1.00 10.00      A   
ATOM   2668  O   VAL A 284       7.136  -9.126 -24.964  1.00 10.00      A   
ATOM   2669  N   TYR A 285       8.832  -9.583 -26.373  1.00 10.00      A   
ATOM   2670  HN  TYR A 285       9.704 -10.022 -26.488  1.00 10.00      A   
ATOM   2671  CA  TYR A 285       8.203  -8.931 -27.528  1.00 10.00      A   
ATOM   2672  CB  TYR A 285       9.106  -9.011 -28.763  1.00 10.00      A   
ATOM   2673  CG  TYR A 285      10.147  -7.917 -28.854  1.00 10.00      A   
ATOM   2674  CD1 TYR A 285      10.325  -7.005 -27.822  1.00 10.00      A   
ATOM   2675  CD2 TYR A 285      10.951  -7.796 -29.980  1.00 10.00      A   
ATOM   2676  CE1 TYR A 285      11.277  -6.006 -27.906  1.00 10.00      A   
ATOM   2677  CE2 TYR A 285      11.905  -6.802 -30.073  1.00 10.00      A   
ATOM   2678  CZ  TYR A 285      12.064  -5.908 -29.034  1.00 10.00      A   
ATOM   2679  OH  TYR A 285      13.017  -4.918 -29.125  1.00 10.00      A   
ATOM   2680  HH  TYR A 285      13.431  -4.793 -28.261  1.00 10.00      A   
ATOM   2681  C   TYR A 285       6.839  -9.534 -27.854  1.00 10.00      A   
ATOM   2682  O   TYR A 285       5.938  -8.840 -28.328  1.00 10.00      A   
ATOM   2683  N   SER A 286       6.688 -10.820 -27.584  1.00 10.00      A   
ATOM   2684  HN  SER A 286       7.436 -11.314 -27.190  1.00 10.00      A   
ATOM   2685  CA  SER A 286       5.440 -11.517 -27.858  1.00 10.00      A   
ATOM   2686  CB  SER A 286       5.735 -12.985 -28.172  1.00 10.00      A   
ATOM   2687  OG  SER A 286       7.033 -13.132 -28.724  1.00 10.00      A   
ATOM   2688  HG  SER A 286       7.260 -12.336 -29.221  1.00 10.00      A   
ATOM   2689  C   SER A 286       4.476 -11.426 -26.677  1.00 10.00      A   
ATOM   2690  O   SER A 286       3.474 -12.138 -26.630  1.00 10.00      A   
ATOM   2691  N   VAL A 287       4.782 -10.557 -25.717  1.00 10.00      A   
ATOM   2692  HN  VAL A 287       5.597 -10.017 -25.799  1.00 10.00      A   
ATOM   2693  CA  VAL A 287       3.937 -10.402 -24.537  1.00 10.00      A   
ATOM   2694  CB  VAL A 287       4.656 -10.894 -23.260  1.00 10.00      A   
ATOM   2695  CG1 VAL A 287       3.699 -10.920 -22.080  1.00 10.00      A   
ATOM   2696  CG2 VAL A 287       5.277 -12.266 -23.475  1.00 10.00      A   
ATOM   2697  C   VAL A 287       3.487  -8.954 -24.330  1.00 10.00      A   
ATOM   2698  O   VAL A 287       2.326  -8.702 -24.001  1.00 10.00      A   
ATOM   2699  N   CYS A 288       4.401  -8.005 -24.537  1.00 10.00      A   
ATOM   2700  HN  CYS A 288       5.309  -8.266 -24.819  1.00 10.00      A   
ATOM   2701  CA  CYS A 288       4.105  -6.582 -24.347  1.00 10.00      A   
ATOM   2702  CB  CYS A 288       5.333  -5.730 -24.658  1.00 10.00      A   
ATOM   2703  SG  CYS A 288       6.318  -6.331 -26.046  1.00 10.00      A   
ATOM   2704  HG  CYS A 288       6.991  -5.301 -26.537  1.00 10.00      A   
ATOM   2705  C   CYS A 288       2.888  -6.097 -25.143  1.00 10.00      A   
ATOM   2706  O   CYS A 288       2.242  -5.121 -24.762  1.00 10.00      A   
ATOM   2707  N   SER A 289       2.566  -6.791 -26.227  1.00 10.00      A   
ATOM   2708  HN  SER A 289       3.119  -7.558 -26.480  1.00 10.00      A   
ATOM   2709  CA  SER A 289       1.428  -6.431 -27.065  1.00 10.00      A   
ATOM   2710  CB  SER A 289       1.362  -7.353 -28.281  1.00 10.00      A   
ATOM   2711  OG  SER A 289       2.651  -7.522 -28.844  1.00 10.00      A   
ATOM   2712  HG  SER A 289       2.935  -6.687 -29.237  1.00 10.00      A   
ATOM   2713  C   SER A 289       0.101  -6.457 -26.296  1.00 10.00      A   
ATOM   2714  O   SER A 289      -0.887  -5.854 -26.725  1.00 10.00      A   
ATOM   2715  N   ARG A 290       0.081  -7.143 -25.158  1.00 10.00      A   
ATOM   2716  HN  ARG A 290       0.900  -7.598 -24.854  1.00 10.00      A   
ATOM   2717  CA  ARG A 290      -1.124  -7.231 -24.349  1.00 10.00      A   
ATOM   2718  CB  ARG A 290      -1.649  -8.670 -24.330  1.00 10.00      A   
ATOM   2719  CG  ARG A 290      -0.681  -9.675 -23.726  1.00 10.00      A   
ATOM   2720  CD  ARG A 290      -1.111 -11.104 -24.008  1.00 10.00      A   
ATOM   2721  NE  ARG A 290      -0.107 -12.071 -23.564  1.00 10.00      A   
ATOM   2722  HE  ARG A 290      -0.148 -12.364 -22.630  1.00 10.00      A   
ATOM   2723  CZ  ARG A 290       0.846 -12.564 -24.354  1.00 10.00      A   
ATOM   2724  NH1 ARG A 290       0.927 -12.178 -25.622  1.00 10.00      A   
ATOM   2725 HH11 ARG A 290       1.680 -12.561 -26.243  1.00 10.00      A   
ATOM   2726 HH12 ARG A 290       0.239 -11.498 -26.008  1.00 10.00      A   
ATOM   2727  NH2 ARG A 290       1.711 -13.456 -23.884  1.00 10.00      A   
ATOM   2728 HH21 ARG A 290       2.454 -13.842 -24.508  1.00 10.00      A   
ATOM   2729 HH22 ARG A 290       1.652 -13.782 -22.889  1.00 10.00      A   
ATOM   2730  C   ARG A 290      -0.867  -6.751 -22.926  1.00 10.00      A   
ATOM   2731  O   ARG A 290      -1.705  -6.926 -22.044  1.00 10.00      A   
ATOM   2732  N   LEU A 291       0.288  -6.134 -22.711  1.00 10.00      A   
ATOM   2733  HN  LEU A 291       0.899  -5.982 -23.464  1.00 10.00      A   
ATOM   2734  CA  LEU A 291       0.651  -5.651 -21.385  1.00 10.00      A   
ATOM   2735  CB  LEU A 291       2.170  -5.663 -21.179  1.00 10.00      A   
ATOM   2736  CG  LEU A 291       2.856  -7.031 -21.193  1.00 10.00      A   
ATOM   2737  CD1 LEU A 291       4.297  -6.908 -20.727  1.00 10.00      A   
ATOM   2738  CD2 LEU A 291       2.100  -8.028 -20.333  1.00 10.00      A   
ATOM   2739  C   LEU A 291       0.095  -4.258 -21.130  1.00 10.00      A   
ATOM   2740  O   LEU A 291       0.236  -3.362 -21.963  1.00 10.00      A   
ATOM   2741  N   THR A 292      -0.540  -4.090 -19.980  1.00 10.00      A   
ATOM   2742  HN  THR A 292      -0.630  -4.854 -19.366  1.00 10.00      A   
ATOM   2743  CA  THR A 292      -1.126  -2.816 -19.603  1.00 10.00      A   
ATOM   2744  CB  THR A 292      -2.490  -3.035 -18.926  1.00 10.00      A   
ATOM   2745  OG1 THR A 292      -2.479  -4.297 -18.237  1.00 10.00      A   
ATOM   2746  HG1 THR A 292      -3.129  -4.284 -17.527  1.00 10.00      A   
ATOM   2747  CG2 THR A 292      -3.605  -3.035 -19.960  1.00 10.00      A   
ATOM   2748  C   THR A 292      -0.212  -2.045 -18.651  1.00 10.00      A   
ATOM   2749  O   THR A 292      -0.145  -0.814 -18.698  1.00 10.00      A   
ATOM   2750  N   THR A 293       0.492  -2.770 -17.794  1.00 10.00      A   
ATOM   2751  HN  THR A 293       0.408  -3.747 -17.809  1.00 10.00      A   
ATOM   2752  CA  THR A 293       1.395  -2.152 -16.835  1.00 10.00      A   
ATOM   2753  CB  THR A 293       0.869  -2.311 -15.393  1.00 10.00      A   
ATOM   2754  OG1 THR A 293      -0.502  -1.883 -15.344  1.00 10.00      A   
ATOM   2755  HG1 THR A 293      -1.047  -2.498 -15.844  1.00 10.00      A   
ATOM   2756  CG2 THR A 293       1.692  -1.475 -14.422  1.00 10.00      A   
ATOM   2757  C   THR A 293       2.801  -2.741 -16.946  1.00 10.00      A   
ATOM   2758  O   THR A 293       2.993  -3.952 -16.819  1.00 10.00      A   
ATOM   2759  N   LEU A 294       3.778  -1.879 -17.198  1.00 10.00      A   
ATOM   2760  HN  LEU A 294       3.561  -0.922 -17.292  1.00 10.00      A   
ATOM   2761  CA  LEU A 294       5.162  -2.308 -17.331  1.00 10.00      A   
ATOM   2762  CB  LEU A 294       5.624  -2.173 -18.783  1.00 10.00      A   
ATOM   2763  CG  LEU A 294       7.032  -2.685 -19.100  1.00 10.00      A   
ATOM   2764  CD1 LEU A 294       7.132  -4.178 -18.835  1.00 10.00      A   
ATOM   2765  CD2 LEU A 294       7.403  -2.371 -20.540  1.00 10.00      A   
ATOM   2766  C   LEU A 294       6.070  -1.499 -16.413  1.00 10.00      A   
ATOM   2767  O   LEU A 294       6.030  -0.268 -16.407  1.00 10.00      A   
ATOM   2768  N   ASN A 295       6.875  -2.201 -15.633  1.00 10.00      A   
ATOM   2769  HN  ASN A 295       6.849  -3.184 -15.681  1.00 10.00      A   
ATOM   2770  CA  ASN A 295       7.801  -1.562 -14.705  1.00 10.00      A   
ATOM   2771  CB  ASN A 295       7.502  -2.005 -13.270  1.00 10.00      A   
ATOM   2772  CG  ASN A 295       8.203  -1.163 -12.218  1.00 10.00      A   
ATOM   2773  OD1 ASN A 295       9.259  -0.576 -12.458  1.00 10.00      A   
ATOM   2774  ND2 ASN A 295       7.613  -1.102 -11.036  1.00 10.00      A   
ATOM   2775 HD21 ASN A 295       6.774  -1.591 -10.912  1.00 10.00      A   
ATOM   2776 HD22 ASN A 295       8.046  -0.582 -10.326  1.00 10.00      A   
ATOM   2777  C   ASN A 295       9.240  -1.906 -15.070  1.00 10.00      A   
ATOM   2778  O   ASN A 295       9.642  -3.065 -15.012  1.00 10.00      A   
ATOM   2779  N   LEU A 296      10.008  -0.892 -15.440  1.00 10.00      A   
ATOM   2780  HN  LEU A 296       9.629   0.021 -15.441  1.00 10.00      A   
ATOM   2781  CA  LEU A 296      11.403  -1.073 -15.821  1.00 10.00      A   
ATOM   2782  CB  LEU A 296      11.584  -0.817 -17.320  1.00 10.00      A   
ATOM   2783  CG  LEU A 296      10.743  -1.674 -18.269  1.00 10.00      A   
ATOM   2784  CD1 LEU A 296      10.768  -1.084 -19.670  1.00 10.00      A   
ATOM   2785  CD2 LEU A 296      11.246  -3.108 -18.285  1.00 10.00      A   
ATOM   2786  C   LEU A 296      12.287  -0.113 -15.034  1.00 10.00      A   
ATOM   2787  O   LEU A 296      13.343   0.314 -15.508  1.00 10.00      A   
ATOM   2788  N   SER A 297      11.865   0.190 -13.813  1.00 10.00      A   
ATOM   2789  HN  SER A 297      11.037  -0.218 -13.485  1.00 10.00      A   
ATOM   2790  CA  SER A 297      12.592   1.115 -12.943  1.00 10.00      A   
ATOM   2791  CB  SER A 297      11.731   1.502 -11.737  1.00 10.00      A   
ATOM   2792  OG  SER A 297      10.414   1.849 -12.140  1.00 10.00      A   
ATOM   2793  HG  SER A 297       9.884   1.046 -12.230  1.00 10.00      A   
ATOM   2794  C   SER A 297      13.932   0.546 -12.471  1.00 10.00      A   
ATOM   2795  O   SER A 297      14.716   1.239 -11.827  1.00 10.00      A   
ATOM   2796  N   TYR A 298      14.188  -0.721 -12.776  1.00 10.00      A   
ATOM   2797  HN  TYR A 298      13.525  -1.236 -13.282  1.00 10.00      A   
ATOM   2798  CA  TYR A 298      15.436  -1.360 -12.382  1.00 10.00      A   
ATOM   2799  CB  TYR A 298      15.188  -2.441 -11.327  1.00 10.00      A   
ATOM   2800  CG  TYR A 298      14.756  -1.864 -10.002  1.00 10.00      A   
ATOM   2801  CD1 TYR A 298      13.433  -1.935  -9.583  1.00 10.00      A   
ATOM   2802  CD2 TYR A 298      15.669  -1.220  -9.178  1.00 10.00      A   
ATOM   2803  CE1 TYR A 298      13.035  -1.379  -8.380  1.00 10.00      A   
ATOM   2804  CE2 TYR A 298      15.282  -0.666  -7.972  1.00 10.00      A   
ATOM   2805  CZ  TYR A 298      13.964  -0.746  -7.578  1.00 10.00      A   
ATOM   2806  OH  TYR A 298      13.571  -0.190  -6.385  1.00 10.00      A   
ATOM   2807  HH  TYR A 298      13.147  -0.865  -5.845  1.00 10.00      A   
ATOM   2808  C   TYR A 298      16.173  -1.914 -13.597  1.00 10.00      A   
ATOM   2809  O   TYR A 298      17.150  -2.653 -13.469  1.00 10.00      A   
ATOM   2810  N   ALA A 299      15.711  -1.526 -14.780  1.00 10.00      A   
ATOM   2811  HN  ALA A 299      14.959  -0.903 -14.818  1.00 10.00      A   
ATOM   2812  CA  ALA A 299      16.317  -1.976 -16.022  1.00 10.00      A   
ATOM   2813  CB  ALA A 299      15.250  -2.236 -17.076  1.00 10.00      A   
ATOM   2814  C   ALA A 299      17.331  -0.958 -16.525  1.00 10.00      A   
ATOM   2815  O   ALA A 299      16.965   0.068 -17.101  1.00 10.00      A   
ATOM   2816  N   THR A 300      18.604  -1.233 -16.288  1.00 10.00      A   
ATOM   2817  HN  THR A 300      18.836  -2.052 -15.800  1.00 10.00      A   
ATOM   2818  CA  THR A 300      19.672  -0.345 -16.719  1.00 10.00      A   
ATOM   2819  CB  THR A 300      20.952  -0.588 -15.895  1.00 10.00      A   
ATOM   2820  OG1 THR A 300      20.589  -0.860 -14.530  1.00 10.00      A   
ATOM   2821  HG1 THR A 300      20.923  -0.150 -13.965  1.00 10.00      A   
ATOM   2822  CG2 THR A 300      21.852   0.638 -15.936  1.00 10.00      A   
ATOM   2823  C   THR A 300      19.969  -0.534 -18.210  1.00 10.00      A   
ATOM   2824  O   THR A 300      20.946  -1.185 -18.587  1.00 10.00      A   
ATOM   2825  N   VAL A 301      19.102   0.021 -19.049  1.00 10.00      A   
ATOM   2826  HN  VAL A 301      18.332   0.507 -18.685  1.00 10.00      A   
ATOM   2827  CA  VAL A 301      19.257  -0.074 -20.496  1.00 10.00      A   
ATOM   2828  CB  VAL A 301      18.097  -0.857 -21.147  1.00 10.00      A   
ATOM   2829  CG1 VAL A 301      18.228  -2.347 -20.865  1.00 10.00      A   
ATOM   2830  CG2 VAL A 301      16.753  -0.334 -20.659  1.00 10.00      A   
ATOM   2831  C   VAL A 301      19.346   1.315 -21.120  1.00 10.00      A   
ATOM   2832  O   VAL A 301      19.571   2.302 -20.422  1.00 10.00      A   
ATOM   2833  N   GLN A 302      19.177   1.393 -22.431  1.00 10.00      A   
ATOM   2834  HN  GLN A 302      19.014   0.572 -22.946  1.00 10.00      A   
ATOM   2835  CA  GLN A 302      19.247   2.666 -23.130  1.00 10.00      A   
ATOM   2836  CB  GLN A 302      20.378   2.640 -24.157  1.00 10.00      A   
ATOM   2837  CG  GLN A 302      21.764   2.690 -23.543  1.00 10.00      A   
ATOM   2838  CD  GLN A 302      22.075   4.040 -22.927  1.00 10.00      A   
ATOM   2839  OE1 GLN A 302      22.594   4.932 -23.598  1.00 10.00      A   
ATOM   2840  NE2 GLN A 302      21.753   4.208 -21.649  1.00 10.00      A   
ATOM   2841 HE21 GLN A 302      21.333   3.456 -21.169  1.00 10.00      A   
ATOM   2842 HE22 GLN A 302      21.954   5.076 -21.229  1.00 10.00      A   
ATOM   2843  C   GLN A 302      17.933   3.006 -23.814  1.00 10.00      A   
ATOM   2844  O   GLN A 302      17.064   2.144 -23.972  1.00 10.00      A   
ATOM   2845  N   SER A 303      17.809   4.264 -24.237  1.00 10.00      A   
ATOM   2846  HN  SER A 303      18.548   4.889 -24.086  1.00 10.00      A   
ATOM   2847  CA  SER A 303      16.612   4.750 -24.914  1.00 10.00      A   
ATOM   2848  CB  SER A 303      16.791   6.219 -25.318  1.00 10.00      A   
ATOM   2849  OG  SER A 303      15.602   6.749 -25.883  1.00 10.00      A   
ATOM   2850  HG  SER A 303      15.105   7.216 -25.195  1.00 10.00      A   
ATOM   2851  C   SER A 303      16.297   3.906 -26.144  1.00 10.00      A   
ATOM   2852  O   SER A 303      15.157   3.485 -26.340  1.00 10.00      A   
ATOM   2853  N   TYR A 304      17.319   3.639 -26.950  1.00 10.00      A   
ATOM   2854  HN  TYR A 304      18.207   3.987 -26.722  1.00 10.00      A   
ATOM   2855  CA  TYR A 304      17.159   2.851 -28.166  1.00 10.00      A   
ATOM   2856  CB  TYR A 304      18.509   2.673 -28.859  1.00 10.00      A   
ATOM   2857  CG  TYR A 304      18.438   1.934 -30.175  1.00 10.00      A   
ATOM   2858  CD1 TYR A 304      17.588   2.357 -31.190  1.00 10.00      A   
ATOM   2859  CD2 TYR A 304      19.226   0.817 -30.401  1.00 10.00      A   
ATOM   2860  CE1 TYR A 304      17.528   1.682 -32.394  1.00 10.00      A   
ATOM   2861  CE2 TYR A 304      19.174   0.140 -31.599  1.00 10.00      A   
ATOM   2862  CZ  TYR A 304      18.325   0.575 -32.590  1.00 10.00      A   
ATOM   2863  OH  TYR A 304      18.269  -0.107 -33.780  1.00 10.00      A   
ATOM   2864  HH  TYR A 304      18.318  -1.055 -33.598  1.00 10.00      A   
ATOM   2865  C   TYR A 304      16.517   1.491 -27.880  1.00 10.00      A   
ATOM   2866  O   TYR A 304      15.584   1.076 -28.574  1.00 10.00      A   
ATOM   2867  N   ASP A 305      16.992   0.819 -26.839  1.00 10.00      A   
ATOM   2868  HN  ASP A 305      17.705   1.215 -26.298  1.00 10.00      A   
ATOM   2869  CA  ASP A 305      16.459  -0.490 -26.473  1.00 10.00      A   
ATOM   2870  CB  ASP A 305      17.360  -1.195 -25.460  1.00 10.00      A   
ATOM   2871  CG  ASP A 305      18.111  -2.364 -26.063  1.00 10.00      A   
ATOM   2872  OD1 ASP A 305      17.486  -3.175 -26.778  1.00 10.00      A   
ATOM   2873  OD2 ASP A 305      19.328  -2.480 -25.822  1.00 10.00      A   
ATOM   2874  C   ASP A 305      15.047  -0.365 -25.920  1.00 10.00      A   
ATOM   2875  O   ASP A 305      14.182  -1.198 -26.205  1.00 10.00      A   
ATOM   2876  N   LEU A 306      14.819   0.684 -25.141  1.00 10.00      A   
ATOM   2877  HN  LEU A 306      15.556   1.307 -24.949  1.00 10.00      A   
ATOM   2878  CA  LEU A 306      13.512   0.933 -24.554  1.00 10.00      A   
ATOM   2879  CB  LEU A 306      13.572   2.108 -23.571  1.00 10.00      A   
ATOM   2880  CG  LEU A 306      14.242   1.823 -22.224  1.00 10.00      A   
ATOM   2881  CD1 LEU A 306      14.627   3.119 -21.528  1.00 10.00      A   
ATOM   2882  CD2 LEU A 306      13.327   0.993 -21.338  1.00 10.00      A   
ATOM   2883  C   LEU A 306      12.476   1.202 -25.638  1.00 10.00      A   
ATOM   2884  O   LEU A 306      11.411   0.594 -25.645  1.00 10.00      A   
ATOM   2885  N   VAL A 307      12.812   2.097 -26.564  1.00 10.00      A   
ATOM   2886  HN  VAL A 307      13.691   2.538 -26.504  1.00 10.00      A   
ATOM   2887  CA  VAL A 307      11.915   2.453 -27.660  1.00 10.00      A   
ATOM   2888  CB  VAL A 307      12.560   3.491 -28.606  1.00 10.00      A   
ATOM   2889  CG1 VAL A 307      11.724   3.685 -29.862  1.00 10.00      A   
ATOM   2890  CG2 VAL A 307      12.737   4.817 -27.889  1.00 10.00      A   
ATOM   2891  C   VAL A 307      11.490   1.219 -28.456  1.00 10.00      A   
ATOM   2892  O   VAL A 307      10.312   1.062 -28.783  1.00 10.00      A   
ATOM   2893  N   LYS A 308      12.447   0.339 -28.742  1.00 10.00      A   
ATOM   2894  HN  LYS A 308      13.367   0.516 -28.441  1.00 10.00      A   
ATOM   2895  CA  LYS A 308      12.164  -0.885 -29.494  1.00 10.00      A   
ATOM   2896  CB  LYS A 308      13.434  -1.709 -29.705  1.00 10.00      A   
ATOM   2897  CG  LYS A 308      14.392  -1.149 -30.744  1.00 10.00      A   
ATOM   2898  CD  LYS A 308      15.613  -2.043 -30.897  1.00 10.00      A   
ATOM   2899  CE  LYS A 308      16.407  -2.119 -29.601  1.00 10.00      A   
ATOM   2900  NZ  LYS A 308      17.318  -3.292 -29.564  1.00 10.00      A   
ATOM   2901  HZ1 LYS A 308      16.825  -4.141 -29.907  1.00 10.00      A   
ATOM   2902  HZ2 LYS A 308      17.639  -3.464 -28.585  1.00 10.00      A   
ATOM   2903  HZ3 LYS A 308      18.151  -3.119 -30.162  1.00 10.00      A   
ATOM   2904  C   LYS A 308      11.106  -1.735 -28.792  1.00 10.00      A   
ATOM   2905  O   LYS A 308      10.229  -2.313 -29.438  1.00 10.00      A   
ATOM   2906  N   LEU A 309      11.189  -1.796 -27.470  1.00 10.00      A   
ATOM   2907  HN  LEU A 309      11.905  -1.299 -27.011  1.00 10.00      A   
ATOM   2908  CA  LEU A 309      10.241  -2.572 -26.679  1.00 10.00      A   
ATOM   2909  CB  LEU A 309      10.827  -2.875 -25.295  1.00 10.00      A   
ATOM   2910  CG  LEU A 309       9.920  -3.631 -24.314  1.00 10.00      A   
ATOM   2911  CD1 LEU A 309       9.761  -5.085 -24.732  1.00 10.00      A   
ATOM   2912  CD2 LEU A 309      10.470  -3.539 -22.899  1.00 10.00      A   
ATOM   2913  C   LEU A 309       8.916  -1.828 -26.530  1.00 10.00      A   
ATOM   2914  O   LEU A 309       7.843  -2.421 -26.640  1.00 10.00      A   
ATOM   2915  N   LEU A 310       9.007  -0.523 -26.292  1.00 10.00      A   
ATOM   2916  HN  LEU A 310       9.899  -0.110 -26.232  1.00 10.00      A   
ATOM   2917  CA  LEU A 310       7.829   0.322 -26.102  1.00 10.00      A   
ATOM   2918  CB  LEU A 310       8.240   1.742 -25.702  1.00 10.00      A   
ATOM   2919  CG  LEU A 310       9.002   1.881 -24.379  1.00 10.00      A   
ATOM   2920  CD1 LEU A 310       9.245   3.347 -24.061  1.00 10.00      A   
ATOM   2921  CD2 LEU A 310       8.247   1.203 -23.246  1.00 10.00      A   
ATOM   2922  C   LEU A 310       6.918   0.350 -27.329  1.00 10.00      A   
ATOM   2923  O   LEU A 310       5.702   0.506 -27.206  1.00 10.00      A   
ATOM   2924  N   CYS A 311       7.503   0.190 -28.508  1.00 10.00      A   
ATOM   2925  HN  CYS A 311       8.478   0.080 -28.547  1.00 10.00      A   
ATOM   2926  CA  CYS A 311       6.732   0.194 -29.750  1.00 10.00      A   
ATOM   2927  CB  CYS A 311       7.643   0.440 -30.954  1.00 10.00      A   
ATOM   2928  SG  CYS A 311       8.492   2.031 -30.916  1.00 10.00      A   
ATOM   2929  HG  CYS A 311       9.361   2.000 -29.916  1.00 10.00      A   
ATOM   2930  C   CYS A 311       5.955  -1.109 -29.929  1.00 10.00      A   
ATOM   2931  O   CYS A 311       5.213  -1.278 -30.897  1.00 10.00      A   
ATOM   2932  N   GLN A 312       6.126  -2.026 -28.987  1.00 10.00      A   
ATOM   2933  HN  GLN A 312       6.725  -1.834 -28.234  1.00 10.00      A   
ATOM   2934  CA  GLN A 312       5.449  -3.308 -29.042  1.00 10.00      A   
ATOM   2935  CB  GLN A 312       6.423  -4.440 -28.712  1.00 10.00      A   
ATOM   2936  CG  GLN A 312       7.445  -4.717 -29.800  1.00 10.00      A   
ATOM   2937  CD  GLN A 312       7.016  -5.833 -30.734  1.00 10.00      A   
ATOM   2938  OE1 GLN A 312       7.851  -6.517 -31.327  1.00 10.00      A   
ATOM   2939  NE2 GLN A 312       5.713  -6.032 -30.874  1.00 10.00      A   
ATOM   2940 HE21 GLN A 312       5.100  -5.454 -30.374  1.00 10.00      A   
ATOM   2941 HE22 GLN A 312       5.416  -6.762 -31.459  1.00 10.00      A   
ATOM   2942  C   GLN A 312       4.242  -3.348 -28.106  1.00 10.00      A   
ATOM   2943  O   GLN A 312       3.414  -4.258 -28.195  1.00 10.00      A   
ATOM   2944  N   CYS A 313       4.136  -2.360 -27.223  1.00 10.00      A   
ATOM   2945  HN  CYS A 313       4.824  -1.662 -27.194  1.00 10.00      A   
ATOM   2946  CA  CYS A 313       3.022  -2.294 -26.282  1.00 10.00      A   
ATOM   2947  CB  CYS A 313       3.533  -2.257 -24.841  1.00 10.00      A   
ATOM   2948  SG  CYS A 313       5.312  -1.971 -24.687  1.00 10.00      A   
ATOM   2949  HG  CYS A 313       5.487  -0.738 -24.224  1.00 10.00      A   
ATOM   2950  C   CYS A 313       2.122  -1.085 -26.556  1.00 10.00      A   
ATOM   2951  O   CYS A 313       2.367   0.017 -26.058  1.00 10.00      A   
ATOM   2952  N   PRO A 314       1.069  -1.282 -27.367  1.00 10.00      A   
ATOM   2953  CA  PRO A 314       0.123  -0.227 -27.712  1.00 10.00      A   
ATOM   2954  CB  PRO A 314      -0.408  -0.663 -29.085  1.00 10.00      A   
ATOM   2955  CG  PRO A 314       0.063  -2.075 -29.300  1.00 10.00      A   
ATOM   2956  CD  PRO A 314       0.724  -2.540 -28.033  1.00 10.00      A   
ATOM   2957  C   PRO A 314      -1.030  -0.142 -26.711  1.00 10.00      A   
ATOM   2958  O   PRO A 314      -1.837   0.785 -26.756  1.00 10.00      A   
ATOM   2959  N   LYS A 315      -1.094  -1.114 -25.806  1.00 10.00      A   
ATOM   2960  HN  LYS A 315      -0.410  -1.817 -25.813  1.00 10.00      A   
ATOM   2961  CA  LYS A 315      -2.149  -1.160 -24.798  1.00 10.00      A   
ATOM   2962  CB  LYS A 315      -2.809  -2.542 -24.768  1.00 10.00      A   
ATOM   2963  CG  LYS A 315      -3.878  -2.742 -25.829  1.00 10.00      A   
ATOM   2964  CD  LYS A 315      -4.605  -4.065 -25.647  1.00 10.00      A   
ATOM   2965  CE  LYS A 315      -5.932  -4.077 -26.389  1.00 10.00      A   
ATOM   2966  NZ  LYS A 315      -5.746  -4.082 -27.863  1.00 10.00      A   
ATOM   2967  HZ1 LYS A 315      -5.267  -4.955 -28.158  1.00 10.00      A   
ATOM   2968  HZ2 LYS A 315      -5.170  -3.268 -28.154  1.00 10.00      A   
ATOM   2969  HZ3 LYS A 315      -6.669  -4.027 -28.342  1.00 10.00      A   
ATOM   2970  C   LYS A 315      -1.600  -0.813 -23.420  1.00 10.00      A   
ATOM   2971  O   LYS A 315      -2.223  -1.104 -22.399  1.00 10.00      A   
ATOM   2972  N   LEU A 316      -0.430  -0.187 -23.402  1.00 10.00      A   
ATOM   2973  HN  LEU A 316       0.010   0.030 -24.249  1.00 10.00      A   
ATOM   2974  CA  LEU A 316       0.207   0.196 -22.155  1.00 10.00      A   
ATOM   2975  CB  LEU A 316       1.683   0.513 -22.391  1.00 10.00      A   
ATOM   2976  CG  LEU A 316       2.585   0.451 -21.160  1.00 10.00      A   
ATOM   2977  CD1 LEU A 316       2.702  -0.977 -20.648  1.00 10.00      A   
ATOM   2978  CD2 LEU A 316       3.955   1.027 -21.472  1.00 10.00      A   
ATOM   2979  C   LEU A 316      -0.502   1.397 -21.538  1.00 10.00      A   
ATOM   2980  O   LEU A 316      -0.653   2.441 -22.177  1.00 10.00      A   
ATOM   2981  N   GLN A 317      -0.936   1.238 -20.296  1.00 10.00      A   
ATOM   2982  HN  GLN A 317      -0.782   0.381 -19.843  1.00 10.00      A   
ATOM   2983  CA  GLN A 317      -1.635   2.296 -19.585  1.00 10.00      A   
ATOM   2984  CB  GLN A 317      -2.973   1.789 -19.053  1.00 10.00      A   
ATOM   2985  CG  GLN A 317      -3.937   1.336 -20.140  1.00 10.00      A   
ATOM   2986  CD  GLN A 317      -5.255   0.835 -19.585  1.00 10.00      A   
ATOM   2987  OE1 GLN A 317      -5.322   0.309 -18.471  1.00 10.00      A   
ATOM   2988  NE2 GLN A 317      -6.317   1.001 -20.351  1.00 10.00      A   
ATOM   2989 HE21 GLN A 317      -6.196   1.444 -21.229  1.00 10.00      A   
ATOM   2990 HE22 GLN A 317      -7.179   0.670 -20.027  1.00 10.00      A   
ATOM   2991  C   GLN A 317      -0.793   2.856 -18.441  1.00 10.00      A   
ATOM   2992  O   GLN A 317      -0.994   3.988 -18.009  1.00 10.00      A   
ATOM   2993  N   ARG A 318       0.150   2.066 -17.953  1.00 10.00      A   
ATOM   2994  HN  ARG A 318       0.273   1.168 -18.334  1.00 10.00      A   
ATOM   2995  CA  ARG A 318       1.011   2.504 -16.865  1.00 10.00      A   
ATOM   2996  CB  ARG A 318       0.526   1.940 -15.531  1.00 10.00      A   
ATOM   2997  CG  ARG A 318       1.111   2.641 -14.316  1.00 10.00      A   
ATOM   2998  CD  ARG A 318       0.649   1.994 -13.017  1.00 10.00      A   
ATOM   2999  NE  ARG A 318      -0.811   1.911 -12.919  1.00 10.00      A   
ATOM   3000  HE  ARG A 318      -1.267   1.293 -13.536  1.00 10.00      A   
ATOM   3001  CZ  ARG A 318      -1.545   2.616 -12.057  1.00 10.00      A   
ATOM   3002  NH1 ARG A 318      -0.958   3.470 -11.224  1.00 10.00      A   
ATOM   3003 HH11 ARG A 318      -1.528   4.025 -10.543  1.00 10.00      A   
ATOM   3004 HH12 ARG A 318       0.081   3.601 -11.247  1.00 10.00      A   
ATOM   3005  NH2 ARG A 318      -2.863   2.461 -12.023  1.00 10.00      A   
ATOM   3006 HH21 ARG A 318      -3.331   1.788 -12.667  1.00 10.00      A   
ATOM   3007 HH22 ARG A 318      -3.438   3.015 -11.352  1.00 10.00      A   
ATOM   3008  C   ARG A 318       2.449   2.086 -17.127  1.00 10.00      A   
ATOM   3009  O   ARG A 318       2.729   0.905 -17.360  1.00 10.00      A   
ATOM   3010  N   LEU A 319       3.355   3.051 -17.091  1.00 10.00      A   
ATOM   3011  HN  LEU A 319       3.070   3.975 -16.894  1.00 10.00      A   
ATOM   3012  CA  LEU A 319       4.760   2.772 -17.332  1.00 10.00      A   
ATOM   3013  CB  LEU A 319       5.164   3.196 -18.746  1.00 10.00      A   
ATOM   3014  CG  LEU A 319       6.617   2.915 -19.141  1.00 10.00      A   
ATOM   3015  CD1 LEU A 319       6.868   1.420 -19.258  1.00 10.00      A   
ATOM   3016  CD2 LEU A 319       6.969   3.625 -20.436  1.00 10.00      A   
ATOM   3017  C   LEU A 319       5.666   3.444 -16.311  1.00 10.00      A   
ATOM   3018  O   LEU A 319       5.607   4.658 -16.105  1.00 10.00      A   
ATOM   3019  N   TRP A 320       6.490   2.636 -15.670  1.00 10.00      A   
ATOM   3020  HN  TRP A 320       6.452   1.675 -15.862  1.00 10.00      A   
ATOM   3021  CA  TRP A 320       7.454   3.117 -14.693  1.00 10.00      A   
ATOM   3022  CB  TRP A 320       7.268   2.410 -13.342  1.00 10.00      A   
ATOM   3023  CG  TRP A 320       5.995   2.731 -12.603  1.00 10.00      A   
ATOM   3024  CD1 TRP A 320       4.881   3.355 -13.089  1.00 10.00      A   
ATOM   3025  CD2 TRP A 320       5.712   2.428 -11.230  1.00 10.00      A   
ATOM   3026  NE1 TRP A 320       3.926   3.457 -12.106  1.00 10.00      A   
ATOM   3027  HE1 TRP A 320       3.029   3.875 -12.210  1.00 10.00      A   
ATOM   3028  CE2 TRP A 320       4.413   2.894 -10.956  1.00 10.00      A   
ATOM   3029  CE3 TRP A 320       6.434   1.806 -10.207  1.00 10.00      A   
ATOM   3030  CZ2 TRP A 320       3.819   2.757  -9.705  1.00 10.00      A   
ATOM   3031  CZ3 TRP A 320       5.841   1.673  -8.965  1.00 10.00      A   
ATOM   3032  CH2 TRP A 320       4.548   2.144  -8.725  1.00 10.00      A   
ATOM   3033  C   TRP A 320       8.845   2.812 -15.237  1.00 10.00      A   
ATOM   3034  O   TRP A 320       9.250   1.654 -15.290  1.00 10.00      A   
ATOM   3035  N   VAL A 321       9.566   3.837 -15.664  1.00 10.00      A   
ATOM   3036  HN  VAL A 321       9.209   4.751 -15.571  1.00 10.00      A   
ATOM   3037  CA  VAL A 321      10.899   3.642 -16.232  1.00 10.00      A   
ATOM   3038  CB  VAL A 321      10.903   3.795 -17.768  1.00 10.00      A   
ATOM   3039  CG1 VAL A 321      10.299   2.569 -18.428  1.00 10.00      A   
ATOM   3040  CG2 VAL A 321      10.153   5.055 -18.181  1.00 10.00      A   
ATOM   3041  C   VAL A 321      11.916   4.607 -15.651  1.00 10.00      A   
ATOM   3042  O   VAL A 321      11.595   5.442 -14.806  1.00 10.00      A   
ATOM   3043  N   LEU A 322      13.152   4.474 -16.114  1.00 10.00      A   
ATOM   3044  HN  LEU A 322      13.337   3.783 -16.787  1.00 10.00      A   
ATOM   3045  CA  LEU A 322      14.238   5.326 -15.662  1.00 10.00      A   
ATOM   3046  CB  LEU A 322      15.536   4.523 -15.522  1.00 10.00      A   
ATOM   3047  CG  LEU A 322      15.593   3.521 -14.362  1.00 10.00      A   
ATOM   3048  CD1 LEU A 322      16.829   2.637 -14.478  1.00 10.00      A   
ATOM   3049  CD2 LEU A 322      15.578   4.245 -13.023  1.00 10.00      A   
ATOM   3050  C   LEU A 322      14.442   6.492 -16.623  1.00 10.00      A   
ATOM   3051  O   LEU A 322      13.813   6.555 -17.681  1.00 10.00      A   
ATOM   3052  N   ASP A 323      15.340   7.398 -16.258  1.00 10.00      A   
ATOM   3053  HN  ASP A 323      15.819   7.275 -15.406  1.00 10.00      A   
ATOM   3054  CA  ASP A 323      15.641   8.577 -17.067  1.00 10.00      A   
ATOM   3055  CB  ASP A 323      16.462   9.592 -16.261  1.00 10.00      A   
ATOM   3056  CG  ASP A 323      17.811   9.060 -15.813  1.00 10.00      A   
ATOM   3057  OD1 ASP A 323      17.854   7.960 -15.225  1.00 10.00      A   
ATOM   3058  OD2 ASP A 323      18.829   9.744 -16.031  1.00 10.00      A   
ATOM   3059  C   ASP A 323      16.369   8.204 -18.355  1.00 10.00      A   
ATOM   3060  O   ASP A 323      16.533   9.033 -19.250  1.00 10.00      A   
ATOM   3061  N   TYR A 324      16.770   6.942 -18.453  1.00 10.00      A   
ATOM   3062  HN  TYR A 324      16.588   6.332 -17.708  1.00 10.00      A   
ATOM   3063  CA  TYR A 324      17.479   6.438 -19.624  1.00 10.00      A   
ATOM   3064  CB  TYR A 324      17.990   5.016 -19.370  1.00 10.00      A   
ATOM   3065  CG  TYR A 324      19.176   4.938 -18.433  1.00 10.00      A   
ATOM   3066  CD1 TYR A 324      19.108   4.211 -17.249  1.00 10.00      A   
ATOM   3067  CD2 TYR A 324      20.368   5.586 -18.732  1.00 10.00      A   
ATOM   3068  CE1 TYR A 324      20.190   4.134 -16.394  1.00 10.00      A   
ATOM   3069  CE2 TYR A 324      21.456   5.514 -17.881  1.00 10.00      A   
ATOM   3070  CZ  TYR A 324      21.363   4.786 -16.713  1.00 10.00      A   
ATOM   3071  OH  TYR A 324      22.444   4.715 -15.860  1.00 10.00      A   
ATOM   3072  HH  TYR A 324      22.539   3.812 -15.534  1.00 10.00      A   
ATOM   3073  C   TYR A 324      16.606   6.462 -20.879  1.00 10.00      A   
ATOM   3074  O   TYR A 324      17.100   6.242 -21.984  1.00 10.00      A   
ATOM   3075  N   ILE A 325      15.309   6.714 -20.702  1.00 10.00      A   
ATOM   3076  HN  ILE A 325      14.969   6.866 -19.795  1.00 10.00      A   
ATOM   3077  CA  ILE A 325      14.378   6.769 -21.820  1.00 10.00      A   
ATOM   3078  CB  ILE A 325      12.905   6.724 -21.341  1.00 10.00      A   
ATOM   3079  CG1 ILE A 325      11.935   6.706 -22.527  1.00 10.00      A   
ATOM   3080  CG2 ILE A 325      12.594   7.882 -20.404  1.00 10.00      A   
ATOM   3081  CD1 ILE A 325      12.041   5.464 -23.386  1.00 10.00      A   
ATOM   3082  C   ILE A 325      14.622   8.014 -22.673  1.00 10.00      A   
ATOM   3083  O   ILE A 325      14.387   8.001 -23.884  1.00 10.00      A   
ATOM   3084  N   GLU A 326      15.106   9.081 -22.030  1.00 10.00      A   
ATOM   3085  HN  GLU A 326      15.276   9.013 -21.065  1.00 10.00      A   
ATOM   3086  CA  GLU A 326      15.400  10.348 -22.706  1.00 10.00      A   
ATOM   3087  CB  GLU A 326      16.508  10.186 -23.764  1.00 10.00      A   
ATOM   3088  CG  GLU A 326      17.779   9.524 -23.241  1.00 10.00      A   
ATOM   3089  CD  GLU A 326      18.990   9.748 -24.131  1.00 10.00      A   
ATOM   3090  OE1 GLU A 326      18.968   9.323 -25.311  1.00 10.00      A   
ATOM   3091  OE2 GLU A 326      19.983  10.335 -23.650  1.00 10.00      A   
ATOM   3092  C   GLU A 326      14.146  11.004 -23.299  1.00 10.00      A   
ATOM   3093  O   GLU A 326      13.090  10.376 -23.417  1.00 10.00      A   
ATOM   3094  N   ASP A 327      14.273  12.270 -23.673  1.00 10.00      A   
ATOM   3095  HN  ASP A 327      15.143  12.712 -23.565  1.00 10.00      A   
ATOM   3096  CA  ASP A 327      13.161  13.023 -24.249  1.00 10.00      A   
ATOM   3097  CB  ASP A 327      13.555  14.480 -24.515  1.00 10.00      A   
ATOM   3098  CG  ASP A 327      13.878  15.260 -23.259  1.00 10.00      A   
ATOM   3099  OD1 ASP A 327      12.950  15.602 -22.505  1.00 10.00      A   
ATOM   3100  OD2 ASP A 327      15.065  15.559 -23.029  1.00 10.00      A   
ATOM   3101  C   ASP A 327      12.701  12.394 -25.555  1.00 10.00      A   
ATOM   3102  O   ASP A 327      11.499  12.298 -25.821  1.00 10.00      A   
ATOM   3103  N   ALA A 328      13.664  11.976 -26.367  1.00 10.00      A   
ATOM   3104  HN  ALA A 328      14.603  12.096 -26.094  1.00 10.00      A   
ATOM   3105  CA  ALA A 328      13.376  11.357 -27.655  1.00 10.00      A   
ATOM   3106  CB  ALA A 328      14.669  11.024 -28.374  1.00 10.00      A   
ATOM   3107  C   ALA A 328      12.526  10.104 -27.488  1.00 10.00      A   
ATOM   3108  O   ALA A 328      11.532   9.918 -28.193  1.00 10.00      A   
ATOM   3109  N   GLY A 329      12.915   9.253 -26.546  1.00 10.00      A   
ATOM   3110  HN  GLY A 329      13.713   9.455 -26.013  1.00 10.00      A   
ATOM   3111  CA  GLY A 329      12.175   8.031 -26.302  1.00 10.00      A   
ATOM   3112  C   GLY A 329      10.759   8.310 -25.841  1.00 10.00      A   
ATOM   3113  O   GLY A 329       9.825   7.586 -26.190  1.00 10.00      A   
ATOM   3114  N   LEU A 330      10.603   9.378 -25.066  1.00 10.00      A   
ATOM   3115  HN  LEU A 330      11.391   9.915 -24.830  1.00 10.00      A   
ATOM   3116  CA  LEU A 330       9.301   9.769 -24.548  1.00 10.00      A   
ATOM   3117  CB  LEU A 330       9.444  10.878 -23.508  1.00 10.00      A   
ATOM   3118  CG  LEU A 330      10.063  10.463 -22.173  1.00 10.00      A   
ATOM   3119  CD1 LEU A 330      10.325  11.682 -21.308  1.00 10.00      A   
ATOM   3120  CD2 LEU A 330       9.160   9.479 -21.448  1.00 10.00      A   
ATOM   3121  C   LEU A 330       8.361  10.197 -25.670  1.00 10.00      A   
ATOM   3122  O   LEU A 330       7.160   9.936 -25.610  1.00 10.00      A   
ATOM   3123  N   GLU A 331       8.910  10.841 -26.701  1.00 10.00      A   
ATOM   3124  HN  GLU A 331       9.873  11.029 -26.696  1.00 10.00      A   
ATOM   3125  CA  GLU A 331       8.096  11.274 -27.834  1.00 10.00      A   
ATOM   3126  CB  GLU A 331       8.890  12.154 -28.807  1.00 10.00      A   
ATOM   3127  CG  GLU A 331       8.031  12.732 -29.926  1.00 10.00      A   
ATOM   3128  CD  GLU A 331       8.830  13.193 -31.125  1.00 10.00      A   
ATOM   3129  OE1 GLU A 331       9.378  12.333 -31.845  1.00 10.00      A   
ATOM   3130  OE2 GLU A 331       8.896  14.416 -31.366  1.00 10.00      A   
ATOM   3131  C   GLU A 331       7.535  10.061 -28.569  1.00 10.00      A   
ATOM   3132  O   GLU A 331       6.346  10.010 -28.889  1.00 10.00      A   
ATOM   3133  N   VAL A 332       8.401   9.078 -28.816  1.00 10.00      A   
ATOM   3134  HN  VAL A 332       9.335   9.182 -28.530  1.00 10.00      A   
ATOM   3135  CA  VAL A 332       7.996   7.856 -29.503  1.00 10.00      A   
ATOM   3136  CB  VAL A 332       9.206   6.946 -29.823  1.00 10.00      A   
ATOM   3137  CG1 VAL A 332       8.803   5.823 -30.767  1.00 10.00      A   
ATOM   3138  CG2 VAL A 332      10.349   7.755 -30.416  1.00 10.00      A   
ATOM   3139  C   VAL A 332       6.995   7.085 -28.646  1.00 10.00      A   
ATOM   3140  O   VAL A 332       6.102   6.418 -29.161  1.00 10.00      A   
ATOM   3141  N   LEU A 333       7.155   7.189 -27.331  1.00 10.00      A   
ATOM   3142  HN  LEU A 333       7.900   7.726 -26.980  1.00 10.00      A   
ATOM   3143  CA  LEU A 333       6.267   6.523 -26.391  1.00 10.00      A   
ATOM   3144  CB  LEU A 333       6.777   6.719 -24.960  1.00 10.00      A   
ATOM   3145  CG  LEU A 333       5.846   6.262 -23.837  1.00 10.00      A   
ATOM   3146  CD1 LEU A 333       5.758   4.743 -23.794  1.00 10.00      A   
ATOM   3147  CD2 LEU A 333       6.306   6.818 -22.500  1.00 10.00      A   
ATOM   3148  C   LEU A 333       4.848   7.068 -26.520  1.00 10.00      A   
ATOM   3149  O   LEU A 333       3.886   6.303 -26.600  1.00 10.00      A   
ATOM   3150  N   ALA A 334       4.737   8.394 -26.566  1.00 10.00      A   
ATOM   3151  HN  ALA A 334       5.552   8.942 -26.510  1.00 10.00      A   
ATOM   3152  CA  ALA A 334       3.445   9.060 -26.688  1.00 10.00      A   
ATOM   3153  CB  ALA A 334       3.608  10.560 -26.520  1.00 10.00      A   
ATOM   3154  C   ALA A 334       2.785   8.740 -28.026  1.00 10.00      A   
ATOM   3155  O   ALA A 334       1.570   8.863 -28.183  1.00 10.00      A   
ATOM   3156  N   SER A 335       3.594   8.338 -28.992  1.00 10.00      A   
ATOM   3157  HN  SER A 335       4.557   8.293 -28.819  1.00 10.00      A   
ATOM   3158  CA  SER A 335       3.093   7.989 -30.310  1.00 10.00      A   
ATOM   3159  CB  SER A 335       4.189   8.163 -31.363  1.00 10.00      A   
ATOM   3160  OG  SER A 335       4.678   9.496 -31.362  1.00 10.00      A   
ATOM   3161  HG  SER A 335       5.177   9.656 -32.176  1.00 10.00      A   
ATOM   3162  C   SER A 335       2.544   6.566 -30.335  1.00 10.00      A   
ATOM   3163  O   SER A 335       1.728   6.224 -31.188  1.00 10.00      A   
ATOM   3164  N   THR A 336       2.977   5.743 -29.391  1.00 10.00      A   
ATOM   3165  HN  THR A 336       3.618   6.071 -28.726  1.00 10.00      A   
ATOM   3166  CA  THR A 336       2.524   4.361 -29.319  1.00 10.00      A   
ATOM   3167  CB  THR A 336       3.692   3.394 -29.028  1.00 10.00      A   
ATOM   3168  OG1 THR A 336       4.729   3.600 -29.995  1.00 10.00      A   
ATOM   3169  HG1 THR A 336       5.590   3.463 -29.575  1.00 10.00      A   
ATOM   3170  CG2 THR A 336       3.225   1.945 -29.097  1.00 10.00      A   
ATOM   3171  C   THR A 336       1.432   4.178 -28.267  1.00 10.00      A   
ATOM   3172  O   THR A 336       0.348   3.671 -28.564  1.00 10.00      A   
ATOM   3173  N   CYS A 337       1.704   4.614 -27.048  1.00 10.00      A   
ATOM   3174  HN  CYS A 337       2.566   5.054 -26.870  1.00 10.00      A   
ATOM   3175  CA  CYS A 337       0.744   4.474 -25.967  1.00 10.00      A   
ATOM   3176  CB  CYS A 337       1.467   4.268 -24.638  1.00 10.00      A   
ATOM   3177  SG  CYS A 337       2.794   3.045 -24.712  1.00 10.00      A   
ATOM   3178  HG  CYS A 337       2.335   1.986 -25.365  1.00 10.00      A   
ATOM   3179  C   CYS A 337      -0.189   5.677 -25.887  1.00 10.00      A   
ATOM   3180  O   CYS A 337       0.114   6.667 -25.227  1.00 10.00      A   
ATOM   3181  N   LYS A 338      -1.326   5.583 -26.569  1.00 10.00      A   
ATOM   3182  HN  LYS A 338      -1.509   4.767 -27.084  1.00 10.00      A   
ATOM   3183  CA  LYS A 338      -2.314   6.654 -26.570  1.00 10.00      A   
ATOM   3184  CB  LYS A 338      -3.143   6.608 -27.856  1.00 10.00      A   
ATOM   3185  CG  LYS A 338      -2.341   6.857 -29.125  1.00 10.00      A   
ATOM   3186  CD  LYS A 338      -1.759   8.258 -29.136  1.00 10.00      A   
ATOM   3187  CE  LYS A 338      -0.851   8.480 -30.335  1.00 10.00      A   
ATOM   3188  NZ  LYS A 338      -0.140   9.785 -30.255  1.00 10.00      A   
ATOM   3189  HZ1 LYS A 338      -0.829  10.565 -30.193  1.00 10.00      A   
ATOM   3190  HZ2 LYS A 338       0.450   9.926 -31.101  1.00 10.00      A   
ATOM   3191  HZ3 LYS A 338       0.473   9.808 -29.413  1.00 10.00      A   
ATOM   3192  C   LYS A 338      -3.233   6.514 -25.365  1.00 10.00      A   
ATOM   3193  O   LYS A 338      -3.947   7.443 -24.988  1.00 10.00      A   
ATOM   3194  N   ASP A 339      -3.207   5.337 -24.769  1.00 10.00      A   
ATOM   3195  HN  ASP A 339      -2.620   4.638 -25.127  1.00 10.00      A   
ATOM   3196  CA  ASP A 339      -4.035   5.044 -23.604  1.00 10.00      A   
ATOM   3197  CB  ASP A 339      -4.675   3.662 -23.758  1.00 10.00      A   
ATOM   3198  CG  ASP A 339      -5.936   3.487 -22.930  1.00 10.00      A   
ATOM   3199  OD1 ASP A 339      -6.541   4.501 -22.517  1.00 10.00      A   
ATOM   3200  OD2 ASP A 339      -6.340   2.327 -22.701  1.00 10.00      A   
ATOM   3201  C   ASP A 339      -3.211   5.110 -22.318  1.00 10.00      A   
ATOM   3202  O   ASP A 339      -3.613   4.598 -21.275  1.00 10.00      A   
ATOM   3203  N   LEU A 340      -2.058   5.758 -22.402  1.00 10.00      A   
ATOM   3204  HN  LEU A 340      -1.798   6.154 -23.256  1.00 10.00      A   
ATOM   3205  CA  LEU A 340      -1.171   5.903 -21.253  1.00 10.00      A   
ATOM   3206  CB  LEU A 340       0.181   6.472 -21.693  1.00 10.00      A   
ATOM   3207  CG  LEU A 340       1.359   6.246 -20.742  1.00 10.00      A   
ATOM   3208  CD1 LEU A 340       1.671   4.761 -20.610  1.00 10.00      A   
ATOM   3209  CD2 LEU A 340       2.579   7.017 -21.219  1.00 10.00      A   
ATOM   3210  C   LEU A 340      -1.811   6.807 -20.202  1.00 10.00      A   
ATOM   3211  O   LEU A 340      -2.099   7.975 -20.465  1.00 10.00      A   
ATOM   3212  N   ARG A 341      -2.029   6.252 -19.018  1.00 10.00      A   
ATOM   3213  HN  ARG A 341      -1.754   5.319 -18.873  1.00 10.00      A   
ATOM   3214  CA  ARG A 341      -2.656   6.978 -17.921  1.00 10.00      A   
ATOM   3215  CB  ARG A 341      -3.624   6.056 -17.170  1.00 10.00      A   
ATOM   3216  CG  ARG A 341      -4.464   5.159 -18.064  1.00 10.00      A   
ATOM   3217  CD  ARG A 341      -5.553   5.941 -18.778  1.00 10.00      A   
ATOM   3218  NE  ARG A 341      -6.293   5.110 -19.725  1.00 10.00      A   
ATOM   3219  HE  ARG A 341      -5.979   5.100 -20.663  1.00 10.00      A   
ATOM   3220  CZ  ARG A 341      -7.348   4.364 -19.395  1.00 10.00      A   
ATOM   3221  NH1 ARG A 341      -7.793   4.339 -18.143  1.00 10.00      A   
ATOM   3222 HH11 ARG A 341      -8.617   3.749 -17.887  1.00 10.00      A   
ATOM   3223 HH12 ARG A 341      -7.317   4.909 -17.408  1.00 10.00      A   
ATOM   3224  NH2 ARG A 341      -7.954   3.642 -20.322  1.00 10.00      A   
ATOM   3225 HH21 ARG A 341      -7.598   3.656 -21.311  1.00 10.00      A   
ATOM   3226 HH22 ARG A 341      -8.778   3.054 -20.075  1.00 10.00      A   
ATOM   3227  C   ARG A 341      -1.623   7.511 -16.937  1.00 10.00      A   
ATOM   3228  O   ARG A 341      -1.669   8.682 -16.542  1.00 10.00      A   
ATOM   3229  N   GLU A 342      -0.699   6.650 -16.534  1.00 10.00      A   
ATOM   3230  HN  GLU A 342      -0.693   5.739 -16.901  1.00 10.00      A   
ATOM   3231  CA  GLU A 342       0.322   7.038 -15.583  1.00 10.00      A   
ATOM   3232  CB  GLU A 342       0.134   6.316 -14.248  1.00 10.00      A   
ATOM   3233  CG  GLU A 342       1.189   6.683 -13.213  1.00 10.00      A   
ATOM   3234  CD  GLU A 342       1.033   5.937 -11.908  1.00 10.00      A   
ATOM   3235  OE1 GLU A 342       0.382   6.468 -10.986  1.00 10.00      A   
ATOM   3236  OE2 GLU A 342       1.583   4.826 -11.789  1.00 10.00      A   
ATOM   3237  C   GLU A 342       1.723   6.771 -16.116  1.00 10.00      A   
ATOM   3238  O   GLU A 342       2.011   5.696 -16.656  1.00 10.00      A   
ATOM   3239  N   LEU A 343       2.588   7.756 -15.944  1.00 10.00      A   
ATOM   3240  HN  LEU A 343       2.277   8.585 -15.515  1.00 10.00      A   
ATOM   3241  CA  LEU A 343       3.971   7.659 -16.367  1.00 10.00      A   
ATOM   3242  CB  LEU A 343       4.211   8.487 -17.635  1.00 10.00      A   
ATOM   3243  CG  LEU A 343       5.624   8.430 -18.223  1.00 10.00      A   
ATOM   3244  CD1 LEU A 343       5.940   7.031 -18.729  1.00 10.00      A   
ATOM   3245  CD2 LEU A 343       5.776   9.451 -19.338  1.00 10.00      A   
ATOM   3246  C   LEU A 343       4.888   8.136 -15.244  1.00 10.00      A   
ATOM   3247  O   LEU A 343       4.865   9.310 -14.863  1.00 10.00      A   
ATOM   3248  N   ARG A 344       5.671   7.217 -14.690  1.00 10.00      A   
ATOM   3249  HN  ARG A 344       5.633   6.288 -15.018  1.00 10.00      A   
ATOM   3250  CA  ARG A 344       6.599   7.551 -13.615  1.00 10.00      A   
ATOM   3251  CB  ARG A 344       6.312   6.733 -12.346  1.00 10.00      A   
ATOM   3252  CG  ARG A 344       4.915   6.927 -11.763  1.00 10.00      A   
ATOM   3253  CD  ARG A 344       4.813   6.399 -10.333  1.00 10.00      A   
ATOM   3254  NE  ARG A 344       3.421   6.207  -9.915  1.00 10.00      A   
ATOM   3255  HE  ARG A 344       2.762   6.025 -10.629  1.00 10.00      A   
ATOM   3256  CZ  ARG A 344       2.983   6.230  -8.649  1.00 10.00      A   
ATOM   3257  NH1 ARG A 344       3.818   6.441  -7.634  1.00 10.00      A   
ATOM   3258 HH11 ARG A 344       4.831   6.588  -7.804  1.00 10.00      A   
ATOM   3259 HH12 ARG A 344       3.449   6.454  -6.652  1.00 10.00      A   
ATOM   3260  NH2 ARG A 344       1.693   6.057  -8.402  1.00 10.00      A   
ATOM   3261 HH21 ARG A 344       1.026   5.901  -9.194  1.00 10.00      A   
ATOM   3262 HH22 ARG A 344       1.330   6.071  -7.416  1.00 10.00      A   
ATOM   3263  C   ARG A 344       8.039   7.349 -14.077  1.00 10.00      A   
ATOM   3264  O   ARG A 344       8.473   6.223 -14.321  1.00 10.00      A   
ATOM   3265  N   VAL A 345       8.765   8.447 -14.212  1.00 10.00      A   
ATOM   3266  HN  VAL A 345       8.356   9.319 -14.006  1.00 10.00      A   
ATOM   3267  CA  VAL A 345      10.156   8.407 -14.651  1.00 10.00      A   
ATOM   3268  CB  VAL A 345      10.424   9.440 -15.764  1.00 10.00      A   
ATOM   3269  CG1 VAL A 345      11.868   9.363 -16.234  1.00 10.00      A   
ATOM   3270  CG2 VAL A 345       9.470   9.229 -16.931  1.00 10.00      A   
ATOM   3271  C   VAL A 345      11.100   8.658 -13.477  1.00 10.00      A   
ATOM   3272  O   VAL A 345      11.137   9.755 -12.915  1.00 10.00      A   
ATOM   3273  N   PHE A 346      11.847   7.628 -13.110  1.00 10.00      A   
ATOM   3274  HN  PHE A 346      11.766   6.786 -13.610  1.00 10.00      A   
ATOM   3275  CA  PHE A 346      12.788   7.707 -12.000  1.00 10.00      A   
ATOM   3276  CB  PHE A 346      12.742   6.423 -11.167  1.00 10.00      A   
ATOM   3277  CG  PHE A 346      11.374   6.075 -10.654  1.00 10.00      A   
ATOM   3278  CD1 PHE A 346      10.549   5.218 -11.366  1.00 10.00      A   
ATOM   3279  CD2 PHE A 346      10.913   6.606  -9.462  1.00 10.00      A   
ATOM   3280  CE1 PHE A 346       9.291   4.895 -10.895  1.00 10.00      A   
ATOM   3281  CE2 PHE A 346       9.657   6.287  -8.985  1.00 10.00      A   
ATOM   3282  CZ  PHE A 346       8.845   5.430  -9.702  1.00 10.00      A   
ATOM   3283  C   PHE A 346      14.207   7.945 -12.506  1.00 10.00      A   
ATOM   3284  O   PHE A 346      14.598   7.422 -13.543  1.00 10.00      A   
ATOM   3285  N   PRO A 347      14.995   8.746 -11.784  1.00 10.00      A   
ATOM   3286  CA  PRO A 347      16.369   9.043 -12.172  1.00 10.00      A   
ATOM   3287  CB  PRO A 347      16.639  10.361 -11.446  1.00 10.00      A   
ATOM   3288  CG  PRO A 347      15.802  10.289 -10.211  1.00 10.00      A   
ATOM   3289  CD  PRO A 347      14.606   9.433 -10.541  1.00 10.00      A   
ATOM   3290  C   PRO A 347      17.344   7.966 -11.697  1.00 10.00      A   
ATOM   3291  O   PRO A 347      17.291   7.526 -10.543  1.00 10.00      A   
ATOM   3292  N   SER A 348      18.217   7.533 -12.597  1.00 10.00      A   
ATOM   3293  HN  SER A 348      18.175   7.893 -13.515  1.00 10.00      A   
ATOM   3294  CA  SER A 348      19.217   6.520 -12.277  1.00 10.00      A   
ATOM   3295  CB  SER A 348      19.946   6.079 -13.548  1.00 10.00      A   
ATOM   3296  OG  SER A 348      20.216   7.191 -14.392  1.00 10.00      A   
ATOM   3297  HG  SER A 348      19.391   7.469 -14.835  1.00 10.00      A   
ATOM   3298  C   SER A 348      20.215   7.064 -11.261  1.00 10.00      A   
ATOM   3299  O   SER A 348      20.475   6.445 -10.227  1.00 10.00      A   
ATOM   3300  N   GLU A 349      20.762   8.232 -11.566  1.00 10.00      A   
ATOM   3301  HN  GLU A 349      20.514   8.664 -12.409  1.00 10.00      A   
ATOM   3302  CA  GLU A 349      21.719   8.886 -10.692  1.00 10.00      A   
ATOM   3303  CB  GLU A 349      23.042   9.100 -11.428  1.00 10.00      A   
ATOM   3304  CG  GLU A 349      23.791   7.820 -11.763  1.00 10.00      A   
ATOM   3305  CD  GLU A 349      24.270   7.080 -10.530  1.00 10.00      A   
ATOM   3306  OE1 GLU A 349      24.988   7.689  -9.709  1.00 10.00      A   
ATOM   3307  OE2 GLU A 349      23.938   5.886 -10.379  1.00 10.00      A   
ATOM   3308  C   GLU A 349      21.152  10.222 -10.215  1.00 10.00      A   
ATOM   3309  O   GLU A 349      21.379  11.259 -10.837  1.00 10.00      A   
ATOM   3310  N   PRO A 350      20.393  10.207  -9.105  1.00 10.00      A   
ATOM   3311  CA  PRO A 350      19.761  11.405  -8.550  1.00 10.00      A   
ATOM   3312  CB  PRO A 350      18.696  10.848  -7.586  1.00 10.00      A   
ATOM   3313  CG  PRO A 350      18.729   9.362  -7.750  1.00 10.00      A   
ATOM   3314  CD  PRO A 350      20.085   9.024  -8.298  1.00 10.00      A   
ATOM   3315  C   PRO A 350      20.735  12.295  -7.788  1.00 10.00      A   
ATOM   3316  O   PRO A 350      20.408  13.430  -7.452  1.00 10.00      A   
ATOM   3317  N   PHE A 351      21.927  11.784  -7.513  1.00 10.00      A   
ATOM   3318  HN  PHE A 351      22.145  10.871  -7.807  1.00 10.00      A   
ATOM   3319  CA  PHE A 351      22.921  12.554  -6.779  1.00 10.00      A   
ATOM   3320  CB  PHE A 351      23.676  11.672  -5.783  1.00 10.00      A   
ATOM   3321  CG  PHE A 351      22.819  11.217  -4.637  1.00 10.00      A   
ATOM   3322  CD1 PHE A 351      22.138  10.011  -4.697  1.00 10.00      A   
ATOM   3323  CD2 PHE A 351      22.691  12.001  -3.504  1.00 10.00      A   
ATOM   3324  CE1 PHE A 351      21.342   9.596  -3.645  1.00 10.00      A   
ATOM   3325  CE2 PHE A 351      21.899  11.594  -2.448  1.00 10.00      A   
ATOM   3326  CZ  PHE A 351      21.223  10.389  -2.518  1.00 10.00      A   
ATOM   3327  C   PHE A 351      23.874  13.286  -7.717  1.00 10.00      A   
ATOM   3328  O   PHE A 351      24.625  14.167  -7.297  1.00 10.00      A   
ATOM   3329  N   VAL A 352      23.846  12.916  -8.989  1.00 10.00      A   
ATOM   3330  HN  VAL A 352      23.240  12.197  -9.266  1.00 10.00      A   
ATOM   3331  CA  VAL A 352      24.696  13.556  -9.978  1.00 10.00      A   
ATOM   3332  CB  VAL A 352      24.979  12.631 -11.179  1.00 10.00      A   
ATOM   3333  CG1 VAL A 352      25.939  13.294 -12.157  1.00 10.00      A   
ATOM   3334  CG2 VAL A 352      25.548  11.307 -10.695  1.00 10.00      A   
ATOM   3335  C   VAL A 352      24.041  14.848 -10.447  1.00 10.00      A   
ATOM   3336  O   VAL A 352      22.996  14.823 -11.106  1.00 10.00      A   
ATOM   3337  N   MET A 353      24.647  15.969 -10.072  1.00 10.00      A   
ATOM   3338  HN  MET A 353      25.473  15.906  -9.545  1.00 10.00      A   
ATOM   3339  CA  MET A 353      24.134  17.286 -10.422  1.00 10.00      A   
ATOM   3340  CB  MET A 353      25.001  18.379  -9.791  1.00 10.00      A   
ATOM   3341  CG  MET A 353      24.460  19.788  -9.971  1.00 10.00      A   
ATOM   3342  SD  MET A 353      25.634  21.056  -9.453  1.00 10.00      A   
ATOM   3343  CE  MET A 353      24.703  22.546  -9.803  1.00 10.00      A   
ATOM   3344  C   MET A 353      24.061  17.482 -11.932  1.00 10.00      A   
ATOM   3345  O   MET A 353      23.097  18.049 -12.445  1.00 10.00      A   
ATOM   3346  N   GLU A 354      25.077  17.012 -12.639  1.00 10.00      A   
ATOM   3347  HN  GLU A 354      25.821  16.567 -12.178  1.00 10.00      A   
ATOM   3348  CA  GLU A 354      25.114  17.148 -14.088  1.00 10.00      A   
ATOM   3349  CB  GLU A 354      26.554  17.121 -14.599  1.00 10.00      A   
ATOM   3350  CG  GLU A 354      27.395  18.296 -14.126  1.00 10.00      A   
ATOM   3351  CD  GLU A 354      26.627  19.601 -14.139  1.00 10.00      A   
ATOM   3352  OE1 GLU A 354      26.366  20.132 -15.237  1.00 10.00      A   
ATOM   3353  OE2 GLU A 354      26.271  20.097 -13.048  1.00 10.00      A   
ATOM   3354  C   GLU A 354      24.270  16.073 -14.772  1.00 10.00      A   
ATOM   3355  O   GLU A 354      24.198  14.938 -14.304  1.00 10.00      A   
ATOM   3356  N   PRO A 355      23.600  16.429 -15.880  1.00 10.00      A   
ATOM   3357  CA  PRO A 355      22.749  15.500 -16.633  1.00 10.00      A   
ATOM   3358  CB  PRO A 355      22.188  16.359 -17.774  1.00 10.00      A   
ATOM   3359  CG  PRO A 355      22.368  17.767 -17.324  1.00 10.00      A   
ATOM   3360  CD  PRO A 355      23.606  17.774 -16.479  1.00 10.00      A   
ATOM   3361  C   PRO A 355      23.520  14.313 -17.208  1.00 10.00      A   
ATOM   3362  O   PRO A 355      24.384  14.477 -18.076  1.00 10.00      A   
ATOM   3363  N   ASN A 356      23.201  13.119 -16.719  1.00 10.00      A   
ATOM   3364  HN  ASN A 356      22.524  13.058 -16.012  1.00 10.00      A   
ATOM   3365  CA  ASN A 356      23.846  11.897 -17.194  1.00 10.00      A   
ATOM   3366  CB  ASN A 356      23.610  10.725 -16.234  1.00 10.00      A   
ATOM   3367  CG  ASN A 356      22.151  10.553 -15.851  1.00 10.00      A   
ATOM   3368  OD1 ASN A 356      21.655  11.218 -14.942  1.00 10.00      A   
ATOM   3369  ND2 ASN A 356      21.455   9.663 -16.535  1.00 10.00      A   
ATOM   3370 HD21 ASN A 356      21.911   9.159 -17.240  1.00 10.00      A   
ATOM   3371 HD22 ASN A 356      20.496   9.544 -16.306  1.00 10.00      A   
ATOM   3372  C   ASN A 356      23.376  11.545 -18.602  1.00 10.00      A   
ATOM   3373  O   ASN A 356      24.171  11.136 -19.446  1.00 10.00      A   
ATOM   3374  N   VAL A 357      22.082  11.713 -18.846  1.00 10.00      A   
ATOM   3375  HN  VAL A 357      21.501  12.037 -18.128  1.00 10.00      A   
ATOM   3376  CA  VAL A 357      21.497  11.432 -20.152  1.00 10.00      A   
ATOM   3377  CB  VAL A 357      20.553  10.212 -20.118  1.00 10.00      A   
ATOM   3378  CG1 VAL A 357      21.323   8.949 -19.763  1.00 10.00      A   
ATOM   3379  CG2 VAL A 357      19.414  10.444 -19.138  1.00 10.00      A   
ATOM   3380  C   VAL A 357      20.718  12.647 -20.633  1.00 10.00      A   
ATOM   3381  O   VAL A 357      20.618  13.646 -19.914  1.00 10.00      A   
ATOM   3382  N   ALA A 358      20.148  12.557 -21.827  1.00 10.00      A   
ATOM   3383  HN  ALA A 358      20.226  11.719 -22.342  1.00 10.00      A   
ATOM   3384  CA  ALA A 358      19.389  13.664 -22.389  1.00 10.00      A   
ATOM   3385  CB  ALA A 358      19.540  13.705 -23.902  1.00 10.00      A   
ATOM   3386  C   ALA A 358      17.918  13.590 -21.994  1.00 10.00      A   
ATOM   3387  O   ALA A 358      17.063  13.246 -22.811  1.00 10.00      A   
ATOM   3388  N   LEU A 359      17.635  13.890 -20.731  1.00 10.00      A   
ATOM   3389  HN  LEU A 359      18.365  14.127 -20.122  1.00 10.00      A   
ATOM   3390  CA  LEU A 359      16.264  13.878 -20.230  1.00 10.00      A   
ATOM   3391  CB  LEU A 359      16.060  12.781 -19.185  1.00 10.00      A   
ATOM   3392  CG  LEU A 359      14.625  12.605 -18.681  1.00 10.00      A   
ATOM   3393  CD1 LEU A 359      13.995  11.355 -19.273  1.00 10.00      A   
ATOM   3394  CD2 LEU A 359      14.583  12.571 -17.160  1.00 10.00      A   
ATOM   3395  C   LEU A 359      15.900  15.232 -19.637  1.00 10.00      A   
ATOM   3396  O   LEU A 359      16.363  15.594 -18.553  1.00 10.00      A   
ATOM   3397  N   THR A 360      15.086  15.976 -20.360  1.00 10.00      A   
ATOM   3398  HN  THR A 360      14.762  15.628 -21.225  1.00 10.00      A   
ATOM   3399  CA  THR A 360      14.651  17.293 -19.927  1.00 10.00      A   
ATOM   3400  CB  THR A 360      15.119  18.369 -20.925  1.00 10.00      A   
ATOM   3401  OG1 THR A 360      14.600  18.086 -22.233  1.00 10.00      A   
ATOM   3402  HG1 THR A 360      14.630  17.125 -22.393  1.00 10.00      A   
ATOM   3403  CG2 THR A 360      16.636  18.385 -20.990  1.00 10.00      A   
ATOM   3404  C   THR A 360      13.130  17.326 -19.800  1.00 10.00      A   
ATOM   3405  O   THR A 360      12.507  16.303 -19.529  1.00 10.00      A   
ATOM   3406  N   GLU A 361      12.534  18.495 -19.992  1.00 10.00      A   
ATOM   3407  HN  GLU A 361      13.083  19.290 -20.203  1.00 10.00      A   
ATOM   3408  CA  GLU A 361      11.086  18.638 -19.900  1.00 10.00      A   
ATOM   3409  CB  GLU A 361      10.700  20.008 -19.334  1.00 10.00      A   
ATOM   3410  CG  GLU A 361      11.023  21.183 -20.246  1.00 10.00      A   
ATOM   3411  CD  GLU A 361      12.429  21.713 -20.062  1.00 10.00      A   
ATOM   3412  OE1 GLU A 361      12.570  22.882 -19.655  1.00 10.00      A   
ATOM   3413  OE2 GLU A 361      13.396  20.972 -20.332  1.00 10.00      A   
ATOM   3414  C   GLU A 361      10.438  18.440 -21.265  1.00 10.00      A   
ATOM   3415  O   GLU A 361       9.218  18.286 -21.366  1.00 10.00      A   
ATOM   3416  N   GLN A 362      11.266  18.423 -22.307  1.00 10.00      A   
ATOM   3417  HN  GLN A 362      12.229  18.505 -22.147  1.00 10.00      A   
ATOM   3418  CA  GLN A 362      10.789  18.262 -23.677  1.00 10.00      A   
ATOM   3419  CB  GLN A 362      11.965  18.245 -24.657  1.00 10.00      A   
ATOM   3420  CG  GLN A 362      11.565  18.107 -26.122  1.00 10.00      A   
ATOM   3421  CD  GLN A 362      10.762  19.289 -26.631  1.00 10.00      A   
ATOM   3422  OE1 GLN A 362      11.320  20.273 -27.116  1.00 10.00      A   
ATOM   3423  NE2 GLN A 362       9.443  19.200 -26.526  1.00 10.00      A   
ATOM   3424 HE21 GLN A 362       9.061  18.386 -26.128  1.00 10.00      A   
ATOM   3425 HE22 GLN A 362       8.903  19.952 -26.847  1.00 10.00      A   
ATOM   3426  C   GLN A 362       9.948  16.996 -23.827  1.00 10.00      A   
ATOM   3427  O   GLN A 362       8.858  17.034 -24.404  1.00 10.00      A   
ATOM   3428  N   GLY A 363      10.454  15.886 -23.299  1.00 10.00      A   
ATOM   3429  HN  GLY A 363      11.341  15.921 -22.860  1.00 10.00      A   
ATOM   3430  CA  GLY A 363       9.743  14.631 -23.372  1.00 10.00      A   
ATOM   3431  C   GLY A 363       8.413  14.687 -22.653  1.00 10.00      A   
ATOM   3432  O   GLY A 363       7.413  14.171 -23.154  1.00 10.00      A   
ATOM   3433  N   LEU A 364       8.400  15.326 -21.484  1.00 10.00      A   
ATOM   3434  HN  LEU A 364       9.235  15.716 -21.145  1.00 10.00      A   
ATOM   3435  CA  LEU A 364       7.177  15.455 -20.698  1.00 10.00      A   
ATOM   3436  CB  LEU A 364       7.441  16.255 -19.421  1.00 10.00      A   
ATOM   3437  CG  LEU A 364       7.077  15.581 -18.095  1.00 10.00      A   
ATOM   3438  CD1 LEU A 364       6.897  16.629 -17.006  1.00 10.00      A   
ATOM   3439  CD2 LEU A 364       5.828  14.723 -18.230  1.00 10.00      A   
ATOM   3440  C   LEU A 364       6.091  16.143 -21.512  1.00 10.00      A   
ATOM   3441  O   LEU A 364       4.944  15.693 -21.537  1.00 10.00      A   
ATOM   3442  N   VAL A 365       6.472  17.225 -22.185  1.00 10.00      A   
ATOM   3443  HN  VAL A 365       7.406  17.521 -22.116  1.00 10.00      A   
ATOM   3444  CA  VAL A 365       5.548  17.989 -23.015  1.00 10.00      A   
ATOM   3445  CB  VAL A 365       6.229  19.240 -23.618  1.00 10.00      A   
ATOM   3446  CG1 VAL A 365       5.245  20.058 -24.443  1.00 10.00      A   
ATOM   3447  CG2 VAL A 365       6.827  20.098 -22.515  1.00 10.00      A   
ATOM   3448  C   VAL A 365       4.977  17.123 -24.137  1.00 10.00      A   
ATOM   3449  O   VAL A 365       3.781  17.182 -24.432  1.00 10.00      A   
ATOM   3450  N   SER A 366       5.830  16.305 -24.739  1.00 10.00      A   
ATOM   3451  HN  SER A 366       6.770  16.296 -24.450  1.00 10.00      A   
ATOM   3452  CA  SER A 366       5.413  15.423 -25.825  1.00 10.00      A   
ATOM   3453  CB  SER A 366       6.624  14.686 -26.401  1.00 10.00      A   
ATOM   3454  OG  SER A 366       7.682  15.588 -26.678  1.00 10.00      A   
ATOM   3455  HG  SER A 366       7.399  16.211 -27.361  1.00 10.00      A   
ATOM   3456  C   SER A 366       4.360  14.415 -25.358  1.00 10.00      A   
ATOM   3457  O   SER A 366       3.389  14.140 -26.069  1.00 10.00      A   
ATOM   3458  N   VAL A 367       4.548  13.882 -24.154  1.00 10.00      A   
ATOM   3459  HN  VAL A 367       5.330  14.157 -23.627  1.00 10.00      A   
ATOM   3460  CA  VAL A 367       3.622  12.903 -23.594  1.00 10.00      A   
ATOM   3461  CB  VAL A 367       4.142  12.297 -22.272  1.00 10.00      A   
ATOM   3462  CG1 VAL A 367       3.223  11.182 -21.796  1.00 10.00      A   
ATOM   3463  CG2 VAL A 367       5.557  11.770 -22.451  1.00 10.00      A   
ATOM   3464  C   VAL A 367       2.231  13.501 -23.385  1.00 10.00      A   
ATOM   3465  O   VAL A 367       1.223  12.851 -23.654  1.00 10.00      A   
ATOM   3466  N   SER A 368       2.177  14.747 -22.930  1.00 10.00      A   
ATOM   3467  HN  SER A 368       3.014  15.229 -22.746  1.00 10.00      A   
ATOM   3468  CA  SER A 368       0.901  15.412 -22.691  1.00 10.00      A   
ATOM   3469  CB  SER A 368       1.117  16.766 -22.014  1.00 10.00      A   
ATOM   3470  OG  SER A 368       2.488  17.119 -22.014  1.00 10.00      A   
ATOM   3471  HG  SER A 368       2.771  17.297 -22.920  1.00 10.00      A   
ATOM   3472  C   SER A 368       0.101  15.582 -23.981  1.00 10.00      A   
ATOM   3473  O   SER A 368      -1.129  15.573 -23.965  1.00 10.00      A   
ATOM   3474  N   MET A 369       0.804  15.724 -25.098  1.00 10.00      A   
ATOM   3475  HN  MET A 369       1.784  15.704 -25.055  1.00 10.00      A   
ATOM   3476  CA  MET A 369       0.149  15.904 -26.383  1.00 10.00      A   
ATOM   3477  CB  MET A 369       1.034  16.710 -27.334  1.00 10.00      A   
ATOM   3478  CG  MET A 369       1.389  18.100 -26.842  1.00 10.00      A   
ATOM   3479  SD  MET A 369       2.245  19.064 -28.101  1.00 10.00      A   
ATOM   3480  CE  MET A 369       2.852  20.437 -27.121  1.00 10.00      A   
ATOM   3481  C   MET A 369      -0.195  14.562 -27.018  1.00 10.00      A   
ATOM   3482  O   MET A 369      -1.257  14.406 -27.621  1.00 10.00      A   
ATOM   3483  N   GLY A 370       0.706  13.598 -26.880  1.00 10.00      A   
ATOM   3484  HN  GLY A 370       1.534  13.779 -26.382  1.00 10.00      A   
ATOM   3485  CA  GLY A 370       0.486  12.289 -27.460  1.00 10.00      A   
ATOM   3486  C   GLY A 370      -0.547  11.468 -26.717  1.00 10.00      A   
ATOM   3487  O   GLY A 370      -1.373  10.800 -27.338  1.00 10.00      A   
ATOM   3488  N   CYS A 371      -0.515  11.518 -25.394  1.00 10.00      A   
ATOM   3489  HN  CYS A 371       0.148  12.091 -24.946  1.00 10.00      A   
ATOM   3490  CA  CYS A 371      -1.443  10.743 -24.584  1.00 10.00      A   
ATOM   3491  CB  CYS A 371      -0.683   9.997 -23.486  1.00 10.00      A   
ATOM   3492  SG  CYS A 371       0.885   9.277 -24.025  1.00 10.00      A   
ATOM   3493  HG  CYS A 371       0.614   8.147 -24.664  1.00 10.00      A   
ATOM   3494  C   CYS A 371      -2.529  11.619 -23.968  1.00 10.00      A   
ATOM   3495  O   CYS A 371      -2.259  12.429 -23.080  1.00 10.00      A   
ATOM   3496  N   PRO A 372      -3.776  11.476 -24.443  1.00 10.00      A   
ATOM   3497  CA  PRO A 372      -4.915  12.241 -23.926  1.00 10.00      A   
ATOM   3498  CB  PRO A 372      -5.933  12.124 -25.059  1.00 10.00      A   
ATOM   3499  CG  PRO A 372      -5.657  10.787 -25.656  1.00 10.00      A   
ATOM   3500  CD  PRO A 372      -4.171  10.578 -25.547  1.00 10.00      A   
ATOM   3501  C   PRO A 372      -5.477  11.620 -22.648  1.00 10.00      A   
ATOM   3502  O   PRO A 372      -6.224  12.254 -21.902  1.00 10.00      A   
ATOM   3503  N   LYS A 373      -5.090  10.378 -22.395  1.00 10.00      A   
ATOM   3504  HN  LYS A 373      -4.472   9.943 -23.017  1.00 10.00      A   
ATOM   3505  CA  LYS A 373      -5.548   9.639 -21.227  1.00 10.00      A   
ATOM   3506  CB  LYS A 373      -5.602   8.143 -21.552  1.00 10.00      A   
ATOM   3507  CG  LYS A 373      -6.540   7.778 -22.693  1.00 10.00      A   
ATOM   3508  CD  LYS A 373      -7.991   7.807 -22.248  1.00 10.00      A   
ATOM   3509  CE  LYS A 373      -8.911   7.241 -23.315  1.00 10.00      A   
ATOM   3510  NZ  LYS A 373      -8.630   5.809 -23.599  1.00 10.00      A   
ATOM   3511  HZ1 LYS A 373      -8.388   5.687 -24.604  1.00 10.00      A   
ATOM   3512  HZ2 LYS A 373      -9.466   5.226 -23.379  1.00 10.00      A   
ATOM   3513  HZ3 LYS A 373      -7.830   5.473 -23.021  1.00 10.00      A   
ATOM   3514  C   LYS A 373      -4.627   9.876 -20.034  1.00 10.00      A   
ATOM   3515  O   LYS A 373      -4.789   9.259 -18.978  1.00 10.00      A   
ATOM   3516  N   LEU A 374      -3.665  10.773 -20.212  1.00 10.00      A   
ATOM   3517  HN  LEU A 374      -3.608  11.242 -21.070  1.00 10.00      A   
ATOM   3518  CA  LEU A 374      -2.702  11.096 -19.166  1.00 10.00      A   
ATOM   3519  CB  LEU A 374      -1.652  12.066 -19.719  1.00 10.00      A   
ATOM   3520  CG  LEU A 374      -0.200  11.860 -19.274  1.00 10.00      A   
ATOM   3521  CD1 LEU A 374       0.704  12.899 -19.916  1.00 10.00      A   
ATOM   3522  CD2 LEU A 374      -0.077  11.912 -17.761  1.00 10.00      A   
ATOM   3523  C   LEU A 374      -3.406  11.731 -17.973  1.00 10.00      A   
ATOM   3524  O   LEU A 374      -4.262  12.602 -18.140  1.00 10.00      A   
ATOM   3525  N   GLU A 375      -3.059  11.275 -16.777  1.00 10.00      A   
ATOM   3526  HN  GLU A 375      -2.392  10.556 -16.714  1.00 10.00      A   
ATOM   3527  CA  GLU A 375      -3.650  11.812 -15.559  1.00 10.00      A   
ATOM   3528  CB  GLU A 375      -4.939  11.074 -15.196  1.00 10.00      A   
ATOM   3529  CG  GLU A 375      -4.733   9.658 -14.689  1.00 10.00      A   
ATOM   3530  CD  GLU A 375      -5.946   9.138 -13.954  1.00 10.00      A   
ATOM   3531  OE1 GLU A 375      -6.220   9.614 -12.832  1.00 10.00      A   
ATOM   3532  OE2 GLU A 375      -6.642   8.258 -14.500  1.00 10.00      A   
ATOM   3533  C   GLU A 375      -2.672  11.778 -14.388  1.00 10.00      A   
ATOM   3534  O   GLU A 375      -2.765  12.595 -13.472  1.00 10.00      A   
ATOM   3535  N   SER A 376      -1.735  10.839 -14.414  1.00 10.00      A   
ATOM   3536  HN  SER A 376      -1.698  10.209 -15.165  1.00 10.00      A   
ATOM   3537  CA  SER A 376      -0.760  10.714 -13.344  1.00 10.00      A   
ATOM   3538  CB  SER A 376      -1.024   9.436 -12.538  1.00 10.00      A   
ATOM   3539  OG  SER A 376      -0.224   9.381 -11.366  1.00 10.00      A   
ATOM   3540  HG  SER A 376      -0.104   8.457 -11.102  1.00 10.00      A   
ATOM   3541  C   SER A 376       0.657  10.703 -13.905  1.00 10.00      A   
ATOM   3542  O   SER A 376       1.052   9.785 -14.621  1.00 10.00      A   
ATOM   3543  N   VAL A 377       1.419  11.737 -13.589  1.00 10.00      A   
ATOM   3544  HN  VAL A 377       1.048  12.454 -13.030  1.00 10.00      A   
ATOM   3545  CA  VAL A 377       2.795  11.832 -14.062  1.00 10.00      A   
ATOM   3546  CB  VAL A 377       2.992  12.894 -15.164  1.00 10.00      A   
ATOM   3547  CG1 VAL A 377       3.077  12.247 -16.536  1.00 10.00      A   
ATOM   3548  CG2 VAL A 377       1.902  13.955 -15.118  1.00 10.00      A   
ATOM   3549  C   VAL A 377       3.767  12.131 -12.938  1.00 10.00      A   
ATOM   3550  O   VAL A 377       3.538  13.025 -12.122  1.00 10.00      A   
ATOM   3551  N   LEU A 378       4.836  11.359 -12.899  1.00 10.00      A   
ATOM   3552  HN  LEU A 378       4.921  10.631 -13.562  1.00 10.00      A   
ATOM   3553  CA  LEU A 378       5.901  11.541 -11.929  1.00 10.00      A   
ATOM   3554  CB  LEU A 378       6.027  10.319 -11.018  1.00 10.00      A   
ATOM   3555  CG  LEU A 378       7.240  10.293 -10.078  1.00 10.00      A   
ATOM   3556  CD1 LEU A 378       7.200  11.457  -9.103  1.00 10.00      A   
ATOM   3557  CD2 LEU A 378       7.303   8.973  -9.328  1.00 10.00      A   
ATOM   3558  C   LEU A 378       7.184  11.756 -12.717  1.00 10.00      A   
ATOM   3559  O   LEU A 378       7.643  10.858 -13.427  1.00 10.00      A   
ATOM   3560  N   TYR A 379       7.755  12.941 -12.607  1.00 10.00      A   
ATOM   3561  HN  TYR A 379       7.376  13.611 -11.993  1.00 10.00      A   
ATOM   3562  CA  TYR A 379       8.947  13.262 -13.372  1.00 10.00      A   
ATOM   3563  CB  TYR A 379       8.574  14.257 -14.469  1.00 10.00      A   
ATOM   3564  CG  TYR A 379       9.385  14.137 -15.735  1.00 10.00      A   
ATOM   3565  CD1 TYR A 379       9.259  13.029 -16.562  1.00 10.00      A   
ATOM   3566  CD2 TYR A 379      10.262  15.141 -16.117  1.00 10.00      A   
ATOM   3567  CE1 TYR A 379       9.984  12.924 -17.735  1.00 10.00      A   
ATOM   3568  CE2 TYR A 379      10.993  15.044 -17.284  1.00 10.00      A   
ATOM   3569  CZ  TYR A 379      10.851  13.935 -18.090  1.00 10.00      A   
ATOM   3570  OH  TYR A 379      11.565  13.844 -19.262  1.00 10.00      A   
ATOM   3571  HH  TYR A 379      12.079  14.656 -19.391  1.00 10.00      A   
ATOM   3572  C   TYR A 379      10.067  13.834 -12.516  1.00 10.00      A   
ATOM   3573  O   TYR A 379       9.847  14.711 -11.674  1.00 10.00      A   
ATOM   3574  N   PHE A 380      11.266  13.322 -12.747  1.00 10.00      A   
ATOM   3575  HN  PHE A 380      11.352  12.605 -13.411  1.00 10.00      A   
ATOM   3576  CA  PHE A 380      12.460  13.777 -12.054  1.00 10.00      A   
ATOM   3577  CB  PHE A 380      13.116  12.621 -11.288  1.00 10.00      A   
ATOM   3578  CG  PHE A 380      12.424  12.236 -10.011  1.00 10.00      A   
ATOM   3579  CD1 PHE A 380      11.364  11.345 -10.024  1.00 10.00      A   
ATOM   3580  CD2 PHE A 380      12.844  12.755  -8.797  1.00 10.00      A   
ATOM   3581  CE1 PHE A 380      10.733  10.982  -8.852  1.00 10.00      A   
ATOM   3582  CE2 PHE A 380      12.216  12.400  -7.621  1.00 10.00      A   
ATOM   3583  CZ  PHE A 380      11.160  11.512  -7.650  1.00 10.00      A   
ATOM   3584  C   PHE A 380      13.440  14.314 -13.089  1.00 10.00      A   
ATOM   3585  O   PHE A 380      14.136  13.545 -13.748  1.00 10.00      A   
ATOM   3586  N   CYS A 381      13.485  15.626 -13.247  1.00 10.00      A   
ATOM   3587  HN  CYS A 381      12.922  16.200 -12.684  1.00 10.00      A   
ATOM   3588  CA  CYS A 381      14.369  16.233 -14.228  1.00 10.00      A   
ATOM   3589  CB  CYS A 381      13.554  16.967 -15.294  1.00 10.00      A   
ATOM   3590  SG  CYS A 381      12.313  18.101 -14.630  1.00 10.00      A   
ATOM   3591  HG  CYS A 381      12.557  19.312 -15.125  1.00 10.00      A   
ATOM   3592  C   CYS A 381      15.381  17.169 -13.577  1.00 10.00      A   
ATOM   3593  O   CYS A 381      15.343  17.398 -12.368  1.00 10.00      A   
ATOM   3594  N   ARG A 382      16.295  17.697 -14.385  1.00 10.00      A   
ATOM   3595  HN  ARG A 382      16.282  17.464 -15.335  1.00 10.00      A   
ATOM   3596  CA  ARG A 382      17.325  18.607 -13.895  1.00 10.00      A   
ATOM   3597  CB  ARG A 382      18.702  18.141 -14.357  1.00 10.00      A   
ATOM   3598  CG  ARG A 382      19.246  16.971 -13.569  1.00 10.00      A   
ATOM   3599  CD  ARG A 382      20.547  16.477 -14.165  1.00 10.00      A   
ATOM   3600  NE  ARG A 382      21.114  15.365 -13.405  1.00 10.00      A   
ATOM   3601  HE  ARG A 382      21.676  15.590 -12.629  1.00 10.00      A   
ATOM   3602  CZ  ARG A 382      20.925  14.085 -13.703  1.00 10.00      A   
ATOM   3603  NH1 ARG A 382      20.173  13.735 -14.749  1.00 10.00      A   
ATOM   3604 HH11 ARG A 382      19.722  14.469 -15.344  1.00 10.00      A   
ATOM   3605 HH12 ARG A 382      20.028  12.723 -14.976  1.00 10.00      A   
ATOM   3606  NH2 ARG A 382      21.499  13.151 -12.959  1.00 10.00      A   
ATOM   3607 HH21 ARG A 382      21.361  12.139 -13.185  1.00 10.00      A   
ATOM   3608 HH22 ARG A 382      22.094  13.422 -12.142  1.00 10.00      A   
ATOM   3609  C   ARG A 382      17.083  20.030 -14.374  1.00 10.00      A   
ATOM   3610  O   ARG A 382      17.919  20.917 -14.178  1.00 10.00      A   
ATOM   3611  N   GLN A 383      15.939  20.243 -14.999  1.00 10.00      A   
ATOM   3612  HN  GLN A 383      15.307  19.505 -15.103  1.00 10.00      A   
ATOM   3613  CA  GLN A 383      15.581  21.555 -15.511  1.00 10.00      A   
ATOM   3614  CB  GLN A 383      16.371  21.871 -16.786  1.00 10.00      A   
ATOM   3615  CG  GLN A 383      15.903  21.117 -18.020  1.00 10.00      A   
ATOM   3616  CD  GLN A 383      16.704  21.468 -19.258  1.00 10.00      A   
ATOM   3617  OE1 GLN A 383      17.918  21.672 -19.198  1.00 10.00      A   
ATOM   3618  NE2 GLN A 383      16.028  21.548 -20.390  1.00 10.00      A   
ATOM   3619 HE21 GLN A 383      15.052  21.374 -20.364  1.00 10.00      A   
ATOM   3620 HE22 GLN A 383      16.512  21.786 -21.204  1.00 10.00      A   
ATOM   3621  C   GLN A 383      14.087  21.614 -15.790  1.00 10.00      A   
ATOM   3622  O   GLN A 383      13.430  20.577 -15.895  1.00 10.00      A   
ATOM   3623  N   MET A 384      13.560  22.823 -15.895  1.00 10.00      A   
ATOM   3624  HN  MET A 384      14.135  23.607 -15.777  1.00 10.00      A   
ATOM   3625  CA  MET A 384      12.147  23.028 -16.169  1.00 10.00      A   
ATOM   3626  CB  MET A 384      11.314  22.703 -14.926  1.00 10.00      A   
ATOM   3627  CG  MET A 384       9.816  22.845 -15.124  1.00 10.00      A   
ATOM   3628  SD  MET A 384       9.181  21.837 -16.480  1.00 10.00      A   
ATOM   3629  CE  MET A 384       9.577  20.188 -15.899  1.00 10.00      A   
ATOM   3630  C   MET A 384      11.896  24.464 -16.607  1.00 10.00      A   
ATOM   3631  O   MET A 384      12.461  25.402 -16.040  1.00 10.00      A   
ATOM   3632  N   THR A 385      11.069  24.630 -17.627  1.00 10.00      A   
ATOM   3633  HN  THR A 385      10.671  23.843 -18.055  1.00 10.00      A   
ATOM   3634  CA  THR A 385      10.738  25.947 -18.128  1.00 10.00      A   
ATOM   3635  CB  THR A 385      10.974  26.058 -19.648  1.00 10.00      A   
ATOM   3636  OG1 THR A 385      10.885  24.764 -20.260  1.00 10.00      A   
ATOM   3637  HG1 THR A 385      11.533  24.165 -19.852  1.00 10.00      A   
ATOM   3638  CG2 THR A 385      12.333  26.671 -19.946  1.00 10.00      A   
ATOM   3639  C   THR A 385       9.283  26.275 -17.820  1.00 10.00      A   
ATOM   3640  O   THR A 385       8.426  25.385 -17.811  1.00 10.00      A   
ATOM   3641  N   ASN A 386       9.008  27.547 -17.563  1.00 10.00      A   
ATOM   3642  HN  ASN A 386       9.745  28.210 -17.583  1.00 10.00      A   
ATOM   3643  CA  ASN A 386       7.656  27.993 -17.256  1.00 10.00      A   
ATOM   3644  CB  ASN A 386       7.642  29.485 -16.909  1.00 10.00      A   
ATOM   3645  CG  ASN A 386       7.688  29.747 -15.415  1.00 10.00      A   
ATOM   3646  OD1 ASN A 386       7.080  29.025 -14.626  1.00 10.00      A   
ATOM   3647  ND2 ASN A 386       8.406  30.785 -15.021  1.00 10.00      A   
ATOM   3648 HD21 ASN A 386       8.860  31.325 -15.708  1.00 10.00      A   
ATOM   3649 HD22 ASN A 386       8.469  30.970 -14.059  1.00 10.00      A   
ATOM   3650  C   ASN A 386       6.726  27.721 -18.427  1.00 10.00      A   
ATOM   3651  O   ASN A 386       5.608  27.234 -18.247  1.00 10.00      A   
ATOM   3652  N   ALA A 387       7.211  28.011 -19.631  1.00 10.00      A   
ATOM   3653  HN  ALA A 387       8.118  28.382 -19.701  1.00 10.00      A   
ATOM   3654  CA  ALA A 387       6.441  27.804 -20.849  1.00 10.00      A   
ATOM   3655  CB  ALA A 387       7.238  28.264 -22.061  1.00 10.00      A   
ATOM   3656  C   ALA A 387       6.040  26.342 -21.005  1.00 10.00      A   
ATOM   3657  O   ALA A 387       4.932  26.038 -21.450  1.00 10.00      A   
ATOM   3658  N   ALA A 388       6.936  25.437 -20.627  1.00 10.00      A   
ATOM   3659  HN  ALA A 388       7.794  25.735 -20.262  1.00 10.00      A   
ATOM   3660  CA  ALA A 388       6.669  24.010 -20.732  1.00 10.00      A   
ATOM   3661  CB  ALA A 388       7.923  23.210 -20.425  1.00 10.00      A   
ATOM   3662  C   ALA A 388       5.534  23.606 -19.801  1.00 10.00      A   
ATOM   3663  O   ALA A 388       4.614  22.888 -20.202  1.00 10.00      A   
ATOM   3664  N   LEU A 389       5.599  24.082 -18.564  1.00 10.00      A   
ATOM   3665  HN  LEU A 389       6.363  24.649 -18.310  1.00 10.00      A   
ATOM   3666  CA  LEU A 389       4.576  23.788 -17.571  1.00 10.00      A   
ATOM   3667  CB  LEU A 389       4.938  24.441 -16.234  1.00 10.00      A   
ATOM   3668  CG  LEU A 389       6.102  23.813 -15.464  1.00 10.00      A   
ATOM   3669  CD1 LEU A 389       6.554  24.723 -14.331  1.00 10.00      A   
ATOM   3670  CD2 LEU A 389       5.706  22.446 -14.926  1.00 10.00      A   
ATOM   3671  C   LEU A 389       3.220  24.296 -18.042  1.00 10.00      A   
ATOM   3672  O   LEU A 389       2.220  23.580 -17.985  1.00 10.00      A   
ATOM   3673  N   ILE A 390       3.204  25.532 -18.526  1.00 10.00      A   
ATOM   3674  HN  ILE A 390       4.042  26.045 -18.550  1.00 10.00      A   
ATOM   3675  CA  ILE A 390       1.984  26.148 -19.017  1.00 10.00      A   
ATOM   3676  CB  ILE A 390       2.228  27.615 -19.434  1.00 10.00      A   
ATOM   3677  CG1 ILE A 390       2.663  28.441 -18.220  1.00 10.00      A   
ATOM   3678  CG2 ILE A 390       0.978  28.215 -20.056  1.00 10.00      A   
ATOM   3679  CD1 ILE A 390       3.275  29.778 -18.574  1.00 10.00      A   
ATOM   3680  C   ILE A 390       1.413  25.346 -20.186  1.00 10.00      A   
ATOM   3681  O   ILE A 390       0.204  25.121 -20.269  1.00 10.00      A   
ATOM   3682  N   THR A 391       2.295  24.887 -21.068  1.00 10.00      A   
ATOM   3683  HN  THR A 391       3.250  25.090 -20.942  1.00 10.00      A   
ATOM   3684  CA  THR A 391       1.881  24.097 -22.216  1.00 10.00      A   
ATOM   3685  CB  THR A 391       3.061  23.835 -23.182  1.00 10.00      A   
ATOM   3686  OG1 THR A 391       3.586  25.089 -23.643  1.00 10.00      A   
ATOM   3687  HG1 THR A 391       3.927  25.593 -22.889  1.00 10.00      A   
ATOM   3688  CG2 THR A 391       2.606  23.020 -24.384  1.00 10.00      A   
ATOM   3689  C   THR A 391       1.257  22.773 -21.765  1.00 10.00      A   
ATOM   3690  O   THR A 391       0.173  22.407 -22.215  1.00 10.00      A   
ATOM   3691  N   ILE A 392       1.932  22.082 -20.844  1.00 10.00      A   
ATOM   3692  HN  ILE A 392       2.789  22.437 -20.512  1.00 10.00      A   
ATOM   3693  CA  ILE A 392       1.442  20.807 -20.320  1.00 10.00      A   
ATOM   3694  CB  ILE A 392       2.429  20.197 -19.297  1.00 10.00      A   
ATOM   3695  CG1 ILE A 392       3.754  19.846 -19.978  1.00 10.00      A   
ATOM   3696  CG2 ILE A 392       1.831  18.962 -18.634  1.00 10.00      A   
ATOM   3697  CD1 ILE A 392       4.847  19.428 -19.018  1.00 10.00      A   
ATOM   3698  C   ILE A 392       0.067  20.972 -19.670  1.00 10.00      A   
ATOM   3699  O   ILE A 392      -0.838  20.161 -19.888  1.00 10.00      A   
ATOM   3700  N   ALA A 393      -0.087  22.034 -18.890  1.00 10.00      A   
ATOM   3701  HN  ALA A 393       0.671  22.646 -18.761  1.00 10.00      A   
ATOM   3702  CA  ALA A 393      -1.344  22.316 -18.212  1.00 10.00      A   
ATOM   3703  CB  ALA A 393      -1.181  23.519 -17.301  1.00 10.00      A   
ATOM   3704  C   ALA A 393      -2.462  22.577 -19.208  1.00 10.00      A   
ATOM   3705  O   ALA A 393      -3.573  22.072 -19.060  1.00 10.00      A   
ATOM   3706  N   ARG A 394      -2.162  23.364 -20.231  1.00 10.00      A   
ATOM   3707  HN  ARG A 394      -1.252  23.729 -20.307  1.00 10.00      A   
ATOM   3708  CA  ARG A 394      -3.150  23.696 -21.244  1.00 10.00      A   
ATOM   3709  CB  ARG A 394      -2.701  24.899 -22.076  1.00 10.00      A   
ATOM   3710  CG  ARG A 394      -2.702  26.219 -21.322  1.00 10.00      A   
ATOM   3711  CD  ARG A 394      -2.434  27.389 -22.254  1.00 10.00      A   
ATOM   3712  NE  ARG A 394      -3.486  27.531 -23.259  1.00 10.00      A   
ATOM   3713  HE  ARG A 394      -3.975  26.718 -23.519  1.00 10.00      A   
ATOM   3714  CZ  ARG A 394      -3.805  28.682 -23.844  1.00 10.00      A   
ATOM   3715  NH1 ARG A 394      -3.155  29.797 -23.528  1.00 10.00      A   
ATOM   3716 HH11 ARG A 394      -2.387  29.775 -22.825  1.00 10.00      A   
ATOM   3717 HH12 ARG A 394      -3.403  30.699 -23.988  1.00 10.00      A   
ATOM   3718  NH2 ARG A 394      -4.779  28.715 -24.747  1.00 10.00      A   
ATOM   3719 HH21 ARG A 394      -5.040  29.613 -25.214  1.00 10.00      A   
ATOM   3720 HH22 ARG A 394      -5.290  27.838 -24.999  1.00 10.00      A   
ATOM   3721  C   ARG A 394      -3.457  22.509 -22.151  1.00 10.00      A   
ATOM   3722  O   ARG A 394      -4.509  22.465 -22.785  1.00 10.00      A   
ATOM   3723  N   ASN A 395      -2.535  21.553 -22.216  1.00 10.00      A   
ATOM   3724  HN  ASN A 395      -1.709  21.646 -21.692  1.00 10.00      A   
ATOM   3725  CA  ASN A 395      -2.718  20.373 -23.057  1.00 10.00      A   
ATOM   3726  CB  ASN A 395      -1.380  19.829 -23.562  1.00 10.00      A   
ATOM   3727  CG  ASN A 395      -0.799  20.635 -24.706  1.00 10.00      A   
ATOM   3728  OD1 ASN A 395       0.413  20.653 -24.913  1.00 10.00      A   
ATOM   3729  ND2 ASN A 395      -1.654  21.315 -25.454  1.00 10.00      A   
ATOM   3730 HD21 ASN A 395      -2.608  21.258 -25.237  1.00 10.00      A   
ATOM   3731 HD22 ASN A 395      -1.297  21.852 -26.194  1.00 10.00      A   
ATOM   3732  C   ASN A 395      -3.483  19.280 -22.335  1.00 10.00      A   
ATOM   3733  O   ASN A 395      -4.350  18.634 -22.920  1.00 10.00      A   
ATOM   3734  N   ARG A 396      -3.163  19.076 -21.065  1.00 10.00      A   
ATOM   3735  HN  ARG A 396      -2.466  19.636 -20.652  1.00 10.00      A   
ATOM   3736  CA  ARG A 396      -3.821  18.052 -20.266  1.00 10.00      A   
ATOM   3737  CB  ARG A 396      -2.817  16.998 -19.803  1.00 10.00      A   
ATOM   3738  CG  ARG A 396      -2.324  16.077 -20.905  1.00 10.00      A   
ATOM   3739  CD  ARG A 396      -3.236  14.873 -21.087  1.00 10.00      A   
ATOM   3740  NE  ARG A 396      -4.553  15.242 -21.608  1.00 10.00      A   
ATOM   3741  HE  ARG A 396      -5.277  15.375 -20.948  1.00 10.00      A   
ATOM   3742  CZ  ARG A 396      -4.826  15.404 -22.905  1.00 10.00      A   
ATOM   3743  NH1 ARG A 396      -3.877  15.239 -23.817  1.00 10.00      A   
ATOM   3744 HH11 ARG A 396      -2.903  14.984 -23.532  1.00 10.00      A   
ATOM   3745 HH12 ARG A 396      -4.100  15.363 -24.828  1.00 10.00      A   
ATOM   3746  NH2 ARG A 396      -6.051  15.730 -23.289  1.00 10.00      A   
ATOM   3747 HH21 ARG A 396      -6.809  15.864 -22.583  1.00 10.00      A   
ATOM   3748 HH22 ARG A 396      -6.266  15.851 -24.303  1.00 10.00      A   
ATOM   3749  C   ARG A 396      -4.526  18.658 -19.059  1.00 10.00      A   
ATOM   3750  O   ARG A 396      -3.963  18.707 -17.964  1.00 10.00      A   
ATOM   3751  N   PRO A 397      -5.767  19.132 -19.244  1.00 10.00      A   
ATOM   3752  CA  PRO A 397      -6.551  19.726 -18.161  1.00 10.00      A   
ATOM   3753  CB  PRO A 397      -7.588  20.556 -18.917  1.00 10.00      A   
ATOM   3754  CG  PRO A 397      -7.809  19.806 -20.187  1.00 10.00      A   
ATOM   3755  CD  PRO A 397      -6.501  19.136 -20.525  1.00 10.00      A   
ATOM   3756  C   PRO A 397      -7.248  18.654 -17.328  1.00 10.00      A   
ATOM   3757  O   PRO A 397      -7.911  18.950 -16.337  1.00 10.00      A   
ATOM   3758  N   ASN A 398      -7.079  17.405 -17.736  1.00 10.00      A   
ATOM   3759  HN  ASN A 398      -6.518  17.235 -18.523  1.00 10.00      A   
ATOM   3760  CA  ASN A 398      -7.685  16.270 -17.052  1.00 10.00      A   
ATOM   3761  CB  ASN A 398      -8.308  15.295 -18.066  1.00 10.00      A   
ATOM   3762  CG  ASN A 398      -7.326  14.771 -19.104  1.00 10.00      A   
ATOM   3763  OD1 ASN A 398      -6.372  15.455 -19.491  1.00 10.00      A   
ATOM   3764  ND2 ASN A 398      -7.558  13.552 -19.566  1.00 10.00      A   
ATOM   3765 HD21 ASN A 398      -8.330  13.064 -19.213  1.00 10.00      A   
ATOM   3766 HD22 ASN A 398      -6.951  13.187 -20.251  1.00 10.00      A   
ATOM   3767  C   ASN A 398      -6.673  15.549 -16.165  1.00 10.00      A   
ATOM   3768  O   ASN A 398      -6.830  14.364 -15.855  1.00 10.00      A   
ATOM   3769  N   MET A 399      -5.644  16.275 -15.749  1.00 10.00      A   
ATOM   3770  HN  MET A 399      -5.588  17.215 -16.014  1.00 10.00      A   
ATOM   3771  CA  MET A 399      -4.602  15.717 -14.893  1.00 10.00      A   
ATOM   3772  CB  MET A 399      -3.353  16.606 -14.930  1.00 10.00      A   
ATOM   3773  CG  MET A 399      -2.073  15.908 -14.500  1.00 10.00      A   
ATOM   3774  SD  MET A 399      -1.464  14.755 -15.744  1.00 10.00      A   
ATOM   3775  CE  MET A 399      -0.801  15.892 -16.959  1.00 10.00      A   
ATOM   3776  C   MET A 399      -5.111  15.595 -13.457  1.00 10.00      A   
ATOM   3777  O   MET A 399      -5.763  16.505 -12.945  1.00 10.00      A   
ATOM   3778  N   THR A 400      -4.816  14.471 -12.816  1.00 10.00      A   
ATOM   3779  HN  THR A 400      -4.301  13.776 -13.276  1.00 10.00      A   
ATOM   3780  CA  THR A 400      -5.249  14.238 -11.447  1.00 10.00      A   
ATOM   3781  CB  THR A 400      -6.002  12.900 -11.321  1.00 10.00      A   
ATOM   3782  OG1 THR A 400      -5.200  11.835 -11.852  1.00 10.00      A   
ATOM   3783  HG1 THR A 400      -5.775  11.163 -12.251  1.00 10.00      A   
ATOM   3784  CG2 THR A 400      -7.317  12.958 -12.076  1.00 10.00      A   
ATOM   3785  C   THR A 400      -4.066  14.233 -10.483  1.00 10.00      A   
ATOM   3786  O   THR A 400      -4.200  14.602  -9.317  1.00 10.00      A   
ATOM   3787  N   ARG A 401      -2.911  13.809 -10.970  1.00 10.00      A   
ATOM   3788  HN  ARG A 401      -2.860  13.530 -11.913  1.00 10.00      A   
ATOM   3789  CA  ARG A 401      -1.717  13.739 -10.146  1.00 10.00      A   
ATOM   3790  CB  ARG A 401      -1.432  12.288  -9.755  1.00 10.00      A   
ATOM   3791  CG  ARG A 401      -2.528  11.644  -8.922  1.00 10.00      A   
ATOM   3792  CD  ARG A 401      -2.601  10.151  -9.175  1.00 10.00      A   
ATOM   3793  NE  ARG A 401      -3.729   9.774 -10.033  1.00 10.00      A   
ATOM   3794  HE  ARG A 401      -3.941  10.367 -10.794  1.00 10.00      A   
ATOM   3795  CZ  ARG A 401      -4.475   8.688  -9.819  1.00 10.00      A   
ATOM   3796  NH1 ARG A 401      -4.199   7.908  -8.786  1.00 10.00      A   
ATOM   3797 HH11 ARG A 401      -4.768   7.051  -8.593  1.00 10.00      A   
ATOM   3798 HH12 ARG A 401      -3.413   8.146  -8.137  1.00 10.00      A   
ATOM   3799  NH2 ARG A 401      -5.482   8.382 -10.627  1.00 10.00      A   
ATOM   3800 HH21 ARG A 401      -6.055   7.526 -10.455  1.00 10.00      A   
ATOM   3801 HH22 ARG A 401      -5.710   8.997 -11.449  1.00 10.00      A   
ATOM   3802  C   ARG A 401      -0.517  14.322 -10.876  1.00 10.00      A   
ATOM   3803  O   ARG A 401      -0.031  13.748 -11.853  1.00 10.00      A   
ATOM   3804  N   PHE A 402      -0.038  15.458 -10.395  1.00 10.00      A   
ATOM   3805  HN  PHE A 402      -0.467  15.866  -9.605  1.00 10.00      A   
ATOM   3806  CA  PHE A 402       1.112  16.115 -10.993  1.00 10.00      A   
ATOM   3807  CB  PHE A 402       0.777  17.566 -11.356  1.00 10.00      A   
ATOM   3808  CG  PHE A 402       1.637  18.126 -12.454  1.00 10.00      A   
ATOM   3809  CD1 PHE A 402       1.300  17.921 -13.781  1.00 10.00      A   
ATOM   3810  CD2 PHE A 402       2.782  18.851 -12.164  1.00 10.00      A   
ATOM   3811  CE1 PHE A 402       2.085  18.426 -14.800  1.00 10.00      A   
ATOM   3812  CE2 PHE A 402       3.574  19.359 -13.179  1.00 10.00      A   
ATOM   3813  CZ  PHE A 402       3.225  19.146 -14.499  1.00 10.00      A   
ATOM   3814  C   PHE A 402       2.298  16.068 -10.039  1.00 10.00      A   
ATOM   3815  O   PHE A 402       2.466  16.945  -9.189  1.00 10.00      A   
ATOM   3816  N   ARG A 403       3.104  15.028 -10.174  1.00 10.00      A   
ATOM   3817  HN  ARG A 403       2.911  14.363 -10.872  1.00 10.00      A   
ATOM   3818  CA  ARG A 403       4.274  14.846  -9.330  1.00 10.00      A   
ATOM   3819  CB  ARG A 403       4.392  13.386  -8.897  1.00 10.00      A   
ATOM   3820  CG  ARG A 403       3.125  12.808  -8.290  1.00 10.00      A   
ATOM   3821  CD  ARG A 403       3.222  11.300  -8.126  1.00 10.00      A   
ATOM   3822  NE  ARG A 403       3.954  10.924  -6.923  1.00 10.00      A   
ATOM   3823  HE  ARG A 403       4.752  11.467  -6.689  1.00 10.00      A   
ATOM   3824  CZ  ARG A 403       3.612   9.916  -6.123  1.00 10.00      A   
ATOM   3825  NH1 ARG A 403       2.547   9.175  -6.396  1.00 10.00      A   
ATOM   3826 HH11 ARG A 403       1.966   9.371  -7.236  1.00 10.00      A   
ATOM   3827 HH12 ARG A 403       2.281   8.384  -5.760  1.00 10.00      A   
ATOM   3828  NH2 ARG A 403       4.335   9.655  -5.044  1.00 10.00      A   
ATOM   3829 HH21 ARG A 403       4.070   8.870  -4.408  1.00 10.00      A   
ATOM   3830 HH22 ARG A 403       5.175  10.239  -4.823  1.00 10.00      A   
ATOM   3831  C   ARG A 403       5.535  15.263 -10.081  1.00 10.00      A   
ATOM   3832  O   ARG A 403       6.069  14.504 -10.896  1.00 10.00      A   
ATOM   3833  N   LEU A 404       5.996  16.475  -9.828  1.00 10.00      A   
ATOM   3834  HN  LEU A 404       5.523  17.045  -9.186  1.00 10.00      A   
ATOM   3835  CA  LEU A 404       7.193  16.979 -10.482  1.00 10.00      A   
ATOM   3836  CB  LEU A 404       6.888  18.257 -11.264  1.00 10.00      A   
ATOM   3837  CG  LEU A 404       8.008  18.772 -12.170  1.00 10.00      A   
ATOM   3838  CD1 LEU A 404       8.227  17.830 -13.345  1.00 10.00      A   
ATOM   3839  CD2 LEU A 404       7.703  20.178 -12.655  1.00 10.00      A   
ATOM   3840  C   LEU A 404       8.299  17.231  -9.468  1.00 10.00      A   
ATOM   3841  O   LEU A 404       8.055  17.790  -8.394  1.00 10.00      A   
ATOM   3842  N   CYS A 405       9.509  16.813  -9.800  1.00 10.00      A   
ATOM   3843  HN  CYS A 405       9.646  16.353 -10.662  1.00 10.00      A   
ATOM   3844  CA  CYS A 405      10.639  17.002  -8.917  1.00 10.00      A   
ATOM   3845  CB  CYS A 405      10.854  15.763  -8.050  1.00 10.00      A   
ATOM   3846  SG  CYS A 405      12.082  15.979  -6.742  1.00 10.00      A   
ATOM   3847  HG  CYS A 405      13.027  16.795  -7.195  1.00 10.00      A   
ATOM   3848  C   CYS A 405      11.905  17.315  -9.697  1.00 10.00      A   
ATOM   3849  O   CYS A 405      12.274  16.596 -10.624  1.00 10.00      A   
ATOM   3850  N   ILE A 406      12.545  18.406  -9.326  1.00 10.00      A   
ATOM   3851  HN  ILE A 406      12.172  18.952  -8.608  1.00 10.00      A   
ATOM   3852  CA  ILE A 406      13.786  18.820  -9.955  1.00 10.00      A   
ATOM   3853  CB  ILE A 406      13.796  20.339 -10.232  1.00 10.00      A   
ATOM   3854  CG1 ILE A 406      12.531  20.732 -11.004  1.00 10.00      A   
ATOM   3855  CG2 ILE A 406      15.039  20.735 -11.019  1.00 10.00      A   
ATOM   3856  CD1 ILE A 406      12.309  22.228 -11.109  1.00 10.00      A   
ATOM   3857  C   ILE A 406      14.942  18.446  -9.034  1.00 10.00      A   
ATOM   3858  O   ILE A 406      14.821  18.547  -7.814  1.00 10.00      A   
ATOM   3859  N   ILE A 407      16.043  17.993  -9.619  1.00 10.00      A   
ATOM   3860  HN  ILE A 407      16.071  17.937 -10.602  1.00 10.00      A   
ATOM   3861  CA  ILE A 407      17.211  17.580  -8.847  1.00 10.00      A   
ATOM   3862  CB  ILE A 407      18.270  16.899  -9.746  1.00 10.00      A   
ATOM   3863  CG1 ILE A 407      17.658  15.716 -10.513  1.00 10.00      A   
ATOM   3864  CG2 ILE A 407      19.477  16.454  -8.931  1.00 10.00      A   
ATOM   3865  CD1 ILE A 407      17.051  14.646  -9.628  1.00 10.00      A   
ATOM   3866  C   ILE A 407      17.840  18.763  -8.107  1.00 10.00      A   
ATOM   3867  O   ILE A 407      18.271  18.634  -6.959  1.00 10.00      A   
ATOM   3868  N   GLU A 408      17.896  19.913  -8.769  1.00 10.00      A   
ATOM   3869  HN  GLU A 408      17.547  19.955  -9.682  1.00 10.00      A   
ATOM   3870  CA  GLU A 408      18.474  21.111  -8.172  1.00 10.00      A   
ATOM   3871  CB  GLU A 408      19.008  22.052  -9.257  1.00 10.00      A   
ATOM   3872  CG  GLU A 408      20.065  23.029  -8.770  1.00 10.00      A   
ATOM   3873  CD  GLU A 408      21.204  22.338  -8.045  1.00 10.00      A   
ATOM   3874  OE1 GLU A 408      21.646  21.266  -8.509  1.00 10.00      A   
ATOM   3875  OE2 GLU A 408      21.657  22.867  -7.006  1.00 10.00      A   
ATOM   3876  C   GLU A 408      17.454  21.833  -7.296  1.00 10.00      A   
ATOM   3877  O   GLU A 408      16.379  22.220  -7.763  1.00 10.00      A   
ATOM   3878  N   PRO A 409      17.769  22.006  -6.007  1.00 10.00      A   
ATOM   3879  CA  PRO A 409      16.877  22.687  -5.068  1.00 10.00      A   
ATOM   3880  CB  PRO A 409      17.555  22.489  -3.707  1.00 10.00      A   
ATOM   3881  CG  PRO A 409      18.608  21.451  -3.923  1.00 10.00      A   
ATOM   3882  CD  PRO A 409      19.013  21.556  -5.360  1.00 10.00      A   
ATOM   3883  C   PRO A 409      16.765  24.175  -5.390  1.00 10.00      A   
ATOM   3884  O   PRO A 409      17.778  24.881  -5.471  1.00 10.00      A   
ATOM   3885  N   LYS A 410      15.533  24.635  -5.586  1.00 10.00      A   
ATOM   3886  HN  LYS A 410      14.779  24.009  -5.514  1.00 10.00      A   
ATOM   3887  CA  LYS A 410      15.255  26.035  -5.899  1.00 10.00      A   
ATOM   3888  CB  LYS A 410      15.794  26.973  -4.813  1.00 10.00      A   
ATOM   3889  CG  LYS A 410      15.207  26.720  -3.435  1.00 10.00      A   
ATOM   3890  CD  LYS A 410      15.721  27.721  -2.415  1.00 10.00      A   
ATOM   3891  CE  LYS A 410      15.207  27.401  -1.022  1.00 10.00      A   
ATOM   3892  NZ  LYS A 410      15.652  28.401  -0.018  1.00 10.00      A   
ATOM   3893  HZ1 LYS A 410      16.687  28.508  -0.052  1.00 10.00      A   
ATOM   3894  HZ2 LYS A 410      15.376  28.094   0.938  1.00 10.00      A   
ATOM   3895  HZ3 LYS A 410      15.213  29.322  -0.213  1.00 10.00      A   
ATOM   3896  C   LYS A 410      15.766  26.433  -7.282  1.00 10.00      A   
ATOM   3897  O   LYS A 410      16.212  27.562  -7.489  1.00 10.00      A   
ATOM   3898  N   ALA A 411      15.706  25.499  -8.228  1.00 10.00      A   
ATOM   3899  HN  ALA A 411      15.377  24.605  -8.000  1.00 10.00      A   
ATOM   3900  CA  ALA A 411      16.138  25.771  -9.592  1.00 10.00      A   
ATOM   3901  CB  ALA A 411      16.532  24.483 -10.296  1.00 10.00      A   
ATOM   3902  C   ALA A 411      15.014  26.471 -10.351  1.00 10.00      A   
ATOM   3903  O   ALA A 411      13.919  25.928 -10.485  1.00 10.00      A   
ATOM   3904  N   PRO A 412      15.259  27.691 -10.835  1.00 10.00      A   
ATOM   3905  CA  PRO A 412      14.265  28.460 -11.570  1.00 10.00      A   
ATOM   3906  CB  PRO A 412      14.719  29.893 -11.305  1.00 10.00      A   
ATOM   3907  CG  PRO A 412      16.206  29.805 -11.220  1.00 10.00      A   
ATOM   3908  CD  PRO A 412      16.533  28.423 -10.711  1.00 10.00      A   
ATOM   3909  C   PRO A 412      14.317  28.169 -13.065  1.00 10.00      A   
ATOM   3910  O   PRO A 412      15.018  27.256 -13.504  1.00 10.00      A   
ATOM   3911  N   ASP A 413      13.560  28.934 -13.839  1.00 10.00      A   
ATOM   3912  HN  ASP A 413      12.993  29.622 -13.425  1.00 10.00      A   
ATOM   3913  CA  ASP A 413      13.541  28.781 -15.287  1.00 10.00      A   
ATOM   3914  CB  ASP A 413      12.498  29.729 -15.886  1.00 10.00      A   
ATOM   3915  CG  ASP A 413      12.314  29.558 -17.377  1.00 10.00      A   
ATOM   3916  OD1 ASP A 413      13.177  30.030 -18.142  1.00 10.00      A   
ATOM   3917  OD2 ASP A 413      11.288  28.986 -17.792  1.00 10.00      A   
ATOM   3918  C   ASP A 413      14.932  29.108 -15.827  1.00 10.00      A   
ATOM   3919  O   ASP A 413      15.450  30.194 -15.586  1.00 10.00      A   
ATOM   3920  N   TYR A 414      15.537  28.169 -16.542  1.00 10.00      A   
ATOM   3921  HN  TYR A 414      15.068  27.326 -16.718  1.00 10.00      A   
ATOM   3922  CA  TYR A 414      16.888  28.356 -17.068  1.00 10.00      A   
ATOM   3923  CB  TYR A 414      17.523  27.020 -17.465  1.00 10.00      A   
ATOM   3924  CG  TYR A 414      16.713  26.212 -18.454  1.00 10.00      A   
ATOM   3925  CD1 TYR A 414      16.924  26.330 -19.823  1.00 10.00      A   
ATOM   3926  CD2 TYR A 414      15.733  25.333 -18.016  1.00 10.00      A   
ATOM   3927  CE1 TYR A 414      16.176  25.597 -20.728  1.00 10.00      A   
ATOM   3928  CE2 TYR A 414      14.987  24.597 -18.910  1.00 10.00      A   
ATOM   3929  CZ  TYR A 414      15.208  24.729 -20.262  1.00 10.00      A   
ATOM   3930  OH  TYR A 414      14.451  23.995 -21.146  1.00 10.00      A   
ATOM   3931  HH  TYR A 414      13.778  23.489 -20.647  1.00 10.00      A   
ATOM   3932  C   TYR A 414      16.976  29.364 -18.216  1.00 10.00      A   
ATOM   3933  O   TYR A 414      18.071  29.772 -18.598  1.00 10.00      A   
ATOM   3934  N   LEU A 415      15.841  29.778 -18.762  1.00 10.00      A   
ATOM   3935  HN  LEU A 415      14.983  29.445 -18.414  1.00 10.00      A   
ATOM   3936  CA  LEU A 415      15.846  30.729 -19.868  1.00 10.00      A   
ATOM   3937  CB  LEU A 415      14.858  30.303 -20.962  1.00 10.00      A   
ATOM   3938  CG  LEU A 415      15.228  29.057 -21.770  1.00 10.00      A   
ATOM   3939  CD1 LEU A 415      14.079  28.654 -22.680  1.00 10.00      A   
ATOM   3940  CD2 LEU A 415      16.501  29.288 -22.571  1.00 10.00      A   
ATOM   3941  C   LEU A 415      15.531  32.147 -19.401  1.00 10.00      A   
ATOM   3942  O   LEU A 415      16.242  33.098 -19.731  1.00 10.00      A   
ATOM   3943  N   THR A 416      14.462  32.291 -18.635  1.00 10.00      A   
ATOM   3944  HN  THR A 416      13.934  31.491 -18.392  1.00 10.00      A   
ATOM   3945  CA  THR A 416      14.049  33.600 -18.146  1.00 10.00      A   
ATOM   3946  CB  THR A 416      12.517  33.713 -18.044  1.00 10.00      A   
ATOM   3947  OG1 THR A 416      11.996  32.580 -17.335  1.00 10.00      A   
ATOM   3948  HG1 THR A 416      12.153  31.778 -17.851  1.00 10.00      A   
ATOM   3949  CG2 THR A 416      11.895  33.762 -19.429  1.00 10.00      A   
ATOM   3950  C   THR A 416      14.676  33.928 -16.797  1.00 10.00      A   
ATOM   3951  O   THR A 416      14.661  35.083 -16.365  1.00 10.00      A   
ATOM   3952  N   LEU A 417      15.228  32.906 -16.143  1.00 10.00      A   
ATOM   3953  HN  LEU A 417      15.201  32.012 -16.553  1.00 10.00      A   
ATOM   3954  CA  LEU A 417      15.874  33.062 -14.838  1.00 10.00      A   
ATOM   3955  CB  LEU A 417      17.097  33.981 -14.939  1.00 10.00      A   
ATOM   3956  CG  LEU A 417      18.160  33.576 -15.962  1.00 10.00      A   
ATOM   3957  CD1 LEU A 417      19.197  34.678 -16.114  1.00 10.00      A   
ATOM   3958  CD2 LEU A 417      18.822  32.269 -15.555  1.00 10.00      A   
ATOM   3959  C   LEU A 417      14.892  33.584 -13.794  1.00 10.00      A   
ATOM   3960  O   LEU A 417      15.253  34.367 -12.913  1.00 10.00      A   
ATOM   3961  N   GLU A 418      13.650  33.141 -13.902  1.00 10.00      A   
ATOM   3962  HN  GLU A 418      13.431  32.515 -14.622  1.00 10.00      A   
ATOM   3963  CA  GLU A 418      12.602  33.556 -12.984  1.00 10.00      A   
ATOM   3964  CB  GLU A 418      11.517  34.321 -13.744  1.00 10.00      A   
ATOM   3965  CG  GLU A 418      11.987  35.593 -14.424  1.00 10.00      A   
ATOM   3966  CD  GLU A 418      10.826  36.432 -14.899  1.00 10.00      A   
ATOM   3967  OE1 GLU A 418      10.771  37.630 -14.553  1.00 10.00      A   
ATOM   3968  OE2 GLU A 418       9.947  35.893 -15.600  1.00 10.00      A   
ATOM   3969  C   GLU A 418      11.975  32.343 -12.305  1.00 10.00      A   
ATOM   3970  O   GLU A 418      12.177  31.211 -12.752  1.00 10.00      A   
ATOM   3971  N   PRO A 419      11.230  32.561 -11.203  1.00 10.00      A   
ATOM   3972  CA  PRO A 419      10.552  31.483 -10.473  1.00 10.00      A   
ATOM   3973  CB  PRO A 419       9.862  32.209  -9.308  1.00 10.00      A   
ATOM   3974  CG  PRO A 419      10.588  33.500  -9.175  1.00 10.00      A   
ATOM   3975  CD  PRO A 419      11.011  33.870 -10.565  1.00 10.00      A   
ATOM   3976  C   PRO A 419       9.511  30.778 -11.345  1.00 10.00      A   
ATOM   3977  O   PRO A 419       9.036  31.335 -12.340  1.00 10.00      A   
ATOM   3978  N   LEU A 420       9.139  29.568 -10.955  1.00 10.00      A   
ATOM   3979  HN  LEU A 420       9.511  29.200 -10.119  1.00 10.00      A   
ATOM   3980  CA  LEU A 420       8.170  28.780 -11.711  1.00 10.00      A   
ATOM   3981  CB  LEU A 420       8.597  27.310 -11.746  1.00 10.00      A   
ATOM   3982  CG  LEU A 420       9.999  27.029 -12.293  1.00 10.00      A   
ATOM   3983  CD1 LEU A 420      10.382  25.579 -12.045  1.00 10.00      A   
ATOM   3984  CD2 LEU A 420      10.069  27.345 -13.778  1.00 10.00      A   
ATOM   3985  C   LEU A 420       6.768  28.898 -11.117  1.00 10.00      A   
ATOM   3986  O   LEU A 420       5.928  28.012 -11.304  1.00 10.00      A   
ATOM   3987  N   ASP A 421       6.521  30.001 -10.415  1.00 10.00      A   
ATOM   3988  HN  ASP A 421       7.231  30.667 -10.317  1.00 10.00      A   
ATOM   3989  CA  ASP A 421       5.227  30.254  -9.775  1.00 10.00      A   
ATOM   3990  CB  ASP A 421       5.227  31.612  -9.061  1.00 10.00      A   
ATOM   3991  CG  ASP A 421       6.069  31.632  -7.799  1.00 10.00      A   
ATOM   3992  OD1 ASP A 421       5.558  32.048  -6.736  1.00 10.00      A   
ATOM   3993  OD2 ASP A 421       7.252  31.248  -7.861  1.00 10.00      A   
ATOM   3994  C   ASP A 421       4.081  30.200 -10.780  1.00 10.00      A   
ATOM   3995  O   ASP A 421       3.078  29.524 -10.555  1.00 10.00      A   
ATOM   3996  N   ILE A 422       4.236  30.910 -11.893  1.00 10.00      A   
ATOM   3997  HN  ILE A 422       5.058  31.429 -12.015  1.00 10.00      A   
ATOM   3998  CA  ILE A 422       3.209  30.938 -12.928  1.00 10.00      A   
ATOM   3999  CB  ILE A 422       3.458  32.024 -13.996  1.00 10.00      A   
ATOM   4000  CG1 ILE A 422       4.873  31.922 -14.573  1.00 10.00      A   
ATOM   4001  CG2 ILE A 422       3.197  33.406 -13.423  1.00 10.00      A   
ATOM   4002  CD1 ILE A 422       5.111  32.809 -15.776  1.00 10.00      A   
ATOM   4003  C   ILE A 422       3.057  29.583 -13.609  1.00 10.00      A   
ATOM   4004  O   ILE A 422       1.958  29.216 -14.024  1.00 10.00      A   
ATOM   4005  N   GLY A 423       4.159  28.847 -13.714  1.00 10.00      A   
ATOM   4006  HN  GLY A 423       5.007  29.195 -13.361  1.00 10.00      A   
ATOM   4007  CA  GLY A 423       4.122  27.542 -14.337  1.00 10.00      A   
ATOM   4008  C   GLY A 423       3.250  26.581 -13.560  1.00 10.00      A   
ATOM   4009  O   GLY A 423       2.332  25.977 -14.113  1.00 10.00      A   
ATOM   4010  N   PHE A 424       3.530  26.450 -12.269  1.00 10.00      A   
ATOM   4011  HN  PHE A 424       4.279  26.961 -11.882  1.00 10.00      A   
ATOM   4012  CA  PHE A 424       2.754  25.564 -11.411  1.00 10.00      A   
ATOM   4013  CB  PHE A 424       3.439  25.379 -10.055  1.00 10.00      A   
ATOM   4014  CG  PHE A 424       4.442  24.258 -10.032  1.00 10.00      A   
ATOM   4015  CD1 PHE A 424       5.798  24.515 -10.175  1.00 10.00      A   
ATOM   4016  CD2 PHE A 424       4.030  22.948  -9.867  1.00 10.00      A   
ATOM   4017  CE1 PHE A 424       6.722  23.485 -10.152  1.00 10.00      A   
ATOM   4018  CE2 PHE A 424       4.946  21.913  -9.844  1.00 10.00      A   
ATOM   4019  CZ  PHE A 424       6.295  22.183  -9.986  1.00 10.00      A   
ATOM   4020  C   PHE A 424       1.341  26.107 -11.237  1.00 10.00      A   
ATOM   4021  O   PHE A 424       0.383  25.348 -11.070  1.00 10.00      A   
ATOM   4022  N   GLY A 425       1.221  27.428 -11.282  1.00 10.00      A   
ATOM   4023  HN  GLY A 425       2.027  27.982 -11.393  1.00 10.00      A   
ATOM   4024  CA  GLY A 425      -0.076  28.058 -11.152  1.00 10.00      A   
ATOM   4025  C   GLY A 425      -0.992  27.676 -12.297  1.00 10.00      A   
ATOM   4026  O   GLY A 425      -2.179  27.428 -12.097  1.00 10.00      A   
ATOM   4027  N   ALA A 426      -0.426  27.610 -13.499  1.00 10.00      A   
ATOM   4028  HN  ALA A 426       0.528  27.825 -13.589  1.00 10.00      A   
ATOM   4029  CA  ALA A 426      -1.186  27.244 -14.688  1.00 10.00      A   
ATOM   4030  CB  ALA A 426      -0.353  27.451 -15.942  1.00 10.00      A   
ATOM   4031  C   ALA A 426      -1.665  25.798 -14.598  1.00 10.00      A   
ATOM   4032  O   ALA A 426      -2.729  25.455 -15.113  1.00 10.00      A   
ATOM   4033  N   ILE A 427      -0.877  24.959 -13.925  1.00 10.00      A   
ATOM   4034  HN  ILE A 427      -0.045  25.301 -13.536  1.00 10.00      A   
ATOM   4035  CA  ILE A 427      -1.219  23.549 -13.753  1.00 10.00      A   
ATOM   4036  CB  ILE A 427      -0.122  22.770 -12.981  1.00 10.00      A   
ATOM   4037  CG1 ILE A 427       1.249  22.936 -13.654  1.00 10.00      A   
ATOM   4038  CG2 ILE A 427      -0.486  21.293 -12.861  1.00 10.00      A   
ATOM   4039  CD1 ILE A 427       1.344  22.321 -15.034  1.00 10.00      A   
ATOM   4040  C   ILE A 427      -2.549  23.415 -13.013  1.00 10.00      A   
ATOM   4041  O   ILE A 427      -3.484  22.789 -13.509  1.00 10.00      A   
ATOM   4042  N   VAL A 428      -2.634  24.038 -11.844  1.00 10.00      A   
ATOM   4043  HN  VAL A 428      -1.864  24.547 -11.518  1.00 10.00      A   
ATOM   4044  CA  VAL A 428      -3.843  23.988 -11.032  1.00 10.00      A   
ATOM   4045  CB  VAL A 428      -3.567  24.386  -9.564  1.00 10.00      A   
ATOM   4046  CG1 VAL A 428      -2.664  23.361  -8.897  1.00 10.00      A   
ATOM   4047  CG2 VAL A 428      -2.942  25.768  -9.482  1.00 10.00      A   
ATOM   4048  C   VAL A 428      -4.941  24.876 -11.613  1.00 10.00      A   
ATOM   4049  O   VAL A 428      -6.097  24.799 -11.204  1.00 10.00      A   
ATOM   4050  N   GLU A 429      -4.567  25.717 -12.569  1.00 10.00      A   
ATOM   4051  HN  GLU A 429      -3.626  25.738 -12.845  1.00 10.00      A   
ATOM   4052  CA  GLU A 429      -5.508  26.622 -13.214  1.00 10.00      A   
ATOM   4053  CB  GLU A 429      -4.744  27.689 -14.003  1.00 10.00      A   
ATOM   4054  CG  GLU A 429      -5.570  28.895 -14.412  1.00 10.00      A   
ATOM   4055  CD  GLU A 429      -4.798  29.844 -15.309  1.00 10.00      A   
ATOM   4056  OE1 GLU A 429      -3.934  30.587 -14.800  1.00 10.00      A   
ATOM   4057  OE2 GLU A 429      -5.058  29.856 -16.534  1.00 10.00      A   
ATOM   4058  C   GLU A 429      -6.447  25.856 -14.144  1.00 10.00      A   
ATOM   4059  O   GLU A 429      -7.663  26.071 -14.132  1.00 10.00      A   
ATOM   4060  N   HIS A 430      -5.879  24.947 -14.934  1.00 10.00      A   
ATOM   4061  HN  HIS A 430      -4.909  24.805 -14.880  1.00 10.00      A   
ATOM   4062  CA  HIS A 430      -6.662  24.162 -15.885  1.00 10.00      A   
ATOM   4063  CB  HIS A 430      -5.904  23.985 -17.205  1.00 10.00      A   
ATOM   4064  CG  HIS A 430      -5.765  25.249 -17.999  1.00 10.00      A   
ATOM   4065  ND1 HIS A 430      -6.477  25.453 -19.158  1.00 10.00      A   
ATOM   4066  CD2 HIS A 430      -4.986  26.332 -17.757  1.00 10.00      A   
ATOM   4067  CE1 HIS A 430      -6.120  26.650 -19.593  1.00 10.00      A   
ATOM   4068  NE2 HIS A 430      -5.223  27.215 -18.778  1.00 10.00      A   
ATOM   4069  HE2 HIS A 430      -4.810  28.101 -18.887  1.00 10.00      A   
ATOM   4070  C   HIS A 430      -7.068  22.804 -15.315  1.00 10.00      A   
ATOM   4071  O   HIS A 430      -8.146  22.286 -15.625  1.00 10.00      A   
ATOM   4072  N   CYS A 431      -6.209  22.226 -14.488  1.00 10.00      A   
ATOM   4073  HN  CYS A 431      -5.367  22.679 -14.272  1.00 10.00      A   
ATOM   4074  CA  CYS A 431      -6.495  20.930 -13.885  1.00 10.00      A   
ATOM   4075  CB  CYS A 431      -5.201  20.173 -13.572  1.00 10.00      A   
ATOM   4076  SG  CYS A 431      -4.043  20.075 -14.959  1.00 10.00      A   
ATOM   4077  HG  CYS A 431      -3.224  21.117 -14.881  1.00 10.00      A   
ATOM   4078  C   CYS A 431      -7.342  21.106 -12.627  1.00 10.00      A   
ATOM   4079  O   CYS A 431      -6.829  21.432 -11.555  1.00 10.00      A   
ATOM   4080  N   LYS A 432      -8.642  20.899 -12.771  1.00 10.00      A   
ATOM   4081  HN  LYS A 432      -8.990  20.629 -13.649  1.00 10.00      A   
ATOM   4082  CA  LYS A 432      -9.568  21.046 -11.657  1.00 10.00      A   
ATOM   4083  CB  LYS A 432     -10.959  21.425 -12.170  1.00 10.00      A   
ATOM   4084  CG  LYS A 432     -11.048  22.819 -12.772  1.00 10.00      A   
ATOM   4085  CD  LYS A 432     -11.033  23.895 -11.697  1.00 10.00      A   
ATOM   4086  CE  LYS A 432     -11.407  25.248 -12.281  1.00 10.00      A   
ATOM   4087  NZ  LYS A 432     -11.496  26.308 -11.241  1.00 10.00      A   
ATOM   4088  HZ1 LYS A 432     -10.574  26.440 -10.778  1.00 10.00      A   
ATOM   4089  HZ2 LYS A 432     -12.197  26.046 -10.522  1.00 10.00      A   
ATOM   4090  HZ3 LYS A 432     -11.789  27.208 -11.670  1.00 10.00      A   
ATOM   4091  C   LYS A 432      -9.650  19.766 -10.832  1.00 10.00      A   
ATOM   4092  O   LYS A 432     -10.042  19.794  -9.665  1.00 10.00      A   
ATOM   4093  N   ASP A 433      -9.269  18.650 -11.441  1.00 10.00      A   
ATOM   4094  HN  ASP A 433      -8.953  18.697 -12.370  1.00 10.00      A   
ATOM   4095  CA  ASP A 433      -9.308  17.353 -10.769  1.00 10.00      A   
ATOM   4096  CB  ASP A 433      -9.841  16.268 -11.710  1.00 10.00      A   
ATOM   4097  CG  ASP A 433     -11.354  16.227 -11.756  1.00 10.00      A   
ATOM   4098  OD1 ASP A 433     -11.927  16.389 -12.854  1.00 10.00      A   
ATOM   4099  OD2 ASP A 433     -11.981  16.031 -10.694  1.00 10.00      A   
ATOM   4100  C   ASP A 433      -7.936  16.955 -10.240  1.00 10.00      A   
ATOM   4101  O   ASP A 433      -7.671  15.777  -9.993  1.00 10.00      A   
ATOM   4102  N   LEU A 434      -7.071  17.946 -10.057  1.00 10.00      A   
ATOM   4103  HN  LEU A 434      -7.349  18.861 -10.267  1.00 10.00      A   
ATOM   4104  CA  LEU A 434      -5.725  17.709  -9.552  1.00 10.00      A   
ATOM   4105  CB  LEU A 434      -4.820  18.909  -9.845  1.00 10.00      A   
ATOM   4106  CG  LEU A 434      -3.317  18.623  -9.914  1.00 10.00      A   
ATOM   4107  CD1 LEU A 434      -3.017  17.607 -11.002  1.00 10.00      A   
ATOM   4108  CD2 LEU A 434      -2.539  19.906 -10.160  1.00 10.00      A   
ATOM   4109  C   LEU A 434      -5.768  17.424  -8.054  1.00 10.00      A   
ATOM   4110  O   LEU A 434      -5.786  18.342  -7.238  1.00 10.00      A   
ATOM   4111  N   ARG A 435      -5.789  16.144  -7.707  1.00 10.00      A   
ATOM   4112  HN  ARG A 435      -5.757  15.461  -8.411  1.00 10.00      A   
ATOM   4113  CA  ARG A 435      -5.851  15.724  -6.314  1.00 10.00      A   
ATOM   4114  CB  ARG A 435      -6.431  14.307  -6.196  1.00 10.00      A   
ATOM   4115  CG  ARG A 435      -7.679  14.058  -7.025  1.00 10.00      A   
ATOM   4116  CD  ARG A 435      -8.339  12.735  -6.654  1.00 10.00      A   
ATOM   4117  NE  ARG A 435      -7.392  11.615  -6.637  1.00 10.00      A   
ATOM   4118  HE  ARG A 435      -6.762  11.568  -5.879  1.00 10.00      A   
ATOM   4119  CZ  ARG A 435      -7.344  10.660  -7.570  1.00 10.00      A   
ATOM   4120  NH1 ARG A 435      -8.193  10.692  -8.597  1.00 10.00      A   
ATOM   4121 HH11 ARG A 435      -8.898  11.460  -8.671  1.00 10.00      A   
ATOM   4122 HH12 ARG A 435      -8.159   9.952  -9.336  1.00 10.00      A   
ATOM   4123  NH2 ARG A 435      -6.470   9.665  -7.454  1.00 10.00      A   
ATOM   4124 HH21 ARG A 435      -6.425   8.915  -8.176  1.00 10.00      A   
ATOM   4125 HH22 ARG A 435      -5.819   9.623  -6.632  1.00 10.00      A   
ATOM   4126  C   ARG A 435      -4.478  15.759  -5.652  1.00 10.00      A   
ATOM   4127  O   ARG A 435      -4.360  16.071  -4.467  1.00 10.00      A   
ATOM   4128  N   ARG A 436      -3.442  15.436  -6.413  1.00 10.00      A   
ATOM   4129  HN  ARG A 436      -3.588  15.223  -7.361  1.00 10.00      A   
ATOM   4130  CA  ARG A 436      -2.091  15.410  -5.870  1.00 10.00      A   
ATOM   4131  CB  ARG A 436      -1.569  13.973  -5.819  1.00 10.00      A   
ATOM   4132  CG  ARG A 436      -0.331  13.792  -4.962  1.00 10.00      A   
ATOM   4133  CD  ARG A 436       0.068  12.331  -4.864  1.00 10.00      A   
ATOM   4134  NE  ARG A 436       1.182  12.135  -3.941  1.00 10.00      A   
ATOM   4135  HE  ARG A 436       1.662  12.938  -3.638  1.00 10.00      A   
ATOM   4136  CZ  ARG A 436       1.580  10.946  -3.490  1.00 10.00      A   
ATOM   4137  NH1 ARG A 436       0.962   9.833  -3.867  1.00 10.00      A   
ATOM   4138 HH11 ARG A 436       1.301   8.905  -3.499  1.00 10.00      A   
ATOM   4139 HH12 ARG A 436       0.149   9.865  -4.518  1.00 10.00      A   
ATOM   4140  NH2 ARG A 436       2.598  10.857  -2.654  1.00 10.00      A   
ATOM   4141 HH21 ARG A 436       3.104  11.708  -2.337  1.00 10.00      A   
ATOM   4142 HH22 ARG A 436       2.896   9.908  -2.304  1.00 10.00      A   
ATOM   4143  C   ARG A 436      -1.144  16.287  -6.674  1.00 10.00      A   
ATOM   4144  O   ARG A 436      -1.112  16.218  -7.906  1.00 10.00      A   
ATOM   4145  N   LEU A 437      -0.373  17.104  -5.972  1.00 10.00      A   
ATOM   4146  HN  LEU A 437      -0.443  17.105  -4.992  1.00 10.00      A   
ATOM   4147  CA  LEU A 437       0.579  17.997  -6.612  1.00 10.00      A   
ATOM   4148  CB  LEU A 437      -0.019  19.399  -6.761  1.00 10.00      A   
ATOM   4149  CG  LEU A 437       0.911  20.479  -7.324  1.00 10.00      A   
ATOM   4150  CD1 LEU A 437       1.178  20.257  -8.805  1.00 10.00      A   
ATOM   4151  CD2 LEU A 437       0.329  21.859  -7.083  1.00 10.00      A   
ATOM   4152  C   LEU A 437       1.878  18.068  -5.820  1.00 10.00      A   
ATOM   4153  O   LEU A 437       1.870  18.203  -4.595  1.00 10.00      A   
ATOM   4154  N   SER A 438       2.986  17.961  -6.527  1.00 10.00      A   
ATOM   4155  HN  SER A 438       2.924  17.819  -7.499  1.00 10.00      A   
ATOM   4156  CA  SER A 438       4.298  18.037  -5.908  1.00 10.00      A   
ATOM   4157  CB  SER A 438       5.098  16.765  -6.196  1.00 10.00      A   
ATOM   4158  OG  SER A 438       4.314  15.608  -5.958  1.00 10.00      A   
ATOM   4159  HG  SER A 438       4.856  14.818  -6.111  1.00 10.00      A   
ATOM   4160  C   SER A 438       5.037  19.266  -6.429  1.00 10.00      A   
ATOM   4161  O   SER A 438       5.175  19.445  -7.640  1.00 10.00      A   
ATOM   4162  N   LEU A 439       5.507  20.104  -5.514  1.00 10.00      A   
ATOM   4163  HN  LEU A 439       5.383  19.890  -4.560  1.00 10.00      A   
ATOM   4164  CA  LEU A 439       6.211  21.327  -5.885  1.00 10.00      A   
ATOM   4165  CB  LEU A 439       5.833  22.468  -4.935  1.00 10.00      A   
ATOM   4166  CG  LEU A 439       4.357  22.870  -4.895  1.00 10.00      A   
ATOM   4167  CD1 LEU A 439       4.115  23.868  -3.776  1.00 10.00      A   
ATOM   4168  CD2 LEU A 439       3.922  23.455  -6.229  1.00 10.00      A   
ATOM   4169  C   LEU A 439       7.725  21.146  -5.883  1.00 10.00      A   
ATOM   4170  O   LEU A 439       8.271  20.417  -5.053  1.00 10.00      A   
ATOM   4171  N   SER A 440       8.392  21.817  -6.816  1.00 10.00      A   
ATOM   4172  HN  SER A 440       7.892  22.362  -7.459  1.00 10.00      A   
ATOM   4173  CA  SER A 440       9.843  21.759  -6.933  1.00 10.00      A   
ATOM   4174  CB  SER A 440      10.267  20.453  -7.609  1.00 10.00      A   
ATOM   4175  OG  SER A 440       9.427  20.145  -8.710  1.00 10.00      A   
ATOM   4176  HG  SER A 440       8.755  19.506  -8.437  1.00 10.00      A   
ATOM   4177  C   SER A 440      10.354  22.962  -7.720  1.00 10.00      A   
ATOM   4178  O   SER A 440       9.603  23.574  -8.476  1.00 10.00      A   
ATOM   4179  N   GLY A 441      11.619  23.312  -7.529  1.00 10.00      A   
ATOM   4180  HN  GLY A 441      12.167  22.815  -6.888  1.00 10.00      A   
ATOM   4181  CA  GLY A 441      12.183  24.441  -8.231  1.00 10.00      A   
ATOM   4182  C   GLY A 441      12.069  25.716  -7.425  1.00 10.00      A   
ATOM   4183  O   GLY A 441      11.682  25.684  -6.254  1.00 10.00      A   
ATOM   4184  N   LEU A 442      12.420  26.836  -8.038  1.00 10.00      A   
ATOM   4185  HN  LEU A 442      12.734  26.796  -8.968  1.00 10.00      A   
ATOM   4186  CA  LEU A 442      12.340  28.126  -7.365  1.00 10.00      A   
ATOM   4187  CB  LEU A 442      13.277  29.150  -8.012  1.00 10.00      A   
ATOM   4188  CG  LEU A 442      13.457  30.469  -7.251  1.00 10.00      A   
ATOM   4189  CD1 LEU A 442      14.051  30.221  -5.873  1.00 10.00      A   
ATOM   4190  CD2 LEU A 442      14.320  31.441  -8.042  1.00 10.00      A   
ATOM   4191  C   LEU A 442      10.905  28.637  -7.386  1.00 10.00      A   
ATOM   4192  O   LEU A 442      10.368  28.964  -8.447  1.00 10.00      A   
ATOM   4193  N   LEU A 443      10.290  28.690  -6.214  1.00 10.00      A   
ATOM   4194  HN  LEU A 443      10.773  28.417  -5.406  1.00 10.00      A   
ATOM   4195  CA  LEU A 443       8.919  29.146  -6.091  1.00 10.00      A   
ATOM   4196  CB  LEU A 443       7.998  27.947  -5.851  1.00 10.00      A   
ATOM   4197  CG  LEU A 443       8.026  26.842  -6.908  1.00 10.00      A   
ATOM   4198  CD1 LEU A 443       7.454  25.553  -6.343  1.00 10.00      A   
ATOM   4199  CD2 LEU A 443       7.248  27.268  -8.140  1.00 10.00      A   
ATOM   4200  C   LEU A 443       8.785  30.126  -4.935  1.00 10.00      A   
ATOM   4201  O   LEU A 443       9.311  29.891  -3.843  1.00 10.00      A   
ATOM   4202  N   THR A 444       8.094  31.226  -5.169  1.00 10.00      A   
ATOM   4203  HN  THR A 444       7.703  31.369  -6.067  1.00 10.00      A   
ATOM   4204  CA  THR A 444       7.886  32.221  -4.128  1.00 10.00      A   
ATOM   4205  CB  THR A 444       7.980  33.659  -4.674  1.00 10.00      A   
ATOM   4206  OG1 THR A 444       7.512  33.698  -6.025  1.00 10.00      A   
ATOM   4207  HG1 THR A 444       6.900  32.953  -6.177  1.00 10.00      A   
ATOM   4208  CG2 THR A 444       9.419  34.151  -4.634  1.00 10.00      A   
ATOM   4209  C   THR A 444       6.541  31.982  -3.439  1.00 10.00      A   
ATOM   4210  O   THR A 444       6.055  30.853  -3.411  1.00 10.00      A   
ATOM   4211  N   ASP A 445       5.940  33.028  -2.885  1.00 10.00      A   
ATOM   4212  HN  ASP A 445       6.360  33.913  -2.941  1.00 10.00      A   
ATOM   4213  CA  ASP A 445       4.656  32.887  -2.200  1.00 10.00      A   
ATOM   4214  CB  ASP A 445       4.532  33.902  -1.058  1.00 10.00      A   
ATOM   4215  CG  ASP A 445       5.021  33.358   0.273  1.00 10.00      A   
ATOM   4216  OD1 ASP A 445       4.802  34.017   1.309  1.00 10.00      A   
ATOM   4217  OD2 ASP A 445       5.646  32.280   0.289  1.00 10.00      A   
ATOM   4218  C   ASP A 445       3.492  33.046  -3.174  1.00 10.00      A   
ATOM   4219  O   ASP A 445       2.352  32.681  -2.872  1.00 10.00      A   
ATOM   4220  N   LYS A 446       3.795  33.562  -4.359  1.00 10.00      A   
ATOM   4221  HN  LYS A 446       4.728  33.791  -4.553  1.00 10.00      A   
ATOM   4222  CA  LYS A 446       2.782  33.784  -5.381  1.00 10.00      A   
ATOM   4223  CB  LYS A 446       3.354  34.571  -6.565  1.00 10.00      A   
ATOM   4224  CG  LYS A 446       2.329  35.443  -7.277  1.00 10.00      A   
ATOM   4225  CD  LYS A 446       1.630  36.377  -6.303  1.00 10.00      A   
ATOM   4226  CE  LYS A 446       0.627  37.273  -7.008  1.00 10.00      A   
ATOM   4227  NZ  LYS A 446      -0.218  38.019  -6.035  1.00 10.00      A   
ATOM   4228  HZ1 LYS A 446       0.377  38.584  -5.399  1.00 10.00      A   
ATOM   4229  HZ2 LYS A 446      -0.780  37.354  -5.459  1.00 10.00      A   
ATOM   4230  HZ3 LYS A 446      -0.869  38.652  -6.539  1.00 10.00      A   
ATOM   4231  C   LYS A 446       2.167  32.466  -5.847  1.00 10.00      A   
ATOM   4232  O   LYS A 446       0.950  32.368  -6.012  1.00 10.00      A   
ATOM   4233  N   VAL A 447       3.006  31.457  -6.059  1.00 10.00      A   
ATOM   4234  HN  VAL A 447       3.977  31.609  -5.952  1.00 10.00      A   
ATOM   4235  CA  VAL A 447       2.535  30.144  -6.491  1.00 10.00      A   
ATOM   4236  CB  VAL A 447       3.694  29.154  -6.763  1.00 10.00      A   
ATOM   4237  CG1 VAL A 447       4.524  28.894  -5.513  1.00 10.00      A   
ATOM   4238  CG2 VAL A 447       3.176  27.849  -7.354  1.00 10.00      A   
ATOM   4239  C   VAL A 447       1.549  29.553  -5.480  1.00 10.00      A   
ATOM   4240  O   VAL A 447       0.537  28.968  -5.860  1.00 10.00      A   
ATOM   4241  N   PHE A 448       1.832  29.742  -4.194  1.00 10.00      A   
ATOM   4242  HN  PHE A 448       2.642  30.240  -3.952  1.00 10.00      A   
ATOM   4243  CA  PHE A 448       0.969  29.230  -3.134  1.00 10.00      A   
ATOM   4244  CB  PHE A 448       1.637  29.384  -1.770  1.00 10.00      A   
ATOM   4245  CG  PHE A 448       2.859  28.527  -1.615  1.00 10.00      A   
ATOM   4246  CD1 PHE A 448       4.125  29.070  -1.756  1.00 10.00      A   
ATOM   4247  CD2 PHE A 448       2.741  27.174  -1.346  1.00 10.00      A   
ATOM   4248  CE1 PHE A 448       5.250  28.278  -1.632  1.00 10.00      A   
ATOM   4249  CE2 PHE A 448       3.861  26.376  -1.217  1.00 10.00      A   
ATOM   4250  CZ  PHE A 448       5.119  26.930  -1.363  1.00 10.00      A   
ATOM   4251  C   PHE A 448      -0.383  29.930  -3.160  1.00 10.00      A   
ATOM   4252  O   PHE A 448      -1.418  29.336  -2.839  1.00 10.00      A   
ATOM   4253  N   GLU A 449      -0.361  31.192  -3.555  1.00 10.00      A   
ATOM   4254  HN  GLU A 449       0.502  31.608  -3.772  1.00 10.00      A   
ATOM   4255  CA  GLU A 449      -1.571  31.981  -3.669  1.00 10.00      A   
ATOM   4256  CB  GLU A 449      -1.200  33.426  -4.002  1.00 10.00      A   
ATOM   4257  CG  GLU A 449      -2.370  34.386  -4.051  1.00 10.00      A   
ATOM   4258  CD  GLU A 449      -1.953  35.757  -4.535  1.00 10.00      A   
ATOM   4259  OE1 GLU A 449      -1.044  36.361  -3.929  1.00 10.00      A   
ATOM   4260  OE2 GLU A 449      -2.520  36.242  -5.530  1.00 10.00      A   
ATOM   4261  C   GLU A 449      -2.443  31.385  -4.771  1.00 10.00      A   
ATOM   4262  O   GLU A 449      -3.667  31.296  -4.644  1.00 10.00      A   
ATOM   4263  N   TYR A 450      -1.791  30.958  -5.850  1.00 10.00      A   
ATOM   4264  HN  TYR A 450      -0.816  31.067  -5.892  1.00 10.00      A   
ATOM   4265  CA  TYR A 450      -2.486  30.340  -6.965  1.00 10.00      A   
ATOM   4266  CB  TYR A 450      -1.550  30.157  -8.166  1.00 10.00      A   
ATOM   4267  CG  TYR A 450      -1.010  31.438  -8.762  1.00 10.00      A   
ATOM   4268  CD1 TYR A 450       0.344  31.581  -9.024  1.00 10.00      A   
ATOM   4269  CD2 TYR A 450      -1.853  32.497  -9.069  1.00 10.00      A   
ATOM   4270  CE1 TYR A 450       0.847  32.741  -9.574  1.00 10.00      A   
ATOM   4271  CE2 TYR A 450      -1.359  33.664  -9.622  1.00 10.00      A   
ATOM   4272  CZ  TYR A 450      -0.008  33.781  -9.871  1.00 10.00      A   
ATOM   4273  OH  TYR A 450       0.491  34.940 -10.420  1.00 10.00      A   
ATOM   4274  HH  TYR A 450      -0.090  35.678 -10.191  1.00 10.00      A   
ATOM   4275  C   TYR A 450      -3.027  28.981  -6.537  1.00 10.00      A   
ATOM   4276  O   TYR A 450      -4.136  28.602  -6.902  1.00 10.00      A   
ATOM   4277  N   ILE A 451      -2.230  28.259  -5.754  1.00 10.00      A   
ATOM   4278  HN  ILE A 451      -1.349  28.619  -5.510  1.00 10.00      A   
ATOM   4279  CA  ILE A 451      -2.617  26.941  -5.260  1.00 10.00      A   
ATOM   4280  CB  ILE A 451      -1.506  26.307  -4.392  1.00 10.00      A   
ATOM   4281  CG1 ILE A 451      -0.244  26.074  -5.227  1.00 10.00      A   
ATOM   4282  CG2 ILE A 451      -1.980  24.998  -3.772  1.00 10.00      A   
ATOM   4283  CD1 ILE A 451       0.957  25.627  -4.418  1.00 10.00      A   
ATOM   4284  C   ILE A 451      -3.911  27.006  -4.454  1.00 10.00      A   
ATOM   4285  O   ILE A 451      -4.849  26.259  -4.712  1.00 10.00      A   
ATOM   4286  N   GLY A 452      -3.970  27.923  -3.501  1.00 10.00      A   
ATOM   4287  HN  GLY A 452      -3.202  28.518  -3.355  1.00 10.00      A   
ATOM   4288  CA  GLY A 452      -5.150  28.050  -2.669  1.00 10.00      A   
ATOM   4289  C   GLY A 452      -6.391  28.472  -3.436  1.00 10.00      A   
ATOM   4290  O   GLY A 452      -7.498  28.042  -3.117  1.00 10.00      A   
ATOM   4291  N   THR A 453      -6.211  29.295  -4.454  1.00 10.00      A   
ATOM   4292  HN  THR A 453      -5.303  29.584  -4.684  1.00 10.00      A   
ATOM   4293  CA  THR A 453      -7.333  29.785  -5.238  1.00 10.00      A   
ATOM   4294  CB  THR A 453      -6.986  31.141  -5.882  1.00 10.00      A   
ATOM   4295  OG1 THR A 453      -6.343  31.977  -4.908  1.00 10.00      A   
ATOM   4296  HG1 THR A 453      -5.391  31.800  -4.905  1.00 10.00      A   
ATOM   4297  CG2 THR A 453      -8.240  31.838  -6.386  1.00 10.00      A   
ATOM   4298  C   THR A 453      -7.774  28.801  -6.331  1.00 10.00      A   
ATOM   4299  O   THR A 453      -8.973  28.659  -6.605  1.00 10.00      A   
ATOM   4300  N   TYR A 454      -6.818  28.120  -6.950  1.00 10.00      A   
ATOM   4301  HN  TYR A 454      -5.881  28.249  -6.681  1.00 10.00      A   
ATOM   4302  CA  TYR A 454      -7.126  27.192  -8.031  1.00 10.00      A   
ATOM   4303  CB  TYR A 454      -6.074  27.275  -9.138  1.00 10.00      A   
ATOM   4304  CG  TYR A 454      -5.987  28.630  -9.808  1.00 10.00      A   
ATOM   4305  CD1 TYR A 454      -4.756  29.196 -10.115  1.00 10.00      A   
ATOM   4306  CD2 TYR A 454      -7.133  29.345 -10.130  1.00 10.00      A   
ATOM   4307  CE1 TYR A 454      -4.669  30.432 -10.726  1.00 10.00      A   
ATOM   4308  CE2 TYR A 454      -7.056  30.583 -10.741  1.00 10.00      A   
ATOM   4309  CZ  TYR A 454      -5.822  31.122 -11.036  1.00 10.00      A   
ATOM   4310  OH  TYR A 454      -5.738  32.351 -11.648  1.00 10.00      A   
ATOM   4311  HH  TYR A 454      -6.327  32.971 -11.202  1.00 10.00      A   
ATOM   4312  C   TYR A 454      -7.309  25.749  -7.564  1.00 10.00      A   
ATOM   4313  O   TYR A 454      -8.312  25.109  -7.891  1.00 10.00      A   
ATOM   4314  N   ALA A 455      -6.359  25.246  -6.790  1.00 10.00      A   
ATOM   4315  HN  ALA A 455      -5.610  25.816  -6.514  1.00 10.00      A   
ATOM   4316  CA  ALA A 455      -6.412  23.867  -6.308  1.00 10.00      A   
ATOM   4317  CB  ALA A 455      -5.038  23.388  -5.868  1.00 10.00      A   
ATOM   4318  C   ALA A 455      -7.437  23.697  -5.192  1.00 10.00      A   
ATOM   4319  O   ALA A 455      -7.114  23.790  -4.005  1.00 10.00      A   
ATOM   4320  N   LYS A 456      -8.674  23.453  -5.589  1.00 10.00      A   
ATOM   4321  HN  LYS A 456      -8.862  23.409  -6.553  1.00 10.00      A   
ATOM   4322  CA  LYS A 456      -9.765  23.266  -4.650  1.00 10.00      A   
ATOM   4323  CB  LYS A 456     -11.040  23.898  -5.200  1.00 10.00      A   
ATOM   4324  CG  LYS A 456     -11.088  25.405  -5.038  1.00 10.00      A   
ATOM   4325  CD  LYS A 456     -11.044  25.790  -3.570  1.00 10.00      A   
ATOM   4326  CE  LYS A 456     -11.240  27.282  -3.379  1.00 10.00      A   
ATOM   4327  NZ  LYS A 456     -11.401  27.626  -1.947  1.00 10.00      A   
ATOM   4328  HZ1 LYS A 456     -11.745  28.603  -1.846  1.00 10.00      A   
ATOM   4329  HZ2 LYS A 456     -10.489  27.535  -1.451  1.00 10.00      A   
ATOM   4330  HZ3 LYS A 456     -12.088  26.978  -1.502  1.00 10.00      A   
ATOM   4331  C   LYS A 456      -9.994  21.790  -4.361  1.00 10.00      A   
ATOM   4332  O   LYS A 456     -10.376  21.413  -3.252  1.00 10.00      A   
ATOM   4333  N   LYS A 457      -9.744  20.959  -5.363  1.00 10.00      A   
ATOM   4334  HN  LYS A 457      -9.428  21.321  -6.218  1.00 10.00      A   
ATOM   4335  CA  LYS A 457      -9.928  19.522  -5.229  1.00 10.00      A   
ATOM   4336  CB  LYS A 457     -10.480  18.926  -6.525  1.00 10.00      A   
ATOM   4337  CG  LYS A 457     -11.939  19.267  -6.793  1.00 10.00      A   
ATOM   4338  CD  LYS A 457     -12.855  18.100  -6.458  1.00 10.00      A   
ATOM   4339  CE  LYS A 457     -12.755  17.011  -7.513  1.00 10.00      A   
ATOM   4340  NZ  LYS A 457     -13.154  17.508  -8.854  1.00 10.00      A   
ATOM   4341  HZ1 LYS A 457     -12.682  16.946  -9.603  1.00 10.00      A   
ATOM   4342  HZ2 LYS A 457     -12.887  18.504  -8.962  1.00 10.00      A   
ATOM   4343  HZ3 LYS A 457     -14.184  17.425  -8.975  1.00 10.00      A   
ATOM   4344  C   LYS A 457      -8.629  18.829  -4.827  1.00 10.00      A   
ATOM   4345  O   LYS A 457      -8.582  17.603  -4.705  1.00 10.00      A   
ATOM   4346  N   MET A 458      -7.581  19.615  -4.610  1.00 10.00      A   
ATOM   4347  HN  MET A 458      -7.677  20.583  -4.707  1.00 10.00      A   
ATOM   4348  CA  MET A 458      -6.297  19.058  -4.216  1.00 10.00      A   
ATOM   4349  CB  MET A 458      -5.179  20.085  -4.353  1.00 10.00      A   
ATOM   4350  CG  MET A 458      -3.792  19.519  -4.099  1.00 10.00      A   
ATOM   4351  SD  MET A 458      -2.535  20.804  -4.026  1.00 10.00      A   
ATOM   4352  CE  MET A 458      -2.988  21.602  -2.488  1.00 10.00      A   
ATOM   4353  C   MET A 458      -6.366  18.543  -2.787  1.00 10.00      A   
ATOM   4354  O   MET A 458      -6.844  19.239  -1.892  1.00 10.00      A   
ATOM   4355  N   GLU A 459      -5.888  17.325  -2.589  1.00 10.00      A   
ATOM   4356  HN  GLU A 459      -5.497  16.835  -3.347  1.00 10.00      A   
ATOM   4357  CA  GLU A 459      -5.912  16.693  -1.280  1.00 10.00      A   
ATOM   4358  CB  GLU A 459      -6.604  15.326  -1.367  1.00 10.00      A   
ATOM   4359  CG  GLU A 459      -7.882  15.339  -2.197  1.00 10.00      A   
ATOM   4360  CD  GLU A 459      -8.650  14.038  -2.135  1.00 10.00      A   
ATOM   4361  OE1 GLU A 459      -9.344  13.803  -1.123  1.00 10.00      A   
ATOM   4362  OE2 GLU A 459      -8.579  13.248  -3.101  1.00 10.00      A   
ATOM   4363  C   GLU A 459      -4.507  16.546  -0.703  1.00 10.00      A   
ATOM   4364  O   GLU A 459      -4.308  16.676   0.504  1.00 10.00      A   
ATOM   4365  N   MET A 460      -3.529  16.298  -1.563  1.00 10.00      A   
ATOM   4366  HN  MET A 460      -3.735  16.229  -2.521  1.00 10.00      A   
ATOM   4367  CA  MET A 460      -2.150  16.125  -1.110  1.00 10.00      A   
ATOM   4368  CB  MET A 460      -1.704  14.679  -1.319  1.00 10.00      A   
ATOM   4369  CG  MET A 460      -0.389  14.321  -0.649  1.00 10.00      A   
ATOM   4370  SD  MET A 460      -0.046  12.555  -0.724  1.00 10.00      A   
ATOM   4371  CE  MET A 460       1.502  12.475   0.169  1.00 10.00      A   
ATOM   4372  C   MET A 460      -1.197  17.079  -1.822  1.00 10.00      A   
ATOM   4373  O   MET A 460      -1.222  17.200  -3.047  1.00 10.00      A   
ATOM   4374  N   LEU A 461      -0.357  17.751  -1.048  1.00 10.00      A   
ATOM   4375  HN  LEU A 461      -0.384  17.609  -0.076  1.00 10.00      A   
ATOM   4376  CA  LEU A 461       0.605  18.692  -1.600  1.00 10.00      A   
ATOM   4377  CB  LEU A 461       0.079  20.121  -1.445  1.00 10.00      A   
ATOM   4378  CG  LEU A 461       1.014  21.247  -1.888  1.00 10.00      A   
ATOM   4379  CD1 LEU A 461       1.199  21.243  -3.397  1.00 10.00      A   
ATOM   4380  CD2 LEU A 461       0.491  22.593  -1.413  1.00 10.00      A   
ATOM   4381  C   LEU A 461       1.964  18.557  -0.918  1.00 10.00      A   
ATOM   4382  O   LEU A 461       2.070  18.640   0.311  1.00 10.00      A   
ATOM   4383  N   SER A 462       2.996  18.343  -1.717  1.00 10.00      A   
ATOM   4384  HN  SER A 462       2.846  18.274  -2.687  1.00 10.00      A   
ATOM   4385  CA  SER A 462       4.347  18.205  -1.197  1.00 10.00      A   
ATOM   4386  CB  SER A 462       5.040  17.006  -1.840  1.00 10.00      A   
ATOM   4387  OG  SER A 462       4.199  15.865  -1.805  1.00 10.00      A   
ATOM   4388  HG  SER A 462       4.324  15.397  -0.960  1.00 10.00      A   
ATOM   4389  C   SER A 462       5.143  19.487  -1.439  1.00 10.00      A   
ATOM   4390  O   SER A 462       5.408  19.863  -2.586  1.00 10.00      A   
ATOM   4391  N   VAL A 463       5.502  20.160  -0.353  1.00 10.00      A   
ATOM   4392  HN  VAL A 463       5.253  19.803   0.533  1.00 10.00      A   
ATOM   4393  CA  VAL A 463       6.255  21.408  -0.425  1.00 10.00      A   
ATOM   4394  CB  VAL A 463       5.558  22.542   0.362  1.00 10.00      A   
ATOM   4395  CG1 VAL A 463       6.275  23.865   0.138  1.00 10.00      A   
ATOM   4396  CG2 VAL A 463       4.091  22.654  -0.031  1.00 10.00      A   
ATOM   4397  C   VAL A 463       7.672  21.226   0.119  1.00 10.00      A   
ATOM   4398  O   VAL A 463       7.862  20.810   1.263  1.00 10.00      A   
ATOM   4399  N   ALA A 464       8.665  21.537  -0.703  1.00 10.00      A   
ATOM   4400  HN  ALA A 464       8.459  21.870  -1.599  1.00 10.00      A   
ATOM   4401  CA  ALA A 464      10.057  21.404  -0.303  1.00 10.00      A   
ATOM   4402  CB  ALA A 464      10.581  20.022  -0.654  1.00 10.00      A   
ATOM   4403  C   ALA A 464      10.916  22.474  -0.958  1.00 10.00      A   
ATOM   4404  O   ALA A 464      10.886  22.645  -2.181  1.00 10.00      A   
ATOM   4405  N   PHE A 465      11.665  23.198  -0.132  1.00 10.00      A   
ATOM   4406  HN  PHE A 465      11.616  23.013   0.831  1.00 10.00      A   
ATOM   4407  CA  PHE A 465      12.554  24.260  -0.606  1.00 10.00      A   
ATOM   4408  CB  PHE A 465      13.706  23.673  -1.436  1.00 10.00      A   
ATOM   4409  CG  PHE A 465      14.636  22.772  -0.669  1.00 10.00      A   
ATOM   4410  CD1 PHE A 465      14.350  21.425  -0.520  1.00 10.00      A   
ATOM   4411  CD2 PHE A 465      15.794  23.274  -0.102  1.00 10.00      A   
ATOM   4412  CE1 PHE A 465      15.201  20.594   0.181  1.00 10.00      A   
ATOM   4413  CE2 PHE A 465      16.650  22.449   0.600  1.00 10.00      A   
ATOM   4414  CZ  PHE A 465      16.352  21.107   0.741  1.00 10.00      A   
ATOM   4415  C   PHE A 465      11.797  25.310  -1.422  1.00 10.00      A   
ATOM   4416  O   PHE A 465      12.219  25.680  -2.517  1.00 10.00      A   
ATOM   4417  N   ALA A 466      10.686  25.788  -0.886  1.00 10.00      A   
ATOM   4418  HN  ALA A 466      10.406  25.476  -0.001  1.00 10.00      A   
ATOM   4419  CA  ALA A 466       9.880  26.789  -1.570  1.00 10.00      A   
ATOM   4420  CB  ALA A 466       8.820  26.125  -2.436  1.00 10.00      A   
ATOM   4421  C   ALA A 466       9.229  27.715  -0.559  1.00 10.00      A   
ATOM   4422  O   ALA A 466       9.230  27.431   0.636  1.00 10.00      A   
ATOM   4423  N   GLY A 467       8.679  28.819  -1.041  1.00 10.00      A   
ATOM   4424  HN  GLY A 467       8.720  28.997  -2.006  1.00 10.00      A   
ATOM   4425  CA  GLY A 467       8.031  29.769  -0.160  1.00 10.00      A   
ATOM   4426  C   GLY A 467       8.903  30.974   0.108  1.00 10.00      A   
ATOM   4427  O   GLY A 467      10.131  30.864   0.156  1.00 10.00      A   
ATOM   4428  N   ASP A 468       8.276  32.124   0.272  1.00 10.00      A   
ATOM   4429  HN  ASP A 468       7.287  32.148   0.216  1.00 10.00      A   
ATOM   4430  CA  ASP A 468       9.007  33.354   0.533  1.00 10.00      A   
ATOM   4431  CB  ASP A 468       8.647  34.436  -0.486  1.00 10.00      A   
ATOM   4432  CG  ASP A 468       9.518  35.667  -0.346  1.00 10.00      A   
ATOM   4433  OD1 ASP A 468      10.713  35.607  -0.715  1.00 10.00      A   
ATOM   4434  OD2 ASP A 468       9.018  36.701   0.132  1.00 10.00      A   
ATOM   4435  C   ASP A 468       8.757  33.853   1.949  1.00 10.00      A   
ATOM   4436  O   ASP A 468       9.654  34.401   2.589  1.00 10.00      A   
ATOM   4437  N   SER A 469       7.538  33.674   2.435  1.00 10.00      A   
ATOM   4438  HN  SER A 469       6.851  33.248   1.872  1.00 10.00      A   
ATOM   4439  CA  SER A 469       7.189  34.103   3.779  1.00 10.00      A   
ATOM   4440  CB  SER A 469       6.682  35.555   3.774  1.00 10.00      A   
ATOM   4441  OG  SER A 469       5.426  35.680   3.128  1.00 10.00      A   
ATOM   4442  HG  SER A 469       5.329  34.971   2.464  1.00 10.00      A   
ATOM   4443  C   SER A 469       6.168  33.147   4.393  1.00 10.00      A   
ATOM   4444  O   SER A 469       6.047  32.005   3.959  1.00 10.00      A   
ATOM   4445  N   ASP A 470       5.436  33.611   5.399  1.00 10.00      A   
ATOM   4446  HN  ASP A 470       5.566  34.535   5.701  1.00 10.00      A   
ATOM   4447  CA  ASP A 470       4.434  32.782   6.066  1.00 10.00      A   
ATOM   4448  CB  ASP A 470       4.136  33.334   7.459  1.00 10.00      A   
ATOM   4449  CG  ASP A 470       4.763  32.519   8.571  1.00 10.00      A   
ATOM   4450  OD1 ASP A 470       4.285  31.397   8.833  1.00 10.00      A   
ATOM   4451  OD2 ASP A 470       5.727  33.014   9.201  1.00 10.00      A   
ATOM   4452  C   ASP A 470       3.143  32.725   5.263  1.00 10.00      A   
ATOM   4453  O   ASP A 470       2.307  31.840   5.461  1.00 10.00      A   
ATOM   4454  N   LEU A 471       2.991  33.674   4.352  1.00 10.00      A   
ATOM   4455  HN  LEU A 471       3.700  34.338   4.241  1.00 10.00      A   
ATOM   4456  CA  LEU A 471       1.801  33.762   3.514  1.00 10.00      A   
ATOM   4457  CB  LEU A 471       1.822  35.033   2.662  1.00 10.00      A   
ATOM   4458  CG  LEU A 471       1.576  36.349   3.403  1.00 10.00      A   
ATOM   4459  CD1 LEU A 471       1.666  37.527   2.446  1.00 10.00      A   
ATOM   4460  CD2 LEU A 471       0.222  36.328   4.096  1.00 10.00      A   
ATOM   4461  C   LEU A 471       1.616  32.531   2.634  1.00 10.00      A   
ATOM   4462  O   LEU A 471       0.482  32.154   2.332  1.00 10.00      A   
ATOM   4463  N   GLY A 472       2.723  31.908   2.233  1.00 10.00      A   
ATOM   4464  HN  GLY A 472       3.598  32.270   2.492  1.00 10.00      A   
ATOM   4465  CA  GLY A 472       2.658  30.725   1.394  1.00 10.00      A   
ATOM   4466  C   GLY A 472       1.729  29.659   1.945  1.00 10.00      A   
ATOM   4467  O   GLY A 472       0.764  29.268   1.289  1.00 10.00      A   
ATOM   4468  N   MET A 473       1.997  29.202   3.161  1.00 10.00      A   
ATOM   4469  HN  MET A 473       2.765  29.564   3.651  1.00 10.00      A   
ATOM   4470  CA  MET A 473       1.171  28.173   3.783  1.00 10.00      A   
ATOM   4471  CB  MET A 473       1.853  27.614   5.032  1.00 10.00      A   
ATOM   4472  CG  MET A 473       1.153  26.404   5.632  1.00 10.00      A   
ATOM   4473  SD  MET A 473       2.092  25.640   6.969  1.00 10.00      A   
ATOM   4474  CE  MET A 473       2.050  26.930   8.209  1.00 10.00      A   
ATOM   4475  C   MET A 473      -0.209  28.724   4.133  1.00 10.00      A   
ATOM   4476  O   MET A 473      -1.210  28.010   4.076  1.00 10.00      A   
ATOM   4477  N   HIS A 474      -0.251  30.005   4.467  1.00 10.00      A   
ATOM   4478  HN  HIS A 474       0.583  30.522   4.462  1.00 10.00      A   
ATOM   4479  CA  HIS A 474      -1.494  30.676   4.833  1.00 10.00      A   
ATOM   4480  CB  HIS A 474      -1.200  32.121   5.259  1.00 10.00      A   
ATOM   4481  CG  HIS A 474      -2.388  32.890   5.755  1.00 10.00      A   
ATOM   4482  ND1 HIS A 474      -3.119  32.465   6.837  1.00 10.00      A   
ATOM   4483  CD2 HIS A 474      -2.918  34.048   5.285  1.00 10.00      A   
ATOM   4484  CE1 HIS A 474      -4.073  33.367   7.005  1.00 10.00      A   
ATOM   4485  NE2 HIS A 474      -3.988  34.339   6.091  1.00 10.00      A   
ATOM   4486  HE2 HIS A 474      -4.572  35.129   6.021  1.00 10.00      A   
ATOM   4487  C   HIS A 474      -2.498  30.652   3.678  1.00 10.00      A   
ATOM   4488  O   HIS A 474      -3.658  30.276   3.856  1.00 10.00      A   
ATOM   4489  N   HIS A 475      -2.038  31.032   2.493  1.00 10.00      A   
ATOM   4490  HN  HIS A 475      -1.092  31.298   2.410  1.00 10.00      A   
ATOM   4491  CA  HIS A 475      -2.894  31.071   1.310  1.00 10.00      A   
ATOM   4492  CB  HIS A 475      -2.197  31.776   0.142  1.00 10.00      A   
ATOM   4493  CG  HIS A 475      -2.202  33.277   0.235  1.00 10.00      A   
ATOM   4494  ND1 HIS A 475      -3.144  34.082  -0.368  1.00 10.00      A   
ATOM   4495  HD1 HIS A 475      -3.895  33.779  -0.924  1.00 10.00      A   
ATOM   4496  CD2 HIS A 475      -1.356  34.121   0.880  1.00 10.00      A   
ATOM   4497  CE1 HIS A 475      -2.846  35.356  -0.084  1.00 10.00      A   
ATOM   4498  NE2 HIS A 475      -1.768  35.435   0.675  1.00 10.00      A   
ATOM   4499  C   HIS A 475      -3.352  29.674   0.902  1.00 10.00      A   
ATOM   4500  O   HIS A 475      -4.418  29.513   0.305  1.00 10.00      A   
ATOM   4501  N   VAL A 476      -2.548  28.670   1.232  1.00 10.00      A   
ATOM   4502  HN  VAL A 476      -1.706  28.867   1.692  1.00 10.00      A   
ATOM   4503  CA  VAL A 476      -2.876  27.284   0.908  1.00 10.00      A   
ATOM   4504  CB  VAL A 476      -1.623  26.378   0.928  1.00 10.00      A   
ATOM   4505  CG1 VAL A 476      -2.005  24.911   0.758  1.00 10.00      A   
ATOM   4506  CG2 VAL A 476      -0.659  26.795  -0.165  1.00 10.00      A   
ATOM   4507  C   VAL A 476      -3.923  26.733   1.874  1.00 10.00      A   
ATOM   4508  O   VAL A 476      -4.952  26.201   1.455  1.00 10.00      A   
ATOM   4509  N   LEU A 477      -3.666  26.885   3.166  1.00 10.00      A   
ATOM   4510  HN  LEU A 477      -2.837  27.342   3.438  1.00 10.00      A   
ATOM   4511  CA  LEU A 477      -4.579  26.398   4.195  1.00 10.00      A   
ATOM   4512  CB  LEU A 477      -3.972  26.597   5.586  1.00 10.00      A   
ATOM   4513  CG  LEU A 477      -2.736  25.758   5.918  1.00 10.00      A   
ATOM   4514  CD1 LEU A 477      -2.125  26.212   7.233  1.00 10.00      A   
ATOM   4515  CD2 LEU A 477      -3.092  24.281   5.978  1.00 10.00      A   
ATOM   4516  C   LEU A 477      -5.932  27.097   4.109  1.00 10.00      A   
ATOM   4517  O   LEU A 477      -6.980  26.475   4.269  1.00 10.00      A   
ATOM   4518  N   SER A 478      -5.900  28.391   3.831  1.00 10.00      A   
ATOM   4519  HN  SER A 478      -5.029  28.829   3.699  1.00 10.00      A   
ATOM   4520  CA  SER A 478      -7.118  29.184   3.729  1.00 10.00      A   
ATOM   4521  CB  SER A 478      -6.815  30.650   4.062  1.00 10.00      A   
ATOM   4522  OG  SER A 478      -7.996  31.374   4.364  1.00 10.00      A   
ATOM   4523  HG  SER A 478      -8.351  31.061   5.204  1.00 10.00      A   
ATOM   4524  C   SER A 478      -7.751  29.072   2.336  1.00 10.00      A   
ATOM   4525  O   SER A 478      -8.819  29.635   2.082  1.00 10.00      A   
ATOM   4526  N   GLY A 479      -7.108  28.326   1.450  1.00 10.00      A   
ATOM   4527  HN  GLY A 479      -6.280  27.875   1.713  1.00 10.00      A   
ATOM   4528  CA  GLY A 479      -7.614  28.181   0.097  1.00 10.00      A   
ATOM   4529  C   GLY A 479      -8.099  26.785  -0.260  1.00 10.00      A   
ATOM   4530  O   GLY A 479      -9.252  26.612  -0.658  1.00 10.00      A   
ATOM   4531  N   CYS A 480      -7.228  25.792  -0.130  1.00 10.00      A   
ATOM   4532  HN  CYS A 480      -6.326  25.986   0.211  1.00 10.00      A   
ATOM   4533  CA  CYS A 480      -7.572  24.417  -0.473  1.00 10.00      A   
ATOM   4534  CB  CYS A 480      -6.321  23.544  -0.475  1.00 10.00      A   
ATOM   4535  SG  CYS A 480      -4.994  24.180  -1.525  1.00 10.00      A   
ATOM   4536  HG  CYS A 480      -5.511  24.464  -2.714  1.00 10.00      A   
ATOM   4537  C   CYS A 480      -8.652  23.845   0.447  1.00 10.00      A   
ATOM   4538  O   CYS A 480      -8.440  23.666   1.649  1.00 10.00      A   
ATOM   4539  N   ASP A 481      -9.811  23.558  -0.134  1.00 10.00      A   
ATOM   4540  HN  ASP A 481      -9.912  23.719  -1.096  1.00 10.00      A   
ATOM   4541  CA  ASP A 481     -10.944  23.027   0.622  1.00 10.00      A   
ATOM   4542  CB  ASP A 481     -12.273  23.418  -0.041  1.00 10.00      A   
ATOM   4543  CG  ASP A 481     -12.692  24.845   0.267  1.00 10.00      A   
ATOM   4544  OD1 ASP A 481     -12.940  25.152   1.451  1.00 10.00      A   
ATOM   4545  OD2 ASP A 481     -12.787  25.664  -0.671  1.00 10.00      A   
ATOM   4546  C   ASP A 481     -10.871  21.511   0.813  1.00 10.00      A   
ATOM   4547  O   ASP A 481     -11.455  20.970   1.751  1.00 10.00      A   
ATOM   4548  N   SER A 482     -10.151  20.825  -0.065  1.00 10.00      A   
ATOM   4549  HN  SER A 482      -9.694  21.300  -0.787  1.00 10.00      A   
ATOM   4550  CA  SER A 482     -10.028  19.371   0.026  1.00 10.00      A   
ATOM   4551  CB  SER A 482     -10.228  18.739  -1.353  1.00 10.00      A   
ATOM   4552  OG  SER A 482     -11.432  19.191  -1.956  1.00 10.00      A   
ATOM   4553  HG  SER A 482     -11.272  20.039  -2.397  1.00 10.00      A   
ATOM   4554  C   SER A 482      -8.679  18.949   0.603  1.00 10.00      A   
ATOM   4555  O   SER A 482      -8.225  17.828   0.380  1.00 10.00      A   
ATOM   4556  N   LEU A 483      -8.054  19.839   1.364  1.00 10.00      A   
ATOM   4557  HN  LEU A 483      -8.483  20.699   1.542  1.00 10.00      A   
ATOM   4558  CA  LEU A 483      -6.752  19.555   1.964  1.00 10.00      A   
ATOM   4559  CB  LEU A 483      -6.223  20.776   2.719  1.00 10.00      A   
ATOM   4560  CG  LEU A 483      -4.979  21.442   2.128  1.00 10.00      A   
ATOM   4561  CD1 LEU A 483      -4.609  22.688   2.920  1.00 10.00      A   
ATOM   4562  CD2 LEU A 483      -3.811  20.466   2.084  1.00 10.00      A   
ATOM   4563  C   LEU A 483      -6.816  18.352   2.901  1.00 10.00      A   
ATOM   4564  O   LEU A 483      -7.587  18.344   3.866  1.00 10.00      A   
ATOM   4565  N   ARG A 484      -6.006  17.342   2.613  1.00 10.00      A   
ATOM   4566  HN  ARG A 484      -5.415  17.411   1.829  1.00 10.00      A   
ATOM   4567  CA  ARG A 484      -5.967  16.131   3.418  1.00 10.00      A   
ATOM   4568  CB  ARG A 484      -6.433  14.930   2.594  1.00 10.00      A   
ATOM   4569  CG  ARG A 484      -7.903  14.595   2.763  1.00 10.00      A   
ATOM   4570  CD  ARG A 484      -8.330  13.508   1.793  1.00 10.00      A   
ATOM   4571  NE  ARG A 484      -7.423  12.354   1.811  1.00 10.00      A   
ATOM   4572  HE  ARG A 484      -6.894  12.210   2.625  1.00 10.00      A   
ATOM   4573  CZ  ARG A 484      -7.290  11.494   0.794  1.00 10.00      A   
ATOM   4574  NH1 ARG A 484      -8.000  11.647  -0.314  1.00 10.00      A   
ATOM   4575 HH11 ARG A 484      -7.898  10.968  -1.101  1.00 10.00      A   
ATOM   4576 HH12 ARG A 484      -8.672  12.451  -0.409  1.00 10.00      A   
ATOM   4577  NH2 ARG A 484      -6.419  10.501   0.872  1.00 10.00      A   
ATOM   4578 HH21 ARG A 484      -6.317   9.824   0.077  1.00 10.00      A   
ATOM   4579 HH22 ARG A 484      -5.821  10.378   1.716  1.00 10.00      A   
ATOM   4580  C   ARG A 484      -4.569  15.875   3.977  1.00 10.00      A   
ATOM   4581  O   ARG A 484      -4.392  15.733   5.188  1.00 10.00      A   
ATOM   4582  N   LYS A 485      -3.578  15.826   3.095  1.00 10.00      A   
ATOM   4583  HN  LYS A 485      -3.775  15.981   2.144  1.00 10.00      A   
ATOM   4584  CA  LYS A 485      -2.198  15.577   3.502  1.00 10.00      A   
ATOM   4585  CB  LYS A 485      -1.698  14.228   2.958  1.00 10.00      A   
ATOM   4586  CG  LYS A 485      -2.434  13.022   3.529  1.00 10.00      A   
ATOM   4587  CD  LYS A 485      -1.764  11.704   3.159  1.00 10.00      A   
ATOM   4588  CE  LYS A 485      -2.019  11.323   1.709  1.00 10.00      A   
ATOM   4589  NZ  LYS A 485      -1.676   9.901   1.429  1.00 10.00      A   
ATOM   4590  HZ1 LYS A 485      -1.411   9.784   0.430  1.00 10.00      A   
ATOM   4591  HZ2 LYS A 485      -2.498   9.286   1.630  1.00 10.00      A   
ATOM   4592  HZ3 LYS A 485      -0.883   9.594   2.024  1.00 10.00      A   
ATOM   4593  C   LYS A 485      -1.283  16.706   3.049  1.00 10.00      A   
ATOM   4594  O   LYS A 485      -1.151  16.972   1.852  1.00 10.00      A   
ATOM   4595  N   LEU A 486      -0.663  17.373   4.007  1.00 10.00      A   
ATOM   4596  HN  LEU A 486      -0.806  17.114   4.944  1.00 10.00      A   
ATOM   4597  CA  LEU A 486       0.240  18.468   3.701  1.00 10.00      A   
ATOM   4598  CB  LEU A 486      -0.329  19.800   4.201  1.00 10.00      A   
ATOM   4599  CG  LEU A 486       0.418  21.067   3.769  1.00 10.00      A   
ATOM   4600  CD1 LEU A 486       0.450  21.195   2.253  1.00 10.00      A   
ATOM   4601  CD2 LEU A 486      -0.220  22.296   4.398  1.00 10.00      A   
ATOM   4602  C   LEU A 486       1.614  18.203   4.295  1.00 10.00      A   
ATOM   4603  O   LEU A 486       1.759  18.003   5.501  1.00 10.00      A   
ATOM   4604  N   GLU A 487       2.612  18.157   3.432  1.00 10.00      A   
ATOM   4605  HN  GLU A 487       2.424  18.280   2.472  1.00 10.00      A   
ATOM   4606  CA  GLU A 487       3.984  17.916   3.849  1.00 10.00      A   
ATOM   4607  CB  GLU A 487       4.487  16.602   3.251  1.00 10.00      A   
ATOM   4608  CG  GLU A 487       3.980  16.333   1.843  1.00 10.00      A   
ATOM   4609  CD  GLU A 487       3.879  14.858   1.540  1.00 10.00      A   
ATOM   4610  OE1 GLU A 487       4.369  14.434   0.474  1.00 10.00      A   
ATOM   4611  OE2 GLU A 487       3.316  14.117   2.373  1.00 10.00      A   
ATOM   4612  C   GLU A 487       4.879  19.078   3.432  1.00 10.00      A   
ATOM   4613  O   GLU A 487       4.968  19.417   2.249  1.00 10.00      A   
ATOM   4614  N   ILE A 488       5.529  19.694   4.408  1.00 10.00      A   
ATOM   4615  HN  ILE A 488       5.421  19.376   5.333  1.00 10.00      A   
ATOM   4616  CA  ILE A 488       6.400  20.830   4.149  1.00 10.00      A   
ATOM   4617  CB  ILE A 488       5.782  22.130   4.705  1.00 10.00      A   
ATOM   4618  CG1 ILE A 488       4.403  22.373   4.092  1.00 10.00      A   
ATOM   4619  CG2 ILE A 488       6.695  23.321   4.455  1.00 10.00      A   
ATOM   4620  CD1 ILE A 488       3.592  23.427   4.812  1.00 10.00      A   
ATOM   4621  C   ILE A 488       7.772  20.625   4.783  1.00 10.00      A   
ATOM   4622  O   ILE A 488       7.879  20.326   5.974  1.00 10.00      A   
ATOM   4623  N   ARG A 489       8.819  20.787   3.985  1.00 10.00      A   
ATOM   4624  HN  ARG A 489       8.670  21.007   3.037  1.00 10.00      A   
ATOM   4625  CA  ARG A 489      10.182  20.641   4.475  1.00 10.00      A   
ATOM   4626  CB  ARG A 489      10.763  19.263   4.125  1.00 10.00      A   
ATOM   4627  CG  ARG A 489      10.982  19.030   2.637  1.00 10.00      A   
ATOM   4628  CD  ARG A 489      11.998  17.929   2.380  1.00 10.00      A   
ATOM   4629  NE  ARG A 489      13.320  18.258   2.916  1.00 10.00      A   
ATOM   4630  HE  ARG A 489      13.439  19.160   3.313  1.00 10.00      A   
ATOM   4631  CZ  ARG A 489      14.358  17.436   2.901  1.00 10.00      A   
ATOM   4632  NH1 ARG A 489      14.250  16.231   2.367  1.00 10.00      A   
ATOM   4633 HH11 ARG A 489      13.345  15.919   1.954  1.00 10.00      A   
ATOM   4634 HH12 ARG A 489      15.069  15.589   2.358  1.00 10.00      A   
ATOM   4635  NH2 ARG A 489      15.511  17.820   3.428  1.00 10.00      A   
ATOM   4636 HH21 ARG A 489      16.334  17.174   3.423  1.00 10.00      A   
ATOM   4637 HH22 ARG A 489      15.600  18.770   3.855  1.00 10.00      A   
ATOM   4638  C   ARG A 489      11.079  21.749   3.938  1.00 10.00      A   
ATOM   4639  O   ARG A 489      10.946  22.153   2.778  1.00 10.00      A   
ATOM   4640  N   ASP A 490      11.962  22.252   4.802  1.00 10.00      A   
ATOM   4641  HN  ASP A 490      11.963  21.909   5.725  1.00 10.00      A   
ATOM   4642  CA  ASP A 490      12.916  23.306   4.445  1.00 10.00      A   
ATOM   4643  CB  ASP A 490      14.014  22.774   3.511  1.00 10.00      A   
ATOM   4644  CG  ASP A 490      14.815  21.628   4.108  1.00 10.00      A   
ATOM   4645  OD1 ASP A 490      15.929  21.873   4.620  1.00 10.00      A   
ATOM   4646  OD2 ASP A 490      14.339  20.472   4.061  1.00 10.00      A   
ATOM   4647  C   ASP A 490      12.219  24.510   3.818  1.00 10.00      A   
ATOM   4648  O   ASP A 490      12.517  24.902   2.690  1.00 10.00      A   
ATOM   4649  N   CYS A 491      11.289  25.092   4.556  1.00 10.00      A   
ATOM   4650  HN  CYS A 491      11.112  24.750   5.453  1.00 10.00      A   
ATOM   4651  CA  CYS A 491      10.535  26.245   4.079  1.00 10.00      A   
ATOM   4652  CB  CYS A 491       9.138  25.805   3.631  1.00 10.00      A   
ATOM   4653  SG  CYS A 491       9.134  24.575   2.305  1.00 10.00      A   
ATOM   4654  HG  CYS A 491      10.024  23.640   2.615  1.00 10.00      A   
ATOM   4655  C   CYS A 491      10.451  27.319   5.171  1.00 10.00      A   
ATOM   4656  O   CYS A 491      10.706  27.035   6.343  1.00 10.00      A   
ATOM   4657  N   PRO A 492      10.117  28.572   4.801  1.00 10.00      A   
ATOM   4658  CA  PRO A 492      10.018  29.687   5.753  1.00 10.00      A   
ATOM   4659  CB  PRO A 492      10.170  30.910   4.851  1.00 10.00      A   
ATOM   4660  CG  PRO A 492       9.556  30.487   3.561  1.00 10.00      A   
ATOM   4661  CD  PRO A 492       9.841  29.015   3.420  1.00 10.00      A   
ATOM   4662  C   PRO A 492       8.679  29.753   6.500  1.00 10.00      A   
ATOM   4663  O   PRO A 492       8.494  30.608   7.368  1.00 10.00      A   
ATOM   4664  N   PHE A 493       7.753  28.860   6.171  1.00 10.00      A   
ATOM   4665  HN  PHE A 493       7.954  28.198   5.483  1.00 10.00      A   
ATOM   4666  CA  PHE A 493       6.443  28.839   6.826  1.00 10.00      A   
ATOM   4667  CB  PHE A 493       5.526  27.803   6.171  1.00 10.00      A   
ATOM   4668  CG  PHE A 493       5.512  27.836   4.672  1.00 10.00      A   
ATOM   4669  CD1 PHE A 493       5.505  26.657   3.950  1.00 10.00      A   
ATOM   4670  CD2 PHE A 493       5.498  29.038   3.986  1.00 10.00      A   
ATOM   4671  CE1 PHE A 493       5.483  26.671   2.570  1.00 10.00      A   
ATOM   4672  CE2 PHE A 493       5.480  29.062   2.605  1.00 10.00      A   
ATOM   4673  CZ  PHE A 493       5.472  27.876   1.895  1.00 10.00      A   
ATOM   4674  C   PHE A 493       6.604  28.498   8.301  1.00 10.00      A   
ATOM   4675  O   PHE A 493       7.508  27.742   8.663  1.00 10.00      A   
ATOM   4676  N   GLY A 494       5.755  29.054   9.159  1.00 10.00      A   
ATOM   4677  HN  GLY A 494       5.059  29.680   8.841  1.00 10.00      A   
ATOM   4678  CA  GLY A 494       5.872  28.753  10.565  1.00 10.00      A   
ATOM   4679  C   GLY A 494       4.709  29.230  11.413  1.00 10.00      A   
ATOM   4680  O   GLY A 494       3.543  29.051  11.056  1.00 10.00      A   
ATOM   4681  N   ASP A 495       5.063  29.848  12.537  1.00 10.00      A   
ATOM   4682  HN  ASP A 495       6.022  29.978  12.704  1.00 10.00      A   
ATOM   4683  CA  ASP A 495       4.123  30.357  13.542  1.00 10.00      A   
ATOM   4684  CB  ASP A 495       4.863  31.287  14.510  1.00 10.00      A   
ATOM   4685  CG  ASP A 495       5.679  30.563  15.567  1.00 10.00      A   
ATOM   4686  OD1 ASP A 495       6.232  29.476  15.282  1.00 10.00      A   
ATOM   4687  OD2 ASP A 495       5.788  31.093  16.690  1.00 10.00      A   
ATOM   4688  C   ASP A 495       2.909  31.097  12.980  1.00 10.00      A   
ATOM   4689  O   ASP A 495       1.770  30.678  13.194  1.00 10.00      A   
ATOM   4690  N   LYS A 496       3.165  32.193  12.270  1.00 10.00      A   
ATOM   4691  HN  LYS A 496       4.100  32.430  12.094  1.00 10.00      A   
ATOM   4692  CA  LYS A 496       2.108  33.050  11.723  1.00 10.00      A   
ATOM   4693  CB  LYS A 496       2.686  34.106  10.784  1.00 10.00      A   
ATOM   4694  CG  LYS A 496       3.824  34.923  11.366  1.00 10.00      A   
ATOM   4695  CD  LYS A 496       4.333  35.937  10.356  1.00 10.00      A   
ATOM   4696  CE  LYS A 496       5.750  36.377  10.680  1.00 10.00      A   
ATOM   4697  NZ  LYS A 496       6.721  35.254  10.592  1.00 10.00      A   
ATOM   4698  HZ1 LYS A 496       6.912  34.872  11.541  1.00 10.00      A   
ATOM   4699  HZ2 LYS A 496       7.618  35.587  10.183  1.00 10.00      A   
ATOM   4700  HZ3 LYS A 496       6.339  34.490   9.991  1.00 10.00      A   
ATOM   4701  C   LYS A 496       0.982  32.292  11.022  1.00 10.00      A   
ATOM   4702  O   LYS A 496      -0.175  32.369  11.440  1.00 10.00      A   
ATOM   4703  N   ALA A 497       1.317  31.553   9.976  1.00 10.00      A   
ATOM   4704  HN  ALA A 497       2.265  31.489   9.713  1.00 10.00      A   
ATOM   4705  CA  ALA A 497       0.311  30.823   9.209  1.00 10.00      A   
ATOM   4706  CB  ALA A 497       0.897  30.332   7.896  1.00 10.00      A   
ATOM   4707  C   ALA A 497      -0.308  29.666   9.990  1.00 10.00      A   
ATOM   4708  O   ALA A 497      -1.509  29.407   9.889  1.00 10.00      A   
ATOM   4709  N   LEU A 498       0.511  28.982  10.774  1.00 10.00      A   
ATOM   4710  HN  LEU A 498       1.454  29.253  10.833  1.00 10.00      A   
ATOM   4711  CA  LEU A 498       0.049  27.836  11.552  1.00 10.00      A   
ATOM   4712  CB  LEU A 498       1.233  27.096  12.181  1.00 10.00      A   
ATOM   4713  CG  LEU A 498       0.942  25.700  12.726  1.00 10.00      A   
ATOM   4714  CD1 LEU A 498       0.269  24.840  11.667  1.00 10.00      A   
ATOM   4715  CD2 LEU A 498       2.226  25.047  13.206  1.00 10.00      A   
ATOM   4716  C   LEU A 498      -0.962  28.235  12.621  1.00 10.00      A   
ATOM   4717  O   LEU A 498      -2.012  27.606  12.764  1.00 10.00      A   
ATOM   4718  N   LEU A 499      -0.657  29.299  13.351  1.00 10.00      A   
ATOM   4719  HN  LEU A 499       0.183  29.784  13.171  1.00 10.00      A   
ATOM   4720  CA  LEU A 499      -1.533  29.768  14.414  1.00 10.00      A   
ATOM   4721  CB  LEU A 499      -0.779  30.684  15.383  1.00 10.00      A   
ATOM   4722  CG  LEU A 499       0.320  30.021  16.219  1.00 10.00      A   
ATOM   4723  CD1 LEU A 499       1.089  31.061  17.017  1.00 10.00      A   
ATOM   4724  CD2 LEU A 499      -0.270  28.961  17.138  1.00 10.00      A   
ATOM   4725  C   LEU A 499      -2.775  30.465  13.870  1.00 10.00      A   
ATOM   4726  O   LEU A 499      -3.724  30.724  14.612  1.00 10.00      A   
ATOM   4727  N   ALA A 500      -2.773  30.757  12.577  1.00 10.00      A   
ATOM   4728  HN  ALA A 500      -1.990  30.519  12.035  1.00 10.00      A   
ATOM   4729  CA  ALA A 500      -3.904  31.423  11.943  1.00 10.00      A   
ATOM   4730  CB  ALA A 500      -3.422  32.394  10.878  1.00 10.00      A   
ATOM   4731  C   ALA A 500      -4.871  30.410  11.339  1.00 10.00      A   
ATOM   4732  O   ALA A 500      -6.002  30.745  10.986  1.00 10.00      A   
ATOM   4733  N   ASN A 501      -4.431  29.164  11.231  1.00 10.00      A   
ATOM   4734  HN  ASN A 501      -3.530  28.943  11.555  1.00 10.00      A   
ATOM   4735  CA  ASN A 501      -5.267  28.112  10.655  1.00 10.00      A   
ATOM   4736  CB  ASN A 501      -4.760  27.694   9.272  1.00 10.00      A   
ATOM   4737  CG  ASN A 501      -5.043  28.726   8.198  1.00 10.00      A   
ATOM   4738  OD1 ASN A 501      -6.122  28.746   7.604  1.00 10.00      A   
ATOM   4739  ND2 ASN A 501      -4.069  29.584   7.932  1.00 10.00      A   
ATOM   4740 HD21 ASN A 501      -3.228  29.505   8.436  1.00 10.00      A   
ATOM   4741 HD22 ASN A 501      -4.229  30.271   7.252  1.00 10.00      A   
ATOM   4742  C   ASN A 501      -5.339  26.902  11.573  1.00 10.00      A   
ATOM   4743  O   ASN A 501      -5.189  25.760  11.130  1.00 10.00      A   
ATOM   4744  N   ALA A 502      -5.585  27.154  12.852  1.00 10.00      A   
ATOM   4745  HN  ALA A 502      -5.708  28.086  13.143  1.00 10.00      A   
ATOM   4746  CA  ALA A 502      -5.675  26.085  13.834  1.00 10.00      A   
ATOM   4747  CB  ALA A 502      -5.711  26.671  15.238  1.00 10.00      A   
ATOM   4748  C   ALA A 502      -6.898  25.207  13.588  1.00 10.00      A   
ATOM   4749  O   ALA A 502      -6.821  23.981  13.658  1.00 10.00      A   
ATOM   4750  N   SER A 503      -8.020  25.840  13.275  1.00 10.00      A   
ATOM   4751  HN  SER A 503      -8.017  26.820  13.217  1.00 10.00      A   
ATOM   4752  CA  SER A 503      -9.265  25.125  13.027  1.00 10.00      A   
ATOM   4753  CB  SER A 503     -10.420  26.119  13.090  1.00 10.00      A   
ATOM   4754  OG  SER A 503      -9.997  27.330  13.707  1.00 10.00      A   
ATOM   4755  HG  SER A 503     -10.361  27.375  14.600  1.00 10.00      A   
ATOM   4756  C   SER A 503      -9.253  24.411  11.674  1.00 10.00      A   
ATOM   4757  O   SER A 503     -10.059  23.514  11.422  1.00 10.00      A   
ATOM   4758  N   LYS A 504      -8.328  24.801  10.810  1.00 10.00      A   
ATOM   4759  HN  LYS A 504      -7.698  25.504  11.072  1.00 10.00      A   
ATOM   4760  CA  LYS A 504      -8.221  24.208   9.484  1.00 10.00      A   
ATOM   4761  CB  LYS A 504      -7.327  25.076   8.591  1.00 10.00      A   
ATOM   4762  CG  LYS A 504      -7.026  24.481   7.226  1.00 10.00      A   
ATOM   4763  CD  LYS A 504      -8.300  24.286   6.426  1.00 10.00      A   
ATOM   4764  CE  LYS A 504      -8.024  23.596   5.105  1.00 10.00      A   
ATOM   4765  NZ  LYS A 504      -9.247  23.509   4.266  1.00 10.00      A   
ATOM   4766  HZ1 LYS A 504      -9.817  22.686   4.548  1.00 10.00      A   
ATOM   4767  HZ2 LYS A 504      -8.990  23.414   3.261  1.00 10.00      A   
ATOM   4768  HZ3 LYS A 504      -9.825  24.366   4.386  1.00 10.00      A   
ATOM   4769  C   LYS A 504      -7.664  22.795   9.561  1.00 10.00      A   
ATOM   4770  O   LYS A 504      -8.008  21.929   8.754  1.00 10.00      A   
ATOM   4771  N   LEU A 505      -6.830  22.559  10.559  1.00 10.00      A   
ATOM   4772  HN  LEU A 505      -6.628  23.283  11.193  1.00 10.00      A   
ATOM   4773  CA  LEU A 505      -6.198  21.259  10.740  1.00 10.00      A   
ATOM   4774  CB  LEU A 505      -5.057  21.362  11.750  1.00 10.00      A   
ATOM   4775  CG  LEU A 505      -3.998  22.432  11.466  1.00 10.00      A   
ATOM   4776  CD1 LEU A 505      -2.986  22.503  12.601  1.00 10.00      A   
ATOM   4777  CD2 LEU A 505      -3.301  22.161  10.141  1.00 10.00      A   
ATOM   4778  C   LEU A 505      -7.189  20.166  11.150  1.00 10.00      A   
ATOM   4779  O   LEU A 505      -6.840  18.985  11.179  1.00 10.00      A   
ATOM   4780  N   GLU A 506      -8.416  20.557  11.466  1.00 10.00      A   
ATOM   4781  HN  GLU A 506      -8.634  21.511  11.436  1.00 10.00      A   
ATOM   4782  CA  GLU A 506      -9.443  19.602  11.866  1.00 10.00      A   
ATOM   4783  CB  GLU A 506     -10.613  20.317  12.543  1.00 10.00      A   
ATOM   4784  CG  GLU A 506     -10.274  20.994  13.857  1.00 10.00      A   
ATOM   4785  CD  GLU A 506     -11.505  21.555  14.538  1.00 10.00      A   
ATOM   4786  OE1 GLU A 506     -12.019  22.603  14.087  1.00 10.00      A   
ATOM   4787  OE2 GLU A 506     -11.975  20.948  15.525  1.00 10.00      A   
ATOM   4788  C   GLU A 506      -9.962  18.815  10.667  1.00 10.00      A   
ATOM   4789  O   GLU A 506     -10.362  17.659  10.794  1.00 10.00      A   
ATOM   4790  N   THR A 507      -9.946  19.450   9.503  1.00 10.00      A   
ATOM   4791  HN  THR A 507      -9.604  20.371   9.466  1.00 10.00      A   
ATOM   4792  CA  THR A 507     -10.431  18.830   8.276  1.00 10.00      A   
ATOM   4793  CB  THR A 507     -11.093  19.891   7.381  1.00 10.00      A   
ATOM   4794  OG1 THR A 507     -11.512  20.986   8.204  1.00 10.00      A   
ATOM   4795  HG1 THR A 507     -12.227  20.687   8.781  1.00 10.00      A   
ATOM   4796  CG2 THR A 507     -12.304  19.315   6.663  1.00 10.00      A   
ATOM   4797  C   THR A 507      -9.300  18.150   7.499  1.00 10.00      A   
ATOM   4798  O   THR A 507      -9.511  17.625   6.402  1.00 10.00      A   
ATOM   4799  N   MET A 508      -8.106  18.159   8.072  1.00 10.00      A   
ATOM   4800  HN  MET A 508      -8.002  18.573   8.955  1.00 10.00      A   
ATOM   4801  CA  MET A 508      -6.947  17.548   7.433  1.00 10.00      A   
ATOM   4802  CB  MET A 508      -5.777  18.532   7.400  1.00 10.00      A   
ATOM   4803  CG  MET A 508      -5.988  19.710   6.465  1.00 10.00      A   
ATOM   4804  SD  MET A 508      -4.751  21.005   6.672  1.00 10.00      A   
ATOM   4805  CE  MET A 508      -3.237  20.079   6.430  1.00 10.00      A   
ATOM   4806  C   MET A 508      -6.542  16.276   8.162  1.00 10.00      A   
ATOM   4807  O   MET A 508      -6.697  16.184   9.377  1.00 10.00      A   
ATOM   4808  N   ARG A 509      -6.031  15.301   7.421  1.00 10.00      A   
ATOM   4809  HN  ARG A 509      -5.921  15.442   6.460  1.00 10.00      A   
ATOM   4810  CA  ARG A 509      -5.608  14.035   8.003  1.00 10.00      A   
ATOM   4811  CB  ARG A 509      -5.343  12.988   6.913  1.00 10.00      A   
ATOM   4812  CG  ARG A 509      -4.804  11.665   7.447  1.00 10.00      A   
ATOM   4813  CD  ARG A 509      -4.246  10.792   6.331  1.00 10.00      A   
ATOM   4814  NE  ARG A 509      -5.291  10.326   5.418  1.00 10.00      A   
ATOM   4815  HE  ARG A 509      -6.220  10.586   5.627  1.00 10.00      A   
ATOM   4816  CZ  ARG A 509      -5.066   9.579   4.330  1.00 10.00      A   
ATOM   4817  NH1 ARG A 509      -3.830   9.204   4.004  1.00 10.00      A   
ATOM   4818 HH11 ARG A 509      -3.020   9.487   4.592  1.00 10.00      A   
ATOM   4819 HH12 ARG A 509      -3.662   8.617   3.143  1.00 10.00      A   
ATOM   4820  NH2 ARG A 509      -6.090   9.205   3.575  1.00 10.00      A   
ATOM   4821 HH21 ARG A 509      -5.920   8.622   2.719  1.00 10.00      A   
ATOM   4822 HH22 ARG A 509      -7.066   9.481   3.825  1.00 10.00      A   
ATOM   4823  C   ARG A 509      -4.358  14.221   8.851  1.00 10.00      A   
ATOM   4824  O   ARG A 509      -4.342  13.866  10.031  1.00 10.00      A   
ATOM   4825  N   SER A 510      -3.317  14.781   8.247  1.00 10.00      A   
ATOM   4826  HN  SER A 510      -3.391  15.057   7.310  1.00 10.00      A   
ATOM   4827  CA  SER A 510      -2.066  14.995   8.949  1.00 10.00      A   
ATOM   4828  CB  SER A 510      -1.273  13.687   9.001  1.00 10.00      A   
ATOM   4829  OG  SER A 510      -1.591  12.850   7.896  1.00 10.00      A   
ATOM   4830  HG  SER A 510      -0.812  12.346   7.645  1.00 10.00      A   
ATOM   4831  C   SER A 510      -1.231  16.096   8.299  1.00 10.00      A   
ATOM   4832  O   SER A 510      -1.237  16.267   7.076  1.00 10.00      A   
ATOM   4833  N   LEU A 511      -0.529  16.847   9.130  1.00 10.00      A   
ATOM   4834  HN  LEU A 511      -0.594  16.676  10.097  1.00 10.00      A   
ATOM   4835  CA  LEU A 511       0.334  17.922   8.669  1.00 10.00      A   
ATOM   4836  CB  LEU A 511      -0.158  19.268   9.208  1.00 10.00      A   
ATOM   4837  CG  LEU A 511       0.808  20.450   9.057  1.00 10.00      A   
ATOM   4838  CD1 LEU A 511       0.947  20.861   7.599  1.00 10.00      A   
ATOM   4839  CD2 LEU A 511       0.368  21.625   9.914  1.00 10.00      A   
ATOM   4840  C   LEU A 511       1.756  17.661   9.146  1.00 10.00      A   
ATOM   4841  O   LEU A 511       1.990  17.477  10.343  1.00 10.00      A   
ATOM   4842  N   TRP A 512       2.697  17.633   8.214  1.00 10.00      A   
ATOM   4843  HN  TRP A 512       2.450  17.784   7.273  1.00 10.00      A   
ATOM   4844  CA  TRP A 512       4.091  17.387   8.550  1.00 10.00      A   
ATOM   4845  CB  TRP A 512       4.580  16.101   7.874  1.00 10.00      A   
ATOM   4846  CG  TRP A 512       6.061  15.893   7.974  1.00 10.00      A   
ATOM   4847  CD1 TRP A 512       6.988  16.123   7.001  1.00 10.00      A   
ATOM   4848  CD2 TRP A 512       6.784  15.421   9.114  1.00 10.00      A   
ATOM   4849  NE1 TRP A 512       8.244  15.818   7.464  1.00 10.00      A   
ATOM   4850  HE1 TRP A 512       9.077  15.903   6.951  1.00 10.00      A   
ATOM   4851  CE2 TRP A 512       8.146  15.387   8.758  1.00 10.00      A   
ATOM   4852  CE3 TRP A 512       6.412  15.026  10.400  1.00 10.00      A   
ATOM   4853  CZ2 TRP A 512       9.137  14.970   9.643  1.00 10.00      A   
ATOM   4854  CZ3 TRP A 512       7.394  14.613  11.275  1.00 10.00      A   
ATOM   4855  CH2 TRP A 512       8.741  14.588  10.894  1.00 10.00      A   
ATOM   4856  C   TRP A 512       4.972  18.560   8.143  1.00 10.00      A   
ATOM   4857  O   TRP A 512       4.992  18.954   6.977  1.00 10.00      A   
ATOM   4858  N   MET A 513       5.701  19.109   9.109  1.00 10.00      A   
ATOM   4859  HN  MET A 513       5.639  18.744  10.020  1.00 10.00      A   
ATOM   4860  CA  MET A 513       6.599  20.229   8.857  1.00 10.00      A   
ATOM   4861  CB  MET A 513       6.061  21.524   9.474  1.00 10.00      A   
ATOM   4862  CG  MET A 513       4.711  21.974   8.934  1.00 10.00      A   
ATOM   4863  SD  MET A 513       4.220  23.598   9.550  1.00 10.00      A   
ATOM   4864  CE  MET A 513       5.308  24.661   8.601  1.00 10.00      A   
ATOM   4865  C   MET A 513       7.987  19.927   9.411  1.00 10.00      A   
ATOM   4866  O   MET A 513       8.127  19.498  10.557  1.00 10.00      A   
ATOM   4867  N   SER A 514       9.006  20.129   8.588  1.00 10.00      A   
ATOM   4868  HN  SER A 514       8.829  20.452   7.676  1.00 10.00      A   
ATOM   4869  CA  SER A 514      10.383  19.885   8.996  1.00 10.00      A   
ATOM   4870  CB  SER A 514      10.903  18.601   8.348  1.00 10.00      A   
ATOM   4871  OG  SER A 514       9.939  18.071   7.455  1.00 10.00      A   
ATOM   4872  HG  SER A 514       9.072  18.425   7.679  1.00 10.00      A   
ATOM   4873  C   SER A 514      11.279  21.062   8.628  1.00 10.00      A   
ATOM   4874  O   SER A 514      11.201  21.585   7.511  1.00 10.00      A   
ATOM   4875  N   SER A 515      12.112  21.476   9.581  1.00 10.00      A   
ATOM   4876  HN  SER A 515      12.108  21.009  10.449  1.00 10.00      A   
ATOM   4877  CA  SER A 515      13.042  22.585   9.392  1.00 10.00      A   
ATOM   4878  CB  SER A 515      14.205  22.158   8.496  1.00 10.00      A   
ATOM   4879  OG  SER A 515      14.766  20.932   8.951  1.00 10.00      A   
ATOM   4880  HG  SER A 515      14.652  20.258   8.264  1.00 10.00      A   
ATOM   4881  C   SER A 515      12.343  23.833   8.855  1.00 10.00      A   
ATOM   4882  O   SER A 515      12.564  24.248   7.717  1.00 10.00      A   
ATOM   4883  N   CYS A 516      11.476  24.407   9.675  1.00 10.00      A   
ATOM   4884  HN  CYS A 516      11.332  24.023  10.566  1.00 10.00      A   
ATOM   4885  CA  CYS A 516      10.735  25.598   9.298  1.00 10.00      A   
ATOM   4886  CB  CYS A 516       9.293  25.224   8.935  1.00 10.00      A   
ATOM   4887  SG  CYS A 516       9.150  24.064   7.553  1.00 10.00      A   
ATOM   4888  HG  CYS A 516      10.139  23.184   7.659  1.00 10.00      A   
ATOM   4889  C   CYS A 516      10.758  26.617  10.438  1.00 10.00      A   
ATOM   4890  O   CYS A 516      11.518  26.467  11.393  1.00 10.00      A   
ATOM   4891  N   SER A 517       9.929  27.648  10.339  1.00 10.00      A   
ATOM   4892  HN  SER A 517       9.349  27.724   9.551  1.00 10.00      A   
ATOM   4893  CA  SER A 517       9.862  28.679  11.371  1.00 10.00      A   
ATOM   4894  CB  SER A 517       9.480  30.020  10.740  1.00 10.00      A   
ATOM   4895  OG  SER A 517      10.125  30.195   9.487  1.00 10.00      A   
ATOM   4896  HG  SER A 517       9.455  30.325   8.800  1.00 10.00      A   
ATOM   4897  C   SER A 517       8.847  28.294  12.444  1.00 10.00      A   
ATOM   4898  O   SER A 517       8.067  29.128  12.904  1.00 10.00      A   
ATOM   4899  N   VAL A 518       8.870  27.023  12.831  1.00 10.00      A   
ATOM   4900  HN  VAL A 518       9.535  26.421  12.437  1.00 10.00      A   
ATOM   4901  CA  VAL A 518       7.957  26.495  13.839  1.00 10.00      A   
ATOM   4902  CB  VAL A 518       7.528  25.047  13.497  1.00 10.00      A   
ATOM   4903  CG1 VAL A 518       6.563  24.496  14.538  1.00 10.00      A   
ATOM   4904  CG2 VAL A 518       6.908  24.984  12.109  1.00 10.00      A   
ATOM   4905  C   VAL A 518       8.625  26.513  15.206  1.00 10.00      A   
ATOM   4906  O   VAL A 518       9.454  25.653  15.514  1.00 10.00      A   
ATOM   4907  N   SER A 519       8.282  27.501  16.017  1.00 10.00      A   
ATOM   4908  HN  SER A 519       7.612  28.161  15.718  1.00 10.00      A   
ATOM   4909  CA  SER A 519       8.862  27.629  17.343  1.00 10.00      A   
ATOM   4910  CB  SER A 519       8.724  29.068  17.834  1.00 10.00      A   
ATOM   4911  OG  SER A 519       7.365  29.392  18.073  1.00 10.00      A   
ATOM   4912  HG  SER A 519       6.932  29.619  17.231  1.00 10.00      A   
ATOM   4913  C   SER A 519       8.184  26.682  18.328  1.00 10.00      A   
ATOM   4914  O   SER A 519       7.029  26.290  18.138  1.00 10.00      A   
ATOM   4915  N   PHE A 520       8.903  26.320  19.385  1.00 10.00      A   
ATOM   4916  HN  PHE A 520       9.820  26.657  19.478  1.00 10.00      A   
ATOM   4917  CA  PHE A 520       8.366  25.429  20.403  1.00 10.00      A   
ATOM   4918  CB  PHE A 520       9.464  25.027  21.391  1.00 10.00      A   
ATOM   4919  CG  PHE A 520       9.038  23.981  22.381  1.00 10.00      A   
ATOM   4920  CD1 PHE A 520       8.504  22.778  21.949  1.00 10.00      A   
ATOM   4921  CD2 PHE A 520       9.174  24.200  23.741  1.00 10.00      A   
ATOM   4922  CE1 PHE A 520       8.114  21.815  22.858  1.00 10.00      A   
ATOM   4923  CE2 PHE A 520       8.785  23.241  24.656  1.00 10.00      A   
ATOM   4924  CZ  PHE A 520       8.255  22.045  24.213  1.00 10.00      A   
ATOM   4925  C   PHE A 520       7.205  26.092  21.138  1.00 10.00      A   
ATOM   4926  O   PHE A 520       6.264  25.421  21.575  1.00 10.00      A   
ATOM   4927  N   GLY A 521       7.274  27.413  21.261  1.00 10.00      A   
ATOM   4928  HN  GLY A 521       8.051  27.889  20.892  1.00 10.00      A   
ATOM   4929  CA  GLY A 521       6.225  28.156  21.927  1.00 10.00      A   
ATOM   4930  C   GLY A 521       4.898  28.012  21.213  1.00 10.00      A   
ATOM   4931  O   GLY A 521       3.859  27.824  21.848  1.00 10.00      A   
ATOM   4932  N   ALA A 522       4.939  28.070  19.888  1.00 10.00      A   
ATOM   4933  HN  ALA A 522       5.803  28.204  19.440  1.00 10.00      A   
ATOM   4934  CA  ALA A 522       3.734  27.940  19.083  1.00 10.00      A   
ATOM   4935  CB  ALA A 522       4.002  28.336  17.643  1.00 10.00      A   
ATOM   4936  C   ALA A 522       3.174  26.524  19.164  1.00 10.00      A   
ATOM   4937  O   ALA A 522       1.957  26.335  19.206  1.00 10.00      A   
ATOM   4938  N   CYS A 523       4.064  25.537  19.205  1.00 10.00      A   
ATOM   4939  HN  CYS A 523       5.020  25.756  19.166  1.00 10.00      A   
ATOM   4940  CA  CYS A 523       3.656  24.138  19.293  1.00 10.00      A   
ATOM   4941  CB  CYS A 523       4.885  23.228  19.313  1.00 10.00      A   
ATOM   4942  SG  CYS A 523       5.958  23.401  17.870  1.00 10.00      A   
ATOM   4943  HG  CYS A 523       5.759  24.614  17.361  1.00 10.00      A   
ATOM   4944  C   CYS A 523       2.813  23.901  20.541  1.00 10.00      A   
ATOM   4945  O   CYS A 523       1.785  23.222  20.493  1.00 10.00      A   
ATOM   4946  N   LYS A 524       3.250  24.481  21.654  1.00 10.00      A   
ATOM   4947  HN  LYS A 524       4.072  25.017  21.619  1.00 10.00      A   
ATOM   4948  CA  LYS A 524       2.541  24.345  22.921  1.00 10.00      A   
ATOM   4949  CB  LYS A 524       3.395  24.874  24.072  1.00 10.00      A   
ATOM   4950  CG  LYS A 524       4.697  24.122  24.290  1.00 10.00      A   
ATOM   4951  CD  LYS A 524       5.406  24.611  25.540  1.00 10.00      A   
ATOM   4952  CE  LYS A 524       5.825  26.066  25.400  1.00 10.00      A   
ATOM   4953  NZ  LYS A 524       6.010  26.726  26.720  1.00 10.00      A   
ATOM   4954  HZ1 LYS A 524       6.767  26.252  27.255  1.00 10.00      A   
ATOM   4955  HZ2 LYS A 524       5.128  26.682  27.270  1.00 10.00      A   
ATOM   4956  HZ3 LYS A 524       6.271  27.729  26.583  1.00 10.00      A   
ATOM   4957  C   LYS A 524       1.211  25.091  22.879  1.00 10.00      A   
ATOM   4958  O   LYS A 524       0.196  24.606  23.378  1.00 10.00      A   
ATOM   4959  N   LEU A 525       1.231  26.275  22.286  1.00 10.00      A   
ATOM   4960  HN  LEU A 525       2.078  26.608  21.919  1.00 10.00      A   
ATOM   4961  CA  LEU A 525       0.035  27.097  22.164  1.00 10.00      A   
ATOM   4962  CB  LEU A 525       0.385  28.460  21.554  1.00 10.00      A   
ATOM   4963  CG  LEU A 525      -0.769  29.455  21.397  1.00 10.00      A   
ATOM   4964  CD1 LEU A 525      -1.436  29.717  22.739  1.00 10.00      A   
ATOM   4965  CD2 LEU A 525      -0.275  30.757  20.785  1.00 10.00      A   
ATOM   4966  C   LEU A 525      -1.013  26.384  21.313  1.00 10.00      A   
ATOM   4967  O   LEU A 525      -2.198  26.379  21.641  1.00 10.00      A   
ATOM   4968  N   LEU A 526      -0.563  25.768  20.228  1.00 10.00      A   
ATOM   4969  HN  LEU A 526       0.400  25.809  20.016  1.00 10.00      A   
ATOM   4970  CA  LEU A 526      -1.455  25.047  19.329  1.00 10.00      A   
ATOM   4971  CB  LEU A 526      -0.727  24.673  18.033  1.00 10.00      A   
ATOM   4972  CG  LEU A 526      -1.590  24.066  16.923  1.00 10.00      A   
ATOM   4973  CD1 LEU A 526      -2.575  25.091  16.379  1.00 10.00      A   
ATOM   4974  CD2 LEU A 526      -0.723  23.502  15.807  1.00 10.00      A   
ATOM   4975  C   LEU A 526      -2.015  23.796  19.998  1.00 10.00      A   
ATOM   4976  O   LEU A 526      -3.202  23.496  19.877  1.00 10.00      A   
ATOM   4977  N   GLY A 527      -1.157  23.078  20.709  1.00 10.00      A   
ATOM   4978  HN  GLY A 527      -0.220  23.371  20.772  1.00 10.00      A   
ATOM   4979  CA  GLY A 527      -1.578  21.864  21.386  1.00 10.00      A   
ATOM   4980  C   GLY A 527      -2.625  22.117  22.450  1.00 10.00      A   
ATOM   4981  O   GLY A 527      -3.504  21.289  22.671  1.00 10.00      A   
ATOM   4982  N   GLN A 528      -2.528  23.263  23.114  1.00 10.00      A   
ATOM   4983  HN  GLN A 528      -1.793  23.877  22.904  1.00 10.00      A   
ATOM   4984  CA  GLN A 528      -3.481  23.621  24.156  1.00 10.00      A   
ATOM   4985  CB  GLN A 528      -2.830  24.548  25.187  1.00 10.00      A   
ATOM   4986  CG  GLN A 528      -1.848  23.851  26.123  1.00 10.00      A   
ATOM   4987  CD  GLN A 528      -2.491  22.734  26.932  1.00 10.00      A   
ATOM   4988  OE1 GLN A 528      -3.686  22.772  27.226  1.00 10.00      A   
ATOM   4989  NE2 GLN A 528      -1.701  21.737  27.306  1.00 10.00      A   
ATOM   4990 HE21 GLN A 528      -0.755  21.768  27.044  1.00 10.00      A   
ATOM   4991 HE22 GLN A 528      -2.095  21.007  27.829  1.00 10.00      A   
ATOM   4992  C   GLN A 528      -4.731  24.272  23.565  1.00 10.00      A   
ATOM   4993  O   GLN A 528      -5.755  24.413  24.239  1.00 10.00      A   
ATOM   4994  N   LYS A 529      -4.636  24.678  22.307  1.00 10.00      A   
ATOM   4995  HN  LYS A 529      -3.785  24.564  21.829  1.00 10.00      A   
ATOM   4996  CA  LYS A 529      -5.756  25.305  21.621  1.00 10.00      A   
ATOM   4997  CB  LYS A 529      -5.246  26.328  20.603  1.00 10.00      A   
ATOM   4998  CG  LYS A 529      -6.338  27.162  19.954  1.00 10.00      A   
ATOM   4999  CD  LYS A 529      -5.748  28.201  19.012  1.00 10.00      A   
ATOM   5000  CE  LYS A 529      -6.823  28.919  18.205  1.00 10.00      A   
ATOM   5001  NZ  LYS A 529      -7.781  29.666  19.061  1.00 10.00      A   
ATOM   5002  HZ1 LYS A 529      -7.271  30.311  19.699  1.00 10.00      A   
ATOM   5003  HZ2 LYS A 529      -8.345  29.005  19.629  1.00 10.00      A   
ATOM   5004  HZ3 LYS A 529      -8.424  30.229  18.467  1.00 10.00      A   
ATOM   5005  C   LYS A 529      -6.619  24.254  20.934  1.00 10.00      A   
ATOM   5006  O   LYS A 529      -7.843  24.384  20.866  1.00 10.00      A   
ATOM   5007  N   MET A 530      -5.974  23.209  20.435  1.00 10.00      A   
ATOM   5008  HN  MET A 530      -4.998  23.159  20.531  1.00 10.00      A   
ATOM   5009  CA  MET A 530      -6.668  22.123  19.754  1.00 10.00      A   
ATOM   5010  CB  MET A 530      -6.255  22.054  18.277  1.00 10.00      A   
ATOM   5011  CG  MET A 530      -6.182  23.400  17.568  1.00 10.00      A   
ATOM   5012  SD  MET A 530      -7.769  24.257  17.506  1.00 10.00      A   
ATOM   5013  CE  MET A 530      -8.701  23.167  16.434  1.00 10.00      A   
ATOM   5014  C   MET A 530      -6.369  20.792  20.439  1.00 10.00      A   
ATOM   5015  O   MET A 530      -5.488  20.047  20.007  1.00 10.00      A   
ATOM   5016  N   PRO A 531      -7.103  20.467  21.520  1.00 10.00      A   
ATOM   5017  CA  PRO A 531      -6.905  19.222  22.286  1.00 10.00      A   
ATOM   5018  CB  PRO A 531      -7.818  19.396  23.508  1.00 10.00      A   
ATOM   5019  CG  PRO A 531      -8.148  20.851  23.538  1.00 10.00      A   
ATOM   5020  CD  PRO A 531      -8.168  21.289  22.106  1.00 10.00      A   
ATOM   5021  C   PRO A 531      -7.310  17.972  21.507  1.00 10.00      A   
ATOM   5022  O   PRO A 531      -7.074  16.845  21.952  1.00 10.00      A   
ATOM   5023  N   LYS A 532      -7.926  18.166  20.351  1.00 10.00      A   
ATOM   5024  HN  LYS A 532      -8.092  19.083  20.046  1.00 10.00      A   
ATOM   5025  CA  LYS A 532      -8.352  17.050  19.525  1.00 10.00      A   
ATOM   5026  CB  LYS A 532      -9.681  17.357  18.834  1.00 10.00      A   
ATOM   5027  CG  LYS A 532     -10.869  17.462  19.773  1.00 10.00      A   
ATOM   5028  CD  LYS A 532     -12.173  17.388  18.998  1.00 10.00      A   
ATOM   5029  CE  LYS A 532     -13.377  17.578  19.906  1.00 10.00      A   
ATOM   5030  NZ  LYS A 532     -13.524  18.987  20.350  1.00 10.00      A   
ATOM   5031  HZ1 LYS A 532     -14.314  19.073  21.021  1.00 10.00      A   
ATOM   5032  HZ2 LYS A 532     -13.715  19.602  19.535  1.00 10.00      A   
ATOM   5033  HZ3 LYS A 532     -12.653  19.306  20.815  1.00 10.00      A   
ATOM   5034  C   LYS A 532      -7.295  16.713  18.485  1.00 10.00      A   
ATOM   5035  O   LYS A 532      -7.500  15.851  17.629  1.00 10.00      A   
ATOM   5036  N   LEU A 533      -6.167  17.399  18.554  1.00 10.00      A   
ATOM   5037  HN  LEU A 533      -6.054  18.075  19.258  1.00 10.00      A   
ATOM   5038  CA  LEU A 533      -5.086  17.171  17.614  1.00 10.00      A   
ATOM   5039  CB  LEU A 533      -4.837  18.410  16.757  1.00 10.00      A   
ATOM   5040  CG  LEU A 533      -5.774  18.605  15.566  1.00 10.00      A   
ATOM   5041  CD1 LEU A 533      -7.075  19.273  15.992  1.00 10.00      A   
ATOM   5042  CD2 LEU A 533      -5.083  19.412  14.489  1.00 10.00      A   
ATOM   5043  C   LEU A 533      -3.810  16.756  18.327  1.00 10.00      A   
ATOM   5044  O   LEU A 533      -3.378  17.405  19.279  1.00 10.00      A   
ATOM   5045  N   ASN A 534      -3.201  15.685  17.846  1.00 10.00      A   
ATOM   5046  HN  ASN A 534      -3.575  15.240  17.053  1.00 10.00      A   
ATOM   5047  CA  ASN A 534      -1.975  15.167  18.428  1.00 10.00      A   
ATOM   5048  CB  ASN A 534      -1.847  13.666  18.151  1.00 10.00      A   
ATOM   5049  CG  ASN A 534      -1.767  12.826  19.414  1.00 10.00      A   
ATOM   5050  OD1 ASN A 534      -2.171  13.261  20.489  1.00 10.00      A   
ATOM   5051  ND2 ASN A 534      -1.261  11.608  19.288  1.00 10.00      A   
ATOM   5052 HD21 ASN A 534      -0.963  11.316  18.393  1.00 10.00      A   
ATOM   5053 HD22 ASN A 534      -1.217  11.041  20.083  1.00 10.00      A   
ATOM   5054  C   ASN A 534      -0.771  15.903  17.865  1.00 10.00      A   
ATOM   5055  O   ASN A 534      -0.296  15.595  16.770  1.00 10.00      A   
ATOM   5056  N   VAL A 535      -0.299  16.893  18.605  1.00 10.00      A   
ATOM   5057  HN  VAL A 535      -0.742  17.102  19.458  1.00 10.00      A   
ATOM   5058  CA  VAL A 535       0.856  17.676  18.188  1.00 10.00      A   
ATOM   5059  CB  VAL A 535       0.772  19.134  18.689  1.00 10.00      A   
ATOM   5060  CG1 VAL A 535       1.911  19.961  18.111  1.00 10.00      A   
ATOM   5061  CG2 VAL A 535      -0.571  19.748  18.321  1.00 10.00      A   
ATOM   5062  C   VAL A 535       2.135  17.033  18.706  1.00 10.00      A   
ATOM   5063  O   VAL A 535       2.533  17.262  19.847  1.00 10.00      A   
ATOM   5064  N   GLU A 536       2.765  16.220  17.871  1.00 10.00      A   
ATOM   5065  HN  GLU A 536       2.403  16.086  16.962  1.00 10.00      A   
ATOM   5066  CA  GLU A 536       3.990  15.533  18.254  1.00 10.00      A   
ATOM   5067  CB  GLU A 536       4.006  14.104  17.707  1.00 10.00      A   
ATOM   5068  CG  GLU A 536       2.929  13.200  18.283  1.00 10.00      A   
ATOM   5069  CD  GLU A 536       3.106  11.745  17.885  1.00 10.00      A   
ATOM   5070  OE1 GLU A 536       4.153  11.400  17.292  1.00 10.00      A   
ATOM   5071  OE2 GLU A 536       2.202  10.932  18.172  1.00 10.00      A   
ATOM   5072  C   GLU A 536       5.231  16.283  17.784  1.00 10.00      A   
ATOM   5073  O   GLU A 536       5.436  16.487  16.587  1.00 10.00      A   
ATOM   5074  N   VAL A 537       6.049  16.700  18.735  1.00 10.00      A   
ATOM   5075  HN  VAL A 537       5.816  16.524  19.676  1.00 10.00      A   
ATOM   5076  CA  VAL A 537       7.285  17.403  18.431  1.00 10.00      A   
ATOM   5077  CB  VAL A 537       7.589  18.490  19.486  1.00 10.00      A   
ATOM   5078  CG1 VAL A 537       8.929  19.150  19.203  1.00 10.00      A   
ATOM   5079  CG2 VAL A 537       6.480  19.531  19.524  1.00 10.00      A   
ATOM   5080  C   VAL A 537       8.433  16.401  18.394  1.00 10.00      A   
ATOM   5081  O   VAL A 537       8.631  15.649  19.348  1.00 10.00      A   
ATOM   5082  N   ILE A 538       9.174  16.384  17.293  1.00 10.00      A   
ATOM   5083  HN  ILE A 538       8.980  17.025  16.571  1.00 10.00      A   
ATOM   5084  CA  ILE A 538      10.289  15.458  17.135  1.00 10.00      A   
ATOM   5085  CB  ILE A 538      10.107  14.551  15.896  1.00 10.00      A   
ATOM   5086  CG1 ILE A 538       8.696  13.950  15.863  1.00 10.00      A   
ATOM   5087  CG2 ILE A 538      11.155  13.444  15.886  1.00 10.00      A   
ATOM   5088  CD1 ILE A 538       8.355  13.244  14.567  1.00 10.00      A   
ATOM   5089  C   ILE A 538      11.609  16.217  17.016  1.00 10.00      A   
ATOM   5090  O   ILE A 538      11.903  16.822  15.979  1.00 10.00      A   
ATOM   5091  N   ASP A 539      12.392  16.187  18.081  1.00 10.00      A   
ATOM   5092  HN  ASP A 539      12.100  15.684  18.874  1.00 10.00      A   
ATOM   5093  CA  ASP A 539      13.684  16.865  18.109  1.00 10.00      A   
ATOM   5094  CB  ASP A 539      13.619  18.121  18.983  1.00 10.00      A   
ATOM   5095  CG  ASP A 539      14.558  19.218  18.517  1.00 10.00      A   
ATOM   5096  OD1 ASP A 539      14.069  20.233  17.970  1.00 10.00      A   
ATOM   5097  OD2 ASP A 539      15.784  19.088  18.711  1.00 10.00      A   
ATOM   5098  C   ASP A 539      14.757  15.914  18.628  1.00 10.00      A   
ATOM   5099  O   ASP A 539      14.587  15.286  19.672  1.00 10.00      A   
ATOM   5100  N   GLU A 540      15.854  15.808  17.894  1.00 10.00      A   
ATOM   5101  HN  GLU A 540      15.943  16.355  17.075  1.00 10.00      A   
ATOM   5102  CA  GLU A 540      16.944  14.918  18.269  1.00 10.00      A   
ATOM   5103  CB  GLU A 540      17.565  14.290  17.022  1.00 10.00      A   
ATOM   5104  CG  GLU A 540      16.819  13.070  16.512  1.00 10.00      A   
ATOM   5105  CD  GLU A 540      17.433  11.776  16.998  1.00 10.00      A   
ATOM   5106  OE1 GLU A 540      17.833  10.949  16.147  1.00 10.00      A   
ATOM   5107  OE2 GLU A 540      17.530  11.587  18.228  1.00 10.00      A   
ATOM   5108  C   GLU A 540      18.013  15.643  19.075  1.00 10.00      A   
ATOM   5109  O   GLU A 540      19.078  15.089  19.349  1.00 10.00      A   
ATOM   5110  N   ARG A 541      17.732  16.877  19.457  1.00 10.00      A   
ATOM   5111  HN  ARG A 541      16.867  17.271  19.211  1.00 10.00      A   
ATOM   5112  CA  ARG A 541      18.680  17.667  20.232  1.00 10.00      A   
ATOM   5113  CB  ARG A 541      18.961  19.006  19.551  1.00 10.00      A   
ATOM   5114  CG  ARG A 541      19.698  18.871  18.225  1.00 10.00      A   
ATOM   5115  CD  ARG A 541      18.962  19.584  17.105  1.00 10.00      A   
ATOM   5116  NE  ARG A 541      19.128  21.037  17.173  1.00 10.00      A   
ATOM   5117  HE  ARG A 541      20.049  21.385  17.161  1.00 10.00      A   
ATOM   5118  CZ  ARG A 541      18.114  21.898  17.241  1.00 10.00      A   
ATOM   5119  NH1 ARG A 541      16.862  21.457  17.250  1.00 10.00      A   
ATOM   5120 HH11 ARG A 541      16.665  20.432  17.208  1.00 10.00      A   
ATOM   5121 HH12 ARG A 541      16.067  22.129  17.296  1.00 10.00      A   
ATOM   5122  NH2 ARG A 541      18.354  23.200  17.298  1.00 10.00      A   
ATOM   5123 HH21 ARG A 541      17.563  23.880  17.357  1.00 10.00      A   
ATOM   5124 HH22 ARG A 541      19.336  23.551  17.282  1.00 10.00      A   
ATOM   5125  C   ARG A 541      18.192  17.868  21.662  1.00 10.00      A   
ATOM   5126  O   ARG A 541      18.414  18.920  22.266  1.00 10.00      A   
ATOM   5127  N   GLY A 542      17.531  16.851  22.197  1.00 10.00      A   
ATOM   5128  HN  GLY A 542      17.383  16.042  21.663  1.00 10.00      A   
ATOM   5129  CA  GLY A 542      17.023  16.921  23.549  1.00 10.00      A   
ATOM   5130  C   GLY A 542      15.676  17.603  23.622  1.00 10.00      A   
ATOM   5131  O   GLY A 542      15.127  18.023  22.601  1.00 10.00      A   
ATOM   5132  N   ALA A 543      15.150  17.715  24.830  1.00 10.00      A   
ATOM   5133  HN  ALA A 543      15.651  17.375  25.601  1.00 10.00      A   
ATOM   5134  CA  ALA A 543      13.862  18.344  25.051  1.00 10.00      A   
ATOM   5135  CB  ALA A 543      13.413  18.145  26.489  1.00 10.00      A   
ATOM   5136  C   ALA A 543      13.923  19.828  24.711  1.00 10.00      A   
ATOM   5137  O   ALA A 543      14.774  20.558  25.218  1.00 10.00      A   
ATOM   5138  N   PRO A 544      13.018  20.291  23.843  1.00 10.00      A   
ATOM   5139  CA  PRO A 544      12.958  21.697  23.431  1.00 10.00      A   
ATOM   5140  CB  PRO A 544      11.830  21.726  22.393  1.00 10.00      A   
ATOM   5141  CG  PRO A 544      11.634  20.306  21.985  1.00 10.00      A   
ATOM   5142  CD  PRO A 544      11.989  19.478  23.181  1.00 10.00      A   
ATOM   5143  C   PRO A 544      12.626  22.622  24.603  1.00 10.00      A   
ATOM   5144  O   PRO A 544      12.719  23.844  24.486  1.00 10.00      A   
ATOM   5145  N   ASP A 545      12.225  22.029  25.725  1.00 10.00      A   
ATOM   5146  HN  ASP A 545      12.132  21.053  25.740  1.00 10.00      A   
ATOM   5147  CA  ASP A 545      11.905  22.785  26.930  1.00 10.00      A   
ATOM   5148  CB  ASP A 545      11.222  21.888  27.966  1.00 10.00      A   
ATOM   5149  CG  ASP A 545       9.711  21.979  27.927  1.00 10.00      A   
ATOM   5150  OD1 ASP A 545       9.154  22.979  28.427  1.00 10.00      A   
ATOM   5151  OD2 ASP A 545       9.071  21.046  27.403  1.00 10.00      A   
ATOM   5152  C   ASP A 545      13.179  23.373  27.527  1.00 10.00      A   
ATOM   5153  O   ASP A 545      13.149  24.388  28.221  1.00 10.00      A   
ATOM   5154  N   SER A 546      14.300  22.719  27.248  1.00 10.00      A   
ATOM   5155  HN  SER A 546      14.253  21.899  26.707  1.00 10.00      A   
ATOM   5156  CA  SER A 546      15.599  23.164  27.740  1.00 10.00      A   
ATOM   5157  CB  SER A 546      16.568  21.984  27.765  1.00 10.00      A   
ATOM   5158  OG  SER A 546      15.934  20.821  28.282  1.00 10.00      A   
ATOM   5159  HG  SER A 546      16.274  20.644  29.171  1.00 10.00      A   
ATOM   5160  C   SER A 546      16.155  24.282  26.861  1.00 10.00      A   
ATOM   5161  O   SER A 546      17.237  24.818  27.111  1.00 10.00      A   
ATOM   5162  N   ARG A 547      15.399  24.628  25.832  1.00 10.00      A   
ATOM   5163  HN  ARG A 547      14.538  24.177  25.706  1.00 10.00      A   
ATOM   5164  CA  ARG A 547      15.783  25.675  24.901  1.00 10.00      A   
ATOM   5165  CB  ARG A 547      15.942  25.093  23.491  1.00 10.00      A   
ATOM   5166  CG  ARG A 547      16.677  23.762  23.441  1.00 10.00      A   
ATOM   5167  CD  ARG A 547      17.001  23.356  22.015  1.00 10.00      A
[truncated: 216,683 more chars]
