# Supplementary material for: Flexibility of intrinsically disordered degrons in AUX/IAA proteins reinforces auxin co-receptor assemblies
Source: Nat Commun. 2020 May 8;11:2277. doi: 10.1038/s41467-020-16147-2 (PMC7210949; doi:10.1038/s41467-020-16147-2)
Supplement: Supplementary file 11 — Supplementary Data 8 [file 41467_2020_16147_MOESM11_ESM.gz › disvis_haddock_files/IAA12/cluster3_1.pdb]

REMARK FILENAME="complex_13w.pdb0"
REMARK ===============================================================
REMARK HADDOCK run for complex
REMARK initial structure: complex_13.pdb
REMARK final NOE weights: unambig 50 amb: 50
REMARK ===============================================================
REMARK            total,bonds,angles,improper,dihe,vdw,elec,air,cdih,coup,rdcs,vean,dani,xpcs,rg
REMARK energies: -576.397, 0, 0, 0, 0, -68.5906, -782.425, 274.619, 0, 0, 0, 0, 0, 0, 0
REMARK ===============================================================
REMARK            bonds,angles,impropers,dihe,air,cdih,coup,rdcs,vean,dani,xpcs
REMARK rms-dev.: 0,0,0,0,1.83684,0,0, 0, 0, 0, 0
REMARK ===============================================================
REMARK               air,cdih,coup,rdcs,vean,dani,xpcs
REMARK               >0.3,>5,>1,>0,>5,>0.2,>0.2
REMARK violations.: 8, 0, 0, 0, 0, 0, 0
REMARK ===============================================================
REMARK                        CVpartition#,violations,rms
REMARK AIRs cross-validation: 2, 11, 0.650117
REMARK ===============================================================
REMARK NCS energy: 0
REMARK ===============================================================
REMARK Symmetry energy: 0
REMARK ===============================================================
REMARK Desolvation energy: 61.9008
REMARK Internal energy free molecules: -21973.9
REMARK Internal energy complex: -33050.5
REMARK Binding energy: -11865.7
REMARK ===============================================================
REMARK buried surface area: 2668.59
REMARK ===============================================================
REMARK water - chain1: 0 0 0
REMARK water - chain2: 0 0 0
REMARK water - chain3: 0 0 0
REMARK water - chain4: 0 0 0
REMARK water - chain5: 0 0 0
REMARK water - chain6: 0 0 0
REMARK ===============================================================
REMARK water - water: 0 0 0
REMARK ===============================================================
REMARK DATE:09-Dec-2019  18:20:24       created by user: enm009
REMARK VERSION:1.3U
ATOM      1  N   PHE A   9     -34.317  14.981   7.127  1.00 10.00      A   
ATOM      2  HN  PHE A   9     -34.112  14.982   8.088  1.00 10.00      A   
ATOM      3  CA  PHE A   9     -33.729  13.952   6.279  1.00 10.00      A   
ATOM      4  CB  PHE A   9     -32.317  14.354   5.848  1.00 10.00      A   
ATOM      5  CG  PHE A   9     -32.216  14.768   4.410  1.00 10.00      A   
ATOM      6  CD1 PHE A   9     -32.551  16.052   4.020  1.00 10.00      A   
ATOM      7  CD2 PHE A   9     -31.780  13.873   3.449  1.00 10.00      A   
ATOM      8  CE1 PHE A   9     -32.455  16.437   2.697  1.00 10.00      A   
ATOM      9  CE2 PHE A   9     -31.682  14.250   2.122  1.00 10.00      A   
ATOM     10  CZ  PHE A   9     -32.020  15.534   1.746  1.00 10.00      A   
ATOM     11  C   PHE A   9     -33.691  12.610   6.999  1.00 10.00      A   
ATOM     12  O   PHE A   9     -33.112  12.497   8.080  1.00 10.00      A   
ATOM     13  N   PRO A  10     -34.314  11.576   6.414  1.00 10.00      A   
ATOM     14  CA  PRO A  10     -34.341  10.238   7.006  1.00 10.00      A   
ATOM     15  CB  PRO A  10     -35.296   9.450   6.097  1.00 10.00      A   
ATOM     16  CG  PRO A  10     -35.997  10.475   5.270  1.00 10.00      A   
ATOM     17  CD  PRO A  10     -35.044  11.625   5.139  1.00 10.00      A   
ATOM     18  C   PRO A  10     -32.958   9.598   6.983  1.00 10.00      A   
ATOM     19  O   PRO A  10     -32.229   9.711   5.992  1.00 10.00      A   
ATOM     20  N   GLU A  11     -32.607   8.927   8.072  1.00 10.00      A   
ATOM     21  HN  GLU A  11     -33.235   8.895   8.833  1.00 10.00      A   
ATOM     22  CA  GLU A  11     -31.316   8.257   8.197  1.00 10.00      A   
ATOM     23  CB  GLU A  11     -31.164   7.570   9.567  1.00 10.00      A   
ATOM     24  CG  GLU A  11     -32.459   7.388  10.353  1.00 10.00      A   
ATOM     25  CD  GLU A  11     -32.893   8.643  11.086  1.00 10.00      A   
ATOM     26  OE1 GLU A  11     -32.468   8.848  12.243  1.00 10.00      A   
ATOM     27  OE2 GLU A  11     -33.655   9.436  10.500  1.00 10.00      A   
ATOM     28  C   GLU A  11     -31.083   7.262   7.062  1.00 10.00      A   
ATOM     29  O   GLU A  11     -29.946   7.050   6.638  1.00 10.00      A   
ATOM     30  N   GLU A  12     -32.166   6.673   6.561  1.00 10.00      A   
ATOM     31  HN  GLU A  12     -33.043   6.885   6.946  1.00 10.00      A   
ATOM     32  CA  GLU A  12     -32.088   5.706   5.471  1.00 10.00      A   
ATOM     33  CB  GLU A  12     -33.452   5.059   5.234  1.00 10.00      A   
ATOM     34  CG  GLU A  12     -34.542   6.046   4.855  1.00 10.00      A   
ATOM     35  CD  GLU A  12     -35.913   5.420   4.843  1.00 10.00      A   
ATOM     36  OE1 GLU A  12     -36.304   4.862   3.801  1.00 10.00      A   
ATOM     37  OE2 GLU A  12     -36.607   5.485   5.877  1.00 10.00      A   
ATOM     38  C   GLU A  12     -31.564   6.346   4.182  1.00 10.00      A   
ATOM     39  O   GLU A  12     -30.825   5.719   3.421  1.00 10.00      A   
ATOM     40  N   VAL A  13     -31.947   7.595   3.941  1.00 10.00      A   
ATOM     41  HN  VAL A  13     -32.529   8.046   4.584  1.00 10.00      A   
ATOM     42  CA  VAL A  13     -31.509   8.312   2.752  1.00 10.00      A   
ATOM     43  CB  VAL A  13     -32.385   9.553   2.490  1.00 10.00      A   
ATOM     44  CG1 VAL A  13     -31.953  10.242   1.207  1.00 10.00      A   
ATOM     45  CG2 VAL A  13     -33.853   9.168   2.422  1.00 10.00      A   
ATOM     46  C   VAL A  13     -30.062   8.745   2.934  1.00 10.00      A   
ATOM     47  O   VAL A  13     -29.238   8.619   2.028  1.00 10.00      A   
ATOM     48  N   LEU A  14     -29.760   9.228   4.130  1.00 10.00      A   
ATOM     49  HN  LEU A  14     -30.464   9.279   4.813  1.00 10.00      A   
ATOM     50  CA  LEU A  14     -28.418   9.681   4.459  1.00 10.00      A   
ATOM     51  CB  LEU A  14     -28.381  10.247   5.881  1.00 10.00      A   
ATOM     52  CG  LEU A  14     -29.250  11.485   6.128  1.00 10.00      A   
ATOM     53  CD1 LEU A  14     -29.328  11.807   7.614  1.00 10.00      A   
ATOM     54  CD2 LEU A  14     -28.726  12.678   5.344  1.00 10.00      A   
ATOM     55  C   LEU A  14     -27.413   8.546   4.305  1.00 10.00      A   
ATOM     56  O   LEU A  14     -26.360   8.722   3.700  1.00 10.00      A   
ATOM     57  N   GLU A  15     -27.756   7.376   4.841  1.00 10.00      A   
ATOM     58  HN  GLU A  15     -28.610   7.303   5.322  1.00 10.00      A   
ATOM     59  CA  GLU A  15     -26.889   6.201   4.750  1.00 10.00      A   
ATOM     60  CB  GLU A  15     -27.523   5.015   5.486  1.00 10.00      A   
ATOM     61  CG  GLU A  15     -26.650   3.768   5.551  1.00 10.00      A   
ATOM     62  CD  GLU A  15     -27.272   2.661   6.380  1.00 10.00      A   
ATOM     63  OE1 GLU A  15     -28.236   2.021   5.910  1.00 10.00      A   
ATOM     64  OE2 GLU A  15     -26.797   2.426   7.513  1.00 10.00      A   
ATOM     65  C   GLU A  15     -26.625   5.843   3.286  1.00 10.00      A   
ATOM     66  O   GLU A  15     -25.543   5.367   2.932  1.00 10.00      A   
ATOM     67  N   HIS A  16     -27.619   6.094   2.440  1.00 10.00      A   
ATOM     68  HN  HIS A  16     -28.452   6.480   2.786  1.00 10.00      A   
ATOM     69  CA  HIS A  16     -27.509   5.818   1.015  1.00 10.00      A   
ATOM     70  CB  HIS A  16     -28.899   5.845   0.363  1.00 10.00      A   
ATOM     71  CG  HIS A  16     -28.966   5.170  -0.974  1.00 10.00      A   
ATOM     72  ND1 HIS A  16     -29.324   3.846  -1.088  1.00 10.00      A   
ATOM     73  CD2 HIS A  16     -28.712   5.671  -2.212  1.00 10.00      A   
ATOM     74  CE1 HIS A  16     -29.281   3.572  -2.381  1.00 10.00      A   
ATOM     75  NE2 HIS A  16     -28.917   4.643  -3.097  1.00 10.00      A   
ATOM     76  HE2 HIS A  16     -28.828   4.689  -4.088  1.00 10.00      A   
ATOM     77  C   HIS A  16     -26.581   6.837   0.350  1.00 10.00      A   
ATOM     78  O   HIS A  16     -25.673   6.472  -0.397  1.00 10.00      A   
ATOM     79  N   VAL A  17     -26.799   8.113   0.651  1.00 10.00      A   
ATOM     80  HN  VAL A  17     -27.536   8.342   1.263  1.00 10.00      A   
ATOM     81  CA  VAL A  17     -25.984   9.186   0.085  1.00 10.00      A   
ATOM     82  CB  VAL A  17     -26.525  10.585   0.459  1.00 10.00      A   
ATOM     83  CG1 VAL A  17     -25.708  11.678  -0.218  1.00 10.00      A   
ATOM     84  CG2 VAL A  17     -27.994  10.714   0.089  1.00 10.00      A   
ATOM     85  C   VAL A  17     -24.529   9.075   0.540  1.00 10.00      A   
ATOM     86  O   VAL A  17     -23.604   9.222  -0.263  1.00 10.00      A   
ATOM     87  N   PHE A  18     -24.341   8.789   1.826  1.00 10.00      A   
ATOM     88  HN  PHE A  18     -25.128   8.665   2.407  1.00 10.00      A   
ATOM     89  CA  PHE A  18     -23.006   8.667   2.410  1.00 10.00      A   
ATOM     90  CB  PHE A  18     -23.088   8.450   3.929  1.00 10.00      A   
ATOM     91  CG  PHE A  18     -23.579   9.640   4.711  1.00 10.00      A   
ATOM     92  CD1 PHE A  18     -24.011   9.495   6.022  1.00 10.00      A   
ATOM     93  CD2 PHE A  18     -23.613  10.903   4.139  1.00 10.00      A   
ATOM     94  CE1 PHE A  18     -24.460  10.581   6.747  1.00 10.00      A   
ATOM     95  CE2 PHE A  18     -24.061  11.995   4.858  1.00 10.00      A   
ATOM     96  CZ  PHE A  18     -24.488  11.833   6.163  1.00 10.00      A   
ATOM     97  C   PHE A  18     -22.191   7.547   1.765  1.00 10.00      A   
ATOM     98  O   PHE A  18     -20.960   7.559   1.816  1.00 10.00      A   
ATOM     99  N   SER A  19     -22.874   6.588   1.154  1.00 10.00      A   
ATOM    100  HN  SER A  19     -23.854   6.635   1.133  1.00 10.00      A   
ATOM    101  CA  SER A  19     -22.201   5.468   0.514  1.00 10.00      A   
ATOM    102  CB  SER A  19     -23.194   4.341   0.200  1.00 10.00      A   
ATOM    103  OG  SER A  19     -23.893   4.579  -1.013  1.00 10.00      A   
ATOM    104  HG  SER A  19     -24.605   5.220  -0.860  1.00 10.00      A   
ATOM    105  C   SER A  19     -21.466   5.915  -0.749  1.00 10.00      A   
ATOM    106  O   SER A  19     -20.489   5.292  -1.165  1.00 10.00      A   
ATOM    107  N   PHE A  20     -21.931   7.007  -1.348  1.00 10.00      A   
ATOM    108  HN  PHE A  20     -22.708   7.472  -0.963  1.00 10.00      A   
ATOM    109  CA  PHE A  20     -21.317   7.529  -2.562  1.00 10.00      A   
ATOM    110  CB  PHE A  20     -22.287   8.437  -3.319  1.00 10.00      A   
ATOM    111  CG  PHE A  20     -23.365   7.690  -4.051  1.00 10.00      A   
ATOM    112  CD1 PHE A  20     -24.608   7.494  -3.474  1.00 10.00      A   
ATOM    113  CD2 PHE A  20     -23.130   7.176  -5.317  1.00 10.00      A   
ATOM    114  CE1 PHE A  20     -25.596   6.799  -4.146  1.00 10.00      A   
ATOM    115  CE2 PHE A  20     -24.113   6.483  -5.995  1.00 10.00      A   
ATOM    116  CZ  PHE A  20     -25.347   6.293  -5.409  1.00 10.00      A   
ATOM    117  C   PHE A  20     -20.025   8.269  -2.249  1.00 10.00      A   
ATOM    118  O   PHE A  20     -19.219   8.549  -3.142  1.00 10.00      A   
ATOM    119  N   ILE A  21     -19.839   8.590  -0.977  1.00 10.00      A   
ATOM    120  HN  ILE A  21     -20.525   8.346  -0.318  1.00 10.00      A   
ATOM    121  CA  ILE A  21     -18.649   9.285  -0.527  1.00 10.00      A   
ATOM    122  CB  ILE A  21     -18.978  10.317   0.573  1.00 10.00      A   
ATOM    123  CG1 ILE A  21     -20.105  11.245   0.104  1.00 10.00      A   
ATOM    124  CG2 ILE A  21     -17.739  11.124   0.940  1.00 10.00      A   
ATOM    125  CD1 ILE A  21     -20.636  12.168   1.179  1.00 10.00      A   
ATOM    126  C   ILE A  21     -17.641   8.272   0.003  1.00 10.00      A   
ATOM    127  O   ILE A  21     -17.721   7.841   1.151  1.00 10.00      A   
ATOM    128  N   GLN A  22     -16.721   7.861  -0.851  1.00 10.00      A   
ATOM    129  HN  GLN A  22     -16.728   8.205  -1.773  1.00 10.00      A   
ATOM    130  CA  GLN A  22     -15.705   6.895  -0.456  1.00 10.00      A   
ATOM    131  CB  GLN A  22     -15.511   5.837  -1.542  1.00 10.00      A   
ATOM    132  CG  GLN A  22     -16.581   4.756  -1.546  1.00 10.00      A   
ATOM    133  CD  GLN A  22     -16.405   3.747  -0.426  1.00 10.00      A   
ATOM    134  OE1 GLN A  22     -16.922   3.923   0.680  1.00 10.00      A   
ATOM    135  NE2 GLN A  22     -15.674   2.684  -0.709  1.00 10.00      A   
ATOM    136 HE21 GLN A  22     -15.291   2.613  -1.611  1.00 10.00      A   
ATOM    137 HE22 GLN A  22     -15.551   1.999  -0.015  1.00 10.00      A   
ATOM    138  C   GLN A  22     -14.387   7.583  -0.129  1.00 10.00      A   
ATOM    139  O   GLN A  22     -13.514   7.006   0.524  1.00 10.00      A   
ATOM    140  N   LEU A  23     -14.247   8.817  -0.588  1.00 10.00      A   
ATOM    141  HN  LEU A  23     -14.971   9.216  -1.115  1.00 10.00      A   
ATOM    142  CA  LEU A  23     -13.039   9.586  -0.332  1.00 10.00      A   
ATOM    143  CB  LEU A  23     -13.030  10.886  -1.132  1.00 10.00      A   
ATOM    144  CG  LEU A  23     -11.718  11.671  -1.121  1.00 10.00      A   
ATOM    145  CD1 LEU A  23     -10.623  10.907  -1.844  1.00 10.00      A   
ATOM    146  CD2 LEU A  23     -11.921  13.037  -1.746  1.00 10.00      A   
ATOM    147  C   LEU A  23     -12.898   9.878   1.153  1.00 10.00      A   
ATOM    148  O   LEU A  23     -13.716  10.585   1.742  1.00 10.00      A   
ATOM    149  N   ASP A  24     -11.855   9.327   1.747  1.00 10.00      A   
ATOM    150  HN  ASP A  24     -11.247   8.772   1.215  1.00 10.00      A   
ATOM    151  CA  ASP A  24     -11.585   9.495   3.170  1.00 10.00      A   
ATOM    152  CB  ASP A  24     -10.301   8.765   3.560  1.00 10.00      A   
ATOM    153  CG  ASP A  24     -10.264   7.342   3.043  1.00 10.00      A   
ATOM    154  OD1 ASP A  24     -10.698   6.424   3.770  1.00 10.00      A   
ATOM    155  OD2 ASP A  24      -9.810   7.135   1.897  1.00 10.00      A   
ATOM    156  C   ASP A  24     -11.486  10.962   3.562  1.00 10.00      A   
ATOM    157  O   ASP A  24     -11.960  11.359   4.625  1.00 10.00      A   
ATOM    158  N   LYS A  25     -10.884  11.766   2.692  1.00 10.00      A   
ATOM    159  HN  LYS A  25     -10.533  11.389   1.859  1.00 10.00      A   
ATOM    160  CA  LYS A  25     -10.723  13.194   2.952  1.00 10.00      A   
ATOM    161  CB  LYS A  25      -9.839  13.834   1.878  1.00 10.00      A   
ATOM    162  CG  LYS A  25      -9.184  15.139   2.303  1.00 10.00      A   
ATOM    163  CD  LYS A  25      -8.123  15.577   1.303  1.00 10.00      A   
ATOM    164  CE  LYS A  25      -7.307  16.742   1.839  1.00 10.00      A   
ATOM    165  NZ  LYS A  25      -6.220  17.131   0.905  1.00 10.00      A   
ATOM    166  HZ1 LYS A  25      -5.561  16.336   0.770  1.00 10.00      A   
ATOM    167  HZ2 LYS A  25      -5.692  17.939   1.287  1.00 10.00      A   
ATOM    168  HZ3 LYS A  25      -6.619  17.398  -0.018  1.00 10.00      A   
ATOM    169  C   LYS A  25     -12.073  13.912   3.029  1.00 10.00      A   
ATOM    170  O   LYS A  25     -12.224  14.892   3.754  1.00 10.00      A   
ATOM    171  N   ASP A  26     -13.055  13.411   2.288  1.00 10.00      A   
ATOM    172  HN  ASP A  26     -12.885  12.618   1.740  1.00 10.00      A   
ATOM    173  CA  ASP A  26     -14.387  14.010   2.282  1.00 10.00      A   
ATOM    174  CB  ASP A  26     -15.094  13.739   0.954  1.00 10.00      A   
ATOM    175  CG  ASP A  26     -15.157  14.958   0.064  1.00 10.00      A   
ATOM    176  OD1 ASP A  26     -15.882  15.914   0.402  1.00 10.00      A   
ATOM    177  OD2 ASP A  26     -14.491  14.963  -0.989  1.00 10.00      A   
ATOM    178  C   ASP A  26     -15.224  13.457   3.426  1.00 10.00      A   
ATOM    179  O   ASP A  26     -16.094  14.137   3.966  1.00 10.00      A   
ATOM    180  N   ARG A  27     -14.935  12.215   3.790  1.00 10.00      A   
ATOM    181  HN  ARG A  27     -14.224  11.738   3.308  1.00 10.00      A   
ATOM    182  CA  ARG A  27     -15.639  11.526   4.866  1.00 10.00      A   
ATOM    183  CB  ARG A  27     -15.144  10.080   4.970  1.00 10.00      A   
ATOM    184  CG  ARG A  27     -15.844   9.096   4.052  1.00 10.00      A   
ATOM    185  CD  ARG A  27     -17.233   8.758   4.564  1.00 10.00      A   
ATOM    186  NE  ARG A  27     -17.853   7.677   3.806  1.00 10.00      A   
ATOM    187  HE  ARG A  27     -17.667   7.641   2.832  1.00 10.00      A   
ATOM    188  CZ  ARG A  27     -18.643   6.751   4.341  1.00 10.00      A   
ATOM    189  NH1 ARG A  27     -18.910   6.767   5.643  1.00 10.00      A   
ATOM    190 HH11 ARG A  27     -19.535   6.045   6.057  1.00 10.00      A   
ATOM    191 HH12 ARG A  27     -18.487   7.503   6.264  1.00 10.00      A   
ATOM    192  NH2 ARG A  27     -19.156   5.796   3.576  1.00 10.00      A   
ATOM    193 HH21 ARG A  27     -18.942   5.774   2.554  1.00 10.00      A   
ATOM    194 HH22 ARG A  27     -19.771   5.061   3.992  1.00 10.00      A   
ATOM    195  C   ARG A  27     -15.437  12.225   6.209  1.00 10.00      A   
ATOM    196  O   ARG A  27     -16.323  12.219   7.061  1.00 10.00      A   
ATOM    197  N   ASN A  28     -14.270  12.829   6.385  1.00 10.00      A   
ATOM    198  HN  ASN A  28     -13.608  12.805   5.660  1.00 10.00      A   
ATOM    199  CA  ASN A  28     -13.939  13.518   7.632  1.00 10.00      A   
ATOM    200  CB  ASN A  28     -12.461  13.909   7.666  1.00 10.00      A   
ATOM    201  CG  ASN A  28     -11.543  12.708   7.784  1.00 10.00      A   
ATOM    202  OD1 ASN A  28     -11.953  11.638   8.241  1.00 10.00      A   
ATOM    203  ND2 ASN A  28     -10.295  12.876   7.379  1.00 10.00      A   
ATOM    204 HD21 ASN A  28     -10.029  13.763   7.021  1.00 10.00      A   
ATOM    205 HD22 ASN A  28      -9.678  12.122   7.459  1.00 10.00      A   
ATOM    206  C   ASN A  28     -14.827  14.733   7.889  1.00 10.00      A   
ATOM    207  O   ASN A  28     -15.204  15.008   9.028  1.00 10.00      A   
ATOM    208  N   SER A  29     -15.162  15.454   6.831  1.00 10.00      A   
ATOM    209  HN  SER A  29     -14.829  15.195   5.946  1.00 10.00      A   
ATOM    210  CA  SER A  29     -16.008  16.633   6.949  1.00 10.00      A   
ATOM    211  CB  SER A  29     -15.951  17.447   5.656  1.00 10.00      A   
ATOM    212  OG  SER A  29     -15.180  16.775   4.670  1.00 10.00      A   
ATOM    213  HG  SER A  29     -15.769  16.443   3.977  1.00 10.00      A   
ATOM    214  C   SER A  29     -17.448  16.242   7.270  1.00 10.00      A   
ATOM    215  O   SER A  29     -18.191  17.007   7.885  1.00 10.00      A   
ATOM    216  N   VAL A  30     -17.830  15.035   6.867  1.00 10.00      A   
ATOM    217  HN  VAL A  30     -17.187  14.461   6.397  1.00 10.00      A   
ATOM    218  CA  VAL A  30     -19.178  14.539   7.104  1.00 10.00      A   
ATOM    219  CB  VAL A  30     -19.477  13.290   6.244  1.00 10.00      A   
ATOM    220  CG1 VAL A  30     -20.933  12.876   6.376  1.00 10.00      A   
ATOM    221  CG2 VAL A  30     -19.132  13.549   4.784  1.00 10.00      A   
ATOM    222  C   VAL A  30     -19.390  14.215   8.584  1.00 10.00      A   
ATOM    223  O   VAL A  30     -20.520  14.193   9.073  1.00 10.00      A   
ATOM    224  N   SER A  31     -18.300  13.971   9.297  1.00 10.00      A   
ATOM    225  HN  SER A  31     -17.421  13.984   8.857  1.00 10.00      A   
ATOM    226  CA  SER A  31     -18.370  13.660  10.715  1.00 10.00      A   
ATOM    227  CB  SER A  31     -17.426  12.502  11.051  1.00 10.00      A   
ATOM    228  OG  SER A  31     -16.479  12.289  10.014  1.00 10.00      A   
ATOM    229  HG  SER A  31     -16.788  11.573   9.437  1.00 10.00      A   
ATOM    230  C   SER A  31     -18.044  14.887  11.571  1.00 10.00      A   
ATOM    231  O   SER A  31     -17.760  14.763  12.760  1.00 10.00      A   
ATOM    232  N   LEU A  32     -18.092  16.072  10.963  1.00 10.00      A   
ATOM    233  HN  LEU A  32     -18.314  16.113  10.007  1.00 10.00      A   
ATOM    234  CA  LEU A  32     -17.801  17.312  11.680  1.00 10.00      A   
ATOM    235  CB  LEU A  32     -16.420  17.832  11.289  1.00 10.00      A   
ATOM    236  CG  LEU A  32     -15.248  17.284  12.098  1.00 10.00      A   
ATOM    237  CD1 LEU A  32     -13.927  17.681  11.457  1.00 10.00      A   
ATOM    238  CD2 LEU A  32     -15.325  17.777  13.533  1.00 10.00      A   
ATOM    239  C   LEU A  32     -18.855  18.383  11.415  1.00 10.00      A   
ATOM    240  O   LEU A  32     -18.611  19.574  11.623  1.00 10.00      A   
ATOM    241  N   VAL A  33     -20.025  17.959  10.963  1.00 10.00      A   
ATOM    242  HN  VAL A  33     -20.165  16.998  10.830  1.00 10.00      A   
ATOM    243  CA  VAL A  33     -21.108  18.891  10.674  1.00 10.00      A   
ATOM    244  CB  VAL A  33     -21.785  18.617   9.313  1.00 10.00      A   
ATOM    245  CG1 VAL A  33     -20.901  19.095   8.176  1.00 10.00      A   
ATOM    246  CG2 VAL A  33     -22.118  17.143   9.145  1.00 10.00      A   
ATOM    247  C   VAL A  33     -22.152  18.918  11.790  1.00 10.00      A   
ATOM    248  O   VAL A  33     -22.676  19.976  12.132  1.00 10.00      A   
ATOM    249  N   CYS A  34     -22.440  17.749  12.346  1.00 10.00      A   
ATOM    250  HN  CYS A  34     -21.980  16.947  12.021  1.00 10.00      A   
ATOM    251  CA  CYS A  34     -23.411  17.614  13.428  1.00 10.00      A   
ATOM    252  CB  CYS A  34     -24.828  17.939  12.938  1.00 10.00      A   
ATOM    253  SG  CYS A  34     -25.371  16.961  11.516  1.00 10.00      A   
ATOM    254  HG  CYS A  34     -24.813  17.473  10.425  1.00 10.00      A   
ATOM    255  C   CYS A  34     -23.363  16.200  13.998  1.00 10.00      A   
ATOM    256  O   CYS A  34     -23.002  15.253  13.290  1.00 10.00      A   
ATOM    257  N   LYS A  35     -23.721  16.062  15.270  1.00 10.00      A   
ATOM    258  HN  LYS A  35     -23.993  16.869  15.779  1.00 10.00      A   
ATOM    259  CA  LYS A  35     -23.721  14.768  15.947  1.00 10.00      A   
ATOM    260  CB  LYS A  35     -24.182  14.924  17.401  1.00 10.00      A   
ATOM    261  CG  LYS A  35     -24.109  13.648  18.226  1.00 10.00      A   
ATOM    262  CD  LYS A  35     -22.671  13.185  18.418  1.00 10.00      A   
ATOM    263  CE  LYS A  35     -21.921  14.057  19.415  1.00 10.00      A   
ATOM    264  NZ  LYS A  35     -22.135  13.617  20.816  1.00 10.00      A   
ATOM    265  HZ1 LYS A  35     -21.667  14.280  21.477  1.00 10.00      A   
ATOM    266  HZ2 LYS A  35     -21.739  12.669  20.955  1.00 10.00      A   
ATOM    267  HZ3 LYS A  35     -23.153  13.592  21.031  1.00 10.00      A   
ATOM    268  C   LYS A  35     -24.603  13.763  15.209  1.00 10.00      A   
ATOM    269  O   LYS A  35     -24.276  12.580  15.127  1.00 10.00      A   
ATOM    270  N   SER A  36     -25.707  14.248  14.659  1.00 10.00      A   
ATOM    271  HN  SER A  36     -25.905  15.203  14.757  1.00 10.00      A   
ATOM    272  CA  SER A  36     -26.634  13.405  13.919  1.00 10.00      A   
ATOM    273  CB  SER A  36     -27.792  14.251  13.378  1.00 10.00      A   
ATOM    274  OG  SER A  36     -28.863  13.438  12.929  1.00 10.00      A   
ATOM    275  HG  SER A  36     -29.360  13.121  13.694  1.00 10.00      A   
ATOM    276  C   SER A  36     -25.923  12.684  12.772  1.00 10.00      A   
ATOM    277  O   SER A  36     -25.960  11.457  12.681  1.00 10.00      A   
ATOM    278  N   TRP A  37     -25.259  13.450  11.911  1.00 10.00      A   
ATOM    279  HN  TRP A  37     -25.251  14.424  12.039  1.00 10.00      A   
ATOM    280  CA  TRP A  37     -24.549  12.875  10.774  1.00 10.00      A   
ATOM    281  CB  TRP A  37     -24.187  13.951   9.747  1.00 10.00      A   
ATOM    282  CG  TRP A  37     -25.359  14.443   8.947  1.00 10.00      A   
ATOM    283  CD1 TRP A  37     -26.683  14.315   9.261  1.00 10.00      A   
ATOM    284  CD2 TRP A  37     -25.312  15.142   7.697  1.00 10.00      A   
ATOM    285  NE1 TRP A  37     -27.460  14.891   8.286  1.00 10.00      A   
ATOM    286  HE1 TRP A  37     -28.440  14.927   8.286  1.00 10.00      A   
ATOM    287  CE2 TRP A  37     -26.642  15.405   7.314  1.00 10.00      A   
ATOM    288  CE3 TRP A  37     -24.274  15.573   6.864  1.00 10.00      A   
ATOM    289  CZ2 TRP A  37     -26.959  16.080   6.138  1.00 10.00      A   
ATOM    290  CZ3 TRP A  37     -24.592  16.242   5.697  1.00 10.00      A   
ATOM    291  CH2 TRP A  37     -25.924  16.488   5.346  1.00 10.00      A   
ATOM    292  C   TRP A  37     -23.305  12.118  11.216  1.00 10.00      A   
ATOM    293  O   TRP A  37     -22.921  11.127  10.596  1.00 10.00      A   
ATOM    294  N   TYR A  38     -22.696  12.573  12.305  1.00 10.00      A   
ATOM    295  HN  TYR A  38     -23.071  13.353  12.772  1.00 10.00      A   
ATOM    296  CA  TYR A  38     -21.491  11.935  12.830  1.00 10.00      A   
ATOM    297  CB  TYR A  38     -20.936  12.716  14.027  1.00 10.00      A   
ATOM    298  CG  TYR A  38     -19.961  11.937  14.884  1.00 10.00      A   
ATOM    299  CD1 TYR A  38     -20.338  11.459  16.135  1.00 10.00      A   
ATOM    300  CD2 TYR A  38     -18.669  11.676  14.448  1.00 10.00      A   
ATOM    301  CE1 TYR A  38     -19.458  10.743  16.922  1.00 10.00      A   
ATOM    302  CE2 TYR A  38     -17.780  10.963  15.231  1.00 10.00      A   
ATOM    303  CZ  TYR A  38     -18.179  10.496  16.466  1.00 10.00      A   
ATOM    304  OH  TYR A  38     -17.304   9.776  17.250  1.00 10.00      A   
ATOM    305  HH  TYR A  38     -16.438  10.211  17.262  1.00 10.00      A   
ATOM    306  C   TYR A  38     -21.764  10.485  13.218  1.00 10.00      A   
ATOM    307  O   TYR A  38     -21.007   9.584  12.855  1.00 10.00      A   
ATOM    308  N   GLU A  39     -22.861  10.272  13.935  1.00 10.00      A   
ATOM    309  HN  GLU A  39     -23.431  11.037  14.173  1.00 10.00      A   
ATOM    310  CA  GLU A  39     -23.242   8.939  14.384  1.00 10.00      A   
ATOM    311  CB  GLU A  39     -24.387   9.017  15.395  1.00 10.00      A   
ATOM    312  CG  GLU A  39     -23.984   9.596  16.745  1.00 10.00      A   
ATOM    313  CD  GLU A  39     -23.074   8.677  17.542  1.00 10.00      A   
ATOM    314  OE1 GLU A  39     -22.907   8.908  18.756  1.00 10.00      A   
ATOM    315  OE2 GLU A  39     -22.534   7.711  16.966  1.00 10.00      A   
ATOM    316  C   GLU A  39     -23.606   8.026  13.215  1.00 10.00      A   
ATOM    317  O   GLU A  39     -23.530   6.803  13.323  1.00 10.00      A   
ATOM    318  N   ILE A  40     -24.003   8.621  12.101  1.00 10.00      A   
ATOM    319  HN  ILE A  40     -24.068   9.601  12.077  1.00 10.00      A   
ATOM    320  CA  ILE A  40     -24.358   7.851  10.916  1.00 10.00      A   
ATOM    321  CB  ILE A  40     -25.399   8.583  10.043  1.00 10.00      A   
ATOM    322  CG1 ILE A  40     -26.635   8.925  10.878  1.00 10.00      A   
ATOM    323  CG2 ILE A  40     -25.791   7.725   8.847  1.00 10.00      A   
ATOM    324  CD1 ILE A  40     -27.637   9.803  10.161  1.00 10.00      A   
ATOM    325  C   ILE A  40     -23.113   7.539  10.086  1.00 10.00      A   
ATOM    326  O   ILE A  40     -22.925   6.413   9.624  1.00 10.00      A   
ATOM    327  N   GLU A  41     -22.259   8.543   9.923  1.00 10.00      A   
ATOM    328  HN  GLU A  41     -22.467   9.414  10.328  1.00 10.00      A   
ATOM    329  CA  GLU A  41     -21.025   8.401   9.154  1.00 10.00      A   
ATOM    330  CB  GLU A  41     -20.237   9.718   9.172  1.00 10.00      A   
ATOM    331  CG  GLU A  41     -19.270   9.906   8.012  1.00 10.00      A   
ATOM    332  CD  GLU A  41     -17.931   9.233   8.235  1.00 10.00      A   
ATOM    333  OE1 GLU A  41     -17.131   9.737   9.054  1.00 10.00      A   
ATOM    334  OE2 GLU A  41     -17.663   8.204   7.580  1.00 10.00      A   
ATOM    335  C   GLU A  41     -20.163   7.270   9.705  1.00 10.00      A   
ATOM    336  O   GLU A  41     -19.689   6.410   8.956  1.00 10.00      A   
ATOM    337  N   ARG A  42     -20.002   7.254  11.024  1.00 10.00      A   
ATOM    338  HN  ARG A  42     -20.441   7.947  11.568  1.00 10.00      A   
ATOM    339  CA  ARG A  42     -19.186   6.242  11.689  1.00 10.00      A   
ATOM    340  CB  ARG A  42     -18.964   6.602  13.159  1.00 10.00      A   
ATOM    341  CG  ARG A  42     -20.245   6.751  13.961  1.00 10.00      A   
ATOM    342  CD  ARG A  42     -19.960   6.921  15.441  1.00 10.00      A   
ATOM    343  NE  ARG A  42     -19.484   5.679  16.045  1.00 10.00      A   
ATOM    344  HE  ARG A  42     -18.748   5.207  15.588  1.00 10.00      A   
ATOM    345  CZ  ARG A  42     -19.989   5.145  17.151  1.00 10.00      A   
ATOM    346  NH1 ARG A  42     -20.995   5.730  17.781  1.00 10.00      A   
ATOM    347 HH11 ARG A  42     -21.410   6.625  17.408  1.00 10.00      A   
ATOM    348 HH12 ARG A  42     -21.388   5.308  18.650  1.00 10.00      A   
ATOM    349  NH2 ARG A  42     -19.487   4.017  17.630  1.00 10.00      A   
ATOM    350 HH21 ARG A  42     -19.880   3.596  18.500  1.00 10.00      A   
ATOM    351 HH22 ARG A  42     -18.695   3.544  17.143  1.00 10.00      A   
ATOM    352  C   ARG A  42     -19.763   4.831  11.565  1.00 10.00      A   
ATOM    353  O   ARG A  42     -19.116   3.856  11.944  1.00 10.00      A   
ATOM    354  N   TRP A  43     -20.969   4.719  11.033  1.00 10.00      A   
ATOM    355  HN  TRP A  43     -21.441   5.526  10.736  1.00 10.00      A   
ATOM    356  CA  TRP A  43     -21.611   3.423  10.878  1.00 10.00      A   
ATOM    357  CB  TRP A  43     -22.905   3.363  11.693  1.00 10.00      A   
ATOM    358  CG  TRP A  43     -22.709   2.899  13.104  1.00 10.00      A   
ATOM    359  CD1 TRP A  43     -22.239   3.635  14.152  1.00 10.00      A   
ATOM    360  CD2 TRP A  43     -22.977   1.589  13.621  1.00 10.00      A   
ATOM    361  NE1 TRP A  43     -22.201   2.867  15.290  1.00 10.00      A   
ATOM    362  HE1 TRP A  43     -21.905   3.174  16.177  1.00 10.00      A   
ATOM    363  CE2 TRP A  43     -22.651   1.607  14.990  1.00 10.00      A   
ATOM    364  CE3 TRP A  43     -23.467   0.405  13.061  1.00 10.00      A   
ATOM    365  CZ2 TRP A  43     -22.796   0.487  15.806  1.00 10.00      A   
ATOM    366  CZ3 TRP A  43     -23.610  -0.704  13.874  1.00 10.00      A   
ATOM    367  CH2 TRP A  43     -23.277  -0.656  15.230  1.00 10.00      A   
ATOM    368  C   TRP A  43     -21.894   3.091   9.416  1.00 10.00      A   
ATOM    369  O   TRP A  43     -22.510   2.069   9.118  1.00 10.00      A   
ATOM    370  N   CYS A  44     -21.439   3.942   8.503  1.00 10.00      A   
ATOM    371  HN  CYS A  44     -20.948   4.743   8.788  1.00 10.00      A   
ATOM    372  CA  CYS A  44     -21.665   3.704   7.081  1.00 10.00      A   
ATOM    373  CB  CYS A  44     -22.687   4.686   6.507  1.00 10.00      A   
ATOM    374  SG  CYS A  44     -22.244   6.422   6.710  1.00 10.00      A   
ATOM    375  HG  CYS A  44     -22.544   6.766   7.956  1.00 10.00      A   
ATOM    376  C   CYS A  44     -20.370   3.738   6.275  1.00 10.00      A   
ATOM    377  O   CYS A  44     -20.399   3.818   5.044  1.00 10.00      A   
ATOM    378  N   ARG A  45     -19.234   3.703   6.959  1.00 10.00      A   
ATOM    379  HN  ARG A  45     -19.260   3.659   7.941  1.00 10.00      A   
ATOM    380  CA  ARG A  45     -17.946   3.709   6.271  1.00 10.00      A   
ATOM    381  CB  ARG A  45     -16.876   4.469   7.067  1.00 10.00      A   
ATOM    382  CG  ARG A  45     -15.788   5.090   6.196  1.00 10.00      A   
ATOM    383  CD  ARG A  45     -14.697   5.756   7.022  1.00 10.00      A   
ATOM    384  NE  ARG A  45     -15.073   7.088   7.496  1.00 10.00      A   
ATOM    385  HE  ARG A  45     -16.043   7.275   7.620  1.00 10.00      A   
ATOM    386  CZ  ARG A  45     -14.193   8.057   7.766  1.00 10.00      A   
ATOM    387  NH1 ARG A  45     -12.889   7.846   7.602  1.00 10.00      A   
ATOM    388 HH11 ARG A  45     -12.544   6.922   7.260  1.00 10.00      A   
ATOM    389 HH12 ARG A  45     -12.208   8.601   7.813  1.00 10.00      A   
ATOM    390  NH2 ARG A  45     -14.618   9.228   8.230  1.00 10.00      A   
ATOM    391 HH21 ARG A  45     -15.648   9.388   8.394  1.00 10.00      A   
ATOM    392 HH22 ARG A  45     -13.943   9.992   8.437  1.00 10.00      A   
ATOM    393  C   ARG A  45     -17.518   2.273   5.980  1.00 10.00      A   
ATOM    394  O   ARG A  45     -18.004   1.336   6.616  1.00 10.00      A   
ATOM    395  N   ARG A  46     -16.635   2.092   5.013  1.00 10.00      A   
ATOM    396  HN  ARG A  46     -16.278   2.871   4.531  1.00 10.00      A   
ATOM    397  CA  ARG A  46     -16.190   0.753   4.650  1.00 10.00      A   
ATOM    398  CB  ARG A  46     -16.678   0.405   3.242  1.00 10.00      A   
ATOM    399  CG  ARG A  46     -18.190   0.413   3.092  1.00 10.00      A   
ATOM    400  CD  ARG A  46     -18.605   0.785   1.681  1.00 10.00      A   
ATOM    401  NE  ARG A  46     -20.058   0.902   1.551  1.00 10.00      A   
ATOM    402  HE  ARG A  46     -20.595   0.792   2.368  1.00 10.00      A   
ATOM    403  CZ  ARG A  46     -20.682   1.172   0.404  1.00 10.00      A   
ATOM    404  NH1 ARG A  46     -19.988   1.346  -0.715  1.00 10.00      A   
ATOM    405 HH11 ARG A  46     -20.480   1.559  -1.613  1.00 10.00      A   
ATOM    406 HH12 ARG A  46     -18.948   1.276  -0.705  1.00 10.00      A   
ATOM    407  NH2 ARG A  46     -22.009   1.246   0.374  1.00 10.00      A   
ATOM    408 HH21 ARG A  46     -22.564   1.100   1.247  1.00 10.00      A   
ATOM    409 HH22 ARG A  46     -22.501   1.456  -0.525  1.00 10.00      A   
ATOM    410  C   ARG A  46     -14.677   0.601   4.732  1.00 10.00      A   
ATOM    411  O   ARG A  46     -14.171  -0.460   5.116  1.00 10.00      A   
ATOM    412  N   LYS A  47     -13.956   1.651   4.372  1.00 10.00      A   
ATOM    413  HN  LYS A  47     -14.410   2.478   4.098  1.00 10.00      A   
ATOM    414  CA  LYS A  47     -12.501   1.607   4.388  1.00 10.00      A   
ATOM    415  CB  LYS A  47     -11.942   1.862   2.984  1.00 10.00      A   
ATOM    416  CG  LYS A  47     -12.294   3.227   2.408  1.00 10.00      A   
ATOM    417  CD  LYS A  47     -11.712   3.430   1.013  1.00 10.00      A   
ATOM    418  CE  LYS A  47     -10.189   3.450   1.027  1.00 10.00      A   
ATOM    419  NZ  LYS A  47      -9.644   4.425   2.007  1.00 10.00      A   
ATOM    420  HZ1 LYS A  47     -10.048   4.250   2.948  1.00 10.00      A   
ATOM    421  HZ2 LYS A  47      -9.873   5.403   1.720  1.00 10.00      A   
ATOM    422  HZ3 LYS A  47      -8.612   4.328   2.067  1.00 10.00      A   
ATOM    423  C   LYS A  47     -11.906   2.602   5.375  1.00 10.00      A   
ATOM    424  O   LYS A  47     -12.423   3.706   5.557  1.00 10.00      A   
ATOM    425  N   VAL A  48     -10.821   2.202   6.017  1.00 10.00      A   
ATOM    426  HN  VAL A  48     -10.463   1.300   5.843  1.00 10.00      A   
ATOM    427  CA  VAL A  48     -10.135   3.062   6.968  1.00 10.00      A   
ATOM    428  CB  VAL A  48     -10.225   2.551   8.428  1.00 10.00      A   
ATOM    429  CG1 VAL A  48     -11.633   2.723   8.977  1.00 10.00      A   
ATOM    430  CG2 VAL A  48      -9.765   1.103   8.550  1.00 10.00      A   
ATOM    431  C   VAL A  48      -8.676   3.216   6.562  1.00 10.00      A   
ATOM    432  O   VAL A  48      -8.009   2.233   6.231  1.00 10.00      A   
ATOM    433  N   PHE A  49      -8.195   4.449   6.559  1.00 10.00      A   
ATOM    434  HN  PHE A  49      -8.781   5.193   6.816  1.00 10.00      A   
ATOM    435  CA  PHE A  49      -6.814   4.728   6.190  1.00 10.00      A   
ATOM    436  CB  PHE A  49      -6.752   5.557   4.901  1.00 10.00      A   
ATOM    437  CG  PHE A  49      -5.384   6.097   4.578  1.00 10.00      A   
ATOM    438  CD1 PHE A  49      -4.308   5.241   4.397  1.00 10.00      A   
ATOM    439  CD2 PHE A  49      -5.177   7.461   4.454  1.00 10.00      A   
ATOM    440  CE1 PHE A  49      -3.053   5.739   4.100  1.00 10.00      A   
ATOM    441  CE2 PHE A  49      -3.925   7.965   4.157  1.00 10.00      A   
ATOM    442  CZ  PHE A  49      -2.862   7.103   3.981  1.00 10.00      A   
ATOM    443  C   PHE A  49      -6.083   5.446   7.319  1.00 10.00      A   
ATOM    444  O   PHE A  49      -6.475   6.539   7.724  1.00 10.00      A   
ATOM    445  N   ILE A  50      -5.032   4.818   7.827  1.00 10.00      A   
ATOM    446  HN  ILE A  50      -4.781   3.937   7.469  1.00 10.00      A   
ATOM    447  CA  ILE A  50      -4.236   5.394   8.899  1.00 10.00      A   
ATOM    448  CB  ILE A  50      -4.321   4.543  10.186  1.00 10.00      A   
ATOM    449  CG1 ILE A  50      -5.781   4.221  10.537  1.00 10.00      A   
ATOM    450  CG2 ILE A  50      -3.630   5.244  11.345  1.00 10.00      A   
ATOM    451  CD1 ILE A  50      -6.591   5.409  11.016  1.00 10.00      A   
ATOM    452  C   ILE A  50      -2.778   5.504   8.447  1.00 10.00      A   
ATOM    453  O   ILE A  50      -2.097   4.493   8.255  1.00 10.00      A   
ATOM    454  N   GLY A  51      -2.314   6.735   8.258  1.00 10.00      A   
ATOM    455  HN  GLY A  51      -2.912   7.500   8.411  1.00 10.00      A   
ATOM    456  CA  GLY A  51      -0.945   6.968   7.818  1.00 10.00      A   
ATOM    457  C   GLY A  51       0.097   6.576   8.850  1.00 10.00      A   
ATOM    458  O   GLY A  51       1.244   6.296   8.508  1.00 10.00      A   
ATOM    459  N   ASN A  52      -0.295   6.567  10.113  1.00 10.00      A   
ATOM    460  HN  ASN A  52      -1.218   6.816  10.331  1.00 10.00      A   
ATOM    461  CA  ASN A  52       0.609   6.195  11.191  1.00 10.00      A   
ATOM    462  CB  ASN A  52       1.147   7.443  11.899  1.00 10.00      A   
ATOM    463  CG  ASN A  52       2.222   7.114  12.915  1.00 10.00      A   
ATOM    464  OD1 ASN A  52       1.932   6.843  14.079  1.00 10.00      A   
ATOM    465  ND2 ASN A  52       3.471   7.130  12.485  1.00 10.00      A   
ATOM    466 HD21 ASN A  52       3.639   7.346  11.541  1.00 10.00      A   
ATOM    467 HD22 ASN A  52       4.184   6.913  13.128  1.00 10.00      A   
ATOM    468  C   ASN A  52      -0.113   5.284  12.176  1.00 10.00      A   
ATOM    469  O   ASN A  52      -0.982   5.727  12.922  1.00 10.00      A   
ATOM    470  N   CYS A  53       0.261   4.010  12.181  1.00 10.00      A   
ATOM    471  HN  CYS A  53       0.988   3.726  11.587  1.00 10.00      A   
ATOM    472  CA  CYS A  53      -0.369   3.008  13.040  1.00 10.00      A   
ATOM    473  CB  CYS A  53       0.159   1.617  12.684  1.00 10.00      A   
ATOM    474  SG  CYS A  53       1.964   1.514  12.589  1.00 10.00      A   
ATOM    475  HG  CYS A  53       2.285   0.993  11.412  1.00 10.00      A   
ATOM    476  C   CYS A  53      -0.188   3.276  14.539  1.00 10.00      A   
ATOM    477  O   CYS A  53      -0.792   2.595  15.372  1.00 10.00      A   
ATOM    478  N   TYR A  54       0.634   4.259  14.883  1.00 10.00      A   
ATOM    479  HN  TYR A  54       1.081   4.782  14.182  1.00 10.00      A   
ATOM    480  CA  TYR A  54       0.879   4.584  16.283  1.00 10.00      A   
ATOM    481  CB  TYR A  54       2.375   4.527  16.608  1.00 10.00      A   
ATOM    482  CG  TYR A  54       2.933   3.120  16.625  1.00 10.00      A   
ATOM    483  CD1 TYR A  54       4.135   2.814  15.999  1.00 10.00      A   
ATOM    484  CD2 TYR A  54       2.253   2.096  17.271  1.00 10.00      A   
ATOM    485  CE1 TYR A  54       4.642   1.525  16.016  1.00 10.00      A   
ATOM    486  CE2 TYR A  54       2.749   0.809  17.291  1.00 10.00      A   
ATOM    487  CZ  TYR A  54       3.942   0.528  16.666  1.00 10.00      A   
ATOM    488  OH  TYR A  54       4.443  -0.758  16.702  1.00 10.00      A   
ATOM    489  HH  TYR A  54       4.822  -0.926  17.586  1.00 10.00      A   
ATOM    490  C   TYR A  54       0.278   5.935  16.664  1.00 10.00      A   
ATOM    491  O   TYR A  54       0.488   6.437  17.772  1.00 10.00      A   
ATOM    492  N   ALA A  55      -0.476   6.519  15.743  1.00 10.00      A   
ATOM    493  HN  ALA A  55      -0.594   6.081  14.872  1.00 10.00      A   
ATOM    494  CA  ALA A  55      -1.113   7.806  15.981  1.00 10.00      A   
ATOM    495  CB  ALA A  55      -1.249   8.585  14.681  1.00 10.00      A   
ATOM    496  C   ALA A  55      -2.476   7.627  16.643  1.00 10.00      A   
ATOM    497  O   ALA A  55      -3.095   8.594  17.088  1.00 10.00      A   
ATOM    498  N   VAL A  56      -2.932   6.383  16.715  1.00 10.00      A   
ATOM    499  HN  VAL A  56      -2.381   5.650  16.363  1.00 10.00      A   
ATOM    500  CA  VAL A  56      -4.222   6.068  17.315  1.00 10.00      A   
ATOM    501  CB  VAL A  56      -5.386   6.369  16.339  1.00 10.00      A   
ATOM    502  CG1 VAL A  56      -5.303   5.503  15.088  1.00 10.00      A   
ATOM    503  CG2 VAL A  56      -6.736   6.218  17.024  1.00 10.00      A   
ATOM    504  C   VAL A  56      -4.259   4.601  17.743  1.00 10.00      A   
ATOM    505  O   VAL A  56      -3.667   3.745  17.087  1.00 10.00      A   
ATOM    506  N   SER A  57      -4.926   4.324  18.857  1.00 10.00      A   
ATOM    507  HN  SER A  57      -5.351   5.052  19.353  1.00 10.00      A   
ATOM    508  CA  SER A  57      -5.036   2.966  19.370  1.00 10.00      A   
ATOM    509  CB  SER A  57      -5.420   3.016  20.849  1.00 10.00      A   
ATOM    510  OG  SER A  57      -4.757   4.084  21.503  1.00 10.00      A   
ATOM    511  HG  SER A  57      -4.054   3.730  22.061  1.00 10.00      A   
ATOM    512  C   SER A  57      -6.077   2.167  18.581  1.00 10.00      A   
ATOM    513  O   SER A  57      -7.110   2.709  18.182  1.00 10.00      A   
ATOM    514  N   PRO A  58      -5.815   0.867  18.354  1.00 10.00      A   
ATOM    515  CA  PRO A  58      -6.724  -0.012  17.603  1.00 10.00      A   
ATOM    516  CB  PRO A  58      -6.106  -1.401  17.781  1.00 10.00      A   
ATOM    517  CG  PRO A  58      -4.662  -1.139  18.037  1.00 10.00      A   
ATOM    518  CD  PRO A  58      -4.605   0.153  18.800  1.00 10.00      A   
ATOM    519  C   PRO A  58      -8.146  -0.001  18.159  1.00 10.00      A   
ATOM    520  O   PRO A  58      -9.108   0.190  17.413  1.00 10.00      A   
ATOM    521  N   ALA A  59      -8.267  -0.190  19.470  1.00 10.00      A   
ATOM    522  HN  ALA A  59      -7.456  -0.321  20.011  1.00 10.00      A   
ATOM    523  CA  ALA A  59      -9.570  -0.219  20.130  1.00 10.00      A   
ATOM    524  CB  ALA A  59      -9.416  -0.471  21.622  1.00 10.00      A   
ATOM    525  C   ALA A  59     -10.380   1.051  19.876  1.00 10.00      A   
ATOM    526  O   ALA A  59     -11.603   0.992  19.741  1.00 10.00      A   
ATOM    527  N   THR A  60      -9.699   2.188  19.791  1.00 10.00      A   
ATOM    528  HN  THR A  60      -8.726   2.171  19.879  1.00 10.00      A   
ATOM    529  CA  THR A  60     -10.364   3.465  19.561  1.00 10.00      A   
ATOM    530  CB  THR A  60      -9.378   4.637  19.723  1.00 10.00      A   
ATOM    531  OG1 THR A  60      -8.396   4.292  20.714  1.00 10.00      A   
ATOM    532  HG1 THR A  60      -8.280   5.037  21.322  1.00 10.00      A   
ATOM    533  CG2 THR A  60     -10.108   5.895  20.166  1.00 10.00      A   
ATOM    534  C   THR A  60     -11.008   3.511  18.175  1.00 10.00      A   
ATOM    535  O   THR A  60     -12.164   3.915  18.034  1.00 10.00      A   
ATOM    536  N   VAL A  61     -10.266   3.066  17.163  1.00 10.00      A   
ATOM    537  HN  VAL A  61      -9.359   2.740  17.346  1.00 10.00      A   
ATOM    538  CA  VAL A  61     -10.770   3.053  15.792  1.00 10.00      A   
ATOM    539  CB  VAL A  61      -9.690   2.605  14.783  1.00 10.00      A   
ATOM    540  CG1 VAL A  61     -10.147   2.877  13.357  1.00 10.00      A   
ATOM    541  CG2 VAL A  61      -8.367   3.303  15.064  1.00 10.00      A   
ATOM    542  C   VAL A  61     -11.969   2.119  15.687  1.00 10.00      A   
ATOM    543  O   VAL A  61     -12.984   2.460  15.082  1.00 10.00      A   
ATOM    544  N   ILE A  62     -11.843   0.948  16.305  1.00 10.00      A   
ATOM    545  HN  ILE A  62     -11.003   0.744  16.773  1.00 10.00      A   
ATOM    546  CA  ILE A  62     -12.909  -0.049  16.299  1.00 10.00      A   
ATOM    547  CB  ILE A  62     -12.436  -1.378  16.933  1.00 10.00      A   
ATOM    548  CG1 ILE A  62     -11.168  -1.878  16.232  1.00 10.00      A   
ATOM    549  CG2 ILE A  62     -13.532  -2.433  16.864  1.00 10.00      A   
ATOM    550  CD1 ILE A  62     -10.525  -3.075  16.900  1.00 10.00      A   
ATOM    551  C   ILE A  62     -14.136   0.470  17.046  1.00 10.00      A   
ATOM    552  O   ILE A  62     -15.270   0.093  16.746  1.00 10.00      A   
ATOM    553  N   ARG A  63     -13.899   1.344  18.017  1.00 10.00      A   
ATOM    554  HN  ARG A  63     -12.974   1.608  18.204  1.00 10.00      A   
ATOM    555  CA  ARG A  63     -14.977   1.921  18.806  1.00 10.00      A   
ATOM    556  CB  ARG A  63     -14.423   2.697  20.002  1.00 10.00      A   
ATOM    557  CG  ARG A  63     -15.475   3.074  21.032  1.00 10.00      A   
ATOM    558  CD  ARG A  63     -15.523   2.065  22.168  1.00 10.00      A   
ATOM    559  NE  ARG A  63     -14.428   2.259  23.120  1.00 10.00      A   
ATOM    560  HE  ARG A  63     -14.275   3.177  23.450  1.00 10.00      A   
ATOM    561  CZ  ARG A  63     -13.641   1.282  23.569  1.00 10.00      A   
ATOM    562  NH1 ARG A  63     -13.815   0.030  23.162  1.00 10.00      A   
ATOM    563 HH11 ARG A  63     -13.192  -0.728  23.519  1.00 10.00      A   
ATOM    564 HH12 ARG A  63     -14.574  -0.203  22.486  1.00 10.00      A   
ATOM    565  NH2 ARG A  63     -12.680   1.559  24.434  1.00 10.00      A   
ATOM    566 HH21 ARG A  63     -12.542   2.539  24.766  1.00 10.00      A   
ATOM    567 HH22 ARG A  63     -12.059   0.802  24.790  1.00 10.00      A   
ATOM    568  C   ARG A  63     -15.834   2.837  17.945  1.00 10.00      A   
ATOM    569  O   ARG A  63     -17.055   2.696  17.902  1.00 10.00      A   
ATOM    570  N   ARG A  64     -15.192   3.770  17.252  1.00 10.00      A   
ATOM    571  HN  ARG A  64     -14.213   3.836  17.317  1.00 10.00      A   
ATOM    572  CA  ARG A  64     -15.919   4.696  16.398  1.00 10.00      A   
ATOM    573  CB  ARG A  64     -15.068   5.914  16.028  1.00 10.00      A   
ATOM    574  CG  ARG A  64     -15.791   6.919  15.141  1.00 10.00      A   
ATOM    575  CD  ARG A  64     -14.960   8.172  14.909  1.00 10.00      A   
ATOM    576  NE  ARG A  64     -15.277   8.801  13.624  1.00 10.00      A   
ATOM    577  HE  ARG A  64     -16.097   8.511  13.177  1.00 10.00      A   
ATOM    578  CZ  ARG A  64     -14.520   9.736  13.043  1.00 10.00      A   
ATOM    579  NH1 ARG A  64     -13.407  10.157  13.630  1.00 10.00      A   
ATOM    580 HH11 ARG A  64     -13.107   9.761  14.560  1.00 10.00      A   
ATOM    581 HH12 ARG A  64     -12.822  10.888  13.170  1.00 10.00      A   
ATOM    582  NH2 ARG A  64     -14.866  10.238  11.860  1.00 10.00      A   
ATOM    583 HH21 ARG A  64     -14.269  10.969  11.412  1.00 10.00      A   
ATOM    584 HH22 ARG A  64     -15.730   9.910  11.374  1.00 10.00      A   
ATOM    585  C   ARG A  64     -16.458   4.002  15.148  1.00 10.00      A   
ATOM    586  O   ARG A  64     -17.605   4.212  14.767  1.00 10.00      A   
ATOM    587  N   PHE A  65     -15.646   3.162  14.527  1.00 10.00      A   
ATOM    588  HN  PHE A  65     -14.744   3.001  14.888  1.00 10.00      A   
ATOM    589  CA  PHE A  65     -16.062   2.462  13.321  1.00 10.00      A   
ATOM    590  CB  PHE A  65     -15.088   2.749  12.175  1.00 10.00      A   
ATOM    591  CG  PHE A  65     -15.146   4.161  11.674  1.00 10.00      A   
ATOM    592  CD1 PHE A  65     -14.205   5.093  12.073  1.00 10.00      A   
ATOM    593  CD2 PHE A  65     -16.144   4.558  10.804  1.00 10.00      A   
ATOM    594  CE1 PHE A  65     -14.256   6.393  11.614  1.00 10.00      A   
ATOM    595  CE2 PHE A  65     -16.202   5.857  10.343  1.00 10.00      A   
ATOM    596  CZ  PHE A  65     -15.257   6.776  10.749  1.00 10.00      A   
ATOM    597  C   PHE A  65     -16.184   0.960  13.540  1.00 10.00      A   
ATOM    598  O   PHE A  65     -15.202   0.227  13.428  1.00 10.00      A   
ATOM    599  N   PRO A  66     -17.390   0.479  13.868  1.00 10.00      A   
ATOM    600  CA  PRO A  66     -17.643  -0.948  14.081  1.00 10.00      A   
ATOM    601  CB  PRO A  66     -19.009  -0.976  14.791  1.00 10.00      A   
ATOM    602  CG  PRO A  66     -19.328   0.450  15.106  1.00 10.00      A   
ATOM    603  CD  PRO A  66     -18.602   1.275  14.087  1.00 10.00      A   
ATOM    604  C   PRO A  66     -17.733  -1.693  12.749  1.00 10.00      A   
ATOM    605  O   PRO A  66     -17.417  -2.879  12.660  1.00 10.00      A   
ATOM    606  N   LYS A  67     -18.164  -0.987  11.714  1.00 10.00      A   
ATOM    607  HN  LYS A  67     -18.388  -0.044  11.841  1.00 10.00      A   
ATOM    608  CA  LYS A  67     -18.293  -1.573  10.393  1.00 10.00      A   
ATOM    609  CB  LYS A  67     -19.626  -1.180   9.752  1.00 10.00      A   
ATOM    610  CG  LYS A  67     -20.856  -1.758  10.436  1.00 10.00      A   
ATOM    611  CD  LYS A  67     -22.123  -1.444   9.655  1.00 10.00      A   
ATOM    612  CE  LYS A  67     -23.348  -2.038  10.333  1.00 10.00      A   
ATOM    613  NZ  LYS A  67     -24.602  -1.766   9.580  1.00 10.00      A   
ATOM    614  HZ1 LYS A  67     -25.424  -2.093  10.123  1.00 10.00      A   
ATOM    615  HZ2 LYS A  67     -24.592  -2.267   8.667  1.00 10.00      A   
ATOM    616  HZ3 LYS A  67     -24.703  -0.743   9.404  1.00 10.00      A   
ATOM    617  C   LYS A  67     -17.129  -1.141   9.509  1.00 10.00      A   
ATOM    618  O   LYS A  67     -17.087  -0.003   9.035  1.00 10.00      A   
ATOM    619  N   VAL A  68     -16.173  -2.045   9.323  1.00 10.00      A   
ATOM    620  HN  VAL A  68     -16.276  -2.930   9.740  1.00 10.00      A   
ATOM    621  CA  VAL A  68     -14.989  -1.790   8.503  1.00 10.00      A   
ATOM    622  CB  VAL A  68     -13.776  -1.358   9.361  1.00 10.00      A   
ATOM    623  CG1 VAL A  68     -12.533  -1.195   8.501  1.00 10.00      A   
ATOM    624  CG2 VAL A  68     -14.066  -0.075  10.124  1.00 10.00      A   
ATOM    625  C   VAL A  68     -14.617  -3.064   7.749  1.00 10.00      A   
ATOM    626  O   VAL A  68     -14.527  -4.138   8.343  1.00 10.00      A   
ATOM    627  N   ARG A  69     -14.397  -2.946   6.447  1.00 10.00      A   
ATOM    628  HN  ARG A  69     -14.463  -2.062   6.024  1.00 10.00      A   
ATOM    629  CA  ARG A  69     -14.048  -4.103   5.634  1.00 10.00      A   
ATOM    630  CB  ARG A  69     -15.121  -4.364   4.576  1.00 10.00      A   
ATOM    631  CG  ARG A  69     -16.511  -4.556   5.157  1.00 10.00      A   
ATOM    632  CD  ARG A  69     -17.480  -5.106   4.130  1.00 10.00      A   
ATOM    633  NE  ARG A  69     -18.829  -5.206   4.675  1.00 10.00      A   
ATOM    634  HE  ARG A  69     -19.091  -4.535   5.346  1.00 10.00      A   
ATOM    635  CZ  ARG A  69     -19.705  -6.148   4.342  1.00 10.00      A   
ATOM    636  NH1 ARG A  69     -19.382  -7.093   3.466  1.00 10.00      A   
ATOM    637 HH11 ARG A  69     -18.428  -7.114   3.025  1.00 10.00      A   
ATOM    638 HH12 ARG A  69     -20.078  -7.825   3.214  1.00 10.00      A   
ATOM    639  NH2 ARG A  69     -20.910  -6.150   4.891  1.00 10.00      A   
ATOM    640 HH21 ARG A  69     -21.606  -6.885   4.632  1.00 10.00      A   
ATOM    641 HH22 ARG A  69     -21.168  -5.419   5.586  1.00 10.00      A   
ATOM    642  C   ARG A  69     -12.683  -3.939   4.979  1.00 10.00      A   
ATOM    643  O   ARG A  69     -12.064  -4.921   4.572  1.00 10.00      A   
ATOM    644  N   SER A  70     -12.212  -2.703   4.883  1.00 10.00      A   
ATOM    645  HN  SER A  70     -12.744  -1.955   5.229  1.00 10.00      A   
ATOM    646  CA  SER A  70     -10.917  -2.431   4.274  1.00 10.00      A   
ATOM    647  CB  SER A  70     -11.096  -1.639   2.972  1.00 10.00      A   
ATOM    648  OG  SER A  70      -9.874  -1.530   2.260  1.00 10.00      A   
ATOM    649  HG  SER A  70      -9.925  -2.057   1.445  1.00 10.00      A   
ATOM    650  C   SER A  70     -10.018  -1.671   5.242  1.00 10.00      A   
ATOM    651  O   SER A  70     -10.336  -0.550   5.650  1.00 10.00      A   
ATOM    652  N   VAL A  71      -8.906  -2.288   5.621  1.00 10.00      A   
ATOM    653  HN  VAL A  71      -8.712  -3.188   5.270  1.00 10.00      A   
ATOM    654  CA  VAL A  71      -7.963  -1.669   6.543  1.00 10.00      A   
ATOM    655  CB  VAL A  71      -7.669  -2.585   7.748  1.00 10.00      A   
ATOM    656  CG1 VAL A  71      -6.622  -1.968   8.663  1.00 10.00      A   
ATOM    657  CG2 VAL A  71      -8.944  -2.867   8.521  1.00 10.00      A   
ATOM    658  C   VAL A  71      -6.656  -1.341   5.830  1.00 10.00      A   
ATOM    659  O   VAL A  71      -6.090  -2.189   5.144  1.00 10.00      A   
ATOM    660  N   GLU A  72      -6.195  -0.107   5.984  1.00 10.00      A   
ATOM    661  HN  GLU A  72      -6.705   0.525   6.536  1.00 10.00      A   
ATOM    662  CA  GLU A  72      -4.954   0.346   5.362  1.00 10.00      A   
ATOM    663  CB  GLU A  72      -5.283   1.278   4.188  1.00 10.00      A   
ATOM    664  CG  GLU A  72      -4.143   1.507   3.209  1.00 10.00      A   
ATOM    665  CD  GLU A  72      -4.616   2.172   1.930  1.00 10.00      A   
ATOM    666  OE1 GLU A  72      -4.550   3.413   1.834  1.00 10.00      A   
ATOM    667  OE2 GLU A  72      -5.062   1.451   1.012  1.00 10.00      A   
ATOM    668  C   GLU A  72      -4.104   1.077   6.400  1.00 10.00      A   
ATOM    669  O   GLU A  72      -4.481   2.153   6.868  1.00 10.00      A   
ATOM    670  N   LEU A  73      -2.965   0.491   6.768  1.00 10.00      A   
ATOM    671  HN  LEU A  73      -2.701  -0.356   6.345  1.00 10.00      A   
ATOM    672  CA  LEU A  73      -2.092   1.089   7.775  1.00 10.00      A   
ATOM    673  CB  LEU A  73      -2.156   0.283   9.081  1.00 10.00      A   
ATOM    674  CG  LEU A  73      -3.543  -0.134   9.579  1.00 10.00      A   
ATOM    675  CD1 LEU A  73      -3.428  -1.302  10.546  1.00 10.00      A   
ATOM    676  CD2 LEU A  73      -4.249   1.032  10.249  1.00 10.00      A   
ATOM    677  C   LEU A  73      -0.635   1.154   7.315  1.00 10.00      A   
ATOM    678  O   LEU A  73      -0.119   0.219   6.697  1.00 10.00      A   
ATOM    679  N   LYS A  74       0.015   2.269   7.619  1.00 10.00      A   
ATOM    680  HN  LYS A  74      -0.466   2.986   8.084  1.00 10.00      A   
ATOM    681  CA  LYS A  74       1.424   2.463   7.296  1.00 10.00      A   
ATOM    682  CB  LYS A  74       1.660   3.840   6.662  1.00 10.00      A   
ATOM    683  CG  LYS A  74       0.976   4.056   5.320  1.00 10.00      A   
ATOM    684  CD  LYS A  74       1.297   5.434   4.756  1.00 10.00      A   
ATOM    685  CE  LYS A  74       0.652   5.648   3.393  1.00 10.00      A   
ATOM    686  NZ  LYS A  74       1.076   6.927   2.762  1.00 10.00      A   
ATOM    687  HZ1 LYS A  74       0.731   6.977   1.782  1.00 10.00      A   
ATOM    688  HZ2 LYS A  74       2.117   6.996   2.751  1.00 10.00      A   
ATOM    689  HZ3 LYS A  74       0.696   7.736   3.291  1.00 10.00      A   
ATOM    690  C   LYS A  74       2.224   2.338   8.589  1.00 10.00      A   
ATOM    691  O   LYS A  74       1.720   2.679   9.662  1.00 10.00      A   
ATOM    692  N   GLY A  75       3.454   1.844   8.504  1.00 10.00      A   
ATOM    693  HN  GLY A  75       3.819   1.591   7.628  1.00 10.00      A   
ATOM    694  CA  GLY A  75       4.254   1.676   9.707  1.00 10.00      A   
ATOM    695  C   GLY A  75       5.585   2.404   9.676  1.00 10.00      A   
ATOM    696  O   GLY A  75       5.649   3.604   9.946  1.00 10.00      A   
ATOM    697  N   LYS A  76       6.648   1.670   9.352  1.00 10.00      A   
ATOM    698  HN  LYS A  76       6.517   0.719   9.133  1.00 10.00      A   
ATOM    699  CA  LYS A  76       8.000   2.228   9.302  1.00 10.00      A   
ATOM    700  CB  LYS A  76       9.007   1.155   8.877  1.00 10.00      A   
ATOM    701  CG  LYS A  76       9.186   0.011   9.859  1.00 10.00      A   
ATOM    702  CD  LYS A  76      10.381  -0.840   9.469  1.00 10.00      A   
ATOM    703  CE  LYS A  76      10.327  -2.209  10.126  1.00 10.00      A   
ATOM    704  NZ  LYS A  76      11.494  -3.046   9.745  1.00 10.00      A   
ATOM    705  HZ1 LYS A  76      12.371  -2.630  10.117  1.00 10.00      A   
ATOM    706  HZ2 LYS A  76      11.566  -3.115   8.710  1.00 10.00      A   
ATOM    707  HZ3 LYS A  76      11.389  -4.011  10.139  1.00 10.00      A   
ATOM    708  C   LYS A  76       8.093   3.413   8.344  1.00 10.00      A   
ATOM    709  O   LYS A  76       7.370   3.474   7.352  1.00 10.00      A   
ATOM    710  N   PRO A  77       8.984   4.376   8.638  1.00 10.00      A   
ATOM    711  CA  PRO A  77       9.181   5.561   7.793  1.00 10.00      A   
ATOM    712  CB  PRO A  77       9.989   6.497   8.695  1.00 10.00      A   
ATOM    713  CG  PRO A  77      10.753   5.580   9.588  1.00 10.00      A   
ATOM    714  CD  PRO A  77       9.858   4.396   9.827  1.00 10.00      A   
ATOM    715  C   PRO A  77       9.970   5.237   6.519  1.00 10.00      A   
ATOM    716  O   PRO A  77      10.427   4.108   6.328  1.00 10.00      A   
ATOM    717  N   HIS A  78      10.146   6.246   5.674  1.00 10.00      A   
ATOM    718  HN  HIS A  78       9.778   7.127   5.907  1.00 10.00      A   
ATOM    719  CA  HIS A  78      10.866   6.109   4.406  1.00 10.00      A   
ATOM    720  CB  HIS A  78      10.820   7.459   3.667  1.00 10.00      A   
ATOM    721  CG  HIS A  78      11.658   7.577   2.426  1.00 10.00      A   
ATOM    722  ND1 HIS A  78      12.434   8.681   2.135  1.00 10.00      A   
ATOM    723  HD1 HIS A  78      12.517   9.500   2.690  1.00 10.00      A   
ATOM    724  CD2 HIS A  78      11.834   6.717   1.390  1.00 10.00      A   
ATOM    725  CE1 HIS A  78      13.037   8.464   0.962  1.00 10.00      A   
ATOM    726  NE2 HIS A  78      12.707   7.285   0.466  1.00 10.00      A   
ATOM    727  C   HIS A  78      12.313   5.646   4.616  1.00 10.00      A   
ATOM    728  O   HIS A  78      12.835   4.829   3.856  1.00 10.00      A   
ATOM    729  N   PHE A  79      12.944   6.145   5.669  1.00 10.00      A   
ATOM    730  HN  PHE A  79      12.468   6.775   6.254  1.00 10.00      A   
ATOM    731  CA  PHE A  79      14.336   5.799   5.970  1.00 10.00      A   
ATOM    732  CB  PHE A  79      14.935   6.777   6.985  1.00 10.00      A   
ATOM    733  CG  PHE A  79      15.341   8.103   6.399  1.00 10.00      A   
ATOM    734  CD1 PHE A  79      15.166   8.371   5.049  1.00 10.00      A   
ATOM    735  CD2 PHE A  79      15.900   9.083   7.198  1.00 10.00      A   
ATOM    736  CE1 PHE A  79      15.541   9.588   4.515  1.00 10.00      A   
ATOM    737  CE2 PHE A  79      16.277  10.302   6.669  1.00 10.00      A   
ATOM    738  CZ  PHE A  79      16.096  10.555   5.326  1.00 10.00      A   
ATOM    739  C   PHE A  79      14.515   4.359   6.455  1.00 10.00      A   
ATOM    740  O   PHE A  79      15.644   3.899   6.652  1.00 10.00      A   
ATOM    741  N   ALA A  80      13.414   3.643   6.640  1.00 10.00      A   
ATOM    742  HN  ALA A  80      12.541   4.047   6.442  1.00 10.00      A   
ATOM    743  CA  ALA A  80      13.474   2.265   7.111  1.00 10.00      A   
ATOM    744  CB  ALA A  80      12.111   1.796   7.580  1.00 10.00      A   
ATOM    745  C   ALA A  80      14.023   1.335   6.037  1.00 10.00      A   
ATOM    746  O   ALA A  80      14.840   0.460   6.325  1.00 10.00      A   
ATOM    747  N   ASP A  81      13.596   1.551   4.796  1.00 10.00      A   
ATOM    748  HN  ASP A  81      12.965   2.282   4.628  1.00 10.00      A   
ATOM    749  CA  ASP A  81      14.040   0.726   3.672  1.00 10.00      A   
ATOM    750  CB  ASP A  81      13.153   0.946   2.442  1.00 10.00      A   
ATOM    751  CG  ASP A  81      11.833   0.205   2.531  1.00 10.00      A   
ATOM    752  OD1 ASP A  81      11.850  -1.041   2.575  1.00 10.00      A   
ATOM    753  OD2 ASP A  81      10.773   0.870   2.548  1.00 10.00      A   
ATOM    754  C   ASP A  81      15.504   0.991   3.330  1.00 10.00      A   
ATOM    755  O   ASP A  81      16.129   0.240   2.580  1.00 10.00      A   
ATOM    756  N   PHE A  82      16.049   2.060   3.893  1.00 10.00      A   
ATOM    757  HN  PHE A  82      15.501   2.618   4.481  1.00 10.00      A   
ATOM    758  CA  PHE A  82      17.439   2.426   3.660  1.00 10.00      A   
ATOM    759  CB  PHE A  82      17.596   3.948   3.595  1.00 10.00      A   
ATOM    760  CG  PHE A  82      16.920   4.585   2.417  1.00 10.00      A   
ATOM    761  CD1 PHE A  82      16.770   3.895   1.224  1.00 10.00      A   
ATOM    762  CD2 PHE A  82      16.440   5.879   2.504  1.00 10.00      A   
ATOM    763  CE1 PHE A  82      16.152   4.485   0.139  1.00 10.00      A   
ATOM    764  CE2 PHE A  82      15.821   6.476   1.425  1.00 10.00      A   
ATOM    765  CZ  PHE A  82      15.675   5.778   0.240  1.00 10.00      A   
ATOM    766  C   PHE A  82      18.339   1.854   4.747  1.00 10.00      A   
ATOM    767  O   PHE A  82      19.530   2.163   4.805  1.00 10.00      A   
ATOM    768  N   ASN A  83      17.750   1.021   5.610  1.00 10.00      A   
ATOM    769  HN  ASN A  83      16.790   0.833   5.502  1.00 10.00      A   
ATOM    770  CA  ASN A  83      18.477   0.375   6.710  1.00 10.00      A   
ATOM    771  CB  ASN A  83      19.629  -0.506   6.202  1.00 10.00      A   
ATOM    772  CG  ASN A  83      19.144  -1.818   5.616  1.00 10.00      A   
ATOM    773  OD1 ASN A  83      18.859  -2.766   6.344  1.00 10.00      A   
ATOM    774  ND2 ASN A  83      19.068  -1.888   4.296  1.00 10.00      A   
ATOM    775 HD21 ASN A  83      19.329  -1.102   3.772  1.00 10.00      A   
ATOM    776 HD22 ASN A  83      18.736  -2.717   3.896  1.00 10.00      A   
ATOM    777  C   ASN A  83      18.974   1.379   7.747  1.00 10.00      A   
ATOM    778  O   ASN A  83      20.042   1.206   8.338  1.00 10.00      A   
ATOM    779  N   LEU A  84      18.195   2.428   7.971  1.00 10.00      A   
ATOM    780  HN  LEU A  84      17.360   2.525   7.463  1.00 10.00      A   
ATOM    781  CA  LEU A  84      18.564   3.445   8.949  1.00 10.00      A   
ATOM    782  CB  LEU A  84      18.310   4.849   8.403  1.00 10.00      A   
ATOM    783  CG  LEU A  84      19.248   5.303   7.285  1.00 10.00      A   
ATOM    784  CD1 LEU A  84      18.697   6.544   6.601  1.00 10.00      A   
ATOM    785  CD2 LEU A  84      20.643   5.566   7.834  1.00 10.00      A   
ATOM    786  C   LEU A  84      17.828   3.236  10.267  1.00 10.00      A   
ATOM    787  O   LEU A  84      18.269   3.698  11.321  1.00 10.00      A   
ATOM    788  N   VAL A  85      16.711   2.526  10.199  1.00 10.00      A   
ATOM    789  HN  VAL A  85      16.427   2.171   9.335  1.00 10.00      A   
ATOM    790  CA  VAL A  85      15.902   2.242  11.378  1.00 10.00      A   
ATOM    791  CB  VAL A  85      14.395   2.215  11.028  1.00 10.00      A   
ATOM    792  CG1 VAL A  85      13.550   1.843  12.238  1.00 10.00      A   
ATOM    793  CG2 VAL A  85      13.956   3.560  10.467  1.00 10.00      A   
ATOM    794  C   VAL A  85      16.323   0.906  11.994  1.00 10.00      A   
ATOM    795  O   VAL A  85      16.358  -0.114  11.303  1.00 10.00      A   
ATOM    796  N   PRO A  86      16.671   0.914  13.297  1.00 10.00      A   
ATOM    797  CA  PRO A  86      17.106  -0.290  14.023  1.00 10.00      A   
ATOM    798  CB  PRO A  86      17.205   0.183  15.478  1.00 10.00      A   
ATOM    799  CG  PRO A  86      17.425   1.651  15.381  1.00 10.00      A   
ATOM    800  CD  PRO A  86      16.670   2.103  14.165  1.00 10.00      A   
ATOM    801  C   PRO A  86      16.115  -1.446  13.899  1.00 10.00      A   
ATOM    802  O   PRO A  86      14.894  -1.250  13.895  1.00 10.00      A   
ATOM    803  N   ASP A  87      16.656  -2.647  13.786  1.00 10.00      A   
ATOM    804  HN  ASP A  87      17.634  -2.729  13.804  1.00 10.00      A   
ATOM    805  CA  ASP A  87      15.849  -3.850  13.644  1.00 10.00      A   
ATOM    806  CB  ASP A  87      16.734  -5.034  13.254  1.00 10.00      A   
ATOM    807  CG  ASP A  87      15.960  -6.145  12.585  1.00 10.00      A   
ATOM    808  OD1 ASP A  87      15.782  -6.090  11.349  1.00 10.00      A   
ATOM    809  OD2 ASP A  87      15.526  -7.082  13.282  1.00 10.00      A   
ATOM    810  C   ASP A  87      15.099  -4.161  14.936  1.00 10.00      A   
ATOM    811  O   ASP A  87      15.709  -4.343  15.992  1.00 10.00      A   
ATOM    812  N   GLY A  88      13.775  -4.214  14.843  1.00 10.00      A   
ATOM    813  HN  GLY A  88      13.347  -4.069  13.971  1.00 10.00      A   
ATOM    814  CA  GLY A  88      12.958  -4.495  16.009  1.00 10.00      A   
ATOM    815  C   GLY A  88      12.460  -3.228  16.678  1.00 10.00      A   
ATOM    816  O   GLY A  88      12.061  -3.250  17.840  1.00 10.00      A   
ATOM    817  N   TRP A  89      12.488  -2.124  15.942  1.00 10.00      A   
ATOM    818  HN  TRP A  89      12.837  -2.173  15.026  1.00 10.00      A   
ATOM    819  CA  TRP A  89      12.039  -0.836  16.462  1.00 10.00      A   
ATOM    820  CB  TRP A  89      12.409   0.283  15.481  1.00 10.00      A   
ATOM    821  CG  TRP A  89      11.705   1.583  15.727  1.00 10.00      A   
ATOM    822  CD1 TRP A  89      11.940   2.474  16.735  1.00 10.00      A   
ATOM    823  CD2 TRP A  89      10.646   2.138  14.938  1.00 10.00      A   
ATOM    824  NE1 TRP A  89      11.087   3.547  16.624  1.00 10.00      A   
ATOM    825  HE1 TRP A  89      11.055   4.324  17.231  1.00 10.00      A   
ATOM    826  CE2 TRP A  89      10.286   3.365  15.528  1.00 10.00      A   
ATOM    827  CE3 TRP A  89       9.971   1.717  13.789  1.00 10.00      A   
ATOM    828  CZ2 TRP A  89       9.277   4.173  15.008  1.00 10.00      A   
ATOM    829  CZ3 TRP A  89       8.971   2.519  13.274  1.00 10.00      A   
ATOM    830  CH2 TRP A  89       8.633   3.734  13.883  1.00 10.00      A   
ATOM    831  C   TRP A  89      10.534  -0.838  16.763  1.00 10.00      A   
ATOM    832  O   TRP A  89      10.075  -0.195  17.713  1.00 10.00      A   
ATOM    833  N   GLY A  90       9.772  -1.557  15.955  1.00 10.00      A   
ATOM    834  HN  GLY A  90      10.181  -2.040  15.206  1.00 10.00      A   
ATOM    835  CA  GLY A  90       8.341  -1.626  16.158  1.00 10.00      A   
ATOM    836  C   GLY A  90       7.597  -1.877  14.868  1.00 10.00      A   
ATOM    837  O   GLY A  90       8.186  -2.343  13.892  1.00 10.00      A   
ATOM    838  N   GLY A  91       6.307  -1.568  14.859  1.00 10.00      A   
ATOM    839  HN  GLY A  91       5.893  -1.191  15.668  1.00 10.00      A   
ATOM    840  CA  GLY A  91       5.500  -1.771  13.677  1.00 10.00      A   
ATOM    841  C   GLY A  91       4.853  -3.139  13.662  1.00 10.00      A   
ATOM    842  O   GLY A  91       4.601  -3.698  12.598  1.00 10.00      A   
ATOM    843  N   TYR A  92       4.592  -3.684  14.845  1.00 10.00      A   
ATOM    844  HN  TYR A  92       4.814  -3.189  15.661  1.00 10.00      A   
ATOM    845  CA  TYR A  92       3.973  -4.997  14.956  1.00 10.00      A   
ATOM    846  CB  TYR A  92       4.256  -5.621  16.327  1.00 10.00      A   
ATOM    847  CG  TYR A  92       5.643  -5.369  16.883  1.00 10.00      A   
ATOM    848  CD1 TYR A  92       5.837  -4.460  17.915  1.00 10.00      A   
ATOM    849  CD2 TYR A  92       6.754  -6.051  16.396  1.00 10.00      A   
ATOM    850  CE1 TYR A  92       7.091  -4.234  18.448  1.00 10.00      A   
ATOM    851  CE2 TYR A  92       8.017  -5.825  16.920  1.00 10.00      A   
ATOM    852  CZ  TYR A  92       8.178  -4.917  17.950  1.00 10.00      A   
ATOM    853  OH  TYR A  92       9.425  -4.697  18.494  1.00 10.00      A   
ATOM    854  HH  TYR A  92      10.047  -4.464  17.799  1.00 10.00      A   
ATOM    855  C   TYR A  92       2.467  -4.895  14.742  1.00 10.00      A   
ATOM    856  O   TYR A  92       1.781  -4.149  15.440  1.00 10.00      A   
ATOM    857  N   VAL A  93       1.954  -5.643  13.775  1.00 10.00      A   
ATOM    858  HN  VAL A  93       2.554  -6.213  13.237  1.00 10.00      A   
ATOM    859  CA  VAL A  93       0.525  -5.627  13.478  1.00 10.00      A   
ATOM    860  CB  VAL A  93       0.256  -5.883  11.978  1.00 10.00      A   
ATOM    861  CG1 VAL A  93       0.396  -7.357  11.631  1.00 10.00      A   
ATOM    862  CG2 VAL A  93      -1.106  -5.347  11.568  1.00 10.00      A   
ATOM    863  C   VAL A  93      -0.240  -6.641  14.338  1.00 10.00      A   
ATOM    864  O   VAL A  93      -1.464  -6.742  14.260  1.00 10.00      A   
ATOM    865  N   TYR A  94       0.493  -7.373  15.172  1.00 10.00      A   
ATOM    866  HN  TYR A  94       1.459  -7.231  15.194  1.00 10.00      A   
ATOM    867  CA  TYR A  94      -0.096  -8.383  16.055  1.00 10.00      A   
ATOM    868  CB  TYR A  94       0.965  -9.015  16.969  1.00 10.00      A   
ATOM    869  CG  TYR A  94       0.400  -9.979  17.988  1.00 10.00      A   
ATOM    870  CD1 TYR A  94       0.048 -11.275  17.632  1.00 10.00      A   
ATOM    871  CD2 TYR A  94       0.217  -9.589  19.309  1.00 10.00      A   
ATOM    872  CE1 TYR A  94      -0.473 -12.155  18.562  1.00 10.00      A   
ATOM    873  CE2 TYR A  94      -0.301 -10.463  20.244  1.00 10.00      A   
ATOM    874  CZ  TYR A  94      -0.644 -11.743  19.866  1.00 10.00      A   
ATOM    875  OH  TYR A  94      -1.168 -12.610  20.799  1.00 10.00      A   
ATOM    876  HH  TYR A  94      -2.033 -12.270  21.099  1.00 10.00      A   
ATOM    877  C   TYR A  94      -1.286  -7.849  16.865  1.00 10.00      A   
ATOM    878  O   TYR A  94      -2.373  -8.431  16.803  1.00 10.00      A   
ATOM    879  N   PRO A  95      -1.121  -6.741  17.633  1.00 10.00      A   
ATOM    880  CA  PRO A  95      -2.217  -6.172  18.432  1.00 10.00      A   
ATOM    881  CB  PRO A  95      -1.617  -4.894  19.022  1.00 10.00      A   
ATOM    882  CG  PRO A  95      -0.149  -5.130  19.018  1.00 10.00      A   
ATOM    883  CD  PRO A  95       0.129  -5.972  17.805  1.00 10.00      A   
ATOM    884  C   PRO A  95      -3.434  -5.830  17.581  1.00 10.00      A   
ATOM    885  O   PRO A  95      -4.576  -6.028  18.004  1.00 10.00      A   
ATOM    886  N   TRP A  96      -3.185  -5.332  16.373  1.00 10.00      A   
ATOM    887  HN  TRP A  96      -2.257  -5.215  16.087  1.00 10.00      A   
ATOM    888  CA  TRP A  96      -4.257  -4.965  15.461  1.00 10.00      A   
ATOM    889  CB  TRP A  96      -3.683  -4.278  14.218  1.00 10.00      A   
ATOM    890  CG  TRP A  96      -3.108  -2.919  14.485  1.00 10.00      A   
ATOM    891  CD1 TRP A  96      -1.822  -2.624  14.842  1.00 10.00      A   
ATOM    892  CD2 TRP A  96      -3.801  -1.668  14.412  1.00 10.00      A   
ATOM    893  NE1 TRP A  96      -1.675  -1.266  14.997  1.00 10.00      A   
ATOM    894  HE1 TRP A  96      -0.843  -0.807  15.251  1.00 10.00      A   
ATOM    895  CE2 TRP A  96      -2.876  -0.658  14.737  1.00 10.00      A   
ATOM    896  CE3 TRP A  96      -5.117  -1.304  14.102  1.00 10.00      A   
ATOM    897  CZ2 TRP A  96      -3.227   0.690  14.760  1.00 10.00      A   
ATOM    898  CZ3 TRP A  96      -5.461   0.034  14.125  1.00 10.00      A   
ATOM    899  CH2 TRP A  96      -4.520   1.016  14.452  1.00 10.00      A   
ATOM    900  C   TRP A  96      -5.057  -6.197  15.054  1.00 10.00      A   
ATOM    901  O   TRP A  96      -6.279  -6.237  15.218  1.00 10.00      A   
ATOM    902  N   ILE A  97      -4.350  -7.203  14.551  1.00 10.00      A   
ATOM    903  HN  ILE A  97      -3.375  -7.105  14.476  1.00 10.00      A   
ATOM    904  CA  ILE A  97      -4.970  -8.450  14.112  1.00 10.00      A   
ATOM    905  CB  ILE A  97      -3.908  -9.443  13.575  1.00 10.00      A   
ATOM    906  CG1 ILE A  97      -3.167  -8.857  12.366  1.00 10.00      A   
ATOM    907  CG2 ILE A  97      -4.534 -10.787  13.225  1.00 10.00      A   
ATOM    908  CD1 ILE A  97      -4.066  -8.478  11.208  1.00 10.00      A   
ATOM    909  C   ILE A  97      -5.735  -9.107  15.257  1.00 10.00      A   
ATOM    910  O   ILE A  97      -6.888  -9.510  15.100  1.00 10.00      A   
ATOM    911  N   GLU A  98      -5.091  -9.189  16.414  1.00 10.00      A   
ATOM    912  HN  GLU A  98      -4.175  -8.827  16.477  1.00 10.00      A   
ATOM    913  CA  GLU A  98      -5.691  -9.803  17.591  1.00 10.00      A   
ATOM    914  CB  GLU A  98      -4.702  -9.784  18.759  1.00 10.00      A   
ATOM    915  CG  GLU A  98      -5.131 -10.624  19.948  1.00 10.00      A   
ATOM    916  CD  GLU A  98      -4.170 -10.513  21.107  1.00 10.00      A   
ATOM    917  OE1 GLU A  98      -3.457 -11.496  21.388  1.00 10.00      A   
ATOM    918  OE2 GLU A  98      -4.121  -9.442  21.742  1.00 10.00      A   
ATOM    919  C   GLU A  98      -7.007  -9.125  17.988  1.00 10.00      A   
ATOM    920  O   GLU A  98      -7.989  -9.797  18.302  1.00 10.00      A   
ATOM    921  N   ALA A  99      -7.022  -7.797  17.962  1.00 10.00      A   
ATOM    922  HN  ALA A  99      -6.209  -7.313  17.694  1.00 10.00      A   
ATOM    923  CA  ALA A  99      -8.212  -7.038  18.330  1.00 10.00      A   
ATOM    924  CB  ALA A  99      -7.850  -5.586  18.601  1.00 10.00      A   
ATOM    925  C   ALA A  99      -9.298  -7.123  17.260  1.00 10.00      A   
ATOM    926  O   ALA A  99     -10.479  -7.295  17.573  1.00 10.00      A   
ATOM    927  N   MET A 100      -8.897  -7.022  15.998  1.00 10.00      A   
ATOM    928  HN  MET A 100      -7.936  -6.904  15.807  1.00 10.00      A   
ATOM    929  CA  MET A 100      -9.843  -7.069  14.884  1.00 10.00      A   
ATOM    930  CB  MET A 100      -9.166  -6.737  13.553  1.00 10.00      A   
ATOM    931  CG  MET A 100      -8.693  -5.297  13.440  1.00 10.00      A   
ATOM    932  SD  MET A 100      -8.256  -4.829  11.753  1.00 10.00      A   
ATOM    933  CE  MET A 100      -6.907  -5.960  11.422  1.00 10.00      A   
ATOM    934  C   MET A 100     -10.567  -8.407  14.787  1.00 10.00      A   
ATOM    935  O   MET A 100     -11.723  -8.455  14.362  1.00 10.00      A   
ATOM    936  N   SER A 101      -9.903  -9.482  15.209  1.00 10.00      A   
ATOM    937  HN  SER A 101      -8.993  -9.371  15.561  1.00 10.00      A   
ATOM    938  CA  SER A 101     -10.481 -10.823  15.159  1.00 10.00      A   
ATOM    939  CB  SER A 101      -9.422 -11.862  15.537  1.00 10.00      A   
ATOM    940  OG  SER A 101      -8.260 -11.721  14.730  1.00 10.00      A   
ATOM    941  HG  SER A 101      -7.751 -10.947  15.019  1.00 10.00      A   
ATOM    942  C   SER A 101     -11.709 -10.964  16.065  1.00 10.00      A   
ATOM    943  O   SER A 101     -12.467 -11.929  15.953  1.00 10.00      A   
ATOM    944  N   SER A 102     -11.906 -10.001  16.954  1.00 10.00      A   
ATOM    945  HN  SER A 102     -11.268  -9.257  17.009  1.00 10.00      A   
ATOM    946  CA  SER A 102     -13.031 -10.039  17.870  1.00 10.00      A   
ATOM    947  CB  SER A 102     -12.517  -9.994  19.305  1.00 10.00      A   
ATOM    948  OG  SER A 102     -11.377 -10.821  19.451  1.00 10.00      A   
ATOM    949  HG  SER A 102     -11.550 -11.474  20.135  1.00 10.00      A   
ATOM    950  C   SER A 102     -14.017  -8.900  17.624  1.00 10.00      A   
ATOM    951  O   SER A 102     -14.859  -8.606  18.473  1.00 10.00      A   
ATOM    952  N   SER A 103     -13.928  -8.256  16.464  1.00 10.00      A   
ATOM    953  HN  SER A 103     -13.252  -8.530  15.806  1.00 10.00      A   
ATOM    954  CA  SER A 103     -14.828  -7.149  16.158  1.00 10.00      A   
ATOM    955  CB  SER A 103     -14.262  -5.833  16.700  1.00 10.00      A   
ATOM    956  OG  SER A 103     -13.960  -5.948  18.084  1.00 10.00      A   
ATOM    957  HG  SER A 103     -14.329  -6.778  18.422  1.00 10.00      A   
ATOM    958  C   SER A 103     -15.154  -7.027  14.668  1.00 10.00      A   
ATOM    959  O   SER A 103     -16.318  -6.874  14.292  1.00 10.00      A   
ATOM    960  N   TYR A 104     -14.138  -7.103  13.816  1.00 10.00      A   
ATOM    961  HN  TYR A 104     -13.234  -7.275  14.153  1.00 10.00      A   
ATOM    962  CA  TYR A 104     -14.350  -6.972  12.380  1.00 10.00      A   
ATOM    963  CB  TYR A 104     -13.176  -6.260  11.705  1.00 10.00      A   
ATOM    964  CG  TYR A 104     -13.037  -4.804  12.089  1.00 10.00      A   
ATOM    965  CD1 TYR A 104     -11.794  -4.255  12.361  1.00 10.00      A   
ATOM    966  CD2 TYR A 104     -14.150  -3.978  12.173  1.00 10.00      A   
ATOM    967  CE1 TYR A 104     -11.660  -2.925  12.707  1.00 10.00      A   
ATOM    968  CE2 TYR A 104     -14.027  -2.646  12.521  1.00 10.00      A   
ATOM    969  CZ  TYR A 104     -12.777  -2.124  12.784  1.00 10.00      A   
ATOM    970  OH  TYR A 104     -12.641  -0.794  13.121  1.00 10.00      A   
ATOM    971  HH  TYR A 104     -13.507  -0.435  13.369  1.00 10.00      A   
ATOM    972  C   TYR A 104     -14.608  -8.326  11.734  1.00 10.00      A   
ATOM    973  O   TYR A 104     -13.745  -8.885  11.058  1.00 10.00      A   
ATOM    974  N   THR A 105     -15.806  -8.840  11.944  1.00 10.00      A   
ATOM    975  HN  THR A 105     -16.454  -8.338  12.489  1.00 10.00      A   
ATOM    976  CA  THR A 105     -16.204 -10.129  11.403  1.00 10.00      A   
ATOM    977  CB  THR A 105     -17.469 -10.619  12.119  1.00 10.00      A   
ATOM    978  OG1 THR A 105     -18.091  -9.494  12.762  1.00 10.00      A   
ATOM    979  HG1 THR A 105     -18.465  -9.773  13.606  1.00 10.00      A   
ATOM    980  CG2 THR A 105     -17.117 -11.666  13.165  1.00 10.00      A   
ATOM    981  C   THR A 105     -16.473 -10.047   9.902  1.00 10.00      A   
ATOM    982  O   THR A 105     -16.537 -11.068   9.217  1.00 10.00      A   
ATOM    983  N   TRP A 106     -16.625  -8.831   9.396  1.00 10.00      A   
ATOM    984  HN  TRP A 106     -16.572  -8.055   9.995  1.00 10.00      A   
ATOM    985  CA  TRP A 106     -16.887  -8.625   7.977  1.00 10.00      A   
ATOM    986  CB  TRP A 106     -18.098  -7.716   7.779  1.00 10.00      A   
ATOM    987  CG  TRP A 106     -19.394  -8.368   8.135  1.00 10.00      A   
ATOM    988  CD1 TRP A 106     -20.165  -8.119   9.232  1.00 10.00      A   
ATOM    989  CD2 TRP A 106     -20.071  -9.382   7.389  1.00 10.00      A   
ATOM    990  NE1 TRP A 106     -21.285  -8.915   9.211  1.00 10.00      A   
ATOM    991  HE1 TRP A 106     -21.999  -8.920   9.890  1.00 10.00      A   
ATOM    992  CE2 TRP A 106     -21.249  -9.700   8.088  1.00 10.00      A   
ATOM    993  CE3 TRP A 106     -19.793 -10.052   6.193  1.00 10.00      A   
ATOM    994  CZ2 TRP A 106     -22.149 -10.657   7.633  1.00 10.00      A   
ATOM    995  CZ3 TRP A 106     -20.686 -11.002   5.743  1.00 10.00      A   
ATOM    996  CH2 TRP A 106     -21.850 -11.296   6.462  1.00 10.00      A   
ATOM    997  C   TRP A 106     -15.672  -8.061   7.247  1.00 10.00      A   
ATOM    998  O   TRP A 106     -15.800  -7.519   6.149  1.00 10.00      A   
ATOM    999  N   LEU A 107     -14.498  -8.193   7.864  1.00 10.00      A   
ATOM   1000  HN  LEU A 107     -14.467  -8.637   8.737  1.00 10.00      A   
ATOM   1001  CA  LEU A 107     -13.256  -7.703   7.273  1.00 10.00      A   
ATOM   1002  CB  LEU A 107     -12.096  -7.869   8.261  1.00 10.00      A   
ATOM   1003  CG  LEU A 107     -10.851  -7.023   7.991  1.00 10.00      A   
ATOM   1004  CD1 LEU A 107     -11.207  -5.547   7.965  1.00 10.00      A   
ATOM   1005  CD2 LEU A 107      -9.789  -7.291   9.043  1.00 10.00      A   
ATOM   1006  C   LEU A 107     -12.965  -8.461   5.983  1.00 10.00      A   
ATOM   1007  O   LEU A 107     -13.080  -9.687   5.942  1.00 10.00      A   
ATOM   1008  N   GLU A 108     -12.589  -7.734   4.938  1.00 10.00      A   
ATOM   1009  HN  GLU A 108     -12.491  -6.762   5.038  1.00 10.00      A   
ATOM   1010  CA  GLU A 108     -12.322  -8.349   3.644  1.00 10.00      A   
ATOM   1011  CB  GLU A 108     -13.336  -7.857   2.608  1.00 10.00      A   
ATOM   1012  CG  GLU A 108     -14.782  -7.893   3.081  1.00 10.00      A   
ATOM   1013  CD  GLU A 108     -15.773  -7.555   1.988  1.00 10.00      A   
ATOM   1014  OE1 GLU A 108     -15.341  -7.134   0.891  1.00 10.00      A   
ATOM   1015  OE2 GLU A 108     -16.989  -7.731   2.211  1.00 10.00      A   
ATOM   1016  C   GLU A 108     -10.902  -8.100   3.132  1.00 10.00      A   
ATOM   1017  O   GLU A 108     -10.233  -9.023   2.674  1.00 10.00      A   
ATOM   1018  N   GLU A 109     -10.438  -6.860   3.184  1.00 10.00      A   
ATOM   1019  HN  GLU A 109     -10.991  -6.143   3.566  1.00 10.00      A   
ATOM   1020  CA  GLU A 109      -9.104  -6.553   2.681  1.00 10.00      A   
ATOM   1021  CB  GLU A 109      -9.171  -5.776   1.363  1.00 10.00      A   
ATOM   1022  CG  GLU A 109     -10.295  -4.759   1.277  1.00 10.00      A   
ATOM   1023  CD  GLU A 109     -10.286  -3.993  -0.033  1.00 10.00      A   
ATOM   1024  OE1 GLU A 109      -9.667  -2.910  -0.088  1.00 10.00      A   
ATOM   1025  OE2 GLU A 109     -10.893  -4.468  -1.015  1.00 10.00      A   
ATOM   1026  C   GLU A 109      -8.229  -5.829   3.692  1.00 10.00      A   
ATOM   1027  O   GLU A 109      -8.683  -4.924   4.396  1.00 10.00      A   
ATOM   1028  N   ILE A 110      -6.966  -6.237   3.752  1.00 10.00      A   
ATOM   1029  HN  ILE A 110      -6.669  -6.964   3.157  1.00 10.00      A   
ATOM   1030  CA  ILE A 110      -6.000  -5.637   4.657  1.00 10.00      A   
ATOM   1031  CB  ILE A 110      -5.610  -6.591   5.812  1.00 10.00      A   
ATOM   1032  CG1 ILE A 110      -6.853  -7.218   6.457  1.00 10.00      A   
ATOM   1033  CG2 ILE A 110      -4.784  -5.851   6.858  1.00 10.00      A   
ATOM   1034  CD1 ILE A 110      -6.545  -8.326   7.445  1.00 10.00      A   
ATOM   1035  C   ILE A 110      -4.739  -5.252   3.886  1.00 10.00      A   
ATOM   1036  O   ILE A 110      -4.122  -6.091   3.223  1.00 10.00      A   
ATOM   1037  N   ARG A 111      -4.377  -3.979   3.950  1.00 10.00      A   
ATOM   1038  HN  ARG A 111      -4.926  -3.352   4.470  1.00 10.00      A   
ATOM   1039  CA  ARG A 111      -3.190  -3.481   3.270  1.00 10.00      A   
ATOM   1040  CB  ARG A 111      -3.570  -2.467   2.189  1.00 10.00      A   
ATOM   1041  CG  ARG A 111      -4.484  -3.036   1.118  1.00 10.00      A   
ATOM   1042  CD  ARG A 111      -5.063  -1.949   0.230  1.00 10.00      A   
ATOM   1043  NE  ARG A 111      -6.352  -2.353  -0.326  1.00 10.00      A   
ATOM   1044  HE  ARG A 111      -7.123  -2.361   0.290  1.00 10.00      A   
ATOM   1045  CZ  ARG A 111      -6.543  -2.710  -1.594  1.00 10.00      A   
ATOM   1046  NH1 ARG A 111      -5.533  -2.710  -2.452  1.00 10.00      A   
ATOM   1047 HH11 ARG A 111      -5.693  -2.996  -3.444  1.00 10.00      A   
ATOM   1048 HH12 ARG A 111      -4.577  -2.420  -2.144  1.00 10.00      A   
ATOM   1049  NH2 ARG A 111      -7.754  -3.066  -2.003  1.00 10.00      A   
ATOM   1050 HH21 ARG A 111      -7.912  -3.347  -2.997  1.00 10.00      A   
ATOM   1051 HH22 ARG A 111      -8.564  -3.067  -1.328  1.00 10.00      A   
ATOM   1052  C   ARG A 111      -2.232  -2.851   4.271  1.00 10.00      A   
ATOM   1053  O   ARG A 111      -2.624  -1.990   5.063  1.00 10.00      A   
ATOM   1054  N   LEU A 112      -0.982  -3.286   4.240  1.00 10.00      A   
ATOM   1055  HN  LEU A 112      -0.725  -3.974   3.581  1.00 10.00      A   
ATOM   1056  CA  LEU A 112       0.025  -2.772   5.151  1.00 10.00      A   
ATOM   1057  CB  LEU A 112       0.328  -3.801   6.245  1.00 10.00      A   
ATOM   1058  CG  LEU A 112      -0.824  -4.145   7.192  1.00 10.00      A   
ATOM   1059  CD1 LEU A 112      -0.561  -5.466   7.892  1.00 10.00      A   
ATOM   1060  CD2 LEU A 112      -1.027  -3.037   8.212  1.00 10.00      A   
ATOM   1061  C   LEU A 112       1.305  -2.421   4.406  1.00 10.00      A   
ATOM   1062  O   LEU A 112       1.699  -3.117   3.464  1.00 10.00      A   
ATOM   1063  N   LYS A 113       1.940  -1.331   4.818  1.00 10.00      A   
ATOM   1064  HN  LYS A 113       1.560  -0.805   5.557  1.00 10.00      A   
ATOM   1065  CA  LYS A 113       3.186  -0.894   4.206  1.00 10.00      A   
ATOM   1066  CB  LYS A 113       2.988   0.386   3.384  1.00 10.00      A   
ATOM   1067  CG  LYS A 113       4.181   0.730   2.500  1.00 10.00      A   
ATOM   1068  CD  LYS A 113       4.197   2.203   2.123  1.00 10.00      A   
ATOM   1069  CE  LYS A 113       5.389   2.535   1.238  1.00 10.00      A   
ATOM   1070  NZ  LYS A 113       5.479   3.989   0.939  1.00 10.00      A   
ATOM   1071  HZ1 LYS A 113       6.276   4.174   0.293  1.00 10.00      A   
ATOM   1072  HZ2 LYS A 113       5.632   4.533   1.815  1.00 10.00      A   
ATOM   1073  HZ3 LYS A 113       4.602   4.320   0.495  1.00 10.00      A   
ATOM   1074  C   LYS A 113       4.244  -0.663   5.278  1.00 10.00      A   
ATOM   1075  O   LYS A 113       4.027   0.116   6.205  1.00 10.00      A   
ATOM   1076  N   ARG A 114       5.375  -1.357   5.146  1.00 10.00      A   
ATOM   1077  HN  ARG A 114       5.460  -1.979   4.386  1.00 10.00      A   
ATOM   1078  CA  ARG A 114       6.486  -1.241   6.092  1.00 10.00      A   
ATOM   1079  CB  ARG A 114       7.083   0.175   6.076  1.00 10.00      A   
ATOM   1080  CG  ARG A 114       7.699   0.585   4.745  1.00 10.00      A   
ATOM   1081  CD  ARG A 114       8.206   2.022   4.781  1.00 10.00      A   
ATOM   1082  NE  ARG A 114       8.741   2.457   3.491  1.00 10.00      A   
ATOM   1083  HE  ARG A 114       9.429   1.882   3.069  1.00 10.00      A   
ATOM   1084  CZ  ARG A 114       8.365   3.575   2.859  1.00 10.00      A   
ATOM   1085  NH1 ARG A 114       7.451   4.377   3.402  1.00 10.00      A   
ATOM   1086 HH11 ARG A 114       7.152   5.260   2.905  1.00 10.00      A   
ATOM   1087 HH12 ARG A 114       7.019   4.138   4.318  1.00 10.00      A   
ATOM   1088  NH2 ARG A 114       8.886   3.878   1.678  1.00 10.00      A   
ATOM   1089 HH21 ARG A 114       9.588   3.251   1.235  1.00 10.00      A   
ATOM   1090 HH22 ARG A 114       8.588   4.749   1.174  1.00 10.00      A   
ATOM   1091  C   ARG A 114       6.047  -1.641   7.501  1.00 10.00      A   
ATOM   1092  O   ARG A 114       6.250  -0.902   8.466  1.00 10.00      A   
ATOM   1093  N   MET A 115       5.450  -2.822   7.611  1.00 10.00      A   
ATOM   1094  HN  MET A 115       5.349  -3.383   6.814  1.00 10.00      A   
ATOM   1095  CA  MET A 115       4.963  -3.317   8.896  1.00 10.00      A   
ATOM   1096  CB  MET A 115       3.432  -3.343   8.920  1.00 10.00      A   
ATOM   1097  CG  MET A 115       2.782  -1.972   8.997  1.00 10.00      A   
ATOM   1098  SD  MET A 115       2.841  -1.258  10.651  1.00 10.00      A   
ATOM   1099  CE  MET A 115       1.678  -2.313  11.512  1.00 10.00      A   
ATOM   1100  C   MET A 115       5.502  -4.710   9.201  1.00 10.00      A   
ATOM   1101  O   MET A 115       5.981  -5.413   8.312  1.00 10.00      A   
ATOM   1102  N   VAL A 116       5.412  -5.108  10.463  1.00 10.00      A   
ATOM   1103  HN  VAL A 116       5.016  -4.504  11.132  1.00 10.00      A   
ATOM   1104  CA  VAL A 116       5.878  -6.416  10.895  1.00 10.00      A   
ATOM   1105  CB  VAL A 116       6.678  -6.329  12.218  1.00 10.00      A   
ATOM   1106  CG1 VAL A 116       7.271  -7.684  12.590  1.00 10.00      A   
ATOM   1107  CG2 VAL A 116       7.770  -5.276  12.116  1.00 10.00      A   
ATOM   1108  C   VAL A 116       4.692  -7.354  11.082  1.00 10.00      A   
ATOM   1109  O   VAL A 116       3.851  -7.145  11.963  1.00 10.00      A   
ATOM   1110  N   VAL A 117       4.617  -8.368  10.233  1.00 10.00      A   
ATOM   1111  HN  VAL A 117       5.318  -8.469   9.549  1.00 10.00      A   
ATOM   1112  CA  VAL A 117       3.544  -9.348  10.287  1.00 10.00      A   
ATOM   1113  CB  VAL A 117       2.681  -9.313   9.007  1.00 10.00      A   
ATOM   1114  CG1 VAL A 117       1.421 -10.148   9.186  1.00 10.00      A   
ATOM   1115  CG2 VAL A 117       2.338  -7.882   8.618  1.00 10.00      A   
ATOM   1116  C   VAL A 117       4.141 -10.741  10.419  1.00 10.00      A   
ATOM   1117  O   VAL A 117       4.609 -11.309   9.438  1.00 10.00      A   
ATOM   1118  N   THR A 118       4.145 -11.276  11.630  1.00 10.00      A   
ATOM   1119  HN  THR A 118       3.776 -10.770  12.384  1.00 10.00      A   
ATOM   1120  CA  THR A 118       4.692 -12.599  11.870  1.00 10.00      A   
ATOM   1121  CB  THR A 118       5.037 -12.792  13.358  1.00 10.00      A   
ATOM   1122  OG1 THR A 118       3.872 -12.543  14.157  1.00 10.00      A   
ATOM   1123  HG1 THR A 118       3.854 -13.176  14.888  1.00 10.00      A   
ATOM   1124  CG2 THR A 118       6.149 -11.844  13.781  1.00 10.00      A   
ATOM   1125  C   THR A 118       3.706 -13.681  11.434  1.00 10.00      A   
ATOM   1126  O   THR A 118       2.531 -13.394  11.169  1.00 10.00      A   
ATOM   1127  N   ASP A 119       4.182 -14.922  11.365  1.00 10.00      A   
ATOM   1128  HN  ASP A 119       5.129 -15.084  11.574  1.00 10.00      A   
ATOM   1129  CA  ASP A 119       3.339 -16.049  10.968  1.00 10.00      A   
ATOM   1130  CB  ASP A 119       4.128 -17.360  10.977  1.00 10.00      A   
ATOM   1131  CG  ASP A 119       5.497 -17.249  10.344  1.00 10.00      A   
ATOM   1132  OD1 ASP A 119       5.581 -17.018   9.120  1.00 10.00      A   
ATOM   1133  OD2 ASP A 119       6.501 -17.403  11.071  1.00 10.00      A   
ATOM   1134  C   ASP A 119       2.161 -16.180  11.920  1.00 10.00      A   
ATOM   1135  O   ASP A 119       1.077 -16.617  11.532  1.00 10.00      A   
ATOM   1136  N   ASP A 120       2.390 -15.788  13.170  1.00 10.00      A   
ATOM   1137  HN  ASP A 120       3.287 -15.454  13.405  1.00 10.00      A   
ATOM   1138  CA  ASP A 120       1.367 -15.843  14.208  1.00 10.00      A   
ATOM   1139  CB  ASP A 120       1.940 -15.356  15.546  1.00 10.00      A   
ATOM   1140  CG  ASP A 120       3.367 -15.811  15.782  1.00 10.00      A   
ATOM   1141  OD1 ASP A 120       3.568 -16.764  16.559  1.00 10.00      A   
ATOM   1142  OD2 ASP A 120       4.294 -15.216  15.185  1.00 10.00      A   
ATOM   1143  C   ASP A 120       0.173 -14.980  13.823  1.00 10.00      A   
ATOM   1144  O   ASP A 120      -0.979 -15.369  14.010  1.00 10.00      A   
ATOM   1145  N   CYS A 121       0.461 -13.813  13.264  1.00 10.00      A   
ATOM   1146  HN  CYS A 121       1.398 -13.573  13.116  1.00 10.00      A   
ATOM   1147  CA  CYS A 121      -0.580 -12.890  12.844  1.00 10.00      A   
ATOM   1148  CB  CYS A 121       0.037 -11.541  12.472  1.00 10.00      A   
ATOM   1149  SG  CYS A 121       1.217 -10.896  13.683  1.00 10.00      A   
ATOM   1150  HG  CYS A 121       2.148 -11.818  13.896  1.00 10.00      A   
ATOM   1151  C   CYS A 121      -1.336 -13.464  11.652  1.00 10.00      A   
ATOM   1152  O   CYS A 121      -2.561 -13.407  11.595  1.00 10.00      A   
ATOM   1153  N   LEU A 122      -0.588 -14.037  10.716  1.00 10.00      A   
ATOM   1154  HN  LEU A 122       0.384 -14.060  10.834  1.00 10.00      A   
ATOM   1155  CA  LEU A 122      -1.171 -14.631   9.521  1.00 10.00      A   
ATOM   1156  CB  LEU A 122      -0.066 -15.098   8.571  1.00 10.00      A   
ATOM   1157  CG  LEU A 122       0.809 -13.997   7.965  1.00 10.00      A   
ATOM   1158  CD1 LEU A 122       2.113 -14.573   7.436  1.00 10.00      A   
ATOM   1159  CD2 LEU A 122       0.061 -13.266   6.862  1.00 10.00      A   
ATOM   1160  C   LEU A 122      -2.094 -15.790   9.880  1.00 10.00      A   
ATOM   1161  O   LEU A 122      -3.206 -15.891   9.354  1.00 10.00      A   
ATOM   1162  N   GLU A 123      -1.628 -16.651  10.785  1.00 10.00      A   
ATOM   1163  HN  GLU A 123      -0.725 -16.519  11.151  1.00 10.00      A   
ATOM   1164  CA  GLU A 123      -2.409 -17.794  11.238  1.00 10.00      A   
ATOM   1165  CB  GLU A 123      -1.669 -18.534  12.356  1.00 10.00      A   
ATOM   1166  CG  GLU A 123      -0.529 -19.429  11.896  1.00 10.00      A   
ATOM   1167  CD  GLU A 123       0.056 -20.239  13.036  1.00 10.00      A   
ATOM   1168  OE1 GLU A 123       1.299 -20.295  13.161  1.00 10.00      A   
ATOM   1169  OE2 GLU A 123      -0.727 -20.816  13.817  1.00 10.00      A   
ATOM   1170  C   GLU A 123      -3.761 -17.331  11.761  1.00 10.00      A   
ATOM   1171  O   GLU A 123      -4.806 -17.834  11.349  1.00 10.00      A   
ATOM   1172  N   LEU A 124      -3.725 -16.344  12.651  1.00 10.00      A   
ATOM   1173  HN  LEU A 124      -2.855 -15.974  12.915  1.00 10.00      A   
ATOM   1174  CA  LEU A 124      -4.935 -15.798  13.256  1.00 10.00      A   
ATOM   1175  CB  LEU A 124      -4.584 -14.681  14.240  1.00 10.00      A   
ATOM   1176  CG  LEU A 124      -3.947 -15.127  15.558  1.00 10.00      A   
ATOM   1177  CD1 LEU A 124      -3.492 -13.923  16.368  1.00 10.00      A   
ATOM   1178  CD2 LEU A 124      -4.919 -15.978  16.360  1.00 10.00      A   
ATOM   1179  C   LEU A 124      -5.943 -15.296  12.221  1.00 10.00      A   
ATOM   1180  O   LEU A 124      -7.149 -15.450  12.404  1.00 10.00      A   
ATOM   1181  N   ILE A 125      -5.456 -14.699  11.143  1.00 10.00      A   
ATOM   1182  HN  ILE A 125      -4.483 -14.611  11.040  1.00 10.00      A   
ATOM   1183  CA  ILE A 125      -6.335 -14.174  10.105  1.00 10.00      A   
ATOM   1184  CB  ILE A 125      -5.561 -13.325   9.072  1.00 10.00      A   
ATOM   1185  CG1 ILE A 125      -4.785 -12.206   9.768  1.00 10.00      A   
ATOM   1186  CG2 ILE A 125      -6.511 -12.747   8.033  1.00 10.00      A   
ATOM   1187  CD1 ILE A 125      -3.770 -11.524   8.880  1.00 10.00      A   
ATOM   1188  C   ILE A 125      -7.066 -15.296   9.377  1.00 10.00      A   
ATOM   1189  O   ILE A 125      -8.294 -15.279   9.259  1.00 10.00      A   
ATOM   1190  N   ALA A 126      -6.303 -16.280   8.918  1.00 10.00      A   
ATOM   1191  HN  ALA A 126      -5.337 -16.250   9.094  1.00 10.00      A   
ATOM   1192  CA  ALA A 126      -6.850 -17.407   8.170  1.00 10.00      A   
ATOM   1193  CB  ALA A 126      -5.729 -18.281   7.636  1.00 10.00      A   
ATOM   1194  C   ALA A 126      -7.843 -18.243   8.975  1.00 10.00      A   
ATOM   1195  O   ALA A 126      -8.856 -18.699   8.435  1.00 10.00      A   
ATOM   1196  N   LYS A 127      -7.567 -18.433  10.261  1.00 10.00      A   
ATOM   1197  HN  LYS A 127      -6.760 -18.022  10.644  1.00 10.00      A   
ATOM   1198  CA  LYS A 127      -8.431 -19.244  11.117  1.00 10.00      A   
ATOM   1199  CB  LYS A 127      -7.609 -20.013  12.162  1.00 10.00      A   
ATOM   1200  CG  LYS A 127      -7.003 -19.154  13.265  1.00 10.00      A   
ATOM   1201  CD  LYS A 127      -5.676 -19.721  13.760  1.00 10.00      A   
ATOM   1202  CE  LYS A 127      -5.836 -21.096  14.390  1.00 10.00      A   
ATOM   1203  NZ  LYS A 127      -5.722 -21.048  15.872  1.00 10.00      A   
ATOM   1204  HZ1 LYS A 127      -5.711 -22.015  16.263  1.00 10.00      A   
ATOM   1205  HZ2 LYS A 127      -6.525 -20.532  16.279  1.00 10.00      A   
ATOM   1206  HZ3 LYS A 127      -4.840 -20.569  16.153  1.00 10.00      A   
ATOM   1207  C   LYS A 127      -9.555 -18.442  11.779  1.00 10.00      A   
ATOM   1208  O   LYS A 127     -10.214 -18.932  12.696  1.00 10.00      A   
ATOM   1209  N   SER A 128      -9.785 -17.217  11.320  1.00 10.00      A   
ATOM   1210  HN  SER A 128      -9.234 -16.861  10.592  1.00 10.00      A   
ATOM   1211  CA  SER A 128     -10.841 -16.395  11.895  1.00 10.00      A   
ATOM   1212  CB  SER A 128     -10.262 -15.284  12.775  1.00 10.00      A   
ATOM   1213  OG  SER A 128      -9.388 -15.814  13.760  1.00 10.00      A   
ATOM   1214  HG  SER A 128      -8.498 -15.896  13.383  1.00 10.00      A   
ATOM   1215  C   SER A 128     -11.781 -15.816  10.839  1.00 10.00      A   
ATOM   1216  O   SER A 128     -12.995 -15.997  10.919  1.00 10.00      A   
ATOM   1217  N   PHE A 129     -11.223 -15.149   9.834  1.00 10.00      A   
ATOM   1218  HN  PHE A 129     -10.243 -15.082   9.779  1.00 10.00      A   
ATOM   1219  CA  PHE A 129     -12.043 -14.530   8.799  1.00 10.00      A   
ATOM   1220  CB  PHE A 129     -11.493 -13.155   8.410  1.00 10.00      A   
ATOM   1221  CG  PHE A 129     -11.255 -12.234   9.572  1.00 10.00      A   
ATOM   1222  CD1 PHE A 129     -10.110 -11.463   9.629  1.00 10.00      A   
ATOM   1223  CD2 PHE A 129     -12.175 -12.137  10.603  1.00 10.00      A   
ATOM   1224  CE1 PHE A 129      -9.884 -10.610  10.688  1.00 10.00      A   
ATOM   1225  CE2 PHE A 129     -11.954 -11.287  11.668  1.00 10.00      A   
ATOM   1226  CZ  PHE A 129     -10.806 -10.522  11.709  1.00 10.00      A   
ATOM   1227  C   PHE A 129     -12.172 -15.399   7.558  1.00 10.00      A   
ATOM   1228  O   PHE A 129     -11.180 -15.902   7.030  1.00 10.00      A   
ATOM   1229  N   LYS A 130     -13.402 -15.572   7.104  1.00 10.00      A   
ATOM   1230  HN  LYS A 130     -14.157 -15.170   7.593  1.00 10.00      A   
ATOM   1231  CA  LYS A 130     -13.673 -16.349   5.906  1.00 10.00      A   
ATOM   1232  CB  LYS A 130     -14.839 -17.321   6.137  1.00 10.00      A   
ATOM   1233  CG  LYS A 130     -14.608 -18.346   7.238  1.00 10.00      A   
ATOM   1234  CD  LYS A 130     -15.029 -17.810   8.597  1.00 10.00      A   
ATOM   1235  CE  LYS A 130     -14.711 -18.804   9.698  1.00 10.00      A   
ATOM   1236  NZ  LYS A 130     -14.994 -18.248  11.049  1.00 10.00      A   
ATOM   1237  HZ1 LYS A 130     -16.021 -18.157  11.199  1.00 10.00      A   
ATOM   1238  HZ2 LYS A 130     -14.561 -17.305  11.148  1.00 10.00      A   
ATOM   1239  HZ3 LYS A 130     -14.602 -18.873  11.783  1.00 10.00      A   
ATOM   1240  C   LYS A 130     -14.008 -15.397   4.765  1.00 10.00      A   
ATOM   1241  O   LYS A 130     -14.171 -15.804   3.615  1.00 10.00      A   
ATOM   1242  N   ASN A 131     -14.098 -14.116   5.110  1.00 10.00      A   
ATOM   1243  HN  ASN A 131     -13.944 -13.868   6.045  1.00 10.00      A   
ATOM   1244  CA  ASN A 131     -14.420 -13.069   4.152  1.00 10.00      A   
ATOM   1245  CB  ASN A 131     -15.309 -12.014   4.816  1.00 10.00      A   
ATOM   1246  CG  ASN A 131     -16.540 -11.694   3.996  1.00 10.00      A   
ATOM   1247  OD1 ASN A 131     -17.250 -12.593   3.547  1.00 10.00      A   
ATOM   1248  ND2 ASN A 131     -16.802 -10.413   3.800  1.00 10.00      A   
ATOM   1249 HD21 ASN A 131     -16.192  -9.753   4.193  1.00 10.00      A   
ATOM   1250 HD22 ASN A 131     -17.587 -10.173   3.266  1.00 10.00      A   
ATOM   1251  C   ASN A 131     -13.148 -12.408   3.635  1.00 10.00      A   
ATOM   1252  O   ASN A 131     -13.205 -11.374   2.969  1.00 10.00      A   
ATOM   1253  N   PHE A 132     -12.003 -13.009   3.952  1.00 10.00      A   
ATOM   1254  HN  PHE A 132     -12.029 -13.831   4.479  1.00 10.00      A   
ATOM   1255  CA  PHE A 132     -10.710 -12.485   3.521  1.00 10.00      A   
ATOM   1256  CB  PHE A 132      -9.571 -13.274   4.176  1.00 10.00      A   
ATOM   1257  CG  PHE A 132      -8.245 -12.565   4.169  1.00 10.00      A   
ATOM   1258  CD1 PHE A 132      -7.071 -13.274   3.991  1.00 10.00      A   
ATOM   1259  CD2 PHE A 132      -8.169 -11.192   4.346  1.00 10.00      A   
ATOM   1260  CE1 PHE A 132      -5.847 -12.632   3.990  1.00 10.00      A   
ATOM   1261  CE2 PHE A 132      -6.951 -10.543   4.346  1.00 10.00      A   
ATOM   1262  CZ  PHE A 132      -5.789 -11.264   4.168  1.00 10.00      A   
ATOM   1263  C   PHE A 132     -10.595 -12.542   1.999  1.00 10.00      A   
ATOM   1264  O   PHE A 132     -10.723 -13.608   1.393  1.00 10.00      A   
ATOM   1265  N   LYS A 133     -10.361 -11.389   1.386  1.00 10.00      A   
ATOM   1266  HN  LYS A 133     -10.268 -10.568   1.923  1.00 10.00      A   
ATOM   1267  CA  LYS A 133     -10.260 -11.309  -0.063  1.00 10.00      A   
ATOM   1268  CB  LYS A 133     -11.383 -10.436  -0.626  1.00 10.00      A   
ATOM   1269  CG  LYS A 133     -12.786 -10.955  -0.349  1.00 10.00      A   
ATOM   1270  CD  LYS A 133     -13.841  -9.934  -0.753  1.00 10.00      A   
ATOM   1271  CE  LYS A 133     -15.231 -10.363  -0.312  1.00 10.00      A   
ATOM   1272  NZ  LYS A 133     -16.244  -9.297  -0.537  1.00 10.00      A   
ATOM   1273  HZ1 LYS A 133     -15.991  -8.441   0.008  1.00 10.00      A   
ATOM   1274  HZ2 LYS A 133     -17.183  -9.622  -0.232  1.00 10.00      A   
ATOM   1275  HZ3 LYS A 133     -16.288  -9.047  -1.545  1.00 10.00      A   
ATOM   1276  C   LYS A 133      -8.911 -10.783  -0.550  1.00 10.00      A   
ATOM   1277  O   LYS A 133      -8.269 -11.409  -1.386  1.00 10.00      A   
ATOM   1278  N   VAL A 134      -8.469  -9.642  -0.040  1.00 10.00      A   
ATOM   1279  HN  VAL A 134      -8.976  -9.193   0.670  1.00 10.00      A   
ATOM   1280  CA  VAL A 134      -7.215  -9.063  -0.514  1.00 10.00      A   
ATOM   1281  CB  VAL A 134      -7.452  -7.720  -1.246  1.00 10.00      A   
ATOM   1282  CG1 VAL A 134      -6.152  -7.169  -1.814  1.00 10.00      A   
ATOM   1283  CG2 VAL A 134      -8.478  -7.890  -2.356  1.00 10.00      A   
ATOM   1284  C   VAL A 134      -6.181  -8.882   0.589  1.00 10.00      A   
ATOM   1285  O   VAL A 134      -6.485  -8.392   1.680  1.00 10.00      A   
ATOM   1286  N   LEU A 135      -4.952  -9.287   0.288  1.00 10.00      A   
ATOM   1287  HN  LEU A 135      -4.783  -9.681  -0.600  1.00 10.00      A   
ATOM   1288  CA  LEU A 135      -3.845  -9.162   1.221  1.00 10.00      A   
ATOM   1289  CB  LEU A 135      -3.398 -10.535   1.723  1.00 10.00      A   
ATOM   1290  CG  LEU A 135      -2.236 -10.534   2.717  1.00 10.00      A   
ATOM   1291  CD1 LEU A 135      -2.575  -9.698   3.944  1.00 10.00      A   
ATOM   1292  CD2 LEU A 135      -1.871 -11.954   3.117  1.00 10.00      A   
ATOM   1293  C   LEU A 135      -2.679  -8.443   0.550  1.00 10.00      A   
ATOM   1294  O   LEU A 135      -2.057  -8.980  -0.367  1.00 10.00      A   
ATOM   1295  N   VAL A 136      -2.401  -7.222   0.988  1.00 10.00      A   
ATOM   1296  HN  VAL A 136      -2.929  -6.843   1.724  1.00 10.00      A   
ATOM   1297  CA  VAL A 136      -1.311  -6.437   0.415  1.00 10.00      A   
ATOM   1298  CB  VAL A 136      -1.814  -5.140  -0.260  1.00 10.00      A   
ATOM   1299  CG1 VAL A 136      -0.653  -4.370  -0.878  1.00 10.00      A   
ATOM   1300  CG2 VAL A 136      -2.859  -5.460  -1.317  1.00 10.00      A   
ATOM   1301  C   VAL A 136      -0.271  -6.096   1.476  1.00 10.00      A   
ATOM   1302  O   VAL A 136      -0.545  -5.346   2.412  1.00 10.00      A   
ATOM   1303  N   LEU A 137       0.914  -6.657   1.326  1.00 10.00      A   
ATOM   1304  HN  LEU A 137       1.074  -7.239   0.548  1.00 10.00      A   
ATOM   1305  CA  LEU A 137       1.998  -6.422   2.263  1.00 10.00      A   
ATOM   1306  CB  LEU A 137       2.400  -7.726   2.965  1.00 10.00      A   
ATOM   1307  CG  LEU A 137       1.327  -8.404   3.818  1.00 10.00      A   
ATOM   1308  CD1 LEU A 137       1.837  -9.735   4.344  1.00 10.00      A   
ATOM   1309  CD2 LEU A 137       0.899  -7.503   4.966  1.00 10.00      A   
ATOM   1310  C   LEU A 137       3.199  -5.836   1.531  1.00 10.00      A   
ATOM   1311  O   LEU A 137       3.970  -6.565   0.909  1.00 10.00      A   
ATOM   1312  N   SER A 138       3.347  -4.520   1.597  1.00 10.00      A   
ATOM   1313  HN  SER A 138       2.699  -3.990   2.115  1.00 10.00      A   
ATOM   1314  CA  SER A 138       4.456  -3.842   0.941  1.00 10.00      A   
ATOM   1315  CB  SER A 138       3.969  -2.574   0.228  1.00 10.00      A   
ATOM   1316  OG  SER A 138       5.003  -1.962  -0.529  1.00 10.00      A   
ATOM   1317  HG  SER A 138       5.654  -2.624  -0.788  1.00 10.00      A   
ATOM   1318  C   SER A 138       5.538  -3.501   1.958  1.00 10.00      A   
ATOM   1319  O   SER A 138       5.246  -2.954   3.023  1.00 10.00      A   
ATOM   1320  N   SER A 139       6.776  -3.865   1.633  1.00 10.00      A   
ATOM   1321  HN  SER A 139       6.920  -4.328   0.778  1.00 10.00      A   
ATOM   1322  CA  SER A 139       7.931  -3.603   2.493  1.00 10.00      A   
ATOM   1323  CB  SER A 139       8.252  -2.107   2.494  1.00 10.00      A   
ATOM   1324  OG  SER A 139       8.101  -1.558   1.191  1.00 10.00      A   
ATOM   1325  HG  SER A 139       8.561  -0.714   1.146  1.00 10.00      A   
ATOM   1326  C   SER A 139       7.706  -4.120   3.919  1.00 10.00      A   
ATOM   1327  O   SER A 139       8.073  -3.467   4.895  1.00 10.00      A   
ATOM   1328  N   CYS A 140       7.110  -5.295   4.031  1.00 10.00      A   
ATOM   1329  HN  CYS A 140       6.874  -5.793   3.214  1.00 10.00      A   
ATOM   1330  CA  CYS A 140       6.820  -5.884   5.327  1.00 10.00      A   
ATOM   1331  CB  CYS A 140       5.400  -6.451   5.336  1.00 10.00      A   
ATOM   1332  SG  CYS A 140       4.119  -5.212   5.030  1.00 10.00      A   
ATOM   1333  HG  CYS A 140       4.588  -4.358   4.130  1.00 10.00      A   
ATOM   1334  C   CYS A 140       7.835  -6.959   5.691  1.00 10.00      A   
ATOM   1335  O   CYS A 140       8.590  -7.427   4.834  1.00 10.00      A   
ATOM   1336  N   GLU A 141       7.852  -7.337   6.961  1.00 10.00      A   
ATOM   1337  HN  GLU A 141       7.220  -6.923   7.590  1.00 10.00      A   
ATOM   1338  CA  GLU A 141       8.772  -8.349   7.457  1.00 10.00      A   
ATOM   1339  CB  GLU A 141      10.061  -7.684   7.953  1.00 10.00      A   
ATOM   1340  CG  GLU A 141       9.830  -6.615   9.015  1.00 10.00      A   
ATOM   1341  CD  GLU A 141      11.084  -6.229   9.779  1.00 10.00      A   
ATOM   1342  OE1 GLU A 141      12.187  -6.683   9.411  1.00 10.00      A   
ATOM   1343  OE2 GLU A 141      10.975  -5.457  10.757  1.00 10.00      A   
ATOM   1344  C   GLU A 141       8.131  -9.118   8.605  1.00 10.00      A   
ATOM   1345  O   GLU A 141       7.083  -8.723   9.113  1.00 10.00      A   
ATOM   1346  N   GLY A 142       8.752 -10.225   8.992  1.00 10.00      A   
ATOM   1347  HN  GLY A 142       9.556 -10.520   8.503  1.00 10.00      A   
ATOM   1348  CA  GLY A 142       8.249 -11.013  10.100  1.00 10.00      A   
ATOM   1349  C   GLY A 142       7.593 -12.316   9.685  1.00 10.00      A   
ATOM   1350  O   GLY A 142       7.381 -13.193  10.523  1.00 10.00      A   
ATOM   1351  N   PHE A 143       7.289 -12.461   8.399  1.00 10.00      A   
ATOM   1352  HN  PHE A 143       7.522 -11.750   7.766  1.00 10.00      A   
ATOM   1353  CA  PHE A 143       6.632 -13.670   7.910  1.00 10.00      A   
ATOM   1354  CB  PHE A 143       5.406 -13.354   7.042  1.00 10.00      A   
ATOM   1355  CG  PHE A 143       5.661 -12.457   5.859  1.00 10.00      A   
ATOM   1356  CD1 PHE A 143       5.817 -12.986   4.586  1.00 10.00      A   
ATOM   1357  CD2 PHE A 143       5.725 -11.083   6.017  1.00 10.00      A   
ATOM   1358  CE1 PHE A 143       6.032 -12.160   3.498  1.00 10.00      A   
ATOM   1359  CE2 PHE A 143       5.943 -10.253   4.936  1.00 10.00      A   
ATOM   1360  CZ  PHE A 143       6.096 -10.791   3.673  1.00 10.00      A   
ATOM   1361  C   PHE A 143       7.584 -14.615   7.188  1.00 10.00      A   
ATOM   1362  O   PHE A 143       8.529 -14.185   6.521  1.00 10.00      A   
ATOM   1363  N   SER A 144       7.324 -15.904   7.333  1.00 10.00      A   
ATOM   1364  HN  SER A 144       6.552 -16.179   7.886  1.00 10.00      A   
ATOM   1365  CA  SER A 144       8.135 -16.928   6.702  1.00 10.00      A   
ATOM   1366  CB  SER A 144       8.605 -17.924   7.764  1.00 10.00      A   
ATOM   1367  OG  SER A 144       7.509 -18.641   8.300  1.00 10.00      A   
ATOM   1368  HG  SER A 144       6.897 -18.015   8.733  1.00 10.00      A   
ATOM   1369  C   SER A 144       7.313 -17.651   5.639  1.00 10.00      A   
ATOM   1370  O   SER A 144       6.209 -17.215   5.297  1.00 10.00      A   
ATOM   1371  N   THR A 145       7.838 -18.759   5.125  1.00 10.00      A   
ATOM   1372  HN  THR A 145       8.721 -19.062   5.429  1.00 10.00      A   
ATOM   1373  CA  THR A 145       7.129 -19.530   4.114  1.00 10.00      A   
ATOM   1374  CB  THR A 145       8.050 -20.553   3.430  1.00 10.00      A   
ATOM   1375  OG1 THR A 145       8.833 -21.231   4.421  1.00 10.00      A   
ATOM   1376  HG1 THR A 145       8.289 -21.912   4.841  1.00 10.00      A   
ATOM   1377  CG2 THR A 145       8.976 -19.862   2.442  1.00 10.00      A   
ATOM   1378  C   THR A 145       5.934 -20.249   4.730  1.00 10.00      A   
ATOM   1379  O   THR A 145       4.963 -20.561   4.043  1.00 10.00      A   
ATOM   1380  N   ASP A 146       6.007 -20.490   6.039  1.00 10.00      A   
ATOM   1381  HN  ASP A 146       6.801 -20.196   6.538  1.00 10.00      A   
ATOM   1382  CA  ASP A 146       4.936 -21.170   6.756  1.00 10.00      A   
ATOM   1383  CB  ASP A 146       5.418 -21.651   8.126  1.00 10.00      A   
ATOM   1384  CG  ASP A 146       6.208 -22.937   8.041  1.00 10.00      A   
ATOM   1385  OD1 ASP A 146       5.585 -24.008   7.893  1.00 10.00      A   
ATOM   1386  OD2 ASP A 146       7.452 -22.879   8.105  1.00 10.00      A   
ATOM   1387  C   ASP A 146       3.734 -20.257   6.909  1.00 10.00      A   
ATOM   1388  O   ASP A 146       2.594 -20.715   6.957  1.00 10.00      A   
ATOM   1389  N   GLY A 147       4.003 -18.959   6.970  1.00 10.00      A   
ATOM   1390  HN  GLY A 147       4.934 -18.660   6.928  1.00 10.00      A   
ATOM   1391  CA  GLY A 147       2.943 -17.986   7.102  1.00 10.00      A   
ATOM   1392  C   GLY A 147       2.060 -17.961   5.874  1.00 10.00      A   
ATOM   1393  O   GLY A 147       0.849 -18.134   5.967  1.00 10.00      A   
ATOM   1394  N   LEU A 148       2.675 -17.779   4.713  1.00 10.00      A   
ATOM   1395  HN  LEU A 148       3.650 -17.670   4.700  1.00 10.00      A   
ATOM   1396  CA  LEU A 148       1.936 -17.743   3.455  1.00 10.00      A   
ATOM   1397  CB  LEU A 148       2.848 -17.298   2.309  1.00 10.00      A   
ATOM   1398  CG  LEU A 148       3.328 -15.846   2.365  1.00 10.00      A   
ATOM   1399  CD1 LEU A 148       4.285 -15.544   1.225  1.00 10.00      A   
ATOM   1400  CD2 LEU A 148       2.148 -14.886   2.343  1.00 10.00      A   
ATOM   1401  C   LEU A 148       1.316 -19.106   3.152  1.00 10.00      A   
ATOM   1402  O   LEU A 148       0.264 -19.199   2.516  1.00 10.00      A   
ATOM   1403  N   ALA A 149       1.969 -20.162   3.629  1.00 10.00      A   
ATOM   1404  HN  ALA A 149       2.803 -20.022   4.126  1.00 10.00      A   
ATOM   1405  CA  ALA A 149       1.487 -21.521   3.421  1.00 10.00      A   
ATOM   1406  CB  ALA A 149       2.542 -22.538   3.832  1.00 10.00      A   
ATOM   1407  C   ALA A 149       0.194 -21.767   4.187  1.00 10.00      A   
ATOM   1408  O   ALA A 149      -0.597 -22.630   3.817  1.00 10.00      A   
ATOM   1409  N   ALA A 150      -0.020 -20.991   5.242  1.00 10.00      A   
ATOM   1410  HN  ALA A 150       0.645 -20.306   5.473  1.00 10.00      A   
ATOM   1411  CA  ALA A 150      -1.214 -21.127   6.071  1.00 10.00      A   
ATOM   1412  CB  ALA A 150      -0.896 -20.786   7.518  1.00 10.00      A   
ATOM   1413  C   ALA A 150      -2.351 -20.250   5.556  1.00 10.00      A   
ATOM   1414  O   ALA A 150      -3.477 -20.317   6.048  1.00 10.00      A   
ATOM   1415  N   ILE A 151      -2.056 -19.441   4.554  1.00 10.00      A   
ATOM   1416  HN  ILE A 151      -1.141 -19.431   4.201  1.00 10.00      A   
ATOM   1417  CA  ILE A 151      -3.055 -18.553   3.972  1.00 10.00      A   
ATOM   1418  CB  ILE A 151      -2.480 -17.135   3.753  1.00 10.00      A   
ATOM   1419  CG1 ILE A 151      -1.914 -16.570   5.059  1.00 10.00      A   
ATOM   1420  CG2 ILE A 151      -3.536 -16.198   3.181  1.00 10.00      A   
ATOM   1421  CD1 ILE A 151      -2.946 -16.397   6.153  1.00 10.00      A   
ATOM   1422  C   ILE A 151      -3.549 -19.089   2.633  1.00 10.00      A   
ATOM   1423  O   ILE A 151      -4.752 -19.117   2.363  1.00 10.00      A   
ATOM   1424  N   ALA A 152      -2.607 -19.535   1.815  1.00 10.00      A   
ATOM   1425  HN  ALA A 152      -1.671 -19.510   2.117  1.00 10.00      A   
ATOM   1426  CA  ALA A 152      -2.901 -20.046   0.478  1.00 10.00      A   
ATOM   1427  CB  ALA A 152      -1.623 -20.119  -0.341  1.00 10.00      A   
ATOM   1428  C   ALA A 152      -3.624 -21.398   0.467  1.00 10.00      A   
ATOM   1429  O   ALA A 152      -3.020 -22.413   0.144  1.00 10.00      A   
ATOM   1430  N   ALA A 153      -4.917 -21.378   0.810  1.00 10.00      A   
ATOM   1431  HN  ALA A 153      -5.309 -20.518   1.076  1.00 10.00      A   
ATOM   1432  CA  ALA A 153      -5.786 -22.567   0.823  1.00 10.00      A   
ATOM   1433  CB  ALA A 153      -5.102 -23.803   1.392  1.00 10.00      A   
ATOM   1434  C   ALA A 153      -7.039 -22.271   1.622  1.00 10.00      A   
ATOM   1435  O   ALA A 153      -8.157 -22.519   1.171  1.00 10.00      A   
ATOM   1436  N   THR A 154      -6.824 -21.719   2.807  1.00 10.00      A   
ATOM   1437  HN  THR A 154      -5.905 -21.550   3.086  1.00 10.00      A   
ATOM   1438  CA  THR A 154      -7.897 -21.369   3.717  1.00 10.00      A   
ATOM   1439  CB  THR A 154      -7.296 -20.794   5.013  1.00 10.00      A   
ATOM   1440  OG1 THR A 154      -5.907 -21.168   5.083  1.00 10.00      A   
ATOM   1441  HG1 THR A 154      -5.465 -20.652   5.773  1.00 10.00      A   
ATOM   1442  CG2 THR A 154      -8.027 -21.334   6.232  1.00 10.00      A   
ATOM   1443  C   THR A 154      -8.818 -20.331   3.085  1.00 10.00      A   
ATOM   1444  O   THR A 154     -10.041 -20.491   3.066  1.00 10.00      A   
ATOM   1445  N   CYS A 155      -8.215 -19.277   2.553  1.00 10.00      A   
ATOM   1446  HN  CYS A 155      -7.238 -19.218   2.586  1.00 10.00      A   
ATOM   1447  CA  CYS A 155      -8.964 -18.211   1.917  1.00 10.00      A   
ATOM   1448  CB  CYS A 155      -8.186 -16.902   2.018  1.00 10.00      A   
ATOM   1449  SG  CYS A 155      -7.286 -16.717   3.575  1.00 10.00      A   
ATOM   1450  HG  CYS A 155      -8.154 -16.861   4.566  1.00 10.00      A   
ATOM   1451  C   CYS A 155      -9.235 -18.556   0.457  1.00 10.00      A   
ATOM   1452  O   CYS A 155      -8.319 -18.595  -0.364  1.00 10.00      A   
ATOM   1453  N   ARG A 156     -10.495 -18.819   0.146  1.00 10.00      A   
ATOM   1454  HN  ARG A 156     -11.178 -18.775   0.848  1.00 10.00      A   
ATOM   1455  CA  ARG A 156     -10.892 -19.168  -1.211  1.00 10.00      A   
ATOM   1456  CB  ARG A 156     -12.076 -20.131  -1.199  1.00 10.00      A   
ATOM   1457  CG  ARG A 156     -11.735 -21.552  -0.790  1.00 10.00      A   
ATOM   1458  CD  ARG A 156     -12.785 -22.526  -1.295  1.00 10.00      A   
ATOM   1459  NE  ARG A 156     -14.090 -22.294  -0.681  1.00 10.00      A   
ATOM   1460  HE  ARG A 156     -14.507 -21.414  -0.829  1.00 10.00      A   
ATOM   1461  CZ  ARG A 156     -14.731 -23.197   0.064  1.00 10.00      A   
ATOM   1462  NH1 ARG A 156     -14.185 -24.388   0.285  1.00 10.00      A   
ATOM   1463 HH11 ARG A 156     -14.686 -25.107   0.874  1.00 10.00      A   
ATOM   1464 HH12 ARG A 156     -13.256 -24.621  -0.121  1.00 10.00      A   
ATOM   1465  NH2 ARG A 156     -15.920 -22.911   0.570  1.00 10.00      A   
ATOM   1466 HH21 ARG A 156     -16.361 -21.983   0.389  1.00 10.00      A   
ATOM   1467 HH22 ARG A 156     -16.421 -23.617   1.154  1.00 10.00      A   
ATOM   1468  C   ARG A 156     -11.271 -17.926  -2.000  1.00 10.00      A   
ATOM   1469  O   ARG A 156     -11.264 -17.933  -3.232  1.00 10.00      A   
ATOM   1470  N   ASN A 157     -11.602 -16.860  -1.283  1.00 10.00      A   
ATOM   1471  HN  ASN A 157     -11.581 -16.913  -0.303  1.00 10.00      A   
ATOM   1472  CA  ASN A 157     -12.001 -15.614  -1.915  1.00 10.00      A   
ATOM   1473  CB  ASN A 157     -13.091 -14.923  -1.099  1.00 10.00      A   
ATOM   1474  CG  ASN A 157     -14.436 -14.969  -1.790  1.00 10.00      A   
ATOM   1475  OD1 ASN A 157     -14.758 -14.103  -2.601  1.00 10.00      A   
ATOM   1476  ND2 ASN A 157     -15.235 -15.981  -1.476  1.00 10.00      A   
ATOM   1477 HD21 ASN A 157     -14.917 -16.639  -0.815  1.00 10.00      A   
ATOM   1478 HD22 ASN A 157     -16.107 -16.039  -1.920  1.00 10.00      A   
ATOM   1479  C   ASN A 157     -10.821 -14.680  -2.129  1.00 10.00      A   
ATOM   1480  O   ASN A 157     -11.002 -13.483  -2.360  1.00 10.00      A   
ATOM   1481  N   LEU A 158      -9.617 -15.231  -2.054  1.00 10.00      A   
ATOM   1482  HN  LEU A 158      -9.544 -16.188  -1.863  1.00 10.00      A   
ATOM   1483  CA  LEU A 158      -8.405 -14.447  -2.247  1.00 10.00      A   
ATOM   1484  CB  LEU A 158      -7.163 -15.295  -1.965  1.00 10.00      A   
ATOM   1485  CG  LEU A 158      -5.850 -14.532  -1.773  1.00 10.00      A   
ATOM   1486  CD1 LEU A 158      -5.834 -13.823  -0.427  1.00 10.00      A   
ATOM   1487  CD2 LEU A 158      -4.665 -15.473  -1.904  1.00 10.00      A   
ATOM   1488  C   LEU A 158      -8.354 -13.887  -3.667  1.00 10.00      A   
ATOM   1489  O   LEU A 158      -8.366 -14.636  -4.642  1.00 10.00      A   
ATOM   1490  N   LYS A 159      -8.311 -12.570  -3.776  1.00 10.00      A   
ATOM   1491  HN  LYS A 159      -8.307 -12.026  -2.959  1.00 10.00      A   
ATOM   1492  CA  LYS A 159      -8.279 -11.908  -5.068  1.00 10.00      A   
ATOM   1493  CB  LYS A 159      -9.222 -10.699  -5.073  1.00 10.00      A   
ATOM   1494  CG  LYS A 159     -10.682 -11.018  -4.784  1.00 10.00      A   
ATOM   1495  CD  LYS A 159     -11.535  -9.757  -4.821  1.00 10.00      A   
ATOM   1496  CE  LYS A 159     -11.498  -9.102  -6.194  1.00 10.00      A   
ATOM   1497  NZ  LYS A 159     -12.171  -7.780  -6.209  1.00 10.00      A   
ATOM   1498  HZ1 LYS A 159     -12.163  -7.389  -7.173  1.00 10.00      A   
ATOM   1499  HZ2 LYS A 159     -11.677  -7.121  -5.578  1.00 10.00      A   
ATOM   1500  HZ3 LYS A 159     -13.158  -7.874  -5.893  1.00 10.00      A   
ATOM   1501  C   LYS A 159      -6.875 -11.447  -5.436  1.00 10.00      A   
ATOM   1502  O   LYS A 159      -6.370 -11.757  -6.515  1.00 10.00      A   
ATOM   1503  N   GLU A 160      -6.243 -10.704  -4.544  1.00 10.00      A   
ATOM   1504  HN  GLU A 160      -6.665 -10.519  -3.679  1.00 10.00      A   
ATOM   1505  CA  GLU A 160      -4.916 -10.177  -4.817  1.00 10.00      A   
ATOM   1506  CB  GLU A 160      -4.996  -8.674  -5.084  1.00 10.00      A   
ATOM   1507  CG  GLU A 160      -5.950  -8.297  -6.206  1.00 10.00      A   
ATOM   1508  CD  GLU A 160      -6.350  -6.838  -6.175  1.00 10.00      A   
ATOM   1509  OE1 GLU A 160      -7.086  -6.436  -5.250  1.00 10.00      A   
ATOM   1510  OE2 GLU A 160      -5.945  -6.087  -7.084  1.00 10.00      A   
ATOM   1511  C   GLU A 160      -3.949 -10.447  -3.678  1.00 10.00      A   
ATOM   1512  O   GLU A 160      -4.310 -10.349  -2.502  1.00 10.00      A   
ATOM   1513  N   LEU A 161      -2.724 -10.788  -4.040  1.00 10.00      A   
ATOM   1514  HN  LEU A 161      -2.515 -10.865  -5.001  1.00 10.00      A   
ATOM   1515  CA  LEU A 161      -1.676 -11.060  -3.073  1.00 10.00      A   
ATOM   1516  CB  LEU A 161      -1.436 -12.569  -2.957  1.00 10.00      A   
ATOM   1517  CG  LEU A 161      -0.390 -13.018  -1.933  1.00 10.00      A   
ATOM   1518  CD1 LEU A 161      -0.849 -12.705  -0.517  1.00 10.00      A   
ATOM   1519  CD2 LEU A 161      -0.085 -14.498  -2.091  1.00 10.00      A   
ATOM   1520  C   LEU A 161      -0.398 -10.348  -3.497  1.00 10.00      A   
ATOM   1521  O   LEU A 161       0.322 -10.817  -4.380  1.00 10.00      A   
ATOM   1522  N   ASP A 162      -0.134  -9.205  -2.885  1.00 10.00      A   
ATOM   1523  HN  ASP A 162      -0.740  -8.888  -2.183  1.00 10.00      A   
ATOM   1524  CA  ASP A 162       1.053  -8.421  -3.209  1.00 10.00      A   
ATOM   1525  CB  ASP A 162       0.674  -7.000  -3.651  1.00 10.00      A   
ATOM   1526  CG  ASP A 162       1.875  -6.139  -4.013  1.00 10.00      A   
ATOM   1527  OD1 ASP A 162       2.941  -6.697  -4.349  1.00 10.00      A   
ATOM   1528  OD2 ASP A 162       1.751  -4.897  -3.971  1.00 10.00      A   
ATOM   1529  C   ASP A 162       1.996  -8.366  -2.020  1.00 10.00      A   
ATOM   1530  O   ASP A 162       1.575  -8.089  -0.896  1.00 10.00      A   
ATOM   1531  N   LEU A 163       3.266  -8.652  -2.278  1.00 10.00      A   
ATOM   1532  HN  LEU A 163       3.520  -8.891  -3.195  1.00 10.00      A   
ATOM   1533  CA  LEU A 163       4.293  -8.640  -1.249  1.00 10.00      A   
ATOM   1534  CB  LEU A 163       4.720 -10.078  -0.937  1.00 10.00      A   
ATOM   1535  CG  LEU A 163       3.596 -11.071  -0.633  1.00 10.00      A   
ATOM   1536  CD1 LEU A 163       4.080 -12.495  -0.848  1.00 10.00      A   
ATOM   1537  CD2 LEU A 163       3.095 -10.888   0.792  1.00 10.00      A   
ATOM   1538  C   LEU A 163       5.505  -7.849  -1.738  1.00 10.00      A   
ATOM   1539  O   LEU A 163       6.646  -8.143  -1.375  1.00 10.00      A   
ATOM   1540  N   ARG A 164       5.243  -6.848  -2.568  1.00 10.00      A   
ATOM   1541  HN  ARG A 164       4.306  -6.670  -2.810  1.00 10.00      A   
ATOM   1542  CA  ARG A 164       6.294  -6.011  -3.144  1.00 10.00      A   
ATOM   1543  CB  ARG A 164       5.711  -4.964  -4.097  1.00 10.00      A   
ATOM   1544  CG  ARG A 164       4.991  -3.809  -3.422  1.00 10.00      A   
ATOM   1545  CD  ARG A 164       4.315  -2.921  -4.450  1.00 10.00      A   
ATOM   1546  NE  ARG A 164       3.936  -1.628  -3.893  1.00 10.00      A   
ATOM   1547  HE  ARG A 164       4.609  -0.907  -3.926  1.00 10.00      A   
ATOM   1548  CZ  ARG A 164       2.753  -1.369  -3.340  1.00 10.00      A   
ATOM   1549  NH1 ARG A 164       1.826  -2.321  -3.255  1.00 10.00      A   
ATOM   1550 HH11 ARG A 164       2.015  -3.287  -3.619  1.00 10.00      A   
ATOM   1551 HH12 ARG A 164       0.902  -2.107  -2.824  1.00 10.00      A   
ATOM   1552  NH2 ARG A 164       2.504  -0.159  -2.850  1.00 10.00      A   
ATOM   1553 HH21 ARG A 164       1.579   0.053  -2.415  1.00 10.00      A   
ATOM   1554 HH22 ARG A 164       3.236   0.587  -2.895  1.00 10.00      A   
ATOM   1555  C   ARG A 164       7.202  -5.352  -2.108  1.00 10.00      A   
ATOM   1556  O   ARG A 164       6.741  -4.801  -1.104  1.00 10.00      A   
ATOM   1557  N   GLU A 165       8.501  -5.439  -2.374  1.00 10.00      A   
ATOM   1558  HN  GLU A 165       8.776  -5.915  -3.185  1.00 10.00      A   
ATOM   1559  CA  GLU A 165       9.535  -4.849  -1.526  1.00 10.00      A   
ATOM   1560  CB  GLU A 165       9.452  -3.320  -1.521  1.00 10.00      A   
ATOM   1561  CG  GLU A 165       9.968  -2.663  -2.792  1.00 10.00      A   
ATOM   1562  CD  GLU A 165       8.918  -2.541  -3.882  1.00 10.00      A   
ATOM   1563  OE1 GLU A 165       8.275  -1.472  -3.976  1.00 10.00      A   
ATOM   1564  OE2 GLU A 165       8.741  -3.503  -4.661  1.00 10.00      A   
ATOM   1565  C   GLU A 165       9.568  -5.408  -0.103  1.00 10.00      A   
ATOM   1566  O   GLU A 165      10.199  -4.825   0.776  1.00 10.00      A   
ATOM   1567  N   SER A 166       8.905  -6.533   0.114  1.00 10.00      A   
ATOM   1568  HN  SER A 166       8.420  -6.955  -0.628  1.00 10.00      A   
ATOM   1569  CA  SER A 166       8.872  -7.152   1.427  1.00 10.00      A   
ATOM   1570  CB  SER A 166       7.494  -7.761   1.699  1.00 10.00      A   
ATOM   1571  OG  SER A 166       6.498  -6.757   1.760  1.00 10.00      A   
ATOM   1572  HG  SER A 166       5.753  -7.006   1.195  1.00 10.00      A   
ATOM   1573  C   SER A 166       9.951  -8.217   1.560  1.00 10.00      A   
ATOM   1574  O   SER A 166      10.484  -8.704   0.560  1.00 10.00      A   
ATOM   1575  N   ASP A 167      10.276  -8.557   2.796  1.00 10.00      A   
ATOM   1576  HN  ASP A 167       9.812  -8.119   3.549  1.00 10.00      A   
ATOM   1577  CA  ASP A 167      11.277  -9.573   3.080  1.00 10.00      A   
ATOM   1578  CB  ASP A 167      12.282  -9.055   4.111  1.00 10.00      A   
ATOM   1579  CG  ASP A 167      13.718  -9.261   3.679  1.00 10.00      A   
ATOM   1580  OD1 ASP A 167      14.462  -8.258   3.567  1.00 10.00      A   
ATOM   1581  OD2 ASP A 167      14.114 -10.422   3.450  1.00 10.00      A   
ATOM   1582  C   ASP A 167      10.574 -10.816   3.602  1.00 10.00      A   
ATOM   1583  O   ASP A 167       9.525 -10.711   4.241  1.00 10.00      A   
ATOM   1584  N   VAL A 168      11.118 -11.990   3.319  1.00 10.00      A   
ATOM   1585  HN  VAL A 168      11.957 -12.028   2.813  1.00 10.00      A   
ATOM   1586  CA  VAL A 168      10.489 -13.228   3.764  1.00 10.00      A   
ATOM   1587  CB  VAL A 168       9.757 -13.956   2.607  1.00 10.00      A   
ATOM   1588  CG1 VAL A 168       8.774 -14.982   3.154  1.00 10.00      A   
ATOM   1589  CG2 VAL A 168       9.056 -12.980   1.675  1.00 10.00      A   
ATOM   1590  C   VAL A 168      11.501 -14.194   4.359  1.00 10.00      A   
ATOM   1591  O   VAL A 168      12.615 -14.336   3.849  1.00 10.00      A   
ATOM   1592  N   ASP A 169      11.119 -14.846   5.451  1.00 10.00      A   
ATOM   1593  HN  ASP A 169      10.236 -14.648   5.844  1.00 10.00      A   
ATOM   1594  CA  ASP A 169      11.976 -15.843   6.081  1.00 10.00      A   
ATOM   1595  CB  ASP A 169      11.587 -16.058   7.554  1.00 10.00      A   
ATOM   1596  CG  ASP A 169      12.619 -15.527   8.542  1.00 10.00      A   
ATOM   1597  OD1 ASP A 169      13.032 -14.358   8.411  1.00 10.00      A   
ATOM   1598  OD2 ASP A 169      13.022 -16.279   9.453  1.00 10.00      A   
ATOM   1599  C   ASP A 169      11.824 -17.140   5.288  1.00 10.00      A   
ATOM   1600  O   ASP A 169      11.164 -18.083   5.728  1.00 10.00      A   
ATOM   1601  N   ASP A 170      12.411 -17.145   4.093  1.00 10.00      A   
ATOM   1602  HN  ASP A 170      12.910 -16.346   3.815  1.00 10.00      A   
ATOM   1603  CA  ASP A 170      12.341 -18.279   3.172  1.00 10.00      A   
ATOM   1604  CB  ASP A 170      13.103 -17.985   1.873  1.00 10.00      A   
ATOM   1605  CG  ASP A 170      12.305 -17.187   0.858  1.00 10.00      A   
ATOM   1606  OD1 ASP A 170      11.346 -17.739   0.278  1.00 10.00      A   
ATOM   1607  OD2 ASP A 170      12.650 -16.009   0.615  1.00 10.00      A   
ATOM   1608  C   ASP A 170      12.852 -19.575   3.784  1.00 10.00      A   
ATOM   1609  O   ASP A 170      14.046 -19.727   4.046  1.00 10.00      A   
ATOM   1610  N   VAL A 171      11.933 -20.500   4.021  1.00 10.00      A   
ATOM   1611  HN  VAL A 171      10.993 -20.293   3.836  1.00 10.00      A   
ATOM   1612  CA  VAL A 171      12.270 -21.804   4.572  1.00 10.00      A   
ATOM   1613  CB  VAL A 171      11.507 -22.079   5.890  1.00 10.00      A   
ATOM   1614  CG1 VAL A 171      11.760 -23.497   6.383  1.00 10.00      A   
ATOM   1615  CG2 VAL A 171      11.905 -21.067   6.957  1.00 10.00      A   
ATOM   1616  C   VAL A 171      11.961 -22.898   3.543  1.00 10.00      A   
ATOM   1617  O   VAL A 171      12.851 -23.642   3.125  1.00 10.00      A   
ATOM   1618  N   SER A 172      10.698 -22.977   3.132  1.00 10.00      A   
ATOM   1619  HN  SER A 172      10.032 -22.357   3.511  1.00 10.00      A   
ATOM   1620  CA  SER A 172      10.263 -23.961   2.145  1.00 10.00      A   
ATOM   1621  CB  SER A 172       9.613 -25.164   2.832  1.00 10.00      A   
ATOM   1622  OG  SER A 172      10.515 -25.782   3.733  1.00 10.00      A   
ATOM   1623  HG  SER A 172      10.054 -26.476   4.230  1.00 10.00      A   
ATOM   1624  C   SER A 172       9.284 -23.332   1.155  1.00 10.00      A   
ATOM   1625  O   SER A 172       8.130 -23.051   1.494  1.00 10.00      A   
ATOM   1626  N   GLY A 173       9.746 -23.119  -0.068  1.00 10.00      A   
ATOM   1627  HN  GLY A 173      10.667 -23.385  -0.283  1.00 10.00      A   
ATOM   1628  CA  GLY A 173       8.912 -22.513  -1.093  1.00 10.00      A   
ATOM   1629  C   GLY A 173       7.941 -23.497  -1.714  1.00 10.00      A   
ATOM   1630  O   GLY A 173       7.901 -23.663  -2.930  1.00 10.00      A   
ATOM   1631  N   HIS A 174       7.154 -24.155  -0.878  1.00 10.00      A   
ATOM   1632  HN  HIS A 174       7.236 -23.986   0.087  1.00 10.00      A   
ATOM   1633  CA  HIS A 174       6.185 -25.132  -1.351  1.00 10.00      A   
ATOM   1634  CB  HIS A 174       6.453 -26.497  -0.712  1.00 10.00      A   
ATOM   1635  CG  HIS A 174       6.031 -27.654  -1.562  1.00 10.00      A   
ATOM   1636  ND1 HIS A 174       6.782 -28.055  -2.639  1.00 10.00      A   
ATOM   1637  CD2 HIS A 174       4.937 -28.446  -1.462  1.00 10.00      A   
ATOM   1638  CE1 HIS A 174       6.140 -29.078  -3.170  1.00 10.00      A   
ATOM   1639  NE2 HIS A 174       5.018 -29.350  -2.494  1.00 10.00      A   
ATOM   1640  HE2 HIS A 174       4.370 -30.066  -2.696  1.00 10.00      A   
ATOM   1641  C   HIS A 174       4.761 -24.673  -1.055  1.00 10.00      A   
ATOM   1642  O   HIS A 174       3.797 -25.396  -1.299  1.00 10.00      A   
ATOM   1643  N   TRP A 175       4.639 -23.448  -0.559  1.00 10.00      A   
ATOM   1644  HN  TRP A 175       5.446 -22.911  -0.421  1.00 10.00      A   
ATOM   1645  CA  TRP A 175       3.340 -22.877  -0.212  1.00 10.00      A   
ATOM   1646  CB  TRP A 175       3.516 -21.521   0.479  1.00 10.00      A   
ATOM   1647  CG  TRP A 175       4.103 -20.459  -0.399  1.00 10.00      A   
ATOM   1648  CD1 TRP A 175       5.420 -20.286  -0.713  1.00 10.00      A   
ATOM   1649  CD2 TRP A 175       3.388 -19.422  -1.075  1.00 10.00      A   
ATOM   1650  NE1 TRP A 175       5.568 -19.199  -1.540  1.00 10.00      A   
ATOM   1651  HE1 TRP A 175       6.420 -18.868  -1.904  1.00 10.00      A   
ATOM   1652  CE2 TRP A 175       4.333 -18.654  -1.779  1.00 10.00      A   
ATOM   1653  CE3 TRP A 175       2.039 -19.072  -1.153  1.00 10.00      A   
ATOM   1654  CZ2 TRP A 175       3.970 -17.554  -2.552  1.00 10.00      A   
ATOM   1655  CZ3 TRP A 175       1.681 -17.980  -1.920  1.00 10.00      A   
ATOM   1656  CH2 TRP A 175       2.642 -17.235  -2.610  1.00 10.00      A   
ATOM   1657  C   TRP A 175       2.416 -22.751  -1.425  1.00 10.00      A   
ATOM   1658  O   TRP A 175       1.197 -22.719  -1.287  1.00 10.00      A   
ATOM   1659  N   LEU A 176       3.005 -22.703  -2.614  1.00 10.00      A   
ATOM   1660  HN  LEU A 176       3.980 -22.753  -2.662  1.00 10.00      A   
ATOM   1661  CA  LEU A 176       2.236 -22.577  -3.848  1.00 10.00      A   
ATOM   1662  CB  LEU A 176       3.168 -22.249  -5.016  1.00 10.00      A   
ATOM   1663  CG  LEU A 176       2.509 -21.702  -6.285  1.00 10.00      A   
ATOM   1664  CD1 LEU A 176       2.019 -20.279  -6.065  1.00 10.00      A   
ATOM   1665  CD2 LEU A 176       3.479 -21.762  -7.454  1.00 10.00      A   
ATOM   1666  C   LEU A 176       1.453 -23.854  -4.145  1.00 10.00      A   
ATOM   1667  O   LEU A 176       0.510 -23.848  -4.936  1.00 10.00      A   
ATOM   1668  N   SER A 177       1.846 -24.946  -3.502  1.00 10.00      A   
ATOM   1669  HN  SER A 177       2.605 -24.892  -2.879  1.00 10.00      A   
ATOM   1670  CA  SER A 177       1.180 -26.223  -3.695  1.00 10.00      A   
ATOM   1671  CB  SER A 177       2.174 -27.368  -3.499  1.00 10.00      A   
ATOM   1672  OG  SER A 177       3.446 -27.032  -4.040  1.00 10.00      A   
ATOM   1673  HG  SER A 177       4.139 -27.332  -3.439  1.00 10.00      A   
ATOM   1674  C   SER A 177      -0.003 -26.365  -2.739  1.00 10.00      A   
ATOM   1675  O   SER A 177      -0.840 -27.252  -2.902  1.00 10.00      A   
ATOM   1676  N   HIS A 178      -0.074 -25.471  -1.751  1.00 10.00      A   
ATOM   1677  HN  HIS A 178       0.614 -24.775  -1.682  1.00 10.00      A   
ATOM   1678  CA  HIS A 178      -1.159 -25.489  -0.777  1.00 10.00      A   
ATOM   1679  CB  HIS A 178      -0.828 -24.590   0.420  1.00 10.00      A   
ATOM   1680  CG  HIS A 178       0.133 -25.162   1.414  1.00 10.00      A   
ATOM   1681  ND1 HIS A 178      -0.284 -25.580   2.656  1.00 10.00      A   
ATOM   1682  CD2 HIS A 178       1.474 -25.313   1.321  1.00 10.00      A   
ATOM   1683  CE1 HIS A 178       0.806 -25.972   3.290  1.00 10.00      A   
ATOM   1684  NE2 HIS A 178       1.891 -25.826   2.524  1.00 10.00      A   
ATOM   1685  HE2 HIS A 178       2.817 -26.033   2.780  1.00 10.00      A   
ATOM   1686  C   HIS A 178      -2.439 -24.981  -1.429  1.00 10.00      A   
ATOM   1687  O   HIS A 178      -3.537 -25.369  -1.042  1.00 10.00      A   
ATOM   1688  N   PHE A 179      -2.271 -24.107  -2.427  1.00 10.00      A   
ATOM   1689  HN  PHE A 179      -1.361 -23.858  -2.682  1.00 10.00      A   
ATOM   1690  CA  PHE A 179      -3.391 -23.511  -3.152  1.00 10.00      A   
ATOM   1691  CB  PHE A 179      -2.888 -22.717  -4.359  1.00 10.00      A   
ATOM   1692  CG  PHE A 179      -2.639 -21.264  -4.081  1.00 10.00      A   
ATOM   1693  CD1 PHE A 179      -1.381 -20.719  -4.263  1.00 10.00      A   
ATOM   1694  CD2 PHE A 179      -3.662 -20.441  -3.642  1.00 10.00      A   
ATOM   1695  CE1 PHE A 179      -1.142 -19.381  -4.016  1.00 10.00      A   
ATOM   1696  CE2 PHE A 179      -3.432 -19.101  -3.391  1.00 10.00      A   
ATOM   1697  CZ  PHE A 179      -2.169 -18.570  -3.579  1.00 10.00      A   
ATOM   1698  C   PHE A 179      -4.401 -24.553  -3.618  1.00 10.00      A   
ATOM   1699  O   PHE A 179      -4.042 -25.529  -4.282  1.00 10.00      A   
ATOM   1700  N   PRO A 180      -5.681 -24.345  -3.284  1.00 10.00      A   
ATOM   1701  CA  PRO A 180      -6.759 -25.259  -3.664  1.00 10.00      A   
ATOM   1702  CB  PRO A 180      -8.009 -24.644  -3.027  1.00 10.00      A   
ATOM   1703  CG  PRO A 180      -7.652 -23.222  -2.760  1.00 10.00      A   
ATOM   1704  CD  PRO A 180      -6.176 -23.203  -2.497  1.00 10.00      A   
ATOM   1705  C   PRO A 180      -6.919 -25.352  -5.177  1.00 10.00      A   
ATOM   1706  O   PRO A 180      -6.613 -24.410  -5.910  1.00 10.00      A   
ATOM   1707  N   ASP A 181      -7.412 -26.492  -5.638  1.00 10.00      A   
ATOM   1708  HN  ASP A 181      -7.665 -27.195  -5.000  1.00 10.00      A   
ATOM   1709  CA  ASP A 181      -7.607 -26.724  -7.061  1.00 10.00      A   
ATOM   1710  CB  ASP A 181      -7.551 -28.220  -7.369  1.00 10.00      A   
ATOM   1711  CG  ASP A 181      -6.290 -28.603  -8.119  1.00 10.00      A   
ATOM   1712  OD1 ASP A 181      -6.393 -29.038  -9.286  1.00 10.00      A   
ATOM   1713  OD2 ASP A 181      -5.183 -28.449  -7.554  1.00 10.00      A   
ATOM   1714  C   ASP A 181      -8.917 -26.112  -7.543  1.00 10.00      A   
ATOM   1715  O   ASP A 181      -9.223 -26.115  -8.738  1.00 10.00      A   
ATOM   1716  N   THR A 182      -9.690 -25.588  -6.603  1.00 10.00      A   
ATOM   1717  HN  THR A 182      -9.399 -25.628  -5.666  1.00 10.00      A   
ATOM   1718  CA  THR A 182     -10.960 -24.954  -6.922  1.00 10.00      A   
ATOM   1719  CB  THR A 182     -12.093 -25.509  -6.038  1.00 10.00      A   
ATOM   1720  OG1 THR A 182     -11.801 -26.871  -5.699  1.00 10.00      A   
ATOM   1721  HG1 THR A 182     -10.850 -27.001  -5.690  1.00 10.00      A   
ATOM   1722  CG2 THR A 182     -13.422 -25.459  -6.779  1.00 10.00      A   
ATOM   1723  C   THR A 182     -10.846 -23.439  -6.739  1.00 10.00      A   
ATOM   1724  O   THR A 182     -11.843 -22.729  -6.602  1.00 10.00      A   
ATOM   1725  N   TYR A 183      -9.610 -22.958  -6.748  1.00 10.00      A   
ATOM   1726  HN  TYR A 183      -8.863 -23.577  -6.880  1.00 10.00      A   
ATOM   1727  CA  TYR A 183      -9.326 -21.539  -6.585  1.00 10.00      A   
ATOM   1728  CB  TYR A 183      -7.979 -21.371  -5.875  1.00 10.00      A   
ATOM   1729  CG  TYR A 183      -7.508 -19.944  -5.731  1.00 10.00      A   
ATOM   1730  CD1 TYR A 183      -8.334 -18.966  -5.194  1.00 10.00      A   
ATOM   1731  CD2 TYR A 183      -6.230 -19.579  -6.128  1.00 10.00      A   
ATOM   1732  CE1 TYR A 183      -7.901 -17.662  -5.060  1.00 10.00      A   
ATOM   1733  CE2 TYR A 183      -5.790 -18.278  -5.998  1.00 10.00      A   
ATOM   1734  CZ  TYR A 183      -6.627 -17.325  -5.463  1.00 10.00      A   
ATOM   1735  OH  TYR A 183      -6.188 -16.032  -5.329  1.00 10.00      A   
ATOM   1736  HH  TYR A 183      -6.923 -15.470  -5.051  1.00 10.00      A   
ATOM   1737  C   TYR A 183      -9.309 -20.855  -7.950  1.00 10.00      A   
ATOM   1738  O   TYR A 183      -8.435 -21.122  -8.774  1.00 10.00      A   
ATOM   1739  N   THR A 184     -10.276 -19.981  -8.187  1.00 10.00      A   
ATOM   1740  HN  THR A 184     -10.942 -19.801  -7.488  1.00 10.00      A   
ATOM   1741  CA  THR A 184     -10.374 -19.282  -9.465  1.00 10.00      A   
ATOM   1742  CB  THR A 184     -11.447 -19.937 -10.364  1.00 10.00      A   
ATOM   1743  OG1 THR A 184     -12.454 -20.539  -9.542  1.00 10.00      A   
ATOM   1744  HG1 THR A 184     -12.864 -19.857  -8.995  1.00 10.00      A   
ATOM   1745  CG2 THR A 184     -10.835 -20.998 -11.267  1.00 10.00      A   
ATOM   1746  C   THR A 184     -10.713 -17.802  -9.271  1.00 10.00      A   
ATOM   1747  O   THR A 184     -11.476 -17.224 -10.048  1.00 10.00      A   
ATOM   1748  N   SER A 185     -10.138 -17.185  -8.244  1.00 10.00      A   
ATOM   1749  HN  SER A 185      -9.521 -17.681  -7.667  1.00 10.00      A   
ATOM   1750  CA  SER A 185     -10.408 -15.777  -7.964  1.00 10.00      A   
ATOM   1751  CB  SER A 185     -11.145 -15.626  -6.629  1.00 10.00      A   
ATOM   1752  OG  SER A 185     -12.357 -16.363  -6.628  1.00 10.00      A   
ATOM   1753  HG  SER A 185     -12.153 -17.303  -6.553  1.00 10.00      A   
ATOM   1754  C   SER A 185      -9.141 -14.915  -7.971  1.00 10.00      A   
ATOM   1755  O   SER A 185      -9.176 -13.755  -7.562  1.00 10.00      A   
ATOM   1756  N   LEU A 186      -8.036 -15.464  -8.453  1.00 10.00      A   
ATOM   1757  HN  LEU A 186      -8.064 -16.381  -8.795  1.00 10.00      A   
ATOM   1758  CA  LEU A 186      -6.780 -14.721  -8.490  1.00 10.00      A   
ATOM   1759  CB  LEU A 186      -5.589 -15.661  -8.679  1.00 10.00      A   
ATOM   1760  CG  LEU A 186      -4.204 -15.020  -8.570  1.00 10.00      A   
ATOM   1761  CD1 LEU A 186      -4.019 -14.365  -7.207  1.00 10.00      A   
ATOM   1762  CD2 LEU A 186      -3.120 -16.054  -8.819  1.00 10.00      A   
ATOM   1763  C   LEU A 186      -6.787 -13.639  -9.571  1.00 10.00      A   
ATOM   1764  O   LEU A 186      -7.008 -13.919 -10.750  1.00 10.00      A   
ATOM   1765  N   VAL A 187      -6.560 -12.404  -9.144  1.00 10.00      A   
ATOM   1766  HN  VAL A 187      -6.425 -12.254  -8.181  1.00 10.00      A   
ATOM   1767  CA  VAL A 187      -6.532 -11.261 -10.043  1.00 10.00      A   
ATOM   1768  CB  VAL A 187      -7.523 -10.170  -9.574  1.00 10.00      A   
ATOM   1769  CG1 VAL A 187      -7.542  -8.999 -10.542  1.00 10.00      A   
ATOM   1770  CG2 VAL A 187      -8.923 -10.744  -9.397  1.00 10.00      A   
ATOM   1771  C   VAL A 187      -5.125 -10.663 -10.121  1.00 10.00      A   
ATOM   1772  O   VAL A 187      -4.645 -10.310 -11.201  1.00 10.00      A   
ATOM   1773  N   SER A 188      -4.467 -10.557  -8.976  1.00 10.00      A   
ATOM   1774  HN  SER A 188      -4.892 -10.870  -8.151  1.00 10.00      A   
ATOM   1775  CA  SER A 188      -3.128  -9.993  -8.913  1.00 10.00      A   
ATOM   1776  CB  SER A 188      -3.195  -8.548  -8.416  1.00 10.00      A   
ATOM   1777  OG  SER A 188      -1.964  -7.877  -8.600  1.00 10.00      A   
ATOM   1778  HG  SER A 188      -2.072  -6.943  -8.382  1.00 10.00      A   
ATOM   1779  C   SER A 188      -2.229 -10.820  -7.997  1.00 10.00      A   
ATOM   1780  O   SER A 188      -2.612 -11.160  -6.874  1.00 10.00      A   
ATOM   1781  N   LEU A 189      -1.035 -11.140  -8.480  1.00 10.00      A   
ATOM   1782  HN  LEU A 189      -0.783 -10.831  -9.383  1.00 10.00      A   
ATOM   1783  CA  LEU A 189      -0.080 -11.920  -7.705  1.00 10.00      A   
ATOM   1784  CB  LEU A 189      -0.183 -13.409  -8.055  1.00 10.00      A   
ATOM   1785  CG  LEU A 189       0.801 -14.346  -7.349  1.00 10.00      A   
ATOM   1786  CD1 LEU A 189       0.504 -14.421  -5.856  1.00 10.00      A   
ATOM   1787  CD2 LEU A 189       0.762 -15.731  -7.979  1.00 10.00      A   
ATOM   1788  C   LEU A 189       1.343 -11.419  -7.941  1.00 10.00      A   
ATOM   1789  O   LEU A 189       1.812 -11.358  -9.082  1.00 10.00      A   
ATOM   1790  N   ASN A 190       2.019 -11.049  -6.866  1.00 10.00      A   
ATOM   1791  HN  ASN A 190       1.582 -11.095  -5.983  1.00 10.00      A   
ATOM   1792  CA  ASN A 190       3.393 -10.568  -6.948  1.00 10.00      A   
ATOM   1793  CB  ASN A 190       3.449  -9.052  -6.745  1.00 10.00      A   
ATOM   1794  CG  ASN A 190       4.870  -8.529  -6.627  1.00 10.00      A   
ATOM   1795  OD1 ASN A 190       5.797  -9.048  -7.252  1.00 10.00      A   
ATOM   1796  ND2 ASN A 190       5.051  -7.502  -5.816  1.00 10.00      A   
ATOM   1797 HD21 ASN A 190       4.259  -7.140  -5.335  1.00 10.00      A   
ATOM   1798 HD22 ASN A 190       5.959  -7.140  -5.720  1.00 10.00      A   
ATOM   1799  C   ASN A 190       4.268 -11.272  -5.915  1.00 10.00      A   
ATOM   1800  O   ASN A 190       4.122 -11.052  -4.711  1.00 10.00      A   
ATOM   1801  N   ILE A 191       5.175 -12.119  -6.393  1.00 10.00      A   
ATOM   1802  HN  ILE A 191       5.252 -12.246  -7.367  1.00 10.00      A   
ATOM   1803  CA  ILE A 191       6.061 -12.863  -5.509  1.00 10.00      A   
ATOM   1804  CB  ILE A 191       5.623 -14.336  -5.388  1.00 10.00      A   
ATOM   1805  CG1 ILE A 191       5.367 -14.947  -6.773  1.00 10.00      A   
ATOM   1806  CG2 ILE A 191       4.387 -14.448  -4.512  1.00 10.00      A   
ATOM   1807  CD1 ILE A 191       5.080 -16.436  -6.750  1.00 10.00      A   
ATOM   1808  C   ILE A 191       7.506 -12.797  -5.991  1.00 10.00      A   
ATOM   1809  O   ILE A 191       8.242 -13.776  -5.900  1.00 10.00      A   
ATOM   1810  N   SER A 192       7.907 -11.625  -6.478  1.00 10.00      A   
ATOM   1811  HN  SER A 192       7.273 -10.875  -6.492  1.00 10.00      A   
ATOM   1812  CA  SER A 192       9.260 -11.416  -6.989  1.00 10.00      A   
ATOM   1813  CB  SER A 192       9.302 -10.142  -7.841  1.00 10.00      A   
ATOM   1814  OG  SER A 192       8.465  -9.137  -7.291  1.00 10.00      A   
ATOM   1815  HG  SER A 192       7.589  -9.189  -7.698  1.00 10.00      A   
ATOM   1816  C   SER A 192      10.293 -11.331  -5.861  1.00 10.00      A   
ATOM   1817  O   SER A 192      11.493 -11.505  -6.088  1.00 10.00      A   
ATOM   1818  N   CYS A 193       9.815 -11.084  -4.647  1.00 10.00      A   
ATOM   1819  HN  CYS A 193       8.850 -10.976  -4.529  1.00 10.00      A   
ATOM   1820  CA  CYS A 193      10.676 -10.958  -3.480  1.00 10.00      A   
ATOM   1821  CB  CYS A 193       9.945 -10.134  -2.420  1.00 10.00      A   
ATOM   1822  SG  CYS A 193       8.176 -10.501  -2.311  1.00 10.00      A   
ATOM   1823  HG  CYS A 193       7.569  -9.447  -1.770  1.00 10.00      A   
ATOM   1824  C   CYS A 193      11.052 -12.317  -2.895  1.00 10.00      A   
ATOM   1825  O   CYS A 193      11.910 -12.406  -2.014  1.00 10.00      A   
ATOM   1826  N   LEU A 194      10.413 -13.375  -3.378  1.00 10.00      A   
ATOM   1827  HN  LEU A 194       9.755 -13.256  -4.095  1.00 10.00      A   
ATOM   1828  CA  LEU A 194      10.688 -14.714  -2.870  1.00 10.00      A   
ATOM   1829  CB  LEU A 194       9.607 -15.701  -3.309  1.00 10.00      A   
ATOM   1830  CG  LEU A 194       8.158 -15.342  -2.973  1.00 10.00      A   
ATOM   1831  CD1 LEU A 194       7.263 -16.550  -3.186  1.00 10.00      A   
ATOM   1832  CD2 LEU A 194       8.031 -14.825  -1.547  1.00 10.00      A   
ATOM   1833  C   LEU A 194      12.055 -15.207  -3.323  1.00 10.00      A   
ATOM   1834  O   LEU A 194      12.410 -15.089  -4.500  1.00 10.00      A   
ATOM   1835  N   ALA A 195      12.824 -15.753  -2.390  1.00 10.00      A   
ATOM   1836  HN  ALA A 195      12.499 -15.800  -1.458  1.00 10.00      A   
ATOM   1837  CA  ALA A 195      14.149 -16.273  -2.704  1.00 10.00      A   
ATOM   1838  CB  ALA A 195      15.142 -15.904  -1.614  1.00 10.00      A   
ATOM   1839  C   ALA A 195      14.105 -17.784  -2.904  1.00 10.00      A   
ATOM   1840  O   ALA A 195      15.126 -18.419  -3.172  1.00 10.00      A   
ATOM   1841  N   SER A 196      12.913 -18.348  -2.778  1.00 10.00      A   
ATOM   1842  HN  SER A 196      12.141 -17.787  -2.563  1.00 10.00      A   
ATOM   1843  CA  SER A 196      12.719 -19.777  -2.940  1.00 10.00      A   
ATOM   1844  CB  SER A 196      11.779 -20.299  -1.853  1.00 10.00      A   
ATOM   1845  OG  SER A 196      10.708 -19.395  -1.633  1.00 10.00      A   
ATOM   1846  HG  SER A 196      10.942 -18.790  -0.906  1.00 10.00      A   
ATOM   1847  C   SER A 196      12.160 -20.099  -4.324  1.00 10.00      A   
ATOM   1848  O   SER A 196      11.664 -19.215  -5.032  1.00 10.00      A   
ATOM   1849  N   GLU A 197      12.256 -21.359  -4.710  1.00 10.00      A   
ATOM   1850  HN  GLU A 197      12.676 -22.011  -4.112  1.00 10.00      A   
ATOM   1851  CA  GLU A 197      11.756 -21.800  -5.995  1.00 10.00      A   
ATOM   1852  CB  GLU A 197      12.764 -22.720  -6.675  1.00 10.00      A   
ATOM   1853  CG  GLU A 197      12.396 -23.088  -8.103  1.00 10.00      A   
ATOM   1854  CD  GLU A 197      13.344 -24.104  -8.693  1.00 10.00      A   
ATOM   1855  OE1 GLU A 197      14.559 -23.816  -8.766  1.00 10.00      A   
ATOM   1856  OE2 GLU A 197      12.880 -25.197  -9.082  1.00 10.00      A   
ATOM   1857  C   GLU A 197      10.422 -22.510  -5.827  1.00 10.00      A   
ATOM   1858  O   GLU A 197      10.349 -23.584  -5.229  1.00 10.00      A   
ATOM   1859  N   VAL A 198       9.369 -21.893  -6.341  1.00 10.00      A   
ATOM   1860  HN  VAL A 198       9.498 -21.037  -6.799  1.00 10.00      A   
ATOM   1861  CA  VAL A 198       8.028 -22.457  -6.251  1.00 10.00      A   
ATOM   1862  CB  VAL A 198       6.940 -21.374  -6.402  1.00 10.00      A   
ATOM   1863  CG1 VAL A 198       6.903 -20.480  -5.173  1.00 10.00      A   
ATOM   1864  CG2 VAL A 198       7.173 -20.545  -7.657  1.00 10.00      A   
ATOM   1865  C   VAL A 198       7.815 -23.560  -7.285  1.00 10.00      A   
ATOM   1866  O   VAL A 198       8.611 -23.718  -8.214  1.00 10.00      A   
ATOM   1867  N   SER A 199       6.742 -24.318  -7.114  1.00 10.00      A   
ATOM   1868  HN  SER A 199       6.149 -24.136  -6.360  1.00 10.00      A   
ATOM   1869  CA  SER A 199       6.420 -25.409  -8.018  1.00 10.00      A   
ATOM   1870  CB  SER A 199       5.454 -26.386  -7.339  1.00 10.00      A   
ATOM   1871  OG  SER A 199       5.256 -27.546  -8.129  1.00 10.00      A   
ATOM   1872  HG  SER A 199       5.219 -28.317  -7.554  1.00 10.00      A   
ATOM   1873  C   SER A 199       5.825 -24.879  -9.319  1.00 10.00      A   
ATOM   1874  O   SER A 199       4.749 -24.272  -9.320  1.00 10.00      A   
ATOM   1875  N   PHE A 200       6.539 -25.101 -10.420  1.00 10.00      A   
ATOM   1876  HN  PHE A 200       7.392 -25.580 -10.346  1.00 10.00      A   
ATOM   1877  CA  PHE A 200       6.091 -24.653 -11.735  1.00 10.00      A   
ATOM   1878  CB  PHE A 200       7.177 -24.911 -12.790  1.00 10.00      A   
ATOM   1879  CG  PHE A 200       6.804 -24.461 -14.177  1.00 10.00      A   
ATOM   1880  CD1 PHE A 200       6.937 -23.131 -14.548  1.00 10.00      A   
ATOM   1881  CD2 PHE A 200       6.311 -25.363 -15.108  1.00 10.00      A   
ATOM   1882  CE1 PHE A 200       6.586 -22.709 -15.815  1.00 10.00      A   
ATOM   1883  CE2 PHE A 200       5.958 -24.949 -16.378  1.00 10.00      A   
ATOM   1884  CZ  PHE A 200       6.094 -23.619 -16.731  1.00 10.00      A   
ATOM   1885  C   PHE A 200       4.797 -25.360 -12.124  1.00 10.00      A   
ATOM   1886  O   PHE A 200       3.881 -24.745 -12.673  1.00 10.00      A   
ATOM   1887  N   SER A 201       4.728 -26.652 -11.808  1.00 10.00      A   
ATOM   1888  HN  SER A 201       5.490 -27.071 -11.352  1.00 10.00      A   
ATOM   1889  CA  SER A 201       3.560 -27.469 -12.111  1.00 10.00      A   
ATOM   1890  CB  SER A 201       3.823 -28.910 -11.673  1.00 10.00      A   
ATOM   1891  OG  SER A 201       4.833 -28.950 -10.671  1.00 10.00      A   
ATOM   1892  HG  SER A 201       4.419 -29.048  -9.804  1.00 10.00      A   
ATOM   1893  C   SER A 201       2.311 -26.922 -11.425  1.00 10.00      A   
ATOM   1894  O   SER A 201       1.205 -26.994 -11.962  1.00 10.00      A   
ATOM   1895  N   ALA A 202       2.500 -26.363 -10.238  1.00 10.00      A   
ATOM   1896  HN  ALA A 202       3.407 -26.325  -9.872  1.00 10.00      A   
ATOM   1897  CA  ALA A 202       1.398 -25.802  -9.471  1.00 10.00      A   
ATOM   1898  CB  ALA A 202       1.819 -25.562  -8.029  1.00 10.00      A   
ATOM   1899  C   ALA A 202       0.904 -24.507 -10.095  1.00 10.00      A   
ATOM   1900  O   ALA A 202      -0.288 -24.353 -10.367  1.00 10.00      A   
ATOM   1901  N   LEU A 203       1.833 -23.593 -10.353  1.00 10.00      A   
ATOM   1902  HN  LEU A 203       2.775 -23.796 -10.156  1.00 10.00      A   
ATOM   1903  CA  LEU A 203       1.484 -22.303 -10.929  1.00 10.00      A   
ATOM   1904  CB  LEU A 203       2.657 -21.323 -10.864  1.00 10.00      A   
ATOM   1905  CG  LEU A 203       2.289 -19.845 -11.006  1.00 10.00      A   
ATOM   1906  CD1 LEU A 203       1.256 -19.452  -9.961  1.00 10.00      A   
ATOM   1907  CD2 LEU A 203       3.524 -18.976 -10.873  1.00 10.00      A   
ATOM   1908  C   LEU A 203       0.967 -22.435 -12.358  1.00 10.00      A   
ATOM   1909  O   LEU A 203       0.066 -21.704 -12.760  1.00 10.00      A   
ATOM   1910  N   GLU A 204       1.530 -23.373 -13.113  1.00 10.00      A   
ATOM   1911  HN  GLU A 204       2.247 -23.926 -12.732  1.00 10.00      A   
ATOM   1912  CA  GLU A 204       1.118 -23.595 -14.497  1.00 10.00      A   
ATOM   1913  CB  GLU A 204       1.869 -24.780 -15.116  1.00 10.00      A   
ATOM   1914  CG  GLU A 204       1.993 -24.709 -16.631  1.00 10.00      A   
ATOM   1915  CD  GLU A 204       2.065 -26.076 -17.290  1.00 10.00      A   
ATOM   1916  OE1 GLU A 204       2.764 -26.971 -16.764  1.00 10.00      A   
ATOM   1917  OE2 GLU A 204       1.422 -26.264 -18.347  1.00 10.00      A   
ATOM   1918  C   GLU A 204      -0.384 -23.828 -14.570  1.00 10.00      A   
ATOM   1919  O   GLU A 204      -1.090 -23.180 -15.342  1.00 10.00      A   
ATOM   1920  N   ARG A 205      -0.869 -24.739 -13.739  1.00 10.00      A   
ATOM   1921  HN  ARG A 205      -0.255 -25.209 -13.137  1.00 10.00      A   
ATOM   1922  CA  ARG A 205      -2.286 -25.057 -13.698  1.00 10.00      A   
ATOM   1923  CB  ARG A 205      -2.526 -26.310 -12.860  1.00 10.00      A   
ATOM   1924  CG  ARG A 205      -1.723 -27.518 -13.313  1.00 10.00      A   
ATOM   1925  CD  ARG A 205      -2.097 -28.754 -12.520  1.00 10.00      A   
ATOM   1926  NE  ARG A 205      -2.022 -28.527 -11.079  1.00 10.00      A   
ATOM   1927  HE  ARG A 205      -1.157 -28.236 -10.710  1.00 10.00      A   
ATOM   1928  CZ  ARG A 205      -3.046 -28.709 -10.252  1.00 10.00      A   
ATOM   1929  NH1 ARG A 205      -4.212 -29.123 -10.724  1.00 10.00      A   
ATOM   1930 HH11 ARG A 205      -4.330 -29.308 -11.745  1.00 10.00      A   
ATOM   1931 HH12 ARG A 205      -5.026 -29.272 -10.074  1.00 10.00      A   
ATOM   1932  NH2 ARG A 205      -2.909 -28.458  -8.961  1.00 10.00      A   
ATOM   1933 HH21 ARG A 205      -3.722 -28.603  -8.310  1.00 10.00      A   
ATOM   1934 HH22 ARG A 205      -1.998 -28.117  -8.584  1.00 10.00      A   
ATOM   1935  C   ARG A 205      -3.083 -23.887 -13.131  1.00 10.00      A   
ATOM   1936  O   ARG A 205      -4.170 -23.566 -13.617  1.00 10.00      A   
ATOM   1937  N   LEU A 206      -2.523 -23.239 -12.115  1.00 10.00      A   
ATOM   1938  HN  LEU A 206      -1.640 -23.530 -11.791  1.00 10.00      A   
ATOM   1939  CA  LEU A 206      -3.173 -22.104 -11.472  1.00 10.00      A   
ATOM   1940  CB  LEU A 206      -2.352 -21.604 -10.281  1.00 10.00      A   
ATOM   1941  CG  LEU A 206      -2.578 -22.332  -8.951  1.00 10.00      A   
ATOM   1942  CD1 LEU A 206      -1.536 -21.908  -7.925  1.00 10.00      A   
ATOM   1943  CD2 LEU A 206      -3.983 -22.061  -8.428  1.00 10.00      A   
ATOM   1944  C   LEU A 206      -3.422 -20.971 -12.458  1.00 10.00      A   
ATOM   1945  O   LEU A 206      -4.551 -20.508 -12.591  1.00 10.00      A   
ATOM   1946  N   VAL A 207      -2.371 -20.551 -13.159  1.00 10.00      A   
ATOM   1947  HN  VAL A 207      -1.497 -20.980 -13.008  1.00 10.00      A   
ATOM   1948  CA  VAL A 207      -2.470 -19.467 -14.138  1.00 10.00      A   
ATOM   1949  CB  VAL A 207      -1.099 -19.131 -14.776  1.00 10.00      A   
ATOM   1950  CG1 VAL A 207      -1.236 -18.031 -15.817  1.00 10.00      A   
ATOM   1951  CG2 VAL A 207      -0.099 -18.712 -13.710  1.00 10.00      A   
ATOM   1952  C   VAL A 207      -3.487 -19.805 -15.229  1.00 10.00      A   
ATOM   1953  O   VAL A 207      -4.228 -18.933 -15.690  1.00 10.00      A   
ATOM   1954  N   THR A 208      -3.534 -21.076 -15.618  1.00 10.00      A   
ATOM   1955  HN  THR A 208      -2.932 -21.728 -15.198  1.00 10.00      A   
ATOM   1956  CA  THR A 208      -4.467 -21.522 -16.648  1.00 10.00      A   
ATOM   1957  CB  THR A 208      -4.291 -23.020 -16.964  1.00 10.00      A   
ATOM   1958  OG1 THR A 208      -2.914 -23.299 -17.246  1.00 10.00      A   
ATOM   1959  HG1 THR A 208      -2.374 -23.117 -16.464  1.00 10.00      A   
ATOM   1960  CG2 THR A 208      -5.123 -23.418 -18.173  1.00 10.00      A   
ATOM   1961  C   THR A 208      -5.910 -21.258 -16.221  1.00 10.00      A   
ATOM   1962  O   THR A 208      -6.746 -20.856 -17.030  1.00 10.00      A   
ATOM   1963  N   ARG A 209      -6.190 -21.451 -14.938  1.00 10.00      A   
ATOM   1964  HN  ARG A 209      -5.477 -21.740 -14.327  1.00 10.00      A   
ATOM   1965  CA  ARG A 209      -7.532 -21.230 -14.416  1.00 10.00      A   
ATOM   1966  CB  ARG A 209      -7.977 -22.359 -13.481  1.00 10.00      A   
ATOM   1967  CG  ARG A 209      -7.019 -22.674 -12.345  1.00 10.00      A   
ATOM   1968  CD  ARG A 209      -7.472 -23.913 -11.593  1.00 10.00      A   
ATOM   1969  NE  ARG A 209      -6.489 -24.354 -10.607  1.00 10.00      A   
ATOM   1970  HE  ARG A 209      -6.027 -23.659 -10.090  1.00 10.00      A   
ATOM   1971  CZ  ARG A 209      -6.191 -25.632 -10.375  1.00 10.00      A   
ATOM   1972  NH1 ARG A 209      -6.800 -26.596 -11.061  1.00 10.00      A   
ATOM   1973 HH11 ARG A 209      -7.510 -26.358 -11.785  1.00 10.00      A   
ATOM   1974 HH12 ARG A 209      -6.570 -27.598 -10.875  1.00 10.00      A   
ATOM   1975  NH2 ARG A 209      -5.282 -25.946  -9.463  1.00 10.00      A   
ATOM   1976 HH21 ARG A 209      -4.795 -25.197  -8.918  1.00 10.00      A   
ATOM   1977 HH22 ARG A 209      -5.044 -26.944  -9.282  1.00 10.00      A   
ATOM   1978  C   ARG A 209      -7.678 -19.859 -13.756  1.00 10.00      A   
ATOM   1979  O   ARG A 209      -8.452 -19.687 -12.815  1.00 10.00      A   
ATOM   1980  N   CYS A 210      -6.938 -18.883 -14.258  1.00 10.00      A   
ATOM   1981  HN  CYS A 210      -6.324 -19.078 -15.001  1.00 10.00      A   
ATOM   1982  CA  CYS A 210      -7.013 -17.525 -13.737  1.00 10.00      A   
ATOM   1983  CB  CYS A 210      -5.699 -17.115 -13.068  1.00 10.00      A   
ATOM   1984  SG  CYS A 210      -5.353 -17.971 -11.516  1.00 10.00      A   
ATOM   1985  HG  CYS A 210      -5.137 -19.250 -11.805  1.00 10.00      A   
ATOM   1986  C   CYS A 210      -7.362 -16.545 -14.856  1.00 10.00      A   
ATOM   1987  O   CYS A 210      -6.503 -15.805 -15.335  1.00 10.00      A   
ATOM   1988  N   PRO A 211      -8.635 -16.524 -15.288  1.00 10.00      A   
ATOM   1989  CA  PRO A 211      -9.088 -15.635 -16.363  1.00 10.00      A   
ATOM   1990  CB  PRO A 211     -10.445 -16.225 -16.748  1.00 10.00      A   
ATOM   1991  CG  PRO A 211     -10.948 -16.855 -15.495  1.00 10.00      A   
ATOM   1992  CD  PRO A 211      -9.736 -17.363 -14.767  1.00 10.00      A   
ATOM   1993  C   PRO A 211      -9.260 -14.196 -15.885  1.00 10.00      A   
ATOM   1994  O   PRO A 211      -9.520 -13.291 -16.676  1.00 10.00      A   
ATOM   1995  N   ASN A 212      -9.126 -13.998 -14.581  1.00 10.00      A   
ATOM   1996  HN  ASN A 212      -8.929 -14.762 -14.003  1.00 10.00      A   
ATOM   1997  CA  ASN A 212      -9.265 -12.676 -13.988  1.00 10.00      A   
ATOM   1998  CB  ASN A 212     -10.124 -12.751 -12.724  1.00 10.00      A   
ATOM   1999  CG  ASN A 212     -11.063 -11.567 -12.574  1.00 10.00      A   
ATOM   2000  OD1 ASN A 212     -10.863 -10.509 -13.171  1.00 10.00      A   
ATOM   2001  ND2 ASN A 212     -12.101 -11.737 -11.769  1.00 10.00      A   
ATOM   2002 HD21 ASN A 212     -12.203 -12.602 -11.320  1.00 10.00      A   
ATOM   2003 HD22 ASN A 212     -12.721 -10.991 -11.653  1.00 10.00      A   
ATOM   2004  C   ASN A 212      -7.894 -12.103 -13.650  1.00 10.00      A   
ATOM   2005  O   ASN A 212      -7.776 -10.960 -13.208  1.00 10.00      A   
ATOM   2006  N   LEU A 213      -6.860 -12.904 -13.869  1.00 10.00      A   
ATOM   2007  HN  LEU A 213      -7.018 -13.799 -14.236  1.00 10.00      A   
ATOM   2008  CA  LEU A 213      -5.493 -12.486 -13.586  1.00 10.00      A   
ATOM   2009  CB  LEU A 213      -4.538 -13.681 -13.694  1.00 10.00      A   
ATOM   2010  CG  LEU A 213      -3.083 -13.437 -13.274  1.00 10.00      A   
ATOM   2011  CD1 LEU A 213      -2.987 -13.170 -11.779  1.00 10.00      A   
ATOM   2012  CD2 LEU A 213      -2.213 -14.623 -13.663  1.00 10.00      A   
ATOM   2013  C   LEU A 213      -5.060 -11.374 -14.533  1.00 10.00      A   
ATOM   2014  O   LEU A 213      -5.113 -11.529 -15.756  1.00 10.00      A   
ATOM   2015  N   LYS A 214      -4.645 -10.252 -13.960  1.00 10.00      A   
ATOM   2016  HN  LYS A 214      -4.641 -10.195 -12.977  1.00 10.00      A   
ATOM   2017  CA  LYS A 214      -4.206  -9.105 -14.742  1.00 10.00      A   
ATOM   2018  CB  LYS A 214      -5.128  -7.912 -14.508  1.00 10.00      A   
ATOM   2019  CG  LYS A 214      -6.505  -8.077 -15.124  1.00 10.00      A   
ATOM   2020  CD  LYS A 214      -6.402  -8.294 -16.621  1.00 10.00      A   
ATOM   2021  CE  LYS A 214      -7.753  -8.594 -17.235  1.00 10.00      A   
ATOM   2022  NZ  LYS A 214      -7.660  -8.721 -18.707  1.00 10.00      A   
ATOM   2023  HZ1 LYS A 214      -7.779  -7.790 -19.157  1.00 10.00      A   
ATOM   2024  HZ2 LYS A 214      -8.400  -9.360 -19.061  1.00 10.00      A   
ATOM   2025  HZ3 LYS A 214      -6.729  -9.105 -18.974  1.00 10.00      A   
ATOM   2026  C   LYS A 214      -2.765  -8.730 -14.428  1.00 10.00      A   
ATOM   2027  O   LYS A 214      -1.981  -8.453 -15.334  1.00 10.00      A   
ATOM   2028  N   SER A 215      -2.422  -8.721 -13.153  1.00 10.00      A   
ATOM   2029  HN  SER A 215      -3.087  -8.952 -12.475  1.00 10.00      A   
ATOM   2030  CA  SER A 215      -1.073  -8.377 -12.736  1.00 10.00      A   
ATOM   2031  CB  SER A 215      -1.110  -7.240 -11.712  1.00 10.00      A   
ATOM   2032  OG  SER A 215      -1.819  -6.119 -12.222  1.00 10.00      A   
ATOM   2033  HG  SER A 215      -1.257  -5.329 -12.156  1.00 10.00      A   
ATOM   2034  C   SER A 215      -0.364  -9.598 -12.164  1.00 10.00      A   
ATOM   2035  O   SER A 215      -0.818 -10.187 -11.181  1.00 10.00      A   
ATOM   2036  N   LEU A 216       0.737  -9.985 -12.792  1.00 10.00      A   
ATOM   2037  HN  LEU A 216       1.047  -9.480 -13.578  1.00 10.00      A   
ATOM   2038  CA  LEU A 216       1.500 -11.140 -12.350  1.00 10.00      A   
ATOM   2039  CB  LEU A 216       1.173 -12.358 -13.222  1.00 10.00      A   
ATOM   2040  CG  LEU A 216       1.873 -13.672 -12.853  1.00 10.00      A   
ATOM   2041  CD1 LEU A 216       1.342 -14.217 -11.535  1.00 10.00      A   
ATOM   2042  CD2 LEU A 216       1.719 -14.698 -13.966  1.00 10.00      A   
ATOM   2043  C   LEU A 216       2.999 -10.856 -12.381  1.00 10.00      A   
ATOM   2044  O   LEU A 216       3.564 -10.584 -13.437  1.00 10.00      A   
ATOM   2045  N   LYS A 217       3.631 -10.912 -11.217  1.00 10.00      A   
ATOM   2046  HN  LYS A 217       3.117 -11.122 -10.404  1.00 10.00      A   
ATOM   2047  CA  LYS A 217       5.065 -10.676 -11.108  1.00 10.00      A   
ATOM   2048  CB  LYS A 217       5.359  -9.399 -10.318  1.00 10.00      A   
ATOM   2049  CG  LYS A 217       5.011  -8.122 -11.064  1.00 10.00      A   
ATOM   2050  CD  LYS A 217       5.644  -6.906 -10.413  1.00 10.00      A   
ATOM   2051  CE  LYS A 217       4.638  -6.146  -9.567  1.00 10.00      A   
ATOM   2052  NZ  LYS A 217       5.172  -4.832  -9.124  1.00 10.00      A   
ATOM   2053  HZ1 LYS A 217       5.530  -4.296  -9.942  1.00 10.00      A   
ATOM   2054  HZ2 LYS A 217       5.950  -4.968  -8.447  1.00 10.00      A   
ATOM   2055  HZ3 LYS A 217       4.422  -4.276  -8.667  1.00 10.00      A   
ATOM   2056  C   LYS A 217       5.764 -11.874 -10.473  1.00 10.00      A   
ATOM   2057  O   LYS A 217       5.521 -12.205  -9.305  1.00 10.00      A   
ATOM   2058  N   LEU A 218       6.629 -12.516 -11.251  1.00 10.00      A   
ATOM   2059  HN  LEU A 218       6.784 -12.184 -12.166  1.00 10.00      A   
ATOM   2060  CA  LEU A 218       7.362 -13.686 -10.796  1.00 10.00      A   
ATOM   2061  CB  LEU A 218       7.579 -14.650 -11.964  1.00 10.00      A   
ATOM   2062  CG  LEU A 218       6.337 -15.014 -12.780  1.00 10.00      A   
ATOM   2063  CD1 LEU A 218       6.732 -15.788 -14.025  1.00 10.00      A   
ATOM   2064  CD2 LEU A 218       5.359 -15.820 -11.937  1.00 10.00      A   
ATOM   2065  C   LEU A 218       8.705 -13.299 -10.184  1.00 10.00      A   
ATOM   2066  O   LEU A 218       9.107 -12.134 -10.228  1.00 10.00      A   
ATOM   2067  N   ASN A 219       9.400 -14.286  -9.627  1.00 10.00      A   
ATOM   2068  HN  ASN A 219       9.040 -15.197  -9.653  1.00 10.00      A   
ATOM   2069  CA  ASN A 219      10.698 -14.050  -8.999  1.00 10.00      A   
ATOM   2070  CB  ASN A 219      10.788 -14.679  -7.601  1.00 10.00      A   
ATOM   2071  CG  ASN A 219      10.878 -16.197  -7.593  1.00 10.00      A   
ATOM   2072  OD1 ASN A 219      10.400 -16.875  -8.501  1.00 10.00      A   
ATOM   2073  ND2 ASN A 219      11.485 -16.737  -6.545  1.00 10.00      A   
ATOM   2074 HD21 ASN A 219      11.833 -16.135  -5.849  1.00 10.00      A   
ATOM   2075 HD22 ASN A 219      11.560 -17.716  -6.502  1.00 10.00      A   
ATOM   2076  C   ASN A 219      11.860 -14.490  -9.890  1.00 10.00      A   
ATOM   2077  O   ASN A 219      11.660 -15.171 -10.895  1.00 10.00      A   
ATOM   2078  N   ARG A 220      13.075 -14.108  -9.488  1.00 10.00      A   
ATOM   2079  HN  ARG A 220      13.151 -13.601  -8.653  1.00 10.00      A   
ATOM   2080  CA  ARG A 220      14.306 -14.406 -10.231  1.00 10.00      A   
ATOM   2081  CB  ARG A 220      15.494 -13.748  -9.521  1.00 10.00      A   
ATOM   2082  CG  ARG A 220      16.692 -13.447 -10.404  1.00 10.00      A   
ATOM   2083  CD  ARG A 220      17.828 -12.875  -9.573  1.00 10.00      A   
ATOM   2084  NE  ARG A 220      18.900 -12.297 -10.387  1.00 10.00      A   
ATOM   2085  HE  ARG A 220      19.149 -12.774 -11.219  1.00 10.00      A   
ATOM   2086  CZ  ARG A 220      19.546 -11.174 -10.071  1.00 10.00      A   
ATOM   2087  NH1 ARG A 220      19.225 -10.511  -8.970  1.00 10.00      A   
ATOM   2088 HH11 ARG A 220      19.725  -9.632  -8.720  1.00 10.00      A   
ATOM   2089 HH12 ARG A 220      18.466 -10.867  -8.348  1.00 10.00      A   
ATOM   2090  NH2 ARG A 220      20.529 -10.720 -10.846  1.00 10.00      A   
ATOM   2091 HH21 ARG A 220      21.034  -9.839 -10.601  1.00 10.00      A   
ATOM   2092 HH22 ARG A 220      20.804 -11.250 -11.711  1.00 10.00      A   
ATOM   2093  C   ARG A 220      14.559 -15.908 -10.388  1.00 10.00      A   
ATOM   2094  O   ARG A 220      15.343 -16.329 -11.244  1.00 10.00      A   
ATOM   2095  N   ALA A 221      13.890 -16.714  -9.572  1.00 10.00      A   
ATOM   2096  HN  ALA A 221      13.268 -16.328  -8.923  1.00 10.00      A   
ATOM   2097  CA  ALA A 221      14.061 -18.162  -9.629  1.00 10.00      A   
ATOM   2098  CB  ALA A 221      13.543 -18.822  -8.360  1.00 10.00      A   
ATOM   2099  C   ALA A 221      13.402 -18.769 -10.868  1.00 10.00      A   
ATOM   2100  O   ALA A 221      13.698 -19.904 -11.244  1.00 10.00      A   
ATOM   2101  N   VAL A 222      12.510 -18.013 -11.495  1.00 10.00      A   
ATOM   2102  HN  VAL A 222      12.317 -17.114 -11.153  1.00 10.00      A   
ATOM   2103  CA  VAL A 222      11.818 -18.482 -12.686  1.00 10.00      A   
ATOM   2104  CB  VAL A 222      10.490 -17.731 -12.906  1.00 10.00      A   
ATOM   2105  CG1 VAL A 222       9.734 -18.307 -14.093  1.00 10.00      A   
ATOM   2106  CG2 VAL A 222       9.633 -17.785 -11.657  1.00 10.00      A   
ATOM   2107  C   VAL A 222      12.695 -18.315 -13.921  1.00 10.00      A   
ATOM   2108  O   VAL A 222      13.128 -17.204 -14.236  1.00 10.00      A   
ATOM   2109  N   PRO A 223      12.970 -19.426 -14.627  1.00 10.00      A   
ATOM   2110  CA  PRO A 223      13.797 -19.424 -15.842  1.00 10.00      A   
ATOM   2111  CB  PRO A 223      13.863 -20.905 -16.238  1.00 10.00      A   
ATOM   2112  CG  PRO A 223      13.499 -21.649 -15.000  1.00 10.00      A   
ATOM   2113  CD  PRO A 223      12.510 -20.780 -14.284  1.00 10.00      A   
ATOM   2114  C   PRO A 223      13.179 -18.600 -16.976  1.00 10.00      A   
ATOM   2115  O   PRO A 223      11.971 -18.344 -16.991  1.00 10.00      A   
ATOM   2116  N   LEU A 224      14.013 -18.208 -17.934  1.00 10.00      A   
ATOM   2117  HN  LEU A 224      14.958 -18.469 -17.880  1.00 10.00      A   
ATOM   2118  CA  LEU A 224      13.570 -17.410 -19.070  1.00 10.00      A   
ATOM   2119  CB  LEU A 224      14.786 -16.818 -19.792  1.00 10.00      A   
ATOM   2120  CG  LEU A 224      14.511 -16.042 -21.082  1.00 10.00      A   
ATOM   2121  CD1 LEU A 224      13.781 -14.743 -20.789  1.00 10.00      A   
ATOM   2122  CD2 LEU A 224      15.809 -15.771 -21.826  1.00 10.00      A   
ATOM   2123  C   LEU A 224      12.740 -18.247 -20.038  1.00 10.00      A   
ATOM   2124  O   LEU A 224      11.703 -17.802 -20.533  1.00 10.00      A   
ATOM   2125  N   GLU A 225      13.189 -19.471 -20.281  1.00 10.00      A   
ATOM   2126  HN  GLU A 225      14.018 -19.779 -19.832  1.00 10.00      A   
ATOM   2127  CA  GLU A 225      12.505 -20.373 -21.199  1.00 10.00      A   
ATOM   2128  CB  GLU A 225      13.343 -21.630 -21.450  1.00 10.00      A   
ATOM   2129  CG  GLU A 225      14.827 -21.367 -21.654  1.00 10.00      A   
ATOM   2130  CD  GLU A 225      15.622 -21.491 -20.370  1.00 10.00      A   
ATOM   2131  OE1 GLU A 225      15.436 -20.653 -19.465  1.00 10.00      A   
ATOM   2132  OE2 GLU A 225      16.438 -22.431 -20.264  1.00 10.00      A   
ATOM   2133  C   GLU A 225      11.121 -20.765 -20.691  1.00 10.00      A   
ATOM   2134  O   GLU A 225      10.241 -21.113 -21.475  1.00 10.00      A   
ATOM   2135  N   LYS A 226      10.919 -20.690 -19.383  1.00 10.00      A   
ATOM   2136  HN  LYS A 226      11.646 -20.373 -18.803  1.00 10.00      A   
ATOM   2137  CA  LYS A 226       9.638 -21.059 -18.794  1.00 10.00      A   
ATOM   2138  CB  LYS A 226       9.808 -21.541 -17.350  1.00 10.00      A   
ATOM   2139  CG  LYS A 226      10.328 -22.967 -17.244  1.00 10.00      A   
ATOM   2140  CD  LYS A 226       9.345 -23.948 -17.862  1.00 10.00      A   
ATOM   2141  CE  LYS A 226      10.044 -25.167 -18.440  1.00 10.00      A   
ATOM   2142  NZ  LYS A 226      10.687 -26.005 -17.394  1.00 10.00      A   
ATOM   2143  HZ1 LYS A 226      11.374 -25.443 -16.854  1.00 10.00      A   
ATOM   2144  HZ2 LYS A 226      11.185 -26.804 -17.834  1.00 10.00      A   
ATOM   2145  HZ3 LYS A 226       9.969 -26.381 -16.738  1.00 10.00      A   
ATOM   2146  C   LYS A 226       8.616 -19.931 -18.881  1.00 10.00      A   
ATOM   2147  O   LYS A 226       7.432 -20.139 -18.626  1.00 10.00      A   
ATOM   2148  N   LEU A 227       9.071 -18.744 -19.258  1.00 10.00      A   
ATOM   2149  HN  LEU A 227      10.026 -18.639 -19.464  1.00 10.00      A   
ATOM   2150  CA  LEU A 227       8.187 -17.589 -19.370  1.00 10.00      A   
ATOM   2151  CB  LEU A 227       8.990 -16.318 -19.641  1.00 10.00      A   
ATOM   2152  CG  LEU A 227       9.766 -15.742 -18.456  1.00 10.00      A   
ATOM   2153  CD1 LEU A 227      10.675 -14.611 -18.910  1.00 10.00      A   
ATOM   2154  CD2 LEU A 227       8.808 -15.259 -17.379  1.00 10.00      A   
ATOM   2155  C   LEU A 227       7.151 -17.789 -20.465  1.00 10.00      A   
ATOM   2156  O   LEU A 227       5.996 -17.385 -20.320  1.00 10.00      A   
ATOM   2157  N   ALA A 228       7.574 -18.430 -21.551  1.00 10.00      A   
ATOM   2158  HN  ALA A 228       8.506 -18.737 -21.585  1.00 10.00      A   
ATOM   2159  CA  ALA A 228       6.700 -18.688 -22.691  1.00 10.00      A   
ATOM   2160  CB  ALA A 228       7.447 -19.469 -23.763  1.00 10.00      A   
ATOM   2161  C   ALA A 228       5.433 -19.428 -22.273  1.00 10.00      A   
ATOM   2162  O   ALA A 228       4.344 -19.124 -22.753  1.00 10.00      A   
ATOM   2163  N   THR A 229       5.587 -20.386 -21.367  1.00 10.00      A   
ATOM   2164  HN  THR A 229       6.481 -20.573 -21.019  1.00 10.00      A   
ATOM   2165  CA  THR A 229       4.469 -21.174 -20.882  1.00 10.00      A   
ATOM   2166  CB  THR A 229       4.959 -22.265 -19.918  1.00 10.00      A   
ATOM   2167  OG1 THR A 229       6.121 -22.895 -20.482  1.00 10.00      A   
ATOM   2168  HG1 THR A 229       5.839 -23.589 -21.093  1.00 10.00      A   
ATOM   2169  CG2 THR A 229       3.877 -23.311 -19.702  1.00 10.00      A   
ATOM   2170  C   THR A 229       3.423 -20.301 -20.189  1.00 10.00      A   
ATOM   2171  O   THR A 229       2.236 -20.381 -20.503  1.00 10.00      A   
ATOM   2172  N   LEU A 230       3.872 -19.446 -19.272  1.00 10.00      A   
ATOM   2173  HN  LEU A 230       4.833 -19.410 -19.081  1.00 10.00      A   
ATOM   2174  CA  LEU A 230       2.969 -18.556 -18.544  1.00 10.00      A   
ATOM   2175  CB  LEU A 230       3.713 -17.822 -17.424  1.00 10.00      A   
ATOM   2176  CG  LEU A 230       4.132 -18.672 -16.222  1.00 10.00      A   
ATOM   2177  CD1 LEU A 230       5.636 -18.890 -16.216  1.00 10.00      A   
ATOM   2178  CD2 LEU A 230       3.674 -18.029 -14.922  1.00 10.00      A   
ATOM   2179  C   LEU A 230       2.307 -17.550 -19.483  1.00 10.00      A   
ATOM   2180  O   LEU A 230       1.121 -17.238 -19.343  1.00 10.00      A   
ATOM   2181  N   LEU A 231       3.078 -17.056 -20.446  1.00 10.00      A   
ATOM   2182  HN  LEU A 231       4.018 -17.342 -20.499  1.00 10.00      A   
ATOM   2183  CA  LEU A 231       2.576 -16.087 -21.418  1.00 10.00      A   
ATOM   2184  CB  LEU A 231       3.707 -15.609 -22.330  1.00 10.00      A   
ATOM   2185  CG  LEU A 231       4.861 -14.876 -21.643  1.00 10.00      A   
ATOM   2186  CD1 LEU A 231       6.034 -14.716 -22.593  1.00 10.00      A   
ATOM   2187  CD2 LEU A 231       4.407 -13.522 -21.126  1.00 10.00      A   
ATOM   2188  C   LEU A 231       1.438 -16.673 -22.251  1.00 10.00      A   
ATOM   2189  O   LEU A 231       0.482 -15.979 -22.598  1.00 10.00      A   
ATOM   2190  N   GLN A 232       1.538 -17.960 -22.559  1.00 10.00      A   
ATOM   2191  HN  GLN A 232       2.320 -18.464 -22.251  1.00 10.00      A   
ATOM   2192  CA  GLN A 232       0.518 -18.639 -23.349  1.00 10.00      A   
ATOM   2193  CB  GLN A 232       1.089 -19.901 -24.003  1.00 10.00      A   
ATOM   2194  CG  GLN A 232       2.215 -19.631 -24.989  1.00 10.00      A   
ATOM   2195  CD  GLN A 232       1.730 -18.984 -26.268  1.00 10.00      A   
ATOM   2196  OE1 GLN A 232       0.708 -18.303 -26.293  1.00 10.00      A   
ATOM   2197  NE2 GLN A 232       2.467 -19.187 -27.344  1.00 10.00      A   
ATOM   2198 HE21 GLN A 232       3.275 -19.735 -27.253  1.00 10.00      A   
ATOM   2199 HE22 GLN A 232       2.170 -18.784 -28.185  1.00 10.00      A   
ATOM   2200  C   GLN A 232      -0.695 -18.987 -22.498  1.00 10.00      A   
ATOM   2201  O   GLN A 232      -1.795 -19.171 -23.020  1.00 10.00      A   
ATOM   2202  N   ARG A 233      -0.491 -19.072 -21.187  1.00 10.00      A   
ATOM   2203  HN  ARG A 233       0.407 -18.899 -20.831  1.00 10.00      A   
ATOM   2204  CA  ARG A 233      -1.570 -19.401 -20.270  1.00 10.00      A   
ATOM   2205  CB  ARG A 233      -1.024 -19.927 -18.940  1.00 10.00      A   
ATOM   2206  CG  ARG A 233      -0.329 -21.275 -19.029  1.00 10.00      A   
ATOM   2207  CD  ARG A 233      -1.192 -22.299 -19.744  1.00 10.00      A   
ATOM   2208  NE  ARG A 233      -0.690 -23.657 -19.562  1.00 10.00      A   
ATOM   2209  HE  ARG A 233       0.090 -23.773 -18.974  1.00 10.00      A   
ATOM   2210  CZ  ARG A 233      -1.218 -24.727 -20.147  1.00 10.00      A   
ATOM   2211  NH1 ARG A 233      -2.270 -24.601 -20.950  1.00 10.00      A   
ATOM   2212 HH11 ARG A 233      -2.688 -25.439 -21.403  1.00 10.00      A   
ATOM   2213 HH12 ARG A 233      -2.679 -23.656 -21.137  1.00 10.00      A   
ATOM   2214  NH2 ARG A 233      -0.703 -25.927 -19.917  1.00 10.00      A   
ATOM   2215 HH21 ARG A 233       0.132 -26.030 -19.277  1.00 10.00      A   
ATOM   2216 HH22 ARG A 233      -1.113 -26.774 -20.366  1.00 10.00      A   
ATOM   2217  C   ARG A 233      -2.467 -18.196 -20.020  1.00 10.00      A   
ATOM   2218  O   ARG A 233      -3.691 -18.328 -19.953  1.00 10.00      A   
ATOM   2219  N   ALA A 234      -1.864 -17.022 -19.890  1.00 10.00      A   
ATOM   2220  HN  ALA A 234      -0.884 -16.966 -19.974  1.00 10.00      A   
ATOM   2221  CA  ALA A 234      -2.625 -15.813 -19.635  1.00 10.00      A   
ATOM   2222  CB  ALA A 234      -2.485 -15.397 -18.177  1.00 10.00      A   
ATOM   2223  C   ALA A 234      -2.209 -14.674 -20.563  1.00 10.00      A   
ATOM   2224  O   ALA A 234      -1.458 -13.784 -20.166  1.00 10.00      A   
ATOM   2225  N   PRO A 235      -2.699 -14.681 -21.815  1.00 10.00      A   
ATOM   2226  CA  PRO A 235      -2.383 -13.637 -22.793  1.00 10.00      A   
ATOM   2227  CB  PRO A 235      -2.792 -14.275 -24.123  1.00 10.00      A   
ATOM   2228  CG  PRO A 235      -3.901 -15.199 -23.760  1.00 10.00      A   
ATOM   2229  CD  PRO A 235      -3.584 -15.718 -22.383  1.00 10.00      A   
ATOM   2230  C   PRO A 235      -3.193 -12.363 -22.540  1.00 10.00      A   
ATOM   2231  O   PRO A 235      -2.998 -11.344 -23.202  1.00 10.00      A   
ATOM   2232  N   GLN A 236      -4.101 -12.432 -21.568  1.00 10.00      A   
ATOM   2233  HN  GLN A 236      -4.209 -13.278 -21.078  1.00 10.00      A   
ATOM   2234  CA  GLN A 236      -4.946 -11.294 -21.216  1.00 10.00      A   
ATOM   2235  CB  GLN A 236      -6.366 -11.762 -20.847  1.00 10.00      A   
ATOM   2236  CG  GLN A 236      -6.555 -12.222 -19.403  1.00 10.00      A   
ATOM   2237  CD  GLN A 236      -5.805 -13.495 -19.058  1.00 10.00      A   
ATOM   2238  OE1 GLN A 236      -5.614 -14.372 -19.902  1.00 10.00      A   
ATOM   2239  NE2 GLN A 236      -5.358 -13.594 -17.812  1.00 10.00      A   
ATOM   2240 HE21 GLN A 236      -5.534 -12.847 -17.194  1.00 10.00      A   
ATOM   2241 HE22 GLN A 236      -4.875 -14.407 -17.555  1.00 10.00      A   
ATOM   2242  C   GLN A 236      -4.327 -10.481 -20.078  1.00 10.00      A   
ATOM   2243  O   GLN A 236      -4.983  -9.626 -19.472  1.00 10.00      A   
ATOM   2244  N   LEU A 237      -3.061 -10.755 -19.803  1.00 10.00      A   
ATOM   2245  HN  LEU A 237      -2.596 -11.433 -20.337  1.00 10.00      A   
ATOM   2246  CA  LEU A 237      -2.332 -10.078 -18.740  1.00 10.00      A   
ATOM   2247  CB  LEU A 237      -0.994 -10.784 -18.498  1.00 10.00      A   
ATOM   2248  CG  LEU A 237      -0.524 -10.881 -17.044  1.00 10.00      A   
ATOM   2249  CD1 LEU A 237      -1.442 -11.789 -16.241  1.00 10.00      A   
ATOM   2250  CD2 LEU A 237       0.909 -11.379 -16.979  1.00 10.00      A   
ATOM   2251  C   LEU A 237      -2.105  -8.602 -19.069  1.00 10.00      A   
ATOM   2252  O   LEU A 237      -1.985  -8.228 -20.237  1.00 10.00      A   
ATOM   2253  N   GLU A 238      -2.052  -7.774 -18.030  1.00 10.00      A   
ATOM   2254  HN  GLU A 238      -2.154  -8.140 -17.125  1.00 10.00      A   
ATOM   2255  CA  GLU A 238      -1.838  -6.339 -18.189  1.00 10.00      A   
ATOM   2256  CB  GLU A 238      -2.961  -5.549 -17.520  1.00 10.00      A   
ATOM   2257  CG  GLU A 238      -4.324  -5.764 -18.158  1.00 10.00      A   
ATOM   2258  CD  GLU A 238      -5.435  -5.006 -17.458  1.00 10.00      A   
ATOM   2259  OE1 GLU A 238      -5.146  -4.248 -16.509  1.00 10.00      A   
ATOM   2260  OE2 GLU A 238      -6.606  -5.166 -17.860  1.00 10.00      A   
ATOM   2261  C   GLU A 238      -0.482  -5.930 -17.615  1.00 10.00      A   
ATOM   2262  O   GLU A 238       0.216  -5.078 -18.173  1.00 10.00      A   
ATOM   2263  N   GLU A 239      -0.118  -6.539 -16.497  1.00 10.00      A   
ATOM   2264  HN  GLU A 239      -0.724  -7.200 -16.095  1.00 10.00      A   
ATOM   2265  CA  GLU A 239       1.158  -6.269 -15.849  1.00 10.00      A   
ATOM   2266  CB  GLU A 239       0.948  -5.731 -14.432  1.00 10.00      A   
ATOM   2267  CG  GLU A 239       0.684  -4.239 -14.354  1.00 10.00      A   
ATOM   2268  CD  GLU A 239       0.893  -3.700 -12.953  1.00 10.00      A   
ATOM   2269  OE1 GLU A 239       1.929  -3.043 -12.703  1.00 10.00      A   
ATOM   2270  OE2 GLU A 239       0.023  -3.933 -12.088  1.00 10.00      A   
ATOM   2271  C   GLU A 239       1.973  -7.551 -15.788  1.00 10.00      A   
ATOM   2272  O   GLU A 239       1.585  -8.504 -15.113  1.00 10.00      A   
ATOM   2273  N   LEU A 240       3.096  -7.576 -16.485  1.00 10.00      A   
ATOM   2274  HN  LEU A 240       3.374  -6.776 -16.988  1.00 10.00      A   
ATOM   2275  CA  LEU A 240       3.937  -8.760 -16.511  1.00 10.00      A   
ATOM   2276  CB  LEU A 240       4.121  -9.264 -17.942  1.00 10.00      A   
ATOM   2277  CG  LEU A 240       5.140 -10.389 -18.126  1.00 10.00      A   
ATOM   2278  CD1 LEU A 240       4.597 -11.707 -17.595  1.00 10.00      A   
ATOM   2279  CD2 LEU A 240       5.550 -10.511 -19.583  1.00 10.00      A   
ATOM   2280  C   LEU A 240       5.294  -8.508 -15.876  1.00 10.00      A   
ATOM   2281  O   LEU A 240       6.115  -7.755 -16.403  1.00 10.00      A   
ATOM   2282  N   GLY A 241       5.516  -9.145 -14.743  1.00 10.00      A   
ATOM   2283  HN  GLY A 241       4.806  -9.715 -14.364  1.00 10.00      A   
ATOM   2284  CA  GLY A 241       6.778  -9.024 -14.054  1.00 10.00      A   
ATOM   2285  C   GLY A 241       7.578 -10.296 -14.214  1.00 10.00      A   
ATOM   2286  O   GLY A 241       7.261 -11.317 -13.601  1.00 10.00      A   
ATOM   2287  N   THR A 242       8.598 -10.249 -15.048  1.00 10.00      A   
ATOM   2288  HN  THR A 242       8.819  -9.401 -15.491  1.00 10.00      A   
ATOM   2289  CA  THR A 242       9.425 -11.412 -15.303  1.00 10.00      A   
ATOM   2290  CB  THR A 242      10.126 -11.293 -16.669  1.00 10.00      A   
ATOM   2291  OG1 THR A 242      10.682  -9.977 -16.808  1.00 10.00      A   
ATOM   2292  HG1 THR A 242      10.192  -9.492 -17.483  1.00 10.00      A   
ATOM   2293  CG2 THR A 242       9.135 -11.534 -17.796  1.00 10.00      A   
ATOM   2294  C   THR A 242      10.462 -11.605 -14.202  1.00 10.00      A   
ATOM   2295  O   THR A 242      10.713 -10.702 -13.399  1.00 10.00      A   
ATOM   2296  N   GLY A 243      11.043 -12.788 -14.147  1.00 10.00      A   
ATOM   2297  HN  GLY A 243      10.793 -13.483 -14.791  1.00 10.00      A   
ATOM   2298  CA  GLY A 243      12.048 -13.067 -13.153  1.00 10.00      A   
ATOM   2299  C   GLY A 243      13.424 -13.094 -13.773  1.00 10.00      A   
ATOM   2300  O   GLY A 243      14.022 -12.044 -14.016  1.00 10.00      A   
ATOM   2301  N   GLY A 244      13.916 -14.291 -14.054  1.00 10.00      A   
ATOM   2302  HN  GLY A 244      13.378 -15.092 -13.872  1.00 10.00      A   
ATOM   2303  CA  GLY A 244      15.220 -14.429 -14.655  1.00 10.00      A   
ATOM   2304  C   GLY A 244      15.154 -14.287 -16.162  1.00 10.00      A   
ATOM   2305  O   GLY A 244      14.568 -15.128 -16.844  1.00 10.00      A   
ATOM   2306  N   TYR A 245      15.744 -13.220 -16.680  1.00 10.00      A   
ATOM   2307  HN  TYR A 245      16.190 -12.579 -16.076  1.00 10.00      A   
ATOM   2308  CA  TYR A 245      15.758 -12.964 -18.116  1.00 10.00      A   
ATOM   2309  CB  TYR A 245      15.515 -11.478 -18.396  1.00 10.00      A   
ATOM   2310  CG  TYR A 245      14.440 -11.222 -19.430  1.00 10.00      A   
ATOM   2311  CD1 TYR A 245      13.101 -11.175 -19.070  1.00 10.00      A   
ATOM   2312  CD2 TYR A 245      14.765 -11.036 -20.770  1.00 10.00      A   
ATOM   2313  CE1 TYR A 245      12.115 -10.948 -20.011  1.00 10.00      A   
ATOM   2314  CE2 TYR A 245      13.784 -10.806 -21.718  1.00 10.00      A   
ATOM   2315  CZ  TYR A 245      12.460 -10.766 -21.332  1.00 10.00      A   
ATOM   2316  OH  TYR A 245      11.477 -10.540 -22.271  1.00 10.00      A   
ATOM   2317  HH  TYR A 245      10.708 -10.142 -21.844  1.00 10.00      A   
ATOM   2318  C   TYR A 245      17.089 -13.410 -18.710  1.00 10.00      A   
ATOM   2319  O   TYR A 245      17.579 -12.842 -19.689  1.00 10.00      A   
ATOM   2320  N   THR A 246      17.653 -14.446 -18.112  1.00 10.00      A   
ATOM   2321  HN  THR A 246      17.191 -14.867 -17.359  1.00 10.00      A   
ATOM   2322  CA  THR A 246      18.924 -14.984 -18.544  1.00 10.00      A   
ATOM   2323  CB  THR A 246      20.005 -14.793 -17.454  1.00 10.00      A   
ATOM   2324  OG1 THR A 246      21.236 -15.404 -17.866  1.00 10.00      A   
ATOM   2325  HG1 THR A 246      21.314 -16.271 -17.450  1.00 10.00      A   
ATOM   2326  CG2 THR A 246      19.557 -15.392 -16.127  1.00 10.00      A   
ATOM   2327  C   THR A 246      18.789 -16.465 -18.900  1.00 10.00      A   
ATOM   2328  O   THR A 246      18.136 -17.232 -18.185  1.00 10.00      A   
ATOM   2329  N   ALA A 247      19.401 -16.849 -20.010  1.00 10.00      A   
ATOM   2330  HN  ALA A 247      19.899 -16.182 -20.531  1.00 10.00      A   
ATOM   2331  CA  ALA A 247      19.377 -18.227 -20.489  1.00 10.00      A   
ATOM   2332  CB  ALA A 247      17.974 -18.630 -20.927  1.00 10.00      A   
ATOM   2333  C   ALA A 247      20.346 -18.367 -21.652  1.00 10.00      A   
ATOM   2334  O   ALA A 247      21.109 -17.441 -21.934  1.00 10.00      A   
ATOM   2335  N   GLU A 248      20.325 -19.515 -22.313  1.00 10.00      A   
ATOM   2336  HN  GLU A 248      19.706 -20.220 -22.033  1.00 10.00      A   
ATOM   2337  CA  GLU A 248      21.194 -19.748 -23.453  1.00 10.00      A   
ATOM   2338  CB  GLU A 248      21.363 -21.250 -23.693  1.00 10.00      A   
ATOM   2339  CG  GLU A 248      22.328 -21.589 -24.814  1.00 10.00      A   
ATOM   2340  CD  GLU A 248      22.444 -23.077 -25.057  1.00 10.00      A   
ATOM   2341  OE1 GLU A 248      21.437 -23.795 -24.885  1.00 10.00      A   
ATOM   2342  OE2 GLU A 248      23.541 -23.533 -25.442  1.00 10.00      A   
ATOM   2343  C   GLU A 248      20.603 -19.081 -24.687  1.00 10.00      A   
ATOM   2344  O   GLU A 248      19.428 -19.266 -24.990  1.00 10.00      A   
ATOM   2345  N   VAL A 249      21.418 -18.307 -25.392  1.00 10.00      A   
ATOM   2346  HN  VAL A 249      22.350 -18.217 -25.113  1.00 10.00      A   
ATOM   2347  CA  VAL A 249      20.965 -17.603 -26.582  1.00 10.00      A   
ATOM   2348  CB  VAL A 249      21.970 -16.525 -27.043  1.00 10.00      A   
ATOM   2349  CG1 VAL A 249      21.321 -15.586 -28.048  1.00 10.00      A   
ATOM   2350  CG2 VAL A 249      22.500 -15.741 -25.849  1.00 10.00      A   
ATOM   2351  C   VAL A 249      20.687 -18.572 -27.725  1.00 10.00      A   
ATOM   2352  O   VAL A 249      21.606 -19.030 -28.412  1.00 10.00      A   
ATOM   2353  N   ARG A 250      19.414 -18.896 -27.895  1.00 10.00      A   
ATOM   2354  HN  ARG A 250      18.740 -18.520 -27.276  1.00 10.00      A   
ATOM   2355  CA  ARG A 250      18.972 -19.799 -28.946  1.00 10.00      A   
ATOM   2356  CB  ARG A 250      18.477 -21.115 -28.342  1.00 10.00      A   
ATOM   2357  CG  ARG A 250      19.583 -22.063 -27.916  1.00 10.00      A   
ATOM   2358  CD  ARG A 250      19.016 -23.383 -27.422  1.00 10.00      A   
ATOM   2359  NE  ARG A 250      18.114 -23.988 -28.397  1.00 10.00      A   
ATOM   2360  HE  ARG A 250      17.283 -23.489 -28.616  1.00 10.00      A   
ATOM   2361  CZ  ARG A 250      18.347 -25.145 -29.016  1.00 10.00      A   
ATOM   2362  NH1 ARG A 250      19.457 -25.832 -28.770  1.00 10.00      A   
ATOM   2363 HH11 ARG A 250      19.635 -26.736 -29.262  1.00 10.00      A   
ATOM   2364 HH12 ARG A 250      20.150 -25.474 -28.081  1.00 10.00      A   
ATOM   2365  NH2 ARG A 250      17.451 -25.626 -29.863  1.00 10.00      A   
ATOM   2366 HH21 ARG A 250      16.557 -25.103 -30.043  1.00 10.00      A   
ATOM   2367 HH22 ARG A 250      17.630 -26.526 -30.359  1.00 10.00      A   
ATOM   2368  C   ARG A 250      17.859 -19.152 -29.767  1.00 10.00      A   
ATOM   2369  O   ARG A 250      17.004 -18.445 -29.219  1.00 10.00      A   
ATOM   2370  N   PRO A 251      17.869 -19.372 -31.093  1.00 10.00      A   
ATOM   2371  CA  PRO A 251      16.864 -18.815 -32.005  1.00 10.00      A   
ATOM   2372  CB  PRO A 251      17.276 -19.355 -33.381  1.00 10.00      A   
ATOM   2373  CG  PRO A 251      18.713 -19.718 -33.234  1.00 10.00      A   
ATOM   2374  CD  PRO A 251      18.877 -20.167 -31.812  1.00 10.00      A   
ATOM   2375  C   PRO A 251      15.449 -19.279 -31.659  1.00 10.00      A   
ATOM   2376  O   PRO A 251      14.509 -18.479 -31.656  1.00 10.00      A   
ATOM   2377  N   ASP A 252      15.309 -20.562 -31.343  1.00 10.00      A   
ATOM   2378  HN  ASP A 252      16.102 -21.141 -31.322  1.00 10.00      A   
ATOM   2379  CA  ASP A 252      14.007 -21.134 -31.002  1.00 10.00      A   
ATOM   2380  CB  ASP A 252      14.049 -22.668 -30.932  1.00 10.00      A   
ATOM   2381  CG  ASP A 252      15.045 -23.235 -29.931  1.00 10.00      A   
ATOM   2382  OD1 ASP A 252      14.899 -24.419 -29.557  1.00 10.00      A   
ATOM   2383  OD2 ASP A 252      15.983 -22.516 -29.527  1.00 10.00      A   
ATOM   2384  C   ASP A 252      13.446 -20.532 -29.722  1.00 10.00      A   
ATOM   2385  O   ASP A 252      12.264 -20.181 -29.658  1.00 10.00      A   
ATOM   2386  N   VAL A 253      14.296 -20.396 -28.712  1.00 10.00      A   
ATOM   2387  HN  VAL A 253      15.218 -20.722 -28.815  1.00 10.00      A   
ATOM   2388  CA  VAL A 253      13.886 -19.809 -27.443  1.00 10.00      A   
ATOM   2389  CB  VAL A 253      15.031 -19.834 -26.410  1.00 10.00      A   
ATOM   2390  CG1 VAL A 253      14.580 -19.251 -25.076  1.00 10.00      A   
ATOM   2391  CG2 VAL A 253      15.542 -21.254 -26.225  1.00 10.00      A   
ATOM   2392  C   VAL A 253      13.416 -18.371 -27.661  1.00 10.00      A   
ATOM   2393  O   VAL A 253      12.391 -17.949 -27.116  1.00 10.00      A   
ATOM   2394  N   TYR A 254      14.152 -17.635 -28.491  1.00 10.00      A   
ATOM   2395  HN  TYR A 254      14.942 -18.039 -28.914  1.00 10.00      A   
ATOM   2396  CA  TYR A 254      13.819 -16.250 -28.794  1.00 10.00      A   
ATOM   2397  CB  TYR A 254      14.944 -15.603 -29.614  1.00 10.00      A   
ATOM   2398  CG  TYR A 254      14.621 -14.223 -30.142  1.00 10.00      A   
ATOM   2399  CD1 TYR A 254      14.606 -13.121 -29.297  1.00 10.00      A   
ATOM   2400  CD2 TYR A 254      14.336 -14.024 -31.487  1.00 10.00      A   
ATOM   2401  CE1 TYR A 254      14.316 -11.860 -29.777  1.00 10.00      A   
ATOM   2402  CE2 TYR A 254      14.043 -12.767 -31.974  1.00 10.00      A   
ATOM   2403  CZ  TYR A 254      14.035 -11.690 -31.115  1.00 10.00      A   
ATOM   2404  OH  TYR A 254      13.747 -10.435 -31.596  1.00 10.00      A   
ATOM   2405  HH  TYR A 254      12.913 -10.469 -32.083  1.00 10.00      A   
ATOM   2406  C   TYR A 254      12.492 -16.154 -29.540  1.00 10.00      A   
ATOM   2407  O   TYR A 254      11.664 -15.291 -29.245  1.00 10.00      A   
ATOM   2408  N   SER A 255      12.292 -17.048 -30.495  1.00 10.00      A   
ATOM   2409  HN  SER A 255      12.985 -17.718 -30.674  1.00 10.00      A   
ATOM   2410  CA  SER A 255      11.070 -17.061 -31.284  1.00 10.00      A   
ATOM   2411  CB  SER A 255      11.163 -18.111 -32.390  1.00 10.00      A   
ATOM   2412  OG  SER A 255      12.337 -17.920 -33.162  1.00 10.00      A   
ATOM   2413  HG  SER A 255      13.106 -18.210 -32.654  1.00 10.00      A   
ATOM   2414  C   SER A 255       9.851 -17.312 -30.406  1.00 10.00      A   
ATOM   2415  O   SER A 255       8.876 -16.562 -30.464  1.00 10.00      A   
ATOM   2416  N   GLY A 256       9.933 -18.350 -29.574  1.00 10.00      A   
ATOM   2417  HN  GLY A 256      10.753 -18.898 -29.568  1.00 10.00      A   
ATOM   2418  CA  GLY A 256       8.834 -18.691 -28.690  1.00 10.00      A   
ATOM   2419  C   GLY A 256       8.404 -17.530 -27.819  1.00 10.00      A   
ATOM   2420  O   GLY A 256       7.212 -17.286 -27.642  1.00 10.00      A   
ATOM   2421  N   LEU A 257       9.382 -16.809 -27.281  1.00 10.00      A   
ATOM   2422  HN  LEU A 257      10.313 -17.057 -27.469  1.00 10.00      A   
ATOM   2423  CA  LEU A 257       9.105 -15.664 -26.424  1.00 10.00      A   
ATOM   2424  CB  LEU A 257      10.393 -15.157 -25.764  1.00 10.00      A   
ATOM   2425  CG  LEU A 257      11.075 -16.122 -24.790  1.00 10.00      A   
ATOM   2426  CD1 LEU A 257      12.411 -15.565 -24.334  1.00 10.00      A   
ATOM   2427  CD2 LEU A 257      10.183 -16.413 -23.593  1.00 10.00      A   
ATOM   2428  C   LEU A 257       8.435 -14.543 -27.209  1.00 10.00      A   
ATOM   2429  O   LEU A 257       7.435 -13.982 -26.772  1.00 10.00      A   
ATOM   2430  N   SER A 258       8.974 -14.251 -28.385  1.00 10.00      A   
ATOM   2431  HN  SER A 258       9.752 -14.765 -28.692  1.00 10.00      A   
ATOM   2432  CA  SER A 258       8.444 -13.190 -29.236  1.00 10.00      A   
ATOM   2433  CB  SER A 258       9.284 -13.064 -30.509  1.00 10.00      A   
ATOM   2434  OG  SER A 258      10.656 -12.879 -30.192  1.00 10.00      A   
ATOM   2435  HG  SER A 258      11.045 -13.731 -29.964  1.00 10.00      A   
ATOM   2436  C   SER A 258       6.970 -13.413 -29.585  1.00 10.00      A   
ATOM   2437  O   SER A 258       6.166 -12.478 -29.549  1.00 10.00      A   
ATOM   2438  N   VAL A 259       6.619 -14.656 -29.909  1.00 10.00      A   
ATOM   2439  HN  VAL A 259       7.303 -15.361 -29.910  1.00 10.00      A   
ATOM   2440  CA  VAL A 259       5.246 -14.999 -30.273  1.00 10.00      A   
ATOM   2441  CB  VAL A 259       5.161 -16.404 -30.913  1.00 10.00      A   
ATOM   2442  CG1 VAL A 259       3.737 -16.718 -31.351  1.00 10.00      A   
ATOM   2443  CG2 VAL A 259       6.112 -16.515 -32.093  1.00 10.00      A   
ATOM   2444  C   VAL A 259       4.315 -14.936 -29.063  1.00 10.00      A   
ATOM   2445  O   VAL A 259       3.213 -14.390 -29.136  1.00 10.00      A   
ATOM   2446  N   ALA A 260       4.772 -15.481 -27.945  1.00 10.00      A   
ATOM   2447  HN  ALA A 260       5.667 -15.889 -27.942  1.00 10.00      A   
ATOM   2448  CA  ALA A 260       3.976 -15.497 -26.720  1.00 10.00      A   
ATOM   2449  CB  ALA A 260       4.644 -16.371 -25.668  1.00 10.00      A   
ATOM   2450  C   ALA A 260       3.730 -14.088 -26.180  1.00 10.00      A   
ATOM   2451  O   ALA A 260       2.629 -13.773 -25.725  1.00 10.00      A   
ATOM   2452  N   LEU A 261       4.752 -13.242 -26.246  1.00 10.00      A   
ATOM   2453  HN  LEU A 261       5.599 -13.548 -26.634  1.00 10.00      A   
ATOM   2454  CA  LEU A 261       4.653 -11.873 -25.758  1.00 10.00      A   
ATOM   2455  CB  LEU A 261       6.041 -11.240 -25.629  1.00 10.00      A   
ATOM   2456  CG  LEU A 261       6.861 -11.687 -24.414  1.00 10.00      A   
ATOM   2457  CD1 LEU A 261       8.353 -11.548 -24.673  1.00 10.00      A   
ATOM   2458  CD2 LEU A 261       6.458 -10.900 -23.176  1.00 10.00      A   
ATOM   2459  C   LEU A 261       3.746 -11.023 -26.640  1.00 10.00      A   
ATOM   2460  O   LEU A 261       3.018 -10.164 -26.141  1.00 10.00      A   
ATOM   2461  N   SER A 262       3.764 -11.280 -27.944  1.00 10.00      A   
ATOM   2462  HN  SER A 262       4.346 -11.988 -28.289  1.00 10.00      A   
ATOM   2463  CA  SER A 262       2.931 -10.525 -28.871  1.00 10.00      A   
ATOM   2464  CB  SER A 262       3.407 -10.687 -30.316  1.00 10.00      A   
ATOM   2465  OG  SER A 262       3.753 -12.030 -30.600  1.00 10.00      A   
ATOM   2466  HG  SER A 262       4.679 -12.176 -30.359  1.00 10.00      A   
ATOM   2467  C   SER A 262       1.463 -10.910 -28.737  1.00 10.00      A   
ATOM   2468  O   SER A 262       0.578 -10.187 -29.198  1.00 10.00      A   
ATOM   2469  N   GLY A 263       1.212 -12.054 -28.109  1.00 10.00      A   
ATOM   2470  HN  GLY A 263       1.962 -12.596 -27.783  1.00 10.00      A   
ATOM   2471  CA  GLY A 263      -0.146 -12.517 -27.912  1.00 10.00      A   
ATOM   2472  C   GLY A 263      -0.863 -11.715 -26.847  1.00 10.00      A   
ATOM   2473  O   GLY A 263      -2.091 -11.649 -26.830  1.00 10.00      A   
ATOM   2474  N   CYS A 264      -0.093 -11.092 -25.969  1.00 10.00      A   
ATOM   2475  HN  CYS A 264       0.882 -11.172 -26.046  1.00 10.00      A   
ATOM   2476  CA  CYS A 264      -0.653 -10.288 -24.896  1.00 10.00      A   
ATOM   2477  CB  CYS A 264       0.253 -10.362 -23.670  1.00 10.00      A   
ATOM   2478  SG  CYS A 264       0.714 -12.047 -23.203  1.00 10.00      A   
ATOM   2479  HG  CYS A 264       1.833 -11.987 -22.491  1.00 10.00      A   
ATOM   2480  C   CYS A 264      -0.841  -8.840 -25.344  1.00 10.00      A   
ATOM   2481  O   CYS A 264       0.103  -8.048 -25.340  1.00 10.00      A   
ATOM   2482  N   LYS A 265      -2.060  -8.499 -25.743  1.00 10.00      A   
ATOM   2483  HN  LYS A 265      -2.776  -9.174 -25.730  1.00 10.00      A   
ATOM   2484  CA  LYS A 265      -2.363  -7.148 -26.205  1.00 10.00      A   
ATOM   2485  CB  LYS A 265      -3.494  -7.170 -27.240  1.00 10.00      A   
ATOM   2486  CG  LYS A 265      -3.030  -7.189 -28.691  1.00 10.00      A   
ATOM   2487  CD  LYS A 265      -2.419  -8.528 -29.072  1.00 10.00      A   
ATOM   2488  CE  LYS A 265      -2.140  -8.605 -30.566  1.00 10.00      A   
ATOM   2489  NZ  LYS A 265      -1.513  -9.898 -30.945  1.00 10.00      A   
ATOM   2490  HZ1 LYS A 265      -1.291  -9.909 -31.962  1.00 10.00      A   
ATOM   2491  HZ2 LYS A 265      -2.161 -10.684 -30.738  1.00 10.00      A   
ATOM   2492  HZ3 LYS A 265      -0.631 -10.040 -30.409  1.00 10.00      A   
ATOM   2493  C   LYS A 265      -2.737  -6.228 -25.045  1.00 10.00      A   
ATOM   2494  O   LYS A 265      -2.647  -5.003 -25.157  1.00 10.00      A   
ATOM   2495  N   GLU A 266      -3.134  -6.824 -23.928  1.00 10.00      A   
ATOM   2496  HN  GLU A 266      -3.166  -7.802 -23.895  1.00 10.00      A   
ATOM   2497  CA  GLU A 266      -3.536  -6.060 -22.753  1.00 10.00      A   
ATOM   2498  CB  GLU A 266      -4.484  -6.879 -21.869  1.00 10.00      A   
ATOM   2499  CG  GLU A 266      -5.749  -7.354 -22.572  1.00 10.00      A   
ATOM   2500  CD  GLU A 266      -6.548  -6.219 -23.179  1.00 10.00      A   
ATOM   2501  OE1 GLU A 266      -6.500  -6.045 -24.417  1.00 10.00      A   
ATOM   2502  OE2 GLU A 266      -7.231  -5.495 -22.423  1.00 10.00      A   
ATOM   2503  C   GLU A 266      -2.335  -5.573 -21.943  1.00 10.00      A   
ATOM   2504  O   GLU A 266      -2.479  -4.717 -21.069  1.00 10.00      A   
ATOM   2505  N   LEU A 267      -1.155  -6.108 -22.245  1.00 10.00      A   
ATOM   2506  HN  LEU A 267      -1.105  -6.775 -22.958  1.00 10.00      A   
ATOM   2507  CA  LEU A 267       0.066  -5.728 -21.534  1.00 10.00      A   
ATOM   2508  CB  LEU A 267       1.271  -6.525 -22.043  1.00 10.00      A   
ATOM   2509  CG  LEU A 267       1.473  -7.917 -21.440  1.00 10.00      A   
ATOM   2510  CD1 LEU A 267       2.743  -8.558 -21.985  1.00 10.00      A   
ATOM   2511  CD2 LEU A 267       1.521  -7.843 -19.923  1.00 10.00      A   
ATOM   2512  C   LEU A 267       0.343  -4.230 -21.636  1.00 10.00      A   
ATOM   2513  O   LEU A 267       0.389  -3.669 -22.733  1.00 10.00      A   
ATOM   2514  N   ARG A 268       0.500  -3.589 -20.484  1.00 10.00      A   
ATOM   2515  HN  ARG A 268       0.415  -4.096 -19.644  1.00 10.00      A   
ATOM   2516  CA  ARG A 268       0.779  -2.157 -20.423  1.00 10.00      A   
ATOM   2517  CB  ARG A 268      -0.429  -1.392 -19.874  1.00 10.00      A   
ATOM   2518  CG  ARG A 268      -1.636  -1.375 -20.793  1.00 10.00      A   
ATOM   2519  CD  ARG A 268      -1.324  -0.661 -22.096  1.00 10.00      A   
ATOM   2520  NE  ARG A 268      -2.474  -0.640 -22.998  1.00 10.00      A   
ATOM   2521  HE  ARG A 268      -3.033   0.169 -22.987  1.00 10.00      A   
ATOM   2522  CZ  ARG A 268      -2.789  -1.635 -23.828  1.00 10.00      A   
ATOM   2523  NH1 ARG A 268      -2.041  -2.732 -23.868  1.00 10.00      A   
ATOM   2524 HH11 ARG A 268      -1.202  -2.819 -23.250  1.00 10.00      A   
ATOM   2525 HH12 ARG A 268      -2.290  -3.514 -24.519  1.00 10.00      A   
ATOM   2526  NH2 ARG A 268      -3.856  -1.541 -24.608  1.00 10.00      A   
ATOM   2527 HH21 ARG A 268      -4.103  -2.321 -25.258  1.00 10.00      A   
ATOM   2528 HH22 ARG A 268      -4.457  -0.690 -24.578  1.00 10.00      A   
ATOM   2529  C   ARG A 268       1.990  -1.875 -19.539  1.00 10.00      A   
ATOM   2530  O   ARG A 268       2.602  -0.810 -19.626  1.00 10.00      A   
ATOM   2531  N   CYS A 269       2.335  -2.830 -18.689  1.00 10.00      A   
ATOM   2532  HN  CYS A 269       1.822  -3.663 -18.665  1.00 10.00      A   
ATOM   2533  CA  CYS A 269       3.463  -2.662 -17.785  1.00 10.00      A   
ATOM   2534  CB  CYS A 269       2.957  -2.340 -16.377  1.00 10.00      A   
ATOM   2535  SG  CYS A 269       4.239  -2.261 -15.104  1.00 10.00      A   
ATOM   2536  HG  CYS A 269       3.658  -2.472 -13.929  1.00 10.00      A   
ATOM   2537  C   CYS A 269       4.357  -3.899 -17.757  1.00 10.00      A   
ATOM   2538  O   CYS A 269       3.870  -5.030 -17.667  1.00 10.00      A   
ATOM   2539  N   LEU A 270       5.664  -3.676 -17.838  1.00 10.00      A   
ATOM   2540  HN  LEU A 270       5.987  -2.751 -17.913  1.00 10.00      A   
ATOM   2541  CA  LEU A 270       6.637  -4.760 -17.809  1.00 10.00      A   
ATOM   2542  CB  LEU A 270       7.327  -4.911 -19.168  1.00 10.00      A   
ATOM   2543  CG  LEU A 270       6.462  -5.416 -20.329  1.00 10.00      A   
ATOM   2544  CD1 LEU A 270       7.294  -5.575 -21.593  1.00 10.00      A   
ATOM   2545  CD2 LEU A 270       5.775  -6.723 -19.967  1.00 10.00      A   
ATOM   2546  C   LEU A 270       7.675  -4.508 -16.723  1.00 10.00      A   
ATOM   2547  O   LEU A 270       8.347  -3.471 -16.716  1.00 10.00      A   
ATOM   2548  N   SER A 271       7.791  -5.452 -15.808  1.00 10.00      A   
ATOM   2549  HN  SER A 271       7.221  -6.249 -15.868  1.00 10.00      A   
ATOM   2550  CA  SER A 271       8.734  -5.342 -14.709  1.00 10.00      A   
ATOM   2551  CB  SER A 271       7.965  -5.176 -13.396  1.00 10.00      A   
ATOM   2552  OG  SER A 271       6.648  -5.697 -13.505  1.00 10.00      A   
ATOM   2553  HG  SER A 271       6.011  -5.002 -13.296  1.00 10.00      A   
ATOM   2554  C   SER A 271       9.647  -6.569 -14.644  1.00 10.00      A   
ATOM   2555  O   SER A 271       9.502  -7.502 -15.443  1.00 10.00      A   
ATOM   2556  N   GLY A 272      10.586  -6.561 -13.697  1.00 10.00      A   
ATOM   2557  HN  GLY A 272      10.663  -5.785 -13.105  1.00 10.00      A   
ATOM   2558  CA  GLY A 272      11.503  -7.675 -13.538  1.00 10.00      A   
ATOM   2559  C   GLY A 272      12.777  -7.485 -14.331  1.00 10.00      A   
ATOM   2560  O   GLY A 272      13.549  -6.566 -14.058  1.00 10.00      A   
ATOM   2561  N   PHE A 273      12.992  -8.364 -15.306  1.00 10.00      A   
ATOM   2562  HN  PHE A 273      12.332  -9.080 -15.448  1.00 10.00      A   
ATOM   2563  CA  PHE A 273      14.167  -8.306 -16.175  1.00 10.00      A   
ATOM   2564  CB  PHE A 273      14.215  -6.995 -16.972  1.00 10.00      A   
ATOM   2565  CG  PHE A 273      13.290  -6.952 -18.156  1.00 10.00      A   
ATOM   2566  CD1 PHE A 273      11.951  -6.631 -17.994  1.00 10.00      A   
ATOM   2567  CD2 PHE A 273      13.760  -7.214 -19.435  1.00 10.00      A   
ATOM   2568  CE1 PHE A 273      11.099  -6.572 -19.080  1.00 10.00      A   
ATOM   2569  CE2 PHE A 273      12.912  -7.160 -20.526  1.00 10.00      A   
ATOM   2570  CZ  PHE A 273      11.578  -6.838 -20.349  1.00 10.00      A   
ATOM   2571  C   PHE A 273      15.481  -8.525 -15.426  1.00 10.00      A   
ATOM   2572  O   PHE A 273      16.490  -7.891 -15.734  1.00 10.00      A   
ATOM   2573  N   TRP A 274      15.478  -9.431 -14.459  1.00 10.00      A   
ATOM   2574  HN  TRP A 274      14.651  -9.921 -14.256  1.00 10.00      A   
ATOM   2575  CA  TRP A 274      16.691  -9.723 -13.703  1.00 10.00      A   
ATOM   2576  CB  TRP A 274      16.368 -10.517 -12.441  1.00 10.00      A   
ATOM   2577  CG  TRP A 274      15.949  -9.677 -11.275  1.00 10.00      A   
ATOM   2578  CD1 TRP A 274      16.759  -8.930 -10.472  1.00 10.00      A   
ATOM   2579  CD2 TRP A 274      14.619  -9.512 -10.770  1.00 10.00      A   
ATOM   2580  NE1 TRP A 274      16.019  -8.310  -9.498  1.00 10.00      A   
ATOM   2581  HE1 TRP A 274      16.376  -7.719  -8.799  1.00 10.00      A   
ATOM   2582  CE2 TRP A 274      14.702  -8.647  -9.661  1.00 10.00      A   
ATOM   2583  CE3 TRP A 274      13.369 -10.007 -11.148  1.00 10.00      A   
ATOM   2584  CZ2 TRP A 274      13.582  -8.271  -8.925  1.00 10.00      A   
ATOM   2585  CZ3 TRP A 274      12.260  -9.630 -10.417  1.00 10.00      A   
ATOM   2586  CH2 TRP A 274      12.373  -8.769  -9.320  1.00 10.00      A   
ATOM   2587  C   TRP A 274      17.664 -10.507 -14.573  1.00 10.00      A   
ATOM   2588  O   TRP A 274      17.279 -11.502 -15.190  1.00 10.00      A   
ATOM   2589  N   ASP A 275      18.917 -10.044 -14.629  1.00 10.00      A   
ATOM   2590  HN  ASP A 275      19.146  -9.242 -14.113  1.00 10.00      A   
ATOM   2591  CA  ASP A 275      19.960 -10.687 -15.440  1.00 10.00      A   
ATOM   2592  CB  ASP A 275      20.211 -12.141 -15.001  1.00 10.00      A   
ATOM   2593  CG  ASP A 275      20.701 -12.280 -13.574  1.00 10.00      A   
ATOM   2594  OD1 ASP A 275      21.733 -11.668 -13.227  1.00 10.00      A   
ATOM   2595  OD2 ASP A 275      20.061 -13.012 -12.787  1.00 10.00      A   
ATOM   2596  C   ASP A 275      19.574 -10.647 -16.915  1.00 10.00      A   
ATOM   2597  O   ASP A 275      19.918 -11.543 -17.685  1.00 10.00      A   
ATOM   2598  N   ALA A 276      18.854  -9.595 -17.290  1.00 10.00      A   
ATOM   2599  HN  ALA A 276      18.630  -8.916 -16.622  1.00 10.00      A   
ATOM   2600  CA  ALA A 276      18.379  -9.417 -18.655  1.00 10.00      A   
ATOM   2601  CB  ALA A 276      17.587  -8.123 -18.785  1.00 10.00      A   
ATOM   2602  C   ALA A 276      19.501  -9.461 -19.684  1.00 10.00      A   
ATOM   2603  O   ALA A 276      20.432  -8.650 -19.652  1.00 10.00      A   
ATOM   2604  N   VAL A 277      19.401 -10.421 -20.592  1.00 10.00      A   
ATOM   2605  HN  VAL A 277      18.651 -11.052 -20.535  1.00 10.00      A   
ATOM   2606  CA  VAL A 277      20.373 -10.577 -21.662  1.00 10.00      A   
ATOM   2607  CB  VAL A 277      20.401 -12.037 -22.174  1.00 10.00      A   
ATOM   2608  CG1 VAL A 277      21.349 -12.193 -23.353  1.00 10.00      A   
ATOM   2609  CG2 VAL A 277      20.785 -12.988 -21.052  1.00 10.00      A   
ATOM   2610  C   VAL A 277      20.003  -9.641 -22.814  1.00 10.00      A   
ATOM   2611  O   VAL A 277      18.875  -9.679 -23.303  1.00 10.00      A   
ATOM   2612  N   PRO A 278      20.949  -8.792 -23.258  1.00 10.00      A   
ATOM   2613  CA  PRO A 278      20.717  -7.830 -24.350  1.00 10.00      A   
ATOM   2614  CB  PRO A 278      22.112  -7.268 -24.626  1.00 10.00      A   
ATOM   2615  CG  PRO A 278      22.822  -7.405 -23.327  1.00 10.00      A   
ATOM   2616  CD  PRO A 278      22.318  -8.686 -22.723  1.00 10.00      A   
ATOM   2617  C   PRO A 278      20.156  -8.483 -25.610  1.00 10.00      A   
ATOM   2618  O   PRO A 278      19.319  -7.903 -26.300  1.00 10.00      A   
ATOM   2619  N   ALA A 279      20.593  -9.704 -25.881  1.00 10.00      A   
ATOM   2620  HN  ALA A 279      21.231 -10.129 -25.269  1.00 10.00      A   
ATOM   2621  CA  ALA A 279      20.147 -10.432 -27.061  1.00 10.00      A   
ATOM   2622  CB  ALA A 279      21.076 -11.604 -27.347  1.00 10.00      A   
ATOM   2623  C   ALA A 279      18.698 -10.904 -26.934  1.00 10.00      A   
ATOM   2624  O   ALA A 279      18.107 -11.371 -27.904  1.00 10.00      A   
ATOM   2625  N   TYR A 280      18.123 -10.790 -25.747  1.00 10.00      A   
ATOM   2626  HN  TYR A 280      18.628 -10.408 -24.994  1.00 10.00      A   
ATOM   2627  CA  TYR A 280      16.746 -11.220 -25.540  1.00 10.00      A   
ATOM   2628  CB  TYR A 280      16.647 -12.293 -24.459  1.00 10.00      A   
ATOM   2629  CG  TYR A 280      16.856 -13.684 -25.004  1.00 10.00      A   
ATOM   2630  CD1 TYR A 280      18.114 -14.267 -25.011  1.00 10.00      A   
ATOM   2631  CD2 TYR A 280      15.795 -14.404 -25.537  1.00 10.00      A   
ATOM   2632  CE1 TYR A 280      18.310 -15.531 -25.530  1.00 10.00      A   
ATOM   2633  CE2 TYR A 280      15.980 -15.668 -26.052  1.00 10.00      A   
ATOM   2634  CZ  TYR A 280      17.238 -16.226 -26.050  1.00 10.00      A   
ATOM   2635  OH  TYR A 280      17.427 -17.481 -26.576  1.00 10.00      A   
ATOM   2636  HH  TYR A 280      16.970 -17.546 -27.423  1.00 10.00      A   
ATOM   2637  C   TYR A 280      15.810 -10.051 -25.269  1.00 10.00      A   
ATOM   2638  O   TYR A 280      14.620 -10.237 -25.024  1.00 10.00      A   
ATOM   2639  N   LEU A 281      16.357  -8.846 -25.326  1.00 10.00      A   
ATOM   2640  HN  LEU A 281      17.313  -8.765 -25.522  1.00 10.00      A   
ATOM   2641  CA  LEU A 281      15.572  -7.636 -25.109  1.00 10.00      A   
ATOM   2642  CB  LEU A 281      16.467  -6.401 -24.975  1.00 10.00      A   
ATOM   2643  CG  LEU A 281      17.385  -6.348 -23.754  1.00 10.00      A   
ATOM   2644  CD1 LEU A 281      18.175  -5.047 -23.741  1.00 10.00      A   
ATOM   2645  CD2 LEU A 281      16.586  -6.506 -22.471  1.00 10.00      A   
ATOM   2646  C   LEU A 281      14.518  -7.416 -26.208  1.00 10.00      A   
ATOM   2647  O   LEU A 281      13.373  -7.089 -25.899  1.00 10.00      A   
ATOM   2648  N   PRO A 282      14.873  -7.587 -27.510  1.00 10.00      A   
ATOM   2649  CA  PRO A 282      13.920  -7.395 -28.621  1.00 10.00      A   
ATOM   2650  CB  PRO A 282      14.780  -7.575 -29.879  1.00 10.00      A   
ATOM   2651  CG  PRO A 282      16.181  -7.388 -29.415  1.00 10.00      A   
ATOM   2652  CD  PRO A 282      16.214  -7.928 -28.021  1.00 10.00      A   
ATOM   2653  C   PRO A 282      12.759  -8.396 -28.627  1.00 10.00      A   
ATOM   2654  O   PRO A 282      11.937  -8.396 -29.545  1.00 10.00      A   
ATOM   2655  N   ALA A 283      12.679  -9.239 -27.607  1.00 10.00      A   
ATOM   2656  HN  ALA A 283      13.351  -9.195 -26.889  1.00 10.00      A   
ATOM   2657  CA  ALA A 283      11.606 -10.221 -27.522  1.00 10.00      A   
ATOM   2658  CB  ALA A 283      11.924 -11.278 -26.477  1.00 10.00      A   
ATOM   2659  C   ALA A 283      10.276  -9.542 -27.210  1.00 10.00      A   
ATOM   2660  O   ALA A 283       9.214 -10.054 -27.554  1.00 10.00      A   
ATOM   2661  N   VAL A 284      10.343  -8.379 -26.575  1.00 10.00      A   
ATOM   2662  HN  VAL A 284      11.223  -8.021 -26.326  1.00 10.00      A   
ATOM   2663  CA  VAL A 284       9.142  -7.629 -26.218  1.00 10.00      A   
ATOM   2664  CB  VAL A 284       9.220  -7.081 -24.778  1.00 10.00      A   
ATOM   2665  CG1 VAL A 284       9.208  -8.218 -23.774  1.00 10.00      A   
ATOM   2666  CG2 VAL A 284      10.458  -6.215 -24.594  1.00 10.00      A   
ATOM   2667  C   VAL A 284       8.901  -6.469 -27.176  1.00 10.00      A   
ATOM   2668  O   VAL A 284       8.201  -5.511 -26.837  1.00 10.00      A   
ATOM   2669  N   TYR A 285       9.449  -6.570 -28.383  1.00 10.00      A   
ATOM   2670  HN  TYR A 285       9.964  -7.378 -28.609  1.00 10.00      A   
ATOM   2671  CA  TYR A 285       9.310  -5.510 -29.382  1.00 10.00      A   
ATOM   2672  CB  TYR A 285      10.272  -5.723 -30.549  1.00 10.00      A   
ATOM   2673  CG  TYR A 285      11.602  -5.020 -30.386  1.00 10.00      A   
ATOM   2674  CD1 TYR A 285      11.904  -4.310 -29.230  1.00 10.00      A   
ATOM   2675  CD2 TYR A 285      12.553  -5.064 -31.395  1.00 10.00      A   
ATOM   2676  CE1 TYR A 285      13.116  -3.662 -29.088  1.00 10.00      A   
ATOM   2677  CE2 TYR A 285      13.768  -4.422 -31.260  1.00 10.00      A   
ATOM   2678  CZ  TYR A 285      14.044  -3.723 -30.104  1.00 10.00      A   
ATOM   2679  OH  TYR A 285      15.253  -3.078 -29.971  1.00 10.00      A   
ATOM   2680  HH  TYR A 285      15.615  -3.253 -29.092  1.00 10.00      A   
ATOM   2681  C   TYR A 285       7.876  -5.336 -29.888  1.00 10.00      A   
ATOM   2682  O   TYR A 285       7.579  -4.398 -30.628  1.00 10.00      A   
ATOM   2683  N   SER A 286       6.992  -6.240 -29.503  1.00 10.00      A   
ATOM   2684  HN  SER A 286       7.281  -6.985 -28.933  1.00 10.00      A   
ATOM   2685  CA  SER A 286       5.599  -6.157 -29.917  1.00 10.00      A   
ATOM   2686  CB  SER A 286       5.108  -7.532 -30.357  1.00 10.00      A   
ATOM   2687  OG  SER A 286       6.153  -8.257 -30.985  1.00 10.00      A   
ATOM   2688  HG  SER A 286       6.752  -7.635 -31.415  1.00 10.00      A   
ATOM   2689  C   SER A 286       4.725  -5.630 -28.782  1.00 10.00      A   
ATOM   2690  O   SER A 286       3.530  -5.399 -28.958  1.00 10.00      A   
ATOM   2691  N   VAL A 287       5.333  -5.436 -27.616  1.00 10.00      A   
ATOM   2692  HN  VAL A 287       6.294  -5.621 -27.544  1.00 10.00      A   
ATOM   2693  CA  VAL A 287       4.609  -4.954 -26.445  1.00 10.00      A   
ATOM   2694  CB  VAL A 287       4.950  -5.794 -25.193  1.00 10.00      A   
ATOM   2695  CG1 VAL A 287       4.012  -5.453 -24.045  1.00 10.00      A   
ATOM   2696  CG2 VAL A 287       4.903  -7.283 -25.504  1.00 10.00      A   
ATOM   2697  C   VAL A 287       4.932  -3.488 -26.155  1.00 10.00      A   
ATOM   2698  O   VAL A 287       4.084  -2.742 -25.664  1.00 10.00      A   
ATOM   2699  N   CYS A 288       6.155  -3.077 -26.487  1.00 10.00      A   
ATOM   2700  HN  CYS A 288       6.775  -3.715 -26.901  1.00 10.00      A   
ATOM   2701  CA  CYS A 288       6.614  -1.708 -26.247  1.00 10.00      A   
ATOM   2702  CB  CYS A 288       8.063  -1.545 -26.702  1.00 10.00      A   
ATOM   2703  SG  CYS A 288       8.468  -2.455 -28.206  1.00 10.00      A   
ATOM   2704  HG  CYS A 288       7.756  -1.944 -29.202  1.00 10.00      A   
ATOM   2705  C   CYS A 288       5.728  -0.652 -26.903  1.00 10.00      A   
ATOM   2706  O   CYS A 288       5.688   0.494 -26.454  1.00 10.00      A   
ATOM   2707  N   SER A 289       5.003  -1.043 -27.943  1.00 10.00      A   
ATOM   2708  HN  SER A 289       5.061  -1.976 -28.241  1.00 10.00      A   
ATOM   2709  CA  SER A 289       4.124  -0.129 -28.659  1.00 10.00      A   
ATOM   2710  CB  SER A 289       3.516  -0.848 -29.861  1.00 10.00      A   
ATOM   2711  OG  SER A 289       4.421  -1.817 -30.369  1.00 10.00      A   
ATOM   2712  HG  SER A 289       5.242  -1.379 -30.635  1.00 10.00      A   
ATOM   2713  C   SER A 289       3.015   0.418 -27.761  1.00 10.00      A   
ATOM   2714  O   SER A 289       2.479   1.498 -28.013  1.00 10.00      A   
ATOM   2715  N   ARG A 290       2.697  -0.317 -26.699  1.00 10.00      A   
ATOM   2716  HN  ARG A 290       3.193  -1.145 -26.524  1.00 10.00      A   
ATOM   2717  CA  ARG A 290       1.642   0.082 -25.777  1.00 10.00      A   
ATOM   2718  CB  ARG A 290       0.437  -0.849 -25.941  1.00 10.00      A   
ATOM   2719  CG  ARG A 290       0.780  -2.327 -25.844  1.00 10.00      A   
ATOM   2720  CD  ARG A 290      -0.205  -3.172 -26.633  1.00 10.00      A   
ATOM   2721  NE  ARG A 290       0.187  -4.577 -26.644  1.00 10.00      A   
ATOM   2722  HE  ARG A 290       0.217  -5.039 -25.781  1.00 10.00      A   
ATOM   2723  CZ  ARG A 290       0.495  -5.256 -27.747  1.00 10.00      A   
ATOM   2724  NH1 ARG A 290       0.468  -4.656 -28.933  1.00 10.00      A   
ATOM   2725 HH11 ARG A 290       0.717  -5.190 -29.796  1.00 10.00      A   
ATOM   2726 HH12 ARG A 290       0.192  -3.652 -29.012  1.00 10.00      A   
ATOM   2727  NH2 ARG A 290       0.819  -6.542 -27.668  1.00 10.00      A   
ATOM   2728 HH21 ARG A 290       1.067  -7.072 -28.533  1.00 10.00      A   
ATOM   2729 HH22 ARG A 290       0.823  -7.032 -26.740  1.00 10.00      A   
ATOM   2730  C   ARG A 290       2.133   0.063 -24.331  1.00 10.00      A   
ATOM   2731  O   ARG A 290       1.344  -0.059 -23.394  1.00 10.00      A   
ATOM   2732  N   LEU A 291       3.438   0.198 -24.151  1.00 10.00      A   
ATOM   2733  HN  LEU A 291       4.021   0.319 -24.931  1.00 10.00      A   
ATOM   2734  CA  LEU A 291       4.015   0.188 -22.814  1.00 10.00      A   
ATOM   2735  CB  LEU A 291       5.466  -0.293 -22.839  1.00 10.00      A   
ATOM   2736  CG  LEU A 291       5.680  -1.807 -22.888  1.00 10.00      A   
ATOM   2737  CD1 LEU A 291       7.164  -2.132 -22.803  1.00 10.00      A   
ATOM   2738  CD2 LEU A 291       4.914  -2.495 -21.770  1.00 10.00      A   
ATOM   2739  C   LEU A 291       3.935   1.558 -22.162  1.00 10.00      A   
ATOM   2740  O   LEU A 291       4.653   2.480 -22.549  1.00 10.00      A   
ATOM   2741  N   THR A 292       3.057   1.690 -21.182  1.00 10.00      A   
ATOM   2742  HN  THR A 292       2.490   0.926 -20.937  1.00 10.00      A   
ATOM   2743  CA  THR A 292       2.900   2.942 -20.468  1.00 10.00      A   
ATOM   2744  CB  THR A 292       1.435   3.150 -20.037  1.00 10.00      A   
ATOM   2745  OG1 THR A 292       0.857   1.880 -19.702  1.00 10.00      A   
ATOM   2746  HG1 THR A 292      -0.077   1.998 -19.485  1.00 10.00      A   
ATOM   2747  CG2 THR A 292       0.632   3.779 -21.164  1.00 10.00      A   
ATOM   2748  C   THR A 292       3.805   2.960 -19.237  1.00 10.00      A   
ATOM   2749  O   THR A 292       4.220   4.023 -18.768  1.00 10.00      A   
ATOM   2750  N   THR A 293       4.113   1.774 -18.723  1.00 10.00      A   
ATOM   2751  HN  THR A 293       3.761   0.962 -19.150  1.00 10.00      A   
ATOM   2752  CA  THR A 293       4.967   1.639 -17.552  1.00 10.00      A   
ATOM   2753  CB  THR A 293       4.137   1.243 -16.312  1.00 10.00      A   
ATOM   2754  OG1 THR A 293       3.011   2.126 -16.192  1.00 10.00      A   
ATOM   2755  HG1 THR A 293       2.598   2.226 -17.056  1.00 10.00      A   
ATOM   2756  CG2 THR A 293       4.979   1.320 -15.047  1.00 10.00      A   
ATOM   2757  C   THR A 293       6.049   0.588 -17.807  1.00 10.00      A   
ATOM   2758  O   THR A 293       5.750  -0.543 -18.195  1.00 10.00      A   
ATOM   2759  N   LEU A 294       7.305   0.967 -17.610  1.00 10.00      A   
ATOM   2760  HN  LEU A 294       7.491   1.883 -17.310  1.00 10.00      A   
ATOM   2761  CA  LEU A 294       8.414   0.056 -17.829  1.00 10.00      A   
ATOM   2762  CB  LEU A 294       9.044   0.311 -19.198  1.00 10.00      A   
ATOM   2763  CG  LEU A 294      10.141  -0.661 -19.628  1.00 10.00      A   
ATOM   2764  CD1 LEU A 294       9.595  -2.077 -19.716  1.00 10.00      A   
ATOM   2765  CD2 LEU A 294      10.729  -0.232 -20.960  1.00 10.00      A   
ATOM   2766  C   LEU A 294       9.460   0.190 -16.728  1.00 10.00      A   
ATOM   2767  O   LEU A 294       9.922   1.290 -16.424  1.00 10.00      A   
ATOM   2768  N   ASN A 295       9.812  -0.939 -16.129  1.00 10.00      A   
ATOM   2769  HN  ASN A 295       9.394  -1.781 -16.419  1.00 10.00      A   
ATOM   2770  CA  ASN A 295      10.804  -0.977 -15.059  1.00 10.00      A   
ATOM   2771  CB  ASN A 295      10.167  -1.478 -13.757  1.00 10.00      A   
ATOM   2772  CG  ASN A 295      11.141  -1.569 -12.587  1.00 10.00      A   
ATOM   2773  OD1 ASN A 295      12.293  -1.134 -12.670  1.00 10.00      A   
ATOM   2774  ND2 ASN A 295      10.675  -2.127 -11.481  1.00 10.00      A   
ATOM   2775 HD21 ASN A 295       9.746  -2.447 -11.477  1.00 10.00      A   
ATOM   2776 HD22 ASN A 295      11.267  -2.183 -10.703  1.00 10.00      A   
ATOM   2777  C   ASN A 295      11.972  -1.870 -15.460  1.00 10.00      A   
ATOM   2778  O   ASN A 295      11.840  -3.092 -15.523  1.00 10.00      A   
ATOM   2779  N   LEU A 296      13.114  -1.250 -15.726  1.00 10.00      A   
ATOM   2780  HN  LEU A 296      13.157  -0.269 -15.632  1.00 10.00      A   
ATOM   2781  CA  LEU A 296      14.313  -1.970 -16.136  1.00 10.00      A   
ATOM   2782  CB  LEU A 296      14.704  -1.573 -17.560  1.00 10.00      A   
ATOM   2783  CG  LEU A 296      13.684  -1.878 -18.654  1.00 10.00      A   
ATOM   2784  CD1 LEU A 296      14.109  -1.235 -19.960  1.00 10.00      A   
ATOM   2785  CD2 LEU A 296      13.512  -3.378 -18.828  1.00 10.00      A   
ATOM   2786  C   LEU A 296      15.466  -1.675 -15.187  1.00 10.00      A   
ATOM   2787  O   LEU A 296      16.636  -1.772 -15.562  1.00 10.00      A   
ATOM   2788  N   SER A 297      15.131  -1.330 -13.950  1.00 10.00      A   
ATOM   2789  HN  SER A 297      14.180  -1.268 -13.712  1.00 10.00      A   
ATOM   2790  CA  SER A 297      16.133  -1.020 -12.938  1.00 10.00      A   
ATOM   2791  CB  SER A 297      15.458  -0.413 -11.707  1.00 10.00      A   
ATOM   2792  OG  SER A 297      14.441   0.501 -12.088  1.00 10.00      A   
ATOM   2793  HG  SER A 297      13.597   0.036 -12.155  1.00 10.00      A   
ATOM   2794  C   SER A 297      16.938  -2.262 -12.537  1.00 10.00      A   
ATOM   2795  O   SER A 297      17.942  -2.164 -11.831  1.00 10.00      A   
ATOM   2796  N   TYR A 298      16.487  -3.426 -12.986  1.00 10.00      A   
ATOM   2797  HN  TYR A 298      15.679  -3.444 -13.537  1.00 10.00      A   
ATOM   2798  CA  TYR A 298      17.160  -4.679 -12.679  1.00 10.00      A   
ATOM   2799  CB  TYR A 298      16.158  -5.695 -12.125  1.00 10.00      A   
ATOM   2800  CG  TYR A 298      15.273  -5.148 -11.023  1.00 10.00      A   
ATOM   2801  CD1 TYR A 298      13.925  -4.886 -11.249  1.00 10.00      A   
ATOM   2802  CD2 TYR A 298      15.785  -4.887  -9.759  1.00 10.00      A   
ATOM   2803  CE1 TYR A 298      13.116  -4.382 -10.247  1.00 10.00      A   
ATOM   2804  CE2 TYR A 298      14.984  -4.383  -8.753  1.00 10.00      A   
ATOM   2805  CZ  TYR A 298      13.653  -4.133  -9.001  1.00 10.00      A   
ATOM   2806  OH  TYR A 298      12.855  -3.627  -8.000  1.00 10.00      A   
ATOM   2807  HH  TYR A 298      12.026  -4.118  -7.976  1.00 10.00      A   
ATOM   2808  C   TYR A 298      17.851  -5.241 -13.917  1.00 10.00      A   
ATOM   2809  O   TYR A 298      18.419  -6.333 -13.886  1.00 10.00      A   
ATOM   2810  N   ALA A 299      17.815  -4.482 -15.003  1.00 10.00      A   
ATOM   2811  HN  ALA A 299      17.382  -3.601 -14.959  1.00 10.00      A   
ATOM   2812  CA  ALA A 299      18.424  -4.911 -16.253  1.00 10.00      A   
ATOM   2813  CB  ALA A 299      17.497  -4.619 -17.421  1.00 10.00      A   
ATOM   2814  C   ALA A 299      19.780  -4.243 -16.459  1.00 10.00      A   
ATOM   2815  O   ALA A 299      19.859  -3.061 -16.795  1.00 10.00      A   
ATOM   2816  N   THR A 300      20.842  -5.005 -16.259  1.00 10.00      A   
ATOM   2817  HN  THR A 300      20.718  -5.939 -15.991  1.00 10.00      A   
ATOM   2818  CA  THR A 300      22.192  -4.491 -16.423  1.00 10.00      A   
ATOM   2819  CB  THR A 300      23.186  -5.241 -15.519  1.00 10.00      A   
ATOM   2820  OG1 THR A 300      22.560  -6.432 -15.017  1.00 10.00      A   
ATOM   2821  HG1 THR A 300      23.133  -7.191 -15.195  1.00 10.00      A   
ATOM   2822  CG2 THR A 300      23.608  -4.360 -14.352  1.00 10.00      A   
ATOM   2823  C   THR A 300      22.643  -4.572 -17.880  1.00 10.00      A   
ATOM   2824  O   THR A 300      23.417  -5.448 -18.259  1.00 10.00      A   
ATOM   2825  N   VAL A 301      22.133  -3.660 -18.693  1.00 10.00      A   
ATOM   2826  HN  VAL A 301      21.511  -2.996 -18.329  1.00 10.00      A   
ATOM   2827  CA  VAL A 301      22.473  -3.610 -20.109  1.00 10.00      A   
ATOM   2828  CB  VAL A 301      21.227  -3.743 -21.008  1.00 10.00      A   
ATOM   2829  CG1 VAL A 301      20.677  -5.161 -20.951  1.00 10.00      A   
ATOM   2830  CG2 VAL A 301      20.158  -2.736 -20.611  1.00 10.00      A   
ATOM   2831  C   VAL A 301      23.203  -2.317 -20.432  1.00 10.00      A   
ATOM   2832  O   VAL A 301      23.464  -1.514 -19.541  1.00 10.00      A   
ATOM   2833  N   GLN A 302      23.531  -2.116 -21.701  1.00 10.00      A   
ATOM   2834  HN  GLN A 302      23.289  -2.790 -22.374  1.00 10.00      A   
ATOM   2835  CA  GLN A 302      24.238  -0.914 -22.119  1.00 10.00      A   
ATOM   2836  CB  GLN A 302      25.224  -1.237 -23.242  1.00 10.00      A   
ATOM   2837  CG  GLN A 302      26.432  -2.041 -22.789  1.00 10.00      A   
ATOM   2838  CD  GLN A 302      27.377  -1.235 -21.921  1.00 10.00      A   
ATOM   2839  OE1 GLN A 302      28.313  -0.615 -22.418  1.00 10.00      A   
ATOM   2840  NE2 GLN A 302      27.137  -1.237 -20.619  1.00 10.00      A   
ATOM   2841 HE21 GLN A 302      26.366  -1.747 -20.287  1.00 10.00      A   
ATOM   2842 HE22 GLN A 302      27.738  -0.723 -20.038  1.00 10.00      A   
ATOM   2843  C   GLN A 302      23.277   0.180 -22.562  1.00 10.00      A   
ATOM   2844  O   GLN A 302      22.081  -0.063 -22.744  1.00 10.00      A   
ATOM   2845  N   SER A 303      23.814   1.383 -22.729  1.00 10.00      A   
ATOM   2846  HN  SER A 303      24.774   1.501 -22.563  1.00 10.00      A   
ATOM   2847  CA  SER A 303      23.029   2.528 -23.156  1.00 10.00      A   
ATOM   2848  CB  SER A 303      23.921   3.772 -23.238  1.00 10.00      A   
ATOM   2849  OG  SER A 303      23.201   4.908 -23.689  1.00 10.00      A   
ATOM   2850  HG  SER A 303      22.759   5.324 -22.931  1.00 10.00      A   
ATOM   2851  C   SER A 303      22.383   2.246 -24.508  1.00 10.00      A   
ATOM   2852  O   SER A 303      21.188   2.471 -24.695  1.00 10.00      A   
ATOM   2853  N   TYR A 304      23.177   1.711 -25.428  1.00 10.00      A   
ATOM   2854  HN  TYR A 304      24.116   1.533 -25.199  1.00 10.00      A   
ATOM   2855  CA  TYR A 304      22.705   1.383 -26.766  1.00 10.00      A   
ATOM   2856  CB  TYR A 304      23.840   0.755 -27.577  1.00 10.00      A   
ATOM   2857  CG  TYR A 304      23.713   0.937 -29.073  1.00 10.00      A   
ATOM   2858  CD1 TYR A 304      24.554   1.807 -29.752  1.00 10.00      A   
ATOM   2859  CD2 TYR A 304      22.763   0.237 -29.806  1.00 10.00      A   
ATOM   2860  CE1 TYR A 304      24.452   1.978 -31.117  1.00 10.00      A   
ATOM   2861  CE2 TYR A 304      22.653   0.403 -31.174  1.00 10.00      A   
ATOM   2862  CZ  TYR A 304      23.502   1.273 -31.824  1.00 10.00      A   
ATOM   2863  OH  TYR A 304      23.403   1.437 -33.189  1.00 10.00      A   
ATOM   2864  HH  TYR A 304      22.519   1.760 -33.411  1.00 10.00      A   
ATOM   2865  C   TYR A 304      21.523   0.418 -26.700  1.00 10.00      A   
ATOM   2866  O   TYR A 304      20.552   0.562 -27.441  1.00 10.00      A   
ATOM   2867  N   ASP A 305      21.608  -0.552 -25.792  1.00 10.00      A   
ATOM   2868  HN  ASP A 305      22.399  -0.595 -25.212  1.00 10.00      A   
ATOM   2869  CA  ASP A 305      20.558  -1.551 -25.629  1.00 10.00      A   
ATOM   2870  CB  ASP A 305      21.001  -2.657 -24.668  1.00 10.00      A   
ATOM   2871  CG  ASP A 305      22.097  -3.533 -25.239  1.00 10.00      A   
ATOM   2872  OD1 ASP A 305      21.866  -4.183 -26.284  1.00 10.00      A   
ATOM   2873  OD2 ASP A 305      23.196  -3.570 -24.650  1.00 10.00      A   
ATOM   2874  C   ASP A 305      19.255  -0.921 -25.147  1.00 10.00      A   
ATOM   2875  O   ASP A 305      18.172  -1.258 -25.634  1.00 10.00      A   
ATOM   2876  N   LEU A 306      19.368  -0.005 -24.195  1.00 10.00      A   
ATOM   2877  HN  LEU A 306      20.259   0.211 -23.840  1.00 10.00      A   
ATOM   2878  CA  LEU A 306      18.202   0.677 -23.650  1.00 10.00      A   
ATOM   2879  CB  LEU A 306      18.574   1.468 -22.396  1.00 10.00      A   
ATOM   2880  CG  LEU A 306      18.833   0.646 -21.134  1.00 10.00      A   
ATOM   2881  CD1 LEU A 306      19.388   1.525 -20.024  1.00 10.00      A   
ATOM   2882  CD2 LEU A 306      17.561  -0.049 -20.681  1.00 10.00      A   
ATOM   2883  C   LEU A 306      17.560   1.591 -24.686  1.00 10.00      A   
ATOM   2884  O   LEU A 306      16.336   1.646 -24.804  1.00 10.00      A   
ATOM   2885  N   VAL A 307      18.393   2.295 -25.445  1.00 10.00      A   
ATOM   2886  HN  VAL A 307      19.364   2.204 -25.301  1.00 10.00      A   
ATOM   2887  CA  VAL A 307      17.908   3.212 -26.474  1.00 10.00      A   
ATOM   2888  CB  VAL A 307      19.064   4.000 -27.138  1.00 10.00      A   
ATOM   2889  CG1 VAL A 307      18.536   4.919 -28.230  1.00 10.00      A   
ATOM   2890  CG2 VAL A 307      19.818   4.811 -26.095  1.00 10.00      A   
ATOM   2891  C   VAL A 307      17.098   2.474 -27.543  1.00 10.00      A   
ATOM   2892  O   VAL A 307      16.045   2.949 -27.973  1.00 10.00      A   
ATOM   2893  N   LYS A 308      17.581   1.303 -27.949  1.00 10.00      A   
ATOM   2894  HN  LYS A 308      18.419   0.971 -27.562  1.00 10.00      A   
ATOM   2895  CA  LYS A 308      16.895   0.499 -28.960  1.00 10.00      A   
ATOM   2896  CB  LYS A 308      17.641  -0.815 -29.206  1.00 10.00      A   
ATOM   2897  CG  LYS A 308      18.962  -0.668 -29.944  1.00 10.00      A   
ATOM   2898  CD  LYS A 308      19.678  -2.006 -30.067  1.00 10.00      A   
ATOM   2899  CE  LYS A 308      19.996  -2.583 -28.699  1.00 10.00      A   
ATOM   2900  NZ  LYS A 308      20.864  -3.785 -28.769  1.00 10.00      A   
ATOM   2901  HZ1 LYS A 308      21.697  -3.598 -29.360  1.00 10.00      A   
ATOM   2902  HZ2 LYS A 308      20.340  -4.582 -29.176  1.00 10.00      A   
ATOM   2903  HZ3 LYS A 308      21.185  -4.051 -27.807  1.00 10.00      A   
ATOM   2904  C   LYS A 308      15.456   0.203 -28.541  1.00 10.00      A   
ATOM   2905  O   LYS A 308      14.542   0.215 -29.368  1.00 10.00      A   
ATOM   2906  N   LEU A 309      15.265  -0.048 -27.251  1.00 10.00      A   
ATOM   2907  HN  LEU A 309      16.033  -0.032 -26.642  1.00 10.00      A   
ATOM   2908  CA  LEU A 309      13.946  -0.348 -26.716  1.00 10.00      A   
ATOM   2909  CB  LEU A 309      14.066  -1.163 -25.421  1.00 10.00      A   
ATOM   2910  CG  LEU A 309      13.475  -2.577 -25.452  1.00 10.00      A   
ATOM   2911  CD1 LEU A 309      13.820  -3.339 -24.182  1.00 10.00      A   
ATOM   2912  CD2 LEU A 309      11.968  -2.528 -25.656  1.00 10.00      A   
ATOM   2913  C   LEU A 309      13.147   0.928 -26.462  1.00 10.00      A   
ATOM   2914  O   LEU A 309      11.941   0.977 -26.702  1.00 10.00      A   
ATOM   2915  N   LEU A 310      13.826   1.961 -25.985  1.00 10.00      A   
ATOM   2916  HN  LEU A 310      14.793   1.867 -25.828  1.00 10.00      A   
ATOM   2917  CA  LEU A 310      13.177   3.234 -25.681  1.00 10.00      A   
ATOM   2918  CB  LEU A 310      14.134   4.194 -24.980  1.00 10.00      A   
ATOM   2919  CG  LEU A 310      14.384   3.931 -23.494  1.00 10.00      A   
ATOM   2920  CD1 LEU A 310      15.318   4.981 -22.914  1.00 10.00      A   
ATOM   2921  CD2 LEU A 310      13.071   3.890 -22.726  1.00 10.00      A   
ATOM   2922  C   LEU A 310      12.564   3.889 -26.912  1.00 10.00      A   
ATOM   2923  O   LEU A 310      11.519   4.537 -26.815  1.00 10.00      A   
ATOM   2924  N   CYS A 311      13.198   3.711 -28.068  1.00 10.00      A   
ATOM   2925  HN  CYS A 311      14.032   3.187 -28.086  1.00 10.00      A   
ATOM   2926  CA  CYS A 311      12.698   4.287 -29.312  1.00 10.00      A   
ATOM   2927  CB  CYS A 311      13.748   4.161 -30.421  1.00 10.00      A   
ATOM   2928  SG  CYS A 311      15.339   4.926 -30.037  1.00 10.00      A   
ATOM   2929  HG  CYS A 311      15.930   4.193 -29.100  1.00 10.00      A   
ATOM   2930  C   CYS A 311      11.397   3.612 -29.747  1.00 10.00      A   
ATOM   2931  O   CYS A 311      10.711   4.081 -30.660  1.00 10.00      A   
ATOM   2932  N   GLN A 312      11.051   2.519 -29.084  1.00 10.00      A   
ATOM   2933  HN  GLN A 312      11.626   2.196 -28.354  1.00 10.00      A   
ATOM   2934  CA  GLN A 312       9.838   1.789 -29.412  1.00 10.00      A   
ATOM   2935  CB  GLN A 312      10.129   0.292 -29.562  1.00 10.00      A   
ATOM   2936  CG  GLN A 312      11.145  -0.028 -30.647  1.00 10.00      A   
ATOM   2937  CD  GLN A 312      10.759  -1.231 -31.485  1.00 10.00      A   
ATOM   2938  OE1 GLN A 312      11.622  -1.956 -31.976  1.00 10.00      A   
ATOM   2939  NE2 GLN A 312       9.466  -1.454 -31.651  1.00 10.00      A   
ATOM   2940 HE21 GLN A 312       8.828  -0.842 -31.224  1.00 10.00      A   
ATOM   2941 HE22 GLN A 312       9.194  -2.217 -32.205  1.00 10.00      A   
ATOM   2942  C   GLN A 312       8.735   2.035 -28.384  1.00 10.00      A   
ATOM   2943  O   GLN A 312       7.682   1.401 -28.429  1.00 10.00      A   
ATOM   2944  N   CYS A 313       8.978   2.959 -27.465  1.00 10.00      A   
ATOM   2945  HN  CYS A 313       9.841   3.425 -27.471  1.00 10.00      A   
ATOM   2946  CA  CYS A 313       7.997   3.296 -26.442  1.00 10.00      A   
ATOM   2947  CB  CYS A 313       8.535   2.972 -25.047  1.00 10.00      A   
ATOM   2948  SG  CYS A 313       8.619   1.205 -24.686  1.00 10.00      A   
ATOM   2949  HG  CYS A 313       7.519   0.646 -25.174  1.00 10.00      A   
ATOM   2950  C   CYS A 313       7.588   4.765 -26.529  1.00 10.00      A   
ATOM   2951  O   CYS A 313       8.159   5.623 -25.855  1.00 10.00      A   
ATOM   2952  N   PRO A 314       6.602   5.076 -27.386  1.00 10.00      A   
ATOM   2953  CA  PRO A 314       6.119   6.448 -27.565  1.00 10.00      A   
ATOM   2954  CB  PRO A 314       5.462   6.392 -28.943  1.00 10.00      A   
ATOM   2955  CG  PRO A 314       4.959   4.991 -29.064  1.00 10.00      A   
ATOM   2956  CD  PRO A 314       5.895   4.122 -28.263  1.00 10.00      A   
ATOM   2957  C   PRO A 314       5.091   6.845 -26.502  1.00 10.00      A   
ATOM   2958  O   PRO A 314       4.973   8.017 -26.137  1.00 10.00      A   
ATOM   2959  N   LYS A 315       4.363   5.862 -25.988  1.00 10.00      A   
ATOM   2960  HN  LYS A 315       4.520   4.942 -26.288  1.00 10.00      A   
ATOM   2961  CA  LYS A 315       3.344   6.116 -24.979  1.00 10.00      A   
ATOM   2962  CB  LYS A 315       2.065   5.330 -25.290  1.00 10.00      A   
ATOM   2963  CG  LYS A 315       1.246   5.910 -26.435  1.00 10.00      A   
ATOM   2964  CD  LYS A 315      -0.065   5.162 -26.631  1.00 10.00      A   
ATOM   2965  CE  LYS A 315      -0.983   5.901 -27.598  1.00 10.00      A   
ATOM   2966  NZ  LYS A 315      -0.424   5.959 -28.977  1.00 10.00      A   
ATOM   2967  HZ1 LYS A 315      -0.090   5.018 -29.266  1.00 10.00      A   
ATOM   2968  HZ2 LYS A 315       0.372   6.625 -29.018  1.00 10.00      A   
ATOM   2969  HZ3 LYS A 315      -1.156   6.273 -29.647  1.00 10.00      A   
ATOM   2970  C   LYS A 315       3.847   5.784 -23.578  1.00 10.00      A   
ATOM   2971  O   LYS A 315       3.061   5.485 -22.680  1.00 10.00      A   
ATOM   2972  N   LEU A 316       5.156   5.856 -23.397  1.00 10.00      A   
ATOM   2973  HN  LEU A 316       5.725   6.122 -24.145  1.00 10.00      A   
ATOM   2974  CA  LEU A 316       5.770   5.566 -22.112  1.00 10.00      A   
ATOM   2975  CB  LEU A 316       7.267   5.309 -22.298  1.00 10.00      A   
ATOM   2976  CG  LEU A 316       8.030   4.794 -21.079  1.00 10.00      A   
ATOM   2977  CD1 LEU A 316       7.432   3.485 -20.586  1.00 10.00      A   
ATOM   2978  CD2 LEU A 316       9.500   4.614 -21.418  1.00 10.00      A   
ATOM   2979  C   LEU A 316       5.542   6.729 -21.149  1.00 10.00      A   
ATOM   2980  O   LEU A 316       5.956   7.857 -21.421  1.00 10.00      A   
ATOM   2981  N   GLN A 317       4.874   6.451 -20.039  1.00 10.00      A   
ATOM   2982  HN  GLN A 317       4.576   5.529 -19.879  1.00 10.00      A   
ATOM   2983  CA  GLN A 317       4.574   7.475 -19.049  1.00 10.00      A   
ATOM   2984  CB  GLN A 317       3.086   7.459 -18.695  1.00 10.00      A   
ATOM   2985  CG  GLN A 317       2.174   7.800 -19.863  1.00 10.00      A   
ATOM   2986  CD  GLN A 317       0.706   7.721 -19.501  1.00 10.00      A   
ATOM   2987  OE1 GLN A 317       0.292   6.901 -18.679  1.00 10.00      A   
ATOM   2988  NE2 GLN A 317      -0.096   8.576 -20.113  1.00 10.00      A   
ATOM   2989 HE21 GLN A 317       0.308   9.208 -20.761  1.00 10.00      A   
ATOM   2990 HE22 GLN A 317      -1.051   8.554 -19.896  1.00 10.00      A   
ATOM   2991  C   GLN A 317       5.418   7.305 -17.789  1.00 10.00      A   
ATOM   2992  O   GLN A 317       5.833   8.290 -17.174  1.00 10.00      A   
ATOM   2993  N   ARG A 318       5.662   6.061 -17.400  1.00 10.00      A   
ATOM   2994  HN  ARG A 318       5.301   5.311 -17.925  1.00 10.00      A   
ATOM   2995  CA  ARG A 318       6.453   5.778 -16.215  1.00 10.00      A   
ATOM   2996  CB  ARG A 318       5.603   5.071 -15.159  1.00 10.00      A   
ATOM   2997  CG  ARG A 318       6.251   5.023 -13.784  1.00 10.00      A   
ATOM   2998  CD  ARG A 318       5.509   4.095 -12.834  1.00 10.00      A   
ATOM   2999  NE  ARG A 318       4.084   4.405 -12.752  1.00 10.00      A   
ATOM   3000  HE  ARG A 318       3.487   3.951 -13.392  1.00 10.00      A   
ATOM   3001  CZ  ARG A 318       3.548   5.257 -11.878  1.00 10.00      A   
ATOM   3002  NH1 ARG A 318       4.317   5.894 -11.002  1.00 10.00      A   
ATOM   3003 HH11 ARG A 318       3.893   6.560 -10.322  1.00 10.00      A   
ATOM   3004 HH12 ARG A 318       5.352   5.737 -10.989  1.00 10.00      A   
ATOM   3005  NH2 ARG A 318       2.238   5.466 -11.879  1.00 10.00      A   
ATOM   3006 HH21 ARG A 318       1.628   4.965 -12.563  1.00 10.00      A   
ATOM   3007 HH22 ARG A 318       1.807   6.130 -11.197  1.00 10.00      A   
ATOM   3008  C   ARG A 318       7.657   4.919 -16.575  1.00 10.00      A   
ATOM   3009  O   ARG A 318       7.508   3.767 -16.992  1.00 10.00      A   
ATOM   3010  N   LEU A 319       8.845   5.474 -16.410  1.00 10.00      A   
ATOM   3011  HN  LEU A 319       8.906   6.394 -16.064  1.00 10.00      A   
ATOM   3012  CA  LEU A 319      10.060   4.747 -16.733  1.00 10.00      A   
ATOM   3013  CB  LEU A 319      10.753   5.361 -17.950  1.00 10.00      A   
ATOM   3014  CG  LEU A 319      12.067   4.700 -18.375  1.00 10.00      A   
ATOM   3015  CD1 LEU A 319      11.822   3.293 -18.906  1.00 10.00      A   
ATOM   3016  CD2 LEU A 319      12.789   5.550 -19.407  1.00 10.00      A   
ATOM   3017  C   LEU A 319      11.027   4.687 -15.558  1.00 10.00      A   
ATOM   3018  O   LEU A 319      11.436   5.718 -15.017  1.00 10.00      A   
ATOM   3019  N   TRP A 320      11.365   3.469 -15.160  1.00 10.00      A   
ATOM   3020  HN  TRP A 320      10.960   2.693 -15.609  1.00 10.00      A   
ATOM   3021  CA  TRP A 320      12.313   3.236 -14.080  1.00 10.00      A   
ATOM   3022  CB  TRP A 320      11.682   2.380 -12.973  1.00 10.00      A   
ATOM   3023  CG  TRP A 320      10.507   3.002 -12.266  1.00 10.00      A   
ATOM   3024  CD1 TRP A 320      10.011   4.265 -12.425  1.00 10.00      A   
ATOM   3025  CD2 TRP A 320       9.674   2.370 -11.288  1.00 10.00      A   
ATOM   3026  NE1 TRP A 320       8.922   4.454 -11.609  1.00 10.00      A   
ATOM   3027  HE1 TRP A 320       8.389   5.286 -11.540  1.00 10.00      A   
ATOM   3028  CE2 TRP A 320       8.698   3.308 -10.898  1.00 10.00      A   
ATOM   3029  CE3 TRP A 320       9.659   1.101 -10.704  1.00 10.00      A   
ATOM   3030  CZ2 TRP A 320       7.717   3.018  -9.954  1.00 10.00      A   
ATOM   3031  CZ3 TRP A 320       8.686   0.814  -9.766  1.00 10.00      A   
ATOM   3032  CH2 TRP A 320       7.729   1.769  -9.399  1.00 10.00      A   
ATOM   3033  C   TRP A 320      13.515   2.501 -14.664  1.00 10.00      A   
ATOM   3034  O   TRP A 320      13.388   1.356 -15.102  1.00 10.00      A   
ATOM   3035  N   VAL A 321      14.672   3.151 -14.691  1.00 10.00      A   
ATOM   3036  HN  VAL A 321      14.732   4.051 -14.292  1.00 10.00      A   
ATOM   3037  CA  VAL A 321      15.869   2.541 -15.262  1.00 10.00      A   
ATOM   3038  CB  VAL A 321      16.129   3.022 -16.710  1.00 10.00      A   
ATOM   3039  CG1 VAL A 321      15.231   2.293 -17.699  1.00 10.00      A   
ATOM   3040  CG2 VAL A 321      15.938   4.529 -16.818  1.00 10.00      A   
ATOM   3041  C   VAL A 321      17.108   2.826 -14.426  1.00 10.00      A   
ATOM   3042  O   VAL A 321      17.035   3.450 -13.368  1.00 10.00      A   
ATOM   3043  N   LEU A 322      18.246   2.360 -14.920  1.00 10.00      A   
ATOM   3044  HN  LEU A 322      18.229   1.877 -15.771  1.00 10.00      A   
ATOM   3045  CA  LEU A 322      19.520   2.561 -14.247  1.00 10.00      A   
ATOM   3046  CB  LEU A 322      20.368   1.288 -14.322  1.00 10.00      A   
ATOM   3047  CG  LEU A 322      19.933   0.127 -13.430  1.00 10.00      A   
ATOM   3048  CD1 LEU A 322      20.720  -1.129 -13.774  1.00 10.00      A   
ATOM   3049  CD2 LEU A 322      20.112   0.489 -11.962  1.00 10.00      A   
ATOM   3050  C   LEU A 322      20.277   3.710 -14.897  1.00 10.00      A   
ATOM   3051  O   LEU A 322      19.853   4.241 -15.923  1.00 10.00      A   
ATOM   3052  N   ASP A 323      21.412   4.064 -14.315  1.00 10.00      A   
ATOM   3053  HN  ASP A 323      21.704   3.587 -13.508  1.00 10.00      A   
ATOM   3054  CA  ASP A 323      22.245   5.147 -14.831  1.00 10.00      A   
ATOM   3055  CB  ASP A 323      23.197   5.700 -13.755  1.00 10.00      A   
ATOM   3056  CG  ASP A 323      24.030   4.646 -13.039  1.00 10.00      A   
ATOM   3057  OD1 ASP A 323      23.771   3.436 -13.217  1.00 10.00      A   
ATOM   3058  OD2 ASP A 323      24.939   5.028 -12.267  1.00 10.00      A   
ATOM   3059  C   ASP A 323      23.002   4.730 -16.090  1.00 10.00      A   
ATOM   3060  O   ASP A 323      23.674   5.547 -16.723  1.00 10.00      A   
ATOM   3061  N   TYR A 324      22.860   3.458 -16.463  1.00 10.00      A   
ATOM   3062  HN  TYR A 324      22.310   2.867 -15.912  1.00 10.00      A   
ATOM   3063  CA  TYR A 324      23.503   2.913 -17.657  1.00 10.00      A   
ATOM   3064  CB  TYR A 324      23.288   1.398 -17.727  1.00 10.00      A   
ATOM   3065  CG  TYR A 324      24.341   0.575 -17.019  1.00 10.00      A   
ATOM   3066  CD1 TYR A 324      24.059  -0.072 -15.824  1.00 10.00      A   
ATOM   3067  CD2 TYR A 324      25.611   0.426 -17.560  1.00 10.00      A   
ATOM   3068  CE1 TYR A 324      25.016  -0.839 -15.184  1.00 10.00      A   
ATOM   3069  CE2 TYR A 324      26.574  -0.335 -16.927  1.00 10.00      A   
ATOM   3070  CZ  TYR A 324      26.273  -0.967 -15.740  1.00 10.00      A   
ATOM   3071  OH  TYR A 324      27.231  -1.736 -15.106  1.00 10.00      A   
ATOM   3072  HH  TYR A 324      26.823  -2.220 -14.374  1.00 10.00      A   
ATOM   3073  C   TYR A 324      22.948   3.552 -18.928  1.00 10.00      A   
ATOM   3074  O   TYR A 324      23.526   3.413 -20.004  1.00 10.00      A   
ATOM   3075  N   ILE A 325      21.811   4.233 -18.800  1.00 10.00      A   
ATOM   3076  HN  ILE A 325      21.389   4.292 -17.917  1.00 10.00      A   
ATOM   3077  CA  ILE A 325      21.181   4.893 -19.938  1.00 10.00      A   
ATOM   3078  CB  ILE A 325      19.750   5.388 -19.605  1.00 10.00      A   
ATOM   3079  CG1 ILE A 325      19.080   6.002 -20.840  1.00 10.00      A   
ATOM   3080  CG2 ILE A 325      19.755   6.373 -18.440  1.00 10.00      A   
ATOM   3081  CD1 ILE A 325      18.825   5.016 -21.959  1.00 10.00      A   
ATOM   3082  C   ILE A 325      22.052   6.045 -20.450  1.00 10.00      A   
ATOM   3083  O   ILE A 325      22.124   6.291 -21.660  1.00 10.00      A   
ATOM   3084  N   GLU A 326      22.725   6.727 -19.518  1.00 10.00      A   
ATOM   3085  HN  GLU A 326      22.627   6.462 -18.579  1.00 10.00      A   
ATOM   3086  CA  GLU A 326      23.611   7.848 -19.835  1.00 10.00      A   
ATOM   3087  CB  GLU A 326      24.769   7.396 -20.728  1.00 10.00      A   
ATOM   3088  CG  GLU A 326      25.505   6.178 -20.189  1.00 10.00      A   
ATOM   3089  CD  GLU A 326      26.768   5.861 -20.955  1.00 10.00      A   
ATOM   3090  OE1 GLU A 326      26.722   5.823 -22.201  1.00 10.00      A   
ATOM   3091  OE2 GLU A 326      27.814   5.636 -20.311  1.00 10.00      A   
ATOM   3092  C   GLU A 326      22.868   9.045 -20.436  1.00 10.00      A   
ATOM   3093  O   GLU A 326      21.684   8.955 -20.773  1.00 10.00      A   
ATOM   3094  N   ASP A 327      23.570  10.169 -20.558  1.00 10.00      A   
ATOM   3095  HN  ASP A 327      24.508  10.182 -20.265  1.00 10.00      A   
ATOM   3096  CA  ASP A 327      22.984  11.390 -21.109  1.00 10.00      A   
ATOM   3097  CB  ASP A 327      23.993  12.545 -21.078  1.00 10.00      A   
ATOM   3098  CG  ASP A 327      24.529  12.854 -19.692  1.00 10.00      A   
ATOM   3099  OD1 ASP A 327      23.728  12.973 -18.743  1.00 10.00      A   
ATOM   3100  OD2 ASP A 327      25.761  12.995 -19.544  1.00 10.00      A   
ATOM   3101  C   ASP A 327      22.514  11.168 -22.541  1.00 10.00      A   
ATOM   3102  O   ASP A 327      21.433  11.611 -22.929  1.00 10.00      A   
ATOM   3103  N   ALA A 328      23.335  10.467 -23.319  1.00 10.00      A   
ATOM   3104  HN  ALA A 328      24.186  10.150 -22.945  1.00 10.00      A   
ATOM   3105  CA  ALA A 328      23.024  10.171 -24.712  1.00 10.00      A   
ATOM   3106  CB  ALA A 328      24.159   9.382 -25.348  1.00 10.00      A   
ATOM   3107  C   ALA A 328      21.703   9.419 -24.848  1.00 10.00      A   
ATOM   3108  O   ALA A 328      20.909   9.705 -25.745  1.00 10.00      A   
ATOM   3109  N   GLY A 329      21.464   8.471 -23.948  1.00 10.00      A   
ATOM   3110  HN  GLY A 329      22.121   8.301 -23.240  1.00 10.00      A   
ATOM   3111  CA  GLY A 329      20.240   7.698 -23.993  1.00 10.00      A   
ATOM   3112  C   GLY A 329      19.033   8.519 -23.589  1.00 10.00      A   
ATOM   3113  O   GLY A 329      17.958   8.401 -24.182  1.00 10.00      A   
ATOM   3114  N   LEU A 330      19.218   9.362 -22.584  1.00 10.00      A   
ATOM   3115  HN  LEU A 330      20.100   9.404 -22.154  1.00 10.00      A   
ATOM   3116  CA  LEU A 330      18.150  10.218 -22.092  1.00 10.00      A   
ATOM   3117  CB  LEU A 330      18.565  10.886 -20.778  1.00 10.00      A   
ATOM   3118  CG  LEU A 330      18.736   9.952 -19.575  1.00 10.00      A   
ATOM   3119  CD1 LEU A 330      19.516  10.641 -18.469  1.00 10.00      A   
ATOM   3120  CD2 LEU A 330      17.384   9.486 -19.059  1.00 10.00      A   
ATOM   3121  C   LEU A 330      17.765  11.264 -23.135  1.00 10.00      A   
ATOM   3122  O   LEU A 330      16.619  11.712 -23.188  1.00 10.00      A   
ATOM   3123  N   GLU A 331      18.729  11.636 -23.968  1.00 10.00      A   
ATOM   3124  HN  GLU A 331      19.628  11.254 -23.856  1.00 10.00      A   
ATOM   3125  CA  GLU A 331      18.506  12.611 -25.026  1.00 10.00      A   
ATOM   3126  CB  GLU A 331      19.818  12.875 -25.772  1.00 10.00      A   
ATOM   3127  CG  GLU A 331      19.719  13.901 -26.887  1.00 10.00      A   
ATOM   3128  CD  GLU A 331      20.927  13.871 -27.799  1.00 10.00      A   
ATOM   3129  OE1 GLU A 331      21.037  12.932 -28.615  1.00 10.00      A   
ATOM   3130  OE2 GLU A 331      21.780  14.778 -27.702  1.00 10.00      A   
ATOM   3131  C   GLU A 331      17.436  12.118 -26.004  1.00 10.00      A   
ATOM   3132  O   GLU A 331      16.548  12.873 -26.403  1.00 10.00      A   
ATOM   3133  N   VAL A 332      17.518  10.842 -26.368  1.00 10.00      A   
ATOM   3134  HN  VAL A 332      18.238  10.288 -26.000  1.00 10.00      A   
ATOM   3135  CA  VAL A 332      16.565  10.245 -27.304  1.00 10.00      A   
ATOM   3136  CB  VAL A 332      17.126   8.949 -27.935  1.00 10.00      A   
ATOM   3137  CG1 VAL A 332      16.260   8.490 -29.099  1.00 10.00      A   
ATOM   3138  CG2 VAL A 332      18.567   9.144 -28.386  1.00 10.00      A   
ATOM   3139  C   VAL A 332      15.240   9.940 -26.604  1.00 10.00      A   
ATOM   3140  O   VAL A 332      14.172   9.925 -27.229  1.00 10.00      A   
ATOM   3141  N   LEU A 333      15.318   9.712 -25.297  1.00 10.00      A   
ATOM   3142  HN  LEU A 333      16.197   9.746 -24.861  1.00 10.00      A   
ATOM   3143  CA  LEU A 333      14.142   9.410 -24.492  1.00 10.00      A   
ATOM   3144  CB  LEU A 333      14.555   9.163 -23.039  1.00 10.00      A   
ATOM   3145  CG  LEU A 333      13.421   9.109 -22.014  1.00 10.00      A   
ATOM   3146  CD1 LEU A 333      12.624   7.823 -22.161  1.00 10.00      A   
ATOM   3147  CD2 LEU A 333      13.963   9.258 -20.603  1.00 10.00      A   
ATOM   3148  C   LEU A 333      13.123  10.547 -24.562  1.00 10.00      A   
ATOM   3149  O   LEU A 333      11.929  10.316 -24.754  1.00 10.00      A   
ATOM   3150  N   ALA A 334      13.619  11.771 -24.436  1.00 10.00      A   
ATOM   3151  HN  ALA A 334      14.585  11.877 -24.310  1.00 10.00      A   
ATOM   3152  CA  ALA A 334      12.777  12.965 -24.467  1.00 10.00      A   
ATOM   3153  CB  ALA A 334      13.586  14.177 -24.036  1.00 10.00      A   
ATOM   3154  C   ALA A 334      12.166  13.209 -25.843  1.00 10.00      A   
ATOM   3155  O   ALA A 334      11.211  13.976 -25.978  1.00 10.00      A   
ATOM   3156  N   SER A 335      12.716  12.564 -26.862  1.00 10.00      A   
ATOM   3157  HN  SER A 335      13.480  11.974 -26.700  1.00 10.00      A   
ATOM   3158  CA  SER A 335      12.220  12.722 -28.218  1.00 10.00      A   
ATOM   3159  CB  SER A 335      13.356  12.525 -29.221  1.00 10.00      A   
ATOM   3160  OG  SER A 335      14.563  13.092 -28.741  1.00 10.00      A   
ATOM   3161  HG  SER A 335      15.298  12.795 -29.294  1.00 10.00      A   
ATOM   3162  C   SER A 335      11.091  11.742 -28.517  1.00 10.00      A   
ATOM   3163  O   SER A 335      10.137  12.081 -29.217  1.00 10.00      A   
ATOM   3164  N   THR A 336      11.194  10.537 -27.977  1.00 10.00      A   
ATOM   3165  HN  THR A 336      11.964  10.329 -27.408  1.00 10.00      A   
ATOM   3166  CA  THR A 336      10.187   9.513 -28.214  1.00 10.00      A   
ATOM   3167  CB  THR A 336      10.817   8.107 -28.203  1.00 10.00      A   
ATOM   3168  OG1 THR A 336      12.117   8.163 -28.806  1.00 10.00      A   
ATOM   3169  HG1 THR A 336      12.783   8.294 -28.118  1.00 10.00      A   
ATOM   3170  CG2 THR A 336       9.947   7.125 -28.974  1.00 10.00      A   
ATOM   3171  C   THR A 336       9.058   9.567 -27.187  1.00 10.00      A   
ATOM   3172  O   THR A 336       7.878   9.538 -27.545  1.00 10.00      A   
ATOM   3173  N   CYS A 337       9.418   9.654 -25.916  1.00 10.00      A   
ATOM   3174  HN  CYS A 337      10.375   9.717 -25.684  1.00 10.00      A   
ATOM   3175  CA  CYS A 337       8.430   9.677 -24.852  1.00 10.00      A   
ATOM   3176  CB  CYS A 337       8.975   8.966 -23.612  1.00 10.00      A   
ATOM   3177  SG  CYS A 337       9.706   7.350 -23.971  1.00 10.00      A   
ATOM   3178  HG  CYS A 337       8.888   6.709 -24.802  1.00 10.00      A   
ATOM   3179  C   CYS A 337       7.978  11.097 -24.526  1.00 10.00      A   
ATOM   3180  O   CYS A 337       8.480  11.729 -23.597  1.00 10.00      A   
ATOM   3181  N   LYS A 338       7.026  11.592 -25.308  1.00 10.00      A   
ATOM   3182  HN  LYS A 338       6.681  11.043 -26.043  1.00 10.00      A   
ATOM   3183  CA  LYS A 338       6.484  12.930 -25.112  1.00 10.00      A   
ATOM   3184  CB  LYS A 338       5.932  13.480 -26.430  1.00 10.00      A   
ATOM   3185  CG  LYS A 338       6.995  13.780 -27.475  1.00 10.00      A   
ATOM   3186  CD  LYS A 338       7.972  14.837 -26.984  1.00 10.00      A   
ATOM   3187  CE  LYS A 338       8.999  15.176 -28.052  1.00 10.00      A   
ATOM   3188  NZ  LYS A 338      10.097  16.025 -27.516  1.00 10.00      A   
ATOM   3189  HZ1 LYS A 338      10.720  16.337 -28.289  1.00 10.00      A   
ATOM   3190  HZ2 LYS A 338      10.663  15.486 -26.828  1.00 10.00      A   
ATOM   3191  HZ3 LYS A 338       9.701  16.864 -27.042  1.00 10.00      A   
ATOM   3192  C   LYS A 338       5.393  12.915 -24.045  1.00 10.00      A   
ATOM   3193  O   LYS A 338       4.930  13.965 -23.593  1.00 10.00      A   
ATOM   3194  N   ASP A 339       4.988  11.715 -23.642  1.00 10.00      A   
ATOM   3195  HN  ASP A 339       5.392  10.917 -24.042  1.00 10.00      A   
ATOM   3196  CA  ASP A 339       3.950  11.555 -22.626  1.00 10.00      A   
ATOM   3197  CB  ASP A 339       2.890  10.550 -23.093  1.00 10.00      A   
ATOM   3198  CG  ASP A 339       1.482  10.961 -22.702  1.00 10.00      A   
ATOM   3199  OD1 ASP A 339       0.861  11.741 -23.453  1.00 10.00      A   
ATOM   3200  OD2 ASP A 339       0.986  10.516 -21.647  1.00 10.00      A   
ATOM   3201  C   ASP A 339       4.547  11.093 -21.302  1.00 10.00      A   
ATOM   3202  O   ASP A 339       3.823  10.677 -20.397  1.00 10.00      A   
ATOM   3203  N   LEU A 340       5.870  11.172 -21.195  1.00 10.00      A   
ATOM   3204  HN  LEU A 340       6.388  11.526 -21.948  1.00 10.00      A   
ATOM   3205  CA  LEU A 340       6.570  10.757 -19.983  1.00 10.00      A   
ATOM   3206  CB  LEU A 340       8.084  10.796 -20.200  1.00 10.00      A   
ATOM   3207  CG  LEU A 340       8.933  10.134 -19.113  1.00 10.00      A   
ATOM   3208  CD1 LEU A 340       8.749   8.624 -19.129  1.00 10.00      A   
ATOM   3209  CD2 LEU A 340      10.399  10.496 -19.284  1.00 10.00      A   
ATOM   3210  C   LEU A 340       6.182  11.646 -18.800  1.00 10.00      A   
ATOM   3211  O   LEU A 340       6.236  12.872 -18.893  1.00 10.00      A   
ATOM   3212  N   ARG A 341       5.785  11.017 -17.700  1.00 10.00      A   
ATOM   3213  HN  ARG A 341       5.767  10.035 -17.695  1.00 10.00      A   
ATOM   3214  CA  ARG A 341       5.374  11.739 -16.501  1.00 10.00      A   
ATOM   3215  CB  ARG A 341       3.986  11.274 -16.050  1.00 10.00      A   
ATOM   3216  CG  ARG A 341       3.019  10.957 -17.176  1.00 10.00      A   
ATOM   3217  CD  ARG A 341       2.502  12.220 -17.843  1.00 10.00      A   
ATOM   3218  NE  ARG A 341       1.561  11.910 -18.913  1.00 10.00      A   
ATOM   3219  HE  ARG A 341       1.910  11.402 -19.686  1.00 10.00      A   
ATOM   3220  CZ  ARG A 341       0.279  12.268 -18.910  1.00 10.00      A   
ATOM   3221  NH1 ARG A 341      -0.225  12.963 -17.893  1.00 10.00      A   
ATOM   3222 HH11 ARG A 341      -1.233  13.239 -17.889  1.00 10.00      A   
ATOM   3223 HH12 ARG A 341       0.384  13.238 -17.092  1.00 10.00      A   
ATOM   3224  NH2 ARG A 341      -0.500  11.918 -19.926  1.00 10.00      A   
ATOM   3225 HH21 ARG A 341      -0.100  11.358 -20.725  1.00 10.00      A   
ATOM   3226 HH22 ARG A 341      -1.511  12.186 -19.937  1.00 10.00      A   
ATOM   3227  C   ARG A 341       6.342  11.490 -15.356  1.00 10.00      A   
ATOM   3228  O   ARG A 341       6.714  12.412 -14.624  1.00 10.00      A   
ATOM   3229  N   GLU A 342       6.738  10.237 -15.199  1.00 10.00      A   
ATOM   3230  HN  GLU A 342       6.424   9.550 -15.831  1.00 10.00      A   
ATOM   3231  CA  GLU A 342       7.634   9.855 -14.121  1.00 10.00      A   
ATOM   3232  CB  GLU A 342       6.904   8.941 -13.137  1.00 10.00      A   
ATOM   3233  CG  GLU A 342       7.655   8.701 -11.841  1.00 10.00      A   
ATOM   3234  CD  GLU A 342       6.958   7.704 -10.949  1.00 10.00      A   
ATOM   3235  OE1 GLU A 342       6.121   8.118 -10.125  1.00 10.00      A   
ATOM   3236  OE2 GLU A 342       7.250   6.498 -11.063  1.00 10.00      A   
ATOM   3237  C   GLU A 342       8.889   9.172 -14.644  1.00 10.00      A   
ATOM   3238  O   GLU A 342       8.817   8.254 -15.463  1.00 10.00      A   
ATOM   3239  N   LEU A 343      10.034   9.616 -14.151  1.00 10.00      A   
ATOM   3240  HN  LEU A 343      10.015  10.340 -13.483  1.00 10.00      A   
ATOM   3241  CA  LEU A 343      11.314   9.059 -14.547  1.00 10.00      A   
ATOM   3242  CB  LEU A 343      12.027   9.984 -15.540  1.00 10.00      A   
ATOM   3243  CG  LEU A 343      13.434   9.556 -15.972  1.00 10.00      A   
ATOM   3244  CD1 LEU A 343      13.393   8.237 -16.730  1.00 10.00      A   
ATOM   3245  CD2 LEU A 343      14.093  10.639 -16.813  1.00 10.00      A   
ATOM   3246  C   LEU A 343      12.184   8.834 -13.319  1.00 10.00      A   
ATOM   3247  O   LEU A 343      12.618   9.787 -12.675  1.00 10.00      A   
ATOM   3248  N   ARG A 344      12.407   7.576 -12.978  1.00 10.00      A   
ATOM   3249  HN  ARG A 344      12.011   6.851 -13.517  1.00 10.00      A   
ATOM   3250  CA  ARG A 344      13.234   7.237 -11.827  1.00 10.00      A   
ATOM   3251  CB  ARG A 344      12.458   6.369 -10.823  1.00 10.00      A   
ATOM   3252  CG  ARG A 344      11.247   7.065 -10.211  1.00 10.00      A   
ATOM   3253  CD  ARG A 344      10.577   6.222  -9.131  1.00 10.00      A   
ATOM   3254  NE  ARG A 344       9.173   6.601  -8.951  1.00 10.00      A   
ATOM   3255  HE  ARG A 344       8.657   6.788  -9.766  1.00 10.00      A   
ATOM   3256  CZ  ARG A 344       8.543   6.695  -7.774  1.00 10.00      A   
ATOM   3257  NH1 ARG A 344       9.176   6.426  -6.635  1.00 10.00      A   
ATOM   3258 HH11 ARG A 344      10.178   6.139  -6.638  1.00 10.00      A   
ATOM   3259 HH12 ARG A 344       8.665   6.507  -5.723  1.00 10.00      A   
ATOM   3260  NH2 ARG A 344       7.277   7.099  -7.737  1.00 10.00      A   
ATOM   3261 HH21 ARG A 344       6.772   7.351  -8.624  1.00 10.00      A   
ATOM   3262 HH22 ARG A 344       6.773   7.175  -6.817  1.00 10.00      A   
ATOM   3263  C   ARG A 344      14.512   6.537 -12.278  1.00 10.00      A   
ATOM   3264  O   ARG A 344      14.466   5.411 -12.775  1.00 10.00      A   
ATOM   3265  N   VAL A 345      15.646   7.217 -12.120  1.00 10.00      A   
ATOM   3266  HN  VAL A 345      15.613   8.118 -11.729  1.00 10.00      A   
ATOM   3267  CA  VAL A 345      16.941   6.667 -12.512  1.00 10.00      A   
ATOM   3268  CB  VAL A 345      17.776   7.702 -13.301  1.00 10.00      A   
ATOM   3269  CG1 VAL A 345      19.102   7.105 -13.754  1.00 10.00      A   
ATOM   3270  CG2 VAL A 345      16.989   8.223 -14.496  1.00 10.00      A   
ATOM   3271  C   VAL A 345      17.729   6.203 -11.288  1.00 10.00      A   
ATOM   3272  O   VAL A 345      18.105   7.007 -10.434  1.00 10.00      A   
ATOM   3273  N   PHE A 346      17.973   4.905 -11.212  1.00 10.00      A   
ATOM   3274  HN  PHE A 346      17.651   4.316 -11.932  1.00 10.00      A   
ATOM   3275  CA  PHE A 346      18.710   4.324 -10.102  1.00 10.00      A   
ATOM   3276  CB  PHE A 346      18.077   2.990  -9.701  1.00 10.00      A   
ATOM   3277  CG  PHE A 346      16.687   3.116  -9.138  1.00 10.00      A   
ATOM   3278  CD1 PHE A 346      15.573   3.014  -9.959  1.00 10.00      A   
ATOM   3279  CD2 PHE A 346      16.494   3.335  -7.786  1.00 10.00      A   
ATOM   3280  CE1 PHE A 346      14.297   3.127  -9.438  1.00 10.00      A   
ATOM   3281  CE2 PHE A 346      15.223   3.450  -7.258  1.00 10.00      A   
ATOM   3282  CZ  PHE A 346      14.122   3.345  -8.085  1.00 10.00      A   
ATOM   3283  C   PHE A 346      20.175   4.116 -10.483  1.00 10.00      A   
ATOM   3284  O   PHE A 346      20.483   3.795 -11.627  1.00 10.00      A   
ATOM   3285  N   PRO A 347      21.095   4.298  -9.531  1.00 10.00      A   
ATOM   3286  CA  PRO A 347      22.528   4.135  -9.780  1.00 10.00      A   
ATOM   3287  CB  PRO A 347      23.153   4.948  -8.648  1.00 10.00      A   
ATOM   3288  CG  PRO A 347      22.180   4.836  -7.523  1.00 10.00      A   
ATOM   3289  CD  PRO A 347      20.814   4.687  -8.138  1.00 10.00      A   
ATOM   3290  C   PRO A 347      22.974   2.672  -9.697  1.00 10.00      A   
ATOM   3291  O   PRO A 347      22.651   1.961  -8.744  1.00 10.00      A   
ATOM   3292  N   SER A 348      23.722   2.226 -10.697  1.00 10.00      A   
ATOM   3293  HN  SER A 348      23.945   2.834 -11.441  1.00 10.00      A   
ATOM   3294  CA  SER A 348      24.208   0.854 -10.731  1.00 10.00      A   
ATOM   3295  CB  SER A 348      24.708   0.512 -12.131  1.00 10.00      A   
ATOM   3296  OG  SER A 348      25.459   1.583 -12.681  1.00 10.00      A   
ATOM   3297  HG  SER A 348      24.847   2.276 -12.994  1.00 10.00      A   
ATOM   3298  C   SER A 348      25.317   0.637  -9.709  1.00 10.00      A   
ATOM   3299  O   SER A 348      25.343  -0.372  -9.006  1.00 10.00      A   
ATOM   3300  N   GLU A 349      26.233   1.593  -9.631  1.00 10.00      A   
ATOM   3301  HN  GLU A 349      26.163   2.367 -10.227  1.00 10.00      A   
ATOM   3302  CA  GLU A 349      27.345   1.515  -8.693  1.00 10.00      A   
ATOM   3303  CB  GLU A 349      28.667   1.319  -9.445  1.00 10.00      A   
ATOM   3304  CG  GLU A 349      28.665   0.188 -10.467  1.00 10.00      A   
ATOM   3305  CD  GLU A 349      28.579  -1.190  -9.837  1.00 10.00      A   
ATOM   3306  OE1 GLU A 349      29.029  -1.353  -8.681  1.00 10.00      A   
ATOM   3307  OE2 GLU A 349      28.073  -2.122 -10.502  1.00 10.00      A   
ATOM   3308  C   GLU A 349      27.415   2.788  -7.846  1.00 10.00      A   
ATOM   3309  O   GLU A 349      28.292   3.630  -8.055  1.00 10.00      A   
ATOM   3310  N   PRO A 350      26.486   2.953  -6.882  1.00 10.00      A   
ATOM   3311  CA  PRO A 350      26.452   4.139  -6.015  1.00 10.00      A   
ATOM   3312  CB  PRO A 350      25.089   4.035  -5.329  1.00 10.00      A   
ATOM   3313  CG  PRO A 350      24.780   2.579  -5.317  1.00 10.00      A   
ATOM   3314  CD  PRO A 350      25.399   2.006  -6.563  1.00 10.00      A   
ATOM   3315  C   PRO A 350      27.568   4.114  -4.980  1.00 10.00      A   
ATOM   3316  O   PRO A 350      27.869   5.120  -4.341  1.00 10.00      A   
ATOM   3317  N   PHE A 351      28.188   2.956  -4.837  1.00 10.00      A   
ATOM   3318  HN  PHE A 351      27.913   2.200  -5.395  1.00 10.00      A   
ATOM   3319  CA  PHE A 351      29.274   2.775  -3.883  1.00 10.00      A   
ATOM   3320  CB  PHE A 351      29.344   1.313  -3.435  1.00 10.00      A   
ATOM   3321  CG  PHE A 351      28.001   0.661  -3.263  1.00 10.00      A   
ATOM   3322  CD1 PHE A 351      27.570  -0.311  -4.154  1.00 10.00      A   
ATOM   3323  CD2 PHE A 351      27.169   1.024  -2.219  1.00 10.00      A   
ATOM   3324  CE1 PHE A 351      26.333  -0.905  -4.004  1.00 10.00      A   
ATOM   3325  CE2 PHE A 351      25.931   0.434  -2.062  1.00 10.00      A   
ATOM   3326  CZ  PHE A 351      25.511  -0.534  -2.956  1.00 10.00      A   
ATOM   3327  C   PHE A 351      30.598   3.193  -4.515  1.00 10.00      A   
ATOM   3328  O   PHE A 351      31.635   3.245  -3.851  1.00 10.00      A   
ATOM   3329  N   VAL A 352      30.557   3.478  -5.809  1.00 10.00      A   
ATOM   3330  HN  VAL A 352      29.705   3.401  -6.289  1.00 10.00      A   
ATOM   3331  CA  VAL A 352      31.742   3.904  -6.537  1.00 10.00      A   
ATOM   3332  CB  VAL A 352      31.846   3.224  -7.919  1.00 10.00      A   
ATOM   3333  CG1 VAL A 352      33.109   3.663  -8.644  1.00 10.00      A   
ATOM   3334  CG2 VAL A 352      31.820   1.709  -7.772  1.00 10.00      A   
ATOM   3335  C   VAL A 352      31.736   5.419  -6.700  1.00 10.00      A   
ATOM   3336  O   VAL A 352      30.834   5.987  -7.324  1.00 10.00      A   
ATOM   3337  N   MET A 353      32.748   6.063  -6.135  1.00 10.00      A   
ATOM   3338  HN  MET A 353      33.441   5.545  -5.674  1.00 10.00      A   
ATOM   3339  CA  MET A 353      32.876   7.512  -6.188  1.00 10.00      A   
ATOM   3340  CB  MET A 353      33.990   7.970  -5.244  1.00 10.00      A   
ATOM   3341  CG  MET A 353      34.314   9.452  -5.318  1.00 10.00      A   
ATOM   3342  SD  MET A 353      35.528   9.955  -4.086  1.00 10.00      A   
ATOM   3343  CE  MET A 353      35.839  11.636  -4.601  1.00 10.00      A   
ATOM   3344  C   MET A 353      33.155   7.980  -7.612  1.00 10.00      A   
ATOM   3345  O   MET A 353      32.610   8.991  -8.062  1.00 10.00      A   
ATOM   3346  N   GLU A 354      33.997   7.240  -8.316  1.00 10.00      A   
ATOM   3347  HN  GLU A 354      34.391   6.440  -7.904  1.00 10.00      A   
ATOM   3348  CA  GLU A 354      34.346   7.579  -9.686  1.00 10.00      A   
ATOM   3349  CB  GLU A 354      35.620   6.853 -10.127  1.00 10.00      A   
ATOM   3350  CG  GLU A 354      36.879   7.347  -9.432  1.00 10.00      A   
ATOM   3351  CD  GLU A 354      37.005   8.858  -9.460  1.00 10.00      A   
ATOM   3352  OE1 GLU A 354      37.366   9.416 -10.520  1.00 10.00      A   
ATOM   3353  OE2 GLU A 354      36.741   9.499  -8.420  1.00 10.00      A   
ATOM   3354  C   GLU A 354      33.193   7.275 -10.641  1.00 10.00      A   
ATOM   3355  O   GLU A 354      32.443   6.322 -10.434  1.00 10.00      A   
ATOM   3356  N   PRO A 355      33.029   8.098 -11.686  1.00 10.00      A   
ATOM   3357  CA  PRO A 355      31.962   7.916 -12.678  1.00 10.00      A   
ATOM   3358  CB  PRO A 355      32.170   9.084 -13.650  1.00 10.00      A   
ATOM   3359  CG  PRO A 355      32.989  10.075 -12.897  1.00 10.00      A   
ATOM   3360  CD  PRO A 355      33.862   9.274 -11.981  1.00 10.00      A   
ATOM   3361  C   PRO A 355      32.088   6.588 -13.425  1.00 10.00      A   
ATOM   3362  O   PRO A 355      33.085   6.334 -14.106  1.00 10.00      A   
ATOM   3363  N   ASN A 356      31.079   5.741 -13.284  1.00 10.00      A   
ATOM   3364  HN  ASN A 356      30.322   5.991 -12.715  1.00 10.00      A   
ATOM   3365  CA  ASN A 356      31.074   4.443 -13.948  1.00 10.00      A   
ATOM   3366  CB  ASN A 356      30.381   3.378 -13.084  1.00 10.00      A   
ATOM   3367  CG  ASN A 356      28.877   3.577 -12.966  1.00 10.00      A   
ATOM   3368  OD1 ASN A 356      28.389   4.699 -12.832  1.00 10.00      A   
ATOM   3369  ND2 ASN A 356      28.131   2.485 -13.015  1.00 10.00      A   
ATOM   3370 HD21 ASN A 356      28.578   1.621 -13.125  1.00 10.00      A   
ATOM   3371 HD22 ASN A 356      27.152   2.582 -12.943  1.00 10.00      A   
ATOM   3372  C   ASN A 356      30.406   4.531 -15.316  1.00 10.00      A   
ATOM   3373  O   ASN A 356      30.714   3.756 -16.221  1.00 10.00      A   
ATOM   3374  N   VAL A 357      29.491   5.479 -15.455  1.00 10.00      A   
ATOM   3375  HN  VAL A 357      29.293   6.064 -14.693  1.00 10.00      A   
ATOM   3376  CA  VAL A 357      28.768   5.681 -16.704  1.00 10.00      A   
ATOM   3377  CB  VAL A 357      27.305   5.197 -16.608  1.00 10.00      A   
ATOM   3378  CG1 VAL A 357      27.235   3.679 -16.564  1.00 10.00      A   
ATOM   3379  CG2 VAL A 357      26.620   5.804 -15.391  1.00 10.00      A   
ATOM   3380  C   VAL A 357      28.771   7.156 -17.074  1.00 10.00      A   
ATOM   3381  O   VAL A 357      29.111   8.009 -16.246  1.00 10.00      A   
ATOM   3382  N   ALA A 358      28.387   7.454 -18.305  1.00 10.00      A   
ATOM   3383  HN  ALA A 358      28.114   6.725 -18.915  1.00 10.00      A   
ATOM   3384  CA  ALA A 358      28.350   8.828 -18.787  1.00 10.00      A   
ATOM   3385  CB  ALA A 358      28.667   8.877 -20.274  1.00 10.00      A   
ATOM   3386  C   ALA A 358      26.999   9.475 -18.500  1.00 10.00      A   
ATOM   3387  O   ALA A 358      26.314   9.952 -19.408  1.00 10.00      A   
ATOM   3388  N   LEU A 359      26.613   9.463 -17.235  1.00 10.00      A   
ATOM   3389  HN  LEU A 359      27.192   9.042 -16.564  1.00 10.00      A   
ATOM   3390  CA  LEU A 359      25.357  10.055 -16.810  1.00 10.00      A   
ATOM   3391  CB  LEU A 359      24.519   9.042 -16.027  1.00 10.00      A   
ATOM   3392  CG  LEU A 359      23.120   9.511 -15.619  1.00 10.00      A   
ATOM   3393  CD1 LEU A 359      22.051   8.736 -16.375  1.00 10.00      A   
ATOM   3394  CD2 LEU A 359      22.925   9.379 -14.118  1.00 10.00      A   
ATOM   3395  C   LEU A 359      25.637  11.271 -15.943  1.00 10.00      A   
ATOM   3396  O   LEU A 359      26.156  11.143 -14.833  1.00 10.00      A   
ATOM   3397  N   THR A 360      25.303  12.442 -16.456  1.00 10.00      A   
ATOM   3398  HN  THR A 360      24.871  12.477 -17.343  1.00 10.00      A   
ATOM   3399  CA  THR A 360      25.528  13.680 -15.738  1.00 10.00      A   
ATOM   3400  CB  THR A 360      26.539  14.569 -16.494  1.00 10.00      A   
ATOM   3401  OG1 THR A 360      26.011  14.920 -17.782  1.00 10.00      A   
ATOM   3402  HG1 THR A 360      25.818  14.105 -18.287  1.00 10.00      A   
ATOM   3403  CG2 THR A 360      27.866  13.845 -16.678  1.00 10.00      A   
ATOM   3404  C   THR A 360      24.208  14.428 -15.578  1.00 10.00      A   
ATOM   3405  O   THR A 360      23.134  13.824 -15.656  1.00 10.00      A   
ATOM   3406  N   GLU A 361      24.284  15.733 -15.353  1.00 10.00      A   
ATOM   3407  HN  GLU A 361      25.171  16.164 -15.288  1.00 10.00      A   
ATOM   3408  CA  GLU A 361      23.090  16.548 -15.200  1.00 10.00      A   
ATOM   3409  CB  GLU A 361      23.423  17.863 -14.490  1.00 10.00      A   
ATOM   3410  CG  GLU A 361      24.153  18.875 -15.358  1.00 10.00      A   
ATOM   3411  CD  GLU A 361      25.658  18.760 -15.282  1.00 10.00      A   
ATOM   3412  OE1 GLU A 361      26.330  19.813 -15.282  1.00 10.00      A   
ATOM   3413  OE2 GLU A 361      26.176  17.625 -15.227  1.00 10.00      A   
ATOM   3414  C   GLU A 361      22.471  16.837 -16.565  1.00 10.00      A   
ATOM   3415  O   GLU A 361      21.299  17.203 -16.668  1.00 10.00      A   
ATOM   3416  N   GLN A 362      23.272  16.647 -17.611  1.00 10.00      A   
ATOM   3417  HN  GLN A 362      24.185  16.328 -17.453  1.00 10.00      A   
ATOM   3418  CA  GLN A 362      22.842  16.885 -18.979  1.00 10.00      A   
ATOM   3419  CB  GLN A 362      23.983  16.571 -19.952  1.00 10.00      A   
ATOM   3420  CG  GLN A 362      23.656  16.812 -21.419  1.00 10.00      A   
ATOM   3421  CD  GLN A 362      23.341  18.263 -21.737  1.00 10.00      A   
ATOM   3422  OE1 GLN A 362      23.865  19.183 -21.107  1.00 10.00      A   
ATOM   3423  NE2 GLN A 362      22.477  18.474 -22.715  1.00 10.00      A   
ATOM   3424 HE21 GLN A 362      22.092  17.693 -23.171  1.00 10.00      A   
ATOM   3425 HE22 GLN A 362      22.260  19.401 -22.957  1.00 10.00      A   
ATOM   3426  C   GLN A 362      21.602  16.060 -19.313  1.00 10.00      A   
ATOM   3427  O   GLN A 362      20.664  16.561 -19.936  1.00 10.00      A   
ATOM   3428  N   GLY A 363      21.605  14.800 -18.894  1.00 10.00      A   
ATOM   3429  HN  GLY A 363      22.403  14.444 -18.436  1.00 10.00      A   
ATOM   3430  CA  GLY A 363      20.473  13.931 -19.139  1.00 10.00      A   
ATOM   3431  C   GLY A 363      19.175  14.486 -18.580  1.00 10.00      A   
ATOM   3432  O   GLY A 363      18.132  14.413 -19.230  1.00 10.00      A   
ATOM   3433  N   LEU A 364      19.237  15.049 -17.380  1.00 10.00      A   
ATOM   3434  HN  LEU A 364      20.098  15.089 -16.916  1.00 10.00      A   
ATOM   3435  CA  LEU A 364      18.057  15.616 -16.740  1.00 10.00      A   
ATOM   3436  CB  LEU A 364      18.367  16.017 -15.293  1.00 10.00      A   
ATOM   3437  CG  LEU A 364      17.342  15.610 -14.226  1.00 10.00      A   
ATOM   3438  CD1 LEU A 364      17.849  15.970 -12.840  1.00 10.00      A   
ATOM   3439  CD2 LEU A 364      15.994  16.263 -14.480  1.00 10.00      A   
ATOM   3440  C   LEU A 364      17.553  16.821 -17.528  1.00 10.00      A   
ATOM   3441  O   LEU A 364      16.355  16.949 -17.781  1.00 10.00      A   
ATOM   3442  N   VAL A 365      18.474  17.695 -17.927  1.00 10.00      A   
ATOM   3443  HN  VAL A 365      19.418  17.535 -17.698  1.00 10.00      A   
ATOM   3444  CA  VAL A 365      18.116  18.889 -18.692  1.00 10.00      A   
ATOM   3445  CB  VAL A 365      19.343  19.796 -18.941  1.00 10.00      A   
ATOM   3446  CG1 VAL A 365      18.916  21.121 -19.557  1.00 10.00      A   
ATOM   3447  CG2 VAL A 365      20.109  20.030 -17.651  1.00 10.00      A   
ATOM   3448  C   VAL A 365      17.496  18.508 -20.038  1.00 10.00      A   
ATOM   3449  O   VAL A 365      16.498  19.092 -20.468  1.00 10.00      A   
ATOM   3450  N   SER A 366      18.084  17.508 -20.683  1.00 10.00      A   
ATOM   3451  HN  SER A 366      18.866  17.075 -20.278  1.00 10.00      A   
ATOM   3452  CA  SER A 366      17.608  17.042 -21.977  1.00 10.00      A   
ATOM   3453  CB  SER A 366      18.568  15.993 -22.555  1.00 10.00      A   
ATOM   3454  OG  SER A 366      19.909  16.460 -22.537  1.00 10.00      A   
ATOM   3455  HG  SER A 366      20.203  16.562 -21.622  1.00 10.00      A   
ATOM   3456  C   SER A 366      16.185  16.480 -21.894  1.00 10.00      A   
ATOM   3457  O   SER A 366      15.324  16.825 -22.707  1.00 10.00      A   
ATOM   3458  N   VAL A 367      15.936  15.634 -20.896  1.00 10.00      A   
ATOM   3459  HN  VAL A 367      16.651  15.418 -20.259  1.00 10.00      A   
ATOM   3460  CA  VAL A 367      14.624  15.015 -20.731  1.00 10.00      A   
ATOM   3461  CB  VAL A 367      14.658  13.807 -19.768  1.00 10.00      A   
ATOM   3462  CG1 VAL A 367      13.305  13.118 -19.729  1.00 10.00      A   
ATOM   3463  CG2 VAL A 367      15.719  12.819 -20.210  1.00 10.00      A   
ATOM   3464  C   VAL A 367      13.558  16.016 -20.294  1.00 10.00      A   
ATOM   3465  O   VAL A 367      12.450  16.022 -20.833  1.00 10.00      A   
ATOM   3466  N   SER A 368      13.900  16.886 -19.351  1.00 10.00      A   
ATOM   3467  HN  SER A 368      14.811  16.859 -18.980  1.00 10.00      A   
ATOM   3468  CA  SER A 368      12.953  17.879 -18.853  1.00 10.00      A   
ATOM   3469  CB  SER A 368      13.538  18.648 -17.664  1.00 10.00      A   
ATOM   3470  OG  SER A 368      14.810  19.179 -17.980  1.00 10.00      A   
ATOM   3471  HG  SER A 368      15.485  18.508 -17.817  1.00 10.00      A   
ATOM   3472  C   SER A 368      12.492  18.839 -19.956  1.00 10.00      A   
ATOM   3473  O   SER A 368      11.351  19.306 -19.948  1.00 10.00      A   
ATOM   3474  N   MET A 369      13.375  19.119 -20.907  1.00 10.00      A   
ATOM   3475  HN  MET A 369      14.271  18.723 -20.859  1.00 10.00      A   
ATOM   3476  CA  MET A 369      13.047  20.010 -22.012  1.00 10.00      A   
ATOM   3477  CB  MET A 369      14.314  20.667 -22.568  1.00 10.00      A   
ATOM   3478  CG  MET A 369      14.919  21.721 -21.658  1.00 10.00      A   
ATOM   3479  SD  MET A 369      16.236  22.665 -22.453  1.00 10.00      A   
ATOM   3480  CE  MET A 369      15.325  23.480 -23.763  1.00 10.00      A   
ATOM   3481  C   MET A 369      12.333  19.258 -23.128  1.00 10.00      A   
ATOM   3482  O   MET A 369      11.649  19.860 -23.959  1.00 10.00      A   
ATOM   3483  N   GLY A 370      12.493  17.942 -23.140  1.00 10.00      A   
ATOM   3484  HN  GLY A 370      13.035  17.518 -22.439  1.00 10.00      A   
ATOM   3485  CA  GLY A 370      11.875  17.124 -24.168  1.00 10.00      A   
ATOM   3486  C   GLY A 370      10.492  16.637 -23.794  1.00 10.00      A   
ATOM   3487  O   GLY A 370       9.593  16.617 -24.632  1.00 10.00      A   
ATOM   3488  N   CYS A 371      10.323  16.229 -22.543  1.00 10.00      A   
ATOM   3489  HN  CYS A 371      11.089  16.245 -21.923  1.00 10.00      A   
ATOM   3490  CA  CYS A 371       9.038  15.743 -22.064  1.00 10.00      A   
ATOM   3491  CB  CYS A 371       9.243  14.558 -21.117  1.00 10.00      A   
ATOM   3492  SG  CYS A 371      10.317  13.262 -21.781  1.00 10.00      A   
ATOM   3493  HG  CYS A 371       9.588  12.503 -22.591  1.00 10.00      A   
ATOM   3494  C   CYS A 371       8.251  16.861 -21.379  1.00 10.00      A   
ATOM   3495  O   CYS A 371       8.591  17.294 -20.275  1.00 10.00      A   
ATOM   3496  N   PRO A 372       7.183  17.343 -22.029  1.00 10.00      A   
ATOM   3497  CA  PRO A 372       6.353  18.424 -21.502  1.00 10.00      A   
ATOM   3498  CB  PRO A 372       5.692  18.972 -22.764  1.00 10.00      A   
ATOM   3499  CG  PRO A 372       5.540  17.779 -23.646  1.00 10.00      A   
ATOM   3500  CD  PRO A 372       6.707  16.875 -23.346  1.00 10.00      A   
ATOM   3501  C   PRO A 372       5.293  17.938 -20.515  1.00 10.00      A   
ATOM   3502  O   PRO A 372       4.384  18.685 -20.152  1.00 10.00      A   
ATOM   3503  N   LYS A 373       5.415  16.690 -20.075  1.00 10.00      A   
ATOM   3504  HN  LYS A 373       6.169  16.149 -20.383  1.00 10.00      A   
ATOM   3505  CA  LYS A 373       4.460  16.114 -19.133  1.00 10.00      A   
ATOM   3506  CB  LYS A 373       3.624  15.013 -19.804  1.00 10.00      A   
ATOM   3507  CG  LYS A 373       2.742  15.503 -20.945  1.00 10.00      A   
ATOM   3508  CD  LYS A 373       1.760  14.432 -21.391  1.00 10.00      A   
ATOM   3509  CE  LYS A 373       0.858  14.935 -22.508  1.00 10.00      A   
ATOM   3510  NZ  LYS A 373      -0.281  14.011 -22.754  1.00 10.00      A   
ATOM   3511  HZ1 LYS A 373      -0.863  13.926 -21.895  1.00 10.00      A   
ATOM   3512  HZ2 LYS A 373       0.073  13.064 -23.014  1.00 10.00      A   
ATOM   3513  HZ3 LYS A 373      -0.874  14.368 -23.530  1.00 10.00      A   
ATOM   3514  C   LYS A 373       5.163  15.571 -17.889  1.00 10.00      A   
ATOM   3515  O   LYS A 373       4.531  14.976 -17.017  1.00 10.00      A   
ATOM   3516  N   LEU A 374       6.470  15.797 -17.808  1.00 10.00      A   
ATOM   3517  HN  LEU A 374       6.907  16.310 -18.520  1.00 10.00      A   
ATOM   3518  CA  LEU A 374       7.268  15.326 -16.678  1.00 10.00      A   
ATOM   3519  CB  LEU A 374       8.761  15.458 -16.992  1.00 10.00      A   
ATOM   3520  CG  LEU A 374       9.492  14.199 -17.459  1.00 10.00      A   
ATOM   3521  CD1 LEU A 374      10.954  14.512 -17.714  1.00 10.00      A   
ATOM   3522  CD2 LEU A 374       9.360  13.083 -16.435  1.00 10.00      A   
ATOM   3523  C   LEU A 374       6.957  16.122 -15.418  1.00 10.00      A   
ATOM   3524  O   LEU A 374       6.914  17.355 -15.455  1.00 10.00      A   
ATOM   3525  N   GLU A 375       6.725  15.422 -14.315  1.00 10.00      A   
ATOM   3526  HN  GLU A 375       6.727  14.440 -14.360  1.00 10.00      A   
ATOM   3527  CA  GLU A 375       6.442  16.081 -13.044  1.00 10.00      A   
ATOM   3528  CB  GLU A 375       4.947  16.344 -12.871  1.00 10.00      A   
ATOM   3529  CG  GLU A 375       4.086  15.094 -12.842  1.00 10.00      A   
ATOM   3530  CD  GLU A 375       2.632  15.412 -12.579  1.00 10.00      A   
ATOM   3531  OE1 GLU A 375       2.264  15.589 -11.400  1.00 10.00      A   
ATOM   3532  OE2 GLU A 375       1.852  15.489 -13.552  1.00 10.00      A   
ATOM   3533  C   GLU A 375       6.993  15.297 -11.854  1.00 10.00      A   
ATOM   3534  O   GLU A 375       6.900  15.743 -10.711  1.00 10.00      A   
ATOM   3535  N   SER A 376       7.554  14.131 -12.126  1.00 10.00      A   
ATOM   3536  HN  SER A 376       7.588  13.822 -13.051  1.00 10.00      A   
ATOM   3537  CA  SER A 376       8.121  13.291 -11.085  1.00 10.00      A   
ATOM   3538  CB  SER A 376       7.125  12.198 -10.697  1.00 10.00      A   
ATOM   3539  OG  SER A 376       7.165  11.935  -9.308  1.00 10.00      A   
ATOM   3540  HG  SER A 376       6.376  11.442  -9.053  1.00 10.00      A   
ATOM   3541  C   SER A 376       9.420  12.673 -11.582  1.00 10.00      A   
ATOM   3542  O   SER A 376       9.407  11.762 -12.409  1.00 10.00      A   
ATOM   3543  N   VAL A 377      10.543  13.183 -11.096  1.00 10.00      A   
ATOM   3544  HN  VAL A 377      10.497  13.911 -10.438  1.00 10.00      A   
ATOM   3545  CA  VAL A 377      11.842  12.684 -11.522  1.00 10.00      A   
ATOM   3546  CB  VAL A 377      12.566  13.705 -12.430  1.00 10.00      A   
ATOM   3547  CG1 VAL A 377      13.870  13.132 -12.962  1.00 10.00      A   
ATOM   3548  CG2 VAL A 377      11.669  14.155 -13.575  1.00 10.00      A   
ATOM   3549  C   VAL A 377      12.754  12.350 -10.344  1.00 10.00      A   
ATOM   3550  O   VAL A 377      12.915  13.151  -9.416  1.00 10.00      A   
ATOM   3551  N   LEU A 378      13.336  11.157 -10.396  1.00 10.00      A   
ATOM   3552  HN  LEU A 378      13.122  10.563 -11.153  1.00 10.00      A   
ATOM   3553  CA  LEU A 378      14.278  10.690  -9.390  1.00 10.00      A   
ATOM   3554  CB  LEU A 378      13.848   9.324  -8.844  1.00 10.00      A   
ATOM   3555  CG  LEU A 378      14.829   8.638  -7.886  1.00 10.00      A   
ATOM   3556  CD1 LEU A 378      14.599   9.089  -6.450  1.00 10.00      A   
ATOM   3557  CD2 LEU A 378      14.732   7.125  -8.002  1.00 10.00      A   
ATOM   3558  C   LEU A 378      15.645  10.583 -10.057  1.00 10.00      A   
ATOM   3559  O   LEU A 378      15.810   9.841 -11.026  1.00 10.00      A   
ATOM   3560  N   TYR A 379      16.618  11.312  -9.551  1.00 10.00      A   
ATOM   3561  HN  TYR A 379      16.451  11.857  -8.747  1.00 10.00      A   
ATOM   3562  CA  TYR A 379      17.940  11.311 -10.157  1.00 10.00      A   
ATOM   3563  CB  TYR A 379      18.197  12.666 -10.816  1.00 10.00      A   
ATOM   3564  CG  TYR A 379      18.886  12.601 -12.160  1.00 10.00      A   
ATOM   3565  CD1 TYR A 379      18.294  11.956 -13.239  1.00 10.00      A   
ATOM   3566  CD2 TYR A 379      20.121  13.207 -12.357  1.00 10.00      A   
ATOM   3567  CE1 TYR A 379      18.912  11.917 -14.473  1.00 10.00      A   
ATOM   3568  CE2 TYR A 379      20.747  13.168 -13.587  1.00 10.00      A   
ATOM   3569  CZ  TYR A 379      20.138  12.524 -14.642  1.00 10.00      A   
ATOM   3570  OH  TYR A 379      20.752  12.496 -15.873  1.00 10.00      A   
ATOM   3571  HH  TYR A 379      21.691  12.708 -15.770  1.00 10.00      A   
ATOM   3572  C   TYR A 379      19.045  11.013  -9.155  1.00 10.00      A   
ATOM   3573  O   TYR A 379      19.064  11.558  -8.050  1.00 10.00      A   
ATOM   3574  N   PHE A 380      19.964  10.147  -9.561  1.00 10.00      A   
ATOM   3575  HN  PHE A 380      19.868   9.740 -10.448  1.00 10.00      A   
ATOM   3576  CA  PHE A 380      21.108   9.775  -8.736  1.00 10.00      A   
ATOM   3577  CB  PHE A 380      21.010   8.314  -8.294  1.00 10.00      A   
ATOM   3578  CG  PHE A 380      20.285   8.110  -6.997  1.00 10.00      A   
ATOM   3579  CD1 PHE A 380      18.925   7.859  -6.982  1.00 10.00      A   
ATOM   3580  CD2 PHE A 380      20.966   8.160  -5.792  1.00 10.00      A   
ATOM   3581  CE1 PHE A 380      18.255   7.661  -5.790  1.00 10.00      A   
ATOM   3582  CE2 PHE A 380      20.303   7.964  -4.596  1.00 10.00      A   
ATOM   3583  CZ  PHE A 380      18.945   7.713  -4.597  1.00 10.00      A   
ATOM   3584  C   PHE A 380      22.392   9.985  -9.532  1.00 10.00      A   
ATOM   3585  O   PHE A 380      22.827   9.100 -10.268  1.00 10.00      A   
ATOM   3586  N   CYS A 381      22.984  11.161  -9.403  1.00 10.00      A   
ATOM   3587  HN  CYS A 381      22.598  11.833  -8.803  1.00 10.00      A   
ATOM   3588  CA  CYS A 381      24.205  11.472 -10.136  1.00 10.00      A   
ATOM   3589  CB  CYS A 381      23.958  12.627 -11.107  1.00 10.00      A   
ATOM   3590  SG  CYS A 381      23.214  14.090 -10.346  1.00 10.00      A   
ATOM   3591  HG  CYS A 381      24.051  15.110 -10.523  1.00 10.00      A   
ATOM   3592  C   CYS A 381      25.364  11.802  -9.198  1.00 10.00      A   
ATOM   3593  O   CYS A 381      25.173  11.974  -7.993  1.00 10.00      A   
ATOM   3594  N   ARG A 382      26.564  11.891  -9.760  1.00 10.00      A   
ATOM   3595  HN  ARG A 382      26.653  11.728 -10.727  1.00 10.00      A   
ATOM   3596  CA  ARG A 382      27.759  12.199  -8.977  1.00 10.00      A   
ATOM   3597  CB  ARG A 382      28.915  11.279  -9.376  1.00 10.00      A   
ATOM   3598  CG  ARG A 382      28.655   9.806  -9.107  1.00 10.00      A   
ATOM   3599  CD  ARG A 382      29.705   8.925  -9.762  1.00 10.00      A   
ATOM   3600  NE  ARG A 382      29.432   7.500  -9.566  1.00 10.00      A   
ATOM   3601  HE  ARG A 382      29.837   7.066  -8.777  1.00 10.00      A   
ATOM   3602  CZ  ARG A 382      28.674   6.766 -10.382  1.00 10.00      A   
ATOM   3603  NH1 ARG A 382      28.125   7.302 -11.464  1.00 10.00      A   
ATOM   3604 HH11 ARG A 382      28.269   8.310 -11.688  1.00 10.00      A   
ATOM   3605 HH12 ARG A 382      27.531   6.715 -12.093  1.00 10.00      A   
ATOM   3606  NH2 ARG A 382      28.464   5.485 -10.117  1.00 10.00      A   
ATOM   3607 HH21 ARG A 382      27.877   4.908 -10.761  1.00 10.00      A   
ATOM   3608 HH22 ARG A 382      28.878   5.048  -9.264  1.00 10.00      A   
ATOM   3609  C   ARG A 382      28.180  13.661  -9.129  1.00 10.00      A   
ATOM   3610  O   ARG A 382      29.119  14.117  -8.476  1.00 10.00      A   
ATOM   3611  N   GLN A 383      27.486  14.393  -9.989  1.00 10.00      A   
ATOM   3612  HN  GLN A 383      26.738  13.983 -10.473  1.00 10.00      A   
ATOM   3613  CA  GLN A 383      27.799  15.799 -10.220  1.00 10.00      A   
ATOM   3614  CB  GLN A 383      28.781  15.958 -11.388  1.00 10.00      A   
ATOM   3615  CG  GLN A 383      28.160  15.810 -12.770  1.00 10.00      A   
ATOM   3616  CD  GLN A 383      29.171  16.001 -13.886  1.00 10.00      A   
ATOM   3617  OE1 GLN A 383      30.342  15.643 -13.751  1.00 10.00      A   
ATOM   3618  NE2 GLN A 383      28.729  16.579 -14.989  1.00 10.00      A   
ATOM   3619 HE21 GLN A 383      27.778  16.858 -15.025  1.00 10.00      A   
ATOM   3620 HE22 GLN A 383      29.361  16.719 -15.726  1.00 10.00      A   
ATOM   3621  C   GLN A 383      26.525  16.593 -10.480  1.00 10.00      A   
ATOM   3622  O   GLN A 383      25.488  16.013 -10.819  1.00 10.00      A   
ATOM   3623  N   MET A 384      26.601  17.906 -10.315  1.00 10.00      A   
ATOM   3624  HN  MET A 384      27.454  18.306 -10.038  1.00 10.00      A   
ATOM   3625  CA  MET A 384      25.452  18.774 -10.531  1.00 10.00      A   
ATOM   3626  CB  MET A 384      24.450  18.622  -9.379  1.00 10.00      A   
ATOM   3627  CG  MET A 384      23.169  19.425  -9.542  1.00 10.00      A   
ATOM   3628  SD  MET A 384      22.395  19.178 -11.151  1.00 10.00      A   
ATOM   3629  CE  MET A 384      21.945  17.448 -11.052  1.00 10.00      A   
ATOM   3630  C   MET A 384      25.891  20.230 -10.659  1.00 10.00      A   
ATOM   3631  O   MET A 384      26.900  20.636 -10.079  1.00 10.00      A   
ATOM   3632  N   THR A 385      25.138  21.006 -11.430  1.00 10.00      A   
ATOM   3633  HN  THR A 385      24.355  20.622 -11.879  1.00 10.00      A   
ATOM   3634  CA  THR A 385      25.439  22.415 -11.627  1.00 10.00      A   
ATOM   3635  CB  THR A 385      25.879  22.699 -13.075  1.00 10.00      A   
ATOM   3636  OG1 THR A 385      25.146  21.857 -13.978  1.00 10.00      A   
ATOM   3637  HG1 THR A 385      25.747  21.203 -14.374  1.00 10.00      A   
ATOM   3638  CG2 THR A 385      27.370  22.465 -13.245  1.00 10.00      A   
ATOM   3639  C   THR A 385      24.221  23.273 -11.312  1.00 10.00      A   
ATOM   3640  O   THR A 385      23.082  22.853 -11.539  1.00 10.00      A   
ATOM   3641  N   ASN A 386      24.458  24.473 -10.791  1.00 10.00      A   
ATOM   3642  HN  ASN A 386      25.395  24.750 -10.617  1.00 10.00      A   
ATOM   3643  CA  ASN A 386      23.372  25.392 -10.464  1.00 10.00      A   
ATOM   3644  CB  ASN A 386      23.900  26.634  -9.736  1.00 10.00      A   
ATOM   3645  CG  ASN A 386      24.075  26.424  -8.247  1.00 10.00      A   
ATOM   3646  OD1 ASN A 386      23.101  26.381  -7.497  1.00 10.00      A   
ATOM   3647  ND2 ASN A 386      25.315  26.300  -7.806  1.00 10.00      A   
ATOM   3648 HD21 ASN A 386      26.048  26.348  -8.456  1.00 10.00      A   
ATOM   3649 HD22 ASN A 386      25.451  26.172  -6.839  1.00 10.00      A   
ATOM   3650  C   ASN A 386      22.660  25.814 -11.735  1.00 10.00      A   
ATOM   3651  O   ASN A 386      21.441  25.988 -11.755  1.00 10.00      A   
ATOM   3652  N   ALA A 387      23.440  25.951 -12.801  1.00 10.00      A   
ATOM   3653  HN  ALA A 387      24.403  25.787 -12.706  1.00 10.00      A   
ATOM   3654  CA  ALA A 387      22.920  26.344 -14.100  1.00 10.00      A   
ATOM   3655  CB  ALA A 387      24.059  26.420 -15.105  1.00 10.00      A   
ATOM   3656  C   ALA A 387      21.848  25.368 -14.575  1.00 10.00      A   
ATOM   3657  O   ALA A 387      20.783  25.779 -15.042  1.00 10.00      A   
ATOM   3658  N   ALA A 388      22.123  24.074 -14.431  1.00 10.00      A   
ATOM   3659  HN  ALA A 388      22.982  23.808 -14.037  1.00 10.00      A   
ATOM   3660  CA  ALA A 388      21.184  23.040 -14.843  1.00 10.00      A   
ATOM   3661  CB  ALA A 388      21.833  21.669 -14.751  1.00 10.00      A   
ATOM   3662  C   ALA A 388      19.920  23.091 -13.992  1.00 10.00      A   
ATOM   3663  O   ALA A 388      18.807  23.034 -14.515  1.00 10.00      A   
ATOM   3664  N   LEU A 389      20.108  23.221 -12.681  1.00 10.00      A   
ATOM   3665  HN  LEU A 389      21.027  23.272 -12.339  1.00 10.00      A   
ATOM   3666  CA  LEU A 389      18.996  23.286 -11.733  1.00 10.00      A   
ATOM   3667  CB  LEU A 389      19.514  23.504 -10.305  1.00 10.00      A   
ATOM   3668  CG  LEU A 389      20.164  22.298  -9.618  1.00 10.00      A   
ATOM   3669  CD1 LEU A 389      21.065  22.759  -8.484  1.00 10.00      A   
ATOM   3670  CD2 LEU A 389      19.100  21.348  -9.090  1.00 10.00      A   
ATOM   3671  C   LEU A 389      18.007  24.390 -12.105  1.00 10.00      A   
ATOM   3672  O   LEU A 389      16.806  24.145 -12.229  1.00 10.00      A   
ATOM   3673  N   ILE A 390      18.522  25.598 -12.300  1.00 10.00      A   
ATOM   3674  HN  ILE A 390      19.492  25.725 -12.203  1.00 10.00      A   
ATOM   3675  CA  ILE A 390      17.686  26.740 -12.653  1.00 10.00      A   
ATOM   3676  CB  ILE A 390      18.497  28.056 -12.679  1.00 10.00      A   
ATOM   3677  CG1 ILE A 390      19.232  28.250 -11.348  1.00 10.00      A   
ATOM   3678  CG2 ILE A 390      17.584  29.244 -12.955  1.00 10.00      A   
ATOM   3679  CD1 ILE A 390      20.231  29.387 -11.351  1.00 10.00      A   
ATOM   3680  C   ILE A 390      16.993  26.528 -14.000  1.00 10.00      A   
ATOM   3681  O   ILE A 390      15.807  26.818 -14.148  1.00 10.00      A   
ATOM   3682  N   THR A 391      17.733  26.008 -14.972  1.00 10.00      A   
ATOM   3683  HN  THR A 391      18.671  25.788 -14.792  1.00 10.00      A   
ATOM   3684  CA  THR A 391      17.187  25.764 -16.305  1.00 10.00      A   
ATOM   3685  CB  THR A 391      18.284  25.287 -17.280  1.00 10.00      A   
ATOM   3686  OG1 THR A 391      19.361  26.236 -17.277  1.00 10.00      A   
ATOM   3687  HG1 THR A 391      19.993  26.007 -16.575  1.00 10.00      A   
ATOM   3688  CG2 THR A 391      17.736  25.155 -18.695  1.00 10.00      A   
ATOM   3689  C   THR A 391      16.035  24.756 -16.274  1.00 10.00      A   
ATOM   3690  O   THR A 391      14.980  24.992 -16.868  1.00 10.00      A   
ATOM   3691  N   ILE A 392      16.234  23.651 -15.562  1.00 10.00      A   
ATOM   3692  HN  ILE A 392      17.092  23.531 -15.095  1.00 10.00      A   
ATOM   3693  CA  ILE A 392      15.216  22.608 -15.456  1.00 10.00      A   
ATOM   3694  CB  ILE A 392      15.762  21.350 -14.741  1.00 10.00      A   
ATOM   3695  CG1 ILE A 392      16.854  20.699 -15.593  1.00 10.00      A   
ATOM   3696  CG2 ILE A 392      14.646  20.352 -14.456  1.00 10.00      A   
ATOM   3697  CD1 ILE A 392      17.595  19.578 -14.901  1.00 10.00      A   
ATOM   3698  C   ILE A 392      13.966  23.122 -14.744  1.00 10.00      A   
ATOM   3699  O   ILE A 392      12.844  22.872 -15.187  1.00 10.00      A   
ATOM   3700  N   ALA A 393      14.169  23.862 -13.658  1.00 10.00      A   
ATOM   3701  HN  ALA A 393      15.090  24.040 -13.366  1.00 10.00      A   
ATOM   3702  CA  ALA A 393      13.061  24.416 -12.887  1.00 10.00      A   
ATOM   3703  CB  ALA A 393      13.586  25.196 -11.696  1.00 10.00      A   
ATOM   3704  C   ALA A 393      12.188  25.314 -13.755  1.00 10.00      A   
ATOM   3705  O   ALA A 393      10.963  25.280 -13.661  1.00 10.00      A   
ATOM   3706  N   ARG A 394      12.828  26.115 -14.600  1.00 10.00      A   
ATOM   3707  HN  ARG A 394      13.808  26.096 -14.626  1.00 10.00      A   
ATOM   3708  CA  ARG A 394      12.109  27.023 -15.485  1.00 10.00      A   
ATOM   3709  CB  ARG A 394      13.051  28.072 -16.074  1.00 10.00      A   
ATOM   3710  CG  ARG A 394      13.695  28.982 -15.046  1.00 10.00      A   
ATOM   3711  CD  ARG A 394      14.383  30.163 -15.709  1.00 10.00      A   
ATOM   3712  NE  ARG A 394      13.428  31.175 -16.159  1.00 10.00      A   
ATOM   3713  HE  ARG A 394      12.702  30.876 -16.755  1.00 10.00      A   
ATOM   3714  CZ  ARG A 394      13.492  32.464 -15.814  1.00 10.00      A   
ATOM   3715  NH1 ARG A 394      14.468  32.894 -15.020  1.00 10.00      A   
ATOM   3716 HH11 ARG A 394      15.187  32.229 -14.665  1.00 10.00      A   
ATOM   3717 HH12 ARG A 394      14.520  33.900 -14.748  1.00 10.00      A   
ATOM   3718  NH2 ARG A 394      12.578  33.323 -16.256  1.00 10.00      A   
ATOM   3719 HH21 ARG A 394      12.628  34.330 -15.986  1.00 10.00      A   
ATOM   3720 HH22 ARG A 394      11.804  32.996 -16.878  1.00 10.00      A   
ATOM   3721  C   ARG A 394      11.415  26.269 -16.615  1.00 10.00      A   
ATOM   3722  O   ARG A 394      10.352  26.680 -17.086  1.00 10.00      A   
ATOM   3723  N   ASN A 395      12.013  25.168 -17.046  1.00 10.00      A   
ATOM   3724  HN  ASN A 395      12.852  24.881 -16.626  1.00 10.00      A   
ATOM   3725  CA  ASN A 395      11.448  24.375 -18.133  1.00 10.00      A   
ATOM   3726  CB  ASN A 395      12.512  23.511 -18.813  1.00 10.00      A   
ATOM   3727  CG  ASN A 395      12.958  24.083 -20.144  1.00 10.00      A   
ATOM   3728  OD1 ASN A 395      13.969  24.783 -20.225  1.00 10.00      A   
ATOM   3729  ND2 ASN A 395      12.206  23.793 -21.198  1.00 10.00      A   
ATOM   3730 HD21 ASN A 395      11.410  23.233 -21.063  1.00 10.00      A   
ATOM   3731 HD22 ASN A 395      12.477  24.152 -22.073  1.00 10.00      A   
ATOM   3732  C   ASN A 395      10.288  23.511 -17.661  1.00 10.00      A   
ATOM   3733  O   ASN A 395       9.330  23.285 -18.401  1.00 10.00      A   
ATOM   3734  N   ARG A 396      10.377  23.025 -16.433  1.00 10.00      A   
ATOM   3735  HN  ARG A 396      11.170  23.230 -15.889  1.00 10.00      A   
ATOM   3736  CA  ARG A 396       9.327  22.188 -15.868  1.00 10.00      A   
ATOM   3737  CB  ARG A 396       9.847  20.769 -15.589  1.00 10.00      A   
ATOM   3738  CG  ARG A 396      10.275  19.996 -16.828  1.00 10.00      A   
ATOM   3739  CD  ARG A 396       9.138  19.159 -17.404  1.00 10.00      A   
ATOM   3740  NE  ARG A 396       7.984  19.968 -17.803  1.00 10.00      A   
ATOM   3741  HE  ARG A 396       7.271  20.097 -17.133  1.00 10.00      A   
ATOM   3742  CZ  ARG A 396       7.833  20.520 -19.013  1.00 10.00      A   
ATOM   3743  NH1 ARG A 396       8.762  20.363 -19.952  1.00 10.00      A   
ATOM   3744 HH11 ARG A 396       9.623  19.799 -19.755  1.00 10.00      A   
ATOM   3745 HH12 ARG A 396       8.638  20.797 -20.891  1.00 10.00      A   
ATOM   3746  NH2 ARG A 396       6.747  21.231 -19.282  1.00 10.00      A   
ATOM   3747 HH21 ARG A 396       6.004  21.359 -18.558  1.00 10.00      A   
ATOM   3748 HH22 ARG A 396       6.623  21.665 -20.224  1.00 10.00      A   
ATOM   3749  C   ARG A 396       8.751  22.798 -14.591  1.00 10.00      A   
ATOM   3750  O   ARG A 396       9.073  22.363 -13.486  1.00 10.00      A   
ATOM   3751  N   PRO A 397       7.885  23.819 -14.720  1.00 10.00      A   
ATOM   3752  CA  PRO A 397       7.263  24.473 -13.561  1.00 10.00      A   
ATOM   3753  CB  PRO A 397       6.759  25.792 -14.143  1.00 10.00      A   
ATOM   3754  CG  PRO A 397       6.459  25.477 -15.571  1.00 10.00      A   
ATOM   3755  CD  PRO A 397       7.446  24.420 -15.994  1.00 10.00      A   
ATOM   3756  C   PRO A 397       6.090  23.650 -13.034  1.00 10.00      A   
ATOM   3757  O   PRO A 397       5.517  23.947 -11.986  1.00 10.00      A   
ATOM   3758  N   ASN A 398       5.752  22.602 -13.776  1.00 10.00      A   
ATOM   3759  HN  ASN A 398       6.258  22.422 -14.596  1.00 10.00      A   
ATOM   3760  CA  ASN A 398       4.654  21.716 -13.418  1.00 10.00      A   
ATOM   3761  CB  ASN A 398       3.955  21.202 -14.685  1.00 10.00      A   
ATOM   3762  CG  ASN A 398       4.813  20.237 -15.485  1.00 10.00      A   
ATOM   3763  OD1 ASN A 398       5.741  20.646 -16.184  1.00 10.00      A   
ATOM   3764  ND2 ASN A 398       4.497  18.958 -15.405  1.00 10.00      A   
ATOM   3765 HD21 ASN A 398       3.734  18.706 -14.844  1.00 10.00      A   
ATOM   3766 HD22 ASN A 398       5.048  18.309 -15.897  1.00 10.00      A   
ATOM   3767  C   ASN A 398       5.160  20.538 -12.593  1.00 10.00      A   
ATOM   3768  O   ASN A 398       4.407  19.610 -12.294  1.00 10.00      A   
ATOM   3769  N   MET A 399       6.438  20.585 -12.233  1.00 10.00      A   
ATOM   3770  HN  MET A 399       6.975  21.361 -12.496  1.00 10.00      A   
ATOM   3771  CA  MET A 399       7.063  19.531 -11.444  1.00 10.00      A   
ATOM   3772  CB  MET A 399       8.562  19.806 -11.297  1.00 10.00      A   
ATOM   3773  CG  MET A 399       9.347  18.683 -10.641  1.00 10.00      A   
ATOM   3774  SD  MET A 399       9.682  17.313 -11.767  1.00 10.00      A   
ATOM   3775  CE  MET A 399      10.758  18.108 -12.960  1.00 10.00      A   
ATOM   3776  C   MET A 399       6.407  19.433 -10.070  1.00 10.00      A   
ATOM   3777  O   MET A 399       6.286  20.431  -9.356  1.00 10.00      A   
ATOM   3778  N   THR A 400       5.976  18.235  -9.709  1.00 10.00      A   
ATOM   3779  HN  THR A 400       6.089  17.477 -10.325  1.00 10.00      A   
ATOM   3780  CA  THR A 400       5.324  18.015  -8.428  1.00 10.00      A   
ATOM   3781  CB  THR A 400       3.992  17.261  -8.607  1.00 10.00      A   
ATOM   3782  OG1 THR A 400       4.149  16.247  -9.608  1.00 10.00      A   
ATOM   3783  HG1 THR A 400       3.404  16.294 -10.229  1.00 10.00      A   
ATOM   3784  CG2 THR A 400       2.898  18.220  -9.047  1.00 10.00      A   
ATOM   3785  C   THR A 400       6.227  17.254  -7.457  1.00 10.00      A   
ATOM   3786  O   THR A 400       6.078  17.367  -6.239  1.00 10.00      A   
ATOM   3787  N   ARG A 401       7.166  16.485  -7.994  1.00 10.00      A   
ATOM   3788  HN  ARG A 401       7.246  16.432  -8.976  1.00 10.00      A   
ATOM   3789  CA  ARG A 401       8.082  15.714  -7.162  1.00 10.00      A   
ATOM   3790  CB  ARG A 401       7.594  14.272  -7.009  1.00 10.00      A   
ATOM   3791  CG  ARG A 401       6.431  14.113  -6.042  1.00 10.00      A   
ATOM   3792  CD  ARG A 401       5.376  13.162  -6.581  1.00 10.00      A   
ATOM   3793  NE  ARG A 401       4.750  13.662  -7.808  1.00 10.00      A   
ATOM   3794  HE  ARG A 401       5.118  14.484  -8.203  1.00 10.00      A   
ATOM   3795  CZ  ARG A 401       3.726  13.062  -8.408  1.00 10.00      A   
ATOM   3796  NH1 ARG A 401       3.224  11.949  -7.900  1.00 10.00      A   
ATOM   3797 HH11 ARG A 401       2.424  11.471  -8.361  1.00 10.00      A   
ATOM   3798 HH12 ARG A 401       3.631  11.539  -7.020  1.00 10.00      A   
ATOM   3799  NH2 ARG A 401       3.196  13.586  -9.504  1.00 10.00      A   
ATOM   3800 HH21 ARG A 401       2.396  13.117  -9.982  1.00 10.00      A   
ATOM   3801 HH22 ARG A 401       3.575  14.480  -9.895  1.00 10.00      A   
ATOM   3802  C   ARG A 401       9.501  15.749  -7.722  1.00 10.00      A   
ATOM   3803  O   ARG A 401       9.778  15.186  -8.781  1.00 10.00      A   
ATOM   3804  N   PHE A 402      10.390  16.413  -6.998  1.00 10.00      A   
ATOM   3805  HN  PHE A 402      10.108  16.816  -6.148  1.00 10.00      A   
ATOM   3806  CA  PHE A 402      11.780  16.543  -7.407  1.00 10.00      A   
ATOM   3807  CB  PHE A 402      12.183  18.021  -7.434  1.00 10.00      A   
ATOM   3808  CG  PHE A 402      13.405  18.306  -8.258  1.00 10.00      A   
ATOM   3809  CD1 PHE A 402      13.310  18.436  -9.631  1.00 10.00      A   
ATOM   3810  CD2 PHE A 402      14.647  18.441  -7.661  1.00 10.00      A   
ATOM   3811  CE1 PHE A 402      14.433  18.696 -10.394  1.00 10.00      A   
ATOM   3812  CE2 PHE A 402      15.774  18.702  -8.416  1.00 10.00      A   
ATOM   3813  CZ  PHE A 402      15.665  18.829  -9.784  1.00 10.00      A   
ATOM   3814  C   PHE A 402      12.680  15.763  -6.457  1.00 10.00      A   
ATOM   3815  O   PHE A 402      13.088  16.266  -5.408  1.00 10.00      A   
ATOM   3816  N   ARG A 403      12.970  14.526  -6.821  1.00 10.00      A   
ATOM   3817  HN  ARG A 403      12.618  14.180  -7.671  1.00 10.00      A   
ATOM   3818  CA  ARG A 403      13.803  13.664  -6.000  1.00 10.00      A   
ATOM   3819  CB  ARG A 403      13.178  12.270  -5.886  1.00 10.00      A   
ATOM   3820  CG  ARG A 403      11.792  12.259  -5.257  1.00 10.00      A   
ATOM   3821  CD  ARG A 403      10.981  11.060  -5.719  1.00 10.00      A   
ATOM   3822  NE  ARG A 403      10.969   9.975  -4.737  1.00 10.00      A   
ATOM   3823  HE  ARG A 403      11.759   9.881  -4.149  1.00 10.00      A   
ATOM   3824  CZ  ARG A 403       9.951   9.124  -4.587  1.00 10.00      A   
ATOM   3825  NH1 ARG A 403       8.875   9.233  -5.344  1.00 10.00      A   
ATOM   3826 HH11 ARG A 403       8.809   9.978  -6.065  1.00 10.00      A   
ATOM   3827 HH12 ARG A 403       8.080   8.563  -5.218  1.00 10.00      A   
ATOM   3828  NH2 ARG A 403      10.009   8.166  -3.679  1.00 10.00      A   
ATOM   3829 HH21 ARG A 403       9.203   7.501  -3.564  1.00 10.00      A   
ATOM   3830 HH22 ARG A 403      10.849   8.070  -3.066  1.00 10.00      A   
ATOM   3831  C   ARG A 403      15.221  13.574  -6.551  1.00 10.00      A   
ATOM   3832  O   ARG A 403      15.550  12.664  -7.312  1.00 10.00      A   
ATOM   3833  N   LEU A 404      16.056  14.530  -6.175  1.00 10.00      A   
ATOM   3834  HN  LEU A 404      15.741  15.234  -5.570  1.00 10.00      A   
ATOM   3835  CA  LEU A 404      17.436  14.553  -6.625  1.00 10.00      A   
ATOM   3836  CB  LEU A 404      17.814  15.945  -7.135  1.00 10.00      A   
ATOM   3837  CG  LEU A 404      19.260  16.119  -7.616  1.00 10.00      A   
ATOM   3838  CD1 LEU A 404      19.497  15.371  -8.917  1.00 10.00      A   
ATOM   3839  CD2 LEU A 404      19.608  17.591  -7.766  1.00 10.00      A   
ATOM   3840  C   LEU A 404      18.360  14.148  -5.489  1.00 10.00      A   
ATOM   3841  O   LEU A 404      18.242  14.651  -4.370  1.00 10.00      A   
ATOM   3842  N   CYS A 405      19.271  13.234  -5.767  1.00 10.00      A   
ATOM   3843  HN  CYS A 405      19.307  12.843  -6.670  1.00 10.00      A   
ATOM   3844  CA  CYS A 405      20.202  12.782  -4.760  1.00 10.00      A   
ATOM   3845  CB  CYS A 405      19.699  11.499  -4.103  1.00 10.00      A   
ATOM   3846  SG  CYS A 405      20.477  11.129  -2.517  1.00 10.00      A   
ATOM   3847  HG  CYS A 405      21.732  10.772  -2.756  1.00 10.00      A   
ATOM   3848  C   CYS A 405      21.598  12.579  -5.333  1.00 10.00      A   
ATOM   3849  O   CYS A 405      21.852  11.626  -6.066  1.00 10.00      A   
ATOM   3850  N   ILE A 406      22.492  13.503  -5.016  1.00 10.00      A   
ATOM   3851  HN  ILE A 406      22.215  14.272  -4.473  1.00 10.00      A   
ATOM   3852  CA  ILE A 406      23.870  13.413  -5.467  1.00 10.00      A   
ATOM   3853  CB  ILE A 406      24.580  14.781  -5.384  1.00 10.00      A   
ATOM   3854  CG1 ILE A 406      23.750  15.846  -6.110  1.00 10.00      A   
ATOM   3855  CG2 ILE A 406      25.983  14.699  -5.980  1.00 10.00      A   
ATOM   3856  CD1 ILE A 406      24.250  17.261  -5.904  1.00 10.00      A   
ATOM   3857  C   ILE A 406      24.618  12.397  -4.605  1.00 10.00      A   
ATOM   3858  O   ILE A 406      24.469  12.385  -3.381  1.00 10.00      A   
ATOM   3859  N   ILE A 407      25.404  11.543  -5.247  1.00 10.00      A   
ATOM   3860  HN  ILE A 407      25.469  11.601  -6.227  1.00 10.00      A   
ATOM   3861  CA  ILE A 407      26.166  10.514  -4.550  1.00 10.00      A   
ATOM   3862  CB  ILE A 407      26.892   9.588  -5.552  1.00 10.00      A   
ATOM   3863  CG1 ILE A 407      25.898   8.955  -6.533  1.00 10.00      A   
ATOM   3864  CG2 ILE A 407      27.696   8.515  -4.832  1.00 10.00      A   
ATOM   3865  CD1 ILE A 407      24.802   8.143  -5.874  1.00 10.00      A   
ATOM   3866  C   ILE A 407      27.184  11.127  -3.594  1.00 10.00      A   
ATOM   3867  O   ILE A 407      27.297  10.707  -2.442  1.00 10.00      A   
ATOM   3868  N   GLU A 408      27.915  12.123  -4.075  1.00 10.00      A   
ATOM   3869  HN  GLU A 408      27.761  12.430  -4.992  1.00 10.00      A   
ATOM   3870  CA  GLU A 408      28.931  12.784  -3.270  1.00 10.00      A   
ATOM   3871  CB  GLU A 408      29.828  13.644  -4.167  1.00 10.00      A   
ATOM   3872  CG  GLU A 408      31.112  14.123  -3.506  1.00 10.00      A   
ATOM   3873  CD  GLU A 408      32.105  12.999  -3.274  1.00 10.00      A   
ATOM   3874  OE1 GLU A 408      32.274  12.147  -4.175  1.00 10.00      A   
ATOM   3875  OE2 GLU A 408      32.728  12.968  -2.194  1.00 10.00      A   
ATOM   3876  C   GLU A 408      28.283  13.654  -2.198  1.00 10.00      A   
ATOM   3877  O   GLU A 408      27.505  14.556  -2.514  1.00 10.00      A   
ATOM   3878  N   PRO A 409      28.590  13.395  -0.917  1.00 10.00      A   
ATOM   3879  CA  PRO A 409      28.035  14.166   0.197  1.00 10.00      A   
ATOM   3880  CB  PRO A 409      28.508  13.401   1.439  1.00 10.00      A   
ATOM   3881  CG  PRO A 409      29.730  12.674   0.993  1.00 10.00      A   
ATOM   3882  CD  PRO A 409      29.508  12.336  -0.456  1.00 10.00      A   
ATOM   3883  C   PRO A 409      28.582  15.593   0.205  1.00 10.00      A   
ATOM   3884  O   PRO A 409      29.799  15.805   0.141  1.00 10.00      A   
ATOM   3885  N   LYS A 410      27.670  16.563   0.264  1.00 10.00      A   
ATOM   3886  HN  LYS A 410      26.719  16.315   0.303  1.00 10.00      A   
ATOM   3887  CA  LYS A 410      28.028  17.980   0.279  1.00 10.00      A   
ATOM   3888  CB  LYS A 410      28.795  18.351   1.557  1.00 10.00      A   
ATOM   3889  CG  LYS A 410      27.983  18.192   2.833  1.00 10.00      A   
ATOM   3890  CD  LYS A 410      28.747  18.697   4.046  1.00 10.00      A   
ATOM   3891  CE  LYS A 410      27.855  18.759   5.279  1.00 10.00      A   
ATOM   3892  NZ  LYS A 410      28.560  19.348   6.449  1.00 10.00      A   
ATOM   3893  HZ1 LYS A 410      29.349  18.735   6.733  1.00 10.00      A   
ATOM   3894  HZ2 LYS A 410      27.907  19.447   7.253  1.00 10.00      A   
ATOM   3895  HZ3 LYS A 410      28.935  20.286   6.202  1.00 10.00      A   
ATOM   3896  C   LYS A 410      28.817  18.377  -0.971  1.00 10.00      A   
ATOM   3897  O   LYS A 410      29.735  19.192  -0.904  1.00 10.00      A   
ATOM   3898  N   ALA A 411      28.448  17.797  -2.110  1.00 10.00      A   
ATOM   3899  HN  ALA A 411      27.712  17.151  -2.102  1.00 10.00      A   
ATOM   3900  CA  ALA A 411      29.115  18.092  -3.372  1.00 10.00      A   
ATOM   3901  CB  ALA A 411      28.854  16.988  -4.382  1.00 10.00      A   
ATOM   3902  C   ALA A 411      28.646  19.429  -3.931  1.00 10.00      A   
ATOM   3903  O   ALA A 411      27.444  19.668  -4.069  1.00 10.00      A   
ATOM   3904  N   PRO A 412      29.586  20.330  -4.235  1.00 10.00      A   
ATOM   3905  CA  PRO A 412      29.276  21.641  -4.784  1.00 10.00      A   
ATOM   3906  CB  PRO A 412      30.435  22.486  -4.259  1.00 10.00      A   
ATOM   3907  CG  PRO A 412      31.597  21.548  -4.220  1.00 10.00      A   
ATOM   3908  CD  PRO A 412      31.037  20.154  -4.048  1.00 10.00      A   
ATOM   3909  C   PRO A 412      29.279  21.640  -6.313  1.00 10.00      A   
ATOM   3910  O   PRO A 412      29.554  20.617  -6.947  1.00 10.00      A   
ATOM   3911  N   ASP A 413      28.941  22.785  -6.896  1.00 10.00      A   
ATOM   3912  HN  ASP A 413      28.678  23.548  -6.331  1.00 10.00      A   
ATOM   3913  CA  ASP A 413      28.938  22.945  -8.347  1.00 10.00      A   
ATOM   3914  CB  ASP A 413      28.498  24.374  -8.690  1.00 10.00      A   
ATOM   3915  CG  ASP A 413      28.202  24.587 -10.159  1.00 10.00      A   
ATOM   3916  OD1 ASP A 413      29.111  24.395 -10.992  1.00 10.00      A   
ATOM   3917  OD2 ASP A 413      27.059  24.974 -10.483  1.00 10.00      A   
ATOM   3918  C   ASP A 413      30.354  22.703  -8.859  1.00 10.00      A   
ATOM   3919  O   ASP A 413      31.280  23.395  -8.457  1.00 10.00      A   
ATOM   3920  N   TYR A 414      30.528  21.725  -9.732  1.00 10.00      A   
ATOM   3921  HN  TYR A 414      29.749  21.219 -10.048  1.00 10.00      A   
ATOM   3922  CA  TYR A 414      31.859  21.395 -10.241  1.00 10.00      A   
ATOM   3923  CB  TYR A 414      31.877  20.045 -10.964  1.00 10.00      A   
ATOM   3924  CG  TYR A 414      31.060  19.995 -12.233  1.00 10.00      A   
ATOM   3925  CD1 TYR A 414      31.598  20.413 -13.444  1.00 10.00      A   
ATOM   3926  CD2 TYR A 414      29.756  19.521 -12.225  1.00 10.00      A   
ATOM   3927  CE1 TYR A 414      30.860  20.363 -14.607  1.00 10.00      A   
ATOM   3928  CE2 TYR A 414      29.011  19.470 -13.385  1.00 10.00      A   
ATOM   3929  CZ  TYR A 414      29.568  19.890 -14.573  1.00 10.00      A   
ATOM   3930  OH  TYR A 414      28.833  19.831 -15.733  1.00 10.00      A   
ATOM   3931  HH  TYR A 414      27.879  19.895 -15.516  1.00 10.00      A   
ATOM   3932  C   TYR A 414      32.489  22.501 -11.096  1.00 10.00      A   
ATOM   3933  O   TYR A 414      33.686  22.452 -11.391  1.00 10.00      A   
ATOM   3934  N   LEU A 415      31.703  23.495 -11.493  1.00 10.00      A   
ATOM   3935  HN  LEU A 415      30.752  23.502 -11.231  1.00 10.00      A   
ATOM   3936  CA  LEU A 415      32.226  24.582 -12.309  1.00 10.00      A   
ATOM   3937  CB  LEU A 415      31.144  25.169 -13.222  1.00 10.00      A   
ATOM   3938  CG  LEU A 415      30.667  24.276 -14.372  1.00 10.00      A   
ATOM   3939  CD1 LEU A 415      29.577  24.970 -15.171  1.00 10.00      A   
ATOM   3940  CD2 LEU A 415      31.827  23.890 -15.278  1.00 10.00      A   
ATOM   3941  C   LEU A 415      32.871  25.676 -11.463  1.00 10.00      A   
ATOM   3942  O   LEU A 415      34.084  25.875 -11.518  1.00 10.00      A   
ATOM   3943  N   THR A 416      32.067  26.372 -10.670  1.00 10.00      A   
ATOM   3944  HN  THR A 416      31.110  26.159 -10.645  1.00 10.00      A   
ATOM   3945  CA  THR A 416      32.574  27.459  -9.842  1.00 10.00      A   
ATOM   3946  CB  THR A 416      31.664  28.693  -9.944  1.00 10.00      A   
ATOM   3947  OG1 THR A 416      30.292  28.277  -9.933  1.00 10.00      A   
ATOM   3948  HG1 THR A 416      29.770  28.927  -9.435  1.00 10.00      A   
ATOM   3949  CG2 THR A 416      31.946  29.460 -11.226  1.00 10.00      A   
ATOM   3950  C   THR A 416      32.745  27.059  -8.377  1.00 10.00      A   
ATOM   3951  O   THR A 416      33.101  27.890  -7.538  1.00 10.00      A   
ATOM   3952  N   LEU A 417      32.500  25.784  -8.084  1.00 10.00      A   
ATOM   3953  HN  LEU A 417      32.234  25.174  -8.806  1.00 10.00      A   
ATOM   3954  CA  LEU A 417      32.616  25.247  -6.725  1.00 10.00      A   
ATOM   3955  CB  LEU A 417      34.073  25.209  -6.256  1.00 10.00      A   
ATOM   3956  CG  LEU A 417      34.958  24.150  -6.923  1.00 10.00      A   
ATOM   3957  CD1 LEU A 417      36.338  24.121  -6.284  1.00 10.00      A   
ATOM   3958  CD2 LEU A 417      34.302  22.777  -6.835  1.00 10.00      A   
ATOM   3959  C   LEU A 417      31.720  25.986  -5.737  1.00 10.00      A   
ATOM   3960  O   LEU A 417      32.111  26.257  -4.604  1.00 10.00      A   
ATOM   3961  N   GLU A 418      30.511  26.293  -6.178  1.00 10.00      A   
ATOM   3962  HN  GLU A 418      30.255  26.024  -7.084  1.00 10.00      A   
ATOM   3963  CA  GLU A 418      29.542  27.006  -5.354  1.00 10.00      A   
ATOM   3964  CB  GLU A 418      28.910  28.149  -6.155  1.00 10.00      A   
ATOM   3965  CG  GLU A 418      29.894  29.181  -6.678  1.00 10.00      A   
ATOM   3966  CD  GLU A 418      29.201  30.327  -7.384  1.00 10.00      A   
ATOM   3967  OE1 GLU A 418      29.020  30.256  -8.620  1.00 10.00      A   
ATOM   3968  OE2 GLU A 418      28.833  31.304  -6.707  1.00 10.00      A   
ATOM   3969  C   GLU A 418      28.445  26.055  -4.903  1.00 10.00      A   
ATOM   3970  O   GLU A 418      28.181  25.057  -5.567  1.00 10.00      A   
ATOM   3971  N   PRO A 419      27.810  26.333  -3.757  1.00 10.00      A   
ATOM   3972  CA  PRO A 419      26.718  25.505  -3.240  1.00 10.00      A   
ATOM   3973  CB  PRO A 419      26.396  26.134  -1.878  1.00 10.00      A   
ATOM   3974  CG  PRO A 419      27.582  26.972  -1.547  1.00 10.00      A   
ATOM   3975  CD  PRO A 419      28.115  27.458  -2.861  1.00 10.00      A   
ATOM   3976  C   PRO A 419      25.503  25.562  -4.172  1.00 10.00      A   
ATOM   3977  O   PRO A 419      25.400  26.460  -5.013  1.00 10.00      A   
ATOM   3978  N   LEU A 420      24.582  24.622  -4.019  1.00 10.00      A   
ATOM   3979  HN  LEU A 420      24.689  23.958  -3.301  1.00 10.00      A   
ATOM   3980  CA  LEU A 420      23.404  24.564  -4.884  1.00 10.00      A   
ATOM   3981  CB  LEU A 420      23.062  23.113  -5.242  1.00 10.00      A   
ATOM   3982  CG  LEU A 420      24.167  22.300  -5.921  1.00 10.00      A   
ATOM   3983  CD1 LEU A 420      23.734  20.857  -6.097  1.00 10.00      A   
ATOM   3984  CD2 LEU A 420      24.555  22.908  -7.259  1.00 10.00      A   
ATOM   3985  C   LEU A 420      22.187  25.244  -4.262  1.00 10.00      A   
ATOM   3986  O   LEU A 420      21.048  24.966  -4.655  1.00 10.00      A   
ATOM   3987  N   ASP A 421      22.422  26.139  -3.304  1.00 10.00      A   
ATOM   3988  HN  ASP A 421      23.350  26.325  -3.039  1.00 10.00      A   
ATOM   3989  CA  ASP A 421      21.337  26.853  -2.630  1.00 10.00      A   
ATOM   3990  CB  ASP A 421      21.885  27.858  -1.612  1.00 10.00      A   
ATOM   3991  CG  ASP A 421      22.579  27.205  -0.436  1.00 10.00      A   
ATOM   3992  OD1 ASP A 421      21.989  27.150   0.662  1.00 10.00      A   
ATOM   3993  OD2 ASP A 421      23.728  26.765  -0.596  1.00 10.00      A   
ATOM   3994  C   ASP A 421      20.450  27.581  -3.631  1.00 10.00      A   
ATOM   3995  O   ASP A 421      19.228  27.425  -3.621  1.00 10.00      A   
ATOM   3996  N   ILE A 422      21.073  28.364  -4.505  1.00 10.00      A   
ATOM   3997  HN  ILE A 422      22.054  28.438  -4.467  1.00 10.00      A   
ATOM   3998  CA  ILE A 422      20.341  29.123  -5.513  1.00 10.00      A   
ATOM   3999  CB  ILE A 422      21.234  30.156  -6.233  1.00 10.00      A   
ATOM   4000  CG1 ILE A 422      22.475  29.488  -6.834  1.00 10.00      A   
ATOM   4001  CG2 ILE A 422      21.635  31.266  -5.271  1.00 10.00      A   
ATOM   4002  CD1 ILE A 422      23.245  30.370  -7.793  1.00 10.00      A   
ATOM   4003  C   ILE A 422      19.664  28.204  -6.529  1.00 10.00      A   
ATOM   4004  O   ILE A 422      18.579  28.513  -7.030  1.00 10.00      A   
ATOM   4005  N   GLY A 423      20.297  27.069  -6.813  1.00 10.00      A   
ATOM   4006  HN  GLY A 423      21.153  26.871  -6.373  1.00 10.00      A   
ATOM   4007  CA  GLY A 423      19.744  26.123  -7.759  1.00 10.00      A   
ATOM   4008  C   GLY A 423      18.431  25.550  -7.269  1.00 10.00      A   
ATOM   4009  O   GLY A 423      17.421  25.605  -7.973  1.00 10.00      A   
ATOM   4010  N   PHE A 424      18.434  25.028  -6.046  1.00 10.00      A   
ATOM   4011  HN  PHE A 424      19.271  25.033  -5.525  1.00 10.00      A   
ATOM   4012  CA  PHE A 424      17.230  24.454  -5.456  1.00 10.00      A   
ATOM   4013  CB  PHE A 424      17.555  23.652  -4.192  1.00 10.00      A   
ATOM   4014  CG  PHE A 424      18.207  22.324  -4.465  1.00 10.00      A   
ATOM   4015  CD1 PHE A 424      19.538  22.111  -4.148  1.00 10.00      A   
ATOM   4016  CD2 PHE A 424      17.488  21.290  -5.037  1.00 10.00      A   
ATOM   4017  CE1 PHE A 424      20.137  20.890  -4.397  1.00 10.00      A   
ATOM   4018  CE2 PHE A 424      18.080  20.068  -5.290  1.00 10.00      A   
ATOM   4019  CZ  PHE A 424      19.409  19.867  -4.969  1.00 10.00      A   
ATOM   4020  C   PHE A 424      16.211  25.544  -5.150  1.00 10.00      A   
ATOM   4021  O   PHE A 424      15.007  25.286  -5.080  1.00 10.00      A   
ATOM   4022  N   GLY A 425      16.702  26.763  -4.974  1.00 10.00      A   
ATOM   4023  HN  GLY A 425      17.673  26.903  -5.021  1.00 10.00      A   
ATOM   4024  CA  GLY A 425      15.829  27.883  -4.701  1.00 10.00      A   
ATOM   4025  C   GLY A 425      14.939  28.176  -5.890  1.00 10.00      A   
ATOM   4026  O   GLY A 425      13.766  28.507  -5.729  1.00 10.00      A   
ATOM   4027  N   ALA A 426      15.499  28.047  -7.092  1.00 10.00      A   
ATOM   4028  HN  ALA A 426      16.448  27.791  -7.156  1.00 10.00      A   
ATOM   4029  CA  ALA A 426      14.742  28.287  -8.314  1.00 10.00      A   
ATOM   4030  CB  ALA A 426      15.676  28.395  -9.511  1.00 10.00      A   
ATOM   4031  C   ALA A 426      13.729  27.171  -8.535  1.00 10.00      A   
ATOM   4032  O   ALA A 426      12.693  27.372  -9.177  1.00 10.00      A   
ATOM   4033  N   ILE A 427      14.042  25.993  -7.999  1.00 10.00      A   
ATOM   4034  HN  ILE A 427      14.882  25.909  -7.506  1.00 10.00      A   
ATOM   4035  CA  ILE A 427      13.167  24.833  -8.118  1.00 10.00      A   
ATOM   4036  CB  ILE A 427      13.787  23.571  -7.468  1.00 10.00      A   
ATOM   4037  CG1 ILE A 427      15.118  23.200  -8.131  1.00 10.00      A   
ATOM   4038  CG2 ILE A 427      12.811  22.399  -7.510  1.00 10.00      A   
ATOM   4039  CD1 ILE A 427      14.994  22.726  -9.562  1.00 10.00      A   
ATOM   4040  C   ILE A 427      11.828  25.123  -7.451  1.00 10.00      A   
ATOM   4041  O   ILE A 427      10.780  25.062  -8.088  1.00 10.00      A   
ATOM   4042  N   VAL A 428      11.874  25.472  -6.168  1.00 10.00      A   
ATOM   4043  HN  VAL A 428      12.749  25.535  -5.718  1.00 10.00      A   
ATOM   4044  CA  VAL A 428      10.655  25.764  -5.413  1.00 10.00      A   
ATOM   4045  CB  VAL A 428      10.906  25.817  -3.888  1.00 10.00      A   
ATOM   4046  CG1 VAL A 428      11.271  24.444  -3.351  1.00 10.00      A   
ATOM   4047  CG2 VAL A 428      11.985  26.831  -3.542  1.00 10.00      A   
ATOM   4048  C   VAL A 428      10.009  27.069  -5.877  1.00 10.00      A   
ATOM   4049  O   VAL A 428       8.821  27.298  -5.654  1.00 10.00      A   
ATOM   4050  N   GLU A 429      10.803  27.913  -6.525  1.00 10.00      A   
ATOM   4051  HN  GLU A 429      11.743  27.674  -6.656  1.00 10.00      A   
ATOM   4052  CA  GLU A 429      10.323  29.190  -7.028  1.00 10.00      A   
ATOM   4053  CB  GLU A 429      11.500  30.088  -7.427  1.00 10.00      A   
ATOM   4054  CG  GLU A 429      11.136  31.553  -7.623  1.00 10.00      A   
ATOM   4055  CD  GLU A 429      12.215  32.335  -8.343  1.00 10.00      A   
ATOM   4056  OE1 GLU A 429      13.277  32.597  -7.739  1.00 10.00      A   
ATOM   4057  OE2 GLU A 429      12.000  32.707  -9.515  1.00 10.00      A   
ATOM   4058  C   GLU A 429       9.383  28.995  -8.218  1.00 10.00      A   
ATOM   4059  O   GLU A 429       8.282  29.549  -8.245  1.00 10.00      A   
ATOM   4060  N   HIS A 430       9.810  28.188  -9.183  1.00 10.00      A   
ATOM   4061  HN  HIS A 430      10.684  27.749  -9.090  1.00 10.00      A   
ATOM   4062  CA  HIS A 430       9.014  27.939 -10.379  1.00 10.00      A   
ATOM   4063  CB  HIS A 430       9.908  27.700 -11.600  1.00 10.00      A   
ATOM   4064  CG  HIS A 430      10.546  28.951 -12.129  1.00 10.00      A   
ATOM   4065  ND1 HIS A 430       9.998  29.644 -13.185  1.00 10.00      A   
ATOM   4066  CD2 HIS A 430      11.663  29.594 -11.704  1.00 10.00      A   
ATOM   4067  CE1 HIS A 430      10.786  30.691 -13.377  1.00 10.00      A   
ATOM   4068  NE2 HIS A 430      11.803  30.699 -12.505  1.00 10.00      A   
ATOM   4069  HE2 HIS A 430      12.514  31.376 -12.442  1.00 10.00      A   
ATOM   4070  C   HIS A 430       8.020  26.796 -10.197  1.00 10.00      A   
ATOM   4071  O   HIS A 430       6.918  26.838 -10.741  1.00 10.00      A   
ATOM   4072  N   CYS A 431       8.404  25.773  -9.445  1.00 10.00      A   
ATOM   4073  HN  CYS A 431       9.301  25.778  -9.036  1.00 10.00      A   
ATOM   4074  CA  CYS A 431       7.515  24.642  -9.207  1.00 10.00      A   
ATOM   4075  CB  CYS A 431       8.314  23.386  -8.868  1.00 10.00      A   
ATOM   4076  SG  CYS A 431       9.555  22.952 -10.110  1.00 10.00      A   
ATOM   4077  HG  CYS A 431       9.255  23.595 -11.230  1.00 10.00      A   
ATOM   4078  C   CYS A 431       6.510  24.974  -8.106  1.00 10.00      A   
ATOM   4079  O   CYS A 431       6.744  24.712  -6.926  1.00 10.00      A   
ATOM   4080  N   LYS A 432       5.386  25.553  -8.513  1.00 10.00      A   
ATOM   4081  HN  LYS A 432       5.268  25.727  -9.474  1.00 10.00      A   
ATOM   4082  CA  LYS A 432       4.330  25.960  -7.586  1.00 10.00      A   
ATOM   4083  CB  LYS A 432       3.380  26.950  -8.269  1.00 10.00      A   
ATOM   4084  CG  LYS A 432       4.024  28.266  -8.677  1.00 10.00      A   
ATOM   4085  CD  LYS A 432       4.152  29.203  -7.489  1.00 10.00      A   
ATOM   4086  CE  LYS A 432       4.809  30.515  -7.881  1.00 10.00      A   
ATOM   4087  NZ  LYS A 432       4.798  31.494  -6.762  1.00 10.00      A   
ATOM   4088  HZ1 LYS A 432       5.139  31.045  -5.886  1.00 10.00      A   
ATOM   4089  HZ2 LYS A 432       3.832  31.847  -6.604  1.00 10.00      A   
ATOM   4090  HZ3 LYS A 432       5.417  32.302  -6.989  1.00 10.00      A   
ATOM   4091  C   LYS A 432       3.535  24.775  -7.039  1.00 10.00      A   
ATOM   4092  O   LYS A 432       2.775  24.925  -6.082  1.00 10.00      A   
ATOM   4093  N   ASP A 433       3.700  23.605  -7.641  1.00 10.00      A   
ATOM   4094  HN  ASP A 433       4.327  23.534  -8.387  1.00 10.00      A   
ATOM   4095  CA  ASP A 433       2.973  22.420  -7.197  1.00 10.00      A   
ATOM   4096  CB  ASP A 433       2.084  21.859  -8.314  1.00 10.00      A   
ATOM   4097  CG  ASP A 433       0.609  22.103  -8.055  1.00 10.00      A   
ATOM   4098  OD1 ASP A 433       0.073  23.116  -8.556  1.00 10.00      A   
ATOM   4099  OD2 ASP A 433      -0.021  21.295  -7.338  1.00 10.00      A   
ATOM   4100  C   ASP A 433       3.919  21.352  -6.667  1.00 10.00      A   
ATOM   4101  O   ASP A 433       3.563  20.178  -6.572  1.00 10.00      A   
ATOM   4102  N   LEU A 434       5.122  21.770  -6.309  1.00 10.00      A   
ATOM   4103  HN  LEU A 434       5.346  22.722  -6.403  1.00 10.00      A   
ATOM   4104  CA  LEU A 434       6.120  20.850  -5.776  1.00 10.00      A   
ATOM   4105  CB  LEU A 434       7.491  21.523  -5.710  1.00 10.00      A   
ATOM   4106  CG  LEU A 434       8.680  20.597  -5.453  1.00 10.00      A   
ATOM   4107  CD1 LEU A 434       8.943  19.722  -6.668  1.00 10.00      A   
ATOM   4108  CD2 LEU A 434       9.917  21.404  -5.096  1.00 10.00      A   
ATOM   4109  C   LEU A 434       5.707  20.359  -4.390  1.00 10.00      A   
ATOM   4110  O   LEU A 434       5.588  21.152  -3.457  1.00 10.00      A   
ATOM   4111  N   ARG A 435       5.472  19.054  -4.269  1.00 10.00      A   
ATOM   4112  HN  ARG A 435       5.570  18.477  -5.058  1.00 10.00      A   
ATOM   4113  CA  ARG A 435       5.063  18.456  -3.005  1.00 10.00      A   
ATOM   4114  CB  ARG A 435       3.886  17.494  -3.210  1.00 10.00      A   
ATOM   4115  CG  ARG A 435       2.743  18.056  -4.040  1.00 10.00      A   
ATOM   4116  CD  ARG A 435       1.536  17.130  -4.030  1.00 10.00      A   
ATOM   4117  NE  ARG A 435       1.909  15.733  -4.246  1.00 10.00      A   
ATOM   4118  HE  ARG A 435       2.278  15.243  -3.473  1.00 10.00      A   
ATOM   4119  CZ  ARG A 435       1.785  15.091  -5.407  1.00 10.00      A   
ATOM   4120  NH1 ARG A 435       1.294  15.722  -6.473  1.00 10.00      A   
ATOM   4121 HH11 ARG A 435       1.007  16.725  -6.401  1.00 10.00      A   
ATOM   4122 HH12 ARG A 435       1.188  15.224  -7.385  1.00 10.00      A   
ATOM   4123  NH2 ARG A 435       2.147  13.819  -5.489  1.00 10.00      A   
ATOM   4124 HH21 ARG A 435       2.062  13.298  -6.386  1.00 10.00      A   
ATOM   4125 HH22 ARG A 435       2.522  13.322  -4.642  1.00 10.00      A   
ATOM   4126  C   ARG A 435       6.217  17.719  -2.336  1.00 10.00      A   
ATOM   4127  O   ARG A 435       6.437  17.863  -1.136  1.00 10.00      A   
ATOM   4128  N   ARG A 436       6.941  16.918  -3.106  1.00 10.00      A   
ATOM   4129  HN  ARG A 436       6.724  16.837  -4.057  1.00 10.00      A   
ATOM   4130  CA  ARG A 436       8.062  16.164  -2.565  1.00 10.00      A   
ATOM   4131  CB  ARG A 436       7.918  14.667  -2.865  1.00 10.00      A   
ATOM   4132  CG  ARG A 436       8.989  13.783  -2.236  1.00 10.00      A   
ATOM   4133  CD  ARG A 436       8.660  12.316  -2.452  1.00 10.00      A   
ATOM   4134  NE  ARG A 436       9.716  11.407  -2.002  1.00 10.00      A   
ATOM   4135  HE  ARG A 436      10.645  11.663  -2.192  1.00 10.00      A   
ATOM   4136  CZ  ARG A 436       9.479  10.263  -1.353  1.00 10.00      A   
ATOM   4137  NH1 ARG A 436       8.235   9.900  -1.065  1.00 10.00      A   
ATOM   4138 HH11 ARG A 436       8.058   8.993  -0.558  1.00 10.00      A   
ATOM   4139 HH12 ARG A 436       7.430  10.510  -1.340  1.00 10.00      A   
ATOM   4140  NH2 ARG A 436      10.476   9.457  -1.023  1.00 10.00      A   
ATOM   4141 HH21 ARG A 436      11.461   9.706  -1.277  1.00 10.00      A   
ATOM   4142 HH22 ARG A 436      10.281   8.560  -0.514  1.00 10.00      A   
ATOM   4143  C   ARG A 436       9.370  16.700  -3.115  1.00 10.00      A   
ATOM   4144  O   ARG A 436       9.545  16.814  -4.330  1.00 10.00      A   
ATOM   4145  N   LEU A 437      10.280  17.037  -2.219  1.00 10.00      A   
ATOM   4146  HN  LEU A 437      10.080  16.925  -1.260  1.00 10.00      A   
ATOM   4147  CA  LEU A 437      11.574  17.568  -2.618  1.00 10.00      A   
ATOM   4148  CB  LEU A 437      11.615  19.088  -2.408  1.00 10.00      A   
ATOM   4149  CG  LEU A 437      12.945  19.790  -2.715  1.00 10.00      A   
ATOM   4150  CD1 LEU A 437      13.280  19.698  -4.197  1.00 10.00      A   
ATOM   4151  CD2 LEU A 437      12.900  21.242  -2.264  1.00 10.00      A   
ATOM   4152  C   LEU A 437      12.695  16.901  -1.837  1.00 10.00      A   
ATOM   4153  O   LEU A 437      12.648  16.817  -0.608  1.00 10.00      A   
ATOM   4154  N   SER A 438      13.689  16.412  -2.554  1.00 10.00      A   
ATOM   4155  HN  SER A 438      13.654  16.479  -3.532  1.00 10.00      A   
ATOM   4156  CA  SER A 438      14.830  15.764  -1.940  1.00 10.00      A   
ATOM   4157  CB  SER A 438      15.010  14.368  -2.536  1.00 10.00      A   
ATOM   4158  OG  SER A 438      13.753  13.785  -2.845  1.00 10.00      A   
ATOM   4159  HG  SER A 438      13.750  12.849  -2.587  1.00 10.00      A   
ATOM   4160  C   SER A 438      16.073  16.614  -2.178  1.00 10.00      A   
ATOM   4161  O   SER A 438      16.432  16.898  -3.323  1.00 10.00      A   
ATOM   4162  N   LEU A 439      16.713  17.037  -1.100  1.00 10.00      A   
ATOM   4163  HN  LEU A 439      16.389  16.772  -0.213  1.00 10.00      A   
ATOM   4164  CA  LEU A 439      17.893  17.879  -1.198  1.00 10.00      A   
ATOM   4165  CB  LEU A 439      17.898  18.917  -0.070  1.00 10.00      A   
ATOM   4166  CG  LEU A 439      16.695  19.860  -0.003  1.00 10.00      A   
ATOM   4167  CD1 LEU A 439      16.744  20.689   1.270  1.00 10.00      A   
ATOM   4168  CD2 LEU A 439      16.646  20.758  -1.228  1.00 10.00      A   
ATOM   4169  C   LEU A 439      19.178  17.064  -1.143  1.00 10.00      A   
ATOM   4170  O   LEU A 439      19.241  16.014  -0.496  1.00 10.00      A   
ATOM   4171  N   SER A 440      20.206  17.562  -1.815  1.00 10.00      A   
ATOM   4172  HN  SER A 440      20.091  18.397  -2.310  1.00 10.00      A   
ATOM   4173  CA  SER A 440      21.504  16.907  -1.842  1.00 10.00      A   
ATOM   4174  CB  SER A 440      21.469  15.674  -2.746  1.00 10.00      A   
ATOM   4175  OG  SER A 440      20.779  15.942  -3.954  1.00 10.00      A   
ATOM   4176  HG  SER A 440      19.837  15.769  -3.829  1.00 10.00      A   
ATOM   4177  C   SER A 440      22.584  17.885  -2.298  1.00 10.00      A   
ATOM   4178  O   SER A 440      22.280  18.921  -2.889  1.00 10.00      A   
ATOM   4179  N   GLY A 441      23.837  17.562  -2.007  1.00 10.00      A   
ATOM   4180  HN  GLY A 441      24.022  16.733  -1.512  1.00 10.00      A   
ATOM   4181  CA  GLY A 441      24.932  18.427  -2.392  1.00 10.00      A   
ATOM   4182  C   GLY A 441      25.240  19.452  -1.321  1.00 10.00      A   
ATOM   4183  O   GLY A 441      24.632  19.433  -0.251  1.00 10.00      A   
ATOM   4184  N   LEU A 442      26.186  20.337  -1.598  1.00 10.00      A   
ATOM   4185  HN  LEU A 442      26.639  20.298  -2.469  1.00 10.00      A   
ATOM   4186  CA  LEU A 442      26.562  21.374  -0.651  1.00 10.00      A   
ATOM   4187  CB  LEU A 442      27.885  22.031  -1.062  1.00 10.00      A   
ATOM   4188  CG  LEU A 442      28.433  23.086  -0.101  1.00 10.00      A   
ATOM   4189  CD1 LEU A 442      28.753  22.467   1.253  1.00 10.00      A   
ATOM   4190  CD2 LEU A 442      29.659  23.764  -0.691  1.00 10.00      A   
ATOM   4191  C   LEU A 442      25.459  22.422  -0.565  1.00 10.00      A   
ATOM   4192  O   LEU A 442      25.136  23.081  -1.557  1.00 10.00      A   
ATOM   4193  N   LEU A 443      24.882  22.556   0.615  1.00 10.00      A   
ATOM   4194  HN  LEU A 443      25.189  21.999   1.363  1.00 10.00      A   
ATOM   4195  CA  LEU A 443      23.811  23.510   0.841  1.00 10.00      A   
ATOM   4196  CB  LEU A 443      22.459  22.788   0.866  1.00 10.00      A   
ATOM   4197  CG  LEU A 443      22.038  22.074  -0.422  1.00 10.00      A   
ATOM   4198  CD1 LEU A 443      20.804  21.219  -0.181  1.00 10.00      A   
ATOM   4199  CD2 LEU A 443      21.783  23.074  -1.530  1.00 10.00      A   
ATOM   4200  C   LEU A 443      24.026  24.250   2.153  1.00 10.00      A   
ATOM   4201  O   LEU A 443      24.491  23.669   3.139  1.00 10.00      A   
ATOM   4202  N   THR A 444      23.693  25.526   2.168  1.00 10.00      A   
ATOM   4203  HN  THR A 444      23.323  25.937   1.351  1.00 10.00      A   
ATOM   4204  CA  THR A 444      23.838  26.337   3.362  1.00 10.00      A   
ATOM   4205  CB  THR A 444      24.558  27.669   3.051  1.00 10.00      A   
ATOM   4206  OG1 THR A 444      23.753  28.463   2.171  1.00 10.00      A   
ATOM   4207  HG1 THR A 444      23.284  27.880   1.550  1.00 10.00      A   
ATOM   4208  CG2 THR A 444      25.907  27.409   2.395  1.00 10.00      A   
ATOM   4209  C   THR A 444      22.456  26.616   3.948  1.00 10.00      A   
ATOM   4210  O   THR A 444      21.502  25.890   3.670  1.00 10.00      A   
ATOM   4211  N   ASP A 445      22.345  27.668   4.742  1.00 10.00      A   
ATOM   4212  HN  ASP A 445      23.135  28.221   4.921  1.00 10.00      A   
ATOM   4213  CA  ASP A 445      21.072  28.032   5.346  1.00 10.00      A   
ATOM   4214  CB  ASP A 445      21.305  28.801   6.650  1.00 10.00      A   
ATOM   4215  CG  ASP A 445      21.288  27.926   7.893  1.00 10.00      A   
ATOM   4216  OD1 ASP A 445      20.937  28.441   8.977  1.00 10.00      A   
ATOM   4217  OD2 ASP A 445      21.641  26.734   7.803  1.00 10.00      A   
ATOM   4218  C   ASP A 445      20.264  28.890   4.378  1.00 10.00      A   
ATOM   4219  O   ASP A 445      19.132  29.282   4.671  1.00 10.00      A   
ATOM   4220  N   LYS A 446      20.859  29.181   3.224  1.00 10.00      A   
ATOM   4221  HN  LYS A 446      21.763  28.834   3.053  1.00 10.00      A   
ATOM   4222  CA  LYS A 446      20.211  29.995   2.206  1.00 10.00      A   
ATOM   4223  CB  LYS A 446      21.242  30.570   1.236  1.00 10.00      A   
ATOM   4224  CG  LYS A 446      20.805  31.855   0.553  1.00 10.00      A   
ATOM   4225  CD  LYS A 446      20.506  32.951   1.568  1.00 10.00      A   
ATOM   4226  CE  LYS A 446      20.355  34.302   0.887  1.00 10.00      A   
ATOM   4227  NZ  LYS A 446      19.726  35.316   1.773  1.00 10.00      A   
ATOM   4228  HZ1 LYS A 446      20.260  35.407   2.661  1.00 10.00      A   
ATOM   4229  HZ2 LYS A 446      18.745  35.031   1.998  1.00 10.00      A   
ATOM   4230  HZ3 LYS A 446      19.706  36.240   1.295  1.00 10.00      A   
ATOM   4231  C   LYS A 446      19.149  29.202   1.451  1.00 10.00      A   
ATOM   4232  O   LYS A 446      18.058  29.708   1.197  1.00 10.00      A   
ATOM   4233  N   VAL A 447      19.469  27.960   1.093  1.00 10.00      A   
ATOM   4234  HN  VAL A 447      20.376  27.618   1.291  1.00 10.00      A   
ATOM   4235  CA  VAL A 447      18.530  27.102   0.376  1.00 10.00      A   
ATOM   4236  CB  VAL A 447      19.159  25.736   0.002  1.00 10.00      A   
ATOM   4237  CG1 VAL A 447      19.499  24.911   1.235  1.00 10.00      A   
ATOM   4238  CG2 VAL A 447      18.265  24.957  -0.950  1.00 10.00      A   
ATOM   4239  C   VAL A 447      17.245  26.901   1.181  1.00 10.00      A   
ATOM   4240  O   VAL A 447      16.147  26.857   0.622  1.00 10.00      A   
ATOM   4241  N   PHE A 448      17.388  26.815   2.500  1.00 10.00      A   
ATOM   4242  HN  PHE A 448      18.284  26.886   2.886  1.00 10.00      A   
ATOM   4243  CA  PHE A 448      16.247  26.626   3.381  1.00 10.00      A   
ATOM   4244  CB  PHE A 448      16.706  26.209   4.775  1.00 10.00      A   
ATOM   4245  CG  PHE A 448      17.433  24.899   4.790  1.00 10.00      A   
ATOM   4246  CD1 PHE A 448      18.797  24.854   5.004  1.00 10.00      A   
ATOM   4247  CD2 PHE A 448      16.755  23.712   4.579  1.00 10.00      A   
ATOM   4248  CE1 PHE A 448      19.473  23.650   5.007  1.00 10.00      A   
ATOM   4249  CE2 PHE A 448      17.423  22.503   4.583  1.00 10.00      A   
ATOM   4250  CZ  PHE A 448      18.785  22.473   4.796  1.00 10.00      A   
ATOM   4251  C   PHE A 448      15.418  27.894   3.451  1.00 10.00      A   
ATOM   4252  O   PHE A 448      14.206  27.841   3.640  1.00 10.00      A   
ATOM   4253  N   GLU A 449      16.084  29.031   3.277  1.00 10.00      A   
ATOM   4254  HN  GLU A 449      17.054  28.995   3.128  1.00 10.00      A   
ATOM   4255  CA  GLU A 449      15.418  30.327   3.295  1.00 10.00      A   
ATOM   4256  CB  GLU A 449      16.460  31.442   3.176  1.00 10.00      A   
ATOM   4257  CG  GLU A 449      15.901  32.852   3.152  1.00 10.00      A   
ATOM   4258  CD  GLU A 449      16.990  33.886   2.973  1.00 10.00      A   
ATOM   4259  OE1 GLU A 449      17.618  34.276   3.975  1.00 10.00      A   
ATOM   4260  OE2 GLU A 449      17.233  34.310   1.826  1.00 10.00      A   
ATOM   4261  C   GLU A 449      14.427  30.395   2.138  1.00 10.00      A   
ATOM   4262  O   GLU A 449      13.295  30.850   2.296  1.00 10.00      A   
ATOM   4263  N   TYR A 450      14.862  29.915   0.978  1.00 10.00      A   
ATOM   4264  HN  TYR A 450      15.782  29.576   0.919  1.00 10.00      A   
ATOM   4265  CA  TYR A 450      14.017  29.893  -0.207  1.00 10.00      A   
ATOM   4266  CB  TYR A 450      14.842  29.607  -1.465  1.00 10.00      A   
ATOM   4267  CG  TYR A 450      15.848  30.685  -1.805  1.00 10.00      A   
ATOM   4268  CD1 TYR A 450      17.210  30.413  -1.843  1.00 10.00      A   
ATOM   4269  CD2 TYR A 450      15.434  31.979  -2.090  1.00 10.00      A   
ATOM   4270  CE1 TYR A 450      18.132  31.399  -2.159  1.00 10.00      A   
ATOM   4271  CE2 TYR A 450      16.344  32.971  -2.403  1.00 10.00      A   
ATOM   4272  CZ  TYR A 450      17.693  32.679  -2.436  1.00 10.00      A   
ATOM   4273  OH  TYR A 450      18.600  33.668  -2.760  1.00 10.00      A   
ATOM   4274  HH  TYR A 450      18.255  34.528  -2.486  1.00 10.00      A   
ATOM   4275  C   TYR A 450      12.914  28.853  -0.047  1.00 10.00      A   
ATOM   4276  O   TYR A 450      11.769  29.079  -0.450  1.00 10.00      A   
ATOM   4277  N   ILE A 451      13.262  27.715   0.551  1.00 10.00      A   
ATOM   4278  HN  ILE A 451      14.192  27.588   0.832  1.00 10.00      A   
ATOM   4279  CA  ILE A 451      12.300  26.645   0.783  1.00 10.00      A   
ATOM   4280  CB  ILE A 451      12.957  25.418   1.459  1.00 10.00      A   
ATOM   4281  CG1 ILE A 451      13.900  24.706   0.485  1.00 10.00      A   
ATOM   4282  CG2 ILE A 451      11.904  24.447   1.972  1.00 10.00      A   
ATOM   4283  CD1 ILE A 451      14.730  23.617   1.127  1.00 10.00      A   
ATOM   4284  C   ILE A 451      11.153  27.155   1.649  1.00 10.00      A   
ATOM   4285  O   ILE A 451       9.983  27.035   1.280  1.00 10.00      A   
ATOM   4286  N   GLY A 452      11.498  27.772   2.772  1.00 10.00      A   
ATOM   4287  HN  GLY A 452      12.453  27.871   2.994  1.00 10.00      A   
ATOM   4288  CA  GLY A 452      10.492  28.301   3.674  1.00 10.00      A   
ATOM   4289  C   GLY A 452       9.933  29.631   3.206  1.00 10.00      A   
ATOM   4290  O   GLY A 452       9.636  30.508   4.017  1.00 10.00      A   
ATOM   4291  N   THR A 453       9.798  29.782   1.896  1.00 10.00      A   
ATOM   4292  HN  THR A 453      10.066  29.047   1.304  1.00 10.00      A   
ATOM   4293  CA  THR A 453       9.270  31.000   1.307  1.00 10.00      A   
ATOM   4294  CB  THR A 453      10.395  32.011   1.002  1.00 10.00      A   
ATOM   4295  OG1 THR A 453      11.114  32.313   2.203  1.00 10.00      A   
ATOM   4296  HG1 THR A 453      11.904  31.753   2.253  1.00 10.00      A   
ATOM   4297  CG2 THR A 453       9.826  33.299   0.426  1.00 10.00      A   
ATOM   4298  C   THR A 453       8.508  30.685   0.021  1.00 10.00      A   
ATOM   4299  O   THR A 453       7.409  31.194  -0.203  1.00 10.00      A   
ATOM   4300  N   TYR A 454       9.088  29.835  -0.817  1.00 10.00      A   
ATOM   4301  HN  TYR A 454       9.969  29.461  -0.595  1.00 10.00      A   
ATOM   4302  CA  TYR A 454       8.456  29.470  -2.075  1.00 10.00      A   
ATOM   4303  CB  TYR A 454       9.481  29.452  -3.207  1.00 10.00      A   
ATOM   4304  CG  TYR A 454      10.198  30.766  -3.414  1.00 10.00      A   
ATOM   4305  CD1 TYR A 454      11.525  30.924  -3.032  1.00 10.00      A   
ATOM   4306  CD2 TYR A 454       9.551  31.852  -3.989  1.00 10.00      A   
ATOM   4307  CE1 TYR A 454      12.187  32.121  -3.219  1.00 10.00      A   
ATOM   4308  CE2 TYR A 454      10.206  33.052  -4.180  1.00 10.00      A   
ATOM   4309  CZ  TYR A 454      11.522  33.182  -3.792  1.00 10.00      A   
ATOM   4310  OH  TYR A 454      12.175  34.380  -3.979  1.00 10.00      A   
ATOM   4311  HH  TYR A 454      11.537  35.107  -3.920  1.00 10.00      A   
ATOM   4312  C   TYR A 454       7.735  28.125  -1.990  1.00 10.00      A   
ATOM   4313  O   TYR A 454       6.701  27.936  -2.626  1.00 10.00      A   
ATOM   4314  N   ALA A 455       8.271  27.196  -1.205  1.00 10.00      A   
ATOM   4315  HN  ALA A 455       9.085  27.401  -0.701  1.00 10.00      A   
ATOM   4316  CA  ALA A 455       7.661  25.876  -1.065  1.00 10.00      A   
ATOM   4317  CB  ALA A 455       8.696  24.843  -0.642  1.00 10.00      A   
ATOM   4318  C   ALA A 455       6.491  25.906  -0.086  1.00 10.00      A   
ATOM   4319  O   ALA A 455       6.654  25.652   1.109  1.00 10.00      A   
ATOM   4320  N   LYS A 456       5.312  26.227  -0.599  1.00 10.00      A   
ATOM   4321  HN  LYS A 456       5.248  26.429  -1.560  1.00 10.00      A   
ATOM   4322  CA  LYS A 456       4.112  26.303   0.224  1.00 10.00      A   
ATOM   4323  CB  LYS A 456       3.304  27.553  -0.130  1.00 10.00      A   
ATOM   4324  CG  LYS A 456       3.825  28.835   0.497  1.00 10.00      A   
ATOM   4325  CD  LYS A 456       3.620  28.827   2.003  1.00 10.00      A   
ATOM   4326  CE  LYS A 456       3.747  30.220   2.590  1.00 10.00      A   
ATOM   4327  NZ  LYS A 456       3.603  30.215   4.072  1.00 10.00      A   
ATOM   4328  HZ1 LYS A 456       3.633  31.187   4.433  1.00 10.00      A   
ATOM   4329  HZ2 LYS A 456       4.379  29.672   4.510  1.00 10.00      A   
ATOM   4330  HZ3 LYS A 456       2.690  29.780   4.348  1.00 10.00      A   
ATOM   4331  C   LYS A 456       3.239  25.060   0.071  1.00 10.00      A   
ATOM   4332  O   LYS A 456       2.457  24.728   0.964  1.00 10.00      A   
ATOM   4333  N   LYS A 457       3.377  24.373  -1.058  1.00 10.00      A   
ATOM   4334  HN  LYS A 457       4.030  24.677  -1.729  1.00 10.00      A   
ATOM   4335  CA  LYS A 457       2.583  23.172  -1.324  1.00 10.00      A   
ATOM   4336  CB  LYS A 457       2.059  23.166  -2.766  1.00 10.00      A   
ATOM   4337  CG  LYS A 457       1.315  24.433  -3.166  1.00 10.00      A   
ATOM   4338  CD  LYS A 457       0.075  24.659  -2.315  1.00 10.00      A   
ATOM   4339  CE  LYS A 457      -1.059  23.725  -2.707  1.00 10.00      A   
ATOM   4340  NZ  LYS A 457      -1.408  23.844  -4.145  1.00 10.00      A   
ATOM   4341  HZ1 LYS A 457      -1.470  24.845  -4.419  1.00 10.00      A   
ATOM   4342  HZ2 LYS A 457      -2.322  23.389  -4.327  1.00 10.00      A   
ATOM   4343  HZ3 LYS A 457      -0.683  23.380  -4.729  1.00 10.00      A   
ATOM   4344  C   LYS A 457       3.387  21.907  -1.045  1.00 10.00      A   
ATOM   4345  O   LYS A 457       2.876  20.792  -1.173  1.00 10.00      A   
ATOM   4346  N   MET A 458       4.645  22.098  -0.660  1.00 10.00      A   
ATOM   4347  HN  MET A 458       4.977  23.016  -0.576  1.00 10.00      A   
ATOM   4348  CA  MET A 458       5.547  20.988  -0.362  1.00 10.00      A   
ATOM   4349  CB  MET A 458       6.970  21.510  -0.132  1.00 10.00      A   
ATOM   4350  CG  MET A 458       8.039  20.429  -0.124  1.00 10.00      A   
ATOM   4351  SD  MET A 458       9.679  21.078   0.246  1.00 10.00      A   
ATOM   4352  CE  MET A 458       9.425  21.691   1.909  1.00 10.00      A   
ATOM   4353  C   MET A 458       5.067  20.215   0.862  1.00 10.00      A   
ATOM   4354  O   MET A 458       4.946  20.777   1.948  1.00 10.00      A   
ATOM   4355  N   GLU A 459       4.811  18.926   0.680  1.00 10.00      A   
ATOM   4356  HN  GLU A 459       4.964  18.533  -0.206  1.00 10.00      A   
ATOM   4357  CA  GLU A 459       4.328  18.072   1.760  1.00 10.00      A   
ATOM   4358  CB  GLU A 459       3.242  17.118   1.255  1.00 10.00      A   
ATOM   4359  CG  GLU A 459       1.984  17.811   0.757  1.00 10.00      A   
ATOM   4360  CD  GLU A 459       0.855  16.845   0.444  1.00 10.00      A   
ATOM   4361  OE1 GLU A 459       0.868  15.712   0.965  1.00 10.00      A   
ATOM   4362  OE2 GLU A 459      -0.066  17.230  -0.310  1.00 10.00      A   
ATOM   4363  C   GLU A 459       5.455  17.267   2.400  1.00 10.00      A   
ATOM   4364  O   GLU A 459       5.433  17.003   3.602  1.00 10.00      A   
ATOM   4365  N   MET A 460       6.446  16.888   1.607  1.00 10.00      A   
ATOM   4366  HN  MET A 460       6.445  17.163   0.663  1.00 10.00      A   
ATOM   4367  CA  MET A 460       7.552  16.091   2.121  1.00 10.00      A   
ATOM   4368  CB  MET A 460       7.384  14.627   1.700  1.00 10.00      A   
ATOM   4369  CG  MET A 460       8.533  13.717   2.107  1.00 10.00      A   
ATOM   4370  SD  MET A 460       8.122  11.968   1.943  1.00 10.00      A   
ATOM   4371  CE  MET A 460       9.749  11.228   2.075  1.00 10.00      A   
ATOM   4372  C   MET A 460       8.903  16.626   1.660  1.00 10.00      A   
ATOM   4373  O   MET A 460       9.085  16.944   0.485  1.00 10.00      A   
ATOM   4374  N   LEU A 461       9.848  16.713   2.590  1.00 10.00      A   
ATOM   4375  HN  LEU A 461       9.647  16.429   3.508  1.00 10.00      A   
ATOM   4376  CA  LEU A 461      11.183  17.203   2.288  1.00 10.00      A   
ATOM   4377  CB  LEU A 461      11.318  18.675   2.685  1.00 10.00      A   
ATOM   4378  CG  LEU A 461      12.717  19.291   2.556  1.00 10.00      A   
ATOM   4379  CD1 LEU A 461      13.089  19.496   1.097  1.00 10.00      A   
ATOM   4380  CD2 LEU A 461      12.810  20.602   3.328  1.00 10.00      A   
ATOM   4381  C   LEU A 461      12.232  16.370   3.015  1.00 10.00      A   
ATOM   4382  O   LEU A 461      12.122  16.136   4.221  1.00 10.00      A   
ATOM   4383  N   SER A 462      13.228  15.907   2.277  1.00 10.00      A   
ATOM   4384  HN  SER A 462      13.240  16.105   1.315  1.00 10.00      A   
ATOM   4385  CA  SER A 462      14.303  15.108   2.849  1.00 10.00      A   
ATOM   4386  CB  SER A 462      14.471  13.808   2.062  1.00 10.00      A   
ATOM   4387  OG  SER A 462      13.222  13.156   1.882  1.00 10.00      A   
ATOM   4388  HG  SER A 462      13.157  12.402   2.492  1.00 10.00      A   
ATOM   4389  C   SER A 462      15.608  15.902   2.845  1.00 10.00      A   
ATOM   4390  O   SER A 462      16.082  16.327   1.789  1.00 10.00      A   
ATOM   4391  N   VAL A 463      16.174  16.113   4.028  1.00 10.00      A   
ATOM   4392  HN  VAL A 463      15.745  15.745   4.836  1.00 10.00      A   
ATOM   4393  CA  VAL A 463      17.419  16.860   4.168  1.00 10.00      A   
ATOM   4394  CB  VAL A 463      17.251  18.050   5.134  1.00 10.00      A   
ATOM   4395  CG1 VAL A 463      18.501  18.912   5.147  1.00 10.00      A   
ATOM   4396  CG2 VAL A 463      16.032  18.878   4.763  1.00 10.00      A   
ATOM   4397  C   VAL A 463      18.535  15.958   4.688  1.00 10.00      A   
ATOM   4398  O   VAL A 463      18.381  15.290   5.713  1.00 10.00      A   
ATOM   4399  N   ALA A 464      19.654  15.950   3.979  1.00 10.00      A   
ATOM   4400  HN  ALA A 464      19.710  16.510   3.175  1.00 10.00      A   
ATOM   4401  CA  ALA A 464      20.802  15.139   4.355  1.00 10.00      A   
ATOM   4402  CB  ALA A 464      20.737  13.795   3.650  1.00 10.00      A   
ATOM   4403  C   ALA A 464      22.109  15.850   4.017  1.00 10.00      A   
ATOM   4404  O   ALA A 464      22.328  16.247   2.869  1.00 10.00      A   
ATOM   4405  N   PHE A 465      22.970  16.001   5.025  1.00 10.00      A   
ATOM   4406  HN  PHE A 465      22.724  15.660   5.912  1.00 10.00      A   
ATOM   4407  CA  PHE A 465      24.269  16.662   4.858  1.00 10.00      A   
ATOM   4408  CB  PHE A 465      25.192  15.853   3.932  1.00 10.00      A   
ATOM   4409  CG  PHE A 465      25.550  14.490   4.445  1.00 10.00      A   
ATOM   4410  CD1 PHE A 465      24.776  13.386   4.127  1.00 10.00      A   
ATOM   4411  CD2 PHE A 465      26.668  14.308   5.241  1.00 10.00      A   
ATOM   4412  CE1 PHE A 465      25.105  12.128   4.593  1.00 10.00      A   
ATOM   4413  CE2 PHE A 465      27.004  13.052   5.713  1.00 10.00      A   
ATOM   4414  CZ  PHE A 465      26.221  11.963   5.389  1.00 10.00      A   
ATOM   4415  C   PHE A 465      24.101  18.079   4.319  1.00 10.00      A   
ATOM   4416  O   PHE A 465      24.708  18.442   3.314  1.00 10.00      A   
ATOM   4417  N   ALA A 466      23.272  18.874   4.981  1.00 10.00      A   
ATOM   4418  HN  ALA A 466      22.821  18.541   5.782  1.00 10.00      A   
ATOM   4419  CA  ALA A 466      23.027  20.240   4.548  1.00 10.00      A   
ATOM   4420  CB  ALA A 466      21.882  20.278   3.547  1.00 10.00      A   
ATOM   4421  C   ALA A 466      22.721  21.147   5.731  1.00 10.00      A   
ATOM   4422  O   ALA A 466      22.428  20.672   6.830  1.00 10.00      A   
ATOM   4423  N   GLY A 467      22.798  22.450   5.499  1.00 10.00      A   
ATOM   4424  HN  GLY A 467      23.061  22.766   4.608  1.00 10.00      A   
ATOM   4425  CA  GLY A 467      22.520  23.409   6.546  1.00 10.00      A   
ATOM   4426  C   GLY A 467      23.779  23.914   7.211  1.00 10.00      A   
ATOM   4427  O   GLY A 467      24.831  23.275   7.132  1.00 10.00      A   
ATOM   4428  N   ASP A 468      23.681  25.063   7.854  1.00 10.00      A   
ATOM   4429  HN  ASP A 468      22.813  25.540   7.860  1.00 10.00      A   
ATOM   4430  CA  ASP A 468      24.818  25.653   8.544  1.00 10.00      A   
ATOM   4431  CB  ASP A 468      25.295  26.918   7.831  1.00 10.00      A   
ATOM   4432  CG  ASP A 468      26.562  26.687   7.040  1.00 10.00      A   
ATOM   4433  OD1 ASP A 468      27.580  26.287   7.640  1.00 10.00      A   
ATOM   4434  OD2 ASP A 468      26.549  26.904   5.811  1.00 10.00      A   
ATOM   4435  C   ASP A 468      24.473  25.976   9.986  1.00 10.00      A   
ATOM   4436  O   ASP A 468      25.287  25.782  10.892  1.00 10.00      A   
ATOM   4437  N   SER A 469      23.261  26.456  10.196  1.00 10.00      A   
ATOM   4438  HN  SER A 469      22.650  26.574   9.429  1.00 10.00      A   
ATOM   4439  CA  SER A 469      22.801  26.809  11.529  1.00 10.00      A   
ATOM   4440  CB  SER A 469      22.895  28.323  11.750  1.00 10.00      A   
ATOM   4441  OG  SER A 469      22.948  29.024  10.515  1.00 10.00      A   
ATOM   4442  HG  SER A 469      22.232  28.705   9.936  1.00 10.00      A   
ATOM   4443  C   SER A 469      21.388  26.293  11.783  1.00 10.00      A   
ATOM   4444  O   SER A 469      20.815  25.600  10.945  1.00 10.00      A   
ATOM   4445  N   ASP A 470      20.837  26.623  12.941  1.00 10.00      A   
ATOM   4446  HN  ASP A 470      21.344  27.182  13.571  1.00 10.00      A   
ATOM   4447  CA  ASP A 470      19.494  26.188  13.303  1.00 10.00      A   
ATOM   4448  CB  ASP A 470      19.253  26.385  14.802  1.00 10.00      A   
ATOM   4449  CG  ASP A 470      19.576  25.152  15.627  1.00 10.00      A   
ATOM   4450  OD1 ASP A 470      18.633  24.448  16.038  1.00 10.00      A   
ATOM   4451  OD2 ASP A 470      20.777  24.888  15.879  1.00 10.00      A   
ATOM   4452  C   ASP A 470      18.447  26.952  12.506  1.00 10.00      A   
ATOM   4453  O   ASP A 470      17.331  26.474  12.297  1.00 10.00      A   
ATOM   4454  N   LEU A 471      18.825  28.139  12.049  1.00 10.00      A   
ATOM   4455  HN  LEU A 471      19.733  28.453  12.245  1.00 10.00      A   
ATOM   4456  CA  LEU A 471      17.935  28.987  11.274  1.00 10.00      A   
ATOM   4457  CB  LEU A 471      18.615  30.307  10.911  1.00 10.00      A   
ATOM   4458  CG  LEU A 471      18.253  31.506  11.791  1.00 10.00      A   
ATOM   4459  CD1 LEU A 471      19.243  32.641  11.588  1.00 10.00      A   
ATOM   4460  CD2 LEU A 471      16.834  31.974  11.498  1.00 10.00      A   
ATOM   4461  C   LEU A 471      17.422  28.285  10.024  1.00 10.00      A   
ATOM   4462  O   LEU A 471      16.287  28.509   9.616  1.00 10.00      A   
ATOM   4463  N   GLY A 472      18.252  27.432   9.426  1.00 10.00      A   
ATOM   4464  HN  GLY A 472      19.157  27.298   9.791  1.00 10.00      A   
ATOM   4465  CA  GLY A 472      17.841  26.716   8.235  1.00 10.00      A   
ATOM   4466  C   GLY A 472      16.581  25.903   8.459  1.00 10.00      A   
ATOM   4467  O   GLY A 472      15.636  25.974   7.673  1.00 10.00      A   
ATOM   4468  N   MET A 473      16.557  25.153   9.552  1.00 10.00      A   
ATOM   4469  HN  MET A 473      17.326  25.173  10.158  1.00 10.00      A   
ATOM   4470  CA  MET A 473      15.409  24.322   9.885  1.00 10.00      A   
ATOM   4471  CB  MET A 473      15.761  23.365  11.030  1.00 10.00      A   
ATOM   4472  CG  MET A 473      14.659  22.381  11.391  1.00 10.00      A   
ATOM   4473  SD  MET A 473      15.179  21.160  12.617  1.00 10.00      A   
ATOM   4474  CE  MET A 473      15.798  22.214  13.929  1.00 10.00      A   
ATOM   4475  C   MET A 473      14.226  25.204  10.264  1.00 10.00      A   
ATOM   4476  O   MET A 473      13.073  24.878   9.979  1.00 10.00      A   
ATOM   4477  N   HIS A 474      14.536  26.337  10.882  1.00 10.00      A   
ATOM   4478  HN  HIS A 474      15.483  26.534  11.062  1.00 10.00      A   
ATOM   4479  CA  HIS A 474      13.525  27.296  11.302  1.00 10.00      A   
ATOM   4480  CB  HIS A 474      14.173  28.409  12.139  1.00 10.00      A   
ATOM   4481  CG  HIS A 474      13.213  29.413  12.707  1.00 10.00      A   
ATOM   4482  ND1 HIS A 474      12.638  29.234  13.942  1.00 10.00      A   
ATOM   4483  CD2 HIS A 474      12.778  30.589  12.180  1.00 10.00      A   
ATOM   4484  CE1 HIS A 474      11.871  30.291  14.142  1.00 10.00      A   
ATOM   4485  NE2 HIS A 474      11.924  31.134  13.105  1.00 10.00      A   
ATOM   4486  HE2 HIS A 474      11.439  31.985  13.021  1.00 10.00      A   
ATOM   4487  C   HIS A 474      12.812  27.888  10.091  1.00 10.00      A   
ATOM   4488  O   HIS A 474      11.591  28.016  10.084  1.00 10.00      A   
ATOM   4489  N   HIS A 475      13.588  28.246   9.074  1.00 10.00      A   
ATOM   4490  HN  HIS A 475      14.562  28.131   9.156  1.00 10.00      A   
ATOM   4491  CA  HIS A 475      13.046  28.824   7.849  1.00 10.00      A   
ATOM   4492  CB  HIS A 475      14.165  29.106   6.841  1.00 10.00      A   
ATOM   4493  CG  HIS A 475      14.868  30.417   7.028  1.00 10.00      A   
ATOM   4494  ND1 HIS A 475      14.328  31.643   6.692  1.00 10.00      A   
ATOM   4495  HD1 HIS A 475      13.436  31.799   6.307  1.00 10.00      A   
ATOM   4496  CD2 HIS A 475      16.104  30.680   7.520  1.00 10.00      A   
ATOM   4497  CE1 HIS A 475      15.238  32.585   6.972  1.00 10.00      A   
ATOM   4498  NE2 HIS A 475      16.335  32.053   7.481  1.00 10.00      A   
ATOM   4499  C   HIS A 475      12.011  27.908   7.211  1.00 10.00      A   
ATOM   4500  O   HIS A 475      10.966  28.364   6.749  1.00 10.00      A   
ATOM   4501  N   VAL A 476      12.302  26.614   7.203  1.00 10.00      A   
ATOM   4502  HN  VAL A 476      13.147  26.315   7.601  1.00 10.00      A   
ATOM   4503  CA  VAL A 476      11.403  25.631   6.615  1.00 10.00      A   
ATOM   4504  CB  VAL A 476      12.083  24.250   6.481  1.00 10.00      A   
ATOM   4505  CG1 VAL A 476      11.173  23.268   5.758  1.00 10.00      A   
ATOM   4506  CG2 VAL A 476      13.414  24.372   5.757  1.00 10.00      A   
ATOM   4507  C   VAL A 476      10.111  25.481   7.424  1.00 10.00      A   
ATOM   4508  O   VAL A 476       9.012  25.644   6.892  1.00 10.00      A   
ATOM   4509  N   LEU A 477      10.246  25.196   8.713  1.00 10.00      A   
ATOM   4510  HN  LEU A 477      11.150  25.108   9.094  1.00 10.00      A   
ATOM   4511  CA  LEU A 477       9.083  25.004   9.580  1.00 10.00      A   
ATOM   4512  CB  LEU A 477       9.485  24.426  10.937  1.00 10.00      A   
ATOM   4513  CG  LEU A 477       9.927  22.959  10.938  1.00 10.00      A   
ATOM   4514  CD1 LEU A 477       9.978  22.416  12.356  1.00 10.00      A   
ATOM   4515  CD2 LEU A 477       8.999  22.117  10.080  1.00 10.00      A   
ATOM   4516  C   LEU A 477       8.255  26.275   9.758  1.00 10.00      A   
ATOM   4517  O   LEU A 477       7.034  26.216   9.905  1.00 10.00      A   
ATOM   4518  N   SER A 478       8.911  27.421   9.744  1.00 10.00      A   
ATOM   4519  HN  SER A 478       9.887  27.416   9.638  1.00 10.00      A   
ATOM   4520  CA  SER A 478       8.216  28.689   9.896  1.00 10.00      A   
ATOM   4521  CB  SER A 478       9.039  29.666  10.753  1.00 10.00      A   
ATOM   4522  OG  SER A 478       8.225  30.696  11.297  1.00 10.00      A   
ATOM   4523  HG  SER A 478       7.306  30.539  11.053  1.00 10.00      A   
ATOM   4524  C   SER A 478       7.891  29.294   8.528  1.00 10.00      A   
ATOM   4525  O   SER A 478       7.584  30.481   8.424  1.00 10.00      A   
ATOM   4526  N   GLY A 479       7.958  28.474   7.482  1.00 10.00      A   
ATOM   4527  HN  GLY A 479       8.220  27.538   7.617  1.00 10.00      A   
ATOM   4528  CA  GLY A 479       7.662  28.956   6.145  1.00 10.00      A   
ATOM   4529  C   GLY A 479       6.689  28.063   5.402  1.00 10.00      A   
ATOM   4530  O   GLY A 479       5.683  28.536   4.868  1.00 10.00      A   
ATOM   4531  N   CYS A 480       6.985  26.775   5.361  1.00 10.00      A   
ATOM   4532  HN  CYS A 480       7.800  26.454   5.813  1.00 10.00      A   
ATOM   4533  CA  CYS A 480       6.132  25.818   4.673  1.00 10.00      A   
ATOM   4534  CB  CYS A 480       6.845  24.475   4.541  1.00 10.00      A   
ATOM   4535  SG  CYS A 480       8.353  24.547   3.545  1.00 10.00      A   
ATOM   4536  HG  CYS A 480       8.086  25.245   2.446  1.00 10.00      A   
ATOM   4537  C   CYS A 480       4.798  25.659   5.396  1.00 10.00      A   
ATOM   4538  O   CYS A 480       4.747  25.574   6.625  1.00 10.00      A   
ATOM   4539  N   ASP A 481       3.719  25.619   4.633  1.00 10.00      A   
ATOM   4540  HN  ASP A 481       3.817  25.676   3.656  1.00 10.00      A   
ATOM   4541  CA  ASP A 481       2.389  25.499   5.213  1.00 10.00      A   
ATOM   4542  CB  ASP A 481       1.432  26.512   4.589  1.00 10.00      A   
ATOM   4543  CG  ASP A 481       1.436  27.841   5.311  1.00 10.00      A   
ATOM   4544  OD1 ASP A 481       1.449  27.848   6.558  1.00 10.00      A   
ATOM   4545  OD2 ASP A 481       1.415  28.890   4.633  1.00 10.00      A   
ATOM   4546  C   ASP A 481       1.813  24.096   5.081  1.00 10.00      A   
ATOM   4547  O   ASP A 481       1.125  23.619   5.981  1.00 10.00      A   
ATOM   4548  N   SER A 482       2.110  23.432   3.973  1.00 10.00      A   
ATOM   4549  HN  SER A 482       2.700  23.844   3.305  1.00 10.00      A   
ATOM   4550  CA  SER A 482       1.585  22.095   3.725  1.00 10.00      A   
ATOM   4551  CB  SER A 482       1.160  21.956   2.258  1.00 10.00      A   
ATOM   4552  OG  SER A 482       0.470  23.114   1.814  1.00 10.00      A   
ATOM   4553  HG  SER A 482       1.112  23.749   1.468  1.00 10.00      A   
ATOM   4554  C   SER A 482       2.584  21.000   4.102  1.00 10.00      A   
ATOM   4555  O   SER A 482       2.484  19.867   3.630  1.00 10.00      A   
ATOM   4556  N   LEU A 483       3.542  21.338   4.963  1.00 10.00      A   
ATOM   4557  HN  LEU A 483       3.568  22.249   5.318  1.00 10.00      A   
ATOM   4558  CA  LEU A 483       4.546  20.377   5.396  1.00 10.00      A   
ATOM   4559  CB  LEU A 483       5.630  21.057   6.232  1.00 10.00      A   
ATOM   4560  CG  LEU A 483       7.060  20.917   5.706  1.00 10.00      A   
ATOM   4561  CD1 LEU A 483       8.042  21.588   6.648  1.00 10.00      A   
ATOM   4562  CD2 LEU A 483       7.423  19.452   5.505  1.00 10.00      A   
ATOM   4563  C   LEU A 483       3.896  19.241   6.180  1.00 10.00      A   
ATOM   4564  O   LEU A 483       3.289  19.461   7.231  1.00 10.00      A   
ATOM   4565  N   ARG A 484       4.016  18.035   5.651  1.00 10.00      A   
ATOM   4566  HN  ARG A 484       4.512  17.930   4.808  1.00 10.00      A   
ATOM   4567  CA  ARG A 484       3.442  16.857   6.276  1.00 10.00      A   
ATOM   4568  CB  ARG A 484       2.661  16.051   5.240  1.00 10.00      A   
ATOM   4569  CG  ARG A 484       1.330  16.657   4.820  1.00 10.00      A   
ATOM   4570  CD  ARG A 484       0.538  15.672   3.973  1.00 10.00      A   
ATOM   4571  NE  ARG A 484       0.681  14.311   4.485  1.00 10.00      A   
ATOM   4572  HE  ARG A 484       0.436  14.159   5.424  1.00 10.00      A   
ATOM   4573  CZ  ARG A 484       1.118  13.277   3.771  1.00 10.00      A   
ATOM   4574  NH1 ARG A 484       1.448  13.418   2.493  1.00 10.00      A   
ATOM   4575 HH11 ARG A 484       1.789  12.589   1.945  1.00 10.00      A   
ATOM   4576 HH12 ARG A 484       1.368  14.350   2.018  1.00 10.00      A   
ATOM   4577  NH2 ARG A 484       1.247  12.097   4.358  1.00 10.00      A   
ATOM   4578 HH21 ARG A 484       1.605  11.279   3.805  1.00 10.00      A   
ATOM   4579 HH22 ARG A 484       1.000  11.975   5.360  1.00 10.00      A   
ATOM   4580  C   ARG A 484       4.529  15.973   6.875  1.00 10.00      A   
ATOM   4581  O   ARG A 484       4.484  15.624   8.054  1.00 10.00      A   
ATOM   4582  N   LYS A 485       5.505  15.609   6.053  1.00 10.00      A   
ATOM   4583  HN  LYS A 485       5.502  15.941   5.125  1.00 10.00      A   
ATOM   4584  CA  LYS A 485       6.596  14.748   6.496  1.00 10.00      A   
ATOM   4585  CB  LYS A 485       6.560  13.411   5.741  1.00 10.00      A   
ATOM   4586  CG  LYS A 485       5.278  12.616   5.931  1.00 10.00      A   
ATOM   4587  CD  LYS A 485       5.446  11.161   5.510  1.00 10.00      A   
ATOM   4588  CE  LYS A 485       5.475  10.999   3.999  1.00 10.00      A   
ATOM   4589  NZ  LYS A 485       5.154   9.609   3.577  1.00 10.00      A   
ATOM   4590  HZ1 LYS A 485       5.643   8.925   4.180  1.00 10.00      A   
ATOM   4591  HZ2 LYS A 485       5.445   9.459   2.595  1.00 10.00      A   
ATOM   4592  HZ3 LYS A 485       4.125   9.442   3.645  1.00 10.00      A   
ATOM   4593  C   LYS A 485       7.945  15.426   6.292  1.00 10.00      A   
ATOM   4594  O   LYS A 485       8.211  15.985   5.225  1.00 10.00      A   
ATOM   4595  N   LEU A 486       8.797  15.371   7.309  1.00 10.00      A   
ATOM   4596  HN  LEU A 486       8.543  14.886   8.127  1.00 10.00      A   
ATOM   4597  CA  LEU A 486      10.116  15.986   7.229  1.00 10.00      A   
ATOM   4598  CB  LEU A 486      10.134  17.344   7.945  1.00 10.00      A   
ATOM   4599  CG  LEU A 486      11.395  18.196   7.762  1.00 10.00      A   
ATOM   4600  CD1 LEU A 486      11.536  18.650   6.320  1.00 10.00      A   
ATOM   4601  CD2 LEU A 486      11.372  19.397   8.693  1.00 10.00      A   
ATOM   4602  C   LEU A 486      11.172  15.060   7.818  1.00 10.00      A   
ATOM   4603  O   LEU A 486      11.097  14.671   8.988  1.00 10.00      A   
ATOM   4604  N   GLU A 487      12.140  14.694   7.000  1.00 10.00      A   
ATOM   4605  HN  GLU A 487      12.141  15.026   6.073  1.00 10.00      A   
ATOM   4606  CA  GLU A 487      13.205  13.812   7.429  1.00 10.00      A   
ATOM   4607  CB  GLU A 487      13.170  12.508   6.631  1.00 10.00      A   
ATOM   4608  CG  GLU A 487      12.495  12.633   5.276  1.00 10.00      A   
ATOM   4609  CD  GLU A 487      12.159  11.292   4.669  1.00 10.00      A   
ATOM   4610  OE1 GLU A 487      12.718  10.963   3.604  1.00 10.00      A   
ATOM   4611  OE2 GLU A 487      11.327  10.562   5.255  1.00 10.00      A   
ATOM   4612  C   GLU A 487      14.557  14.503   7.307  1.00 10.00      A   
ATOM   4613  O   GLU A 487      14.967  14.907   6.217  1.00 10.00      A   
ATOM   4614  N   ILE A 488      15.224  14.663   8.438  1.00 10.00      A   
ATOM   4615  HN  ILE A 488      14.829  14.331   9.278  1.00 10.00      A   
ATOM   4616  CA  ILE A 488      16.520  15.313   8.490  1.00 10.00      A   
ATOM   4617  CB  ILE A 488      16.460  16.572   9.379  1.00 10.00      A   
ATOM   4618  CG1 ILE A 488      15.371  17.521   8.879  1.00 10.00      A   
ATOM   4619  CG2 ILE A 488      17.808  17.276   9.415  1.00 10.00      A   
ATOM   4620  CD1 ILE A 488      15.096  18.683   9.804  1.00 10.00      A   
ATOM   4621  C   ILE A 488      17.560  14.362   9.059  1.00 10.00      A   
ATOM   4622  O   ILE A 488      17.366  13.782  10.128  1.00 10.00      A   
ATOM   4623  N   ARG A 489      18.656  14.201   8.340  1.00 10.00      A   
ATOM   4624  HN  ARG A 489      18.752  14.692   7.490  1.00 10.00      A   
ATOM   4625  CA  ARG A 489      19.722  13.318   8.776  1.00 10.00      A   
ATOM   4626  CB  ARG A 489      19.610  11.953   8.089  1.00 10.00      A   
ATOM   4627  CG  ARG A 489      19.769  12.004   6.577  1.00 10.00      A   
ATOM   4628  CD  ARG A 489      20.095  10.636   6.008  1.00 10.00      A   
ATOM   4629  NE  ARG A 489      21.362  10.113   6.517  1.00 10.00      A   
ATOM   4630  HE  ARG A 489      21.814  10.630   7.233  1.00 10.00      A   
ATOM   4631  CZ  ARG A 489      21.947   9.008   6.071  1.00 10.00      A   
ATOM   4632  NH1 ARG A 489      21.381   8.305   5.093  1.00 10.00      A   
ATOM   4633 HH11 ARG A 489      20.480   8.624   4.674  1.00 10.00      A   
ATOM   4634 HH12 ARG A 489      21.832   7.435   4.732  1.00 10.00      A   
ATOM   4635  NH2 ARG A 489      23.088   8.607   6.614  1.00 10.00      A   
ATOM   4636 HH21 ARG A 489      23.560   7.732   6.282  1.00 10.00      A   
ATOM   4637 HH22 ARG A 489      23.523   9.163   7.388  1.00 10.00      A   
ATOM   4638  C   ARG A 489      21.087  13.923   8.489  1.00 10.00      A   
ATOM   4639  O   ARG A 489      21.278  14.584   7.462  1.00 10.00      A   
ATOM   4640  N   ASP A 490      22.018  13.711   9.415  1.00 10.00      A   
ATOM   4641  HN  ASP A 490      21.767  13.222  10.228  1.00 10.00      A   
ATOM   4642  CA  ASP A 490      23.395  14.189   9.280  1.00 10.00      A   
ATOM   4643  CB  ASP A 490      24.144  13.393   8.202  1.00 10.00      A   
ATOM   4644  CG  ASP A 490      24.170  11.901   8.475  1.00 10.00      A   
ATOM   4645  OD1 ASP A 490      25.185  11.403   9.007  1.00 10.00      A   
ATOM   4646  OD2 ASP A 490      23.170  11.218   8.167  1.00 10.00      A   
ATOM   4647  C   ASP A 490      23.448  15.679   8.972  1.00 10.00      A   
ATOM   4648  O   ASP A 490      24.076  16.106   8.003  1.00 10.00      A   
ATOM   4649  N   CYS A 491      22.780  16.470   9.797  1.00 10.00      A   
ATOM   4650  HN  CYS A 491      22.306  16.077  10.561  1.00 10.00      A   
ATOM   4651  CA  CYS A 491      22.748  17.911   9.610  1.00 10.00      A   
ATOM   4652  CB  CYS A 491      21.393  18.344   9.050  1.00 10.00      A   
ATOM   4653  SG  CYS A 491      20.968  17.575   7.469  1.00 10.00      A   
ATOM   4654  HG  CYS A 491      21.124  16.263   7.600  1.00 10.00      A   
ATOM   4655  C   CYS A 491      23.038  18.627  10.924  1.00 10.00      A   
ATOM   4656  O   CYS A 491      22.702  18.123  11.997  1.00 10.00      A   
ATOM   4657  N   PRO A 492      23.664  19.816  10.858  1.00 10.00      A   
ATOM   4658  CA  PRO A 492      24.014  20.602  12.049  1.00 10.00      A   
ATOM   4659  CB  PRO A 492      25.018  21.621  11.505  1.00 10.00      A   
ATOM   4660  CG  PRO A 492      24.609  21.814  10.090  1.00 10.00      A   
ATOM   4661  CD  PRO A 492      24.099  20.480   9.616  1.00 10.00      A   
ATOM   4662  C   PRO A 492      22.818  21.317  12.685  1.00 10.00      A   
ATOM   4663  O   PRO A 492      22.973  22.365  13.314  1.00 10.00      A   
ATOM   4664  N   PHE A 493      21.632  20.753  12.527  1.00 10.00      A   
ATOM   4665  HN  PHE A 493      21.563  19.913  12.026  1.00 10.00      A   
ATOM   4666  CA  PHE A 493      20.433  21.341  13.107  1.00 10.00      A   
ATOM   4667  CB  PHE A 493      19.187  20.907  12.334  1.00 10.00      A   
ATOM   4668  CG  PHE A 493      19.141  21.410  10.917  1.00 10.00      A   
ATOM   4669  CD1 PHE A 493      18.657  20.605   9.902  1.00 10.00      A   
ATOM   4670  CD2 PHE A 493      19.582  22.685  10.604  1.00 10.00      A   
ATOM   4671  CE1 PHE A 493      18.613  21.056   8.598  1.00 10.00      A   
ATOM   4672  CE2 PHE A 493      19.541  23.144   9.302  1.00 10.00      A   
ATOM   4673  CZ  PHE A 493      19.056  22.328   8.296  1.00 10.00      A   
ATOM   4674  C   PHE A 493      20.330  20.910  14.558  1.00 10.00      A   
ATOM   4675  O   PHE A 493      20.648  19.770  14.889  1.00 10.00      A   
ATOM   4676  N   GLY A 494      19.902  21.808  15.420  1.00 10.00      A   
ATOM   4677  HN  GLY A 494      19.631  22.700  15.111  1.00 10.00      A   
ATOM   4678  CA  GLY A 494      19.809  21.468  16.818  1.00 10.00      A   
ATOM   4679  C   GLY A 494      18.411  21.574  17.369  1.00 10.00      A   
ATOM   4680  O   GLY A 494      17.428  21.451  16.641  1.00 10.00      A   
ATOM   4681  N   ASP A 495      18.332  21.819  18.663  1.00 10.00      A   
ATOM   4682  HN  ASP A 495      19.162  21.922  19.179  1.00 10.00      A   
ATOM   4683  CA  ASP A 495      17.053  21.939  19.348  1.00 10.00      A   
ATOM   4684  CB  ASP A 495      17.114  21.276  20.725  1.00 10.00      A   
ATOM   4685  CG  ASP A 495      18.298  21.729  21.560  1.00 10.00      A   
ATOM   4686  OD1 ASP A 495      19.288  20.970  21.649  1.00 10.00      A   
ATOM   4687  OD2 ASP A 495      18.246  22.835  22.135  1.00 10.00      A   
ATOM   4688  C   ASP A 495      16.624  23.392  19.485  1.00 10.00      A   
ATOM   4689  O   ASP A 495      15.537  23.686  19.988  1.00 10.00      A   
ATOM   4690  N   LYS A 496      17.470  24.299  19.013  1.00 10.00      A   
ATOM   4691  HN  LYS A 496      18.305  24.000  18.592  1.00 10.00      A   
ATOM   4692  CA  LYS A 496      17.176  25.728  19.091  1.00 10.00      A   
ATOM   4693  CB  LYS A 496      18.359  26.567  18.602  1.00 10.00      A   
ATOM   4694  CG  LYS A 496      19.701  26.171  19.194  1.00 10.00      A   
ATOM   4695  CD  LYS A 496      20.831  26.979  18.578  1.00 10.00      A   
ATOM   4696  CE  LYS A 496      22.177  26.310  18.794  1.00 10.00      A   
ATOM   4697  NZ  LYS A 496      22.201  24.920  18.267  1.00 10.00      A   
ATOM   4698  HZ1 LYS A 496      21.772  24.268  18.957  1.00 10.00      A   
ATOM   4699  HZ2 LYS A 496      23.179  24.623  18.086  1.00 10.00      A   
ATOM   4700  HZ3 LYS A 496      21.662  24.866  17.374  1.00 10.00      A   
ATOM   4701  C   LYS A 496      15.935  26.061  18.278  1.00 10.00      A   
ATOM   4702  O   LYS A 496      14.983  26.660  18.789  1.00 10.00      A   
ATOM   4703  N   ALA A 497      15.944  25.659  17.015  1.00 10.00      A   
ATOM   4704  HN  ALA A 497      16.734  25.183  16.666  1.00 10.00      A   
ATOM   4705  CA  ALA A 497      14.819  25.910  16.132  1.00 10.00      A   
ATOM   4706  CB  ALA A 497      15.255  25.813  14.681  1.00 10.00      A   
ATOM   4707  C   ALA A 497      13.682  24.936  16.422  1.00 10.00      A   
ATOM   4708  O   ALA A 497      12.507  25.284  16.305  1.00 10.00      A   
ATOM   4709  N   LEU A 498      14.049  23.720  16.820  1.00 10.00      A   
ATOM   4710  HN  LEU A 498      15.003  23.517  16.895  1.00 10.00      A   
ATOM   4711  CA  LEU A 498      13.079  22.675  17.137  1.00 10.00      A   
ATOM   4712  CB  LEU A 498      13.805  21.408  17.604  1.00 10.00      A   
ATOM   4713  CG  LEU A 498      12.931  20.288  18.176  1.00 10.00      A   
ATOM   4714  CD1 LEU A 498      12.071  19.663  17.091  1.00 10.00      A   
ATOM   4715  CD2 LEU A 498      13.787  19.232  18.858  1.00 10.00      A   
ATOM   4716  C   LEU A 498      12.089  23.137  18.205  1.00 10.00      A   
ATOM   4717  O   LEU A 498      10.877  23.078  18.009  1.00 10.00      A   
ATOM   4718  N   LEU A 499      12.612  23.620  19.326  1.00 10.00      A   
ATOM   4719  HN  LEU A 499      13.592  23.660  19.421  1.00 10.00      A   
ATOM   4720  CA  LEU A 499      11.769  24.083  20.424  1.00 10.00      A   
ATOM   4721  CB  LEU A 499      12.599  24.282  21.691  1.00 10.00      A   
ATOM   4722  CG  LEU A 499      13.356  23.055  22.202  1.00 10.00      A   
ATOM   4723  CD1 LEU A 499      14.302  23.448  23.323  1.00 10.00      A   
ATOM   4724  CD2 LEU A 499      12.391  21.976  22.667  1.00 10.00      A   
ATOM   4725  C   LEU A 499      11.028  25.370  20.068  1.00 10.00      A   
ATOM   4726  O   LEU A 499      10.051  25.740  20.724  1.00 10.00      A   
ATOM   4727  N   ALA A 500      11.486  26.045  19.024  1.00 10.00      A   
ATOM   4728  HN  ALA A 500      12.257  25.694  18.529  1.00 10.00      A   
ATOM   4729  CA  ALA A 500      10.864  27.288  18.588  1.00 10.00      A   
ATOM   4730  CB  ALA A 500      11.897  28.225  17.978  1.00 10.00      A   
ATOM   4731  C   ALA A 500       9.732  27.018  17.602  1.00 10.00      A   
ATOM   4732  O   ALA A 500       8.864  27.867  17.394  1.00 10.00      A   
ATOM   4733  N   ASN A 501       9.728  25.825  17.020  1.00 10.00      A   
ATOM   4734  HN  ASN A 501      10.435  25.178  17.244  1.00 10.00      A   
ATOM   4735  CA  ASN A 501       8.705  25.446  16.053  1.00 10.00      A   
ATOM   4736  CB  ASN A 501       9.337  25.192  14.680  1.00 10.00      A   
ATOM   4737  CG  ASN A 501       9.886  26.450  14.031  1.00 10.00      A   
ATOM   4738  OD1 ASN A 501       9.172  27.165  13.327  1.00 10.00      A   
ATOM   4739  ND2 ASN A 501      11.162  26.718  14.254  1.00 10.00      A   
ATOM   4740 HD21 ASN A 501      11.674  26.094  14.818  1.00 10.00      A   
ATOM   4741 HD22 ASN A 501      11.546  27.530  13.857  1.00 10.00      A   
ATOM   4742  C   ASN A 501       7.957  24.204  16.527  1.00 10.00      A   
ATOM   4743  O   ASN A 501       7.520  23.377  15.724  1.00 10.00      A   
ATOM   4744  N   ALA A 502       7.782  24.103  17.839  1.00 10.00      A   
ATOM   4745  HN  ALA A 502       8.113  24.821  18.415  1.00 10.00      A   
ATOM   4746  CA  ALA A 502       7.098  22.964  18.445  1.00 10.00      A   
ATOM   4747  CB  ALA A 502       7.144  23.061  19.963  1.00 10.00      A   
ATOM   4748  C   ALA A 502       5.656  22.852  17.962  1.00 10.00      A   
ATOM   4749  O   ALA A 502       5.159  21.752  17.722  1.00 10.00      A   
ATOM   4750  N   SER A 503       4.995  23.994  17.807  1.00 10.00      A   
ATOM   4751  HN  SER A 503       5.445  24.841  18.014  1.00 10.00      A   
ATOM   4752  CA  SER A 503       3.610  24.032  17.357  1.00 10.00      A   
ATOM   4753  CB  SER A 503       3.085  25.461  17.477  1.00 10.00      A   
ATOM   4754  OG  SER A 503       4.089  26.311  18.014  1.00 10.00      A   
ATOM   4755  HG  SER A 503       3.777  26.686  18.848  1.00 10.00      A   
ATOM   4756  C   SER A 503       3.461  23.540  15.918  1.00 10.00      A   
ATOM   4757  O   SER A 503       2.406  23.040  15.530  1.00 10.00      A   
ATOM   4758  N   LYS A 504       4.526  23.660  15.137  1.00 10.00      A   
ATOM   4759  HN  LYS A 504       5.356  24.024  15.511  1.00 10.00      A   
ATOM   4760  CA  LYS A 504       4.500  23.246  13.741  1.00 10.00      A   
ATOM   4761  CB  LYS A 504       5.710  23.806  12.989  1.00 10.00      A   
ATOM   4762  CG  LYS A 504       5.624  23.671  11.478  1.00 10.00      A   
ATOM   4763  CD  LYS A 504       4.360  24.317  10.943  1.00 10.00      A   
ATOM   4764  CE  LYS A 504       4.300  24.237   9.429  1.00 10.00      A   
ATOM   4765  NZ  LYS A 504       3.103  24.928   8.888  1.00 10.00      A   
ATOM   4766  HZ1 LYS A 504       2.871  25.757   9.475  1.00 10.00      A   
ATOM   4767  HZ2 LYS A 504       2.293  24.284   8.886  1.00 10.00      A   
ATOM   4768  HZ3 LYS A 504       3.282  25.248   7.913  1.00 10.00      A   
ATOM   4769  C   LYS A 504       4.457  21.731  13.619  1.00 10.00      A   
ATOM   4770  O   LYS A 504       3.966  21.191  12.629  1.00 10.00      A   
ATOM   4771  N   LEU A 505       4.945  21.049  14.645  1.00 10.00      A   
ATOM   4772  HN  LEU A 505       5.294  21.534  15.424  1.00 10.00      A   
ATOM   4773  CA  LEU A 505       4.972  19.597  14.645  1.00 10.00      A   
ATOM   4774  CB  LEU A 505       5.925  19.078  15.720  1.00 10.00      A   
ATOM   4775  CG  LEU A 505       7.364  19.595  15.653  1.00 10.00      A   
ATOM   4776  CD1 LEU A 505       8.211  18.967  16.750  1.00 10.00      A   
ATOM   4777  CD2 LEU A 505       7.970  19.337  14.282  1.00 10.00      A   
ATOM   4778  C   LEU A 505       3.575  19.012  14.832  1.00 10.00      A   
ATOM   4779  O   LEU A 505       3.355  17.818  14.625  1.00 10.00      A   
ATOM   4780  N   GLU A 506       2.630  19.861  15.212  1.00 10.00      A   
ATOM   4781  HN  GLU A 506       2.866  20.801  15.366  1.00 10.00      A   
ATOM   4782  CA  GLU A 506       1.253  19.434  15.413  1.00 10.00      A   
ATOM   4783  CB  GLU A 506       0.469  20.499  16.173  1.00 10.00      A   
ATOM   4784  CG  GLU A 506       0.963  20.770  17.581  1.00 10.00      A   
ATOM   4785  CD  GLU A 506       0.082  21.777  18.286  1.00 10.00      A   
ATOM   4786  OE1 GLU A 506       0.455  22.969  18.339  1.00 10.00      A   
ATOM   4787  OE2 GLU A 506      -1.001  21.385  18.767  1.00 10.00      A   
ATOM   4788  C   GLU A 506       0.571  19.181  14.077  1.00 10.00      A   
ATOM   4789  O   GLU A 506      -0.352  18.375  13.982  1.00 10.00      A   
ATOM   4790  N   THR A 507       1.032  19.875  13.047  1.00 10.00      A   
ATOM   4791  HN  THR A 507       1.776  20.503  13.186  1.00 10.00      A   
ATOM   4792  CA  THR A 507       0.460  19.743  11.716  1.00 10.00      A   
ATOM   4793  CB  THR A 507       0.351  21.118  11.043  1.00 10.00      A   
ATOM   4794  OG1 THR A 507       1.343  21.995  11.605  1.00 10.00      A   
ATOM   4795  HG1 THR A 507       2.158  21.919  11.092  1.00 10.00      A   
ATOM   4796  CG2 THR A 507      -1.031  21.708  11.274  1.00 10.00      A   
ATOM   4797  C   THR A 507       1.287  18.808  10.842  1.00 10.00      A   
ATOM   4798  O   THR A 507       1.038  18.679   9.643  1.00 10.00      A   
ATOM   4799  N   MET A 508       2.263  18.152  11.447  1.00 10.00      A   
ATOM   4800  HN  MET A 508       2.400  18.279  12.411  1.00 10.00      A   
ATOM   4801  CA  MET A 508       3.125  17.228  10.723  1.00 10.00      A   
ATOM   4802  CB  MET A 508       4.597  17.602  10.921  1.00 10.00      A   
ATOM   4803  CG  MET A 508       5.038  18.833  10.140  1.00 10.00      A   
ATOM   4804  SD  MET A 508       6.723  19.342  10.536  1.00 10.00      A   
ATOM   4805  CE  MET A 508       7.591  17.784  10.357  1.00 10.00      A   
ATOM   4806  C   MET A 508       2.871  15.800  11.188  1.00 10.00      A   
ATOM   4807  O   MET A 508       2.591  15.573  12.364  1.00 10.00      A   
ATOM   4808  N   ARG A 509       2.958  14.842  10.267  1.00 10.00      A   
ATOM   4809  HN  ARG A 509       3.186  15.083   9.339  1.00 10.00      A   
ATOM   4810  CA  ARG A 509       2.737  13.440  10.610  1.00 10.00      A   
ATOM   4811  CB  ARG A 509       2.660  12.563   9.351  1.00 10.00      A   
ATOM   4812  CG  ARG A 509       2.303  11.109   9.639  1.00 10.00      A   
ATOM   4813  CD  ARG A 509       3.087  10.140   8.765  1.00 10.00      A   
ATOM   4814  NE  ARG A 509       2.466   9.945   7.457  1.00 10.00      A   
ATOM   4815  HE  ARG A 509       1.650  10.459   7.268  1.00 10.00      A   
ATOM   4816  CZ  ARG A 509       2.930   9.108   6.524  1.00 10.00      A   
ATOM   4817  NH1 ARG A 509       4.016   8.383   6.754  1.00 10.00      A   
ATOM   4818 HH11 ARG A 509       4.516   8.461   7.665  1.00 10.00      A   
ATOM   4819 HH12 ARG A 509       4.371   7.729   6.023  1.00 10.00      A   
ATOM   4820  NH2 ARG A 509       2.317   9.006   5.360  1.00 10.00      A   
ATOM   4821 HH21 ARG A 509       2.690   8.357   4.625  1.00 10.00      A   
ATOM   4822 HH22 ARG A 509       1.474   9.573   5.158  1.00 10.00      A   
ATOM   4823  C   ARG A 509       3.853  12.939  11.512  1.00 10.00      A   
ATOM   4824  O   ARG A 509       3.604  12.430  12.607  1.00 10.00      A   
ATOM   4825  N   SER A 510       5.081  13.106  11.047  1.00 10.00      A   
ATOM   4826  HN  SER A 510       5.211  13.545  10.181  1.00 10.00      A   
ATOM   4827  CA  SER A 510       6.241  12.659  11.788  1.00 10.00      A   
ATOM   4828  CB  SER A 510       6.455  11.157  11.553  1.00 10.00      A   
ATOM   4829  OG  SER A 510       5.889  10.741  10.316  1.00 10.00      A   
ATOM   4830  HG  SER A 510       6.559  10.290   9.790  1.00 10.00      A   
ATOM   4831  C   SER A 510       7.489  13.434  11.376  1.00 10.00      A   
ATOM   4832  O   SER A 510       7.657  13.791  10.206  1.00 10.00      A   
ATOM   4833  N   LEU A 511       8.338  13.721  12.352  1.00 10.00      A   
ATOM   4834  HN  LEU A 511       8.110  13.462  13.276  1.00 10.00      A   
ATOM   4835  CA  LEU A 511       9.586  14.421  12.112  1.00 10.00      A   
ATOM   4836  CB  LEU A 511       9.643  15.732  12.905  1.00 10.00      A   
ATOM   4837  CG  LEU A 511      10.996  16.454  12.919  1.00 10.00      A   
ATOM   4838  CD1 LEU A 511      11.334  17.013  11.546  1.00 10.00      A   
ATOM   4839  CD2 LEU A 511      11.018  17.552  13.969  1.00 10.00      A   
ATOM   4840  C   LEU A 511      10.753  13.526  12.507  1.00 10.00      A   
ATOM   4841  O   LEU A 511      10.872  13.120  13.667  1.00 10.00      A   
ATOM   4842  N   TRP A 512      11.590  13.196  11.541  1.00 10.00      A   
ATOM   4843  HN  TRP A 512      11.422  13.522  10.626  1.00 10.00      A   
ATOM   4844  CA  TRP A 512      12.748  12.359  11.796  1.00 10.00      A   
ATOM   4845  CB  TRP A 512      12.854  11.263  10.734  1.00 10.00      A   
ATOM   4846  CG  TRP A 512      14.107  10.447  10.831  1.00 10.00      A   
ATOM   4847  CD1 TRP A 512      15.314  10.734  10.267  1.00 10.00      A   
ATOM   4848  CD2 TRP A 512      14.274   9.207  11.527  1.00 10.00      A   
ATOM   4849  NE1 TRP A 512      16.227   9.762  10.582  1.00 10.00      A   
ATOM   4850  HE1 TRP A 512      17.171   9.754  10.300  1.00 10.00      A   
ATOM   4851  CE2 TRP A 512      15.614   8.810  11.350  1.00 10.00      A   
ATOM   4852  CE3 TRP A 512      13.425   8.399  12.286  1.00 10.00      A   
ATOM   4853  CZ2 TRP A 512      16.121   7.638  11.903  1.00 10.00      A   
ATOM   4854  CZ3 TRP A 512      13.930   7.237  12.832  1.00 10.00      A   
ATOM   4855  CH2 TRP A 512      15.265   6.866  12.640  1.00 10.00      A   
ATOM   4856  C   TRP A 512      14.018  13.200  11.816  1.00 10.00      A   
ATOM   4857  O   TRP A 512      14.294  13.940  10.871  1.00 10.00      A   
ATOM   4858  N   MET A 513      14.778  13.098  12.900  1.00 10.00      A   
ATOM   4859  HN  MET A 513      14.490  12.513  13.635  1.00 10.00      A   
ATOM   4860  CA  MET A 513      16.027  13.832  13.033  1.00 10.00      A   
ATOM   4861  CB  MET A 513      15.851  15.071  13.920  1.00 10.00      A   
ATOM   4862  CG  MET A 513      14.987  16.161  13.302  1.00 10.00      A   
ATOM   4863  SD  MET A 513      14.877  17.639  14.328  1.00 10.00      A   
ATOM   4864  CE  MET A 513      16.547  18.271  14.175  1.00 10.00      A   
ATOM   4865  C   MET A 513      17.122  12.926  13.591  1.00 10.00      A   
ATOM   4866  O   MET A 513      17.114  12.570  14.773  1.00 10.00      A   
ATOM   4867  N   SER A 514      18.043  12.523  12.729  1.00 10.00      A   
ATOM   4868  HN  SER A 514      17.975  12.804  11.787  1.00 10.00      A   
ATOM   4869  CA  SER A 514      19.147  11.666  13.135  1.00 10.00      A   
ATOM   4870  CB  SER A 514      19.097  10.326  12.393  1.00 10.00      A   
ATOM   4871  OG  SER A 514      18.898  10.510  11.002  1.00 10.00      A   
ATOM   4872  HG  SER A 514      19.745  10.418  10.546  1.00 10.00      A   
ATOM   4873  C   SER A 514      20.486  12.361  12.914  1.00 10.00      A   
ATOM   4874  O   SER A 514      20.643  13.141  11.968  1.00 10.00      A   
ATOM   4875  N   SER A 515      21.432  12.097  13.810  1.00 10.00      A   
ATOM   4876  HN  SER A 515      21.223  11.484  14.551  1.00 10.00      A   
ATOM   4877  CA  SER A 515      22.771  12.685  13.739  1.00 10.00      A   
ATOM   4878  CB  SER A 515      23.506  12.213  12.481  1.00 10.00      A   
ATOM   4879  OG  SER A 515      23.289  10.829  12.247  1.00 10.00      A   
ATOM   4880  HG  SER A 515      23.192  10.371  13.090  1.00 10.00      A   
ATOM   4881  C   SER A 515      22.711  14.215  13.797  1.00 10.00      A   
ATOM   4882  O   SER A 515      23.532  14.911  13.191  1.00 10.00      A   
ATOM   4883  N   CYS A 516      21.736  14.728  14.533  1.00 10.00      A   
ATOM   4884  HN  CYS A 516      21.121  14.124  14.995  1.00 10.00      A   
ATOM   4885  CA  CYS A 516      21.556  16.160  14.678  1.00 10.00      A   
ATOM   4886  CB  CYS A 516      20.102  16.545  14.396  1.00 10.00      A   
ATOM   4887  SG  CYS A 516      19.527  16.096  12.739  1.00 10.00      A   
ATOM   4888  HG  CYS A 516      20.037  14.908  12.436  1.00 10.00      A   
ATOM   4889  C   CYS A 516      21.989  16.613  16.066  1.00 10.00      A   
ATOM   4890  O   CYS A 516      22.171  15.792  16.968  1.00 10.00      A   
ATOM   4891  N   SER A 517      22.136  17.919  16.239  1.00 10.00      A   
ATOM   4892  HN  SER A 517      21.927  18.529  15.494  1.00 10.00      A   
ATOM   4893  CA  SER A 517      22.572  18.483  17.507  1.00 10.00      A   
ATOM   4894  CB  SER A 517      23.321  19.792  17.246  1.00 10.00      A   
ATOM   4895  OG  SER A 517      24.099  19.703  16.058  1.00 10.00      A   
ATOM   4896  HG  SER A 517      24.135  18.781  15.766  1.00 10.00      A   
ATOM   4897  C   SER A 517      21.393  18.720  18.456  1.00 10.00      A   
ATOM   4898  O   SER A 517      21.225  19.815  18.999  1.00 10.00      A   
ATOM   4899  N   VAL A 518      20.584  17.688  18.659  1.00 10.00      A   
ATOM   4900  HN  VAL A 518      20.773  16.836  18.211  1.00 10.00      A   
ATOM   4901  CA  VAL A 518      19.432  17.782  19.546  1.00 10.00      A   
ATOM   4902  CB  VAL A 518      18.229  16.979  19.002  1.00 10.00      A   
ATOM   4903  CG1 VAL A 518      16.980  17.250  19.830  1.00 10.00      A   
ATOM   4904  CG2 VAL A 518      17.981  17.314  17.538  1.00 10.00      A   
ATOM   4905  C   VAL A 518      19.808  17.253  20.924  1.00 10.00      A   
ATOM   4906  O   VAL A 518      20.037  16.052  21.095  1.00 10.00      A   
ATOM   4907  N   SER A 519      19.884  18.150  21.896  1.00 10.00      A   
ATOM   4908  HN  SER A 519      19.686  19.096  21.697  1.00 10.00      A   
ATOM   4909  CA  SER A 519      20.254  17.774  23.254  1.00 10.00      A   
ATOM   4910  CB  SER A 519      20.560  19.021  24.090  1.00 10.00      A   
ATOM   4911  OG  SER A 519      19.483  19.945  24.057  1.00 10.00      A   
ATOM   4912  HG  SER A 519      19.401  20.318  23.161  1.00 10.00      A   
ATOM   4913  C   SER A 519      19.185  16.918  23.933  1.00 10.00      A   
ATOM   4914  O   SER A 519      17.984  17.076  23.680  1.00 10.00      A   
ATOM   4915  N   PHE A 520      19.638  16.015  24.798  1.00 10.00      A   
ATOM   4916  HN  PHE A 520      20.607  15.941  24.942  1.00 10.00      A   
ATOM   4917  CA  PHE A 520      18.751  15.127  25.541  1.00 10.00      A   
ATOM   4918  CB  PHE A 520      19.590  14.161  26.392  1.00 10.00      A   
ATOM   4919  CG  PHE A 520      18.851  13.472  27.506  1.00 10.00      A   
ATOM   4920  CD1 PHE A 520      17.827  12.577  27.235  1.00 10.00      A   
ATOM   4921  CD2 PHE A 520      19.189  13.715  28.828  1.00 10.00      A   
ATOM   4922  CE1 PHE A 520      17.156  11.940  28.260  1.00 10.00      A   
ATOM   4923  CE2 PHE A 520      18.522  13.082  29.857  1.00 10.00      A   
ATOM   4924  CZ  PHE A 520      17.504  12.193  29.572  1.00 10.00      A   
ATOM   4925  C   PHE A 520      17.796  15.934  26.418  1.00 10.00      A   
ATOM   4926  O   PHE A 520      16.626  15.579  26.573  1.00 10.00      A   
ATOM   4927  N   GLY A 521      18.301  17.034  26.971  1.00 10.00      A   
ATOM   4928  HN  GLY A 521      19.240  17.267  26.800  1.00 10.00      A   
ATOM   4929  CA  GLY A 521      17.488  17.887  27.820  1.00 10.00      A   
ATOM   4930  C   GLY A 521      16.324  18.498  27.064  1.00 10.00      A   
ATOM   4931  O   GLY A 521      15.201  18.554  27.570  1.00 10.00      A   
ATOM   4932  N   ALA A 522      16.588  18.931  25.834  1.00 10.00      A   
ATOM   4933  HN  ALA A 522      17.497  18.843  25.481  1.00 10.00      A   
ATOM   4934  CA  ALA A 522      15.560  19.532  24.995  1.00 10.00      A   
ATOM   4935  CB  ALA A 522      16.174  20.163  23.764  1.00 10.00      A   
ATOM   4936  C   ALA A 522      14.516  18.501  24.592  1.00 10.00      A   
ATOM   4937  O   ALA A 522      13.340  18.828  24.448  1.00 10.00      A   
ATOM   4938  N   CYS A 523      14.952  17.256  24.404  1.00 10.00      A   
ATOM   4939  HN  CYS A 523      15.908  17.064  24.508  1.00 10.00      A   
ATOM   4940  CA  CYS A 523      14.048  16.173  24.036  1.00 10.00      A   
ATOM   4941  CB  CYS A 523      14.826  14.867  23.859  1.00 10.00      A   
ATOM   4942  SG  CYS A 523      16.127  14.948  22.605  1.00 10.00      A   
ATOM   4943  HG  CYS A 523      16.925  15.973  22.897  1.00 10.00      A   
ATOM   4944  C   CYS A 523      12.966  16.011  25.101  1.00 10.00      A   
ATOM   4945  O   CYS A 523      11.789  15.813  24.790  1.00 10.00      A   
ATOM   4946  N   LYS A 524      13.377  16.118  26.361  1.00 10.00      A   
ATOM   4947  HN  LYS A 524      14.331  16.273  26.539  1.00 10.00      A   
ATOM   4948  CA  LYS A 524      12.453  16.010  27.482  1.00 10.00      A   
ATOM   4949  CB  LYS A 524      13.223  15.861  28.796  1.00 10.00      A   
ATOM   4950  CG  LYS A 524      14.131  14.642  28.861  1.00 10.00      A   
ATOM   4951  CD  LYS A 524      14.670  14.433  30.268  1.00 10.00      A   
ATOM   4952  CE  LYS A 524      15.661  15.519  30.664  1.00 10.00      A   
ATOM   4953  NZ  LYS A 524      15.903  15.537  32.132  1.00 10.00      A   
ATOM   4954  HZ1 LYS A 524      15.112  16.009  32.619  1.00 10.00      A   
ATOM   4955  HZ2 LYS A 524      16.787  16.050  32.348  1.00 10.00      A   
ATOM   4956  HZ3 LYS A 524      15.986  14.567  32.493  1.00 10.00      A   
ATOM   4957  C   LYS A 524      11.567  17.251  27.549  1.00 10.00      A   
ATOM   4958  O   LYS A 524      10.367  17.159  27.801  1.00 10.00      A   
ATOM   4959  N   LEU A 525      12.177  18.407  27.299  1.00 10.00      A   
ATOM   4960  HN  LEU A 525      13.136  18.399  27.087  1.00 10.00      A   
ATOM   4961  CA  LEU A 525      11.470  19.685  27.327  1.00 10.00      A   
ATOM   4962  CB  LEU A 525      12.453  20.838  27.092  1.00 10.00      A   
ATOM   4963  CG  LEU A 525      11.921  22.248  27.356  1.00 10.00      A   
ATOM   4964  CD1 LEU A 525      11.690  22.458  28.842  1.00 10.00      A   
ATOM   4965  CD2 LEU A 525      12.878  23.295  26.805  1.00 10.00      A   
ATOM   4966  C   LEU A 525      10.365  19.720  26.275  1.00 10.00      A   
ATOM   4967  O   LEU A 525       9.256  20.178  26.542  1.00 10.00      A   
ATOM   4968  N   LEU A 526      10.677  19.228  25.084  1.00 10.00      A   
ATOM   4969  HN  LEU A 526      11.588  18.884  24.933  1.00 10.00      A   
ATOM   4970  CA  LEU A 526       9.714  19.193  23.990  1.00 10.00      A   
ATOM   4971  CB  LEU A 526      10.379  18.651  22.722  1.00 10.00      A   
ATOM   4972  CG  LEU A 526       9.535  18.685  21.446  1.00 10.00      A   
ATOM   4973  CD1 LEU A 526       9.281  20.118  21.008  1.00 10.00      A   
ATOM   4974  CD2 LEU A 526      10.213  17.899  20.338  1.00 10.00      A   
ATOM   4975  C   LEU A 526       8.517  18.323  24.367  1.00 10.00      A   
ATOM   4976  O   LEU A 526       7.366  18.704  24.150  1.00 10.00      A   
ATOM   4977  N   GLY A 527       8.801  17.164  24.948  1.00 10.00      A   
ATOM   4978  HN  GLY A 527       9.741  16.926  25.102  1.00 10.00      A   
ATOM   4979  CA  GLY A 527       7.748  16.249  25.357  1.00 10.00      A   
ATOM   4980  C   GLY A 527       6.895  16.817  26.473  1.00 10.00      A   
ATOM   4981  O   GLY A 527       5.679  16.633  26.494  1.00 10.00      A   
ATOM   4982  N   GLN A 528       7.535  17.536  27.387  1.00 10.00      A   
ATOM   4983  HN  GLN A 528       8.505  17.665  27.298  1.00 10.00      A   
ATOM   4984  CA  GLN A 528       6.844  18.140  28.517  1.00 10.00      A   
ATOM   4985  CB  GLN A 528       7.849  18.601  29.577  1.00 10.00      A   
ATOM   4986  CG  GLN A 528       8.440  17.472  30.411  1.00 10.00      A   
ATOM   4987  CD  GLN A 528       7.400  16.755  31.254  1.00 10.00      A   
ATOM   4988  OE1 GLN A 528       6.412  17.353  31.689  1.00 10.00      A   
ATOM   4989  NE2 GLN A 528       7.616  15.470  31.491  1.00 10.00      A   
ATOM   4990 HE21 GLN A 528       8.424  15.059  31.113  1.00 10.00      A   
ATOM   4991 HE22 GLN A 528       6.960  14.980  32.032  1.00 10.00      A   
ATOM   4992  C   GLN A 528       5.964  19.306  28.071  1.00 10.00      A   
ATOM   4993  O   GLN A 528       5.052  19.718  28.791  1.00 10.00      A   
ATOM   4994  N   LYS A 529       6.248  19.839  26.889  1.00 10.00      A   
ATOM   4995  HN  LYS A 529       7.003  19.481  26.371  1.00 10.00      A   
ATOM   4996  CA  LYS A 529       5.469  20.947  26.349  1.00 10.00      A   
ATOM   4997  CB  LYS A 529       6.365  21.919  25.570  1.00 10.00      A   
ATOM   4998  CG  LYS A 529       5.703  23.252  25.252  1.00 10.00      A   
ATOM   4999  CD  LYS A 529       5.906  23.646  23.799  1.00 10.00      A   
ATOM   5000  CE  LYS A 529       5.177  24.941  23.467  1.00 10.00      A   
ATOM   5001  NZ  LYS A 529       5.827  26.124  24.087  1.00 10.00      A   
ATOM   5002  HZ1 LYS A 529       6.858  26.063  23.973  1.00 10.00      A   
ATOM   5003  HZ2 LYS A 529       5.601  26.174  25.100  1.00 10.00      A   
ATOM   5004  HZ3 LYS A 529       5.492  26.997  23.626  1.00 10.00      A   
ATOM   5005  C   LYS A 529       4.360  20.423  25.447  1.00 10.00      A   
ATOM   5006  O   LYS A 529       3.263  20.978  25.403  1.00 10.00      A   
ATOM   5007  N   MET A 530       4.649  19.350  24.727  1.00 10.00      A   
ATOM   5008  HN  MET A 530       5.541  18.944  24.806  1.00 10.00      A   
ATOM   5009  CA  MET A 530       3.677  18.756  23.826  1.00 10.00      A   
ATOM   5010  CB  MET A 530       4.165  18.820  22.376  1.00 10.00      A   
ATOM   5011  CG  MET A 530       4.232  20.220  21.794  1.00 10.00      A   
ATOM   5012  SD  MET A 530       2.666  21.103  21.924  1.00 10.00      A   
ATOM   5013  CE  MET A 530       1.558  19.976  21.078  1.00 10.00      A   
ATOM   5014  C   MET A 530       3.376  17.314  24.211  1.00 10.00      A   
ATOM   5015  O   MET A 530       3.988  16.385  23.686  1.00 10.00      A   
ATOM   5016  N   PRO A 531       2.415  17.102  25.125  1.00 10.00      A   
ATOM   5017  CA  PRO A 531       2.038  15.757  25.581  1.00 10.00      A   
ATOM   5018  CB  PRO A 531       1.186  16.033  26.817  1.00 10.00      A   
ATOM   5019  CG  PRO A 531       0.595  17.377  26.566  1.00 10.00      A   
ATOM   5020  CD  PRO A 531       1.625  18.154  25.794  1.00 10.00      A   
ATOM   5021  C   PRO A 531       1.218  15.002  24.537  1.00 10.00      A   
ATOM   5022  O   PRO A 531       0.869  13.837  24.727  1.00 10.00      A   
ATOM   5023  N   LYS A 532       0.902  15.680  23.437  1.00 10.00      A   
ATOM   5024  HN  LYS A 532       1.198  16.608  23.353  1.00 10.00      A   
ATOM   5025  CA  LYS A 532       0.132  15.079  22.358  1.00 10.00      A   
ATOM   5026  CB  LYS A 532      -0.855  16.088  21.768  1.00 10.00      A   
ATOM   5027  CG  LYS A 532      -2.050  16.371  22.660  1.00 10.00      A   
ATOM   5028  CD  LYS A 532      -3.065  17.259  21.959  1.00 10.00      A   
ATOM   5029  CE  LYS A 532      -4.369  17.337  22.739  1.00 10.00      A   
ATOM   5030  NZ  LYS A 532      -4.198  18.050  24.032  1.00 10.00      A   
ATOM   5031  HZ1 LYS A 532      -5.034  17.919  24.632  1.00 10.00      A   
ATOM   5032  HZ2 LYS A 532      -4.069  19.067  23.862  1.00 10.00      A   
ATOM   5033  HZ3 LYS A 532      -3.362  17.685  24.534  1.00 10.00      A   
ATOM   5034  C   LYS A 532       1.054  14.553  21.271  1.00 10.00      A   
ATOM   5035  O   LYS A 532       0.602  14.023  20.260  1.00 10.00      A   
ATOM   5036  N   LEU A 533       2.349  14.708  21.483  1.00 10.00      A   
ATOM   5037  HN  LEU A 533       2.654  15.133  22.316  1.00 10.00      A   
ATOM   5038  CA  LEU A 533       3.335  14.242  20.524  1.00 10.00      A   
ATOM   5039  CB  LEU A 533       4.111  15.416  19.925  1.00 10.00      A   
ATOM   5040  CG  LEU A 533       3.557  16.012  18.630  1.00 10.00      A   
ATOM   5041  CD1 LEU A 533       2.318  16.850  18.905  1.00 10.00      A   
ATOM   5042  CD2 LEU A 533       4.623  16.845  17.946  1.00 10.00      A   
ATOM   5043  C   LEU A 533       4.290  13.267  21.188  1.00 10.00      A   
ATOM   5044  O   LEU A 533       4.837  13.553  22.254  1.00 10.00      A   
ATOM   5045  N   ASN A 534       4.479  12.114  20.566  1.00 10.00      A   
ATOM   5046  HN  ASN A 534       4.017  11.944  19.713  1.00 10.00      A   
ATOM   5047  CA  ASN A 534       5.369  11.100  21.109  1.00 10.00      A   
ATOM   5048  CB  ASN A 534       4.967   9.694  20.653  1.00 10.00      A   
ATOM   5049  CG  ASN A 534       4.006   9.006  21.604  1.00 10.00      A   
ATOM   5050  OD1 ASN A 534       3.864   9.400  22.766  1.00 10.00      A   
ATOM   5051  ND2 ASN A 534       3.360   7.958  21.121  1.00 10.00      A   
ATOM   5052 HD21 ASN A 534       3.543   7.684  20.193  1.00 10.00      A   
ATOM   5053 HD22 ASN A 534       2.710   7.500  21.701  1.00 10.00      A   
ATOM   5054  C   ASN A 534       6.805  11.369  20.703  1.00 10.00      A   
ATOM   5055  O   ASN A 534       7.162  11.230  19.534  1.00 10.00      A   
ATOM   5056  N   VAL A 535       7.615  11.784  21.662  1.00 10.00      A   
ATOM   5057  HN  VAL A 535       7.255  11.937  22.560  1.00 10.00      A   
ATOM   5058  CA  VAL A 535       9.020  12.042  21.407  1.00 10.00      A   
ATOM   5059  CB  VAL A 535       9.562  13.192  22.278  1.00 10.00      A   
ATOM   5060  CG1 VAL A 535      10.960  13.598  21.829  1.00 10.00      A   
ATOM   5061  CG2 VAL A 535       8.618  14.383  22.238  1.00 10.00      A   
ATOM   5062  C   VAL A 535       9.819  10.773  21.678  1.00 10.00      A   
ATOM   5063  O   VAL A 535      10.305  10.552  22.793  1.00 10.00      A   
ATOM   5064  N   GLU A 536       9.922   9.934  20.659  1.00 10.00      A   
ATOM   5065  HN  GLU A 536       9.509  10.173  19.799  1.00 10.00      A   
ATOM   5066  CA  GLU A 536      10.639   8.678  20.769  1.00 10.00      A   
ATOM   5067  CB  GLU A 536      10.083   7.642  19.785  1.00 10.00      A   
ATOM   5068  CG  GLU A 536       8.648   7.222  20.064  1.00 10.00      A   
ATOM   5069  CD  GLU A 536       8.305   5.855  19.492  1.00 10.00      A   
ATOM   5070  OE1 GLU A 536       9.173   5.226  18.850  1.00 10.00      A   
ATOM   5071  OE2 GLU A 536       7.159   5.396  19.701  1.00 10.00      A   
ATOM   5072  C   GLU A 536      12.129   8.875  20.534  1.00 10.00      A   
ATOM   5073  O   GLU A 536      12.563   9.182  19.422  1.00 10.00      A   
ATOM   5074  N   VAL A 537      12.905   8.724  21.589  1.00 10.00      A   
ATOM   5075  HN  VAL A 537      12.498   8.517  22.459  1.00 10.00      A   
ATOM   5076  CA  VAL A 537      14.344   8.858  21.491  1.00 10.00      A   
ATOM   5077  CB  VAL A 537      14.951   9.468  22.769  1.00 10.00      A   
ATOM   5078  CG1 VAL A 537      16.473   9.458  22.706  1.00 10.00      A   
ATOM   5079  CG2 VAL A 537      14.436  10.885  22.968  1.00 10.00      A   
ATOM   5080  C   VAL A 537      14.959   7.495  21.222  1.00 10.00      A   
ATOM   5081  O   VAL A 537      14.826   6.578  22.030  1.00 10.00      A   
ATOM   5082  N   ILE A 538      15.609   7.366  20.075  1.00 10.00      A   
ATOM   5083  HN  ILE A 538      15.687   8.142  19.480  1.00 10.00      A   
ATOM   5084  CA  ILE A 538      16.231   6.110  19.685  1.00 10.00      A   
ATOM   5085  CB  ILE A 538      15.871   5.727  18.234  1.00 10.00      A   
ATOM   5086  CG1 ILE A 538      14.374   5.948  17.977  1.00 10.00      A   
ATOM   5087  CG2 ILE A 538      16.258   4.279  17.954  1.00 10.00      A   
ATOM   5088  CD1 ILE A 538      13.982   5.869  16.516  1.00 10.00      A   
ATOM   5089  C   ILE A 538      17.744   6.204  19.820  1.00 10.00      A   
ATOM   5090  O   ILE A 538      18.431   6.721  18.930  1.00 10.00      A   
ATOM   5091  N   ASP A 539      18.253   5.713  20.935  1.00 10.00      A   
ATOM   5092  HN  ASP A 539      17.651   5.311  21.599  1.00 10.00      A   
ATOM   5093  CA  ASP A 539      19.681   5.736  21.203  1.00 10.00      A   
ATOM   5094  CB  ASP A 539      19.996   6.725  22.329  1.00 10.00      A   
ATOM   5095  CG  ASP A 539      21.451   7.146  22.344  1.00 10.00      A   
ATOM   5096  OD1 ASP A 539      21.743   8.316  21.998  1.00 10.00      A   
ATOM   5097  OD2 ASP A 539      22.305   6.315  22.701  1.00 10.00      A   
ATOM   5098  C   ASP A 539      20.162   4.334  21.562  1.00 10.00      A   
ATOM   5099  O   ASP A 539      19.573   3.657  22.407  1.00 10.00      A   
ATOM   5100  N   GLU A 540      21.226   3.893  20.912  1.00 10.00      A   
ATOM   5101  HN  GLU A 540      21.671   4.482  20.254  1.00 10.00      A   
ATOM   5102  CA  GLU A 540      21.758   2.562  21.144  1.00 10.00      A   
ATOM   5103  CB  GLU A 540      22.106   1.885  19.821  1.00 10.00      A   
ATOM   5104  CG  GLU A 540      20.915   1.685  18.897  1.00 10.00      A   
ATOM   5105  CD  GLU A 540      21.208   0.694  17.792  1.00 10.00      A   
ATOM   5106  OE1 GLU A 540      21.504   1.128  16.662  1.00 10.00      A   
ATOM   5107  OE2 GLU A 540      21.160  -0.527  18.052  1.00 10.00      A   
ATOM   5108  C   GLU A 540      22.961   2.564  22.082  1.00 10.00      A   
ATOM   5109  O   GLU A 540      23.602   1.530  22.275  1.00 10.00      A   
ATOM   5110  N   ARG A 541      23.255   3.707  22.684  1.00 10.00      A   
ATOM   5111  HN  ARG A 541      22.699   4.505  22.513  1.00 10.00      A   
ATOM   5112  CA  ARG A 541      24.386   3.812  23.600  1.00 10.00      A   
ATOM   5113  CB  ARG A 541      25.106   5.150  23.419  1.00 10.00      A   
ATOM   5114  CG  ARG A 541      25.622   5.389  22.011  1.00 10.00      A   
ATOM   5115  CD  ARG A 541      25.219   6.762  21.499  1.00 10.00      A   
ATOM   5116  NE  ARG A 541      26.053   7.827  22.049  1.00 10.00      A   
ATOM   5117  HE  ARG A 541      26.990   7.605  22.256  1.00 10.00      A   
ATOM   5118  CZ  ARG A 541      25.624   9.067  22.279  1.00 10.00      A   
ATOM   5119  NH1 ARG A 541      24.364   9.404  22.015  1.00 10.00      A   
ATOM   5120 HH11 ARG A 541      23.696   8.694  21.627  1.00 10.00      A   
ATOM   5121 HH12 ARG A 541      24.033  10.374  22.198  1.00 10.00      A   
ATOM   5122  NH2 ARG A 541      26.456   9.968  22.794  1.00 10.00      A   
ATOM   5123 HH21 ARG A 541      26.134  10.942  22.976  1.00 10.00      A   
ATOM   5124 HH22 ARG A 541      27.440   9.700  23.021  1.00 10.00      A   
ATOM   5125  C   ARG A 541      23.923   3.666  25.044  1.00 10.00      A   
ATOM   5126  O   ARG A 541      24.652   3.994  25.980  1.00 10.00      A   
ATOM   5127  N   GLY A 542      22.708   3.180  25.219  1.00 10.00      A   
ATOM   5128  HN  GLY A 542      22.165   2.948  24.435  1.00 10.00      A   
ATOM   5129  CA  GLY A 542      22.165   3.007  26.549  1.00 10.00      A   
ATOM   5130  C   GLY A 542      21.336   4.200  26.958  1.00 10.00      A   
ATOM   5131  O   GLY A 542      21.199   5.153  26.184  1.00 10.00      A   
ATOM   5132  N   ALA A 543      20.794   4.158  28.171  1.00 10.00      A   
ATOM   5133  HN  ALA A 543      20.965   3.377  28.742  1.00 10.00      A   
ATOM   5134  CA  ALA A 543      19.960   5.239  28.682  1.00 10.00      A   
ATOM   5135  CB  ALA A 543      19.456   4.915  30.083  1.00 10.00      A   
ATOM   5136  C   ALA A 543      20.704   6.572  28.675  1.00 10.00      A   
ATOM   5137  O   ALA A 543      21.724   6.729  29.352  1.00 10.00      A   
ATOM   5138  N   PRO A 544      20.190   7.557  27.909  1.00 10.00      A   
ATOM   5139  CA  PRO A 544      20.793   8.892  27.803  1.00 10.00      A   
ATOM   5140  CB  PRO A 544      19.914   9.612  26.773  1.00 10.00      A   
ATOM   5141  CG  PRO A 544      19.168   8.531  26.070  1.00 10.00      A   
ATOM   5142  CD  PRO A 544      18.979   7.440  27.079  1.00 10.00      A   
ATOM   5143  C   PRO A 544      20.749   9.633  29.134  1.00 10.00      A   
ATOM   5144  O   PRO A 544      21.419  10.648  29.317  1.00 10.00      A   
ATOM   5145  N   ASP A 545      19.957   9.104  30.059  1.00 10.00      A   
ATOM   5146  HN  ASP A 545      19.441   8.300  29.834  1.00 10.00      A   
ATOM   5147  CA  ASP A 545      19.814   9.678  31.391  1.00 10.00      A   
ATOM   5148  CB  ASP A 545      18.757   8.896  32.175  1.00 10.00      A   
ATOM   5149  CG  ASP A 545      18.351   9.578  33.464  1.00 10.00      A   
ATOM   5150  OD1 ASP A 545      17.447  10.444  33.429  1.00 10.00      A   
ATOM   5151  OD2 ASP A 545      18.924   9.245  34.521  1.00 10.00      A   
ATOM   5152  C   ASP A 545      21.144   9.647  32.142  1.00 10.00      A   
ATOM   5153  O   ASP A 545      21.420  10.507  32.982  1.00 10.00      A   
ATOM   5154  N   SER A 546      21.976   8.664  31.817  1.00 10.00      A   
ATOM   5155  HN  SER A 546      21.708   8.022  31.128  1.00 10.00      A   
ATOM   5156  CA  SER A 546      23.273   8.512  32.457  1.00 10.00      A   
ATOM   5157  CB  SER A 546      23.753   7.063  32.319  1.00 10.00      A   
ATOM   5158  OG  SER A 546      22.655   6.169  32.218  1.00 10.00      A   
ATOM   5159  HG  SER A 546      22.501   5.953  31.290  1.00 10.00      A   
ATOM   5160  C   SER A 546      24.304   9.475  31.860  1.00 10.00      A   
ATOM   5161  O   SER A 546      25.392   9.661  32.409  1.00 10.00      A   
ATOM   5162  N   ARG A 547      23.953  10.097  30.744  1.00 10.00      A   
ATOM   5163  HN  ARG A 547      23.059   9.942  30.370  1.00 10.00      A   
ATOM   5164  CA  ARG A 547      24.846  11.034  30.075  1.00 10.00      A   
ATOM   5165  CB  ARG A 547      24.966  10.686  28.589  1.00 10.00      A   
ATOM   5166  CG  ARG A 547      25.833   9.475  28.305  1.00 10.00      A   
ATOM   5167  CD  ARG A 547      25.962   9.222  26.810  1.00 10.00      A
[truncated: 216,683 more chars]
