# Supplementary material for: Flexibility of intrinsically disordered degrons in AUX/IAA proteins reinforces auxin co-receptor assemblies
Source: Nat Commun. 2020 May 8;11:2277. doi: 10.1038/s41467-020-16147-2 (PMC7210949; doi:10.1038/s41467-020-16147-2)
Supplement: Supplementary file 11 — Supplementary Data 8 [file 41467_2020_16147_MOESM11_ESM.gz › disvis_haddock_files/IAA12/cluster3_2.pdb]

REMARK FILENAME="complex_10w.pdb0"
REMARK ===============================================================
REMARK HADDOCK run for complex
REMARK initial structure: complex_10.pdb
REMARK final NOE weights: unambig 50 amb: 50
REMARK ===============================================================
REMARK            total,bonds,angles,improper,dihe,vdw,elec,air,cdih,coup,rdcs,vean,dani,xpcs,rg
REMARK energies: -450.173, 0, 0, 0, 0, -65.1731, -632.247, 247.247, 0, 0, 0, 0, 0, 0, 0
REMARK ===============================================================
REMARK            bonds,angles,impropers,dihe,air,cdih,coup,rdcs,vean,dani,xpcs
REMARK rms-dev.: 0,0,0,0,1.50557,0,0, 0, 0, 0, 0
REMARK ===============================================================
REMARK               air,cdih,coup,rdcs,vean,dani,xpcs
REMARK               >0.3,>5,>1,>0,>5,>0.2,>0.2
REMARK violations.: 6, 0, 0, 0, 0, 0, 0
REMARK ===============================================================
REMARK                        CVpartition#,violations,rms
REMARK AIRs cross-validation: 2, 17, 0.691455
REMARK ===============================================================
REMARK NCS energy: 0
REMARK ===============================================================
REMARK Symmetry energy: 0
REMARK ===============================================================
REMARK Desolvation energy: 48.1702
REMARK Internal energy free molecules: -22139.7
REMARK Internal energy complex: -33211.6
REMARK Binding energy: -11721.1
REMARK ===============================================================
REMARK buried surface area: 2503.3
REMARK ===============================================================
REMARK water - chain1: 0 0 0
REMARK water - chain2: 0 0 0
REMARK water - chain3: 0 0 0
REMARK water - chain4: 0 0 0
REMARK water - chain5: 0 0 0
REMARK water - chain6: 0 0 0
REMARK ===============================================================
REMARK water - water: 0 0 0
REMARK ===============================================================
REMARK DATE:09-Dec-2019  18:18:28       created by user: enmr049
REMARK VERSION:1.3U
ATOM      1  N   PHE A   9     -35.985   6.342   7.163  1.00 10.00      A   
ATOM      2  HN  PHE A   9     -35.735   6.226   8.108  1.00 10.00      A   
ATOM      3  CA  PHE A   9     -35.872   5.204   6.260  1.00 10.00      A   
ATOM      4  CB  PHE A   9     -34.880   5.512   5.134  1.00 10.00      A   
ATOM      5  CG  PHE A   9     -35.471   6.297   3.999  1.00 10.00      A   
ATOM      6  CD1 PHE A   9     -35.627   7.670   4.094  1.00 10.00      A   
ATOM      7  CD2 PHE A   9     -35.868   5.660   2.836  1.00 10.00      A   
ATOM      8  CE1 PHE A   9     -36.169   8.391   3.047  1.00 10.00      A   
ATOM      9  CE2 PHE A   9     -36.410   6.375   1.786  1.00 10.00      A   
ATOM     10  CZ  PHE A   9     -36.561   7.742   1.892  1.00 10.00      A   
ATOM     11  C   PHE A   9     -35.440   3.950   7.014  1.00 10.00      A   
ATOM     12  O   PHE A   9     -34.712   4.036   8.006  1.00 10.00      A   
ATOM     13  N   PRO A  10     -35.905   2.772   6.568  1.00 10.00      A   
ATOM     14  CA  PRO A  10     -35.562   1.486   7.195  1.00 10.00      A   
ATOM     15  CB  PRO A  10     -36.334   0.458   6.359  1.00 10.00      A   
ATOM     16  CG  PRO A  10     -37.413   1.241   5.697  1.00 10.00      A   
ATOM     17  CD  PRO A  10     -36.826   2.596   5.432  1.00 10.00      A   
ATOM     18  C   PRO A  10     -34.062   1.207   7.123  1.00 10.00      A   
ATOM     19  O   PRO A  10     -33.381   1.667   6.203  1.00 10.00      A   
ATOM     20  N   GLU A  11     -33.560   0.447   8.094  1.00 10.00      A   
ATOM     21  HN  GLU A  11     -34.164   0.107   8.790  1.00 10.00      A   
ATOM     22  CA  GLU A  11     -32.140   0.101   8.164  1.00 10.00      A   
ATOM     23  CB  GLU A  11     -31.875  -0.810   9.368  1.00 10.00      A   
ATOM     24  CG  GLU A  11     -32.508  -0.342  10.668  1.00 10.00      A   
ATOM     25  CD  GLU A  11     -31.670   0.687  11.399  1.00 10.00      A   
ATOM     26  OE1 GLU A  11     -30.596   0.321  11.925  1.00 10.00      A   
ATOM     27  OE2 GLU A  11     -32.090   1.864  11.471  1.00 10.00      A   
ATOM     28  C   GLU A  11     -31.681  -0.600   6.889  1.00 10.00      A   
ATOM     29  O   GLU A  11     -30.620  -0.290   6.344  1.00 10.00      A   
ATOM     30  N   GLU A  12     -32.502  -1.531   6.411  1.00 10.00      A   
ATOM     31  HN  GLU A  12     -33.342  -1.713   6.888  1.00 10.00      A   
ATOM     32  CA  GLU A  12     -32.200  -2.297   5.208  1.00 10.00      A   
ATOM     33  CB  GLU A  12     -33.317  -3.306   4.928  1.00 10.00      A   
ATOM     34  CG  GLU A  12     -34.710  -2.695   4.900  1.00 10.00      A   
ATOM     35  CD  GLU A  12     -35.788  -3.662   5.329  1.00 10.00      A   
ATOM     36  OE1 GLU A  12     -35.703  -4.194   6.455  1.00 10.00      A   
ATOM     37  OE2 GLU A  12     -36.736  -3.881   4.550  1.00 10.00      A   
ATOM     38  C   GLU A  12     -31.978  -1.390   4.000  1.00 10.00      A   
ATOM     39  O   GLU A  12     -31.099  -1.646   3.172  1.00 10.00      A   
ATOM     40  N   VAL A  13     -32.760  -0.320   3.918  1.00 10.00      A   
ATOM     41  HN  VAL A  13     -33.414  -0.155   4.626  1.00 10.00      A   
ATOM     42  CA  VAL A  13     -32.657   0.622   2.817  1.00 10.00      A   
ATOM     43  CB  VAL A  13     -33.882   1.559   2.757  1.00 10.00      A   
ATOM     44  CG1 VAL A  13     -33.710   2.612   1.673  1.00 10.00      A   
ATOM     45  CG2 VAL A  13     -35.155   0.762   2.530  1.00 10.00      A   
ATOM     46  C   VAL A  13     -31.391   1.461   2.956  1.00 10.00      A   
ATOM     47  O   VAL A  13     -30.604   1.572   2.016  1.00 10.00      A   
ATOM     48  N   LEU A  14     -31.190   2.031   4.141  1.00 10.00      A   
ATOM     49  HN  LEU A  14     -31.850   1.888   4.857  1.00 10.00      A   
ATOM     50  CA  LEU A  14     -30.021   2.871   4.413  1.00 10.00      A   
ATOM     51  CB  LEU A  14     -30.082   3.448   5.831  1.00 10.00      A   
ATOM     52  CG  LEU A  14     -31.243   4.411   6.104  1.00 10.00      A   
ATOM     53  CD1 LEU A  14     -31.341   4.745   7.584  1.00 10.00      A   
ATOM     54  CD2 LEU A  14     -31.098   5.678   5.278  1.00 10.00      A   
ATOM     55  C   LEU A  14     -28.710   2.119   4.186  1.00 10.00      A   
ATOM     56  O   LEU A  14     -27.745   2.677   3.661  1.00 10.00      A   
ATOM     57  N   GLU A  15     -28.680   0.852   4.574  1.00 10.00      A   
ATOM     58  HN  GLU A  15     -29.478   0.464   4.996  1.00 10.00      A   
ATOM     59  CA  GLU A  15     -27.492   0.026   4.408  1.00 10.00      A   
ATOM     60  CB  GLU A  15     -27.699  -1.343   5.058  1.00 10.00      A   
ATOM     61  CG  GLU A  15     -26.414  -2.116   5.298  1.00 10.00      A   
ATOM     62  CD  GLU A  15     -26.505  -3.554   4.830  1.00 10.00      A   
ATOM     63  OE1 GLU A  15     -27.477  -4.244   5.199  1.00 10.00      A   
ATOM     64  OE2 GLU A  15     -25.611  -4.001   4.081  1.00 10.00      A   
ATOM     65  C   GLU A  15     -27.138  -0.135   2.930  1.00 10.00      A   
ATOM     66  O   GLU A  15     -25.960  -0.146   2.561  1.00 10.00      A   
ATOM     67  N   HIS A  16     -28.158  -0.239   2.085  1.00 10.00      A   
ATOM     68  HN  HIS A  16     -29.073  -0.204   2.433  1.00 10.00      A   
ATOM     69  CA  HIS A  16     -27.946  -0.397   0.652  1.00 10.00      A   
ATOM     70  CB  HIS A  16     -29.234  -0.837  -0.052  1.00 10.00      A   
ATOM     71  CG  HIS A  16     -29.008  -1.479  -1.389  1.00 10.00      A   
ATOM     72  ND1 HIS A  16     -28.847  -2.841  -1.512  1.00 10.00      A   
ATOM     73  CD2 HIS A  16     -28.926  -0.908  -2.617  1.00 10.00      A   
ATOM     74  CE1 HIS A  16     -28.671  -3.067  -2.804  1.00 10.00      A   
ATOM     75  NE2 HIS A  16     -28.710  -1.929  -3.506  1.00 10.00      A   
ATOM     76  HE2 HIS A  16     -28.590  -1.838  -4.483  1.00 10.00      A   
ATOM     77  C   HIS A  16     -27.428   0.900   0.045  1.00 10.00      A   
ATOM     78  O   HIS A  16     -26.604   0.880  -0.867  1.00 10.00      A   
ATOM     79  N   VAL A  17     -27.908   2.022   0.562  1.00 10.00      A   
ATOM     80  HN  VAL A  17     -28.567   1.970   1.286  1.00 10.00      A   
ATOM     81  CA  VAL A  17     -27.487   3.328   0.078  1.00 10.00      A   
ATOM     82  CB  VAL A  17     -28.306   4.463   0.742  1.00 10.00      A   
ATOM     83  CG1 VAL A  17     -27.820   5.834   0.295  1.00 10.00      A   
ATOM     84  CG2 VAL A  17     -29.792   4.304   0.448  1.00 10.00      A   
ATOM     85  C   VAL A  17     -26.001   3.540   0.364  1.00 10.00      A   
ATOM     86  O   VAL A  17     -25.271   4.098  -0.457  1.00 10.00      A   
ATOM     87  N   PHE A  18     -25.555   3.051   1.518  1.00 10.00      A   
ATOM     88  HN  PHE A  18     -26.183   2.587   2.116  1.00 10.00      A   
ATOM     89  CA  PHE A  18     -24.167   3.200   1.928  1.00 10.00      A   
ATOM     90  CB  PHE A  18     -24.015   2.952   3.434  1.00 10.00      A   
ATOM     91  CG  PHE A  18     -24.793   3.905   4.307  1.00 10.00      A   
ATOM     92  CD1 PHE A  18     -25.072   3.580   5.624  1.00 10.00      A   
ATOM     93  CD2 PHE A  18     -25.243   5.123   3.816  1.00 10.00      A   
ATOM     94  CE1 PHE A  18     -25.781   4.446   6.436  1.00 10.00      A   
ATOM     95  CE2 PHE A  18     -25.955   5.995   4.622  1.00 10.00      A   
ATOM     96  CZ  PHE A  18     -26.224   5.655   5.935  1.00 10.00      A   
ATOM     97  C   PHE A  18     -23.213   2.302   1.135  1.00 10.00      A   
ATOM     98  O   PHE A  18     -21.994   2.454   1.222  1.00 10.00      A   
ATOM     99  N   SER A  19     -23.762   1.374   0.354  1.00 10.00      A   
ATOM    100  HN  SER A  19     -24.738   1.294   0.315  1.00 10.00      A   
ATOM    101  CA  SER A  19     -22.936   0.469  -0.440  1.00 10.00      A   
ATOM    102  CB  SER A  19     -23.747  -0.741  -0.931  1.00 10.00      A   
ATOM    103  OG  SER A  19     -24.617  -0.402  -2.000  1.00 10.00      A   
ATOM    104  HG  SER A  19     -25.417   0.020  -1.649  1.00 10.00      A   
ATOM    105  C   SER A  19     -22.270   1.204  -1.605  1.00 10.00      A   
ATOM    106  O   SER A  19     -21.272   0.739  -2.163  1.00 10.00      A   
ATOM    107  N   PHE A  20     -22.815   2.364  -1.946  1.00 10.00      A   
ATOM    108  HN  PHE A  20     -23.598   2.686  -1.448  1.00 10.00      A   
ATOM    109  CA  PHE A  20     -22.286   3.175  -3.037  1.00 10.00      A   
ATOM    110  CB  PHE A  20     -23.430   3.765  -3.864  1.00 10.00      A   
ATOM    111  CG  PHE A  20     -24.436   2.742  -4.315  1.00 10.00      A   
ATOM    112  CD1 PHE A  20     -25.746   2.797  -3.869  1.00 10.00      A   
ATOM    113  CD2 PHE A  20     -24.069   1.725  -5.181  1.00 10.00      A   
ATOM    114  CE1 PHE A  20     -26.671   1.856  -4.280  1.00 10.00      A   
ATOM    115  CE2 PHE A  20     -24.989   0.783  -5.597  1.00 10.00      A   
ATOM    116  CZ  PHE A  20     -26.291   0.848  -5.145  1.00 10.00      A   
ATOM    117  C   PHE A  20     -21.390   4.283  -2.489  1.00 10.00      A   
ATOM    118  O   PHE A  20     -21.081   5.259  -3.177  1.00 10.00      A   
ATOM    119  N   ILE A  21     -20.990   4.122  -1.238  1.00 10.00      A   
ATOM    120  HN  ILE A  21     -21.285   3.326  -0.747  1.00 10.00      A   
ATOM    121  CA  ILE A  21     -20.119   5.079  -0.567  1.00 10.00      A   
ATOM    122  CB  ILE A  21     -20.831   5.754   0.635  1.00 10.00      A   
ATOM    123  CG1 ILE A  21     -22.159   6.384   0.192  1.00 10.00      A   
ATOM    124  CG2 ILE A  21     -19.926   6.799   1.278  1.00 10.00      A   
ATOM    125  CD1 ILE A  21     -22.996   6.930   1.327  1.00 10.00      A   
ATOM    126  C   ILE A  21     -18.862   4.358  -0.086  1.00 10.00      A   
ATOM    127  O   ILE A  21     -18.846   3.764   0.994  1.00 10.00      A   
ATOM    128  N   GLN A  22     -17.822   4.391  -0.906  1.00 10.00      A   
ATOM    129  HN  GLN A  22     -17.904   4.871  -1.761  1.00 10.00      A   
ATOM    130  CA  GLN A  22     -16.566   3.728  -0.576  1.00 10.00      A   
ATOM    131  CB  GLN A  22     -16.081   2.890  -1.756  1.00 10.00      A   
ATOM    132  CG  GLN A  22     -16.824   1.579  -1.913  1.00 10.00      A   
ATOM    133  CD  GLN A  22     -16.362   0.536  -0.924  1.00 10.00      A   
ATOM    134  OE1 GLN A  22     -16.906   0.413   0.172  1.00 10.00      A   
ATOM    135  NE2 GLN A  22     -15.357  -0.227  -1.310  1.00 10.00      A   
ATOM    136 HE21 GLN A  22     -14.979  -0.075  -2.204  1.00 10.00      A   
ATOM    137 HE22 GLN A  22     -15.021  -0.909  -0.694  1.00 10.00      A   
ATOM    138  C   GLN A  22     -15.485   4.707  -0.138  1.00 10.00      A   
ATOM    139  O   GLN A  22     -14.461   4.309   0.430  1.00 10.00      A   
ATOM    140  N   LEU A  23     -15.704   5.984  -0.404  1.00 10.00      A   
ATOM    141  HN  LEU A  23     -16.529   6.244  -0.867  1.00 10.00      A   
ATOM    142  CA  LEU A  23     -14.747   7.012  -0.024  1.00 10.00      A   
ATOM    143  CB  LEU A  23     -15.037   8.311  -0.780  1.00 10.00      A   
ATOM    144  CG  LEU A  23     -13.846   9.250  -0.984  1.00 10.00      A   
ATOM    145  CD1 LEU A  23     -12.865   8.659  -1.989  1.00 10.00      A   
ATOM    146  CD2 LEU A  23     -14.313  10.630  -1.426  1.00 10.00      A   
ATOM    147  C   LEU A  23     -14.827   7.254   1.474  1.00 10.00      A   
ATOM    148  O   LEU A  23     -15.891   7.589   1.995  1.00 10.00      A   
ATOM    149  N   ASP A  24     -13.702   7.091   2.160  1.00 10.00      A   
ATOM    150  HN  ASP A  24     -12.880   6.858   1.682  1.00 10.00      A   
ATOM    151  CA  ASP A  24     -13.654   7.276   3.608  1.00 10.00      A   
ATOM    152  CB  ASP A  24     -12.282   6.899   4.181  1.00 10.00      A   
ATOM    153  CG  ASP A  24     -12.169   5.422   4.520  1.00 10.00      A   
ATOM    154  OD1 ASP A  24     -12.492   5.044   5.665  1.00 10.00      A   
ATOM    155  OD2 ASP A  24     -11.754   4.634   3.638  1.00 10.00      A   
ATOM    156  C   ASP A  24     -14.021   8.703   3.988  1.00 10.00      A   
ATOM    157  O   ASP A  24     -14.669   8.936   5.007  1.00 10.00      A   
ATOM    158  N   LYS A  25     -13.628   9.657   3.149  1.00 10.00      A   
ATOM    159  HN  LYS A  25     -13.117   9.409   2.349  1.00 10.00      A   
ATOM    160  CA  LYS A  25     -13.929  11.063   3.392  1.00 10.00      A   
ATOM    161  CB  LYS A  25     -13.304  11.944   2.313  1.00 10.00      A   
ATOM    162  CG  LYS A  25     -11.800  12.092   2.449  1.00 10.00      A   
ATOM    163  CD  LYS A  25     -11.264  13.156   1.511  1.00 10.00      A   
ATOM    164  CE  LYS A  25     -10.022  13.812   2.091  1.00 10.00      A   
ATOM    165  NZ  LYS A  25     -10.328  14.556   3.344  1.00 10.00      A   
ATOM    166  HZ1 LYS A  25      -9.468  14.999   3.716  1.00 10.00      A   
ATOM    167  HZ2 LYS A  25     -10.705  13.903   4.073  1.00 10.00      A   
ATOM    168  HZ3 LYS A  25     -11.037  15.294   3.161  1.00 10.00      A   
ATOM    169  C   LYS A  25     -15.435  11.293   3.459  1.00 10.00      A   
ATOM    170  O   LYS A  25     -15.930  11.981   4.351  1.00 10.00      A   
ATOM    171  N   ASP A  26     -16.159  10.703   2.517  1.00 10.00      A   
ATOM    172  HN  ASP A  26     -15.708  10.168   1.832  1.00 10.00      A   
ATOM    173  CA  ASP A  26     -17.613  10.829   2.484  1.00 10.00      A   
ATOM    174  CB  ASP A  26     -18.179  10.304   1.159  1.00 10.00      A   
ATOM    175  CG  ASP A  26     -18.206  11.329   0.039  1.00 10.00      A   
ATOM    176  OD1 ASP A  26     -18.185  12.546   0.322  1.00 10.00      A   
ATOM    177  OD2 ASP A  26     -18.258  10.915  -1.137  1.00 10.00      A   
ATOM    178  C   ASP A  26     -18.212  10.022   3.627  1.00 10.00      A   
ATOM    179  O   ASP A  26     -19.165  10.449   4.275  1.00 10.00      A   
ATOM    180  N   ARG A  27     -17.625   8.853   3.872  1.00 10.00      A   
ATOM    181  HN  ARG A  27     -16.863   8.582   3.311  1.00 10.00      A   
ATOM    182  CA  ARG A  27     -18.069   7.952   4.930  1.00 10.00      A   
ATOM    183  CB  ARG A  27     -17.187   6.701   4.954  1.00 10.00      A   
ATOM    184  CG  ARG A  27     -17.663   5.587   4.039  1.00 10.00      A   
ATOM    185  CD  ARG A  27     -18.942   4.976   4.573  1.00 10.00      A   
ATOM    186  NE  ARG A  27     -19.432   3.874   3.749  1.00 10.00      A   
ATOM    187  HE  ARG A  27     -19.402   3.993   2.771  1.00 10.00      A   
ATOM    188  CZ  ARG A  27     -19.912   2.739   4.246  1.00 10.00      A   
ATOM    189  NH1 ARG A  27     -19.960   2.559   5.563  1.00 10.00      A   
ATOM    190 HH11 ARG A  27     -20.335   1.674   5.961  1.00 10.00      A   
ATOM    191 HH12 ARG A  27     -19.614   3.312   6.215  1.00 10.00      A   
ATOM    192  NH2 ARG A  27     -20.366   1.795   3.428  1.00 10.00      A   
ATOM    193 HH21 ARG A  27     -20.355   1.945   2.394  1.00 10.00      A   
ATOM    194 HH22 ARG A  27     -20.735   0.897   3.815  1.00 10.00      A   
ATOM    195  C   ARG A  27     -18.044   8.632   6.296  1.00 10.00      A   
ATOM    196  O   ARG A  27     -18.981   8.500   7.087  1.00 10.00      A   
ATOM    197  N   ASN A  28     -16.973   9.370   6.560  1.00 10.00      A   
ATOM    198  HN  ASN A  28     -16.259   9.435   5.886  1.00 10.00      A   
ATOM    199  CA  ASN A  28     -16.818  10.074   7.829  1.00 10.00      A   
ATOM    200  CB  ASN A  28     -15.462  10.769   7.910  1.00 10.00      A   
ATOM    201  CG  ASN A  28     -14.310   9.791   8.013  1.00 10.00      A   
ATOM    202  OD1 ASN A  28     -14.471   8.664   8.492  1.00 10.00      A   
ATOM    203  ND2 ASN A  28     -13.142  10.221   7.569  1.00 10.00      A   
ATOM    204 HD21 ASN A  28     -13.090  11.131   7.207  1.00 10.00      A   
ATOM    205 HD22 ASN A  28     -12.370   9.609   7.617  1.00 10.00      A   
ATOM    206  C   ASN A  28     -17.937  11.080   8.042  1.00 10.00      A   
ATOM    207  O   ASN A  28     -18.466  11.205   9.147  1.00 10.00      A   
ATOM    208  N   SER A  29     -18.306  11.786   6.979  1.00 10.00      A   
ATOM    209  HN  SER A  29     -17.842  11.642   6.124  1.00 10.00      A   
ATOM    210  CA  SER A  29     -19.372  12.773   7.048  1.00 10.00      A   
ATOM    211  CB  SER A  29     -19.469  13.539   5.730  1.00 10.00      A   
ATOM    212  OG  SER A  29     -18.204  14.075   5.373  1.00 10.00      A   
ATOM    213  HG  SER A  29     -18.075  13.991   4.419  1.00 10.00      A   
ATOM    214  C   SER A  29     -20.706  12.112   7.387  1.00 10.00      A   
ATOM    215  O   SER A  29     -21.532  12.689   8.095  1.00 10.00      A   
ATOM    216  N   VAL A  30     -20.895  10.886   6.902  1.00 10.00      A   
ATOM    217  HN  VAL A  30     -20.188  10.473   6.361  1.00 10.00      A   
ATOM    218  CA  VAL A  30     -22.118  10.135   7.154  1.00 10.00      A   
ATOM    219  CB  VAL A  30     -22.141   8.813   6.357  1.00 10.00      A   
ATOM    220  CG1 VAL A  30     -23.394   8.011   6.668  1.00 10.00      A   
ATOM    221  CG2 VAL A  30     -22.043   9.087   4.867  1.00 10.00      A   
ATOM    222  C   VAL A  30     -22.264   9.835   8.644  1.00 10.00      A   
ATOM    223  O   VAL A  30     -23.339   9.994   9.219  1.00 10.00      A   
ATOM    224  N   SER A  31     -21.165   9.450   9.275  1.00 10.00      A   
ATOM    225  HN  SER A  31     -20.326   9.369   8.770  1.00 10.00      A   
ATOM    226  CA  SER A  31     -21.170   9.128  10.696  1.00 10.00      A   
ATOM    227  CB  SER A  31     -19.949   8.271  11.045  1.00 10.00      A   
ATOM    228  OG  SER A  31     -18.741   8.856  10.575  1.00 10.00      A   
ATOM    229  HG  SER A  31     -18.935   9.690  10.126  1.00 10.00      A   
ATOM    230  C   SER A  31     -21.221  10.381  11.578  1.00 10.00      A   
ATOM    231  O   SER A  31     -21.050  10.301  12.792  1.00 10.00      A   
ATOM    232  N   LEU A  32     -21.460  11.533  10.965  1.00 10.00      A   
ATOM    233  HN  LEU A  32     -21.598  11.540   9.992  1.00 10.00      A   
ATOM    234  CA  LEU A  32     -21.521  12.790  11.704  1.00 10.00      A   
ATOM    235  CB  LEU A  32     -20.367  13.704  11.292  1.00 10.00      A   
ATOM    236  CG  LEU A  32     -19.015  13.419  11.938  1.00 10.00      A   
ATOM    237  CD1 LEU A  32     -17.930  14.249  11.278  1.00 10.00      A   
ATOM    238  CD2 LEU A  32     -19.076  13.705  13.427  1.00 10.00      A   
ATOM    239  C   LEU A  32     -22.847  13.511  11.500  1.00 10.00      A   
ATOM    240  O   LEU A  32     -23.038  14.619  11.995  1.00 10.00      A   
ATOM    241  N   VAL A  33     -23.762  12.892  10.770  1.00 10.00      A   
ATOM    242  HN  VAL A  33     -23.565  12.005  10.396  1.00 10.00      A   
ATOM    243  CA  VAL A  33     -25.059  13.512  10.516  1.00 10.00      A   
ATOM    244  CB  VAL A  33     -25.704  13.038   9.195  1.00 10.00      A   
ATOM    245  CG1 VAL A  33     -24.796  13.348   8.016  1.00 10.00      A   
ATOM    246  CG2 VAL A  33     -26.039  11.560   9.240  1.00 10.00      A   
ATOM    247  C   VAL A  33     -26.022  13.316  11.687  1.00 10.00      A   
ATOM    248  O   VAL A  33     -26.791  14.217  12.020  1.00 10.00      A   
ATOM    249  N   CYS A  34     -25.957  12.144  12.310  1.00 10.00      A   
ATOM    250  HN  CYS A  34     -25.307  11.480  12.006  1.00 10.00      A   
ATOM    251  CA  CYS A  34     -26.814  11.816  13.442  1.00 10.00      A   
ATOM    252  CB  CYS A  34     -28.282  11.714  13.012  1.00 10.00      A   
ATOM    253  SG  CYS A  34     -28.650  10.355  11.875  1.00 10.00      A   
ATOM    254  HG  CYS A  34     -29.964  10.331  11.683  1.00 10.00      A   
ATOM    255  C   CYS A  34     -26.358  10.505  14.070  1.00 10.00      A   
ATOM    256  O   CYS A  34     -25.575   9.762  13.470  1.00 10.00      A   
ATOM    257  N   LYS A  35     -26.851  10.220  15.270  1.00 10.00      A   
ATOM    258  HN  LYS A  35     -27.491  10.850  15.689  1.00 10.00      A   
ATOM    259  CA  LYS A  35     -26.481   8.997  15.982  1.00 10.00      A   
ATOM    260  CB  LYS A  35     -26.934   9.057  17.444  1.00 10.00      A   
ATOM    261  CG  LYS A  35     -26.139  10.048  18.284  1.00 10.00      A   
ATOM    262  CD  LYS A  35     -26.864  10.428  19.568  1.00 10.00      A   
ATOM    263  CE  LYS A  35     -27.000   9.249  20.520  1.00 10.00      A   
ATOM    264  NZ  LYS A  35     -25.690   8.802  21.067  1.00 10.00      A   
ATOM    265  HZ1 LYS A  35     -25.165   9.611  21.471  1.00 10.00      A   
ATOM    266  HZ2 LYS A  35     -25.113   8.372  20.319  1.00 10.00      A   
ATOM    267  HZ3 LYS A  35     -25.842   8.097  21.818  1.00 10.00      A   
ATOM    268  C   LYS A  35     -27.032   7.752  15.292  1.00 10.00      A   
ATOM    269  O   LYS A  35     -26.422   6.687  15.341  1.00 10.00      A   
ATOM    270  N   SER A  36     -28.182   7.899  14.641  1.00 10.00      A   
ATOM    271  HN  SER A  36     -28.624   8.776  14.647  1.00 10.00      A   
ATOM    272  CA  SER A  36     -28.813   6.790  13.937  1.00 10.00      A   
ATOM    273  CB  SER A  36     -30.190   7.212  13.411  1.00 10.00      A   
ATOM    274  OG  SER A  36     -30.842   6.149  12.732  1.00 10.00      A   
ATOM    275  HG  SER A  36     -30.693   5.320  13.212  1.00 10.00      A   
ATOM    276  C   SER A  36     -27.933   6.284  12.797  1.00 10.00      A   
ATOM    277  O   SER A  36     -27.599   5.101  12.737  1.00 10.00      A   
ATOM    278  N   TRP A  37     -27.533   7.191  11.916  1.00 10.00      A   
ATOM    279  HN  TRP A  37     -27.800   8.131  12.036  1.00 10.00      A   
ATOM    280  CA  TRP A  37     -26.704   6.826  10.775  1.00 10.00      A   
ATOM    281  CB  TRP A  37     -26.596   7.981   9.773  1.00 10.00      A   
ATOM    282  CG  TRP A  37     -27.826   8.184   8.927  1.00 10.00      A   
ATOM    283  CD1 TRP A  37     -29.119   7.927   9.282  1.00 10.00      A   
ATOM    284  CD2 TRP A  37     -27.875   8.695   7.586  1.00 10.00      A   
ATOM    285  NE1 TRP A  37     -29.967   8.245   8.251  1.00 10.00      A   
ATOM    286  HE1 TRP A  37     -30.943   8.150   8.266  1.00 10.00      A   
ATOM    287  CE2 TRP A  37     -29.230   8.718   7.197  1.00 10.00      A   
ATOM    288  CE3 TRP A  37     -26.907   9.135   6.679  1.00 10.00      A   
ATOM    289  CZ2 TRP A  37     -29.639   9.164   5.942  1.00 10.00      A   
ATOM    290  CZ3 TRP A  37     -27.315   9.577   5.434  1.00 10.00      A   
ATOM    291  CH2 TRP A  37     -28.669   9.588   5.077  1.00 10.00      A   
ATOM    292  C   TRP A  37     -25.323   6.346  11.212  1.00 10.00      A   
ATOM    293  O   TRP A  37     -24.722   5.501  10.554  1.00 10.00      A   
ATOM    294  N   TYR A  38     -24.832   6.876  12.329  1.00 10.00      A   
ATOM    295  HN  TYR A  38     -25.361   7.547  12.814  1.00 10.00      A   
ATOM    296  CA  TYR A  38     -23.522   6.493  12.852  1.00 10.00      A   
ATOM    297  CB  TYR A  38     -23.186   7.313  14.109  1.00 10.00      A   
ATOM    298  CG  TYR A  38     -21.978   6.819  14.879  1.00 10.00      A   
ATOM    299  CD1 TYR A  38     -22.125   6.200  16.114  1.00 10.00      A   
ATOM    300  CD2 TYR A  38     -20.694   6.971  14.371  1.00 10.00      A   
ATOM    301  CE1 TYR A  38     -21.028   5.743  16.820  1.00 10.00      A   
ATOM    302  CE2 TYR A  38     -19.592   6.517  15.070  1.00 10.00      A   
ATOM    303  CZ  TYR A  38     -19.763   5.904  16.294  1.00 10.00      A   
ATOM    304  OH  TYR A  38     -18.667   5.444  16.992  1.00 10.00      A   
ATOM    305  HH  TYR A  38     -17.972   6.116  16.986  1.00 10.00      A   
ATOM    306  C   TYR A  38     -23.466   4.995  13.157  1.00 10.00      A   
ATOM    307  O   TYR A  38     -22.482   4.320  12.833  1.00 10.00      A   
ATOM    308  N   GLU A  39     -24.532   4.482  13.767  1.00 10.00      A   
ATOM    309  HN  GLU A  39     -25.289   5.071  13.983  1.00 10.00      A   
ATOM    310  CA  GLU A  39     -24.612   3.068  14.126  1.00 10.00      A   
ATOM    311  CB  GLU A  39     -25.798   2.817  15.067  1.00 10.00      A   
ATOM    312  CG  GLU A  39     -25.600   3.357  16.479  1.00 10.00      A   
ATOM    313  CD  GLU A  39     -24.639   2.520  17.308  1.00 10.00      A   
ATOM    314  OE1 GLU A  39     -23.852   1.745  16.723  1.00 10.00      A   
ATOM    315  OE2 GLU A  39     -24.677   2.624  18.551  1.00 10.00      A   
ATOM    316  C   GLU A  39     -24.707   2.175  12.889  1.00 10.00      A   
ATOM    317  O   GLU A  39     -24.249   1.033  12.895  1.00 10.00      A   
ATOM    318  N   ILE A  40     -25.300   2.699  11.831  1.00 10.00      A   
ATOM    319  HN  ILE A  40     -25.652   3.610  11.883  1.00 10.00      A   
ATOM    320  CA  ILE A  40     -25.442   1.946  10.596  1.00 10.00      A   
ATOM    321  CB  ILE A  40     -26.585   2.507   9.725  1.00 10.00      A   
ATOM    322  CG1 ILE A  40     -27.861   2.658  10.559  1.00 10.00      A   
ATOM    323  CG2 ILE A  40     -26.839   1.602   8.529  1.00 10.00      A   
ATOM    324  CD1 ILE A  40     -28.951   3.446   9.870  1.00 10.00      A   
ATOM    325  C   ILE A  40     -24.136   1.979   9.804  1.00 10.00      A   
ATOM    326  O   ILE A  40     -23.692   0.959   9.277  1.00 10.00      A   
ATOM    327  N   GLU A  41     -23.521   3.158   9.742  1.00 10.00      A   
ATOM    328  HN  GLU A  41     -23.932   3.930  10.195  1.00 10.00      A   
ATOM    329  CA  GLU A  41     -22.265   3.356   9.020  1.00 10.00      A   
ATOM    330  CB  GLU A  41     -21.816   4.817   9.170  1.00 10.00      A   
ATOM    331  CG  GLU A  41     -20.890   5.324   8.075  1.00 10.00      A   
ATOM    332  CD  GLU A  41     -19.446   4.922   8.294  1.00 10.00      A   
ATOM    333  OE1 GLU A  41     -18.809   5.445   9.234  1.00 10.00      A   
ATOM    334  OE2 GLU A  41     -18.938   4.085   7.520  1.00 10.00      A   
ATOM    335  C   GLU A  41     -21.177   2.413   9.530  1.00 10.00      A   
ATOM    336  O   GLU A  41     -20.511   1.730   8.748  1.00 10.00      A   
ATOM    337  N   ARG A  42     -21.041   2.343  10.850  1.00 10.00      A   
ATOM    338  HN  ARG A  42     -21.641   2.876  11.417  1.00 10.00      A   
ATOM    339  CA  ARG A  42     -20.027   1.503  11.485  1.00 10.00      A   
ATOM    340  CB  ARG A  42     -19.955   1.787  12.987  1.00 10.00      A   
ATOM    341  CG  ARG A  42     -21.240   1.487  13.742  1.00 10.00      A   
ATOM    342  CD  ARG A  42     -21.069   1.684  15.239  1.00 10.00      A   
ATOM    343  NE  ARG A  42     -20.285   0.610  15.848  1.00 10.00      A   
ATOM    344  HE  ARG A  42     -19.402   0.413  15.454  1.00 10.00      A   
ATOM    345  CZ  ARG A  42     -20.701  -0.118  16.886  1.00 10.00      A   
ATOM    346  NH1 ARG A  42     -21.896   0.102  17.429  1.00 10.00      A   
ATOM    347 HH11 ARG A  42     -22.529   0.856  17.046  1.00 10.00      A   
ATOM    348 HH12 ARG A  42     -22.213  -0.467  18.243  1.00 10.00      A   
ATOM    349  NH2 ARG A  42     -19.919  -1.063  17.388  1.00 10.00      A   
ATOM    350 HH21 ARG A  42     -20.243  -1.634  18.200  1.00 10.00      A   
ATOM    351 HH22 ARG A  42     -18.972  -1.241  16.980  1.00 10.00      A   
ATOM    352  C   ARG A  42     -20.232   0.005  11.230  1.00 10.00      A   
ATOM    353  O   ARG A  42     -19.343  -0.803  11.499  1.00 10.00      A   
ATOM    354  N   TRP A  43     -21.387  -0.365  10.699  1.00 10.00      A   
ATOM    355  HN  TRP A  43     -22.058   0.317  10.482  1.00 10.00      A   
ATOM    356  CA  TRP A  43     -21.678  -1.765  10.425  1.00 10.00      A   
ATOM    357  CB  TRP A  43     -22.996  -2.181  11.087  1.00 10.00      A   
ATOM    358  CG  TRP A  43     -22.849  -2.616  12.516  1.00 10.00      A   
ATOM    359  CD1 TRP A  43     -22.848  -1.817  13.622  1.00 10.00      A   
ATOM    360  CD2 TRP A  43     -22.688  -3.959  12.991  1.00 10.00      A   
ATOM    361  NE1 TRP A  43     -22.701  -2.581  14.757  1.00 10.00      A   
ATOM    362  HE1 TRP A  43     -22.671  -2.237  15.678  1.00 10.00      A   
ATOM    363  CE2 TRP A  43     -22.599  -3.898  14.395  1.00 10.00      A   
ATOM    364  CE3 TRP A  43     -22.610  -5.205  12.365  1.00 10.00      A   
ATOM    365  CZ2 TRP A  43     -22.440  -5.037  15.183  1.00 10.00      A   
ATOM    366  CZ3 TRP A  43     -22.451  -6.334  13.147  1.00 10.00      A   
ATOM    367  CH2 TRP A  43     -22.368  -6.243  14.541  1.00 10.00      A   
ATOM    368  C   TRP A  43     -21.724  -2.055   8.925  1.00 10.00      A   
ATOM    369  O   TRP A  43     -22.205  -3.110   8.505  1.00 10.00      A   
ATOM    370  N   CYS A  44     -21.230  -1.125   8.113  1.00 10.00      A   
ATOM    371  HN  CYS A  44     -20.869  -0.292   8.489  1.00 10.00      A   
ATOM    372  CA  CYS A  44     -21.239  -1.326   6.669  1.00 10.00      A   
ATOM    373  CB  CYS A  44     -22.521  -0.765   6.049  1.00 10.00      A   
ATOM    374  SG  CYS A  44     -22.823   0.978   6.417  1.00 10.00      A   
ATOM    375  HG  CYS A  44     -23.268   1.058   7.668  1.00 10.00      A   
ATOM    376  C   CYS A  44     -20.004  -0.762   5.965  1.00 10.00      A   
ATOM    377  O   CYS A  44     -19.976  -0.690   4.736  1.00 10.00      A   
ATOM    378  N   ARG A  45     -18.990  -0.343   6.723  1.00 10.00      A   
ATOM    379  HN  ARG A  45     -19.053  -0.401   7.699  1.00 10.00      A   
ATOM    380  CA  ARG A  45     -17.775   0.187   6.103  1.00 10.00      A   
ATOM    381  CB  ARG A  45     -17.079   1.248   6.965  1.00 10.00      A   
ATOM    382  CG  ARG A  45     -16.232   2.216   6.143  1.00 10.00      A   
ATOM    383  CD  ARG A  45     -15.369   3.119   7.012  1.00 10.00      A   
ATOM    384  NE  ARG A  45     -16.134   4.204   7.621  1.00 10.00      A   
ATOM    385  HE  ARG A  45     -17.074   4.012   7.871  1.00 10.00      A   
ATOM    386  CZ  ARG A  45     -15.655   5.432   7.834  1.00 10.00      A   
ATOM    387  NH1 ARG A  45     -14.416   5.752   7.472  1.00 10.00      A   
ATOM    388 HH11 ARG A  45     -13.795   5.044   7.007  1.00 10.00      A   
ATOM    389 HH12 ARG A  45     -14.054   6.714   7.643  1.00 10.00      A   
ATOM    390  NH2 ARG A  45     -16.420   6.346   8.418  1.00 10.00      A   
ATOM    391 HH21 ARG A  45     -17.404   6.102   8.715  1.00 10.00      A   
ATOM    392 HH22 ARG A  45     -16.051   7.307   8.589  1.00 10.00      A   
ATOM    393  C   ARG A  45     -16.828  -0.961   5.762  1.00 10.00      A   
ATOM    394  O   ARG A  45     -16.316  -1.640   6.645  1.00 10.00      A   
ATOM    395  N   ARG A  46     -16.607  -1.165   4.474  1.00 10.00      A   
ATOM    396  HN  ARG A  46     -17.015  -0.556   3.822  1.00 10.00      A   
ATOM    397  CA  ARG A  46     -15.759  -2.250   3.994  1.00 10.00      A   
ATOM    398  CB  ARG A  46     -16.031  -2.512   2.509  1.00 10.00      A   
ATOM    399  CG  ARG A  46     -17.484  -2.809   2.178  1.00 10.00      A   
ATOM    400  CD  ARG A  46     -17.703  -2.869   0.677  1.00 10.00      A   
ATOM    401  NE  ARG A  46     -19.076  -3.233   0.334  1.00 10.00      A   
ATOM    402  HE  ARG A  46     -19.494  -3.959   0.855  1.00 10.00      A   
ATOM    403  CZ  ARG A  46     -19.786  -2.644  -0.630  1.00 10.00      A   
ATOM    404  NH1 ARG A  46     -19.258  -1.655  -1.346  1.00 10.00      A   
ATOM    405 HH11 ARG A  46     -19.819  -1.199  -2.102  1.00 10.00      A   
ATOM    406 HH12 ARG A  46     -18.287  -1.329  -1.154  1.00 10.00      A   
ATOM    407  NH2 ARG A  46     -21.033  -3.031  -0.868  1.00 10.00      A   
ATOM    408 HH21 ARG A  46     -21.470  -3.792  -0.301  1.00 10.00      A   
ATOM    409 HH22 ARG A  46     -21.585  -2.577  -1.627  1.00 10.00      A   
ATOM    410  C   ARG A  46     -14.275  -1.958   4.187  1.00 10.00      A   
ATOM    411  O   ARG A  46     -13.499  -2.843   4.553  1.00 10.00      A   
ATOM    412  N   LYS A  47     -13.884  -0.721   3.951  1.00 10.00      A   
ATOM    413  HN  LYS A  47     -14.550  -0.042   3.715  1.00 10.00      A   
ATOM    414  CA  LYS A  47     -12.483  -0.344   4.057  1.00 10.00      A   
ATOM    415  CB  LYS A  47     -11.962   0.117   2.692  1.00 10.00      A   
ATOM    416  CG  LYS A  47     -12.878   1.109   1.987  1.00 10.00      A   
ATOM    417  CD  LYS A  47     -12.372   1.450   0.593  1.00 10.00      A   
ATOM    418  CE  LYS A  47     -11.255   2.479   0.643  1.00 10.00      A   
ATOM    419  NZ  LYS A  47     -11.724   3.799   1.152  1.00 10.00      A   
ATOM    420  HZ1 LYS A  47     -11.049   4.541   0.886  1.00 10.00      A   
ATOM    421  HZ2 LYS A  47     -11.798   3.785   2.197  1.00 10.00      A   
ATOM    422  HZ3 LYS A  47     -12.655   4.028   0.754  1.00 10.00      A   
ATOM    423  C   LYS A  47     -12.250   0.741   5.094  1.00 10.00      A   
ATOM    424  O   LYS A  47     -13.046   1.667   5.230  1.00 10.00      A   
ATOM    425  N   VAL A  48     -11.155   0.605   5.827  1.00 10.00      A   
ATOM    426  HN  VAL A  48     -10.579  -0.177   5.679  1.00 10.00      A   
ATOM    427  CA  VAL A  48     -10.768   1.580   6.839  1.00 10.00      A   
ATOM    428  CB  VAL A  48     -10.868   1.019   8.277  1.00 10.00      A   
ATOM    429  CG1 VAL A  48     -12.321   0.919   8.712  1.00 10.00      A   
ATOM    430  CG2 VAL A  48     -10.176  -0.332   8.393  1.00 10.00      A   
ATOM    431  C   VAL A  48      -9.342   2.027   6.559  1.00 10.00      A   
ATOM    432  O   VAL A  48      -8.498   1.215   6.179  1.00 10.00      A   
ATOM    433  N   PHE A  49      -9.083   3.315   6.689  1.00 10.00      A   
ATOM    434  HN  PHE A  49      -9.797   3.930   6.965  1.00 10.00      A   
ATOM    435  CA  PHE A  49      -7.752   3.836   6.434  1.00 10.00      A   
ATOM    436  CB  PHE A  49      -7.759   4.801   5.245  1.00 10.00      A   
ATOM    437  CG  PHE A  49      -6.472   5.559   5.086  1.00 10.00      A   
ATOM    438  CD1 PHE A  49      -5.295   4.891   4.794  1.00 10.00      A   
ATOM    439  CD2 PHE A  49      -6.435   6.936   5.244  1.00 10.00      A   
ATOM    440  CE1 PHE A  49      -4.107   5.580   4.664  1.00 10.00      A   
ATOM    441  CE2 PHE A  49      -5.249   7.631   5.111  1.00 10.00      A   
ATOM    442  CZ  PHE A  49      -4.084   6.952   4.821  1.00 10.00      A   
ATOM    443  C   PHE A  49      -7.177   4.522   7.663  1.00 10.00      A   
ATOM    444  O   PHE A  49      -7.776   5.446   8.203  1.00 10.00      A   
ATOM    445  N   ILE A  50      -6.024   4.048   8.108  1.00 10.00      A   
ATOM    446  HN  ILE A  50      -5.618   3.275   7.655  1.00 10.00      A   
ATOM    447  CA  ILE A  50      -5.345   4.627   9.254  1.00 10.00      A   
ATOM    448  CB  ILE A  50      -5.193   3.604  10.403  1.00 10.00      A   
ATOM    449  CG1 ILE A  50      -6.553   2.998  10.778  1.00 10.00      A   
ATOM    450  CG2 ILE A  50      -4.545   4.248  11.618  1.00 10.00      A   
ATOM    451  CD1 ILE A  50      -7.544   3.991  11.352  1.00 10.00      A   
ATOM    452  C   ILE A  50      -3.967   5.133   8.819  1.00 10.00      A   
ATOM    453  O   ILE A  50      -3.046   4.345   8.590  1.00 10.00      A   
ATOM    454  N   GLY A  51      -3.839   6.450   8.711  1.00 10.00      A   
ATOM    455  HN  GLY A  51      -4.607   7.023   8.930  1.00 10.00      A   
ATOM    456  CA  GLY A  51      -2.590   7.059   8.275  1.00 10.00      A   
ATOM    457  C   GLY A  51      -1.475   6.999   9.305  1.00 10.00      A   
ATOM    458  O   GLY A  51      -0.367   7.464   9.049  1.00 10.00      A   
ATOM    459  N   ASN A  52      -1.763   6.435  10.467  1.00 10.00      A   
ATOM    460  HN  ASN A  52      -2.666   6.080  10.616  1.00 10.00      A   
ATOM    461  CA  ASN A  52      -0.769   6.315  11.530  1.00 10.00      A   
ATOM    462  CB  ASN A  52      -0.635   7.629  12.301  1.00 10.00      A   
ATOM    463  CG  ASN A  52       0.534   7.624  13.269  1.00 10.00      A   
ATOM    464  OD1 ASN A  52       0.412   7.174  14.404  1.00 10.00      A   
ATOM    465  ND2 ASN A  52       1.678   8.125  12.825  1.00 10.00      A   
ATOM    466 HD21 ASN A  52       1.712   8.469  11.904  1.00 10.00      A   
ATOM    467 HD22 ASN A  52       2.446   8.123  13.431  1.00 10.00      A   
ATOM    468  C   ASN A  52      -1.159   5.183  12.468  1.00 10.00      A   
ATOM    469  O   ASN A  52      -2.171   5.267  13.162  1.00 10.00      A   
ATOM    470  N   CYS A  53      -0.351   4.129  12.484  1.00 10.00      A   
ATOM    471  HN  CYS A  53       0.448   4.136  11.907  1.00 10.00      A   
ATOM    472  CA  CYS A  53      -0.611   2.946  13.310  1.00 10.00      A   
ATOM    473  CB  CYS A  53       0.478   1.894  13.100  1.00 10.00      A   
ATOM    474  SG  CYS A  53       2.148   2.470  13.470  1.00 10.00      A   
ATOM    475  HG  CYS A  53       2.270   3.696  12.986  1.00 10.00      A   
ATOM    476  C   CYS A  53      -0.769   3.255  14.802  1.00 10.00      A   
ATOM    477  O   CYS A  53      -1.322   2.447  15.547  1.00 10.00      A   
ATOM    478  N   TYR A  54      -0.302   4.415  15.236  1.00 10.00      A   
ATOM    479  HN  TYR A  54       0.109   5.042  14.601  1.00 10.00      A   
ATOM    480  CA  TYR A  54      -0.395   4.782  16.642  1.00 10.00      A   
ATOM    481  CB  TYR A  54       0.988   5.076  17.225  1.00 10.00      A   
ATOM    482  CG  TYR A  54       1.918   3.884  17.181  1.00 10.00      A   
ATOM    483  CD1 TYR A  54       3.180   3.985  16.613  1.00 10.00      A   
ATOM    484  CD2 TYR A  54       1.529   2.655  17.703  1.00 10.00      A   
ATOM    485  CE1 TYR A  54       4.032   2.894  16.568  1.00 10.00      A   
ATOM    486  CE2 TYR A  54       2.372   1.563  17.660  1.00 10.00      A   
ATOM    487  CZ  TYR A  54       3.621   1.687  17.093  1.00 10.00      A   
ATOM    488  OH  TYR A  54       4.468   0.602  17.054  1.00 10.00      A   
ATOM    489  HH  TYR A  54       4.804   0.430  17.954  1.00 10.00      A   
ATOM    490  C   TYR A  54      -1.362   5.939  16.880  1.00 10.00      A   
ATOM    491  O   TYR A  54      -1.418   6.499  17.975  1.00 10.00      A   
ATOM    492  N   ALA A  55      -2.134   6.288  15.857  1.00 10.00      A   
ATOM    493  HN  ALA A  55      -2.040   5.816  15.001  1.00 10.00      A   
ATOM    494  CA  ALA A  55      -3.108   7.370  15.970  1.00 10.00      A   
ATOM    495  CB  ALA A  55      -3.477   7.902  14.596  1.00 10.00      A   
ATOM    496  C   ALA A  55      -4.352   6.874  16.698  1.00 10.00      A   
ATOM    497  O   ALA A  55      -5.058   7.642  17.355  1.00 10.00      A   
ATOM    498  N   VAL A  56      -4.612   5.582  16.566  1.00 10.00      A   
ATOM    499  HN  VAL A  56      -4.017   5.030  16.019  1.00 10.00      A   
ATOM    500  CA  VAL A  56      -5.758   4.955  17.200  1.00 10.00      A   
ATOM    501  CB  VAL A  56      -7.009   5.025  16.291  1.00 10.00      A   
ATOM    502  CG1 VAL A  56      -6.799   4.260  14.989  1.00 10.00      A   
ATOM    503  CG2 VAL A  56      -8.258   4.548  17.018  1.00 10.00      A   
ATOM    504  C   VAL A  56      -5.429   3.503  17.543  1.00 10.00      A   
ATOM    505  O   VAL A  56      -4.709   2.830  16.799  1.00 10.00      A   
ATOM    506  N   SER A  57      -5.937   3.034  18.672  1.00 10.00      A   
ATOM    507  HN  SER A  57      -6.496   3.616  19.225  1.00 10.00      A   
ATOM    508  CA  SER A  57      -5.692   1.673  19.114  1.00 10.00      A   
ATOM    509  CB  SER A  57      -6.086   1.533  20.584  1.00 10.00      A   
ATOM    510  OG  SER A  57      -5.701   2.683  21.316  1.00 10.00      A   
ATOM    511  HG  SER A  57      -4.740   2.714  21.381  1.00 10.00      A   
ATOM    512  C   SER A  57      -6.463   0.667  18.258  1.00 10.00      A   
ATOM    513  O   SER A  57      -7.569   0.956  17.792  1.00 10.00      A   
ATOM    514  N   PRO A  58      -5.889  -0.528  18.041  1.00 10.00      A   
ATOM    515  CA  PRO A  58      -6.522  -1.579  17.237  1.00 10.00      A   
ATOM    516  CB  PRO A  58      -5.577  -2.778  17.403  1.00 10.00      A   
ATOM    517  CG  PRO A  58      -4.263  -2.183  17.772  1.00 10.00      A   
ATOM    518  CD  PRO A  58      -4.572  -0.944  18.562  1.00 10.00      A   
ATOM    519  C   PRO A  58      -7.909  -1.931  17.765  1.00 10.00      A   
ATOM    520  O   PRO A  58      -8.863  -2.072  16.996  1.00 10.00      A   
ATOM    521  N   ALA A  59      -8.016  -2.042  19.087  1.00 10.00      A   
ATOM    522  HN  ALA A  59      -7.219  -1.886  19.638  1.00 10.00      A   
ATOM    523  CA  ALA A  59      -9.274  -2.385  19.739  1.00 10.00      A   
ATOM    524  CB  ALA A  59      -9.070  -2.523  21.238  1.00 10.00      A   
ATOM    525  C   ALA A  59     -10.363  -1.358  19.443  1.00 10.00      A   
ATOM    526  O   ALA A  59     -11.527  -1.710  19.269  1.00 10.00      A   
ATOM    527  N   THR A  60      -9.976  -0.090  19.381  1.00 10.00      A   
ATOM    528  HN  THR A  60      -9.030   0.130  19.520  1.00 10.00      A   
ATOM    529  CA  THR A  60     -10.916   0.984  19.110  1.00 10.00      A   
ATOM    530  CB  THR A  60     -10.219   2.353  19.212  1.00 10.00      A   
ATOM    531  OG1 THR A  60      -9.241   2.300  20.258  1.00 10.00      A   
ATOM    532  HG1 THR A  60      -9.676   2.444  21.108  1.00 10.00      A   
ATOM    533  CG2 THR A  60     -11.230   3.444  19.530  1.00 10.00      A   
ATOM    534  C   THR A  60     -11.537   0.830  17.723  1.00 10.00      A   
ATOM    535  O   THR A  60     -12.749   0.980  17.556  1.00 10.00      A   
ATOM    536  N   VAL A  61     -10.701   0.513  16.739  1.00 10.00      A   
ATOM    537  HN  VAL A  61      -9.749   0.392  16.944  1.00 10.00      A   
ATOM    538  CA  VAL A  61     -11.165   0.335  15.368  1.00 10.00      A   
ATOM    539  CB  VAL A  61      -9.997   0.184  14.365  1.00 10.00      A   
ATOM    540  CG1 VAL A  61     -10.498   0.307  12.934  1.00 10.00      A   
ATOM    541  CG2 VAL A  61      -8.909   1.211  14.641  1.00 10.00      A   
ATOM    542  C   VAL A  61     -12.083  -0.880  15.265  1.00 10.00      A   
ATOM    543  O   VAL A  61     -13.155  -0.808  14.665  1.00 10.00      A   
ATOM    544  N   ILE A  62     -11.669  -1.986  15.879  1.00 10.00      A   
ATOM    545  HN  ILE A  62     -10.814  -1.973  16.358  1.00 10.00      A   
ATOM    546  CA  ILE A  62     -12.451  -3.219  15.858  1.00 10.00      A   
ATOM    547  CB  ILE A  62     -11.672  -4.396  16.493  1.00 10.00      A   
ATOM    548  CG1 ILE A  62     -10.308  -4.566  15.817  1.00 10.00      A   
ATOM    549  CG2 ILE A  62     -12.475  -5.685  16.392  1.00 10.00      A   
ATOM    550  CD1 ILE A  62      -9.397  -5.548  16.521  1.00 10.00      A   
ATOM    551  C   ILE A  62     -13.782  -3.033  16.588  1.00 10.00      A   
ATOM    552  O   ILE A  62     -14.801  -3.612  16.210  1.00 10.00      A   
ATOM    553  N   ARG A  63     -13.761  -2.218  17.637  1.00 10.00      A   
ATOM    554  HN  ARG A  63     -12.913  -1.801  17.899  1.00 10.00      A   
ATOM    555  CA  ARG A  63     -14.959  -1.943  18.416  1.00 10.00      A   
ATOM    556  CB  ARG A  63     -14.608  -1.139  19.667  1.00 10.00      A   
ATOM    557  CG  ARG A  63     -15.669  -1.189  20.751  1.00 10.00      A   
ATOM    558  CD  ARG A  63     -15.240  -2.096  21.889  1.00 10.00      A   
ATOM    559  NE  ARG A  63     -14.106  -1.545  22.636  1.00 10.00      A   
ATOM    560  HE  ARG A  63     -14.155  -0.596  22.898  1.00 10.00      A   
ATOM    561  CZ  ARG A  63     -13.037  -2.247  22.996  1.00 10.00      A   
ATOM    562  NH1 ARG A  63     -12.948  -3.533  22.679  1.00 10.00      A   
ATOM    563 HH11 ARG A  63     -12.112  -4.084  22.967  1.00 10.00      A   
ATOM    564 HH12 ARG A  63     -13.714  -3.999  22.142  1.00 10.00      A   
ATOM    565  NH2 ARG A  63     -12.051  -1.660  23.667  1.00 10.00      A   
ATOM    566 HH21 ARG A  63     -12.115  -0.644  23.910  1.00 10.00      A   
ATOM    567 HH22 ARG A  63     -11.211  -2.208  23.958  1.00 10.00      A   
ATOM    568  C   ARG A  63     -15.975  -1.171  17.585  1.00 10.00      A   
ATOM    569  O   ARG A  63     -17.149  -1.533  17.520  1.00 10.00      A   
ATOM    570  N   ARG A  64     -15.515  -0.107  16.945  1.00 10.00      A   
ATOM    571  HN  ARG A  64     -14.564   0.129  17.023  1.00 10.00      A   
ATOM    572  CA  ARG A  64     -16.391   0.714  16.128  1.00 10.00      A   
ATOM    573  CB  ARG A  64     -15.759   2.075  15.820  1.00 10.00      A   
ATOM    574  CG  ARG A  64     -16.682   3.014  15.058  1.00 10.00      A   
ATOM    575  CD  ARG A  64     -15.998   4.328  14.722  1.00 10.00      A   
ATOM    576  NE  ARG A  64     -16.634   4.987  13.581  1.00 10.00      A   
ATOM    577  HE  ARG A  64     -17.379   4.517  13.153  1.00 10.00      A   
ATOM    578  CZ  ARG A  64     -16.270   6.177  13.102  1.00 10.00      A   
ATOM    579  NH1 ARG A  64     -15.278   6.857  13.662  1.00 10.00      A   
ATOM    580 HH11 ARG A  64     -14.767   6.471  14.498  1.00 10.00      A   
ATOM    581 HH12 ARG A  64     -15.000   7.789  13.276  1.00 10.00      A   
ATOM    582  NH2 ARG A  64     -16.892   6.686  12.045  1.00 10.00      A   
ATOM    583 HH21 ARG A  64     -16.605   7.620  11.669  1.00 10.00      A   
ATOM    584 HH22 ARG A  64     -17.666   6.163  11.584  1.00 10.00      A   
ATOM    585  C   ARG A  64     -16.785  -0.005  14.842  1.00 10.00      A   
ATOM    586  O   ARG A  64     -17.961  -0.031  14.481  1.00 10.00      A   
ATOM    587  N   PHE A  65     -15.807  -0.599  14.165  1.00 10.00      A   
ATOM    588  HN  PHE A  65     -14.888  -0.575  14.521  1.00 10.00      A   
ATOM    589  CA  PHE A  65     -16.059  -1.308  12.917  1.00 10.00      A   
ATOM    590  CB  PHE A  65     -15.178  -0.756  11.791  1.00 10.00      A   
ATOM    591  CG  PHE A  65     -15.414   0.688  11.461  1.00 10.00      A   
ATOM    592  CD1 PHE A  65     -14.455   1.642  11.755  1.00 10.00      A   
ATOM    593  CD2 PHE A  65     -16.590   1.091  10.854  1.00 10.00      A   
ATOM    594  CE1 PHE A  65     -14.663   2.972  11.450  1.00 10.00      A   
ATOM    595  CE2 PHE A  65     -16.806   2.420  10.548  1.00 10.00      A   
ATOM    596  CZ  PHE A  65     -15.841   3.361  10.847  1.00 10.00      A   
ATOM    597  C   PHE A  65     -15.794  -2.804  13.068  1.00 10.00      A   
ATOM    598  O   PHE A  65     -14.657  -3.257  12.930  1.00 10.00      A   
ATOM    599  N   PRO A  66     -16.839  -3.591  13.355  1.00 10.00      A   
ATOM    600  CA  PRO A  66     -16.712  -5.041  13.514  1.00 10.00      A   
ATOM    601  CB  PRO A  66     -17.942  -5.392  14.349  1.00 10.00      A   
ATOM    602  CG  PRO A  66     -18.964  -4.383  13.948  1.00 10.00      A   
ATOM    603  CD  PRO A  66     -18.219  -3.128  13.581  1.00 10.00      A   
ATOM    604  C   PRO A  66     -16.755  -5.774  12.172  1.00 10.00      A   
ATOM    605  O   PRO A  66     -16.404  -6.953  12.089  1.00 10.00      A   
ATOM    606  N   LYS A  67     -17.168  -5.067  11.127  1.00 10.00      A   
ATOM    607  HN  LYS A  67     -17.396  -4.123  11.255  1.00 10.00      A   
ATOM    608  CA  LYS A  67     -17.269  -5.646   9.790  1.00 10.00      A   
ATOM    609  CB  LYS A  67     -18.705  -5.516   9.262  1.00 10.00      A   
ATOM    610  CG  LYS A  67     -19.685  -6.536   9.815  1.00 10.00      A   
ATOM    611  CD  LYS A  67     -21.049  -6.393   9.160  1.00 10.00      A   
ATOM    612  CE  LYS A  67     -21.974  -7.533   9.549  1.00 10.00      A   
ATOM    613  NZ  LYS A  67     -23.318  -7.390   8.934  1.00 10.00      A   
ATOM    614  HZ1 LYS A  67     -23.231  -7.183   7.920  1.00 10.00      A   
ATOM    615  HZ2 LYS A  67     -23.838  -6.614   9.388  1.00 10.00      A   
ATOM    616  HZ3 LYS A  67     -23.862  -8.270   9.052  1.00 10.00      A   
ATOM    617  C   LYS A  67     -16.312  -4.955   8.823  1.00 10.00      A   
ATOM    618  O   LYS A  67     -16.721  -4.079   8.068  1.00 10.00      A   
ATOM    619  N   VAL A  68     -15.043  -5.342   8.849  1.00 10.00      A   
ATOM    620  HN  VAL A  68     -14.770  -6.048   9.471  1.00 10.00      A   
ATOM    621  CA  VAL A  68     -14.044  -4.743   7.970  1.00 10.00      A   
ATOM    622  CB  VAL A  68     -12.872  -4.137   8.777  1.00 10.00      A   
ATOM    623  CG1 VAL A  68     -11.766  -3.637   7.857  1.00 10.00      A   
ATOM    624  CG2 VAL A  68     -13.375  -3.006   9.660  1.00 10.00      A   
ATOM    625  C   VAL A  68     -13.515  -5.769   6.971  1.00 10.00      A   
ATOM    626  O   VAL A  68     -13.316  -6.936   7.315  1.00 10.00      A   
ATOM    627  N   ARG A  69     -13.313  -5.329   5.732  1.00 10.00      A   
ATOM    628  HN  ARG A  69     -13.504  -4.384   5.524  1.00 10.00      A   
ATOM    629  CA  ARG A  69     -12.804  -6.197   4.675  1.00 10.00      A   
ATOM    630  CB  ARG A  69     -13.679  -6.092   3.424  1.00 10.00      A   
ATOM    631  CG  ARG A  69     -15.160  -6.326   3.664  1.00 10.00      A   
ATOM    632  CD  ARG A  69     -15.445  -7.772   4.032  1.00 10.00      A   
ATOM    633  NE  ARG A  69     -16.879  -8.026   4.140  1.00 10.00      A   
ATOM    634  HE  ARG A  69     -17.377  -7.506   4.813  1.00 10.00      A   
ATOM    635  CZ  ARG A  69     -17.536  -8.904   3.383  1.00 10.00      A   
ATOM    636  NH1 ARG A  69     -16.886  -9.612   2.464  1.00 10.00      A   
ATOM    637 HH11 ARG A  69     -15.850  -9.478   2.327  1.00 10.00      A   
ATOM    638 HH12 ARG A  69     -17.394 -10.302   1.870  1.00 10.00      A   
ATOM    639  NH2 ARG A  69     -18.846  -9.070   3.542  1.00 10.00      A   
ATOM    640 HH21 ARG A  69     -19.364  -9.756   2.951  1.00 10.00      A   
ATOM    641 HH22 ARG A  69     -19.362  -8.514   4.257  1.00 10.00      A   
ATOM    642  C   ARG A  69     -11.367  -5.824   4.313  1.00 10.00      A   
ATOM    643  O   ARG A  69     -10.497  -6.690   4.224  1.00 10.00      A   
ATOM    644  N   SER A  70     -11.128  -4.532   4.113  1.00 10.00      A   
ATOM    645  HN  SER A  70     -11.862  -3.888   4.221  1.00 10.00      A   
ATOM    646  CA  SER A  70      -9.805  -4.039   3.747  1.00 10.00      A   
ATOM    647  CB  SER A  70      -9.873  -3.294   2.406  1.00 10.00      A   
ATOM    648  OG  SER A  70      -8.587  -2.874   1.974  1.00 10.00      A   
ATOM    649  HG  SER A  70      -8.374  -2.018   2.376  1.00 10.00      A   
ATOM    650  C   SER A  70      -9.237  -3.125   4.830  1.00 10.00      A   
ATOM    651  O   SER A  70      -9.902  -2.192   5.287  1.00 10.00      A   
ATOM    652  N   VAL A  71      -8.006  -3.404   5.236  1.00 10.00      A   
ATOM    653  HN  VAL A  71      -7.532  -4.167   4.830  1.00 10.00      A   
ATOM    654  CA  VAL A  71      -7.331  -2.614   6.259  1.00 10.00      A   
ATOM    655  CB  VAL A  71      -6.921  -3.489   7.467  1.00 10.00      A   
ATOM    656  CG1 VAL A  71      -6.155  -2.673   8.496  1.00 10.00      A   
ATOM    657  CG2 VAL A  71      -8.137  -4.143   8.106  1.00 10.00      A   
ATOM    658  C   VAL A  71      -6.079  -1.967   5.676  1.00 10.00      A   
ATOM    659  O   VAL A  71      -5.259  -2.645   5.057  1.00 10.00      A   
ATOM    660  N   GLU A  72      -5.942  -0.659   5.869  1.00 10.00      A   
ATOM    661  HN  GLU A  72      -6.641  -0.173   6.362  1.00 10.00      A   
ATOM    662  CA  GLU A  72      -4.787   0.078   5.372  1.00 10.00      A   
ATOM    663  CB  GLU A  72      -5.226   1.110   4.330  1.00 10.00      A   
ATOM    664  CG  GLU A  72      -4.153   1.465   3.313  1.00 10.00      A   
ATOM    665  CD  GLU A  72      -4.739   1.851   1.967  1.00 10.00      A   
ATOM    666  OE1 GLU A  72      -5.538   1.063   1.413  1.00 10.00      A   
ATOM    667  OE2 GLU A  72      -4.396   2.932   1.444  1.00 10.00      A   
ATOM    668  C   GLU A  72      -4.066   0.760   6.534  1.00 10.00      A   
ATOM    669  O   GLU A  72      -4.576   1.721   7.117  1.00 10.00      A   
ATOM    670  N   LEU A  73      -2.883   0.258   6.875  1.00 10.00      A   
ATOM    671  HN  LEU A  73      -2.514  -0.495   6.358  1.00 10.00      A   
ATOM    672  CA  LEU A  73      -2.109   0.806   7.983  1.00 10.00      A   
ATOM    673  CB  LEU A  73      -1.943  -0.242   9.089  1.00 10.00      A   
ATOM    674  CG  LEU A  73      -3.226  -0.771   9.731  1.00 10.00      A   
ATOM    675  CD1 LEU A  73      -2.946  -2.044  10.514  1.00 10.00      A   
ATOM    676  CD2 LEU A  73      -3.840   0.285  10.635  1.00 10.00      A   
ATOM    677  C   LEU A  73      -0.734   1.287   7.536  1.00 10.00      A   
ATOM    678  O   LEU A  73      -0.051   0.627   6.750  1.00 10.00      A   
ATOM    679  N   LYS A  74      -0.339   2.441   8.045  1.00 10.00      A   
ATOM    680  HN  LYS A  74      -0.939   2.926   8.652  1.00 10.00      A   
ATOM    681  CA  LYS A  74       0.961   3.017   7.736  1.00 10.00      A   
ATOM    682  CB  LYS A  74       0.784   4.360   7.027  1.00 10.00      A   
ATOM    683  CG  LYS A  74       0.067   4.245   5.688  1.00 10.00      A   
ATOM    684  CD  LYS A  74      -0.150   5.601   5.034  1.00 10.00      A   
ATOM    685  CE  LYS A  74      -0.822   5.442   3.677  1.00 10.00      A   
ATOM    686  NZ  LYS A  74      -0.937   6.730   2.942  1.00 10.00      A   
ATOM    687  HZ1 LYS A  74      -0.681   6.591   1.946  1.00 10.00      A   
ATOM    688  HZ2 LYS A  74      -0.295   7.438   3.352  1.00 10.00      A   
ATOM    689  HZ3 LYS A  74      -1.912   7.089   2.988  1.00 10.00      A   
ATOM    690  C   LYS A  74       1.743   3.181   9.036  1.00 10.00      A   
ATOM    691  O   LYS A  74       1.161   3.540  10.066  1.00 10.00      A   
ATOM    692  N   GLY A  75       3.045   2.901   9.000  1.00 10.00      A   
ATOM    693  HN  GLY A  75       3.459   2.622   8.152  1.00 10.00      A   
ATOM    694  CA  GLY A  75       3.852   2.999  10.208  1.00 10.00      A   
ATOM    695  C   GLY A  75       4.991   3.995  10.119  1.00 10.00      A   
ATOM    696  O   GLY A  75       4.829   5.164  10.471  1.00 10.00      A   
ATOM    697  N   LYS A  76       6.149   3.522   9.669  1.00 10.00      A   
ATOM    698  HN  LYS A  76       6.208   2.575   9.410  1.00 10.00      A   
ATOM    699  CA  LYS A  76       7.332   4.366   9.540  1.00 10.00      A   
ATOM    700  CB  LYS A  76       8.553   3.535   9.134  1.00 10.00      A   
ATOM    701  CG  LYS A  76       9.140   2.685  10.254  1.00 10.00      A   
ATOM    702  CD  LYS A  76      10.418   1.982   9.812  1.00 10.00      A   
ATOM    703  CE  LYS A  76      10.127   0.830   8.862  1.00 10.00      A   
ATOM    704  NZ  LYS A  76      11.370   0.205   8.340  1.00 10.00      A   
ATOM    705  HZ1 LYS A  76      11.667   0.678   7.462  1.00 10.00      A   
ATOM    706  HZ2 LYS A  76      11.209  -0.809   8.138  1.00 10.00      A   
ATOM    707  HZ3 LYS A  76      12.134   0.284   9.040  1.00 10.00      A   
ATOM    708  C   LYS A  76       7.103   5.488   8.530  1.00 10.00      A   
ATOM    709  O   LYS A  76       6.474   5.279   7.492  1.00 10.00      A   
ATOM    710  N   PRO A  77       7.596   6.701   8.835  1.00 10.00      A   
ATOM    711  CA  PRO A  77       7.452   7.863   7.951  1.00 10.00      A   
ATOM    712  CB  PRO A  77       8.015   9.028   8.775  1.00 10.00      A   
ATOM    713  CG  PRO A  77       8.081   8.524  10.175  1.00 10.00      A   
ATOM    714  CD  PRO A  77       8.316   7.046  10.070  1.00 10.00      A   
ATOM    715  C   PRO A  77       8.251   7.709   6.656  1.00 10.00      A   
ATOM    716  O   PRO A  77       9.014   6.756   6.486  1.00 10.00      A   
ATOM    717  N   HIS A  78       8.088   8.671   5.758  1.00 10.00      A   
ATOM    718  HN  HIS A  78       7.490   9.421   5.967  1.00 10.00      A   
ATOM    719  CA  HIS A  78       8.776   8.656   4.471  1.00 10.00      A   
ATOM    720  CB  HIS A  78       8.236   9.789   3.587  1.00 10.00      A   
ATOM    721  CG  HIS A  78       9.092  10.163   2.414  1.00 10.00      A   
ATOM    722  ND1 HIS A  78       9.645  11.411   2.251  1.00 10.00      A   
ATOM    723  HD1 HIS A  78       9.544  12.176   2.874  1.00 10.00      A   
ATOM    724  CD2 HIS A  78       9.480   9.436   1.333  1.00 10.00      A   
ATOM    725  CE1 HIS A  78      10.338  11.409   1.105  1.00 10.00      A   
ATOM    726  NE2 HIS A  78      10.269  10.233   0.507  1.00 10.00      A   
ATOM    727  C   HIS A  78      10.296   8.747   4.646  1.00 10.00      A   
ATOM    728  O   HIS A  78      11.051   8.001   4.016  1.00 10.00      A   
ATOM    729  N   PHE A  79      10.741   9.642   5.523  1.00 10.00      A   
ATOM    730  HN  PHE A  79      10.092  10.213   5.995  1.00 10.00      A   
ATOM    731  CA  PHE A  79      12.172   9.822   5.777  1.00 10.00      A   
ATOM    732  CB  PHE A  79      12.440  11.065   6.631  1.00 10.00      A   
ATOM    733  CG  PHE A  79      12.548  12.346   5.852  1.00 10.00      A   
ATOM    734  CD1 PHE A  79      12.156  12.410   4.525  1.00 10.00      A   
ATOM    735  CD2 PHE A  79      13.044  13.489   6.452  1.00 10.00      A   
ATOM    736  CE1 PHE A  79      12.253  13.590   3.815  1.00 10.00      A   
ATOM    737  CE2 PHE A  79      13.146  14.672   5.749  1.00 10.00      A   
ATOM    738  CZ  PHE A  79      12.750  14.723   4.429  1.00 10.00      A   
ATOM    739  C   PHE A  79      12.821   8.583   6.402  1.00 10.00      A   
ATOM    740  O   PHE A  79      14.049   8.492   6.482  1.00 10.00      A   
ATOM    741  N   ALA A  80      12.002   7.624   6.830  1.00 10.00      A   
ATOM    742  HN  ALA A  80      11.031   7.743   6.736  1.00 10.00      A   
ATOM    743  CA  ALA A  80      12.512   6.398   7.437  1.00 10.00      A   
ATOM    744  CB  ALA A  80      11.398   5.643   8.143  1.00 10.00      A   
ATOM    745  C   ALA A  80      13.168   5.510   6.388  1.00 10.00      A   
ATOM    746  O   ALA A  80      13.962   4.624   6.709  1.00 10.00      A   
ATOM    747  N   ASP A  81      12.844   5.754   5.127  1.00 10.00      A   
ATOM    748  HN  ASP A  81      12.205   6.475   4.922  1.00 10.00      A   
ATOM    749  CA  ASP A  81      13.415   4.973   4.038  1.00 10.00      A   
ATOM    750  CB  ASP A  81      12.502   4.985   2.812  1.00 10.00      A   
ATOM    751  CG  ASP A  81      11.880   3.630   2.542  1.00 10.00      A   
ATOM    752  OD1 ASP A  81      12.586   2.735   2.029  1.00 10.00      A   
ATOM    753  OD2 ASP A  81      10.677   3.452   2.836  1.00 10.00      A   
ATOM    754  C   ASP A  81      14.807   5.481   3.676  1.00 10.00      A   
ATOM    755  O   ASP A  81      15.445   4.978   2.750  1.00 10.00      A   
ATOM    756  N   PHE A  82      15.270   6.483   4.418  1.00 10.00      A   
ATOM    757  HN  PHE A  82      14.703   6.844   5.132  1.00 10.00      A   
ATOM    758  CA  PHE A  82      16.591   7.061   4.196  1.00 10.00      A   
ATOM    759  CB  PHE A  82      16.499   8.578   3.995  1.00 10.00      A   
ATOM    760  CG  PHE A  82      15.561   8.978   2.892  1.00 10.00      A   
ATOM    761  CD1 PHE A  82      15.729   8.487   1.608  1.00 10.00      A   
ATOM    762  CD2 PHE A  82      14.506   9.840   3.142  1.00 10.00      A   
ATOM    763  CE1 PHE A  82      14.863   8.844   0.592  1.00 10.00      A   
ATOM    764  CE2 PHE A  82      13.637  10.202   2.131  1.00 10.00      A   
ATOM    765  CZ  PHE A  82      13.815   9.703   0.855  1.00 10.00      A   
ATOM    766  C   PHE A  82      17.518   6.729   5.360  1.00 10.00      A   
ATOM    767  O   PHE A  82      18.610   7.285   5.476  1.00 10.00      A   
ATOM    768  N   ASN A  83      17.061   5.815   6.217  1.00 10.00      A   
ATOM    769  HN  ASN A  83      16.174   5.426   6.059  1.00 10.00      A   
ATOM    770  CA  ASN A  83      17.824   5.365   7.386  1.00 10.00      A   
ATOM    771  CB  ASN A  83      19.156   4.719   6.983  1.00 10.00      A   
ATOM    772  CG  ASN A  83      18.981   3.341   6.370  1.00 10.00      A   
ATOM    773  OD1 ASN A  83      18.055   2.606   6.716  1.00 10.00      A   
ATOM    774  ND2 ASN A  83      19.870   2.980   5.458  1.00 10.00      A   
ATOM    775 HD21 ASN A  83      20.586   3.611   5.232  1.00 10.00      A   
ATOM    776 HD22 ASN A  83      19.773   2.100   5.039  1.00 10.00      A   
ATOM    777  C   ASN A  83      18.041   6.475   8.413  1.00 10.00      A   
ATOM    778  O   ASN A  83      19.106   6.567   9.027  1.00 10.00      A   
ATOM    779  N   LEU A  84      17.025   7.302   8.612  1.00 10.00      A   
ATOM    780  HN  LEU A  84      16.201   7.182   8.096  1.00 10.00      A   
ATOM    781  CA  LEU A  84      17.111   8.393   9.573  1.00 10.00      A   
ATOM    782  CB  LEU A  84      16.472   9.667   9.006  1.00 10.00      A   
ATOM    783  CG  LEU A  84      17.215  10.350   7.856  1.00 10.00      A   
ATOM    784  CD1 LEU A  84      16.460  11.584   7.387  1.00 10.00      A   
ATOM    785  CD2 LEU A  84      18.632  10.712   8.273  1.00 10.00      A   
ATOM    786  C   LEU A  84      16.438   8.016  10.891  1.00 10.00      A   
ATOM    787  O   LEU A  84      16.525   8.749  11.876  1.00 10.00      A   
ATOM    788  N   VAL A  85      15.776   6.867  10.906  1.00 10.00      A   
ATOM    789  HN  VAL A  85      15.767   6.306  10.101  1.00 10.00      A   
ATOM    790  CA  VAL A  85      15.082   6.403  12.099  1.00 10.00      A   
ATOM    791  CB  VAL A  85      13.624   6.004  11.782  1.00 10.00      A   
ATOM    792  CG1 VAL A  85      12.881   5.621  13.054  1.00 10.00      A   
ATOM    793  CG2 VAL A  85      12.900   7.128  11.059  1.00 10.00      A   
ATOM    794  C   VAL A  85      15.806   5.206  12.706  1.00 10.00      A   
ATOM    795  O   VAL A  85      16.000   4.189  12.032  1.00 10.00      A   
ATOM    796  N   PRO A  86      16.227   5.320  13.979  1.00 10.00      A   
ATOM    797  CA  PRO A  86      16.925   4.243  14.689  1.00 10.00      A   
ATOM    798  CB  PRO A  86      16.988   4.751  16.129  1.00 10.00      A   
ATOM    799  CG  PRO A  86      16.965   6.231  15.989  1.00 10.00      A   
ATOM    800  CD  PRO A  86      16.061   6.514  14.824  1.00 10.00      A   
ATOM    801  C   PRO A  86      16.144   2.935  14.618  1.00 10.00      A   
ATOM    802  O   PRO A  86      14.925   2.914  14.798  1.00 10.00      A   
ATOM    803  N   ASP A  87      16.855   1.851  14.349  1.00 10.00      A   
ATOM    804  HN  ASP A  87      17.826   1.932  14.248  1.00 10.00      A   
ATOM    805  CA  ASP A  87      16.239   0.540  14.215  1.00 10.00      A   
ATOM    806  CB  ASP A  87      17.256  -0.469  13.693  1.00 10.00      A   
ATOM    807  CG  ASP A  87      16.697  -1.344  12.595  1.00 10.00      A   
ATOM    808  OD1 ASP A  87      17.051  -2.539  12.547  1.00 10.00      A   
ATOM    809  OD2 ASP A  87      15.906  -0.840  11.768  1.00 10.00      A   
ATOM    810  C   ASP A  87      15.629   0.059  15.527  1.00 10.00      A   
ATOM    811  O   ASP A  87      16.316  -0.050  16.548  1.00 10.00      A   
ATOM    812  N   GLY A  88      14.333  -0.217  15.490  1.00 10.00      A   
ATOM    813  HN  GLY A  88      13.840  -0.092  14.649  1.00 10.00      A   
ATOM    814  CA  GLY A  88      13.636  -0.686  16.670  1.00 10.00      A   
ATOM    815  C   GLY A  88      12.778   0.396  17.289  1.00 10.00      A   
ATOM    816  O   GLY A  88      12.409   0.309  18.460  1.00 10.00      A   
ATOM    817  N   TRP A  89      12.469   1.421  16.499  1.00 10.00      A   
ATOM    818  HN  TRP A  89      12.807   1.427  15.578  1.00 10.00      A   
ATOM    819  CA  TRP A  89      11.648   2.539  16.963  1.00 10.00      A   
ATOM    820  CB  TRP A  89      11.687   3.699  15.951  1.00 10.00      A   
ATOM    821  CG  TRP A  89      10.557   4.685  16.097  1.00 10.00      A   
ATOM    822  CD1 TRP A  89      10.346   5.552  17.130  1.00 10.00      A   
ATOM    823  CD2 TRP A  89       9.485   4.899  15.172  1.00 10.00      A   
ATOM    824  NE1 TRP A  89       9.200   6.279  16.915  1.00 10.00      A   
ATOM    825  HE1 TRP A  89       8.826   6.964  17.528  1.00 10.00      A   
ATOM    826  CE2 TRP A  89       8.654   5.899  15.717  1.00 10.00      A   
ATOM    827  CE3 TRP A  89       9.145   4.338  13.939  1.00 10.00      A   
ATOM    828  CZ2 TRP A  89       7.504   6.346  15.067  1.00 10.00      A   
ATOM    829  CZ3 TRP A  89       8.006   4.784  13.296  1.00 10.00      A   
ATOM    830  CH2 TRP A  89       7.199   5.778  13.861  1.00 10.00      A   
ATOM    831  C   TRP A  89      10.208   2.102  17.215  1.00 10.00      A   
ATOM    832  O   TRP A  89       9.616   2.445  18.242  1.00 10.00      A   
ATOM    833  N   GLY A  90       9.653   1.350  16.280  1.00 10.00      A   
ATOM    834  HN  GLY A  90      10.179   1.095  15.491  1.00 10.00      A   
ATOM    835  CA  GLY A  90       8.288   0.893  16.413  1.00 10.00      A   
ATOM    836  C   GLY A  90       7.664   0.593  15.070  1.00 10.00      A   
ATOM    837  O   GLY A  90       8.372   0.324  14.097  1.00 10.00      A   
ATOM    838  N   GLY A  91       6.341   0.637  15.013  1.00 10.00      A   
ATOM    839  HN  GLY A  91       5.826   0.854  15.824  1.00 10.00      A   
ATOM    840  CA  GLY A  91       5.644   0.357  13.777  1.00 10.00      A   
ATOM    841  C   GLY A  91       5.435  -1.130  13.596  1.00 10.00      A   
ATOM    842  O   GLY A  91       5.389  -1.630  12.478  1.00 10.00      A   
ATOM    843  N   TYR A  92       5.321  -1.839  14.708  1.00 10.00      A   
ATOM    844  HN  TYR A  92       5.353  -1.376  15.572  1.00 10.00      A   
ATOM    845  CA  TYR A  92       5.129  -3.283  14.681  1.00 10.00      A   
ATOM    846  CB  TYR A  92       5.664  -3.920  15.969  1.00 10.00      A   
ATOM    847  CG  TYR A  92       7.173  -3.989  16.039  1.00 10.00      A   
ATOM    848  CD1 TYR A  92       7.933  -2.843  16.237  1.00 10.00      A   
ATOM    849  CD2 TYR A  92       7.841  -5.200  15.906  1.00 10.00      A   
ATOM    850  CE1 TYR A  92       9.310  -2.899  16.300  1.00 10.00      A   
ATOM    851  CE2 TYR A  92       9.221  -5.267  15.968  1.00 10.00      A   
ATOM    852  CZ  TYR A  92       9.950  -4.111  16.165  1.00 10.00      A   
ATOM    853  OH  TYR A  92      11.324  -4.168  16.224  1.00 10.00      A   
ATOM    854  HH  TYR A  92      11.650  -4.734  15.513  1.00 10.00      A   
ATOM    855  C   TYR A  92       3.659  -3.633  14.486  1.00 10.00      A   
ATOM    856  O   TYR A  92       2.794  -3.135  15.206  1.00 10.00      A   
ATOM    857  N   VAL A  93       3.377  -4.499  13.523  1.00 10.00      A   
ATOM    858  HN  VAL A  93       4.109  -4.878  12.983  1.00 10.00      A   
ATOM    859  CA  VAL A  93       2.003  -4.898  13.239  1.00 10.00      A   
ATOM    860  CB  VAL A  93       1.802  -5.176  11.733  1.00 10.00      A   
ATOM    861  CG1 VAL A  93       2.342  -6.544  11.346  1.00 10.00      A   
ATOM    862  CG2 VAL A  93       0.344  -5.019  11.329  1.00 10.00      A   
ATOM    863  C   VAL A  93       1.597  -6.119  14.067  1.00 10.00      A   
ATOM    864  O   VAL A  93       0.453  -6.582  13.995  1.00 10.00      A   
ATOM    865  N   TYR A  94       2.535  -6.622  14.864  1.00 10.00      A   
ATOM    866  HN  TYR A  94       3.417  -6.201  14.881  1.00 10.00      A   
ATOM    867  CA  TYR A  94       2.285  -7.787  15.708  1.00 10.00      A   
ATOM    868  CB  TYR A  94       3.494  -8.137  16.587  1.00 10.00      A   
ATOM    869  CG  TYR A  94       3.242  -9.296  17.528  1.00 10.00      A   
ATOM    870  CD1 TYR A  94       3.288 -10.610  17.078  1.00 10.00      A   
ATOM    871  CD2 TYR A  94       2.946  -9.075  18.867  1.00 10.00      A   
ATOM    872  CE1 TYR A  94       3.043 -11.667  17.934  1.00 10.00      A   
ATOM    873  CE2 TYR A  94       2.705 -10.125  19.730  1.00 10.00      A   
ATOM    874  CZ  TYR A  94       2.751 -11.419  19.258  1.00 10.00      A   
ATOM    875  OH  TYR A  94       2.497 -12.465  20.114  1.00 10.00      A   
ATOM    876  HH  TYR A  94       1.685 -12.279  20.609  1.00 10.00      A   
ATOM    877  C   TYR A  94       0.997  -7.657  16.537  1.00 10.00      A   
ATOM    878  O   TYR A  94       0.121  -8.517  16.436  1.00 10.00      A   
ATOM    879  N   PRO A  95       0.849  -6.589  17.364  1.00 10.00      A   
ATOM    880  CA  PRO A  95      -0.354  -6.401  18.186  1.00 10.00      A   
ATOM    881  CB  PRO A  95      -0.078  -5.102  18.957  1.00 10.00      A   
ATOM    882  CG  PRO A  95       1.399  -4.930  18.904  1.00 10.00      A   
ATOM    883  CD  PRO A  95       1.823  -5.496  17.581  1.00 10.00      A   
ATOM    884  C   PRO A  95      -1.613  -6.248  17.335  1.00 10.00      A   
ATOM    885  O   PRO A  95      -2.693  -6.704  17.716  1.00 10.00      A   
ATOM    886  N   TRP A  96      -1.467  -5.609  16.179  1.00 10.00      A   
ATOM    887  HN  TRP A  96      -0.580  -5.280  15.923  1.00 10.00      A   
ATOM    888  CA  TRP A  96      -2.590  -5.397  15.278  1.00 10.00      A   
ATOM    889  CB  TRP A  96      -2.168  -4.549  14.076  1.00 10.00      A   
ATOM    890  CG  TRP A  96      -2.091  -3.081  14.368  1.00 10.00      A   
ATOM    891  CD1 TRP A  96      -0.994  -2.377  14.778  1.00 10.00      A   
ATOM    892  CD2 TRP A  96      -3.159  -2.133  14.263  1.00 10.00      A   
ATOM    893  NE1 TRP A  96      -1.317  -1.047  14.936  1.00 10.00      A   
ATOM    894  HE1 TRP A  96      -0.700  -0.337  15.225  1.00 10.00      A   
ATOM    895  CE2 TRP A  96      -2.642  -0.874  14.626  1.00 10.00      A   
ATOM    896  CE3 TRP A  96      -4.504  -2.228  13.898  1.00 10.00      A   
ATOM    897  CZ2 TRP A  96      -3.427   0.280  14.633  1.00 10.00      A   
ATOM    898  CZ3 TRP A  96      -5.281  -1.083  13.905  1.00 10.00      A   
ATOM    899  CH2 TRP A  96      -4.740   0.154  14.269  1.00 10.00      A   
ATOM    900  C   TRP A  96      -3.174  -6.726  14.813  1.00 10.00      A   
ATOM    901  O   TRP A  96      -4.358  -6.999  15.017  1.00 10.00      A   
ATOM    902  N   ILE A  97      -2.332  -7.563  14.218  1.00 10.00      A   
ATOM    903  HN  ILE A  97      -1.395  -7.295  14.103  1.00 10.00      A   
ATOM    904  CA  ILE A  97      -2.764  -8.867  13.725  1.00 10.00      A   
ATOM    905  CB  ILE A  97      -1.639  -9.587  12.943  1.00 10.00      A   
ATOM    906  CG1 ILE A  97      -1.158  -8.722  11.772  1.00 10.00      A   
ATOM    907  CG2 ILE A  97      -2.104 -10.952  12.444  1.00 10.00      A   
ATOM    908  CD1 ILE A  97      -2.241  -8.374  10.771  1.00 10.00      A   
ATOM    909  C   ILE A  97      -3.244  -9.753  14.872  1.00 10.00      A   
ATOM    910  O   ILE A  97      -4.184 -10.533  14.712  1.00 10.00      A   
ATOM    911  N   GLU A  98      -2.614  -9.604  16.034  1.00 10.00      A   
ATOM    912  HN  GLU A  98      -1.888  -8.949  16.102  1.00 10.00      A   
ATOM    913  CA  GLU A  98      -2.972 -10.387  17.210  1.00 10.00      A   
ATOM    914  CB  GLU A  98      -1.986 -10.120  18.351  1.00 10.00      A   
ATOM    915  CG  GLU A  98      -2.237 -10.944  19.604  1.00 10.00      A   
ATOM    916  CD  GLU A  98      -1.336 -10.546  20.754  1.00 10.00      A   
ATOM    917  OE1 GLU A  98      -0.382 -11.296  21.053  1.00 10.00      A   
ATOM    918  OE2 GLU A  98      -1.583  -9.486  21.370  1.00 10.00      A   
ATOM    919  C   GLU A  98      -4.401 -10.089  17.659  1.00 10.00      A   
ATOM    920  O   GLU A  98      -5.151 -10.993  18.020  1.00 10.00      A   
ATOM    921  N   ALA A  99      -4.776  -8.819  17.628  1.00 10.00      A   
ATOM    922  HN  ALA A  99      -4.136  -8.134  17.331  1.00 10.00      A   
ATOM    923  CA  ALA A  99      -6.111  -8.412  18.041  1.00 10.00      A   
ATOM    924  CB  ALA A  99      -6.102  -6.971  18.524  1.00 10.00      A   
ATOM    925  C   ALA A  99      -7.133  -8.595  16.924  1.00 10.00      A   
ATOM    926  O   ALA A  99      -8.306  -8.871  17.180  1.00 10.00      A   
ATOM    927  N   MET A 100      -6.683  -8.452  15.685  1.00 10.00      A   
ATOM    928  HN  MET A 100      -5.734  -8.238  15.543  1.00 10.00      A   
ATOM    929  CA  MET A 100      -7.563  -8.584  14.527  1.00 10.00      A   
ATOM    930  CB  MET A 100      -6.898  -8.028  13.267  1.00 10.00      A   
ATOM    931  CG  MET A 100      -6.870  -6.511  13.196  1.00 10.00      A   
ATOM    932  SD  MET A 100      -6.197  -5.909  11.636  1.00 10.00      A   
ATOM    933  CE  MET A 100      -6.567  -4.165  11.769  1.00 10.00      A   
ATOM    934  C   MET A 100      -7.998 -10.025  14.286  1.00 10.00      A   
ATOM    935  O   MET A 100      -9.142 -10.273  13.917  1.00 10.00      A   
ATOM    936  N   SER A 101      -7.096 -10.966  14.515  1.00 10.00      A   
ATOM    937  HN  SER A 101      -6.208 -10.709  14.844  1.00 10.00      A   
ATOM    938  CA  SER A 101      -7.383 -12.382  14.292  1.00 10.00      A   
ATOM    939  CB  SER A 101      -6.123 -13.221  14.514  1.00 10.00      A   
ATOM    940  OG  SER A 101      -5.375 -12.734  15.620  1.00 10.00      A   
ATOM    941  HG  SER A 101      -4.799 -12.014  15.325  1.00 10.00      A   
ATOM    942  C   SER A 101      -8.539 -12.904  15.149  1.00 10.00      A   
ATOM    943  O   SER A 101      -9.325 -13.742  14.701  1.00 10.00      A   
ATOM    944  N   SER A 102      -8.656 -12.389  16.365  1.00 10.00      A   
ATOM    945  HN  SER A 102      -8.013 -11.710  16.661  1.00 10.00      A   
ATOM    946  CA  SER A 102      -9.695 -12.816  17.287  1.00 10.00      A   
ATOM    947  CB  SER A 102      -9.250 -12.522  18.722  1.00 10.00      A   
ATOM    948  OG  SER A 102      -7.866 -12.198  18.765  1.00 10.00      A   
ATOM    949  HG  SER A 102      -7.377 -12.936  19.147  1.00 10.00      A   
ATOM    950  C   SER A 102     -11.047 -12.150  17.010  1.00 10.00      A   
ATOM    951  O   SER A 102     -11.958 -12.229  17.833  1.00 10.00      A   
ATOM    952  N   SER A 103     -11.185 -11.488  15.866  1.00 10.00      A   
ATOM    953  HN  SER A 103     -10.434 -11.451  15.238  1.00 10.00      A   
ATOM    954  CA  SER A 103     -12.440 -10.823  15.526  1.00 10.00      A   
ATOM    955  CB  SER A 103     -12.448  -9.395  16.069  1.00 10.00      A   
ATOM    956  OG  SER A 103     -12.142  -9.388  17.455  1.00 10.00      A   
ATOM    957  HG  SER A 103     -12.316 -10.269  17.824  1.00 10.00      A   
ATOM    958  C   SER A 103     -12.708 -10.826  14.023  1.00 10.00      A   
ATOM    959  O   SER A 103     -13.742 -11.318  13.571  1.00 10.00      A   
ATOM    960  N   TYR A 104     -11.780 -10.287  13.251  1.00 10.00      A   
ATOM    961  HN  TYR A 104     -10.957  -9.934  13.656  1.00 10.00      A   
ATOM    962  CA  TYR A 104     -11.945 -10.225  11.808  1.00 10.00      A   
ATOM    963  CB  TYR A 104     -10.971  -9.228  11.186  1.00 10.00      A   
ATOM    964  CG  TYR A 104     -11.230  -7.787  11.569  1.00 10.00      A   
ATOM    965  CD1 TYR A 104     -10.198  -6.983  12.028  1.00 10.00      A   
ATOM    966  CD2 TYR A 104     -12.499  -7.228  11.464  1.00 10.00      A   
ATOM    967  CE1 TYR A 104     -10.416  -5.662  12.372  1.00 10.00      A   
ATOM    968  CE2 TYR A 104     -12.726  -5.908  11.808  1.00 10.00      A   
ATOM    969  CZ  TYR A 104     -11.681  -5.129  12.261  1.00 10.00      A   
ATOM    970  OH  TYR A 104     -11.895  -3.810  12.592  1.00 10.00      A   
ATOM    971  HH  TYR A 104     -12.827  -3.681  12.831  1.00 10.00      A   
ATOM    972  C   TYR A 104     -11.803 -11.599  11.165  1.00 10.00      A   
ATOM    973  O   TYR A 104     -10.704 -12.145  11.065  1.00 10.00      A   
ATOM    974  N   THR A 105     -12.924 -12.158  10.748  1.00 10.00      A   
ATOM    975  HN  THR A 105     -13.773 -11.680  10.873  1.00 10.00      A   
ATOM    976  CA  THR A 105     -12.937 -13.459  10.109  1.00 10.00      A   
ATOM    977  CB  THR A 105     -14.131 -14.294  10.609  1.00 10.00      A   
ATOM    978  OG1 THR A 105     -14.775 -13.599  11.690  1.00 10.00      A   
ATOM    979  HG1 THR A 105     -14.120 -13.077  12.170  1.00 10.00      A   
ATOM    980  CG2 THR A 105     -13.656 -15.651  11.102  1.00 10.00      A   
ATOM    981  C   THR A 105     -13.035 -13.298   8.594  1.00 10.00      A   
ATOM    982  O   THR A 105     -12.452 -14.069   7.828  1.00 10.00      A   
ATOM    983  N   TRP A 106     -13.755 -12.270   8.172  1.00 10.00      A   
ATOM    984  HN  TRP A 106     -14.174 -11.677   8.832  1.00 10.00      A   
ATOM    985  CA  TRP A 106     -13.949 -11.997   6.756  1.00 10.00      A   
ATOM    986  CB  TRP A 106     -15.379 -11.533   6.489  1.00 10.00      A   
ATOM    987  CG  TRP A 106     -16.371 -12.651   6.457  1.00 10.00      A   
ATOM    988  CD1 TRP A 106     -16.872 -13.333   7.525  1.00 10.00      A   
ATOM    989  CD2 TRP A 106     -16.985 -13.216   5.295  1.00 10.00      A   
ATOM    990  NE1 TRP A 106     -17.766 -14.284   7.102  1.00 10.00      A   
ATOM    991  HE1 TRP A 106     -18.262 -14.903   7.686  1.00 10.00      A   
ATOM    992  CE2 TRP A 106     -17.849 -14.236   5.735  1.00 10.00      A   
ATOM    993  CE3 TRP A 106     -16.887 -12.958   3.925  1.00 10.00      A   
ATOM    994  CZ2 TRP A 106     -18.612 -14.993   4.852  1.00 10.00      A   
ATOM    995  CZ3 TRP A 106     -17.644 -13.712   3.051  1.00 10.00      A   
ATOM    996  CH2 TRP A 106     -18.495 -14.717   3.517  1.00 10.00      A   
ATOM    997  C   TRP A 106     -12.951 -10.975   6.223  1.00 10.00      A   
ATOM    998  O   TRP A 106     -13.256 -10.234   5.288  1.00 10.00      A   
ATOM    999  N   LEU A 107     -11.771 -10.922   6.827  1.00 10.00      A   
ATOM   1000  HN  LEU A 107     -11.595 -11.513   7.584  1.00 10.00      A   
ATOM   1001  CA  LEU A 107     -10.733 -10.004   6.378  1.00 10.00      A   
ATOM   1002  CB  LEU A 107      -9.607  -9.903   7.409  1.00 10.00      A   
ATOM   1003  CG  LEU A 107      -8.762  -8.625   7.363  1.00 10.00      A   
ATOM   1004  CD1 LEU A 107      -9.642  -7.398   7.550  1.00 10.00      A   
ATOM   1005  CD2 LEU A 107      -7.678  -8.667   8.426  1.00 10.00      A   
ATOM   1006  C   LEU A 107     -10.189 -10.500   5.045  1.00 10.00      A   
ATOM   1007  O   LEU A 107      -9.655 -11.608   4.962  1.00 10.00      A   
ATOM   1008  N   GLU A 108     -10.345  -9.690   4.006  1.00 10.00      A   
ATOM   1009  HN  GLU A 108     -10.774  -8.818   4.137  1.00 10.00      A   
ATOM   1010  CA  GLU A 108      -9.903 -10.069   2.672  1.00 10.00      A   
ATOM   1011  CB  GLU A 108     -11.040  -9.866   1.665  1.00 10.00      A   
ATOM   1012  CG  GLU A 108     -12.273 -10.710   1.958  1.00 10.00      A   
ATOM   1013  CD  GLU A 108     -13.488 -10.298   1.151  1.00 10.00      A   
ATOM   1014  OE1 GLU A 108     -14.297  -9.491   1.655  1.00 10.00      A   
ATOM   1015  OE2 GLU A 108     -13.649 -10.784   0.013  1.00 10.00      A   
ATOM   1016  C   GLU A 108      -8.652  -9.322   2.218  1.00 10.00      A   
ATOM   1017  O   GLU A 108      -7.810  -9.891   1.521  1.00 10.00      A   
ATOM   1018  N   GLU A 109      -8.519  -8.056   2.602  1.00 10.00      A   
ATOM   1019  HN  GLU A 109      -9.198  -7.650   3.186  1.00 10.00      A   
ATOM   1020  CA  GLU A 109      -7.366  -7.267   2.179  1.00 10.00      A   
ATOM   1021  CB  GLU A 109      -7.785  -6.172   1.197  1.00 10.00      A   
ATOM   1022  CG  GLU A 109      -8.318  -6.693  -0.127  1.00 10.00      A   
ATOM   1023  CD  GLU A 109      -8.666  -5.582  -1.098  1.00 10.00      A   
ATOM   1024  OE1 GLU A 109      -7.739  -4.974  -1.676  1.00 10.00      A   
ATOM   1025  OE2 GLU A 109      -9.871  -5.319  -1.296  1.00 10.00      A   
ATOM   1026  C   GLU A 109      -6.595  -6.654   3.343  1.00 10.00      A   
ATOM   1027  O   GLU A 109      -7.172  -6.013   4.222  1.00 10.00      A   
ATOM   1028  N   ILE A 110      -5.283  -6.869   3.335  1.00 10.00      A   
ATOM   1029  HN  ILE A 110      -4.896  -7.413   2.612  1.00 10.00      A   
ATOM   1030  CA  ILE A 110      -4.392  -6.322   4.351  1.00 10.00      A   
ATOM   1031  CB  ILE A 110      -3.742  -7.425   5.215  1.00 10.00      A   
ATOM   1032  CG1 ILE A 110      -4.803  -8.154   6.048  1.00 10.00      A   
ATOM   1033  CG2 ILE A 110      -2.661  -6.841   6.119  1.00 10.00      A   
ATOM   1034  CD1 ILE A 110      -4.253  -9.285   6.892  1.00 10.00      A   
ATOM   1035  C   ILE A 110      -3.298  -5.511   3.663  1.00 10.00      A   
ATOM   1036  O   ILE A 110      -2.485  -6.058   2.916  1.00 10.00      A   
ATOM   1037  N   ARG A 111      -3.299  -4.206   3.891  1.00 10.00      A   
ATOM   1038  HN  ARG A 111      -3.981  -3.818   4.487  1.00 10.00      A   
ATOM   1039  CA  ARG A 111      -2.318  -3.324   3.279  1.00 10.00      A   
ATOM   1040  CB  ARG A 111      -3.016  -2.318   2.364  1.00 10.00      A   
ATOM   1041  CG  ARG A 111      -3.964  -2.973   1.372  1.00 10.00      A   
ATOM   1042  CD  ARG A 111      -4.552  -1.976   0.389  1.00 10.00      A   
ATOM   1043  NE  ARG A 111      -5.381  -2.648  -0.615  1.00 10.00      A   
ATOM   1044  HE  ARG A 111      -6.175  -3.134  -0.289  1.00 10.00      A   
ATOM   1045  CZ  ARG A 111      -5.145  -2.625  -1.930  1.00 10.00      A   
ATOM   1046  NH1 ARG A 111      -4.105  -1.953  -2.414  1.00 10.00      A   
ATOM   1047 HH11 ARG A 111      -3.922  -1.930  -3.443  1.00 10.00      A   
ATOM   1048 HH12 ARG A 111      -3.467  -1.444  -1.767  1.00 10.00      A   
ATOM   1049  NH2 ARG A 111      -5.928  -3.314  -2.747  1.00 10.00      A   
ATOM   1050 HH21 ARG A 111      -5.760  -3.304  -3.775  1.00 10.00      A   
ATOM   1051 HH22 ARG A 111      -6.727  -3.882  -2.357  1.00 10.00      A   
ATOM   1052  C   ARG A 111      -1.490  -2.605   4.333  1.00 10.00      A   
ATOM   1053  O   ARG A 111      -2.015  -1.831   5.138  1.00 10.00      A   
ATOM   1054  N   LEU A 112      -0.195  -2.863   4.316  1.00 10.00      A   
ATOM   1055  HN  LEU A 112       0.163  -3.476   3.631  1.00 10.00      A   
ATOM   1056  CA  LEU A 112       0.725  -2.261   5.265  1.00 10.00      A   
ATOM   1057  CB  LEU A 112       1.282  -3.331   6.211  1.00 10.00      A   
ATOM   1058  CG  LEU A 112       0.249  -4.083   7.060  1.00 10.00      A   
ATOM   1059  CD1 LEU A 112       0.835  -5.369   7.620  1.00 10.00      A   
ATOM   1060  CD2 LEU A 112      -0.265  -3.198   8.181  1.00 10.00      A   
ATOM   1061  C   LEU A 112       1.862  -1.565   4.526  1.00 10.00      A   
ATOM   1062  O   LEU A 112       2.396  -2.088   3.546  1.00 10.00      A   
ATOM   1063  N   LYS A 113       2.207  -0.374   4.978  1.00 10.00      A   
ATOM   1064  HN  LYS A 113       1.719   0.012   5.737  1.00 10.00      A   
ATOM   1065  CA  LYS A 113       3.280   0.384   4.367  1.00 10.00      A   
ATOM   1066  CB  LYS A 113       2.727   1.595   3.616  1.00 10.00      A   
ATOM   1067  CG  LYS A 113       3.731   2.245   2.682  1.00 10.00      A   
ATOM   1068  CD  LYS A 113       3.211   3.564   2.144  1.00 10.00      A   
ATOM   1069  CE  LYS A 113       4.238   4.228   1.244  1.00 10.00      A   
ATOM   1070  NZ  LYS A 113       3.955   5.669   1.056  1.00 10.00      A   
ATOM   1071  HZ1 LYS A 113       4.723   6.114   0.513  1.00 10.00      A   
ATOM   1072  HZ2 LYS A 113       3.880   6.143   1.984  1.00 10.00      A   
ATOM   1073  HZ3 LYS A 113       3.063   5.796   0.541  1.00 10.00      A   
ATOM   1074  C   LYS A 113       4.279   0.830   5.422  1.00 10.00      A   
ATOM   1075  O   LYS A 113       3.914   1.503   6.391  1.00 10.00      A   
ATOM   1076  N   ARG A 114       5.533   0.435   5.226  1.00 10.00      A   
ATOM   1077  HN  ARG A 114       5.738  -0.108   4.433  1.00 10.00      A   
ATOM   1078  CA  ARG A 114       6.615   0.776   6.144  1.00 10.00      A   
ATOM   1079  CB  ARG A 114       6.946   2.272   6.071  1.00 10.00      A   
ATOM   1080  CG  ARG A 114       7.495   2.692   4.715  1.00 10.00      A   
ATOM   1081  CD  ARG A 114       7.596   4.203   4.562  1.00 10.00      A   
ATOM   1082  NE  ARG A 114       8.112   4.568   3.240  1.00 10.00      A   
ATOM   1083  HE  ARG A 114       8.927   4.099   2.932  1.00 10.00      A   
ATOM   1084  CZ  ARG A 114       7.564   5.498   2.446  1.00 10.00      A   
ATOM   1085  NH1 ARG A 114       6.494   6.176   2.834  1.00 10.00      A   
ATOM   1086 HH11 ARG A 114       6.082   6.905   2.197  1.00 10.00      A   
ATOM   1087 HH12 ARG A 114       6.059   5.993   3.763  1.00 10.00      A   
ATOM   1088  NH2 ARG A 114       8.065   5.727   1.239  1.00 10.00      A   
ATOM   1089 HH21 ARG A 114       8.888   5.188   0.894  1.00 10.00      A   
ATOM   1090 HH22 ARG A 114       7.617   6.450   0.622  1.00 10.00      A   
ATOM   1091  C   ARG A 114       6.302   0.317   7.569  1.00 10.00      A   
ATOM   1092  O   ARG A 114       6.492   1.051   8.540  1.00 10.00      A   
ATOM   1093  N   MET A 115       5.821  -0.915   7.677  1.00 10.00      A   
ATOM   1094  HN  MET A 115       5.707  -1.453   6.865  1.00 10.00      A   
ATOM   1095  CA  MET A 115       5.477  -1.503   8.964  1.00 10.00      A   
ATOM   1096  CB  MET A 115       4.019  -1.971   8.958  1.00 10.00      A   
ATOM   1097  CG  MET A 115       2.995  -0.847   9.003  1.00 10.00      A   
ATOM   1098  SD  MET A 115       2.820  -0.135  10.648  1.00 10.00      A   
ATOM   1099  CE  MET A 115       2.022  -1.483  11.514  1.00 10.00      A   
ATOM   1100  C   MET A 115       6.385  -2.691   9.244  1.00 10.00      A   
ATOM   1101  O   MET A 115       6.820  -3.377   8.320  1.00 10.00      A   
ATOM   1102  N   VAL A 116       6.686  -2.928  10.509  1.00 10.00      A   
ATOM   1103  HN  VAL A 116       6.317  -2.345  11.211  1.00 10.00      A   
ATOM   1104  CA  VAL A 116       7.539  -4.043  10.885  1.00 10.00      A   
ATOM   1105  CB  VAL A 116       8.369  -3.755  12.153  1.00 10.00      A   
ATOM   1106  CG1 VAL A 116       9.393  -4.858  12.383  1.00 10.00      A   
ATOM   1107  CG2 VAL A 116       9.056  -2.400  12.051  1.00 10.00      A   
ATOM   1108  C   VAL A 116       6.702  -5.300  11.087  1.00 10.00      A   
ATOM   1109  O   VAL A 116       6.082  -5.497  12.137  1.00 10.00      A   
ATOM   1110  N   VAL A 117       6.669  -6.127  10.059  1.00 10.00      A   
ATOM   1111  HN  VAL A 117       7.175  -5.897   9.249  1.00 10.00      A   
ATOM   1112  CA  VAL A 117       5.916  -7.370  10.088  1.00 10.00      A   
ATOM   1113  CB  VAL A 117       5.084  -7.546   8.797  1.00 10.00      A   
ATOM   1114  CG1 VAL A 117       4.106  -8.700   8.927  1.00 10.00      A   
ATOM   1115  CG2 VAL A 117       4.359  -6.259   8.430  1.00 10.00      A   
ATOM   1116  C   VAL A 117       6.879  -8.543  10.213  1.00 10.00      A   
ATOM   1117  O   VAL A 117       7.510  -8.943   9.232  1.00 10.00      A   
ATOM   1118  N   THR A 118       7.010  -9.070  11.421  1.00 10.00      A   
ATOM   1119  HN  THR A 118       6.492  -8.701  12.169  1.00 10.00      A   
ATOM   1120  CA  THR A 118       7.896 -10.193  11.670  1.00 10.00      A   
ATOM   1121  CB  THR A 118       8.273 -10.277  13.163  1.00 10.00      A   
ATOM   1122  OG1 THR A 118       7.184  -9.786  13.962  1.00 10.00      A   
ATOM   1123  HG1 THR A 118       6.947 -10.455  14.629  1.00 10.00      A   
ATOM   1124  CG2 THR A 118       9.523  -9.457  13.449  1.00 10.00      A   
ATOM   1125  C   THR A 118       7.242 -11.499  11.235  1.00 10.00      A   
ATOM   1126  O   THR A 118       6.052 -11.523  10.903  1.00 10.00      A   
ATOM   1127  N   ASP A 119       8.017 -12.581  11.243  1.00 10.00      A   
ATOM   1128  HN  ASP A 119       8.958 -12.494  11.509  1.00 10.00      A   
ATOM   1129  CA  ASP A 119       7.512 -13.894  10.851  1.00 10.00      A   
ATOM   1130  CB  ASP A 119       8.611 -14.958  10.949  1.00 10.00      A   
ATOM   1131  CG  ASP A 119       9.870 -14.600  10.183  1.00 10.00      A   
ATOM   1132  OD1 ASP A 119       9.824 -14.527   8.935  1.00 10.00      A   
ATOM   1133  OD2 ASP A 119      10.921 -14.406  10.828  1.00 10.00      A   
ATOM   1134  C   ASP A 119       6.319 -14.293  11.718  1.00 10.00      A   
ATOM   1135  O   ASP A 119       5.392 -14.950  11.246  1.00 10.00      A   
ATOM   1136  N   ASP A 120       6.345 -13.870  12.983  1.00 10.00      A   
ATOM   1137  HN  ASP A 120       7.118 -13.350  13.295  1.00 10.00      A   
ATOM   1138  CA  ASP A 120       5.269 -14.171  13.929  1.00 10.00      A   
ATOM   1139  CB  ASP A 120       5.580 -13.688  15.356  1.00 10.00      A   
ATOM   1140  CG  ASP A 120       6.815 -12.816  15.458  1.00 10.00      A   
ATOM   1141  OD1 ASP A 120       7.923 -13.311  15.155  1.00 10.00      A   
ATOM   1142  OD2 ASP A 120       6.688 -11.638  15.857  1.00 10.00      A   
ATOM   1143  C   ASP A 120       3.934 -13.614  13.454  1.00 10.00      A   
ATOM   1144  O   ASP A 120       2.880 -14.202  13.708  1.00 10.00      A   
ATOM   1145  N   CYS A 121       3.978 -12.483  12.762  1.00 10.00      A   
ATOM   1146  HN  CYS A 121       4.844 -12.055  12.592  1.00 10.00      A   
ATOM   1147  CA  CYS A 121       2.769 -11.865  12.244  1.00 10.00      A   
ATOM   1148  CB  CYS A 121       3.047 -10.425  11.815  1.00 10.00      A   
ATOM   1149  SG  CYS A 121       3.966  -9.454  13.032  1.00 10.00      A   
ATOM   1150  HG  CYS A 121       3.804 -10.029  14.214  1.00 10.00      A   
ATOM   1151  C   CYS A 121       2.232 -12.679  11.070  1.00 10.00      A   
ATOM   1152  O   CYS A 121       1.024 -12.887  10.945  1.00 10.00      A   
ATOM   1153  N   LEU A 122       3.143 -13.165  10.229  1.00 10.00      A   
ATOM   1154  HN  LEU A 122       4.091 -12.974  10.393  1.00 10.00      A   
ATOM   1155  CA  LEU A 122       2.770 -13.970   9.073  1.00 10.00      A   
ATOM   1156  CB  LEU A 122       3.990 -14.269   8.199  1.00 10.00      A   
ATOM   1157  CG  LEU A 122       4.641 -13.077   7.498  1.00 10.00      A   
ATOM   1158  CD1 LEU A 122       5.824 -13.543   6.669  1.00 10.00      A   
ATOM   1159  CD2 LEU A 122       3.630 -12.356   6.619  1.00 10.00      A   
ATOM   1160  C   LEU A 122       2.119 -15.271   9.527  1.00 10.00      A   
ATOM   1161  O   LEU A 122       1.087 -15.677   8.991  1.00 10.00      A   
ATOM   1162  N   GLU A 123       2.718 -15.904  10.537  1.00 10.00      A   
ATOM   1163  HN  GLU A 123       3.545 -15.526  10.918  1.00 10.00      A   
ATOM   1164  CA  GLU A 123       2.191 -17.153  11.080  1.00 10.00      A   
ATOM   1165  CB  GLU A 123       3.022 -17.614  12.278  1.00 10.00      A   
ATOM   1166  CG  GLU A 123       4.475 -17.930  11.969  1.00 10.00      A   
ATOM   1167  CD  GLU A 123       5.309 -18.070  13.226  1.00 10.00      A   
ATOM   1168  OE1 GLU A 123       5.353 -17.113  14.029  1.00 10.00      A   
ATOM   1169  OE2 GLU A 123       5.928 -19.133  13.419  1.00 10.00      A   
ATOM   1170  C   GLU A 123       0.743 -16.972  11.523  1.00 10.00      A   
ATOM   1171  O   GLU A 123      -0.114 -17.819  11.263  1.00 10.00      A   
ATOM   1172  N   LEU A 124       0.480 -15.845  12.180  1.00 10.00      A   
ATOM   1173  HN  LEU A 124       1.208 -15.202  12.333  1.00 10.00      A   
ATOM   1174  CA  LEU A 124      -0.856 -15.539  12.676  1.00 10.00      A   
ATOM   1175  CB  LEU A 124      -0.824 -14.346  13.633  1.00 10.00      A   
ATOM   1176  CG  LEU A 124      -0.542 -14.667  15.103  1.00 10.00      A   
ATOM   1177  CD1 LEU A 124      -0.348 -13.389  15.898  1.00 10.00      A   
ATOM   1178  CD2 LEU A 124      -1.670 -15.493  15.696  1.00 10.00      A   
ATOM   1179  C   LEU A 124      -1.846 -15.289  11.542  1.00 10.00      A   
ATOM   1180  O   LEU A 124      -3.012 -15.675  11.633  1.00 10.00      A   
ATOM   1181  N   ILE A 125      -1.380 -14.648  10.478  1.00 10.00      A   
ATOM   1182  HN  ILE A 125      -0.442 -14.359  10.462  1.00 10.00      A   
ATOM   1183  CA  ILE A 125      -2.234 -14.356   9.335  1.00 10.00      A   
ATOM   1184  CB  ILE A 125      -1.499 -13.492   8.286  1.00 10.00      A   
ATOM   1185  CG1 ILE A 125      -1.238 -12.090   8.838  1.00 10.00      A   
ATOM   1186  CG2 ILE A 125      -2.298 -13.410   6.994  1.00 10.00      A   
ATOM   1187  CD1 ILE A 125      -0.356 -11.238   7.950  1.00 10.00      A   
ATOM   1188  C   ILE A 125      -2.725 -15.645   8.679  1.00 10.00      A   
ATOM   1189  O   ILE A 125      -3.920 -15.812   8.436  1.00 10.00      A   
ATOM   1190  N   ALA A 126      -1.800 -16.559   8.436  1.00 10.00      A   
ATOM   1191  HN  ALA A 126      -0.870 -16.371   8.695  1.00 10.00      A   
ATOM   1192  CA  ALA A 126      -2.112 -17.834   7.791  1.00 10.00      A   
ATOM   1193  CB  ALA A 126      -0.832 -18.577   7.449  1.00 10.00      A   
ATOM   1194  C   ALA A 126      -3.038 -18.724   8.626  1.00 10.00      A   
ATOM   1195  O   ALA A 126      -3.905 -19.411   8.084  1.00 10.00      A   
ATOM   1196  N   LYS A 127      -2.870 -18.701   9.939  1.00 10.00      A   
ATOM   1197  HN  LYS A 127      -2.188 -18.110  10.327  1.00 10.00      A   
ATOM   1198  CA  LYS A 127      -3.679 -19.542  10.818  1.00 10.00      A   
ATOM   1199  CB  LYS A 127      -2.889 -19.940  12.074  1.00 10.00      A   
ATOM   1200  CG  LYS A 127      -2.590 -18.792  13.033  1.00 10.00      A   
ATOM   1201  CD  LYS A 127      -1.478 -19.139  14.019  1.00 10.00      A   
ATOM   1202  CE  LYS A 127      -1.985 -19.969  15.191  1.00 10.00      A   
ATOM   1203  NZ  LYS A 127      -0.907 -20.250  16.178  1.00 10.00      A   
ATOM   1204  HZ1 LYS A 127      -1.313 -20.620  17.061  1.00 10.00      A   
ATOM   1205  HZ2 LYS A 127      -0.379 -19.379  16.391  1.00 10.00      A   
ATOM   1206  HZ3 LYS A 127      -0.243 -20.952  15.794  1.00 10.00      A   
ATOM   1207  C   LYS A 127      -5.021 -18.905  11.193  1.00 10.00      A   
ATOM   1208  O   LYS A 127      -5.897 -19.569  11.753  1.00 10.00      A   
ATOM   1209  N   SER A 128      -5.203 -17.636  10.866  1.00 10.00      A   
ATOM   1210  HN  SER A 128      -4.503 -17.156  10.372  1.00 10.00      A   
ATOM   1211  CA  SER A 128      -6.440 -16.953  11.225  1.00 10.00      A   
ATOM   1212  CB  SER A 128      -6.151 -15.728  12.089  1.00 10.00      A   
ATOM   1213  OG  SER A 128      -5.205 -16.032  13.104  1.00 10.00      A   
ATOM   1214  HG  SER A 128      -4.315 -15.933  12.740  1.00 10.00      A   
ATOM   1215  C   SER A 128      -7.307 -16.574  10.026  1.00 10.00      A   
ATOM   1216  O   SER A 128      -8.486 -16.927   9.972  1.00 10.00      A   
ATOM   1217  N   PHE A 129      -6.724 -15.894   9.055  1.00 10.00      A   
ATOM   1218  HN  PHE A 129      -5.763 -15.699   9.109  1.00 10.00      A   
ATOM   1219  CA  PHE A 129      -7.477 -15.449   7.889  1.00 10.00      A   
ATOM   1220  CB  PHE A 129      -6.923 -14.118   7.372  1.00 10.00      A   
ATOM   1221  CG  PHE A 129      -6.674 -13.112   8.467  1.00 10.00      A   
ATOM   1222  CD1 PHE A 129      -5.405 -12.598   8.679  1.00 10.00      A   
ATOM   1223  CD2 PHE A 129      -7.707 -12.691   9.292  1.00 10.00      A   
ATOM   1224  CE1 PHE A 129      -5.170 -11.683   9.686  1.00 10.00      A   
ATOM   1225  CE2 PHE A 129      -7.478 -11.776  10.301  1.00 10.00      A   
ATOM   1226  CZ  PHE A 129      -6.208 -11.272  10.498  1.00 10.00      A   
ATOM   1227  C   PHE A 129      -7.504 -16.497   6.786  1.00 10.00      A   
ATOM   1228  O   PHE A 129      -6.469 -16.836   6.208  1.00 10.00      A   
ATOM   1229  N   LYS A 130      -8.695 -17.013   6.500  1.00 10.00      A   
ATOM   1230  HN  LYS A 130      -9.484 -16.709   7.004  1.00 10.00      A   
ATOM   1231  CA  LYS A 130      -8.861 -18.016   5.457  1.00 10.00      A   
ATOM   1232  CB  LYS A 130      -9.813 -19.136   5.896  1.00 10.00      A   
ATOM   1233  CG  LYS A 130      -9.257 -20.045   6.980  1.00 10.00      A   
ATOM   1234  CD  LYS A 130      -9.501 -19.475   8.366  1.00 10.00      A   
ATOM   1235  CE  LYS A 130      -8.731 -20.250   9.422  1.00 10.00      A   
ATOM   1236  NZ  LYS A 130      -8.870 -19.634  10.770  1.00 10.00      A   
ATOM   1237  HZ1 LYS A 130      -8.271 -20.136  11.460  1.00 10.00      A   
ATOM   1238  HZ2 LYS A 130      -9.859 -19.687  11.085  1.00 10.00      A   
ATOM   1239  HZ3 LYS A 130      -8.586 -18.634  10.736  1.00 10.00      A   
ATOM   1240  C   LYS A 130      -9.362 -17.376   4.168  1.00 10.00      A   
ATOM   1241  O   LYS A 130      -9.082 -17.859   3.070  1.00 10.00      A   
ATOM   1242  N   ASN A 131     -10.085 -16.272   4.304  1.00 10.00      A   
ATOM   1243  HN  ASN A 131     -10.256 -15.919   5.205  1.00 10.00      A   
ATOM   1244  CA  ASN A 131     -10.623 -15.563   3.146  1.00 10.00      A   
ATOM   1245  CB  ASN A 131     -11.991 -14.948   3.469  1.00 10.00      A   
ATOM   1246  CG  ASN A 131     -12.894 -14.875   2.251  1.00 10.00      A   
ATOM   1247  OD1 ASN A 131     -12.854 -15.750   1.387  1.00 10.00      A   
ATOM   1248  ND2 ASN A 131     -13.710 -13.836   2.167  1.00 10.00      A   
ATOM   1249 HD21 ASN A 131     -13.694 -13.169   2.887  1.00 10.00      A   
ATOM   1250 HD22 ASN A 131     -14.302 -13.777   1.386  1.00 10.00      A   
ATOM   1251  C   ASN A 131      -9.649 -14.482   2.688  1.00 10.00      A   
ATOM   1252  O   ASN A 131     -10.026 -13.544   1.988  1.00 10.00      A   
ATOM   1253  N   PHE A 132      -8.396 -14.631   3.103  1.00 10.00      A   
ATOM   1254  HN  PHE A 132      -8.177 -15.406   3.659  1.00 10.00      A   
ATOM   1255  CA  PHE A 132      -7.334 -13.699   2.754  1.00 10.00      A   
ATOM   1256  CB  PHE A 132      -6.041 -14.163   3.430  1.00 10.00      A   
ATOM   1257  CG  PHE A 132      -4.952 -13.137   3.479  1.00 10.00      A   
ATOM   1258  CD1 PHE A 132      -5.250 -11.795   3.645  1.00 10.00      A   
ATOM   1259  CD2 PHE A 132      -3.626 -13.518   3.373  1.00 10.00      A   
ATOM   1260  CE1 PHE A 132      -4.246 -10.851   3.703  1.00 10.00      A   
ATOM   1261  CE2 PHE A 132      -2.616 -12.580   3.427  1.00 10.00      A   
ATOM   1262  CZ  PHE A 132      -2.928 -11.245   3.593  1.00 10.00      A   
ATOM   1263  C   PHE A 132      -7.152 -13.688   1.240  1.00 10.00      A   
ATOM   1264  O   PHE A 132      -6.947 -14.740   0.636  1.00 10.00      A   
ATOM   1265  N   LYS A 133      -7.227 -12.509   0.628  1.00 10.00      A   
ATOM   1266  HN  LYS A 133      -7.372 -11.694   1.159  1.00 10.00      A   
ATOM   1267  CA  LYS A 133      -7.100 -12.412  -0.822  1.00 10.00      A   
ATOM   1268  CB  LYS A 133      -8.429 -11.989  -1.455  1.00 10.00      A   
ATOM   1269  CG  LYS A 133      -9.559 -12.978  -1.242  1.00 10.00      A   
ATOM   1270  CD  LYS A 133     -10.890 -12.393  -1.677  1.00 10.00      A   
ATOM   1271  CE  LYS A 133     -12.031 -13.349  -1.376  1.00 10.00      A   
ATOM   1272  NZ  LYS A 133     -13.348 -12.758  -1.716  1.00 10.00      A   
ATOM   1273  HZ1 LYS A 133     -14.101 -13.461  -1.576  1.00 10.00      A   
ATOM   1274  HZ2 LYS A 133     -13.355 -12.447  -2.710  1.00 10.00      A   
ATOM   1275  HZ3 LYS A 133     -13.541 -11.931  -1.102  1.00 10.00      A   
ATOM   1276  C   LYS A 133      -5.996 -11.464  -1.272  1.00 10.00      A   
ATOM   1277  O   LYS A 133      -5.244 -11.777  -2.194  1.00 10.00      A   
ATOM   1278  N   VAL A 134      -5.889 -10.305  -0.642  1.00 10.00      A   
ATOM   1279  HN  VAL A 134      -6.487 -10.100   0.109  1.00 10.00      A   
ATOM   1280  CA  VAL A 134      -4.881  -9.333  -1.050  1.00 10.00      A   
ATOM   1281  CB  VAL A 134      -5.516  -8.077  -1.689  1.00 10.00      A   
ATOM   1282  CG1 VAL A 134      -4.439  -7.109  -2.162  1.00 10.00      A   
ATOM   1283  CG2 VAL A 134      -6.434  -8.460  -2.844  1.00 10.00      A   
ATOM   1284  C   VAL A 134      -3.967  -8.913   0.098  1.00 10.00      A   
ATOM   1285  O   VAL A 134      -4.429  -8.423   1.131  1.00 10.00      A   
ATOM   1286  N   LEU A 135      -2.668  -9.107  -0.104  1.00 10.00      A   
ATOM   1287  HN  LEU A 135      -2.376  -9.518  -0.951  1.00 10.00      A   
ATOM   1288  CA  LEU A 135      -1.659  -8.726   0.874  1.00 10.00      A   
ATOM   1289  CB  LEU A 135      -0.864  -9.945   1.355  1.00 10.00      A   
ATOM   1290  CG  LEU A 135       0.317  -9.650   2.290  1.00 10.00      A   
ATOM   1291  CD1 LEU A 135      -0.162  -9.046   3.604  1.00 10.00      A   
ATOM   1292  CD2 LEU A 135       1.135 -10.907   2.539  1.00 10.00      A   
ATOM   1293  C   LEU A 135      -0.710  -7.717   0.245  1.00 10.00      A   
ATOM   1294  O   LEU A 135      -0.045  -8.013  -0.750  1.00 10.00      A   
ATOM   1295  N   VAL A 136      -0.665  -6.523   0.810  1.00 10.00      A   
ATOM   1296  HN  VAL A 136      -1.228  -6.341   1.597  1.00 10.00      A   
ATOM   1297  CA  VAL A 136       0.203  -5.473   0.302  1.00 10.00      A   
ATOM   1298  CB  VAL A 136      -0.598  -4.240  -0.176  1.00 10.00      A   
ATOM   1299  CG1 VAL A 136       0.337  -3.172  -0.729  1.00 10.00      A   
ATOM   1300  CG2 VAL A 136      -1.619  -4.646  -1.228  1.00 10.00      A   
ATOM   1301  C   VAL A 136       1.215  -5.052   1.358  1.00 10.00      A   
ATOM   1302  O   VAL A 136       0.868  -4.405   2.346  1.00 10.00      A   
ATOM   1303  N   LEU A 137       2.457  -5.451   1.156  1.00 10.00      A   
ATOM   1304  HN  LEU A 137       2.667  -5.988   0.356  1.00 10.00      A   
ATOM   1305  CA  LEU A 137       3.530  -5.107   2.069  1.00 10.00      A   
ATOM   1306  CB  LEU A 137       4.207  -6.369   2.612  1.00 10.00      A   
ATOM   1307  CG  LEU A 137       3.422  -7.164   3.659  1.00 10.00      A   
ATOM   1308  CD1 LEU A 137       4.200  -8.402   4.081  1.00 10.00      A   
ATOM   1309  CD2 LEU A 137       3.112  -6.294   4.865  1.00 10.00      A   
ATOM   1310  C   LEU A 137       4.539  -4.239   1.334  1.00 10.00      A   
ATOM   1311  O   LEU A 137       5.424  -4.746   0.651  1.00 10.00      A   
ATOM   1312  N   SER A 138       4.381  -2.933   1.444  1.00 10.00      A   
ATOM   1313  HN  SER A 138       3.653  -2.583   2.001  1.00 10.00      A   
ATOM   1314  CA  SER A 138       5.275  -2.009   0.774  1.00 10.00      A   
ATOM   1315  CB  SER A 138       4.490  -0.854   0.140  1.00 10.00      A   
ATOM   1316  OG  SER A 138       5.276  -0.156  -0.814  1.00 10.00      A   
ATOM   1317  HG  SER A 138       6.185  -0.090  -0.495  1.00 10.00      A   
ATOM   1318  C   SER A 138       6.327  -1.479   1.735  1.00 10.00      A   
ATOM   1319  O   SER A 138       5.994  -0.919   2.786  1.00 10.00      A   
ATOM   1320  N   SER A 139       7.591  -1.698   1.377  1.00 10.00      A   
ATOM   1321  HN  SER A 139       7.767  -2.191   0.547  1.00 10.00      A   
ATOM   1322  CA  SER A 139       8.727  -1.240   2.169  1.00 10.00      A   
ATOM   1323  CB  SER A 139       8.807   0.290   2.118  1.00 10.00      A   
ATOM   1324  OG  SER A 139       8.322   0.778   0.875  1.00 10.00      A   
ATOM   1325  HG  SER A 139       8.773   1.601   0.660  1.00 10.00      A   
ATOM   1326  C   SER A 139       8.645  -1.733   3.614  1.00 10.00      A   
ATOM   1327  O   SER A 139       8.886  -0.977   4.555  1.00 10.00      A   
ATOM   1328  N   CYS A 140       8.310  -3.003   3.784  1.00 10.00      A   
ATOM   1329  HN  CYS A 140       8.150  -3.571   2.994  1.00 10.00      A   
ATOM   1330  CA  CYS A 140       8.184  -3.587   5.110  1.00 10.00      A   
ATOM   1331  CB  CYS A 140       6.773  -4.143   5.301  1.00 10.00      A   
ATOM   1332  SG  CYS A 140       5.458  -2.923   5.053  1.00 10.00      A   
ATOM   1333  HG  CYS A 140       5.761  -2.208   3.976  1.00 10.00      A   
ATOM   1334  C   CYS A 140       9.222  -4.682   5.345  1.00 10.00      A   
ATOM   1335  O   CYS A 140       9.302  -5.648   4.588  1.00 10.00      A   
ATOM   1336  N   GLU A 141      10.028  -4.515   6.385  1.00 10.00      A   
ATOM   1337  HN  GLU A 141       9.935  -3.713   6.943  1.00 10.00      A   
ATOM   1338  CA  GLU A 141      11.046  -5.495   6.728  1.00 10.00      A   
ATOM   1339  CB  GLU A 141      12.410  -4.813   6.921  1.00 10.00      A   
ATOM   1340  CG  GLU A 141      12.684  -4.294   8.328  1.00 10.00      A   
ATOM   1341  CD  GLU A 141      12.193  -2.878   8.562  1.00 10.00      A   
ATOM   1342  OE1 GLU A 141      12.864  -2.132   9.302  1.00 10.00      A   
ATOM   1343  OE2 GLU A 141      11.138  -2.503   8.014  1.00 10.00      A   
ATOM   1344  C   GLU A 141      10.628  -6.228   8.000  1.00 10.00      A   
ATOM   1345  O   GLU A 141       9.632  -5.862   8.628  1.00 10.00      A   
ATOM   1346  N   GLY A 142      11.370  -7.258   8.375  1.00 10.00      A   
ATOM   1347  HN  GLY A 142      12.152  -7.515   7.839  1.00 10.00      A   
ATOM   1348  CA  GLY A 142      11.047  -7.991   9.580  1.00 10.00      A   
ATOM   1349  C   GLY A 142      10.802  -9.462   9.335  1.00 10.00      A   
ATOM   1350  O   GLY A 142      11.087 -10.288  10.202  1.00 10.00      A   
ATOM   1351  N   PHE A 143      10.294  -9.792   8.155  1.00 10.00      A   
ATOM   1352  HN  PHE A 143      10.130  -9.091   7.490  1.00 10.00      A   
ATOM   1353  CA  PHE A 143       9.992 -11.177   7.820  1.00 10.00      A   
ATOM   1354  CB  PHE A 143       8.616 -11.301   7.150  1.00 10.00      A   
ATOM   1355  CG  PHE A 143       8.532 -10.759   5.746  1.00 10.00      A   
ATOM   1356  CD1 PHE A 143       8.342 -11.616   4.673  1.00 10.00      A   
ATOM   1357  CD2 PHE A 143       8.637  -9.398   5.500  1.00 10.00      A   
ATOM   1358  CE1 PHE A 143       8.257 -11.129   3.383  1.00 10.00      A   
ATOM   1359  CE2 PHE A 143       8.555  -8.905   4.212  1.00 10.00      A   
ATOM   1360  CZ  PHE A 143       8.366  -9.771   3.152  1.00 10.00      A   
ATOM   1361  C   PHE A 143      11.087 -11.827   6.976  1.00 10.00      A   
ATOM   1362  O   PHE A 143      11.857 -11.149   6.289  1.00 10.00      A   
ATOM   1363  N   SER A 144      11.150 -13.145   7.033  1.00 10.00      A   
ATOM   1364  HN  SER A 144      10.508 -13.633   7.603  1.00 10.00      A   
ATOM   1365  CA  SER A 144      12.141 -13.894   6.289  1.00 10.00      A   
ATOM   1366  CB  SER A 144      12.947 -14.773   7.246  1.00 10.00      A   
ATOM   1367  OG  SER A 144      12.098 -15.612   8.015  1.00 10.00      A   
ATOM   1368  HG  SER A 144      11.372 -15.084   8.397  1.00 10.00      A   
ATOM   1369  C   SER A 144      11.490 -14.747   5.201  1.00 10.00      A   
ATOM   1370  O   SER A 144      10.263 -14.799   5.085  1.00 10.00      A   
ATOM   1371  N   THR A 145      12.321 -15.407   4.404  1.00 10.00      A   
ATOM   1372  HN  THR A 145      13.293 -15.296   4.529  1.00 10.00      A   
ATOM   1373  CA  THR A 145      11.844 -16.269   3.332  1.00 10.00      A   
ATOM   1374  CB  THR A 145      13.038 -16.819   2.531  1.00 10.00      A   
ATOM   1375  OG1 THR A 145      14.088 -17.187   3.447  1.00 10.00      A   
ATOM   1376  HG1 THR A 145      13.792 -17.926   4.003  1.00 10.00      A   
ATOM   1377  CG2 THR A 145      13.559 -15.762   1.573  1.00 10.00      A   
ATOM   1378  C   THR A 145      11.053 -17.444   3.899  1.00 10.00      A   
ATOM   1379  O   THR A 145      10.040 -17.861   3.337  1.00 10.00      A   
ATOM   1380  N   ASP A 146      11.521 -17.954   5.029  1.00 10.00      A   
ATOM   1381  HN  ASP A 146      12.318 -17.552   5.435  1.00 10.00      A   
ATOM   1382  CA  ASP A 146      10.896 -19.090   5.686  1.00 10.00      A   
ATOM   1383  CB  ASP A 146      11.802 -19.626   6.791  1.00 10.00      A   
ATOM   1384  CG  ASP A 146      13.116 -20.148   6.244  1.00 10.00      A   
ATOM   1385  OD1 ASP A 146      13.375 -21.361   6.378  1.00 10.00      A   
ATOM   1386  OD2 ASP A 146      13.893 -19.344   5.674  1.00 10.00      A   
ATOM   1387  C   ASP A 146       9.529 -18.728   6.239  1.00 10.00      A   
ATOM   1388  O   ASP A 146       8.663 -19.590   6.388  1.00 10.00      A   
ATOM   1389  N   GLY A 147       9.335 -17.446   6.526  1.00 10.00      A   
ATOM   1390  HN  GLY A 147      10.068 -16.807   6.390  1.00 10.00      A   
ATOM   1391  CA  GLY A 147       8.061 -16.986   7.040  1.00 10.00      A   
ATOM   1392  C   GLY A 147       6.972 -17.132   6.000  1.00 10.00      A   
ATOM   1393  O   GLY A 147       5.810 -17.349   6.330  1.00 10.00      A   
ATOM   1394  N   LEU A 148       7.363 -17.044   4.733  1.00 10.00      A   
ATOM   1395  HN  LEU A 148       8.313 -16.891   4.539  1.00 10.00      A   
ATOM   1396  CA  LEU A 148       6.427 -17.168   3.623  1.00 10.00      A   
ATOM   1397  CB  LEU A 148       7.030 -16.559   2.353  1.00 10.00      A   
ATOM   1398  CG  LEU A 148       7.289 -15.053   2.390  1.00 10.00      A   
ATOM   1399  CD1 LEU A 148       8.140 -14.621   1.205  1.00 10.00      A   
ATOM   1400  CD2 LEU A 148       5.977 -14.284   2.415  1.00 10.00      A   
ATOM   1401  C   LEU A 148       6.067 -18.631   3.378  1.00 10.00      A   
ATOM   1402  O   LEU A 148       5.002 -18.942   2.843  1.00 10.00      A   
ATOM   1403  N   ALA A 149       6.964 -19.524   3.776  1.00 10.00      A   
ATOM   1404  HN  ALA A 149       7.793 -19.207   4.192  1.00 10.00      A   
ATOM   1405  CA  ALA A 149       6.756 -20.959   3.608  1.00 10.00      A   
ATOM   1406  CB  ALA A 149       8.016 -21.722   3.990  1.00 10.00      A   
ATOM   1407  C   ALA A 149       5.568 -21.435   4.437  1.00 10.00      A   
ATOM   1408  O   ALA A 149       4.895 -22.404   4.084  1.00 10.00      A   
ATOM   1409  N   ALA A 150       5.300 -20.725   5.528  1.00 10.00      A   
ATOM   1410  HN  ALA A 150       5.865 -19.952   5.743  1.00 10.00      A   
ATOM   1411  CA  ALA A 150       4.195 -21.059   6.420  1.00 10.00      A   
ATOM   1412  CB  ALA A 150       4.470 -20.523   7.815  1.00 10.00      A   
ATOM   1413  C   ALA A 150       2.868 -20.515   5.896  1.00 10.00      A   
ATOM   1414  O   ALA A 150       1.821 -20.702   6.512  1.00 10.00      A   
ATOM   1415  N   ILE A 151       2.912 -19.848   4.751  1.00 10.00      A   
ATOM   1416  HN  ILE A 151       3.774 -19.730   4.301  1.00 10.00      A   
ATOM   1417  CA  ILE A 151       1.709 -19.278   4.148  1.00 10.00      A   
ATOM   1418  CB  ILE A 151       1.835 -17.749   3.933  1.00 10.00      A   
ATOM   1419  CG1 ILE A 151       2.826 -17.117   4.922  1.00 10.00      A   
ATOM   1420  CG2 ILE A 151       0.471 -17.078   4.031  1.00 10.00      A   
ATOM   1421  CD1 ILE A 151       2.337 -17.069   6.355  1.00 10.00      A   
ATOM   1422  C   ILE A 151       1.431 -19.929   2.796  1.00 10.00      A   
ATOM   1423  O   ILE A 151       0.276 -20.093   2.404  1.00 10.00      A   
ATOM   1424  N   ALA A 152       2.516 -20.303   2.114  1.00 10.00      A   
ATOM   1425  HN  ALA A 152       3.396 -20.136   2.515  1.00 10.00      A   
ATOM   1426  CA  ALA A 152       2.470 -20.925   0.785  1.00 10.00      A   
ATOM   1427  CB  ALA A 152       3.791 -21.618   0.485  1.00 10.00      A   
ATOM   1428  C   ALA A 152       1.300 -21.887   0.556  1.00 10.00      A   
ATOM   1429  O   ALA A 152       0.472 -21.657  -0.324  1.00 10.00      A   
ATOM   1430  N   ALA A 153       1.226 -22.956   1.338  1.00 10.00      A   
ATOM   1431  HN  ALA A 153       1.892 -23.087   2.041  1.00 10.00      A   
ATOM   1432  CA  ALA A 153       0.163 -23.941   1.168  1.00 10.00      A   
ATOM   1433  CB  ALA A 153       0.661 -25.337   1.506  1.00 10.00      A   
ATOM   1434  C   ALA A 153      -1.078 -23.609   1.982  1.00 10.00      A   
ATOM   1435  O   ALA A 153      -2.145 -24.168   1.741  1.00 10.00      A   
ATOM   1436  N   THR A 154      -0.944 -22.701   2.937  1.00 10.00      A   
ATOM   1437  HN  THR A 154      -0.078 -22.263   3.068  1.00 10.00      A   
ATOM   1438  CA  THR A 154      -2.064 -22.327   3.788  1.00 10.00      A   
ATOM   1439  CB  THR A 154      -1.586 -21.551   5.027  1.00 10.00      A   
ATOM   1440  OG1 THR A 154      -0.198 -21.842   5.251  1.00 10.00      A   
ATOM   1441  HG1 THR A 154       0.153 -21.232   5.916  1.00 10.00      A   
ATOM   1442  CG2 THR A 154      -2.386 -21.960   6.254  1.00 10.00      A   
ATOM   1443  C   THR A 154      -3.093 -21.498   3.021  1.00 10.00      A   
ATOM   1444  O   THR A 154      -4.298 -21.729   3.137  1.00 10.00      A   
ATOM   1445  N   CYS A 155      -2.612 -20.543   2.232  1.00 10.00      A   
ATOM   1446  HN  CYS A 155      -1.639 -20.410   2.180  1.00 10.00      A   
ATOM   1447  CA  CYS A 155      -3.487 -19.687   1.443  1.00 10.00      A   
ATOM   1448  CB  CYS A 155      -2.718 -18.495   0.878  1.00 10.00      A   
ATOM   1449  SG  CYS A 155      -2.310 -17.227   2.094  1.00 10.00      A   
ATOM   1450  HG  CYS A 155      -1.039 -16.895   1.913  1.00 10.00      A   
ATOM   1451  C   CYS A 155      -4.138 -20.461   0.307  1.00 10.00      A   
ATOM   1452  O   CYS A 155      -3.452 -21.064  -0.519  1.00 10.00      A   
ATOM   1453  N   ARG A 156      -5.462 -20.436   0.269  1.00 10.00      A   
ATOM   1454  HN  ARG A 156      -5.949 -19.933   0.958  1.00 10.00      A   
ATOM   1455  CA  ARG A 156      -6.209 -21.137  -0.769  1.00 10.00      A   
ATOM   1456  CB  ARG A 156      -7.059 -22.257  -0.163  1.00 10.00      A   
ATOM   1457  CG  ARG A 156      -8.076 -21.783   0.868  1.00 10.00      A   
ATOM   1458  CD  ARG A 156      -8.002 -22.616   2.138  1.00 10.00      A   
ATOM   1459  NE  ARG A 156      -8.141 -24.046   1.866  1.00 10.00      A   
ATOM   1460  HE  ARG A 156      -8.957 -24.335   1.391  1.00 10.00      A   
ATOM   1461  CZ  ARG A 156      -7.234 -24.965   2.211  1.00 10.00      A   
ATOM   1462  NH1 ARG A 156      -6.125 -24.600   2.839  1.00 10.00      A   
ATOM   1463 HH11 ARG A 156      -5.411 -25.315   3.109  1.00 10.00      A   
ATOM   1464 HH12 ARG A 156      -5.956 -23.600   3.063  1.00 10.00      A   
ATOM   1465  NH2 ARG A 156      -7.430 -26.242   1.914  1.00 10.00      A   
ATOM   1466 HH21 ARG A 156      -8.295 -26.531   1.411  1.00 10.00      A   
ATOM   1467 HH22 ARG A 156      -6.718 -26.964   2.182  1.00 10.00      A   
ATOM   1468  C   ARG A 156      -7.090 -20.175  -1.558  1.00 10.00      A   
ATOM   1469  O   ARG A 156      -7.748 -20.572  -2.519  1.00 10.00      A   
ATOM   1470  N   ASN A 157      -7.104 -18.909  -1.153  1.00 10.00      A   
ATOM   1471  HN  ASN A 157      -6.568 -18.646  -0.374  1.00 10.00      A   
ATOM   1472  CA  ASN A 157      -7.917 -17.905  -1.832  1.00 10.00      A   
ATOM   1473  CB  ASN A 157      -9.210 -17.645  -1.050  1.00 10.00      A   
ATOM   1474  CG  ASN A 157     -10.387 -17.324  -1.949  1.00 10.00      A   
ATOM   1475  OD1 ASN A 157     -10.397 -17.672  -3.132  1.00 10.00      A   
ATOM   1476  ND2 ASN A 157     -11.397 -16.674  -1.392  1.00 10.00      A   
ATOM   1477 HD21 ASN A 157     -11.331 -16.437  -0.444  1.00 10.00      A   
ATOM   1478 HD22 ASN A 157     -12.174 -16.466  -1.949  1.00 10.00      A   
ATOM   1479  C   ASN A 157      -7.142 -16.607  -2.047  1.00 10.00      A   
ATOM   1480  O   ASN A 157      -7.713 -15.589  -2.437  1.00 10.00      A   
ATOM   1481  N   LEU A 158      -5.835 -16.654  -1.799  1.00 10.00      A   
ATOM   1482  HN  LEU A 158      -5.434 -17.493  -1.496  1.00 10.00      A   
ATOM   1483  CA  LEU A 158      -4.987 -15.480  -1.976  1.00 10.00      A   
ATOM   1484  CB  LEU A 158      -3.612 -15.697  -1.339  1.00 10.00      A   
ATOM   1485  CG  LEU A 158      -2.736 -14.451  -1.169  1.00 10.00      A   
ATOM   1486  CD1 LEU A 158      -3.371 -13.476  -0.192  1.00 10.00      A   
ATOM   1487  CD2 LEU A 158      -1.349 -14.840  -0.694  1.00 10.00      A   
ATOM   1488  C   LEU A 158      -4.846 -15.164  -3.461  1.00 10.00      A   
ATOM   1489  O   LEU A 158      -4.586 -16.057  -4.270  1.00 10.00      A   
ATOM   1490  N   LYS A 159      -5.020 -13.897  -3.811  1.00 10.00      A   
ATOM   1491  HN  LYS A 159      -5.200 -13.229  -3.112  1.00 10.00      A   
ATOM   1492  CA  LYS A 159      -4.946 -13.463  -5.198  1.00 10.00      A   
ATOM   1493  CB  LYS A 159      -6.236 -12.725  -5.584  1.00 10.00      A   
ATOM   1494  CG  LYS A 159      -7.508 -13.538  -5.393  1.00 10.00      A   
ATOM   1495  CD  LYS A 159      -8.750 -12.655  -5.411  1.00 10.00      A   
ATOM   1496  CE  LYS A 159      -9.013 -12.072  -6.791  1.00 10.00      A   
ATOM   1497  NZ  LYS A 159     -10.301 -11.329  -6.835  1.00 10.00      A   
ATOM   1498  HZ1 LYS A 159     -10.527 -11.054  -7.811  1.00 10.00      A   
ATOM   1499  HZ2 LYS A 159     -10.240 -10.468  -6.256  1.00 10.00      A   
ATOM   1500  HZ3 LYS A 159     -11.073 -11.927  -6.471  1.00 10.00      A   
ATOM   1501  C   LYS A 159      -3.747 -12.555  -5.457  1.00 10.00      A   
ATOM   1502  O   LYS A 159      -3.010 -12.746  -6.426  1.00 10.00      A   
ATOM   1503  N   GLU A 160      -3.543 -11.573  -4.589  1.00 10.00      A   
ATOM   1504  HN  GLU A 160      -4.129 -11.491  -3.806  1.00 10.00      A   
ATOM   1505  CA  GLU A 160      -2.456 -10.623  -4.770  1.00 10.00      A   
ATOM   1506  CB  GLU A 160      -3.015  -9.219  -5.034  1.00 10.00      A   
ATOM   1507  CG  GLU A 160      -3.879  -9.121  -6.280  1.00 10.00      A   
ATOM   1508  CD  GLU A 160      -4.532  -7.763  -6.430  1.00 10.00      A   
ATOM   1509  OE1 GLU A 160      -5.771  -7.681  -6.281  1.00 10.00      A   
ATOM   1510  OE2 GLU A 160      -3.817  -6.778  -6.711  1.00 10.00      A   
ATOM   1511  C   GLU A 160      -1.501 -10.587  -3.585  1.00 10.00      A   
ATOM   1512  O   GLU A 160      -1.921 -10.490  -2.431  1.00 10.00      A   
ATOM   1513  N   LEU A 161      -0.214 -10.670  -3.894  1.00 10.00      A   
ATOM   1514  HN  LEU A 161       0.039 -10.780  -4.839  1.00 10.00      A   
ATOM   1515  CA  LEU A 161       0.843 -10.613  -2.892  1.00 10.00      A   
ATOM   1516  CB  LEU A 161       1.410 -12.007  -2.605  1.00 10.00      A   
ATOM   1517  CG  LEU A 161       2.358 -12.111  -1.407  1.00 10.00      A   
ATOM   1518  CD1 LEU A 161       1.814 -13.091  -0.384  1.00 10.00      A   
ATOM   1519  CD2 LEU A 161       3.753 -12.523  -1.852  1.00 10.00      A   
ATOM   1520  C   LEU A 161       1.947  -9.689  -3.395  1.00 10.00      A   
ATOM   1521  O   LEU A 161       2.801 -10.096  -4.186  1.00 10.00      A   
ATOM   1522  N   ASP A 162       1.904  -8.439  -2.953  1.00 10.00      A   
ATOM   1523  HN  ASP A 162       1.197  -8.179  -2.323  1.00 10.00      A   
ATOM   1524  CA  ASP A 162       2.881  -7.443  -3.372  1.00 10.00      A   
ATOM   1525  CB  ASP A 162       2.158  -6.212  -3.927  1.00 10.00      A   
ATOM   1526  CG  ASP A 162       3.088  -5.197  -4.565  1.00 10.00      A   
ATOM   1527  OD1 ASP A 162       4.315  -5.420  -4.583  1.00 10.00      A   
ATOM   1528  OD2 ASP A 162       2.588  -4.166  -5.061  1.00 10.00      A   
ATOM   1529  C   ASP A 162       3.786  -7.046  -2.215  1.00 10.00      A   
ATOM   1530  O   ASP A 162       3.325  -6.490  -1.220  1.00 10.00      A   
ATOM   1531  N   LEU A 163       5.070  -7.343  -2.351  1.00 10.00      A   
ATOM   1532  HN  LEU A 163       5.369  -7.796  -3.171  1.00 10.00      A   
ATOM   1533  CA  LEU A 163       6.056  -7.014  -1.328  1.00 10.00      A   
ATOM   1534  CB  LEU A 163       6.801  -8.281  -0.883  1.00 10.00      A   
ATOM   1535  CG  LEU A 163       5.952  -9.528  -0.613  1.00 10.00      A   
ATOM   1536  CD1 LEU A 163       6.845 -10.735  -0.377  1.00 10.00      A   
ATOM   1537  CD2 LEU A 163       5.033  -9.311   0.578  1.00 10.00      A   
ATOM   1538  C   LEU A 163       7.056  -5.998  -1.880  1.00 10.00      A   
ATOM   1539  O   LEU A 163       8.251  -6.061  -1.589  1.00 10.00      A   
ATOM   1540  N   ARG A 164       6.552  -5.065  -2.682  1.00 10.00      A   
ATOM   1541  HN  ARG A 164       5.585  -5.070  -2.865  1.00 10.00      A   
ATOM   1542  CA  ARG A 164       7.380  -4.039  -3.312  1.00 10.00      A   
ATOM   1543  CB  ARG A 164       6.534  -3.089  -4.168  1.00 10.00      A   
ATOM   1544  CG  ARG A 164       5.449  -2.326  -3.419  1.00 10.00      A   
ATOM   1545  CD  ARG A 164       4.419  -1.774  -4.391  1.00 10.00      A   
ATOM   1546  NE  ARG A 164       3.592  -0.718  -3.808  1.00 10.00      A   
ATOM   1547  HE  ARG A 164       4.050   0.104  -3.519  1.00 10.00      A   
ATOM   1548  CZ  ARG A 164       2.267  -0.806  -3.663  1.00 10.00      A   
ATOM   1549  NH1 ARG A 164       1.623  -1.898  -4.053  1.00 10.00      A   
ATOM   1550 HH11 ARG A 164       2.151  -2.701  -4.481  1.00 10.00      A   
ATOM   1551 HH12 ARG A 164       0.588  -1.966  -3.941  1.00 10.00      A   
ATOM   1552  NH2 ARG A 164       1.583   0.211  -3.155  1.00 10.00      A   
ATOM   1553 HH21 ARG A 164       0.547   0.145  -3.039  1.00 10.00      A   
ATOM   1554 HH22 ARG A 164       2.077   1.086  -2.873  1.00 10.00      A   
ATOM   1555  C   ARG A 164       8.276  -3.265  -2.341  1.00 10.00      A   
ATOM   1556  O   ARG A 164       7.809  -2.700  -1.350  1.00 10.00      A   
ATOM   1557  N   GLU A 165       9.576  -3.268  -2.649  1.00 10.00      A   
ATOM   1558  HN  GLU A 165       9.864  -3.767  -3.446  1.00 10.00      A   
ATOM   1559  CA  GLU A 165      10.595  -2.563  -1.868  1.00 10.00      A   
ATOM   1560  CB  GLU A 165      10.444  -1.047  -1.992  1.00 10.00      A   
ATOM   1561  CG  GLU A 165      11.574  -0.382  -2.761  1.00 10.00      A   
ATOM   1562  CD  GLU A 165      11.816  -1.016  -4.120  1.00 10.00      A   
ATOM   1563  OE1 GLU A 165      11.147  -0.618  -5.099  1.00 10.00      A   
ATOM   1564  OE2 GLU A 165      12.675  -1.919  -4.213  1.00 10.00      A   
ATOM   1565  C   GLU A 165      10.684  -3.000  -0.406  1.00 10.00      A   
ATOM   1566  O   GLU A 165      11.156  -2.242   0.445  1.00 10.00      A   
ATOM   1567  N   SER A 166      10.253  -4.216  -0.117  1.00 10.00      A   
ATOM   1568  HN  SER A 166       9.887  -4.785  -0.829  1.00 10.00      A   
ATOM   1569  CA  SER A 166      10.311  -4.727   1.240  1.00 10.00      A   
ATOM   1570  CB  SER A 166       9.081  -5.582   1.534  1.00 10.00      A   
ATOM   1571  OG  SER A 166       7.920  -4.769   1.597  1.00 10.00      A   
ATOM   1572  HG  SER A 166       7.201  -5.189   1.105  1.00 10.00      A   
ATOM   1573  C   SER A 166      11.598  -5.513   1.471  1.00 10.00      A   
ATOM   1574  O   SER A 166      11.969  -6.361   0.660  1.00 10.00      A   
ATOM   1575  N   ASP A 167      12.276  -5.216   2.576  1.00 10.00      A   
ATOM   1576  HN  ASP A 167      11.915  -4.539   3.187  1.00 10.00      A   
ATOM   1577  CA  ASP A 167      13.529  -5.886   2.920  1.00 10.00      A   
ATOM   1578  CB  ASP A 167      14.347  -5.042   3.905  1.00 10.00      A   
ATOM   1579  CG  ASP A 167      15.825  -5.392   3.897  1.00 10.00      A   
ATOM   1580  OD1 ASP A 167      16.564  -4.852   3.041  1.00 10.00      A   
ATOM   1581  OD2 ASP A 167      16.264  -6.181   4.757  1.00 10.00      A   
ATOM   1582  C   ASP A 167      13.243  -7.262   3.510  1.00 10.00      A   
ATOM   1583  O   ASP A 167      12.768  -7.380   4.641  1.00 10.00      A   
ATOM   1584  N   VAL A 168      13.519  -8.296   2.730  1.00 10.00      A   
ATOM   1585  HN  VAL A 168      13.913  -8.132   1.845  1.00 10.00      A   
ATOM   1586  CA  VAL A 168      13.275  -9.667   3.155  1.00 10.00      A   
ATOM   1587  CB  VAL A 168      12.568 -10.488   2.047  1.00 10.00      A   
ATOM   1588  CG1 VAL A 168      12.015 -11.797   2.593  1.00 10.00      A   
ATOM   1589  CG2 VAL A 168      11.468  -9.675   1.385  1.00 10.00      A   
ATOM   1590  C   VAL A 168      14.578 -10.362   3.525  1.00 10.00      A   
ATOM   1591  O   VAL A 168      15.617 -10.130   2.906  1.00 10.00      A   
ATOM   1592  N   ASP A 169      14.521 -11.205   4.546  1.00 10.00      A   
ATOM   1593  HN  ASP A 169      13.671 -11.322   5.026  1.00 10.00      A   
ATOM   1594  CA  ASP A 169      15.688 -11.951   4.987  1.00 10.00      A   
ATOM   1595  CB  ASP A 169      15.576 -12.260   6.479  1.00 10.00      A   
ATOM   1596  CG  ASP A 169      16.914 -12.294   7.185  1.00 10.00      A   
ATOM   1597  OD1 ASP A 169      17.869 -12.879   6.635  1.00 10.00      A   
ATOM   1598  OD2 ASP A 169      17.010 -11.727   8.289  1.00 10.00      A   
ATOM   1599  C   ASP A 169      15.792 -13.254   4.203  1.00 10.00      A   
ATOM   1600  O   ASP A 169      14.963 -14.152   4.365  1.00 10.00      A   
ATOM   1601  N   ASP A 170      16.794 -13.347   3.341  1.00 10.00      A   
ATOM   1602  HN  ASP A 170      17.418 -12.597   3.249  1.00 10.00      A   
ATOM   1603  CA  ASP A 170      17.000 -14.539   2.529  1.00 10.00      A   
ATOM   1604  CB  ASP A 170      17.893 -14.228   1.320  1.00 10.00      A   
ATOM   1605  CG  ASP A 170      17.311 -13.191   0.378  1.00 10.00      A   
ATOM   1606  OD1 ASP A 170      16.354 -13.514  -0.363  1.00 10.00      A   
ATOM   1607  OD2 ASP A 170      17.822 -12.053   0.361  1.00 10.00      A   
ATOM   1608  C   ASP A 170      17.642 -15.642   3.362  1.00 10.00      A   
ATOM   1609  O   ASP A 170      18.844 -15.604   3.631  1.00 10.00      A   
ATOM   1610  N   VAL A 171      16.845 -16.604   3.803  1.00 10.00      A   
ATOM   1611  HN  VAL A 171      15.883 -16.571   3.597  1.00 10.00      A   
ATOM   1612  CA  VAL A 171      17.367 -17.706   4.600  1.00 10.00      A   
ATOM   1613  CB  VAL A 171      16.689 -17.816   5.985  1.00 10.00      A   
ATOM   1614  CG1 VAL A 171      17.686 -18.304   7.027  1.00 10.00      A   
ATOM   1615  CG2 VAL A 171      16.078 -16.491   6.414  1.00 10.00      A   
ATOM   1616  C   VAL A 171      17.231 -19.032   3.853  1.00 10.00      A   
ATOM   1617  O   VAL A 171      18.063 -19.926   3.998  1.00 10.00      A   
ATOM   1618  N   SER A 172      16.191 -19.142   3.036  1.00 10.00      A   
ATOM   1619  HN  SER A 172      15.575 -18.386   2.941  1.00 10.00      A   
ATOM   1620  CA  SER A 172      15.939 -20.353   2.268  1.00 10.00      A   
ATOM   1621  CB  SER A 172      15.128 -21.348   3.109  1.00 10.00      A   
ATOM   1622  OG  SER A 172      15.075 -22.623   2.496  1.00 10.00      A   
ATOM   1623  HG  SER A 172      15.962 -23.009   2.476  1.00 10.00      A   
ATOM   1624  C   SER A 172      15.200 -20.008   0.976  1.00 10.00      A   
ATOM   1625  O   SER A 172      14.925 -18.838   0.708  1.00 10.00      A   
ATOM   1626  N   GLY A 173      14.873 -21.022   0.183  1.00 10.00      A   
ATOM   1627  HN  GLY A 173      15.096 -21.941   0.457  1.00 10.00      A   
ATOM   1628  CA  GLY A 173      14.183 -20.788  -1.067  1.00 10.00      A   
ATOM   1629  C   GLY A 173      13.308 -21.954  -1.469  1.00 10.00      A   
ATOM   1630  O   GLY A 173      13.129 -22.223  -2.658  1.00 10.00      A   
ATOM   1631  N   HIS A 174      12.751 -22.641  -0.483  1.00 10.00      A   
ATOM   1632  HN  HIS A 174      12.918 -22.368   0.448  1.00 10.00      A   
ATOM   1633  CA  HIS A 174      11.893 -23.794  -0.746  1.00 10.00      A   
ATOM   1634  CB  HIS A 174      12.313 -24.995   0.107  1.00 10.00      A   
ATOM   1635  CG  HIS A 174      13.696 -25.502  -0.177  1.00 10.00      A   
ATOM   1636  ND1 HIS A 174      14.693 -25.435   0.770  1.00 10.00      A   
ATOM   1637  CD2 HIS A 174      14.186 -26.081  -1.298  1.00 10.00      A   
ATOM   1638  CE1 HIS A 174      15.761 -25.972   0.209  1.00 10.00      A   
ATOM   1639  NE2 HIS A 174      15.498 -26.377  -1.043  1.00 10.00      A   
ATOM   1640  HE2 HIS A 174      16.128 -26.810  -1.661  1.00 10.00      A   
ATOM   1641  C   HIS A 174      10.428 -23.454  -0.485  1.00 10.00      A   
ATOM   1642  O   HIS A 174       9.547 -24.301  -0.624  1.00 10.00      A   
ATOM   1643  N   TRP A 175      10.178 -22.203  -0.128  1.00 10.00      A   
ATOM   1644  HN  TRP A 175      10.925 -21.577  -0.043  1.00 10.00      A   
ATOM   1645  CA  TRP A 175       8.826 -21.735   0.158  1.00 10.00      A   
ATOM   1646  CB  TRP A 175       8.845 -20.303   0.706  1.00 10.00      A   
ATOM   1647  CG  TRP A 175       9.336 -19.276  -0.270  1.00 10.00      A   
ATOM   1648  CD1 TRP A 175      10.633 -19.018  -0.600  1.00 10.00      A   
ATOM   1649  CD2 TRP A 175       8.538 -18.360  -1.036  1.00 10.00      A   
ATOM   1650  NE1 TRP A 175      10.694 -18.013  -1.532  1.00 10.00      A   
ATOM   1651  HE1 TRP A 175      11.521 -17.653  -1.928  1.00 10.00      A   
ATOM   1652  CE2 TRP A 175       9.424 -17.587  -1.813  1.00 10.00      A   
ATOM   1653  CE3 TRP A 175       7.163 -18.120  -1.145  1.00 10.00      A   
ATOM   1654  CZ2 TRP A 175       8.982 -16.594  -2.683  1.00 10.00      A   
ATOM   1655  CZ3 TRP A 175       6.726 -17.132  -2.008  1.00 10.00      A   
ATOM   1656  CH2 TRP A 175       7.634 -16.381  -2.767  1.00 10.00      A   
ATOM   1657  C   TRP A 175       7.915 -21.829  -1.068  1.00 10.00      A   
ATOM   1658  O   TRP A 175       6.717 -22.060  -0.945  1.00 10.00      A   
ATOM   1659  N   LEU A 176       8.491 -21.663  -2.253  1.00 10.00      A   
ATOM   1660  HN  LEU A 176       9.454 -21.491  -2.295  1.00 10.00      A   
ATOM   1661  CA  LEU A 176       7.721 -21.723  -3.490  1.00 10.00      A   
ATOM   1662  CB  LEU A 176       8.510 -21.104  -4.645  1.00 10.00      A   
ATOM   1663  CG  LEU A 176       7.690 -20.650  -5.854  1.00 10.00      A   
ATOM   1664  CD1 LEU A 176       6.939 -19.365  -5.538  1.00 10.00      A   
ATOM   1665  CD2 LEU A 176       8.584 -20.469  -7.066  1.00 10.00      A   
ATOM   1666  C   LEU A 176       7.347 -23.162  -3.829  1.00 10.00      A   
ATOM   1667  O   LEU A 176       6.416 -23.416  -4.595  1.00 10.00      A   
ATOM   1668  N   SER A 177       8.080 -24.100  -3.253  1.00 10.00      A   
ATOM   1669  HN  SER A 177       8.805 -23.838  -2.650  1.00 10.00      A   
ATOM   1670  CA  SER A 177       7.834 -25.512  -3.483  1.00 10.00      A   
ATOM   1671  CB  SER A 177       9.123 -26.298  -3.255  1.00 10.00      A   
ATOM   1672  OG  SER A 177      10.252 -25.559  -3.702  1.00 10.00      A   
ATOM   1673  HG  SER A 177      11.031 -26.123  -3.677  1.00 10.00      A   
ATOM   1674  C   SER A 177       6.746 -26.020  -2.544  1.00 10.00      A   
ATOM   1675  O   SER A 177       6.219 -27.122  -2.717  1.00 10.00      A   
ATOM   1676  N   HIS A 178       6.399 -25.195  -1.563  1.00 10.00      A   
ATOM   1677  HN  HIS A 178       6.840 -24.322  -1.495  1.00 10.00      A   
ATOM   1678  CA  HIS A 178       5.386 -25.551  -0.582  1.00 10.00      A   
ATOM   1679  CB  HIS A 178       5.633 -24.798   0.723  1.00 10.00      A   
ATOM   1680  CG  HIS A 178       6.669 -25.423   1.606  1.00 10.00      A   
ATOM   1681  ND1 HIS A 178       7.224 -24.731   2.656  1.00 10.00      A   
ATOM   1682  CD2 HIS A 178       7.177 -26.680   1.580  1.00 10.00      A   
ATOM   1683  CE1 HIS A 178       8.048 -25.573   3.249  1.00 10.00      A   
ATOM   1684  NE2 HIS A 178       8.049 -26.763   2.634  1.00 10.00      A   
ATOM   1685  HE2 HIS A 178       8.565 -27.556   2.901  1.00 10.00      A   
ATOM   1686  C   HIS A 178       3.978 -25.260  -1.091  1.00 10.00      A   
ATOM   1687  O   HIS A 178       2.998 -25.606  -0.441  1.00 10.00      A   
ATOM   1688  N   PHE A 179       3.882 -24.637  -2.256  1.00 10.00      A   
ATOM   1689  HN  PHE A 179       4.700 -24.407  -2.739  1.00 10.00      A   
ATOM   1690  CA  PHE A 179       2.589 -24.299  -2.840  1.00 10.00      A   
ATOM   1691  CB  PHE A 179       2.761 -23.336  -4.015  1.00 10.00      A   
ATOM   1692  CG  PHE A 179       2.947 -21.903  -3.605  1.00 10.00      A   
ATOM   1693  CD1 PHE A 179       4.211 -21.402  -3.339  1.00 10.00      A   
ATOM   1694  CD2 PHE A 179       1.858 -21.058  -3.485  1.00 10.00      A   
ATOM   1695  CE1 PHE A 179       4.383 -20.086  -2.960  1.00 10.00      A   
ATOM   1696  CE2 PHE A 179       2.022 -19.740  -3.108  1.00 10.00      A   
ATOM   1697  CZ  PHE A 179       3.287 -19.254  -2.845  1.00 10.00      A   
ATOM   1698  C   PHE A 179       1.836 -25.546  -3.295  1.00 10.00      A   
ATOM   1699  O   PHE A 179       2.390 -26.398  -3.996  1.00 10.00      A   
ATOM   1700  N   PRO A 180       0.555 -25.659  -2.909  1.00 10.00      A   
ATOM   1701  CA  PRO A 180      -0.284 -26.798  -3.277  1.00 10.00      A   
ATOM   1702  CB  PRO A 180      -1.473 -26.679  -2.321  1.00 10.00      A   
ATOM   1703  CG  PRO A 180      -1.582 -25.218  -2.043  1.00 10.00      A   
ATOM   1704  CD  PRO A 180      -0.180 -24.672  -2.093  1.00 10.00      A   
ATOM   1705  C   PRO A 180      -0.750 -26.693  -4.726  1.00 10.00      A   
ATOM   1706  O   PRO A 180      -0.797 -25.603  -5.296  1.00 10.00      A   
ATOM   1707  N   ASP A 181      -1.111 -27.824  -5.309  1.00 10.00      A   
ATOM   1708  HN  ASP A 181      -1.098 -28.654  -4.789  1.00 10.00      A   
ATOM   1709  CA  ASP A 181      -1.559 -27.862  -6.698  1.00 10.00      A   
ATOM   1710  CB  ASP A 181      -1.575 -29.302  -7.211  1.00 10.00      A   
ATOM   1711  CG  ASP A 181      -0.329 -29.664  -7.992  1.00 10.00      A   
ATOM   1712  OD1 ASP A 181      -0.453 -30.032  -9.178  1.00 10.00      A   
ATOM   1713  OD2 ASP A 181       0.782 -29.589  -7.420  1.00 10.00      A   
ATOM   1714  C   ASP A 181      -2.944 -27.252  -6.845  1.00 10.00      A   
ATOM   1715  O   ASP A 181      -3.357 -26.878  -7.942  1.00 10.00      A   
ATOM   1716  N   THR A 182      -3.650 -27.153  -5.728  1.00 10.00      A   
ATOM   1717  HN  THR A 182      -3.262 -27.476  -4.888  1.00 10.00      A   
ATOM   1718  CA  THR A 182      -4.987 -26.589  -5.702  1.00 10.00      A   
ATOM   1719  CB  THR A 182      -5.688 -26.968  -4.388  1.00 10.00      A   
ATOM   1720  OG1 THR A 182      -4.700 -27.067  -3.352  1.00 10.00      A   
ATOM   1721  HG1 THR A 182      -5.122 -27.356  -2.529  1.00 10.00      A   
ATOM   1722  CG2 THR A 182      -6.408 -28.301  -4.534  1.00 10.00      A   
ATOM   1723  C   THR A 182      -4.943 -25.069  -5.810  1.00 10.00      A   
ATOM   1724  O   THR A 182      -5.950 -24.431  -6.121  1.00 10.00      A   
ATOM   1725  N   TYR A 183      -3.776 -24.491  -5.543  1.00 10.00      A   
ATOM   1726  HN  TYR A 183      -3.009 -25.052  -5.302  1.00 10.00      A   
ATOM   1727  CA  TYR A 183      -3.613 -23.044  -5.608  1.00 10.00      A   
ATOM   1728  CB  TYR A 183      -2.356 -22.586  -4.870  1.00 10.00      A   
ATOM   1729  CG  TYR A 183      -2.250 -21.084  -4.751  1.00 10.00      A   
ATOM   1730  CD1 TYR A 183      -3.218 -20.355  -4.074  1.00 10.00      A   
ATOM   1731  CD2 TYR A 183      -1.191 -20.397  -5.326  1.00 10.00      A   
ATOM   1732  CE1 TYR A 183      -3.135 -18.983  -3.973  1.00 10.00      A   
ATOM   1733  CE2 TYR A 183      -1.100 -19.024  -5.228  1.00 10.00      A   
ATOM   1734  CZ  TYR A 183      -2.074 -18.322  -4.551  1.00 10.00      A   
ATOM   1735  OH  TYR A 183      -1.985 -16.956  -4.449  1.00 10.00      A   
ATOM   1736  HH  TYR A 183      -2.873 -16.570  -4.495  1.00 10.00      A   
ATOM   1737  C   TYR A 183      -3.598 -22.556  -7.052  1.00 10.00      A   
ATOM   1738  O   TYR A 183      -2.579 -22.638  -7.744  1.00 10.00      A   
ATOM   1739  N   THR A 184      -4.738 -22.056  -7.494  1.00 10.00      A   
ATOM   1740  HN  THR A 184      -5.515 -22.034  -6.891  1.00 10.00      A   
ATOM   1741  CA  THR A 184      -4.886 -21.565  -8.853  1.00 10.00      A   
ATOM   1742  CB  THR A 184      -5.728 -22.563  -9.676  1.00 10.00      A   
ATOM   1743  OG1 THR A 184      -6.801 -23.064  -8.859  1.00 10.00      A   
ATOM   1744  HG1 THR A 184      -7.105 -22.369  -8.264  1.00 10.00      A   
ATOM   1745  CG2 THR A 184      -4.874 -23.734 -10.140  1.00 10.00      A   
ATOM   1746  C   THR A 184      -5.573 -20.198  -8.867  1.00 10.00      A   
ATOM   1747  O   THR A 184      -6.198 -19.817  -9.857  1.00 10.00      A   
ATOM   1748  N   SER A 185      -5.448 -19.460  -7.768  1.00 10.00      A   
ATOM   1749  HN  SER A 185      -4.931 -19.808  -7.016  1.00 10.00      A   
ATOM   1750  CA  SER A 185      -6.078 -18.148  -7.645  1.00 10.00      A   
ATOM   1751  CB  SER A 185      -6.893 -18.094  -6.350  1.00 10.00      A   
ATOM   1752  OG  SER A 185      -6.455 -19.094  -5.438  1.00 10.00      A   
ATOM   1753  HG  SER A 185      -6.328 -18.699  -4.570  1.00 10.00      A   
ATOM   1754  C   SER A 185      -5.062 -17.005  -7.675  1.00 10.00      A   
ATOM   1755  O   SER A 185      -5.382 -15.877  -7.295  1.00 10.00      A   
ATOM   1756  N   LEU A 186      -3.848 -17.290  -8.136  1.00 10.00      A   
ATOM   1757  HN  LEU A 186      -3.657 -18.196  -8.451  1.00 10.00      A   
ATOM   1758  CA  LEU A 186      -2.802 -16.273  -8.204  1.00 10.00      A   
ATOM   1759  CB  LEU A 186      -1.430 -16.912  -8.442  1.00 10.00      A   
ATOM   1760  CG  LEU A 186      -0.226 -15.966  -8.406  1.00 10.00      A   
ATOM   1761  CD1 LEU A 186      -0.070 -15.338  -7.029  1.00 10.00      A   
ATOM   1762  CD2 LEU A 186       1.040 -16.705  -8.810  1.00 10.00      A   
ATOM   1763  C   LEU A 186      -3.109 -15.247  -9.289  1.00 10.00      A   
ATOM   1764  O   LEU A 186      -3.302 -15.599 -10.455  1.00 10.00      A   
ATOM   1765  N   VAL A 187      -3.177 -13.982  -8.889  1.00 10.00      A   
ATOM   1766  HN  VAL A 187      -3.038 -13.776  -7.939  1.00 10.00      A   
ATOM   1767  CA  VAL A 187      -3.462 -12.888  -9.811  1.00 10.00      A   
ATOM   1768  CB  VAL A 187      -4.705 -12.086  -9.359  1.00 10.00      A   
ATOM   1769  CG1 VAL A 187      -4.959 -10.895 -10.274  1.00 10.00      A   
ATOM   1770  CG2 VAL A 187      -5.929 -12.985  -9.299  1.00 10.00      A   
ATOM   1771  C   VAL A 187      -2.269 -11.942  -9.909  1.00 10.00      A   
ATOM   1772  O   VAL A 187      -1.857 -11.555 -11.003  1.00 10.00      A   
ATOM   1773  N   SER A 188      -1.708 -11.584  -8.765  1.00 10.00      A   
ATOM   1774  HN  SER A 188      -2.062 -11.942  -7.920  1.00 10.00      A   
ATOM   1775  CA  SER A 188      -0.572 -10.677  -8.732  1.00 10.00      A   
ATOM   1776  CB  SER A 188      -1.033  -9.260  -8.364  1.00 10.00      A   
ATOM   1777  OG  SER A 188       0.052  -8.345  -8.338  1.00 10.00      A   
ATOM   1778  HG  SER A 188      -0.207  -7.556  -7.842  1.00 10.00      A   
ATOM   1779  C   SER A 188       0.493 -11.165  -7.759  1.00 10.00      A   
ATOM   1780  O   SER A 188       0.215 -11.396  -6.580  1.00 10.00      A   
ATOM   1781  N   LEU A 189       1.710 -11.330  -8.261  1.00 10.00      A   
ATOM   1782  HN  LEU A 189       1.867 -11.126  -9.214  1.00 10.00      A   
ATOM   1783  CA  LEU A 189       2.822 -11.788  -7.442  1.00 10.00      A   
ATOM   1784  CB  LEU A 189       3.120 -13.268  -7.713  1.00 10.00      A   
ATOM   1785  CG  LEU A 189       4.183 -13.916  -6.820  1.00 10.00      A   
ATOM   1786  CD1 LEU A 189       3.711 -13.977  -5.375  1.00 10.00      A   
ATOM   1787  CD2 LEU A 189       4.539 -15.304  -7.328  1.00 10.00      A   
ATOM   1788  C   LEU A 189       4.065 -10.944  -7.708  1.00 10.00      A   
ATOM   1789  O   LEU A 189       4.553 -10.882  -8.840  1.00 10.00      A   
ATOM   1790  N   ASN A 190       4.566 -10.284  -6.669  1.00 10.00      A   
ATOM   1791  HN  ASN A 190       4.119 -10.354  -5.796  1.00 10.00      A   
ATOM   1792  CA  ASN A 190       5.761  -9.452  -6.789  1.00 10.00      A   
ATOM   1793  CB  ASN A 190       5.404  -7.967  -6.683  1.00 10.00      A   
ATOM   1794  CG  ASN A 190       6.626  -7.065  -6.671  1.00 10.00      A   
ATOM   1795  OD1 ASN A 190       7.657  -7.374  -7.272  1.00 10.00      A   
ATOM   1796  ND2 ASN A 190       6.522  -5.945  -5.983  1.00 10.00      A   
ATOM   1797 HD21 ASN A 190       5.661  -5.756  -5.522  1.00 10.00      A   
ATOM   1798 HD22 ASN A 190       7.295  -5.348  -5.950  1.00 10.00      A   
ATOM   1799  C   ASN A 190       6.782  -9.825  -5.720  1.00 10.00      A   
ATOM   1800  O   ASN A 190       6.562  -9.588  -4.531  1.00 10.00      A   
ATOM   1801  N   ILE A 191       7.894 -10.412  -6.148  1.00 10.00      A   
ATOM   1802  HN  ILE A 191       8.015 -10.566  -7.112  1.00 10.00      A   
ATOM   1803  CA  ILE A 191       8.949 -10.825  -5.227  1.00 10.00      A   
ATOM   1804  CB  ILE A 191       8.999 -12.363  -5.070  1.00 10.00      A   
ATOM   1805  CG1 ILE A 191       9.015 -13.046  -6.443  1.00 10.00      A   
ATOM   1806  CG2 ILE A 191       7.831 -12.863  -4.226  1.00 10.00      A   
ATOM   1807  CD1 ILE A 191       9.327 -14.526  -6.390  1.00 10.00      A   
ATOM   1808  C   ILE A 191      10.312 -10.327  -5.710  1.00 10.00      A   
ATOM   1809  O   ILE A 191      11.335 -10.976  -5.492  1.00 10.00      A   
ATOM   1810  N   SER A 192      10.320  -9.155  -6.338  1.00 10.00      A   
ATOM   1811  HN  SER A 192       9.476  -8.666  -6.448  1.00 10.00      A   
ATOM   1812  CA  SER A 192      11.550  -8.568  -6.870  1.00 10.00      A   
ATOM   1813  CB  SER A 192      11.202  -7.350  -7.727  1.00 10.00      A   
ATOM   1814  OG  SER A 192      10.209  -6.555  -7.094  1.00 10.00      A   
ATOM   1815  HG  SER A 192       9.336  -6.785  -7.447  1.00 10.00      A   
ATOM   1816  C   SER A 192      12.537  -8.178  -5.764  1.00 10.00      A   
ATOM   1817  O   SER A 192      13.725  -7.985  -6.019  1.00 10.00      A   
ATOM   1818  N   CYS A 193      12.042  -8.088  -4.540  1.00 10.00      A   
ATOM   1819  HN  CYS A 193      11.096  -8.288  -4.390  1.00 10.00      A   
ATOM   1820  CA  CYS A 193      12.865  -7.705  -3.403  1.00 10.00      A   
ATOM   1821  CB  CYS A 193      11.963  -7.178  -2.296  1.00 10.00      A   
ATOM   1822  SG  CYS A 193      10.383  -8.046  -2.180  1.00 10.00      A   
ATOM   1823  HG  CYS A 193       9.494  -7.195  -1.685  1.00 10.00      A   
ATOM   1824  C   CYS A 193      13.717  -8.861  -2.879  1.00 10.00      A   
ATOM   1825  O   CYS A 193      14.739  -8.637  -2.230  1.00 10.00      A   
ATOM   1826  N   LEU A 194      13.298 -10.090  -3.161  1.00 10.00      A   
ATOM   1827  HN  LEU A 194      12.490 -10.208  -3.703  1.00 10.00      A   
ATOM   1828  CA  LEU A 194      14.027 -11.272  -2.704  1.00 10.00      A   
ATOM   1829  CB  LEU A 194      13.158 -12.531  -2.813  1.00 10.00      A   
ATOM   1830  CG  LEU A 194      12.222 -12.822  -1.636  1.00 10.00      A   
ATOM   1831  CD1 LEU A 194      10.977 -11.951  -1.705  1.00 10.00      A   
ATOM   1832  CD2 LEU A 194      11.849 -14.296  -1.603  1.00 10.00      A   
ATOM   1833  C   LEU A 194      15.307 -11.461  -3.507  1.00 10.00      A   
ATOM   1834  O   LEU A 194      15.338 -11.198  -4.708  1.00 10.00      A   
ATOM   1835  N   ALA A 195      16.357 -11.921  -2.846  1.00 10.00      A   
ATOM   1836  HN  ALA A 195      16.273 -12.121  -1.884  1.00 10.00      A   
ATOM   1837  CA  ALA A 195      17.632 -12.144  -3.510  1.00 10.00      A   
ATOM   1838  CB  ALA A 195      18.763 -11.517  -2.717  1.00 10.00      A   
ATOM   1839  C   ALA A 195      17.875 -13.632  -3.703  1.00 10.00      A   
ATOM   1840  O   ALA A 195      18.694 -14.038  -4.527  1.00 10.00      A   
ATOM   1841  N   SER A 196      17.161 -14.441  -2.937  1.00 10.00      A   
ATOM   1842  HN  SER A 196      16.539 -14.054  -2.284  1.00 10.00      A   
ATOM   1843  CA  SER A 196      17.281 -15.890  -3.021  1.00 10.00      A   
ATOM   1844  CB  SER A 196      16.625 -16.533  -1.802  1.00 10.00      A   
ATOM   1845  OG  SER A 196      15.496 -15.781  -1.388  1.00 10.00      A   
ATOM   1846  HG  SER A 196      15.797 -14.970  -0.938  1.00 10.00      A   
ATOM   1847  C   SER A 196      16.655 -16.422  -4.307  1.00 10.00      A   
ATOM   1848  O   SER A 196      15.780 -15.784  -4.898  1.00 10.00      A   
ATOM   1849  N   GLU A 197      17.104 -17.591  -4.735  1.00 10.00      A   
ATOM   1850  HN  GLU A 197      17.790 -18.065  -4.212  1.00 10.00      A   
ATOM   1851  CA  GLU A 197      16.592 -18.204  -5.949  1.00 10.00      A   
ATOM   1852  CB  GLU A 197      17.715 -18.930  -6.689  1.00 10.00      A   
ATOM   1853  CG  GLU A 197      17.384 -19.288  -8.127  1.00 10.00      A   
ATOM   1854  CD  GLU A 197      18.441 -20.164  -8.766  1.00 10.00      A   
ATOM   1855  OE1 GLU A 197      19.629 -19.768  -8.767  1.00 10.00      A   
ATOM   1856  OE2 GLU A 197      18.090 -21.254  -9.271  1.00 10.00      A   
ATOM   1857  C   GLU A 197      15.460 -19.172  -5.623  1.00 10.00      A   
ATOM   1858  O   GLU A 197      15.585 -20.009  -4.722  1.00 10.00      A   
ATOM   1859  N   VAL A 198      14.360 -19.057  -6.350  1.00 10.00      A   
ATOM   1860  HN  VAL A 198      14.321 -18.377  -7.061  1.00 10.00      A   
ATOM   1861  CA  VAL A 198      13.213 -19.926  -6.134  1.00 10.00      A   
ATOM   1862  CB  VAL A 198      11.867 -19.179  -6.293  1.00 10.00      A   
ATOM   1863  CG1 VAL A 198      11.671 -18.179  -5.161  1.00 10.00      A   
ATOM   1864  CG2 VAL A 198      11.786 -18.483  -7.644  1.00 10.00      A   
ATOM   1865  C   VAL A 198      13.257 -21.126  -7.077  1.00 10.00      A   
ATOM   1866  O   VAL A 198      14.156 -21.240  -7.914  1.00 10.00      A   
ATOM   1867  N   SER A 199      12.289 -22.020  -6.930  1.00 10.00      A   
ATOM   1868  HN  SER A 199      11.606 -21.874  -6.246  1.00 10.00      A   
ATOM   1869  CA  SER A 199      12.217 -23.213  -7.759  1.00 10.00      A   
ATOM   1870  CB  SER A 199      11.499 -24.340  -7.007  1.00 10.00      A   
ATOM   1871  OG  SER A 199      11.455 -25.531  -7.771  1.00 10.00      A   
ATOM   1872  HG  SER A 199      12.008 -26.197  -7.351  1.00 10.00      A   
ATOM   1873  C   SER A 199      11.506 -22.916  -9.074  1.00 10.00      A   
ATOM   1874  O   SER A 199      10.303 -22.654  -9.092  1.00 10.00      A   
ATOM   1875  N   PHE A 200      12.254 -22.961 -10.169  1.00 10.00      A   
ATOM   1876  HN  PHE A 200      13.205 -23.187 -10.086  1.00 10.00      A   
ATOM   1877  CA  PHE A 200      11.698 -22.695 -11.489  1.00 10.00      A   
ATOM   1878  CB  PHE A 200      12.801 -22.682 -12.552  1.00 10.00      A   
ATOM   1879  CG  PHE A 200      12.321 -22.279 -13.920  1.00 10.00      A   
ATOM   1880  CD1 PHE A 200      11.934 -20.972 -14.177  1.00 10.00      A   
ATOM   1881  CD2 PHE A 200      12.250 -23.207 -14.944  1.00 10.00      A   
ATOM   1882  CE1 PHE A 200      11.484 -20.602 -15.432  1.00 10.00      A   
ATOM   1883  CE2 PHE A 200      11.804 -22.843 -16.200  1.00 10.00      A   
ATOM   1884  CZ  PHE A 200      11.421 -21.539 -16.444  1.00 10.00      A   
ATOM   1885  C   PHE A 200      10.635 -23.732 -11.837  1.00 10.00      A   
ATOM   1886  O   PHE A 200       9.647 -23.421 -12.501  1.00 10.00      A   
ATOM   1887  N   SER A 201      10.840 -24.962 -11.375  1.00 10.00      A   
ATOM   1888  HN  SER A 201      11.653 -25.151 -10.856  1.00 10.00      A   
ATOM   1889  CA  SER A 201       9.896 -26.041 -11.625  1.00 10.00      A   
ATOM   1890  CB  SER A 201      10.402 -27.329 -10.972  1.00 10.00      A   
ATOM   1891  OG  SER A 201      11.820 -27.348 -10.904  1.00 10.00      A   
ATOM   1892  HG  SER A 201      12.146 -28.205 -11.210  1.00 10.00      A   
ATOM   1893  C   SER A 201       8.530 -25.670 -11.054  1.00 10.00      A   
ATOM   1894  O   SER A 201       7.508 -25.755 -11.740  1.00 10.00      A   
ATOM   1895  N   ALA A 202       8.534 -25.219  -9.806  1.00 10.00      A   
ATOM   1896  HN  ALA A 202       9.389 -25.147  -9.328  1.00 10.00      A   
ATOM   1897  CA  ALA A 202       7.310 -24.826  -9.126  1.00 10.00      A   
ATOM   1898  CB  ALA A 202       7.548 -24.732  -7.625  1.00 10.00      A   
ATOM   1899  C   ALA A 202       6.779 -23.504  -9.672  1.00 10.00      A   
ATOM   1900  O   ALA A 202       5.567 -23.297  -9.746  1.00 10.00      A   
ATOM   1901  N   LEU A 203       7.695 -22.616 -10.050  1.00 10.00      A   
ATOM   1902  HN  LEU A 203       8.647 -22.842  -9.947  1.00 10.00      A   
ATOM   1903  CA  LEU A 203       7.333 -21.310 -10.596  1.00 10.00      A   
ATOM   1904  CB  LEU A 203       8.589 -20.474 -10.846  1.00 10.00      A   
ATOM   1905  CG  LEU A 203       8.367 -19.036 -11.318  1.00 10.00      A   
ATOM   1906  CD1 LEU A 203       7.622 -18.230 -10.262  1.00 10.00      A   
ATOM   1907  CD2 LEU A 203       9.698 -18.383 -11.654  1.00 10.00      A   
ATOM   1908  C   LEU A 203       6.542 -21.461 -11.888  1.00 10.00      A   
ATOM   1909  O   LEU A 203       5.465 -20.880 -12.037  1.00 10.00      A   
ATOM   1910  N   GLU A 204       7.072 -22.260 -12.808  1.00 10.00      A   
ATOM   1911  HN  GLU A 204       7.930 -22.705 -12.620  1.00 10.00      A   
ATOM   1912  CA  GLU A 204       6.420 -22.495 -14.087  1.00 10.00      A   
ATOM   1913  CB  GLU A 204       7.284 -23.384 -14.988  1.00 10.00      A   
ATOM   1914  CG  GLU A 204       6.608 -23.770 -16.295  1.00 10.00      A   
ATOM   1915  CD  GLU A 204       7.356 -24.834 -17.070  1.00 10.00      A   
ATOM   1916  OE1 GLU A 204       7.875 -25.784 -16.445  1.00 10.00      A   
ATOM   1917  OE2 GLU A 204       7.414 -24.734 -18.313  1.00 10.00      A   
ATOM   1918  C   GLU A 204       5.050 -23.131 -13.885  1.00 10.00      A   
ATOM   1919  O   GLU A 204       4.062 -22.696 -14.474  1.00 10.00      A   
ATOM   1920  N   ARG A 205       4.990 -24.151 -13.037  1.00 10.00      A   
ATOM   1921  HN  ARG A 205       5.808 -24.441 -12.579  1.00 10.00      A   
ATOM   1922  CA  ARG A 205       3.731 -24.844 -12.773  1.00 10.00      A   
ATOM   1923  CB  ARG A 205       3.944 -26.061 -11.873  1.00 10.00      A   
ATOM   1924  CG  ARG A 205       4.805 -27.144 -12.502  1.00 10.00      A   
ATOM   1925  CD  ARG A 205       4.046 -28.449 -12.658  1.00 10.00      A   
ATOM   1926  NE  ARG A 205       4.064 -29.251 -11.434  1.00 10.00      A   
ATOM   1927  HE  ARG A 205       4.678 -28.966 -10.719  1.00 10.00      A   
ATOM   1928  CZ  ARG A 205       3.315 -30.338 -11.245  1.00 10.00      A   
ATOM   1929  NH1 ARG A 205       2.491 -30.750 -12.203  1.00 10.00      A   
ATOM   1930 HH11 ARG A 205       2.427 -30.224 -13.100  1.00 10.00      A   
ATOM   1931 HH12 ARG A 205       1.902 -31.603 -12.065  1.00 10.00      A   
ATOM   1932  NH2 ARG A 205       3.386 -31.007 -10.101  1.00 10.00      A   
ATOM   1933 HH21 ARG A 205       2.801 -31.862  -9.950  1.00 10.00      A   
ATOM   1934 HH22 ARG A 205       4.024 -30.682  -9.346  1.00 10.00      A   
ATOM   1935  C   ARG A 205       2.692 -23.902 -12.170  1.00 10.00      A   
ATOM   1936  O   ARG A 205       1.505 -23.999 -12.478  1.00 10.00      A   
ATOM   1937  N   LEU A 206       3.153 -22.986 -11.325  1.00 10.00      A   
ATOM   1938  HN  LEU A 206       4.114 -22.965 -11.124  1.00 10.00      A   
ATOM   1939  CA  LEU A 206       2.276 -22.016 -10.676  1.00 10.00      A   
ATOM   1940  CB  LEU A 206       3.056 -21.219  -9.622  1.00 10.00      A   
ATOM   1941  CG  LEU A 206       2.536 -21.287  -8.185  1.00 10.00      A   
ATOM   1942  CD1 LEU A 206       3.447 -20.497  -7.258  1.00 10.00      A   
ATOM   1943  CD2 LEU A 206       1.111 -20.761  -8.107  1.00 10.00      A   
ATOM   1944  C   LEU A 206       1.663 -21.067 -11.698  1.00 10.00      A   
ATOM   1945  O   LEU A 206       0.450 -20.860 -11.716  1.00 10.00      A   
ATOM   1946  N   VAL A 207       2.508 -20.507 -12.553  1.00 10.00      A   
ATOM   1947  HN  VAL A 207       3.466 -20.723 -12.484  1.00 10.00      A   
ATOM   1948  CA  VAL A 207       2.063 -19.575 -13.582  1.00 10.00      A   
ATOM   1949  CB  VAL A 207       3.269 -18.997 -14.354  1.00 10.00      A   
ATOM   1950  CG1 VAL A 207       2.815 -18.133 -15.517  1.00 10.00      A   
ATOM   1951  CG2 VAL A 207       4.173 -18.199 -13.425  1.00 10.00      A   
ATOM   1952  C   VAL A 207       1.105 -20.245 -14.569  1.00 10.00      A   
ATOM   1953  O   VAL A 207       0.042 -19.709 -14.880  1.00 10.00      A   
ATOM   1954  N   THR A 208       1.479 -21.427 -15.035  1.00 10.00      A   
ATOM   1955  HN  THR A 208       2.325 -21.813 -14.723  1.00 10.00      A   
ATOM   1956  CA  THR A 208       0.677 -22.170 -16.002  1.00 10.00      A   
ATOM   1957  CB  THR A 208       1.399 -23.460 -16.434  1.00 10.00      A   
ATOM   1958  OG1 THR A 208       2.767 -23.149 -16.743  1.00 10.00      A   
ATOM   1959  HG1 THR A 208       3.288 -23.137 -15.931  1.00 10.00      A   
ATOM   1960  CG2 THR A 208       0.733 -24.068 -17.662  1.00 10.00      A   
ATOM   1961  C   THR A 208      -0.726 -22.506 -15.484  1.00 10.00      A   
ATOM   1962  O   THR A 208      -1.705 -22.426 -16.231  1.00 10.00      A   
ATOM   1963  N   ARG A 209      -0.834 -22.841 -14.205  1.00 10.00      A   
ATOM   1964  HN  ARG A 209      -0.036 -22.834 -13.633  1.00 10.00      A   
ATOM   1965  CA  ARG A 209      -2.123 -23.211 -13.634  1.00 10.00      A   
ATOM   1966  CB  ARG A 209      -1.977 -24.240 -12.510  1.00 10.00      A   
ATOM   1967  CG  ARG A 209      -1.357 -23.710 -11.228  1.00 10.00      A   
ATOM   1968  CD  ARG A 209      -1.139 -24.836 -10.230  1.00 10.00      A   
ATOM   1969  NE  ARG A 209      -0.553 -24.358  -8.981  1.00 10.00      A   
ATOM   1970  HE  ARG A 209      -0.995 -23.597  -8.539  1.00 10.00      A   
ATOM   1971  CZ  ARG A 209       0.519 -24.907  -8.405  1.00 10.00      A   
ATOM   1972  NH1 ARG A 209       1.126 -25.943  -8.972  1.00 10.00      A   
ATOM   1973 HH11 ARG A 209       0.761 -26.342  -9.866  1.00 10.00      A   
ATOM   1974 HH12 ARG A 209       1.963 -26.371  -8.521  1.00 10.00      A   
ATOM   1975  NH2 ARG A 209       0.989 -24.417  -7.267  1.00 10.00      A   
ATOM   1976 HH21 ARG A 209       0.518 -23.611  -6.811  1.00 10.00      A   
ATOM   1977 HH22 ARG A 209       1.829 -24.845  -6.820  1.00 10.00      A   
ATOM   1978  C   ARG A 209      -2.964 -22.010 -13.197  1.00 10.00      A   
ATOM   1979  O   ARG A 209      -4.129 -22.170 -12.836  1.00 10.00      A   
ATOM   1980  N   CYS A 210      -2.390 -20.816 -13.230  1.00 10.00      A   
ATOM   1981  HN  CYS A 210      -1.455 -20.737 -13.519  1.00 10.00      A   
ATOM   1982  CA  CYS A 210      -3.122 -19.616 -12.839  1.00 10.00      A   
ATOM   1983  CB  CYS A 210      -2.359 -18.837 -11.767  1.00 10.00      A   
ATOM   1984  SG  CYS A 210      -1.955 -19.815 -10.301  1.00 10.00      A   
ATOM   1985  HG  CYS A 210      -0.789 -20.411 -10.531  1.00 10.00      A   
ATOM   1986  C   CYS A 210      -3.423 -18.729 -14.045  1.00 10.00      A   
ATOM   1987  O   CYS A 210      -2.572 -17.962 -14.492  1.00 10.00      A   
ATOM   1988  N   PRO A 211      -4.647 -18.825 -14.588  1.00 10.00      A   
ATOM   1989  CA  PRO A 211      -5.062 -18.033 -15.750  1.00 10.00      A   
ATOM   1990  CB  PRO A 211      -6.257 -18.826 -16.280  1.00 10.00      A   
ATOM   1991  CG  PRO A 211      -6.859 -19.442 -15.063  1.00 10.00      A   
ATOM   1992  CD  PRO A 211      -5.722 -19.724 -14.118  1.00 10.00      A   
ATOM   1993  C   PRO A 211      -5.498 -16.625 -15.360  1.00 10.00      A   
ATOM   1994  O   PRO A 211      -5.857 -15.813 -16.215  1.00 10.00      A   
ATOM   1995  N   ASN A 212      -5.465 -16.343 -14.067  1.00 10.00      A   
ATOM   1996  HN  ASN A 212      -5.164 -17.030 -13.438  1.00 10.00      A   
ATOM   1997  CA  ASN A 212      -5.863 -15.039 -13.559  1.00 10.00      A   
ATOM   1998  CB  ASN A 212      -6.705 -15.183 -12.288  1.00 10.00      A   
ATOM   1999  CG  ASN A 212      -8.168 -15.446 -12.581  1.00 10.00      A   
ATOM   2000  OD1 ASN A 212      -8.681 -15.069 -13.634  1.00 10.00      A   
ATOM   2001  ND2 ASN A 212      -8.854 -16.083 -11.648  1.00 10.00      A   
ATOM   2002 HD21 ASN A 212      -8.384 -16.348 -10.824  1.00 10.00      A   
ATOM   2003 HD22 ASN A 212      -9.805 -16.259 -11.810  1.00 10.00      A   
ATOM   2004  C   ASN A 212      -4.650 -14.168 -13.287  1.00 10.00      A   
ATOM   2005  O   ASN A 212      -4.782 -13.042 -12.813  1.00 10.00      A   
ATOM   2006  N   LEU A 213      -3.470 -14.695 -13.588  1.00 10.00      A   
ATOM   2007  HN  LEU A 213      -3.432 -15.601 -13.959  1.00 10.00      A   
ATOM   2008  CA  LEU A 213      -2.232 -13.964 -13.379  1.00 10.00      A   
ATOM   2009  CB  LEU A 213      -1.027 -14.883 -13.597  1.00 10.00      A   
ATOM   2010  CG  LEU A 213       0.333 -14.336 -13.162  1.00 10.00      A   
ATOM   2011  CD1 LEU A 213       0.365 -14.097 -11.659  1.00 10.00      A   
ATOM   2012  CD2 LEU A 213       1.449 -15.280 -13.579  1.00 10.00      A   
ATOM   2013  C   LEU A 213      -2.158 -12.763 -14.316  1.00 10.00      A   
ATOM   2014  O   LEU A 213      -1.998 -12.917 -15.527  1.00 10.00      A   
ATOM   2015  N   LYS A 214      -2.292 -11.573 -13.751  1.00 10.00      A   
ATOM   2016  HN  LYS A 214      -2.434 -11.523 -12.780  1.00 10.00      A   
ATOM   2017  CA  LYS A 214      -2.246 -10.342 -14.522  1.00 10.00      A   
ATOM   2018  CB  LYS A 214      -3.499  -9.501 -14.244  1.00 10.00      A   
ATOM   2019  CG  LYS A 214      -4.640  -9.721 -15.227  1.00 10.00      A   
ATOM   2020  CD  LYS A 214      -4.324  -9.095 -16.576  1.00 10.00      A   
ATOM   2021  CE  LYS A 214      -5.562  -8.964 -17.453  1.00 10.00      A   
ATOM   2022  NZ  LYS A 214      -5.645 -10.040 -18.478  1.00 10.00      A   
ATOM   2023  HZ1 LYS A 214      -4.720 -10.167 -18.942  1.00 10.00      A   
ATOM   2024  HZ2 LYS A 214      -6.351  -9.792 -19.204  1.00 10.00      A   
ATOM   2025  HZ3 LYS A 214      -5.925 -10.936 -18.031  1.00 10.00      A   
ATOM   2026  C   LYS A 214      -0.990  -9.540 -14.188  1.00 10.00      A   
ATOM   2027  O   LYS A 214      -0.581  -8.657 -14.948  1.00 10.00      A   
ATOM   2028  N   SER A 215      -0.373  -9.861 -13.060  1.00 10.00      A   
ATOM   2029  HN  SER A 215      -0.733 -10.583 -12.503  1.00 10.00      A   
ATOM   2030  CA  SER A 215       0.824  -9.164 -12.626  1.00 10.00      A   
ATOM   2031  CB  SER A 215       0.461  -8.178 -11.517  1.00 10.00      A   
ATOM   2032  OG  SER A 215       1.366  -7.089 -11.476  1.00 10.00      A   
ATOM   2033  HG  SER A 215       0.886  -6.268 -11.673  1.00 10.00      A   
ATOM   2034  C   SER A 215       1.876 -10.157 -12.129  1.00 10.00      A   
ATOM   2035  O   SER A 215       1.665 -10.864 -11.141  1.00 10.00      A   
ATOM   2036  N   LEU A 216       3.004 -10.217 -12.826  1.00 10.00      A   
ATOM   2037  HN  LEU A 216       3.120  -9.625 -13.605  1.00 10.00      A   
ATOM   2038  CA  LEU A 216       4.083 -11.122 -12.457  1.00 10.00      A   
ATOM   2039  CB  LEU A 216       4.153 -12.305 -13.426  1.00 10.00      A   
ATOM   2040  CG  LEU A 216       5.234 -13.350 -13.147  1.00 10.00      A   
ATOM   2041  CD1 LEU A 216       4.875 -14.183 -11.924  1.00 10.00      A   
ATOM   2042  CD2 LEU A 216       5.435 -14.238 -14.363  1.00 10.00      A   
ATOM   2043  C   LEU A 216       5.416 -10.390 -12.435  1.00 10.00      A   
ATOM   2044  O   LEU A 216       6.006 -10.116 -13.483  1.00 10.00      A   
ATOM   2045  N   LYS A 217       5.878 -10.060 -11.241  1.00 10.00      A   
ATOM   2046  HN  LYS A 217       5.356 -10.300 -10.443  1.00 10.00      A   
ATOM   2047  CA  LYS A 217       7.141  -9.361 -11.072  1.00 10.00      A   
ATOM   2048  CB  LYS A 217       6.923  -8.028 -10.357  1.00 10.00      A   
ATOM   2049  CG  LYS A 217       6.117  -7.035 -11.182  1.00 10.00      A   
ATOM   2050  CD  LYS A 217       5.471  -5.961 -10.323  1.00 10.00      A   
ATOM   2051  CE  LYS A 217       4.444  -5.180 -11.131  1.00 10.00      A   
ATOM   2052  NZ  LYS A 217       3.694  -4.195 -10.310  1.00 10.00      A   
ATOM   2053  HZ1 LYS A 217       4.326  -3.437  -9.989  1.00 10.00      A   
ATOM   2054  HZ2 LYS A 217       3.281  -4.663  -9.476  1.00 10.00      A   
ATOM   2055  HZ3 LYS A 217       2.922  -3.772 -10.879  1.00 10.00      A   
ATOM   2056  C   LYS A 217       8.133 -10.248 -10.329  1.00 10.00      A   
ATOM   2057  O   LYS A 217       7.958 -10.541  -9.143  1.00 10.00      A   
ATOM   2058  N   LEU A 218       9.165 -10.680 -11.037  1.00 10.00      A   
ATOM   2059  HN  LEU A 218       9.261 -10.384 -11.970  1.00 10.00      A   
ATOM   2060  CA  LEU A 218      10.174 -11.562 -10.476  1.00 10.00      A   
ATOM   2061  CB  LEU A 218      10.615 -12.574 -11.534  1.00 10.00      A   
ATOM   2062  CG  LEU A 218       9.506 -13.453 -12.114  1.00 10.00      A   
ATOM   2063  CD1 LEU A 218       9.957 -14.087 -13.417  1.00 10.00      A   
ATOM   2064  CD2 LEU A 218       9.098 -14.522 -11.112  1.00 10.00      A   
ATOM   2065  C   LEU A 218      11.377 -10.791  -9.946  1.00 10.00      A   
ATOM   2066  O   LEU A 218      11.429  -9.562 -10.023  1.00 10.00      A   
ATOM   2067  N   ASN A 219      12.348 -11.525  -9.417  1.00 10.00      A   
ATOM   2068  HN  ASN A 219      12.258 -12.501  -9.407  1.00 10.00      A   
ATOM   2069  CA  ASN A 219      13.549 -10.927  -8.856  1.00 10.00      A   
ATOM   2070  CB  ASN A 219      13.810 -11.465  -7.444  1.00 10.00      A   
ATOM   2071  CG  ASN A 219      14.159 -12.945  -7.408  1.00 10.00      A   
ATOM   2072  OD1 ASN A 219      13.775 -13.713  -8.289  1.00 10.00      A   
ATOM   2073  ND2 ASN A 219      14.889 -13.349  -6.383  1.00 10.00      A   
ATOM   2074 HD21 ASN A 219      15.161 -12.676  -5.714  1.00 10.00      A   
ATOM   2075 HD22 ASN A 219      15.117 -14.302  -6.318  1.00 10.00      A   
ATOM   2076  C   ASN A 219      14.764 -11.152  -9.749  1.00 10.00      A   
ATOM   2077  O   ASN A 219      14.680 -11.838 -10.770  1.00 10.00      A   
ATOM   2078  N   ARG A 220      15.899 -10.595  -9.328  1.00 10.00      A   
ATOM   2079  HN  ARG A 220      15.892 -10.099  -8.479  1.00 10.00      A   
ATOM   2080  CA  ARG A 220      17.157 -10.691 -10.072  1.00 10.00      A   
ATOM   2081  CB  ARG A 220      18.235  -9.849  -9.382  1.00 10.00      A   
ATOM   2082  CG  ARG A 220      19.471  -9.552 -10.224  1.00 10.00      A   
ATOM   2083  CD  ARG A 220      20.565  -8.930  -9.367  1.00 10.00      A   
ATOM   2084  NE  ARG A 220      21.637  -8.305 -10.150  1.00 10.00      A   
ATOM   2085  HE  ARG A 220      21.510  -8.236 -11.133  1.00 10.00      A   
ATOM   2086  CZ  ARG A 220      22.776  -7.851  -9.621  1.00 10.00      A   
ATOM   2087  NH1 ARG A 220      23.001  -7.961  -8.315  1.00 10.00      A   
ATOM   2088 HH11 ARG A 220      23.889  -7.599  -7.902  1.00 10.00      A   
ATOM   2089 HH12 ARG A 220      22.296  -8.414  -7.697  1.00 10.00      A   
ATOM   2090  NH2 ARG A 220      23.684  -7.277 -10.400  1.00 10.00      A   
ATOM   2091 HH21 ARG A 220      24.576  -6.919  -9.993  1.00 10.00      A   
ATOM   2092 HH22 ARG A 220      23.508  -7.180 -11.433  1.00 10.00      A   
ATOM   2093  C   ARG A 220      17.641 -12.132 -10.212  1.00 10.00      A   
ATOM   2094  O   ARG A 220      18.450 -12.435 -11.091  1.00 10.00      A   
ATOM   2095  N   ALA A 221      17.142 -13.018  -9.355  1.00 10.00      A   
ATOM   2096  HN  ALA A 221      16.487 -12.720  -8.689  1.00 10.00      A   
ATOM   2097  CA  ALA A 221      17.542 -14.425  -9.382  1.00 10.00      A   
ATOM   2098  CB  ALA A 221      17.016 -15.157  -8.160  1.00 10.00      A   
ATOM   2099  C   ALA A 221      17.091 -15.132 -10.658  1.00 10.00      A   
ATOM   2100  O   ALA A 221      17.749 -16.065 -11.125  1.00 10.00      A   
ATOM   2101  N   VAL A 222      15.973 -14.688 -11.219  1.00 10.00      A   
ATOM   2102  HN  VAL A 222      15.496 -13.936 -10.810  1.00 10.00      A   
ATOM   2103  CA  VAL A 222      15.444 -15.287 -12.436  1.00 10.00      A   
ATOM   2104  CB  VAL A 222      13.960 -14.929 -12.659  1.00 10.00      A   
ATOM   2105  CG1 VAL A 222      13.400 -15.674 -13.862  1.00 10.00      A   
ATOM   2106  CG2 VAL A 222      13.144 -15.239 -11.413  1.00 10.00      A   
ATOM   2107  C   VAL A 222      16.275 -14.870 -13.650  1.00 10.00      A   
ATOM   2108  O   VAL A 222      16.395 -13.681 -13.955  1.00 10.00      A   
ATOM   2109  N   PRO A 223      16.884 -15.851 -14.336  1.00 10.00      A   
ATOM   2110  CA  PRO A 223      17.720 -15.601 -15.513  1.00 10.00      A   
ATOM   2111  CB  PRO A 223      18.441 -16.934 -15.726  1.00 10.00      A   
ATOM   2112  CG  PRO A 223      17.522 -17.954 -15.150  1.00 10.00      A   
ATOM   2113  CD  PRO A 223      16.812 -17.287 -14.004  1.00 10.00      A   
ATOM   2114  C   PRO A 223      16.908 -15.242 -16.750  1.00 10.00      A   
ATOM   2115  O   PRO A 223      15.777 -15.707 -16.928  1.00 10.00      A   
ATOM   2116  N   LEU A 224      17.514 -14.432 -17.608  1.00 10.00      A   
ATOM   2117  HN  LEU A 224      18.425 -14.126 -17.398  1.00 10.00      A   
ATOM   2118  CA  LEU A 224      16.887 -13.976 -18.841  1.00 10.00      A   
ATOM   2119  CB  LEU A 224      17.836 -13.019 -19.569  1.00 10.00      A   
ATOM   2120  CG  LEU A 224      17.318 -12.391 -20.861  1.00 10.00      A   
ATOM   2121  CD1 LEU A 224      16.185 -11.418 -20.572  1.00 10.00      A   
ATOM   2122  CD2 LEU A 224      18.451 -11.695 -21.596  1.00 10.00      A   
ATOM   2123  C   LEU A 224      16.520 -15.147 -19.751  1.00 10.00      A   
ATOM   2124  O   LEU A 224      15.465 -15.151 -20.385  1.00 10.00      A   
ATOM   2125  N   GLU A 225      17.384 -16.151 -19.778  1.00 10.00      A   
ATOM   2126  HN  GLU A 225      18.199 -16.092 -19.217  1.00 10.00      A   
ATOM   2127  CA  GLU A 225      17.187 -17.335 -20.615  1.00 10.00      A   
ATOM   2128  CB  GLU A 225      18.447 -18.208 -20.608  1.00 10.00      A   
ATOM   2129  CG  GLU A 225      19.752 -17.430 -20.727  1.00 10.00      A   
ATOM   2130  CD  GLU A 225      20.389 -17.149 -19.381  1.00 10.00      A   
ATOM   2131  OE1 GLU A 225      19.843 -16.324 -18.619  1.00 10.00      A   
ATOM   2132  OE2 GLU A 225      21.435 -17.760 -19.076  1.00 10.00      A   
ATOM   2133  C   GLU A 225      15.972 -18.167 -20.191  1.00 10.00      A   
ATOM   2134  O   GLU A 225      15.490 -19.006 -20.952  1.00 10.00      A   
ATOM   2135  N   LYS A 226      15.484 -17.942 -18.976  1.00 10.00      A   
ATOM   2136  HN  LYS A 226      15.909 -17.263 -18.409  1.00 10.00      A   
ATOM   2137  CA  LYS A 226      14.334 -18.679 -18.468  1.00 10.00      A   
ATOM   2138  CB  LYS A 226      14.620 -19.258 -17.080  1.00 10.00      A   
ATOM   2139  CG  LYS A 226      15.522 -20.483 -17.099  1.00 10.00      A   
ATOM   2140  CD  LYS A 226      15.538 -21.186 -15.749  1.00 10.00      A   
ATOM   2141  CE  LYS A 226      16.080 -22.606 -15.855  1.00 10.00      A   
ATOM   2142  NZ  LYS A 226      17.562 -22.640 -15.982  1.00 10.00      A   
ATOM   2143  HZ1 LYS A 226      17.861 -22.119 -16.831  1.00 10.00      A   
ATOM   2144  HZ2 LYS A 226      17.893 -23.621 -16.063  1.00 10.00      A   
ATOM   2145  HZ3 LYS A 226      18.008 -22.207 -15.147  1.00 10.00      A   
ATOM   2146  C   LYS A 226      13.074 -17.818 -18.443  1.00 10.00      A   
ATOM   2147  O   LYS A 226      11.988 -18.301 -18.117  1.00 10.00      A   
ATOM   2148  N   LEU A 227      13.214 -16.550 -18.811  1.00 10.00      A   
ATOM   2149  HN  LEU A 227      14.098 -16.224 -19.087  1.00 10.00      A   
ATOM   2150  CA  LEU A 227      12.081 -15.634 -18.819  1.00 10.00      A   
ATOM   2151  CB  LEU A 227      12.555 -14.182 -18.918  1.00 10.00      A   
ATOM   2152  CG  LEU A 227      13.186 -13.589 -17.654  1.00 10.00      A   
ATOM   2153  CD1 LEU A 227      13.802 -12.232 -17.951  1.00 10.00      A   
ATOM   2154  CD2 LEU A 227      12.152 -13.470 -16.545  1.00 10.00      A   
ATOM   2155  C   LEU A 227      11.116 -15.952 -19.954  1.00 10.00      A   
ATOM   2156  O   LEU A 227       9.898 -15.932 -19.765  1.00 10.00      A   
ATOM   2157  N   ALA A 228      11.668 -16.268 -21.123  1.00 10.00      A   
ATOM   2158  HN  ALA A 228      12.645 -16.294 -21.193  1.00 10.00      A   
ATOM   2159  CA  ALA A 228      10.865 -16.580 -22.306  1.00 10.00      A   
ATOM   2160  CB  ALA A 228      11.759 -16.903 -23.493  1.00 10.00      A   
ATOM   2161  C   ALA A 228       9.882 -17.721 -22.052  1.00 10.00      A   
ATOM   2162  O   ALA A 228       8.754 -17.704 -22.552  1.00 10.00      A   
ATOM   2163  N   THR A 229      10.309 -18.703 -21.273  1.00 10.00      A   
ATOM   2164  HN  THR A 229      11.218 -18.664 -20.903  1.00 10.00      A   
ATOM   2165  CA  THR A 229       9.474 -19.848 -20.955  1.00 10.00      A   
ATOM   2166  CB  THR A 229      10.275 -20.882 -20.149  1.00 10.00      A   
ATOM   2167  OG1 THR A 229      11.662 -20.751 -20.483  1.00 10.00      A   
ATOM   2168  HG1 THR A 229      12.193 -21.265 -19.861  1.00 10.00      A   
ATOM   2169  CG2 THR A 229       9.808 -22.294 -20.475  1.00 10.00      A   
ATOM   2170  C   THR A 229       8.247 -19.423 -20.152  1.00 10.00      A   
ATOM   2171  O   THR A 229       7.148 -19.927 -20.366  1.00 10.00      A   
ATOM   2172  N   LEU A 230       8.441 -18.468 -19.250  1.00 10.00      A   
ATOM   2173  HN  LEU A 230       9.339 -18.079 -19.147  1.00 10.00      A   
ATOM   2174  CA  LEU A 230       7.358 -17.980 -18.412  1.00 10.00      A   
ATOM   2175  CB  LEU A 230       7.916 -17.245 -17.195  1.00 10.00      A   
ATOM   2176  CG  LEU A 230       8.713 -18.097 -16.209  1.00 10.00      A   
ATOM   2177  CD1 LEU A 230       9.500 -17.216 -15.252  1.00 10.00      A   
ATOM   2178  CD2 LEU A 230       7.789 -19.028 -15.439  1.00 10.00      A   
ATOM   2179  C   LEU A 230       6.415 -17.071 -19.194  1.00 10.00      A   
ATOM   2180  O   LEU A 230       5.206 -17.071 -18.963  1.00 10.00      A   
ATOM   2181  N   LEU A 231       6.972 -16.307 -20.129  1.00 10.00      A   
ATOM   2182  HN  LEU A 231       7.942 -16.356 -20.270  1.00 10.00      A   
ATOM   2183  CA  LEU A 231       6.180 -15.393 -20.949  1.00 10.00      A   
ATOM   2184  CB  LEU A 231       7.088 -14.592 -21.887  1.00 10.00      A   
ATOM   2185  CG  LEU A 231       8.309 -13.923 -21.247  1.00 10.00      A   
ATOM   2186  CD1 LEU A 231       9.160 -13.226 -22.295  1.00 10.00      A   
ATOM   2187  CD2 LEU A 231       7.892 -12.954 -20.156  1.00 10.00      A   
ATOM   2188  C   LEU A 231       5.143 -16.161 -21.763  1.00 10.00      A   
ATOM   2189  O   LEU A 231       4.005 -15.723 -21.920  1.00 10.00      A   
ATOM   2190  N   GLN A 232       5.547 -17.324 -22.258  1.00 10.00      A   
ATOM   2191  HN  GLN A 232       6.463 -17.620 -22.084  1.00 10.00      A   
ATOM   2192  CA  GLN A 232       4.671 -18.170 -23.060  1.00 10.00      A   
ATOM   2193  CB  GLN A 232       5.495 -19.229 -23.806  1.00 10.00      A   
ATOM   2194  CG  GLN A 232       6.308 -18.691 -24.974  1.00 10.00      A   
ATOM   2195  CD  GLN A 232       5.464 -18.402 -26.201  1.00 10.00      A   
ATOM   2196  OE1 GLN A 232       4.294 -18.030 -26.097  1.00 10.00      A   
ATOM   2197  NE2 GLN A 232       6.052 -18.568 -27.375  1.00 10.00      A   
ATOM   2198 HE21 GLN A 232       6.991 -18.863 -27.389  1.00 10.00      A   
ATOM   2199 HE22 GLN A 232       5.526 -18.402 -28.184  1.00 10.00      A   
ATOM   2200  C   GLN A 232       3.609 -18.856 -22.205  1.00 10.00      A   
ATOM   2201  O   GLN A 232       2.636 -19.400 -22.727  1.00 10.00      A   
ATOM   2202  N   ARG A 233       3.799 -18.844 -20.892  1.00 10.00      A   
ATOM   2203  HN  ARG A 233       4.596 -18.402 -20.527  1.00 10.00      A   
ATOM   2204  CA  ARG A 233       2.849 -19.472 -19.980  1.00 10.00      A   
ATOM   2205  CB  ARG A 233       3.558 -19.999 -18.729  1.00 10.00      A   
ATOM   2206  CG  ARG A 233       4.591 -21.085 -18.989  1.00 10.00      A   
ATOM   2207  CD  ARG A 233       3.964 -22.317 -19.624  1.00 10.00      A   
ATOM   2208  NE  ARG A 233       4.795 -23.508 -19.440  1.00 10.00      A   
ATOM   2209  HE  ARG A 233       5.706 -23.374 -19.100  1.00 10.00      A   
ATOM   2210  CZ  ARG A 233       4.390 -24.753 -19.698  1.00 10.00      A   
ATOM   2211  NH1 ARG A 233       3.164 -24.988 -20.156  1.00 10.00      A   
ATOM   2212 HH11 ARG A 233       2.857 -25.967 -20.354  1.00 10.00      A   
ATOM   2213 HH12 ARG A 233       2.501 -24.196 -20.317  1.00 10.00      A   
ATOM   2214  NH2 ARG A 233       5.212 -25.766 -19.473  1.00 10.00      A   
ATOM   2215 HH21 ARG A 233       6.174 -25.586 -19.093  1.00 10.00      A   
ATOM   2216 HH22 ARG A 233       4.907 -26.745 -19.670  1.00 10.00      A   
ATOM   2217  C   ARG A 233       1.743 -18.500 -19.577  1.00 10.00      A   
ATOM   2218  O   ARG A 233       0.604 -18.906 -19.346  1.00 10.00      A   
ATOM   2219  N   ALA A 234       2.085 -17.220 -19.495  1.00 10.00      A   
ATOM   2220  HN  ALA A 234       3.010 -16.956 -19.703  1.00 10.00      A   
ATOM   2221  CA  ALA A 234       1.117 -16.194 -19.112  1.00 10.00      A   
ATOM   2222  CB  ALA A 234       1.423 -15.668 -17.719  1.00 10.00      A   
ATOM   2223  C   ALA A 234       1.087 -15.051 -20.121  1.00 10.00      A   
ATOM   2224  O   ALA A 234       1.728 -14.014 -19.920  1.00 10.00      A   
ATOM   2225  N   PRO A 235       0.355 -15.233 -21.229  1.00 10.00      A   
ATOM   2226  CA  PRO A 235       0.228 -14.218 -22.272  1.00 10.00      A   
ATOM   2227  CB  PRO A 235      -0.274 -15.010 -23.491  1.00 10.00      A   
ATOM   2228  CG  PRO A 235      -0.306 -16.447 -23.072  1.00 10.00      A   
ATOM   2229  CD  PRO A 235      -0.386 -16.449 -21.575  1.00 10.00      A   
ATOM   2230  C   PRO A 235      -0.794 -13.147 -21.893  1.00 10.00      A   
ATOM   2231  O   PRO A 235      -0.800 -12.057 -22.458  1.00 10.00      A   
ATOM   2232  N   GLN A 236      -1.654 -13.468 -20.929  1.00 10.00      A   
ATOM   2233  HN  GLN A 236      -1.594 -14.356 -20.514  1.00 10.00      A   
ATOM   2234  CA  GLN A 236      -2.695 -12.543 -20.475  1.00 10.00      A   
ATOM   2235  CB  GLN A 236      -3.897 -13.313 -19.905  1.00 10.00      A   
ATOM   2236  CG  GLN A 236      -3.733 -13.809 -18.470  1.00 10.00      A   
ATOM   2237  CD  GLN A 236      -2.797 -14.998 -18.349  1.00 10.00      A   
ATOM   2238  OE1 GLN A 236      -2.713 -15.831 -19.247  1.00 10.00      A   
ATOM   2239  NE2 GLN A 236      -2.089 -15.081 -17.234  1.00 10.00      A   
ATOM   2240 HE21 GLN A 236      -2.208 -14.374 -16.553  1.00 10.00      A   
ATOM   2241 HE22 GLN A 236      -1.475 -15.835 -17.128  1.00 10.00      A   
ATOM   2242  C   GLN A 236      -2.158 -11.552 -19.440  1.00 10.00      A   
ATOM   2243  O   GLN A 236      -2.914 -10.761 -18.870  1.00 10.00      A   
ATOM   2244  N   LEU A 237      -0.856 -11.597 -19.216  1.00 10.00      A   
ATOM   2245  HN  LEU A 237      -0.313 -12.229 -19.730  1.00 10.00      A   
ATOM   2246  CA  LEU A 237      -0.194 -10.733 -18.243  1.00 10.00      A   
ATOM   2247  CB  LEU A 237       1.254 -11.195 -18.067  1.00 10.00      A   
ATOM   2248  CG  LEU A 237       1.897 -10.935 -16.707  1.00 10.00      A   
ATOM   2249  CD1 LEU A 237       1.303 -11.854 -15.654  1.00 10.00      A   
ATOM   2250  CD2 LEU A 237       3.403 -11.119 -16.791  1.00 10.00      A   
ATOM   2251  C   LEU A 237      -0.215  -9.263 -18.671  1.00 10.00      A   
ATOM   2252  O   LEU A 237      -0.069  -8.948 -19.851  1.00 10.00      A   
ATOM   2253  N   GLU A 238      -0.396  -8.373 -17.698  1.00 10.00      A   
ATOM   2254  HN  GLU A 238      -0.519  -8.693 -16.777  1.00 10.00      A   
ATOM   2255  CA  GLU A 238      -0.415  -6.937 -17.956  1.00 10.00      A   
ATOM   2256  CB  GLU A 238      -1.617  -6.274 -17.278  1.00 10.00      A   
ATOM   2257  CG  GLU A 238      -2.913  -6.370 -18.063  1.00 10.00      A   
ATOM   2258  CD  GLU A 238      -4.024  -5.548 -17.442  1.00 10.00      A   
ATOM   2259  OE1 GLU A 238      -4.336  -5.757 -16.249  1.00 10.00      A   
ATOM   2260  OE2 GLU A 238      -4.596  -4.690 -18.145  1.00 10.00      A   
ATOM   2261  C   GLU A 238       0.872  -6.297 -17.455  1.00 10.00      A   
ATOM   2262  O   GLU A 238       1.492  -5.486 -18.143  1.00 10.00      A   
ATOM   2263  N   GLU A 239       1.266  -6.669 -16.246  1.00 10.00      A   
ATOM   2264  HN  GLU A 239       0.730  -7.323 -15.749  1.00 10.00      A   
ATOM   2265  CA  GLU A 239       2.478  -6.142 -15.641  1.00 10.00      A   
ATOM   2266  CB  GLU A 239       2.214  -5.674 -14.212  1.00 10.00      A   
ATOM   2267  CG  GLU A 239       1.290  -4.478 -14.083  1.00 10.00      A   
ATOM   2268  CD  GLU A 239       1.037  -4.126 -12.633  1.00 10.00      A   
ATOM   2269  OE1 GLU A 239       1.790  -3.300 -12.073  1.00 10.00      A   
ATOM   2270  OE2 GLU A 239       0.088  -4.685 -12.042  1.00 10.00      A   
ATOM   2271  C   GLU A 239       3.559  -7.209 -15.617  1.00 10.00      A   
ATOM   2272  O   GLU A 239       3.391  -8.256 -14.987  1.00 10.00      A   
ATOM   2273  N   LEU A 240       4.660  -6.947 -16.295  1.00 10.00      A   
ATOM   2274  HN  LEU A 240       4.740  -6.093 -16.779  1.00 10.00      A   
ATOM   2275  CA  LEU A 240       5.761  -7.890 -16.337  1.00 10.00      A   
ATOM   2276  CB  LEU A 240       6.121  -8.235 -17.782  1.00 10.00      A   
ATOM   2277  CG  LEU A 240       7.302  -9.188 -17.974  1.00 10.00      A   
ATOM   2278  CD1 LEU A 240       6.988 -10.566 -17.409  1.00 10.00      A   
ATOM   2279  CD2 LEU A 240       7.693  -9.274 -19.441  1.00 10.00      A   
ATOM   2280  C   LEU A 240       6.975  -7.336 -15.611  1.00 10.00      A   
ATOM   2281  O   LEU A 240       7.450  -6.242 -15.914  1.00 10.00      A   
ATOM   2282  N   GLY A 241       7.455  -8.082 -14.637  1.00 10.00      A   
ATOM   2283  HN  GLY A 241       7.009  -8.932 -14.412  1.00 10.00      A   
ATOM   2284  CA  GLY A 241       8.616  -7.666 -13.891  1.00 10.00      A   
ATOM   2285  C   GLY A 241       9.779  -8.603 -14.126  1.00 10.00      A   
ATOM   2286  O   GLY A 241      10.013  -9.516 -13.337  1.00 10.00      A   
ATOM   2287  N   THR A 242      10.492  -8.390 -15.221  1.00 10.00      A   
ATOM   2288  HN  THR A 242      10.245  -7.646 -15.813  1.00 10.00      A   
ATOM   2289  CA  THR A 242      11.633  -9.224 -15.572  1.00 10.00      A   
ATOM   2290  CB  THR A 242      12.189  -8.830 -16.951  1.00 10.00      A   
ATOM   2291  OG1 THR A 242      12.180  -7.401 -17.065  1.00 10.00      A   
ATOM   2292  HG1 THR A 242      11.970  -7.012 -16.205  1.00 10.00      A   
ATOM   2293  CG2 THR A 242      11.333  -9.425 -18.060  1.00 10.00      A   
ATOM   2294  C   THR A 242      12.742  -9.109 -14.534  1.00 10.00      A   
ATOM   2295  O   THR A 242      12.996  -8.028 -14.004  1.00 10.00      A   
ATOM   2296  N   GLY A 243      13.379 -10.231 -14.234  1.00 10.00      A   
ATOM   2297  HN  GLY A 243      13.107 -11.064 -14.666  1.00 10.00      A   
ATOM   2298  CA  GLY A 243      14.461 -10.238 -13.272  1.00 10.00      A   
ATOM   2299  C   GLY A 243      15.786  -9.861 -13.908  1.00 10.00      A   
ATOM   2300  O   GLY A 243      16.036  -8.687 -14.194  1.00 10.00      A   
ATOM   2301  N   GLY A 244      16.632 -10.854 -14.146  1.00 10.00      A   
ATOM   2302  HN  GLY A 244      16.372 -11.778 -13.924  1.00 10.00      A   
ATOM   2303  CA  GLY A 244      17.921 -10.601 -14.751  1.00 10.00      A   
ATOM   2304  C   GLY A 244      17.811 -10.440 -16.249  1.00 10.00      A   
ATOM   2305  O   GLY A 244      17.244 -11.291 -16.931  1.00 10.00      A   
ATOM   2306  N   TYR A 245      18.338  -9.343 -16.760  1.00 10.00      A   
ATOM   2307  HN  TYR A 245      18.765  -8.691 -16.157  1.00 10.00      A   
ATOM   2308  CA  TYR A 245      18.306  -9.068 -18.184  1.00 10.00      A   
ATOM   2309  CB  TYR A 245      17.722  -7.682 -18.447  1.00 10.00      A   
ATOM   2310  CG  TYR A 245      16.650  -7.671 -19.507  1.00 10.00      A   
ATOM   2311  CD1 TYR A 245      15.323  -7.916 -19.178  1.00 10.00      A   
ATOM   2312  CD2 TYR A 245      16.958  -7.421 -20.838  1.00 10.00      A   
ATOM   2313  CE1 TYR A 245      14.336  -7.913 -20.141  1.00 10.00      A   
ATOM   2314  CE2 TYR A 245      15.977  -7.416 -21.809  1.00 10.00      A   
ATOM   2315  CZ  TYR A 245      14.669  -7.662 -21.454  1.00 10.00      A   
ATOM   2316  OH  TYR A 245      13.684  -7.660 -22.419  1.00 10.00      A   
ATOM   2317  HH  TYR A 245      14.084  -7.803 -23.285  1.00 10.00      A   
ATOM   2318  C   TYR A 245      19.708  -9.179 -18.770  1.00 10.00      A   
ATOM   2319  O   TYR A 245      20.010  -8.605 -19.818  1.00 10.00      A   
ATOM   2320  N   THR A 246      20.553  -9.933 -18.088  1.00 10.00      A   
ATOM   2321  HN  THR A 246      20.243 -10.373 -17.272  1.00 10.00      A   
ATOM   2322  CA  THR A 246      21.922 -10.138 -18.522  1.00 10.00      A   
ATOM   2323  CB  THR A 246      22.934  -9.741 -17.426  1.00 10.00      A   
ATOM   2324  OG1 THR A 246      24.268  -9.995 -17.883  1.00 10.00      A   
ATOM   2325  HG1 THR A 246      24.894  -9.561 -17.291  1.00 10.00      A   
ATOM   2326  CG2 THR A 246      22.686 -10.515 -16.138  1.00 10.00      A   
ATOM   2327  C   THR A 246      22.146 -11.593 -18.928  1.00 10.00      A   
ATOM   2328  O   THR A 246      21.759 -12.515 -18.205  1.00 10.00      A   
ATOM   2329  N   ALA A 247      22.760 -11.788 -20.092  1.00 10.00      A   
ATOM   2330  HN  ALA A 247      23.039 -11.012 -20.621  1.00 10.00      A   
ATOM   2331  CA  ALA A 247      23.044 -13.121 -20.607  1.00 10.00      A   
ATOM   2332  CB  ALA A 247      21.754 -13.864 -20.941  1.00 10.00      A   
ATOM   2333  C   ALA A 247      23.917 -13.024 -21.847  1.00 10.00      A   
ATOM   2334  O   ALA A 247      24.084 -11.941 -22.415  1.00 10.00      A   
ATOM   2335  N   GLU A 248      24.487 -14.151 -22.244  1.00 10.00      A   
ATOM   2336  HN  GLU A 248      24.348 -14.967 -21.715  1.00 10.00      A   
ATOM   2337  CA  GLU A 248      25.322 -14.218 -23.428  1.00 10.00      A   
ATOM   2338  CB  GLU A 248      25.846 -15.649 -23.589  1.00 10.00      A   
ATOM   2339  CG  GLU A 248      26.532 -15.948 -24.909  1.00 10.00      A   
ATOM   2340  CD  GLU A 248      26.946 -17.400 -25.019  1.00 10.00      A   
ATOM   2341  OE1 GLU A 248      26.452 -18.229 -24.225  1.00 10.00      A   
ATOM   2342  OE2 GLU A 248      27.769 -17.720 -25.902  1.00 10.00      A   
ATOM   2343  C   GLU A 248      24.502 -13.803 -24.648  1.00 10.00      A   
ATOM   2344  O   GLU A 248      23.439 -14.367 -24.907  1.00 10.00      A   
ATOM   2345  N   VAL A 249      24.991 -12.807 -25.380  1.00 10.00      A   
ATOM   2346  HN  VAL A 249      25.844 -12.403 -25.124  1.00 10.00      A   
ATOM   2347  CA  VAL A 249      24.292 -12.306 -26.557  1.00 10.00      A   
ATOM   2348  CB  VAL A 249      24.960 -11.046 -27.150  1.00 10.00      A   
ATOM   2349  CG1 VAL A 249      24.090 -10.449 -28.249  1.00 10.00      A   
ATOM   2350  CG2 VAL A 249      25.219 -10.013 -26.061  1.00 10.00      A   
ATOM   2351  C   VAL A 249      24.157 -13.384 -27.632  1.00 10.00      A   
ATOM   2352  O   VAL A 249      25.084 -13.627 -28.411  1.00 10.00      A   
ATOM   2353  N   ARG A 250      23.006 -14.040 -27.647  1.00 10.00      A   
ATOM   2354  HN  ARG A 250      22.320 -13.818 -26.972  1.00 10.00      A   
ATOM   2355  CA  ARG A 250      22.720 -15.090 -28.612  1.00 10.00      A   
ATOM   2356  CB  ARG A 250      22.452 -16.402 -27.879  1.00 10.00      A   
ATOM   2357  CG  ARG A 250      23.652 -16.976 -27.152  1.00 10.00      A   
ATOM   2358  CD  ARG A 250      23.286 -18.253 -26.416  1.00 10.00      A   
ATOM   2359  NE  ARG A 250      22.673 -19.247 -27.300  1.00 10.00      A   
ATOM   2360  HE  ARG A 250      21.927 -18.942 -27.883  1.00 10.00      A   
ATOM   2361  CZ  ARG A 250      23.056 -20.519 -27.362  1.00 10.00      A   
ATOM   2362  NH1 ARG A 250      24.048 -20.961 -26.594  1.00 10.00      A   
ATOM   2363 HH11 ARG A 250      24.342 -21.960 -26.645  1.00 10.00      A   
ATOM   2364 HH12 ARG A 250      24.538 -20.314 -25.934  1.00 10.00      A   
ATOM   2365  NH2 ARG A 250      22.433 -21.357 -28.181  1.00 10.00      A   
ATOM   2366 HH21 ARG A 250      21.634 -21.015 -28.776  1.00 10.00      A   
ATOM   2367 HH22 ARG A 250      22.731 -22.354 -28.239  1.00 10.00      A   
ATOM   2368  C   ARG A 250      21.489 -14.722 -29.423  1.00 10.00      A   
ATOM   2369  O   ARG A 250      20.471 -14.309 -28.859  1.00 10.00      A   
ATOM   2370  N   PRO A 251      21.560 -14.865 -30.754  1.00 10.00      A   
ATOM   2371  CA  PRO A 251      20.440 -14.546 -31.647  1.00 10.00      A   
ATOM   2372  CB  PRO A 251      21.006 -14.804 -33.050  1.00 10.00      A   
ATOM   2373  CG  PRO A 251      22.487 -14.783 -32.872  1.00 10.00      A   
ATOM   2374  CD  PRO A 251      22.739 -15.332 -31.500  1.00 10.00      A   
ATOM   2375  C   PRO A 251      19.234 -15.445 -31.386  1.00 10.00      A   
ATOM   2376  O   PRO A 251      18.087 -14.994 -31.437  1.00 10.00      A   
ATOM   2377  N   ASP A 252      19.507 -16.714 -31.090  1.00 10.00      A   
ATOM   2378  HN  ASP A 252      20.443 -17.001 -31.043  1.00 10.00      A   
ATOM   2379  CA  ASP A 252      18.459 -17.688 -30.817  1.00 10.00      A   
ATOM   2380  CB  ASP A 252      19.016 -19.121 -30.752  1.00 10.00      A   
ATOM   2381  CG  ASP A 252      19.985 -19.382 -29.610  1.00 10.00      A   
ATOM   2382  OD1 ASP A 252      20.096 -20.551 -29.181  1.00 10.00      A   
ATOM   2383  OD2 ASP A 252      20.646 -18.433 -29.141  1.00 10.00      A   
ATOM   2384  C   ASP A 252      17.681 -17.323 -29.556  1.00 10.00      A   
ATOM   2385  O   ASP A 252      16.449 -17.327 -29.551  1.00 10.00      A   
ATOM   2386  N   VAL A 253      18.404 -16.997 -28.494  1.00 10.00      A   
ATOM   2387  HN  VAL A 253      19.386 -17.049 -28.551  1.00 10.00      A   
ATOM   2388  CA  VAL A 253      17.783 -16.601 -27.240  1.00 10.00      A   
ATOM   2389  CB  VAL A 253      18.835 -16.430 -26.121  1.00 10.00      A   
ATOM   2390  CG1 VAL A 253      18.185 -15.954 -24.830  1.00 10.00      A   
ATOM   2391  CG2 VAL A 253      19.575 -17.738 -25.891  1.00 10.00      A   
ATOM   2392  C   VAL A 253      17.012 -15.295 -27.435  1.00 10.00      A   
ATOM   2393  O   VAL A 253      15.891 -15.139 -26.942  1.00 10.00      A   
ATOM   2394  N   TYR A 254      17.612 -14.374 -28.187  1.00 10.00      A   
ATOM   2395  HN  TYR A 254      18.499 -14.572 -28.562  1.00 10.00      A   
ATOM   2396  CA  TYR A 254      17.002 -13.080 -28.469  1.00 10.00      A   
ATOM   2397  CB  TYR A 254      17.946 -12.218 -29.317  1.00 10.00      A   
ATOM   2398  CG  TYR A 254      17.321 -10.947 -29.850  1.00 10.00      A   
ATOM   2399  CD1 TYR A 254      17.223  -9.809 -29.058  1.00 10.00      A   
ATOM   2400  CD2 TYR A 254      16.825 -10.887 -31.147  1.00 10.00      A   
ATOM   2401  CE1 TYR A 254      16.648  -8.650 -29.544  1.00 10.00      A   
ATOM   2402  CE2 TYR A 254      16.252  -9.732 -31.639  1.00 10.00      A   
ATOM   2403  CZ  TYR A 254      16.166  -8.617 -30.835  1.00 10.00      A   
ATOM   2404  OH  TYR A 254      15.583  -7.468 -31.321  1.00 10.00      A   
ATOM   2405  HH  TYR A 254      16.274  -6.866 -31.634  1.00 10.00      A   
ATOM   2406  C   TYR A 254      15.662 -13.250 -29.175  1.00 10.00      A   
ATOM   2407  O   TYR A 254      14.655 -12.675 -28.760  1.00 10.00      A   
ATOM   2408  N   SER A 255      15.657 -14.048 -30.239  1.00 10.00      A   
ATOM   2409  HN  SER A 255      16.494 -14.480 -30.519  1.00 10.00      A   
ATOM   2410  CA  SER A 255      14.445 -14.293 -31.006  1.00 10.00      A   
ATOM   2411  CB  SER A 255      14.755 -15.171 -32.223  1.00 10.00      A   
ATOM   2412  OG  SER A 255      13.789 -14.998 -33.248  1.00 10.00      A   
ATOM   2413  HG  SER A 255      13.571 -15.857 -33.630  1.00 10.00      A   
ATOM   2414  C   SER A 255      13.381 -14.943 -30.128  1.00 10.00      A   
ATOM   2415  O   SER A 255      12.204 -14.579 -30.190  1.00 10.00      A   
ATOM   2416  N   GLY A 256      13.808 -15.891 -29.296  1.00 10.00      A   
ATOM   2417  HN  GLY A 256      14.758 -16.133 -29.294  1.00 10.00      A   
ATOM   2418  CA  GLY A 256      12.891 -16.572 -28.404  1.00 10.00      A   
ATOM   2419  C   GLY A 256      12.230 -15.614 -27.433  1.00 10.00      A   
ATOM   2420  O   GLY A 256      11.037 -15.736 -27.142  1.00 10.00      A   
ATOM   2421  N   LEU A 257      13.006 -14.661 -26.932  1.00 10.00      A   
ATOM   2422  HN  LEU A 257      13.954 -14.632 -27.188  1.00 10.00      A   
ATOM   2423  CA  LEU A 257      12.490 -13.666 -26.002  1.00 10.00      A   
ATOM   2424  CB  LEU A 257      13.635 -12.849 -25.399  1.00 10.00      A   
ATOM   2425  CG  LEU A 257      14.522 -13.576 -24.389  1.00 10.00      A   
ATOM   2426  CD1 LEU A 257      15.803 -12.798 -24.151  1.00 10.00      A   
ATOM   2427  CD2 LEU A 257      13.778 -13.796 -23.080  1.00 10.00      A   
ATOM   2428  C   LEU A 257      11.505 -12.740 -26.702  1.00 10.00      A   
ATOM   2429  O   LEU A 257      10.405 -12.505 -26.207  1.00 10.00      A   
ATOM   2430  N   SER A 258      11.901 -12.233 -27.865  1.00 10.00      A   
ATOM   2431  HN  SER A 258      12.787 -12.475 -28.213  1.00 10.00      A   
ATOM   2432  CA  SER A 258      11.060 -11.327 -28.637  1.00 10.00      A   
ATOM   2433  CB  SER A 258      11.780 -10.874 -29.911  1.00 10.00      A   
ATOM   2434  OG  SER A 258      11.025  -9.898 -30.612  1.00 10.00      A   
ATOM   2435  HG  SER A 258      11.581  -9.127 -30.784  1.00 10.00      A   
ATOM   2436  C   SER A 258       9.723 -11.975 -28.981  1.00 10.00      A   
ATOM   2437  O   SER A 258       8.667 -11.369 -28.796  1.00 10.00      A   
ATOM   2438  N   VAL A 259       9.771 -13.215 -29.461  1.00 10.00      A   
ATOM   2439  HN  VAL A 259      10.646 -13.653 -29.574  1.00 10.00      A   
ATOM   2440  CA  VAL A 259       8.560 -13.942 -29.826  1.00 10.00      A   
ATOM   2441  CB  VAL A 259       8.880 -15.337 -30.418  1.00 10.00      A   
ATOM   2442  CG1 VAL A 259       7.623 -16.192 -30.520  1.00 10.00      A   
ATOM   2443  CG2 VAL A 259       9.530 -15.201 -31.786  1.00 10.00      A   
ATOM   2444  C   VAL A 259       7.625 -14.086 -28.629  1.00 10.00      A   
ATOM   2445  O   VAL A 259       6.430 -13.812 -28.733  1.00 10.00      A   
ATOM   2446  N   ALA A 260       8.180 -14.502 -27.497  1.00 10.00      A   
ATOM   2447  HN  ALA A 260       9.141 -14.711 -27.480  1.00 10.00      A   
ATOM   2448  CA  ALA A 260       7.394 -14.677 -26.280  1.00 10.00      A   
ATOM   2449  CB  ALA A 260       8.234 -15.322 -25.191  1.00 10.00      A   
ATOM   2450  C   ALA A 260       6.813 -13.350 -25.797  1.00 10.00      A   
ATOM   2451  O   ALA A 260       5.639 -13.275 -25.447  1.00 10.00      A   
ATOM   2452  N   LEU A 261       7.638 -12.310 -25.791  1.00 10.00      A   
ATOM   2453  HN  LEU A 261       8.571 -12.436 -26.076  1.00 10.00      A   
ATOM   2454  CA  LEU A 261       7.205 -10.987 -25.354  1.00 10.00      A   
ATOM   2455  CB  LEU A 261       8.384 -10.015 -25.350  1.00 10.00      A   
ATOM   2456  CG  LEU A 261       9.339 -10.132 -24.166  1.00 10.00      A   
ATOM   2457  CD1 LEU A 261      10.703  -9.569 -24.526  1.00 10.00      A   
ATOM   2458  CD2 LEU A 261       8.767  -9.415 -22.952  1.00 10.00      A   
ATOM   2459  C   LEU A 261       6.088 -10.442 -26.237  1.00 10.00      A   
ATOM   2460  O   LEU A 261       5.125  -9.853 -25.746  1.00 10.00      A   
ATOM   2461  N   SER A 262       6.218 -10.645 -27.544  1.00 10.00      A   
ATOM   2462  HN  SER A 262       7.008 -11.122 -27.878  1.00 10.00      A   
ATOM   2463  CA  SER A 262       5.214 -10.171 -28.488  1.00 10.00      A   
ATOM   2464  CB  SER A 262       5.771 -10.104 -29.912  1.00 10.00      A   
ATOM   2465  OG  SER A 262       6.493 -11.278 -30.251  1.00 10.00      A   
ATOM   2466  HG  SER A 262       7.175 -11.437 -29.585  1.00 10.00      A   
ATOM   2467  C   SER A 262       3.943 -11.016 -28.429  1.00 10.00      A   
ATOM   2468  O   SER A 262       2.924 -10.666 -29.026  1.00 10.00      A   
ATOM   2469  N   GLY A 263       4.010 -12.129 -27.706  1.00 10.00      A   
ATOM   2470  HN  GLY A 263       4.853 -12.365 -27.259  1.00 10.00      A   
ATOM   2471  CA  GLY A 263       2.857 -12.993 -27.567  1.00 10.00      A   
ATOM   2472  C   GLY A 263       1.873 -12.431 -26.564  1.00 10.00      A   
ATOM   2473  O   GLY A 263       0.688 -12.771 -26.577  1.00 10.00      A   
ATOM   2474  N   CYS A 264       2.368 -11.561 -25.696  1.00 10.00      A   
ATOM   2475  HN  CYS A 264       3.324 -11.340 -25.733  1.00 10.00      A   
ATOM   2476  CA  CYS A 264       1.542 -10.934 -24.681  1.00 10.00      A   
ATOM   2477  CB  CYS A 264       2.299 -10.863 -23.354  1.00 10.00      A   
ATOM   2478  SG  CYS A 264       3.030 -12.436 -22.844  1.00 10.00      A   
ATOM   2479  HG  CYS A 264       2.750 -12.628 -21.564  1.00 10.00      A   
ATOM   2480  C   CYS A 264       1.105  -9.541 -25.135  1.00 10.00      A   
ATOM   2481  O   CYS A 264       1.849  -8.565 -25.013  1.00 10.00      A   
ATOM   2482  N   LYS A 265      -0.106  -9.461 -25.669  1.00 10.00      A   
ATOM   2483  HN  LYS A 265      -0.651 -10.275 -25.737  1.00 10.00      A   
ATOM   2484  CA  LYS A 265      -0.656  -8.201 -26.157  1.00 10.00      A   
ATOM   2485  CB  LYS A 265      -1.706  -8.458 -27.242  1.00 10.00      A   
ATOM   2486  CG  LYS A 265      -1.173  -8.432 -28.665  1.00 10.00      A   
ATOM   2487  CD  LYS A 265      -0.375  -9.683 -28.988  1.00 10.00      A   
ATOM   2488  CE  LYS A 265       0.014  -9.721 -30.455  1.00 10.00      A   
ATOM   2489  NZ  LYS A 265       0.828 -10.921 -30.782  1.00 10.00      A   
ATOM   2490  HZ1 LYS A 265       1.028 -10.951 -31.801  1.00 10.00      A   
ATOM   2491  HZ2 LYS A 265       0.317 -11.787 -30.518  1.00 10.00      A   
ATOM   2492  HZ3 LYS A 265       1.732 -10.891 -30.264  1.00 10.00      A   
ATOM   2493  C   LYS A 265      -1.273  -7.399 -25.017  1.00 10.00      A   
ATOM   2494  O   LYS A 265      -1.690  -6.255 -25.201  1.00 10.00      A   
ATOM   2495  N   GLU A 266      -1.321  -7.998 -23.840  1.00 10.00      A   
ATOM   2496  HN  GLU A 266      -0.970  -8.909 -23.749  1.00 10.00      A   
ATOM   2497  CA  GLU A 266      -1.899  -7.337 -22.686  1.00 10.00      A   
ATOM   2498  CB  GLU A 266      -2.751  -8.299 -21.859  1.00 10.00      A   
ATOM   2499  CG  GLU A 266      -4.089  -8.627 -22.506  1.00 10.00      A   
ATOM   2500  CD  GLU A 266      -4.928  -7.388 -22.761  1.00 10.00      A   
ATOM   2501  OE1 GLU A 266      -4.616  -6.629 -23.705  1.00 10.00      A   
ATOM   2502  OE2 GLU A 266      -5.903  -7.165 -22.017  1.00 10.00      A   
ATOM   2503  C   GLU A 266      -0.858  -6.628 -21.827  1.00 10.00      A   
ATOM   2504  O   GLU A 266      -1.197  -5.990 -20.834  1.00 10.00      A   
ATOM   2505  N   LEU A 267       0.405  -6.721 -22.223  1.00 10.00      A   
ATOM   2506  HN  LEU A 267       0.620  -7.231 -23.028  1.00 10.00      A   
ATOM   2507  CA  LEU A 267       1.477  -6.073 -21.477  1.00 10.00      A   
ATOM   2508  CB  LEU A 267       2.845  -6.511 -21.991  1.00 10.00      A   
ATOM   2509  CG  LEU A 267       3.307  -7.913 -21.588  1.00 10.00      A   
ATOM   2510  CD1 LEU A 267       4.694  -8.186 -22.147  1.00 10.00      A   
ATOM   2511  CD2 LEU A 267       3.294  -8.070 -20.074  1.00 10.00      A   
ATOM   2512  C   LEU A 267       1.342  -4.556 -21.552  1.00 10.00      A   
ATOM   2513  O   LEU A 267       1.388  -3.977 -22.635  1.00 10.00      A   
ATOM   2514  N   ARG A 268       1.151  -3.927 -20.398  1.00 10.00      A   
ATOM   2515  HN  ARG A 268       1.107  -4.455 -19.569  1.00 10.00      A   
ATOM   2516  CA  ARG A 268       1.003  -2.477 -20.328  1.00 10.00      A   
ATOM   2517  CB  ARG A 268      -0.340  -2.103 -19.690  1.00 10.00      A   
ATOM   2518  CG  ARG A 268      -1.542  -2.876 -20.207  1.00 10.00      A   
ATOM   2519  CD  ARG A 268      -2.031  -2.339 -21.541  1.00 10.00      A   
ATOM   2520  NE  ARG A 268      -3.467  -2.566 -21.717  1.00 10.00      A   
ATOM   2521  HE  ARG A 268      -4.077  -1.910 -21.314  1.00 10.00      A   
ATOM   2522  CZ  ARG A 268      -3.983  -3.606 -22.372  1.00 10.00      A   
ATOM   2523  NH1 ARG A 268      -3.185  -4.512 -22.910  1.00 10.00      A   
ATOM   2524 HH11 ARG A 268      -2.154  -4.417 -22.820  1.00 10.00      A   
ATOM   2525 HH12 ARG A 268      -3.592  -5.337 -23.425  1.00 10.00      A   
ATOM   2526  NH2 ARG A 268      -5.298  -3.749 -22.479  1.00 10.00      A   
ATOM   2527 HH21 ARG A 268      -5.693  -4.567 -22.997  1.00 10.00      A   
ATOM   2528 HH22 ARG A 268      -5.945  -3.052 -22.047  1.00 10.00      A   
ATOM   2529  C   ARG A 268       2.117  -1.863 -19.491  1.00 10.00      A   
ATOM   2530  O   ARG A 268       2.430  -0.679 -19.626  1.00 10.00      A   
ATOM   2531  N   CYS A 269       2.719  -2.672 -18.628  1.00 10.00      A   
ATOM   2532  HN  CYS A 269       2.455  -3.616 -18.585  1.00 10.00      A   
ATOM   2533  CA  CYS A 269       3.777  -2.192 -17.754  1.00 10.00      A   
ATOM   2534  CB  CYS A 269       3.216  -1.964 -16.346  1.00 10.00      A   
ATOM   2535  SG  CYS A 269       4.367  -1.207 -15.176  1.00 10.00      A   
ATOM   2536  HG  CYS A 269       3.651  -0.678 -14.191  1.00 10.00      A   
ATOM   2537  C   CYS A 269       4.941  -3.173 -17.703  1.00 10.00      A   
ATOM   2538  O   CYS A 269       4.745  -4.386 -17.585  1.00 10.00      A   
ATOM   2539  N   LEU A 270       6.150  -2.638 -17.810  1.00 10.00      A   
ATOM   2540  HN  LEU A 270       6.232  -1.662 -17.917  1.00 10.00      A   
ATOM   2541  CA  LEU A 270       7.364  -3.446 -17.758  1.00 10.00      A   
ATOM   2542  CB  LEU A 270       8.084  -3.438 -19.110  1.00 10.00      A   
ATOM   2543  CG  LEU A 270       7.347  -4.073 -20.291  1.00 10.00      A   
ATOM   2544  CD1 LEU A 270       8.175  -3.954 -21.560  1.00 10.00      A   
ATOM   2545  CD2 LEU A 270       7.018  -5.529 -20.002  1.00 10.00      A   
ATOM   2546  C   LEU A 270       8.285  -2.892 -16.677  1.00 10.00      A   
ATOM   2547  O   LEU A 270       8.444  -1.673 -16.559  1.00 10.00      A   
ATOM   2548  N   SER A 271       8.869  -3.772 -15.876  1.00 10.00      A   
ATOM   2549  HN  SER A 271       8.703  -4.734 -16.011  1.00 10.00      A   
ATOM   2550  CA  SER A 271       9.761  -3.352 -14.805  1.00 10.00      A   
ATOM   2551  CB  SER A 271       8.973  -3.174 -13.501  1.00 10.00      A   
ATOM   2552  OG  SER A 271       7.868  -2.299 -13.685  1.00 10.00      A   
ATOM   2553  HG  SER A 271       7.865  -1.985 -14.599  1.00 10.00      A   
ATOM   2554  C   SER A 271      10.905  -4.348 -14.607  1.00 10.00      A   
ATOM   2555  O   SER A 271      10.915  -5.431 -15.207  1.00 10.00      A   
ATOM   2556  N   GLY A 272      11.861  -3.979 -13.762  1.00 10.00      A   
ATOM   2557  HN  GLY A 272      11.797  -3.110 -13.311  1.00 10.00      A   
ATOM   2558  CA  GLY A 272      12.997  -4.836 -13.499  1.00 10.00      A   
ATOM   2559  C   GLY A 272      14.207  -4.414 -14.303  1.00 10.00      A   
ATOM   2560  O   GLY A 272      14.822  -3.383 -14.013  1.00 10.00      A   
ATOM   2561  N   PHE A 273      14.538  -5.209 -15.318  1.00 10.00      A   
ATOM   2562  HN  PHE A 273      14.005  -6.014 -15.476  1.00 10.00      A   
ATOM   2563  CA  PHE A 273      15.672  -4.934 -16.195  1.00 10.00      A   
ATOM   2564  CB  PHE A 273      15.472  -3.620 -16.965  1.00 10.00      A   
ATOM   2565  CG  PHE A 273      14.510  -3.720 -18.116  1.00 10.00      A   
ATOM   2566  CD1 PHE A 273      13.142  -3.618 -17.911  1.00 10.00      A   
ATOM   2567  CD2 PHE A 273      14.977  -3.910 -19.405  1.00 10.00      A   
ATOM   2568  CE1 PHE A 273      12.260  -3.705 -18.972  1.00 10.00      A   
ATOM   2569  CE2 PHE A 273      14.101  -3.999 -20.470  1.00 10.00      A   
ATOM   2570  CZ  PHE A 273      12.741  -3.897 -20.253  1.00 10.00      A   
ATOM   2571  C   PHE A 273      16.997  -4.925 -15.435  1.00 10.00      A   
ATOM   2572  O   PHE A 273      17.883  -4.117 -15.722  1.00 10.00      A   
ATOM   2573  N   TRP A 274      17.132  -5.833 -14.471  1.00 10.00      A   
ATOM   2574  HN  TRP A 274      16.396  -6.458 -14.291  1.00 10.00      A   
ATOM   2575  CA  TRP A 274      18.355  -5.932 -13.684  1.00 10.00      A   
ATOM   2576  CB  TRP A 274      18.170  -6.907 -12.518  1.00 10.00      A   
ATOM   2577  CG  TRP A 274      17.766  -6.250 -11.233  1.00 10.00      A   
ATOM   2578  CD1 TRP A 274      18.579  -5.571 -10.373  1.00 10.00      A   
ATOM   2579  CD2 TRP A 274      16.454  -6.218 -10.656  1.00 10.00      A   
ATOM   2580  NE1 TRP A 274      17.856  -5.114  -9.299  1.00 10.00      A   
ATOM   2581  HE1 TRP A 274      18.218  -4.595  -8.547  1.00 10.00      A   
ATOM   2582  CE2 TRP A 274      16.549  -5.499  -9.447  1.00 10.00      A   
ATOM   2583  CE3 TRP A 274      15.209  -6.726 -11.042  1.00 10.00      A   
ATOM   2584  CZ2 TRP A 274      15.449  -5.274  -8.626  1.00 10.00      A   
ATOM   2585  CZ3 TRP A 274      14.119  -6.501 -10.223  1.00 10.00      A   
ATOM   2586  CH2 TRP A 274      14.245  -5.783  -9.029  1.00 10.00      A   
ATOM   2587  C   TRP A 274      19.500  -6.401 -14.568  1.00 10.00      A   
ATOM   2588  O   TRP A 274      19.417  -7.467 -15.181  1.00 10.00      A   
ATOM   2589  N   ASP A 275      20.561  -5.600 -14.636  1.00 10.00      A   
ATOM   2590  HN  ASP A 275      20.556  -4.764 -14.119  1.00 10.00      A   
ATOM   2591  CA  ASP A 275      21.731  -5.922 -15.455  1.00 10.00      A   
ATOM   2592  CB  ASP A 275      22.380  -7.246 -15.018  1.00 10.00      A   
ATOM   2593  CG  ASP A 275      22.735  -7.303 -13.544  1.00 10.00      A   
ATOM   2594  OD1 ASP A 275      23.559  -6.480 -13.088  1.00 10.00      A   
ATOM   2595  OD2 ASP A 275      22.202  -8.182 -12.832  1.00 10.00      A   
ATOM   2596  C   ASP A 275      21.333  -5.996 -16.926  1.00 10.00      A   
ATOM   2597  O   ASP A 275      21.858  -6.810 -17.683  1.00 10.00      A   
ATOM   2598  N   ALA A 276      20.403  -5.132 -17.314  1.00 10.00      A   
ATOM   2599  HN  ALA A 276      20.044  -4.500 -16.654  1.00 10.00      A   
ATOM   2600  CA  ALA A 276      19.887  -5.084 -18.680  1.00 10.00      A   
ATOM   2601  CB  ALA A 276      18.848  -3.982 -18.815  1.00 10.00      A   
ATOM   2602  C   ALA A 276      20.978  -4.911 -19.730  1.00 10.00      A   
ATOM   2603  O   ALA A 276      21.724  -3.931 -19.712  1.00 10.00      A   
ATOM   2604  N   VAL A 277      21.060  -5.874 -20.639  1.00 10.00      A   
ATOM   2605  HN  VAL A 277      20.457  -6.644 -20.570  1.00 10.00      A   
ATOM   2606  CA  VAL A 277      22.026  -5.833 -21.726  1.00 10.00      A   
ATOM   2607  CB  VAL A 277      22.406  -7.262 -22.195  1.00 10.00      A   
ATOM   2608  CG1 VAL A 277      23.288  -7.227 -23.436  1.00 10.00      A   
ATOM   2609  CG2 VAL A 277      23.103  -8.027 -21.076  1.00 10.00      A   
ATOM   2610  C   VAL A 277      21.423  -5.053 -22.894  1.00 10.00      A   
ATOM   2611  O   VAL A 277      20.328  -5.374 -23.355  1.00 10.00      A   
ATOM   2612  N   PRO A 278      22.124  -4.013 -23.372  1.00 10.00      A   
ATOM   2613  CA  PRO A 278      21.662  -3.162 -24.481  1.00 10.00      A   
ATOM   2614  CB  PRO A 278      22.892  -2.314 -24.804  1.00 10.00      A   
ATOM   2615  CG  PRO A 278      23.631  -2.236 -23.515  1.00 10.00      A   
ATOM   2616  CD  PRO A 278      23.431  -3.570 -22.853  1.00 10.00      A   
ATOM   2617  C   PRO A 278      21.232  -3.949 -25.720  1.00 10.00      A   
ATOM   2618  O   PRO A 278      20.262  -3.584 -26.388  1.00 10.00      A   
ATOM   2619  N   ALA A 279      21.946  -5.027 -26.021  1.00 10.00      A   
ATOM   2620  HN  ALA A 279      22.709  -5.271 -25.450  1.00 10.00      A   
ATOM   2621  CA  ALA A 279      21.641  -5.848 -27.187  1.00 10.00      A   
ATOM   2622  CB  ALA A 279      22.802  -6.776 -27.507  1.00 10.00      A   
ATOM   2623  C   ALA A 279      20.344  -6.646 -27.020  1.00 10.00      A   
ATOM   2624  O   ALA A 279      19.828  -7.208 -27.988  1.00 10.00      A   
ATOM   2625  N   TYR A 280      19.807  -6.687 -25.804  1.00 10.00      A   
ATOM   2626  HN  TYR A 280      20.242  -6.204 -25.066  1.00 10.00      A   
ATOM   2627  CA  TYR A 280      18.578  -7.429 -25.543  1.00 10.00      A   
ATOM   2628  CB  TYR A 280      18.767  -8.420 -24.396  1.00 10.00      A   
ATOM   2629  CG  TYR A 280      19.301  -9.756 -24.860  1.00 10.00      A   
ATOM   2630  CD1 TYR A 280      20.654 -10.059 -24.779  1.00 10.00      A   
ATOM   2631  CD2 TYR A 280      18.450 -10.710 -25.397  1.00 10.00      A   
ATOM   2632  CE1 TYR A 280      21.142 -11.275 -25.222  1.00 10.00      A   
ATOM   2633  CE2 TYR A 280      18.927 -11.930 -25.838  1.00 10.00      A   
ATOM   2634  CZ  TYR A 280      20.272 -12.208 -25.750  1.00 10.00      A   
ATOM   2635  OH  TYR A 280      20.751 -13.418 -26.200  1.00 10.00      A   
ATOM   2636  HH  TYR A 280      20.360 -13.617 -27.060  1.00 10.00      A   
ATOM   2637  C   TYR A 280      17.391  -6.500 -25.296  1.00 10.00      A   
ATOM   2638  O   TYR A 280      16.265  -6.953 -25.087  1.00 10.00      A   
ATOM   2639  N   LEU A 281      17.650  -5.200 -25.338  1.00 10.00      A   
ATOM   2640  HN  LEU A 281      18.568  -4.906 -25.512  1.00 10.00      A   
ATOM   2641  CA  LEU A 281      16.602  -4.200 -25.140  1.00 10.00      A   
ATOM   2642  CB  LEU A 281      17.190  -2.793 -24.977  1.00 10.00      A   
ATOM   2643  CG  LEU A 281      18.114  -2.575 -23.778  1.00 10.00      A   
ATOM   2644  CD1 LEU A 281      18.647  -1.150 -23.766  1.00 10.00      A   
ATOM   2645  CD2 LEU A 281      17.392  -2.885 -22.478  1.00 10.00      A   
ATOM   2646  C   LEU A 281      15.548  -4.220 -26.263  1.00 10.00      A   
ATOM   2647  O   LEU A 281      14.352  -4.186 -25.979  1.00 10.00      A   
ATOM   2648  N   PRO A 282      15.965  -4.282 -27.557  1.00 10.00      A   
ATOM   2649  CA  PRO A 282      15.029  -4.306 -28.700  1.00 10.00      A   
ATOM   2650  CB  PRO A 282      15.947  -4.455 -29.919  1.00 10.00      A   
ATOM   2651  CG  PRO A 282      17.253  -3.906 -29.469  1.00 10.00      A   
ATOM   2652  CD  PRO A 282      17.369  -4.288 -28.026  1.00 10.00      A   
ATOM   2653  C   PRO A 282      14.017  -5.460 -28.665  1.00 10.00      A   
ATOM   2654  O   PRO A 282      13.086  -5.500 -29.472  1.00 10.00      A   
ATOM   2655  N   ALA A 283      14.185  -6.384 -27.727  1.00 10.00      A   
ATOM   2656  HN  ALA A 283      14.931  -6.289 -27.093  1.00 10.00      A   
ATOM   2657  CA  ALA A 283      13.285  -7.527 -27.607  1.00 10.00      A   
ATOM   2658  CB  ALA A 283      13.849  -8.557 -26.639  1.00 10.00      A   
ATOM   2659  C   ALA A 283      11.880  -7.104 -27.184  1.00 10.00      A   
ATOM   2660  O   ALA A 283      10.908  -7.794 -27.474  1.00 10.00      A   
ATOM   2661  N   VAL A 284      11.769  -5.951 -26.526  1.00 10.00      A   
ATOM   2662  HN  VAL A 284      12.576  -5.418 -26.348  1.00 10.00      A   
ATOM   2663  CA  VAL A 284      10.472  -5.463 -26.068  1.00 10.00      A   
ATOM   2664  CB  VAL A 284      10.518  -4.964 -24.606  1.00 10.00      A   
ATOM   2665  CG1 VAL A 284      10.899  -6.092 -23.658  1.00 10.00      A   
ATOM   2666  CG2 VAL A 284      11.469  -3.787 -24.452  1.00 10.00      A   
ATOM   2667  C   VAL A 284       9.915  -4.363 -26.973  1.00 10.00      A   
ATOM   2668  O   VAL A 284       8.931  -3.710 -26.631  1.00 10.00      A   
ATOM   2669  N   TYR A 285      10.529  -4.184 -28.140  1.00 10.00      A   
ATOM   2670  HN  TYR A 285      11.294  -4.756 -28.371  1.00 10.00      A   
ATOM   2671  CA  TYR A 285      10.093  -3.158 -29.090  1.00 10.00      A   
ATOM   2672  CB  TYR A 285      10.990  -3.148 -30.328  1.00 10.00      A   
ATOM   2673  CG  TYR A 285      12.246  -2.321 -30.201  1.00 10.00      A   
ATOM   2674  CD1 TYR A 285      12.478  -1.520 -29.090  1.00 10.00      A   
ATOM   2675  CD2 TYR A 285      13.203  -2.342 -31.203  1.00 10.00      A   
ATOM   2676  CE1 TYR A 285      13.629  -0.764 -28.984  1.00 10.00      A   
ATOM   2677  CE2 TYR A 285      14.356  -1.591 -31.106  1.00 10.00      A   
ATOM   2678  CZ  TYR A 285      14.565  -0.804 -29.995  1.00 10.00      A   
ATOM   2679  OH  TYR A 285      15.716  -0.054 -29.898  1.00 10.00      A   
ATOM   2680  HH  TYR A 285      16.081  -0.142 -29.012  1.00 10.00      A   
ATOM   2681  C   TYR A 285       8.645  -3.372 -29.527  1.00 10.00      A   
ATOM   2682  O   TYR A 285       7.932  -2.420 -29.847  1.00 10.00      A   
ATOM   2683  N   SER A 286       8.220  -4.626 -29.552  1.00 10.00      A   
ATOM   2684  HN  SER A 286       8.841  -5.347 -29.313  1.00 10.00      A   
ATOM   2685  CA  SER A 286       6.865  -4.971 -29.959  1.00 10.00      A   
ATOM   2686  CB  SER A 286       6.811  -6.455 -30.318  1.00 10.00      A   
ATOM   2687  OG  SER A 286       8.089  -6.910 -30.739  1.00 10.00      A   
ATOM   2688  HG  SER A 286       7.981  -7.690 -31.296  1.00 10.00      A   
ATOM   2689  C   SER A 286       5.839  -4.655 -28.867  1.00 10.00      A   
ATOM   2690  O   SER A 286       4.633  -4.687 -29.113  1.00 10.00      A   
ATOM   2691  N   VAL A 287       6.318  -4.339 -27.671  1.00 10.00      A   
ATOM   2692  HN  VAL A 287       7.289  -4.299 -27.537  1.00 10.00      A   
ATOM   2693  CA  VAL A 287       5.437  -4.038 -26.549  1.00 10.00      A   
ATOM   2694  CB  VAL A 287       5.947  -4.711 -25.252  1.00 10.00      A   
ATOM   2695  CG1 VAL A 287       4.905  -4.633 -24.149  1.00 10.00      A   
ATOM   2696  CG2 VAL A 287       6.340  -6.159 -25.514  1.00 10.00      A   
ATOM   2697  C   VAL A 287       5.324  -2.527 -26.330  1.00 10.00      A   
ATOM   2698  O   VAL A 287       4.357  -2.046 -25.738  1.00 10.00      A   
ATOM   2699  N   CYS A 288       6.304  -1.782 -26.838  1.00 10.00      A   
ATOM   2700  HN  CYS A 288       7.037  -2.224 -27.314  1.00 10.00      A   
ATOM   2701  CA  CYS A 288       6.336  -0.325 -26.692  1.00 10.00      A   
ATOM   2702  CB  CYS A 288       7.551   0.257 -27.422  1.00 10.00      A   
ATOM   2703  SG  CYS A 288       9.146  -0.381 -26.859  1.00 10.00      A   
ATOM   2704  HG  CYS A 288       9.583   0.412 -25.887  1.00 10.00      A   
ATOM   2705  C   CYS A 288       5.056   0.352 -27.192  1.00 10.00      A   
ATOM   2706  O   CYS A 288       4.649   1.392 -26.669  1.00 10.00      A   
ATOM   2707  N   SER A 289       4.408  -0.256 -28.177  1.00 10.00      A   
ATOM   2708  HN  SER A 289       4.757  -1.100 -28.530  1.00 10.00      A   
ATOM   2709  CA  SER A 289       3.193   0.290 -28.762  1.00 10.00      A   
ATOM   2710  CB  SER A 289       2.850  -0.495 -30.026  1.00 10.00      A   
ATOM   2711  OG  SER A 289       3.993  -1.181 -30.519  1.00 10.00      A   
ATOM   2712  HG  SER A 289       4.061  -1.045 -31.473  1.00 10.00      A   
ATOM   2713  C   SER A 289       2.003   0.285 -27.793  1.00 10.00      A   
ATOM   2714  O   SER A 289       0.932   0.797 -28.123  1.00 10.00      A   
ATOM   2715  N   ARG A 290       2.183  -0.290 -26.607  1.00 10.00      A   
ATOM   2716  HN  ARG A 290       3.055  -0.694 -26.395  1.00 10.00      A   
ATOM   2717  CA  ARG A 290       1.108  -0.346 -25.618  1.00 10.00      A   
ATOM   2718  CB  ARG A 290       0.355  -1.676 -25.723  1.00 10.00      A   
ATOM   2719  CG  ARG A 290       1.253  -2.903 -25.662  1.00 10.00      A   
ATOM   2720  CD  ARG A 290       0.508  -4.163 -26.067  1.00 10.00      A   
ATOM   2721  NE  ARG A 290       1.405  -5.314 -26.154  1.00 10.00      A   
ATOM   2722  HE  ARG A 290       1.751  -5.678 -25.309  1.00 10.00      A   
ATOM   2723  CZ  ARG A 290       1.770  -5.892 -27.302  1.00 10.00      A   
ATOM   2724  NH1 ARG A 290       1.319  -5.425 -28.460  1.00 10.00      A   
ATOM   2725 HH11 ARG A 290       1.608  -5.876 -29.357  1.00 10.00      A   
ATOM   2726 HH12 ARG A 290       0.669  -4.610 -28.481  1.00 10.00      A   
ATOM   2727  NH2 ARG A 290       2.573  -6.950 -27.285  1.00 10.00      A   
ATOM   2728 HH21 ARG A 290       2.866  -7.405 -28.181  1.00 10.00      A   
ATOM   2729 HH22 ARG A 290       2.909  -7.339 -26.376  1.00 10.00      A   
ATOM   2730  C   ARG A 290       1.632  -0.143 -24.199  1.00 10.00      A   
ATOM   2731  O   ARG A 290       0.958  -0.470 -23.224  1.00 10.00      A   
ATOM   2732  N   LEU A 291       2.832   0.403 -24.091  1.00 10.00      A   
ATOM   2733  HN  LEU A 291       3.315   0.656 -24.900  1.00 10.00      A   
ATOM   2734  CA  LEU A 291       3.445   0.646 -22.794  1.00 10.00      A   
ATOM   2735  CB  LEU A 291       4.972   0.667 -22.912  1.00 10.00      A   
ATOM   2736  CG  LEU A 291       5.665  -0.693 -23.016  1.00 10.00      A   
ATOM   2737  CD1 LEU A 291       7.176  -0.523 -23.094  1.00 10.00      A   
ATOM   2738  CD2 LEU A 291       5.283  -1.580 -21.840  1.00 10.00      A   
ATOM   2739  C   LEU A 291       2.965   1.958 -22.189  1.00 10.00      A   
ATOM   2740  O   LEU A 291       3.260   3.036 -22.708  1.00 10.00      A   
ATOM   2741  N   THR A 292       2.221   1.862 -21.100  1.00 10.00      A   
ATOM   2742  HN  THR A 292       1.989   0.972 -20.753  1.00 10.00      A   
ATOM   2743  CA  THR A 292       1.725   3.040 -20.413  1.00 10.00      A   
ATOM   2744  CB  THR A 292       0.274   2.839 -19.934  1.00 10.00      A   
ATOM   2745  OG1 THR A 292      -0.009   1.436 -19.818  1.00 10.00      A   
ATOM   2746  HG1 THR A 292      -0.619   1.174 -20.520  1.00 10.00      A   
ATOM   2747  CG2 THR A 292      -0.698   3.462 -20.920  1.00 10.00      A   
ATOM   2748  C   THR A 292       2.618   3.366 -19.219  1.00 10.00      A   
ATOM   2749  O   THR A 292       2.725   4.520 -18.797  1.00 10.00      A   
ATOM   2750  N   THR A 293       3.262   2.339 -18.682  1.00 10.00      A   
ATOM   2751  HN  THR A 293       3.130   1.442 -19.063  1.00 10.00      A   
ATOM   2752  CA  THR A 293       4.160   2.496 -17.548  1.00 10.00      A   
ATOM   2753  CB  THR A 293       3.510   1.998 -16.241  1.00 10.00      A   
ATOM   2754  OG1 THR A 293       2.178   2.524 -16.138  1.00 10.00      A   
ATOM   2755  HG1 THR A 293       2.008   3.098 -16.891  1.00 10.00      A   
ATOM   2756  CG2 THR A 293       4.323   2.452 -15.035  1.00 10.00      A   
ATOM   2757  C   THR A 293       5.454   1.724 -17.788  1.00 10.00      A   
ATOM   2758  O   THR A 293       5.423   0.534 -18.102  1.00 10.00      A   
ATOM   2759  N   LEU A 294       6.586   2.404 -17.657  1.00 10.00      A   
ATOM   2760  HN  LEU A 294       6.554   3.360 -17.417  1.00 10.00      A   
ATOM   2761  CA  LEU A 294       7.877   1.769 -17.865  1.00 10.00      A   
ATOM   2762  CB  LEU A 294       8.466   2.180 -19.218  1.00 10.00      A   
ATOM   2763  CG  LEU A 294       9.715   1.420 -19.676  1.00 10.00      A   
ATOM   2764  CD1 LEU A 294       9.429  -0.070 -19.800  1.00 10.00      A   
ATOM   2765  CD2 LEU A 294      10.227   1.983 -20.993  1.00 10.00      A   
ATOM   2766  C   LEU A 294       8.841   2.103 -16.731  1.00 10.00      A   
ATOM   2767  O   LEU A 294       9.058   3.271 -16.407  1.00 10.00      A   
ATOM   2768  N   ASN A 295       9.402   1.070 -16.121  1.00 10.00      A   
ATOM   2769  HN  ASN A 295       9.176   0.158 -16.415  1.00 10.00      A   
ATOM   2770  CA  ASN A 295      10.340   1.248 -15.024  1.00 10.00      A   
ATOM   2771  CB  ASN A 295       9.863   0.468 -13.793  1.00 10.00      A   
ATOM   2772  CG  ASN A 295      10.644   0.787 -12.528  1.00 10.00      A   
ATOM   2773  OD1 ASN A 295      11.799   1.216 -12.575  1.00 10.00      A   
ATOM   2774  ND2 ASN A 295      10.020   0.568 -11.379  1.00 10.00      A   
ATOM   2775 HD21 ASN A 295       9.106   0.218 -11.405  1.00 10.00      A   
ATOM   2776 HD22 ASN A 295      10.502   0.765 -10.545  1.00 10.00      A   
ATOM   2777  C   ASN A 295      11.731   0.782 -15.434  1.00 10.00      A   
ATOM   2778  O   ASN A 295      11.958  -0.404 -15.659  1.00 10.00      A   
ATOM   2779  N   LEU A 296      12.652   1.725 -15.547  1.00 10.00      A   
ATOM   2780  HN  LEU A 296      12.405   2.664 -15.370  1.00 10.00      A   
ATOM   2781  CA  LEU A 296      14.022   1.417 -15.928  1.00 10.00      A   
ATOM   2782  CB  LEU A 296      14.326   1.998 -17.312  1.00 10.00      A   
ATOM   2783  CG  LEU A 296      13.395   1.559 -18.448  1.00 10.00      A   
ATOM   2784  CD1 LEU A 296      13.680   2.349 -19.716  1.00 10.00      A   
ATOM   2785  CD2 LEU A 296      13.534   0.067 -18.705  1.00 10.00      A   
ATOM   2786  C   LEU A 296      14.993   1.989 -14.902  1.00 10.00      A   
ATOM   2787  O   LEU A 296      16.116   2.365 -15.232  1.00 10.00      A   
ATOM   2788  N   SER A 297      14.556   2.032 -13.647  1.00 10.00      A   
ATOM   2789  HN  SER A 297      13.654   1.704 -13.442  1.00 10.00      A   
ATOM   2790  CA  SER A 297      15.372   2.565 -12.565  1.00 10.00      A   
ATOM   2791  CB  SER A 297      14.497   2.822 -11.335  1.00 10.00      A   
ATOM   2792  OG  SER A 297      13.262   3.408 -11.716  1.00 10.00      A   
ATOM   2793  HG  SER A 297      12.602   2.715 -11.848  1.00 10.00      A   
ATOM   2794  C   SER A 297      16.531   1.631 -12.213  1.00 10.00      A   
ATOM   2795  O   SER A 297      17.424   1.993 -11.447  1.00 10.00      A   
ATOM   2796  N   TYR A 298      16.511   0.429 -12.773  1.00 10.00      A   
ATOM   2797  HN  TYR A 298      15.768   0.191 -13.362  1.00 10.00      A   
ATOM   2798  CA  TYR A 298      17.563  -0.545 -12.518  1.00 10.00      A   
ATOM   2799  CB  TYR A 298      16.980  -1.818 -11.897  1.00 10.00      A   
ATOM   2800  CG  TYR A 298      16.327  -1.596 -10.550  1.00 10.00      A   
ATOM   2801  CD1 TYR A 298      14.947  -1.488 -10.436  1.00 10.00      A   
ATOM   2802  CD2 TYR A 298      17.090  -1.492  -9.392  1.00 10.00      A   
ATOM   2803  CE1 TYR A 298      14.345  -1.277  -9.211  1.00 10.00      A   
ATOM   2804  CE2 TYR A 298      16.494  -1.282  -8.161  1.00 10.00      A   
ATOM   2805  CZ  TYR A 298      15.121  -1.175  -8.076  1.00 10.00      A   
ATOM   2806  OH  TYR A 298      14.521  -0.959  -6.854  1.00 10.00      A   
ATOM   2807  HH  TYR A 298      13.758  -1.545  -6.764  1.00 10.00      A   
ATOM   2808  C   TYR A 298      18.321  -0.881 -13.799  1.00 10.00      A   
ATOM   2809  O   TYR A 298      19.202  -1.742 -13.799  1.00 10.00      A   
ATOM   2810  N   ALA A 299      17.992  -0.178 -14.878  1.00 10.00      A   
ATOM   2811  HN  ALA A 299      17.314   0.527 -14.803  1.00 10.00      A   
ATOM   2812  CA  ALA A 299      18.634  -0.409 -16.164  1.00 10.00      A   
ATOM   2813  CB  ALA A 299      17.597  -0.445 -17.274  1.00 10.00      A   
ATOM   2814  C   ALA A 299      19.686   0.657 -16.447  1.00 10.00      A   
ATOM   2815  O   ALA A 299      19.375   1.743 -16.945  1.00 10.00      A   
ATOM   2816  N   THR A 300      20.927   0.341 -16.127  1.00 10.00      A   
ATOM   2817  HN  THR A 300      21.109  -0.538 -15.735  1.00 10.00      A   
ATOM   2818  CA  THR A 300      22.029   1.264 -16.338  1.00 10.00      A   
ATOM   2819  CB  THR A 300      23.176   0.993 -15.351  1.00 10.00      A   
ATOM   2820  OG1 THR A 300      22.670   0.264 -14.222  1.00 10.00      A   
ATOM   2821  HG1 THR A 300      22.547  -0.659 -14.472  1.00 10.00      A   
ATOM   2822  CG2 THR A 300      23.773   2.304 -14.868  1.00 10.00      A   
ATOM   2823  C   THR A 300      22.560   1.174 -17.765  1.00 10.00      A   
ATOM   2824  O   THR A 300      23.631   0.619 -18.007  1.00 10.00      A   
ATOM   2825  N   VAL A 301      21.802   1.712 -18.707  1.00 10.00      A   
ATOM   2826  HN  VAL A 301      20.955   2.136 -18.452  1.00 10.00      A   
ATOM   2827  CA  VAL A 301      22.198   1.697 -20.110  1.00 10.00      A   
ATOM   2828  CB  VAL A 301      21.161   0.986 -21.007  1.00 10.00      A   
ATOM   2829  CG1 VAL A 301      21.211  -0.522 -20.807  1.00 10.00      A   
ATOM   2830  CG2 VAL A 301      19.762   1.512 -20.742  1.00 10.00      A   
ATOM   2831  C   VAL A 301      22.451   3.112 -20.621  1.00 10.00      A   
ATOM   2832  O   VAL A 301      22.105   4.089 -19.957  1.00 10.00      A   
ATOM   2833  N   GLN A 302      23.054   3.210 -21.800  1.00 10.00      A   
ATOM   2834  HN  GLN A 302      23.282   2.391 -22.284  1.00 10.00      A   
ATOM   2835  CA  GLN A 302      23.379   4.497 -22.402  1.00 10.00      A   
ATOM   2836  CB  GLN A 302      24.290   4.292 -23.615  1.00 10.00      A   
ATOM   2837  CG  GLN A 302      25.655   3.713 -23.284  1.00 10.00      A   
ATOM   2838  CD  GLN A 302      26.447   4.597 -22.341  1.00 10.00      A   
ATOM   2839  OE1 GLN A 302      27.127   5.529 -22.769  1.00 10.00      A   
ATOM   2840  NE2 GLN A 302      26.381   4.301 -21.053  1.00 10.00      A   
ATOM   2841 HE21 GLN A 302      25.833   3.531 -20.782  1.00 10.00      A   
ATOM   2842 HE22 GLN A 302      26.881   4.861 -20.418  1.00 10.00      A   
ATOM   2843  C   GLN A 302      22.130   5.265 -22.824  1.00 10.00      A   
ATOM   2844  O   GLN A 302      21.089   4.670 -23.116  1.00 10.00      A   
ATOM   2845  N   SER A 303      22.248   6.588 -22.863  1.00 10.00      A   
ATOM   2846  HN  SER A 303      23.105   6.997 -22.604  1.00 10.00      A   
ATOM   2847  CA  SER A 303      21.151   7.458 -23.261  1.00 10.00      A   
ATOM   2848  CB  SER A 303      21.626   8.916 -23.258  1.00 10.00      A   
ATOM   2849  OG  SER A 303      20.621   9.797 -23.728  1.00 10.00      A   
ATOM   2850  HG  SER A 303      20.191  10.222 -22.971  1.00 10.00      A   
ATOM   2851  C   SER A 303      20.642   7.074 -24.648  1.00 10.00      A   
ATOM   2852  O   SER A 303      19.439   6.958 -24.867  1.00 10.00      A   
ATOM   2853  N   TYR A 304      21.575   6.854 -25.569  1.00 10.00      A   
ATOM   2854  HN  TYR A 304      22.520   6.960 -25.321  1.00 10.00      A   
ATOM   2855  CA  TYR A 304      21.240   6.479 -26.939  1.00 10.00      A   
ATOM   2856  CB  TYR A 304      22.517   6.276 -27.753  1.00 10.00      A   
ATOM   2857  CG  TYR A 304      22.294   6.213 -29.248  1.00 10.00      A   
ATOM   2858  CD1 TYR A 304      21.868   7.330 -29.955  1.00 10.00      A   
ATOM   2859  CD2 TYR A 304      22.517   5.038 -29.954  1.00 10.00      A   
ATOM   2860  CE1 TYR A 304      21.672   7.277 -31.323  1.00 10.00      A   
ATOM   2861  CE2 TYR A 304      22.321   4.977 -31.320  1.00 10.00      A   
ATOM   2862  CZ  TYR A 304      21.900   6.099 -32.001  1.00 10.00      A   
ATOM   2863  OH  TYR A 304      21.709   6.042 -33.365  1.00 10.00      A   
ATOM   2864  HH  TYR A 304      22.024   6.864 -33.768  1.00 10.00      A   
ATOM   2865  C   TYR A 304      20.392   5.210 -26.979  1.00 10.00      A   
ATOM   2866  O   TYR A 304      19.473   5.089 -27.790  1.00 10.00      A   
ATOM   2867  N   ASP A 305      20.697   4.272 -26.090  1.00 10.00      A   
ATOM   2868  HN  ASP A 305      21.427   4.435 -25.456  1.00 10.00      A   
ATOM   2869  CA  ASP A 305      19.960   3.014 -26.026  1.00 10.00      A   
ATOM   2870  CB  ASP A 305      20.689   1.985 -25.156  1.00 10.00      A   
ATOM   2871  CG  ASP A 305      21.758   1.229 -25.921  1.00 10.00      A   
ATOM   2872  OD1 ASP A 305      21.407   0.424 -26.812  1.00 10.00      A   
ATOM   2873  OD2 ASP A 305      22.956   1.446 -25.647  1.00 10.00      A   
ATOM   2874  C   ASP A 305      18.544   3.238 -25.520  1.00 10.00      A   
ATOM   2875  O   ASP A 305      17.584   2.696 -26.069  1.00 10.00      A   
ATOM   2876  N   LEU A 306      18.428   4.056 -24.483  1.00 10.00      A   
ATOM   2877  HN  LEU A 306      19.239   4.458 -24.103  1.00 10.00      A   
ATOM   2878  CA  LEU A 306      17.140   4.376 -23.891  1.00 10.00      A   
ATOM   2879  CB  LEU A 306      17.336   5.269 -22.662  1.00 10.00      A   
ATOM   2880  CG  LEU A 306      17.982   4.614 -21.439  1.00 10.00      A   
ATOM   2881  CD1 LEU A 306      18.616   5.666 -20.541  1.00 10.00      A   
ATOM   2882  CD2 LEU A 306      16.952   3.807 -20.666  1.00 10.00      A   
ATOM   2883  C   LEU A 306      16.248   5.095 -24.897  1.00 10.00      A   
ATOM   2884  O   LEU A 306      15.081   4.739 -25.071  1.00 10.00      A   
ATOM   2885  N   VAL A 307      16.817   6.097 -25.563  1.00 10.00      A   
ATOM   2886  HN  VAL A 307      17.760   6.315 -25.376  1.00 10.00      A   
ATOM   2887  CA  VAL A 307      16.087   6.893 -26.549  1.00 10.00      A   
ATOM   2888  CB  VAL A 307      16.979   7.998 -27.159  1.00 10.00      A   
ATOM   2889  CG1 VAL A 307      16.255   8.731 -28.278  1.00 10.00      A   
ATOM   2890  CG2 VAL A 307      17.413   8.978 -26.082  1.00 10.00      A   
ATOM   2891  C   VAL A 307      15.493   6.032 -27.663  1.00 10.00      A   
ATOM   2892  O   VAL A 307      14.341   6.228 -28.058  1.00 10.00      A   
ATOM   2893  N   LYS A 308      16.277   5.074 -28.156  1.00 10.00      A   
ATOM   2894  HN  LYS A 308      17.180   4.963 -27.792  1.00 10.00      A   
ATOM   2895  CA  LYS A 308      15.830   4.188 -29.231  1.00 10.00      A   
ATOM   2896  CB  LYS A 308      16.896   3.134 -29.540  1.00 10.00      A   
ATOM   2897  CG  LYS A 308      18.092   3.647 -30.326  1.00 10.00      A   
ATOM   2898  CD  LYS A 308      19.121   2.545 -30.535  1.00 10.00      A   
ATOM   2899  CE  LYS A 308      19.720   2.087 -29.215  1.00 10.00      A   
ATOM   2900  NZ  LYS A 308      20.591   0.893 -29.371  1.00 10.00      A   
ATOM   2901  HZ1 LYS A 308      21.332   1.078 -30.078  1.00 10.00      A   
ATOM   2902  HZ2 LYS A 308      20.027   0.077 -29.681  1.00 10.00      A   
ATOM   2903  HZ3 LYS A 308      21.044   0.658 -28.459  1.00 10.00      A   
ATOM   2904  C   LYS A 308      14.516   3.494 -28.884  1.00 10.00      A   
ATOM   2905  O   LYS A 308      13.629   3.365 -29.729  1.00 10.00      A   
ATOM   2906  N   LEU A 309      14.393   3.064 -27.636  1.00 10.00      A   
ATOM   2907  HN  LEU A 309      15.129   3.217 -27.006  1.00 10.00      A   
ATOM   2908  CA  LEU A 309      13.195   2.369 -27.177  1.00 10.00      A   
ATOM   2909  CB  LEU A 309      13.544   1.477 -25.984  1.00 10.00      A   
ATOM   2910  CG  LEU A 309      12.573   0.341 -25.669  1.00 10.00      A   
ATOM   2911  CD1 LEU A 309      13.347  -0.929 -25.355  1.00 10.00      A   
ATOM   2912  CD2 LEU A 309      11.672   0.710 -24.500  1.00 10.00      A   
ATOM   2913  C   LEU A 309      12.081   3.350 -26.803  1.00 10.00      A   
ATOM   2914  O   LEU A 309      10.905   3.120 -27.099  1.00 10.00      A   
ATOM   2915  N   LEU A 310      12.457   4.450 -26.165  1.00 10.00      A   
ATOM   2916  HN  LEU A 310      13.409   4.589 -25.968  1.00 10.00      A   
ATOM   2917  CA  LEU A 310      11.490   5.457 -25.738  1.00 10.00      A   
ATOM   2918  CB  LEU A 310      12.154   6.503 -24.842  1.00 10.00      A   
ATOM   2919  CG  LEU A 310      12.559   6.032 -23.444  1.00 10.00      A   
ATOM   2920  CD1 LEU A 310      13.259   7.148 -22.682  1.00 10.00      A   
ATOM   2921  CD2 LEU A 310      11.348   5.530 -22.673  1.00 10.00      A   
ATOM   2922  C   LEU A 310      10.783   6.123 -26.916  1.00 10.00      A   
ATOM   2923  O   LEU A 310       9.635   6.551 -26.797  1.00 10.00      A   
ATOM   2924  N   CYS A 311      11.463   6.206 -28.054  1.00 10.00      A   
ATOM   2925  HN  CYS A 311      12.385   5.864 -28.087  1.00 10.00      A   
ATOM   2926  CA  CYS A 311      10.881   6.815 -29.251  1.00 10.00      A   
ATOM   2927  CB  CYS A 311      11.938   7.015 -30.336  1.00 10.00      A   
ATOM   2928  SG  CYS A 311      13.202   8.237 -29.932  1.00 10.00      A   
ATOM   2929  HG  CYS A 311      13.899   7.772 -28.900  1.00 10.00      A   
ATOM   2930  C   CYS A 311       9.732   5.977 -29.801  1.00 10.00      A   
ATOM   2931  O   CYS A 311       8.942   6.444 -30.619  1.00 10.00      A   
ATOM   2932  N   GLN A 312       9.638   4.739 -29.341  1.00 10.00      A   
ATOM   2933  HN  GLN A 312      10.288   4.421 -28.678  1.00 10.00      A   
ATOM   2934  CA  GLN A 312       8.592   3.841 -29.801  1.00 10.00      A   
ATOM   2935  CB  GLN A 312       9.154   2.440 -30.060  1.00 10.00      A   
ATOM   2936  CG  GLN A 312      10.412   2.425 -30.919  1.00 10.00      A   
ATOM   2937  CD  GLN A 312      10.664   1.084 -31.582  1.00 10.00      A   
ATOM   2938  OE1 GLN A 312      11.810   0.684 -31.786  1.00 10.00      A   
ATOM   2939  NE2 GLN A 312       9.597   0.384 -31.937  1.00 10.00      A   
ATOM   2940 HE21 GLN A 312       8.712   0.766 -31.756  1.00 10.00      A   
ATOM   2941 HE22 GLN A 312       9.736  -0.485 -32.368  1.00 10.00      A   
ATOM   2942  C   GLN A 312       7.436   3.770 -28.808  1.00 10.00      A   
ATOM   2943  O   GLN A 312       6.527   2.955 -28.965  1.00 10.00      A   
ATOM   2944  N   CYS A 313       7.470   4.620 -27.787  1.00 10.00      A   
ATOM   2945  HN  CYS A 313       8.218   5.251 -27.708  1.00 10.00      A   
ATOM   2946  CA  CYS A 313       6.416   4.639 -26.779  1.00 10.00      A   
ATOM   2947  CB  CYS A 313       7.012   4.431 -25.383  1.00 10.00      A   
ATOM   2948  SG  CYS A 313       8.107   2.998 -25.237  1.00 10.00      A   
ATOM   2949  HG  CYS A 313       9.001   3.063 -26.215  1.00 10.00      A   
ATOM   2950  C   CYS A 313       5.628   5.951 -26.834  1.00 10.00      A   
ATOM   2951  O   CYS A 313       5.967   6.918 -26.151  1.00 10.00      A   
ATOM   2952  N   PRO A 314       4.569   6.005 -27.660  1.00 10.00      A   
ATOM   2953  CA  PRO A 314       3.742   7.198 -27.810  1.00 10.00      A   
ATOM   2954  CB  PRO A 314       3.255   7.064 -29.252  1.00 10.00      A   
ATOM   2955  CG  PRO A 314       3.139   5.592 -29.481  1.00 10.00      A   
ATOM   2956  CD  PRO A 314       4.106   4.915 -28.537  1.00 10.00      A   
ATOM   2957  C   PRO A 314       2.549   7.213 -26.852  1.00 10.00      A   
ATOM   2958  O   PRO A 314       1.812   8.195 -26.782  1.00 10.00      A   
ATOM   2959  N   LYS A 315       2.366   6.126 -26.117  1.00 10.00      A   
ATOM   2960  HN  LYS A 315       2.997   5.378 -26.206  1.00 10.00      A   
ATOM   2961  CA  LYS A 315       1.254   6.012 -25.176  1.00 10.00      A   
ATOM   2962  CB  LYS A 315       0.439   4.750 -25.476  1.00 10.00      A   
ATOM   2963  CG  LYS A 315      -0.377   4.806 -26.756  1.00 10.00      A   
ATOM   2964  CD  LYS A 315      -0.731   3.403 -27.222  1.00 10.00      A   
ATOM   2965  CE  LYS A 315      -2.112   3.349 -27.852  1.00 10.00      A   
ATOM   2966  NZ  LYS A 315      -2.220   4.196 -29.065  1.00 10.00      A   
ATOM   2967  HZ1 LYS A 315      -1.531   3.886 -29.779  1.00 10.00      A   
ATOM   2968  HZ2 LYS A 315      -2.036   5.192 -28.830  1.00 10.00      A   
ATOM   2969  HZ3 LYS A 315      -3.177   4.122 -29.469  1.00 10.00      A   
ATOM   2970  C   LYS A 315       1.759   5.958 -23.739  1.00 10.00      A   
ATOM   2971  O   LYS A 315       1.007   5.651 -22.811  1.00 10.00      A   
ATOM   2972  N   LEU A 316       3.036   6.256 -23.568  1.00 10.00      A   
ATOM   2973  HN  LEU A 316       3.569   6.505 -24.347  1.00 10.00      A   
ATOM   2974  CA  LEU A 316       3.666   6.233 -22.256  1.00 10.00      A   
ATOM   2975  CB  LEU A 316       5.186   6.344 -22.403  1.00 10.00      A   
ATOM   2976  CG  LEU A 316       6.021   5.978 -21.171  1.00 10.00      A   
ATOM   2977  CD1 LEU A 316       5.817   4.515 -20.801  1.00 10.00      A   
ATOM   2978  CD2 LEU A 316       7.494   6.272 -21.413  1.00 10.00      A   
ATOM   2979  C   LEU A 316       3.135   7.360 -21.373  1.00 10.00      A   
ATOM   2980  O   LEU A 316       3.120   8.523 -21.775  1.00 10.00      A   
ATOM   2981  N   GLN A 317       2.695   7.005 -20.172  1.00 10.00      A   
ATOM   2982  HN  GLN A 317       2.721   6.058 -19.916  1.00 10.00      A   
ATOM   2983  CA  GLN A 317       2.162   7.982 -19.230  1.00 10.00      A   
ATOM   2984  CB  GLN A 317       0.724   7.633 -18.843  1.00 10.00      A   
ATOM   2985  CG  GLN A 317      -0.275   7.809 -19.975  1.00 10.00      A   
ATOM   2986  CD  GLN A 317      -1.692   7.465 -19.566  1.00 10.00      A   
ATOM   2987  OE1 GLN A 317      -1.914   6.609 -18.707  1.00 10.00      A   
ATOM   2988  NE2 GLN A 317      -2.662   8.127 -20.177  1.00 10.00      A   
ATOM   2989 HE21 GLN A 317      -2.413   8.801 -20.857  1.00 10.00      A   
ATOM   2990 HE22 GLN A 317      -3.588   7.922 -19.932  1.00 10.00      A   
ATOM   2991  C   GLN A 317       3.039   8.113 -17.988  1.00 10.00      A   
ATOM   2992  O   GLN A 317       3.137   9.188 -17.399  1.00 10.00      A   
ATOM   2993  N   ARG A 318       3.668   7.021 -17.580  1.00 10.00      A   
ATOM   2994  HN  ARG A 318       3.550   6.180 -18.076  1.00 10.00      A   
ATOM   2995  CA  ARG A 318       4.541   7.045 -16.412  1.00 10.00      A   
ATOM   2996  CB  ARG A 318       3.903   6.332 -15.216  1.00 10.00      A   
ATOM   2997  CG  ARG A 318       4.647   6.555 -13.905  1.00 10.00      A   
ATOM   2998  CD  ARG A 318       4.272   5.521 -12.852  1.00 10.00      A   
ATOM   2999  NE  ARG A 318       2.889   5.664 -12.392  1.00 10.00      A   
ATOM   3000  HE  ARG A 318       2.476   6.556 -12.471  1.00 10.00      A   
ATOM   3001  CZ  ARG A 318       2.172   4.671 -11.860  1.00 10.00      A   
ATOM   3002  NH1 ARG A 318       2.703   3.465 -11.714  1.00 10.00      A   
ATOM   3003 HH11 ARG A 318       2.140   2.688 -11.301  1.00 10.00      A   
ATOM   3004 HH12 ARG A 318       3.689   3.287 -12.007  1.00 10.00      A   
ATOM   3005  NH2 ARG A 318       0.926   4.894 -11.461  1.00 10.00      A   
ATOM   3006 HH21 ARG A 318       0.507   5.844 -11.560  1.00 10.00      A   
ATOM   3007 HH22 ARG A 318       0.359   4.120 -11.047  1.00 10.00      A   
ATOM   3008  C   ARG A 318       5.884   6.416 -16.741  1.00 10.00      A   
ATOM   3009  O   ARG A 318       5.951   5.249 -17.133  1.00 10.00      A   
ATOM   3010  N   LEU A 319       6.948   7.183 -16.588  1.00 10.00      A   
ATOM   3011  HN  LEU A 319       6.839   8.108 -16.265  1.00 10.00      A   
ATOM   3012  CA  LEU A 319       8.282   6.686 -16.879  1.00 10.00      A   
ATOM   3013  CB  LEU A 319       8.840   7.327 -18.152  1.00 10.00      A   
ATOM   3014  CG  LEU A 319      10.265   6.918 -18.539  1.00 10.00      A   
ATOM   3015  CD1 LEU A 319      10.311   5.459 -18.972  1.00 10.00      A   
ATOM   3016  CD2 LEU A 319      10.808   7.821 -19.634  1.00 10.00      A   
ATOM   3017  C   LEU A 319       9.246   6.905 -15.722  1.00 10.00      A   
ATOM   3018  O   LEU A 319       9.387   8.020 -15.210  1.00 10.00      A   
ATOM   3019  N   TRP A 320       9.891   5.826 -15.311  1.00 10.00      A   
ATOM   3020  HN  TRP A 320       9.700   4.961 -15.744  1.00 10.00      A   
ATOM   3021  CA  TRP A 320      10.878   5.868 -14.245  1.00 10.00      A   
ATOM   3022  CB  TRP A 320      10.508   4.877 -13.136  1.00 10.00      A   
ATOM   3023  CG  TRP A 320       9.357   5.299 -12.271  1.00 10.00      A   
ATOM   3024  CD1 TRP A 320       8.451   6.293 -12.518  1.00 10.00      A   
ATOM   3025  CD2 TRP A 320       8.985   4.724 -11.015  1.00 10.00      A   
ATOM   3026  NE1 TRP A 320       7.543   6.372 -11.492  1.00 10.00      A   
ATOM   3027  HE1 TRP A 320       6.790   7.019 -11.436  1.00 10.00      A   
ATOM   3028  CE2 TRP A 320       7.849   5.418 -10.557  1.00 10.00      A   
ATOM   3029  CE3 TRP A 320       9.502   3.687 -10.235  1.00 10.00      A   
ATOM   3030  CZ2 TRP A 320       7.225   5.113  -9.350  1.00 10.00      A   
ATOM   3031  CZ3 TRP A 320       8.882   3.385  -9.037  1.00 10.00      A   
ATOM   3032  CH2 TRP A 320       7.754   4.093  -8.608  1.00 10.00      A   
ATOM   3033  C   TRP A 320      12.218   5.472 -14.846  1.00 10.00      A   
ATOM   3034  O   TRP A 320      12.360   4.361 -15.349  1.00 10.00      A   
ATOM   3035  N   VAL A 321      13.187   6.372 -14.820  1.00 10.00      A   
ATOM   3036  HN  VAL A 321      13.031   7.239 -14.379  1.00 10.00      A   
ATOM   3037  CA  VAL A 321      14.494   6.086 -15.404  1.00 10.00      A   
ATOM   3038  CB  VAL A 321      14.633   6.670 -16.829  1.00 10.00      A   
ATOM   3039  CG1 VAL A 321      13.931   5.796 -17.854  1.00 10.00      A   
ATOM   3040  CG2 VAL A 321      14.109   8.097 -16.882  1.00 10.00      A   
ATOM   3041  C   VAL A 321      15.634   6.626 -14.555  1.00 10.00      A   
ATOM   3042  O   VAL A 321      15.419   7.239 -13.510  1.00 10.00      A   
ATOM   3043  N   LEU A 322      16.850   6.387 -15.020  1.00 10.00      A   
ATOM   3044  HN  LEU A 322      16.947   5.890 -15.858  1.00 10.00      A   
ATOM   3045  CA  LEU A 322      18.043   6.850 -14.331  1.00 10.00      A   
ATOM   3046  CB  LEU A 322      19.144   5.785 -14.381  1.00 10.00      A   
ATOM   3047  CG  LEU A 322      18.938   4.554 -13.491  1.00 10.00      A   
ATOM   3048  CD1 LEU A 322      19.997   3.505 -13.782  1.00 10.00      A   
ATOM   3049  CD2 LEU A 322      18.966   4.944 -12.020  1.00 10.00      A   
ATOM   3050  C   LEU A 322      18.543   8.145 -14.963  1.00 10.00      A   
ATOM   3051  O   LEU A 322      18.078   8.540 -16.033  1.00 10.00      A   
ATOM   3052  N   ASP A 323      19.502   8.786 -14.303  1.00 10.00      A   
ATOM   3053  HN  ASP A 323      19.830   8.404 -13.458  1.00 10.00      A   
ATOM   3054  CA  ASP A 323      20.091  10.041 -14.777  1.00 10.00      A   
ATOM   3055  CB  ASP A 323      20.998  10.665 -13.706  1.00 10.00      A   
ATOM   3056  CG  ASP A 323      22.156   9.775 -13.285  1.00 10.00      A   
ATOM   3057  OD1 ASP A 323      22.023   8.534 -13.358  1.00 10.00      A   
ATOM   3058  OD2 ASP A 323      23.197  10.308 -12.853  1.00 10.00      A   
ATOM   3059  C   ASP A 323      20.861   9.846 -16.076  1.00 10.00      A   
ATOM   3060  O   ASP A 323      21.166  10.809 -16.779  1.00 10.00      A   
ATOM   3061  N   TYR A 324      21.142   8.587 -16.401  1.00 10.00      A   
ATOM   3062  HN  TYR A 324      20.860   7.873 -15.791  1.00 10.00      A   
ATOM   3063  CA  TYR A 324      21.868   8.232 -17.621  1.00 10.00      A   
ATOM   3064  CB  TYR A 324      22.116   6.721 -17.671  1.00 10.00      A   
ATOM   3065  CG  TYR A 324      23.518   6.304 -17.285  1.00 10.00      A   
ATOM   3066  CD1 TYR A 324      24.130   6.816 -16.149  1.00 10.00      A   
ATOM   3067  CD2 TYR A 324      24.226   5.391 -18.055  1.00 10.00      A   
ATOM   3068  CE1 TYR A 324      25.408   6.431 -15.791  1.00 10.00      A   
ATOM   3069  CE2 TYR A 324      25.504   4.999 -17.705  1.00 10.00      A   
ATOM   3070  CZ  TYR A 324      26.091   5.523 -16.573  1.00 10.00      A   
ATOM   3071  OH  TYR A 324      27.363   5.131 -16.221  1.00 10.00      A   
ATOM   3072  HH  TYR A 324      27.370   4.885 -15.287  1.00 10.00      A   
ATOM   3073  C   TYR A 324      21.124   8.677 -18.882  1.00 10.00      A   
ATOM   3074  O   TYR A 324      21.694   8.692 -19.974  1.00 10.00      A   
ATOM   3075  N   ILE A 325      19.850   9.029 -18.725  1.00 10.00      A   
ATOM   3076  HN  ILE A 325      19.449   8.979 -17.828  1.00 10.00      A   
ATOM   3077  CA  ILE A 325      19.030   9.480 -19.848  1.00 10.00      A   
ATOM   3078  CB  ILE A 325      17.538   9.619 -19.453  1.00 10.00      A   
ATOM   3079  CG1 ILE A 325      16.669   9.952 -20.669  1.00 10.00      A   
ATOM   3080  CG2 ILE A 325      17.345  10.655 -18.355  1.00 10.00      A   
ATOM   3081  CD1 ILE A 325      16.581   8.833 -21.682  1.00 10.00      A   
ATOM   3082  C   ILE A 325      19.556  10.799 -20.421  1.00 10.00      A   
ATOM   3083  O   ILE A 325      19.482  11.037 -21.633  1.00 10.00      A   
ATOM   3084  N   GLU A 326      20.103  11.639 -19.539  1.00 10.00      A   
ATOM   3085  HN  GLU A 326      20.137  11.371 -18.594  1.00 10.00      A   
ATOM   3086  CA  GLU A 326      20.660  12.937 -19.917  1.00 10.00      A   
ATOM   3087  CB  GLU A 326      21.834  12.778 -20.894  1.00 10.00      A   
ATOM   3088  CG  GLU A 326      22.964  11.911 -20.358  1.00 10.00      A   
ATOM   3089  CD  GLU A 326      24.186  11.917 -21.248  1.00 10.00      A   
ATOM   3090  OE1 GLU A 326      24.055  11.611 -22.450  1.00 10.00      A   
ATOM   3091  OE2 GLU A 326      25.286  12.220 -20.749  1.00 10.00      A   
ATOM   3092  C   GLU A 326      19.597  13.893 -20.468  1.00 10.00      A   
ATOM   3093  O   GLU A 326      18.459  13.494 -20.736  1.00 10.00      A   
ATOM   3094  N   ASP A 327      19.975  15.158 -20.629  1.00 10.00      A   
ATOM   3095  HN  ASP A 327      20.892  15.419 -20.376  1.00 10.00      A   
ATOM   3096  CA  ASP A 327      19.062  16.184 -21.145  1.00 10.00      A   
ATOM   3097  CB  ASP A 327      19.748  17.553 -21.211  1.00 10.00      A   
ATOM   3098  CG  ASP A 327      20.076  18.129 -19.851  1.00 10.00      A   
ATOM   3099  OD1 ASP A 327      19.149  18.524 -19.124  1.00 10.00      A   
ATOM   3100  OD2 ASP A 327      21.273  18.214 -19.514  1.00 10.00      A   
ATOM   3101  C   ASP A 327      18.548  15.820 -22.531  1.00 10.00      A   
ATOM   3102  O   ASP A 327      17.365  15.990 -22.833  1.00 10.00      A   
ATOM   3103  N   ALA A 328      19.448  15.308 -23.363  1.00 10.00      A   
ATOM   3104  HN  ALA A 328      20.367  15.184 -23.044  1.00 10.00      A   
ATOM   3105  CA  ALA A 328      19.121  14.925 -24.732  1.00 10.00      A   
ATOM   3106  CB  ALA A 328      20.366  14.414 -25.441  1.00 10.00      A   
ATOM   3107  C   ALA A 328      18.006  13.884 -24.779  1.00 10.00      A   
ATOM   3108  O   ALA A 328      17.097  13.973 -25.605  1.00 10.00      A   
ATOM   3109  N   GLY A 329      18.072  12.910 -23.879  1.00 10.00      A   
ATOM   3110  HN  GLY A 329      18.810  12.899 -23.233  1.00 10.00      A   
ATOM   3111  CA  GLY A 329      17.060  11.872 -23.839  1.00 10.00      A   
ATOM   3112  C   GLY A 329      15.698  12.428 -23.477  1.00 10.00      A   
ATOM   3113  O   GLY A 329      14.678  12.036 -24.055  1.00 10.00      A   
ATOM   3114  N   LEU A 330      15.687  13.348 -22.527  1.00 10.00      A   
ATOM   3115  HN  LEU A 330      16.538  13.610 -22.111  1.00 10.00      A   
ATOM   3116  CA  LEU A 330      14.451  13.975 -22.077  1.00 10.00      A   
ATOM   3117  CB  LEU A 330      14.688  14.760 -20.786  1.00 10.00      A   
ATOM   3118  CG  LEU A 330      15.123  13.932 -19.574  1.00 10.00      A   
ATOM   3119  CD1 LEU A 330      15.323  14.821 -18.362  1.00 10.00      A   
ATOM   3120  CD2 LEU A 330      14.108  12.842 -19.273  1.00 10.00      A   
ATOM   3121  C   LEU A 330      13.866  14.871 -23.165  1.00 10.00      A   
ATOM   3122  O   LEU A 330      12.647  14.977 -23.305  1.00 10.00      A   
ATOM   3123  N   GLU A 331      14.745  15.493 -23.942  1.00 10.00      A   
ATOM   3124  HN  GLU A 331      15.706  15.366 -23.774  1.00 10.00      A   
ATOM   3125  CA  GLU A 331      14.329  16.368 -25.030  1.00 10.00      A   
ATOM   3126  CB  GLU A 331      15.564  16.956 -25.716  1.00 10.00      A   
ATOM   3127  CG  GLU A 331      15.275  18.104 -26.673  1.00 10.00      A   
ATOM   3128  CD  GLU A 331      14.821  19.364 -25.962  1.00 10.00      A   
ATOM   3129  OE1 GLU A 331      15.605  19.917 -25.160  1.00 10.00      A   
ATOM   3130  OE2 GLU A 331      13.682  19.813 -26.206  1.00 10.00      A   
ATOM   3131  C   GLU A 331      13.500  15.584 -26.042  1.00 10.00      A   
ATOM   3132  O   GLU A 331      12.442  16.033 -26.485  1.00 10.00      A   
ATOM   3133  N   VAL A 332      13.983  14.398 -26.388  1.00 10.00      A   
ATOM   3134  HN  VAL A 332      14.828  14.091 -25.994  1.00 10.00      A   
ATOM   3135  CA  VAL A 332      13.293  13.541 -27.339  1.00 10.00      A   
ATOM   3136  CB  VAL A 332      14.199  12.397 -27.841  1.00 10.00      A   
ATOM   3137  CG1 VAL A 332      13.529  11.640 -28.979  1.00 10.00      A   
ATOM   3138  CG2 VAL A 332      15.547  12.940 -28.286  1.00 10.00      A   
ATOM   3139  C   VAL A 332      12.036  12.953 -26.711  1.00 10.00      A   
ATOM   3140  O   VAL A 332      11.018  12.785 -27.380  1.00 10.00      A   
ATOM   3141  N   LEU A 333      12.109  12.660 -25.418  1.00 10.00      A   
ATOM   3142  HN  LEU A 333      12.950  12.828 -24.938  1.00 10.00      A   
ATOM   3143  CA  LEU A 333      10.981  12.089 -24.688  1.00 10.00      A   
ATOM   3144  CB  LEU A 333      11.364  11.836 -23.230  1.00 10.00      A   
ATOM   3145  CG  LEU A 333      10.295  11.169 -22.362  1.00 10.00      A   
ATOM   3146  CD1 LEU A 333      10.133   9.703 -22.738  1.00 10.00      A   
ATOM   3147  CD2 LEU A 333      10.634  11.316 -20.889  1.00 10.00      A   
ATOM   3148  C   LEU A 333       9.756  12.998 -24.757  1.00 10.00      A   
ATOM   3149  O   LEU A 333       8.652  12.541 -25.061  1.00 10.00      A   
ATOM   3150  N   ALA A 334       9.963  14.286 -24.497  1.00 10.00      A   
ATOM   3151  HN  ALA A 334      10.872  14.585 -24.264  1.00 10.00      A   
ATOM   3152  CA  ALA A 334       8.885  15.270 -24.526  1.00 10.00      A   
ATOM   3153  CB  ALA A 334       9.388  16.604 -24.006  1.00 10.00      A   
ATOM   3154  C   ALA A 334       8.320  15.428 -25.936  1.00 10.00      A   
ATOM   3155  O   ALA A 334       7.212  15.932 -26.126  1.00 10.00      A   
ATOM   3156  N   SER A 335       9.085  14.982 -26.919  1.00 10.00      A   
ATOM   3157  HN  SER A 335       9.955  14.585 -26.699  1.00 10.00      A   
ATOM   3158  CA  SER A 335       8.680  15.063 -28.313  1.00 10.00      A   
ATOM   3159  CB  SER A 335       9.898  15.409 -29.176  1.00 10.00      A   
ATOM   3160  OG  SER A 335       9.511  15.917 -30.440  1.00 10.00      A   
ATOM   3161  HG  SER A 335       8.849  16.610 -30.317  1.00 10.00      A   
ATOM   3162  C   SER A 335       8.072  13.734 -28.763  1.00 10.00      A   
ATOM   3163  O   SER A 335       7.740  13.554 -29.936  1.00 10.00      A   
ATOM   3164  N   THR A 336       7.930  12.807 -27.822  1.00 10.00      A   
ATOM   3165  HN  THR A 336       8.209  13.014 -26.901  1.00 10.00      A   
ATOM   3166  CA  THR A 336       7.367  11.493 -28.118  1.00 10.00      A   
ATOM   3167  CB  THR A 336       8.403  10.375 -27.882  1.00 10.00      A   
ATOM   3168  OG1 THR A 336       9.647  10.740 -28.491  1.00 10.00      A   
ATOM   3169  HG1 THR A 336       9.938  11.596 -28.139  1.00 10.00      A   
ATOM   3170  CG2 THR A 336       7.921   9.058 -28.470  1.00 10.00      A   
ATOM   3171  C   THR A 336       6.131  11.218 -27.265  1.00 10.00      A   
ATOM   3172  O   THR A 336       5.056  10.915 -27.786  1.00 10.00      A   
ATOM   3173  N   CYS A 337       6.290  11.326 -25.956  1.00 10.00      A   
ATOM   3174  HN  CYS A 337       7.172  11.570 -25.598  1.00 10.00      A   
ATOM   3175  CA  CYS A 337       5.195  11.084 -25.031  1.00 10.00      A   
ATOM   3176  CB  CYS A 337       5.692  10.285 -23.828  1.00 10.00      A   
ATOM   3177  SG  CYS A 337       6.934   9.038 -24.241  1.00 10.00      A   
ATOM   3178  HG  CYS A 337       6.411   8.215 -25.145  1.00 10.00      A   
ATOM   3179  C   CYS A 337       4.559  12.393 -24.577  1.00 10.00      A   
ATOM   3180  O   CYS A 337       4.957  12.983 -23.572  1.00 10.00      A   
ATOM   3181  N   LYS A 338       3.572  12.846 -25.335  1.00 10.00      A   
ATOM   3182  HN  LYS A 338       3.305  12.329 -26.126  1.00 10.00      A   
ATOM   3183  CA  LYS A 338       2.871  14.085 -25.026  1.00 10.00      A   
ATOM   3184  CB  LYS A 338       2.178  14.633 -26.278  1.00 10.00      A   
ATOM   3185  CG  LYS A 338       3.116  14.917 -27.443  1.00 10.00      A   
ATOM   3186  CD  LYS A 338       4.070  16.057 -27.131  1.00 10.00      A   
ATOM   3187  CE  LYS A 338       4.904  16.431 -28.346  1.00 10.00      A   
ATOM   3188  NZ  LYS A 338       5.850  17.537 -28.049  1.00 10.00      A   
ATOM   3189  HZ1 LYS A 338       5.329  18.385 -27.749  1.00 10.00      A   
ATOM   3190  HZ2 LYS A 338       6.405  17.773 -28.897  1.00 10.00      A   
ATOM   3191  HZ3 LYS A 338       6.503  17.258 -27.287  1.00 10.00      A   
ATOM   3192  C   LYS A 338       1.840  13.857 -23.931  1.00 10.00      A   
ATOM   3193  O   LYS A 338       1.440  14.786 -23.231  1.00 10.00      A   
ATOM   3194  N   ASP A 339       1.413  12.612 -23.789  1.00 10.00      A   
ATOM   3195  HN  ASP A 339       1.766  11.913 -24.381  1.00 10.00      A   
ATOM   3196  CA  ASP A 339       0.419  12.261 -22.781  1.00 10.00      A   
ATOM   3197  CB  ASP A 339      -0.538  11.187 -23.311  1.00 10.00      A   
ATOM   3198  CG  ASP A 339      -1.877  11.201 -22.597  1.00 10.00      A   
ATOM   3199  OD1 ASP A 339      -2.609  12.206 -22.715  1.00 10.00      A   
ATOM   3200  OD2 ASP A 339      -2.206  10.208 -21.909  1.00 10.00      A   
ATOM   3201  C   ASP A 339       1.080  11.807 -21.483  1.00 10.00      A   
ATOM   3202  O   ASP A 339       0.429  11.251 -20.598  1.00 10.00      A   
ATOM   3203  N   LEU A 340       2.377  12.062 -21.374  1.00 10.00      A   
ATOM   3204  HN  LEU A 340       2.831  12.521 -22.109  1.00 10.00      A   
ATOM   3205  CA  LEU A 340       3.141  11.693 -20.189  1.00 10.00      A   
ATOM   3206  CB  LEU A 340       4.626  12.013 -20.398  1.00 10.00      A   
ATOM   3207  CG  LEU A 340       5.608  11.382 -19.407  1.00 10.00      A   
ATOM   3208  CD1 LEU A 340       5.708   9.882 -19.628  1.00 10.00      A   
ATOM   3209  CD2 LEU A 340       6.981  12.028 -19.518  1.00 10.00      A   
ATOM   3210  C   LEU A 340       2.606  12.443 -18.970  1.00 10.00      A   
ATOM   3211  O   LEU A 340       2.386  13.651 -19.027  1.00 10.00      A   
ATOM   3212  N   ARG A 341       2.400  11.725 -17.876  1.00 10.00      A   
ATOM   3213  HN  ARG A 341       2.619  10.766 -17.888  1.00 10.00      A   
ATOM   3214  CA  ARG A 341       1.870  12.320 -16.654  1.00 10.00      A   
ATOM   3215  CB  ARG A 341       0.699  11.489 -16.112  1.00 10.00      A   
ATOM   3216  CG  ARG A 341      -0.272  10.994 -17.172  1.00 10.00      A   
ATOM   3217  CD  ARG A 341      -1.117  12.126 -17.731  1.00 10.00      A   
ATOM   3218  NE  ARG A 341      -1.886  11.703 -18.902  1.00 10.00      A   
ATOM   3219  HE  ARG A 341      -1.377  11.321 -19.658  1.00 10.00      A   
ATOM   3220  CZ  ARG A 341      -3.212  11.799 -19.008  1.00 10.00      A   
ATOM   3221  NH1 ARG A 341      -3.931  12.301 -18.015  1.00 10.00      A   
ATOM   3222 HH11 ARG A 341      -4.971  12.378 -18.102  1.00 10.00      A   
ATOM   3223 HH12 ARG A 341      -3.465  12.629 -17.144  1.00 10.00      A   
ATOM   3224  NH2 ARG A 341      -3.814  11.399 -20.115  1.00 10.00      A   
ATOM   3225 HH21 ARG A 341      -3.245  11.007 -20.910  1.00 10.00      A   
ATOM   3226 HH22 ARG A 341      -4.850  11.471 -20.210  1.00 10.00      A   
ATOM   3227  C   ARG A 341       2.943  12.433 -15.575  1.00 10.00      A   
ATOM   3228  O   ARG A 341       3.070  13.472 -14.921  1.00 10.00      A   
ATOM   3229  N   GLU A 342       3.717  11.368 -15.396  1.00 10.00      A   
ATOM   3230  HN  GLU A 342       3.594  10.579 -15.966  1.00 10.00      A   
ATOM   3231  CA  GLU A 342       4.754  11.353 -14.373  1.00 10.00      A   
ATOM   3232  CB  GLU A 342       4.357  10.431 -13.217  1.00 10.00      A   
ATOM   3233  CG  GLU A 342       5.355  10.419 -12.072  1.00 10.00      A   
ATOM   3234  CD  GLU A 342       5.088   9.324 -11.069  1.00 10.00      A   
ATOM   3235  OE1 GLU A 342       4.333   9.565 -10.109  1.00 10.00      A   
ATOM   3236  OE2 GLU A 342       5.657   8.227 -11.219  1.00 10.00      A   
ATOM   3237  C   GLU A 342       6.111  10.930 -14.920  1.00 10.00      A   
ATOM   3238  O   GLU A 342       6.205  10.062 -15.791  1.00 10.00      A   
ATOM   3239  N   LEU A 343       7.159  11.543 -14.382  1.00 10.00      A   
ATOM   3240  HN  LEU A 343       7.005  12.233 -13.699  1.00 10.00      A   
ATOM   3241  CA  LEU A 343       8.525  11.239 -14.780  1.00 10.00      A   
ATOM   3242  CB  LEU A 343       9.000  12.221 -15.853  1.00 10.00      A   
ATOM   3243  CG  LEU A 343      10.448  12.058 -16.327  1.00 10.00      A   
ATOM   3244  CD1 LEU A 343      10.653  10.709 -16.999  1.00 10.00      A   
ATOM   3245  CD2 LEU A 343      10.838  13.190 -17.265  1.00 10.00      A   
ATOM   3246  C   LEU A 343       9.457  11.282 -13.571  1.00 10.00      A   
ATOM   3247  O   LEU A 343       9.782  12.356 -13.057  1.00 10.00      A   
ATOM   3248  N   ARG A 344       9.879  10.115 -13.111  1.00 10.00      A   
ATOM   3249  HN  ARG A 344       9.599   9.289 -13.567  1.00 10.00      A   
ATOM   3250  CA  ARG A 344      10.776  10.027 -11.967  1.00 10.00      A   
ATOM   3251  CB  ARG A 344      10.232   9.072 -10.890  1.00 10.00      A   
ATOM   3252  CG  ARG A 344       8.934   9.542 -10.244  1.00 10.00      A   
ATOM   3253  CD  ARG A 344       8.556   8.712  -9.021  1.00 10.00      A   
ATOM   3254  NE  ARG A 344       7.105   8.707  -8.825  1.00 10.00      A   
ATOM   3255  HE  ARG A 344       6.548   8.731  -9.644  1.00 10.00      A   
ATOM   3256  CZ  ARG A 344       6.481   8.655  -7.641  1.00 10.00      A   
ATOM   3257  NH1 ARG A 344       7.166   8.592  -6.504  1.00 10.00      A   
ATOM   3258 HH11 ARG A 344       8.209   8.586  -6.511  1.00 10.00      A   
ATOM   3259 HH12 ARG A 344       6.654   8.547  -5.589  1.00 10.00      A   
ATOM   3260  NH2 ARG A 344       5.155   8.710  -7.606  1.00 10.00      A   
ATOM   3261 HH21 ARG A 344       4.611   8.795  -8.498  1.00 10.00      A   
ATOM   3262 HH22 ARG A 344       4.643   8.676  -6.687  1.00 10.00      A   
ATOM   3263  C   ARG A 344      12.167   9.611 -12.421  1.00 10.00      A   
ATOM   3264  O   ARG A 344      12.362   8.499 -12.910  1.00 10.00      A   
ATOM   3265  N   VAL A 345      13.125  10.520 -12.285  1.00 10.00      A   
ATOM   3266  HN  VAL A 345      12.902  11.394 -11.888  1.00 10.00      A   
ATOM   3267  CA  VAL A 345      14.504  10.252 -12.688  1.00 10.00      A   
ATOM   3268  CB  VAL A 345      15.090  11.403 -13.540  1.00 10.00      A   
ATOM   3269  CG1 VAL A 345      16.512  11.084 -13.975  1.00 10.00      A   
ATOM   3270  CG2 VAL A 345      14.213  11.678 -14.753  1.00 10.00      A   
ATOM   3271  C   VAL A 345      15.389  10.025 -11.462  1.00 10.00      A   
ATOM   3272  O   VAL A 345      15.516  10.903 -10.608  1.00 10.00      A   
ATOM   3273  N   PHE A 346      15.975   8.840 -11.368  1.00 10.00      A   
ATOM   3274  HN  PHE A 346      15.824   8.174 -12.079  1.00 10.00      A   
ATOM   3275  CA  PHE A 346      16.841   8.495 -10.246  1.00 10.00      A   
ATOM   3276  CB  PHE A 346      16.523   7.080  -9.746  1.00 10.00      A   
ATOM   3277  CG  PHE A 346      15.086   6.866  -9.361  1.00 10.00      A   
ATOM   3278  CD1 PHE A 346      14.150   6.477 -10.308  1.00 10.00      A   
ATOM   3279  CD2 PHE A 346      14.671   7.052  -8.052  1.00 10.00      A   
ATOM   3280  CE1 PHE A 346      12.829   6.273  -9.960  1.00 10.00      A   
ATOM   3281  CE2 PHE A 346      13.350   6.852  -7.696  1.00 10.00      A   
ATOM   3282  CZ  PHE A 346      12.428   6.463  -8.652  1.00 10.00      A   
ATOM   3283  C   PHE A 346      18.307   8.572 -10.661  1.00 10.00      A   
ATOM   3284  O   PHE A 346      18.658   8.185 -11.768  1.00 10.00      A   
ATOM   3285  N   PRO A 347      19.181   9.080  -9.786  1.00 10.00      A   
ATOM   3286  CA  PRO A 347      20.612   9.189 -10.082  1.00 10.00      A   
ATOM   3287  CB  PRO A 347      21.087  10.242  -9.081  1.00 10.00      A   
ATOM   3288  CG  PRO A 347      20.168  10.101  -7.915  1.00 10.00      A   
ATOM   3289  CD  PRO A 347      18.849   9.600  -8.449  1.00 10.00      A   
ATOM   3290  C   PRO A 347      21.353   7.866  -9.860  1.00 10.00      A   
ATOM   3291  O   PRO A 347      21.252   7.253  -8.794  1.00 10.00      A   
ATOM   3292  N   SER A 348      22.091   7.432 -10.877  1.00 10.00      A   
ATOM   3293  HN  SER A 348      22.126   7.964 -11.706  1.00 10.00      A   
ATOM   3294  CA  SER A 348      22.850   6.191 -10.804  1.00 10.00      A   
ATOM   3295  CB  SER A 348      23.358   5.799 -12.195  1.00 10.00      A   
ATOM   3296  OG  SER A 348      23.958   6.909 -12.845  1.00 10.00      A   
ATOM   3297  HG  SER A 348      23.262   7.521 -13.150  1.00 10.00      A   
ATOM   3298  C   SER A 348      24.013   6.339  -9.834  1.00 10.00      A   
ATOM   3299  O   SER A 348      24.299   5.437  -9.043  1.00 10.00      A   
ATOM   3300  N   GLU A 349      24.668   7.493  -9.890  1.00 10.00      A   
ATOM   3301  HN  GLU A 349      24.384   8.168 -10.541  1.00 10.00      A   
ATOM   3302  CA  GLU A 349      25.796   7.780  -9.013  1.00 10.00      A   
ATOM   3303  CB  GLU A 349      27.088   7.950  -9.823  1.00 10.00      A   
ATOM   3304  CG  GLU A 349      27.415   6.790 -10.757  1.00 10.00      A   
ATOM   3305  CD  GLU A 349      27.514   5.450 -10.048  1.00 10.00      A   
ATOM   3306  OE1 GLU A 349      28.054   5.398  -8.920  1.00 10.00      A   
ATOM   3307  OE2 GLU A 349      27.060   4.438 -10.624  1.00 10.00      A   
ATOM   3308  C   GLU A 349      25.519   9.039  -8.188  1.00 10.00      A   
ATOM   3309  O   GLU A 349      26.031  10.119  -8.490  1.00 10.00      A   
ATOM   3310  N   PRO A 350      24.701   8.918  -7.129  1.00 10.00      A   
ATOM   3311  CA  PRO A 350      24.348  10.050  -6.274  1.00 10.00      A   
ATOM   3312  CB  PRO A 350      23.054   9.578  -5.612  1.00 10.00      A   
ATOM   3313  CG  PRO A 350      23.201   8.099  -5.513  1.00 10.00      A   
ATOM   3314  CD  PRO A 350      24.052   7.669  -6.683  1.00 10.00      A   
ATOM   3315  C   PRO A 350      25.410  10.337  -5.215  1.00 10.00      A   
ATOM   3316  O   PRO A 350      25.335  11.334  -4.499  1.00 10.00      A   
ATOM   3317  N   PHE A 351      26.398   9.462  -5.118  1.00 10.00      A   
ATOM   3318  HN  PHE A 351      26.411   8.686  -5.719  1.00 10.00      A   
ATOM   3319  CA  PHE A 351      27.465   9.631  -4.141  1.00 10.00      A   
ATOM   3320  CB  PHE A 351      27.883   8.280  -3.552  1.00 10.00      A   
ATOM   3321  CG  PHE A 351      26.722   7.436  -3.104  1.00 10.00      A   
ATOM   3322  CD1 PHE A 351      26.446   6.229  -3.727  1.00 10.00      A   
ATOM   3323  CD2 PHE A 351      25.903   7.853  -2.068  1.00 10.00      A   
ATOM   3324  CE1 PHE A 351      25.376   5.456  -3.323  1.00 10.00      A   
ATOM   3325  CE2 PHE A 351      24.833   7.085  -1.659  1.00 10.00      A   
ATOM   3326  CZ  PHE A 351      24.568   5.885  -2.288  1.00 10.00      A   
ATOM   3327  C   PHE A 351      28.659  10.334  -4.772  1.00 10.00      A   
ATOM   3328  O   PHE A 351      29.593  10.745  -4.082  1.00 10.00      A   
ATOM   3329  N   VAL A 352      28.620  10.465  -6.088  1.00 10.00      A   
ATOM   3330  HN  VAL A 352      27.844  10.121  -6.579  1.00 10.00      A   
ATOM   3331  CA  VAL A 352      29.690  11.118  -6.828  1.00 10.00      A   
ATOM   3332  CB  VAL A 352      29.992  10.378  -8.152  1.00 10.00      A   
ATOM   3333  CG1 VAL A 352      31.176  11.011  -8.868  1.00 10.00      A   
ATOM   3334  CG2 VAL A 352      30.257   8.903  -7.896  1.00 10.00      A   
ATOM   3335  C   VAL A 352      29.315  12.569  -7.126  1.00 10.00      A   
ATOM   3336  O   VAL A 352      28.333  12.832  -7.827  1.00 10.00      A   
ATOM   3337  N   MET A 353      30.093  13.504  -6.581  1.00 10.00      A   
ATOM   3338  HN  MET A 353      30.847  13.226  -6.019  1.00 10.00      A   
ATOM   3339  CA  MET A 353      29.854  14.929  -6.786  1.00 10.00      A   
ATOM   3340  CB  MET A 353      30.777  15.755  -5.887  1.00 10.00      A   
ATOM   3341  CG  MET A 353      30.581  17.260  -6.007  1.00 10.00      A   
ATOM   3342  SD  MET A 353      31.793  18.210  -5.067  1.00 10.00      A   
ATOM   3343  CE  MET A 353      31.164  19.870  -5.298  1.00 10.00      A   
ATOM   3344  C   MET A 353      30.087  15.311  -8.242  1.00 10.00      A   
ATOM   3345  O   MET A 353      29.371  16.148  -8.796  1.00 10.00      A   
ATOM   3346  N   GLU A 354      31.091  14.692  -8.846  1.00 10.00      A   
ATOM   3347  HN  GLU A 354      31.622  14.039  -8.340  1.00 10.00      A   
ATOM   3348  CA  GLU A 354      31.430  14.948 -10.237  1.00 10.00      A   
ATOM   3349  CB  GLU A 354      32.746  14.260 -10.591  1.00 10.00      A   
ATOM   3350  CG  GLU A 354      33.983  15.030 -10.173  1.00 10.00      A   
ATOM   3351  CD  GLU A 354      34.328  16.132 -11.147  1.00 10.00      A   
ATOM   3352  OE1 GLU A 354      34.929  15.827 -12.198  1.00 10.00      A   
ATOM   3353  OE2 GLU A 354      34.007  17.302 -10.865  1.00 10.00      A   
ATOM   3354  C   GLU A 354      30.331  14.442 -11.161  1.00 10.00      A   
ATOM   3355  O   GLU A 354      29.940  13.274 -11.084  1.00 10.00      A   
ATOM   3356  N   PRO A 355      29.821  15.317 -12.043  1.00 10.00      A   
ATOM   3357  CA  PRO A 355      28.764  14.964 -12.999  1.00 10.00      A   
ATOM   3358  CB  PRO A 355      28.667  16.200 -13.894  1.00 10.00      A   
ATOM   3359  CG  PRO A 355      29.152  17.315 -13.039  1.00 10.00      A   
ATOM   3360  CD  PRO A 355      30.232  16.727 -12.174  1.00 10.00      A   
ATOM   3361  C   PRO A 355      29.131  13.738 -13.829  1.00 10.00      A   
ATOM   3362  O   PRO A 355      30.050  13.777 -14.647  1.00 10.00      A   
ATOM   3363  N   ASN A 356      28.405  12.654 -13.604  1.00 10.00      A   
ATOM   3364  HN  ASN A 356      27.675  12.702 -12.949  1.00 10.00      A   
ATOM   3365  CA  ASN A 356      28.646  11.395 -14.307  1.00 10.00      A   
ATOM   3366  CB  ASN A 356      28.051  10.205 -13.536  1.00 10.00      A   
ATOM   3367  CG  ASN A 356      26.544  10.301 -13.365  1.00 10.00      A   
ATOM   3368  OD1 ASN A 356      25.984  11.395 -13.335  1.00 10.00      A   
ATOM   3369  ND2 ASN A 356      25.874   9.167 -13.236  1.00 10.00      A   
ATOM   3370 HD21 ASN A 356      26.372   8.321 -13.253  1.00 10.00      A   
ATOM   3371 HD22 ASN A 356      24.893   9.220 -13.127  1.00 10.00      A   
ATOM   3372  C   ASN A 356      28.098  11.432 -15.730  1.00 10.00      A   
ATOM   3373  O   ASN A 356      28.665  10.824 -16.637  1.00 10.00      A   
ATOM   3374  N   VAL A 357      26.996  12.146 -15.919  1.00 10.00      A   
ATOM   3375  HN  VAL A 357      26.592  12.609 -15.154  1.00 10.00      A   
ATOM   3376  CA  VAL A 357      26.365  12.273 -17.229  1.00 10.00      A   
ATOM   3377  CB  VAL A 357      25.141  11.341 -17.376  1.00 10.00      A   
ATOM   3378  CG1 VAL A 357      25.573   9.899 -17.579  1.00 10.00      A   
ATOM   3379  CG2 VAL A 357      24.218  11.463 -16.174  1.00 10.00      A   
ATOM   3380  C   VAL A 357      25.914  13.710 -17.451  1.00 10.00      A   
ATOM   3381  O   VAL A 357      25.925  14.518 -16.518  1.00 10.00      A   
ATOM   3382  N   ALA A 358      25.517  14.023 -18.679  1.00 10.00      A   
ATOM   3383  HN  ALA A 358      25.531  13.330 -19.382  1.00 10.00      A   
ATOM   3384  CA  ALA A 358      25.054  15.355 -19.021  1.00 10.00      A   
ATOM   3385  CB  ALA A 358      25.287  15.644 -20.499  1.00 10.00      A   
ATOM   3386  C   ALA A 358      23.581  15.522 -18.664  1.00 10.00      A   
ATOM   3387  O   ALA A 358      22.713  15.542 -19.540  1.00 10.00      A   
ATOM   3388  N   LEU A 359      23.306  15.605 -17.372  1.00 10.00      A   
ATOM   3389  HN  LEU A 359      24.040  15.544 -16.723  1.00 10.00      A   
ATOM   3390  CA  LEU A 359      21.945  15.782 -16.891  1.00 10.00      A   
ATOM   3391  CB  LEU A 359      21.510  14.605 -16.019  1.00 10.00      A   
ATOM   3392  CG  LEU A 359      20.038  14.599 -15.601  1.00 10.00      A   
ATOM   3393  CD1 LEU A 359      19.194  13.841 -16.613  1.00 10.00      A   
ATOM   3394  CD2 LEU A 359      19.872  14.020 -14.207  1.00 10.00      A   
ATOM   3395  C   LEU A 359      21.833  17.086 -16.111  1.00 10.00      A   
ATOM   3396  O   LEU A 359      22.057  17.122 -14.897  1.00 10.00      A   
ATOM   3397  N   THR A 360      21.517  18.155 -16.817  1.00 10.00      A   
ATOM   3398  HN  THR A 360      21.361  18.064 -17.790  1.00 10.00      A   
ATOM   3399  CA  THR A 360      21.382  19.462 -16.203  1.00 10.00      A   
ATOM   3400  CB  THR A 360      21.908  20.573 -17.138  1.00 10.00      A   
ATOM   3401  OG1 THR A 360      21.127  20.618 -18.339  1.00 10.00      A   
ATOM   3402  HG1 THR A 360      21.071  19.723 -18.717  1.00 10.00      A   
ATOM   3403  CG2 THR A 360      23.362  20.314 -17.503  1.00 10.00      A   
ATOM   3404  C   THR A 360      19.924  19.734 -15.849  1.00 10.00      A   
ATOM   3405  O   THR A 360      19.134  18.805 -15.673  1.00 10.00      A   
ATOM   3406  N   GLU A 361      19.574  21.004 -15.728  1.00 10.00      A   
ATOM   3407  HN  GLU A 361      20.255  21.706 -15.851  1.00 10.00      A   
ATOM   3408  CA  GLU A 361      18.213  21.389 -15.404  1.00 10.00      A   
ATOM   3409  CB  GLU A 361      18.205  22.637 -14.510  1.00 10.00      A   
ATOM   3410  CG  GLU A 361      18.522  23.947 -15.221  1.00 10.00      A   
ATOM   3411  CD  GLU A 361      19.988  24.115 -15.576  1.00 10.00      A   
ATOM   3412  OE1 GLU A 361      20.313  25.063 -16.318  1.00 10.00      A   
ATOM   3413  OE2 GLU A 361      20.818  23.304 -15.116  1.00 10.00      A   
ATOM   3414  C   GLU A 361      17.389  21.626 -16.670  1.00 10.00      A   
ATOM   3415  O   GLU A 361      16.190  21.893 -16.598  1.00 10.00      A   
ATOM   3416  N   GLN A 362      18.036  21.508 -17.830  1.00 10.00      A   
ATOM   3417  HN  GLN A 362      18.988  21.262 -17.826  1.00 10.00      A   
ATOM   3418  CA  GLN A 362      17.362  21.721 -19.109  1.00 10.00      A   
ATOM   3419  CB  GLN A 362      18.364  21.768 -20.267  1.00 10.00      A   
ATOM   3420  CG  GLN A 362      17.712  21.894 -21.637  1.00 10.00      A   
ATOM   3421  CD  GLN A 362      16.926  23.184 -21.801  1.00 10.00      A   
ATOM   3422  OE1 GLN A 362      17.353  24.247 -21.353  1.00 10.00      A   
ATOM   3423  NE2 GLN A 362      15.757  23.093 -22.414  1.00 10.00      A   
ATOM   3424 HE21 GLN A 362      15.458  22.205 -22.723  1.00 10.00      A   
ATOM   3425 HE22 GLN A 362      15.234  23.910 -22.540  1.00 10.00      A   
ATOM   3426  C   GLN A 362      16.302  20.653 -19.368  1.00 10.00      A   
ATOM   3427  O   GLN A 362      15.185  20.968 -19.782  1.00 10.00      A   
ATOM   3428  N   GLY A 363      16.663  19.397 -19.122  1.00 10.00      A   
ATOM   3429  HN  GLY A 363      17.588  19.213 -18.813  1.00 10.00      A   
ATOM   3430  CA  GLY A 363      15.747  18.287 -19.327  1.00 10.00      A   
ATOM   3431  C   GLY A 363      14.386  18.500 -18.692  1.00 10.00      A   
ATOM   3432  O   GLY A 363      13.360  18.223 -19.317  1.00 10.00      A   
ATOM   3433  N   LEU A 364      14.378  19.014 -17.464  1.00 10.00      A   
ATOM   3434  HN  LEU A 364      15.232  19.224 -17.034  1.00 10.00      A   
ATOM   3435  CA  LEU A 364      13.133  19.277 -16.741  1.00 10.00      A   
ATOM   3436  CB  LEU A 364      13.428  19.818 -15.339  1.00 10.00      A   
ATOM   3437  CG  LEU A 364      12.755  19.083 -14.174  1.00 10.00      A   
ATOM   3438  CD1 LEU A 364      13.009  19.809 -12.862  1.00 10.00      A   
ATOM   3439  CD2 LEU A 364      11.260  18.922 -14.417  1.00 10.00      A   
ATOM   3440  C   LEU A 364      12.264  20.271 -17.511  1.00 10.00      A   
ATOM   3441  O   LEU A 364      11.054  20.081 -17.650  1.00 10.00      A   
ATOM   3442  N   VAL A 365      12.899  21.316 -18.029  1.00 10.00      A   
ATOM   3443  HN  VAL A 365      13.868  21.393 -17.903  1.00 10.00      A   
ATOM   3444  CA  VAL A 365      12.198  22.346 -18.791  1.00 10.00      A   
ATOM   3445  CB  VAL A 365      13.095  23.576 -19.053  1.00 10.00      A   
ATOM   3446  CG1 VAL A 365      12.275  24.734 -19.603  1.00 10.00      A   
ATOM   3447  CG2 VAL A 365      13.826  23.998 -17.787  1.00 10.00      A   
ATOM   3448  C   VAL A 365      11.701  21.788 -20.126  1.00 10.00      A   
ATOM   3449  O   VAL A 365      10.565  22.030 -20.528  1.00 10.00      A   
ATOM   3450  N   SER A 366      12.557  21.031 -20.800  1.00 10.00      A   
ATOM   3451  HN  SER A 366      13.456  20.873 -20.427  1.00 10.00      A   
ATOM   3452  CA  SER A 366      12.208  20.436 -22.081  1.00 10.00      A   
ATOM   3453  CB  SER A 366      13.401  19.662 -22.648  1.00 10.00      A   
ATOM   3454  OG  SER A 366      14.523  20.509 -22.828  1.00 10.00      A   
ATOM   3455  HG  SER A 366      14.968  20.272 -23.660  1.00 10.00      A   
ATOM   3456  C   SER A 366      10.994  19.518 -21.955  1.00 10.00      A   
ATOM   3457  O   SER A 366      10.081  19.563 -22.784  1.00 10.00      A   
ATOM   3458  N   VAL A 367      10.973  18.712 -20.895  1.00 10.00      A   
ATOM   3459  HN  VAL A 367      11.721  18.744 -20.254  1.00 10.00      A   
ATOM   3460  CA  VAL A 367       9.873  17.778 -20.661  1.00 10.00      A   
ATOM   3461  CB  VAL A 367      10.199  16.742 -19.560  1.00 10.00      A   
ATOM   3462  CG1 VAL A 367       8.979  15.886 -19.232  1.00 10.00      A   
ATOM   3463  CG2 VAL A 367      11.358  15.860 -19.991  1.00 10.00      A   
ATOM   3464  C   VAL A 367       8.577  18.509 -20.320  1.00 10.00      A   
ATOM   3465  O   VAL A 367       7.526  18.208 -20.885  1.00 10.00      A   
ATOM   3466  N   SER A 368       8.657  19.484 -19.421  1.00 10.00      A   
ATOM   3467  HN  SER A 368       9.525  19.703 -19.018  1.00 10.00      A   
ATOM   3468  CA  SER A 368       7.479  20.240 -19.018  1.00 10.00      A   
ATOM   3469  CB  SER A 368       7.803  21.165 -17.842  1.00 10.00      A   
ATOM   3470  OG  SER A 368       9.037  21.833 -18.036  1.00 10.00      A   
ATOM   3471  HG  SER A 368       9.759  21.283 -17.702  1.00 10.00      A   
ATOM   3472  C   SER A 368       6.888  21.019 -20.195  1.00 10.00      A   
ATOM   3473  O   SER A 368       5.673  21.199 -20.288  1.00 10.00      A   
ATOM   3474  N   MET A 369       7.756  21.466 -21.093  1.00 10.00      A   
ATOM   3475  HN  MET A 369       8.716  21.311 -20.945  1.00 10.00      A   
ATOM   3476  CA  MET A 369       7.332  22.210 -22.272  1.00 10.00      A   
ATOM   3477  CB  MET A 369       8.521  22.945 -22.897  1.00 10.00      A   
ATOM   3478  CG  MET A 369       8.699  24.378 -22.425  1.00 10.00      A   
ATOM   3479  SD  MET A 369      10.084  25.208 -23.232  1.00 10.00      A   
ATOM   3480  CE  MET A 369       9.617  25.055 -24.957  1.00 10.00      A   
ATOM   3481  C   MET A 369       6.715  21.287 -23.315  1.00 10.00      A   
ATOM   3482  O   MET A 369       5.812  21.684 -24.052  1.00 10.00      A   
ATOM   3483  N   GLY A 370       7.198  20.053 -23.367  1.00 10.00      A   
ATOM   3484  HN  GLY A 370       7.894  19.780 -22.730  1.00 10.00      A   
ATOM   3485  CA  GLY A 370       6.703  19.106 -24.346  1.00 10.00      A   
ATOM   3486  C   GLY A 370       5.454  18.371 -23.907  1.00 10.00      A   
ATOM   3487  O   GLY A 370       4.524  18.199 -24.697  1.00 10.00      A   
ATOM   3488  N   CYS A 371       5.430  17.941 -22.656  1.00 10.00      A   
ATOM   3489  HN  CYS A 371       6.200  18.123 -22.074  1.00 10.00      A   
ATOM   3490  CA  CYS A 371       4.294  17.202 -22.120  1.00 10.00      A   
ATOM   3491  CB  CYS A 371       4.779  16.066 -21.215  1.00 10.00      A   
ATOM   3492  SG  CYS A 371       6.203  15.156 -21.864  1.00 10.00      A   
ATOM   3493  HG  CYS A 371       5.749  14.105 -22.539  1.00 10.00      A   
ATOM   3494  C   CYS A 371       3.330  18.117 -21.363  1.00 10.00      A   
ATOM   3495  O   CYS A 371       3.620  18.570 -20.255  1.00 10.00      A   
ATOM   3496  N   PRO A 372       2.161  18.399 -21.957  1.00 10.00      A   
ATOM   3497  CA  PRO A 372       1.147  19.257 -21.343  1.00 10.00      A   
ATOM   3498  CB  PRO A 372       0.282  19.657 -22.537  1.00 10.00      A   
ATOM   3499  CG  PRO A 372       0.366  18.490 -23.459  1.00 10.00      A   
ATOM   3500  CD  PRO A 372       1.745  17.916 -23.288  1.00 10.00      A   
ATOM   3501  C   PRO A 372       0.311  18.509 -20.303  1.00 10.00      A   
ATOM   3502  O   PRO A 372      -0.475  19.118 -19.568  1.00 10.00      A   
ATOM   3503  N   LYS A 373       0.490  17.191 -20.246  1.00 10.00      A   
ATOM   3504  HN  LYS A 373       1.136  16.775 -20.853  1.00 10.00      A   
ATOM   3505  CA  LYS A 373      -0.240  16.349 -19.305  1.00 10.00      A   
ATOM   3506  CB  LYS A 373      -0.646  15.030 -19.972  1.00 10.00      A   
ATOM   3507  CG  LYS A 373      -1.464  15.180 -21.248  1.00 10.00      A   
ATOM   3508  CD  LYS A 373      -2.851  15.741 -20.970  1.00 10.00      A   
ATOM   3509  CE  LYS A 373      -3.770  15.574 -22.172  1.00 10.00      A   
ATOM   3510  NZ  LYS A 373      -4.302  14.188 -22.292  1.00 10.00      A   
ATOM   3511  HZ1 LYS A 373      -4.825  13.926 -21.431  1.00 10.00      A   
ATOM   3512  HZ2 LYS A 373      -3.519  13.509 -22.425  1.00 10.00      A   
ATOM   3513  HZ3 LYS A 373      -4.946  14.120 -23.110  1.00 10.00      A   
ATOM   3514  C   LYS A 373       0.616  16.057 -18.077  1.00 10.00      A   
ATOM   3515  O   LYS A 373       0.175  15.381 -17.143  1.00 10.00      A   
ATOM   3516  N   LEU A 374       1.839  16.575 -18.090  1.00 10.00      A   
ATOM   3517  HN  LEU A 374       2.115  17.118 -18.858  1.00 10.00      A   
ATOM   3518  CA  LEU A 374       2.781  16.371 -16.996  1.00 10.00      A   
ATOM   3519  CB  LEU A 374       4.163  16.890 -17.403  1.00 10.00      A   
ATOM   3520  CG  LEU A 374       5.372  16.082 -16.924  1.00 10.00      A   
ATOM   3521  CD1 LEU A 374       5.461  16.074 -15.407  1.00 10.00      A   
ATOM   3522  CD2 LEU A 374       5.326  14.664 -17.467  1.00 10.00      A   
ATOM   3523  C   LEU A 374       2.309  17.081 -15.727  1.00 10.00      A   
ATOM   3524  O   LEU A 374       2.011  18.276 -15.755  1.00 10.00      A   
ATOM   3525  N   GLU A 375       2.235  16.340 -14.625  1.00 10.00      A   
ATOM   3526  HN  GLU A 375       2.472  15.389 -14.671  1.00 10.00      A   
ATOM   3527  CA  GLU A 375       1.807  16.911 -13.353  1.00 10.00      A   
ATOM   3528  CB  GLU A 375       0.303  16.740 -13.143  1.00 10.00      A   
ATOM   3529  CG  GLU A 375      -0.169  15.298 -13.123  1.00 10.00      A   
ATOM   3530  CD  GLU A 375      -1.503  15.146 -12.425  1.00 10.00      A   
ATOM   3531  OE1 GLU A 375      -1.516  14.756 -11.239  1.00 10.00      A   
ATOM   3532  OE2 GLU A 375      -2.546  15.420 -13.054  1.00 10.00      A   
ATOM   3533  C   GLU A 375       2.584  16.336 -12.166  1.00 10.00      A   
ATOM   3534  O   GLU A 375       2.514  16.867 -11.057  1.00 10.00      A   
ATOM   3535  N   SER A 376       3.319  15.255 -12.398  1.00 10.00      A   
ATOM   3536  HN  SER A 376       3.331  14.864 -13.296  1.00 10.00      A   
ATOM   3537  CA  SER A 376       4.107  14.626 -11.345  1.00 10.00      A   
ATOM   3538  CB  SER A 376       3.477  13.289 -10.941  1.00 10.00      A   
ATOM   3539  OG  SER A 376       2.101  13.439 -10.618  1.00 10.00      A   
ATOM   3540  HG  SER A 376       1.800  12.652 -10.152  1.00 10.00      A   
ATOM   3541  C   SER A 376       5.545  14.409 -11.809  1.00 10.00      A   
ATOM   3542  O   SER A 376       5.792  13.659 -12.754  1.00 10.00      A   
ATOM   3543  N   VAL A 377       6.493  15.074 -11.157  1.00 10.00      A   
ATOM   3544  HN  VAL A 377       6.245  15.665 -10.414  1.00 10.00      A   
ATOM   3545  CA  VAL A 377       7.896  14.935 -11.528  1.00 10.00      A   
ATOM   3546  CB  VAL A 377       8.417  16.103 -12.395  1.00 10.00      A   
ATOM   3547  CG1 VAL A 377       8.514  15.695 -13.854  1.00 10.00      A   
ATOM   3548  CG2 VAL A 377       7.571  17.355 -12.223  1.00 10.00      A   
ATOM   3549  C   VAL A 377       8.814  14.798 -10.324  1.00 10.00      A   
ATOM   3550  O   VAL A 377       8.614  15.441  -9.290  1.00 10.00      A   
ATOM   3551  N   LEU A 378       9.814  13.946 -10.485  1.00 10.00      A   
ATOM   3552  HN  LEU A 378       9.871  13.441 -11.327  1.00 10.00      A   
ATOM   3553  CA  LEU A 378      10.832  13.712  -9.477  1.00 10.00      A   
ATOM   3554  CB  LEU A 378      10.643  12.338  -8.832  1.00 10.00      A   
ATOM   3555  CG  LEU A 378      11.673  11.910  -7.778  1.00 10.00      A   
ATOM   3556  CD1 LEU A 378      11.958  13.029  -6.789  1.00 10.00      A   
ATOM   3557  CD2 LEU A 378      11.188  10.671  -7.044  1.00 10.00      A   
ATOM   3558  C   LEU A 378      12.181  13.812 -10.176  1.00 10.00      A   
ATOM   3559  O   LEU A 378      12.520  12.968 -11.008  1.00 10.00      A   
ATOM   3560  N   TYR A 379      12.932  14.857  -9.865  1.00 10.00      A   
ATOM   3561  HN  TYR A 379      12.624  15.482  -9.172  1.00 10.00      A   
ATOM   3562  CA  TYR A 379      14.211  15.090 -10.515  1.00 10.00      A   
ATOM   3563  CB  TYR A 379      14.118  16.389 -11.322  1.00 10.00      A   
ATOM   3564  CG  TYR A 379      15.007  16.459 -12.544  1.00 10.00      A   
ATOM   3565  CD1 TYR A 379      15.017  15.439 -13.484  1.00 10.00      A   
ATOM   3566  CD2 TYR A 379      15.818  17.564 -12.769  1.00 10.00      A   
ATOM   3567  CE1 TYR A 379      15.808  15.516 -14.614  1.00 10.00      A   
ATOM   3568  CE2 TYR A 379      16.617  17.649 -13.892  1.00 10.00      A   
ATOM   3569  CZ  TYR A 379      16.607  16.624 -14.812  1.00 10.00      A   
ATOM   3570  OH  TYR A 379      17.389  16.711 -15.940  1.00 10.00      A   
ATOM   3571  HH  TYR A 379      18.115  17.334 -15.786  1.00 10.00      A   
ATOM   3572  C   TYR A 379      15.361  15.183  -9.523  1.00 10.00      A   
ATOM   3573  O   TYR A 379      15.247  15.823  -8.475  1.00 10.00      A   
ATOM   3574  N   PHE A 380      16.463  14.536  -9.871  1.00 10.00      A   
ATOM   3575  HN  PHE A 380      16.468  14.031 -10.711  1.00 10.00      A   
ATOM   3576  CA  PHE A 380      17.669  14.545  -9.053  1.00 10.00      A   
ATOM   3577  CB  PHE A 380      17.950  13.148  -8.494  1.00 10.00      A   
ATOM   3578  CG  PHE A 380      17.120  12.764  -7.303  1.00 10.00      A   
ATOM   3579  CD1 PHE A 380      15.930  12.073  -7.462  1.00 10.00      A   
ATOM   3580  CD2 PHE A 380      17.539  13.082  -6.021  1.00 10.00      A   
ATOM   3581  CE1 PHE A 380      15.174  11.709  -6.367  1.00 10.00      A   
ATOM   3582  CE2 PHE A 380      16.786  12.723  -4.922  1.00 10.00      A   
ATOM   3583  CZ  PHE A 380      15.602  12.036  -5.095  1.00 10.00      A   
ATOM   3584  C   PHE A 380      18.846  14.985  -9.915  1.00 10.00      A   
ATOM   3585  O   PHE A 380      19.435  14.174 -10.625  1.00 10.00      A   
ATOM   3586  N   CYS A 381      19.174  16.265  -9.870  1.00 10.00      A   
ATOM   3587  HN  CYS A 381      18.678  16.871  -9.278  1.00 10.00      A   
ATOM   3588  CA  CYS A 381      20.271  16.789 -10.669  1.00 10.00      A   
ATOM   3589  CB  CYS A 381      19.746  17.816 -11.675  1.00 10.00      A   
ATOM   3590  SG  CYS A 381      18.586  19.011 -10.972  1.00 10.00      A   
ATOM   3591  HG  CYS A 381      19.046  20.233 -11.227  1.00 10.00      A   
ATOM   3592  C   CYS A 381      21.362  17.397  -9.791  1.00 10.00      A   
ATOM   3593  O   CYS A 381      21.245  17.426  -8.565  1.00 10.00      A   
ATOM   3594  N   ARG A 382      22.423  17.877 -10.424  1.00 10.00      A   
ATOM   3595  HN  ARG A 382      22.464  17.813 -11.400  1.00 10.00      A   
ATOM   3596  CA  ARG A 382      23.536  18.481  -9.704  1.00 10.00      A   
ATOM   3597  CB  ARG A 382      24.859  17.873 -10.168  1.00 10.00      A   
ATOM   3598  CG  ARG A 382      25.002  16.397  -9.846  1.00 10.00      A   
ATOM   3599  CD  ARG A 382      26.268  15.808 -10.444  1.00 10.00      A   
ATOM   3600  NE  ARG A 382      26.393  14.381 -10.147  1.00 10.00      A   
ATOM   3601  HE  ARG A 382      26.922  14.129  -9.351  1.00 10.00      A   
ATOM   3602  CZ  ARG A 382      25.842  13.422 -10.885  1.00 10.00      A   
ATOM   3603  NH1 ARG A 382      25.127  13.730 -11.964  1.00 10.00      A   
ATOM   3604 HH11 ARG A 382      24.986  14.729 -12.239  1.00 10.00      A   
ATOM   3605 HH12 ARG A 382      24.696  12.971 -12.540  1.00 10.00      A   
ATOM   3606  NH2 ARG A 382      25.978  12.150 -10.535  1.00 10.00      A   
ATOM   3607 HH21 ARG A 382      25.544  11.401 -11.119  1.00 10.00      A   
ATOM   3608 HH22 ARG A 382      26.514  11.889  -9.676  1.00 10.00      A   
ATOM   3609  C   ARG A 382      23.558  19.995  -9.885  1.00 10.00      A   
ATOM   3610  O   ARG A 382      24.497  20.670  -9.458  1.00 10.00      A   
ATOM   3611  N   GLN A 383      22.518  20.523 -10.516  1.00 10.00      A   
ATOM   3612  HN  GLN A 383      21.793  19.938 -10.812  1.00 10.00      A   
ATOM   3613  CA  GLN A 383      22.413  21.957 -10.760  1.00 10.00      A   
ATOM   3614  CB  GLN A 383      23.305  22.380 -11.929  1.00 10.00      A   
ATOM   3615  CG  GLN A 383      23.124  21.550 -13.186  1.00 10.00      A   
ATOM   3616  CD  GLN A 383      24.010  22.030 -14.314  1.00 10.00      A   
ATOM   3617  OE1 GLN A 383      25.189  21.684 -14.377  1.00 10.00      A   
ATOM   3618  NE2 GLN A 383      23.454  22.816 -15.219  1.00 10.00      A   
ATOM   3619 HE21 GLN A 383      22.493  23.049 -15.119  1.00 10.00      A   
ATOM   3620 HE22 GLN A 383      24.011  23.137 -15.959  1.00 10.00      A   
ATOM   3621  C   GLN A 383      20.968  22.357 -11.034  1.00 10.00      A   
ATOM   3622  O   GLN A 383      20.154  21.531 -11.453  1.00 10.00      A   
ATOM   3623  N   MET A 384      20.660  23.624 -10.783  1.00 10.00      A   
ATOM   3624  HN  MET A 384      21.357  24.223 -10.440  1.00 10.00      A   
ATOM   3625  CA  MET A 384      19.323  24.163 -10.997  1.00 10.00      A   
ATOM   3626  CB  MET A 384      18.370  23.707  -9.886  1.00 10.00      A   
ATOM   3627  CG  MET A 384      16.926  24.141 -10.090  1.00 10.00      A   
ATOM   3628  SD  MET A 384      16.248  23.596 -11.670  1.00 10.00      A   
ATOM   3629  CE  MET A 384      16.277  21.818 -11.456  1.00 10.00      A   
ATOM   3630  C   MET A 384      19.378  25.684 -11.038  1.00 10.00      A   
ATOM   3631  O   MET A 384      20.039  26.309 -10.204  1.00 10.00      A   
ATOM   3632  N   THR A 385      18.707  26.273 -12.013  1.00 10.00      A   
ATOM   3633  HN  THR A 385      18.211  25.727 -12.658  1.00 10.00      A   
ATOM   3634  CA  THR A 385      18.683  27.717 -12.152  1.00 10.00      A   
ATOM   3635  CB  THR A 385      19.023  28.145 -13.594  1.00 10.00      A   
ATOM   3636  OG1 THR A 385      18.590  27.128 -14.510  1.00 10.00      A   
ATOM   3637  HG1 THR A 385      19.336  26.833 -15.043  1.00 10.00      A   
ATOM   3638  CG2 THR A 385      20.518  28.379 -13.758  1.00 10.00      A   
ATOM   3639  C   THR A 385      17.310  28.264 -11.792  1.00 10.00      A   
ATOM   3640  O   THR A 385      16.292  27.603 -12.011  1.00 10.00      A   
ATOM   3641  N   ASN A 386      17.288  29.470 -11.243  1.00 10.00      A   
ATOM   3642  HN  ASN A 386      18.143  29.935 -11.076  1.00 10.00      A   
ATOM   3643  CA  ASN A 386      16.039  30.120 -10.867  1.00 10.00      A   
ATOM   3644  CB  ASN A 386      16.311  31.470 -10.192  1.00 10.00      A   
ATOM   3645  CG  ASN A 386      16.656  31.347  -8.722  1.00 10.00      A   
ATOM   3646  OD1 ASN A 386      15.771  31.288  -7.867  1.00 10.00      A   
ATOM   3647  ND2 ASN A 386      17.944  31.306  -8.416  1.00 10.00      A   
ATOM   3648 HD21 ASN A 386      18.601  31.350  -9.149  1.00 10.00      A   
ATOM   3649 HD22 ASN A 386      18.194  31.251  -7.468  1.00 10.00      A   
ATOM   3650  C   ASN A 386      15.171  30.337 -12.097  1.00 10.00      A   
ATOM   3651  O   ASN A 386      13.962  30.104 -12.071  1.00 10.00      A   
ATOM   3652  N   ALA A 387      15.808  30.773 -13.181  1.00 10.00      A   
ATOM   3653  HN  ALA A 387      16.772  30.936 -13.129  1.00 10.00      A   
ATOM   3654  CA  ALA A 387      15.117  31.024 -14.440  1.00 10.00      A   
ATOM   3655  CB  ALA A 387      16.097  31.538 -15.483  1.00 10.00      A   
ATOM   3656  C   ALA A 387      14.410  29.771 -14.948  1.00 10.00      A   
ATOM   3657  O   ALA A 387      13.274  29.837 -15.416  1.00 10.00      A   
ATOM   3658  N   ALA A 388      15.082  28.629 -14.844  1.00 10.00      A   
ATOM   3659  HN  ALA A 388      15.977  28.634 -14.450  1.00 10.00      A   
ATOM   3660  CA  ALA A 388      14.517  27.365 -15.295  1.00 10.00      A   
ATOM   3661  CB  ALA A 388      15.554  26.258 -15.222  1.00 10.00      A   
ATOM   3662  C   ALA A 388      13.282  27.002 -14.480  1.00 10.00      A   
ATOM   3663  O   ALA A 388      12.237  26.679 -15.040  1.00 10.00      A   
ATOM   3664  N   LEU A 389      13.403  27.087 -13.159  1.00 10.00      A   
ATOM   3665  HN  LEU A 389      14.263  27.367 -12.775  1.00 10.00      A   
ATOM   3666  CA  LEU A 389      12.292  26.773 -12.265  1.00 10.00      A   
ATOM   3667  CB  LEU A 389      12.704  26.952 -10.805  1.00 10.00      A   
ATOM   3668  CG  LEU A 389      13.457  25.784 -10.170  1.00 10.00      A   
ATOM   3669  CD1 LEU A 389      13.756  26.075  -8.708  1.00 10.00      A   
ATOM   3670  CD2 LEU A 389      12.662  24.494 -10.306  1.00 10.00      A   
ATOM   3671  C   LEU A 389      11.074  27.637 -12.570  1.00 10.00      A   
ATOM   3672  O   LEU A 389       9.951  27.138 -12.665  1.00 10.00      A   
ATOM   3673  N   ILE A 390      11.305  28.938 -12.727  1.00 10.00      A   
ATOM   3674  HN  ILE A 390      12.224  29.278 -12.624  1.00 10.00      A   
ATOM   3675  CA  ILE A 390      10.225  29.868 -13.039  1.00 10.00      A   
ATOM   3676  CB  ILE A 390      10.726  31.330 -13.120  1.00 10.00      A   
ATOM   3677  CG1 ILE A 390      11.316  31.774 -11.776  1.00 10.00      A   
ATOM   3678  CG2 ILE A 390       9.602  32.268 -13.544  1.00 10.00      A   
ATOM   3679  CD1 ILE A 390      12.018  33.115 -11.826  1.00 10.00      A   
ATOM   3680  C   ILE A 390       9.561  29.478 -14.359  1.00 10.00      A   
ATOM   3681  O   ILE A 390       8.338  29.501 -14.481  1.00 10.00      A   
ATOM   3682  N   THR A 391      10.379  29.096 -15.334  1.00 10.00      A   
ATOM   3683  HN  THR A 391      11.347  29.094 -15.172  1.00 10.00      A   
ATOM   3684  CA  THR A 391       9.880  28.689 -16.638  1.00 10.00      A   
ATOM   3685  CB  THR A 391      11.046  28.401 -17.609  1.00 10.00      A   
ATOM   3686  OG1 THR A 391      11.894  29.557 -17.675  1.00 10.00      A   
ATOM   3687  HG1 THR A 391      12.430  29.608 -16.870  1.00 10.00      A   
ATOM   3688  CG2 THR A 391      10.530  28.090 -19.005  1.00 10.00      A   
ATOM   3689  C   THR A 391       8.961  27.468 -16.532  1.00 10.00      A   
ATOM   3690  O   THR A 391       7.840  27.488 -17.043  1.00 10.00      A   
ATOM   3691  N   ILE A 392       9.429  26.428 -15.837  1.00 10.00      A   
ATOM   3692  HN  ILE A 392      10.326  26.487 -15.434  1.00 10.00      A   
ATOM   3693  CA  ILE A 392       8.654  25.199 -15.658  1.00 10.00      A   
ATOM   3694  CB  ILE A 392       9.407  24.182 -14.772  1.00 10.00      A   
ATOM   3695  CG1 ILE A 392      10.752  23.813 -15.400  1.00 10.00      A   
ATOM   3696  CG2 ILE A 392       8.564  22.933 -14.539  1.00 10.00      A   
ATOM   3697  CD1 ILE A 392      11.628  22.967 -14.505  1.00 10.00      A   
ATOM   3698  C   ILE A 392       7.295  25.489 -15.028  1.00 10.00      A   
ATOM   3699  O   ILE A 392       6.267  24.998 -15.494  1.00 10.00      A   
ATOM   3700  N   ALA A 393       7.300  26.304 -13.980  1.00 10.00      A   
ATOM   3701  HN  ALA A 393       8.157  26.674 -13.671  1.00 10.00      A   
ATOM   3702  CA  ALA A 393       6.078  26.658 -13.269  1.00 10.00      A   
ATOM   3703  CB  ALA A 393       6.398  27.582 -12.107  1.00 10.00      A   
ATOM   3704  C   ALA A 393       5.048  27.308 -14.184  1.00 10.00      A   
ATOM   3705  O   ALA A 393       3.857  27.007 -14.106  1.00 10.00      A   
ATOM   3706  N   ARG A 394       5.512  28.195 -15.054  1.00 10.00      A   
ATOM   3707  HN  ARG A 394       6.476  28.384 -15.077  1.00 10.00      A   
ATOM   3708  CA  ARG A 394       4.624  28.894 -15.975  1.00 10.00      A   
ATOM   3709  CB  ARG A 394       5.324  30.103 -16.597  1.00 10.00      A   
ATOM   3710  CG  ARG A 394       6.003  31.013 -15.590  1.00 10.00      A   
ATOM   3711  CD  ARG A 394       6.570  32.254 -16.257  1.00 10.00      A   
ATOM   3712  NE  ARG A 394       5.518  33.198 -16.622  1.00 10.00      A   
ATOM   3713  HE  ARG A 394       5.050  33.048 -17.474  1.00 10.00      A   
ATOM   3714  CZ  ARG A 394       5.167  34.243 -15.877  1.00 10.00      A   
ATOM   3715  NH1 ARG A 394       5.786  34.484 -14.724  1.00 10.00      A   
ATOM   3716 HH11 ARG A 394       6.551  33.860 -14.398  1.00 10.00      A   
ATOM   3717 HH12 ARG A 394       5.509  35.305 -14.144  1.00 10.00      A   
ATOM   3718  NH2 ARG A 394       4.188  35.039 -16.282  1.00 10.00      A   
ATOM   3719 HH21 ARG A 394       3.904  35.859 -15.702  1.00 10.00      A   
ATOM   3720 HH22 ARG A 394       3.698  34.851 -17.184  1.00 10.00      A   
ATOM   3721  C   ARG A 394       4.129  27.962 -17.073  1.00 10.00      A   
ATOM   3722  O   ARG A 394       2.969  28.031 -17.483  1.00 10.00      A   
ATOM   3723  N   ASN A 395       5.014  27.090 -17.543  1.00 10.00      A   
ATOM   3724  HN  ASN A 395       5.924  27.084 -17.171  1.00 10.00      A   
ATOM   3725  CA  ASN A 395       4.674  26.146 -18.598  1.00 10.00      A   
ATOM   3726  CB  ASN A 395       5.926  25.473 -19.168  1.00 10.00      A   
ATOM   3727  CG  ASN A 395       6.878  26.438 -19.856  1.00 10.00      A   
ATOM   3728  OD1 ASN A 395       8.081  26.207 -19.892  1.00 10.00      A   
ATOM   3729  ND2 ASN A 395       6.351  27.520 -20.411  1.00 10.00      A   
ATOM   3730 HD21 ASN A 395       5.378  27.648 -20.355  1.00 10.00      A   
ATOM   3731 HD22 ASN A 395       6.953  28.153 -20.851  1.00 10.00      A   
ATOM   3732  C   ASN A 395       3.701  25.092 -18.091  1.00 10.00      A   
ATOM   3733  O   ASN A 395       2.752  24.730 -18.782  1.00 10.00      A   
ATOM   3734  N   ARG A 396       3.936  24.609 -16.877  1.00 10.00      A   
ATOM   3735  HN  ARG A 396       4.708  24.944 -16.367  1.00 10.00      A   
ATOM   3736  CA  ARG A 396       3.082  23.593 -16.278  1.00 10.00      A   
ATOM   3737  CB  ARG A 396       3.868  22.303 -16.043  1.00 10.00      A   
ATOM   3738  CG  ARG A 396       4.353  21.617 -17.306  1.00 10.00      A   
ATOM   3739  CD  ARG A 396       3.338  20.612 -17.825  1.00 10.00      A   
ATOM   3740  NE  ARG A 396       2.104  21.251 -18.280  1.00 10.00      A   
ATOM   3741  HE  ARG A 396       1.337  21.245 -17.657  1.00 10.00      A   
ATOM   3742  CZ  ARG A 396       1.957  21.832 -19.472  1.00 10.00      A   
ATOM   3743  NH1 ARG A 396       2.962  21.863 -20.340  1.00 10.00      A   
ATOM   3744 HH11 ARG A 396       3.886  21.427 -20.102  1.00 10.00      A   
ATOM   3745 HH12 ARG A 396       2.835  22.322 -21.268  1.00 10.00      A   
ATOM   3746  NH2 ARG A 396       0.791  22.367 -19.806  1.00 10.00      A   
ATOM   3747 HH21 ARG A 396      -0.014  22.332 -19.143  1.00 10.00      A   
ATOM   3748 HH22 ARG A 396       0.675  22.827 -20.737  1.00 10.00      A   
ATOM   3749  C   ARG A 396       2.485  24.071 -14.959  1.00 10.00      A   
ATOM   3750  O   ARG A 396       2.961  23.696 -13.888  1.00 10.00      A   
ATOM   3751  N   PRO A 397       1.428  24.898 -15.009  1.00 10.00      A   
ATOM   3752  CA  PRO A 397       0.769  25.402 -13.802  1.00 10.00      A   
ATOM   3753  CB  PRO A 397       0.005  26.620 -14.318  1.00 10.00      A   
ATOM   3754  CG  PRO A 397      -0.327  26.278 -15.730  1.00 10.00      A   
ATOM   3755  CD  PRO A 397       0.798  25.417 -16.238  1.00 10.00      A   
ATOM   3756  C   PRO A 397      -0.203  24.365 -13.245  1.00 10.00      A   
ATOM   3757  O   PRO A 397      -0.877  24.589 -12.240  1.00 10.00      A   
ATOM   3758  N   ASN A 398      -0.255  23.224 -13.916  1.00 10.00      A   
ATOM   3759  HN  ASN A 398       0.316  23.120 -14.708  1.00 10.00      A   
ATOM   3760  CA  ASN A 398      -1.129  22.125 -13.532  1.00 10.00      A   
ATOM   3761  CB  ASN A 398      -1.733  21.480 -14.785  1.00 10.00      A   
ATOM   3762  CG  ASN A 398      -0.689  20.816 -15.671  1.00 10.00      A   
ATOM   3763  OD1 ASN A 398      -0.011  21.481 -16.457  1.00 10.00      A   
ATOM   3764  ND2 ASN A 398      -0.561  19.503 -15.560  1.00 10.00      A   
ATOM   3765 HD21 ASN A 398      -1.142  19.033 -14.924  1.00 10.00      A   
ATOM   3766 HD22 ASN A 398       0.119  19.053 -16.106  1.00 10.00      A   
ATOM   3767  C   ASN A 398      -0.366  21.078 -12.726  1.00 10.00      A   
ATOM   3768  O   ASN A 398      -0.897  20.004 -12.429  1.00 10.00      A   
ATOM   3769  N   MET A 399       0.875  21.391 -12.378  1.00 10.00      A   
ATOM   3770  HN  MET A 399       1.237  22.264 -12.638  1.00 10.00      A   
ATOM   3771  CA  MET A 399       1.711  20.475 -11.611  1.00 10.00      A   
ATOM   3772  CB  MET A 399       3.125  21.039 -11.471  1.00 10.00      A   
ATOM   3773  CG  MET A 399       4.192  19.987 -11.222  1.00 10.00      A   
ATOM   3774  SD  MET A 399       4.587  19.041 -12.706  1.00 10.00      A   
ATOM   3775  CE  MET A 399       5.534  20.248 -13.631  1.00 10.00      A   
ATOM   3776  C   MET A 399       1.112  20.220 -10.231  1.00 10.00      A   
ATOM   3777  O   MET A 399       0.796  21.159  -9.497  1.00 10.00      A   
ATOM   3778  N   THR A 400       0.950  18.947  -9.889  1.00 10.00      A   
ATOM   3779  HN  THR A 400       1.213  18.243 -10.523  1.00 10.00      A   
ATOM   3780  CA  THR A 400       0.390  18.562  -8.603  1.00 10.00      A   
ATOM   3781  CB  THR A 400      -0.681  17.468  -8.777  1.00 10.00      A   
ATOM   3782  OG1 THR A 400      -0.170  16.437  -9.634  1.00 10.00      A   
ATOM   3783  HG1 THR A 400      -0.849  16.179 -10.276  1.00 10.00      A   
ATOM   3784  CG2 THR A 400      -1.941  18.054  -9.397  1.00 10.00      A   
ATOM   3785  C   THR A 400       1.484  18.047  -7.671  1.00 10.00      A   
ATOM   3786  O   THR A 400       1.422  18.232  -6.455  1.00 10.00      A   
ATOM   3787  N   ARG A 401       2.488  17.406  -8.248  1.00 10.00      A   
ATOM   3788  HN  ARG A 401       2.486  17.290  -9.226  1.00 10.00      A   
ATOM   3789  CA  ARG A 401       3.590  16.860  -7.473  1.00 10.00      A   
ATOM   3790  CB  ARG A 401       3.513  15.338  -7.456  1.00 10.00      A   
ATOM   3791  CG  ARG A 401       2.411  14.793  -6.571  1.00 10.00      A   
ATOM   3792  CD  ARG A 401       1.777  13.558  -7.180  1.00 10.00      A   
ATOM   3793  NE  ARG A 401       0.659  13.881  -8.070  1.00 10.00      A   
ATOM   3794  HE  ARG A 401       0.844  14.476  -8.836  1.00 10.00      A   
ATOM   3795  CZ  ARG A 401      -0.578  13.421  -7.899  1.00 10.00      A   
ATOM   3796  NH1 ARG A 401      -0.861  12.627  -6.871  1.00 10.00      A   
ATOM   3797 HH11 ARG A 401      -1.827  12.257  -6.745  1.00 10.00      A   
ATOM   3798 HH12 ARG A 401      -0.118  12.364  -6.174  1.00 10.00      A   
ATOM   3799  NH2 ARG A 401      -1.540  13.745  -8.760  1.00 10.00      A   
ATOM   3800 HH21 ARG A 401      -2.510  13.384  -8.622  1.00 10.00      A   
ATOM   3801 HH22 ARG A 401      -1.331  14.361  -9.587  1.00 10.00      A   
ATOM   3802  C   ARG A 401       4.932  17.300  -8.029  1.00 10.00      A   
ATOM   3803  O   ARG A 401       5.347  16.863  -9.104  1.00 10.00      A   
ATOM   3804  N   PHE A 402       5.621  18.150  -7.286  1.00 10.00      A   
ATOM   3805  HN  PHE A 402       5.253  18.448  -6.422  1.00 10.00      A   
ATOM   3806  CA  PHE A 402       6.918  18.639  -7.713  1.00 10.00      A   
ATOM   3807  CB  PHE A 402       6.900  20.158  -7.891  1.00 10.00      A   
ATOM   3808  CG  PHE A 402       8.039  20.688  -8.718  1.00 10.00      A   
ATOM   3809  CD1 PHE A 402       8.039  20.538 -10.096  1.00 10.00      A   
ATOM   3810  CD2 PHE A 402       9.109  21.332  -8.120  1.00 10.00      A   
ATOM   3811  CE1 PHE A 402       9.082  21.018 -10.863  1.00 10.00      A   
ATOM   3812  CE2 PHE A 402      10.155  21.817  -8.881  1.00 10.00      A   
ATOM   3813  CZ  PHE A 402      10.141  21.660 -10.254  1.00 10.00      A   
ATOM   3814  C   PHE A 402       7.999  18.221  -6.726  1.00 10.00      A   
ATOM   3815  O   PHE A 402       8.273  18.918  -5.750  1.00 10.00      A   
ATOM   3816  N   ARG A 403       8.595  17.068  -6.976  1.00 10.00      A   
ATOM   3817  HN  ARG A 403       8.328  16.552  -7.769  1.00 10.00      A   
ATOM   3818  CA  ARG A 403       9.650  16.549  -6.122  1.00 10.00      A   
ATOM   3819  CB  ARG A 403       9.454  15.047  -5.892  1.00 10.00      A   
ATOM   3820  CG  ARG A 403       8.056  14.656  -5.435  1.00 10.00      A   
ATOM   3821  CD  ARG A 403       7.846  13.151  -5.512  1.00 10.00      A   
ATOM   3822  NE  ARG A 403       8.492  12.441  -4.412  1.00 10.00      A   
ATOM   3823  HE  ARG A 403       9.367  12.791  -4.092  1.00 10.00      A   
ATOM   3824  CZ  ARG A 403       7.980  11.364  -3.813  1.00 10.00      A   
ATOM   3825  NH1 ARG A 403       6.816  10.861  -4.207  1.00 10.00      A   
ATOM   3826 HH11 ARG A 403       6.292  11.300  -4.991  1.00 10.00      A   
ATOM   3827 HH12 ARG A 403       6.419  10.020  -3.727  1.00 10.00      A   
ATOM   3828  NH2 ARG A 403       8.637  10.787  -2.824  1.00 10.00      A   
ATOM   3829 HH21 ARG A 403       8.239   9.947  -2.347  1.00 10.00      A   
ATOM   3830 HH22 ARG A 403       9.558  11.175  -2.515  1.00 10.00      A   
ATOM   3831  C   ARG A 403      11.001  16.813  -6.776  1.00 10.00      A   
ATOM   3832  O   ARG A 403      11.349  16.185  -7.775  1.00 10.00      A   
ATOM   3833  N   LEU A 404      11.755  17.755  -6.231  1.00 10.00      A   
ATOM   3834  HN  LEU A 404      11.436  18.224  -5.431  1.00 10.00      A   
ATOM   3835  CA  LEU A 404      13.052  18.105  -6.789  1.00 10.00      A   
ATOM   3836  CB  LEU A 404      12.986  19.495  -7.422  1.00 10.00      A   
ATOM   3837  CG  LEU A 404      14.283  20.052  -8.011  1.00 10.00      A   
ATOM   3838  CD1 LEU A 404      14.763  19.200  -9.175  1.00 10.00      A   
ATOM   3839  CD2 LEU A 404      14.084  21.491  -8.448  1.00 10.00      A   
ATOM   3840  C   LEU A 404      14.130  18.072  -5.720  1.00 10.00      A   
ATOM   3841  O   LEU A 404      13.909  18.510  -4.588  1.00 10.00      A   
ATOM   3842  N   CYS A 405      15.292  17.547  -6.082  1.00 10.00      A   
ATOM   3843  HN  CYS A 405      15.395  17.198  -6.996  1.00 10.00      A   
ATOM   3844  CA  CYS A 405      16.412  17.465  -5.163  1.00 10.00      A   
ATOM   3845  CB  CYS A 405      16.357  16.168  -4.358  1.00 10.00      A   
ATOM   3846  SG  CYS A 405      17.620  16.041  -3.068  1.00 10.00      A   
ATOM   3847  HG  CYS A 405      18.803  16.302  -3.620  1.00 10.00      A   
ATOM   3848  C   CYS A 405      17.745  17.566  -5.890  1.00 10.00      A   
ATOM   3849  O   CYS A 405      17.906  17.064  -7.006  1.00 10.00      A   
ATOM   3850  N   ILE A 406      18.690  18.229  -5.246  1.00 10.00      A   
ATOM   3851  HN  ILE A 406      18.484  18.606  -4.366  1.00 10.00      A   
ATOM   3852  CA  ILE A 406      20.026  18.398  -5.787  1.00 10.00      A   
ATOM   3853  CB  ILE A 406      20.509  19.866  -5.657  1.00 10.00      A   
ATOM   3854  CG1 ILE A 406      19.445  20.829  -6.204  1.00 10.00      A   
ATOM   3855  CG2 ILE A 406      21.831  20.068  -6.388  1.00 10.00      A   
ATOM   3856  CD1 ILE A 406      19.819  22.293  -6.087  1.00 10.00      A   
ATOM   3857  C   ILE A 406      20.968  17.476  -5.016  1.00 10.00      A   
ATOM   3858  O   ILE A 406      20.715  17.168  -3.847  1.00 10.00      A   
ATOM   3859  N   ILE A 407      22.018  17.005  -5.675  1.00 10.00      A   
ATOM   3860  HN  ILE A 407      22.139  17.251  -6.621  1.00 10.00      A   
ATOM   3861  CA  ILE A 407      22.984  16.114  -5.036  1.00 10.00      A   
ATOM   3862  CB  ILE A 407      24.018  15.558  -6.040  1.00 10.00      A   
ATOM   3863  CG1 ILE A 407      23.303  14.893  -7.224  1.00 10.00      A   
ATOM   3864  CG2 ILE A 407      24.956  14.568  -5.360  1.00 10.00      A   
ATOM   3865  CD1 ILE A 407      22.419  13.724  -6.841  1.00 10.00      A   
ATOM   3866  C   ILE A 407      23.691  16.806  -3.865  1.00 10.00      A   
ATOM   3867  O   ILE A 407      23.858  16.219  -2.795  1.00 10.00      A   
ATOM   3868  N   GLU A 408      24.111  18.043  -4.067  1.00 10.00      A   
ATOM   3869  HN  GLU A 408      23.981  18.459  -4.943  1.00 10.00      A   
ATOM   3870  CA  GLU A 408      24.772  18.795  -3.016  1.00 10.00      A   
ATOM   3871  CB  GLU A 408      25.975  19.554  -3.571  1.00 10.00      A   
ATOM   3872  CG  GLU A 408      27.044  19.853  -2.533  1.00 10.00      A   
ATOM   3873  CD  GLU A 408      27.547  18.601  -1.850  1.00 10.00      A   
ATOM   3874  OE1 GLU A 408      27.797  17.602  -2.552  1.00 10.00      A   
ATOM   3875  OE2 GLU A 408      27.698  18.606  -0.608  1.00 10.00      A   
ATOM   3876  C   GLU A 408      23.785  19.759  -2.363  1.00 10.00      A   
ATOM   3877  O   GLU A 408      23.137  20.554  -3.044  1.00 10.00      A   
ATOM   3878  N   PRO A 409      23.648  19.690  -1.033  1.00 10.00      A   
ATOM   3879  CA  PRO A 409      22.729  20.552  -0.292  1.00 10.00      A   
ATOM   3880  CB  PRO A 409      22.643  19.866   1.072  1.00 10.00      A   
ATOM   3881  CG  PRO A 409      23.956  19.186   1.233  1.00 10.00      A   
ATOM   3882  CD  PRO A 409      24.393  18.779  -0.147  1.00 10.00      A   
ATOM   3883  C   PRO A 409      23.282  21.967  -0.136  1.00 10.00      A   
ATOM   3884  O   PRO A 409      24.497  22.171  -0.163  1.00 10.00      A   
ATOM   3885  N   LYS A 410      22.379  22.936   0.013  1.00 10.00      A   
ATOM   3886  HN  LYS A 410      21.427  22.699   0.009  1.00 10.00      A   
ATOM   3887  CA  LYS A 410      22.751  24.347   0.178  1.00 10.00      A   
ATOM   3888  CB  LYS A 410      23.654  24.561   1.397  1.00 10.00      A   
ATOM   3889  CG  LYS A 410      23.076  24.058   2.706  1.00 10.00      A   
ATOM   3890  CD  LYS A 410      24.143  24.013   3.786  1.00 10.00      A   
ATOM   3891  CE  LYS A 410      23.613  23.373   5.054  1.00 10.00      A   
ATOM   3892  NZ  LYS A 410      24.694  23.109   6.032  1.00 10.00      A   
ATOM   3893  HZ1 LYS A 410      25.101  24.004   6.368  1.00 10.00      A   
ATOM   3894  HZ2 LYS A 410      25.446  22.540   5.593  1.00 10.00      A   
ATOM   3895  HZ3 LYS A 410      24.316  22.588   6.848  1.00 10.00      A   
ATOM   3896  C   LYS A 410      23.409  24.910  -1.082  1.00 10.00      A   
ATOM   3897  O   LYS A 410      24.108  25.926  -1.032  1.00 10.00      A   
ATOM   3898  N   ALA A 411      23.186  24.247  -2.208  1.00 10.00      A   
ATOM   3899  HN  ALA A 411      22.635  23.437  -2.183  1.00 10.00      A   
ATOM   3900  CA  ALA A 411      23.752  24.690  -3.472  1.00 10.00      A   
ATOM   3901  CB  ALA A 411      23.959  23.512  -4.412  1.00 10.00      A   
ATOM   3902  C   ALA A 411      22.868  25.743  -4.126  1.00 10.00      A   
ATOM   3903  O   ALA A 411      21.700  25.487  -4.432  1.00 10.00      A   
ATOM   3904  N   PRO A 412      23.401  26.952  -4.329  1.00 10.00      A   
ATOM   3905  CA  PRO A 412      22.656  28.040  -4.955  1.00 10.00      A   
ATOM   3906  CB  PRO A 412      23.426  29.276  -4.497  1.00 10.00      A   
ATOM   3907  CG  PRO A 412      24.836  28.806  -4.370  1.00 10.00      A   
ATOM   3908  CD  PRO A 412      24.770  27.358  -3.959  1.00 10.00      A   
ATOM   3909  C   PRO A 412      22.682  27.937  -6.478  1.00 10.00      A   
ATOM   3910  O   PRO A 412      23.187  26.958  -7.039  1.00 10.00      A   
ATOM   3911  N   ASP A 413      22.115  28.943  -7.133  1.00 10.00      A   
ATOM   3912  HN  ASP A 413      21.697  29.669  -6.616  1.00 10.00      A   
ATOM   3913  CA  ASP A 413      22.079  29.006  -8.591  1.00 10.00      A   
ATOM   3914  CB  ASP A 413      21.418  30.313  -9.035  1.00 10.00      A   
ATOM   3915  CG  ASP A 413      21.010  30.304 -10.490  1.00 10.00      A   
ATOM   3916  OD1 ASP A 413      21.903  30.292 -11.358  1.00 10.00      A   
ATOM   3917  OD2 ASP A 413      19.793  30.330 -10.771  1.00 10.00      A   
ATOM   3918  C   ASP A 413      23.502  28.927  -9.144  1.00 10.00      A   
ATOM   3919  O   ASP A 413      24.424  29.508  -8.573  1.00 10.00      A   
ATOM   3920  N   TYR A 414      23.690  28.204 -10.240  1.00 10.00      A   
ATOM   3921  HN  TYR A 414      22.923  27.762 -10.669  1.00 10.00      A   
ATOM   3922  CA  TYR A 414      25.025  28.063 -10.813  1.00 10.00      A   
ATOM   3923  CB  TYR A 414      25.242  26.684 -11.448  1.00 10.00      A   
ATOM   3924  CG  TYR A 414      24.588  26.480 -12.800  1.00 10.00      A   
ATOM   3925  CD1 TYR A 414      25.289  26.726 -13.976  1.00 10.00      A   
ATOM   3926  CD2 TYR A 414      23.279  26.031 -12.904  1.00 10.00      A   
ATOM   3927  CE1 TYR A 414      24.703  26.534 -15.211  1.00 10.00      A   
ATOM   3928  CE2 TYR A 414      22.686  25.836 -14.138  1.00 10.00      A   
ATOM   3929  CZ  TYR A 414      23.402  26.090 -15.288  1.00 10.00      A   
ATOM   3930  OH  TYR A 414      22.816  25.896 -16.519  1.00 10.00      A   
ATOM   3931  HH  TYR A 414      21.884  25.633 -16.394  1.00 10.00      A   
ATOM   3932  C   TYR A 414      25.374  29.192 -11.778  1.00 10.00      A   
ATOM   3933  O   TYR A 414      26.518  29.308 -12.218  1.00 10.00      A   
ATOM   3934  N   LEU A 415      24.394  30.020 -12.103  1.00 10.00      A   
ATOM   3935  HN  LEU A 415      23.489  29.879 -11.725  1.00 10.00      A   
ATOM   3936  CA  LEU A 415      24.616  31.135 -13.011  1.00 10.00      A   
ATOM   3937  CB  LEU A 415      23.601  31.133 -14.158  1.00 10.00      A   
ATOM   3938  CG  LEU A 415      23.847  30.110 -15.268  1.00 10.00      A   
ATOM   3939  CD1 LEU A 415      22.784  30.223 -16.347  1.00 10.00      A   
ATOM   3940  CD2 LEU A 415      25.240  30.279 -15.860  1.00 10.00      A   
ATOM   3941  C   LEU A 415      24.604  32.471 -12.278  1.00 10.00      A   
ATOM   3942  O   LEU A 415      25.548  33.252 -12.388  1.00 10.00      A   
ATOM   3943  N   THR A 416      23.544  32.725 -11.520  1.00 10.00      A   
ATOM   3944  HN  THR A 416      22.822  32.056 -11.454  1.00 10.00      A   
ATOM   3945  CA  THR A 416      23.426  33.977 -10.782  1.00 10.00      A   
ATOM   3946  CB  THR A 416      21.956  34.440 -10.682  1.00 10.00      A   
ATOM   3947  OG1 THR A 416      21.120  33.315 -10.391  1.00 10.00      A   
ATOM   3948  HG1 THR A 416      20.280  33.625 -10.026  1.00 10.00      A   
ATOM   3949  CG2 THR A 416      21.497  35.077 -11.985  1.00 10.00      A   
ATOM   3950  C   THR A 416      24.025  33.848  -9.378  1.00 10.00      A   
ATOM   3951  O   THR A 416      24.248  34.848  -8.692  1.00 10.00      A   
ATOM   3952  N   LEU A 417      24.274  32.604  -8.960  1.00 10.00      A   
ATOM   3953  HN  LEU A 417      24.064  31.856  -9.558  1.00 10.00      A   
ATOM   3954  CA  LEU A 417      24.851  32.308  -7.640  1.00 10.00      A   
ATOM   3955  CB  LEU A 417      26.266  32.889  -7.499  1.00 10.00      A   
ATOM   3956  CG  LEU A 417      27.262  32.540  -8.607  1.00 10.00      A   
ATOM   3957  CD1 LEU A 417      28.605  33.204  -8.345  1.00 10.00      A   
ATOM   3958  CD2 LEU A 417      27.428  31.035  -8.724  1.00 10.00      A   
ATOM   3959  C   LEU A 417      23.950  32.802  -6.508  1.00 10.00      A   
ATOM   3960  O   LEU A 417      24.420  33.139  -5.421  1.00 10.00      A   
ATOM   3961  N   GLU A 418      22.655  32.830  -6.772  1.00 10.00      A   
ATOM   3962  HN  GLU A 418      22.341  32.527  -7.649  1.00 10.00      A   
ATOM   3963  CA  GLU A 418      21.680  33.285  -5.793  1.00 10.00      A   
ATOM   3964  CB  GLU A 418      20.834  34.418  -6.385  1.00 10.00      A   
ATOM   3965  CG  GLU A 418      21.651  35.602  -6.871  1.00 10.00      A   
ATOM   3966  CD  GLU A 418      20.795  36.755  -7.340  1.00 10.00      A   
ATOM   3967  OE1 GLU A 418      20.140  36.627  -8.396  1.00 10.00      A   
ATOM   3968  OE2 GLU A 418      20.782  37.803  -6.658  1.00 10.00      A   
ATOM   3969  C   GLU A 418      20.788  32.129  -5.360  1.00 10.00      A   
ATOM   3970  O   GLU A 418      20.690  31.123  -6.062  1.00 10.00      A   
ATOM   3971  N   PRO A 419      20.160  32.241  -4.179  1.00 10.00      A   
ATOM   3972  CA  PRO A 419      19.257  31.207  -3.659  1.00 10.00      A   
ATOM   3973  CB  PRO A 419      18.782  31.786  -2.323  1.00 10.00      A   
ATOM   3974  CG  PRO A 419      19.831  32.772  -1.946  1.00 10.00      A   
ATOM   3975  CD  PRO A 419      20.301  33.367  -3.237  1.00 10.00      A   
ATOM   3976  C   PRO A 419      18.058  30.989  -4.585  1.00 10.00      A   
ATOM   3977  O   PRO A 419      17.627  31.908  -5.284  1.00 10.00      A   
ATOM   3978  N   LEU A 420      17.513  29.778  -4.572  1.00 10.00      A   
ATOM   3979  HN  LEU A 420      17.888  29.096  -3.973  1.00 10.00      A   
ATOM   3980  CA  LEU A 420      16.372  29.433  -5.419  1.00 10.00      A   
ATOM   3981  CB  LEU A 420      16.353  27.926  -5.704  1.00 10.00      A   
ATOM   3982  CG  LEU A 420      17.405  27.396  -6.678  1.00 10.00      A   
ATOM   3983  CD1 LEU A 420      17.436  25.877  -6.655  1.00 10.00      A   
ATOM   3984  CD2 LEU A 420      17.136  27.897  -8.087  1.00 10.00      A   
ATOM   3985  C   LEU A 420      15.045  29.867  -4.795  1.00 10.00      A   
ATOM   3986  O   LEU A 420      13.982  29.345  -5.147  1.00 10.00      A   
ATOM   3987  N   ASP A 421      15.113  30.825  -3.874  1.00 10.00      A   
ATOM   3988  HN  ASP A 421      15.992  31.194  -3.645  1.00 10.00      A   
ATOM   3989  CA  ASP A 421      13.927  31.338  -3.188  1.00 10.00      A   
ATOM   3990  CB  ASP A 421      14.304  32.479  -2.232  1.00 10.00      A   
ATOM   3991  CG  ASP A 421      14.963  32.009  -0.945  1.00 10.00      A   
ATOM   3992  OD1 ASP A 421      14.304  31.327  -0.138  1.00 10.00      A   
ATOM   3993  OD2 ASP A 421      16.144  32.341  -0.724  1.00 10.00      A   
ATOM   3994  C   ASP A 421      12.877  31.830  -4.178  1.00 10.00      A   
ATOM   3995  O   ASP A 421      11.690  31.524  -4.049  1.00 10.00      A   
ATOM   3996  N   ILE A 422      13.317  32.584  -5.177  1.00 10.00      A   
ATOM   3997  HN  ILE A 422      14.274  32.776  -5.246  1.00 10.00      A   
ATOM   3998  CA  ILE A 422      12.406  33.119  -6.179  1.00 10.00      A   
ATOM   3999  CB  ILE A 422      12.965  34.375  -6.881  1.00 10.00      A   
ATOM   4000  CG1 ILE A 422      14.375  34.124  -7.425  1.00 10.00      A   
ATOM   4001  CG2 ILE A 422      12.956  35.559  -5.925  1.00 10.00      A   
ATOM   4002  CD1 ILE A 422      14.908  35.242  -8.298  1.00 10.00      A   
ATOM   4003  C   ILE A 422      12.008  32.062  -7.207  1.00 10.00      A   
ATOM   4004  O   ILE A 422      10.910  32.112  -7.765  1.00 10.00      A   
ATOM   4005  N   GLY A 423      12.893  31.096  -7.438  1.00 10.00      A   
ATOM   4006  HN  GLY A 423      13.750  31.101  -6.961  1.00 10.00      A   
ATOM   4007  CA  GLY A 423      12.604  30.039  -8.386  1.00 10.00      A   
ATOM   4008  C   GLY A 423      11.505  29.135  -7.872  1.00 10.00      A   
ATOM   4009  O   GLY A 423      10.508  28.901  -8.552  1.00 10.00      A   
ATOM   4010  N   PHE A 424      11.679  28.644  -6.652  1.00 10.00      A   
ATOM   4011  HN  PHE A 424      12.499  28.873  -6.151  1.00 10.00      A   
ATOM   4012  CA  PHE A 424      10.687  27.774  -6.034  1.00 10.00      A   
ATOM   4013  CB  PHE A 424      11.243  27.138  -4.760  1.00 10.00      A   
ATOM   4014  CG  PHE A 424      11.802  25.758  -4.951  1.00 10.00      A   
ATOM   4015  CD1 PHE A 424      13.155  25.516  -4.775  1.00 10.00      A   
ATOM   4016  CD2 PHE A 424      10.975  24.704  -5.309  1.00 10.00      A   
ATOM   4017  CE1 PHE A 424      13.676  24.248  -4.950  1.00 10.00      A   
ATOM   4018  CE2 PHE A 424      11.487  23.432  -5.485  1.00 10.00      A   
ATOM   4019  CZ  PHE A 424      12.839  23.207  -5.307  1.00 10.00      A   
ATOM   4020  C   PHE A 424       9.422  28.563  -5.720  1.00 10.00      A   
ATOM   4021  O   PHE A 424       8.322  28.011  -5.693  1.00 10.00      A   
ATOM   4022  N   GLY A 425       9.594  29.862  -5.496  1.00 10.00      A   
ATOM   4023  HN  GLY A 425      10.501  30.235  -5.528  1.00 10.00      A   
ATOM   4024  CA  GLY A 425       8.469  30.731  -5.199  1.00 10.00      A   
ATOM   4025  C   GLY A 425       7.497  30.825  -6.352  1.00 10.00      A   
ATOM   4026  O   GLY A 425       6.294  30.986  -6.144  1.00 10.00      A   
ATOM   4027  N   ALA A 426       8.016  30.736  -7.569  1.00 10.00      A   
ATOM   4028  HN  ALA A 426       8.988  30.633  -7.673  1.00 10.00      A   
ATOM   4029  CA  ALA A 426       7.182  30.799  -8.755  1.00 10.00      A   
ATOM   4030  CB  ALA A 426       8.032  31.093  -9.982  1.00 10.00      A   
ATOM   4031  C   ALA A 426       6.410  29.494  -8.934  1.00 10.00      A   
ATOM   4032  O   ALA A 426       5.300  29.485  -9.464  1.00 10.00      A   
ATOM   4033  N   ILE A 427       7.002  28.398  -8.467  1.00 10.00      A   
ATOM   4034  HN  ILE A 427       7.880  28.479  -8.041  1.00 10.00      A   
ATOM   4035  CA  ILE A 427       6.379  27.083  -8.567  1.00 10.00      A   
ATOM   4036  CB  ILE A 427       7.286  25.975  -7.974  1.00 10.00      A   
ATOM   4037  CG1 ILE A 427       8.657  25.970  -8.658  1.00 10.00      A   
ATOM   4038  CG2 ILE A 427       6.624  24.605  -8.087  1.00 10.00      A   
ATOM   4039  CD1 ILE A 427       8.626  25.535 -10.109  1.00 10.00      A   
ATOM   4040  C   ILE A 427       5.038  27.073  -7.841  1.00 10.00      A   
ATOM   4041  O   ILE A 427       4.002  26.803  -8.440  1.00 10.00      A   
ATOM   4042  N   VAL A 428       5.060  27.404  -6.557  1.00 10.00      A   
ATOM   4043  HN  VAL A 428       5.918  27.634  -6.137  1.00 10.00      A   
ATOM   4044  CA  VAL A 428       3.841  27.420  -5.750  1.00 10.00      A   
ATOM   4045  CB  VAL A 428       4.153  27.546  -4.245  1.00 10.00      A   
ATOM   4046  CG1 VAL A 428       4.966  26.353  -3.778  1.00 10.00      A   
ATOM   4047  CG2 VAL A 428       4.881  28.847  -3.935  1.00 10.00      A   
ATOM   4048  C   VAL A 428       2.880  28.529  -6.173  1.00 10.00      A   
ATOM   4049  O   VAL A 428       1.692  28.489  -5.856  1.00 10.00      A   
ATOM   4050  N   GLU A 429       3.402  29.515  -6.886  1.00 10.00      A   
ATOM   4051  HN  GLU A 429       4.352  29.487  -7.109  1.00 10.00      A   
ATOM   4052  CA  GLU A 429       2.599  30.635  -7.346  1.00 10.00      A   
ATOM   4053  CB  GLU A 429       3.503  31.811  -7.719  1.00 10.00      A   
ATOM   4054  CG  GLU A 429       2.758  33.109  -7.966  1.00 10.00      A   
ATOM   4055  CD  GLU A 429       3.607  34.140  -8.680  1.00 10.00      A   
ATOM   4056  OE1 GLU A 429       4.554  34.676  -8.063  1.00 10.00      A   
ATOM   4057  OE2 GLU A 429       3.325  34.429  -9.859  1.00 10.00      A   
ATOM   4058  C   GLU A 429       1.733  30.240  -8.539  1.00 10.00      A   
ATOM   4059  O   GLU A 429       0.551  30.578  -8.602  1.00 10.00      A   
ATOM   4060  N   HIS A 430       2.330  29.524  -9.481  1.00 10.00      A   
ATOM   4061  HN  HIS A 430       3.276  29.285  -9.372  1.00 10.00      A   
ATOM   4062  CA  HIS A 430       1.619  29.090 -10.680  1.00 10.00      A   
ATOM   4063  CB  HIS A 430       2.577  28.992 -11.873  1.00 10.00      A   
ATOM   4064  CG  HIS A 430       3.112  30.321 -12.337  1.00 10.00      A   
ATOM   4065  ND1 HIS A 430       2.692  30.887 -13.517  1.00 10.00      A   
ATOM   4066  CD2 HIS A 430       4.001  31.155 -11.738  1.00 10.00      A   
ATOM   4067  CE1 HIS A 430       3.321  32.045 -13.610  1.00 10.00      A   
ATOM   4068  NE2 HIS A 430       4.122  32.249 -12.560  1.00 10.00      A   
ATOM   4069  HE2 HIS A 430       4.690  33.037 -12.401  1.00 10.00      A   
ATOM   4070  C   HIS A 430       0.898  27.762 -10.454  1.00 10.00      A   
ATOM   4071  O   HIS A 430      -0.224  27.568 -10.923  1.00 10.00      A   
ATOM   4072  N   CYS A 431       1.540  26.852  -9.734  1.00 10.00      A   
ATOM   4073  HN  CYS A 431       2.432  27.060  -9.373  1.00 10.00      A   
ATOM   4074  CA  CYS A 431       0.948  25.553  -9.451  1.00 10.00      A   
ATOM   4075  CB  CYS A 431       2.030  24.484  -9.305  1.00 10.00      A   
ATOM   4076  SG  CYS A 431       3.251  24.500 -10.636  1.00 10.00      A   
ATOM   4077  HG  CYS A 431       3.241  25.711 -11.174  1.00 10.00      A   
ATOM   4078  C   CYS A 431       0.090  25.630  -8.197  1.00 10.00      A   
ATOM   4079  O   CYS A 431       0.561  25.384  -7.088  1.00 10.00      A   
ATOM   4080  N   LYS A 432      -1.174  25.980  -8.383  1.00 10.00      A   
ATOM   4081  HN  LYS A 432      -1.491  26.153  -9.295  1.00 10.00      A   
ATOM   4082  CA  LYS A 432      -2.105  26.113  -7.273  1.00 10.00      A   
ATOM   4083  CB  LYS A 432      -3.261  27.044  -7.648  1.00 10.00      A   
ATOM   4084  CG  LYS A 432      -2.940  28.011  -8.777  1.00 10.00      A   
ATOM   4085  CD  LYS A 432      -3.223  29.449  -8.381  1.00 10.00      A   
ATOM   4086  CE  LYS A 432      -3.177  30.363  -9.594  1.00 10.00      A   
ATOM   4087  NZ  LYS A 432      -4.183  29.968 -10.615  1.00 10.00      A   
ATOM   4088  HZ1 LYS A 432      -4.772  30.787 -10.872  1.00 10.00      A   
ATOM   4089  HZ2 LYS A 432      -4.799  29.219 -10.240  1.00 10.00      A   
ATOM   4090  HZ3 LYS A 432      -3.708  29.613 -11.470  1.00 10.00      A   
ATOM   4091  C   LYS A 432      -2.642  24.756  -6.834  1.00 10.00      A   
ATOM   4092  O   LYS A 432      -3.198  24.618  -5.742  1.00 10.00      A   
ATOM   4093  N   ASP A 433      -2.479  23.757  -7.688  1.00 10.00      A   
ATOM   4094  HN  ASP A 433      -2.045  23.930  -8.550  1.00 10.00      A   
ATOM   4095  CA  ASP A 433      -2.943  22.410  -7.378  1.00 10.00      A   
ATOM   4096  CB  ASP A 433      -3.549  21.739  -8.610  1.00 10.00      A   
ATOM   4097  CG  ASP A 433      -5.001  21.343  -8.415  1.00 10.00      A   
ATOM   4098  OD1 ASP A 433      -5.688  21.078  -9.427  1.00 10.00      A   
ATOM   4099  OD2 ASP A 433      -5.472  21.305  -7.257  1.00 10.00      A   
ATOM   4100  C   ASP A 433      -1.804  21.561  -6.829  1.00 10.00      A   
ATOM   4101  O   ASP A 433      -1.917  20.339  -6.732  1.00 10.00      A   
ATOM   4102  N   LEU A 434      -0.711  22.222  -6.471  1.00 10.00      A   
ATOM   4103  HN  LEU A 434      -0.691  23.197  -6.574  1.00 10.00      A   
ATOM   4104  CA  LEU A 434       0.459  21.553  -5.926  1.00 10.00      A   
ATOM   4105  CB  LEU A 434       1.627  22.540  -5.831  1.00 10.00      A   
ATOM   4106  CG  LEU A 434       3.017  21.939  -5.620  1.00 10.00      A   
ATOM   4107  CD1 LEU A 434       3.437  21.130  -6.836  1.00 10.00      A   
ATOM   4108  CD2 LEU A 434       4.027  23.035  -5.333  1.00 10.00      A   
ATOM   4109  C   LEU A 434       0.150  20.978  -4.549  1.00 10.00      A   
ATOM   4110  O   LEU A 434      -0.051  21.717  -3.587  1.00 10.00      A   
ATOM   4111  N   ARG A 435       0.107  19.655  -4.464  1.00 10.00      A   
ATOM   4112  HN  ARG A 435       0.280  19.119  -5.270  1.00 10.00      A   
ATOM   4113  CA  ARG A 435      -0.185  18.981  -3.207  1.00 10.00      A   
ATOM   4114  CB  ARG A 435      -1.110  17.784  -3.433  1.00 10.00      A   
ATOM   4115  CG  ARG A 435      -2.521  18.145  -3.865  1.00 10.00      A   
ATOM   4116  CD  ARG A 435      -3.495  17.019  -3.550  1.00 10.00      A   
ATOM   4117  NE  ARG A 435      -3.173  15.786  -4.271  1.00 10.00      A   
ATOM   4118  HE  ARG A 435      -3.242  15.810  -5.251  1.00 10.00      A   
ATOM   4119  CZ  ARG A 435      -2.817  14.640  -3.677  1.00 10.00      A   
ATOM   4120  NH1 ARG A 435      -2.740  14.562  -2.354  1.00 10.00      A   
ATOM   4121 HH11 ARG A 435      -2.964  15.399  -1.758  1.00 10.00      A   
ATOM   4122 HH12 ARG A 435      -2.455  13.667  -1.898  1.00 10.00      A   
ATOM   4123  NH2 ARG A 435      -2.547  13.568  -4.408  1.00 10.00      A   
ATOM   4124 HH21 ARG A 435      -2.264  12.671  -3.944  1.00 10.00      A   
ATOM   4125 HH22 ARG A 435      -2.613  13.609  -5.445  1.00 10.00      A   
ATOM   4126  C   ARG A 435       1.091  18.513  -2.523  1.00 10.00      A   
ATOM   4127  O   ARG A 435       1.161  18.446  -1.295  1.00 10.00      A   
ATOM   4128  N   ARG A 436       2.097  18.187  -3.318  1.00 10.00      A   
ATOM   4129  HN  ARG A 436       1.992  18.274  -4.289  1.00 10.00      A   
ATOM   4130  CA  ARG A 436       3.360  17.712  -2.778  1.00 10.00      A   
ATOM   4131  CB  ARG A 436       3.503  16.211  -3.018  1.00 10.00      A   
ATOM   4132  CG  ARG A 436       4.637  15.569  -2.240  1.00 10.00      A   
ATOM   4133  CD  ARG A 436       4.591  14.054  -2.349  1.00 10.00      A   
ATOM   4134  NE  ARG A 436       5.638  13.421  -1.551  1.00 10.00      A   
ATOM   4135  HE  ARG A 436       6.308  14.010  -1.140  1.00 10.00      A   
ATOM   4136  CZ  ARG A 436       5.735  12.109  -1.349  1.00 10.00      A   
ATOM   4137  NH1 ARG A 436       4.853  11.277  -1.879  1.00 10.00      A   
ATOM   4138 HH11 ARG A 436       4.950  10.249  -1.711  1.00 10.00      A   
ATOM   4139 HH12 ARG A 436       4.067  11.636  -2.461  1.00 10.00      A   
ATOM   4140  NH2 ARG A 436       6.721  11.620  -0.608  1.00 10.00      A   
ATOM   4141 HH21 ARG A 436       7.425  12.254  -0.179  1.00 10.00      A   
ATOM   4142 HH22 ARG A 436       6.792  10.580  -0.456  1.00 10.00      A   
ATOM   4143  C   ARG A 436       4.531  18.462  -3.393  1.00 10.00      A   
ATOM   4144  O   ARG A 436       4.641  18.565  -4.617  1.00 10.00      A   
ATOM   4145  N   LEU A 437       5.400  18.986  -2.536  1.00 10.00      A   
ATOM   4146  HN  LEU A 437       5.253  18.863  -1.569  1.00 10.00      A   
ATOM   4147  CA  LEU A 437       6.568  19.737  -2.976  1.00 10.00      A   
ATOM   4148  CB  LEU A 437       6.287  21.243  -2.904  1.00 10.00      A   
ATOM   4149  CG  LEU A 437       7.452  22.168  -3.262  1.00 10.00      A   
ATOM   4150  CD1 LEU A 437       7.680  22.208  -4.767  1.00 10.00      A   
ATOM   4151  CD2 LEU A 437       7.215  23.563  -2.712  1.00 10.00      A   
ATOM   4152  C   LEU A 437       7.792  19.393  -2.126  1.00 10.00      A   
ATOM   4153  O   LEU A 437       7.684  19.174  -0.915  1.00 10.00      A   
ATOM   4154  N   SER A 438       8.946  19.336  -2.773  1.00 10.00      A   
ATOM   4155  HN  SER A 438       8.955  19.500  -3.740  1.00 10.00      A   
ATOM   4156  CA  SER A 438      10.201  19.040  -2.099  1.00 10.00      A   
ATOM   4157  CB  SER A 438      10.755  17.695  -2.577  1.00 10.00      A   
ATOM   4158  OG  SER A 438       9.742  16.701  -2.580  1.00 10.00      A   
ATOM   4159  HG  SER A 438      10.138  15.835  -2.765  1.00 10.00      A   
ATOM   4160  C   SER A 438      11.205  20.162  -2.366  1.00 10.00      A   
ATOM   4161  O   SER A 438      11.515  20.472  -3.518  1.00 10.00      A   
ATOM   4162  N   LEU A 439      11.704  20.772  -1.299  1.00 10.00      A   
ATOM   4163  HN  LEU A 439      11.430  20.469  -0.406  1.00 10.00      A   
ATOM   4164  CA  LEU A 439      12.655  21.875  -1.417  1.00 10.00      A   
ATOM   4165  CB  LEU A 439      12.488  22.848  -0.247  1.00 10.00      A   
ATOM   4166  CG  LEU A 439      11.128  23.538  -0.125  1.00 10.00      A   
ATOM   4167  CD1 LEU A 439      11.094  24.423   1.110  1.00 10.00      A   
ATOM   4168  CD2 LEU A 439      10.822  24.352  -1.372  1.00 10.00      A   
ATOM   4169  C   LEU A 439      14.097  21.377  -1.485  1.00 10.00      A   
ATOM   4170  O   LEU A 439      14.465  20.414  -0.804  1.00 10.00      A   
ATOM   4171  N   SER A 440      14.914  22.040  -2.300  1.00 10.00      A   
ATOM   4172  HN  SER A 440      14.569  22.800  -2.814  1.00 10.00      A   
ATOM   4173  CA  SER A 440      16.310  21.663  -2.456  1.00 10.00      A   
ATOM   4174  CB  SER A 440      16.436  20.531  -3.478  1.00 10.00      A   
ATOM   4175  OG  SER A 440      15.510  20.701  -4.537  1.00 10.00      A   
ATOM   4176  HG  SER A 440      14.759  20.103  -4.405  1.00 10.00      A   
ATOM   4177  C   SER A 440      17.159  22.852  -2.893  1.00 10.00      A   
ATOM   4178  O   SER A 440      16.693  23.722  -3.630  1.00 10.00      A   
ATOM   4179  N   GLY A 441      18.401  22.883  -2.431  1.00 10.00      A   
ATOM   4180  HN  GLY A 441      18.703  22.179  -1.823  1.00 10.00      A   
ATOM   4181  CA  GLY A 441      19.300  23.956  -2.787  1.00 10.00      A   
ATOM   4182  C   GLY A 441      19.392  25.003  -1.701  1.00 10.00      A   
ATOM   4183  O   GLY A 441      18.876  24.812  -0.601  1.00 10.00      A   
ATOM   4184  N   LEU A 442      20.067  26.099  -2.001  1.00 10.00      A   
ATOM   4185  HN  LEU A 442      20.468  26.185  -2.892  1.00 10.00      A   
ATOM   4186  CA  LEU A 442      20.213  27.184  -1.047  1.00 10.00      A   
ATOM   4187  CB  LEU A 442      21.404  28.077  -1.401  1.00 10.00      A   
ATOM   4188  CG  LEU A 442      21.758  29.159  -0.376  1.00 10.00      A   
ATOM   4189  CD1 LEU A 442      22.152  28.531   0.954  1.00 10.00      A   
ATOM   4190  CD2 LEU A 442      22.874  30.053  -0.897  1.00 10.00      A   
ATOM   4191  C   LEU A 442      18.932  27.997  -0.997  1.00 10.00      A   
ATOM   4192  O   LEU A 442      18.592  28.701  -1.949  1.00 10.00      A   
ATOM   4193  N   LEU A 443      18.211  27.860   0.099  1.00 10.00      A   
ATOM   4194  HN  LEU A 443      18.525  27.252   0.803  1.00 10.00      A   
ATOM   4195  CA  LEU A 443      16.963  28.573   0.292  1.00 10.00      A   
ATOM   4196  CB  LEU A 443      15.791  27.594   0.227  1.00 10.00      A   
ATOM   4197  CG  LEU A 443      15.687  26.742  -1.039  1.00 10.00      A   
ATOM   4198  CD1 LEU A 443      14.791  25.540  -0.793  1.00 10.00      A   
ATOM   4199  CD2 LEU A 443      15.158  27.573  -2.197  1.00 10.00      A   
ATOM   4200  C   LEU A 443      16.967  29.268   1.644  1.00 10.00      A   
ATOM   4201  O   LEU A 443      17.498  28.737   2.628  1.00 10.00      A   
ATOM   4202  N   THR A 444      16.389  30.451   1.692  1.00 10.00      A   
ATOM   4203  HN  THR A 444      15.978  30.819   0.873  1.00 10.00      A   
ATOM   4204  CA  THR A 444      16.311  31.209   2.927  1.00 10.00      A   
ATOM   4205  CB  THR A 444      16.765  32.672   2.734  1.00 10.00      A   
ATOM   4206  OG1 THR A 444      15.951  33.323   1.746  1.00 10.00      A   
ATOM   4207  HG1 THR A 444      16.049  32.863   0.890  1.00 10.00      A   
ATOM   4208  CG2 THR A 444      18.225  32.725   2.301  1.00 10.00      A   
ATOM   4209  C   THR A 444      14.877  31.162   3.435  1.00 10.00      A   
ATOM   4210  O   THR A 444      14.135  30.239   3.101  1.00 10.00      A   
ATOM   4211  N   ASP A 445      14.477  32.147   4.225  1.00 10.00      A   
ATOM   4212  HN  ASP A 445      15.104  32.867   4.459  1.00 10.00      A   
ATOM   4213  CA  ASP A 445      13.111  32.182   4.744  1.00 10.00      A   
ATOM   4214  CB  ASP A 445      13.023  33.017   6.024  1.00 10.00      A   
ATOM   4215  CG  ASP A 445      13.605  32.327   7.241  1.00 10.00      A   
ATOM   4216  OD1 ASP A 445      13.797  33.003   8.271  1.00 10.00      A   
ATOM   4217  OD2 ASP A 445      13.874  31.111   7.179  1.00 10.00      A   
ATOM   4218  C   ASP A 445      12.169  32.753   3.694  1.00 10.00      A   
ATOM   4219  O   ASP A 445      10.949  32.759   3.867  1.00 10.00      A   
ATOM   4220  N   LYS A 446      12.744  33.216   2.594  1.00 10.00      A   
ATOM   4221  HN  LYS A 446      13.719  33.145   2.500  1.00 10.00      A   
ATOM   4222  CA  LYS A 446      11.970  33.808   1.513  1.00 10.00      A   
ATOM   4223  CB  LYS A 446      12.892  34.492   0.504  1.00 10.00      A   
ATOM   4224  CG  LYS A 446      12.227  35.619  -0.264  1.00 10.00      A   
ATOM   4225  CD  LYS A 446      11.688  36.673   0.688  1.00 10.00      A   
ATOM   4226  CE  LYS A 446      10.775  37.655  -0.020  1.00 10.00      A   
ATOM   4227  NZ  LYS A 446      10.144  38.602   0.936  1.00 10.00      A   
ATOM   4228  HZ1 LYS A 446      10.871  39.131   1.458  1.00 10.00      A   
ATOM   4229  HZ2 LYS A 446       9.556  38.080   1.625  1.00 10.00      A   
ATOM   4230  HZ3 LYS A 446       9.539  39.278   0.422  1.00 10.00      A   
ATOM   4231  C   LYS A 446      11.091  32.769   0.823  1.00 10.00      A   
ATOM   4232  O   LYS A 446       9.909  33.018   0.571  1.00 10.00      A   
ATOM   4233  N   VAL A 447      11.666  31.608   0.524  1.00 10.00      A   
ATOM   4234  HN  VAL A 447      12.624  31.478   0.728  1.00 10.00      A   
ATOM   4235  CA  VAL A 447      10.928  30.531  -0.126  1.00 10.00      A   
ATOM   4236  CB  VAL A 447      11.835  29.315  -0.444  1.00 10.00      A   
ATOM   4237  CG1 VAL A 447      12.383  28.676   0.822  1.00 10.00      A   
ATOM   4238  CG2 VAL A 447      11.108  28.292  -1.301  1.00 10.00      A   
ATOM   4239  C   VAL A 447       9.727  30.100   0.720  1.00 10.00      A   
ATOM   4240  O   VAL A 447       8.654  29.811   0.189  1.00 10.00      A   
ATOM   4241  N   PHE A 448       9.903  30.102   2.039  1.00 10.00      A   
ATOM   4242  HN  PHE A 448      10.774  30.366   2.402  1.00 10.00      A   
ATOM   4243  CA  PHE A 448       8.838  29.715   2.958  1.00 10.00      A   
ATOM   4244  CB  PHE A 448       9.397  29.505   4.365  1.00 10.00      A   
ATOM   4245  CG  PHE A 448      10.464  28.451   4.430  1.00 10.00      A   
ATOM   4246  CD1 PHE A 448      11.782  28.796   4.665  1.00 10.00      A   
ATOM   4247  CD2 PHE A 448      10.148  27.114   4.248  1.00 10.00      A   
ATOM   4248  CE1 PHE A 448      12.766  27.833   4.717  1.00 10.00      A   
ATOM   4249  CE2 PHE A 448      11.128  26.145   4.300  1.00 10.00      A   
ATOM   4250  CZ  PHE A 448      12.440  26.505   4.535  1.00 10.00      A   
ATOM   4251  C   PHE A 448       7.731  30.758   2.976  1.00 10.00      A   
ATOM   4252  O   PHE A 448       6.553  30.426   3.116  1.00 10.00      A   
ATOM   4253  N   GLU A 449       8.120  32.020   2.829  1.00 10.00      A   
ATOM   4254  HN  GLU A 449       9.080  32.215   2.741  1.00 10.00      A   
ATOM   4255  CA  GLU A 449       7.167  33.120   2.807  1.00 10.00      A   
ATOM   4256  CB  GLU A 449       7.912  34.449   2.674  1.00 10.00      A   
ATOM   4257  CG  GLU A 449       7.024  35.680   2.721  1.00 10.00      A   
ATOM   4258  CD  GLU A 449       7.790  36.946   2.404  1.00 10.00      A   
ATOM   4259  OE1 GLU A 449       8.920  37.105   2.913  1.00 10.00      A   
ATOM   4260  OE2 GLU A 449       7.276  37.787   1.641  1.00 10.00      A   
ATOM   4261  C   GLU A 449       6.198  32.939   1.643  1.00 10.00      A   
ATOM   4262  O   GLU A 449       4.990  33.125   1.786  1.00 10.00      A   
ATOM   4263  N   TYR A 450       6.741  32.553   0.495  1.00 10.00      A   
ATOM   4264  HN  TYR A 450       7.712  32.416   0.447  1.00 10.00      A   
ATOM   4265  CA  TYR A 450       5.930  32.334  -0.692  1.00 10.00      A   
ATOM   4266  CB  TYR A 450       6.810  32.203  -1.937  1.00 10.00      A   
ATOM   4267  CG  TYR A 450       7.563  33.460  -2.296  1.00 10.00      A   
ATOM   4268  CD1 TYR A 450       8.932  33.431  -2.512  1.00 10.00      A   
ATOM   4269  CD2 TYR A 450       6.902  34.674  -2.422  1.00 10.00      A   
ATOM   4270  CE1 TYR A 450       9.625  34.579  -2.843  1.00 10.00      A   
ATOM   4271  CE2 TYR A 450       7.585  35.825  -2.752  1.00 10.00      A   
ATOM   4272  CZ  TYR A 450       8.945  35.773  -2.962  1.00 10.00      A   
ATOM   4273  OH  TYR A 450       9.624  36.920  -3.294  1.00 10.00      A   
ATOM   4274  HH  TYR A 450       9.222  37.668  -2.838  1.00 10.00      A   
ATOM   4275  C   TYR A 450       5.066  31.092  -0.533  1.00 10.00      A   
ATOM   4276  O   TYR A 450       3.904  31.079  -0.943  1.00 10.00      A   
ATOM   4277  N   ILE A 451       5.638  30.055   0.068  1.00 10.00      A   
ATOM   4278  HN  ILE A 451       6.570  30.131   0.371  1.00 10.00      A   
ATOM   4279  CA  ILE A 451       4.922  28.801   0.283  1.00 10.00      A   
ATOM   4280  CB  ILE A 451       5.812  27.747   0.980  1.00 10.00      A   
ATOM   4281  CG1 ILE A 451       6.891  27.247   0.017  1.00 10.00      A   
ATOM   4282  CG2 ILE A 451       4.976  26.579   1.484  1.00 10.00      A   
ATOM   4283  CD1 ILE A 451       7.906  26.322   0.653  1.00 10.00      A   
ATOM   4284  C   ILE A 451       3.647  29.021   1.099  1.00 10.00      A   
ATOM   4285  O   ILE A 451       2.564  28.611   0.693  1.00 10.00      A   
ATOM   4286  N   GLY A 452       3.779  29.701   2.230  1.00 10.00      A   
ATOM   4287  HN  GLY A 452       4.667  30.031   2.490  1.00 10.00      A   
ATOM   4288  CA  GLY A 452       2.630  29.951   3.089  1.00 10.00      A   
ATOM   4289  C   GLY A 452       1.625  30.926   2.501  1.00 10.00      A   
ATOM   4290  O   GLY A 452       0.506  31.047   2.999  1.00 10.00      A   
ATOM   4291  N   THR A 453       2.007  31.603   1.432  1.00 10.00      A   
ATOM   4292  HN  THR A 453       2.895  31.441   1.055  1.00 10.00      A   
ATOM   4293  CA  THR A 453       1.134  32.575   0.800  1.00 10.00      A   
ATOM   4294  CB  THR A 453       1.915  33.850   0.419  1.00 10.00      A   
ATOM   4295  OG1 THR A 453       2.676  34.287   1.551  1.00 10.00      A   
ATOM   4296  HG1 THR A 453       3.594  33.989   1.457  1.00 10.00      A   
ATOM   4297  CG2 THR A 453       0.966  34.962  -0.001  1.00 10.00      A   
ATOM   4298  C   THR A 453       0.421  32.011  -0.433  1.00 10.00      A   
ATOM   4299  O   THR A 453      -0.769  32.267  -0.640  1.00 10.00      A   
ATOM   4300  N   TYR A 454       1.137  31.233  -1.238  1.00 10.00      A   
ATOM   4301  HN  TYR A 454       2.073  31.036  -1.012  1.00 10.00      A   
ATOM   4302  CA  TYR A 454       0.560  30.671  -2.455  1.00 10.00      A   
ATOM   4303  CB  TYR A 454       1.509  30.871  -3.638  1.00 10.00      A   
ATOM   4304  CG  TYR A 454       1.778  32.322  -3.972  1.00 10.00      A   
ATOM   4305  CD1 TYR A 454       3.047  32.870  -3.822  1.00 10.00      A   
ATOM   4306  CD2 TYR A 454       0.760  33.146  -4.436  1.00 10.00      A   
ATOM   4307  CE1 TYR A 454       3.291  34.197  -4.124  1.00 10.00      A   
ATOM   4308  CE2 TYR A 454       0.996  34.473  -4.741  1.00 10.00      A   
ATOM   4309  CZ  TYR A 454       2.260  34.992  -4.583  1.00 10.00      A   
ATOM   4310  OH  TYR A 454       2.494  36.312  -4.884  1.00 10.00      A   
ATOM   4311  HH  TYR A 454       1.815  36.857  -4.469  1.00 10.00      A   
ATOM   4312  C   TYR A 454       0.177  29.197  -2.310  1.00 10.00      A   
ATOM   4313  O   TYR A 454      -0.917  28.793  -2.713  1.00 10.00      A   
ATOM   4314  N   ALA A 455       1.067  28.398  -1.731  1.00 10.00      A   
ATOM   4315  HN  ALA A 455       1.909  28.774  -1.403  1.00 10.00      A   
ATOM   4316  CA  ALA A 455       0.805  26.973  -1.548  1.00 10.00      A   
ATOM   4317  CB  ALA A 455       2.098  26.191  -1.376  1.00 10.00      A   
ATOM   4318  C   ALA A 455      -0.134  26.741  -0.372  1.00 10.00      A   
ATOM   4319  O   ALA A 455       0.296  26.502   0.759  1.00 10.00      A   
ATOM   4320  N   LYS A 456      -1.424  26.832  -0.646  1.00 10.00      A   
ATOM   4321  HN  LYS A 456      -1.702  27.046  -1.566  1.00 10.00      A   
ATOM   4322  CA  LYS A 456      -2.437  26.644   0.377  1.00 10.00      A   
ATOM   4323  CB  LYS A 456      -3.602  27.612   0.154  1.00 10.00      A   
ATOM   4324  CG  LYS A 456      -3.240  29.080   0.317  1.00 10.00      A   
ATOM   4325  CD  LYS A 456      -2.721  29.363   1.715  1.00 10.00      A   
ATOM   4326  CE  LYS A 456      -2.702  30.855   2.007  1.00 10.00      A   
ATOM   4327  NZ  LYS A 456      -2.212  31.141   3.380  1.00 10.00      A   
ATOM   4328  HZ1 LYS A 456      -1.170  31.182   3.386  1.00 10.00      A   
ATOM   4329  HZ2 LYS A 456      -2.522  30.392   4.031  1.00 10.00      A   
ATOM   4330  HZ3 LYS A 456      -2.586  32.053   3.717  1.00 10.00      A   
ATOM   4331  C   LYS A 456      -2.957  25.214   0.388  1.00 10.00      A   
ATOM   4332  O   LYS A 456      -3.214  24.643   1.451  1.00 10.00      A   
ATOM   4333  N   LYS A 457      -3.086  24.638  -0.800  1.00 10.00      A   
ATOM   4334  HN  LYS A 457      -2.822  25.140  -1.603  1.00 10.00      A   
ATOM   4335  CA  LYS A 457      -3.599  23.282  -0.952  1.00 10.00      A   
ATOM   4336  CB  LYS A 457      -4.430  23.171  -2.233  1.00 10.00      A   
ATOM   4337  CG  LYS A 457      -5.602  24.140  -2.277  1.00 10.00      A   
ATOM   4338  CD  LYS A 457      -6.537  23.844  -3.437  1.00 10.00      A   
ATOM   4339  CE  LYS A 457      -7.637  24.890  -3.526  1.00 10.00      A   
ATOM   4340  NZ  LYS A 457      -8.468  24.916  -2.296  1.00 10.00      A   
ATOM   4341  HZ1 LYS A 457      -7.863  25.003  -1.455  1.00 10.00      A   
ATOM   4342  HZ2 LYS A 457      -9.020  24.036  -2.223  1.00 10.00      A   
ATOM   4343  HZ3 LYS A 457      -9.123  25.724  -2.321  1.00 10.00      A   
ATOM   4344  C   LYS A 457      -2.483  22.241  -0.921  1.00 10.00      A   
ATOM   4345  O   LYS A 457      -2.686  21.088  -1.306  1.00 10.00      A   
ATOM   4346  N   MET A 458      -1.308  22.651  -0.461  1.00 10.00      A   
ATOM   4347  HN  MET A 458      -1.207  23.575  -0.170  1.00 10.00      A   
ATOM   4348  CA  MET A 458      -0.177  21.747  -0.358  1.00 10.00      A   
ATOM   4349  CB  MET A 458       1.136  22.527  -0.306  1.00 10.00      A   
ATOM   4350  CG  MET A 458       2.373  21.671  -0.524  1.00 10.00      A   
ATOM   4351  SD  MET A 458       3.899  22.611  -0.368  1.00 10.00      A   
ATOM   4352  CE  MET A 458       3.771  23.166   1.325  1.00 10.00      A   
ATOM   4353  C   MET A 458      -0.338  20.916   0.903  1.00 10.00      A   
ATOM   4354  O   MET A 458      -0.512  21.462   1.993  1.00 10.00      A   
ATOM   4355  N   GLU A 459      -0.284  19.604   0.755  1.00 10.00      A   
ATOM   4356  HN  GLU A 459      -0.116  19.228  -0.133  1.00 10.00      A   
ATOM   4357  CA  GLU A 459      -0.460  18.705   1.880  1.00 10.00      A   
ATOM   4358  CB  GLU A 459      -1.413  17.565   1.503  1.00 10.00      A   
ATOM   4359  CG  GLU A 459      -2.761  18.037   0.971  1.00 10.00      A   
ATOM   4360  CD  GLU A 459      -3.679  16.900   0.571  1.00 10.00      A   
ATOM   4361  OE1 GLU A 459      -4.672  16.641   1.289  1.00 10.00      A   
ATOM   4362  OE2 GLU A 459      -3.418  16.255  -0.464  1.00 10.00      A   
ATOM   4363  C   GLU A 459       0.864  18.159   2.410  1.00 10.00      A   
ATOM   4364  O   GLU A 459       1.043  18.018   3.622  1.00 10.00      A   
ATOM   4365  N   MET A 460       1.791  17.848   1.514  1.00 10.00      A   
ATOM   4366  HN  MET A 460       1.606  17.980   0.560  1.00 10.00      A   
ATOM   4367  CA  MET A 460       3.081  17.309   1.925  1.00 10.00      A   
ATOM   4368  CB  MET A 460       3.273  15.878   1.423  1.00 10.00      A   
ATOM   4369  CG  MET A 460       4.522  15.207   1.967  1.00 10.00      A   
ATOM   4370  SD  MET A 460       4.558  13.437   1.653  1.00 10.00      A   
ATOM   4371  CE  MET A 460       6.083  12.984   2.476  1.00 10.00      A   
ATOM   4372  C   MET A 460       4.234  18.188   1.471  1.00 10.00      A   
ATOM   4373  O   MET A 460       4.280  18.625   0.321  1.00 10.00      A   
ATOM   4374  N   LEU A 461       5.161  18.440   2.386  1.00 10.00      A   
ATOM   4375  HN  LEU A 461       5.059  18.057   3.286  1.00 10.00      A   
ATOM   4376  CA  LEU A 461       6.327  19.261   2.097  1.00 10.00      A   
ATOM   4377  CB  LEU A 461       6.111  20.695   2.593  1.00 10.00      A   
ATOM   4378  CG  LEU A 461       7.287  21.662   2.413  1.00 10.00      A   
ATOM   4379  CD1 LEU A 461       7.541  21.953   0.941  1.00 10.00      A   
ATOM   4380  CD2 LEU A 461       7.037  22.953   3.176  1.00 10.00      A   
ATOM   4381  C   LEU A 461       7.574  18.673   2.746  1.00 10.00      A   
ATOM   4382  O   LEU A 461       7.559  18.299   3.923  1.00 10.00      A   
ATOM   4383  N   SER A 462       8.643  18.570   1.972  1.00 10.00      A   
ATOM   4384  HN  SER A 462       8.583  18.844   1.031  1.00 10.00      A   
ATOM   4385  CA  SER A 462       9.901  18.046   2.476  1.00 10.00      A   
ATOM   4386  CB  SER A 462      10.373  16.876   1.608  1.00 10.00      A   
ATOM   4387  OG  SER A 462       9.331  15.928   1.437  1.00 10.00      A   
ATOM   4388  HG  SER A 462       9.241  15.406   2.243  1.00 10.00      A   
ATOM   4389  C   SER A 462      10.952  19.157   2.515  1.00 10.00      A   
ATOM   4390  O   SER A 462      11.304  19.731   1.479  1.00 10.00      A   
ATOM   4391  N   VAL A 463      11.428  19.473   3.716  1.00 10.00      A   
ATOM   4392  HN  VAL A 463      11.105  18.979   4.505  1.00 10.00      A   
ATOM   4393  CA  VAL A 463      12.424  20.523   3.898  1.00 10.00      A   
ATOM   4394  CB  VAL A 463      11.924  21.615   4.870  1.00 10.00      A   
ATOM   4395  CG1 VAL A 463      12.872  22.804   4.877  1.00 10.00      A   
ATOM   4396  CG2 VAL A 463      10.512  22.056   4.520  1.00 10.00      A   
ATOM   4397  C   VAL A 463      13.730  19.948   4.442  1.00 10.00      A   
ATOM   4398  O   VAL A 463      13.732  19.198   5.419  1.00 10.00      A   
ATOM   4399  N   ALA A 464      14.839  20.305   3.811  1.00 10.00      A   
ATOM   4400  HN  ALA A 464      14.779  20.907   3.039  1.00 10.00      A   
ATOM   4401  CA  ALA A 464      16.142  19.826   4.239  1.00 10.00      A   
ATOM   4402  CB  ALA A 464      16.415  18.449   3.659  1.00 10.00      A   
ATOM   4403  C   ALA A 464      17.237  20.791   3.818  1.00 10.00      A   
ATOM   4404  O   ALA A 464      17.277  21.212   2.661  1.00 10.00      A   
ATOM   4405  N   PHE A 465      18.105  21.143   4.765  1.00 10.00      A   
ATOM   4406  HN  PHE A 465      17.989  20.784   5.671  1.00 10.00      A   
ATOM   4407  CA  PHE A 465      19.226  22.046   4.508  1.00 10.00      A   
ATOM   4408  CB  PHE A 465      20.280  21.367   3.630  1.00 10.00      A   
ATOM   4409  CG  PHE A 465      20.898  20.140   4.238  1.00 10.00      A   
ATOM   4410  CD1 PHE A 465      20.327  18.894   4.052  1.00 10.00      A   
ATOM   4411  CD2 PHE A 465      22.060  20.233   4.988  1.00 10.00      A   
ATOM   4412  CE1 PHE A 465      20.899  17.764   4.599  1.00 10.00      A   
ATOM   4413  CE2 PHE A 465      22.638  19.107   5.541  1.00 10.00      A   
ATOM   4414  CZ  PHE A 465      22.057  17.872   5.345  1.00 10.00      A   
ATOM   4415  C   PHE A 465      18.772  23.359   3.876  1.00 10.00      A   
ATOM   4416  O   PHE A 465      19.347  23.817   2.888  1.00 10.00      A   
ATOM   4417  N   ALA A 466      17.750  23.964   4.459  1.00 10.00      A   
ATOM   4418  HN  ALA A 466      17.350  23.564   5.260  1.00 10.00      A   
ATOM   4419  CA  ALA A 466      17.213  25.217   3.952  1.00 10.00      A   
ATOM   4420  CB  ALA A 466      16.185  24.945   2.862  1.00 10.00      A   
ATOM   4421  C   ALA A 466      16.599  26.030   5.087  1.00 10.00      A   
ATOM   4422  O   ALA A 466      16.281  25.485   6.145  1.00 10.00      A   
ATOM   4423  N   GLY A 467      16.445  27.328   4.870  1.00 10.00      A   
ATOM   4424  HN  GLY A 467      16.734  27.713   4.015  1.00 10.00      A   
ATOM   4425  CA  GLY A 467      15.874  28.187   5.884  1.00 10.00      A   
ATOM   4426  C   GLY A 467      16.899  29.139   6.456  1.00 10.00      A   
ATOM   4427  O   GLY A 467      18.103  28.934   6.290  1.00 10.00      A   
ATOM   4428  N   ASP A 468      16.430  30.188   7.106  1.00 10.00      A   
ATOM   4429  HN  ASP A 468      15.452  30.317   7.176  1.00 10.00      A   
ATOM   4430  CA  ASP A 468      17.315  31.170   7.711  1.00 10.00      A   
ATOM   4431  CB  ASP A 468      17.089  32.540   7.068  1.00 10.00      A   
ATOM   4432  CG  ASP A 468      18.302  33.444   7.152  1.00 10.00      A   
ATOM   4433  OD1 ASP A 468      19.278  33.093   7.851  1.00 10.00      A   
ATOM   4434  OD2 ASP A 468      18.288  34.511   6.504  1.00 10.00      A   
ATOM   4435  C   ASP A 468      17.063  31.246   9.211  1.00 10.00      A   
ATOM   4436  O   ASP A 468      17.994  31.169  10.020  1.00 10.00      A   
ATOM   4437  N   SER A 469      15.794  31.370   9.581  1.00 10.00      A   
ATOM   4438  HN  SER A 469      15.090  31.402   8.888  1.00 10.00      A   
ATOM   4439  CA  SER A 469      15.411  31.450  10.982  1.00 10.00      A   
ATOM   4440  CB  SER A 469      15.380  32.908  11.448  1.00 10.00      A   
ATOM   4441  OG  SER A 469      14.535  33.697  10.628  1.00 10.00      A   
ATOM   4442  HG  SER A 469      14.411  33.259   9.763  1.00 10.00      A   
ATOM   4443  C   SER A 469      14.064  30.769  11.221  1.00 10.00      A   
ATOM   4444  O   SER A 469      13.549  30.074  10.345  1.00 10.00      A   
ATOM   4445  N   ASP A 470      13.490  30.979  12.402  1.00 10.00      A   
ATOM   4446  HN  ASP A 470      13.943  31.556  13.058  1.00 10.00      A   
ATOM   4447  CA  ASP A 470      12.208  30.374  12.756  1.00 10.00      A   
ATOM   4448  CB  ASP A 470      11.916  30.548  14.245  1.00 10.00      A   
ATOM   4449  CG  ASP A 470      12.468  29.420  15.086  1.00 10.00      A   
ATOM   4450  OD1 ASP A 470      11.688  28.527  15.468  1.00 10.00      A   
ATOM   4451  OD2 ASP A 470      13.686  29.427  15.379  1.00 10.00      A   
ATOM   4452  C   ASP A 470      11.065  30.954  11.936  1.00 10.00      A   
ATOM   4453  O   ASP A 470      10.001  30.343  11.830  1.00 10.00      A   
ATOM   4454  N   LEU A 471      11.292  32.130  11.358  1.00 10.00      A   
ATOM   4455  HN  LEU A 471      12.163  32.565  11.489  1.00 10.00      A   
ATOM   4456  CA  LEU A 471      10.281  32.795  10.544  1.00 10.00      A   
ATOM   4457  CB  LEU A 471      10.795  34.141  10.019  1.00 10.00      A   
ATOM   4458  CG  LEU A 471      11.014  35.237  11.066  1.00 10.00      A   
ATOM   4459  CD1 LEU A 471      11.550  36.504  10.414  1.00 10.00      A   
ATOM   4460  CD2 LEU A 471       9.722  35.527  11.818  1.00 10.00      A   
ATOM   4461  C   LEU A 471       9.831  31.914   9.385  1.00 10.00      A   
ATOM   4462  O   LEU A 471       8.652  31.901   9.026  1.00 10.00      A   
ATOM   4463  N   GLY A 472      10.773  31.166   8.821  1.00 10.00      A   
ATOM   4464  HN  GLY A 472      11.694  31.220   9.157  1.00 10.00      A   
ATOM   4465  CA  GLY A 472      10.464  30.286   7.712  1.00 10.00      A   
ATOM   4466  C   GLY A 472       9.433  29.230   8.068  1.00 10.00      A   
ATOM   4467  O   GLY A 472       8.433  29.072   7.369  1.00 10.00      A   
ATOM   4468  N   MET A 473       9.657  28.528   9.174  1.00 10.00      A   
ATOM   4469  HN  MET A 473      10.449  28.728   9.716  1.00 10.00      A   
ATOM   4470  CA  MET A 473       8.742  27.475   9.599  1.00 10.00      A   
ATOM   4471  CB  MET A 473       9.317  26.679  10.771  1.00 10.00      A   
ATOM   4472  CG  MET A 473       8.554  25.400  11.077  1.00 10.00      A   
ATOM   4473  SD  MET A 473       9.487  24.249  12.099  1.00 10.00      A   
ATOM   4474  CE  MET A 473       9.524  25.124  13.660  1.00 10.00      A   
ATOM   4475  C   MET A 473       7.369  28.040   9.952  1.00 10.00      A   
ATOM   4476  O   MET A 473       6.341  27.434   9.649  1.00 10.00      A   
ATOM   4477  N   HIS A 474       7.359  29.216  10.573  1.00 10.00      A   
ATOM   4478  HN  HIS A 474       8.213  29.659  10.772  1.00 10.00      A   
ATOM   4479  CA  HIS A 474       6.108  29.868  10.963  1.00 10.00      A   
ATOM   4480  CB  HIS A 474       6.389  31.105  11.825  1.00 10.00      A   
ATOM   4481  CG  HIS A 474       5.161  31.752  12.411  1.00 10.00      A   
ATOM   4482  ND1 HIS A 474       4.557  31.255  13.544  1.00 10.00      A   
ATOM   4483  CD2 HIS A 474       4.473  32.842  11.985  1.00 10.00      A   
ATOM   4484  CE1 HIS A 474       3.523  32.044  13.780  1.00 10.00      A   
ATOM   4485  NE2 HIS A 474       3.435  33.015  12.865  1.00 10.00      A   
ATOM   4486  HE2 HIS A 474       2.751  33.721  12.827  1.00 10.00      A   
ATOM   4487  C   HIS A 474       5.297  30.258   9.728  1.00 10.00      A   
ATOM   4488  O   HIS A 474       4.068  30.166   9.723  1.00 10.00      A   
ATOM   4489  N   HIS A 475       5.996  30.677   8.679  1.00 10.00      A   
ATOM   4490  HN  HIS A 475       6.975  30.723   8.745  1.00 10.00      A   
ATOM   4491  CA  HIS A 475       5.352  31.079   7.434  1.00 10.00      A   
ATOM   4492  CB  HIS A 475       6.360  31.709   6.468  1.00 10.00      A   
ATOM   4493  CG  HIS A 475       6.391  33.208   6.518  1.00 10.00      A   
ATOM   4494  ND1 HIS A 475       5.343  34.009   6.132  1.00 10.00      A   
ATOM   4495  HD1 HIS A 475       4.480  33.696   5.789  1.00 10.00      A   
ATOM   4496  CD2 HIS A 475       7.374  34.054   6.917  1.00 10.00      A   
ATOM   4497  CE1 HIS A 475       5.711  35.289   6.299  1.00 10.00      A   
ATOM   4498  NE2 HIS A 475       6.940  35.371   6.776  1.00 10.00      A   
ATOM   4499  C   HIS A 475       4.632  29.914   6.762  1.00 10.00      A   
ATOM   4500  O   HIS A 475       3.595  30.101   6.124  1.00 10.00      A   
ATOM   4501  N   VAL A 476       5.179  28.715   6.915  1.00 10.00      A   
ATOM   4502  HN  VAL A 476       6.003  28.628   7.441  1.00 10.00      A   
ATOM   4503  CA  VAL A 476       4.587  27.525   6.320  1.00 10.00      A   
ATOM   4504  CB  VAL A 476       5.633  26.408   6.109  1.00 10.00      A   
ATOM   4505  CG1 VAL A 476       4.995  25.185   5.462  1.00 10.00      A   
ATOM   4506  CG2 VAL A 476       6.782  26.918   5.256  1.00 10.00      A   
ATOM   4507  C   VAL A 476       3.445  26.991   7.179  1.00 10.00      A   
ATOM   4508  O   VAL A 476       2.343  26.758   6.682  1.00 10.00      A   
ATOM   4509  N   LEU A 477       3.710  26.819   8.470  1.00 10.00      A   
ATOM   4510  HN  LEU A 477       4.605  27.046   8.809  1.00 10.00      A   
ATOM   4511  CA  LEU A 477       2.712  26.297   9.402  1.00 10.00      A   
ATOM   4512  CB  LEU A 477       3.314  26.118  10.797  1.00 10.00      A   
ATOM   4513  CG  LEU A 477       4.368  25.015  10.936  1.00 10.00      A   
ATOM   4514  CD1 LEU A 477       5.064  25.107  12.283  1.00 10.00      A   
ATOM   4515  CD2 LEU A 477       3.732  23.645  10.761  1.00 10.00      A   
ATOM   4516  C   LEU A 477       1.463  27.174   9.451  1.00 10.00      A   
ATOM   4517  O   LEU A 477       0.341  26.679   9.358  1.00 10.00      A   
ATOM   4518  N   SER A 478       1.659  28.478   9.574  1.00 10.00      A   
ATOM   4519  HN  SER A 478       2.577  28.822   9.642  1.00 10.00      A   
ATOM   4520  CA  SER A 478       0.542  29.413   9.613  1.00 10.00      A   
ATOM   4521  CB  SER A 478       0.861  30.609  10.517  1.00 10.00      A   
ATOM   4522  OG  SER A 478       0.091  30.577  11.707  1.00 10.00      A   
ATOM   4523  HG  SER A 478       0.192  31.415  12.176  1.00 10.00      A   
ATOM   4524  C   SER A 478       0.199  29.896   8.205  1.00 10.00      A   
ATOM   4525  O   SER A 478      -0.462  30.922   8.032  1.00 10.00      A   
ATOM   4526  N   GLY A 479       0.642  29.148   7.202  1.00 10.00      A   
ATOM   4527  HN  GLY A 479       1.147  28.329   7.395  1.00 10.00      A   
ATOM   4528  CA  GLY A 479       0.378  29.524   5.833  1.00 10.00      A   
ATOM   4529  C   GLY A 479      -0.418  28.477   5.087  1.00 10.00      A   
ATOM   4530  O   GLY A 479      -1.516  28.758   4.606  1.00 10.00      A   
ATOM   4531  N   CYS A 480       0.122  27.270   4.994  1.00 10.00      A   
ATOM   4532  HN  CYS A 480       0.995  27.097   5.417  1.00 10.00      A   
ATOM   4533  CA  CYS A 480      -0.554  26.188   4.286  1.00 10.00      A   
ATOM   4534  CB  CYS A 480       0.385  25.002   4.102  1.00 10.00      A   
ATOM   4535  SG  CYS A 480       1.902  25.421   3.219  1.00 10.00      A   
ATOM   4536  HG  CYS A 480       1.554  25.999   2.073  1.00 10.00      A   
ATOM   4537  C   CYS A 480      -1.831  25.762   5.005  1.00 10.00      A   
ATOM   4538  O   CYS A 480      -1.858  25.633   6.230  1.00 10.00      A   
ATOM   4539  N   ASP A 481      -2.889  25.541   4.234  1.00 10.00      A   
ATOM   4540  HN  ASP A 481      -2.803  25.641   3.262  1.00 10.00      A   
ATOM   4541  CA  ASP A 481      -4.177  25.151   4.794  1.00 10.00      A   
ATOM   4542  CB  ASP A 481      -5.312  25.704   3.928  1.00 10.00      A   
ATOM   4543  CG  ASP A 481      -6.354  26.469   4.721  1.00 10.00      A   
ATOM   4544  OD1 ASP A 481      -7.021  25.866   5.586  1.00 10.00      A   
ATOM   4545  OD2 ASP A 481      -6.520  27.682   4.472  1.00 10.00      A   
ATOM   4546  C   ASP A 481      -4.309  23.636   4.904  1.00 10.00      A   
ATOM   4547  O   ASP A 481      -4.595  23.103   5.975  1.00 10.00      A   
ATOM   4548  N   SER A 482      -4.068  22.946   3.801  1.00 10.00      A   
ATOM   4549  HN  SER A 482      -3.812  23.427   2.983  1.00 10.00      A   
ATOM   4550  CA  SER A 482      -4.187  21.494   3.755  1.00 10.00      A   
ATOM   4551  CB  SER A 482      -4.521  21.067   2.324  1.00 10.00      A   
ATOM   4552  OG  SER A 482      -5.239  22.094   1.652  1.00 10.00      A   
ATOM   4553  HG  SER A 482      -6.158  22.077   1.937  1.00 10.00      A   
ATOM   4554  C   SER A 482      -2.924  20.772   4.234  1.00 10.00      A   
ATOM   4555  O   SER A 482      -2.625  19.675   3.772  1.00 10.00      A   
ATOM   4556  N   LEU A 483      -2.196  21.373   5.174  1.00 10.00      A   
ATOM   4557  HN  LEU A 483      -2.489  22.238   5.525  1.00 10.00      A   
ATOM   4558  CA  LEU A 483      -0.973  20.762   5.695  1.00 10.00      A   
ATOM   4559  CB  LEU A 483      -0.291  21.683   6.710  1.00 10.00      A   
ATOM   4560  CG  LEU A 483       1.044  22.295   6.276  1.00 10.00      A   
ATOM   4561  CD1 LEU A 483       1.606  23.193   7.369  1.00 10.00      A   
ATOM   4562  CD2 LEU A 483       2.041  21.208   5.907  1.00 10.00      A   
ATOM   4563  C   LEU A 483      -1.259  19.397   6.322  1.00 10.00      A   
ATOM   4564  O   LEU A 483      -2.120  19.272   7.194  1.00 10.00      A   
ATOM   4565  N   ARG A 484      -0.544  18.373   5.862  1.00 10.00      A   
ATOM   4566  HN  ARG A 484       0.119  18.529   5.150  1.00 10.00      A   
ATOM   4567  CA  ARG A 484      -0.726  17.023   6.372  1.00 10.00      A   
ATOM   4568  CB  ARG A 484      -1.395  16.135   5.320  1.00 10.00      A   
ATOM   4569  CG  ARG A 484      -2.913  16.251   5.282  1.00 10.00      A   
ATOM   4570  CD  ARG A 484      -3.494  15.579   4.046  1.00 10.00      A   
ATOM   4571  NE  ARG A 484      -2.994  14.219   3.863  1.00 10.00      A   
ATOM   4572  HE  ARG A 484      -2.458  13.834   4.594  1.00 10.00      A   
ATOM   4573  CZ  ARG A 484      -3.195  13.490   2.763  1.00 10.00      A   
ATOM   4574  NH1 ARG A 484      -3.882  13.993   1.741  1.00 10.00      A   
ATOM   4575 HH11 ARG A 484      -4.036  13.421   0.885  1.00 10.00      A   
ATOM   4576 HH12 ARG A 484      -4.262  14.970   1.787  1.00 10.00      A   
ATOM   4577  NH2 ARG A 484      -2.696  12.264   2.683  1.00 10.00      A   
ATOM   4578 HH21 ARG A 484      -2.846  11.685   1.826  1.00 10.00      A   
ATOM   4579 HH22 ARG A 484      -2.136  11.869   3.470  1.00 10.00      A   
ATOM   4580  C   ARG A 484       0.589  16.402   6.846  1.00 10.00      A   
ATOM   4581  O   ARG A 484       0.726  16.060   8.020  1.00 10.00      A   
ATOM   4582  N   LYS A 485       1.547  16.256   5.937  1.00 10.00      A   
ATOM   4583  HN  LYS A 485       1.387  16.557   5.016  1.00 10.00      A   
ATOM   4584  CA  LYS A 485       2.841  15.670   6.277  1.00 10.00      A   
ATOM   4585  CB  LYS A 485       3.089  14.364   5.502  1.00 10.00      A   
ATOM   4586  CG  LYS A 485       2.280  13.172   6.004  1.00 10.00      A   
ATOM   4587  CD  LYS A 485       2.719  11.858   5.358  1.00 10.00      A   
ATOM   4588  CE  LYS A 485       2.541  11.880   3.848  1.00 10.00      A   
ATOM   4589  NZ  LYS A 485       2.398  10.513   3.273  1.00 10.00      A   
ATOM   4590  HZ1 LYS A 485       2.556  10.539   2.246  1.00 10.00      A   
ATOM   4591  HZ2 LYS A 485       1.438  10.138   3.454  1.00 10.00      A   
ATOM   4592  HZ3 LYS A 485       3.091   9.869   3.700  1.00 10.00      A   
ATOM   4593  C   LYS A 485       3.981  16.660   6.044  1.00 10.00      A   
ATOM   4594  O   LYS A 485       4.242  17.078   4.913  1.00 10.00      A   
ATOM   4595  N   LEU A 486       4.654  17.037   7.120  1.00 10.00      A   
ATOM   4596  HN  LEU A 486       4.406  16.666   7.995  1.00 10.00      A   
ATOM   4597  CA  LEU A 486       5.769  17.968   7.034  1.00 10.00      A   
ATOM   4598  CB  LEU A 486       5.439  19.282   7.752  1.00 10.00      A   
ATOM   4599  CG  LEU A 486       6.525  20.361   7.741  1.00 10.00      A   
ATOM   4600  CD1 LEU A 486       6.910  20.733   6.317  1.00 10.00      A   
ATOM   4601  CD2 LEU A 486       6.065  21.590   8.511  1.00 10.00      A   
ATOM   4602  C   LEU A 486       7.031  17.341   7.614  1.00 10.00      A   
ATOM   4603  O   LEU A 486       7.093  17.026   8.806  1.00 10.00      A   
ATOM   4604  N   GLU A 487       8.021  17.141   6.759  1.00 10.00      A   
ATOM   4605  HN  GLU A 487       7.902  17.404   5.818  1.00 10.00      A   
ATOM   4606  CA  GLU A 487       9.286  16.547   7.169  1.00 10.00      A   
ATOM   4607  CB  GLU A 487       9.595  15.320   6.310  1.00 10.00      A   
ATOM   4608  CG  GLU A 487       8.464  14.306   6.239  1.00 10.00      A   
ATOM   4609  CD  GLU A 487       8.833  13.073   5.441  1.00 10.00      A   
ATOM   4610  OE1 GLU A 487       9.045  13.196   4.216  1.00 10.00      A   
ATOM   4611  OE2 GLU A 487       8.902  11.976   6.039  1.00 10.00      A   
ATOM   4612  C   GLU A 487      10.411  17.566   7.039  1.00 10.00      A   
ATOM   4613  O   GLU A 487      10.674  18.075   5.950  1.00 10.00      A   
ATOM   4614  N   ILE A 488      11.063  17.862   8.151  1.00 10.00      A   
ATOM   4615  HN  ILE A 488      10.799  17.426   8.993  1.00 10.00      A   
ATOM   4616  CA  ILE A 488      12.152  18.826   8.171  1.00 10.00      A   
ATOM   4617  CB  ILE A 488      11.766  20.068   9.007  1.00 10.00      A   
ATOM   4618  CG1 ILE A 488      10.471  20.699   8.481  1.00 10.00      A   
ATOM   4619  CG2 ILE A 488      12.896  21.087   9.022  1.00 10.00      A   
ATOM   4620  CD1 ILE A 488       9.891  21.762   9.387  1.00 10.00      A   
ATOM   4621  C   ILE A 488      13.410  18.205   8.768  1.00 10.00      A   
ATOM   4622  O   ILE A 488      13.372  17.613   9.850  1.00 10.00      A   
ATOM   4623  N   ARG A 489      14.520  18.325   8.056  1.00 10.00      A   
ATOM   4624  HN  ARG A 489      14.488  18.784   7.185  1.00 10.00      A   
ATOM   4625  CA  ARG A 489      15.783  17.790   8.532  1.00 10.00      A   
ATOM   4626  CB  ARG A 489      16.072  16.403   7.942  1.00 10.00      A   
ATOM   4627  CG  ARG A 489      16.351  16.393   6.448  1.00 10.00      A   
ATOM   4628  CD  ARG A 489      17.307  15.275   6.077  1.00 10.00      A   
ATOM   4629  NE  ARG A 489      18.579  15.397   6.788  1.00 10.00      A   
ATOM   4630  HE  ARG A 489      18.730  16.223   7.308  1.00 10.00      A   
ATOM   4631  CZ  ARG A 489      19.537  14.477   6.774  1.00 10.00      A   
ATOM   4632  NH1 ARG A 489      19.383  13.359   6.082  1.00 10.00      A   
ATOM   4633 HH11 ARG A 489      18.507  13.193   5.541  1.00 10.00      A   
ATOM   4634 HH12 ARG A 489      20.138  12.639   6.076  1.00 10.00      A   
ATOM   4635  NH2 ARG A 489      20.643  14.673   7.473  1.00 10.00      A   
ATOM   4636 HH21 ARG A 489      21.401  13.958   7.471  1.00 10.00      A   
ATOM   4637 HH22 ARG A 489      20.756  15.553   8.038  1.00 10.00      A   
ATOM   4638  C   ARG A 489      16.935  18.753   8.258  1.00 10.00      A   
ATOM   4639  O   ARG A 489      17.054  19.300   7.157  1.00 10.00      A   
ATOM   4640  N   ASP A 490      17.760  18.971   9.279  1.00 10.00      A   
ATOM   4641  HN  ASP A 490      17.574  18.527  10.135  1.00 10.00      A   
ATOM   4642  CA  ASP A 490      18.926  19.853   9.180  1.00 10.00      A   
ATOM   4643  CB  ASP A 490      19.946  19.325   8.168  1.00 10.00      A   
ATOM   4644  CG  ASP A 490      20.612  18.045   8.619  1.00 10.00      A   
ATOM   4645  OD1 ASP A 490      21.805  18.082   8.989  1.00 10.00      A   
ATOM   4646  OD2 ASP A 490      19.947  16.989   8.604  1.00 10.00      A   
ATOM   4647  C   ASP A 490      18.539  21.288   8.845  1.00 10.00      A   
ATOM   4648  O   ASP A 490      18.959  21.838   7.823  1.00 10.00      A   
ATOM   4649  N   CYS A 491      17.748  21.892   9.714  1.00 10.00      A   
ATOM   4650  HN  CYS A 491      17.465  21.408  10.519  1.00 10.00      A   
ATOM   4651  CA  CYS A 491      17.301  23.262   9.515  1.00 10.00      A   
ATOM   4652  CB  CYS A 491      15.840  23.284   9.054  1.00 10.00      A   
ATOM   4653  SG  CYS A 491      15.598  22.850   7.314  1.00 10.00      A   
ATOM   4654  HG  CYS A 491      15.629  23.978   6.610  1.00 10.00      A   
ATOM   4655  C   CYS A 491      17.464  24.072  10.797  1.00 10.00      A   
ATOM   4656  O   CYS A 491      17.450  23.511  11.895  1.00 10.00      A   
ATOM   4657  N   PRO A 492      17.616  25.404  10.677  1.00 10.00      A   
ATOM   4658  CA  PRO A 492      17.784  26.295  11.833  1.00 10.00      A   
ATOM   4659  CB  PRO A 492      18.358  27.562  11.205  1.00 10.00      A   
ATOM   4660  CG  PRO A 492      17.778  27.585   9.833  1.00 10.00      A   
ATOM   4661  CD  PRO A 492      17.659  26.149   9.404  1.00 10.00      A   
ATOM   4662  C   PRO A 492      16.462  26.607  12.536  1.00 10.00      A   
ATOM   4663  O   PRO A 492      16.377  27.549  13.321  1.00 10.00      A   
ATOM   4664  N   PHE A 493      15.436  25.820  12.248  1.00 10.00      A   
ATOM   4665  HN  PHE A 493      15.563  25.086  11.617  1.00 10.00      A   
ATOM   4666  CA  PHE A 493      14.131  26.012  12.863  1.00 10.00      A   
ATOM   4667  CB  PHE A 493      13.049  25.241  12.096  1.00 10.00      A   
ATOM   4668  CG  PHE A 493      12.929  25.609  10.641  1.00 10.00      A   
ATOM   4669  CD1 PHE A 493      12.509  24.672   9.712  1.00 10.00      A   
ATOM   4670  CD2 PHE A 493      13.236  26.887  10.204  1.00 10.00      A   
ATOM   4671  CE1 PHE A 493      12.395  24.999   8.375  1.00 10.00      A   
ATOM   4672  CE2 PHE A 493      13.125  27.221   8.869  1.00 10.00      A   
ATOM   4673  CZ  PHE A 493      12.704  26.276   7.953  1.00 10.00      A   
ATOM   4674  C   PHE A 493      14.185  25.540  14.307  1.00 10.00      A   
ATOM   4675  O   PHE A 493      14.763  24.488  14.596  1.00 10.00      A   
ATOM   4676  N   GLY A 494      13.598  26.310  15.209  1.00 10.00      A   
ATOM   4677  HN  GLY A 494      13.139  27.133  14.929  1.00 10.00      A   
ATOM   4678  CA  GLY A 494      13.623  25.943  16.604  1.00 10.00      A   
ATOM   4679  C   GLY A 494      12.251  25.827  17.231  1.00 10.00      A   
ATOM   4680  O   GLY A 494      11.255  25.562  16.552  1.00 10.00      A   
ATOM   4681  N   ASP A 495      12.207  26.040  18.537  1.00 10.00      A   
ATOM   4682  HN  ASP A 495      13.039  26.274  19.005  1.00 10.00      A   
ATOM   4683  CA  ASP A 495      10.974  25.946  19.308  1.00 10.00      A   
ATOM   4684  CB  ASP A 495      11.301  25.642  20.772  1.00 10.00      A   
ATOM   4685  CG  ASP A 495      12.081  26.751  21.464  1.00 10.00      A   
ATOM   4686  OD1 ASP A 495      13.291  26.906  21.180  1.00 10.00      A   
ATOM   4687  OD2 ASP A 495      11.493  27.466  22.303  1.00 10.00      A   
ATOM   4688  C   ASP A 495      10.148  27.222  19.219  1.00 10.00      A   
ATOM   4689  O   ASP A 495       8.981  27.249  19.622  1.00 10.00      A   
ATOM   4690  N   LYS A 496      10.740  28.271  18.664  1.00 10.00      A   
ATOM   4691  HN  LYS A 496      11.653  28.174  18.321  1.00 10.00      A   
ATOM   4692  CA  LYS A 496      10.057  29.554  18.538  1.00 10.00      A   
ATOM   4693  CB  LYS A 496      10.993  30.629  17.988  1.00 10.00      A   
ATOM   4694  CG  LYS A 496      12.355  30.674  18.653  1.00 10.00      A   
ATOM   4695  CD  LYS A 496      13.278  31.652  17.947  1.00 10.00      A   
ATOM   4696  CE  LYS A 496      14.732  31.241  18.092  1.00 10.00      A   
ATOM   4697  NZ  LYS A 496      14.961  29.836  17.664  1.00 10.00      A   
ATOM   4698  HZ1 LYS A 496      14.582  29.179  18.375  1.00 10.00      A   
ATOM   4699  HZ2 LYS A 496      15.978  29.657  17.548  1.00 10.00      A   
ATOM   4700  HZ3 LYS A 496      14.481  29.651  16.752  1.00 10.00      A   
ATOM   4701  C   LYS A 496       8.823  29.432  17.654  1.00 10.00      A   
ATOM   4702  O   LYS A 496       7.715  29.778  18.071  1.00 10.00      A   
ATOM   4703  N   ALA A 497       9.015  28.913  16.449  1.00 10.00      A   
ATOM   4704  HN  ALA A 497       9.926  28.639  16.180  1.00 10.00      A   
ATOM   4705  CA  ALA A 497       7.918  28.752  15.508  1.00 10.00      A   
ATOM   4706  CB  ALA A 497       8.451  28.612  14.093  1.00 10.00      A   
ATOM   4707  C   ALA A 497       7.049  27.555  15.864  1.00 10.00      A   
ATOM   4708  O   ALA A 497       5.844  27.559  15.614  1.00 10.00      A   
ATOM   4709  N   LEU A 498       7.656  26.535  16.459  1.00 10.00      A   
ATOM   4710  HN  LEU A 498       8.618  26.590  16.648  1.00 10.00      A   
ATOM   4711  CA  LEU A 498       6.926  25.326  16.828  1.00 10.00      A   
ATOM   4712  CB  LEU A 498       7.876  24.203  17.245  1.00 10.00      A   
ATOM   4713  CG  LEU A 498       7.236  22.830  17.462  1.00 10.00      A   
ATOM   4714  CD1 LEU A 498       6.391  22.435  16.259  1.00 10.00      A   
ATOM   4715  CD2 LEU A 498       8.300  21.782  17.739  1.00 10.00      A   
ATOM   4716  C   LEU A 498       5.880  25.589  17.916  1.00 10.00      A   
ATOM   4717  O   LEU A 498       4.707  25.258  17.751  1.00 10.00      A   
ATOM   4718  N   LEU A 499       6.297  26.208  19.014  1.00 10.00      A   
ATOM   4719  HN  LEU A 499       7.242  26.469  19.089  1.00 10.00      A   
ATOM   4720  CA  LEU A 499       5.382  26.501  20.118  1.00 10.00      A   
ATOM   4721  CB  LEU A 499       6.140  26.984  21.356  1.00 10.00      A   
ATOM   4722  CG  LEU A 499       7.045  25.959  22.038  1.00 10.00      A   
ATOM   4723  CD1 LEU A 499       7.885  26.628  23.113  1.00 10.00      A   
ATOM   4724  CD2 LEU A 499       6.223  24.828  22.631  1.00 10.00      A   
ATOM   4725  C   LEU A 499       4.314  27.518  19.725  1.00 10.00      A   
ATOM   4726  O   LEU A 499       3.303  27.671  20.415  1.00 10.00      A   
ATOM   4727  N   ALA A 500       4.533  28.211  18.617  1.00 10.00      A   
ATOM   4728  HN  ALA A 500       5.353  28.046  18.105  1.00 10.00      A   
ATOM   4729  CA  ALA A 500       3.585  29.204  18.141  1.00 10.00      A   
ATOM   4730  CB  ALA A 500       4.316  30.370  17.496  1.00 10.00      A   
ATOM   4731  C   ALA A 500       2.586  28.590  17.164  1.00 10.00      A   
ATOM   4732  O   ALA A 500       1.624  29.236  16.749  1.00 10.00      A   
ATOM   4733  N   ASN A 501       2.807  27.330  16.810  1.00 10.00      A   
ATOM   4734  HN  ASN A 501       3.574  26.848  17.194  1.00 10.00      A   
ATOM   4735  CA  ASN A 501       1.932  26.640  15.867  1.00 10.00      A   
ATOM   4736  CB  ASN A 501       2.628  26.495  14.505  1.00 10.00      A   
ATOM   4737  CG  ASN A 501       2.769  27.813  13.771  1.00 10.00      A   
ATOM   4738  OD1 ASN A 501       1.877  28.220  13.032  1.00 10.00      A   
ATOM   4739  ND2 ASN A 501       3.893  28.481  13.966  1.00 10.00      A   
ATOM   4740 HD21 ASN A 501       4.568  28.089  14.565  1.00 10.00      A   
ATOM   4741 HD22 ASN A 501       4.003  29.349  13.518  1.00 10.00      A   
ATOM   4742  C   ASN A 501       1.530  25.271  16.399  1.00 10.00      A   
ATOM   4743  O   ASN A 501       1.319  24.326  15.635  1.00 10.00      A   
ATOM   4744  N   ALA A 502       1.399  25.178  17.715  1.00 10.00      A   
ATOM   4745  HN  ALA A 502       1.554  25.976  18.265  1.00 10.00      A   
ATOM   4746  CA  ALA A 502       1.034  23.925  18.370  1.00 10.00      A   
ATOM   4747  CB  ALA A 502       1.100  24.087  19.879  1.00 10.00      A   
ATOM   4748  C   ALA A 502      -0.351  23.441  17.948  1.00 10.00      A   
ATOM   4749  O   ALA A 502      -0.554  22.253  17.695  1.00 10.00      A   
ATOM   4750  N   SER A 503      -1.295  24.367  17.862  1.00 10.00      A   
ATOM   4751  HN  SER A 503      -1.067  25.296  18.064  1.00 10.00      A   
ATOM   4752  CA  SER A 503      -2.666  24.049  17.487  1.00 10.00      A   
ATOM   4753  CB  SER A 503      -3.542  25.284  17.700  1.00 10.00      A   
ATOM   4754  OG  SER A 503      -2.853  26.252  18.481  1.00 10.00      A   
ATOM   4755  HG  SER A 503      -2.525  26.955  17.904  1.00 10.00      A   
ATOM   4756  C   SER A 503      -2.770  23.567  16.036  1.00 10.00      A   
ATOM   4757  O   SER A 503      -3.683  22.817  15.680  1.00 10.00      A   
ATOM   4758  N   LYS A 504      -1.821  23.981  15.206  1.00 10.00      A   
ATOM   4759  HN  LYS A 504      -1.100  24.545  15.554  1.00 10.00      A   
ATOM   4760  CA  LYS A 504      -1.817  23.607  13.795  1.00 10.00      A   
ATOM   4761  CB  LYS A 504      -0.842  24.501  13.021  1.00 10.00      A   
ATOM   4762  CG  LYS A 504      -0.856  24.299  11.514  1.00 10.00      A   
ATOM   4763  CD  LYS A 504      -2.122  24.864  10.890  1.00 10.00      A   
ATOM   4764  CE  LYS A 504      -2.113  24.699   9.380  1.00 10.00      A   
ATOM   4765  NZ  LYS A 504      -3.132  25.551   8.715  1.00 10.00      A   
ATOM   4766  HZ1 LYS A 504      -4.075  25.126   8.810  1.00 10.00      A   
ATOM   4767  HZ2 LYS A 504      -2.906  25.654   7.704  1.00 10.00      A   
ATOM   4768  HZ3 LYS A 504      -3.147  26.496   9.146  1.00 10.00      A   
ATOM   4769  C   LYS A 504      -1.449  22.136  13.603  1.00 10.00      A   
ATOM   4770  O   LYS A 504      -1.911  21.486  12.658  1.00 10.00      A   
ATOM   4771  N   LEU A 505      -0.647  21.608  14.521  1.00 10.00      A   
ATOM   4772  HN  LEU A 505      -0.352  22.166  15.272  1.00 10.00      A   
ATOM   4773  CA  LEU A 505      -0.193  20.221  14.448  1.00 10.00      A   
ATOM   4774  CB  LEU A 505       0.866  19.943  15.516  1.00 10.00      A   
ATOM   4775  CG  LEU A 505       2.075  20.882  15.527  1.00 10.00      A   
ATOM   4776  CD1 LEU A 505       3.016  20.534  16.670  1.00 10.00      A   
ATOM   4777  CD2 LEU A 505       2.805  20.831  14.195  1.00 10.00      A   
ATOM   4778  C   LEU A 505      -1.342  19.225  14.571  1.00 10.00      A   
ATOM   4779  O   LEU A 505      -1.230  18.082  14.127  1.00 10.00      A   
ATOM   4780  N   GLU A 506      -2.453  19.669  15.151  1.00 10.00      A   
ATOM   4781  HN  GLU A 506      -2.492  20.602  15.457  1.00 10.00      A   
ATOM   4782  CA  GLU A 506      -3.619  18.809  15.340  1.00 10.00      A   
ATOM   4783  CB  GLU A 506      -4.615  19.455  16.305  1.00 10.00      A   
ATOM   4784  CG  GLU A 506      -4.039  19.804  17.670  1.00 10.00      A   
ATOM   4785  CD  GLU A 506      -5.111  20.190  18.665  1.00 10.00      A   
ATOM   4786  OE1 GLU A 506      -5.953  21.055  18.336  1.00 10.00      A   
ATOM   4787  OE2 GLU A 506      -5.125  19.627  19.777  1.00 10.00      A   
ATOM   4788  C   GLU A 506      -4.308  18.497  14.011  1.00 10.00      A   
ATOM   4789  O   GLU A 506      -4.997  17.486  13.879  1.00 10.00      A   
ATOM   4790  N   THR A 507      -4.114  19.363  13.031  1.00 10.00      A   
ATOM   4791  HN  THR A 507      -3.561  20.154  13.194  1.00 10.00      A   
ATOM   4792  CA  THR A 507      -4.717  19.181  11.716  1.00 10.00      A   
ATOM   4793  CB  THR A 507      -5.105  20.537  11.098  1.00 10.00      A   
ATOM   4794  OG1 THR A 507      -4.564  21.594  11.908  1.00 10.00      A   
ATOM   4795  HG1 THR A 507      -3.600  21.580  11.854  1.00 10.00      A   
ATOM   4796  CG2 THR A 507      -6.622  20.678  11.039  1.00 10.00      A   
ATOM   4797  C   THR A 507      -3.769  18.434  10.774  1.00 10.00      A   
ATOM   4798  O   THR A 507      -4.123  18.106   9.638  1.00 10.00      A   
ATOM   4799  N   MET A 508      -2.569  18.156  11.260  1.00 10.00      A   
ATOM   4800  HN  MET A 508      -2.360  18.411  12.183  1.00 10.00      A   
ATOM   4801  CA  MET A 508      -1.559  17.460  10.475  1.00 10.00      A   
ATOM   4802  CB  MET A 508      -0.197  18.133  10.660  1.00 10.00      A   
ATOM   4803  CG  MET A 508      -0.109  19.537  10.083  1.00 10.00      A   
ATOM   4804  SD  MET A 508       1.411  20.391  10.542  1.00 10.00      A   
ATOM   4805  CE  MET A 508       2.642  19.228   9.965  1.00 10.00      A   
ATOM   4806  C   MET A 508      -1.469  15.999  10.901  1.00 10.00      A   
ATOM   4807  O   MET A 508      -1.832  15.651  12.021  1.00 10.00      A   
ATOM   4808  N   ARG A 509      -0.985  15.144  10.011  1.00 10.00      A   
ATOM   4809  HN  ARG A 509      -0.691  15.476   9.134  1.00 10.00      A   
ATOM   4810  CA  ARG A 509      -0.856  13.725  10.321  1.00 10.00      A   
ATOM   4811  CB  ARG A 509      -0.784  12.881   9.044  1.00 10.00      A   
ATOM   4812  CG  ARG A 509      -0.738  11.380   9.304  1.00 10.00      A   
ATOM   4813  CD  ARG A 509      -0.343  10.593   8.060  1.00 10.00      A   
ATOM   4814  NE  ARG A 509      -1.424  10.529   7.076  1.00 10.00      A   
ATOM   4815  HE  ARG A 509      -2.304  10.877   7.351  1.00 10.00      A   
ATOM   4816  CZ  ARG A 509      -1.279  10.043   5.837  1.00 10.00      A   
ATOM   4817  NH1 ARG A 509      -0.103   9.570   5.432  1.00 10.00      A   
ATOM   4818 HH11 ARG A 509       0.712   9.571   6.075  1.00 10.00      A   
ATOM   4819 HH12 ARG A 509       0.015   9.202   4.452  1.00 10.00      A   
ATOM   4820  NH2 ARG A 509      -2.317  10.019   5.010  1.00 10.00      A   
ATOM   4821 HH21 ARG A 509      -2.207   9.639   4.041  1.00 10.00      A   
ATOM   4822 HH22 ARG A 509      -3.244  10.380   5.319  1.00 10.00      A   
ATOM   4823  C   ARG A 509       0.381  13.471  11.175  1.00 10.00      A   
ATOM   4824  O   ARG A 509       0.318  12.749  12.172  1.00 10.00      A   
ATOM   4825  N   SER A 510       1.499  14.069  10.780  1.00 10.00      A   
ATOM   4826  HN  SER A 510       1.488  14.638   9.980  1.00 10.00      A   
ATOM   4827  CA  SER A 510       2.746  13.894  11.503  1.00 10.00      A   
ATOM   4828  CB  SER A 510       3.339  12.521  11.174  1.00 10.00      A   
ATOM   4829  OG  SER A 510       3.115  12.179   9.813  1.00 10.00      A   
ATOM   4830  HG  SER A 510       3.543  11.337   9.621  1.00 10.00      A   
ATOM   4831  C   SER A 510       3.754  14.991  11.175  1.00 10.00      A   
ATOM   4832  O   SER A 510       3.784  15.519  10.059  1.00 10.00      A   
ATOM   4833  N   LEU A 511       4.560  15.338  12.166  1.00 10.00      A   
ATOM   4834  HN  LEU A 511       4.450  14.902  13.042  1.00 10.00      A   
ATOM   4835  CA  LEU A 511       5.594  16.347  12.008  1.00 10.00      A   
ATOM   4836  CB  LEU A 511       5.328  17.557  12.911  1.00 10.00      A   
ATOM   4837  CG  LEU A 511       6.392  18.659  12.880  1.00 10.00      A   
ATOM   4838  CD1 LEU A 511       6.312  19.456  11.585  1.00 10.00      A   
ATOM   4839  CD2 LEU A 511       6.272  19.571  14.090  1.00 10.00      A   
ATOM   4840  C   LEU A 511       6.954  15.742  12.333  1.00 10.00      A   
ATOM   4841  O   LEU A 511       7.193  15.286  13.456  1.00 10.00      A   
ATOM   4842  N   TRP A 512       7.836  15.733  11.348  1.00 10.00      A   
ATOM   4843  HN  TRP A 512       7.583  16.122  10.481  1.00 10.00      A   
ATOM   4844  CA  TRP A 512       9.172  15.177  11.518  1.00 10.00      A   
ATOM   4845  CB  TRP A 512       9.482  14.200  10.374  1.00 10.00      A   
ATOM   4846  CG  TRP A 512      10.904  13.721  10.341  1.00 10.00      A   
ATOM   4847  CD1 TRP A 512      11.948  14.315   9.696  1.00 10.00      A   
ATOM   4848  CD2 TRP A 512      11.438  12.548  10.969  1.00 10.00      A   
ATOM   4849  NE1 TRP A 512      13.100  13.599   9.899  1.00 10.00      A   
ATOM   4850  HE1 TRP A 512      13.987  13.834   9.547  1.00 10.00      A   
ATOM   4851  CE2 TRP A 512      12.816  12.507  10.673  1.00 10.00      A   
ATOM   4852  CE3 TRP A 512      10.891  11.532  11.757  1.00 10.00      A   
ATOM   4853  CZ2 TRP A 512      13.653  11.494  11.138  1.00 10.00      A   
ATOM   4854  CZ3 TRP A 512      11.723  10.527  12.217  1.00 10.00      A   
ATOM   4855  CH2 TRP A 512      13.089  10.515  11.906  1.00 10.00      A   
ATOM   4856  C   TRP A 512      10.220  16.286  11.565  1.00 10.00      A   
ATOM   4857  O   TRP A 512      10.303  17.108  10.655  1.00 10.00      A   
ATOM   4858  N   MET A 513      11.010  16.315  12.634  1.00 10.00      A   
ATOM   4859  HN  MET A 513      10.874  15.658  13.352  1.00 10.00      A   
ATOM   4860  CA  MET A 513      12.066  17.316  12.775  1.00 10.00      A   
ATOM   4861  CB  MET A 513      11.636  18.460  13.698  1.00 10.00      A   
ATOM   4862  CG  MET A 513      10.542  19.354  13.140  1.00 10.00      A   
ATOM   4863  SD  MET A 513      10.323  20.858  14.111  1.00 10.00      A   
ATOM   4864  CE  MET A 513      11.795  21.770  13.647  1.00 10.00      A   
ATOM   4865  C   MET A 513      13.349  16.683  13.305  1.00 10.00      A   
ATOM   4866  O   MET A 513      13.431  16.313  14.480  1.00 10.00      A   
ATOM   4867  N   SER A 514      14.340  16.545  12.439  1.00 10.00      A   
ATOM   4868  HN  SER A 514      14.214  16.840  11.508  1.00 10.00      A   
ATOM   4869  CA  SER A 514      15.615  15.961  12.831  1.00 10.00      A   
ATOM   4870  CB  SER A 514      15.854  14.643  12.092  1.00 10.00      A   
ATOM   4871  OG  SER A 514      15.611  14.781  10.704  1.00 10.00      A   
ATOM   4872  HG  SER A 514      16.450  14.915  10.245  1.00 10.00      A   
ATOM   4873  C   SER A 514      16.764  16.937  12.593  1.00 10.00      A   
ATOM   4874  O   SER A 514      16.753  17.688  11.613  1.00 10.00      A   
ATOM   4875  N   SER A 515      17.734  16.933  13.510  1.00 10.00      A   
ATOM   4876  HN  SER A 515      17.655  16.324  14.278  1.00 10.00      A   
ATOM   4877  CA  SER A 515      18.905  17.804  13.426  1.00 10.00      A   
ATOM   4878  CB  SER A 515      19.815  17.398  12.266  1.00 10.00      A   
ATOM   4879  OG  SER A 515      20.103  16.006  12.317  1.00 10.00      A   
ATOM   4880  HG  SER A 515      21.059  15.874  12.279  1.00 10.00      A   
ATOM   4881  C   SER A 515      18.509  19.277  13.332  1.00 10.00      A   
ATOM   4882  O   SER A 515      19.058  20.044  12.540  1.00 10.00      A   
ATOM   4883  N   CYS A 516      17.539  19.658  14.143  1.00 10.00      A   
ATOM   4884  HN  CYS A 516      17.134  18.999  14.748  1.00 10.00      A   
ATOM   4885  CA  CYS A 516      17.064  21.024  14.170  1.00 10.00      A   
ATOM   4886  CB  CYS A 516      15.583  21.077  13.798  1.00 10.00      A   
ATOM   4887  SG  CYS A 516      15.209  20.374  12.175  1.00 10.00      A   
ATOM   4888  HG  CYS A 516      15.909  19.253  12.044  1.00 10.00      A   
ATOM   4889  C   CYS A 516      17.308  21.634  15.541  1.00 10.00      A   
ATOM   4890  O   CYS A 516      17.874  20.981  16.423  1.00 10.00      A   
ATOM   4891  N   SER A 517      16.869  22.868  15.730  1.00 10.00      A   
ATOM   4892  HN  SER A 517      16.393  23.327  15.003  1.00 10.00      A   
ATOM   4893  CA  SER A 517      17.065  23.564  16.994  1.00 10.00      A   
ATOM   4894  CB  SER A 517      17.249  25.058  16.736  1.00 10.00      A   
ATOM   4895  OG  SER A 517      18.075  25.277  15.599  1.00 10.00      A   
ATOM   4896  HG  SER A 517      18.348  26.203  15.577  1.00 10.00      A   
ATOM   4897  C   SER A 517      15.904  23.309  17.960  1.00 10.00      A   
ATOM   4898  O   SER A 517      15.454  24.211  18.668  1.00 10.00      A   
ATOM   4899  N   VAL A 518      15.436  22.070  17.986  1.00 10.00      A   
ATOM   4900  HN  VAL A 518      15.847  21.396  17.405  1.00 10.00      A   
ATOM   4901  CA  VAL A 518      14.338  21.676  18.861  1.00 10.00      A   
ATOM   4902  CB  VAL A 518      13.632  20.408  18.343  1.00 10.00      A   
ATOM   4903  CG1 VAL A 518      12.277  20.243  19.008  1.00 10.00      A   
ATOM   4904  CG2 VAL A 518      13.489  20.437  16.828  1.00 10.00      A   
ATOM   4905  C   VAL A 518      14.870  21.399  20.264  1.00 10.00      A   
ATOM   4906  O   VAL A 518      15.426  20.331  20.521  1.00 10.00      A   
ATOM   4907  N   SER A 519      14.694  22.361  21.164  1.00 10.00      A   
ATOM   4908  HN  SER A 519      14.218  23.180  20.903  1.00 10.00      A   
ATOM   4909  CA  SER A 519      15.173  22.234  22.534  1.00 10.00      A   
ATOM   4910  CB  SER A 519      15.057  23.580  23.249  1.00 10.00      A   
ATOM   4911  OG  SER A 519      13.943  24.310  22.762  1.00 10.00      A   
ATOM   4912  HG  SER A 519      14.223  25.198  22.512  1.00 10.00      A   
ATOM   4913  C   SER A 519      14.422  21.154  23.308  1.00 10.00      A   
ATOM   4914  O   SER A 519      13.230  20.924  23.086  1.00 10.00      A   
ATOM   4915  N   PHE A 520      15.129  20.496  24.219  1.00 10.00      A   
ATOM   4916  HN  PHE A 520      16.080  20.725  24.341  1.00 10.00      A   
ATOM   4917  CA  PHE A 520      14.544  19.443  25.039  1.00 10.00      A   
ATOM   4918  CB  PHE A 520      15.628  18.810  25.920  1.00 10.00      A   
ATOM   4919  CG  PHE A 520      15.110  17.913  27.011  1.00 10.00      A   
ATOM   4920  CD1 PHE A 520      14.372  16.778  26.708  1.00 10.00      A   
ATOM   4921  CD2 PHE A 520      15.376  18.197  28.339  1.00 10.00      A   
ATOM   4922  CE1 PHE A 520      13.907  15.947  27.710  1.00 10.00      A   
ATOM   4923  CE2 PHE A 520      14.913  17.373  29.346  1.00 10.00      A   
ATOM   4924  CZ  PHE A 520      14.178  16.244  29.032  1.00 10.00      A   
ATOM   4925  C   PHE A 520      13.401  19.985  25.896  1.00 10.00      A   
ATOM   4926  O   PHE A 520      12.349  19.355  26.013  1.00 10.00      A   
ATOM   4927  N   GLY A 521      13.611  21.160  26.480  1.00 10.00      A   
ATOM   4928  HN  GLY A 521      14.470  21.620  26.345  1.00 10.00      A   
ATOM   4929  CA  GLY A 521      12.595  21.765  27.318  1.00 10.00      A   
ATOM   4930  C   GLY A 521      11.311  22.035  26.562  1.00 10.00      A   
ATOM   4931  O   GLY A 521      10.220  21.741  27.052  1.00 10.00      A   
ATOM   4932  N   ALA A 522      11.448  22.561  25.351  1.00 10.00      A   
ATOM   4933  HN  ALA A 522      12.349  22.735  25.007  1.00 10.00      A   
ATOM   4934  CA  ALA A 522      10.302  22.878  24.516  1.00 10.00      A   
ATOM   4935  CB  ALA A 522      10.751  23.593  23.262  1.00 10.00      A   
ATOM   4936  C   ALA A 522       9.505  21.628  24.165  1.00 10.00      A   
ATOM   4937  O   ALA A 522       8.284  21.680  24.034  1.00 10.00      A   
ATOM   4938  N   CYS A 523      10.202  20.508  24.006  1.00 10.00      A   
ATOM   4939  HN  CYS A 523      11.178  20.537  24.099  1.00 10.00      A   
ATOM   4940  CA  CYS A 523       9.553  19.242  23.682  1.00 10.00      A   
ATOM   4941  CB  CYS A 523      10.595  18.143  23.463  1.00 10.00      A   
ATOM   4942  SG  CYS A 523      11.760  18.480  22.123  1.00 10.00      A   
ATOM   4943  HG  CYS A 523      12.379  19.622  22.404  1.00 10.00      A   
ATOM   4944  C   CYS A 523       8.582  18.839  24.788  1.00 10.00      A   
ATOM   4945  O   CYS A 523       7.458  18.402  24.522  1.00 10.00      A   
ATOM   4946  N   LYS A 524       9.018  19.004  26.032  1.00 10.00      A   
ATOM   4947  HN  LYS A 524       9.921  19.361  26.179  1.00 10.00      A   
ATOM   4948  CA  LYS A 524       8.186  18.674  27.180  1.00 10.00      A   
ATOM   4949  CB  LYS A 524       9.022  18.644  28.460  1.00 10.00      A   
ATOM   4950  CG  LYS A 524      10.165  17.649  28.433  1.00 10.00      A   
ATOM   4951  CD  LYS A 524      10.770  17.474  29.815  1.00 10.00      A   
ATOM   4952  CE  LYS A 524      11.440  18.749  30.298  1.00 10.00      A   
ATOM   4953  NZ  LYS A 524      11.633  18.747  31.771  1.00 10.00      A   
ATOM   4954  HZ1 LYS A 524      11.980  17.818  32.084  1.00 10.00      A   
ATOM   4955  HZ2 LYS A 524      10.733  18.951  32.250  1.00 10.00      A   
ATOM   4956  HZ3 LYS A 524      12.332  19.475  32.042  1.00 10.00      A   
ATOM   4957  C   LYS A 524       7.069  19.697  27.321  1.00 10.00      A   
ATOM   4958  O   LYS A 524       5.913  19.344  27.561  1.00 10.00      A   
ATOM   4959  N   LEU A 525       7.427  20.965  27.150  1.00 10.00      A   
ATOM   4960  HN  LEU A 525       8.370  21.171  26.951  1.00 10.00      A   
ATOM   4961  CA  LEU A 525       6.471  22.061  27.256  1.00 10.00      A   
ATOM   4962  CB  LEU A 525       7.183  23.403  27.068  1.00 10.00      A   
ATOM   4963  CG  LEU A 525       6.401  24.651  27.485  1.00 10.00      A   
ATOM   4964  CD1 LEU A 525       6.140  24.646  28.984  1.00 10.00      A   
ATOM   4965  CD2 LEU A 525       7.149  25.908  27.070  1.00 10.00      A   
ATOM   4966  C   LEU A 525       5.347  21.910  26.232  1.00 10.00      A   
ATOM   4967  O   LEU A 525       4.178  22.145  26.538  1.00 10.00      A   
ATOM   4968  N   LEU A 526       5.708  21.516  25.019  1.00 10.00      A   
ATOM   4969  HN  LEU A 526       6.661  21.362  24.830  1.00 10.00      A   
ATOM   4970  CA  LEU A 526       4.734  21.322  23.952  1.00 10.00      A   
ATOM   4971  CB  LEU A 526       5.447  21.086  22.618  1.00 10.00      A   
ATOM   4972  CG  LEU A 526       4.551  20.936  21.389  1.00 10.00      A   
ATOM   4973  CD1 LEU A 526       3.906  22.265  21.028  1.00 10.00      A   
ATOM   4974  CD2 LEU A 526       5.347  20.392  20.217  1.00 10.00      A   
ATOM   4975  C   LEU A 526       3.822  20.141  24.267  1.00 10.00      A   
ATOM   4976  O   LEU A 526       2.601  20.228  24.119  1.00 10.00      A   
ATOM   4977  N   GLY A 527       4.427  19.047  24.723  1.00 10.00      A   
ATOM   4978  HN  GLY A 527       5.404  19.051  24.834  1.00 10.00      A   
ATOM   4979  CA  GLY A 527       3.672  17.855  25.055  1.00 10.00      A   
ATOM   4980  C   GLY A 527       2.705  18.081  26.198  1.00 10.00      A   
ATOM   4981  O   GLY A 527       1.619  17.508  26.219  1.00 10.00      A   
ATOM   4982  N   GLN A 528       3.103  18.915  27.154  1.00 10.00      A   
ATOM   4983  HN  GLN A 528       3.996  19.325  27.094  1.00 10.00      A   
ATOM   4984  CA  GLN A 528       2.252  19.218  28.301  1.00 10.00      A   
ATOM   4985  CB  GLN A 528       3.066  19.810  29.451  1.00 10.00      A   
ATOM   4986  CG  GLN A 528       3.860  18.784  30.240  1.00 10.00      A   
ATOM   4987  CD  GLN A 528       2.982  17.701  30.846  1.00 10.00      A   
ATOM   4988  OE1 GLN A 528       1.797  17.915  31.115  1.00 10.00      A   
ATOM   4989  NE2 GLN A 528       3.562  16.534  31.079  1.00 10.00      A   
ATOM   4990 HE21 GLN A 528       4.511  16.432  30.848  1.00 10.00      A   
ATOM   4991 HE22 GLN A 528       3.023  15.818  31.480  1.00 10.00      A   
ATOM   4992  C   GLN A 528       1.120  20.162  27.912  1.00 10.00      A   
ATOM   4993  O   GLN A 528       0.056  20.161  28.531  1.00 10.00      A   
ATOM   4994  N   LYS A 529       1.345  20.963  26.882  1.00 10.00      A   
ATOM   4995  HN  LYS A 529       2.211  20.920  26.420  1.00 10.00      A   
ATOM   4996  CA  LYS A 529       0.333  21.899  26.421  1.00 10.00      A   
ATOM   4997  CB  LYS A 529       0.960  22.993  25.552  1.00 10.00      A   
ATOM   4998  CG  LYS A 529      -0.039  24.013  25.032  1.00 10.00      A   
ATOM   4999  CD  LYS A 529       0.639  25.110  24.233  1.00 10.00      A   
ATOM   5000  CE  LYS A 529      -0.381  26.016  23.558  1.00 10.00      A   
ATOM   5001  NZ  LYS A 529      -1.343  26.613  24.526  1.00 10.00      A   
ATOM   5002  HZ1 LYS A 529      -1.862  25.867  25.029  1.00 10.00      A   
ATOM   5003  HZ2 LYS A 529      -2.030  27.210  24.024  1.00 10.00      A   
ATOM   5004  HZ3 LYS A 529      -0.838  27.200  25.222  1.00 10.00      A   
ATOM   5005  C   LYS A 529      -0.756  21.174  25.643  1.00 10.00      A   
ATOM   5006  O   LYS A 529      -1.944  21.346  25.916  1.00 10.00      A   
ATOM   5007  N   MET A 530      -0.346  20.355  24.685  1.00 10.00      A   
ATOM   5008  HN  MET A 530       0.617  20.231  24.536  1.00 10.00      A   
ATOM   5009  CA  MET A 530      -1.289  19.614  23.861  1.00 10.00      A   
ATOM   5010  CB  MET A 530      -1.015  19.870  22.377  1.00 10.00      A   
ATOM   5011  CG  MET A 530      -0.744  21.326  22.021  1.00 10.00      A   
ATOM   5012  SD  MET A 530      -2.088  22.442  22.481  1.00 10.00      A   
ATOM   5013  CE  MET A 530      -3.304  22.048  21.224  1.00 10.00      A   
ATOM   5014  C   MET A 530      -1.198  18.122  24.166  1.00 10.00      A   
ATOM   5015  O   MET A 530      -0.344  17.422  23.621  1.00 10.00      A   
ATOM   5016  N   PRO A 531      -2.087  17.615  25.039  1.00 10.00      A   
ATOM   5017  CA  PRO A 531      -2.099  16.203  25.449  1.00 10.00      A   
ATOM   5018  CB  PRO A 531      -3.129  16.159  26.587  1.00 10.00      A   
ATOM   5019  CG  PRO A 531      -3.377  17.583  26.954  1.00 10.00      A   
ATOM   5020  CD  PRO A 531      -3.150  18.377  25.704  1.00 10.00      A   
ATOM   5021  C   PRO A 531      -2.517  15.254  24.328  1.00 10.00      A   
ATOM   5022  O   PRO A 531      -2.355  14.036  24.439  1.00 10.00      A   
ATOM   5023  N   LYS A 532      -3.055  15.807  23.251  1.00 10.00      A   
ATOM   5024  HN  LYS A 532      -3.158  16.783  23.213  1.00 10.00      A   
ATOM   5025  CA  LYS A 532      -3.492  14.999  22.120  1.00 10.00      A   
ATOM   5026  CB  LYS A 532      -4.725  15.621  21.458  1.00 10.00      A   
ATOM   5027  CG  LYS A 532      -5.928  15.722  22.382  1.00 10.00      A   
ATOM   5028  CD  LYS A 532      -6.914  16.773  21.902  1.00 10.00      A   
ATOM   5029  CE  LYS A 532      -8.026  16.985  22.916  1.00 10.00      A   
ATOM   5030  NZ  LYS A 532      -8.892  18.141  22.560  1.00 10.00      A   
ATOM   5031  HZ1 LYS A 532      -9.724  18.171  23.188  1.00 10.00      A   
ATOM   5032  HZ2 LYS A 532      -9.216  18.055  21.575  1.00 10.00      A   
ATOM   5033  HZ3 LYS A 532      -8.363  19.033  22.663  1.00 10.00      A   
ATOM   5034  C   LYS A 532      -2.363  14.822  21.110  1.00 10.00      A   
ATOM   5035  O   LYS A 532      -2.482  14.068  20.142  1.00 10.00      A   
ATOM   5036  N   LEU A 533      -1.262  15.521  21.340  1.00 10.00      A   
ATOM   5037  HN  LEU A 533      -1.220  16.104  22.128  1.00 10.00      A   
ATOM   5038  CA  LEU A 533      -0.107  15.432  20.462  1.00 10.00      A   
ATOM   5039  CB  LEU A 533       0.477  16.820  20.179  1.00 10.00      A   
ATOM   5040  CG  LEU A 533      -0.431  17.802  19.436  1.00 10.00      A   
ATOM   5041  CD1 LEU A 533       0.307  19.099  19.154  1.00 10.00      A   
ATOM   5042  CD2 LEU A 533      -0.942  17.190  18.144  1.00 10.00      A   
ATOM   5043  C   LEU A 533       0.950  14.534  21.081  1.00 10.00      A   
ATOM   5044  O   LEU A 533       1.479  14.837  22.151  1.00 10.00      A   
ATOM   5045  N   ASN A 534       1.245  13.426  20.420  1.00 10.00      A   
ATOM   5046  HN  ASN A 534       0.785  13.234  19.574  1.00 10.00      A   
ATOM   5047  CA  ASN A 534       2.244  12.491  20.912  1.00 10.00      A   
ATOM   5048  CB  ASN A 534       1.979  11.080  20.382  1.00 10.00      A   
ATOM   5049  CG  ASN A 534       1.546  10.107  21.462  1.00 10.00      A   
ATOM   5050  OD1 ASN A 534       1.105  10.509  22.541  1.00 10.00      A   
ATOM   5051  ND2 ASN A 534       1.665   8.817  21.181  1.00 10.00      A   
ATOM   5052 HD21 ASN A 534       2.031   8.561  20.301  1.00 10.00      A   
ATOM   5053 HD22 ASN A 534       1.357   8.168  21.848  1.00 10.00      A   
ATOM   5054  C   ASN A 534       3.634  12.953  20.513  1.00 10.00      A   
ATOM   5055  O   ASN A 534       4.082  12.708  19.390  1.00 10.00      A   
ATOM   5056  N   VAL A 535       4.292  13.656  21.419  1.00 10.00      A   
ATOM   5057  HN  VAL A 535       3.862  13.847  22.281  1.00 10.00      A   
ATOM   5058  CA  VAL A 535       5.630  14.156  21.170  1.00 10.00      A   
ATOM   5059  CB  VAL A 535       5.914  15.458  21.953  1.00 10.00      A   
ATOM   5060  CG1 VAL A 535       7.248  16.060  21.531  1.00 10.00      A   
ATOM   5061  CG2 VAL A 535       4.791  16.460  21.742  1.00 10.00      A   
ATOM   5062  C   VAL A 535       6.667  13.099  21.536  1.00 10.00      A   
ATOM   5063  O   VAL A 535       7.027  12.947  22.706  1.00 10.00      A   
ATOM   5064  N   GLU A 536       7.123  12.355  20.537  1.00 10.00      A   
ATOM   5065  HN  GLU A 536       6.789  12.514  19.623  1.00 10.00      A   
ATOM   5066  CA  GLU A 536       8.122  11.324  20.752  1.00 10.00      A   
ATOM   5067  CB  GLU A 536       7.859  10.101  19.866  1.00 10.00      A   
ATOM   5068  CG  GLU A 536       6.668   9.266  20.313  1.00 10.00      A   
ATOM   5069  CD  GLU A 536       6.631   7.887  19.681  1.00 10.00      A   
ATOM   5070  OE1 GLU A 536       7.621   7.487  19.028  1.00 10.00      A   
ATOM   5071  OE2 GLU A 536       5.615   7.181  19.854  1.00 10.00      A   
ATOM   5072  C   GLU A 536       9.506  11.882  20.484  1.00 10.00      A   
ATOM   5073  O   GLU A 536       9.781  12.417  19.403  1.00 10.00      A   
ATOM   5074  N   VAL A 537      10.363  11.791  21.479  1.00 10.00      A   
ATOM   5075  HN  VAL A 537      10.072  11.383  22.327  1.00 10.00      A   
ATOM   5076  CA  VAL A 537      11.723  12.283  21.356  1.00 10.00      A   
ATOM   5077  CB  VAL A 537      12.140  13.115  22.593  1.00 10.00      A   
ATOM   5078  CG1 VAL A 537      13.599  13.550  22.492  1.00 10.00      A   
ATOM   5079  CG2 VAL A 537      11.233  14.326  22.753  1.00 10.00      A   
ATOM   5080  C   VAL A 537      12.700  11.131  21.179  1.00 10.00      A   
ATOM   5081  O   VAL A 537      12.778  10.243  22.024  1.00 10.00      A   
ATOM   5082  N   ILE A 538      13.421  11.142  20.067  1.00 10.00      A   
ATOM   5083  HN  ILE A 538      13.289  11.868  19.417  1.00 10.00      A   
ATOM   5084  CA  ILE A 538      14.419  10.121  19.789  1.00 10.00      A   
ATOM   5085  CB  ILE A 538      14.286   9.520  18.370  1.00 10.00      A   
ATOM   5086  CG1 ILE A 538      13.135   8.511  18.318  1.00 10.00      A   
ATOM   5087  CG2 ILE A 538      15.592   8.861  17.934  1.00 10.00      A   
ATOM   5088  CD1 ILE A 538      13.122   7.654  17.066  1.00 10.00      A   
ATOM   5089  C   ILE A 538      15.812  10.710  19.967  1.00 10.00      A   
ATOM   5090  O   ILE A 538      16.224  11.613  19.228  1.00 10.00      A   
ATOM   5091  N   ASP A 539      16.523  10.203  20.950  1.00 10.00      A   
ATOM   5092  HN  ASP A 539      16.142   9.477  21.493  1.00 10.00      A   
ATOM   5093  CA  ASP A 539      17.864  10.671  21.238  1.00 10.00      A   
ATOM   5094  CB  ASP A 539      17.833  11.657  22.404  1.00 10.00      A   
ATOM   5095  CG  ASP A 539      19.070  12.518  22.472  1.00 10.00      A   
ATOM   5096  OD1 ASP A 539      19.007  13.695  22.049  1.00 10.00      A   
ATOM   5097  OD2 ASP A 539      20.106  12.031  22.961  1.00 10.00      A   
ATOM   5098  C   ASP A 539      18.760   9.488  21.558  1.00 10.00      A   
ATOM   5099  O   ASP A 539      18.418   8.647  22.393  1.00 10.00      A   
ATOM   5100  N   GLU A 540      19.894   9.410  20.881  1.00 10.00      A   
ATOM   5101  HN  GLU A 540      20.113  10.112  20.219  1.00 10.00      A   
ATOM   5102  CA  GLU A 540      20.825   8.312  21.086  1.00 10.00      A   
ATOM   5103  CB  GLU A 540      21.307   7.740  19.754  1.00 10.00      A   
ATOM   5104  CG  GLU A 540      20.196   7.177  18.882  1.00 10.00      A   
ATOM   5105  CD  GLU A 540      20.688   6.084  17.957  1.00 10.00      A   
ATOM   5106  OE1 GLU A 540      21.439   6.393  17.007  1.00 10.00      A   
ATOM   5107  OE2 GLU A 540      20.334   4.905  18.179  1.00 10.00      A   
ATOM   5108  C   GLU A 540      22.011   8.711  21.960  1.00 10.00      A   
ATOM   5109  O   GLU A 540      22.976   7.957  22.082  1.00 10.00      A   
ATOM   5110  N   ARG A 541      21.942   9.883  22.579  1.00 10.00      A   
ATOM   5111  HN  ARG A 541      21.148  10.454  22.457  1.00 10.00      A   
ATOM   5112  CA  ARG A 541      23.017  10.341  23.450  1.00 10.00      A   
ATOM   5113  CB  ARG A 541      23.207  11.858  23.353  1.00 10.00      A   
ATOM   5114  CG  ARG A 541      23.475  12.377  21.952  1.00 10.00      A   
ATOM   5115  CD  ARG A 541      22.505  13.488  21.585  1.00 10.00      A   
ATOM   5116  NE  ARG A 541      22.985  14.808  21.980  1.00 10.00      A   
ATOM   5117  HE  ARG A 541      23.899  14.866  22.343  1.00 10.00      A   
ATOM   5118  CZ  ARG A 541      22.266  15.926  21.861  1.00 10.00      A   
ATOM   5119  NH1 ARG A 541      21.033  15.880  21.369  1.00 10.00      A   
ATOM   5120 HH11 ARG A 541      20.622  14.965  21.078  1.00 10.00      A   
ATOM   5121 HH12 ARG A 541      20.473  16.757  21.266  1.00 10.00      A   
ATOM   5122  NH2 ARG A 541      22.782  17.089  22.235  1.00 10.00      A   
ATOM   5123 HH21 ARG A 541      22.225  17.965  22.145  1.00 10.00      A   
ATOM   5124 HH22 ARG A 541      23.753  17.133  22.614  1.00 10.00      A   
ATOM   5125  C   ARG A 541      22.703   9.957  24.890  1.00 10.00      A   
ATOM   5126  O   ARG A 541      23.406  10.349  25.823  1.00 10.00      A   
ATOM   5127  N   GLY A 542      21.639   9.189  25.062  1.00 10.00      A   
ATOM   5128  HN  GLY A 542      21.115   8.911  24.282  1.00 10.00      A   
ATOM   5129  CA  GLY A 542      21.230   8.768  26.381  1.00 10.00      A   
ATOM   5130  C   GLY A 542      20.015   9.545  26.837  1.00 10.00      A   
ATOM   5131  O   GLY A 542      19.373  10.215  26.029  1.00 10.00      A   
ATOM   5132  N   ALA A 543      19.693   9.458  28.119  1.00 10.00      A   
ATOM   5133  HN  ALA A 543      20.233   8.895  28.711  1.00 10.00      A   
ATOM   5134  CA  ALA A 543      18.551  10.176  28.666  1.00 10.00      A   
ATOM   5135  CB  ALA A 543      18.300   9.759  30.107  1.00 10.00      A   
ATOM   5136  C   ALA A 543      18.778  11.682  28.583  1.00 10.00      A   
ATOM   5137  O   ALA A 543      19.752  12.201  29.124  1.00 10.00      A   
ATOM   5138  N   PRO A 544      17.876  12.405  27.900  1.00 10.00      A   
ATOM   5139  CA  PRO A 544      17.980  13.859  27.745  1.00 10.00      A   
ATOM   5140  CB  PRO A 544      16.870  14.202  26.741  1.00 10.00      A   
ATOM   5141  CG  PRO A 544      16.457  12.895  26.147  1.00 10.00      A   
ATOM   5142  CD  PRO A 544      16.696  11.867  27.211  1.00 10.00      A   
ATOM   5143  C   PRO A 544      17.738  14.581  29.067  1.00 10.00      A   
ATOM   5144  O   PRO A 544      18.023  15.771  29.202  1.00 10.00      A   
ATOM   5145  N   ASP A 545      17.217  13.840  30.041  1.00 10.00      A   
ATOM   5146  HN  ASP A 545      17.020  12.899  29.861  1.00 10.00      A   
ATOM   5147  CA  ASP A 545      16.933  14.382  31.366  1.00 10.00      A   
ATOM   5148  CB  ASP A 545      16.196  13.341  32.215  1.00 10.00      A   
ATOM   5149  CG  ASP A 545      15.810  13.867  33.585  1.00 10.00      A   
ATOM   5150  OD1 ASP A 545      16.539  13.597  34.563  1.00 10.00      A   
ATOM   5151  OD2 ASP A 545      14.760  14.535  33.695  1.00 10.00      A   
ATOM   5152  C   ASP A 545      18.225  14.796  32.064  1.00 10.00      A   
ATOM   5153  O   ASP A 545      18.251  15.756  32.836  1.00 10.00      A   
ATOM   5154  N   SER A 546      19.299  14.073  31.773  1.00 10.00      A   
ATOM   5155  HN  SER A 546      19.213  13.320  31.152  1.00 10.00      A   
ATOM   5156  CA  SER A 546      20.604  14.348  32.358  1.00 10.00      A   
ATOM   5157  CB  SER A 546      21.466  13.088  32.290  1.00 10.00      A   
ATOM   5158  OG  SER A 546      20.770  12.038  31.629  1.00 10.00      A   
ATOM   5159  HG  SER A 546      20.919  12.108  30.674  1.00 10.00      A   
ATOM   5160  C   SER A 546      21.302  15.506  31.644  1.00 10.00      A   
ATOM   5161  O   SER A 546      22.438  15.859  31.971  1.00 10.00      A   
ATOM   5162  N   ARG A 547      20.615  16.102  30.679  1.00 10.00      A   
ATOM   5163  HN  ARG A 547      19.701  15.800  30.483  1.00 10.00      A   
ATOM   5164  CA  ARG A 547      21.170  17.210  29.922  1.00 10.00      A   
ATOM   5165  CB  ARG A 547      21.203  16.864  28.431  1.00 10.00      A   
ATOM   5166  CG  ARG A 547      21.853  15.536  28.109  1.00 10.00      A   
ATOM   5167  CD  ARG A 547      22.194  15.442  26.634  1.00 10.00      A
[truncated: 216,683 more chars]
