# Supplementary material for: Flexibility of intrinsically disordered degrons in AUX/IAA proteins reinforces auxin co-receptor assemblies
Source: Nat Commun. 2020 May 8;11:2277. doi: 10.1038/s41467-020-16147-2 (PMC7210949; doi:10.1038/s41467-020-16147-2)
Supplement: Supplementary file 11 — Supplementary Data 8 [file 41467_2020_16147_MOESM11_ESM.gz › disvis_haddock_files/IAA12/cluster3_3.pdb]

REMARK FILENAME="complex_4w.pdb0"
REMARK ===============================================================
REMARK HADDOCK run for complex
REMARK initial structure: complex_4.pdb
REMARK final NOE weights: unambig 50 amb: 50
REMARK ===============================================================
REMARK            total,bonds,angles,improper,dihe,vdw,elec,air,cdih,coup,rdcs,vean,dani,xpcs,rg
REMARK energies: -351.953, 0, 0, 0, 0, -59.2957, -579.831, 287.174, 0, 0, 0, 0, 0, 0, 0
REMARK ===============================================================
REMARK            bonds,angles,impropers,dihe,air,cdih,coup,rdcs,vean,dani,xpcs
REMARK rms-dev.: 0,0,0,0,1.88011,0,0, 0, 0, 0, 0
REMARK ===============================================================
REMARK               air,cdih,coup,rdcs,vean,dani,xpcs
REMARK               >0.3,>5,>1,>0,>5,>0.2,>0.2
REMARK violations.: 7, 0, 0, 0, 0, 0, 0
REMARK ===============================================================
REMARK                        CVpartition#,violations,rms
REMARK AIRs cross-validation: 2, 18, 1.01982
REMARK ===============================================================
REMARK NCS energy: 0
REMARK ===============================================================
REMARK Symmetry energy: 0
REMARK ===============================================================
REMARK Desolvation energy: 42.507
REMARK Internal energy free molecules: -22071.3
REMARK Internal energy complex: -33225.5
REMARK Binding energy: -11750.8
REMARK ===============================================================
REMARK buried surface area: 2222.04
REMARK ===============================================================
REMARK water - chain1: 0 0 0
REMARK water - chain2: 0 0 0
REMARK water - chain3: 0 0 0
REMARK water - chain4: 0 0 0
REMARK water - chain5: 0 0 0
REMARK water - chain6: 0 0 0
REMARK ===============================================================
REMARK water - water: 0 0 0
REMARK ===============================================================
REMARK DATE:09-Dec-2019  18:27:01       created by user: enmr049
REMARK VERSION:1.3U
ATOM      1  N   PHE A   9     -26.217  24.686   6.969  1.00 10.00      A   
ATOM      2  HN  PHE A   9     -26.100  24.348   7.886  1.00 10.00      A   
ATOM      3  CA  PHE A   9     -26.717  23.778   5.948  1.00 10.00      A   
ATOM      4  CB  PHE A   9     -25.623  23.469   4.919  1.00 10.00      A   
ATOM      5  CG  PHE A   9     -25.598  24.402   3.742  1.00 10.00      A   
ATOM      6  CD1 PHE A   9     -24.560  25.304   3.580  1.00 10.00      A   
ATOM      7  CD2 PHE A   9     -26.608  24.371   2.796  1.00 10.00      A   
ATOM      8  CE1 PHE A   9     -24.529  26.158   2.496  1.00 10.00      A   
ATOM      9  CE2 PHE A   9     -26.585  25.223   1.711  1.00 10.00      A   
ATOM     10  CZ  PHE A   9     -25.544  26.117   1.561  1.00 10.00      A   
ATOM     11  C   PHE A   9     -27.218  22.485   6.583  1.00 10.00      A   
ATOM     12  O   PHE A   9     -26.745  22.087   7.649  1.00 10.00      A   
ATOM     13  N   PRO A  10     -28.206  21.829   5.949  1.00 10.00      A   
ATOM     14  CA  PRO A  10     -28.768  20.566   6.443  1.00 10.00      A   
ATOM     15  CB  PRO A  10     -29.818  20.201   5.386  1.00 10.00      A   
ATOM     16  CG  PRO A  10     -30.147  21.491   4.725  1.00 10.00      A   
ATOM     17  CD  PRO A  10     -28.868  22.276   4.713  1.00 10.00      A   
ATOM     18  C   PRO A  10     -27.706  19.472   6.521  1.00 10.00      A   
ATOM     19  O   PRO A  10     -26.731  19.483   5.762  1.00 10.00      A   
ATOM     20  N   GLU A  11     -27.914  18.528   7.430  1.00 10.00      A   
ATOM     21  HN  GLU A  11     -28.722  18.580   7.986  1.00 10.00      A   
ATOM     22  CA  GLU A  11     -26.986  17.420   7.642  1.00 10.00      A   
ATOM     23  CB  GLU A  11     -27.546  16.467   8.701  1.00 10.00      A   
ATOM     24  CG  GLU A  11     -28.089  17.162   9.939  1.00 10.00      A   
ATOM     25  CD  GLU A  11     -27.011  17.854  10.746  1.00 10.00      A   
ATOM     26  OE1 GLU A  11     -26.174  17.152  11.359  1.00 10.00      A   
ATOM     27  OE2 GLU A  11     -27.008  19.105  10.783  1.00 10.00      A   
ATOM     28  C   GLU A  11     -26.695  16.648   6.353  1.00 10.00      A   
ATOM     29  O   GLU A  11     -25.538  16.341   6.049  1.00 10.00      A   
ATOM     30  N   GLU A  12     -27.747  16.353   5.595  1.00 10.00      A   
ATOM     31  HN  GLU A  12     -28.643  16.652   5.881  1.00 10.00      A   
ATOM     32  CA  GLU A  12     -27.621  15.607   4.349  1.00 10.00      A   
ATOM     33  CB  GLU A  12     -29.005  15.263   3.778  1.00 10.00      A   
ATOM     34  CG  GLU A  12     -29.873  16.467   3.420  1.00 10.00      A   
ATOM     35  CD  GLU A  12     -30.788  16.914   4.544  1.00 10.00      A   
ATOM     36  OE1 GLU A  12     -30.343  16.943   5.706  1.00 10.00      A   
ATOM     37  OE2 GLU A  12     -31.961  17.252   4.266  1.00 10.00      A   
ATOM     38  C   GLU A  12     -26.775  16.362   3.322  1.00 10.00      A   
ATOM     39  O   GLU A  12     -25.967  15.763   2.609  1.00 10.00      A   
ATOM     40  N   VAL A  13     -26.948  17.681   3.277  1.00 10.00      A   
ATOM     41  HN  VAL A  13     -27.586  18.095   3.889  1.00 10.00      A   
ATOM     42  CA  VAL A  13     -26.211  18.526   2.349  1.00 10.00      A   
ATOM     43  CB  VAL A  13     -26.745  19.976   2.364  1.00 10.00      A   
ATOM     44  CG1 VAL A  13     -25.835  20.902   1.567  1.00 10.00      A   
ATOM     45  CG2 VAL A  13     -28.160  20.018   1.813  1.00 10.00      A   
ATOM     46  C   VAL A  13     -24.722  18.519   2.683  1.00 10.00      A   
ATOM     47  O   VAL A  13     -23.879  18.300   1.811  1.00 10.00      A   
ATOM     48  N   LEU A  14     -24.412  18.730   3.958  1.00 10.00      A   
ATOM     49  HN  LEU A  14     -25.134  18.873   4.607  1.00 10.00      A   
ATOM     50  CA  LEU A  14     -23.029  18.750   4.422  1.00 10.00      A   
ATOM     51  CB  LEU A  14     -22.982  19.046   5.923  1.00 10.00      A   
ATOM     52  CG  LEU A  14     -23.550  20.401   6.353  1.00 10.00      A   
ATOM     53  CD1 LEU A  14     -23.846  20.406   7.842  1.00 10.00      A   
ATOM     54  CD2 LEU A  14     -22.584  21.520   5.994  1.00 10.00      A   
ATOM     55  C   LEU A  14     -22.334  17.426   4.112  1.00 10.00      A   
ATOM     56  O   LEU A  14     -21.205  17.409   3.619  1.00 10.00      A   
ATOM     57  N   GLU A  15     -23.024  16.323   4.381  1.00 10.00      A   
ATOM     58  HN  GLU A  15     -23.921  16.404   4.769  1.00 10.00      A   
ATOM     59  CA  GLU A  15     -22.477  14.995   4.123  1.00 10.00      A   
ATOM     60  CB  GLU A  15     -23.408  13.901   4.657  1.00 10.00      A   
ATOM     61  CG  GLU A  15     -22.751  12.533   4.771  1.00 10.00      A   
ATOM     62  CD  GLU A  15     -23.740  11.395   4.616  1.00 10.00      A   
ATOM     63  OE1 GLU A  15     -24.330  10.964   5.628  1.00 10.00      A   
ATOM     64  OE2 GLU A  15     -23.932  10.920   3.479  1.00 10.00      A   
ATOM     65  C   GLU A  15     -22.233  14.787   2.630  1.00 10.00      A   
ATOM     66  O   GLU A  15     -21.263  14.133   2.235  1.00 10.00      A   
ATOM     67  N   HIS A  16     -23.110  15.348   1.801  1.00 10.00      A   
ATOM     68  HN  HIS A  16     -23.863  15.864   2.170  1.00 10.00      A   
ATOM     69  CA  HIS A  16     -22.979  15.213   0.356  1.00 10.00      A   
ATOM     70  CB  HIS A  16     -24.270  15.599  -0.368  1.00 10.00      A   
ATOM     71  CG  HIS A  16     -24.460  14.891  -1.678  1.00 10.00      A   
ATOM     72  ND1 HIS A  16     -24.646  13.529  -1.735  1.00 10.00      A   
ATOM     73  CD2 HIS A  16     -24.485  15.396  -2.939  1.00 10.00      A   
ATOM     74  CE1 HIS A  16     -24.780  13.235  -3.014  1.00 10.00      A   
ATOM     75  NE2 HIS A  16     -24.690  14.326  -3.777  1.00 10.00      A   
ATOM     76  HE2 HIS A  16     -24.758  14.355  -4.762  1.00 10.00      A   
ATOM     77  C   HIS A  16     -21.799  16.025  -0.170  1.00 10.00      A   
ATOM     78  O   HIS A  16     -21.069  15.572  -1.045  1.00 10.00      A   
ATOM     79  N   VAL A  17     -21.604  17.216   0.373  1.00 10.00      A   
ATOM     80  HN  VAL A  17     -22.221  17.533   1.070  1.00 10.00      A   
ATOM     81  CA  VAL A  17     -20.499  18.071  -0.046  1.00 10.00      A   
ATOM     82  CB  VAL A  17     -20.554  19.451   0.652  1.00 10.00      A   
ATOM     83  CG1 VAL A  17     -19.330  20.285   0.306  1.00 10.00      A   
ATOM     84  CG2 VAL A  17     -21.825  20.195   0.277  1.00 10.00      A   
ATOM     85  C   VAL A  17     -19.159  17.403   0.261  1.00 10.00      A   
ATOM     86  O   VAL A  17     -18.233  17.426  -0.555  1.00 10.00      A   
ATOM     87  N   PHE A  18     -19.074  16.781   1.432  1.00 10.00      A   
ATOM     88  HN  PHE A  18     -19.854  16.776   2.030  1.00 10.00      A   
ATOM     89  CA  PHE A  18     -17.847  16.116   1.858  1.00 10.00      A   
ATOM     90  CB  PHE A  18     -17.862  15.828   3.361  1.00 10.00      A   
ATOM     91  CG  PHE A  18     -18.045  17.044   4.226  1.00 10.00      A   
ATOM     92  CD1 PHE A  18     -18.640  16.934   5.470  1.00 10.00      A   
ATOM     93  CD2 PHE A  18     -17.633  18.295   3.794  1.00 10.00      A   
ATOM     94  CE1 PHE A  18     -18.822  18.046   6.270  1.00 10.00      A   
ATOM     95  CE2 PHE A  18     -17.812  19.412   4.588  1.00 10.00      A   
ATOM     96  CZ  PHE A  18     -18.408  19.287   5.828  1.00 10.00      A   
ATOM     97  C   PHE A  18     -17.580  14.831   1.076  1.00 10.00      A   
ATOM     98  O   PHE A  18     -16.474  14.290   1.119  1.00 10.00      A   
ATOM     99  N   SER A  19     -18.579  14.345   0.346  1.00 10.00      A   
ATOM    100  HN  SER A  19     -19.438  14.818   0.325  1.00 10.00      A   
ATOM    101  CA  SER A  19     -18.418  13.119  -0.428  1.00 10.00      A   
ATOM    102  CB  SER A  19     -19.779  12.539  -0.828  1.00 10.00      A   
ATOM    103  OG  SER A  19     -20.342  13.241  -1.924  1.00 10.00      A   
ATOM    104  HG  SER A  19     -20.667  14.103  -1.622  1.00 10.00      A   
ATOM    105  C   SER A  19     -17.536  13.354  -1.656  1.00 10.00      A   
ATOM    106  O   SER A  19     -17.056  12.409  -2.287  1.00 10.00      A   
ATOM    107  N   PHE A  20     -17.324  14.623  -1.982  1.00 10.00      A   
ATOM    108  HN  PHE A  20     -17.749  15.332  -1.451  1.00 10.00      A   
ATOM    109  CA  PHE A  20     -16.492  14.989  -3.115  1.00 10.00      A   
ATOM    110  CB  PHE A  20     -17.061  16.228  -3.816  1.00 10.00      A   
ATOM    111  CG  PHE A  20     -18.413  16.022  -4.441  1.00 10.00      A   
ATOM    112  CD1 PHE A  20     -19.566  16.437  -3.792  1.00 10.00      A   
ATOM    113  CD2 PHE A  20     -18.532  15.416  -5.680  1.00 10.00      A   
ATOM    114  CE1 PHE A  20     -20.812  16.248  -4.365  1.00 10.00      A   
ATOM    115  CE2 PHE A  20     -19.773  15.225  -6.260  1.00 10.00      A   
ATOM    116  CZ  PHE A  20     -20.914  15.642  -5.601  1.00 10.00      A   
ATOM    117  C   PHE A  20     -15.058  15.257  -2.664  1.00 10.00      A   
ATOM    118  O   PHE A  20     -14.155  15.422  -3.483  1.00 10.00      A   
ATOM    119  N   ILE A  21     -14.856  15.294  -1.352  1.00 10.00      A   
ATOM    120  HN  ILE A  21     -15.612  15.132  -0.748  1.00 10.00      A   
ATOM    121  CA  ILE A  21     -13.540  15.550  -0.789  1.00 10.00      A   
ATOM    122  CB  ILE A  21     -13.598  16.630   0.309  1.00 10.00      A   
ATOM    123  CG1 ILE A  21     -14.451  17.816  -0.159  1.00 10.00      A   
ATOM    124  CG2 ILE A  21     -12.193  17.098   0.665  1.00 10.00      A   
ATOM    125  CD1 ILE A  21     -14.755  18.827   0.927  1.00 10.00      A   
ATOM    126  C   ILE A  21     -12.954  14.273  -0.202  1.00 10.00      A   
ATOM    127  O   ILE A  21     -13.246  13.913   0.937  1.00 10.00      A   
ATOM    128  N   GLN A  22     -12.142  13.584  -0.992  1.00 10.00      A   
ATOM    129  HN  GLN A  22     -11.966  13.909  -1.900  1.00 10.00      A   
ATOM    130  CA  GLN A  22     -11.513  12.349  -0.549  1.00 10.00      A   
ATOM    131  CB  GLN A  22     -11.678  11.241  -1.589  1.00 10.00      A   
ATOM    132  CG  GLN A  22     -13.035  10.560  -1.544  1.00 10.00      A   
ATOM    133  CD  GLN A  22     -13.228   9.734  -0.285  1.00 10.00      A   
ATOM    134  OE1 GLN A  22     -13.701  10.231   0.734  1.00 10.00      A   
ATOM    135  NE2 GLN A  22     -12.867   8.460  -0.350  1.00 10.00      A   
ATOM    136 HE21 GLN A  22     -12.504   8.125  -1.202  1.00 10.00      A   
ATOM    137 HE22 GLN A  22     -12.970   7.906   0.449  1.00 10.00      A   
ATOM    138  C   GLN A  22     -10.043  12.563  -0.215  1.00 10.00      A   
ATOM    139  O   GLN A  22      -9.326  11.616   0.108  1.00 10.00      A   
ATOM    140  N   LEU A  23      -9.602  13.814  -0.299  1.00 10.00      A   
ATOM    141  HN  LEU A  23     -10.223  14.520  -0.564  1.00 10.00      A   
ATOM    142  CA  LEU A  23      -8.220  14.160   0.012  1.00 10.00      A   
ATOM    143  CB  LEU A  23      -7.874  15.568  -0.480  1.00 10.00      A   
ATOM    144  CG  LEU A  23      -7.917  15.785  -1.994  1.00 10.00      A   
ATOM    145  CD1 LEU A  23      -9.229  16.437  -2.401  1.00 10.00      A   
ATOM    146  CD2 LEU A  23      -6.728  16.614  -2.461  1.00 10.00      A   
ATOM    147  C   LEU A  23      -7.989  14.053   1.514  1.00 10.00      A   
ATOM    148  O   LEU A  23      -8.705  14.672   2.304  1.00 10.00      A   
ATOM    149  N   ASP A  24      -6.989  13.272   1.892  1.00 10.00      A   
ATOM    150  HN  ASP A  24      -6.441  12.837   1.202  1.00 10.00      A   
ATOM    151  CA  ASP A  24      -6.662  13.039   3.297  1.00 10.00      A   
ATOM    152  CB  ASP A  24      -5.511  12.038   3.423  1.00 10.00      A   
ATOM    153  CG  ASP A  24      -5.976  10.603   3.295  1.00 10.00      A   
ATOM    154  OD1 ASP A  24      -6.056  10.093   2.155  1.00 10.00      A   
ATOM    155  OD2 ASP A  24      -6.264   9.976   4.336  1.00 10.00      A   
ATOM    156  C   ASP A  24      -6.327  14.323   4.048  1.00 10.00      A   
ATOM    157  O   ASP A  24      -6.933  14.625   5.076  1.00 10.00      A   
ATOM    158  N   LYS A  25      -5.373  15.084   3.528  1.00 10.00      A   
ATOM    159  HN  LYS A  25      -4.942  14.808   2.690  1.00 10.00      A   
ATOM    160  CA  LYS A  25      -4.955  16.322   4.174  1.00 10.00      A   
ATOM    161  CB  LYS A  25      -3.737  16.918   3.469  1.00 10.00      A   
ATOM    162  CG  LYS A  25      -2.438  16.197   3.775  1.00 10.00      A   
ATOM    163  CD  LYS A  25      -1.278  16.814   3.019  1.00 10.00      A   
ATOM    164  CE  LYS A  25       0.019  16.689   3.801  1.00 10.00      A   
ATOM    165  NZ  LYS A  25       0.059  17.603   4.979  1.00 10.00      A   
ATOM    166  HZ1 LYS A  25       1.046  17.794   5.249  1.00 10.00      A   
ATOM    167  HZ2 LYS A  25      -0.434  17.168   5.794  1.00 10.00      A   
ATOM    168  HZ3 LYS A  25      -0.408  18.504   4.754  1.00 10.00      A   
ATOM    169  C   LYS A  25      -6.081  17.348   4.245  1.00 10.00      A   
ATOM    170  O   LYS A  25      -6.269  18.006   5.269  1.00 10.00      A   
ATOM    171  N   ASP A  26      -6.830  17.472   3.160  1.00 10.00      A   
ATOM    172  HN  ASP A  26      -6.628  16.916   2.378  1.00 10.00      A   
ATOM    173  CA  ASP A  26      -7.935  18.423   3.090  1.00 10.00      A   
ATOM    174  CB  ASP A  26      -8.489  18.511   1.669  1.00 10.00      A   
ATOM    175  CG  ASP A  26      -7.674  19.444   0.800  1.00 10.00      A   
ATOM    176  OD1 ASP A  26      -7.969  20.652   0.784  1.00 10.00      A   
ATOM    177  OD2 ASP A  26      -6.726  18.972   0.141  1.00 10.00      A   
ATOM    178  C   ASP A  26      -9.043  18.074   4.071  1.00 10.00      A   
ATOM    179  O   ASP A  26      -9.640  18.959   4.687  1.00 10.00      A   
ATOM    180  N   ARG A  27      -9.303  16.783   4.228  1.00 10.00      A   
ATOM    181  HN  ARG A  27      -8.787  16.122   3.713  1.00 10.00      A   
ATOM    182  CA  ARG A  27     -10.337  16.318   5.143  1.00 10.00      A   
ATOM    183  CB  ARG A  27     -10.488  14.798   5.065  1.00 10.00      A   
ATOM    184  CG  ARG A  27     -11.500  14.321   4.036  1.00 10.00      A   
ATOM    185  CD  ARG A  27     -12.900  14.783   4.395  1.00 10.00      A   
ATOM    186  NE  ARG A  27     -13.924  14.093   3.611  1.00 10.00      A   
ATOM    187  HE  ARG A  27     -13.902  14.214   2.630  1.00 10.00      A   
ATOM    188  CZ  ARG A  27     -14.856  13.305   4.140  1.00 10.00      A   
ATOM    189  NH1 ARG A  27     -14.897  13.106   5.452  1.00 10.00      A   
ATOM    190 HH11 ARG A  27     -15.628  12.495   5.867  1.00 10.00      A   
ATOM    191 HH12 ARG A  27     -14.188  13.564   6.082  1.00 10.00      A   
ATOM    192  NH2 ARG A  27     -15.751  12.716   3.355  1.00 10.00      A   
ATOM    193 HH21 ARG A  27     -15.724  12.873   2.323  1.00 10.00      A   
ATOM    194 HH22 ARG A  27     -16.484  12.093   3.766  1.00 10.00      A   
ATOM    195  C   ARG A  27     -10.035  16.743   6.574  1.00 10.00      A   
ATOM    196  O   ARG A  27     -10.941  17.055   7.341  1.00 10.00      A   
ATOM    197  N   ASN A  28      -8.755  16.767   6.916  1.00 10.00      A   
ATOM    198  HN  ASN A  28      -8.079  16.515   6.250  1.00 10.00      A   
ATOM    199  CA  ASN A  28      -8.324  17.153   8.258  1.00 10.00      A   
ATOM    200  CB  ASN A  28      -6.848  16.807   8.479  1.00 10.00      A   
ATOM    201  CG  ASN A  28      -6.621  15.322   8.699  1.00 10.00      A   
ATOM    202  OD1 ASN A  28      -7.547  14.582   9.037  1.00 10.00      A   
ATOM    203  ND2 ASN A  28      -5.384  14.875   8.531  1.00 10.00      A   
ATOM    204 HD21 ASN A  28      -4.682  15.523   8.277  1.00 10.00      A   
ATOM    205 HD22 ASN A  28      -5.214  13.920   8.666  1.00 10.00      A   
ATOM    206  C   ASN A  28      -8.578  18.634   8.524  1.00 10.00      A   
ATOM    207  O   ASN A  28      -8.833  19.036   9.659  1.00 10.00      A   
ATOM    208  N   SER A  29      -8.527  19.440   7.471  1.00 10.00      A   
ATOM    209  HN  SER A  29      -8.327  19.063   6.587  1.00 10.00      A   
ATOM    210  CA  SER A  29      -8.764  20.872   7.595  1.00 10.00      A   
ATOM    211  CB  SER A  29      -8.299  21.597   6.333  1.00 10.00      A   
ATOM    212  OG  SER A  29      -6.964  21.242   6.011  1.00 10.00      A   
ATOM    213  HG  SER A  29      -6.868  21.210   5.052  1.00 10.00      A   
ATOM    214  C   SER A  29     -10.243  21.138   7.845  1.00 10.00      A   
ATOM    215  O   SER A  29     -10.610  22.126   8.486  1.00 10.00      A   
ATOM    216  N   VAL A  30     -11.083  20.241   7.343  1.00 10.00      A   
ATOM    217  HN  VAL A  30     -10.721  19.480   6.842  1.00 10.00      A   
ATOM    218  CA  VAL A  30     -12.529  20.356   7.507  1.00 10.00      A   
ATOM    219  CB  VAL A  30     -13.288  19.347   6.618  1.00 10.00      A   
ATOM    220  CG1 VAL A  30     -14.793  19.528   6.752  1.00 10.00      A   
ATOM    221  CG2 VAL A  30     -12.864  19.481   5.164  1.00 10.00      A   
ATOM    222  C   VAL A  30     -12.927  20.133   8.964  1.00 10.00      A   
ATOM    223  O   VAL A  30     -13.818  20.802   9.487  1.00 10.00      A   
ATOM    224  N   SER A  31     -12.251  19.207   9.626  1.00 10.00      A   
ATOM    225  HN  SER A  31     -11.542  18.705   9.169  1.00 10.00      A   
ATOM    226  CA  SER A  31     -12.539  18.900  11.016  1.00 10.00      A   
ATOM    227  CB  SER A  31     -12.002  17.504  11.347  1.00 10.00      A   
ATOM    228  OG  SER A  31     -11.278  16.962  10.247  1.00 10.00      A   
ATOM    229  HG  SER A  31     -11.843  16.338   9.761  1.00 10.00      A   
ATOM    230  C   SER A  31     -11.932  19.940  11.964  1.00 10.00      A   
ATOM    231  O   SER A  31     -12.031  19.814  13.183  1.00 10.00      A   
ATOM    232  N   LEU A  32     -11.311  20.969  11.403  1.00 10.00      A   
ATOM    233  HN  LEU A  32     -11.263  21.028  10.424  1.00 10.00      A   
ATOM    234  CA  LEU A  32     -10.688  22.006  12.215  1.00 10.00      A   
ATOM    235  CB  LEU A  32      -9.207  22.132  11.872  1.00 10.00      A   
ATOM    236  CG  LEU A  32      -8.270  21.154  12.573  1.00 10.00      A   
ATOM    237  CD1 LEU A  32      -6.865  21.279  12.010  1.00 10.00      A   
ATOM    238  CD2 LEU A  32      -8.274  21.402  14.074  1.00 10.00      A   
ATOM    239  C   LEU A  32     -11.371  23.359  12.062  1.00 10.00      A   
ATOM    240  O   LEU A  32     -10.921  24.353  12.634  1.00 10.00      A   
ATOM    241  N   VAL A  33     -12.453  23.402  11.292  1.00 10.00      A   
ATOM    242  HN  VAL A  33     -12.773  22.579  10.867  1.00 10.00      A   
ATOM    243  CA  VAL A  33     -13.175  24.653  11.081  1.00 10.00      A   
ATOM    244  CB  VAL A  33     -13.930  24.698   9.728  1.00 10.00      A   
ATOM    245  CG1 VAL A  33     -12.972  24.441   8.577  1.00 10.00      A   
ATOM    246  CG2 VAL A  33     -15.083  23.707   9.690  1.00 10.00      A   
ATOM    247  C   VAL A  33     -14.120  24.950  12.244  1.00 10.00      A   
ATOM    248  O   VAL A  33     -14.242  26.098  12.676  1.00 10.00      A   
ATOM    249  N   CYS A  34     -14.762  23.905  12.753  1.00 10.00      A   
ATOM    250  HN  CYS A  34     -14.605  23.019  12.367  1.00 10.00      A   
ATOM    251  CA  CYS A  34     -15.693  24.023  13.865  1.00 10.00      A   
ATOM    252  CB  CYS A  34     -16.968  24.754  13.424  1.00 10.00      A   
ATOM    253  SG  CYS A  34     -17.894  23.918  12.118  1.00 10.00      A   
ATOM    254  HG  CYS A  34     -18.137  24.800  11.161  1.00 10.00      A   
ATOM    255  C   CYS A  34     -16.031  22.627  14.380  1.00 10.00      A   
ATOM    256  O   CYS A  34     -15.778  21.633  13.691  1.00 10.00      A   
ATOM    257  N   LYS A  35     -16.605  22.546  15.573  1.00 10.00      A   
ATOM    258  HN  LYS A  35     -16.810  23.381  16.067  1.00 10.00      A   
ATOM    259  CA  LYS A  35     -16.956  21.261  16.162  1.00 10.00      A   
ATOM    260  CB  LYS A  35     -17.222  21.388  17.668  1.00 10.00      A   
ATOM    261  CG  LYS A  35     -17.085  20.076  18.431  1.00 10.00      A   
ATOM    262  CD  LYS A  35     -17.250  20.277  19.928  1.00 10.00      A   
ATOM    263  CE  LYS A  35     -17.158  18.958  20.683  1.00 10.00      A   
ATOM    264  NZ  LYS A  35     -15.754  18.481  20.822  1.00 10.00      A   
ATOM    265  HZ1 LYS A  35     -15.208  19.137  21.432  1.00 10.00      A   
ATOM    266  HZ2 LYS A  35     -15.292  18.425  19.892  1.00 10.00      A   
ATOM    267  HZ3 LYS A  35     -15.738  17.536  21.253  1.00 10.00      A   
ATOM    268  C   LYS A  35     -18.152  20.642  15.445  1.00 10.00      A   
ATOM    269  O   LYS A  35     -18.322  19.420  15.432  1.00 10.00      A   
ATOM    270  N   SER A  36     -18.975  21.487  14.845  1.00 10.00      A   
ATOM    271  HN  SER A  36     -18.799  22.452  14.899  1.00 10.00      A   
ATOM    272  CA  SER A  36     -20.140  21.020  14.114  1.00 10.00      A   
ATOM    273  CB  SER A  36     -20.962  22.218  13.640  1.00 10.00      A   
ATOM    274  OG  SER A  36     -20.893  23.276  14.584  1.00 10.00      A   
ATOM    275  HG  SER A  36     -21.420  23.048  15.362  1.00 10.00      A   
ATOM    276  C   SER A  36     -19.707  20.176  12.919  1.00 10.00      A   
ATOM    277  O   SER A  36     -20.124  19.027  12.766  1.00 10.00      A   
ATOM    278  N   TRP A  37     -18.837  20.745  12.094  1.00 10.00      A   
ATOM    279  HN  TRP A  37     -18.521  21.655  12.285  1.00 10.00      A   
ATOM    280  CA  TRP A  37     -18.340  20.054  10.912  1.00 10.00      A   
ATOM    281  CB  TRP A  37     -17.576  21.014   9.995  1.00 10.00      A   
ATOM    282  CG  TRP A  37     -18.460  21.926   9.189  1.00 10.00      A   
ATOM    283  CD1 TRP A  37     -19.684  22.411   9.546  1.00 10.00      A   
ATOM    284  CD2 TRP A  37     -18.184  22.466   7.887  1.00 10.00      A   
ATOM    285  NE1 TRP A  37     -20.188  23.212   8.555  1.00 10.00      A   
ATOM    286  HE1 TRP A  37     -21.055  23.676   8.583  1.00 10.00      A   
ATOM    287  CE2 TRP A  37     -19.287  23.262   7.524  1.00 10.00      A   
ATOM    288  CE3 TRP A  37     -17.113  22.352   6.994  1.00 10.00      A   
ATOM    289  CZ2 TRP A  37     -19.352  23.938   6.307  1.00 10.00      A   
ATOM    290  CZ3 TRP A  37     -17.179  23.026   5.789  1.00 10.00      A   
ATOM    291  CH2 TRP A  37     -18.289  23.810   5.455  1.00 10.00      A   
ATOM    292  C   TRP A  37     -17.466  18.868  11.305  1.00 10.00      A   
ATOM    293  O   TRP A  37     -17.475  17.836  10.642  1.00 10.00      A   
ATOM    294  N   TYR A  38     -16.726  19.020  12.398  1.00 10.00      A   
ATOM    295  HN  TYR A  38     -16.759  19.873  12.880  1.00 10.00      A   
ATOM    296  CA  TYR A  38     -15.853  17.962  12.897  1.00 10.00      A   
ATOM    297  CB  TYR A  38     -15.120  18.434  14.158  1.00 10.00      A   
ATOM    298  CG  TYR A  38     -14.530  17.321  15.000  1.00 10.00      A   
ATOM    299  CD1 TYR A  38     -15.148  16.911  16.176  1.00 10.00      A   
ATOM    300  CD2 TYR A  38     -13.355  16.680  14.624  1.00 10.00      A   
ATOM    301  CE1 TYR A  38     -14.615  15.899  16.951  1.00 10.00      A   
ATOM    302  CE2 TYR A  38     -12.815  15.665  15.392  1.00 10.00      A   
ATOM    303  CZ  TYR A  38     -13.449  15.277  16.555  1.00 10.00      A   
ATOM    304  OH  TYR A  38     -12.914  14.268  17.325  1.00 10.00      A   
ATOM    305  HH  TYR A  38     -11.982  14.459  17.502  1.00 10.00      A   
ATOM    306  C   TYR A  38     -16.640  16.687  13.192  1.00 10.00      A   
ATOM    307  O   TYR A  38     -16.213  15.585  12.842  1.00 10.00      A   
ATOM    308  N   GLU A  39     -17.794  16.849  13.822  1.00 10.00      A   
ATOM    309  HN  GLU A  39     -18.080  17.755  14.065  1.00 10.00      A   
ATOM    310  CA  GLU A  39     -18.640  15.716  14.176  1.00 10.00      A   
ATOM    311  CB  GLU A  39     -19.735  16.135  15.156  1.00 10.00      A   
ATOM    312  CG  GLU A  39     -19.225  16.403  16.564  1.00 10.00      A   
ATOM    313  CD  GLU A  39     -18.551  15.192  17.186  1.00 10.00      A   
ATOM    314  OE1 GLU A  39     -17.799  15.365  18.171  1.00 10.00      A   
ATOM    315  OE2 GLU A  39     -18.773  14.065  16.698  1.00 10.00      A   
ATOM    316  C   GLU A  39     -19.243  15.024  12.956  1.00 10.00      A   
ATOM    317  O   GLU A  39     -19.482  13.818  12.978  1.00 10.00      A   
ATOM    318  N   ILE A  40     -19.468  15.776  11.891  1.00 10.00      A   
ATOM    319  HN  ILE A  40     -19.238  16.727  11.917  1.00 10.00      A   
ATOM    320  CA  ILE A  40     -20.045  15.216  10.678  1.00 10.00      A   
ATOM    321  CB  ILE A  40     -20.900  16.263   9.925  1.00 10.00      A   
ATOM    322  CG1 ILE A  40     -22.022  16.769  10.841  1.00 10.00      A   
ATOM    323  CG2 ILE A  40     -21.470  15.681   8.636  1.00 10.00      A   
ATOM    324  CD1 ILE A  40     -22.856  17.879  10.247  1.00 10.00      A   
ATOM    325  C   ILE A  40     -18.949  14.653   9.771  1.00 10.00      A   
ATOM    326  O   ILE A  40     -19.136  13.629   9.114  1.00 10.00      A   
ATOM    327  N   GLU A  41     -17.793  15.314   9.772  1.00 10.00      A   
ATOM    328  HN  GLU A  41     -17.705  16.121  10.330  1.00 10.00      A   
ATOM    329  CA  GLU A  41     -16.653  14.893   8.962  1.00 10.00      A   
ATOM    330  CB  GLU A  41     -15.501  15.898   9.114  1.00 10.00      A   
ATOM    331  CG  GLU A  41     -14.443  15.835   8.021  1.00 10.00      A   
ATOM    332  CD  GLU A  41     -13.389  14.776   8.272  1.00 10.00      A   
ATOM    333  OE1 GLU A  41     -12.669  14.873   9.290  1.00 10.00      A   
ATOM    334  OE2 GLU A  41     -13.269  13.847   7.450  1.00 10.00      A   
ATOM    335  C   GLU A  41     -16.195  13.492   9.359  1.00 10.00      A   
ATOM    336  O   GLU A  41     -15.937  12.645   8.502  1.00 10.00      A   
ATOM    337  N   ARG A  42     -16.135  13.246  10.662  1.00 10.00      A   
ATOM    338  HN  ARG A  42     -16.388  13.955  11.292  1.00 10.00      A   
ATOM    339  CA  ARG A  42     -15.703  11.952  11.184  1.00 10.00      A   
ATOM    340  CB  ARG A  42     -15.520  12.002  12.707  1.00 10.00      A   
ATOM    341  CG  ARG A  42     -16.777  12.389  13.471  1.00 10.00      A   
ATOM    342  CD  ARG A  42     -16.541  12.460  14.973  1.00 10.00      A   
ATOM    343  NE  ARG A  42     -16.497  11.135  15.596  1.00 10.00      A   
ATOM    344  HE  ARG A  42     -15.968  10.440  15.139  1.00 10.00      A   
ATOM    345  CZ  ARG A  42     -17.137  10.821  16.725  1.00 10.00      A   
ATOM    346  NH1 ARG A  42     -17.875  11.723  17.353  1.00 10.00      A   
ATOM    347 HH11 ARG A  42     -17.971  12.699  16.966  1.00 10.00      A   
ATOM    348 HH12 ARG A  42     -18.367  11.476  18.240  1.00 10.00      A   
ATOM    349  NH2 ARG A  42     -17.031   9.605  17.240  1.00 10.00      A   
ATOM    350 HH21 ARG A  42     -17.541   9.364  18.121  1.00 10.00      A   
ATOM    351 HH22 ARG A  42     -16.437   8.883  16.777  1.00 10.00      A   
ATOM    352  C   ARG A  42     -16.655  10.818  10.789  1.00 10.00      A   
ATOM    353  O   ARG A  42     -16.245   9.662  10.690  1.00 10.00      A   
ATOM    354  N   TRP A  43     -17.918  11.152  10.544  1.00 10.00      A   
ATOM    355  HN  TRP A  43     -18.188  12.090  10.610  1.00 10.00      A   
ATOM    356  CA  TRP A  43     -18.911  10.153  10.174  1.00 10.00      A   
ATOM    357  CB  TRP A  43     -20.256  10.450  10.846  1.00 10.00      A   
ATOM    358  CG  TRP A  43     -20.310  10.037  12.287  1.00 10.00      A   
ATOM    359  CD1 TRP A  43     -19.776  10.699  13.353  1.00 10.00      A   
ATOM    360  CD2 TRP A  43     -20.935   8.864  12.821  1.00 10.00      A   
ATOM    361  NE1 TRP A  43     -20.026  10.010  14.514  1.00 10.00      A   
ATOM    362  HE1 TRP A  43     -19.742  10.284  15.413  1.00 10.00      A   
ATOM    363  CE2 TRP A  43     -20.736   8.880  14.214  1.00 10.00      A   
ATOM    364  CE3 TRP A  43     -21.645   7.802  12.256  1.00 10.00      A   
ATOM    365  CZ2 TRP A  43     -21.216   7.875  15.049  1.00 10.00      A   
ATOM    366  CZ3 TRP A  43     -22.120   6.805  13.085  1.00 10.00      A   
ATOM    367  CH2 TRP A  43     -21.906   6.848  14.466  1.00 10.00      A   
ATOM    368  C   TRP A  43     -19.079  10.036   8.663  1.00 10.00      A   
ATOM    369  O   TRP A  43     -19.876   9.230   8.183  1.00 10.00      A   
ATOM    370  N   CYS A  44     -18.336  10.839   7.908  1.00 10.00      A   
ATOM    371  HN  CYS A  44     -17.723  11.480   8.334  1.00 10.00      A   
ATOM    372  CA  CYS A  44     -18.430  10.790   6.454  1.00 10.00      A   
ATOM    373  CB  CYS A  44     -19.020  12.080   5.877  1.00 10.00      A   
ATOM    374  SG  CYS A  44     -18.115  13.583   6.301  1.00 10.00      A   
ATOM    375  HG  CYS A  44     -18.511  13.966   7.509  1.00 10.00      A   
ATOM    376  C   CYS A  44     -17.094  10.451   5.803  1.00 10.00      A   
ATOM    377  O   CYS A  44     -16.968  10.467   4.577  1.00 10.00      A   
ATOM    378  N   ARG A  45     -16.087  10.175   6.621  1.00 10.00      A   
ATOM    379  HN  ARG A  45     -16.227  10.215   7.587  1.00 10.00      A   
ATOM    380  CA  ARG A  45     -14.780   9.810   6.095  1.00 10.00      A   
ATOM    381  CB  ARG A  45     -13.645  10.242   7.028  1.00 10.00      A   
ATOM    382  CG  ARG A  45     -12.317  10.416   6.308  1.00 10.00      A   
ATOM    383  CD  ARG A  45     -11.178  10.687   7.274  1.00 10.00      A   
ATOM    384  NE  ARG A  45     -11.204  12.050   7.809  1.00 10.00      A   
ATOM    385  HE  ARG A  45     -12.088  12.475   7.936  1.00 10.00      A   
ATOM    386  CZ  ARG A  45     -10.112  12.756   8.097  1.00 10.00      A   
ATOM    387  NH1 ARG A  45      -8.904  12.246   7.883  1.00 10.00      A   
ATOM    388 HH11 ARG A  45      -8.800  11.290   7.477  1.00 10.00      A   
ATOM    389 HH12 ARG A  45      -8.053  12.803   8.116  1.00 10.00      A   
ATOM    390  NH2 ARG A  45     -10.227  13.971   8.612  1.00 10.00      A   
ATOM    391 HH21 ARG A  45     -11.182  14.381   8.791  1.00 10.00      A   
ATOM    392 HH22 ARG A  45      -9.370  14.525   8.840  1.00 10.00      A   
ATOM    393  C   ARG A  45     -14.749   8.309   5.848  1.00 10.00      A   
ATOM    394  O   ARG A  45     -15.284   7.537   6.644  1.00 10.00      A   
ATOM    395  N   ARG A  46     -14.135   7.895   4.750  1.00 10.00      A   
ATOM    396  HN  ARG A  46     -13.706   8.552   4.159  1.00 10.00      A   
ATOM    397  CA  ARG A  46     -14.093   6.481   4.403  1.00 10.00      A   
ATOM    398  CB  ARG A  46     -14.704   6.266   3.017  1.00 10.00      A   
ATOM    399  CG  ARG A  46     -16.064   6.918   2.832  1.00 10.00      A   
ATOM    400  CD  ARG A  46     -16.393   7.083   1.360  1.00 10.00      A   
ATOM    401  NE  ARG A  46     -17.693   7.718   1.154  1.00 10.00      A   
ATOM    402  HE  ARG A  46     -18.253   7.872   1.952  1.00 10.00      A   
ATOM    403  CZ  ARG A  46     -18.152   8.096  -0.037  1.00 10.00      A   
ATOM    404  NH1 ARG A  46     -17.423   7.907  -1.130  1.00 10.00      A   
ATOM    405 HH11 ARG A  46     -17.790   8.200  -2.067  1.00 10.00      A   
ATOM    406 HH12 ARG A  46     -16.482   7.465  -1.063  1.00 10.00      A   
ATOM    407  NH2 ARG A  46     -19.347   8.661  -0.134  1.00 10.00      A   
ATOM    408 HH21 ARG A  46     -19.928   8.805   0.722  1.00 10.00      A   
ATOM    409 HH22 ARG A  46     -19.712   8.963  -1.067  1.00 10.00      A   
ATOM    410  C   ARG A  46     -12.690   5.879   4.447  1.00 10.00      A   
ATOM    411  O   ARG A  46     -12.543   4.656   4.502  1.00 10.00      A   
ATOM    412  N   LYS A  47     -11.663   6.713   4.423  1.00 10.00      A   
ATOM    413  HN  LYS A  47     -11.820   7.681   4.412  1.00 10.00      A   
ATOM    414  CA  LYS A  47     -10.299   6.202   4.434  1.00 10.00      A   
ATOM    415  CB  LYS A  47      -9.693   6.224   3.021  1.00 10.00      A   
ATOM    416  CG  LYS A  47      -9.416   7.615   2.462  1.00 10.00      A   
ATOM    417  CD  LYS A  47      -8.982   7.554   1.001  1.00 10.00      A   
ATOM    418  CE  LYS A  47      -7.689   6.768   0.819  1.00 10.00      A   
ATOM    419  NZ  LYS A  47      -6.482   7.635   0.874  1.00 10.00      A   
ATOM    420  HZ1 LYS A  47      -6.414   8.208   0.012  1.00 10.00      A   
ATOM    421  HZ2 LYS A  47      -5.628   7.048   0.958  1.00 10.00      A   
ATOM    422  HZ3 LYS A  47      -6.529   8.274   1.698  1.00 10.00      A   
ATOM    423  C   LYS A  47      -9.410   6.951   5.415  1.00 10.00      A   
ATOM    424  O   LYS A  47      -9.571   8.155   5.622  1.00 10.00      A   
ATOM    425  N   VAL A  48      -8.492   6.217   6.033  1.00 10.00      A   
ATOM    426  HN  VAL A  48      -8.444   5.255   5.836  1.00 10.00      A   
ATOM    427  CA  VAL A  48      -7.549   6.793   6.987  1.00 10.00      A   
ATOM    428  CB  VAL A  48      -7.840   6.370   8.448  1.00 10.00      A   
ATOM    429  CG1 VAL A  48      -9.053   7.114   8.990  1.00 10.00      A   
ATOM    430  CG2 VAL A  48      -8.038   4.864   8.560  1.00 10.00      A   
ATOM    431  C   VAL A  48      -6.121   6.400   6.608  1.00 10.00      A   
ATOM    432  O   VAL A  48      -5.836   5.227   6.361  1.00 10.00      A   
ATOM    433  N   PHE A  49      -5.235   7.384   6.531  1.00 10.00      A   
ATOM    434  HN  PHE A  49      -5.518   8.301   6.732  1.00 10.00      A   
ATOM    435  CA  PHE A  49      -3.847   7.133   6.171  1.00 10.00      A   
ATOM    436  CB  PHE A  49      -3.355   8.157   5.149  1.00 10.00      A   
ATOM    437  CG  PHE A  49      -2.374   7.590   4.161  1.00 10.00      A   
ATOM    438  CD1 PHE A  49      -2.813   7.057   2.961  1.00 10.00      A   
ATOM    439  CD2 PHE A  49      -1.015   7.598   4.427  1.00 10.00      A   
ATOM    440  CE1 PHE A  49      -1.917   6.542   2.043  1.00 10.00      A   
ATOM    441  CE2 PHE A  49      -0.114   7.083   3.515  1.00 10.00      A   
ATOM    442  CZ  PHE A  49      -0.564   6.554   2.320  1.00 10.00      A   
ATOM    443  C   PHE A  49      -2.953   7.153   7.401  1.00 10.00      A   
ATOM    444  O   PHE A  49      -2.620   8.218   7.926  1.00 10.00      A   
ATOM    445  N   ILE A  50      -2.572   5.971   7.857  1.00 10.00      A   
ATOM    446  HN  ILE A  50      -2.866   5.160   7.389  1.00 10.00      A   
ATOM    447  CA  ILE A  50      -1.720   5.842   9.027  1.00 10.00      A   
ATOM    448  CB  ILE A  50      -2.311   4.848  10.044  1.00 10.00      A   
ATOM    449  CG1 ILE A  50      -3.832   5.023  10.171  1.00 10.00      A   
ATOM    450  CG2 ILE A  50      -1.636   5.011  11.398  1.00 10.00      A   
ATOM    451  CD1 ILE A  50      -4.258   6.318  10.829  1.00 10.00      A   
ATOM    452  C   ILE A  50      -0.330   5.366   8.619  1.00 10.00      A   
ATOM    453  O   ILE A  50      -0.099   4.171   8.427  1.00 10.00      A   
ATOM    454  N   GLY A  51       0.586   6.310   8.473  1.00 10.00      A   
ATOM    455  HN  GLY A  51       0.335   7.245   8.621  1.00 10.00      A   
ATOM    456  CA  GLY A  51       1.944   5.982   8.090  1.00 10.00      A   
ATOM    457  C   GLY A  51       2.705   5.300   9.208  1.00 10.00      A   
ATOM    458  O   GLY A  51       3.666   4.572   8.962  1.00 10.00      A   
ATOM    459  N   ASN A  52       2.284   5.552  10.440  1.00 10.00      A   
ATOM    460  HN  ASN A  52       1.528   6.161  10.571  1.00 10.00      A   
ATOM    461  CA  ASN A  52       2.913   4.948  11.605  1.00 10.00      A   
ATOM    462  CB  ASN A  52       3.721   5.983  12.394  1.00 10.00      A   
ATOM    463  CG  ASN A  52       4.653   5.341  13.405  1.00 10.00      A   
ATOM    464  OD1 ASN A  52       4.240   4.985  14.504  1.00 10.00      A   
ATOM    465  ND2 ASN A  52       5.918   5.197  13.041  1.00 10.00      A   
ATOM    466 HD21 ASN A  52       6.186   5.514  12.151  1.00 10.00      A   
ATOM    467 HD22 ASN A  52       6.534   4.764  13.669  1.00 10.00      A   
ATOM    468  C   ASN A  52       1.850   4.305  12.485  1.00 10.00      A   
ATOM    469  O   ASN A  52       1.047   4.998  13.114  1.00 10.00      A   
ATOM    470  N   CYS A  53       1.850   2.980  12.530  1.00 10.00      A   
ATOM    471  HN  CYS A  53       2.538   2.485  12.032  1.00 10.00      A   
ATOM    472  CA  CYS A  53       0.869   2.230  13.309  1.00 10.00      A   
ATOM    473  CB  CYS A  53       0.995   0.735  13.011  1.00 10.00      A   
ATOM    474  SG  CYS A  53       2.703   0.165  12.861  1.00 10.00      A   
ATOM    475  HG  CYS A  53       2.854  -0.353  11.650  1.00 10.00      A   
ATOM    476  C   CYS A  53       0.995   2.488  14.811  1.00 10.00      A   
ATOM    477  O   CYS A  53       0.062   2.241  15.574  1.00 10.00      A   
ATOM    478  N   TYR A  54       2.135   3.010  15.236  1.00 10.00      A   
ATOM    479  HN  TYR A  54       2.839   3.233  14.589  1.00 10.00      A   
ATOM    480  CA  TYR A  54       2.357   3.276  16.647  1.00 10.00      A   
ATOM    481  CB  TYR A  54       3.741   2.793  17.077  1.00 10.00      A   
ATOM    482  CG  TYR A  54       3.887   1.290  17.025  1.00 10.00      A   
ATOM    483  CD1 TYR A  54       4.932   0.693  16.331  1.00 10.00      A   
ATOM    484  CD2 TYR A  54       2.970   0.467  17.665  1.00 10.00      A   
ATOM    485  CE1 TYR A  54       5.059  -0.682  16.279  1.00 10.00      A   
ATOM    486  CE2 TYR A  54       3.089  -0.905  17.617  1.00 10.00      A   
ATOM    487  CZ  TYR A  54       4.134  -1.474  16.925  1.00 10.00      A   
ATOM    488  OH  TYR A  54       4.258  -2.843  16.888  1.00 10.00      A   
ATOM    489  HH  TYR A  54       4.426  -3.165  17.793  1.00 10.00      A   
ATOM    490  C   TYR A  54       2.157   4.750  16.981  1.00 10.00      A   
ATOM    491  O   TYR A  54       2.392   5.182  18.111  1.00 10.00      A   
ATOM    492  N   ALA A  55       1.715   5.519  15.996  1.00 10.00      A   
ATOM    493  HN  ALA A  55       1.556   5.122  15.113  1.00 10.00      A   
ATOM    494  CA  ALA A  55       1.476   6.941  16.191  1.00 10.00      A   
ATOM    495  CB  ALA A  55       1.675   7.710  14.894  1.00 10.00      A   
ATOM    496  C   ALA A  55       0.078   7.178  16.742  1.00 10.00      A   
ATOM    497  O   ALA A  55      -0.211   8.240  17.291  1.00 10.00      A   
ATOM    498  N   VAL A  56      -0.780   6.178  16.603  1.00 10.00      A   
ATOM    499  HN  VAL A  56      -0.485   5.349  16.173  1.00 10.00      A   
ATOM    500  CA  VAL A  56      -2.151   6.274  17.078  1.00 10.00      A   
ATOM    501  CB  VAL A  56      -3.085   6.832  15.977  1.00 10.00      A   
ATOM    502  CG1 VAL A  56      -3.188   5.870  14.802  1.00 10.00      A   
ATOM    503  CG2 VAL A  56      -4.464   7.176  16.528  1.00 10.00      A   
ATOM    504  C   VAL A  56      -2.654   4.910  17.548  1.00 10.00      A   
ATOM    505  O   VAL A  56      -2.246   3.872  17.028  1.00 10.00      A   
ATOM    506  N   SER A  57      -3.509   4.924  18.557  1.00 10.00      A   
ATOM    507  HN  SER A  57      -3.760   5.781  18.959  1.00 10.00      A   
ATOM    508  CA  SER A  57      -4.078   3.707  19.101  1.00 10.00      A   
ATOM    509  CB  SER A  57      -4.433   3.942  20.569  1.00 10.00      A   
ATOM    510  OG  SER A  57      -4.460   5.334  20.857  1.00 10.00      A   
ATOM    511  HG  SER A  57      -5.344   5.683  20.664  1.00 10.00      A   
ATOM    512  C   SER A  57      -5.320   3.300  18.307  1.00 10.00      A   
ATOM    513  O   SER A  57      -6.118   4.157  17.915  1.00 10.00      A   
ATOM    514  N   PRO A  58      -5.484   1.992  18.044  1.00 10.00      A   
ATOM    515  CA  PRO A  58      -6.629   1.456  17.291  1.00 10.00      A   
ATOM    516  CB  PRO A  58      -6.492  -0.062  17.478  1.00 10.00      A   
ATOM    517  CG  PRO A  58      -5.036  -0.282  17.702  1.00 10.00      A   
ATOM    518  CD  PRO A  58      -4.544   0.928  18.447  1.00 10.00      A   
ATOM    519  C   PRO A  58      -7.977   1.933  17.839  1.00 10.00      A   
ATOM    520  O   PRO A  58      -8.870   2.311  17.076  1.00 10.00      A   
ATOM    521  N   ALA A  59      -8.108   1.934  19.164  1.00 10.00      A   
ATOM    522  HN  ALA A  59      -7.351   1.641  19.713  1.00 10.00      A   
ATOM    523  CA  ALA A  59      -9.341   2.355  19.825  1.00 10.00      A   
ATOM    524  CB  ALA A  59      -9.210   2.220  21.334  1.00 10.00      A   
ATOM    525  C   ALA A  59      -9.723   3.784  19.451  1.00 10.00      A   
ATOM    526  O   ALA A  59     -10.894   4.076  19.211  1.00 10.00      A   
ATOM    527  N   THR A  60      -8.727   4.660  19.382  1.00 10.00      A   
ATOM    528  HN  THR A  60      -7.811   4.356  19.560  1.00 10.00      A   
ATOM    529  CA  THR A  60      -8.953   6.061  19.047  1.00 10.00      A   
ATOM    530  CB  THR A  60      -7.650   6.870  19.190  1.00 10.00      A   
ATOM    531  OG1 THR A  60      -6.913   6.379  20.321  1.00 10.00      A   
ATOM    532  HG1 THR A  60      -7.157   6.891  21.104  1.00 10.00      A   
ATOM    533  CG2 THR A  60      -7.956   8.344  19.404  1.00 10.00      A   
ATOM    534  C   THR A  60      -9.507   6.217  17.627  1.00 10.00      A   
ATOM    535  O   THR A  60     -10.381   7.050  17.379  1.00 10.00      A   
ATOM    536  N   VAL A  61      -9.014   5.393  16.708  1.00 10.00      A   
ATOM    537  HN  VAL A  61      -8.336   4.734  16.972  1.00 10.00      A   
ATOM    538  CA  VAL A  61      -9.456   5.440  15.316  1.00 10.00      A   
ATOM    539  CB  VAL A  61      -8.579   4.560  14.398  1.00 10.00      A   
ATOM    540  CG1 VAL A  61      -8.907   4.816  12.930  1.00 10.00      A   
ATOM    541  CG2 VAL A  61      -7.100   4.799  14.667  1.00 10.00      A   
ATOM    542  C   VAL A  61     -10.908   4.994  15.198  1.00 10.00      A   
ATOM    543  O   VAL A  61     -11.724   5.680  14.588  1.00 10.00      A   
ATOM    544  N   ILE A  62     -11.217   3.846  15.802  1.00 10.00      A   
ATOM    545  HN  ILE A  62     -10.509   3.353  16.271  1.00 10.00      A   
ATOM    546  CA  ILE A  62     -12.571   3.292  15.776  1.00 10.00      A   
ATOM    547  CB  ILE A  62     -12.643   1.931  16.515  1.00 10.00      A   
ATOM    548  CG1 ILE A  62     -11.624   0.940  15.945  1.00 10.00      A   
ATOM    549  CG2 ILE A  62     -14.051   1.350  16.451  1.00 10.00      A   
ATOM    550  CD1 ILE A  62     -11.514  -0.345  16.736  1.00 10.00      A   
ATOM    551  C   ILE A  62     -13.568   4.247  16.429  1.00 10.00      A   
ATOM    552  O   ILE A  62     -14.722   4.346  16.012  1.00 10.00      A   
ATOM    553  N   ARG A  63     -13.113   4.943  17.462  1.00 10.00      A   
ATOM    554  HN  ARG A  63     -12.179   4.820  17.747  1.00 10.00      A   
ATOM    555  CA  ARG A  63     -13.956   5.882  18.184  1.00 10.00      A   
ATOM    556  CB  ARG A  63     -13.250   6.359  19.454  1.00 10.00      A   
ATOM    557  CG  ARG A  63     -14.193   6.709  20.590  1.00 10.00      A   
ATOM    558  CD  ARG A  63     -14.582   5.469  21.376  1.00 10.00      A   
ATOM    559  NE  ARG A  63     -13.445   4.923  22.119  1.00 10.00      A   
ATOM    560  HE  ARG A  63     -12.616   5.455  22.126  1.00 10.00      A   
ATOM    561  CZ  ARG A  63     -13.467   3.764  22.776  1.00 10.00      A   
ATOM    562  NH1 ARG A  63     -14.568   3.011  22.787  1.00 10.00      A   
ATOM    563 HH11 ARG A  63     -14.580   2.103  23.304  1.00 10.00      A   
ATOM    564 HH12 ARG A  63     -15.424   3.322  22.278  1.00 10.00      A   
ATOM    565  NH2 ARG A  63     -12.386   3.353  23.421  1.00 10.00      A   
ATOM    566 HH21 ARG A  63     -11.519   3.933  23.413  1.00 10.00      A   
ATOM    567 HH22 ARG A  63     -12.399   2.449  23.944  1.00 10.00      A   
ATOM    568  C   ARG A  63     -14.319   7.083  17.319  1.00 10.00      A   
ATOM    569  O   ARG A  63     -15.495   7.404  17.157  1.00 10.00      A   
ATOM    570  N   ARG A  64     -13.309   7.741  16.760  1.00 10.00      A   
ATOM    571  HN  ARG A  64     -12.387   7.431  16.914  1.00 10.00      A   
ATOM    572  CA  ARG A  64     -13.535   8.919  15.933  1.00 10.00      A   
ATOM    573  CB  ARG A  64     -12.250   9.733  15.767  1.00 10.00      A   
ATOM    574  CG  ARG A  64     -12.458  11.089  15.114  1.00 10.00      A   
ATOM    575  CD  ARG A  64     -11.190  11.926  15.140  1.00 10.00      A   
ATOM    576  NE  ARG A  64     -11.124  12.836  13.996  1.00 10.00      A   
ATOM    577  HE  ARG A  64     -11.949  12.971  13.479  1.00 10.00      A   
ATOM    578  CZ  ARG A  64     -10.027  13.489  13.618  1.00 10.00      A   
ATOM    579  NH1 ARG A  64      -8.892  13.355  14.294  1.00 10.00      A   
ATOM    580 HH11 ARG A  64      -8.848  12.735  15.144  1.00 10.00      A   
ATOM    581 HH12 ARG A  64      -8.038  13.865  13.988  1.00 10.00      A   
ATOM    582  NH2 ARG A  64     -10.063  14.276  12.553  1.00 10.00      A   
ATOM    583 HH21 ARG A  64      -9.200  14.792  12.250  1.00 10.00      A   
ATOM    584 HH22 ARG A  64     -10.947  14.385  12.012  1.00 10.00      A   
ATOM    585  C   ARG A  64     -14.139   8.579  14.571  1.00 10.00      A   
ATOM    586  O   ARG A  64     -15.098   9.222  14.138  1.00 10.00      A   
ATOM    587  N   PHE A  65     -13.596   7.567  13.911  1.00 10.00      A   
ATOM    588  HN  PHE A  65     -12.866   7.051  14.329  1.00 10.00      A   
ATOM    589  CA  PHE A  65     -14.073   7.172  12.590  1.00 10.00      A   
ATOM    590  CB  PHE A  65     -12.927   7.228  11.575  1.00 10.00      A   
ATOM    591  CG  PHE A  65     -12.299   8.585  11.434  1.00 10.00      A   
ATOM    592  CD1 PHE A  65     -11.022   8.825  11.913  1.00 10.00      A   
ATOM    593  CD2 PHE A  65     -12.987   9.619  10.827  1.00 10.00      A   
ATOM    594  CE1 PHE A  65     -10.444  10.073  11.786  1.00 10.00      A   
ATOM    595  CE2 PHE A  65     -12.416  10.868  10.697  1.00 10.00      A   
ATOM    596  CZ  PHE A  65     -11.142  11.095  11.177  1.00 10.00      A   
ATOM    597  C   PHE A  65     -14.683   5.771  12.615  1.00 10.00      A   
ATOM    598  O   PHE A  65     -13.967   4.772  12.607  1.00 10.00      A   
ATOM    599  N   PRO A  66     -16.020   5.681  12.659  1.00 10.00      A   
ATOM    600  CA  PRO A  66     -16.733   4.410  12.694  1.00 10.00      A   
ATOM    601  CB  PRO A  66     -17.908   4.754  13.608  1.00 10.00      A   
ATOM    602  CG  PRO A  66     -18.195   6.203  13.344  1.00 10.00      A   
ATOM    603  CD  PRO A  66     -16.954   6.811  12.733  1.00 10.00      A   
ATOM    604  C   PRO A  66     -17.256   3.960  11.320  1.00 10.00      A   
ATOM    605  O   PRO A  66     -17.973   2.963  11.222  1.00 10.00      A   
ATOM    606  N   LYS A  67     -16.892   4.676  10.263  1.00 10.00      A   
ATOM    607  HN  LYS A  67     -16.297   5.447  10.387  1.00 10.00      A   
ATOM    608  CA  LYS A  67     -17.353   4.334   8.917  1.00 10.00      A   
ATOM    609  CB  LYS A  67     -18.367   5.365   8.405  1.00 10.00      A   
ATOM    610  CG  LYS A  67     -19.688   5.366   9.155  1.00 10.00      A   
ATOM    611  CD  LYS A  67     -20.730   6.216   8.448  1.00 10.00      A   
ATOM    612  CE  LYS A  67     -22.011   6.291   9.255  1.00 10.00      A   
ATOM    613  NZ  LYS A  67     -23.050   7.122   8.592  1.00 10.00      A   
ATOM    614  HZ1 LYS A  67     -22.712   8.098   8.473  1.00 10.00      A   
ATOM    615  HZ2 LYS A  67     -23.915   7.139   9.168  1.00 10.00      A   
ATOM    616  HZ3 LYS A  67     -23.282   6.730   7.656  1.00 10.00      A   
ATOM    617  C   LYS A  67     -16.194   4.193   7.933  1.00 10.00      A   
ATOM    618  O   LYS A  67     -16.323   4.529   6.753  1.00 10.00      A   
ATOM    619  N   VAL A  68     -15.067   3.691   8.423  1.00 10.00      A   
ATOM    620  HN  VAL A  68     -15.024   3.447   9.371  1.00 10.00      A   
ATOM    621  CA  VAL A  68     -13.891   3.497   7.581  1.00 10.00      A   
ATOM    622  CB  VAL A  68     -12.599   3.399   8.418  1.00 10.00      A   
ATOM    623  CG1 VAL A  68     -11.372   3.494   7.528  1.00 10.00      A   
ATOM    624  CG2 VAL A  68     -12.560   4.468   9.497  1.00 10.00      A   
ATOM    625  C   VAL A  68     -14.032   2.216   6.760  1.00 10.00      A   
ATOM    626  O   VAL A  68     -14.353   1.160   7.302  1.00 10.00      A   
ATOM    627  N   ARG A  69     -13.793   2.316   5.457  1.00 10.00      A   
ATOM    628  HN  ARG A  69     -13.550   3.191   5.083  1.00 10.00      A   
ATOM    629  CA  ARG A  69     -13.890   1.160   4.570  1.00 10.00      A   
ATOM    630  CB  ARG A  69     -14.954   1.378   3.494  1.00 10.00      A   
ATOM    631  CG  ARG A  69     -16.382   1.278   4.003  1.00 10.00      A   
ATOM    632  CD  ARG A  69     -17.368   1.204   2.851  1.00 10.00      A   
ATOM    633  NE  ARG A  69     -18.725   0.920   3.306  1.00 10.00      A   
ATOM    634  HE  ARG A  69     -19.016   1.348   4.145  1.00 10.00      A   
ATOM    635  CZ  ARG A  69     -19.576   0.118   2.661  1.00 10.00      A   
ATOM    636  NH1 ARG A  69     -19.210  -0.484   1.537  1.00 10.00      A   
ATOM    637 HH11 ARG A  69     -18.244  -0.336   1.148  1.00 10.00      A   
ATOM    638 HH12 ARG A  69     -19.878  -1.107   1.030  1.00 10.00      A   
ATOM    639  NH2 ARG A  69     -20.794  -0.079   3.151  1.00 10.00      A   
ATOM    640 HH21 ARG A  69     -21.467  -0.705   2.655  1.00 10.00      A   
ATOM    641 HH22 ARG A  69     -21.080   0.393   4.035  1.00 10.00      A   
ATOM    642  C   ARG A  69     -12.544   0.832   3.931  1.00 10.00      A   
ATOM    643  O   ARG A  69     -12.369  -0.241   3.347  1.00 10.00      A   
ATOM    644  N   SER A  70     -11.600   1.754   4.057  1.00 10.00      A   
ATOM    645  HN  SER A  70     -11.801   2.577   4.552  1.00 10.00      A   
ATOM    646  CA  SER A  70     -10.270   1.580   3.492  1.00 10.00      A   
ATOM    647  CB  SER A  70     -10.139   2.383   2.194  1.00 10.00      A   
ATOM    648  OG  SER A  70      -9.139   1.843   1.347  1.00 10.00      A   
ATOM    649  HG  SER A  70      -9.548   1.553   0.515  1.00 10.00      A   
ATOM    650  C   SER A  70      -9.215   2.028   4.496  1.00 10.00      A   
ATOM    651  O   SER A  70      -9.218   3.177   4.938  1.00 10.00      A   
ATOM    652  N   VAL A  71      -8.325   1.120   4.870  1.00 10.00      A   
ATOM    653  HN  VAL A  71      -8.372   0.216   4.491  1.00 10.00      A   
ATOM    654  CA  VAL A  71      -7.275   1.437   5.831  1.00 10.00      A   
ATOM    655  CB  VAL A  71      -7.475   0.682   7.166  1.00 10.00      A   
ATOM    656  CG1 VAL A  71      -6.494   1.178   8.218  1.00 10.00      A   
ATOM    657  CG2 VAL A  71      -8.905   0.819   7.664  1.00 10.00      A   
ATOM    658  C   VAL A  71      -5.892   1.099   5.278  1.00 10.00      A   
ATOM    659  O   VAL A  71      -5.649  -0.024   4.836  1.00 10.00      A   
ATOM    660  N   GLU A  72      -4.997   2.081   5.295  1.00 10.00      A   
ATOM    661  HN  GLU A  72      -5.262   2.960   5.642  1.00 10.00      A   
ATOM    662  CA  GLU A  72      -3.627   1.892   4.824  1.00 10.00      A   
ATOM    663  CB  GLU A  72      -3.301   2.891   3.707  1.00 10.00      A   
ATOM    664  CG  GLU A  72      -2.007   2.605   2.955  1.00 10.00      A   
ATOM    665  CD  GLU A  72      -2.216   2.411   1.462  1.00 10.00      A   
ATOM    666  OE1 GLU A  72      -3.159   3.011   0.902  1.00 10.00      A   
ATOM    667  OE2 GLU A  72      -1.439   1.657   0.837  1.00 10.00      A   
ATOM    668  C   GLU A  72      -2.679   2.073   6.006  1.00 10.00      A   
ATOM    669  O   GLU A  72      -2.533   3.183   6.525  1.00 10.00      A   
ATOM    670  N   LEU A  73      -2.059   0.983   6.444  1.00 10.00      A   
ATOM    671  HN  LEU A  73      -2.210   0.125   5.980  1.00 10.00      A   
ATOM    672  CA  LEU A  73      -1.158   1.023   7.587  1.00 10.00      A   
ATOM    673  CB  LEU A  73      -1.679   0.103   8.698  1.00 10.00      A   
ATOM    674  CG  LEU A  73      -2.882   0.599   9.499  1.00 10.00      A   
ATOM    675  CD1 LEU A  73      -3.688  -0.580  10.018  1.00 10.00      A   
ATOM    676  CD2 LEU A  73      -2.421   1.468  10.656  1.00 10.00      A   
ATOM    677  C   LEU A  73       0.265   0.606   7.231  1.00 10.00      A   
ATOM    678  O   LEU A  73       0.482  -0.384   6.535  1.00 10.00      A   
ATOM    679  N   LYS A  74       1.230   1.373   7.715  1.00 10.00      A   
ATOM    680  HN  LYS A  74       0.990   2.169   8.235  1.00 10.00      A   
ATOM    681  CA  LYS A  74       2.638   1.071   7.497  1.00 10.00      A   
ATOM    682  CB  LYS A  74       3.362   2.255   6.845  1.00 10.00      A   
ATOM    683  CG  LYS A  74       2.633   2.869   5.659  1.00 10.00      A   
ATOM    684  CD  LYS A  74       3.518   3.867   4.930  1.00 10.00      A   
ATOM    685  CE  LYS A  74       2.730   4.668   3.905  1.00 10.00      A   
ATOM    686  NZ  LYS A  74       3.622   5.342   2.932  1.00 10.00      A   
ATOM    687  HZ1 LYS A  74       4.046   4.640   2.291  1.00 10.00      A   
ATOM    688  HZ2 LYS A  74       4.391   5.838   3.430  1.00 10.00      A   
ATOM    689  HZ3 LYS A  74       3.091   6.032   2.366  1.00 10.00      A   
ATOM    690  C   LYS A  74       3.270   0.744   8.848  1.00 10.00      A   
ATOM    691  O   LYS A  74       2.875   1.316   9.869  1.00 10.00      A   
ATOM    692  N   GLY A  75       4.237  -0.164   8.865  1.00 10.00      A   
ATOM    693  HN  GLY A  75       4.529  -0.577   8.020  1.00 10.00      A   
ATOM    694  CA  GLY A  75       4.863  -0.550  10.120  1.00 10.00      A   
ATOM    695  C   GLY A  75       6.346  -0.247  10.196  1.00 10.00      A   
ATOM    696  O   GLY A  75       6.741   0.851  10.596  1.00 10.00      A   
ATOM    697  N   LYS A  76       7.160  -1.221   9.811  1.00 10.00      A   
ATOM    698  HN  LYS A  76       6.769  -2.061   9.476  1.00 10.00      A   
ATOM    699  CA  LYS A  76       8.614  -1.085   9.847  1.00 10.00      A   
ATOM    700  CB  LYS A  76       9.289  -2.366   9.346  1.00 10.00      A   
ATOM    701  CG  LYS A  76       9.126  -3.582  10.243  1.00 10.00      A   
ATOM    702  CD  LYS A  76      10.078  -4.691   9.818  1.00 10.00      A   
ATOM    703  CE  LYS A  76       9.653  -6.039  10.372  1.00 10.00      A   
ATOM    704  NZ  LYS A  76      10.470  -7.138   9.804  1.00 10.00      A   
ATOM    705  HZ1 LYS A  76      11.372  -7.217  10.313  1.00 10.00      A   
ATOM    706  HZ2 LYS A  76      10.667  -6.955   8.803  1.00 10.00      A   
ATOM    707  HZ3 LYS A  76       9.957  -8.047   9.882  1.00 10.00      A   
ATOM    708  C   LYS A  76       9.093   0.088   8.999  1.00 10.00      A   
ATOM    709  O   LYS A  76       8.506   0.391   7.960  1.00 10.00      A   
ATOM    710  N   PRO A  77      10.173   0.759   9.431  1.00 10.00      A   
ATOM    711  CA  PRO A  77      10.743   1.894   8.696  1.00 10.00      A   
ATOM    712  CB  PRO A  77      11.841   2.411   9.636  1.00 10.00      A   
ATOM    713  CG  PRO A  77      12.193   1.239  10.485  1.00 10.00      A   
ATOM    714  CD  PRO A  77      10.918   0.472  10.672  1.00 10.00      A   
ATOM    715  C   PRO A  77      11.349   1.440   7.366  1.00 10.00      A   
ATOM    716  O   PRO A  77      11.491   0.243   7.114  1.00 10.00      A   
ATOM    717  N   HIS A  78      11.704   2.399   6.530  1.00 10.00      A   
ATOM    718  HN  HIS A  78      11.572   3.332   6.797  1.00 10.00      A   
ATOM    719  CA  HIS A  78      12.289   2.121   5.226  1.00 10.00      A   
ATOM    720  CB  HIS A  78      12.457   3.438   4.456  1.00 10.00      A   
ATOM    721  CG  HIS A  78      13.326   3.374   3.239  1.00 10.00      A   
ATOM    722  ND1 HIS A  78      14.496   4.083   3.110  1.00 10.00      A   
ATOM    723  HD1 HIS A  78      14.878   4.696   3.789  1.00 10.00      A   
ATOM    724  CD2 HIS A  78      13.174   2.685   2.078  1.00 10.00      A   
ATOM    725  CE1 HIS A  78      15.013   3.813   1.907  1.00 10.00      A   
ATOM    726  NE2 HIS A  78      14.249   2.968   1.238  1.00 10.00      A   
ATOM    727  C   HIS A  78      13.616   1.369   5.358  1.00 10.00      A   
ATOM    728  O   HIS A  78      13.858   0.389   4.649  1.00 10.00      A   
ATOM    729  N   PHE A  79      14.463   1.815   6.278  1.00 10.00      A   
ATOM    730  HN  PHE A  79      14.224   2.619   6.802  1.00 10.00      A   
ATOM    731  CA  PHE A  79      15.761   1.180   6.496  1.00 10.00      A   
ATOM    732  CB  PHE A  79      16.659   2.042   7.383  1.00 10.00      A   
ATOM    733  CG  PHE A  79      17.524   3.013   6.625  1.00 10.00      A   
ATOM    734  CD1 PHE A  79      17.203   3.395   5.331  1.00 10.00      A   
ATOM    735  CD2 PHE A  79      18.658   3.549   7.212  1.00 10.00      A   
ATOM    736  CE1 PHE A  79      17.994   4.292   4.638  1.00 10.00      A   
ATOM    737  CE2 PHE A  79      19.454   4.445   6.526  1.00 10.00      A   
ATOM    738  CZ  PHE A  79      19.122   4.818   5.237  1.00 10.00      A   
ATOM    739  C   PHE A  79      15.645  -0.235   7.064  1.00 10.00      A   
ATOM    740  O   PHE A  79      16.640  -0.955   7.154  1.00 10.00      A   
ATOM    741  N   ALA A  80      14.436  -0.644   7.430  1.00 10.00      A   
ATOM    742  HN  ALA A  80      13.668  -0.041   7.316  1.00 10.00      A   
ATOM    743  CA  ALA A  80      14.223  -1.976   7.982  1.00 10.00      A   
ATOM    744  CB  ALA A  80      12.871  -2.074   8.665  1.00 10.00      A   
ATOM    745  C   ALA A  80      14.352  -3.040   6.902  1.00 10.00      A   
ATOM    746  O   ALA A  80      14.578  -4.212   7.195  1.00 10.00      A   
ATOM    747  N   ASP A  81      14.221  -2.628   5.651  1.00 10.00      A   
ATOM    748  HN  ASP A  81      14.039  -1.679   5.472  1.00 10.00      A   
ATOM    749  CA  ASP A  81      14.332  -3.557   4.532  1.00 10.00      A   
ATOM    750  CB  ASP A  81      13.545  -3.058   3.312  1.00 10.00      A   
ATOM    751  CG  ASP A  81      12.057  -3.347   3.403  1.00 10.00      A   
ATOM    752  OD1 ASP A  81      11.681  -4.368   4.016  1.00 10.00      A   
ATOM    753  OD2 ASP A  81      11.254  -2.559   2.848  1.00 10.00      A   
ATOM    754  C   ASP A  81      15.798  -3.792   4.171  1.00 10.00      A   
ATOM    755  O   ASP A  81      16.114  -4.526   3.236  1.00 10.00      A   
ATOM    756  N   PHE A  82      16.694  -3.173   4.934  1.00 10.00      A   
ATOM    757  HN  PHE A  82      16.383  -2.614   5.675  1.00 10.00      A   
ATOM    758  CA  PHE A  82      18.126  -3.306   4.695  1.00 10.00      A   
ATOM    759  CB  PHE A  82      18.781  -1.929   4.539  1.00 10.00      A   
ATOM    760  CG  PHE A  82      18.188  -1.091   3.439  1.00 10.00      A   
ATOM    761  CD1 PHE A  82      18.063  -1.597   2.153  1.00 10.00      A   
ATOM    762  CD2 PHE A  82      17.757   0.202   3.689  1.00 10.00      A   
ATOM    763  CE1 PHE A  82      17.519  -0.832   1.140  1.00 10.00      A   
ATOM    764  CE2 PHE A  82      17.213   0.972   2.680  1.00 10.00      A   
ATOM    765  CZ  PHE A  82      17.093   0.456   1.404  1.00 10.00      A   
ATOM    766  C   PHE A  82      18.804  -4.089   5.817  1.00 10.00      A   
ATOM    767  O   PHE A  82      20.022  -4.016   5.987  1.00 10.00      A   
ATOM    768  N   ASN A  83      18.001  -4.835   6.574  1.00 10.00      A   
ATOM    769  HN  ASN A  83      17.041  -4.840   6.379  1.00 10.00      A   
ATOM    770  CA  ASN A  83      18.500  -5.655   7.685  1.00 10.00      A   
ATOM    771  CB  ASN A  83      19.436  -6.765   7.199  1.00 10.00      A   
ATOM    772  CG  ASN A  83      18.686  -8.011   6.785  1.00 10.00      A   
ATOM    773  OD1 ASN A  83      18.449  -8.904   7.596  1.00 10.00      A   
ATOM    774  ND2 ASN A  83      18.310  -8.084   5.518  1.00 10.00      A   
ATOM    775 HD21 ASN A  83      18.539  -7.339   4.922  1.00 10.00      A   
ATOM    776 HD22 ASN A  83      17.808  -8.877   5.231  1.00 10.00      A   
ATOM    777  C   ASN A  83      19.159  -4.827   8.784  1.00 10.00      A   
ATOM    778  O   ASN A  83      20.169  -5.230   9.368  1.00 10.00      A   
ATOM    779  N   LEU A  84      18.578  -3.674   9.072  1.00 10.00      A   
ATOM    780  HN  LEU A  84      17.779  -3.403   8.573  1.00 10.00      A   
ATOM    781  CA  LEU A  84      19.102  -2.795  10.109  1.00 10.00      A   
ATOM    782  CB  LEU A  84      19.208  -1.358   9.596  1.00 10.00      A   
ATOM    783  CG  LEU A  84      20.189  -1.124   8.445  1.00 10.00      A   
ATOM    784  CD1 LEU A  84      20.149   0.326   7.998  1.00 10.00      A   
ATOM    785  CD2 LEU A  84      21.601  -1.525   8.850  1.00 10.00      A   
ATOM    786  C   LEU A  84      18.233  -2.853  11.363  1.00 10.00      A   
ATOM    787  O   LEU A  84      18.517  -2.195  12.364  1.00 10.00      A   
ATOM    788  N   VAL A  85      17.178  -3.654  11.303  1.00 10.00      A   
ATOM    789  HN  VAL A  85      17.016  -4.170  10.485  1.00 10.00      A   
ATOM    790  CA  VAL A  85      16.259  -3.803  12.426  1.00 10.00      A   
ATOM    791  CB  VAL A  85      14.878  -3.189  12.104  1.00 10.00      A   
ATOM    792  CG1 VAL A  85      13.924  -3.358  13.277  1.00 10.00      A   
ATOM    793  CG2 VAL A  85      15.016  -1.720  11.735  1.00 10.00      A   
ATOM    794  C   VAL A  85      16.090  -5.283  12.783  1.00 10.00      A   
ATOM    795  O   VAL A  85      15.658  -6.079  11.947  1.00 10.00      A   
ATOM    796  N   PRO A  86      16.431  -5.664  14.027  1.00 10.00      A   
ATOM    797  CA  PRO A  86      16.320  -7.056  14.498  1.00 10.00      A   
ATOM    798  CB  PRO A  86      16.773  -6.975  15.963  1.00 10.00      A   
ATOM    799  CG  PRO A  86      17.596  -5.738  16.029  1.00 10.00      A   
ATOM    800  CD  PRO A  86      16.954  -4.774  15.075  1.00 10.00      A   
ATOM    801  C   PRO A  86      14.888  -7.584  14.420  1.00 10.00      A   
ATOM    802  O   PRO A  86      13.925  -6.813  14.456  1.00 10.00      A   
ATOM    803  N   ASP A  87      14.756  -8.904  14.316  1.00 10.00      A   
ATOM    804  HN  ASP A  87      15.560  -9.463  14.306  1.00 10.00      A   
ATOM    805  CA  ASP A  87      13.447  -9.546  14.224  1.00 10.00      A   
ATOM    806  CB  ASP A  87      13.577 -10.994  13.745  1.00 10.00      A   
ATOM    807  CG  ASP A  87      12.258 -11.753  13.817  1.00 10.00      A   
ATOM    808  OD1 ASP A  87      11.294 -11.343  13.141  1.00 10.00      A   
ATOM    809  OD2 ASP A  87      12.177 -12.769  14.545  1.00 10.00      A   
ATOM    810  C   ASP A  87      12.715  -9.516  15.557  1.00 10.00      A   
ATOM    811  O   ASP A  87      13.302  -9.784  16.608  1.00 10.00      A   
ATOM    812  N   GLY A  88      11.435  -9.185  15.507  1.00 10.00      A   
ATOM    813  HN  GLY A  88      11.025  -8.976  14.638  1.00 10.00      A   
ATOM    814  CA  GLY A  88      10.633  -9.130  16.710  1.00 10.00      A   
ATOM    815  C   GLY A  88      10.605  -7.748  17.321  1.00 10.00      A   
ATOM    816  O   GLY A  88      10.271  -7.590  18.494  1.00 10.00      A   
ATOM    817  N   TRP A  89      10.967  -6.749  16.532  1.00 10.00      A   
ATOM    818  HN  TRP A  89      11.233  -6.941  15.606  1.00 10.00      A   
ATOM    819  CA  TRP A  89      10.973  -5.371  17.010  1.00 10.00      A   
ATOM    820  CB  TRP A  89      11.744  -4.446  16.053  1.00 10.00      A   
ATOM    821  CG  TRP A  89      11.472  -2.984  16.288  1.00 10.00      A   
ATOM    822  CD1 TRP A  89      11.922  -2.219  17.328  1.00 10.00      A   
ATOM    823  CD2 TRP A  89      10.674  -2.114  15.471  1.00 10.00      A   
ATOM    824  NE1 TRP A  89      11.446  -0.934  17.215  1.00 10.00      A   
ATOM    825  HE1 TRP A  89      11.621  -0.194  17.852  1.00 10.00      A   
ATOM    826  CE2 TRP A  89      10.680  -0.845  16.083  1.00 10.00      A   
ATOM    827  CE3 TRP A  89       9.955  -2.287  14.284  1.00 10.00      A   
ATOM    828  CZ2 TRP A  89       9.991   0.243  15.549  1.00 10.00      A   
ATOM    829  CZ3 TRP A  89       9.274  -1.207  13.757  1.00 10.00      A   
ATOM    830  CH2 TRP A  89       9.298   0.042  14.388  1.00 10.00      A   
ATOM    831  C   TRP A  89       9.547  -4.866  17.202  1.00 10.00      A   
ATOM    832  O   TRP A  89       9.193  -4.341  18.261  1.00 10.00      A   
ATOM    833  N   GLY A  90       8.733  -5.035  16.175  1.00 10.00      A   
ATOM    834  HN  GLY A  90       9.071  -5.470  15.364  1.00 10.00      A   
ATOM    835  CA  GLY A  90       7.358  -4.588  16.231  1.00 10.00      A   
ATOM    836  C   GLY A  90       6.729  -4.547  14.856  1.00 10.00      A   
ATOM    837  O   GLY A  90       7.262  -5.132  13.911  1.00 10.00      A   
ATOM    838  N   GLY A  91       5.606  -3.854  14.742  1.00 10.00      A   
ATOM    839  HN  GLY A  91       5.227  -3.411  15.538  1.00 10.00      A   
ATOM    840  CA  GLY A  91       4.920  -3.756  13.471  1.00 10.00      A   
ATOM    841  C   GLY A  91       3.879  -4.840  13.332  1.00 10.00      A   
ATOM    842  O   GLY A  91       3.636  -5.348  12.240  1.00 10.00      A   
ATOM    843  N   TYR A  92       3.262  -5.199  14.446  1.00 10.00      A   
ATOM    844  HN  TYR A  92       3.485  -4.742  15.284  1.00 10.00      A   
ATOM    845  CA  TYR A  92       2.246  -6.241  14.450  1.00 10.00      A   
ATOM    846  CB  TYR A  92       2.253  -6.997  15.779  1.00 10.00      A   
ATOM    847  CG  TYR A  92       3.502  -7.825  15.983  1.00 10.00      A   
ATOM    848  CD1 TYR A  92       4.567  -7.342  16.732  1.00 10.00      A   
ATOM    849  CD2 TYR A  92       3.623  -9.085  15.412  1.00 10.00      A   
ATOM    850  CE1 TYR A  92       5.714  -8.090  16.907  1.00 10.00      A   
ATOM    851  CE2 TYR A  92       4.767  -9.843  15.583  1.00 10.00      A   
ATOM    852  CZ  TYR A  92       5.810  -9.340  16.331  1.00 10.00      A   
ATOM    853  OH  TYR A  92       6.955 -10.088  16.505  1.00 10.00      A   
ATOM    854  HH  TYR A  92       7.351 -10.278  15.643  1.00 10.00      A   
ATOM    855  C   TYR A  92       0.873  -5.660  14.143  1.00 10.00      A   
ATOM    856  O   TYR A  92       0.508  -4.607  14.660  1.00 10.00      A   
ATOM    857  N   VAL A  93       0.118  -6.346  13.296  1.00 10.00      A   
ATOM    858  HN  VAL A  93       0.457  -7.188  12.924  1.00 10.00      A   
ATOM    859  CA  VAL A  93      -1.205  -5.876  12.904  1.00 10.00      A   
ATOM    860  CB  VAL A  93      -1.405  -5.981  11.375  1.00 10.00      A   
ATOM    861  CG1 VAL A  93      -1.613  -7.426  10.945  1.00 10.00      A   
ATOM    862  CG2 VAL A  93      -2.544  -5.090  10.901  1.00 10.00      A   
ATOM    863  C   VAL A  93      -2.320  -6.621  13.640  1.00 10.00      A   
ATOM    864  O   VAL A  93      -3.488  -6.242  13.558  1.00 10.00      A   
ATOM    865  N   TYR A  94      -1.949  -7.667  14.371  1.00 10.00      A   
ATOM    866  HN  TYR A  94      -1.000  -7.914  14.396  1.00 10.00      A   
ATOM    867  CA  TYR A  94      -2.915  -8.469  15.124  1.00 10.00      A   
ATOM    868  CB  TYR A  94      -2.237  -9.535  15.993  1.00 10.00      A   
ATOM    869  CG  TYR A  94      -3.185 -10.186  16.972  1.00 10.00      A   
ATOM    870  CD1 TYR A  94      -4.154 -11.081  16.537  1.00 10.00      A   
ATOM    871  CD2 TYR A  94      -3.130  -9.885  18.328  1.00 10.00      A   
ATOM    872  CE1 TYR A  94      -5.040 -11.658  17.424  1.00 10.00      A   
ATOM    873  CE2 TYR A  94      -4.009 -10.461  19.222  1.00 10.00      A   
ATOM    874  CZ  TYR A  94      -4.962 -11.344  18.766  1.00 10.00      A   
ATOM    875  OH  TYR A  94      -5.844 -11.917  19.654  1.00 10.00      A   
ATOM    876  HH  TYR A  94      -6.488 -11.249  19.944  1.00 10.00      A   
ATOM    877  C   TYR A  94      -3.906  -7.627  15.947  1.00 10.00      A   
ATOM    878  O   TYR A  94      -5.118  -7.802  15.805  1.00 10.00      A   
ATOM    879  N   PRO A  95      -3.420  -6.705  16.821  1.00 10.00      A   
ATOM    880  CA  PRO A  95      -4.299  -5.857  17.635  1.00 10.00      A   
ATOM    881  CB  PRO A  95      -3.344  -4.883  18.343  1.00 10.00      A   
ATOM    882  CG  PRO A  95      -2.034  -5.028  17.644  1.00 10.00      A   
ATOM    883  CD  PRO A  95      -2.000  -6.426  17.101  1.00 10.00      A   
ATOM    884  C   PRO A  95      -5.305  -5.090  16.780  1.00 10.00      A   
ATOM    885  O   PRO A  95      -6.473  -4.956  17.150  1.00 10.00      A   
ATOM    886  N   TRP A  96      -4.853  -4.622  15.621  1.00 10.00      A   
ATOM    887  HN  TRP A  96      -3.922  -4.802  15.365  1.00 10.00      A   
ATOM    888  CA  TRP A  96      -5.708  -3.868  14.712  1.00 10.00      A   
ATOM    889  CB  TRP A  96      -4.875  -3.202  13.613  1.00 10.00      A   
ATOM    890  CG  TRP A  96      -3.905  -2.182  14.126  1.00 10.00      A   
ATOM    891  CD1 TRP A  96      -2.679  -2.417  14.680  1.00 10.00      A   
ATOM    892  CD2 TRP A  96      -4.078  -0.759  14.130  1.00 10.00      A   
ATOM    893  NE1 TRP A  96      -2.079  -1.230  15.027  1.00 10.00      A   
ATOM    894  HE1 TRP A  96      -1.191  -1.138  15.445  1.00 10.00      A   
ATOM    895  CE2 TRP A  96      -2.918  -0.198  14.700  1.00 10.00      A   
ATOM    896  CE3 TRP A  96      -5.100   0.093  13.704  1.00 10.00      A   
ATOM    897  CZ2 TRP A  96      -2.755   1.177  14.858  1.00 10.00      A   
ATOM    898  CZ3 TRP A  96      -4.936   1.456  13.862  1.00 10.00      A   
ATOM    899  CH2 TRP A  96      -3.772   1.985  14.433  1.00 10.00      A   
ATOM    900  C   TRP A  96      -6.772  -4.764  14.090  1.00 10.00      A   
ATOM    901  O   TRP A  96      -7.950  -4.412  14.055  1.00 10.00      A   
ATOM    902  N   ILE A  97      -6.349  -5.931  13.615  1.00 10.00      A   
ATOM    903  HN  ILE A  97      -5.395  -6.155  13.688  1.00 10.00      A   
ATOM    904  CA  ILE A  97      -7.257  -6.886  12.988  1.00 10.00      A   
ATOM    905  CB  ILE A  97      -6.497  -8.117  12.444  1.00 10.00      A   
ATOM    906  CG1 ILE A  97      -5.445  -7.699  11.409  1.00 10.00      A   
ATOM    907  CG2 ILE A  97      -7.460  -9.142  11.852  1.00 10.00      A   
ATOM    908  CD1 ILE A  97      -6.009  -6.975  10.202  1.00 10.00      A   
ATOM    909  C   ILE A  97      -8.329  -7.344  13.973  1.00 10.00      A   
ATOM    910  O   ILE A  97      -9.512  -7.403  13.638  1.00 10.00      A   
ATOM    911  N   GLU A  98      -7.905  -7.630  15.197  1.00 10.00      A   
ATOM    912  HN  GLU A  98      -6.948  -7.534  15.404  1.00 10.00      A   
ATOM    913  CA  GLU A  98      -8.811  -8.083  16.248  1.00 10.00      A   
ATOM    914  CB  GLU A  98      -8.004  -8.488  17.485  1.00 10.00      A   
ATOM    915  CG  GLU A  98      -8.824  -9.107  18.609  1.00 10.00      A   
ATOM    916  CD  GLU A  98      -8.060  -9.177  19.915  1.00 10.00      A   
ATOM    917  OE1 GLU A  98      -7.899 -10.292  20.465  1.00 10.00      A   
ATOM    918  OE2 GLU A  98      -7.611  -8.120  20.397  1.00 10.00      A   
ATOM    919  C   GLU A  98      -9.833  -7.001  16.606  1.00 10.00      A   
ATOM    920  O   GLU A  98     -10.987  -7.296  16.921  1.00 10.00      A   
ATOM    921  N   ALA A  99      -9.412  -5.746  16.529  1.00 10.00      A   
ATOM    922  HN  ALA A  99      -8.489  -5.565  16.250  1.00 10.00      A   
ATOM    923  CA  ALA A  99     -10.292  -4.629  16.853  1.00 10.00      A   
ATOM    924  CB  ALA A  99      -9.482  -3.425  17.304  1.00 10.00      A   
ATOM    925  C   ALA A  99     -11.196  -4.253  15.682  1.00 10.00      A   
ATOM    926  O   ALA A  99     -12.370  -3.930  15.871  1.00 10.00      A   
ATOM    927  N   MET A 100     -10.654  -4.308  14.474  1.00 10.00      A   
ATOM    928  HN  MET A 100      -9.715  -4.590  14.382  1.00 10.00      A   
ATOM    929  CA  MET A 100     -11.408  -3.944  13.279  1.00 10.00      A   
ATOM    930  CB  MET A 100     -10.482  -3.688  12.094  1.00 10.00      A   
ATOM    931  CG  MET A 100      -9.799  -2.332  12.141  1.00 10.00      A   
ATOM    932  SD  MET A 100      -8.915  -1.943  10.622  1.00 10.00      A   
ATOM    933  CE  MET A 100      -7.482  -3.005  10.790  1.00 10.00      A   
ATOM    934  C   MET A 100     -12.496  -4.948  12.917  1.00 10.00      A   
ATOM    935  O   MET A 100     -13.559  -4.554  12.435  1.00 10.00      A   
ATOM    936  N   SER A 101     -12.248  -6.231  13.172  1.00 10.00      A   
ATOM    937  HN  SER A 101     -11.393  -6.481  13.587  1.00 10.00      A   
ATOM    938  CA  SER A 101     -13.220  -7.281  12.854  1.00 10.00      A   
ATOM    939  CB  SER A 101     -12.631  -8.662  13.140  1.00 10.00      A   
ATOM    940  OG  SER A 101     -11.801  -8.626  14.288  1.00 10.00      A   
ATOM    941  HG  SER A 101     -10.902  -8.386  14.024  1.00 10.00      A   
ATOM    942  C   SER A 101     -14.521  -7.092  13.628  1.00 10.00      A   
ATOM    943  O   SER A 101     -15.597  -7.461  13.160  1.00 10.00      A   
ATOM    944  N   SER A 102     -14.422  -6.485  14.803  1.00 10.00      A   
ATOM    945  HN  SER A 102     -13.542  -6.185  15.116  1.00 10.00      A   
ATOM    946  CA  SER A 102     -15.592  -6.251  15.634  1.00 10.00      A   
ATOM    947  CB  SER A 102     -15.271  -6.590  17.088  1.00 10.00      A   
ATOM    948  OG  SER A 102     -14.553  -7.809  17.173  1.00 10.00      A   
ATOM    949  HG  SER A 102     -14.059  -7.944  16.356  1.00 10.00      A   
ATOM    950  C   SER A 102     -16.062  -4.803  15.534  1.00 10.00      A   
ATOM    951  O   SER A 102     -16.822  -4.334  16.378  1.00 10.00      A   
ATOM    952  N   SER A 103     -15.619  -4.098  14.500  1.00 10.00      A   
ATOM    953  HN  SER A 103     -15.036  -4.526  13.839  1.00 10.00      A   
ATOM    954  CA  SER A 103     -15.994  -2.703  14.331  1.00 10.00      A   
ATOM    955  CB  SER A 103     -14.844  -1.788  14.769  1.00 10.00      A   
ATOM    956  OG  SER A 103     -14.358  -2.163  16.051  1.00 10.00      A   
ATOM    957  HG  SER A 103     -13.604  -2.765  15.948  1.00 10.00      A   
ATOM    958  C   SER A 103     -16.421  -2.380  12.898  1.00 10.00      A   
ATOM    959  O   SER A 103     -17.548  -1.943  12.663  1.00 10.00      A   
ATOM    960  N   TYR A 104     -15.531  -2.609  11.941  1.00 10.00      A   
ATOM    961  HN  TYR A 104     -14.666  -3.015  12.169  1.00 10.00      A   
ATOM    962  CA  TYR A 104     -15.832  -2.308  10.547  1.00 10.00      A   
ATOM    963  CB  TYR A 104     -14.613  -1.725   9.830  1.00 10.00      A   
ATOM    964  CG  TYR A 104     -13.984  -0.554  10.548  1.00 10.00      A   
ATOM    965  CD1 TYR A 104     -12.696  -0.644  11.050  1.00 10.00      A   
ATOM    966  CD2 TYR A 104     -14.675   0.638  10.723  1.00 10.00      A   
ATOM    967  CE1 TYR A 104     -12.110   0.418  11.707  1.00 10.00      A   
ATOM    968  CE2 TYR A 104     -14.096   1.708  11.382  1.00 10.00      A   
ATOM    969  CZ  TYR A 104     -12.811   1.592  11.872  1.00 10.00      A   
ATOM    970  OH  TYR A 104     -12.223   2.656  12.524  1.00 10.00      A   
ATOM    971  HH  TYR A 104     -12.886   3.346  12.694  1.00 10.00      A   
ATOM    972  C   TYR A 104     -16.343  -3.534   9.808  1.00 10.00      A   
ATOM    973  O   TYR A 104     -15.589  -4.219   9.120  1.00 10.00      A   
ATOM    974  N   THR A 105     -17.634  -3.797   9.956  1.00 10.00      A   
ATOM    975  HN  THR A 105     -18.179  -3.214  10.532  1.00 10.00      A   
ATOM    976  CA  THR A 105     -18.280  -4.927   9.309  1.00 10.00      A   
ATOM    977  CB  THR A 105     -19.708  -5.086   9.870  1.00 10.00      A   
ATOM    978  OG1 THR A 105     -20.120  -3.837  10.457  1.00 10.00      A   
ATOM    979  HG1 THR A 105     -21.084  -3.775  10.441  1.00 10.00      A   
ATOM    980  CG2 THR A 105     -19.747  -6.174  10.931  1.00 10.00      A   
ATOM    981  C   THR A 105     -18.359  -4.716   7.795  1.00 10.00      A   
ATOM    982  O   THR A 105     -18.531  -5.665   7.027  1.00 10.00      A   
ATOM    983  N   TRP A 106     -18.214  -3.464   7.373  1.00 10.00      A   
ATOM    984  HN  TRP A 106     -18.057  -2.757   8.032  1.00 10.00      A   
ATOM    985  CA  TRP A 106     -18.282  -3.114   5.964  1.00 10.00      A   
ATOM    986  CB  TRP A 106     -19.278  -1.972   5.748  1.00 10.00      A   
ATOM    987  CG  TRP A 106     -20.689  -2.354   6.078  1.00 10.00      A   
ATOM    988  CD1 TRP A 106     -21.312  -2.227   7.285  1.00 10.00      A   
ATOM    989  CD2 TRP A 106     -21.654  -2.928   5.187  1.00 10.00      A   
ATOM    990  NE1 TRP A 106     -22.600  -2.694   7.204  1.00 10.00      A   
ATOM    991  HE1 TRP A 106     -23.247  -2.713   7.942  1.00 10.00      A   
ATOM    992  CE2 TRP A 106     -22.835  -3.129   5.926  1.00 10.00      A   
ATOM    993  CE3 TRP A 106     -21.632  -3.295   3.837  1.00 10.00      A   
ATOM    994  CZ2 TRP A 106     -23.983  -3.680   5.362  1.00 10.00      A   
ATOM    995  CZ3 TRP A 106     -22.771  -3.842   3.280  1.00 10.00      A   
ATOM    996  CH2 TRP A 106     -23.931  -4.029   4.041  1.00 10.00      A   
ATOM    997  C   TRP A 106     -16.909  -2.744   5.406  1.00 10.00      A   
ATOM    998  O   TRP A 106     -16.811  -2.069   4.383  1.00 10.00      A   
ATOM    999  N   LEU A 107     -15.852  -3.179   6.087  1.00 10.00      A   
ATOM   1000  HN  LEU A 107     -15.990  -3.700   6.908  1.00 10.00      A   
ATOM   1001  CA  LEU A 107     -14.489  -2.903   5.638  1.00 10.00      A   
ATOM   1002  CB  LEU A 107     -13.479  -3.346   6.700  1.00 10.00      A   
ATOM   1003  CG  LEU A 107     -12.046  -2.834   6.531  1.00 10.00      A   
ATOM   1004  CD1 LEU A 107     -11.987  -1.325   6.708  1.00 10.00      A   
ATOM   1005  CD2 LEU A 107     -11.117  -3.522   7.515  1.00 10.00      A   
ATOM   1006  C   LEU A 107     -14.226  -3.631   4.323  1.00 10.00      A   
ATOM   1007  O   LEU A 107     -14.495  -4.830   4.211  1.00 10.00      A   
ATOM   1008  N   GLU A 108     -13.690  -2.918   3.339  1.00 10.00      A   
ATOM   1009  HN  GLU A 108     -13.464  -1.974   3.492  1.00 10.00      A   
ATOM   1010  CA  GLU A 108     -13.440  -3.513   2.033  1.00 10.00      A   
ATOM   1011  CB  GLU A 108     -14.182  -2.730   0.954  1.00 10.00      A   
ATOM   1012  CG  GLU A 108     -15.660  -2.535   1.236  1.00 10.00      A   
ATOM   1013  CD  GLU A 108     -16.358  -1.777   0.134  1.00 10.00      A   
ATOM   1014  OE1 GLU A 108     -16.474  -2.321  -0.979  1.00 10.00      A   
ATOM   1015  OE2 GLU A 108     -16.793  -0.632   0.374  1.00 10.00      A   
ATOM   1016  C   GLU A 108     -11.962  -3.601   1.665  1.00 10.00      A   
ATOM   1017  O   GLU A 108     -11.497  -4.645   1.206  1.00 10.00      A   
ATOM   1018  N   GLU A 109     -11.222  -2.515   1.857  1.00 10.00      A   
ATOM   1019  HN  GLU A 109     -11.629  -1.713   2.257  1.00 10.00      A   
ATOM   1020  CA  GLU A 109      -9.811  -2.495   1.489  1.00 10.00      A   
ATOM   1021  CB  GLU A 109      -9.503  -1.296   0.593  1.00 10.00      A   
ATOM   1022  CG  GLU A 109     -10.325  -1.237  -0.686  1.00 10.00      A   
ATOM   1023  CD  GLU A 109      -9.874  -0.129  -1.616  1.00 10.00      A   
ATOM   1024  OE1 GLU A 109      -9.702   1.018  -1.140  1.00 10.00      A   
ATOM   1025  OE2 GLU A 109      -9.706  -0.388  -2.827  1.00 10.00      A   
ATOM   1026  C   GLU A 109      -8.868  -2.515   2.689  1.00 10.00      A   
ATOM   1027  O   GLU A 109      -8.965  -1.683   3.591  1.00 10.00      A   
ATOM   1028  N   ILE A 110      -7.951  -3.475   2.674  1.00 10.00      A   
ATOM   1029  HN  ILE A 110      -7.943  -4.110   1.921  1.00 10.00      A   
ATOM   1030  CA  ILE A 110      -6.955  -3.629   3.725  1.00 10.00      A   
ATOM   1031  CB  ILE A 110      -7.043  -5.028   4.375  1.00 10.00      A   
ATOM   1032  CG1 ILE A 110      -8.464  -5.302   4.871  1.00 10.00      A   
ATOM   1033  CG2 ILE A 110      -6.037  -5.163   5.513  1.00 10.00      A   
ATOM   1034  CD1 ILE A 110      -8.702  -6.738   5.289  1.00 10.00      A   
ATOM   1035  C   ILE A 110      -5.570  -3.457   3.111  1.00 10.00      A   
ATOM   1036  O   ILE A 110      -5.131  -4.285   2.311  1.00 10.00      A   
ATOM   1037  N   ARG A 111      -4.898  -2.370   3.463  1.00 10.00      A   
ATOM   1038  HN  ARG A 111      -5.304  -1.740   4.101  1.00 10.00      A   
ATOM   1039  CA  ARG A 111      -3.567  -2.081   2.937  1.00 10.00      A   
ATOM   1040  CB  ARG A 111      -3.569  -0.721   2.227  1.00 10.00      A   
ATOM   1041  CG  ARG A 111      -4.718  -0.520   1.245  1.00 10.00      A   
ATOM   1042  CD  ARG A 111      -5.388   0.835   1.434  1.00 10.00      A   
ATOM   1043  NE  ARG A 111      -6.410   1.081   0.417  1.00 10.00      A   
ATOM   1044  HE  ARG A 111      -7.319   0.762   0.608  1.00 10.00      A   
ATOM   1045  CZ  ARG A 111      -6.185   1.733  -0.725  1.00 10.00      A   
ATOM   1046  NH1 ARG A 111      -4.980   2.221  -0.992  1.00 10.00      A   
ATOM   1047 HH11 ARG A 111      -4.804   2.723  -1.890  1.00 10.00      A   
ATOM   1048 HH12 ARG A 111      -4.198   2.117  -0.297  1.00 10.00      A   
ATOM   1049  NH2 ARG A 111      -7.175   1.901  -1.595  1.00 10.00      A   
ATOM   1050 HH21 ARG A 111      -7.006   2.404  -2.494  1.00 10.00      A   
ATOM   1051 HH22 ARG A 111      -8.135   1.525  -1.387  1.00 10.00      A   
ATOM   1052  C   ARG A 111      -2.532  -2.082   4.060  1.00 10.00      A   
ATOM   1053  O   ARG A 111      -2.683  -1.367   5.054  1.00 10.00      A   
ATOM   1054  N   LEU A 112      -1.489  -2.885   3.902  1.00 10.00      A   
ATOM   1055  HN  LEU A 112      -1.417  -3.427   3.083  1.00 10.00      A   
ATOM   1056  CA  LEU A 112      -0.437  -2.983   4.905  1.00 10.00      A   
ATOM   1057  CB  LEU A 112      -0.613  -4.256   5.740  1.00 10.00      A   
ATOM   1058  CG  LEU A 112      -1.896  -4.344   6.570  1.00 10.00      A   
ATOM   1059  CD1 LEU A 112      -2.120  -5.766   7.059  1.00 10.00      A   
ATOM   1060  CD2 LEU A 112      -1.836  -3.379   7.743  1.00 10.00      A   
ATOM   1061  C   LEU A 112       0.941  -2.983   4.257  1.00 10.00      A   
ATOM   1062  O   LEU A 112       1.180  -3.691   3.279  1.00 10.00      A   
ATOM   1063  N   LYS A 113       1.843  -2.179   4.798  1.00 10.00      A   
ATOM   1064  HN  LYS A 113       1.585  -1.615   5.559  1.00 10.00      A   
ATOM   1065  CA  LYS A 113       3.202  -2.106   4.280  1.00 10.00      A   
ATOM   1066  CB  LYS A 113       3.458  -0.779   3.562  1.00 10.00      A   
ATOM   1067  CG  LYS A 113       4.756  -0.768   2.770  1.00 10.00      A   
ATOM   1068  CD  LYS A 113       5.191   0.640   2.413  1.00 10.00      A   
ATOM   1069  CE  LYS A 113       6.518   0.627   1.673  1.00 10.00      A   
ATOM   1070  NZ  LYS A 113       7.104   1.986   1.564  1.00 10.00      A   
ATOM   1071  HZ1 LYS A 113       8.004   1.955   1.041  1.00 10.00      A   
ATOM   1072  HZ2 LYS A 113       7.280   2.377   2.510  1.00 10.00      A   
ATOM   1073  HZ3 LYS A 113       6.449   2.619   1.066  1.00 10.00      A   
ATOM   1074  C   LYS A 113       4.225  -2.304   5.396  1.00 10.00      A   
ATOM   1075  O   LYS A 113       4.200  -1.593   6.401  1.00 10.00      A   
ATOM   1076  N   ARG A 114       5.126  -3.269   5.205  1.00 10.00      A   
ATOM   1077  HN  ARG A 114       5.083  -3.794   4.373  1.00 10.00      A   
ATOM   1078  CA  ARG A 114       6.173  -3.580   6.185  1.00 10.00      A   
ATOM   1079  CB  ARG A 114       7.201  -2.442   6.293  1.00 10.00      A   
ATOM   1080  CG  ARG A 114       7.994  -2.181   5.018  1.00 10.00      A   
ATOM   1081  CD  ARG A 114       9.088  -1.146   5.245  1.00 10.00      A   
ATOM   1082  NE  ARG A 114       9.684  -0.690   3.989  1.00 10.00      A   
ATOM   1083  HE  ARG A 114      10.231  -1.350   3.481  1.00 10.00      A   
ATOM   1084  CZ  ARG A 114       9.544   0.549   3.500  1.00 10.00      A   
ATOM   1085  NH1 ARG A 114       8.830   1.456   4.171  1.00 10.00      A   
ATOM   1086 HH11 ARG A 114       8.717   2.434   3.797  1.00 10.00      A   
ATOM   1087 HH12 ARG A 114       8.380   1.202   5.075  1.00 10.00      A   
ATOM   1088  NH2 ARG A 114      10.103   0.868   2.335  1.00 10.00      A   
ATOM   1089 HH21 ARG A 114      10.649   0.157   1.804  1.00 10.00      A   
ATOM   1090 HH22 ARG A 114       9.994   1.837   1.935  1.00 10.00      A   
ATOM   1091  C   ARG A 114       5.577  -3.912   7.552  1.00 10.00      A   
ATOM   1092  O   ARG A 114       6.044  -3.427   8.583  1.00 10.00      A   
ATOM   1093  N   MET A 115       4.538  -4.738   7.551  1.00 10.00      A   
ATOM   1094  HN  MET A 115       4.213  -5.100   6.701  1.00 10.00      A   
ATOM   1095  CA  MET A 115       3.878  -5.136   8.788  1.00 10.00      A   
ATOM   1096  CB  MET A 115       2.421  -4.671   8.799  1.00 10.00      A   
ATOM   1097  CG  MET A 115       2.251  -3.167   8.896  1.00 10.00      A   
ATOM   1098  SD  MET A 115       2.336  -2.554  10.590  1.00 10.00      A   
ATOM   1099  CE  MET A 115       0.728  -3.033  11.212  1.00 10.00      A   
ATOM   1100  C   MET A 115       3.928  -6.644   8.961  1.00 10.00      A   
ATOM   1101  O   MET A 115       4.047  -7.388   7.984  1.00 10.00      A   
ATOM   1102  N   VAL A 116       3.850  -7.093  10.205  1.00 10.00      A   
ATOM   1103  HN  VAL A 116       3.782  -6.447  10.948  1.00 10.00      A   
ATOM   1104  CA  VAL A 116       3.865  -8.515  10.504  1.00 10.00      A   
ATOM   1105  CB  VAL A 116       4.601  -8.823  11.823  1.00 10.00      A   
ATOM   1106  CG1 VAL A 116       4.786 -10.325  11.994  1.00 10.00      A   
ATOM   1107  CG2 VAL A 116       5.947  -8.117  11.871  1.00 10.00      A   
ATOM   1108  C   VAL A 116       2.434  -9.030  10.594  1.00 10.00      A   
ATOM   1109  O   VAL A 116       1.745  -8.818  11.593  1.00 10.00      A   
ATOM   1110  N   VAL A 117       1.986  -9.686   9.540  1.00 10.00      A   
ATOM   1111  HN  VAL A 117       2.592  -9.833   8.780  1.00 10.00      A   
ATOM   1112  CA  VAL A 117       0.638 -10.221   9.483  1.00 10.00      A   
ATOM   1113  CB  VAL A 117      -0.049  -9.863   8.151  1.00 10.00      A   
ATOM   1114  CG1 VAL A 117      -1.561  -9.973   8.283  1.00 10.00      A   
ATOM   1115  CG2 VAL A 117       0.351  -8.467   7.688  1.00 10.00      A   
ATOM   1116  C   VAL A 117       0.663 -11.733   9.635  1.00 10.00      A   
ATOM   1117  O   VAL A 117       0.793 -12.459   8.654  1.00 10.00      A   
ATOM   1118  N   THR A 118       0.542 -12.199  10.868  1.00 10.00      A   
ATOM   1119  HN  THR A 118       0.418 -11.570  11.609  1.00 10.00      A   
ATOM   1120  CA  THR A 118       0.561 -13.623  11.154  1.00 10.00      A   
ATOM   1121  CB  THR A 118       0.577 -13.856  12.675  1.00 10.00      A   
ATOM   1122  OG1 THR A 118      -0.102 -12.767  13.324  1.00 10.00      A   
ATOM   1123  HG1 THR A 118       0.434 -12.447  14.061  1.00 10.00      A   
ATOM   1124  CG2 THR A 118       2.008 -13.934  13.187  1.00 10.00      A   
ATOM   1125  C   THR A 118      -0.656 -14.322  10.547  1.00 10.00      A   
ATOM   1126  O   THR A 118      -1.676 -13.680  10.280  1.00 10.00      A   
ATOM   1127  N   ASP A 119      -0.548 -15.636  10.344  1.00 10.00      A   
ATOM   1128  HN  ASP A 119       0.298 -16.083  10.568  1.00 10.00      A   
ATOM   1129  CA  ASP A 119      -1.646 -16.430   9.771  1.00 10.00      A   
ATOM   1130  CB  ASP A 119      -1.305 -17.921   9.755  1.00 10.00      A   
ATOM   1131  CG  ASP A 119      -0.239 -18.296   8.745  1.00 10.00      A   
ATOM   1132  OD1 ASP A 119      -0.303 -17.820   7.597  1.00 10.00      A   
ATOM   1133  OD2 ASP A 119       0.663 -19.087   9.101  1.00 10.00      A   
ATOM   1134  C   ASP A 119      -2.943 -16.228  10.550  1.00 10.00      A   
ATOM   1135  O   ASP A 119      -4.039 -16.356   9.997  1.00 10.00      A   
ATOM   1136  N   ASP A 120      -2.803 -15.927  11.839  1.00 10.00      A   
ATOM   1137  HN  ASP A 120      -1.901 -15.871  12.213  1.00 10.00      A   
ATOM   1138  CA  ASP A 120      -3.942 -15.686  12.719  1.00 10.00      A   
ATOM   1139  CB  ASP A 120      -3.458 -15.320  14.131  1.00 10.00      A   
ATOM   1140  CG  ASP A 120      -3.026 -16.513  14.957  1.00 10.00      A   
ATOM   1141  OD1 ASP A 120      -3.865 -17.056  15.702  1.00 10.00      A   
ATOM   1142  OD2 ASP A 120      -1.841 -16.900  14.888  1.00 10.00      A   
ATOM   1143  C   ASP A 120      -4.791 -14.543  12.184  1.00 10.00      A   
ATOM   1144  O   ASP A 120      -6.018 -14.610  12.197  1.00 10.00      A   
ATOM   1145  N   CYS A 121      -4.127 -13.503  11.690  1.00 10.00      A   
ATOM   1146  HN  CYS A 121      -3.145 -13.529  11.669  1.00 10.00      A   
ATOM   1147  CA  CYS A 121      -4.815 -12.333  11.160  1.00 10.00      A   
ATOM   1148  CB  CYS A 121      -3.812 -11.217  10.853  1.00 10.00      A   
ATOM   1149  SG  CYS A 121      -2.707 -10.806  12.228  1.00 10.00      A   
ATOM   1150  HG  CYS A 121      -1.942 -11.864  12.469  1.00 10.00      A   
ATOM   1151  C   CYS A 121      -5.628 -12.680   9.916  1.00 10.00      A   
ATOM   1152  O   CYS A 121      -6.791 -12.290   9.802  1.00 10.00      A   
ATOM   1153  N   LEU A 122      -5.019 -13.427   8.996  1.00 10.00      A   
ATOM   1154  HN  LEU A 122      -4.096 -13.717   9.151  1.00 10.00      A   
ATOM   1155  CA  LEU A 122      -5.692 -13.824   7.761  1.00 10.00      A   
ATOM   1156  CB  LEU A 122      -4.745 -14.590   6.832  1.00 10.00      A   
ATOM   1157  CG  LEU A 122      -3.626 -13.772   6.184  1.00 10.00      A   
ATOM   1158  CD1 LEU A 122      -2.417 -13.694   7.101  1.00 10.00      A   
ATOM   1159  CD2 LEU A 122      -3.245 -14.352   4.831  1.00 10.00      A   
ATOM   1160  C   LEU A 122      -6.924 -14.667   8.062  1.00 10.00      A   
ATOM   1161  O   LEU A 122      -7.970 -14.511   7.431  1.00 10.00      A   
ATOM   1162  N   GLU A 123      -6.792 -15.560   9.034  1.00 10.00      A   
ATOM   1163  HN  GLU A 123      -5.931 -15.638   9.496  1.00 10.00      A   
ATOM   1164  CA  GLU A 123      -7.894 -16.422   9.429  1.00 10.00      A   
ATOM   1165  CB  GLU A 123      -7.419 -17.456  10.454  1.00 10.00      A   
ATOM   1166  CG  GLU A 123      -8.436 -18.544  10.755  1.00 10.00      A   
ATOM   1167  CD  GLU A 123      -7.895 -19.615  11.682  1.00 10.00      A   
ATOM   1168  OE1 GLU A 123      -8.217 -20.806  11.467  1.00 10.00      A   
ATOM   1169  OE2 GLU A 123      -7.157 -19.273  12.627  1.00 10.00      A   
ATOM   1170  C   GLU A 123      -9.035 -15.583   9.997  1.00 10.00      A   
ATOM   1171  O   GLU A 123     -10.199 -15.776   9.646  1.00 10.00      A   
ATOM   1172  N   LEU A 124      -8.686 -14.639  10.865  1.00 10.00      A   
ATOM   1173  HN  LEU A 124      -7.739 -14.539  11.105  1.00 10.00      A   
ATOM   1174  CA  LEU A 124      -9.671 -13.757  11.478  1.00 10.00      A   
ATOM   1175  CB  LEU A 124      -9.028 -12.898  12.571  1.00 10.00      A   
ATOM   1176  CG  LEU A 124      -8.708 -13.607  13.888  1.00 10.00      A   
ATOM   1177  CD1 LEU A 124      -8.032 -12.648  14.855  1.00 10.00      A   
ATOM   1178  CD2 LEU A 124      -9.972 -14.189  14.504  1.00 10.00      A   
ATOM   1179  C   LEU A 124     -10.340 -12.865  10.438  1.00 10.00      A   
ATOM   1180  O   LEU A 124     -11.522 -12.549  10.552  1.00 10.00      A   
ATOM   1181  N   ILE A 125      -9.580 -12.451   9.429  1.00 10.00      A   
ATOM   1182  HN  ILE A 125      -8.635 -12.726   9.393  1.00 10.00      A   
ATOM   1183  CA  ILE A 125     -10.115 -11.598   8.371  1.00 10.00      A   
ATOM   1184  CB  ILE A 125      -9.000 -11.063   7.436  1.00 10.00      A   
ATOM   1185  CG1 ILE A 125      -8.190  -9.980   8.155  1.00 10.00      A   
ATOM   1186  CG2 ILE A 125      -9.579 -10.525   6.131  1.00 10.00      A   
ATOM   1187  CD1 ILE A 125      -6.968  -9.517   7.394  1.00 10.00      A   
ATOM   1188  C   ILE A 125     -11.170 -12.350   7.566  1.00 10.00      A   
ATOM   1189  O   ILE A 125     -12.232 -11.806   7.245  1.00 10.00      A   
ATOM   1190  N   ALA A 126     -10.881 -13.608   7.274  1.00 10.00      A   
ATOM   1191  HN  ALA A 126     -10.026 -13.984   7.579  1.00 10.00      A   
ATOM   1192  CA  ALA A 126     -11.785 -14.449   6.507  1.00 10.00      A   
ATOM   1193  CB  ALA A 126     -11.124 -15.786   6.199  1.00 10.00      A   
ATOM   1194  C   ALA A 126     -13.120 -14.658   7.222  1.00 10.00      A   
ATOM   1195  O   ALA A 126     -14.185 -14.449   6.639  1.00 10.00      A   
ATOM   1196  N   LYS A 127     -13.065 -15.033   8.492  1.00 10.00      A   
ATOM   1197  HN  LYS A 127     -12.189 -15.136   8.925  1.00 10.00      A   
ATOM   1198  CA  LYS A 127     -14.278 -15.290   9.261  1.00 10.00      A   
ATOM   1199  CB  LYS A 127     -14.068 -16.435  10.258  1.00 10.00      A   
ATOM   1200  CG  LYS A 127     -12.966 -16.192  11.280  1.00 10.00      A   
ATOM   1201  CD  LYS A 127     -12.547 -17.490  11.957  1.00 10.00      A   
ATOM   1202  CE  LYS A 127     -13.658 -18.062  12.827  1.00 10.00      A   
ATOM   1203  NZ  LYS A 127     -13.371 -19.462  13.247  1.00 10.00      A   
ATOM   1204  HZ1 LYS A 127     -13.540 -20.115  12.456  1.00 10.00      A   
ATOM   1205  HZ2 LYS A 127     -13.985 -19.734  14.040  1.00 10.00      A   
ATOM   1206  HZ3 LYS A 127     -12.382 -19.551  13.549  1.00 10.00      A   
ATOM   1207  C   LYS A 127     -14.823 -14.040   9.956  1.00 10.00      A   
ATOM   1208  O   LYS A 127     -15.396 -14.125  11.042  1.00 10.00      A   
ATOM   1209  N   SER A 128     -14.649 -12.884   9.329  1.00 10.00      A   
ATOM   1210  HN  SER A 128     -14.174 -12.874   8.470  1.00 10.00      A   
ATOM   1211  CA  SER A 128     -15.146 -11.631   9.892  1.00 10.00      A   
ATOM   1212  CB  SER A 128     -14.165 -11.029  10.905  1.00 10.00      A   
ATOM   1213  OG  SER A 128     -14.042 -11.864  12.045  1.00 10.00      A   
ATOM   1214  HG  SER A 128     -14.452 -12.719  11.852  1.00 10.00      A   
ATOM   1215  C   SER A 128     -15.505 -10.618   8.809  1.00 10.00      A   
ATOM   1216  O   SER A 128     -16.553  -9.976   8.873  1.00 10.00      A   
ATOM   1217  N   PHE A 129     -14.649 -10.481   7.806  1.00 10.00      A   
ATOM   1218  HN  PHE A 129     -13.832 -11.027   7.784  1.00 10.00      A   
ATOM   1219  CA  PHE A 129     -14.898  -9.531   6.735  1.00 10.00      A   
ATOM   1220  CB  PHE A 129     -13.614  -8.805   6.344  1.00 10.00      A   
ATOM   1221  CG  PHE A 129     -13.021  -7.984   7.452  1.00 10.00      A   
ATOM   1222  CD1 PHE A 129     -11.683  -8.107   7.776  1.00 10.00      A   
ATOM   1223  CD2 PHE A 129     -13.799  -7.091   8.166  1.00 10.00      A   
ATOM   1224  CE1 PHE A 129     -11.129  -7.353   8.789  1.00 10.00      A   
ATOM   1225  CE2 PHE A 129     -13.250  -6.334   9.183  1.00 10.00      A   
ATOM   1226  CZ  PHE A 129     -11.912  -6.465   9.494  1.00 10.00      A   
ATOM   1227  C   PHE A 129     -15.528 -10.199   5.520  1.00 10.00      A   
ATOM   1228  O   PHE A 129     -14.834 -10.736   4.656  1.00 10.00      A   
ATOM   1229  N   LYS A 130     -16.852 -10.165   5.459  1.00 10.00      A   
ATOM   1230  HN  LYS A 130     -17.355  -9.732   6.183  1.00 10.00      A   
ATOM   1231  CA  LYS A 130     -17.581 -10.754   4.342  1.00 10.00      A   
ATOM   1232  CB  LYS A 130     -18.952 -11.264   4.796  1.00 10.00      A   
ATOM   1233  CG  LYS A 130     -18.895 -12.492   5.692  1.00 10.00      A   
ATOM   1234  CD  LYS A 130     -19.396 -12.182   7.095  1.00 10.00      A   
ATOM   1235  CE  LYS A 130     -19.461 -13.440   7.947  1.00 10.00      A   
ATOM   1236  NZ  LYS A 130     -20.122 -13.198   9.254  1.00 10.00      A   
ATOM   1237  HZ1 LYS A 130     -20.295 -14.102   9.740  1.00 10.00      A   
ATOM   1238  HZ2 LYS A 130     -21.031 -12.720   9.109  1.00 10.00      A   
ATOM   1239  HZ3 LYS A 130     -19.524 -12.600   9.859  1.00 10.00      A   
ATOM   1240  C   LYS A 130     -17.739  -9.727   3.229  1.00 10.00      A   
ATOM   1241  O   LYS A 130     -18.207 -10.035   2.134  1.00 10.00      A   
ATOM   1242  N   ASN A 131     -17.340  -8.500   3.528  1.00 10.00      A   
ATOM   1243  HN  ASN A 131     -16.994  -8.321   4.428  1.00 10.00      A   
ATOM   1244  CA  ASN A 131     -17.412  -7.405   2.570  1.00 10.00      A   
ATOM   1245  CB  ASN A 131     -18.063  -6.184   3.225  1.00 10.00      A   
ATOM   1246  CG  ASN A 131     -19.542  -6.386   3.486  1.00 10.00      A   
ATOM   1247  OD1 ASN A 131     -20.262  -6.945   2.657  1.00 10.00      A   
ATOM   1248  ND2 ASN A 131     -20.005  -5.949   4.643  1.00 10.00      A   
ATOM   1249 HD21 ASN A 131     -19.378  -5.525   5.265  1.00 10.00      A   
ATOM   1250 HD22 ASN A 131     -20.959  -6.075   4.836  1.00 10.00      A   
ATOM   1251  C   ASN A 131     -16.017  -7.057   2.067  1.00 10.00      A   
ATOM   1252  O   ASN A 131     -15.836  -6.127   1.277  1.00 10.00      A   
ATOM   1253  N   PHE A 132     -15.041  -7.827   2.537  1.00 10.00      A   
ATOM   1254  HN  PHE A 132     -15.273  -8.550   3.150  1.00 10.00      A   
ATOM   1255  CA  PHE A 132     -13.641  -7.650   2.166  1.00 10.00      A   
ATOM   1256  CB  PHE A 132     -12.787  -8.636   2.971  1.00 10.00      A   
ATOM   1257  CG  PHE A 132     -11.499  -9.044   2.322  1.00 10.00      A   
ATOM   1258  CD1 PHE A 132     -10.399  -8.208   2.346  1.00 10.00      A   
ATOM   1259  CD2 PHE A 132     -11.386 -10.276   1.696  1.00 10.00      A   
ATOM   1260  CE1 PHE A 132      -9.213  -8.589   1.757  1.00 10.00      A   
ATOM   1261  CE2 PHE A 132     -10.204 -10.663   1.102  1.00 10.00      A   
ATOM   1262  CZ  PHE A 132      -9.114  -9.818   1.133  1.00 10.00      A   
ATOM   1263  C   PHE A 132     -13.450  -7.864   0.667  1.00 10.00      A   
ATOM   1264  O   PHE A 132     -14.015  -8.795   0.091  1.00 10.00      A   
ATOM   1265  N   LYS A 133     -12.656  -7.001   0.040  1.00 10.00      A   
ATOM   1266  HN  LYS A 133     -12.221  -6.288   0.555  1.00 10.00      A   
ATOM   1267  CA  LYS A 133     -12.421  -7.096  -1.396  1.00 10.00      A   
ATOM   1268  CB  LYS A 133     -13.277  -6.066  -2.147  1.00 10.00      A   
ATOM   1269  CG  LYS A 133     -14.779  -6.238  -1.966  1.00 10.00      A   
ATOM   1270  CD  LYS A 133     -15.559  -5.193  -2.748  1.00 10.00      A   
ATOM   1271  CE  LYS A 133     -17.041  -5.249  -2.415  1.00 10.00      A   
ATOM   1272  NZ  LYS A 133     -17.309  -4.861  -1.005  1.00 10.00      A   
ATOM   1273  HZ1 LYS A 133     -17.096  -3.848  -0.870  1.00 10.00      A   
ATOM   1274  HZ2 LYS A 133     -16.715  -5.417  -0.354  1.00 10.00      A   
ATOM   1275  HZ3 LYS A 133     -18.309  -5.028  -0.772  1.00 10.00      A   
ATOM   1276  C   LYS A 133     -10.951  -6.916  -1.778  1.00 10.00      A   
ATOM   1277  O   LYS A 133     -10.440  -7.633  -2.636  1.00 10.00      A   
ATOM   1278  N   VAL A 134     -10.262  -5.975  -1.144  1.00 10.00      A   
ATOM   1279  HN  VAL A 134     -10.689  -5.456  -0.427  1.00 10.00      A   
ATOM   1280  CA  VAL A 134      -8.866  -5.709  -1.493  1.00 10.00      A   
ATOM   1281  CB  VAL A 134      -8.685  -4.263  -2.002  1.00 10.00      A   
ATOM   1282  CG1 VAL A 134      -7.257  -4.020  -2.470  1.00 10.00      A   
ATOM   1283  CG2 VAL A 134      -9.667  -3.959  -3.120  1.00 10.00      A   
ATOM   1284  C   VAL A 134      -7.906  -5.954  -0.333  1.00 10.00      A   
ATOM   1285  O   VAL A 134      -8.133  -5.495   0.785  1.00 10.00      A   
ATOM   1286  N   LEU A 135      -6.834  -6.684  -0.619  1.00 10.00      A   
ATOM   1287  HN  LEU A 135      -6.729  -7.035  -1.533  1.00 10.00      A   
ATOM   1288  CA  LEU A 135      -5.807  -6.987   0.369  1.00 10.00      A   
ATOM   1289  CB  LEU A 135      -5.905  -8.448   0.821  1.00 10.00      A   
ATOM   1290  CG  LEU A 135      -5.003  -8.868   1.984  1.00 10.00      A   
ATOM   1291  CD1 LEU A 135      -5.291  -8.036   3.223  1.00 10.00      A   
ATOM   1292  CD2 LEU A 135      -5.170 -10.348   2.283  1.00 10.00      A   
ATOM   1293  C   LEU A 135      -4.426  -6.704  -0.223  1.00 10.00      A   
ATOM   1294  O   LEU A 135      -3.982  -7.394  -1.146  1.00 10.00      A   
ATOM   1295  N   VAL A 136      -3.773  -5.664   0.285  1.00 10.00      A   
ATOM   1296  HN  VAL A 136      -4.191  -5.146   1.009  1.00 10.00      A   
ATOM   1297  CA  VAL A 136      -2.450  -5.271  -0.193  1.00 10.00      A   
ATOM   1298  CB  VAL A 136      -2.432  -3.798  -0.660  1.00 10.00      A   
ATOM   1299  CG1 VAL A 136      -1.037  -3.389  -1.117  1.00 10.00      A   
ATOM   1300  CG2 VAL A 136      -3.444  -3.577  -1.774  1.00 10.00      A   
ATOM   1301  C   VAL A 136      -1.405  -5.461   0.900  1.00 10.00      A   
ATOM   1302  O   VAL A 136      -1.503  -4.867   1.973  1.00 10.00      A   
ATOM   1303  N   LEU A 137      -0.417  -6.297   0.626  1.00 10.00      A   
ATOM   1304  HN  LEU A 137      -0.406  -6.753  -0.246  1.00 10.00      A   
ATOM   1305  CA  LEU A 137       0.647  -6.576   1.578  1.00 10.00      A   
ATOM   1306  CB  LEU A 137       0.572  -8.039   2.030  1.00 10.00      A   
ATOM   1307  CG  LEU A 137      -0.819  -8.559   2.407  1.00 10.00      A   
ATOM   1308  CD1 LEU A 137      -0.857 -10.075   2.335  1.00 10.00      A   
ATOM   1309  CD2 LEU A 137      -1.217  -8.075   3.794  1.00 10.00      A   
ATOM   1310  C   LEU A 137       2.011  -6.293   0.951  1.00 10.00      A   
ATOM   1311  O   LEU A 137       2.557  -7.127   0.227  1.00 10.00      A   
ATOM   1312  N   SER A 138       2.554  -5.119   1.226  1.00 10.00      A   
ATOM   1313  HN  SER A 138       2.072  -4.489   1.809  1.00 10.00      A   
ATOM   1314  CA  SER A 138       3.847  -4.737   0.684  1.00 10.00      A   
ATOM   1315  CB  SER A 138       3.849  -3.247   0.345  1.00 10.00      A   
ATOM   1316  OG  SER A 138       2.960  -2.949  -0.714  1.00 10.00      A   
ATOM   1317  HG  SER A 138       3.328  -2.230  -1.237  1.00 10.00      A   
ATOM   1318  C   SER A 138       4.963  -5.025   1.681  1.00 10.00      A   
ATOM   1319  O   SER A 138       4.965  -4.474   2.786  1.00 10.00      A   
ATOM   1320  N   SER A 139       5.890  -5.902   1.293  1.00 10.00      A   
ATOM   1321  HN  SER A 139       5.803  -6.324   0.409  1.00 10.00      A   
ATOM   1322  CA  SER A 139       7.036  -6.261   2.131  1.00 10.00      A   
ATOM   1323  CB  SER A 139       8.039  -5.105   2.170  1.00 10.00      A   
ATOM   1324  OG  SER A 139       8.166  -4.511   0.891  1.00 10.00      A   
ATOM   1325  HG  SER A 139       9.091  -4.523   0.625  1.00 10.00      A   
ATOM   1326  C   SER A 139       6.623  -6.661   3.549  1.00 10.00      A   
ATOM   1327  O   SER A 139       7.171  -6.160   4.538  1.00 10.00      A   
ATOM   1328  N   CYS A 140       5.666  -7.568   3.643  1.00 10.00      A   
ATOM   1329  HN  CYS A 140       5.283  -7.952   2.819  1.00 10.00      A   
ATOM   1330  CA  CYS A 140       5.179  -8.024   4.930  1.00 10.00      A   
ATOM   1331  CB  CYS A 140       3.650  -7.993   4.952  1.00 10.00      A   
ATOM   1332  SG  CYS A 140       2.945  -6.353   4.661  1.00 10.00      A   
ATOM   1333  HG  CYS A 140       3.663  -5.763   3.713  1.00 10.00      A   
ATOM   1334  C   CYS A 140       5.700  -9.421   5.262  1.00 10.00      A   
ATOM   1335  O   CYS A 140       6.283 -10.098   4.412  1.00 10.00      A   
ATOM   1336  N   GLU A 141       5.498  -9.837   6.501  1.00 10.00      A   
ATOM   1337  HN  GLU A 141       5.033  -9.246   7.133  1.00 10.00      A   
ATOM   1338  CA  GLU A 141       5.944 -11.146   6.959  1.00 10.00      A   
ATOM   1339  CB  GLU A 141       7.337 -11.030   7.582  1.00 10.00      A   
ATOM   1340  CG  GLU A 141       7.398 -10.088   8.776  1.00 10.00      A   
ATOM   1341  CD  GLU A 141       8.562 -10.381   9.699  1.00 10.00      A   
ATOM   1342  OE1 GLU A 141       8.551 -11.435  10.368  1.00 10.00      A   
ATOM   1343  OE2 GLU A 141       9.491  -9.551   9.767  1.00 10.00      A   
ATOM   1344  C   GLU A 141       4.972 -11.680   8.002  1.00 10.00      A   
ATOM   1345  O   GLU A 141       4.089 -10.953   8.450  1.00 10.00      A   
ATOM   1346  N   GLY A 142       5.127 -12.942   8.382  1.00 10.00      A   
ATOM   1347  HN  GLY A 142       5.838 -13.488   7.972  1.00 10.00      A   
ATOM   1348  CA  GLY A 142       4.263 -13.520   9.393  1.00 10.00      A   
ATOM   1349  C   GLY A 142       3.219 -14.469   8.841  1.00 10.00      A   
ATOM   1350  O   GLY A 142       2.668 -15.285   9.583  1.00 10.00      A   
ATOM   1351  N   PHE A 143       2.945 -14.373   7.553  1.00 10.00      A   
ATOM   1352  HN  PHE A 143       3.434 -13.725   7.004  1.00 10.00      A   
ATOM   1353  CA  PHE A 143       1.945 -15.230   6.935  1.00 10.00      A   
ATOM   1354  CB  PHE A 143       0.880 -14.427   6.175  1.00 10.00      A   
ATOM   1355  CG  PHE A 143       1.410 -13.426   5.184  1.00 10.00      A   
ATOM   1356  CD1 PHE A 143       1.577 -13.768   3.853  1.00 10.00      A   
ATOM   1357  CD2 PHE A 143       1.728 -12.137   5.581  1.00 10.00      A   
ATOM   1358  CE1 PHE A 143       2.051 -12.844   2.940  1.00 10.00      A   
ATOM   1359  CE2 PHE A 143       2.204 -11.210   4.675  1.00 10.00      A   
ATOM   1360  CZ  PHE A 143       2.366 -11.564   3.351  1.00 10.00      A   
ATOM   1361  C   PHE A 143       2.568 -16.300   6.054  1.00 10.00      A   
ATOM   1362  O   PHE A 143       3.589 -16.078   5.395  1.00 10.00      A   
ATOM   1363  N   SER A 144       1.945 -17.463   6.059  1.00 10.00      A   
ATOM   1364  HN  SER A 144       1.133 -17.571   6.612  1.00 10.00      A   
ATOM   1365  CA  SER A 144       2.412 -18.585   5.276  1.00 10.00      A   
ATOM   1366  CB  SER A 144       2.666 -19.780   6.201  1.00 10.00      A   
ATOM   1367  OG  SER A 144       1.474 -20.207   6.838  1.00 10.00      A   
ATOM   1368  HG  SER A 144       1.245 -19.581   7.548  1.00 10.00      A   
ATOM   1369  C   SER A 144       1.375 -18.962   4.224  1.00 10.00      A   
ATOM   1370  O   SER A 144       0.333 -18.310   4.098  1.00 10.00      A   
ATOM   1371  N   THR A 145       1.655 -20.014   3.467  1.00 10.00      A   
ATOM   1372  HN  THR A 145       2.512 -20.484   3.587  1.00 10.00      A   
ATOM   1373  CA  THR A 145       0.724 -20.483   2.453  1.00 10.00      A   
ATOM   1374  CB  THR A 145       1.356 -21.577   1.580  1.00 10.00      A   
ATOM   1375  OG1 THR A 145       2.252 -22.366   2.374  1.00 10.00      A   
ATOM   1376  HG1 THR A 145       1.767 -22.736   3.121  1.00 10.00      A   
ATOM   1377  CG2 THR A 145       2.117 -20.961   0.421  1.00 10.00      A   
ATOM   1378  C   THR A 145      -0.529 -21.034   3.128  1.00 10.00      A   
ATOM   1379  O   THR A 145      -1.599 -21.101   2.529  1.00 10.00      A   
ATOM   1380  N   ASP A 146      -0.376 -21.403   4.399  1.00 10.00      A   
ATOM   1381  HN  ASP A 146       0.507 -21.308   4.817  1.00 10.00      A   
ATOM   1382  CA  ASP A 146      -1.470 -21.937   5.197  1.00 10.00      A   
ATOM   1383  CB  ASP A 146      -0.932 -22.488   6.524  1.00 10.00      A   
ATOM   1384  CG  ASP A 146       0.088 -23.603   6.360  1.00 10.00      A   
ATOM   1385  OD1 ASP A 146      -0.194 -24.737   6.804  1.00 10.00      A   
ATOM   1386  OD2 ASP A 146       1.184 -23.347   5.814  1.00 10.00      A   
ATOM   1387  C   ASP A 146      -2.481 -20.836   5.484  1.00 10.00      A   
ATOM   1388  O   ASP A 146      -3.689 -21.072   5.520  1.00 10.00      A   
ATOM   1389  N   GLY A 147      -1.976 -19.627   5.690  1.00 10.00      A   
ATOM   1390  HN  GLY A 147      -1.003 -19.501   5.667  1.00 10.00      A   
ATOM   1391  CA  GLY A 147      -2.833 -18.493   5.958  1.00 10.00      A   
ATOM   1392  C   GLY A 147      -3.543 -18.018   4.708  1.00 10.00      A   
ATOM   1393  O   GLY A 147      -4.706 -17.620   4.762  1.00 10.00      A   
ATOM   1394  N   LEU A 148      -2.848 -18.085   3.576  1.00 10.00      A   
ATOM   1395  HN  LEU A 148      -1.929 -18.428   3.602  1.00 10.00      A   
ATOM   1396  CA  LEU A 148      -3.410 -17.663   2.296  1.00 10.00      A   
ATOM   1397  CB  LEU A 148      -2.352 -17.750   1.191  1.00 10.00      A   
ATOM   1398  CG  LEU A 148      -1.097 -16.889   1.376  1.00 10.00      A   
ATOM   1399  CD1 LEU A 148      -0.058 -17.217   0.311  1.00 10.00      A   
ATOM   1400  CD2 LEU A 148      -1.454 -15.413   1.338  1.00 10.00      A   
ATOM   1401  C   LEU A 148      -4.610 -18.528   1.920  1.00 10.00      A   
ATOM   1402  O   LEU A 148      -5.511 -18.088   1.209  1.00 10.00      A   
ATOM   1403  N   ALA A 149      -4.609 -19.762   2.414  1.00 10.00      A   
ATOM   1404  HN  ALA A 149      -3.854 -20.047   2.969  1.00 10.00      A   
ATOM   1405  CA  ALA A 149      -5.684 -20.710   2.147  1.00 10.00      A   
ATOM   1406  CB  ALA A 149      -5.345 -22.059   2.757  1.00 10.00      A   
ATOM   1407  C   ALA A 149      -7.018 -20.213   2.689  1.00 10.00      A   
ATOM   1408  O   ALA A 149      -8.077 -20.559   2.163  1.00 10.00      A   
ATOM   1409  N   ALA A 150      -6.963 -19.397   3.739  1.00 10.00      A   
ATOM   1410  HN  ALA A 150      -6.088 -19.143   4.099  1.00 10.00      A   
ATOM   1411  CA  ALA A 150      -8.166 -18.857   4.356  1.00 10.00      A   
ATOM   1412  CB  ALA A 150      -7.845 -18.256   5.717  1.00 10.00      A   
ATOM   1413  C   ALA A 150      -8.827 -17.821   3.453  1.00 10.00      A   
ATOM   1414  O   ALA A 150     -10.059 -17.777   3.341  1.00 10.00      A   
ATOM   1415  N   ILE A 151      -8.002 -17.032   2.771  1.00 10.00      A   
ATOM   1416  HN  ILE A 151      -7.034 -17.177   2.850  1.00 10.00      A   
ATOM   1417  CA  ILE A 151      -8.485 -15.975   1.883  1.00 10.00      A   
ATOM   1418  CB  ILE A 151      -7.418 -14.863   1.696  1.00 10.00      A   
ATOM   1419  CG1 ILE A 151      -6.726 -14.529   3.024  1.00 10.00      A   
ATOM   1420  CG2 ILE A 151      -8.027 -13.605   1.086  1.00 10.00      A   
ATOM   1421  CD1 ILE A 151      -7.635 -13.910   4.066  1.00 10.00      A   
ATOM   1422  C   ILE A 151      -8.869 -16.543   0.514  1.00 10.00      A   
ATOM   1423  O   ILE A 151      -8.299 -16.167  -0.510  1.00 10.00      A   
ATOM   1424  N   ALA A 152      -9.832 -17.461   0.501  1.00 10.00      A   
ATOM   1425  HN  ALA A 152     -10.237 -17.741   1.350  1.00 10.00      A   
ATOM   1426  CA  ALA A 152     -10.276 -18.067  -0.748  1.00 10.00      A   
ATOM   1427  CB  ALA A 152      -9.436 -19.290  -1.079  1.00 10.00      A   
ATOM   1428  C   ALA A 152     -11.764 -18.410  -0.729  1.00 10.00      A   
ATOM   1429  O   ALA A 152     -12.571 -17.713  -1.337  1.00 10.00      A   
ATOM   1430  N   ALA A 153     -12.124 -19.474  -0.013  1.00 10.00      A   
ATOM   1431  HN  ALA A 153     -11.436 -19.983   0.459  1.00 10.00      A   
ATOM   1432  CA  ALA A 153     -13.516 -19.922   0.067  1.00 10.00      A   
ATOM   1433  CB  ALA A 153     -13.619 -21.217   0.858  1.00 10.00      A   
ATOM   1434  C   ALA A 153     -14.445 -18.867   0.657  1.00 10.00      A   
ATOM   1435  O   ALA A 153     -15.384 -18.417  -0.001  1.00 10.00      A   
ATOM   1436  N   THR A 154     -14.186 -18.492   1.899  1.00 10.00      A   
ATOM   1437  HN  THR A 154     -13.435 -18.898   2.375  1.00 10.00      A   
ATOM   1438  CA  THR A 154     -15.000 -17.504   2.588  1.00 10.00      A   
ATOM   1439  CB  THR A 154     -14.590 -17.425   4.066  1.00 10.00      A   
ATOM   1440  OG1 THR A 154     -13.970 -18.666   4.433  1.00 10.00      A   
ATOM   1441  HG1 THR A 154     -14.633 -19.382   4.387  1.00 10.00      A   
ATOM   1442  CG2 THR A 154     -15.807 -17.190   4.947  1.00 10.00      A   
ATOM   1443  C   THR A 154     -14.849 -16.128   1.946  1.00 10.00      A   
ATOM   1444  O   THR A 154     -15.790 -15.332   1.927  1.00 10.00      A   
ATOM   1445  N   CYS A 155     -13.669 -15.860   1.401  1.00 10.00      A   
ATOM   1446  HN  CYS A 155     -12.965 -16.542   1.426  1.00 10.00      A   
ATOM   1447  CA  CYS A 155     -13.399 -14.583   0.756  1.00 10.00      A   
ATOM   1448  CB  CYS A 155     -11.913 -14.245   0.848  1.00 10.00      A   
ATOM   1449  SG  CYS A 155     -11.239 -14.393   2.519  1.00 10.00      A   
ATOM   1450  HG  CYS A 155     -11.638 -13.337   3.217  1.00 10.00      A   
ATOM   1451  C   CYS A 155     -13.874 -14.595  -0.696  1.00 10.00      A   
ATOM   1452  O   CYS A 155     -13.109 -14.329  -1.622  1.00 10.00      A   
ATOM   1453  N   ARG A 156     -15.157 -14.892  -0.880  1.00 10.00      A   
ATOM   1454  HN  ARG A 156     -15.717 -15.083  -0.097  1.00 10.00      A   
ATOM   1455  CA  ARG A 156     -15.755 -14.951  -2.207  1.00 10.00      A   
ATOM   1456  CB  ARG A 156     -17.096 -15.689  -2.162  1.00 10.00      A   
ATOM   1457  CG  ARG A 156     -18.101 -15.097  -1.184  1.00 10.00      A   
ATOM   1458  CD  ARG A 156     -19.412 -15.866  -1.203  1.00 10.00      A   
ATOM   1459  NE  ARG A 156     -20.073 -15.799  -2.509  1.00 10.00      A   
ATOM   1460  HE  ARG A 156     -19.530 -16.022  -3.298  1.00 10.00      A   
ATOM   1461  CZ  ARG A 156     -21.354 -15.464  -2.683  1.00 10.00      A   
ATOM   1462  NH1 ARG A 156     -22.112 -15.166  -1.635  1.00 10.00      A   
ATOM   1463 HH11 ARG A 156     -23.116 -14.900  -1.767  1.00 10.00      A   
ATOM   1464 HH12 ARG A 156     -21.712 -15.199  -0.674  1.00 10.00      A   
ATOM   1465  NH2 ARG A 156     -21.875 -15.443  -3.903  1.00 10.00      A   
ATOM   1466 HH21 ARG A 156     -21.290 -15.689  -4.728  1.00 10.00      A   
ATOM   1467 HH22 ARG A 156     -22.875 -15.180  -4.043  1.00 10.00      A   
ATOM   1468  C   ARG A 156     -15.935 -13.559  -2.811  1.00 10.00      A   
ATOM   1469  O   ARG A 156     -16.358 -13.424  -3.957  1.00 10.00      A   
ATOM   1470  N   ASN A 157     -15.626 -12.532  -2.035  1.00 10.00      A   
ATOM   1471  HN  ASN A 157     -15.313 -12.700  -1.122  1.00 10.00      A   
ATOM   1472  CA  ASN A 157     -15.744 -11.158  -2.503  1.00 10.00      A   
ATOM   1473  CB  ASN A 157     -16.476 -10.293  -1.473  1.00 10.00      A   
ATOM   1474  CG  ASN A 157     -17.970 -10.234  -1.717  1.00 10.00      A   
ATOM   1475  OD1 ASN A 157     -18.434 -10.343  -2.856  1.00 10.00      A   
ATOM   1476  ND2 ASN A 157     -18.737 -10.065  -0.649  1.00 10.00      A   
ATOM   1477 HD21 ASN A 157     -18.298  -9.991   0.230  1.00 10.00      A   
ATOM   1478 HD22 ASN A 157     -19.706 -10.014  -0.778  1.00 10.00      A   
ATOM   1479  C   ASN A 157     -14.372 -10.570  -2.808  1.00 10.00      A   
ATOM   1480  O   ASN A 157     -14.248  -9.382  -3.100  1.00 10.00      A   
ATOM   1481  N   LEU A 158     -13.346 -11.413  -2.740  1.00 10.00      A   
ATOM   1482  HN  LEU A 158     -13.514 -12.350  -2.508  1.00 10.00      A   
ATOM   1483  CA  LEU A 158     -11.980 -10.983  -3.005  1.00 10.00      A   
ATOM   1484  CB  LEU A 158     -11.000 -12.133  -2.747  1.00 10.00      A   
ATOM   1485  CG  LEU A 158      -9.528 -11.889  -3.103  1.00 10.00      A   
ATOM   1486  CD1 LEU A 158      -8.961 -10.728  -2.301  1.00 10.00      A   
ATOM   1487  CD2 LEU A 158      -8.711 -13.149  -2.865  1.00 10.00      A   
ATOM   1488  C   LEU A 158     -11.839 -10.462  -4.431  1.00 10.00      A   
ATOM   1489  O   LEU A 158     -12.264 -11.106  -5.386  1.00 10.00      A   
ATOM   1490  N   LYS A 159     -11.256  -9.285  -4.557  1.00 10.00      A   
ATOM   1491  HN  LYS A 159     -10.951  -8.821  -3.745  1.00 10.00      A   
ATOM   1492  CA  LYS A 159     -11.050  -8.646  -5.848  1.00 10.00      A   
ATOM   1493  CB  LYS A 159     -11.627  -7.228  -5.818  1.00 10.00      A   
ATOM   1494  CG  LYS A 159     -13.052  -7.088  -6.320  1.00 10.00      A   
ATOM   1495  CD  LYS A 159     -13.501  -5.632  -6.260  1.00 10.00      A   
ATOM   1496  CE  LYS A 159     -12.632  -4.744  -7.144  1.00 10.00      A   
ATOM   1497  NZ  LYS A 159     -12.233  -3.478  -6.469  1.00 10.00      A   
ATOM   1498  HZ1 LYS A 159     -11.243  -3.547  -6.134  1.00 10.00      A   
ATOM   1499  HZ2 LYS A 159     -12.850  -3.292  -5.653  1.00 10.00      A   
ATOM   1500  HZ3 LYS A 159     -12.307  -2.680  -7.131  1.00 10.00      A   
ATOM   1501  C   LYS A 159      -9.566  -8.540  -6.169  1.00 10.00      A   
ATOM   1502  O   LYS A 159      -9.083  -9.084  -7.164  1.00 10.00      A   
ATOM   1503  N   GLU A 160      -8.848  -7.836  -5.309  1.00 10.00      A   
ATOM   1504  HN  GLU A 160      -9.284  -7.473  -4.510  1.00 10.00      A   
ATOM   1505  CA  GLU A 160      -7.427  -7.608  -5.503  1.00 10.00      A   
ATOM   1506  CB  GLU A 160      -7.158  -6.106  -5.651  1.00 10.00      A   
ATOM   1507  CG  GLU A 160      -7.928  -5.445  -6.788  1.00 10.00      A   
ATOM   1508  CD  GLU A 160      -8.329  -4.014  -6.486  1.00 10.00      A   
ATOM   1509  OE1 GLU A 160      -9.548  -3.739  -6.417  1.00 10.00      A   
ATOM   1510  OE2 GLU A 160      -7.435  -3.156  -6.326  1.00 10.00      A   
ATOM   1511  C   GLU A 160      -6.601  -8.183  -4.358  1.00 10.00      A   
ATOM   1512  O   GLU A 160      -6.791  -7.818  -3.197  1.00 10.00      A   
ATOM   1513  N   LEU A 161      -5.692  -9.082  -4.701  1.00 10.00      A   
ATOM   1514  HN  LEU A 161      -5.600  -9.326  -5.651  1.00 10.00      A   
ATOM   1515  CA  LEU A 161      -4.817  -9.718  -3.727  1.00 10.00      A   
ATOM   1516  CB  LEU A 161      -5.121 -11.219  -3.643  1.00 10.00      A   
ATOM   1517  CG  LEU A 161      -4.414 -11.998  -2.532  1.00 10.00      A   
ATOM   1518  CD1 LEU A 161      -4.857 -11.500  -1.166  1.00 10.00      A   
ATOM   1519  CD2 LEU A 161      -4.682 -13.488  -2.671  1.00 10.00      A   
ATOM   1520  C   LEU A 161      -3.363  -9.501  -4.129  1.00 10.00      A   
ATOM   1521  O   LEU A 161      -2.907 -10.023  -5.155  1.00 10.00      A   
ATOM   1522  N   ASP A 162      -2.637  -8.725  -3.338  1.00 10.00      A   
ATOM   1523  HN  ASP A 162      -3.049  -8.329  -2.534  1.00 10.00      A   
ATOM   1524  CA  ASP A 162      -1.242  -8.439  -3.637  1.00 10.00      A   
ATOM   1525  CB  ASP A 162      -1.100  -6.997  -4.122  1.00 10.00      A   
ATOM   1526  CG  ASP A 162       0.131  -6.778  -4.975  1.00 10.00      A   
ATOM   1527  OD1 ASP A 162       1.178  -7.387  -4.688  1.00 10.00      A   
ATOM   1528  OD2 ASP A 162       0.052  -5.989  -5.943  1.00 10.00      A   
ATOM   1529  C   ASP A 162      -0.361  -8.655  -2.416  1.00 10.00      A   
ATOM   1530  O   ASP A 162      -0.652  -8.149  -1.334  1.00 10.00      A   
ATOM   1531  N   LEU A 163       0.711  -9.410  -2.594  1.00 10.00      A   
ATOM   1532  HN  LEU A 163       0.888  -9.779  -3.482  1.00 10.00      A   
ATOM   1533  CA  LEU A 163       1.647  -9.692  -1.513  1.00 10.00      A   
ATOM   1534  CB  LEU A 163       1.575 -11.173  -1.103  1.00 10.00      A   
ATOM   1535  CG  LEU A 163       0.454 -12.018  -1.717  1.00 10.00      A   
ATOM   1536  CD1 LEU A 163       0.885 -13.473  -1.818  1.00 10.00      A   
ATOM   1537  CD2 LEU A 163      -0.819 -11.900  -0.892  1.00 10.00      A   
ATOM   1538  C   LEU A 163       3.059  -9.368  -1.984  1.00 10.00      A   
ATOM   1539  O   LEU A 163       4.027 -10.015  -1.575  1.00 10.00      A   
ATOM   1540  N   ARG A 164       3.157  -8.360  -2.845  1.00 10.00      A   
ATOM   1541  HN  ARG A 164       2.337  -7.879  -3.099  1.00 10.00      A   
ATOM   1542  CA  ARG A 164       4.424  -7.933  -3.432  1.00 10.00      A   
ATOM   1543  CB  ARG A 164       4.261  -6.640  -4.236  1.00 10.00      A   
ATOM   1544  CG  ARG A 164       3.603  -5.499  -3.478  1.00 10.00      A   
ATOM   1545  CD  ARG A 164       2.925  -4.535  -4.439  1.00 10.00      A   
ATOM   1546  NE  ARG A 164       2.455  -3.323  -3.772  1.00 10.00      A   
ATOM   1547  HE  ARG A 164       3.065  -2.909  -3.118  1.00 10.00      A   
ATOM   1548  CZ  ARG A 164       1.264  -2.759  -3.990  1.00 10.00      A   
ATOM   1549  NH1 ARG A 164       0.416  -3.312  -4.858  1.00 10.00      A   
ATOM   1550 HH11 ARG A 164       0.676  -4.190  -5.366  1.00 10.00      A   
ATOM   1551 HH12 ARG A 164      -0.517  -2.875  -5.033  1.00 10.00      A   
ATOM   1552  NH2 ARG A 164       0.922  -1.650  -3.338  1.00 10.00      A   
ATOM   1553 HH21 ARG A 164      -0.006  -1.204  -3.503  1.00 10.00      A   
ATOM   1554 HH22 ARG A 164       1.582  -1.219  -2.652  1.00 10.00      A   
ATOM   1555  C   ARG A 164       5.588  -7.821  -2.450  1.00 10.00      A   
ATOM   1556  O   ARG A 164       5.493  -7.170  -1.405  1.00 10.00      A   
ATOM   1557  N   GLU A 165       6.683  -8.486  -2.817  1.00 10.00      A   
ATOM   1558  HN  GLU A 165       6.653  -8.995  -3.653  1.00 10.00      A   
ATOM   1559  CA  GLU A 165       7.929  -8.487  -2.053  1.00 10.00      A   
ATOM   1560  CB  GLU A 165       8.662  -7.152  -2.200  1.00 10.00      A   
ATOM   1561  CG  GLU A 165       9.453  -7.008  -3.496  1.00 10.00      A   
ATOM   1562  CD  GLU A 165       8.591  -7.071  -4.746  1.00 10.00      A   
ATOM   1563  OE1 GLU A 165       8.065  -6.017  -5.163  1.00 10.00      A   
ATOM   1564  OE2 GLU A 165       8.451  -8.171  -5.329  1.00 10.00      A   
ATOM   1565  C   GLU A 165       7.768  -8.883  -0.585  1.00 10.00      A   
ATOM   1566  O   GLU A 165       8.521  -8.428   0.279  1.00 10.00      A   
ATOM   1567  N   SER A 166       6.805  -9.741  -0.301  1.00 10.00      A   
ATOM   1568  HN  SER A 166       6.232 -10.077  -1.018  1.00 10.00      A   
ATOM   1569  CA  SER A 166       6.585 -10.198   1.058  1.00 10.00      A   
ATOM   1570  CB  SER A 166       5.094 -10.179   1.394  1.00 10.00      A   
ATOM   1571  OG  SER A 166       4.594  -8.847   1.389  1.00 10.00      A   
ATOM   1572  HG  SER A 166       4.229  -8.642   0.516  1.00 10.00      A   
ATOM   1573  C   SER A 166       7.161 -11.597   1.238  1.00 10.00      A   
ATOM   1574  O   SER A 166       7.040 -12.445   0.352  1.00 10.00      A   
ATOM   1575  N   ASP A 167       7.799 -11.832   2.378  1.00 10.00      A   
ATOM   1576  HN  ASP A 167       7.856 -11.122   3.048  1.00 10.00      A   
ATOM   1577  CA  ASP A 167       8.396 -13.131   2.664  1.00 10.00      A   
ATOM   1578  CB  ASP A 167       9.540 -12.999   3.678  1.00 10.00      A   
ATOM   1579  CG  ASP A 167      10.330 -14.285   3.848  1.00 10.00      A   
ATOM   1580  OD1 ASP A 167      11.288 -14.506   3.079  1.00 10.00      A   
ATOM   1581  OD2 ASP A 167      10.007 -15.079   4.756  1.00 10.00      A   
ATOM   1582  C   ASP A 167       7.338 -14.086   3.191  1.00 10.00      A   
ATOM   1583  O   ASP A 167       7.073 -14.136   4.388  1.00 10.00      A   
ATOM   1584  N   VAL A 168       6.713 -14.816   2.287  1.00 10.00      A   
ATOM   1585  HN  VAL A 168       6.962 -14.720   1.344  1.00 10.00      A   
ATOM   1586  CA  VAL A 168       5.672 -15.763   2.656  1.00 10.00      A   
ATOM   1587  CB  VAL A 168       4.663 -15.966   1.504  1.00 10.00      A   
ATOM   1588  CG1 VAL A 168       3.414 -16.687   1.990  1.00 10.00      A   
ATOM   1589  CG2 VAL A 168       4.309 -14.637   0.854  1.00 10.00      A   
ATOM   1590  C   VAL A 168       6.288 -17.108   3.017  1.00 10.00      A   
ATOM   1591  O   VAL A 168       7.261 -17.543   2.402  1.00 10.00      A   
ATOM   1592  N   ASP A 169       5.746 -17.753   4.035  1.00 10.00      A   
ATOM   1593  HN  ASP A 169       4.998 -17.343   4.522  1.00 10.00      A   
ATOM   1594  CA  ASP A 169       6.245 -19.052   4.450  1.00 10.00      A   
ATOM   1595  CB  ASP A 169       6.019 -19.289   5.944  1.00 10.00      A   
ATOM   1596  CG  ASP A 169       6.802 -18.325   6.807  1.00 10.00      A   
ATOM   1597  OD1 ASP A 169       8.031 -18.494   6.920  1.00 10.00      A   
ATOM   1598  OD2 ASP A 169       6.193 -17.386   7.361  1.00 10.00      A   
ATOM   1599  C   ASP A 169       5.590 -20.145   3.618  1.00 10.00      A   
ATOM   1600  O   ASP A 169       4.522 -20.658   3.960  1.00 10.00      A   
ATOM   1601  N   ASP A 170       6.219 -20.466   2.501  1.00 10.00      A   
ATOM   1602  HN  ASP A 170       7.044 -19.986   2.267  1.00 10.00      A   
ATOM   1603  CA  ASP A 170       5.715 -21.492   1.592  1.00 10.00      A   
ATOM   1604  CB  ASP A 170       6.568 -21.547   0.318  1.00 10.00      A   
ATOM   1605  CG  ASP A 170       6.394 -20.335  -0.581  1.00 10.00      A   
ATOM   1606  OD1 ASP A 170       5.672 -20.439  -1.593  1.00 10.00      A   
ATOM   1607  OD2 ASP A 170       6.994 -19.279  -0.292  1.00 10.00      A   
ATOM   1608  C   ASP A 170       5.697 -22.868   2.248  1.00 10.00      A   
ATOM   1609  O   ASP A 170       6.394 -23.110   3.237  1.00 10.00      A   
ATOM   1610  N   VAL A 171       4.888 -23.760   1.692  1.00 10.00      A   
ATOM   1611  HN  VAL A 171       4.355 -23.488   0.916  1.00 10.00      A   
ATOM   1612  CA  VAL A 171       4.772 -25.129   2.188  1.00 10.00      A   
ATOM   1613  CB  VAL A 171       4.274 -25.215   3.657  1.00 10.00      A   
ATOM   1614  CG1 VAL A 171       2.757 -25.158   3.753  1.00 10.00      A   
ATOM   1615  CG2 VAL A 171       4.813 -26.462   4.341  1.00 10.00      A   
ATOM   1616  C   VAL A 171       3.902 -25.984   1.264  1.00 10.00      A   
ATOM   1617  O   VAL A 171       4.193 -27.157   1.039  1.00 10.00      A   
ATOM   1618  N   SER A 172       2.847 -25.388   0.711  1.00 10.00      A   
ATOM   1619  HN  SER A 172       2.667 -24.444   0.908  1.00 10.00      A   
ATOM   1620  CA  SER A 172       1.947 -26.106  -0.176  1.00 10.00      A   
ATOM   1621  CB  SER A 172       1.072 -27.077   0.635  1.00 10.00      A   
ATOM   1622  OG  SER A 172       0.434 -28.032  -0.197  1.00 10.00      A   
ATOM   1623  HG  SER A 172       0.069 -28.739   0.355  1.00 10.00      A   
ATOM   1624  C   SER A 172       1.064 -25.130  -0.946  1.00 10.00      A   
ATOM   1625  O   SER A 172       0.637 -24.111  -0.405  1.00 10.00      A   
ATOM   1626  N   GLY A 173       0.799 -25.443  -2.209  1.00 10.00      A   
ATOM   1627  HN  GLY A 173       1.191 -26.258  -2.595  1.00 10.00      A   
ATOM   1628  CA  GLY A 173      -0.048 -24.600  -3.031  1.00 10.00      A   
ATOM   1629  C   GLY A 173      -1.499 -25.031  -2.948  1.00 10.00      A   
ATOM   1630  O   GLY A 173      -2.316 -24.691  -3.805  1.00 10.00      A   
ATOM   1631  N   HIS A 174      -1.808 -25.770  -1.890  1.00 10.00      A   
ATOM   1632  HN  HIS A 174      -1.098 -25.984  -1.246  1.00 10.00      A   
ATOM   1633  CA  HIS A 174      -3.148 -26.287  -1.642  1.00 10.00      A   
ATOM   1634  CB  HIS A 174      -3.081 -27.271  -0.462  1.00 10.00      A   
ATOM   1635  CG  HIS A 174      -4.306 -28.102  -0.234  1.00 10.00      A   
ATOM   1636  ND1 HIS A 174      -5.103 -28.528  -1.271  1.00 10.00      A   
ATOM   1637  CD2 HIS A 174      -4.808 -28.574   0.935  1.00 10.00      A   
ATOM   1638  CE1 HIS A 174      -6.065 -29.244  -0.713  1.00 10.00      A   
ATOM   1639  NE2 HIS A 174      -5.922 -29.300   0.617  1.00 10.00      A   
ATOM   1640  HE2 HIS A 174      -6.491 -29.794   1.248  1.00 10.00      A   
ATOM   1641  C   HIS A 174      -4.139 -25.155  -1.345  1.00 10.00      A   
ATOM   1642  O   HIS A 174      -5.345 -25.373  -1.285  1.00 10.00      A   
ATOM   1643  N   TRP A 175      -3.626 -23.941  -1.179  1.00 10.00      A   
ATOM   1644  HN  TRP A 175      -2.660 -23.817  -1.253  1.00 10.00      A   
ATOM   1645  CA  TRP A 175      -4.472 -22.791  -0.887  1.00 10.00      A   
ATOM   1646  CB  TRP A 175      -3.645 -21.589  -0.415  1.00 10.00      A   
ATOM   1647  CG  TRP A 175      -2.800 -20.942  -1.468  1.00 10.00      A   
ATOM   1648  CD1 TRP A 175      -1.592 -21.373  -1.936  1.00 10.00      A   
ATOM   1649  CD2 TRP A 175      -3.090 -19.727  -2.167  1.00 10.00      A   
ATOM   1650  NE1 TRP A 175      -1.123 -20.514  -2.896  1.00 10.00      A   
ATOM   1651  HE1 TRP A 175      -0.278 -20.613  -3.385  1.00 10.00      A   
ATOM   1652  CE2 TRP A 175      -2.023 -19.493  -3.054  1.00 10.00      A   
ATOM   1653  CE3 TRP A 175      -4.154 -18.819  -2.135  1.00 10.00      A   
ATOM   1654  CZ2 TRP A 175      -1.987 -18.386  -3.898  1.00 10.00      A   
ATOM   1655  CZ3 TRP A 175      -4.115 -17.720  -2.972  1.00 10.00      A   
ATOM   1656  CH2 TRP A 175      -3.039 -17.515  -3.843  1.00 10.00      A   
ATOM   1657  C   TRP A 175      -5.378 -22.425  -2.069  1.00 10.00      A   
ATOM   1658  O   TRP A 175      -6.448 -21.843  -1.885  1.00 10.00      A   
ATOM   1659  N   LEU A 176      -4.962 -22.802  -3.279  1.00 10.00      A   
ATOM   1660  HN  LEU A 176      -4.117 -23.291  -3.365  1.00 10.00      A   
ATOM   1661  CA  LEU A 176      -5.745 -22.512  -4.477  1.00 10.00      A   
ATOM   1662  CB  LEU A 176      -4.892 -22.660  -5.739  1.00 10.00      A   
ATOM   1663  CG  LEU A 176      -4.065 -21.443  -6.159  1.00 10.00      A   
ATOM   1664  CD1 LEU A 176      -3.557 -21.623  -7.580  1.00 10.00      A   
ATOM   1665  CD2 LEU A 176      -4.882 -20.163  -6.049  1.00 10.00      A   
ATOM   1666  C   LEU A 176      -6.963 -23.424  -4.572  1.00 10.00      A   
ATOM   1667  O   LEU A 176      -7.940 -23.104  -5.249  1.00 10.00      A   
ATOM   1668  N   SER A 177      -6.902 -24.556  -3.882  1.00 10.00      A   
ATOM   1669  HN  SER A 177      -6.101 -24.753  -3.352  1.00 10.00      A   
ATOM   1670  CA  SER A 177      -7.987 -25.524  -3.891  1.00 10.00      A   
ATOM   1671  CB  SER A 177      -7.489 -26.840  -3.299  1.00 10.00      A   
ATOM   1672  OG  SER A 177      -6.121 -27.051  -3.627  1.00 10.00      A   
ATOM   1673  HG  SER A 177      -5.691 -27.530  -2.904  1.00 10.00      A   
ATOM   1674  C   SER A 177      -9.190 -25.017  -3.098  1.00 10.00      A   
ATOM   1675  O   SER A 177     -10.306 -25.516  -3.252  1.00 10.00      A   
ATOM   1676  N   HIS A 178      -8.960 -24.012  -2.262  1.00 10.00      A   
ATOM   1677  HN  HIS A 178      -8.054 -23.640  -2.198  1.00 10.00      A   
ATOM   1678  CA  HIS A 178     -10.020 -23.445  -1.440  1.00 10.00      A   
ATOM   1679  CB  HIS A 178      -9.435 -22.675  -0.250  1.00 10.00      A   
ATOM   1680  CG  HIS A 178      -8.721 -23.516   0.765  1.00 10.00      A   
ATOM   1681  ND1 HIS A 178      -9.148 -23.573   2.072  1.00 10.00      A   
ATOM   1682  CD2 HIS A 178      -7.604 -24.272   0.631  1.00 10.00      A   
ATOM   1683  CE1 HIS A 178      -8.286 -24.353   2.699  1.00 10.00      A   
ATOM   1684  NE2 HIS A 178      -7.337 -24.797   1.867  1.00 10.00      A   
ATOM   1685  HE2 HIS A 178      -6.586 -25.383   2.101  1.00 10.00      A   
ATOM   1686  C   HIS A 178     -10.911 -22.516  -2.253  1.00 10.00      A   
ATOM   1687  O   HIS A 178     -12.011 -22.173  -1.824  1.00 10.00      A   
ATOM   1688  N   PHE A 179     -10.437 -22.106  -3.423  1.00 10.00      A   
ATOM   1689  HN  PHE A 179      -9.560 -22.426  -3.729  1.00 10.00      A   
ATOM   1690  CA  PHE A 179     -11.200 -21.201  -4.269  1.00 10.00      A   
ATOM   1691  CB  PHE A 179     -10.341 -20.628  -5.392  1.00 10.00      A   
ATOM   1692  CG  PHE A 179      -9.516 -19.444  -4.974  1.00 10.00      A   
ATOM   1693  CD1 PHE A 179      -8.196 -19.602  -4.592  1.00 10.00      A   
ATOM   1694  CD2 PHE A 179     -10.065 -18.172  -4.967  1.00 10.00      A   
ATOM   1695  CE1 PHE A 179      -7.433 -18.514  -4.212  1.00 10.00      A   
ATOM   1696  CE2 PHE A 179      -9.308 -17.080  -4.588  1.00 10.00      A   
ATOM   1697  CZ  PHE A 179      -7.990 -17.251  -4.210  1.00 10.00      A   
ATOM   1698  C   PHE A 179     -12.460 -21.856  -4.824  1.00 10.00      A   
ATOM   1699  O   PHE A 179     -12.400 -22.900  -5.484  1.00 10.00      A   
ATOM   1700  N   PRO A 180     -13.622 -21.246  -4.553  1.00 10.00      A   
ATOM   1701  CA  PRO A 180     -14.910 -21.753  -5.023  1.00 10.00      A   
ATOM   1702  CB  PRO A 180     -15.934 -20.853  -4.325  1.00 10.00      A   
ATOM   1703  CG  PRO A 180     -15.189 -19.601  -4.015  1.00 10.00      A   
ATOM   1704  CD  PRO A 180     -13.766 -20.008  -3.767  1.00 10.00      A   
ATOM   1705  C   PRO A 180     -15.044 -21.629  -6.537  1.00 10.00      A   
ATOM   1706  O   PRO A 180     -14.425 -20.767  -7.161  1.00 10.00      A   
ATOM   1707  N   ASP A 181     -15.872 -22.482  -7.121  1.00 10.00      A   
ATOM   1708  HN  ASP A 181     -16.354 -23.132  -6.572  1.00 10.00      A   
ATOM   1709  CA  ASP A 181     -16.082 -22.475  -8.566  1.00 10.00      A   
ATOM   1710  CB  ASP A 181     -16.634 -23.818  -9.045  1.00 10.00      A   
ATOM   1711  CG  ASP A 181     -15.545 -24.725  -9.582  1.00 10.00      A   
ATOM   1712  OD1 ASP A 181     -15.633 -25.137 -10.757  1.00 10.00      A   
ATOM   1713  OD2 ASP A 181     -14.578 -25.012  -8.841  1.00 10.00      A   
ATOM   1714  C   ASP A 181     -16.999 -21.334  -8.986  1.00 10.00      A   
ATOM   1715  O   ASP A 181     -17.211 -21.095 -10.171  1.00 10.00      A   
ATOM   1716  N   THR A 182     -17.542 -20.638  -8.005  1.00 10.00      A   
ATOM   1717  HN  THR A 182     -17.357 -20.897  -7.082  1.00 10.00      A   
ATOM   1718  CA  THR A 182     -18.428 -19.516  -8.254  1.00 10.00      A   
ATOM   1719  CB  THR A 182     -19.644 -19.576  -7.312  1.00 10.00      A   
ATOM   1720  OG1 THR A 182     -19.541 -20.745  -6.482  1.00 10.00      A   
ATOM   1721  HG1 THR A 182     -20.268 -20.757  -5.855  1.00 10.00      A   
ATOM   1722  CG2 THR A 182     -20.936 -19.637  -8.112  1.00 10.00      A   
ATOM   1723  C   THR A 182     -17.690 -18.190  -8.049  1.00 10.00      A   
ATOM   1724  O   THR A 182     -18.288 -17.113  -8.111  1.00 10.00      A   
ATOM   1725  N   TYR A 183     -16.391 -18.278  -7.774  1.00 10.00      A   
ATOM   1726  HN  TYR A 183     -15.977 -19.162  -7.706  1.00 10.00      A   
ATOM   1727  CA  TYR A 183     -15.566 -17.093  -7.570  1.00 10.00      A   
ATOM   1728  CB  TYR A 183     -14.310 -17.457  -6.777  1.00 10.00      A   
ATOM   1729  CG  TYR A 183     -13.343 -16.317  -6.571  1.00 10.00      A   
ATOM   1730  CD1 TYR A 183     -13.506 -15.428  -5.520  1.00 10.00      A   
ATOM   1731  CD2 TYR A 183     -12.261 -16.136  -7.424  1.00 10.00      A   
ATOM   1732  CE1 TYR A 183     -12.617 -14.391  -5.322  1.00 10.00      A   
ATOM   1733  CE2 TYR A 183     -11.368 -15.101  -7.235  1.00 10.00      A   
ATOM   1734  CZ  TYR A 183     -11.550 -14.234  -6.181  1.00 10.00      A   
ATOM   1735  OH  TYR A 183     -10.664 -13.203  -5.986  1.00 10.00      A   
ATOM   1736  HH  TYR A 183     -11.154 -12.373  -5.933  1.00 10.00      A   
ATOM   1737  C   TYR A 183     -15.186 -16.489  -8.916  1.00 10.00      A   
ATOM   1738  O   TYR A 183     -14.484 -17.123  -9.709  1.00 10.00      A   
ATOM   1739  N   THR A 184     -15.660 -15.274  -9.175  1.00 10.00      A   
ATOM   1740  HN  THR A 184     -16.218 -14.826  -8.501  1.00 10.00      A   
ATOM   1741  CA  THR A 184     -15.390 -14.594 -10.437  1.00 10.00      A   
ATOM   1742  CB  THR A 184     -16.621 -14.703 -11.365  1.00 10.00      A   
ATOM   1743  OG1 THR A 184     -17.814 -14.432 -10.606  1.00 10.00      A   
ATOM   1744  HG1 THR A 184     -18.543 -14.969 -10.948  1.00 10.00      A   
ATOM   1745  CG2 THR A 184     -16.726 -16.099 -11.956  1.00 10.00      A   
ATOM   1746  C   THR A 184     -15.068 -13.112 -10.222  1.00 10.00      A   
ATOM   1747  O   THR A 184     -15.154 -12.309 -11.150  1.00 10.00      A   
ATOM   1748  N   SER A 185     -14.677 -12.748  -9.009  1.00 10.00      A   
ATOM   1749  HN  SER A 185     -14.595 -13.422  -8.304  1.00 10.00      A   
ATOM   1750  CA  SER A 185     -14.377 -11.353  -8.702  1.00 10.00      A   
ATOM   1751  CB  SER A 185     -14.957 -10.978  -7.335  1.00 10.00      A   
ATOM   1752  OG  SER A 185     -14.703 -12.001  -6.388  1.00 10.00      A   
ATOM   1753  HG  SER A 185     -13.936 -11.754  -5.853  1.00 10.00      A   
ATOM   1754  C   SER A 185     -12.881 -11.040  -8.748  1.00 10.00      A   
ATOM   1755  O   SER A 185     -12.446 -10.006  -8.247  1.00 10.00      A   
ATOM   1756  N   LEU A 186     -12.100 -11.921  -9.352  1.00 10.00      A   
ATOM   1757  HN  LEU A 186     -12.494 -12.724  -9.747  1.00 10.00      A   
ATOM   1758  CA  LEU A 186     -10.661 -11.710  -9.446  1.00 10.00      A   
ATOM   1759  CB  LEU A 186      -9.964 -12.984  -9.918  1.00 10.00      A   
ATOM   1760  CG  LEU A 186      -8.459 -12.886 -10.163  1.00 10.00      A   
ATOM   1761  CD1 LEU A 186      -7.725 -12.498  -8.888  1.00 10.00      A   
ATOM   1762  CD2 LEU A 186      -7.920 -14.192 -10.728  1.00 10.00      A   
ATOM   1763  C   LEU A 186     -10.330 -10.534 -10.366  1.00 10.00      A   
ATOM   1764  O   LEU A 186     -10.726 -10.515 -11.533  1.00 10.00      A   
ATOM   1765  N   VAL A 187      -9.622  -9.547  -9.822  1.00 10.00      A   
ATOM   1766  HN  VAL A 187      -9.355  -9.615  -8.879  1.00 10.00      A   
ATOM   1767  CA  VAL A 187      -9.232  -8.362 -10.576  1.00 10.00      A   
ATOM   1768  CB  VAL A 187      -9.828  -7.078  -9.956  1.00 10.00      A   
ATOM   1769  CG1 VAL A 187      -9.360  -5.837 -10.705  1.00 10.00      A   
ATOM   1770  CG2 VAL A 187     -11.347  -7.150  -9.940  1.00 10.00      A   
ATOM   1771  C   VAL A 187      -7.712  -8.236 -10.623  1.00 10.00      A   
ATOM   1772  O   VAL A 187      -7.125  -8.036 -11.687  1.00 10.00      A   
ATOM   1773  N   SER A 188      -7.078  -8.358  -9.468  1.00 10.00      A   
ATOM   1774  HN  SER A 188      -7.596  -8.518  -8.651  1.00 10.00      A   
ATOM   1775  CA  SER A 188      -5.631  -8.261  -9.383  1.00 10.00      A   
ATOM   1776  CB  SER A 188      -5.221  -6.908  -8.797  1.00 10.00      A   
ATOM   1777  OG  SER A 188      -5.946  -5.846  -9.394  1.00 10.00      A   
ATOM   1778  HG  SER A 188      -5.549  -5.623 -10.242  1.00 10.00      A   
ATOM   1779  C   SER A 188      -5.070  -9.391  -8.530  1.00 10.00      A   
ATOM   1780  O   SER A 188      -5.525  -9.619  -7.409  1.00 10.00      A   
ATOM   1781  N   LEU A 189      -4.086 -10.095  -9.062  1.00 10.00      A   
ATOM   1782  HN  LEU A 189      -3.757  -9.859  -9.962  1.00 10.00      A   
ATOM   1783  CA  LEU A 189      -3.470 -11.203  -8.347  1.00 10.00      A   
ATOM   1784  CB  LEU A 189      -4.051 -12.538  -8.828  1.00 10.00      A   
ATOM   1785  CG  LEU A 189      -3.784 -13.759  -7.940  1.00 10.00      A   
ATOM   1786  CD1 LEU A 189      -4.490 -13.614  -6.599  1.00 10.00      A   
ATOM   1787  CD2 LEU A 189      -4.226 -15.035  -8.642  1.00 10.00      A   
ATOM   1788  C   LEU A 189      -1.961 -11.194  -8.550  1.00 10.00      A   
ATOM   1789  O   LEU A 189      -1.477 -11.322  -9.673  1.00 10.00      A   
ATOM   1790  N   ASN A 190      -1.223 -11.031  -7.465  1.00 10.00      A   
ATOM   1791  HN  ASN A 190      -1.666 -10.920  -6.596  1.00 10.00      A   
ATOM   1792  CA  ASN A 190       0.233 -11.022  -7.525  1.00 10.00      A   
ATOM   1793  CB  ASN A 190       0.794  -9.628  -7.241  1.00 10.00      A   
ATOM   1794  CG  ASN A 190       2.310  -9.627  -7.138  1.00 10.00      A   
ATOM   1795  OD1 ASN A 190       2.990 -10.425  -7.783  1.00 10.00      A   
ATOM   1796  ND2 ASN A 190       2.850  -8.739  -6.320  1.00 10.00      A   
ATOM   1797 HD21 ASN A 190       2.243  -8.130  -5.824  1.00 10.00      A   
ATOM   1798 HD22 ASN A 190       3.827  -8.720  -6.235  1.00 10.00      A   
ATOM   1799  C   ASN A 190       0.813 -12.024  -6.535  1.00 10.00      A   
ATOM   1800  O   ASN A 190       0.712 -11.839  -5.321  1.00 10.00      A   
ATOM   1801  N   ILE A 191       1.421 -13.079  -7.060  1.00 10.00      A   
ATOM   1802  HN  ILE A 191       1.471 -13.161  -8.040  1.00 10.00      A   
ATOM   1803  CA  ILE A 191       2.013 -14.118  -6.230  1.00 10.00      A   
ATOM   1804  CB  ILE A 191       1.238 -15.450  -6.355  1.00 10.00      A   
ATOM   1805  CG1 ILE A 191       1.060 -15.845  -7.827  1.00 10.00      A   
ATOM   1806  CG2 ILE A 191      -0.108 -15.348  -5.654  1.00 10.00      A   
ATOM   1807  CD1 ILE A 191       0.525 -17.248  -8.024  1.00 10.00      A   
ATOM   1808  C   ILE A 191       3.471 -14.354  -6.606  1.00 10.00      A   
ATOM   1809  O   ILE A 191       4.015 -15.425  -6.354  1.00 10.00      A   
ATOM   1810  N   SER A 192       4.108 -13.336  -7.175  1.00 10.00      A   
ATOM   1811  HN  SER A 192       3.633 -12.488  -7.303  1.00 10.00      A   
ATOM   1812  CA  SER A 192       5.503 -13.440  -7.606  1.00 10.00      A   
ATOM   1813  CB  SER A 192       5.929 -12.186  -8.379  1.00 10.00      A   
ATOM   1814  OG  SER A 192       5.515 -11.002  -7.718  1.00 10.00      A   
ATOM   1815  HG  SER A 192       4.578 -10.839  -7.907  1.00 10.00      A   
ATOM   1816  C   SER A 192       6.463 -13.711  -6.445  1.00 10.00      A   
ATOM   1817  O   SER A 192       7.599 -14.140  -6.649  1.00 10.00      A   
ATOM   1818  N   CYS A 193       6.000 -13.459  -5.230  1.00 10.00      A   
ATOM   1819  HN  CYS A 193       5.090 -13.114  -5.131  1.00 10.00      A   
ATOM   1820  CA  CYS A 193       6.809 -13.665  -4.035  1.00 10.00      A   
ATOM   1821  CB  CYS A 193       6.277 -12.784  -2.911  1.00 10.00      A   
ATOM   1822  SG  CYS A 193       4.491 -12.520  -2.994  1.00 10.00      A   
ATOM   1823  HG  CYS A 193       4.211 -11.434  -2.283  1.00 10.00      A   
ATOM   1824  C   CYS A 193       6.812 -15.127  -3.593  1.00 10.00      A   
ATOM   1825  O   CYS A 193       7.747 -15.577  -2.927  1.00 10.00      A   
ATOM   1826  N   LEU A 194       5.770 -15.862  -3.975  1.00 10.00      A   
ATOM   1827  HN  LEU A 194       5.074 -15.451  -4.528  1.00 10.00      A   
ATOM   1828  CA  LEU A 194       5.645 -17.270  -3.610  1.00 10.00      A   
ATOM   1829  CB  LEU A 194       4.264 -17.813  -3.990  1.00 10.00      A   
ATOM   1830  CG  LEU A 194       3.089 -17.324  -3.140  1.00 10.00      A   
ATOM   1831  CD1 LEU A 194       1.791 -17.955  -3.617  1.00 10.00      A   
ATOM   1832  CD2 LEU A 194       3.325 -17.637  -1.672  1.00 10.00      A   
ATOM   1833  C   LEU A 194       6.734 -18.105  -4.265  1.00 10.00      A   
ATOM   1834  O   LEU A 194       7.182 -17.797  -5.373  1.00 10.00      A   
ATOM   1835  N   ALA A 195       7.151 -19.162  -3.583  1.00 10.00      A   
ATOM   1836  HN  ALA A 195       6.739 -19.364  -2.708  1.00 10.00      A   
ATOM   1837  CA  ALA A 195       8.197 -20.037  -4.093  1.00 10.00      A   
ATOM   1838  CB  ALA A 195       9.344 -20.131  -3.099  1.00 10.00      A   
ATOM   1839  C   ALA A 195       7.649 -21.425  -4.412  1.00 10.00      A   
ATOM   1840  O   ALA A 195       8.266 -22.190  -5.150  1.00 10.00      A   
ATOM   1841  N   SER A 196       6.492 -21.744  -3.850  1.00 10.00      A   
ATOM   1842  HN  SER A 196       6.049 -21.093  -3.260  1.00 10.00      A   
ATOM   1843  CA  SER A 196       5.864 -23.039  -4.075  1.00 10.00      A   
ATOM   1844  CB  SER A 196       4.941 -23.404  -2.906  1.00 10.00      A   
ATOM   1845  OG  SER A 196       4.123 -22.307  -2.524  1.00 10.00      A   
ATOM   1846  HG  SER A 196       4.682 -21.587  -2.179  1.00 10.00      A   
ATOM   1847  C   SER A 196       5.096 -23.078  -5.396  1.00 10.00      A   
ATOM   1848  O   SER A 196       4.712 -22.036  -5.940  1.00 10.00      A   
ATOM   1849  N   GLU A 197       4.883 -24.284  -5.905  1.00 10.00      A   
ATOM   1850  HN  GLU A 197       5.218 -25.071  -5.423  1.00 10.00      A   
ATOM   1851  CA  GLU A 197       4.167 -24.478  -7.151  1.00 10.00      A   
ATOM   1852  CB  GLU A 197       4.748 -25.674  -7.906  1.00 10.00      A   
ATOM   1853  CG  GLU A 197       4.139 -25.899  -9.278  1.00 10.00      A   
ATOM   1854  CD  GLU A 197       4.619 -27.176  -9.938  1.00 10.00      A   
ATOM   1855  OE1 GLU A 197       5.357 -27.951  -9.290  1.00 10.00      A   
ATOM   1856  OE2 GLU A 197       4.259 -27.412 -11.109  1.00 10.00      A   
ATOM   1857  C   GLU A 197       2.686 -24.700  -6.878  1.00 10.00      A   
ATOM   1858  O   GLU A 197       2.300 -25.685  -6.242  1.00 10.00      A   
ATOM   1859  N   VAL A 198       1.862 -23.779  -7.354  1.00 10.00      A   
ATOM   1860  HN  VAL A 198       2.232 -23.016  -7.854  1.00 10.00      A   
ATOM   1861  CA  VAL A 198       0.425 -23.870  -7.160  1.00 10.00      A   
ATOM   1862  CB  VAL A 198      -0.236 -22.479  -7.109  1.00 10.00      A   
ATOM   1863  CG1 VAL A 198       0.219 -21.726  -5.869  1.00 10.00      A   
ATOM   1864  CG2 VAL A 198       0.082 -21.682  -8.369  1.00 10.00      A   
ATOM   1865  C   VAL A 198      -0.228 -24.702  -8.256  1.00 10.00      A   
ATOM   1866  O   VAL A 198       0.345 -24.891  -9.331  1.00 10.00      A   
ATOM   1867  N   SER A 199      -1.424 -25.199  -7.968  1.00 10.00      A   
ATOM   1868  HN  SER A 199      -1.814 -25.022  -7.088  1.00 10.00      A   
ATOM   1869  CA  SER A 199      -2.170 -26.008  -8.916  1.00 10.00      A   
ATOM   1870  CB  SER A 199      -3.427 -26.579  -8.258  1.00 10.00      A   
ATOM   1871  OG  SER A 199      -4.143 -27.407  -9.160  1.00 10.00      A   
ATOM   1872  HG  SER A 199      -3.925 -28.330  -8.982  1.00 10.00      A   
ATOM   1873  C   SER A 199      -2.549 -25.200 -10.152  1.00 10.00      A   
ATOM   1874  O   SER A 199      -3.424 -24.326 -10.102  1.00 10.00      A   
ATOM   1875  N   PHE A 200      -1.892 -25.505 -11.261  1.00 10.00      A   
ATOM   1876  HN  PHE A 200      -1.207 -26.210 -11.228  1.00 10.00      A   
ATOM   1877  CA  PHE A 200      -2.153 -24.822 -12.518  1.00 10.00      A   
ATOM   1878  CB  PHE A 200      -1.091 -25.184 -13.559  1.00 10.00      A   
ATOM   1879  CG  PHE A 200      -1.062 -24.265 -14.751  1.00 10.00      A   
ATOM   1880  CD1 PHE A 200      -0.336 -23.083 -14.719  1.00 10.00      A   
ATOM   1881  CD2 PHE A 200      -1.760 -24.582 -15.905  1.00 10.00      A   
ATOM   1882  CE1 PHE A 200      -0.306 -22.239 -15.814  1.00 10.00      A   
ATOM   1883  CE2 PHE A 200      -1.734 -23.743 -17.002  1.00 10.00      A   
ATOM   1884  CZ  PHE A 200      -1.006 -22.570 -16.957  1.00 10.00      A   
ATOM   1885  C   PHE A 200      -3.548 -25.167 -13.028  1.00 10.00      A   
ATOM   1886  O   PHE A 200      -4.205 -24.348 -13.668  1.00 10.00      A   
ATOM   1887  N   SER A 201      -4.000 -26.377 -12.716  1.00 10.00      A   
ATOM   1888  HN  SER A 201      -3.431 -26.977 -12.190  1.00 10.00      A   
ATOM   1889  CA  SER A 201      -5.317 -26.843 -13.129  1.00 10.00      A   
ATOM   1890  CB  SER A 201      -5.516 -28.283 -12.652  1.00 10.00      A   
ATOM   1891  OG  SER A 201      -4.273 -28.969 -12.603  1.00 10.00      A   
ATOM   1892  HG  SER A 201      -3.852 -28.936 -13.474  1.00 10.00      A   
ATOM   1893  C   SER A 201      -6.407 -25.935 -12.559  1.00 10.00      A   
ATOM   1894  O   SER A 201      -7.369 -25.584 -13.247  1.00 10.00      A   
ATOM   1895  N   ALA A 202      -6.241 -25.550 -11.298  1.00 10.00      A   
ATOM   1896  HN  ALA A 202      -5.454 -25.866 -10.799  1.00 10.00      A   
ATOM   1897  CA  ALA A 202      -7.194 -24.678 -10.633  1.00 10.00      A   
ATOM   1898  CB  ALA A 202      -7.053 -24.803  -9.122  1.00 10.00      A   
ATOM   1899  C   ALA A 202      -6.982 -23.235 -11.076  1.00 10.00      A   
ATOM   1900  O   ALA A 202      -7.942 -22.506 -11.338  1.00 10.00      A   
ATOM   1901  N   LEU A 203      -5.716 -22.842 -11.177  1.00 10.00      A   
ATOM   1902  HN  LEU A 203      -5.000 -23.480 -10.955  1.00 10.00      A   
ATOM   1903  CA  LEU A 203      -5.351 -21.489 -11.587  1.00 10.00      A   
ATOM   1904  CB  LEU A 203      -3.828 -21.325 -11.585  1.00 10.00      A   
ATOM   1905  CG  LEU A 203      -3.288 -19.928 -11.907  1.00 10.00      A   
ATOM   1906  CD1 LEU A 203      -3.649 -18.941 -10.805  1.00 10.00      A   
ATOM   1907  CD2 LEU A 203      -1.782 -19.976 -12.114  1.00 10.00      A   
ATOM   1908  C   LEU A 203      -5.921 -21.149 -12.964  1.00 10.00      A   
ATOM   1909  O   LEU A 203      -6.479 -20.067 -13.159  1.00 10.00      A   
ATOM   1910  N   GLU A 204      -5.783 -22.078 -13.909  1.00 10.00      A   
ATOM   1911  HN  GLU A 204      -5.321 -22.921 -13.687  1.00 10.00      A   
ATOM   1912  CA  GLU A 204      -6.286 -21.875 -15.266  1.00 10.00      A   
ATOM   1913  CB  GLU A 204      -5.969 -23.074 -16.161  1.00 10.00      A   
ATOM   1914  CG  GLU A 204      -5.739 -22.698 -17.616  1.00 10.00      A   
ATOM   1915  CD  GLU A 204      -6.309 -23.710 -18.592  1.00 10.00      A   
ATOM   1916  OE1 GLU A 204      -5.993 -24.911 -18.469  1.00 10.00      A   
ATOM   1917  OE2 GLU A 204      -7.065 -23.303 -19.502  1.00 10.00      A   
ATOM   1918  C   GLU A 204      -7.790 -21.610 -15.263  1.00 10.00      A   
ATOM   1919  O   GLU A 204      -8.250 -20.598 -15.798  1.00 10.00      A   
ATOM   1920  N   ARG A 205      -8.547 -22.511 -14.641  1.00 10.00      A   
ATOM   1921  HN  ARG A 205      -8.117 -23.289 -14.231  1.00 10.00      A   
ATOM   1922  CA  ARG A 205     -10.001 -22.377 -14.563  1.00 10.00      A   
ATOM   1923  CB  ARG A 205     -10.635 -23.562 -13.838  1.00 10.00      A   
ATOM   1924  CG  ARG A 205     -10.463 -24.888 -14.558  1.00 10.00      A   
ATOM   1925  CD  ARG A 205     -11.455 -25.926 -14.057  1.00 10.00      A   
ATOM   1926  NE  ARG A 205     -11.498 -25.997 -12.593  1.00 10.00      A   
ATOM   1927  HE  ARG A 205     -10.645 -26.134 -12.124  1.00 10.00      A   
ATOM   1928  CZ  ARG A 205     -12.617 -25.894 -11.877  1.00 10.00      A   
ATOM   1929  NH1 ARG A 205     -13.783 -25.718 -12.482  1.00 10.00      A   
ATOM   1930 HH11 ARG A 205     -13.836 -25.662 -13.523  1.00 10.00      A   
ATOM   1931 HH12 ARG A 205     -14.665 -25.636 -11.912  1.00 10.00      A   
ATOM   1932  NH2 ARG A 205     -12.574 -25.947 -10.552  1.00 10.00      A   
ATOM   1933 HH21 ARG A 205     -13.463 -25.865  -9.992  1.00 10.00      A   
ATOM   1934 HH22 ARG A 205     -11.666 -26.072 -10.053  1.00 10.00      A   
ATOM   1935  C   ARG A 205     -10.409 -21.076 -13.886  1.00 10.00      A   
ATOM   1936  O   ARG A 205     -11.358 -20.424 -14.316  1.00 10.00      A   
ATOM   1937  N   LEU A 206      -9.677 -20.697 -12.838  1.00 10.00      A   
ATOM   1938  HN  LEU A 206      -8.925 -21.260 -12.551  1.00 10.00      A   
ATOM   1939  CA  LEU A 206      -9.960 -19.470 -12.101  1.00 10.00      A   
ATOM   1940  CB  LEU A 206      -9.005 -19.319 -10.913  1.00 10.00      A   
ATOM   1941  CG  LEU A 206      -9.450 -19.958  -9.599  1.00 10.00      A   
ATOM   1942  CD1 LEU A 206      -8.302 -19.967  -8.604  1.00 10.00      A   
ATOM   1943  CD2 LEU A 206     -10.650 -19.219  -9.029  1.00 10.00      A   
ATOM   1944  C   LEU A 206      -9.861 -18.244 -13.002  1.00 10.00      A   
ATOM   1945  O   LEU A 206     -10.787 -17.438 -13.067  1.00 10.00      A   
ATOM   1946  N   VAL A 207      -8.740 -18.123 -13.702  1.00 10.00      A   
ATOM   1947  HN  VAL A 207      -8.040 -18.809 -13.605  1.00 10.00      A   
ATOM   1948  CA  VAL A 207      -8.508 -16.997 -14.598  1.00 10.00      A   
ATOM   1949  CB  VAL A 207      -7.062 -17.003 -15.148  1.00 10.00      A   
ATOM   1950  CG1 VAL A 207      -6.828 -15.853 -16.117  1.00 10.00      A   
ATOM   1951  CG2 VAL A 207      -6.056 -16.950 -14.007  1.00 10.00      A   
ATOM   1952  C   VAL A 207      -9.504 -16.995 -15.758  1.00 10.00      A   
ATOM   1953  O   VAL A 207      -9.915 -15.937 -16.235  1.00 10.00      A   
ATOM   1954  N   THR A 208      -9.905 -18.184 -16.191  1.00 10.00      A   
ATOM   1955  HN  THR A 208      -9.561 -18.994 -15.757  1.00 10.00      A   
ATOM   1956  CA  THR A 208     -10.840 -18.314 -17.302  1.00 10.00      A   
ATOM   1957  CB  THR A 208     -10.935 -19.779 -17.784  1.00 10.00      A   
ATOM   1958  OG1 THR A 208      -9.618 -20.296 -18.006  1.00 10.00      A   
ATOM   1959  HG1 THR A 208      -9.150 -20.349 -17.163  1.00 10.00      A   
ATOM   1960  CG2 THR A 208     -11.739 -19.873 -19.071  1.00 10.00      A   
ATOM   1961  C   THR A 208     -12.240 -17.808 -16.937  1.00 10.00      A   
ATOM   1962  O   THR A 208     -12.983 -17.325 -17.799  1.00 10.00      A   
ATOM   1963  N   ARG A 209     -12.601 -17.893 -15.661  1.00 10.00      A   
ATOM   1964  HN  ARG A 209     -11.969 -18.246 -15.000  1.00 10.00      A   
ATOM   1965  CA  ARG A 209     -13.928 -17.462 -15.236  1.00 10.00      A   
ATOM   1966  CB  ARG A 209     -14.585 -18.453 -14.263  1.00 10.00      A   
ATOM   1967  CG  ARG A 209     -13.793 -18.754 -13.001  1.00 10.00      A   
ATOM   1968  CD  ARG A 209     -14.503 -19.807 -12.168  1.00 10.00      A   
ATOM   1969  NE  ARG A 209     -13.662 -20.336 -11.093  1.00 10.00      A   
ATOM   1970  HE  ARG A 209     -13.176 -19.686 -10.540  1.00 10.00      A   
ATOM   1971  CZ  ARG A 209     -13.528 -21.638 -10.834  1.00 10.00      A   
ATOM   1972  NH1 ARG A 209     -14.178 -22.529 -11.577  1.00 10.00      A   
ATOM   1973 HH11 ARG A 209     -14.787 -22.210 -12.366  1.00 10.00      A   
ATOM   1974 HH12 ARG A 209     -14.086 -23.550 -11.377  1.00 10.00      A   
ATOM   1975  NH2 ARG A 209     -12.764 -22.043  -9.826  1.00 10.00      A   
ATOM   1976 HH21 ARG A 209     -12.262 -21.347  -9.236  1.00 10.00      A   
ATOM   1977 HH22 ARG A 209     -12.664 -23.060  -9.617  1.00 10.00      A   
ATOM   1978  C   ARG A 209     -13.964 -16.033 -14.704  1.00 10.00      A   
ATOM   1979  O   ARG A 209     -15.034 -15.502 -14.422  1.00 10.00      A   
ATOM   1980  N   CYS A 210     -12.808 -15.403 -14.585  1.00 10.00      A   
ATOM   1981  HN  CYS A 210     -11.981 -15.858 -14.852  1.00 10.00      A   
ATOM   1982  CA  CYS A 210     -12.746 -14.034 -14.082  1.00 10.00      A   
ATOM   1983  CB  CYS A 210     -11.824 -13.933 -12.870  1.00 10.00      A   
ATOM   1984  SG  CYS A 210     -12.150 -15.173 -11.598  1.00 10.00      A   
ATOM   1985  HG  CYS A 210     -11.530 -16.290 -11.964  1.00 10.00      A   
ATOM   1986  C   CYS A 210     -12.315 -13.056 -15.176  1.00 10.00      A   
ATOM   1987  O   CYS A 210     -11.128 -12.911 -15.465  1.00 10.00      A   
ATOM   1988  N   PRO A 211     -13.287 -12.365 -15.793  1.00 10.00      A   
ATOM   1989  CA  PRO A 211     -13.026 -11.402 -16.862  1.00 10.00      A   
ATOM   1990  CB  PRO A 211     -14.331 -11.456 -17.656  1.00 10.00      A   
ATOM   1991  CG  PRO A 211     -15.381 -11.693 -16.621  1.00 10.00      A   
ATOM   1992  CD  PRO A 211     -14.727 -12.471 -15.504  1.00 10.00      A   
ATOM   1993  C   PRO A 211     -12.801  -9.992 -16.318  1.00 10.00      A   
ATOM   1994  O   PRO A 211     -12.900  -9.005 -17.052  1.00 10.00      A   
ATOM   1995  N   ASN A 212     -12.499  -9.912 -15.029  1.00 10.00      A   
ATOM   1996  HN  ASN A 212     -12.435 -10.739 -14.505  1.00 10.00      A   
ATOM   1997  CA  ASN A 212     -12.258  -8.634 -14.365  1.00 10.00      A   
ATOM   1998  CB  ASN A 212     -13.114  -8.525 -13.099  1.00 10.00      A   
ATOM   1999  CG  ASN A 212     -14.554  -8.150 -13.391  1.00 10.00      A   
ATOM   2000  OD1 ASN A 212     -14.830  -7.353 -14.289  1.00 10.00      A   
ATOM   2001  ND2 ASN A 212     -15.483  -8.722 -12.642  1.00 10.00      A   
ATOM   2002 HD21 ASN A 212     -15.197  -9.351 -11.945  1.00 10.00      A   
ATOM   2003 HD22 ASN A 212     -16.424  -8.496 -12.815  1.00 10.00      A   
ATOM   2004  C   ASN A 212     -10.786  -8.487 -14.012  1.00 10.00      A   
ATOM   2005  O   ASN A 212     -10.373  -7.496 -13.415  1.00 10.00      A   
ATOM   2006  N   LEU A 213     -10.001  -9.480 -14.405  1.00 10.00      A   
ATOM   2007  HN  LEU A 213     -10.397 -10.227 -14.897  1.00 10.00      A   
ATOM   2008  CA  LEU A 213      -8.572  -9.495 -14.136  1.00 10.00      A   
ATOM   2009  CB  LEU A 213      -8.015 -10.898 -14.384  1.00 10.00      A   
ATOM   2010  CG  LEU A 213      -6.519 -11.094 -14.147  1.00 10.00      A   
ATOM   2011  CD1 LEU A 213      -6.210 -11.145 -12.659  1.00 10.00      A   
ATOM   2012  CD2 LEU A 213      -6.033 -12.353 -14.844  1.00 10.00      A   
ATOM   2013  C   LEU A 213      -7.834  -8.477 -15.000  1.00 10.00      A   
ATOM   2014  O   LEU A 213      -7.796  -8.599 -16.226  1.00 10.00      A   
ATOM   2015  N   LYS A 214      -7.260  -7.471 -14.356  1.00 10.00      A   
ATOM   2016  HN  LYS A 214      -7.344  -7.422 -13.376  1.00 10.00      A   
ATOM   2017  CA  LYS A 214      -6.518  -6.435 -15.063  1.00 10.00      A   
ATOM   2018  CB  LYS A 214      -7.105  -5.049 -14.780  1.00 10.00      A   
ATOM   2019  CG  LYS A 214      -8.573  -4.916 -15.150  1.00 10.00      A   
ATOM   2020  CD  LYS A 214      -8.801  -5.173 -16.631  1.00 10.00      A   
ATOM   2021  CE  LYS A 214      -8.364  -3.989 -17.478  1.00 10.00      A   
ATOM   2022  NZ  LYS A 214      -9.146  -2.762 -17.170  1.00 10.00      A   
ATOM   2023  HZ1 LYS A 214      -8.791  -1.965 -17.734  1.00 10.00      A   
ATOM   2024  HZ2 LYS A 214      -9.058  -2.521 -16.161  1.00 10.00      A   
ATOM   2025  HZ3 LYS A 214     -10.150  -2.909 -17.391  1.00 10.00      A   
ATOM   2026  C   LYS A 214      -5.036  -6.472 -14.708  1.00 10.00      A   
ATOM   2027  O   LYS A 214      -4.197  -5.969 -15.459  1.00 10.00      A   
ATOM   2028  N   SER A 215      -4.715  -7.089 -13.578  1.00 10.00      A   
ATOM   2029  HN  SER A 215      -5.423  -7.491 -13.033  1.00 10.00      A   
ATOM   2030  CA  SER A 215      -3.336  -7.192 -13.125  1.00 10.00      A   
ATOM   2031  CB  SER A 215      -3.069  -6.181 -12.004  1.00 10.00      A   
ATOM   2032  OG  SER A 215      -1.681  -6.036 -11.754  1.00 10.00      A   
ATOM   2033  HG  SER A 215      -1.415  -5.116 -11.925  1.00 10.00      A   
ATOM   2034  C   SER A 215      -3.041  -8.611 -12.649  1.00 10.00      A   
ATOM   2035  O   SER A 215      -3.568  -9.059 -11.630  1.00 10.00      A   
ATOM   2036  N   LEU A 216      -2.210  -9.323 -13.398  1.00 10.00      A   
ATOM   2037  HN  LEU A 216      -1.817  -8.914 -14.204  1.00 10.00      A   
ATOM   2038  CA  LEU A 216      -1.854 -10.692 -13.052  1.00 10.00      A   
ATOM   2039  CB  LEU A 216      -2.483 -11.679 -14.041  1.00 10.00      A   
ATOM   2040  CG  LEU A 216      -2.214 -13.165 -13.777  1.00 10.00      A   
ATOM   2041  CD1 LEU A 216      -2.920 -13.626 -12.511  1.00 10.00      A   
ATOM   2042  CD2 LEU A 216      -2.634 -14.008 -14.971  1.00 10.00      A   
ATOM   2043  C   LEU A 216      -0.346 -10.869 -13.031  1.00 10.00      A   
ATOM   2044  O   LEU A 216       0.309 -10.788 -14.068  1.00 10.00      A   
ATOM   2045  N   LYS A 217       0.197 -11.107 -11.846  1.00 10.00      A   
ATOM   2046  HN  LYS A 217      -0.389 -11.174 -11.058  1.00 10.00      A   
ATOM   2047  CA  LYS A 217       1.626 -11.295 -11.676  1.00 10.00      A   
ATOM   2048  CB  LYS A 217       2.220 -10.168 -10.826  1.00 10.00      A   
ATOM   2049  CG  LYS A 217       2.225  -8.819 -11.531  1.00 10.00      A   
ATOM   2050  CD  LYS A 217       1.840  -7.681 -10.600  1.00 10.00      A   
ATOM   2051  CE  LYS A 217       1.605  -6.401 -11.389  1.00 10.00      A   
ATOM   2052  NZ  LYS A 217       1.256  -5.250 -10.515  1.00 10.00      A   
ATOM   2053  HZ1 LYS A 217       2.120  -4.808 -10.141  1.00 10.00      A   
ATOM   2054  HZ2 LYS A 217       0.672  -5.566  -9.718  1.00 10.00      A   
ATOM   2055  HZ3 LYS A 217       0.725  -4.535 -11.058  1.00 10.00      A   
ATOM   2056  C   LYS A 217       1.911 -12.665 -11.067  1.00 10.00      A   
ATOM   2057  O   LYS A 217       1.585 -12.931  -9.908  1.00 10.00      A   
ATOM   2058  N   LEU A 218       2.520 -13.528 -11.864  1.00 10.00      A   
ATOM   2059  HN  LEU A 218       2.771 -13.241 -12.773  1.00 10.00      A   
ATOM   2060  CA  LEU A 218       2.843 -14.882 -11.441  1.00 10.00      A   
ATOM   2061  CB  LEU A 218       2.783 -15.821 -12.644  1.00 10.00      A   
ATOM   2062  CG  LEU A 218       1.527 -15.718 -13.515  1.00 10.00      A   
ATOM   2063  CD1 LEU A 218       1.765 -16.360 -14.872  1.00 10.00      A   
ATOM   2064  CD2 LEU A 218       0.336 -16.359 -12.818  1.00 10.00      A   
ATOM   2065  C   LEU A 218       4.220 -14.950 -10.795  1.00 10.00      A   
ATOM   2066  O   LEU A 218       4.925 -13.944 -10.712  1.00 10.00      A   
ATOM   2067  N   ASN A 219       4.604 -16.143 -10.351  1.00 10.00      A   
ATOM   2068  HN  ASN A 219       4.014 -16.914 -10.477  1.00 10.00      A   
ATOM   2069  CA  ASN A 219       5.895 -16.339  -9.700  1.00 10.00      A   
ATOM   2070  CB  ASN A 219       5.742 -16.996  -8.319  1.00 10.00      A   
ATOM   2071  CG  ASN A 219       5.427 -18.483  -8.366  1.00 10.00      A   
ATOM   2072  OD1 ASN A 219       4.750 -18.962  -9.273  1.00 10.00      A   
ATOM   2073  ND2 ASN A 219       5.922 -19.222  -7.386  1.00 10.00      A   
ATOM   2074 HD21 ASN A 219       6.460 -18.775  -6.688  1.00 10.00      A   
ATOM   2075 HD22 ASN A 219       5.734 -20.186  -7.384  1.00 10.00      A   
ATOM   2076  C   ASN A 219       6.864 -17.128 -10.572  1.00 10.00      A   
ATOM   2077  O   ASN A 219       6.518 -17.557 -11.674  1.00 10.00      A   
ATOM   2078  N   ARG A 220       8.068 -17.340 -10.049  1.00 10.00      A   
ATOM   2079  HN  ARG A 220       8.257 -17.002  -9.146  1.00 10.00      A   
ATOM   2080  CA  ARG A 220       9.124 -18.055 -10.760  1.00 10.00      A   
ATOM   2081  CB  ARG A 220      10.443 -17.927  -9.993  1.00 10.00      A   
ATOM   2082  CG  ARG A 220      11.693 -18.093 -10.838  1.00 10.00      A   
ATOM   2083  CD  ARG A 220      12.945 -17.885  -9.999  1.00 10.00      A   
ATOM   2084  NE  ARG A 220      14.147 -17.753 -10.821  1.00 10.00      A   
ATOM   2085  HE  ARG A 220      14.189 -18.294 -11.640  1.00 10.00      A   
ATOM   2086  CZ  ARG A 220      15.173 -16.951 -10.530  1.00 10.00      A   
ATOM   2087  NH1 ARG A 220      15.150 -16.208  -9.430  1.00 10.00      A   
ATOM   2088 HH11 ARG A 220      15.955 -15.581  -9.207  1.00 10.00      A   
ATOM   2089 HH12 ARG A 220      14.333 -16.247  -8.782  1.00 10.00      A   
ATOM   2090  NH2 ARG A 220      16.226 -16.900 -11.330  1.00 10.00      A   
ATOM   2091 HH21 ARG A 220      17.028 -16.276 -11.102  1.00 10.00      A   
ATOM   2092 HH22 ARG A 220      16.262 -17.491 -12.199  1.00 10.00      A   
ATOM   2093  C   ARG A 220       8.782 -19.530 -10.988  1.00 10.00      A   
ATOM   2094  O   ARG A 220       9.432 -20.204 -11.781  1.00 10.00      A   
ATOM   2095  N   ALA A 221       7.756 -20.026 -10.304  1.00 10.00      A   
ATOM   2096  HN  ALA A 221       7.263 -19.443  -9.691  1.00 10.00      A   
ATOM   2097  CA  ALA A 221       7.351 -21.424 -10.447  1.00 10.00      A   
ATOM   2098  CB  ALA A 221       6.618 -21.907  -9.204  1.00 10.00      A   
ATOM   2099  C   ALA A 221       6.504 -21.649 -11.703  1.00 10.00      A   
ATOM   2100  O   ALA A 221       6.122 -22.779 -12.013  1.00 10.00      A   
ATOM   2101  N   VAL A 222       6.206 -20.567 -12.415  1.00 10.00      A   
ATOM   2102  HN  VAL A 222       6.524 -19.693 -12.109  1.00 10.00      A   
ATOM   2103  CA  VAL A 222       5.422 -20.647 -13.641  1.00 10.00      A   
ATOM   2104  CB  VAL A 222       4.437 -19.466 -13.765  1.00 10.00      A   
ATOM   2105  CG1 VAL A 222       3.614 -19.580 -15.041  1.00 10.00      A   
ATOM   2106  CG2 VAL A 222       3.525 -19.409 -12.550  1.00 10.00      A   
ATOM   2107  C   VAL A 222       6.348 -20.671 -14.852  1.00 10.00      A   
ATOM   2108  O   VAL A 222       7.026 -19.685 -15.146  1.00 10.00      A   
ATOM   2109  N   PRO A 223       6.398 -21.811 -15.554  1.00 10.00      A   
ATOM   2110  CA  PRO A 223       7.254 -21.985 -16.735  1.00 10.00      A   
ATOM   2111  CB  PRO A 223       7.090 -23.471 -17.088  1.00 10.00      A   
ATOM   2112  CG  PRO A 223       6.463 -24.097 -15.886  1.00 10.00      A   
ATOM   2113  CD  PRO A 223       5.634 -23.025 -15.247  1.00 10.00      A   
ATOM   2114  C   PRO A 223       6.823 -21.105 -17.909  1.00 10.00      A   
ATOM   2115  O   PRO A 223       5.652 -20.729 -18.029  1.00 10.00      A   
ATOM   2116  N   LEU A 224       7.779 -20.784 -18.773  1.00 10.00      A   
ATOM   2117  HN  LEU A 224       8.690 -21.116 -18.620  1.00 10.00      A   
ATOM   2118  CA  LEU A 224       7.523 -19.953 -19.940  1.00 10.00      A   
ATOM   2119  CB  LEU A 224       8.846 -19.657 -20.646  1.00 10.00      A   
ATOM   2120  CG  LEU A 224       8.794 -18.722 -21.849  1.00 10.00      A   
ATOM   2121  CD1 LEU A 224       8.392 -17.318 -21.426  1.00 10.00      A   
ATOM   2122  CD2 LEU A 224      10.138 -18.707 -22.554  1.00 10.00      A   
ATOM   2123  C   LEU A 224       6.552 -20.643 -20.898  1.00 10.00      A   
ATOM   2124  O   LEU A 224       5.786 -19.993 -21.615  1.00 10.00      A   
ATOM   2125  N   GLU A 225       6.578 -21.966 -20.887  1.00 10.00      A   
ATOM   2126  HN  GLU A 225       7.229 -22.425 -20.299  1.00 10.00      A   
ATOM   2127  CA  GLU A 225       5.711 -22.772 -21.739  1.00 10.00      A   
ATOM   2128  CB  GLU A 225       6.255 -24.196 -21.854  1.00 10.00      A   
ATOM   2129  CG  GLU A 225       7.762 -24.273 -22.034  1.00 10.00      A   
ATOM   2130  CD  GLU A 225       8.489 -24.444 -20.720  1.00 10.00      A   
ATOM   2131  OE1 GLU A 225       8.631 -23.449 -19.980  1.00 10.00      A   
ATOM   2132  OE2 GLU A 225       8.915 -25.578 -20.421  1.00 10.00      A   
ATOM   2133  C   GLU A 225       4.270 -22.810 -21.227  1.00 10.00      A   
ATOM   2134  O   GLU A 225       3.409 -23.447 -21.829  1.00 10.00      A   
ATOM   2135  N   LYS A 226       4.010 -22.133 -20.117  1.00 10.00      A   
ATOM   2136  HN  LYS A 226       4.734 -21.646 -19.669  1.00 10.00      A   
ATOM   2137  CA  LYS A 226       2.671 -22.103 -19.545  1.00 10.00      A   
ATOM   2138  CB  LYS A 226       2.698 -22.560 -18.084  1.00 10.00      A   
ATOM   2139  CG  LYS A 226       3.102 -24.013 -17.881  1.00 10.00      A   
ATOM   2140  CD  LYS A 226       2.130 -24.961 -18.563  1.00 10.00      A   
ATOM   2141  CE  LYS A 226       2.491 -26.412 -18.300  1.00 10.00      A   
ATOM   2142  NZ  LYS A 226       2.221 -26.806 -16.894  1.00 10.00      A   
ATOM   2143  HZ1 LYS A 226       1.224 -26.623 -16.653  1.00 10.00      A   
ATOM   2144  HZ2 LYS A 226       2.828 -26.268 -16.245  1.00 10.00      A   
ATOM   2145  HZ3 LYS A 226       2.411 -27.822 -16.770  1.00 10.00      A   
ATOM   2146  C   LYS A 226       2.045 -20.712 -19.651  1.00 10.00      A   
ATOM   2147  O   LYS A 226       0.875 -20.524 -19.313  1.00 10.00      A   
ATOM   2148  N   LEU A 227       2.819 -19.749 -20.143  1.00 10.00      A   
ATOM   2149  HN  LEU A 227       3.734 -19.964 -20.422  1.00 10.00      A   
ATOM   2150  CA  LEU A 227       2.338 -18.376 -20.276  1.00 10.00      A   
ATOM   2151  CB  LEU A 227       3.493 -17.416 -20.558  1.00 10.00      A   
ATOM   2152  CG  LEU A 227       4.381 -17.057 -19.367  1.00 10.00      A   
ATOM   2153  CD1 LEU A 227       5.470 -16.083 -19.790  1.00 10.00      A   
ATOM   2154  CD2 LEU A 227       3.549 -16.473 -18.236  1.00 10.00      A   
ATOM   2155  C   LEU A 227       1.269 -18.237 -21.353  1.00 10.00      A   
ATOM   2156  O   LEU A 227       0.275 -17.535 -21.161  1.00 10.00      A   
ATOM   2157  N   ALA A 228       1.460 -18.929 -22.471  1.00 10.00      A   
ATOM   2158  HN  ALA A 228       2.247 -19.509 -22.547  1.00 10.00      A   
ATOM   2159  CA  ALA A 228       0.519 -18.862 -23.583  1.00 10.00      A   
ATOM   2160  CB  ALA A 228       1.022 -19.684 -24.761  1.00 10.00      A   
ATOM   2161  C   ALA A 228      -0.884 -19.301 -23.167  1.00 10.00      A   
ATOM   2162  O   ALA A 228      -1.876 -18.722 -23.609  1.00 10.00      A   
ATOM   2163  N   THR A 229      -0.954 -20.313 -22.308  1.00 10.00      A   
ATOM   2164  HN  THR A 229      -0.122 -20.727 -21.993  1.00 10.00      A   
ATOM   2165  CA  THR A 229      -2.230 -20.830 -21.829  1.00 10.00      A   
ATOM   2166  CB  THR A 229      -2.027 -22.038 -20.887  1.00 10.00      A   
ATOM   2167  OG1 THR A 229      -1.274 -23.059 -21.559  1.00 10.00      A   
ATOM   2168  HG1 THR A 229      -0.804 -22.672 -22.310  1.00 10.00      A   
ATOM   2169  CG2 THR A 229      -3.364 -22.611 -20.444  1.00 10.00      A   
ATOM   2170  C   THR A 229      -3.032 -19.750 -21.097  1.00 10.00      A   
ATOM   2171  O   THR A 229      -4.209 -19.533 -21.393  1.00 10.00      A   
ATOM   2172  N   LEU A 230      -2.385 -19.066 -20.158  1.00 10.00      A   
ATOM   2173  HN  LEU A 230      -1.438 -19.260 -19.989  1.00 10.00      A   
ATOM   2174  CA  LEU A 230      -3.047 -18.031 -19.370  1.00 10.00      A   
ATOM   2175  CB  LEU A 230      -2.231 -17.704 -18.117  1.00 10.00      A   
ATOM   2176  CG  LEU A 230      -1.871 -18.889 -17.216  1.00 10.00      A   
ATOM   2177  CD1 LEU A 230      -0.977 -18.433 -16.076  1.00 10.00      A   
ATOM   2178  CD2 LEU A 230      -3.124 -19.563 -16.678  1.00 10.00      A   
ATOM   2179  C   LEU A 230      -3.298 -16.763 -20.183  1.00 10.00      A   
ATOM   2180  O   LEU A 230      -4.334 -16.114 -20.031  1.00 10.00      A   
ATOM   2181  N   LEU A 231      -2.354 -16.424 -21.054  1.00 10.00      A   
ATOM   2182  HN  LEU A 231      -1.554 -16.991 -21.135  1.00 10.00      A   
ATOM   2183  CA  LEU A 231      -2.469 -15.225 -21.888  1.00 10.00      A   
ATOM   2184  CB  LEU A 231      -1.203 -15.020 -22.721  1.00 10.00      A   
ATOM   2185  CG  LEU A 231      -0.005 -14.429 -21.981  1.00 10.00      A   
ATOM   2186  CD1 LEU A 231       1.259 -14.555 -22.817  1.00 10.00      A   
ATOM   2187  CD2 LEU A 231      -0.272 -12.975 -21.622  1.00 10.00      A   
ATOM   2188  C   LEU A 231      -3.695 -15.266 -22.789  1.00 10.00      A   
ATOM   2189  O   LEU A 231      -4.354 -14.249 -23.008  1.00 10.00      A   
ATOM   2190  N   GLN A 232      -4.011 -16.451 -23.287  1.00 10.00      A   
ATOM   2191  HN  GLN A 232      -3.459 -17.231 -23.059  1.00 10.00      A   
ATOM   2192  CA  GLN A 232      -5.155 -16.620 -24.172  1.00 10.00      A   
ATOM   2193  CB  GLN A 232      -4.975 -17.853 -25.061  1.00 10.00      A   
ATOM   2194  CG  GLN A 232      -3.880 -17.706 -26.111  1.00 10.00      A   
ATOM   2195  CD  GLN A 232      -4.329 -16.929 -27.339  1.00 10.00      A   
ATOM   2196  OE1 GLN A 232      -5.218 -16.078 -27.267  1.00 10.00      A   
ATOM   2197  NE2 GLN A 232      -3.721 -17.215 -28.479  1.00 10.00      A   
ATOM   2198 HE21 GLN A 232      -3.019 -17.903 -28.473  1.00 10.00      A   
ATOM   2199 HE22 GLN A 232      -3.991 -16.728 -29.282  1.00 10.00      A   
ATOM   2200  C   GLN A 232      -6.471 -16.691 -23.397  1.00 10.00      A   
ATOM   2201  O   GLN A 232      -7.546 -16.780 -23.990  1.00 10.00      A   
ATOM   2202  N   ARG A 233      -6.385 -16.653 -22.076  1.00 10.00      A   
ATOM   2203  HN  ARG A 233      -5.500 -16.583 -21.655  1.00 10.00      A   
ATOM   2204  CA  ARG A 233      -7.574 -16.707 -21.234  1.00 10.00      A   
ATOM   2205  CB  ARG A 233      -7.312 -17.540 -19.980  1.00 10.00      A   
ATOM   2206  CG  ARG A 233      -7.089 -19.020 -20.252  1.00 10.00      A   
ATOM   2207  CD  ARG A 233      -8.280 -19.640 -20.966  1.00 10.00      A   
ATOM   2208  NE  ARG A 233      -8.340 -21.090 -20.783  1.00 10.00      A   
ATOM   2209  HE  ARG A 233      -7.679 -21.498 -20.173  1.00 10.00      A   
ATOM   2210  CZ  ARG A 233      -9.230 -21.881 -21.380  1.00 10.00      A   
ATOM   2211  NH1 ARG A 233     -10.134 -21.370 -22.209  1.00 10.00      A   
ATOM   2212 HH11 ARG A 233     -10.831 -21.995 -22.674  1.00 10.00      A   
ATOM   2213 HH12 ARG A 233     -10.153 -20.345 -22.397  1.00 10.00      A   
ATOM   2214  NH2 ARG A 233      -9.215 -23.187 -21.141  1.00 10.00      A   
ATOM   2215 HH21 ARG A 233      -8.504 -23.590 -20.479  1.00 10.00      A   
ATOM   2216 HH22 ARG A 233      -9.908 -23.815 -21.605  1.00 10.00      A   
ATOM   2217  C   ARG A 233      -8.032 -15.305 -20.851  1.00 10.00      A   
ATOM   2218  O   ARG A 233      -9.228 -15.035 -20.743  1.00 10.00      A   
ATOM   2219  N   ALA A 234      -7.076 -14.414 -20.658  1.00 10.00      A   
ATOM   2220  HN  ALA A 234      -6.141 -14.683 -20.766  1.00 10.00      A   
ATOM   2221  CA  ALA A 234      -7.377 -13.042 -20.294  1.00 10.00      A   
ATOM   2222  CB  ALA A 234      -7.153 -12.817 -18.805  1.00 10.00      A   
ATOM   2223  C   ALA A 234      -6.555 -12.068 -21.129  1.00 10.00      A   
ATOM   2224  O   ALA A 234      -5.574 -11.503 -20.654  1.00 10.00      A   
ATOM   2225  N   PRO A 235      -6.949 -11.863 -22.395  1.00 10.00      A   
ATOM   2226  CA  PRO A 235      -6.244 -10.956 -23.308  1.00 10.00      A   
ATOM   2227  CB  PRO A 235      -6.822 -11.304 -24.689  1.00 10.00      A   
ATOM   2228  CG  PRO A 235      -7.645 -12.537 -24.484  1.00 10.00      A   
ATOM   2229  CD  PRO A 235      -8.090 -12.506 -23.054  1.00 10.00      A   
ATOM   2230  C   PRO A 235      -6.510  -9.489 -22.988  1.00 10.00      A   
ATOM   2231  O   PRO A 235      -5.900  -8.594 -23.568  1.00 10.00      A   
ATOM   2232  N   GLN A 236      -7.425  -9.241 -22.064  1.00 10.00      A   
ATOM   2233  HN  GLN A 236      -7.891  -9.991 -21.642  1.00 10.00      A   
ATOM   2234  CA  GLN A 236      -7.760  -7.878 -21.672  1.00 10.00      A   
ATOM   2235  CB  GLN A 236      -9.266  -7.728 -21.429  1.00 10.00      A   
ATOM   2236  CG  GLN A 236      -9.846  -8.680 -20.392  1.00 10.00      A   
ATOM   2237  CD  GLN A 236     -10.184 -10.050 -20.953  1.00 10.00      A   
ATOM   2238  OE1 GLN A 236     -10.501 -10.198 -22.133  1.00 10.00      A   
ATOM   2239  NE2 GLN A 236     -10.121 -11.063 -20.108  1.00 10.00      A   
ATOM   2240 HE21 GLN A 236      -9.862 -10.876 -19.178  1.00 10.00      A   
ATOM   2241 HE22 GLN A 236     -10.347 -11.958 -20.438  1.00 10.00      A   
ATOM   2242  C   GLN A 236      -6.960  -7.448 -20.444  1.00 10.00      A   
ATOM   2243  O   GLN A 236      -7.324  -6.499 -19.749  1.00 10.00      A   
ATOM   2244  N   LEU A 237      -5.868  -8.158 -20.194  1.00 10.00      A   
ATOM   2245  HN  LEU A 237      -5.641  -8.902 -20.793  1.00 10.00      A   
ATOM   2246  CA  LEU A 237      -4.990  -7.873 -19.068  1.00 10.00      A   
ATOM   2247  CB  LEU A 237      -4.040  -9.057 -18.867  1.00 10.00      A   
ATOM   2248  CG  LEU A 237      -3.265  -9.098 -17.552  1.00 10.00      A   
ATOM   2249  CD1 LEU A 237      -4.208  -9.376 -16.392  1.00 10.00      A   
ATOM   2250  CD2 LEU A 237      -2.173 -10.153 -17.619  1.00 10.00      A   
ATOM   2251  C   LEU A 237      -4.179  -6.607 -19.337  1.00 10.00      A   
ATOM   2252  O   LEU A 237      -3.774  -6.360 -20.470  1.00 10.00      A   
ATOM   2253  N   GLU A 238      -3.958  -5.798 -18.305  1.00 10.00      A   
ATOM   2254  HN  GLU A 238      -4.321  -6.033 -17.424  1.00 10.00      A   
ATOM   2255  CA  GLU A 238      -3.182  -4.568 -18.454  1.00 10.00      A   
ATOM   2256  CB  GLU A 238      -3.868  -3.385 -17.769  1.00 10.00      A   
ATOM   2257  CG  GLU A 238      -4.926  -2.702 -18.620  1.00 10.00      A   
ATOM   2258  CD  GLU A 238      -5.397  -1.390 -18.025  1.00 10.00      A   
ATOM   2259  OE1 GLU A 238      -6.571  -1.313 -17.609  1.00 10.00      A   
ATOM   2260  OE2 GLU A 238      -4.596  -0.429 -17.969  1.00 10.00      A   
ATOM   2261  C   GLU A 238      -1.773  -4.750 -17.910  1.00 10.00      A   
ATOM   2262  O   GLU A 238      -0.794  -4.338 -18.537  1.00 10.00      A   
ATOM   2263  N   GLU A 239      -1.677  -5.356 -16.737  1.00 10.00      A   
ATOM   2264  HN  GLU A 239      -2.496  -5.642 -16.277  1.00 10.00      A   
ATOM   2265  CA  GLU A 239      -0.390  -5.610 -16.112  1.00 10.00      A   
ATOM   2266  CB  GLU A 239      -0.383  -5.143 -14.657  1.00 10.00      A   
ATOM   2267  CG  GLU A 239      -0.403  -3.635 -14.479  1.00 10.00      A   
ATOM   2268  CD  GLU A 239       0.106  -3.215 -13.114  1.00 10.00      A   
ATOM   2269  OE1 GLU A 239       1.084  -2.442 -13.046  1.00 10.00      A   
ATOM   2270  OE2 GLU A 239      -0.466  -3.659 -12.095  1.00 10.00      A   
ATOM   2271  C   GLU A 239      -0.063  -7.092 -16.180  1.00 10.00      A   
ATOM   2272  O   GLU A 239      -0.734  -7.914 -15.554  1.00 10.00      A   
ATOM   2273  N   LEU A 240       0.959  -7.429 -16.945  1.00 10.00      A   
ATOM   2274  HN  LEU A 240       1.461  -6.724 -17.413  1.00 10.00      A   
ATOM   2275  CA  LEU A 240       1.368  -8.813 -17.099  1.00 10.00      A   
ATOM   2276  CB  LEU A 240       1.535  -9.175 -18.575  1.00 10.00      A   
ATOM   2277  CG  LEU A 240       2.093 -10.572 -18.865  1.00 10.00      A   
ATOM   2278  CD1 LEU A 240       1.143 -11.653 -18.371  1.00 10.00      A   
ATOM   2279  CD2 LEU A 240       2.370 -10.735 -20.349  1.00 10.00      A   
ATOM   2280  C   LEU A 240       2.652  -9.104 -16.340  1.00 10.00      A   
ATOM   2281  O   LEU A 240       3.738  -8.670 -16.731  1.00 10.00      A   
ATOM   2282  N   GLY A 241       2.517  -9.819 -15.241  1.00 10.00      A   
ATOM   2283  HN  GLY A 241       1.616 -10.102 -14.958  1.00 10.00      A   
ATOM   2284  CA  GLY A 241       3.663 -10.188 -14.449  1.00 10.00      A   
ATOM   2285  C   GLY A 241       4.078 -11.604 -14.758  1.00 10.00      A   
ATOM   2286  O   GLY A 241       3.511 -12.553 -14.218  1.00 10.00      A   
ATOM   2287  N   THR A 242       5.049 -11.749 -15.644  1.00 10.00      A   
ATOM   2288  HN  THR A 242       5.461 -10.951 -16.037  1.00 10.00      A   
ATOM   2289  CA  THR A 242       5.529 -13.066 -16.040  1.00 10.00      A   
ATOM   2290  CB  THR A 242       6.394 -12.987 -17.315  1.00 10.00      A   
ATOM   2291  OG1 THR A 242       7.462 -12.049 -17.120  1.00 10.00      A   
ATOM   2292  HG1 THR A 242       7.099 -11.187 -16.872  1.00 10.00      A   
ATOM   2293  CG2 THR A 242       5.553 -12.551 -18.504  1.00 10.00      A   
ATOM   2294  C   THR A 242       6.338 -13.715 -14.919  1.00 10.00      A   
ATOM   2295  O   THR A 242       6.721 -13.052 -13.949  1.00 10.00      A   
ATOM   2296  N   GLY A 243       6.583 -15.010 -15.053  1.00 10.00      A   
ATOM   2297  HN  GLY A 243       6.241 -15.491 -15.841  1.00 10.00      A   
ATOM   2298  CA  GLY A 243       7.356 -15.722 -14.060  1.00 10.00      A   
ATOM   2299  C   GLY A 243       8.690 -16.161 -14.623  1.00 10.00      A   
ATOM   2300  O   GLY A 243       9.552 -15.330 -14.920  1.00 10.00      A   
ATOM   2301  N   GLY A 244       8.851 -17.463 -14.792  1.00 10.00      A   
ATOM   2302  HN  GLY A 244       8.117 -18.075 -14.561  1.00 10.00      A   
ATOM   2303  CA  GLY A 244      10.083 -17.990 -15.339  1.00 10.00      A   
ATOM   2304  C   GLY A 244      10.145 -17.773 -16.835  1.00 10.00      A   
ATOM   2305  O   GLY A 244       9.358 -18.350 -17.582  1.00 10.00      A   
ATOM   2306  N   TYR A 245      11.074 -16.938 -17.277  1.00 10.00      A   
ATOM   2307  HN  TYR A 245      11.687 -16.514 -16.631  1.00 10.00      A   
ATOM   2308  CA  TYR A 245      11.217 -16.639 -18.697  1.00 10.00      A   
ATOM   2309  CB  TYR A 245      11.455 -15.145 -18.908  1.00 10.00      A   
ATOM   2310  CG  TYR A 245      10.628 -14.549 -20.022  1.00 10.00      A   
ATOM   2311  CD1 TYR A 245       9.321 -14.140 -19.798  1.00 10.00      A   
ATOM   2312  CD2 TYR A 245      11.153 -14.400 -21.298  1.00 10.00      A   
ATOM   2313  CE1 TYR A 245       8.559 -13.601 -20.817  1.00 10.00      A   
ATOM   2314  CE2 TYR A 245      10.400 -13.859 -22.322  1.00 10.00      A   
ATOM   2315  CZ  TYR A 245       9.103 -13.462 -22.076  1.00 10.00      A   
ATOM   2316  OH  TYR A 245       8.343 -12.933 -23.097  1.00 10.00      A   
ATOM   2317  HH  TYR A 245       8.499 -13.441 -23.901  1.00 10.00      A   
ATOM   2318  C   TYR A 245      12.338 -17.464 -19.323  1.00 10.00      A   
ATOM   2319  O   TYR A 245      12.889 -17.105 -20.367  1.00 10.00      A   
ATOM   2320  N   THR A 246      12.664 -18.569 -18.679  1.00 10.00      A   
ATOM   2321  HN  THR A 246      12.183 -18.799 -17.858  1.00 10.00      A   
ATOM   2322  CA  THR A 246      13.699 -19.462 -19.165  1.00 10.00      A   
ATOM   2323  CB  THR A 246      14.803 -19.700 -18.101  1.00 10.00      A   
ATOM   2324  OG1 THR A 246      15.851 -20.524 -18.633  1.00 10.00      A   
ATOM   2325  HG1 THR A 246      16.378 -20.880 -17.906  1.00 10.00      A   
ATOM   2326  CG2 THR A 246      14.238 -20.340 -16.841  1.00 10.00      A   
ATOM   2327  C   THR A 246      13.062 -20.778 -19.604  1.00 10.00      A   
ATOM   2328  O   THR A 246      12.232 -21.346 -18.885  1.00 10.00      A   
ATOM   2329  N   ALA A 247      13.411 -21.230 -20.801  1.00 10.00      A   
ATOM   2330  HN  ALA A 247      14.059 -20.721 -21.335  1.00 10.00      A   
ATOM   2331  CA  ALA A 247      12.868 -22.470 -21.341  1.00 10.00      A   
ATOM   2332  CB  ALA A 247      11.405 -22.293 -21.728  1.00 10.00      A   
ATOM   2333  C   ALA A 247      13.668 -22.935 -22.546  1.00 10.00      A   
ATOM   2334  O   ALA A 247      14.605 -22.262 -22.984  1.00 10.00      A   
ATOM   2335  N   GLU A 248      13.279 -24.086 -23.073  1.00 10.00      A   
ATOM   2336  HN  GLU A 248      12.525 -24.564 -22.659  1.00 10.00      A   
ATOM   2337  CA  GLU A 248      13.920 -24.673 -24.239  1.00 10.00      A   
ATOM   2338  CB  GLU A 248      13.340 -26.071 -24.458  1.00 10.00      A   
ATOM   2339  CG  GLU A 248      14.122 -26.961 -25.406  1.00 10.00      A   
ATOM   2340  CD  GLU A 248      13.514 -28.344 -25.502  1.00 10.00      A   
ATOM   2341  OE1 GLU A 248      13.495 -29.061 -24.480  1.00 10.00      A   
ATOM   2342  OE2 GLU A 248      13.041 -28.719 -26.592  1.00 10.00      A   
ATOM   2343  C   GLU A 248      13.665 -23.798 -25.469  1.00 10.00      A   
ATOM   2344  O   GLU A 248      12.517 -23.516 -25.802  1.00 10.00      A   
ATOM   2345  N   VAL A 249      14.733 -23.365 -26.129  1.00 10.00      A   
ATOM   2346  HN  VAL A 249      15.625 -23.631 -25.822  1.00 10.00      A   
ATOM   2347  CA  VAL A 249      14.617 -22.511 -27.309  1.00 10.00      A   
ATOM   2348  CB  VAL A 249      15.984 -21.931 -27.741  1.00 10.00      A   
ATOM   2349  CG1 VAL A 249      15.817 -20.911 -28.862  1.00 10.00      A   
ATOM   2350  CG2 VAL A 249      16.708 -21.311 -26.552  1.00 10.00      A   
ATOM   2351  C   VAL A 249      13.984 -23.265 -28.476  1.00 10.00      A   
ATOM   2352  O   VAL A 249      14.660 -23.985 -29.218  1.00 10.00      A   
ATOM   2353  N   ARG A 250      12.680 -23.107 -28.627  1.00 10.00      A   
ATOM   2354  HN  ARG A 250      12.191 -22.528 -27.992  1.00 10.00      A   
ATOM   2355  CA  ARG A 250      11.944 -23.774 -29.690  1.00 10.00      A   
ATOM   2356  CB  ARG A 250      11.110 -24.907 -29.106  1.00 10.00      A   
ATOM   2357  CG  ARG A 250      11.882 -25.908 -28.277  1.00 10.00      A   
ATOM   2358  CD  ARG A 250      10.942 -26.669 -27.367  1.00 10.00      A   
ATOM   2359  NE  ARG A 250       9.853 -27.292 -28.113  1.00 10.00      A   
ATOM   2360  HE  ARG A 250       9.155 -26.692 -28.481  1.00 10.00      A   
ATOM   2361  CZ  ARG A 250       9.762 -28.600 -28.343  1.00 10.00      A   
ATOM   2362  NH1 ARG A 250      10.702 -29.429 -27.895  1.00 10.00      A   
ATOM   2363 HH11 ARG A 250      10.626 -30.453 -28.076  1.00 10.00      A   
ATOM   2364 HH12 ARG A 250      11.531 -29.058 -27.358  1.00 10.00      A   
ATOM   2365  NH2 ARG A 250       8.722 -29.072 -29.022  1.00 10.00      A   
ATOM   2366 HH21 ARG A 250       7.986 -28.420 -29.371  1.00 10.00      A   
ATOM   2367 HH22 ARG A 250       8.635 -30.097 -29.208  1.00 10.00      A   
ATOM   2368  C   ARG A 250      11.004 -22.813 -30.404  1.00 10.00      A   
ATOM   2369  O   ARG A 250      10.374 -21.957 -29.773  1.00 10.00      A   
ATOM   2370  N   PRO A 251      10.883 -22.956 -31.733  1.00 10.00      A   
ATOM   2371  CA  PRO A 251      10.003 -22.112 -32.548  1.00 10.00      A   
ATOM   2372  CB  PRO A 251      10.288 -22.567 -33.985  1.00 10.00      A   
ATOM   2373  CG  PRO A 251      11.588 -23.290 -33.912  1.00 10.00      A   
ATOM   2374  CD  PRO A 251      11.616 -23.930 -32.558  1.00 10.00      A   
ATOM   2375  C   PRO A 251       8.531 -22.332 -32.213  1.00 10.00      A   
ATOM   2376  O   PRO A 251       7.725 -21.403 -32.285  1.00 10.00      A   
ATOM   2377  N   ASP A 252       8.184 -23.558 -31.822  1.00 10.00      A   
ATOM   2378  HN  ASP A 252       8.871 -24.258 -31.762  1.00 10.00      A   
ATOM   2379  CA  ASP A 252       6.801 -23.881 -31.479  1.00 10.00      A   
ATOM   2380  CB  ASP A 252       6.564 -25.399 -31.386  1.00 10.00      A   
ATOM   2381  CG  ASP A 252       7.047 -26.035 -30.095  1.00 10.00      A   
ATOM   2382  OD1 ASP A 252       6.299 -26.847 -29.503  1.00 10.00      A   
ATOM   2383  OD2 ASP A 252       8.183 -25.749 -29.679  1.00 10.00      A   
ATOM   2384  C   ASP A 252       6.366 -23.150 -30.212  1.00 10.00      A   
ATOM   2385  O   ASP A 252       5.206 -22.762 -30.069  1.00 10.00      A   
ATOM   2386  N   VAL A 253       7.308 -22.948 -29.306  1.00 10.00      A   
ATOM   2387  HN  VAL A 253       8.208 -23.305 -29.469  1.00 10.00      A   
ATOM   2388  CA  VAL A 253       7.033 -22.236 -28.067  1.00 10.00      A   
ATOM   2389  CB  VAL A 253       8.086 -22.556 -26.985  1.00 10.00      A   
ATOM   2390  CG1 VAL A 253       7.749 -21.867 -25.670  1.00 10.00      A   
ATOM   2391  CG2 VAL A 253       8.210 -24.059 -26.786  1.00 10.00      A   
ATOM   2392  C   VAL A 253       7.018 -20.731 -28.331  1.00 10.00      A   
ATOM   2393  O   VAL A 253       6.179 -20.001 -27.800  1.00 10.00      A   
ATOM   2394  N   TYR A 254       7.940 -20.282 -29.180  1.00 10.00      A   
ATOM   2395  HN  TYR A 254       8.565 -20.920 -29.585  1.00 10.00      A   
ATOM   2396  CA  TYR A 254       8.053 -18.870 -29.520  1.00 10.00      A   
ATOM   2397  CB  TYR A 254       9.270 -18.626 -30.422  1.00 10.00      A   
ATOM   2398  CG  TYR A 254       9.582 -17.162 -30.656  1.00 10.00      A   
ATOM   2399  CD1 TYR A 254      10.113 -16.376 -29.643  1.00 10.00      A   
ATOM   2400  CD2 TYR A 254       9.346 -16.569 -31.890  1.00 10.00      A   
ATOM   2401  CE1 TYR A 254      10.400 -15.041 -29.851  1.00 10.00      A   
ATOM   2402  CE2 TYR A 254       9.628 -15.234 -32.107  1.00 10.00      A   
ATOM   2403  CZ  TYR A 254      10.155 -14.476 -31.084  1.00 10.00      A   
ATOM   2404  OH  TYR A 254      10.443 -13.147 -31.296  1.00 10.00      A   
ATOM   2405  HH  TYR A 254       9.679 -12.712 -31.695  1.00 10.00      A   
ATOM   2406  C   TYR A 254       6.783 -18.354 -30.189  1.00 10.00      A   
ATOM   2407  O   TYR A 254       6.235 -17.328 -29.781  1.00 10.00      A   
ATOM   2408  N   SER A 255       6.311 -19.068 -31.208  1.00 10.00      A   
ATOM   2409  HN  SER A 255       6.789 -19.880 -31.495  1.00 10.00      A   
ATOM   2410  CA  SER A 255       5.106 -18.669 -31.923  1.00 10.00      A   
ATOM   2411  CB  SER A 255       4.842 -19.606 -33.100  1.00 10.00      A   
ATOM   2412  OG  SER A 255       5.995 -19.714 -33.919  1.00 10.00      A   
ATOM   2413  HG  SER A 255       6.122 -20.640 -34.160  1.00 10.00      A   
ATOM   2414  C   SER A 255       3.900 -18.628 -30.989  1.00 10.00      A   
ATOM   2415  O   SER A 255       3.103 -17.693 -31.037  1.00 10.00      A   
ATOM   2416  N   GLY A 256       3.789 -19.634 -30.126  1.00 10.00      A   
ATOM   2417  HN  GLY A 256       4.464 -20.342 -30.127  1.00 10.00      A   
ATOM   2418  CA  GLY A 256       2.684 -19.691 -29.188  1.00 10.00      A   
ATOM   2419  C   GLY A 256       2.652 -18.473 -28.284  1.00 10.00      A   
ATOM   2420  O   GLY A 256       1.593 -17.885 -28.056  1.00 10.00      A   
ATOM   2421  N   LEU A 257       3.821 -18.086 -27.786  1.00 10.00      A   
ATOM   2422  HN  LEU A 257       4.631 -18.602 -28.003  1.00 10.00      A   
ATOM   2423  CA  LEU A 257       3.936 -16.923 -26.915  1.00 10.00      A   
ATOM   2424  CB  LEU A 257       5.339 -16.855 -26.317  1.00 10.00      A   
ATOM   2425  CG  LEU A 257       5.653 -17.870 -25.220  1.00 10.00      A   
ATOM   2426  CD1 LEU A 257       7.152 -17.940 -24.978  1.00 10.00      A   
ATOM   2427  CD2 LEU A 257       4.922 -17.500 -23.938  1.00 10.00      A   
ATOM   2428  C   LEU A 257       3.644 -15.638 -27.683  1.00 10.00      A   
ATOM   2429  O   LEU A 257       2.908 -14.773 -27.209  1.00 10.00      A   
ATOM   2430  N   SER A 258       4.205 -15.538 -28.882  1.00 10.00      A   
ATOM   2431  HN  SER A 258       4.750 -16.279 -29.209  1.00 10.00      A   
ATOM   2432  CA  SER A 258       4.032 -14.364 -29.726  1.00 10.00      A   
ATOM   2433  CB  SER A 258       4.846 -14.497 -31.020  1.00 10.00      A   
ATOM   2434  OG  SER A 258       6.211 -14.778 -30.738  1.00 10.00      A   
ATOM   2435  HG  SER A 258       6.283 -15.643 -30.316  1.00 10.00      A   
ATOM   2436  C   SER A 258       2.559 -14.103 -30.035  1.00 10.00      A   
ATOM   2437  O   SER A 258       2.082 -12.977 -29.893  1.00 10.00      A   
ATOM   2438  N   VAL A 259       1.839 -15.144 -30.444  1.00 10.00      A   
ATOM   2439  HN  VAL A 259       2.275 -16.020 -30.539  1.00 10.00      A   
ATOM   2440  CA  VAL A 259       0.418 -15.015 -30.768  1.00 10.00      A   
ATOM   2441  CB  VAL A 259      -0.165 -16.317 -31.359  1.00 10.00      A   
ATOM   2442  CG1 VAL A 259      -1.661 -16.177 -31.614  1.00 10.00      A   
ATOM   2443  CG2 VAL A 259       0.554 -16.684 -32.647  1.00 10.00      A   
ATOM   2444  C   VAL A 259      -0.396 -14.603 -29.540  1.00 10.00      A   
ATOM   2445  O   VAL A 259      -1.278 -13.746 -29.622  1.00 10.00      A   
ATOM   2446  N   ALA A 260      -0.087 -15.211 -28.403  1.00 10.00      A   
ATOM   2447  HN  ALA A 260       0.627 -15.885 -28.399  1.00 10.00      A   
ATOM   2448  CA  ALA A 260      -0.786 -14.908 -27.160  1.00 10.00      A   
ATOM   2449  CB  ALA A 260      -0.393 -15.903 -26.081  1.00 10.00      A   
ATOM   2450  C   ALA A 260      -0.507 -13.476 -26.703  1.00 10.00      A   
ATOM   2451  O   ALA A 260      -1.417 -12.759 -26.286  1.00 10.00      A   
ATOM   2452  N   LEU A 261       0.748 -13.060 -26.800  1.00 10.00      A   
ATOM   2453  HN  LEU A 261       1.433 -13.676 -27.144  1.00 10.00      A   
ATOM   2454  CA  LEU A 261       1.146 -11.717 -26.396  1.00 10.00      A   
ATOM   2455  CB  LEU A 261       2.668 -11.606 -26.308  1.00 10.00      A   
ATOM   2456  CG  LEU A 261       3.302 -12.186 -25.044  1.00 10.00      A   
ATOM   2457  CD1 LEU A 261       4.781 -12.445 -25.256  1.00 10.00      A   
ATOM   2458  CD2 LEU A 261       3.089 -11.251 -23.866  1.00 10.00      A   
ATOM   2459  C   LEU A 261       0.583 -10.653 -27.332  1.00 10.00      A   
ATOM   2460  O   LEU A 261       0.115  -9.607 -26.886  1.00 10.00      A   
ATOM   2461  N   SER A 262       0.605 -10.927 -28.629  1.00 10.00      A   
ATOM   2462  HN  SER A 262       0.965 -11.787 -28.935  1.00 10.00      A   
ATOM   2463  CA  SER A 262       0.097  -9.973 -29.608  1.00 10.00      A   
ATOM   2464  CB  SER A 262       0.541 -10.331 -31.030  1.00 10.00      A   
ATOM   2465  OG  SER A 262       0.302 -11.698 -31.316  1.00 10.00      A   
ATOM   2466  HG  SER A 262       0.984 -12.235 -30.887  1.00 10.00      A   
ATOM   2467  C   SER A 262      -1.421  -9.843 -29.522  1.00 10.00      A   
ATOM   2468  O   SER A 262      -1.995  -8.852 -29.974  1.00 10.00      A   
ATOM   2469  N   GLY A 263      -2.067 -10.850 -28.940  1.00 10.00      A   
ATOM   2470  HN  GLY A 263      -1.560 -11.624 -28.616  1.00 10.00      A   
ATOM   2471  CA  GLY A 263      -3.506 -10.819 -28.787  1.00 10.00      A   
ATOM   2472  C   GLY A 263      -3.908  -9.874 -27.675  1.00 10.00      A   
ATOM   2473  O   GLY A 263      -5.036  -9.376 -27.640  1.00 10.00      A   
ATOM   2474  N   CYS A 264      -2.963  -9.617 -26.779  1.00 10.00      A   
ATOM   2475  HN  CYS A 264      -2.083 -10.037 -26.884  1.00 10.00      A   
ATOM   2476  CA  CYS A 264      -3.181  -8.728 -25.654  1.00 10.00      A   
ATOM   2477  CB  CYS A 264      -2.317  -9.174 -24.472  1.00 10.00      A   
ATOM   2478  SG  CYS A 264      -2.560 -10.899 -23.986  1.00 10.00      A   
ATOM   2479  HG  CYS A 264      -2.141 -11.670 -24.986  1.00 10.00      A   
ATOM   2480  C   CYS A 264      -2.854  -7.287 -26.045  1.00 10.00      A   
ATOM   2481  O   CYS A 264      -1.690  -6.875 -26.052  1.00 10.00      A   
ATOM   2482  N   LYS A 265      -3.887  -6.527 -26.390  1.00 10.00      A   
ATOM   2483  HN  LYS A 265      -4.790  -6.916 -26.369  1.00 10.00      A   
ATOM   2484  CA  LYS A 265      -3.721  -5.136 -26.802  1.00 10.00      A   
ATOM   2485  CB  LYS A 265      -4.719  -4.785 -27.910  1.00 10.00      A   
ATOM   2486  CG  LYS A 265      -4.187  -4.949 -29.326  1.00 10.00      A   
ATOM   2487  CD  LYS A 265      -4.219  -6.401 -29.775  1.00 10.00      A   
ATOM   2488  CE  LYS A 265      -3.945  -6.524 -31.266  1.00 10.00      A   
ATOM   2489  NZ  LYS A 265      -3.920  -7.942 -31.712  1.00 10.00      A   
ATOM   2490  HZ1 LYS A 265      -3.677  -7.997 -32.724  1.00 10.00      A   
ATOM   2491  HZ2 LYS A 265      -4.852  -8.380 -31.565  1.00 10.00      A   
ATOM   2492  HZ3 LYS A 265      -3.212  -8.475 -31.167  1.00 10.00      A   
ATOM   2493  C   LYS A 265      -3.894  -4.171 -25.634  1.00 10.00      A   
ATOM   2494  O   LYS A 265      -3.584  -2.984 -25.745  1.00 10.00      A   
ATOM   2495  N   GLU A 266      -4.364  -4.681 -24.509  1.00 10.00      A   
ATOM   2496  HN  GLU A 266      -4.560  -5.641 -24.465  1.00 10.00      A   
ATOM   2497  CA  GLU A 266      -4.595  -3.851 -23.331  1.00 10.00      A   
ATOM   2498  CB  GLU A 266      -5.810  -4.343 -22.539  1.00 10.00      A   
ATOM   2499  CG  GLU A 266      -7.131  -3.730 -22.978  1.00 10.00      A   
ATOM   2500  CD  GLU A 266      -7.289  -3.689 -24.484  1.00 10.00      A   
ATOM   2501  OE1 GLU A 266      -7.522  -4.753 -25.092  1.00 10.00      A   
ATOM   2502  OE2 GLU A 266      -7.179  -2.591 -25.069  1.00 10.00      A   
ATOM   2503  C   GLU A 266      -3.368  -3.763 -22.428  1.00 10.00      A   
ATOM   2504  O   GLU A 266      -3.355  -2.977 -21.477  1.00 10.00      A   
ATOM   2505  N   LEU A 267      -2.346  -4.563 -22.730  1.00 10.00      A   
ATOM   2506  HN  LEU A 267      -2.428  -5.176 -23.493  1.00 10.00      A   
ATOM   2507  CA  LEU A 267      -1.119  -4.571 -21.942  1.00 10.00      A   
ATOM   2508  CB  LEU A 267      -0.136  -5.608 -22.482  1.00 10.00      A   
ATOM   2509  CG  LEU A 267      -0.471  -7.075 -22.201  1.00 10.00      A   
ATOM   2510  CD1 LEU A 267       0.613  -7.984 -22.757  1.00 10.00      A   
ATOM   2511  CD2 LEU A 267      -0.654  -7.312 -20.710  1.00 10.00      A   
ATOM   2512  C   LEU A 267      -0.458  -3.197 -21.911  1.00 10.00      A   
ATOM   2513  O   LEU A 267      -0.229  -2.582 -22.956  1.00 10.00      A   
ATOM   2514  N   ARG A 268      -0.178  -2.716 -20.706  1.00 10.00      A   
ATOM   2515  HN  ARG A 268      -0.422  -3.248 -19.915  1.00 10.00      A   
ATOM   2516  CA  ARG A 268       0.462  -1.420 -20.521  1.00 10.00      A   
ATOM   2517  CB  ARG A 268      -0.526  -0.410 -19.928  1.00 10.00      A   
ATOM   2518  CG  ARG A 268      -1.740  -0.123 -20.797  1.00 10.00      A   
ATOM   2519  CD  ARG A 268      -1.346   0.495 -22.130  1.00 10.00      A   
ATOM   2520  NE  ARG A 268      -2.511   0.790 -22.960  1.00 10.00      A   
ATOM   2521  HE  ARG A 268      -2.974   1.648 -22.803  1.00 10.00      A   
ATOM   2522  CZ  ARG A 268      -2.980  -0.028 -23.901  1.00 10.00      A   
ATOM   2523  NH1 ARG A 268      -2.380  -1.190 -24.140  1.00 10.00      A   
ATOM   2524 HH11 ARG A 268      -1.535  -1.468 -23.589  1.00 10.00      A   
ATOM   2525 HH12 ARG A 268      -2.753  -1.833 -24.879  1.00 10.00      A   
ATOM   2526  NH2 ARG A 268      -4.049   0.316 -24.608  1.00 10.00      A   
ATOM   2527 HH21 ARG A 268      -4.424  -0.321 -25.345  1.00 10.00      A   
ATOM   2528 HH22 ARG A 268      -4.523   1.229 -24.428  1.00 10.00      A   
ATOM   2529  C   ARG A 268       1.671  -1.544 -19.600  1.00 10.00      A   
ATOM   2530  O   ARG A 268       2.575  -0.706 -19.628  1.00 10.00      A   
ATOM   2531  N   CYS A 269       1.678  -2.594 -18.784  1.00 10.00      A   
ATOM   2532  HN  CYS A 269       0.934  -3.233 -18.817  1.00 10.00      A   
ATOM   2533  CA  CYS A 269       2.764  -2.829 -17.847  1.00 10.00      A   
ATOM   2534  CB  CYS A 269       2.318  -2.440 -16.432  1.00 10.00      A   
ATOM   2535  SG  CYS A 269       3.499  -2.807 -15.111  1.00 10.00      A   
ATOM   2536  HG  CYS A 269       2.841  -2.722 -13.958  1.00 10.00      A   
ATOM   2537  C   CYS A 269       3.193  -4.292 -17.889  1.00 10.00      A   
ATOM   2538  O   CYS A 269       2.353  -5.190 -17.978  1.00 10.00      A   
ATOM   2539  N   LEU A 270       4.499  -4.523 -17.842  1.00 10.00      A   
ATOM   2540  HN  LEU A 270       5.117  -3.760 -17.783  1.00 10.00      A   
ATOM   2541  CA  LEU A 270       5.040  -5.878 -17.869  1.00 10.00      A   
ATOM   2542  CB  LEU A 270       5.590  -6.214 -19.257  1.00 10.00      A   
ATOM   2543  CG  LEU A 270       4.847  -7.305 -20.032  1.00 10.00      A   
ATOM   2544  CD1 LEU A 270       4.997  -7.092 -21.528  1.00 10.00      A   
ATOM   2545  CD2 LEU A 270       5.362  -8.680 -19.641  1.00 10.00      A   
ATOM   2546  C   LEU A 270       6.115  -6.062 -16.804  1.00 10.00      A   
ATOM   2547  O   LEU A 270       7.019  -5.237 -16.673  1.00 10.00      A   
ATOM   2548  N   SER A 271       5.999  -7.136 -16.036  1.00 10.00      A   
ATOM   2549  HN  SER A 271       5.250  -7.758 -16.192  1.00 10.00      A   
ATOM   2550  CA  SER A 271       6.952  -7.430 -14.978  1.00 10.00      A   
ATOM   2551  CB  SER A 271       6.328  -7.122 -13.613  1.00 10.00      A   
ATOM   2552  OG  SER A 271       5.525  -5.953 -13.673  1.00 10.00      A   
ATOM   2553  HG  SER A 271       6.091  -5.182 -13.789  1.00 10.00      A   
ATOM   2554  C   SER A 271       7.380  -8.895 -15.049  1.00 10.00      A   
ATOM   2555  O   SER A 271       6.936  -9.638 -15.932  1.00 10.00      A   
ATOM   2556  N   GLY A 272       8.239  -9.306 -14.124  1.00 10.00      A   
ATOM   2557  HN  GLY A 272       8.568  -8.667 -13.456  1.00 10.00      A   
ATOM   2558  CA  GLY A 272       8.700 -10.681 -14.094  1.00 10.00      A   
ATOM   2559  C   GLY A 272      10.014 -10.858 -14.820  1.00 10.00      A   
ATOM   2560  O   GLY A 272      11.034 -10.316 -14.394  1.00 10.00      A   
ATOM   2561  N   PHE A 273       9.985 -11.610 -15.918  1.00 10.00      A   
ATOM   2562  HN  PHE A 273       9.127 -12.006 -16.199  1.00 10.00      A   
ATOM   2563  CA  PHE A 273      11.176 -11.864 -16.730  1.00 10.00      A   
ATOM   2564  CB  PHE A 273      11.699 -10.570 -17.368  1.00 10.00      A   
ATOM   2565  CG  PHE A 273      10.765  -9.961 -18.375  1.00 10.00      A   
ATOM   2566  CD1 PHE A 273       9.871  -8.970 -18.004  1.00 10.00      A   
ATOM   2567  CD2 PHE A 273      10.784 -10.381 -19.695  1.00 10.00      A   
ATOM   2568  CE1 PHE A 273       9.014  -8.409 -18.931  1.00 10.00      A   
ATOM   2569  CE2 PHE A 273       9.930  -9.826 -20.627  1.00 10.00      A   
ATOM   2570  CZ  PHE A 273       9.043  -8.838 -20.246  1.00 10.00      A   
ATOM   2571  C   PHE A 273      12.284 -12.564 -15.944  1.00 10.00      A   
ATOM   2572  O   PHE A 273      13.469 -12.308 -16.164  1.00 10.00      A   
ATOM   2573  N   TRP A 274      11.895 -13.459 -15.041  1.00 10.00      A   
ATOM   2574  HN  TRP A 274      10.937 -13.636 -14.920  1.00 10.00      A   
ATOM   2575  CA  TRP A 274      12.861 -14.201 -14.239  1.00 10.00      A   
ATOM   2576  CB  TRP A 274      12.158 -15.006 -13.144  1.00 10.00      A   
ATOM   2577  CG  TRP A 274      12.102 -14.312 -11.821  1.00 10.00      A   
ATOM   2578  CD1 TRP A 274      13.155 -14.027 -11.003  1.00 10.00      A   
ATOM   2579  CD2 TRP A 274      10.933 -13.823 -11.157  1.00 10.00      A   
ATOM   2580  NE1 TRP A 274      12.713 -13.390  -9.870  1.00 10.00      A   
ATOM   2581  HE1 TRP A 274      13.283 -13.084  -9.130  1.00 10.00      A   
ATOM   2582  CE2 TRP A 274      11.352 -13.251  -9.942  1.00 10.00      A   
ATOM   2583  CE3 TRP A 274       9.573 -13.809 -11.477  1.00 10.00      A   
ATOM   2584  CZ2 TRP A 274      10.459 -12.674  -9.042  1.00 10.00      A   
ATOM   2585  CZ3 TRP A 274       8.689 -13.238 -10.583  1.00 10.00      A   
ATOM   2586  CH2 TRP A 274       9.135 -12.677  -9.381  1.00 10.00      A   
ATOM   2587  C   TRP A 274      13.665 -15.138 -15.127  1.00 10.00      A   
ATOM   2588  O   TRP A 274      13.106 -16.056 -15.732  1.00 10.00      A   
ATOM   2589  N   ASP A 275      14.971 -14.892 -15.209  1.00 10.00      A   
ATOM   2590  HN  ASP A 275      15.343 -14.141 -14.702  1.00 10.00      A   
ATOM   2591  CA  ASP A 275      15.870 -15.703 -16.034  1.00 10.00      A   
ATOM   2592  CB  ASP A 275      15.852 -17.173 -15.606  1.00 10.00      A   
ATOM   2593  CG  ASP A 275      16.920 -17.499 -14.594  1.00 10.00      A   
ATOM   2594  OD1 ASP A 275      18.073 -17.064 -14.788  1.00 10.00      A   
ATOM   2595  OD2 ASP A 275      16.612 -18.199 -13.604  1.00 10.00      A   
ATOM   2596  C   ASP A 275      15.504 -15.588 -17.505  1.00 10.00      A   
ATOM   2597  O   ASP A 275      15.619 -16.554 -18.265  1.00 10.00      A   
ATOM   2598  N   ALA A 276      15.075 -14.394 -17.895  1.00 10.00      A   
ATOM   2599  HN  ALA A 276      15.030 -13.670 -17.234  1.00 10.00      A   
ATOM   2600  CA  ALA A 276      14.669 -14.120 -19.267  1.00 10.00      A   
ATOM   2601  CB  ALA A 276      14.287 -12.658 -19.421  1.00 10.00      A   
ATOM   2602  C   ALA A 276      15.748 -14.499 -20.278  1.00 10.00      A   
ATOM   2603  O   ALA A 276      16.874 -13.997 -20.227  1.00 10.00      A   
ATOM   2604  N   VAL A 277      15.396 -15.400 -21.185  1.00 10.00      A   
ATOM   2605  HN  VAL A 277      14.493 -15.778 -21.155  1.00 10.00      A   
ATOM   2606  CA  VAL A 277      16.309 -15.848 -22.221  1.00 10.00      A   
ATOM   2607  CB  VAL A 277      15.955 -17.277 -22.693  1.00 10.00      A   
ATOM   2608  CG1 VAL A 277      16.905 -17.746 -23.789  1.00 10.00      A   
ATOM   2609  CG2 VAL A 277      15.982 -18.244 -21.522  1.00 10.00      A   
ATOM   2610  C   VAL A 277      16.247 -14.886 -23.406  1.00 10.00      A   
ATOM   2611  O   VAL A 277      15.162 -14.587 -23.908  1.00 10.00      A   
ATOM   2612  N   PRO A 278      17.411 -14.390 -23.863  1.00 10.00      A   
ATOM   2613  CA  PRO A 278      17.498 -13.445 -24.990  1.00 10.00      A   
ATOM   2614  CB  PRO A 278      19.003 -13.336 -25.240  1.00 10.00      A   
ATOM   2615  CG  PRO A 278      19.617 -13.646 -23.922  1.00 10.00      A   
ATOM   2616  CD  PRO A 278      18.743 -14.698 -23.306  1.00 10.00      A   
ATOM   2617  C   PRO A 278      16.795 -13.947 -26.252  1.00 10.00      A   
ATOM   2618  O   PRO A 278      16.346 -13.154 -27.080  1.00 10.00      A   
ATOM   2619  N   ALA A 279      16.687 -15.262 -26.382  1.00 10.00      A   
ATOM   2620  HN  ALA A 279      17.052 -15.840 -25.679  1.00 10.00      A   
ATOM   2621  CA  ALA A 279      16.045 -15.873 -27.538  1.00 10.00      A   
ATOM   2622  CB  ALA A 279      16.458 -17.333 -27.657  1.00 10.00      A   
ATOM   2623  C   ALA A 279      14.523 -15.742 -27.479  1.00 10.00      A   
ATOM   2624  O   ALA A 279      13.834 -16.006 -28.462  1.00 10.00      A   
ATOM   2625  N   TYR A 280      14.003 -15.331 -26.326  1.00 10.00      A   
ATOM   2626  HN  TYR A 280      14.603 -15.129 -25.573  1.00 10.00      A   
ATOM   2627  CA  TYR A 280      12.561 -15.174 -26.150  1.00 10.00      A   
ATOM   2628  CB  TYR A 280      12.027 -16.169 -25.117  1.00 10.00      A   
ATOM   2629  CG  TYR A 280      11.782 -17.550 -25.680  1.00 10.00      A   
ATOM   2630  CD1 TYR A 280      12.741 -18.549 -25.572  1.00 10.00      A   
ATOM   2631  CD2 TYR A 280      10.592 -17.851 -26.327  1.00 10.00      A   
ATOM   2632  CE1 TYR A 280      12.520 -19.809 -26.092  1.00 10.00      A   
ATOM   2633  CE2 TYR A 280      10.363 -19.106 -26.848  1.00 10.00      A   
ATOM   2634  CZ  TYR A 280      11.328 -20.081 -26.729  1.00 10.00      A   
ATOM   2635  OH  TYR A 280      11.098 -21.329 -27.253  1.00 10.00      A   
ATOM   2636  HH  TYR A 280      10.740 -21.244 -28.146  1.00 10.00      A   
ATOM   2637  C   TYR A 280      12.192 -13.743 -25.763  1.00 10.00      A   
ATOM   2638  O   TYR A 280      11.061 -13.468 -25.366  1.00 10.00      A   
ATOM   2639  N   LEU A 281      13.152 -12.839 -25.893  1.00 10.00      A   
ATOM   2640  HN  LEU A 281      14.028 -13.122 -26.221  1.00 10.00      A   
ATOM   2641  CA  LEU A 281      12.939 -11.431 -25.565  1.00 10.00      A   
ATOM   2642  CB  LEU A 281      14.270 -10.707 -25.333  1.00 10.00      A   
ATOM   2643  CG  LEU A 281      15.047 -11.089 -24.072  1.00 10.00      A   
ATOM   2644  CD1 LEU A 281      16.227 -10.151 -23.872  1.00 10.00      A   
ATOM   2645  CD2 LEU A 281      14.140 -11.082 -22.851  1.00 10.00      A   
ATOM   2646  C   LEU A 281      12.080 -10.669 -26.595  1.00 10.00      A   
ATOM   2647  O   LEU A 281      11.281  -9.815 -26.209  1.00 10.00      A   
ATOM   2648  N   PRO A 282      12.234 -10.924 -27.917  1.00 10.00      A   
ATOM   2649  CA  PRO A 282      11.442 -10.229 -28.942  1.00 10.00      A   
ATOM   2650  CB  PRO A 282      12.166 -10.565 -30.256  1.00 10.00      A   
ATOM   2651  CG  PRO A 282      13.466 -11.165 -29.850  1.00 10.00      A   
ATOM   2652  CD  PRO A 282      13.204 -11.836 -28.540  1.00 10.00      A   
ATOM   2653  C   PRO A 282       9.985 -10.694 -29.013  1.00 10.00      A   
ATOM   2654  O   PRO A 282       9.286 -10.401 -29.982  1.00 10.00      A   
ATOM   2655  N   ALA A 283       9.524 -11.396 -27.989  1.00 10.00      A   
ATOM   2656  HN  ALA A 283      10.116 -11.584 -27.229  1.00 10.00      A   
ATOM   2657  CA  ALA A 283       8.154 -11.888 -27.962  1.00 10.00      A   
ATOM   2658  CB  ALA A 283       8.007 -12.999 -26.939  1.00 10.00      A   
ATOM   2659  C   ALA A 283       7.159 -10.757 -27.694  1.00 10.00      A   
ATOM   2660  O   ALA A 283       6.044 -10.754 -28.219  1.00 10.00      A   
ATOM   2661  N   VAL A 284       7.570  -9.782 -26.895  1.00 10.00      A   
ATOM   2662  HN  VAL A 284       8.469  -9.832 -26.499  1.00 10.00      A   
ATOM   2663  CA  VAL A 284       6.704  -8.649 -26.569  1.00 10.00      A   
ATOM   2664  CB  VAL A 284       6.893  -8.169 -25.114  1.00 10.00      A   
ATOM   2665  CG1 VAL A 284       6.448  -9.241 -24.132  1.00 10.00      A   
ATOM   2666  CG2 VAL A 284       8.338  -7.764 -24.857  1.00 10.00      A   
ATOM   2667  C   VAL A 284       6.921  -7.472 -27.519  1.00 10.00      A   
ATOM   2668  O   VAL A 284       6.562  -6.337 -27.203  1.00 10.00      A   
ATOM   2669  N   TYR A 285       7.478  -7.749 -28.691  1.00 10.00      A   
ATOM   2670  HN  TYR A 285       7.719  -8.679 -28.895  1.00 10.00      A   
ATOM   2671  CA  TYR A 285       7.744  -6.707 -29.682  1.00 10.00      A   
ATOM   2672  CB  TYR A 285       8.571  -7.256 -30.846  1.00 10.00      A   
ATOM   2673  CG  TYR A 285      10.068  -7.142 -30.647  1.00 10.00      A   
ATOM   2674  CD1 TYR A 285      10.597  -6.724 -29.433  1.00 10.00      A   
ATOM   2675  CD2 TYR A 285      10.953  -7.449 -31.673  1.00 10.00      A   
ATOM   2676  CE1 TYR A 285      11.960  -6.617 -29.242  1.00 10.00      A   
ATOM   2677  CE2 TYR A 285      12.320  -7.344 -31.491  1.00 10.00      A   
ATOM   2678  CZ  TYR A 285      12.818  -6.928 -30.273  1.00 10.00      A   
ATOM   2679  OH  TYR A 285      14.179  -6.828 -30.087  1.00 10.00      A   
ATOM   2680  HH  TYR A 285      14.418  -7.234 -29.242  1.00 10.00      A   
ATOM   2681  C   TYR A 285       6.454  -6.068 -30.191  1.00 10.00      A   
ATOM   2682  O   TYR A 285       6.458  -4.939 -30.680  1.00 10.00      A   
ATOM   2683  N   SER A 286       5.351  -6.794 -30.071  1.00 10.00      A   
ATOM   2684  HN  SER A 286       5.410  -7.699 -29.696  1.00 10.00      A   
ATOM   2685  CA  SER A 286       4.058  -6.284 -30.503  1.00 10.00      A   
ATOM   2686  CB  SER A 286       3.230  -7.412 -31.121  1.00 10.00      A   
ATOM   2687  OG  SER A 286       4.015  -8.177 -32.021  1.00 10.00      A   
ATOM   2688  HG  SER A 286       3.480  -8.421 -32.783  1.00 10.00      A   
ATOM   2689  C   SER A 286       3.308  -5.660 -29.329  1.00 10.00      A   
ATOM   2690  O   SER A 286       2.142  -5.280 -29.452  1.00 10.00      A   
ATOM   2691  N   VAL A 287       3.988  -5.541 -28.193  1.00 10.00      A   
ATOM   2692  HN  VAL A 287       4.928  -5.830 -28.162  1.00 10.00      A   
ATOM   2693  CA  VAL A 287       3.373  -4.981 -26.998  1.00 10.00      A   
ATOM   2694  CB  VAL A 287       3.315  -6.026 -25.861  1.00 10.00      A   
ATOM   2695  CG1 VAL A 287       2.596  -5.470 -24.645  1.00 10.00      A   
ATOM   2696  CG2 VAL A 287       2.640  -7.301 -26.341  1.00 10.00      A   
ATOM   2697  C   VAL A 287       4.113  -3.734 -26.513  1.00 10.00      A   
ATOM   2698  O   VAL A 287       3.501  -2.809 -25.976  1.00 10.00      A   
ATOM   2699  N   CYS A 288       5.424  -3.704 -26.728  1.00 10.00      A   
ATOM   2700  HN  CYS A 288       5.851  -4.466 -27.179  1.00 10.00      A   
ATOM   2701  CA  CYS A 288       6.258  -2.583 -26.295  1.00 10.00      A   
ATOM   2702  CB  CYS A 288       7.723  -2.848 -26.629  1.00 10.00      A   
ATOM   2703  SG  CYS A 288       8.022  -3.302 -28.350  1.00 10.00      A   
ATOM   2704  HG  CYS A 288       8.245  -2.181 -29.022  1.00 10.00      A   
ATOM   2705  C   CYS A 288       5.801  -1.241 -26.869  1.00 10.00      A   
ATOM   2706  O   CYS A 288       6.105  -0.186 -26.317  1.00 10.00      A   
ATOM   2707  N   SER A 289       5.060  -1.292 -27.969  1.00 10.00      A   
ATOM   2708  HN  SER A 289       4.860  -2.165 -28.365  1.00 10.00      A   
ATOM   2709  CA  SER A 289       4.552  -0.092 -28.618  1.00 10.00      A   
ATOM   2710  CB  SER A 289       3.925  -0.468 -29.957  1.00 10.00      A   
ATOM   2711  OG  SER A 289       4.450  -1.701 -30.426  1.00 10.00      A   
ATOM   2712  HG  SER A 289       5.299  -1.542 -30.858  1.00 10.00      A   
ATOM   2713  C   SER A 289       3.521   0.625 -27.740  1.00 10.00      A   
ATOM   2714  O   SER A 289       3.207   1.793 -27.966  1.00 10.00      A   
ATOM   2715  N   ARG A 290       3.000  -0.081 -26.745  1.00 10.00      A   
ATOM   2716  HN  ARG A 290       3.286  -1.015 -26.615  1.00 10.00      A   
ATOM   2717  CA  ARG A 290       2.011   0.488 -25.838  1.00 10.00      A   
ATOM   2718  CB  ARG A 290       0.626  -0.099 -26.122  1.00 10.00      A   
ATOM   2719  CG  ARG A 290       0.586  -1.618 -26.116  1.00 10.00      A   
ATOM   2720  CD  ARG A 290      -0.663  -2.139 -26.801  1.00 10.00      A   
ATOM   2721  NE  ARG A 290      -0.627  -3.585 -26.968  1.00 10.00      A   
ATOM   2722  HE  ARG A 290      -0.627  -4.134 -26.154  1.00 10.00      A   
ATOM   2723  CZ  ARG A 290      -0.612  -4.191 -28.157  1.00 10.00      A   
ATOM   2724  NH1 ARG A 290      -0.626  -3.463 -29.266  1.00 10.00      A   
ATOM   2725 HH11 ARG A 290      -0.606  -3.927 -30.200  1.00 10.00      A   
ATOM   2726 HH12 ARG A 290      -0.667  -2.421 -29.210  1.00 10.00      A   
ATOM   2727  NH2 ARG A 290      -0.606  -5.517 -28.232  1.00 10.00      A   
ATOM   2728 HH21 ARG A 290      -0.591  -5.988 -29.166  1.00 10.00      A   
ATOM   2729 HH22 ARG A 290      -0.624  -6.098 -27.361  1.00 10.00      A   
ATOM   2730  C   ARG A 290       2.405   0.248 -24.386  1.00 10.00      A   
ATOM   2731  O   ARG A 290       1.596   0.416 -23.473  1.00 10.00      A   
ATOM   2732  N   LEU A 291       3.657  -0.136 -24.178  1.00 10.00      A   
ATOM   2733  HN  LEU A 291       4.262  -0.230 -24.944  1.00 10.00      A   
ATOM   2734  CA  LEU A 291       4.158  -0.397 -22.837  1.00 10.00      A   
ATOM   2735  CB  LEU A 291       5.244  -1.476 -22.858  1.00 10.00      A   
ATOM   2736  CG  LEU A 291       4.775  -2.928 -22.944  1.00 10.00      A   
ATOM   2737  CD1 LEU A 291       5.970  -3.866 -22.961  1.00 10.00      A   
ATOM   2738  CD2 LEU A 291       3.850  -3.262 -21.787  1.00 10.00      A   
ATOM   2739  C   LEU A 291       4.712   0.875 -22.216  1.00 10.00      A   
ATOM   2740  O   LEU A 291       5.709   1.421 -22.692  1.00 10.00      A   
ATOM   2741  N   THR A 292       4.062   1.349 -21.162  1.00 10.00      A   
ATOM   2742  HN  THR A 292       3.266   0.877 -20.832  1.00 10.00      A   
ATOM   2743  CA  THR A 292       4.499   2.553 -20.483  1.00 10.00      A   
ATOM   2744  CB  THR A 292       3.297   3.408 -20.039  1.00 10.00      A   
ATOM   2745  OG1 THR A 292       2.359   2.586 -19.327  1.00 10.00      A   
ATOM   2746  HG1 THR A 292       1.710   3.150 -18.888  1.00 10.00      A   
ATOM   2747  CG2 THR A 292       2.603   4.017 -21.248  1.00 10.00      A   
ATOM   2748  C   THR A 292       5.347   2.195 -19.265  1.00 10.00      A   
ATOM   2749  O   THR A 292       6.213   2.963 -18.848  1.00 10.00      A   
ATOM   2750  N   THR A 293       5.089   1.022 -18.699  1.00 10.00      A   
ATOM   2751  HN  THR A 293       4.384   0.454 -19.076  1.00 10.00      A   
ATOM   2752  CA  THR A 293       5.824   0.552 -17.536  1.00 10.00      A   
ATOM   2753  CB  THR A 293       4.900   0.447 -16.306  1.00 10.00      A   
ATOM   2754  OG1 THR A 293       4.153   1.666 -16.174  1.00 10.00      A   
ATOM   2755  HG1 THR A 293       4.019   2.050 -17.050  1.00 10.00      A   
ATOM   2756  CG2 THR A 293       5.712   0.214 -15.041  1.00 10.00      A   
ATOM   2757  C   THR A 293       6.458  -0.811 -17.812  1.00 10.00      A   
ATOM   2758  O   THR A 293       5.762  -1.789 -18.087  1.00 10.00      A   
ATOM   2759  N   LEU A 294       7.776  -0.870 -17.735  1.00 10.00      A   
ATOM   2760  HN  LEU A 294       8.282  -0.060 -17.504  1.00 10.00      A   
ATOM   2761  CA  LEU A 294       8.494  -2.110 -17.981  1.00 10.00      A   
ATOM   2762  CB  LEU A 294       9.195  -2.054 -19.342  1.00 10.00      A   
ATOM   2763  CG  LEU A 294       9.868  -3.342 -19.823  1.00 10.00      A   
ATOM   2764  CD1 LEU A 294       8.863  -4.478 -19.919  1.00 10.00      A   
ATOM   2765  CD2 LEU A 294      10.545  -3.116 -21.165  1.00 10.00      A   
ATOM   2766  C   LEU A 294       9.500  -2.382 -16.869  1.00 10.00      A   
ATOM   2767  O   LEU A 294      10.346  -1.542 -16.564  1.00 10.00      A   
ATOM   2768  N   ASN A 295       9.385  -3.548 -16.250  1.00 10.00      A   
ATOM   2769  HN  ASN A 295       8.674  -4.167 -16.524  1.00 10.00      A   
ATOM   2770  CA  ASN A 295      10.285  -3.940 -15.173  1.00 10.00      A   
ATOM   2771  CB  ASN A 295       9.493  -4.332 -13.915  1.00 10.00      A   
ATOM   2772  CG  ASN A 295      10.364  -4.469 -12.673  1.00 10.00      A   
ATOM   2773  OD1 ASN A 295      11.547  -4.804 -12.751  1.00 10.00      A   
ATOM   2774  ND2 ASN A 295       9.780  -4.212 -11.511  1.00 10.00      A   
ATOM   2775 HD21 ASN A 295       8.833  -3.950 -11.513  1.00 10.00      A   
ATOM   2776 HD22 ASN A 295      10.321  -4.286 -10.695  1.00 10.00      A   
ATOM   2777  C   ASN A 295      11.170  -5.096 -15.626  1.00 10.00      A   
ATOM   2778  O   ASN A 295      10.693  -6.214 -15.820  1.00 10.00      A   
ATOM   2779  N   LEU A 296      12.455  -4.818 -15.795  1.00 10.00      A   
ATOM   2780  HN  LEU A 296      12.776  -3.903 -15.608  1.00 10.00      A   
ATOM   2781  CA  LEU A 296      13.417  -5.822 -16.231  1.00 10.00      A   
ATOM   2782  CB  LEU A 296      14.021  -5.421 -17.582  1.00 10.00      A   
ATOM   2783  CG  LEU A 296      13.044  -5.297 -18.754  1.00 10.00      A   
ATOM   2784  CD1 LEU A 296      13.710  -4.597 -19.925  1.00 10.00      A   
ATOM   2785  CD2 LEU A 296      12.534  -6.667 -19.176  1.00 10.00      A   
ATOM   2786  C   LEU A 296      14.525  -5.982 -15.193  1.00 10.00      A   
ATOM   2787  O   LEU A 296      15.665  -6.309 -15.527  1.00 10.00      A   
ATOM   2788  N   SER A 297      14.176  -5.783 -13.926  1.00 10.00      A   
ATOM   2789  HN  SER A 297      13.244  -5.563 -13.713  1.00 10.00      A   
ATOM   2790  CA  SER A 297      15.144  -5.894 -12.840  1.00 10.00      A   
ATOM   2791  CB  SER A 297      14.586  -5.272 -11.560  1.00 10.00      A   
ATOM   2792  OG  SER A 297      13.999  -4.007 -11.822  1.00 10.00      A   
ATOM   2793  HG  SER A 297      13.112  -4.133 -12.183  1.00 10.00      A   
ATOM   2794  C   SER A 297      15.560  -7.346 -12.593  1.00 10.00      A   
ATOM   2795  O   SER A 297      16.561  -7.607 -11.927  1.00 10.00      A   
ATOM   2796  N   TYR A 298      14.796  -8.287 -13.133  1.00 10.00      A   
ATOM   2797  HN  TYR A 298      14.004  -8.024 -13.650  1.00 10.00      A   
ATOM   2798  CA  TYR A 298      15.099  -9.703 -12.966  1.00 10.00      A   
ATOM   2799  CB  TYR A 298      13.842 -10.483 -12.573  1.00 10.00      A   
ATOM   2800  CG  TYR A 298      13.197 -10.036 -11.281  1.00 10.00      A   
ATOM   2801  CD1 TYR A 298      11.912  -9.511 -11.271  1.00 10.00      A   
ATOM   2802  CD2 TYR A 298      13.868 -10.147 -10.070  1.00 10.00      A   
ATOM   2803  CE1 TYR A 298      11.315  -9.109 -10.094  1.00 10.00      A   
ATOM   2804  CE2 TYR A 298      13.278  -9.747  -8.887  1.00 10.00      A   
ATOM   2805  CZ  TYR A 298      12.001  -9.229  -8.904  1.00 10.00      A   
ATOM   2806  OH  TYR A 298      11.404  -8.834  -7.725  1.00 10.00      A   
ATOM   2807  HH  TYR A 298      10.493  -9.158  -7.701  1.00 10.00      A   
ATOM   2808  C   TYR A 298      15.685 -10.291 -14.247  1.00 10.00      A   
ATOM   2809  O   TYR A 298      16.013 -11.477 -14.300  1.00 10.00      A   
ATOM   2810  N   ALA A 299      15.824  -9.458 -15.270  1.00 10.00      A   
ATOM   2811  HN  ALA A 299      15.579  -8.516 -15.154  1.00 10.00      A   
ATOM   2812  CA  ALA A 299      16.361  -9.900 -16.550  1.00 10.00      A   
ATOM   2813  CB  ALA A 299      15.698  -9.149 -17.696  1.00 10.00      A   
ATOM   2814  C   ALA A 299      17.875  -9.732 -16.603  1.00 10.00      A   
ATOM   2815  O   ALA A 299      18.385  -8.647 -16.882  1.00 10.00      A   
ATOM   2816  N   THR A 300      18.590 -10.809 -16.329  1.00 10.00      A   
ATOM   2817  HN  THR A 300      18.130 -11.645 -16.104  1.00 10.00      A   
ATOM   2818  CA  THR A 300      20.043 -10.782 -16.345  1.00 10.00      A   
ATOM   2819  CB  THR A 300      20.617 -11.855 -15.410  1.00 10.00      A   
ATOM   2820  OG1 THR A 300      19.753 -13.002 -15.429  1.00 10.00      A   
ATOM   2821  HG1 THR A 300      19.576 -13.255 -16.346  1.00 10.00      A   
ATOM   2822  CG2 THR A 300      20.714 -11.320 -13.988  1.00 10.00      A   
ATOM   2823  C   THR A 300      20.586 -10.990 -17.755  1.00 10.00      A   
ATOM   2824  O   THR A 300      21.255 -11.983 -18.035  1.00 10.00      A   
ATOM   2825  N   VAL A 301      20.290 -10.048 -18.639  1.00 10.00      A   
ATOM   2826  HN  VAL A 301      19.749  -9.278 -18.354  1.00 10.00      A   
ATOM   2827  CA  VAL A 301      20.751 -10.122 -20.021  1.00 10.00      A   
ATOM   2828  CB  VAL A 301      19.587  -9.988 -21.024  1.00 10.00      A   
ATOM   2829  CG1 VAL A 301      18.787 -11.279 -21.079  1.00 10.00      A   
ATOM   2830  CG2 VAL A 301      18.691  -8.820 -20.650  1.00 10.00      A   
ATOM   2831  C   VAL A 301      21.804  -9.054 -20.308  1.00 10.00      A   
ATOM   2832  O   VAL A 301      22.242  -8.345 -19.401  1.00 10.00      A   
ATOM   2833  N   GLN A 302      22.213  -8.948 -21.570  1.00 10.00      A   
ATOM   2834  HN  GLN A 302      21.828  -9.538 -22.248  1.00 10.00      A   
ATOM   2835  CA  GLN A 302      23.215  -7.972 -21.969  1.00 10.00      A   
ATOM   2836  CB  GLN A 302      24.125  -8.539 -23.059  1.00 10.00      A   
ATOM   2837  CG  GLN A 302      25.129  -9.565 -22.561  1.00 10.00      A   
ATOM   2838  CD  GLN A 302      26.021  -9.029 -21.457  1.00 10.00      A   
ATOM   2839  OE1 GLN A 302      27.057  -8.416 -21.721  1.00 10.00      A   
ATOM   2840  NE2 GLN A 302      25.631  -9.259 -20.213  1.00 10.00      A   
ATOM   2841 HE21 GLN A 302      24.797  -9.757 -20.069  1.00 10.00      A   
ATOM   2842 HE22 GLN A 302      26.197  -8.934 -19.481  1.00 10.00      A   
ATOM   2843  C   GLN A 302      22.583  -6.666 -22.439  1.00 10.00      A   
ATOM   2844  O   GLN A 302      21.394  -6.613 -22.760  1.00 10.00      A   
ATOM   2845  N   SER A 303      23.398  -5.624 -22.484  1.00 10.00      A   
ATOM   2846  HN  SER A 303      24.334  -5.744 -22.225  1.00 10.00      A   
ATOM   2847  CA  SER A 303      22.960  -4.305 -22.904  1.00 10.00      A   
ATOM   2848  CB  SER A 303      24.143  -3.332 -22.847  1.00 10.00      A   
ATOM   2849  OG  SER A 303      23.786  -2.044 -23.319  1.00 10.00      A   
ATOM   2850  HG  SER A 303      23.659  -1.452 -22.563  1.00 10.00      A   
ATOM   2851  C   SER A 303      22.387  -4.336 -24.316  1.00 10.00      A   
ATOM   2852  O   SER A 303      21.294  -3.830 -24.560  1.00 10.00      A   
ATOM   2853  N   TYR A 304      23.115  -4.967 -25.229  1.00 10.00      A   
ATOM   2854  HN  TYR A 304      23.960  -5.389 -24.958  1.00 10.00      A   
ATOM   2855  CA  TYR A 304      22.697  -5.049 -26.623  1.00 10.00      A   
ATOM   2856  CB  TYR A 304      23.766  -5.746 -27.466  1.00 10.00      A   
ATOM   2857  CG  TYR A 304      23.688  -5.429 -28.943  1.00 10.00      A   
ATOM   2858  CD1 TYR A 304      23.244  -4.187 -29.387  1.00 10.00      A   
ATOM   2859  CD2 TYR A 304      24.063  -6.368 -29.891  1.00 10.00      A   
ATOM   2860  CE1 TYR A 304      23.175  -3.894 -30.734  1.00 10.00      A   
ATOM   2861  CE2 TYR A 304      23.998  -6.083 -31.241  1.00 10.00      A   
ATOM   2862  CZ  TYR A 304      23.553  -4.847 -31.656  1.00 10.00      A   
ATOM   2863  OH  TYR A 304      23.487  -4.561 -33.001  1.00 10.00      A   
ATOM   2864  HH  TYR A 304      23.118  -5.322 -33.472  1.00 10.00      A   
ATOM   2865  C   TYR A 304      21.338  -5.732 -26.780  1.00 10.00      A   
ATOM   2866  O   TYR A 304      20.575  -5.409 -27.695  1.00 10.00      A   
ATOM   2867  N   ASP A 305      21.026  -6.662 -25.879  1.00 10.00      A   
ATOM   2868  HN  ASP A 305      21.663  -6.870 -25.161  1.00 10.00      A   
ATOM   2869  CA  ASP A 305      19.750  -7.369 -25.934  1.00 10.00      A   
ATOM   2870  CB  ASP A 305      19.798  -8.692 -25.169  1.00 10.00      A   
ATOM   2871  CG  ASP A 305      20.245  -9.838 -26.051  1.00 10.00      A   
ATOM   2872  OD1 ASP A 305      19.521 -10.171 -27.016  1.00 10.00      A   
ATOM   2873  OD2 ASP A 305      21.326 -10.400 -25.797  1.00 10.00      A   
ATOM   2874  C   ASP A 305      18.620  -6.494 -25.420  1.00 10.00      A   
ATOM   2875  O   ASP A 305      17.504  -6.538 -25.941  1.00 10.00      A   
ATOM   2876  N   LEU A 306      18.923  -5.688 -24.408  1.00 10.00      A   
ATOM   2877  HN  LEU A 306      19.835  -5.701 -24.045  1.00 10.00      A   
ATOM   2878  CA  LEU A 306      17.940  -4.785 -23.824  1.00 10.00      A   
ATOM   2879  CB  LEU A 306      18.442  -4.244 -22.484  1.00 10.00      A   
ATOM   2880  CG  LEU A 306      18.482  -5.230 -21.318  1.00 10.00      A   
ATOM   2881  CD1 LEU A 306      19.248  -4.631 -20.151  1.00 10.00      A   
ATOM   2882  CD2 LEU A 306      17.072  -5.605 -20.889  1.00 10.00      A   
ATOM   2883  C   LEU A 306      17.649  -3.628 -24.772  1.00 10.00      A   
ATOM   2884  O   LEU A 306      16.493  -3.250 -24.964  1.00 10.00      A   
ATOM   2885  N   VAL A 307      18.712  -3.084 -25.369  1.00 10.00      A   
ATOM   2886  HN  VAL A 307      19.605  -3.441 -25.159  1.00 10.00      A   
ATOM   2887  CA  VAL A 307      18.607  -1.964 -26.310  1.00 10.00      A   
ATOM   2888  CB  VAL A 307      19.989  -1.598 -26.915  1.00 10.00      A   
ATOM   2889  CG1 VAL A 307      19.856  -0.631 -28.084  1.00 10.00      A   
ATOM   2890  CG2 VAL A 307      20.899  -1.004 -25.850  1.00 10.00      A   
ATOM   2891  C   VAL A 307      17.616  -2.264 -27.433  1.00 10.00      A   
ATOM   2892  O   VAL A 307      16.778  -1.427 -27.762  1.00 10.00      A   
ATOM   2893  N   LYS A 308      17.697  -3.468 -27.993  1.00 10.00      A   
ATOM   2894  HN  LYS A 308      18.370  -4.102 -27.662  1.00 10.00      A   
ATOM   2895  CA  LYS A 308      16.811  -3.874 -29.085  1.00 10.00      A   
ATOM   2896  CB  LYS A 308      17.124  -5.304 -29.536  1.00 10.00      A   
ATOM   2897  CG  LYS A 308      18.471  -5.457 -30.227  1.00 10.00      A   
ATOM   2898  CD  LYS A 308      18.777  -6.913 -30.544  1.00 10.00      A   
ATOM   2899  CE  LYS A 308      18.888  -7.742 -29.276  1.00 10.00      A   
ATOM   2900  NZ  LYS A 308      19.405  -9.109 -29.540  1.00 10.00      A   
ATOM   2901  HZ1 LYS A 308      20.345  -9.061 -29.979  1.00 10.00      A   
ATOM   2902  HZ2 LYS A 308      18.764  -9.618 -30.182  1.00 10.00      A   
ATOM   2903  HZ3 LYS A 308      19.476  -9.642 -28.641  1.00 10.00      A   
ATOM   2904  C   LYS A 308      15.336  -3.755 -28.696  1.00 10.00      A   
ATOM   2905  O   LYS A 308      14.506  -3.330 -29.499  1.00 10.00      A   
ATOM   2906  N   LEU A 309      15.022  -4.121 -27.460  1.00 10.00      A   
ATOM   2907  HN  LEU A 309      15.731  -4.435 -26.861  1.00 10.00      A   
ATOM   2908  CA  LEU A 309      13.653  -4.057 -26.968  1.00 10.00      A   
ATOM   2909  CB  LEU A 309      13.487  -4.953 -25.735  1.00 10.00      A   
ATOM   2910  CG  LEU A 309      12.131  -4.899 -25.026  1.00 10.00      A   
ATOM   2911  CD1 LEU A 309      11.026  -5.434 -25.926  1.00 10.00      A   
ATOM   2912  CD2 LEU A 309      12.182  -5.670 -23.716  1.00 10.00      A   
ATOM   2913  C   LEU A 309      13.270  -2.620 -26.625  1.00 10.00      A   
ATOM   2914  O   LEU A 309      12.174  -2.161 -26.954  1.00 10.00      A   
ATOM   2915  N   LEU A 310      14.187  -1.913 -25.978  1.00 10.00      A   
ATOM   2916  HN  LEU A 310      15.052  -2.331 -25.763  1.00 10.00      A   
ATOM   2917  CA  LEU A 310      13.948  -0.532 -25.573  1.00 10.00      A   
ATOM   2918  CB  LEU A 310      15.087  -0.027 -24.691  1.00 10.00      A   
ATOM   2919  CG  LEU A 310      15.315  -0.806 -23.394  1.00 10.00      A   
ATOM   2920  CD1 LEU A 310      16.564  -0.314 -22.688  1.00 10.00      A   
ATOM   2921  CD2 LEU A 310      14.102  -0.703 -22.479  1.00 10.00      A   
ATOM   2922  C   LEU A 310      13.743   0.385 -26.770  1.00 10.00      A   
ATOM   2923  O   LEU A 310      12.978   1.345 -26.699  1.00 10.00      A   
ATOM   2924  N   CYS A 311      14.409   0.073 -27.874  1.00 10.00      A   
ATOM   2925  HN  CYS A 311      15.003  -0.708 -27.868  1.00 10.00      A   
ATOM   2926  CA  CYS A 311      14.292   0.868 -29.093  1.00 10.00      A   
ATOM   2927  CB  CYS A 311      15.311   0.417 -30.142  1.00 10.00      A   
ATOM   2928  SG  CYS A 311      17.027   0.749 -29.695  1.00 10.00      A   
ATOM   2929  HG  CYS A 311      17.292   0.064 -28.588  1.00 10.00      A   
ATOM   2930  C   CYS A 311      12.882   0.793 -29.673  1.00 10.00      A   
ATOM   2931  O   CYS A 311      12.490   1.620 -30.498  1.00 10.00      A   
ATOM   2932  N   GLN A 312      12.119  -0.198 -29.240  1.00 10.00      A   
ATOM   2933  HN  GLN A 312      12.480  -0.834 -28.582  1.00 10.00      A   
ATOM   2934  CA  GLN A 312      10.760  -0.361 -29.720  1.00 10.00      A   
ATOM   2935  CB  GLN A 312      10.500  -1.800 -30.176  1.00 10.00      A   
ATOM   2936  CG  GLN A 312      11.366  -2.241 -31.347  1.00 10.00      A   
ATOM   2937  CD  GLN A 312      10.880  -3.522 -32.006  1.00 10.00      A   
ATOM   2938  OE1 GLN A 312      11.673  -4.303 -32.536  1.00 10.00      A   
ATOM   2939  NE2 GLN A 312       9.574  -3.747 -31.975  1.00 10.00      A   
ATOM   2940 HE21 GLN A 312       9.000  -3.089 -31.534  1.00 10.00      A   
ATOM   2941 HE22 GLN A 312       9.232  -4.558 -32.411  1.00 10.00      A   
ATOM   2942  C   GLN A 312       9.748   0.075 -28.664  1.00 10.00      A   
ATOM   2943  O   GLN A 312       8.562  -0.234 -28.770  1.00 10.00      A   
ATOM   2944  N   CYS A 313      10.226   0.792 -27.650  1.00 10.00      A   
ATOM   2945  HN  CYS A 313      11.187   0.992 -27.620  1.00 10.00      A   
ATOM   2946  CA  CYS A 313       9.367   1.291 -26.581  1.00 10.00      A   
ATOM   2947  CB  CYS A 313       9.881   0.823 -25.215  1.00 10.00      A   
ATOM   2948  SG  CYS A 313      10.086  -0.965 -25.053  1.00 10.00      A   
ATOM   2949  HG  CYS A 313      10.938  -1.368 -25.990  1.00 10.00      A   
ATOM   2950  C   CYS A 313       9.316   2.823 -26.621  1.00 10.00      A   
ATOM   2951  O   CYS A 313      10.104   3.495 -25.956  1.00 10.00      A   
ATOM   2952  N   PRO A 314       8.394   3.401 -27.408  1.00 10.00      A   
ATOM   2953  CA  PRO A 314       8.272   4.852 -27.533  1.00 10.00      A   
ATOM   2954  CB  PRO A 314       7.663   4.999 -28.924  1.00 10.00      A   
ATOM   2955  CG  PRO A 314       6.788   3.799 -29.074  1.00 10.00      A   
ATOM   2956  CD  PRO A 314       7.408   2.696 -28.250  1.00 10.00      A   
ATOM   2957  C   PRO A 314       7.343   5.460 -26.486  1.00 10.00      A   
ATOM   2958  O   PRO A 314       7.314   6.674 -26.303  1.00 10.00      A   
ATOM   2959  N   LYS A 315       6.595   4.615 -25.789  1.00 10.00      A   
ATOM   2960  HN  LYS A 315       6.681   3.654 -25.952  1.00 10.00      A   
ATOM   2961  CA  LYS A 315       5.655   5.083 -24.778  1.00 10.00      A   
ATOM   2962  CB  LYS A 315       4.285   4.428 -24.982  1.00 10.00      A   
ATOM   2963  CG  LYS A 315       3.240   5.345 -25.590  1.00 10.00      A   
ATOM   2964  CD  LYS A 315       1.862   4.702 -25.571  1.00 10.00      A   
ATOM   2965  CE  LYS A 315       0.814   5.639 -26.141  1.00 10.00      A   
ATOM   2966  NZ  LYS A 315       1.095   5.972 -27.563  1.00 10.00      A   
ATOM   2967  HZ1 LYS A 315       1.251   5.102 -28.112  1.00 10.00      A   
ATOM   2968  HZ2 LYS A 315       1.947   6.565 -27.631  1.00 10.00      A   
ATOM   2969  HZ3 LYS A 315       0.295   6.491 -27.978  1.00 10.00      A   
ATOM   2970  C   LYS A 315       6.154   4.798 -23.369  1.00 10.00      A   
ATOM   2971  O   LYS A 315       5.402   4.917 -22.404  1.00 10.00      A   
ATOM   2972  N   LEU A 316       7.422   4.435 -23.252  1.00 10.00      A   
ATOM   2973  HN  LEU A 316       7.980   4.385 -24.052  1.00 10.00      A   
ATOM   2974  CA  LEU A 316       8.008   4.123 -21.955  1.00 10.00      A   
ATOM   2975  CB  LEU A 316       9.403   3.525 -22.134  1.00 10.00      A   
ATOM   2976  CG  LEU A 316      10.130   3.083 -20.864  1.00 10.00      A   
ATOM   2977  CD1 LEU A 316       9.312   2.050 -20.104  1.00 10.00      A   
ATOM   2978  CD2 LEU A 316      11.497   2.523 -21.219  1.00 10.00      A   
ATOM   2979  C   LEU A 316       8.061   5.351 -21.050  1.00 10.00      A   
ATOM   2980  O   LEU A 316       8.714   6.345 -21.367  1.00 10.00      A   
ATOM   2981  N   GLN A 317       7.360   5.270 -19.927  1.00 10.00      A   
ATOM   2982  HN  GLN A 317       6.855   4.448 -19.740  1.00 10.00      A   
ATOM   2983  CA  GLN A 317       7.317   6.360 -18.963  1.00 10.00      A   
ATOM   2984  CB  GLN A 317       5.870   6.792 -18.719  1.00 10.00      A   
ATOM   2985  CG  GLN A 317       5.202   7.468 -19.908  1.00 10.00      A   
ATOM   2986  CD  GLN A 317       3.773   7.867 -19.609  1.00 10.00      A   
ATOM   2987  OE1 GLN A 317       3.079   7.202 -18.840  1.00 10.00      A   
ATOM   2988  NE2 GLN A 317       3.319   8.956 -20.205  1.00 10.00      A   
ATOM   2989 HE21 GLN A 317       3.924   9.449 -20.812  1.00 10.00      A   
ATOM   2990 HE22 GLN A 317       2.402   9.241 -20.007  1.00 10.00      A   
ATOM   2991  C   GLN A 317       7.951   5.935 -17.644  1.00 10.00      A   
ATOM   2992  O   GLN A 317       8.495   6.756 -16.906  1.00 10.00      A   
ATOM   2993  N   ARG A 318       7.879   4.648 -17.354  1.00 10.00      A   
ATOM   2994  HN  ARG A 318       7.436   4.037 -17.986  1.00 10.00      A   
ATOM   2995  CA  ARG A 318       8.438   4.110 -16.126  1.00 10.00      A   
ATOM   2996  CB  ARG A 318       7.308   3.775 -15.150  1.00 10.00      A   
ATOM   2997  CG  ARG A 318       7.764   3.455 -13.738  1.00 10.00      A   
ATOM   2998  CD  ARG A 318       6.587   3.029 -12.875  1.00 10.00      A   
ATOM   2999  NE  ARG A 318       6.822   3.293 -11.459  1.00 10.00      A   
ATOM   3000  HE  ARG A 318       7.739   3.551 -11.193  1.00 10.00      A   
ATOM   3001  CZ  ARG A 318       5.887   3.199 -10.518  1.00 10.00      A   
ATOM   3002  NH1 ARG A 318       4.648   2.834 -10.836  1.00 10.00      A   
ATOM   3003 HH11 ARG A 318       3.915   2.769 -10.096  1.00 10.00      A   
ATOM   3004 HH12 ARG A 318       4.401   2.608 -11.827  1.00 10.00      A   
ATOM   3005  NH2 ARG A 318       6.191   3.480  -9.257  1.00 10.00      A   
ATOM   3006 HH21 ARG A 318       7.157   3.774  -9.005  1.00 10.00      A   
ATOM   3007 HH22 ARG A 318       5.466   3.409  -8.513  1.00 10.00      A   
ATOM   3008  C   ARG A 318       9.259   2.867 -16.430  1.00 10.00      A   
ATOM   3009  O   ARG A 318       8.720   1.844 -16.860  1.00 10.00      A   
ATOM   3010  N   LEU A 319      10.561   2.950 -16.211  1.00 10.00      A   
ATOM   3011  HN  LEU A 319      10.942   3.785 -15.849  1.00 10.00      A   
ATOM   3012  CA  LEU A 319      11.435   1.825 -16.490  1.00 10.00      A   
ATOM   3013  CB  LEU A 319      12.344   2.120 -17.682  1.00 10.00      A   
ATOM   3014  CG  LEU A 319      13.252   0.969 -18.129  1.00 10.00      A   
ATOM   3015  CD1 LEU A 319      12.437  -0.157 -18.747  1.00 10.00      A   
ATOM   3016  CD2 LEU A 319      14.315   1.461 -19.094  1.00 10.00      A   
ATOM   3017  C   LEU A 319      12.269   1.409 -15.288  1.00 10.00      A   
ATOM   3018  O   LEU A 319      12.901   2.237 -14.625  1.00 10.00      A   
ATOM   3019  N   TRP A 320      12.244   0.116 -15.018  1.00 10.00      A   
ATOM   3020  HN  TRP A 320      11.682  -0.470 -15.572  1.00 10.00      A   
ATOM   3021  CA  TRP A 320      13.014  -0.480 -13.940  1.00 10.00      A   
ATOM   3022  CB  TRP A 320      12.085  -1.218 -12.966  1.00 10.00      A   
ATOM   3023  CG  TRP A 320      11.358  -0.340 -11.988  1.00 10.00      A   
ATOM   3024  CD1 TRP A 320      10.845   0.907 -12.212  1.00 10.00      A   
ATOM   3025  CD2 TRP A 320      11.054  -0.654 -10.624  1.00 10.00      A   
ATOM   3026  NE1 TRP A 320      10.245   1.386 -11.075  1.00 10.00      A   
ATOM   3027  HE1 TRP A 320       9.804   2.266 -10.986  1.00 10.00      A   
ATOM   3028  CE2 TRP A 320      10.358   0.446 -10.086  1.00 10.00      A   
ATOM   3029  CE3 TRP A 320      11.303  -1.761  -9.808  1.00 10.00      A   
ATOM   3030  CZ2 TRP A 320       9.912   0.473  -8.769  1.00 10.00      A   
ATOM   3031  CZ3 TRP A 320      10.858  -1.733  -8.501  1.00 10.00      A   
ATOM   3032  CH2 TRP A 320      10.167  -0.624  -7.995  1.00 10.00      A   
ATOM   3033  C   TRP A 320      13.968  -1.481 -14.580  1.00 10.00      A   
ATOM   3034  O   TRP A 320      13.528  -2.499 -15.109  1.00 10.00      A   
ATOM   3035  N   VAL A 321      15.260  -1.196 -14.562  1.00 10.00      A   
ATOM   3036  HN  VAL A 321      15.574  -0.382 -14.106  1.00 10.00      A   
ATOM   3037  CA  VAL A 321      16.227  -2.091 -15.189  1.00 10.00      A   
ATOM   3038  CB  VAL A 321      16.676  -1.572 -16.572  1.00 10.00      A   
ATOM   3039  CG1 VAL A 321      15.631  -1.868 -17.635  1.00 10.00      A   
ATOM   3040  CG2 VAL A 321      16.985  -0.084 -16.514  1.00 10.00      A   
ATOM   3041  C   VAL A 321      17.466  -2.317 -14.339  1.00 10.00      A   
ATOM   3042  O   VAL A 321      17.631  -1.730 -13.269  1.00 10.00      A   
ATOM   3043  N   LEU A 322      18.337  -3.181 -14.838  1.00 10.00      A   
ATOM   3044  HN  LEU A 322      18.135  -3.614 -15.692  1.00 10.00      A   
ATOM   3045  CA  LEU A 322      19.582  -3.500 -14.163  1.00 10.00      A   
ATOM   3046  CB  LEU A 322      19.911  -4.987 -14.324  1.00 10.00      A   
ATOM   3047  CG  LEU A 322      19.089  -5.955 -13.479  1.00 10.00      A   
ATOM   3048  CD1 LEU A 322      19.417  -7.390 -13.856  1.00 10.00      A   
ATOM   3049  CD2 LEU A 322      19.345  -5.716 -12.001  1.00 10.00      A   
ATOM   3050  C   LEU A 322      20.715  -2.658 -14.732  1.00 10.00      A   
ATOM   3051  O   LEU A 322      20.560  -2.009 -15.766  1.00 10.00      A   
ATOM   3052  N   ASP A 323      21.859  -2.690 -14.070  1.00 10.00      A   
ATOM   3053  HN  ASP A 323      21.926  -3.240 -13.256  1.00 10.00      A   
ATOM   3054  CA  ASP A 323      23.026  -1.927 -14.503  1.00 10.00      A   
ATOM   3055  CB  ASP A 323      24.029  -1.755 -13.356  1.00 10.00      A   
ATOM   3056  CG  ASP A 323      24.710  -3.043 -12.935  1.00 10.00      A   
ATOM   3057  OD1 ASP A 323      24.043  -4.095 -12.909  1.00 10.00      A   
ATOM   3058  OD2 ASP A 323      25.911  -2.998 -12.599  1.00 10.00      A   
ATOM   3059  C   ASP A 323      23.696  -2.560 -15.722  1.00 10.00      A   
ATOM   3060  O   ASP A 323      24.670  -2.032 -16.250  1.00 10.00      A   
ATOM   3061  N   TYR A 324      23.151  -3.681 -16.178  1.00 10.00      A   
ATOM   3062  HN  TYR A 324      22.369  -4.046 -15.721  1.00 10.00      A   
ATOM   3063  CA  TYR A 324      23.683  -4.384 -17.341  1.00 10.00      A   
ATOM   3064  CB  TYR A 324      23.006  -5.750 -17.487  1.00 10.00      A   
ATOM   3065  CG  TYR A 324      23.620  -6.861 -16.667  1.00 10.00      A   
ATOM   3066  CD1 TYR A 324      22.817  -7.775 -15.996  1.00 10.00      A   
ATOM   3067  CD2 TYR A 324      24.999  -7.010 -16.575  1.00 10.00      A   
ATOM   3068  CE1 TYR A 324      23.370  -8.802 -15.257  1.00 10.00      A   
ATOM   3069  CE2 TYR A 324      25.560  -8.033 -15.837  1.00 10.00      A   
ATOM   3070  CZ  TYR A 324      24.741  -8.926 -15.180  1.00 10.00      A   
ATOM   3071  OH  TYR A 324      25.297  -9.947 -14.445  1.00 10.00      A   
ATOM   3072  HH  TYR A 324      24.604 -10.560 -14.171  1.00 10.00      A   
ATOM   3073  C   TYR A 324      23.451  -3.579 -18.619  1.00 10.00      A   
ATOM   3074  O   TYR A 324      24.017  -3.883 -19.667  1.00 10.00      A   
ATOM   3075  N   ILE A 325      22.602  -2.562 -18.523  1.00 10.00      A   
ATOM   3076  HN  ILE A 325      22.180  -2.375 -17.658  1.00 10.00      A   
ATOM   3077  CA  ILE A 325      22.276  -1.715 -19.665  1.00 10.00      A   
ATOM   3078  CB  ILE A 325      21.029  -0.845 -19.382  1.00 10.00      A   
ATOM   3079  CG1 ILE A 325      20.536  -0.146 -20.652  1.00 10.00      A   
ATOM   3080  CG2 ILE A 325      21.303   0.168 -18.280  1.00 10.00      A   
ATOM   3081  CD1 ILE A 325      20.076  -1.093 -21.741  1.00 10.00      A   
ATOM   3082  C   ILE A 325      23.463  -0.841 -20.088  1.00 10.00      A   
ATOM   3083  O   ILE A 325      23.553  -0.430 -21.246  1.00 10.00      A   
ATOM   3084  N   GLU A 326      24.375  -0.580 -19.150  1.00 10.00      A   
ATOM   3085  HN  GLU A 326      24.245  -0.953 -18.252  1.00 10.00      A   
ATOM   3086  CA  GLU A 326      25.567   0.241 -19.409  1.00 10.00      A   
ATOM   3087  CB  GLU A 326      26.480  -0.411 -20.457  1.00 10.00      A   
ATOM   3088  CG  GLU A 326      26.943  -1.808 -20.085  1.00 10.00      A   
ATOM   3089  CD  GLU A 326      28.076  -2.305 -20.955  1.00 10.00      A   
ATOM   3090  OE1 GLU A 326      27.893  -2.402 -22.187  1.00 10.00      A   
ATOM   3091  OE2 GLU A 326      29.150  -2.619 -20.407  1.00 10.00      A   
ATOM   3092  C   GLU A 326      25.214   1.680 -19.808  1.00 10.00      A   
ATOM   3093  O   GLU A 326      24.043   2.012 -20.018  1.00 10.00      A   
ATOM   3094  N   ASP A 327      26.231   2.533 -19.901  1.00 10.00      A   
ATOM   3095  HN  ASP A 327      27.143   2.216 -19.699  1.00 10.00      A   
ATOM   3096  CA  ASP A 327      26.028   3.935 -20.277  1.00 10.00      A   
ATOM   3097  CB  ASP A 327      27.346   4.717 -20.246  1.00 10.00      A   
ATOM   3098  CG  ASP A 327      27.894   4.934 -18.852  1.00 10.00      A   
ATOM   3099  OD1 ASP A 327      27.336   5.758 -18.100  1.00 10.00      A   
ATOM   3100  OD2 ASP A 327      28.908   4.291 -18.508  1.00 10.00      A   
ATOM   3101  C   ASP A 327      25.428   4.038 -21.672  1.00 10.00      A   
ATOM   3102  O   ASP A 327      24.550   4.865 -21.923  1.00 10.00      A   
ATOM   3103  N   ALA A 328      25.904   3.180 -22.571  1.00 10.00      A   
ATOM   3104  HN  ALA A 328      26.596   2.542 -22.299  1.00 10.00      A   
ATOM   3105  CA  ALA A 328      25.433   3.165 -23.951  1.00 10.00      A   
ATOM   3106  CB  ALA A 328      26.193   2.128 -24.761  1.00 10.00      A   
ATOM   3107  C   ALA A 328      23.929   2.920 -24.029  1.00 10.00      A   
ATOM   3108  O   ALA A 328      23.213   3.622 -24.744  1.00 10.00      A   
ATOM   3109  N   GLY A 329      23.455   1.932 -23.276  1.00 10.00      A   
ATOM   3110  HN  GLY A 329      24.069   1.418 -22.714  1.00 10.00      A   
ATOM   3111  CA  GLY A 329      22.045   1.613 -23.275  1.00 10.00      A   
ATOM   3112  C   GLY A 329      21.207   2.744 -22.711  1.00 10.00      A   
ATOM   3113  O   GLY A 329      20.073   2.970 -23.146  1.00 10.00      A   
ATOM   3114  N   LEU A 330      21.759   3.455 -21.741  1.00 10.00      A   
ATOM   3115  HN  LEU A 330      22.659   3.219 -21.423  1.00 10.00      A   
ATOM   3116  CA  LEU A 330      21.065   4.575 -21.126  1.00 10.00      A   
ATOM   3117  CB  LEU A 330      21.825   5.070 -19.891  1.00 10.00      A   
ATOM   3118  CG  LEU A 330      21.928   4.090 -18.716  1.00 10.00      A   
ATOM   3119  CD1 LEU A 330      22.929   4.585 -17.685  1.00 10.00      A   
ATOM   3120  CD2 LEU A 330      20.567   3.866 -18.075  1.00 10.00      A   
ATOM   3121  C   LEU A 330      20.899   5.711 -22.132  1.00 10.00      A   
ATOM   3122  O   LEU A 330      19.840   6.339 -22.213  1.00 10.00      A   
ATOM   3123  N   GLU A 331      21.947   5.952 -22.908  1.00 10.00      A   
ATOM   3124  HN  GLU A 331      22.756   5.407 -22.798  1.00 10.00      A   
ATOM   3125  CA  GLU A 331      21.937   7.007 -23.909  1.00 10.00      A   
ATOM   3126  CB  GLU A 331      23.333   7.177 -24.514  1.00 10.00      A   
ATOM   3127  CG  GLU A 331      23.505   8.440 -25.341  1.00 10.00      A   
ATOM   3128  CD  GLU A 331      24.818   8.464 -26.092  1.00 10.00      A   
ATOM   3129  OE1 GLU A 331      24.833   8.082 -27.281  1.00 10.00      A   
ATOM   3130  OE2 GLU A 331      25.845   8.864 -25.503  1.00 10.00      A   
ATOM   3131  C   GLU A 331      20.913   6.715 -25.004  1.00 10.00      A   
ATOM   3132  O   GLU A 331      20.185   7.609 -25.439  1.00 10.00      A   
ATOM   3133  N   VAL A 332      20.846   5.452 -25.424  1.00 10.00      A   
ATOM   3134  HN  VAL A 332      21.445   4.784 -25.021  1.00 10.00      A   
ATOM   3135  CA  VAL A 332      19.914   5.034 -26.471  1.00 10.00      A   
ATOM   3136  CB  VAL A 332      20.111   3.551 -26.866  1.00 10.00      A   
ATOM   3137  CG1 VAL A 332      19.121   3.145 -27.950  1.00 10.00      A   
ATOM   3138  CG2 VAL A 332      21.535   3.307 -27.337  1.00 10.00      A   
ATOM   3139  C   VAL A 332      18.463   5.266 -26.048  1.00 10.00      A   
ATOM   3140  O   VAL A 332      17.625   5.667 -26.861  1.00 10.00      A   
ATOM   3141  N   LEU A 333      18.174   5.025 -24.774  1.00 10.00      A   
ATOM   3142  HN  LEU A 333      18.879   4.700 -24.175  1.00 10.00      A   
ATOM   3143  CA  LEU A 333      16.825   5.213 -24.253  1.00 10.00      A   
ATOM   3144  CB  LEU A 333      16.714   4.724 -22.812  1.00 10.00      A   
ATOM   3145  CG  LEU A 333      15.293   4.482 -22.308  1.00 10.00      A   
ATOM   3146  CD1 LEU A 333      14.759   3.158 -22.826  1.00 10.00      A   
ATOM   3147  CD2 LEU A 333      15.238   4.534 -20.792  1.00 10.00      A   
ATOM   3148  C   LEU A 333      16.398   6.673 -24.349  1.00 10.00      A   
ATOM   3149  O   LEU A 333      15.243   6.970 -24.649  1.00 10.00      A   
ATOM   3150  N   ALA A 334      17.346   7.578 -24.116  1.00 10.00      A   
ATOM   3151  HN  ALA A 334      18.247   7.270 -23.891  1.00 10.00      A   
ATOM   3152  CA  ALA A 334      17.081   9.012 -24.177  1.00 10.00      A   
ATOM   3153  CB  ALA A 334      18.280   9.796 -23.669  1.00 10.00      A   
ATOM   3154  C   ALA A 334      16.718   9.446 -25.596  1.00 10.00      A   
ATOM   3155  O   ALA A 334      16.106  10.495 -25.801  1.00 10.00      A   
ATOM   3156  N   SER A 335      17.098   8.634 -26.574  1.00 10.00      A   
ATOM   3157  HN  SER A 335      17.597   7.816 -26.355  1.00 10.00      A   
ATOM   3158  CA  SER A 335      16.797   8.927 -27.965  1.00 10.00      A   
ATOM   3159  CB  SER A 335      18.004   8.595 -28.846  1.00 10.00      A   
ATOM   3160  OG  SER A 335      19.165   9.275 -28.398  1.00 10.00      A   
ATOM   3161  HG  SER A 335      19.709   9.512 -29.159  1.00 10.00      A   
ATOM   3162  C   SER A 335      15.581   8.129 -28.426  1.00 10.00      A   
ATOM   3163  O   SER A 335      15.268   8.080 -29.615  1.00 10.00      A   
ATOM   3164  N   THR A 336      14.896   7.504 -27.482  1.00 10.00      A   
ATOM   3165  HN  THR A 336      15.181   7.583 -26.545  1.00 10.00      A   
ATOM   3166  CA  THR A 336      13.727   6.705 -27.804  1.00 10.00      A   
ATOM   3167  CB  THR A 336      13.991   5.205 -27.558  1.00 10.00      A   
ATOM   3168  OG1 THR A 336      15.229   4.831 -28.182  1.00 10.00      A   
ATOM   3169  HG1 THR A 336      15.967   5.199 -27.680  1.00 10.00      A   
ATOM   3170  CG2 THR A 336      12.868   4.359 -28.143  1.00 10.00      A   
ATOM   3171  C   THR A 336      12.510   7.157 -26.996  1.00 10.00      A   
ATOM   3172  O   THR A 336      11.470   7.505 -27.563  1.00 10.00      A   
ATOM   3173  N   CYS A 337      12.651   7.169 -25.677  1.00 10.00      A   
ATOM   3174  HN  CYS A 337      13.515   6.904 -25.280  1.00 10.00      A   
ATOM   3175  CA  CYS A 337      11.567   7.568 -24.794  1.00 10.00      A   
ATOM   3176  CB  CYS A 337      11.533   6.636 -23.585  1.00 10.00      A   
ATOM   3177  SG  CYS A 337      11.984   4.929 -23.977  1.00 10.00      A   
ATOM   3178  HG  CYS A 337      11.106   4.459 -24.856  1.00 10.00      A   
ATOM   3179  C   CYS A 337      11.740   9.016 -24.343  1.00 10.00      A   
ATOM   3180  O   CYS A 337      12.691   9.345 -23.634  1.00 10.00      A   
ATOM   3181  N   LYS A 338      10.825   9.879 -24.770  1.00 10.00      A   
ATOM   3182  HN  LYS A 338      10.096   9.561 -25.344  1.00 10.00      A   
ATOM   3183  CA  LYS A 338      10.881  11.291 -24.409  1.00 10.00      A   
ATOM   3184  CB  LYS A 338      10.520  12.167 -25.611  1.00 10.00      A   
ATOM   3185  CG  LYS A 338      11.516  12.097 -26.755  1.00 10.00      A   
ATOM   3186  CD  LYS A 338      12.900  12.491 -26.286  1.00 10.00      A   
ATOM   3187  CE  LYS A 338      13.898  12.499 -27.426  1.00 10.00      A   
ATOM   3188  NZ  LYS A 338      15.265  12.822 -26.948  1.00 10.00      A   
ATOM   3189  HZ1 LYS A 338      15.239  13.680 -26.360  1.00 10.00      A   
ATOM   3190  HZ2 LYS A 338      15.898  12.987 -27.756  1.00 10.00      A   
ATOM   3191  HZ3 LYS A 338      15.641  12.034 -26.380  1.00 10.00      A   
ATOM   3192  C   LYS A 338       9.948  11.606 -23.248  1.00 10.00      A   
ATOM   3193  O   LYS A 338      10.097  12.630 -22.578  1.00 10.00      A   
ATOM   3194  N   ASP A 339       8.993  10.718 -23.001  1.00 10.00      A   
ATOM   3195  HN  ASP A 339       8.931   9.911 -23.554  1.00 10.00      A   
ATOM   3196  CA  ASP A 339       8.031  10.921 -21.925  1.00 10.00      A   
ATOM   3197  CB  ASP A 339       6.615  10.589 -22.401  1.00 10.00      A   
ATOM   3198  CG  ASP A 339       5.558  11.353 -21.634  1.00 10.00      A   
ATOM   3199  OD1 ASP A 339       5.897  12.353 -20.975  1.00 10.00      A   
ATOM   3200  OD2 ASP A 339       4.374  10.967 -21.695  1.00 10.00      A   
ATOM   3201  C   ASP A 339       8.390  10.105 -20.688  1.00 10.00      A   
ATOM   3202  O   ASP A 339       7.537   9.823 -19.847  1.00 10.00      A   
ATOM   3203  N   LEU A 340       9.659   9.728 -20.583  1.00 10.00      A   
ATOM   3204  HN  LEU A 340      10.291   9.984 -21.287  1.00 10.00      A   
ATOM   3205  CA  LEU A 340      10.141   8.947 -19.445  1.00 10.00      A   
ATOM   3206  CB  LEU A 340      11.562   8.440 -19.711  1.00 10.00      A   
ATOM   3207  CG  LEU A 340      12.169   7.531 -18.638  1.00 10.00      A   
ATOM   3208  CD1 LEU A 340      11.506   6.162 -18.652  1.00 10.00      A   
ATOM   3209  CD2 LEU A 340      13.671   7.403 -18.835  1.00 10.00      A   
ATOM   3210  C   LEU A 340      10.109   9.783 -18.168  1.00 10.00      A   
ATOM   3211  O   LEU A 340      10.710  10.855 -18.107  1.00 10.00      A   
ATOM   3212  N   ARG A 341       9.405   9.292 -17.158  1.00 10.00      A   
ATOM   3213  HN  ARG A 341       8.957   8.425 -17.266  1.00 10.00      A   
ATOM   3214  CA  ARG A 341       9.281  10.001 -15.890  1.00 10.00      A   
ATOM   3215  CB  ARG A 341       7.821  10.020 -15.430  1.00 10.00      A   
ATOM   3216  CG  ARG A 341       6.797  10.156 -16.544  1.00 10.00      A   
ATOM   3217  CD  ARG A 341       6.691  11.587 -17.039  1.00 10.00      A   
ATOM   3218  NE  ARG A 341       5.739  11.699 -18.141  1.00 10.00      A   
ATOM   3219  HE  ARG A 341       6.031  11.368 -19.024  1.00 10.00      A   
ATOM   3220  CZ  ARG A 341       4.521  12.223 -18.024  1.00 10.00      A   
ATOM   3221  NH1 ARG A 341       4.100  12.694 -16.854  1.00 10.00      A   
ATOM   3222 HH11 ARG A 341       3.143  13.103 -16.765  1.00 10.00      A   
ATOM   3223 HH12 ARG A 341       4.722  12.654 -16.016  1.00 10.00      A   
ATOM   3224  NH2 ARG A 341       3.713  12.252 -19.079  1.00 10.00      A   
ATOM   3225 HH21 ARG A 341       4.035  11.863 -19.999  1.00 10.00      A   
ATOM   3226 HH22 ARG A 341       2.756  12.662 -18.997  1.00 10.00      A   
ATOM   3227  C   ARG A 341      10.116   9.342 -14.800  1.00 10.00      A   
ATOM   3228  O   ARG A 341      10.810  10.019 -14.036  1.00 10.00      A   
ATOM   3229  N   GLU A 342      10.042   8.020 -14.726  1.00 10.00      A   
ATOM   3230  HN  GLU A 342       9.498   7.531 -15.383  1.00 10.00      A   
ATOM   3231  CA  GLU A 342      10.767   7.275 -13.705  1.00 10.00      A   
ATOM   3232  CB  GLU A 342       9.790   6.554 -12.770  1.00 10.00      A   
ATOM   3233  CG  GLU A 342      10.461   5.759 -11.660  1.00 10.00      A   
ATOM   3234  CD  GLU A 342       9.478   5.173 -10.673  1.00 10.00      A   
ATOM   3235  OE1 GLU A 342       8.922   5.935  -9.858  1.00 10.00      A   
ATOM   3236  OE2 GLU A 342       9.288   3.940 -10.683  1.00 10.00      A   
ATOM   3237  C   GLU A 342      11.758   6.283 -14.302  1.00 10.00      A   
ATOM   3238  O   GLU A 342      11.423   5.504 -15.200  1.00 10.00      A   
ATOM   3239  N   LEU A 343      12.977   6.319 -13.786  1.00 10.00      A   
ATOM   3240  HN  LEU A 343      13.171   6.970 -13.074  1.00 10.00      A   
ATOM   3241  CA  LEU A 343      14.035   5.432 -14.231  1.00 10.00      A   
ATOM   3242  CB  LEU A 343      14.973   6.149 -15.205  1.00 10.00      A   
ATOM   3243  CG  LEU A 343      16.069   5.286 -15.835  1.00 10.00      A   
ATOM   3244  CD1 LEU A 343      15.463   4.197 -16.705  1.00 10.00      A   
ATOM   3245  CD2 LEU A 343      17.032   6.142 -16.639  1.00 10.00      A   
ATOM   3246  C   LEU A 343      14.814   4.912 -13.028  1.00 10.00      A   
ATOM   3247  O   LEU A 343      15.571   5.651 -12.394  1.00 10.00      A   
ATOM   3248  N   ARG A 344      14.612   3.645 -12.703  1.00 10.00      A   
ATOM   3249  HN  ARG A 344      13.997   3.100 -13.249  1.00 10.00      A   
ATOM   3250  CA  ARG A 344      15.294   3.029 -11.573  1.00 10.00      A   
ATOM   3251  CB  ARG A 344      14.283   2.461 -10.565  1.00 10.00      A   
ATOM   3252  CG  ARG A 344      13.312   3.495 -10.007  1.00 10.00      A   
ATOM   3253  CD  ARG A 344      12.540   2.965  -8.806  1.00 10.00      A   
ATOM   3254  NE  ARG A 344      11.275   3.677  -8.626  1.00 10.00      A   
ATOM   3255  HE  ARG A 344      10.752   3.868  -9.442  1.00 10.00      A   
ATOM   3256  CZ  ARG A 344      10.773   4.063  -7.447  1.00 10.00      A   
ATOM   3257  NH1 ARG A 344      11.420   3.802  -6.312  1.00 10.00      A   
ATOM   3258 HH11 ARG A 344      12.329   3.291  -6.325  1.00 10.00      A   
ATOM   3259 HH12 ARG A 344      11.016   4.111  -5.396  1.00 10.00      A   
ATOM   3260  NH2 ARG A 344       9.636   4.752  -7.417  1.00 10.00      A   
ATOM   3261 HH21 ARG A 344       9.144   4.996  -8.310  1.00 10.00      A   
ATOM   3262 HH22 ARG A 344       9.228   5.065  -6.499  1.00 10.00      A   
ATOM   3263  C   ARG A 344      16.242   1.943 -12.062  1.00 10.00      A   
ATOM   3264  O   ARG A 344      15.817   0.972 -12.690  1.00 10.00      A   
ATOM   3265  N   VAL A 345      17.525   2.118 -11.792  1.00 10.00      A   
ATOM   3266  HN  VAL A 345      17.808   2.906 -11.276  1.00 10.00      A   
ATOM   3267  CA  VAL A 345      18.530   1.156 -12.217  1.00 10.00      A   
ATOM   3268  CB  VAL A 345      19.658   1.841 -13.018  1.00 10.00      A   
ATOM   3269  CG1 VAL A 345      20.719   0.834 -13.434  1.00 10.00      A   
ATOM   3270  CG2 VAL A 345      19.091   2.556 -14.237  1.00 10.00      A   
ATOM   3271  C   VAL A 345      19.123   0.446 -11.008  1.00 10.00      A   
ATOM   3272  O   VAL A 345      19.669   1.088 -10.111  1.00 10.00      A   
ATOM   3273  N   PHE A 346      18.996  -0.875 -10.986  1.00 10.00      A   
ATOM   3274  HN  PHE A 346      18.546  -1.322 -11.740  1.00 10.00      A   
ATOM   3275  CA  PHE A 346      19.508  -1.688  -9.886  1.00 10.00      A   
ATOM   3276  CB  PHE A 346      18.459  -2.719  -9.450  1.00 10.00      A   
ATOM   3277  CG  PHE A 346      17.165  -2.116  -8.975  1.00 10.00      A   
ATOM   3278  CD1 PHE A 346      16.135  -1.864  -9.867  1.00 10.00      A   
ATOM   3279  CD2 PHE A 346      16.981  -1.802  -7.637  1.00 10.00      A   
ATOM   3280  CE1 PHE A 346      14.947  -1.309  -9.434  1.00 10.00      A   
ATOM   3281  CE2 PHE A 346      15.796  -1.247  -7.198  1.00 10.00      A   
ATOM   3282  CZ  PHE A 346      14.778  -1.000  -8.098  1.00 10.00      A   
ATOM   3283  C   PHE A 346      20.797  -2.398 -10.299  1.00 10.00      A   
ATOM   3284  O   PHE A 346      20.946  -2.800 -11.450  1.00 10.00      A   
ATOM   3285  N   PRO A 347      21.749  -2.555  -9.369  1.00 10.00      A   
ATOM   3286  CA  PRO A 347      23.021  -3.218  -9.655  1.00 10.00      A   
ATOM   3287  CB  PRO A 347      23.926  -2.725  -8.529  1.00 10.00      A   
ATOM   3288  CG  PRO A 347      23.002  -2.476  -7.383  1.00 10.00      A   
ATOM   3289  CD  PRO A 347      21.666  -2.099  -7.971  1.00 10.00      A   
ATOM   3290  C   PRO A 347      22.897  -4.738  -9.608  1.00 10.00      A   
ATOM   3291  O   PRO A 347      22.349  -5.297  -8.655  1.00 10.00      A   
ATOM   3292  N   SER A 348      23.393  -5.401 -10.641  1.00 10.00      A   
ATOM   3293  HN  SER A 348      23.796  -4.896 -11.390  1.00 10.00      A   
ATOM   3294  CA  SER A 348      23.342  -6.854 -10.713  1.00 10.00      A   
ATOM   3295  CB  SER A 348      23.512  -7.321 -12.159  1.00 10.00      A   
ATOM   3296  OG  SER A 348      24.550  -6.608 -12.810  1.00 10.00      A   
ATOM   3297  HG  SER A 348      24.275  -5.685 -12.948  1.00 10.00      A   
ATOM   3298  C   SER A 348      24.402  -7.486  -9.812  1.00 10.00      A   
ATOM   3299  O   SER A 348      24.233  -8.603  -9.327  1.00 10.00      A   
ATOM   3300  N   GLU A 349      25.492  -6.761  -9.598  1.00 10.00      A   
ATOM   3301  HN  GLU A 349      25.571  -5.883 -10.029  1.00 10.00      A   
ATOM   3302  CA  GLU A 349      26.581  -7.230  -8.751  1.00 10.00      A   
ATOM   3303  CB  GLU A 349      27.799  -7.589  -9.608  1.00 10.00      A   
ATOM   3304  CG  GLU A 349      27.613  -8.847 -10.442  1.00 10.00      A   
ATOM   3305  CD  GLU A 349      27.735 -10.110  -9.614  1.00 10.00      A   
ATOM   3306  OE1 GLU A 349      26.910 -10.312  -8.701  1.00 10.00      A   
ATOM   3307  OE2 GLU A 349      28.667 -10.905  -9.865  1.00 10.00      A   
ATOM   3308  C   GLU A 349      26.957  -6.154  -7.731  1.00 10.00      A   
ATOM   3309  O   GLU A 349      28.011  -5.530  -7.837  1.00 10.00      A   
ATOM   3310  N   PRO A 350      26.104  -5.931  -6.717  1.00 10.00      A   
ATOM   3311  CA  PRO A 350      26.346  -4.909  -5.697  1.00 10.00      A   
ATOM   3312  CB  PRO A 350      24.980  -4.765  -5.021  1.00 10.00      A   
ATOM   3313  CG  PRO A 350      24.339  -6.101  -5.179  1.00 10.00      A   
ATOM   3314  CD  PRO A 350      24.842  -6.662  -6.482  1.00 10.00      A   
ATOM   3315  C   PRO A 350      27.397  -5.326  -4.673  1.00 10.00      A   
ATOM   3316  O   PRO A 350      27.899  -4.496  -3.916  1.00 10.00      A   
ATOM   3317  N   PHE A 351      27.742  -6.605  -4.657  1.00 10.00      A   
ATOM   3318  HN  PHE A 351      27.333  -7.228  -5.301  1.00 10.00      A   
ATOM   3319  CA  PHE A 351      28.718  -7.106  -3.706  1.00 10.00      A   
ATOM   3320  CB  PHE A 351      28.257  -8.432  -3.106  1.00 10.00      A   
ATOM   3321  CG  PHE A 351      26.864  -8.371  -2.549  1.00 10.00      A   
ATOM   3322  CD1 PHE A 351      25.859  -9.157  -3.084  1.00 10.00      A   
ATOM   3323  CD2 PHE A 351      26.557  -7.524  -1.497  1.00 10.00      A   
ATOM   3324  CE1 PHE A 351      24.573  -9.103  -2.584  1.00 10.00      A   
ATOM   3325  CE2 PHE A 351      25.273  -7.464  -0.989  1.00 10.00      A   
ATOM   3326  CZ  PHE A 351      24.278  -8.255  -1.535  1.00 10.00      A   
ATOM   3327  C   PHE A 351      30.102  -7.230  -4.328  1.00 10.00      A   
ATOM   3328  O   PHE A 351      31.017  -7.795  -3.726  1.00 10.00      A   
ATOM   3329  N   VAL A 352      30.252  -6.688  -5.530  1.00 10.00      A   
ATOM   3330  HN  VAL A 352      29.487  -6.241  -5.950  1.00 10.00      A   
ATOM   3331  CA  VAL A 352      31.521  -6.729  -6.236  1.00 10.00      A   
ATOM   3332  CB  VAL A 352      31.391  -7.409  -7.618  1.00 10.00      A   
ATOM   3333  CG1 VAL A 352      32.750  -7.545  -8.287  1.00 10.00      A   
ATOM   3334  CG2 VAL A 352      30.726  -8.770  -7.489  1.00 10.00      A   
ATOM   3335  C   VAL A 352      32.064  -5.317  -6.420  1.00 10.00      A   
ATOM   3336  O   VAL A 352      31.418  -4.468  -7.041  1.00 10.00      A   
ATOM   3337  N   MET A 353      33.241  -5.076  -5.863  1.00 10.00      A   
ATOM   3338  HN  MET A 353      33.691  -5.798  -5.370  1.00 10.00      A   
ATOM   3339  CA  MET A 353      33.893  -3.777  -5.952  1.00 10.00      A   
ATOM   3340  CB  MET A 353      35.136  -3.759  -5.058  1.00 10.00      A   
ATOM   3341  CG  MET A 353      35.995  -2.510  -5.172  1.00 10.00      A   
ATOM   3342  SD  MET A 353      37.418  -2.562  -4.061  1.00 10.00      A   
ATOM   3343  CE  MET A 353      38.360  -1.162  -4.658  1.00 10.00      A   
ATOM   3344  C   MET A 353      34.261  -3.447  -7.396  1.00 10.00      A   
ATOM   3345  O   MET A 353      34.002  -2.340  -7.867  1.00 10.00      A   
ATOM   3346  N   GLU A 354      34.844  -4.415  -8.094  1.00 10.00      A   
ATOM   3347  HN  GLU A 354      35.011  -5.282  -7.664  1.00 10.00      A   
ATOM   3348  CA  GLU A 354      35.247  -4.225  -9.484  1.00 10.00      A   
ATOM   3349  CB  GLU A 354      36.063  -5.420  -9.971  1.00 10.00      A   
ATOM   3350  CG  GLU A 354      37.239  -5.777  -9.078  1.00 10.00      A   
ATOM   3351  CD  GLU A 354      38.197  -4.622  -8.870  1.00 10.00      A   
ATOM   3352  OE1 GLU A 354      38.427  -3.849  -9.822  1.00 10.00      A   
ATOM   3353  OE2 GLU A 354      38.742  -4.496  -7.753  1.00 10.00      A   
ATOM   3354  C   GLU A 354      34.034  -4.024 -10.391  1.00 10.00      A   
ATOM   3355  O   GLU A 354      33.024  -4.720 -10.249  1.00 10.00      A   
ATOM   3356  N   PRO A 355      34.125  -3.070 -11.331  1.00 10.00      A   
ATOM   3357  CA  PRO A 355      33.039  -2.763 -12.275  1.00 10.00      A   
ATOM   3358  CB  PRO A 355      33.632  -1.660 -13.160  1.00 10.00      A   
ATOM   3359  CG  PRO A 355      34.728  -1.070 -12.343  1.00 10.00      A   
ATOM   3360  CD  PRO A 355      35.298  -2.207 -11.548  1.00 10.00      A   
ATOM   3361  C   PRO A 355      32.656  -3.973 -13.123  1.00 10.00      A   
ATOM   3362  O   PRO A 355      33.444  -4.445 -13.940  1.00 10.00      A   
ATOM   3363  N   ASN A 356      31.441  -4.472 -12.911  1.00 10.00      A   
ATOM   3364  HN  ASN A 356      30.862  -4.046 -12.246  1.00 10.00      A   
ATOM   3365  CA  ASN A 356      30.933  -5.632 -13.641  1.00 10.00      A   
ATOM   3366  CB  ASN A 356      29.643  -6.169 -12.998  1.00 10.00      A   
ATOM   3367  CG  ASN A 356      28.534  -5.134 -12.907  1.00 10.00      A   
ATOM   3368  OD1 ASN A 356      28.787  -3.943 -12.746  1.00 10.00      A   
ATOM   3369  ND2 ASN A 356      27.294  -5.580 -12.996  1.00 10.00      A   
ATOM   3370 HD21 ASN A 356      27.150  -6.542 -13.109  1.00 10.00      A   
ATOM   3371 HD22 ASN A 356      26.565  -4.920 -12.953  1.00 10.00      A   
ATOM   3372  C   ASN A 356      30.700  -5.302 -15.111  1.00 10.00      A   
ATOM   3373  O   ASN A 356      30.996  -6.108 -15.993  1.00 10.00      A   
ATOM   3374  N   VAL A 357      30.159  -4.119 -15.363  1.00 10.00      A   
ATOM   3375  HN  VAL A 357      29.932  -3.531 -14.609  1.00 10.00      A   
ATOM   3376  CA  VAL A 357      29.892  -3.659 -16.721  1.00 10.00      A   
ATOM   3377  CB  VAL A 357      28.420  -3.871 -17.143  1.00 10.00      A   
ATOM   3378  CG1 VAL A 357      28.181  -5.306 -17.586  1.00 10.00      A   
ATOM   3379  CG2 VAL A 357      27.465  -3.481 -16.023  1.00 10.00      A   
ATOM   3380  C   VAL A 357      30.246  -2.182 -16.847  1.00 10.00      A   
ATOM   3381  O   VAL A 357      30.582  -1.533 -15.852  1.00 10.00      A   
ATOM   3382  N   ALA A 358      30.148  -1.646 -18.054  1.00 10.00      A   
ATOM   3383  HN  ALA A 358      29.831  -2.201 -18.812  1.00 10.00      A   
ATOM   3384  CA  ALA A 358      30.481  -0.250 -18.291  1.00 10.00      A   
ATOM   3385  CB  ALA A 358      30.994  -0.054 -19.710  1.00 10.00      A   
ATOM   3386  C   ALA A 358      29.303   0.674 -17.985  1.00 10.00      A   
ATOM   3387  O   ALA A 358      28.661   1.211 -18.887  1.00 10.00      A   
ATOM   3388  N   LEU A 359      29.021   0.840 -16.705  1.00 10.00      A   
ATOM   3389  HN  LEU A 359      29.567   0.375 -16.034  1.00 10.00      A   
ATOM   3390  CA  LEU A 359      27.940   1.706 -16.265  1.00 10.00      A   
ATOM   3391  CB  LEU A 359      26.818   0.900 -15.606  1.00 10.00      A   
ATOM   3392  CG  LEU A 359      25.591   1.705 -15.164  1.00 10.00      A   
ATOM   3393  CD1 LEU A 359      24.393   1.395 -16.049  1.00 10.00      A   
ATOM   3394  CD2 LEU A 359      25.263   1.436 -13.704  1.00 10.00      A   
ATOM   3395  C   LEU A 359      28.491   2.744 -15.300  1.00 10.00      A   
ATOM   3396  O   LEU A 359      28.579   2.507 -14.091  1.00 10.00      A   
ATOM   3397  N   THR A 360      28.895   3.877 -15.843  1.00 10.00      A   
ATOM   3398  HN  THR A 360      28.794   4.007 -16.818  1.00 10.00      A   
ATOM   3399  CA  THR A 360      29.464   4.945 -15.044  1.00 10.00      A   
ATOM   3400  CB  THR A 360      30.599   5.666 -15.804  1.00 10.00      A   
ATOM   3401  OG1 THR A 360      30.105   6.180 -17.051  1.00 10.00      A   
ATOM   3402  HG1 THR A 360      29.528   5.515 -17.476  1.00 10.00      A   
ATOM   3403  CG2 THR A 360      31.748   4.707 -16.079  1.00 10.00      A   
ATOM   3404  C   THR A 360      28.392   5.944 -14.614  1.00 10.00      A   
ATOM   3405  O   THR A 360      27.334   5.560 -14.114  1.00 10.00      A   
ATOM   3406  N   GLU A 361      28.665   7.220 -14.813  1.00 10.00      A   
ATOM   3407  HN  GLU A 361      29.520   7.470 -15.230  1.00 10.00      A   
ATOM   3408  CA  GLU A 361      27.732   8.266 -14.438  1.00 10.00      A   
ATOM   3409  CB  GLU A 361      28.333   9.122 -13.316  1.00 10.00      A   
ATOM   3410  CG  GLU A 361      29.443  10.081 -13.744  1.00 10.00      A   
ATOM   3411  CD  GLU A 361      30.595   9.405 -14.466  1.00 10.00      A   
ATOM   3412  OE1 GLU A 361      30.661   9.496 -15.708  1.00 10.00      A   
ATOM   3413  OE2 GLU A 361      31.441   8.780 -13.805  1.00 10.00      A   
ATOM   3414  C   GLU A 361      27.376   9.129 -15.641  1.00 10.00      A   
ATOM   3415  O   GLU A 361      26.557  10.046 -15.548  1.00 10.00      A   
ATOM   3416  N   GLN A 362      27.983   8.812 -16.776  1.00 10.00      A   
ATOM   3417  HN  GLN A 362      28.598   8.049 -16.788  1.00 10.00      A   
ATOM   3418  CA  GLN A 362      27.754   9.556 -18.007  1.00 10.00      A   
ATOM   3419  CB  GLN A 362      28.794   9.182 -19.068  1.00 10.00      A   
ATOM   3420  CG  GLN A 362      28.819  10.097 -20.287  1.00 10.00      A   
ATOM   3421  CD  GLN A 362      28.950  11.565 -19.924  1.00 10.00      A   
ATOM   3422  OE1 GLN A 362      29.532  11.921 -18.899  1.00 10.00      A   
ATOM   3423  NE2 GLN A 362      28.411  12.430 -20.768  1.00 10.00      A   
ATOM   3424 HE21 GLN A 362      27.964  12.078 -21.569  1.00 10.00      A   
ATOM   3425 HE22 GLN A 362      28.479  13.386 -20.560  1.00 10.00      A   
ATOM   3426  C   GLN A 362      26.340   9.326 -18.530  1.00 10.00      A   
ATOM   3427  O   GLN A 362      25.676  10.265 -18.982  1.00 10.00      A   
ATOM   3428  N   GLY A 363      25.879   8.080 -18.447  1.00 10.00      A   
ATOM   3429  HN  GLY A 363      26.466   7.367 -18.090  1.00 10.00      A   
ATOM   3430  CA  GLY A 363      24.544   7.741 -18.902  1.00 10.00      A   
ATOM   3431  C   GLY A 363      23.476   8.604 -18.256  1.00 10.00      A   
ATOM   3432  O   GLY A 363      22.535   9.040 -18.920  1.00 10.00      A   
ATOM   3433  N   LEU A 364      23.642   8.877 -16.968  1.00 10.00      A   
ATOM   3434  HN  LEU A 364      24.426   8.517 -16.504  1.00 10.00      A   
ATOM   3435  CA  LEU A 364      22.692   9.699 -16.225  1.00 10.00      A   
ATOM   3436  CB  LEU A 364      23.128   9.846 -14.765  1.00 10.00      A   
ATOM   3437  CG  LEU A 364      22.569   8.825 -13.771  1.00 10.00      A   
ATOM   3438  CD1 LEU A 364      22.830   9.285 -12.346  1.00 10.00      A   
ATOM   3439  CD2 LEU A 364      21.079   8.613 -13.993  1.00 10.00      A   
ATOM   3440  C   LEU A 364      22.553  11.080 -16.857  1.00 10.00      A   
ATOM   3441  O   LEU A 364      21.451  11.629 -16.947  1.00 10.00      A   
ATOM   3442  N   VAL A 365      23.675  11.631 -17.304  1.00 10.00      A   
ATOM   3443  HN  VAL A 365      24.514  11.135 -17.221  1.00 10.00      A   
ATOM   3444  CA  VAL A 365      23.688  12.943 -17.931  1.00 10.00      A   
ATOM   3445  CB  VAL A 365      25.133  13.451 -18.147  1.00 10.00      A   
ATOM   3446  CG1 VAL A 365      25.131  14.883 -18.666  1.00 10.00      A   
ATOM   3447  CG2 VAL A 365      25.934  13.353 -16.856  1.00 10.00      A   
ATOM   3448  C   VAL A 365      22.964  12.884 -19.276  1.00 10.00      A   
ATOM   3449  O   VAL A 365      22.117  13.729 -19.580  1.00 10.00      A   
ATOM   3450  N   SER A 366      23.276  11.855 -20.057  1.00 10.00      A   
ATOM   3451  HN  SER A 366      23.941  11.202 -19.744  1.00 10.00      A   
ATOM   3452  CA  SER A 366      22.670  11.666 -21.368  1.00 10.00      A   
ATOM   3453  CB  SER A 366      23.266  10.426 -22.033  1.00 10.00      A   
ATOM   3454  OG  SER A 366      24.666  10.373 -21.819  1.00 10.00      A   
ATOM   3455  HG  SER A 366      25.120  10.441 -22.665  1.00 10.00      A   
ATOM   3456  C   SER A 366      21.148  11.544 -21.281  1.00 10.00      A   
ATOM   3457  O   SER A 366      20.426  12.170 -22.059  1.00 10.00      A   
ATOM   3458  N   VAL A 367      20.665  10.762 -20.319  1.00 10.00      A   
ATOM   3459  HN  VAL A 367      21.291  10.308 -19.708  1.00 10.00      A   
ATOM   3460  CA  VAL A 367      19.226  10.565 -20.146  1.00 10.00      A   
ATOM   3461  CB  VAL A 367      18.904   9.432 -19.146  1.00 10.00      A   
ATOM   3462  CG1 VAL A 367      17.418   9.115 -19.158  1.00 10.00      A   
ATOM   3463  CG2 VAL A 367      19.708   8.185 -19.468  1.00 10.00      A   
ATOM   3464  C   VAL A 367      18.541  11.855 -19.697  1.00 10.00      A   
ATOM   3465  O   VAL A 367      17.431  12.159 -20.127  1.00 10.00      A   
ATOM   3466  N   SER A 368      19.216  12.623 -18.848  1.00 10.00      A   
ATOM   3467  HN  SER A 368      20.102  12.332 -18.544  1.00 10.00      A   
ATOM   3468  CA  SER A 368      18.665  13.879 -18.346  1.00 10.00      A   
ATOM   3469  CB  SER A 368      19.542  14.446 -17.224  1.00 10.00      A   
ATOM   3470  OG  SER A 368      19.686  13.509 -16.168  1.00 10.00      A   
ATOM   3471  HG  SER A 368      20.467  12.959 -16.327  1.00 10.00      A   
ATOM   3472  C   SER A 368      18.496  14.903 -19.467  1.00 10.00      A   
ATOM   3473  O   SER A 368      17.671  15.816 -19.373  1.00 10.00      A   
ATOM   3474  N   MET A 369      19.276  14.738 -20.528  1.00 10.00      A   
ATOM   3475  HN  MET A 369      19.907  13.986 -20.543  1.00 10.00      A   
ATOM   3476  CA  MET A 369      19.223  15.640 -21.670  1.00 10.00      A   
ATOM   3477  CB  MET A 369      20.597  15.720 -22.346  1.00 10.00      A   
ATOM   3478  CG  MET A 369      21.678  16.359 -21.494  1.00 10.00      A   
ATOM   3479  SD  MET A 369      23.323  16.181 -22.209  1.00 10.00      A   
ATOM   3480  CE  MET A 369      23.055  16.887 -23.832  1.00 10.00      A   
ATOM   3481  C   MET A 369      18.187  15.167 -22.681  1.00 10.00      A   
ATOM   3482  O   MET A 369      17.548  15.975 -23.360  1.00 10.00      A   
ATOM   3483  N   GLY A 370      18.021  13.854 -22.770  1.00 10.00      A   
ATOM   3484  HN  GLY A 370      18.548  13.265 -22.193  1.00 10.00      A   
ATOM   3485  CA  GLY A 370      17.076  13.285 -23.709  1.00 10.00      A   
ATOM   3486  C   GLY A 370      15.652  13.255 -23.194  1.00 10.00      A   
ATOM   3487  O   GLY A 370      14.715  13.510 -23.949  1.00 10.00      A   
ATOM   3488  N   CYS A 371      15.479  12.938 -21.921  1.00 10.00      A   
ATOM   3489  HN  CYS A 371      16.265  12.746 -21.359  1.00 10.00      A   
ATOM   3490  CA  CYS A 371      14.150  12.867 -21.331  1.00 10.00      A   
ATOM   3491  CB  CYS A 371      13.996  11.561 -20.546  1.00 10.00      A   
ATOM   3492  SG  CYS A 371      14.610  10.101 -21.423  1.00 10.00      A   
ATOM   3493  HG  CYS A 371      13.753   9.820 -22.400  1.00 10.00      A   
ATOM   3494  C   CYS A 371      13.876  14.074 -20.439  1.00 10.00      A   
ATOM   3495  O   CYS A 371      14.429  14.190 -19.347  1.00 10.00      A   
ATOM   3496  N   PRO A 372      13.014  14.993 -20.895  1.00 10.00      A   
ATOM   3497  CA  PRO A 372      12.673  16.199 -20.138  1.00 10.00      A   
ATOM   3498  CB  PRO A 372      12.177  17.143 -21.230  1.00 10.00      A   
ATOM   3499  CG  PRO A 372      11.551  16.242 -22.240  1.00 10.00      A   
ATOM   3500  CD  PRO A 372      12.320  14.946 -22.197  1.00 10.00      A   
ATOM   3501  C   PRO A 372      11.574  15.965 -19.104  1.00 10.00      A   
ATOM   3502  O   PRO A 372      11.202  16.874 -18.363  1.00 10.00      A   
ATOM   3503  N   LYS A 373      11.065  14.745 -19.050  1.00 10.00      A   
ATOM   3504  HN  LYS A 373      11.412  14.057 -19.657  1.00 10.00      A   
ATOM   3505  CA  LYS A 373       9.996  14.403 -18.117  1.00 10.00      A   
ATOM   3506  CB  LYS A 373       8.941  13.558 -18.830  1.00 10.00      A   
ATOM   3507  CG  LYS A 373       8.170  14.296 -19.907  1.00 10.00      A   
ATOM   3508  CD  LYS A 373       7.203  15.301 -19.309  1.00 10.00      A   
ATOM   3509  CE  LYS A 373       6.339  15.924 -20.387  1.00 10.00      A   
ATOM   3510  NZ  LYS A 373       5.384  14.948 -20.977  1.00 10.00      A   
ATOM   3511  HZ1 LYS A 373       4.496  14.950 -20.442  1.00 10.00      A   
ATOM   3512  HZ2 LYS A 373       5.785  13.980 -20.955  1.00 10.00      A   
ATOM   3513  HZ3 LYS A 373       5.182  15.200 -21.963  1.00 10.00      A   
ATOM   3514  C   LYS A 373      10.522  13.657 -16.895  1.00 10.00      A   
ATOM   3515  O   LYS A 373       9.748  13.241 -16.028  1.00 10.00      A   
ATOM   3516  N   LEU A 374      11.834  13.495 -16.829  1.00 10.00      A   
ATOM   3517  HN  LEU A 374      12.393  13.858 -17.543  1.00 10.00      A   
ATOM   3518  CA  LEU A 374      12.464  12.789 -15.721  1.00 10.00      A   
ATOM   3519  CB  LEU A 374      13.959  12.612 -15.973  1.00 10.00      A   
ATOM   3520  CG  LEU A 374      14.351  11.454 -16.884  1.00 10.00      A   
ATOM   3521  CD1 LEU A 374      15.838  11.505 -17.187  1.00 10.00      A   
ATOM   3522  CD2 LEU A 374      13.977  10.125 -16.246  1.00 10.00      A   
ATOM   3523  C   LEU A 374      12.250  13.498 -14.394  1.00 10.00      A   
ATOM   3524  O   LEU A 374      12.577  14.674 -14.252  1.00 10.00      A   
ATOM   3525  N   GLU A 375      11.687  12.777 -13.434  1.00 10.00      A   
ATOM   3526  HN  GLU A 375      11.422  11.855 -13.627  1.00 10.00      A   
ATOM   3527  CA  GLU A 375      11.441  13.325 -12.107  1.00 10.00      A   
ATOM   3528  CB  GLU A 375      10.000  13.816 -11.971  1.00 10.00      A   
ATOM   3529  CG  GLU A 375       8.956  12.714 -12.014  1.00 10.00      A   
ATOM   3530  CD  GLU A 375       7.652  13.136 -11.373  1.00 10.00      A   
ATOM   3531  OE1 GLU A 375       7.485  12.919 -10.150  1.00 10.00      A   
ATOM   3532  OE2 GLU A 375       6.794  13.695 -12.086  1.00 10.00      A   
ATOM   3533  C   GLU A 375      11.759  12.304 -11.011  1.00 10.00      A   
ATOM   3534  O   GLU A 375      12.034  12.671  -9.869  1.00 10.00      A   
ATOM   3535  N   SER A 376      11.721  11.026 -11.368  1.00 10.00      A   
ATOM   3536  HN  SER A 376      11.501  10.793 -12.296  1.00 10.00      A   
ATOM   3537  CA  SER A 376      12.001   9.956 -10.423  1.00 10.00      A   
ATOM   3538  CB  SER A 376      10.749   9.077 -10.256  1.00 10.00      A   
ATOM   3539  OG  SER A 376      10.912   8.103  -9.235  1.00 10.00      A   
ATOM   3540  HG  SER A 376      10.232   7.418  -9.337  1.00 10.00      A   
ATOM   3541  C   SER A 376      13.181   9.128 -10.920  1.00 10.00      A   
ATOM   3542  O   SER A 376      13.033   8.283 -11.803  1.00 10.00      A   
ATOM   3543  N   VAL A 377      14.355   9.380 -10.362  1.00 10.00      A   
ATOM   3544  HN  VAL A 377      14.419  10.059  -9.654  1.00 10.00      A   
ATOM   3545  CA  VAL A 377      15.552   8.664 -10.777  1.00 10.00      A   
ATOM   3546  CB  VAL A 377      16.555   9.604 -11.483  1.00 10.00      A   
ATOM   3547  CG1 VAL A 377      17.856   8.881 -11.801  1.00 10.00      A   
ATOM   3548  CG2 VAL A 377      15.941  10.177 -12.752  1.00 10.00      A   
ATOM   3549  C   VAL A 377      16.246   7.953  -9.615  1.00 10.00      A   
ATOM   3550  O   VAL A 377      16.506   8.547  -8.567  1.00 10.00      A   
ATOM   3551  N   LEU A 378      16.515   6.670  -9.818  1.00 10.00      A   
ATOM   3552  HN  LEU A 378      16.237   6.263 -10.669  1.00 10.00      A   
ATOM   3553  CA  LEU A 378      17.225   5.841  -8.844  1.00 10.00      A   
ATOM   3554  CB  LEU A 378      16.316   4.735  -8.297  1.00 10.00      A   
ATOM   3555  CG  LEU A 378      16.991   3.643  -7.457  1.00 10.00      A   
ATOM   3556  CD1 LEU A 378      17.517   4.208  -6.148  1.00 10.00      A   
ATOM   3557  CD2 LEU A 378      16.025   2.499  -7.198  1.00 10.00      A   
ATOM   3558  C   LEU A 378      18.429   5.236  -9.561  1.00 10.00      A   
ATOM   3559  O   LEU A 378      18.271   4.568 -10.587  1.00 10.00      A   
ATOM   3560  N   TYR A 379      19.624   5.467  -9.043  1.00 10.00      A   
ATOM   3561  HN  TYR A 379      19.702   5.973  -8.200  1.00 10.00      A   
ATOM   3562  CA  TYR A 379      20.825   4.977  -9.699  1.00 10.00      A   
ATOM   3563  CB  TYR A 379      21.419   6.123 -10.522  1.00 10.00      A   
ATOM   3564  CG  TYR A 379      22.331   5.709 -11.650  1.00 10.00      A   
ATOM   3565  CD1 TYR A 379      21.827   5.095 -12.789  1.00 10.00      A   
ATOM   3566  CD2 TYR A 379      23.693   5.966 -11.591  1.00 10.00      A   
ATOM   3567  CE1 TYR A 379      22.656   4.748 -13.839  1.00 10.00      A   
ATOM   3568  CE2 TYR A 379      24.527   5.618 -12.630  1.00 10.00      A   
ATOM   3569  CZ  TYR A 379      24.006   5.012 -13.751  1.00 10.00      A   
ATOM   3570  OH  TYR A 379      24.839   4.682 -14.791  1.00 10.00      A   
ATOM   3571  HH  TYR A 379      25.761   4.815 -14.521  1.00 10.00      A   
ATOM   3572  C   TYR A 379      21.867   4.460  -8.709  1.00 10.00      A   
ATOM   3573  O   TYR A 379      22.105   5.065  -7.661  1.00 10.00      A   
ATOM   3574  N   PHE A 380      22.478   3.335  -9.066  1.00 10.00      A   
ATOM   3575  HN  PHE A 380      22.219   2.905  -9.907  1.00 10.00      A   
ATOM   3576  CA  PHE A 380      23.523   2.715  -8.260  1.00 10.00      A   
ATOM   3577  CB  PHE A 380      23.082   1.333  -7.771  1.00 10.00      A   
ATOM   3578  CG  PHE A 380      22.102   1.361  -6.634  1.00 10.00      A   
ATOM   3579  CD1 PHE A 380      20.743   1.303  -6.873  1.00 10.00      A   
ATOM   3580  CD2 PHE A 380      22.544   1.437  -5.325  1.00 10.00      A   
ATOM   3581  CE1 PHE A 380      19.840   1.321  -5.831  1.00 10.00      A   
ATOM   3582  CE2 PHE A 380      21.646   1.457  -4.276  1.00 10.00      A   
ATOM   3583  CZ  PHE A 380      20.293   1.398  -4.528  1.00 10.00      A   
ATOM   3584  C   PHE A 380      24.779   2.569  -9.112  1.00 10.00      A   
ATOM   3585  O   PHE A 380      24.787   1.816 -10.088  1.00 10.00      A   
ATOM   3586  N   CYS A 381      25.828   3.293  -8.759  1.00 10.00      A   
ATOM   3587  HN  CYS A 381      25.767   3.877  -7.972  1.00 10.00      A   
ATOM   3588  CA  CYS A 381      27.071   3.239  -9.514  1.00 10.00      A   
ATOM   3589  CB  CYS A 381      27.228   4.508 -10.360  1.00 10.00      A   
ATOM   3590  SG  CYS A 381      27.058   6.051  -9.430  1.00 10.00      A   
ATOM   3591  HG  CYS A 381      28.170   6.757  -9.610  1.00 10.00      A   
ATOM   3592  C   CYS A 381      28.279   3.053  -8.596  1.00 10.00      A   
ATOM   3593  O   CYS A 381      28.142   2.998  -7.374  1.00 10.00      A   
ATOM   3594  N   ARG A 382      29.459   2.946  -9.193  1.00 10.00      A   
ATOM   3595  HN  ARG A 382      29.501   2.974 -10.174  1.00 10.00      A   
ATOM   3596  CA  ARG A 382      30.693   2.765  -8.438  1.00 10.00      A   
ATOM   3597  CB  ARG A 382      31.516   1.623  -9.033  1.00 10.00      A   
ATOM   3598  CG  ARG A 382      30.936   0.248  -8.767  1.00 10.00      A   
ATOM   3599  CD  ARG A 382      31.639  -0.816  -9.589  1.00 10.00      A   
ATOM   3600  NE  ARG A 382      31.205  -2.163  -9.220  1.00 10.00      A   
ATOM   3601  HE  ARG A 382      31.729  -2.629  -8.528  1.00 10.00      A   
ATOM   3602  CZ  ARG A 382      30.160  -2.783  -9.761  1.00 10.00      A   
ATOM   3603  NH1 ARG A 382      29.440  -2.183 -10.701  1.00 10.00      A   
ATOM   3604 HH11 ARG A 382      29.688  -1.219 -11.024  1.00 10.00      A   
ATOM   3605 HH12 ARG A 382      28.617  -2.668 -11.128  1.00 10.00      A   
ATOM   3606  NH2 ARG A 382      29.833  -4.003  -9.353  1.00 10.00      A   
ATOM   3607 HH21 ARG A 382      29.011  -4.495  -9.768  1.00 10.00      A   
ATOM   3608 HH22 ARG A 382      30.398  -4.476  -8.610  1.00 10.00      A   
ATOM   3609  C   ARG A 382      31.527   4.040  -8.400  1.00 10.00      A   
ATOM   3610  O   ARG A 382      32.455   4.161  -7.601  1.00 10.00      A   
ATOM   3611  N   GLN A 383      31.197   4.987  -9.262  1.00 10.00      A   
ATOM   3612  HN  GLN A 383      30.443   4.839  -9.872  1.00 10.00      A   
ATOM   3613  CA  GLN A 383      31.920   6.249  -9.324  1.00 10.00      A   
ATOM   3614  CB  GLN A 383      32.991   6.200 -10.417  1.00 10.00      A   
ATOM   3615  CG  GLN A 383      32.434   6.228 -11.830  1.00 10.00      A   
ATOM   3616  CD  GLN A 383      33.505   6.088 -12.890  1.00 10.00      A   
ATOM   3617  OE1 GLN A 383      34.462   5.332 -12.727  1.00 10.00      A   
ATOM   3618  NE2 GLN A 383      33.367   6.834 -13.968  1.00 10.00      A   
ATOM   3619 HE21 GLN A 383      32.587   7.444 -14.019  1.00 10.00      A   
ATOM   3620 HE22 GLN A 383      34.042   6.756 -14.675  1.00 10.00      A   
ATOM   3621  C   GLN A 383      30.951   7.398  -9.576  1.00 10.00      A   
ATOM   3622  O   GLN A 383      29.798   7.165  -9.950  1.00 10.00      A   
ATOM   3623  N   MET A 384      31.411   8.624  -9.348  1.00 10.00      A   
ATOM   3624  HN  MET A 384      32.334   8.741  -9.027  1.00 10.00      A   
ATOM   3625  CA  MET A 384      30.581   9.806  -9.554  1.00 10.00      A   
ATOM   3626  CB  MET A 384      29.504   9.903  -8.469  1.00 10.00      A   
ATOM   3627  CG  MET A 384      28.579  11.101  -8.613  1.00 10.00      A   
ATOM   3628  SD  MET A 384      27.710  11.130 -10.192  1.00 10.00      A   
ATOM   3629  CE  MET A 384      26.816   9.581 -10.109  1.00 10.00      A   
ATOM   3630  C   MET A 384      31.424  11.074  -9.558  1.00 10.00      A   
ATOM   3631  O   MET A 384      32.322  11.230  -8.732  1.00 10.00      A   
ATOM   3632  N   THR A 385      31.132  11.967 -10.495  1.00 10.00      A   
ATOM   3633  HN  THR A 385      30.418  11.773 -11.136  1.00 10.00      A   
ATOM   3634  CA  THR A 385      31.848  13.229 -10.604  1.00 10.00      A   
ATOM   3635  CB  THR A 385      32.381  13.446 -12.031  1.00 10.00      A   
ATOM   3636  OG1 THR A 385      31.681  12.590 -12.944  1.00 10.00      A   
ATOM   3637  HG1 THR A 385      31.877  12.858 -13.848  1.00 10.00      A   
ATOM   3638  CG2 THR A 385      33.871  13.153 -12.096  1.00 10.00      A   
ATOM   3639  C   THR A 385      30.931  14.389 -10.241  1.00 10.00      A   
ATOM   3640  O   THR A 385      29.732  14.358 -10.531  1.00 10.00      A   
ATOM   3641  N   ASN A 386      31.495  15.406  -9.610  1.00 10.00      A   
ATOM   3642  HN  ASN A 386      32.462  15.361  -9.399  1.00 10.00      A   
ATOM   3643  CA  ASN A 386      30.728  16.582  -9.212  1.00 10.00      A   
ATOM   3644  CB  ASN A 386      31.585  17.548  -8.389  1.00 10.00      A   
ATOM   3645  CG  ASN A 386      31.766  17.110  -6.948  1.00 10.00      A   
ATOM   3646  OD1 ASN A 386      30.893  17.334  -6.108  1.00 10.00      A   
ATOM   3647  ND2 ASN A 386      32.895  16.486  -6.651  1.00 10.00      A   
ATOM   3648 HD21 ASN A 386      33.547  16.337  -7.372  1.00 10.00      A   
ATOM   3649 HD22 ASN A 386      33.043  16.207  -5.718  1.00 10.00      A   
ATOM   3650  C   ASN A 386      30.183  17.304 -10.435  1.00 10.00      A   
ATOM   3651  O   ASN A 386      29.052  17.789 -10.431  1.00 10.00      A   
ATOM   3652  N   ALA A 387      30.999  17.355 -11.484  1.00 10.00      A   
ATOM   3653  HN  ALA A 387      31.882  16.942 -11.413  1.00 10.00      A   
ATOM   3654  CA  ALA A 387      30.623  18.011 -12.731  1.00 10.00      A   
ATOM   3655  CB  ALA A 387      31.760  17.929 -13.734  1.00 10.00      A   
ATOM   3656  C   ALA A 387      29.361  17.392 -13.319  1.00 10.00      A   
ATOM   3657  O   ALA A 387      28.459  18.102 -13.766  1.00 10.00      A   
ATOM   3658  N   ALA A 388      29.297  16.066 -13.300  1.00 10.00      A   
ATOM   3659  HN  ALA A 388      30.044  15.558 -12.923  1.00 10.00      A   
ATOM   3660  CA  ALA A 388      28.147  15.347 -13.829  1.00 10.00      A   
ATOM   3661  CB  ALA A 388      28.391  13.846 -13.787  1.00 10.00      A   
ATOM   3662  C   ALA A 388      26.882  15.714 -13.062  1.00 10.00      A   
ATOM   3663  O   ALA A 388      25.849  16.015 -13.662  1.00 10.00      A   
ATOM   3664  N   LEU A 389      26.980  15.719 -11.736  1.00 10.00      A   
ATOM   3665  HN  LEU A 389      27.837  15.485 -11.322  1.00 10.00      A   
ATOM   3666  CA  LEU A 389      25.849  16.053 -10.876  1.00 10.00      A   
ATOM   3667  CB  LEU A 389      26.227  15.890  -9.404  1.00 10.00      A   
ATOM   3668  CG  LEU A 389      26.460  14.457  -8.926  1.00 10.00      A   
ATOM   3669  CD1 LEU A 389      26.919  14.445  -7.475  1.00 10.00      A   
ATOM   3670  CD2 LEU A 389      25.196  13.625  -9.101  1.00 10.00      A   
ATOM   3671  C   LEU A 389      25.347  17.466 -11.141  1.00 10.00      A   
ATOM   3672  O   LEU A 389      24.141  17.693 -11.268  1.00 10.00      A   
ATOM   3673  N   ILE A 390      26.273  18.412 -11.233  1.00 10.00      A   
ATOM   3674  HN  ILE A 390      27.222  18.172 -11.119  1.00 10.00      A   
ATOM   3675  CA  ILE A 390      25.912  19.801 -11.494  1.00 10.00      A   
ATOM   3676  CB  ILE A 390      27.145  20.731 -11.474  1.00 10.00      A   
ATOM   3677  CG1 ILE A 390      27.807  20.709 -10.093  1.00 10.00      A   
ATOM   3678  CG2 ILE A 390      26.744  22.154 -11.844  1.00 10.00      A   
ATOM   3679  CD1 ILE A 390      29.140  21.428 -10.042  1.00 10.00      A   
ATOM   3680  C   ILE A 390      25.198  19.922 -12.840  1.00 10.00      A   
ATOM   3681  O   ILE A 390      24.212  20.655 -12.976  1.00 10.00      A   
ATOM   3682  N   THR A 391      25.692  19.174 -13.822  1.00 10.00      A   
ATOM   3683  HN  THR A 391      26.475  18.607 -13.639  1.00 10.00      A   
ATOM   3684  CA  THR A 391      25.113  19.171 -15.157  1.00 10.00      A   
ATOM   3685  CB  THR A 391      25.971  18.339 -16.136  1.00 10.00      A   
ATOM   3686  OG1 THR A 391      27.338  18.778 -16.065  1.00 10.00      A   
ATOM   3687  HG1 THR A 391      27.765  18.376 -15.293  1.00 10.00      A   
ATOM   3688  CG2 THR A 391      25.469  18.494 -17.561  1.00 10.00      A   
ATOM   3689  C   THR A 391      23.683  18.626 -15.128  1.00 10.00      A   
ATOM   3690  O   THR A 391      22.774  19.225 -15.701  1.00 10.00      A   
ATOM   3691  N   ILE A 392      23.487  17.510 -14.432  1.00 10.00      A   
ATOM   3692  HN  ILE A 392      24.248  17.095 -13.967  1.00 10.00      A   
ATOM   3693  CA  ILE A 392      22.169  16.887 -14.330  1.00 10.00      A   
ATOM   3694  CB  ILE A 392      22.215  15.568 -13.531  1.00 10.00      A   
ATOM   3695  CG1 ILE A 392      23.031  14.514 -14.277  1.00 10.00      A   
ATOM   3696  CG2 ILE A 392      20.810  15.051 -13.252  1.00 10.00      A   
ATOM   3697  CD1 ILE A 392      23.196  13.222 -13.510  1.00 10.00      A   
ATOM   3698  C   ILE A 392      21.165  17.836 -13.684  1.00 10.00      A   
ATOM   3699  O   ILE A 392      20.043  17.989 -14.169  1.00 10.00      A   
ATOM   3700  N   ALA A 393      21.572  18.473 -12.593  1.00 10.00      A   
ATOM   3701  HN  ALA A 393      22.473  18.294 -12.245  1.00 10.00      A   
ATOM   3702  CA  ALA A 393      20.708  19.415 -11.880  1.00 10.00      A   
ATOM   3703  CB  ALA A 393      21.418  19.961 -10.652  1.00 10.00      A   
ATOM   3704  C   ALA A 393      20.268  20.560 -12.786  1.00 10.00      A   
ATOM   3705  O   ALA A 393      19.117  20.997 -12.743  1.00 10.00      A   
ATOM   3706  N   ARG A 394      21.190  21.042 -13.611  1.00 10.00      A   
ATOM   3707  HN  ARG A 394      22.090  20.650 -13.602  1.00 10.00      A   
ATOM   3708  CA  ARG A 394      20.897  22.135 -14.533  1.00 10.00      A   
ATOM   3709  CB  ARG A 394      22.188  22.759 -15.068  1.00 10.00      A   
ATOM   3710  CG  ARG A 394      23.069  23.381 -13.999  1.00 10.00      A   
ATOM   3711  CD  ARG A 394      24.283  24.064 -14.608  1.00 10.00      A   
ATOM   3712  NE  ARG A 394      24.076  25.502 -14.783  1.00 10.00      A   
ATOM   3713  HE  ARG A 394      23.454  25.784 -15.491  1.00 10.00      A   
ATOM   3714  CZ  ARG A 394      24.682  26.438 -14.049  1.00 10.00      A   
ATOM   3715  NH1 ARG A 394      25.534  26.084 -13.089  1.00 10.00      A   
ATOM   3716 HH11 ARG A 394      25.732  25.079 -12.902  1.00 10.00      A   
ATOM   3717 HH12 ARG A 394      26.010  26.815 -12.516  1.00 10.00      A   
ATOM   3718  NH2 ARG A 394      24.432  27.726 -14.269  1.00 10.00      A   
ATOM   3719 HH21 ARG A 394      24.908  28.455 -13.692  1.00 10.00      A   
ATOM   3720 HH22 ARG A 394      23.762  28.014 -15.017  1.00 10.00      A   
ATOM   3721  C   ARG A 394      20.034  21.648 -15.691  1.00 10.00      A   
ATOM   3722  O   ARG A 394      19.258  22.413 -16.269  1.00 10.00      A   
ATOM   3723  N   ASN A 395      20.174  20.370 -16.025  1.00 10.00      A   
ATOM   3724  HN  ASN A 395      20.813  19.812 -15.525  1.00 10.00      A   
ATOM   3725  CA  ASN A 395      19.411  19.768 -17.114  1.00 10.00      A   
ATOM   3726  CB  ASN A 395      20.058  18.463 -17.593  1.00 10.00      A   
ATOM   3727  CG  ASN A 395      21.271  18.674 -18.478  1.00 10.00      A   
ATOM   3728  OD1 ASN A 395      22.163  17.827 -18.537  1.00 10.00      A   
ATOM   3729  ND2 ASN A 395      21.322  19.802 -19.174  1.00 10.00      A   
ATOM   3730 HD21 ASN A 395      20.584  20.437 -19.083  1.00 10.00      A   
ATOM   3731 HD22 ASN A 395      22.097  19.958 -19.752  1.00 10.00      A   
ATOM   3732  C   ASN A 395      17.975  19.511 -16.693  1.00 10.00      A   
ATOM   3733  O   ASN A 395      17.039  19.983 -17.339  1.00 10.00      A   
ATOM   3734  N   ARG A 396      17.809  18.777 -15.596  1.00 10.00      A   
ATOM   3735  HN  ARG A 396      18.604  18.458 -15.106  1.00 10.00      A   
ATOM   3736  CA  ARG A 396      16.488  18.445 -15.082  1.00 10.00      A   
ATOM   3737  CB  ARG A 396      16.312  16.925 -14.986  1.00 10.00      A   
ATOM   3738  CG  ARG A 396      16.393  16.193 -16.315  1.00 10.00      A   
ATOM   3739  CD  ARG A 396      15.029  16.062 -16.973  1.00 10.00      A   
ATOM   3740  NE  ARG A 396      14.392  17.355 -17.208  1.00 10.00      A   
ATOM   3741  HE  ARG A 396      13.706  17.644 -16.559  1.00 10.00      A   
ATOM   3742  CZ  ARG A 396      14.675  18.157 -18.236  1.00 10.00      A   
ATOM   3743  NH1 ARG A 396      15.591  17.800 -19.134  1.00 10.00      A   
ATOM   3744 HH11 ARG A 396      16.096  16.891 -19.042  1.00 10.00      A   
ATOM   3745 HH12 ARG A 396      15.814  18.429 -19.935  1.00 10.00      A   
ATOM   3746  NH2 ARG A 396      14.045  19.318 -18.361  1.00 10.00      A   
ATOM   3747 HH21 ARG A 396      13.328  19.607 -17.658  1.00 10.00      A   
ATOM   3748 HH22 ARG A 396      14.262  19.951 -19.162  1.00 10.00      A   
ATOM   3749  C   ARG A 396      16.260  19.067 -13.711  1.00 10.00      A   
ATOM   3750  O   ARG A 396      16.506  18.429 -12.686  1.00 10.00      A   
ATOM   3751  N   PRO A 397      15.793  20.324 -13.672  1.00 10.00      A   
ATOM   3752  CA  PRO A 397      15.520  21.022 -12.418  1.00 10.00      A   
ATOM   3753  CB  PRO A 397      15.627  22.485 -12.836  1.00 10.00      A   
ATOM   3754  CG  PRO A 397      15.144  22.506 -14.247  1.00 10.00      A   
ATOM   3755  CD  PRO A 397      15.504  21.172 -14.846  1.00 10.00      A   
ATOM   3756  C   PRO A 397      14.109  20.720 -11.926  1.00 10.00      A   
ATOM   3757  O   PRO A 397      13.663  21.238 -10.905  1.00 10.00      A   
ATOM   3758  N   ASN A 398      13.417  19.869 -12.669  1.00 10.00      A   
ATOM   3759  HN  ASN A 398      13.838  19.488 -13.466  1.00 10.00      A   
ATOM   3760  CA  ASN A 398      12.053  19.479 -12.343  1.00 10.00      A   
ATOM   3761  CB  ASN A 398      11.230  19.347 -13.631  1.00 10.00      A   
ATOM   3762  CG  ASN A 398      11.691  18.193 -14.506  1.00 10.00      A   
ATOM   3763  OD1 ASN A 398      12.633  18.326 -15.292  1.00 10.00      A   
ATOM   3764  ND2 ASN A 398      11.034  17.054 -14.369  1.00 10.00      A   
ATOM   3765 HD21 ASN A 398      10.299  17.020 -13.723  1.00 10.00      A   
ATOM   3766 HD22 ASN A 398      11.318  16.285 -14.907  1.00 10.00      A   
ATOM   3767  C   ASN A 398      12.046  18.153 -11.593  1.00 10.00      A   
ATOM   3768  O   ASN A 398      10.986  17.586 -11.326  1.00 10.00      A   
ATOM   3769  N   MET A 399      13.240  17.666 -11.267  1.00 10.00      A   
ATOM   3770  HN  MET A 399      14.041  18.178 -11.505  1.00 10.00      A   
ATOM   3771  CA  MET A 399      13.397  16.403 -10.554  1.00 10.00      A   
ATOM   3772  CB  MET A 399      14.882  16.056 -10.420  1.00 10.00      A   
ATOM   3773  CG  MET A 399      15.157  14.595 -10.109  1.00 10.00      A   
ATOM   3774  SD  MET A 399      15.031  13.539 -11.564  1.00 10.00      A   
ATOM   3775  CE  MET A 399      16.473  14.054 -12.491  1.00 10.00      A   
ATOM   3776  C   MET A 399      12.759  16.478  -9.172  1.00 10.00      A   
ATOM   3777  O   MET A 399      13.059  17.380  -8.389  1.00 10.00      A   
ATOM   3778  N   THR A 400      11.881  15.532  -8.880  1.00 10.00      A   
ATOM   3779  HN  THR A 400      11.681  14.839  -9.545  1.00 10.00      A   
ATOM   3780  CA  THR A 400      11.202  15.495  -7.596  1.00 10.00      A   
ATOM   3781  CB  THR A 400       9.722  15.079  -7.765  1.00 10.00      A   
ATOM   3782  OG1 THR A 400       9.634  13.984  -8.687  1.00 10.00      A   
ATOM   3783  HG1 THR A 400       8.761  13.981  -9.109  1.00 10.00      A   
ATOM   3784  CG2 THR A 400       8.899  16.240  -8.296  1.00 10.00      A   
ATOM   3785  C   THR A 400      11.896  14.523  -6.645  1.00 10.00      A   
ATOM   3786  O   THR A 400      11.925  14.735  -5.429  1.00 10.00      A   
ATOM   3787  N   ARG A 401      12.463  13.457  -7.206  1.00 10.00      A   
ATOM   3788  HN  ARG A 401      12.424  13.352  -8.185  1.00 10.00      A   
ATOM   3789  CA  ARG A 401      13.138  12.437  -6.411  1.00 10.00      A   
ATOM   3790  CB  ARG A 401      12.260  11.184  -6.303  1.00 10.00      A   
ATOM   3791  CG  ARG A 401      10.773  11.472  -6.204  1.00 10.00      A   
ATOM   3792  CD  ARG A 401       9.969  10.415  -6.932  1.00 10.00      A   
ATOM   3793  NE  ARG A 401       8.867  10.994  -7.699  1.00 10.00      A   
ATOM   3794  HE  ARG A 401       9.097  11.624  -8.422  1.00 10.00      A   
ATOM   3795  CZ  ARG A 401       7.584  10.720  -7.459  1.00 10.00      A   
ATOM   3796  NH1 ARG A 401       7.265   9.896  -6.473  1.00 10.00      A   
ATOM   3797 HH11 ARG A 401       6.264   9.675  -6.269  1.00 10.00      A   
ATOM   3798 HH12 ARG A 401       8.010   9.464  -5.883  1.00 10.00      A   
ATOM   3799  NH2 ARG A 401       6.629  11.262  -8.203  1.00 10.00      A   
ATOM   3800 HH21 ARG A 401       5.624  11.046  -8.010  1.00 10.00      A   
ATOM   3801 HH22 ARG A 401       6.878  11.909  -8.993  1.00 10.00      A   
ATOM   3802  C   ARG A 401      14.479  12.057  -7.026  1.00 10.00      A   
ATOM   3803  O   ARG A 401      14.539  11.548  -8.146  1.00 10.00      A   
ATOM   3804  N   PHE A 402      15.547  12.311  -6.288  1.00 10.00      A   
ATOM   3805  HN  PHE A 402      15.431  12.730  -5.406  1.00 10.00      A   
ATOM   3806  CA  PHE A 402      16.888  11.981  -6.741  1.00 10.00      A   
ATOM   3807  CB  PHE A 402      17.760  13.234  -6.819  1.00 10.00      A   
ATOM   3808  CG  PHE A 402      19.008  13.053  -7.638  1.00 10.00      A   
ATOM   3809  CD1 PHE A 402      18.948  13.050  -9.021  1.00 10.00      A   
ATOM   3810  CD2 PHE A 402      20.242  12.893  -7.025  1.00 10.00      A   
ATOM   3811  CE1 PHE A 402      20.096  12.890  -9.776  1.00 10.00      A   
ATOM   3812  CE2 PHE A 402      21.393  12.732  -7.773  1.00 10.00      A   
ATOM   3813  CZ  PHE A 402      21.320  12.731  -9.151  1.00 10.00      A   
ATOM   3814  C   PHE A 402      17.506  10.957  -5.796  1.00 10.00      A   
ATOM   3815  O   PHE A 402      18.046  11.305  -4.745  1.00 10.00      A   
ATOM   3816  N   ARG A 403      17.410   9.694  -6.170  1.00 10.00      A   
ATOM   3817  HN  ARG A 403      16.981   9.480  -7.030  1.00 10.00      A   
ATOM   3818  CA  ARG A 403      17.937   8.612  -5.355  1.00 10.00      A   
ATOM   3819  CB  ARG A 403      16.892   7.502  -5.216  1.00 10.00      A   
ATOM   3820  CG  ARG A 403      15.502   8.000  -4.844  1.00 10.00      A   
ATOM   3821  CD  ARG A 403      14.444   6.923  -5.047  1.00 10.00      A   
ATOM   3822  NE  ARG A 403      14.344   6.013  -3.906  1.00 10.00      A   
ATOM   3823  HE  ARG A 403      15.189   5.730  -3.472  1.00 10.00      A   
ATOM   3824  CZ  ARG A 403      13.196   5.541  -3.418  1.00 10.00      A   
ATOM   3825  NH1 ARG A 403      12.038   5.886  -3.966  1.00 10.00      A   
ATOM   3826 HH11 ARG A 403      12.009   6.530  -4.784  1.00 10.00      A   
ATOM   3827 HH12 ARG A 403      11.144   5.511  -3.576  1.00 10.00      A   
ATOM   3828  NH2 ARG A 403      13.213   4.723  -2.374  1.00 10.00      A   
ATOM   3829 HH21 ARG A 403      12.317   4.346  -1.971  1.00 10.00      A   
ATOM   3830 HH22 ARG A 403      14.127   4.452  -1.945  1.00 10.00      A   
ATOM   3831  C   ARG A 403      19.221   8.058  -5.960  1.00 10.00      A   
ATOM   3832  O   ARG A 403      19.192   7.190  -6.834  1.00 10.00      A   
ATOM   3833  N   LEU A 404      20.347   8.580  -5.511  1.00 10.00      A   
ATOM   3834  HN  LEU A 404      20.313   9.287  -4.830  1.00 10.00      A   
ATOM   3835  CA  LEU A 404      21.637   8.133  -6.001  1.00 10.00      A   
ATOM   3836  CB  LEU A 404      22.428   9.318  -6.554  1.00 10.00      A   
ATOM   3837  CG  LEU A 404      23.810   9.001  -7.124  1.00 10.00      A   
ATOM   3838  CD1 LEU A 404      23.694   8.186  -8.402  1.00 10.00      A   
ATOM   3839  CD2 LEU A 404      24.592  10.280  -7.368  1.00 10.00      A   
ATOM   3840  C   LEU A 404      22.423   7.460  -4.883  1.00 10.00      A   
ATOM   3841  O   LEU A 404      22.372   7.891  -3.731  1.00 10.00      A   
ATOM   3842  N   CYS A 405      23.138   6.401  -5.221  1.00 10.00      A   
ATOM   3843  HN  CYS A 405      23.128   6.088  -6.153  1.00 10.00      A   
ATOM   3844  CA  CYS A 405      23.933   5.683  -4.243  1.00 10.00      A   
ATOM   3845  CB  CYS A 405      23.085   4.633  -3.525  1.00 10.00      A   
ATOM   3846  SG  CYS A 405      23.749   4.100  -1.932  1.00 10.00      A   
ATOM   3847  HG  CYS A 405      24.057   5.183  -1.229  1.00 10.00      A   
ATOM   3848  C   CYS A 405      25.142   5.030  -4.901  1.00 10.00      A   
ATOM   3849  O   CYS A 405      25.023   4.354  -5.925  1.00 10.00      A   
ATOM   3850  N   ILE A 406      26.303   5.249  -4.313  1.00 10.00      A   
ATOM   3851  HN  ILE A 406      26.331   5.798  -3.505  1.00 10.00      A   
ATOM   3852  CA  ILE A 406      27.537   4.682  -4.821  1.00 10.00      A   
ATOM   3853  CB  ILE A 406      28.696   5.703  -4.735  1.00 10.00      A   
ATOM   3854  CG1 ILE A 406      28.293   7.029  -5.391  1.00 10.00      A   
ATOM   3855  CG2 ILE A 406      29.960   5.148  -5.377  1.00 10.00      A   
ATOM   3856  CD1 ILE A 406      29.299   8.144  -5.190  1.00 10.00      A   
ATOM   3857  C   ILE A 406      27.888   3.443  -4.006  1.00 10.00      A   
ATOM   3858  O   ILE A 406      27.732   3.436  -2.784  1.00 10.00      A   
ATOM   3859  N   ILE A 407      28.324   2.392  -4.685  1.00 10.00      A   
ATOM   3860  HN  ILE A 407      28.377   2.451  -5.665  1.00 10.00      A   
ATOM   3861  CA  ILE A 407      28.695   1.142  -4.025  1.00 10.00      A   
ATOM   3862  CB  ILE A 407      29.034   0.036  -5.055  1.00 10.00      A   
ATOM   3863  CG1 ILE A 407      27.903  -0.106  -6.083  1.00 10.00      A   
ATOM   3864  CG2 ILE A 407      29.301  -1.297  -4.364  1.00 10.00      A   
ATOM   3865  CD1 ILE A 407      26.547  -0.427  -5.483  1.00 10.00      A   
ATOM   3866  C   ILE A 407      29.877   1.355  -3.075  1.00 10.00      A   
ATOM   3867  O   ILE A 407      29.925   0.783  -1.986  1.00 10.00      A   
ATOM   3868  N   GLU A 408      30.817   2.190  -3.496  1.00 10.00      A   
ATOM   3869  HN  GLU A 408      30.711   2.618  -4.367  1.00 10.00      A   
ATOM   3870  CA  GLU A 408      31.995   2.497  -2.695  1.00 10.00      A   
ATOM   3871  CB  GLU A 408      33.101   3.070  -3.589  1.00 10.00      A   
ATOM   3872  CG  GLU A 408      34.444   3.258  -2.898  1.00 10.00      A   
ATOM   3873  CD  GLU A 408      35.159   1.951  -2.634  1.00 10.00      A   
ATOM   3874  OE1 GLU A 408      35.534   1.266  -3.608  1.00 10.00      A   
ATOM   3875  OE2 GLU A 408      35.358   1.605  -1.450  1.00 10.00      A   
ATOM   3876  C   GLU A 408      31.630   3.494  -1.597  1.00 10.00      A   
ATOM   3877  O   GLU A 408      31.178   4.605  -1.885  1.00 10.00      A   
ATOM   3878  N   PRO A 409      31.793   3.104  -0.323  1.00 10.00      A   
ATOM   3879  CA  PRO A 409      31.477   3.971   0.815  1.00 10.00      A   
ATOM   3880  CB  PRO A 409      31.678   3.064   2.038  1.00 10.00      A   
ATOM   3881  CG  PRO A 409      31.731   1.675   1.494  1.00 10.00      A   
ATOM   3882  CD  PRO A 409      32.296   1.793   0.110  1.00 10.00      A   
ATOM   3883  C   PRO A 409      32.432   5.156   0.888  1.00 10.00      A   
ATOM   3884  O   PRO A 409      33.653   4.978   0.837  1.00 10.00      A   
ATOM   3885  N   LYS A 410      31.868   6.361   0.987  1.00 10.00      A   
ATOM   3886  HN  LYS A 410      30.882   6.426   1.001  1.00 10.00      A   
ATOM   3887  CA  LYS A 410      32.657   7.597   1.068  1.00 10.00      A   
ATOM   3888  CB  LYS A 410      33.615   7.586   2.267  1.00 10.00      A   
ATOM   3889  CG  LYS A 410      32.952   7.692   3.631  1.00 10.00      A   
ATOM   3890  CD  LYS A 410      34.004   7.774   4.729  1.00 10.00      A   
ATOM   3891  CE  LYS A 410      33.381   7.956   6.103  1.00 10.00      A   
ATOM   3892  NZ  LYS A 410      34.410   8.165   7.155  1.00 10.00      A   
ATOM   3893  HZ1 LYS A 410      35.018   7.329   7.237  1.00 10.00      A   
ATOM   3894  HZ2 LYS A 410      33.954   8.338   8.075  1.00 10.00      A   
ATOM   3895  HZ3 LYS A 410      35.004   8.987   6.917  1.00 10.00      A   
ATOM   3896  C   LYS A 410      33.438   7.860  -0.217  1.00 10.00      A   
ATOM   3897  O   LYS A 410      34.505   8.473  -0.186  1.00 10.00      A   
ATOM   3898  N   ALA A 411      32.912   7.388  -1.342  1.00 10.00      A   
ATOM   3899  HN  ALA A 411      32.070   6.885  -1.302  1.00 10.00      A   
ATOM   3900  CA  ALA A 411      33.563   7.586  -2.632  1.00 10.00      A   
ATOM   3901  CB  ALA A 411      32.915   6.711  -3.693  1.00 10.00      A   
ATOM   3902  C   ALA A 411      33.514   9.053  -3.050  1.00 10.00      A   
ATOM   3903  O   ALA A 411      32.441   9.657  -3.099  1.00 10.00      A   
ATOM   3904  N   PRO A 412      34.677   9.654  -3.327  1.00 10.00      A   
ATOM   3905  CA  PRO A 412      34.768  11.043  -3.740  1.00 10.00      A   
ATOM   3906  CB  PRO A 412      36.106  11.448  -3.123  1.00 10.00      A   
ATOM   3907  CG  PRO A 412      36.949  10.214  -3.208  1.00 10.00      A   
ATOM   3908  CD  PRO A 412      36.009   9.032  -3.240  1.00 10.00      A   
ATOM   3909  C   PRO A 412      34.837  11.172  -5.257  1.00 10.00      A   
ATOM   3910  O   PRO A 412      34.685  10.187  -5.985  1.00 10.00      A   
ATOM   3911  N   ASP A 413      35.058  12.389  -5.724  1.00 10.00      A   
ATOM   3912  HN  ASP A 413      35.155  13.134  -5.092  1.00 10.00      A   
ATOM   3913  CA  ASP A 413      35.172  12.657  -7.149  1.00 10.00      A   
ATOM   3914  CB  ASP A 413      35.275  14.167  -7.382  1.00 10.00      A   
ATOM   3915  CG  ASP A 413      35.128  14.560  -8.835  1.00 10.00      A   
ATOM   3916  OD1 ASP A 413      36.033  14.244  -9.631  1.00 10.00      A   
ATOM   3917  OD2 ASP A 413      34.105  15.193  -9.179  1.00 10.00      A   
ATOM   3918  C   ASP A 413      36.420  11.961  -7.679  1.00 10.00      A   
ATOM   3919  O   ASP A 413      37.521  12.194  -7.180  1.00 10.00      A   
ATOM   3920  N   TYR A 414      36.255  11.097  -8.668  1.00 10.00      A   
ATOM   3921  HN  TYR A 414      35.354  10.938  -9.023  1.00 10.00      A   
ATOM   3922  CA  TYR A 414      37.383  10.355  -9.223  1.00 10.00      A   
ATOM   3923  CB  TYR A 414      36.923   9.090  -9.959  1.00 10.00      A   
ATOM   3924  CG  TYR A 414      36.081   9.345 -11.189  1.00 10.00      A   
ATOM   3925  CD1 TYR A 414      36.664   9.432 -12.447  1.00 10.00      A   
ATOM   3926  CD2 TYR A 414      34.705   9.494 -11.095  1.00 10.00      A   
ATOM   3927  CE1 TYR A 414      35.901   9.663 -13.576  1.00 10.00      A   
ATOM   3928  CE2 TYR A 414      33.934   9.723 -12.217  1.00 10.00      A   
ATOM   3929  CZ  TYR A 414      34.535   9.809 -13.454  1.00 10.00      A   
ATOM   3930  OH  TYR A 414      33.762  10.037 -14.573  1.00 10.00      A   
ATOM   3931  HH  TYR A 414      32.837   9.813 -14.367  1.00 10.00      A   
ATOM   3932  C   TYR A 414      38.296  11.200 -10.104  1.00 10.00      A   
ATOM   3933  O   TYR A 414      39.359  10.739 -10.519  1.00 10.00      A   
ATOM   3934  N   LEU A 415      37.890  12.426 -10.394  1.00 10.00      A   
ATOM   3935  HN  LEU A 415      37.033  12.754 -10.034  1.00 10.00      A   
ATOM   3936  CA  LEU A 415      38.691  13.303 -11.229  1.00 10.00      A   
ATOM   3937  CB  LEU A 415      37.818  14.095 -12.210  1.00 10.00      A   
ATOM   3938  CG  LEU A 415      37.351  13.350 -13.463  1.00 10.00      A   
ATOM   3939  CD1 LEU A 415      36.597  14.288 -14.394  1.00 10.00      A   
ATOM   3940  CD2 LEU A 415      38.530  12.716 -14.183  1.00 10.00      A   
ATOM   3941  C   LEU A 415      39.543  14.254 -10.399  1.00 10.00      A   
ATOM   3942  O   LEU A 415      40.769  14.260 -10.513  1.00 10.00      A   
ATOM   3943  N   THR A 416      38.896  15.050  -9.558  1.00 10.00      A   
ATOM   3944  HN  THR A 416      37.913  14.995  -9.495  1.00 10.00      A   
ATOM   3945  CA  THR A 416      39.612  16.015  -8.738  1.00 10.00      A   
ATOM   3946  CB  THR A 416      38.861  17.361  -8.662  1.00 10.00      A   
ATOM   3947  OG1 THR A 416      37.511  17.153  -8.227  1.00 10.00      A   
ATOM   3948  HG1 THR A 416      37.214  17.940  -7.736  1.00 10.00      A   
ATOM   3949  CG2 THR A 416      38.849  18.054 -10.017  1.00 10.00      A   
ATOM   3950  C   THR A 416      39.886  15.495  -7.327  1.00 10.00      A   
ATOM   3951  O   THR A 416      40.620  16.124  -6.561  1.00 10.00      A   
ATOM   3952  N   LEU A 417      39.301  14.350  -6.993  1.00 10.00      A   
ATOM   3953  HN  LEU A 417      38.730  13.897  -7.652  1.00 10.00      A   
ATOM   3954  CA  LEU A 417      39.474  13.742  -5.673  1.00 10.00      A   
ATOM   3955  CB  LEU A 417      40.941  13.382  -5.401  1.00 10.00      A   
ATOM   3956  CG  LEU A 417      41.533  12.254  -6.248  1.00 10.00      A   
ATOM   3957  CD1 LEU A 417      42.984  12.013  -5.866  1.00 10.00      A   
ATOM   3958  CD2 LEU A 417      40.717  10.979  -6.099  1.00 10.00      A   
ATOM   3959  C   LEU A 417      38.905  14.627  -4.563  1.00 10.00      A   
ATOM   3960  O   LEU A 417      39.474  14.733  -3.472  1.00 10.00      A   
ATOM   3961  N   GLU A 418      37.773  15.250  -4.848  1.00 10.00      A   
ATOM   3962  HN  GLU A 418      37.365  15.116  -5.729  1.00 10.00      A   
ATOM   3963  CA  GLU A 418      37.108  16.124  -3.895  1.00 10.00      A   
ATOM   3964  CB  GLU A 418      36.856  17.488  -4.542  1.00 10.00      A   
ATOM   3965  CG  GLU A 418      38.115  18.209  -4.980  1.00 10.00      A   
ATOM   3966  CD  GLU A 418      37.815  19.512  -5.683  1.00 10.00      A   
ATOM   3967  OE1 GLU A 418      38.057  20.580  -5.084  1.00 10.00      A   
ATOM   3968  OE2 GLU A 418      37.339  19.475  -6.835  1.00 10.00      A   
ATOM   3969  C   GLU A 418      35.778  15.511  -3.476  1.00 10.00      A   
ATOM   3970  O   GLU A 418      35.279  14.604  -4.142  1.00 10.00      A   
ATOM   3971  N   PRO A 419      35.197  15.971  -2.357  1.00 10.00      A   
ATOM   3972  CA  PRO A 419      33.899  15.477  -1.882  1.00 10.00      A   
ATOM   3973  CB  PRO A 419      33.703  16.205  -0.546  1.00 10.00      A   
ATOM   3974  CG  PRO A 419      35.064  16.671  -0.159  1.00 10.00      A   
ATOM   3975  CD  PRO A 419      35.761  16.981  -1.449  1.00 10.00      A   
ATOM   3976  C   PRO A 419      32.782  15.851  -2.858  1.00 10.00      A   
ATOM   3977  O   PRO A 419      32.971  16.681  -3.746  1.00 10.00      A   
ATOM   3978  N   LEU A 420      31.617  15.252  -2.686  1.00 10.00      A   
ATOM   3979  HN  LEU A 420      31.506  14.621  -1.939  1.00 10.00      A   
ATOM   3980  CA  LEU A 420      30.487  15.519  -3.570  1.00 10.00      A   
ATOM   3981  CB  LEU A 420      29.730  14.225  -3.879  1.00 10.00      A   
ATOM   3982  CG  LEU A 420      30.534  13.112  -4.556  1.00 10.00      A   
ATOM   3983  CD1 LEU A 420      29.704  11.844  -4.668  1.00 10.00      A   
ATOM   3984  CD2 LEU A 420      31.020  13.554  -5.928  1.00 10.00      A   
ATOM   3985  C   LEU A 420      29.544  16.559  -2.970  1.00 10.00      A   
ATOM   3986  O   LEU A 420      28.369  16.635  -3.341  1.00 10.00      A   
ATOM   3987  N   ASP A 421      30.072  17.360  -2.047  1.00 10.00      A   
ATOM   3988  HN  ASP A 421      31.013  17.246  -1.809  1.00 10.00      A   
ATOM   3989  CA  ASP A 421      29.296  18.406  -1.379  1.00 10.00      A   
ATOM   3990  CB  ASP A 421      30.175  19.200  -0.400  1.00 10.00      A   
ATOM   3991  CG  ASP A 421      30.513  18.451   0.876  1.00 10.00      A   
ATOM   3992  OD1 ASP A 421      29.634  18.300   1.750  1.00 10.00      A   
ATOM   3993  OD2 ASP A 421      31.673  18.027   1.024  1.00 10.00      A   
ATOM   3994  C   ASP A 421      28.690  19.367  -2.391  1.00 10.00      A   
ATOM   3995  O   ASP A 421      27.486  19.626  -2.375  1.00 10.00      A   
ATOM   3996  N   ILE A 422      29.530  19.889  -3.277  1.00 10.00      A   
ATOM   3997  HN  ILE A 422      30.480  19.637  -3.243  1.00 10.00      A   
ATOM   3998  CA  ILE A 422      29.077  20.830  -4.294  1.00 10.00      A   
ATOM   3999  CB  ILE A 422      30.240  21.549  -5.011  1.00 10.00      A   
ATOM   4000  CG1 ILE A 422      31.232  20.538  -5.598  1.00 10.00      A   
ATOM   4001  CG2 ILE A 422      30.943  22.507  -4.059  1.00 10.00      A   
ATOM   4002  CD1 ILE A 422      32.317  21.162  -6.451  1.00 10.00      A   
ATOM   4003  C   ILE A 422      28.164  20.163  -5.316  1.00 10.00      A   
ATOM   4004  O   ILE A 422      27.223  20.785  -5.810  1.00 10.00      A   
ATOM   4005  N   GLY A 423      28.438  18.895  -5.616  1.00 10.00      A   
ATOM   4006  HN  GLY A 423      29.201  18.454  -5.184  1.00 10.00      A   
ATOM   4007  CA  GLY A 423      27.632  18.160  -6.574  1.00 10.00      A   
ATOM   4008  C   GLY A 423      26.196  18.015  -6.116  1.00 10.00      A   
ATOM   4009  O   GLY A 423      25.269  18.429  -6.814  1.00 10.00      A   
ATOM   4010  N   PHE A 424      26.006  17.448  -4.933  1.00 10.00      A   
ATOM   4011  HN  PHE A 424      26.783  17.144  -4.410  1.00 10.00      A   
ATOM   4012  CA  PHE A 424      24.669  17.264  -4.389  1.00 10.00      A   
ATOM   4013  CB  PHE A 424      24.692  16.309  -3.197  1.00 10.00      A   
ATOM   4014  CG  PHE A 424      24.733  14.855  -3.580  1.00 10.00      A   
ATOM   4015  CD1 PHE A 424      25.923  14.141  -3.530  1.00 10.00      A   
ATOM   4016  CD2 PHE A 424      23.580  14.200  -3.987  1.00 10.00      A   
ATOM   4017  CE1 PHE A 424      25.960  12.804  -3.877  1.00 10.00      A   
ATOM   4018  CE2 PHE A 424      23.611  12.865  -4.336  1.00 10.00      A   
ATOM   4019  CZ  PHE A 424      24.804  12.165  -4.281  1.00 10.00      A   
ATOM   4020  C   PHE A 424      24.057  18.606  -3.996  1.00 10.00      A   
ATOM   4021  O   PHE A 424      22.835  18.750  -3.938  1.00 10.00      A   
ATOM   4022  N   GLY A 425      24.915  19.588  -3.739  1.00 10.00      A   
ATOM   4023  HN  GLY A 425      25.877  19.408  -3.784  1.00 10.00      A   
ATOM   4024  CA  GLY A 425      24.451  20.910  -3.372  1.00 10.00      A   
ATOM   4025  C   GLY A 425      23.752  21.609  -4.520  1.00 10.00      A   
ATOM   4026  O   GLY A 425      22.931  22.503  -4.312  1.00 10.00      A   
ATOM   4027  N   ALA A 426      24.079  21.198  -5.738  1.00 10.00      A   
ATOM   4028  HN  ALA A 426      24.743  20.480  -5.837  1.00 10.00      A   
ATOM   4029  CA  ALA A 426      23.478  21.780  -6.927  1.00 10.00      A   
ATOM   4030  CB  ALA A 426      24.370  21.555  -8.137  1.00 10.00      A   
ATOM   4031  C   ALA A 426      22.098  21.187  -7.171  1.00 10.00      A   
ATOM   4032  O   ALA A 426      21.219  21.841  -7.722  1.00 10.00      A   
ATOM   4033  N   ILE A 427      21.910  19.949  -6.729  1.00 10.00      A   
ATOM   4034  HN  ILE A 427      22.647  19.490  -6.272  1.00 10.00      A   
ATOM   4035  CA  ILE A 427      20.637  19.255  -6.902  1.00 10.00      A   
ATOM   4036  CB  ILE A 427      20.702  17.809  -6.360  1.00 10.00      A   
ATOM   4037  CG1 ILE A 427      21.899  17.053  -6.949  1.00 10.00      A   
ATOM   4038  CG2 ILE A 427      19.404  17.064  -6.640  1.00 10.00      A   
ATOM   4039  CD1 ILE A 427      21.807  16.806  -8.439  1.00 10.00      A   
ATOM   4040  C   ILE A 427      19.503  20.006  -6.202  1.00 10.00      A   
ATOM   4041  O   ILE A 427      18.504  20.358  -6.827  1.00 10.00      A   
ATOM   4042  N   VAL A 428      19.682  20.276  -4.912  1.00 10.00      A   
ATOM   4043  HN  VAL A 428      20.513  19.992  -4.474  1.00 10.00      A   
ATOM   4044  CA  VAL A 428      18.668  20.975  -4.125  1.00 10.00      A   
ATOM   4045  CB  VAL A 428      18.948  20.854  -2.610  1.00 10.00      A   
ATOM   4046  CG1 VAL A 428      18.939  19.394  -2.186  1.00 10.00      A   
ATOM   4047  CG2 VAL A 428      20.276  21.503  -2.249  1.00 10.00      A   
ATOM   4048  C   VAL A 428      18.565  22.451  -4.506  1.00 10.00      A   
ATOM   4049  O   VAL A 428      17.585  23.121  -4.173  1.00 10.00      A   
ATOM   4050  N   GLU A 429      19.567  22.954  -5.213  1.00 10.00      A   
ATOM   4051  HN  GLU A 429      20.311  22.371  -5.472  1.00 10.00      A   
ATOM   4052  CA  GLU A 429      19.581  24.353  -5.616  1.00 10.00      A   
ATOM   4053  CB  GLU A 429      21.016  24.874  -5.711  1.00 10.00      A   
ATOM   4054  CG  GLU A 429      21.139  26.383  -5.578  1.00 10.00      A   
ATOM   4055  CD  GLU A 429      22.366  26.925  -6.270  1.00 10.00      A   
ATOM   4056  OE1 GLU A 429      23.334  27.301  -5.575  1.00 10.00      A   
ATOM   4057  OE2 GLU A 429      22.366  26.986  -7.515  1.00 10.00      A   
ATOM   4058  C   GLU A 429      18.854  24.563  -6.942  1.00 10.00      A   
ATOM   4059  O   GLU A 429      18.397  25.668  -7.242  1.00 10.00      A   
ATOM   4060  N   HIS A 430      18.753  23.511  -7.739  1.00 10.00      A   
ATOM   4061  HN  HIS A 430      19.139  22.656  -7.459  1.00 10.00      A   
ATOM   4062  CA  HIS A 430      18.085  23.606  -9.028  1.00 10.00      A   
ATOM   4063  CB  HIS A 430      18.955  23.023 -10.144  1.00 10.00      A   
ATOM   4064  CG  HIS A 430      20.111  23.898 -10.522  1.00 10.00      A   
ATOM   4065  ND1 HIS A 430      20.049  24.734 -11.611  1.00 10.00      A   
ATOM   4066  CD2 HIS A 430      21.323  24.030  -9.928  1.00 10.00      A   
ATOM   4067  CE1 HIS A 430      21.215  25.355 -11.658  1.00 10.00      A   
ATOM   4068  NE2 HIS A 430      22.016  24.961 -10.660  1.00 10.00      A   
ATOM   4069  HE2 HIS A 430      22.926  25.291 -10.473  1.00 10.00      A   
ATOM   4070  C   HIS A 430      16.711  22.946  -9.003  1.00 10.00      A   
ATOM   4071  O   HIS A 430      15.763  23.444  -9.615  1.00 10.00      A   
ATOM   4072  N   CYS A 431      16.603  21.829  -8.295  1.00 10.00      A   
ATOM   4073  HN  CYS A 431      17.385  21.483  -7.814  1.00 10.00      A   
ATOM   4074  CA  CYS A 431      15.343  21.114  -8.195  1.00 10.00      A   
ATOM   4075  CB  CYS A 431      15.594  19.614  -8.027  1.00 10.00      A   
ATOM   4076  SG  CYS A 431      16.767  18.924  -9.220  1.00 10.00      A   
ATOM   4077  HG  CYS A 431      17.634  19.876  -9.544  1.00 10.00      A   
ATOM   4078  C   CYS A 431      14.526  21.658  -7.029  1.00 10.00      A   
ATOM   4079  O   CYS A 431      14.781  21.331  -5.870  1.00 10.00      A   
ATOM   4080  N   LYS A 432      13.550  22.498  -7.341  1.00 10.00      A   
ATOM   4081  HN  LYS A 432      13.387  22.713  -8.283  1.00 10.00      A   
ATOM   4082  CA  LYS A 432      12.706  23.101  -6.319  1.00 10.00      A   
ATOM   4083  CB  LYS A 432      12.127  24.429  -6.815  1.00 10.00      A   
ATOM   4084  CG  LYS A 432      13.158  25.384  -7.405  1.00 10.00      A   
ATOM   4085  CD  LYS A 432      14.357  25.541  -6.480  1.00 10.00      A   
ATOM   4086  CE  LYS A 432      15.230  26.721  -6.874  1.00 10.00      A   
ATOM   4087  NZ  LYS A 432      14.602  28.021  -6.519  1.00 10.00      A   
ATOM   4088  HZ1 LYS A 432      15.262  28.799  -6.714  1.00 10.00      A   
ATOM   4089  HZ2 LYS A 432      14.356  28.036  -5.510  1.00 10.00      A   
ATOM   4090  HZ3 LYS A 432      13.737  28.166  -7.084  1.00 10.00      A   
ATOM   4091  C   LYS A 432      11.588  22.152  -5.912  1.00 10.00      A   
ATOM   4092  O   LYS A 432      11.055  22.244  -4.808  1.00 10.00      A   
ATOM   4093  N   ASP A 433      11.246  21.234  -6.807  1.00 10.00      A   
ATOM   4094  HN  ASP A 433      11.713  21.217  -7.670  1.00 10.00      A   
ATOM   4095  CA  ASP A 433      10.194  20.253  -6.547  1.00 10.00      A   
ATOM   4096  CB  ASP A 433       9.493  19.846  -7.848  1.00 10.00      A   
ATOM   4097  CG  ASP A 433       8.469  20.855  -8.322  1.00 10.00      A   
ATOM   4098  OD1 ASP A 433       8.774  21.625  -9.261  1.00 10.00      A   
ATOM   4099  OD2 ASP A 433       7.349  20.883  -7.767  1.00 10.00      A   
ATOM   4100  C   ASP A 433      10.774  19.012  -5.877  1.00 10.00      A   
ATOM   4101  O   ASP A 433      10.055  18.046  -5.602  1.00 10.00      A   
ATOM   4102  N   LEU A 434      12.076  19.047  -5.617  1.00 10.00      A   
ATOM   4103  HN  LEU A 434      12.581  19.853  -5.848  1.00 10.00      A   
ATOM   4104  CA  LEU A 434      12.769  17.931  -4.984  1.00 10.00      A   
ATOM   4105  CB  LEU A 434      14.275  18.192  -4.925  1.00 10.00      A   
ATOM   4106  CG  LEU A 434      15.149  16.989  -4.570  1.00 10.00      A   
ATOM   4107  CD1 LEU A 434      15.261  16.042  -5.755  1.00 10.00      A   
ATOM   4108  CD2 LEU A 434      16.521  17.441  -4.105  1.00 10.00      A   
ATOM   4109  C   LEU A 434      12.231  17.687  -3.578  1.00 10.00      A   
ATOM   4110  O   LEU A 434      12.418  18.511  -2.679  1.00 10.00      A   
ATOM   4111  N   ARG A 435      11.555  16.561  -3.399  1.00 10.00      A   
ATOM   4112  HN  ARG A 435      11.435  15.948  -4.159  1.00 10.00      A   
ATOM   4113  CA  ARG A 435      10.987  16.209  -2.109  1.00 10.00      A   
ATOM   4114  CB  ARG A 435       9.475  15.986  -2.224  1.00 10.00      A   
ATOM   4115  CG  ARG A 435       9.078  14.822  -3.114  1.00 10.00      A   
ATOM   4116  CD  ARG A 435       7.574  14.769  -3.307  1.00 10.00      A   
ATOM   4117  NE  ARG A 435       7.130  13.446  -3.728  1.00 10.00      A   
ATOM   4118  HE  ARG A 435       7.652  12.673  -3.410  1.00 10.00      A   
ATOM   4119  CZ  ARG A 435       6.068  13.219  -4.496  1.00 10.00      A   
ATOM   4120  NH1 ARG A 435       5.324  14.231  -4.939  1.00 10.00      A   
ATOM   4121 HH11 ARG A 435       5.566  15.214  -4.690  1.00 10.00      A   
ATOM   4122 HH12 ARG A 435       4.493  14.042  -5.541  1.00 10.00      A   
ATOM   4123  NH2 ARG A 435       5.756  11.977  -4.817  1.00 10.00      A   
ATOM   4124 HH21 ARG A 435       4.929  11.777  -5.412  1.00 10.00      A   
ATOM   4125 HH22 ARG A 435       6.346  11.178  -4.471  1.00 10.00      A   
ATOM   4126  C   ARG A 435      11.665  14.973  -1.529  1.00 10.00      A   
ATOM   4127  O   ARG A 435      11.447  14.620  -0.372  1.00 10.00      A   
ATOM   4128  N   ARG A 436      12.500  14.327  -2.324  1.00 10.00      A   
ATOM   4129  HN  ARG A 436      12.664  14.665  -3.228  1.00 10.00      A   
ATOM   4130  CA  ARG A 436      13.198  13.134  -1.875  1.00 10.00      A   
ATOM   4131  CB  ARG A 436      12.415  11.876  -2.254  1.00 10.00      A   
ATOM   4132  CG  ARG A 436      12.890  10.627  -1.537  1.00 10.00      A   
ATOM   4133  CD  ARG A 436      11.895   9.491  -1.680  1.00 10.00      A   
ATOM   4134  NE  ARG A 436      12.292   8.340  -0.874  1.00 10.00      A   
ATOM   4135  HE  ARG A 436      13.104   8.432  -0.332  1.00 10.00      A   
ATOM   4136  CZ  ARG A 436      11.629   7.189  -0.834  1.00 10.00      A   
ATOM   4137  NH1 ARG A 436      10.529   7.024  -1.559  1.00 10.00      A   
ATOM   4138 HH11 ARG A 436      10.013   6.113  -1.526  1.00 10.00      A   
ATOM   4139 HH12 ARG A 436      10.176   7.799  -2.165  1.00 10.00      A   
ATOM   4140  NH2 ARG A 436      12.065   6.201  -0.070  1.00 10.00      A   
ATOM   4141 HH21 ARG A 436      12.924   6.313   0.502  1.00 10.00      A   
ATOM   4142 HH22 ARG A 436      11.540   5.291  -0.040  1.00 10.00      A   
ATOM   4143  C   ARG A 436      14.610  13.090  -2.441  1.00 10.00      A   
ATOM   4144  O   ARG A 436      14.800  13.128  -3.657  1.00 10.00      A   
ATOM   4145  N   LEU A 437      15.596  13.026  -1.555  1.00 10.00      A   
ATOM   4146  HN  LEU A 437      15.383  13.003  -0.594  1.00 10.00      A   
ATOM   4147  CA  LEU A 437      16.990  12.989  -1.967  1.00 10.00      A   
ATOM   4148  CB  LEU A 437      17.638  14.372  -1.795  1.00 10.00      A   
ATOM   4149  CG  LEU A 437      19.143  14.469  -2.082  1.00 10.00      A   
ATOM   4150  CD1 LEU A 437      19.428  14.310  -3.566  1.00 10.00      A   
ATOM   4151  CD2 LEU A 437      19.717  15.779  -1.560  1.00 10.00      A   
ATOM   4152  C   LEU A 437      17.763  11.940  -1.181  1.00 10.00      A   
ATOM   4153  O   LEU A 437      17.657  11.862   0.044  1.00 10.00      A   
ATOM   4154  N   SER A 438      18.513  11.121  -1.895  1.00 10.00      A   
ATOM   4155  HN  SER A 438      18.509  11.202  -2.873  1.00 10.00      A   
ATOM   4156  CA  SER A 438      19.328  10.095  -1.276  1.00 10.00      A   
ATOM   4157  CB  SER A 438      19.012   8.732  -1.886  1.00 10.00      A   
ATOM   4158  OG  SER A 438      17.613   8.565  -2.036  1.00 10.00      A   
ATOM   4159  HG  SER A 438      17.365   7.661  -1.786  1.00 10.00      A   
ATOM   4160  C   SER A 438      20.799  10.445  -1.463  1.00 10.00      A   
ATOM   4161  O   SER A 438      21.284  10.539  -2.591  1.00 10.00      A   
ATOM   4162  N   LEU A 439      21.501  10.652  -0.355  1.00 10.00      A   
ATOM   4163  HN  LEU A 439      21.061  10.539   0.518  1.00 10.00      A   
ATOM   4164  CA  LEU A 439      22.911  11.027  -0.400  1.00 10.00      A   
ATOM   4165  CB  LEU A 439      23.271  11.906   0.801  1.00 10.00      A   
ATOM   4166  CG  LEU A 439      22.573  13.265   0.885  1.00 10.00      A   
ATOM   4167  CD1 LEU A 439      22.892  13.947   2.204  1.00 10.00      A   
ATOM   4168  CD2 LEU A 439      22.974  14.151  -0.286  1.00 10.00      A   
ATOM   4169  C   LEU A 439      23.835   9.816  -0.449  1.00 10.00      A   
ATOM   4170  O   LEU A 439      23.492   8.731   0.032  1.00 10.00      A   
ATOM   4171  N   SER A 440      25.008  10.017  -1.026  1.00 10.00      A   
ATOM   4172  HN  SER A 440      25.216  10.904  -1.396  1.00 10.00      A   
ATOM   4173  CA  SER A 440      26.003   8.968  -1.139  1.00 10.00      A   
ATOM   4174  CB  SER A 440      25.601   7.972  -2.231  1.00 10.00      A   
ATOM   4175  OG  SER A 440      25.021   8.635  -3.343  1.00 10.00      A   
ATOM   4176  HG  SER A 440      24.060   8.635  -3.251  1.00 10.00      A   
ATOM   4177  C   SER A 440      27.367   9.580  -1.445  1.00 10.00      A   
ATOM   4178  O   SER A 440      27.459  10.759  -1.796  1.00 10.00      A   
ATOM   4179  N   GLY A 441      28.418   8.789  -1.306  1.00 10.00      A   
ATOM   4180  HN  GLY A 441      28.291   7.863  -1.013  1.00 10.00      A   
ATOM   4181  CA  GLY A 441      29.749   9.280  -1.574  1.00 10.00      A   
ATOM   4182  C   GLY A 441      30.333  10.055  -0.409  1.00 10.00      A   
ATOM   4183  O   GLY A 441      29.795  10.039   0.702  1.00 10.00      A   
ATOM   4184  N   LEU A 442      31.443  10.730  -0.666  1.00 10.00      A   
ATOM   4185  HN  LEU A 442      31.818  10.696  -1.574  1.00 10.00      A   
ATOM   4186  CA  LEU A 442      32.117  11.520   0.356  1.00 10.00      A   
ATOM   4187  CB  LEU A 442      33.602  11.692   0.019  1.00 10.00      A   
ATOM   4188  CG  LEU A 442      34.476  12.347   1.097  1.00 10.00      A   
ATOM   4189  CD1 LEU A 442      34.569  11.463   2.331  1.00 10.00      A   
ATOM   4190  CD2 LEU A 442      35.863  12.655   0.554  1.00 10.00      A   
ATOM   4191  C   LEU A 442      31.451  12.880   0.502  1.00 10.00      A   
ATOM   4192  O   LEU A 442      31.513  13.707  -0.406  1.00 10.00      A   
ATOM   4193  N   LEU A 443      30.819  13.103   1.646  1.00 10.00      A   
ATOM   4194  HN  LEU A 443      30.821  12.404   2.338  1.00 10.00      A   
ATOM   4195  CA  LEU A 443      30.130  14.359   1.913  1.00 10.00      A   
ATOM   4196  CB  LEU A 443      28.615  14.148   1.866  1.00 10.00      A   
ATOM   4197  CG  LEU A 443      28.046  13.542   0.582  1.00 10.00      A   
ATOM   4198  CD1 LEU A 443      26.661  12.974   0.837  1.00 10.00      A   
ATOM   4199  CD2 LEU A 443      27.999  14.580  -0.524  1.00 10.00      A   
ATOM   4200  C   LEU A 443      30.517  14.898   3.283  1.00 10.00      A   
ATOM   4201  O   LEU A 443      30.709  14.127   4.225  1.00 10.00      A   
ATOM   4202  N   THR A 444      30.621  16.213   3.395  1.00 10.00      A   
ATOM   4203  HN  THR A 444      30.430  16.782   2.611  1.00 10.00      A   
ATOM   4204  CA  THR A 444      30.985  16.842   4.654  1.00 10.00      A   
ATOM   4205  CB  THR A 444      32.221  17.757   4.503  1.00 10.00      A   
ATOM   4206  OG1 THR A 444      31.961  18.791   3.545  1.00 10.00      A   
ATOM   4207  HG1 THR A 444      31.786  18.391   2.674  1.00 10.00      A   
ATOM   4208  CG2 THR A 444      33.444  16.962   4.071  1.00 10.00      A   
ATOM   4209  C   THR A 444      29.808  17.644   5.207  1.00 10.00      A   
ATOM   4210  O   THR A 444      28.652  17.370   4.877  1.00 10.00      A   
ATOM   4211  N   ASP A 445      30.102  18.637   6.039  1.00 10.00      A   
ATOM   4212  HN  ASP A 445      31.038  18.812   6.261  1.00 10.00      A   
ATOM   4213  CA  ASP A 445      29.064  19.474   6.629  1.00 10.00      A   
ATOM   4214  CB  ASP A 445      29.544  20.094   7.946  1.00 10.00      A   
ATOM   4215  CG  ASP A 445      29.406  19.168   9.142  1.00 10.00      A   
ATOM   4216  OD1 ASP A 445      29.437  19.667  10.289  1.00 10.00      A   
ATOM   4217  OD2 ASP A 445      29.276  17.941   8.948  1.00 10.00      A   
ATOM   4218  C   ASP A 445      28.637  20.576   5.666  1.00 10.00      A   
ATOM   4219  O   ASP A 445      27.732  21.361   5.962  1.00 10.00      A   
ATOM   4220  N   LYS A 446      29.285  20.633   4.507  1.00 10.00      A   
ATOM   4221  HN  LYS A 446      29.991  19.977   4.318  1.00 10.00      A   
ATOM   4222  CA  LYS A 446      28.972  21.649   3.510  1.00 10.00      A   
ATOM   4223  CB  LYS A 446      30.157  21.907   2.579  1.00 10.00      A   
ATOM   4224  CG  LYS A 446      30.185  23.313   1.991  1.00 10.00      A   
ATOM   4225  CD  LYS A 446      30.086  24.372   3.080  1.00 10.00      A   
ATOM   4226  CE  LYS A 446      30.256  25.775   2.519  1.00 10.00      A   
ATOM   4227  NZ  LYS A 446      30.013  26.827   3.546  1.00 10.00      A   
ATOM   4228  HZ1 LYS A 446      30.303  27.756   3.182  1.00 10.00      A   
ATOM   4229  HZ2 LYS A 446      30.553  26.625   4.411  1.00 10.00      A   
ATOM   4230  HZ3 LYS A 446      28.997  26.868   3.790  1.00 10.00      A   
ATOM   4231  C   LYS A 446      27.718  21.288   2.713  1.00 10.00      A   
ATOM   4232  O   LYS A 446      26.856  22.139   2.489  1.00 10.00      A   
ATOM   4233  N   VAL A 447      27.617  20.029   2.284  1.00 10.00      A   
ATOM   4234  HN  VAL A 447      28.356  19.392   2.462  1.00 10.00      A   
ATOM   4235  CA  VAL A 447      26.453  19.575   1.524  1.00 10.00      A   
ATOM   4236  CB  VAL A 447      26.602  18.120   1.008  1.00 10.00      A   
ATOM   4237  CG1 VAL A 447      26.623  17.118   2.154  1.00 10.00      A   
ATOM   4238  CG2 VAL A 447      25.506  17.781   0.007  1.00 10.00      A   
ATOM   4239  C   VAL A 447      25.180  19.716   2.355  1.00 10.00      A   
ATOM   4240  O   VAL A 447      24.117  20.059   1.834  1.00 10.00      A   
ATOM   4241  N   PHE A 448      25.304  19.476   3.656  1.00 10.00      A   
ATOM   4242  HN  PHE A 448      26.182  19.220   4.009  1.00 10.00      A   
ATOM   4243  CA  PHE A 448      24.175  19.580   4.566  1.00 10.00      A   
ATOM   4244  CB  PHE A 448      24.493  18.919   5.907  1.00 10.00      A   
ATOM   4245  CG  PHE A 448      24.649  17.428   5.820  1.00 10.00      A   
ATOM   4246  CD1 PHE A 448      25.887  16.838   6.003  1.00 10.00      A   
ATOM   4247  CD2 PHE A 448      23.558  16.615   5.550  1.00 10.00      A   
ATOM   4248  CE1 PHE A 448      26.039  15.468   5.917  1.00 10.00      A   
ATOM   4249  CE2 PHE A 448      23.698  15.244   5.465  1.00 10.00      A   
ATOM   4250  CZ  PHE A 448      24.942  14.669   5.649  1.00 10.00      A   
ATOM   4251  C   PHE A 448      23.795  21.039   4.759  1.00 10.00      A   
ATOM   4252  O   PHE A 448      22.627  21.366   4.959  1.00 10.00      A   
ATOM   4253  N   GLU A 449      24.790  21.911   4.669  1.00 10.00      A   
ATOM   4254  HN  GLU A 449      25.698  21.583   4.496  1.00 10.00      A   
ATOM   4255  CA  GLU A 449      24.574  23.340   4.807  1.00 10.00      A   
ATOM   4256  CB  GLU A 449      25.919  24.066   4.831  1.00 10.00      A   
ATOM   4257  CG  GLU A 449      25.832  25.559   5.076  1.00 10.00      A   
ATOM   4258  CD  GLU A 449      27.172  26.239   4.921  1.00 10.00      A   
ATOM   4259  OE1 GLU A 449      28.075  25.981   5.743  1.00 10.00      A   
ATOM   4260  OE2 GLU A 449      27.334  27.029   3.970  1.00 10.00      A   
ATOM   4261  C   GLU A 449      23.728  23.825   3.635  1.00 10.00      A   
ATOM   4262  O   GLU A 449      22.795  24.612   3.805  1.00 10.00      A   
ATOM   4263  N   TYR A 450      24.052  23.330   2.443  1.00 10.00      A   
ATOM   4264  HN  TYR A 450      24.812  22.711   2.373  1.00 10.00      A   
ATOM   4265  CA  TYR A 450      23.314  23.687   1.241  1.00 10.00      A   
ATOM   4266  CB  TYR A 450      24.017  23.159  -0.016  1.00 10.00      A   
ATOM   4267  CG  TYR A 450      25.412  23.706  -0.246  1.00 10.00      A   
ATOM   4268  CD1 TYR A 450      26.402  22.909  -0.808  1.00 10.00      A   
ATOM   4269  CD2 TYR A 450      25.739  25.015   0.090  1.00 10.00      A   
ATOM   4270  CE1 TYR A 450      27.676  23.397  -1.029  1.00 10.00      A   
ATOM   4271  CE2 TYR A 450      27.013  25.511  -0.127  1.00 10.00      A   
ATOM   4272  CZ  TYR A 450      27.976  24.699  -0.688  1.00 10.00      A   
ATOM   4273  OH  TYR A 450      29.245  25.188  -0.904  1.00 10.00      A   
ATOM   4274  HH  TYR A 450      29.402  25.258  -1.856  1.00 10.00      A   
ATOM   4275  C   TYR A 450      21.898  23.126   1.325  1.00 10.00      A   
ATOM   4276  O   TYR A 450      20.925  23.808   0.993  1.00 10.00      A   
ATOM   4277  N   ILE A 451      21.793  21.883   1.794  1.00 10.00      A   
ATOM   4278  HN  ILE A 451      22.610  21.394   2.030  1.00 10.00      A   
ATOM   4279  CA  ILE A 451      20.503  21.218   1.953  1.00 10.00      A   
ATOM   4280  CB  ILE A 451      20.672  19.764   2.468  1.00 10.00      A   
ATOM   4281  CG1 ILE A 451      21.172  18.850   1.347  1.00 10.00      A   
ATOM   4282  CG2 ILE A 451      19.368  19.223   3.043  1.00 10.00      A   
ATOM   4283  CD1 ILE A 451      21.625  17.486   1.824  1.00 10.00      A   
ATOM   4284  C   ILE A 451      19.620  22.009   2.918  1.00 10.00      A   
ATOM   4285  O   ILE A 451      18.471  22.320   2.611  1.00 10.00      A   
ATOM   4286  N   GLY A 452      20.191  22.381   4.056  1.00 10.00      A   
ATOM   4287  HN  GLY A 452      21.130  22.139   4.221  1.00 10.00      A   
ATOM   4288  CA  GLY A 452      19.453  23.129   5.058  1.00 10.00      A   
ATOM   4289  C   GLY A 452      19.295  24.603   4.727  1.00 10.00      A   
ATOM   4290  O   GLY A 452      19.135  25.435   5.621  1.00 10.00      A   
ATOM   4291  N   THR A 453      19.347  24.930   3.448  1.00 10.00      A   
ATOM   4292  HN  THR A 453      19.485  24.224   2.784  1.00 10.00      A   
ATOM   4293  CA  THR A 453      19.194  26.305   3.000  1.00 10.00      A   
ATOM   4294  CB  THR A 453      20.560  27.013   2.840  1.00 10.00      A   
ATOM   4295  OG1 THR A 453      21.344  26.834   4.033  1.00 10.00      A   
ATOM   4296  HG1 THR A 453      21.770  25.963   4.007  1.00 10.00      A   
ATOM   4297  CG2 THR A 453      20.371  28.501   2.591  1.00 10.00      A   
ATOM   4298  C   THR A 453      18.417  26.359   1.682  1.00 10.00      A   
ATOM   4299  O   THR A 453      17.604  27.259   1.460  1.00 10.00      A   
ATOM   4300  N   TYR A 454      18.663  25.389   0.810  1.00 10.00      A   
ATOM   4301  HN  TYR A 454      19.331  24.702   1.029  1.00 10.00      A   
ATOM   4302  CA  TYR A 454      17.983  25.338  -0.478  1.00 10.00      A   
ATOM   4303  CB  TYR A 454      18.977  25.039  -1.603  1.00 10.00      A   
ATOM   4304  CG  TYR A 454      20.044  26.094  -1.776  1.00 10.00      A   
ATOM   4305  CD1 TYR A 454      21.389  25.758  -1.776  1.00 10.00      A   
ATOM   4306  CD2 TYR A 454      19.703  27.432  -1.941  1.00 10.00      A   
ATOM   4307  CE1 TYR A 454      22.366  26.719  -1.934  1.00 10.00      A   
ATOM   4308  CE2 TYR A 454      20.673  28.401  -2.100  1.00 10.00      A   
ATOM   4309  CZ  TYR A 454      22.003  28.039  -2.097  1.00 10.00      A   
ATOM   4310  OH  TYR A 454      22.976  29.000  -2.258  1.00 10.00      A   
ATOM   4311  HH  TYR A 454      22.952  29.611  -1.511  1.00 10.00      A   
ATOM   4312  C   TYR A 454      16.846  24.321  -0.499  1.00 10.00      A   
ATOM   4313  O   TYR A 454      15.791  24.579  -1.074  1.00 10.00      A   
ATOM   4314  N   ALA A 455      17.056  23.173   0.130  1.00 10.00      A   
ATOM   4315  HN  ALA A 455      17.901  23.034   0.601  1.00 10.00      A   
ATOM   4316  CA  ALA A 455      16.047  22.123   0.159  1.00 10.00      A   
ATOM   4317  CB  ALA A 455      16.673  20.780   0.505  1.00 10.00      A   
ATOM   4318  C   ALA A 455      14.920  22.466   1.128  1.00 10.00      A   
ATOM   4319  O   ALA A 455      15.038  22.260   2.342  1.00 10.00      A   
ATOM   4320  N   LYS A 456      13.838  23.009   0.587  1.00 10.00      A   
ATOM   4321  HN  LYS A 456      13.822  23.168  -0.384  1.00 10.00      A   
ATOM   4322  CA  LYS A 456      12.686  23.390   1.389  1.00 10.00      A   
ATOM   4323  CB  LYS A 456      12.193  24.782   0.990  1.00 10.00      A   
ATOM   4324  CG  LYS A 456      13.202  25.895   1.226  1.00 10.00      A   
ATOM   4325  CD  LYS A 456      13.349  26.218   2.705  1.00 10.00      A   
ATOM   4326  CE  LYS A 456      14.257  27.420   2.910  1.00 10.00      A   
ATOM   4327  NZ  LYS A 456      14.335  27.820   4.338  1.00 10.00      A   
ATOM   4328  HZ1 LYS A 456      14.689  28.796   4.418  1.00 10.00      A   
ATOM   4329  HZ2 LYS A 456      14.979  27.185   4.853  1.00 10.00      A   
ATOM   4330  HZ3 LYS A 456      13.394  27.768   4.775  1.00 10.00      A   
ATOM   4331  C   LYS A 456      11.556  22.379   1.245  1.00 10.00      A   
ATOM   4332  O   LYS A 456      10.934  21.989   2.234  1.00 10.00      A   
ATOM   4333  N   LYS A 457      11.312  21.945   0.014  1.00 10.00      A   
ATOM   4334  HN  LYS A 457      11.868  22.273  -0.726  1.00 10.00      A   
ATOM   4335  CA  LYS A 457      10.249  20.990  -0.271  1.00 10.00      A   
ATOM   4336  CB  LYS A 457       9.759  21.140  -1.712  1.00 10.00      A   
ATOM   4337  CG  LYS A 457       8.827  22.321  -1.938  1.00 10.00      A   
ATOM   4338  CD  LYS A 457       7.454  22.071  -1.329  1.00 10.00      A   
ATOM   4339  CE  LYS A 457       6.484  23.200  -1.649  1.00 10.00      A   
ATOM   4340  NZ  LYS A 457       6.881  24.481  -1.003  1.00 10.00      A   
ATOM   4341  HZ1 LYS A 457       7.796  24.802  -1.374  1.00 10.00      A   
ATOM   4342  HZ2 LYS A 457       6.962  24.357   0.027  1.00 10.00      A   
ATOM   4343  HZ3 LYS A 457       6.170  25.215  -1.193  1.00 10.00      A   
ATOM   4344  C   LYS A 457      10.683  19.550  -0.010  1.00 10.00      A   
ATOM   4345  O   LYS A 457       9.872  18.627  -0.098  1.00 10.00      A   
ATOM   4346  N   MET A 458      11.960  19.360   0.300  1.00 10.00      A   
ATOM   4347  HN  MET A 458      12.563  20.128   0.337  1.00 10.00      A   
ATOM   4348  CA  MET A 458      12.486  18.028   0.575  1.00 10.00      A   
ATOM   4349  CB  MET A 458      14.012  18.049   0.680  1.00 10.00      A   
ATOM   4350  CG  MET A 458      14.660  16.685   0.508  1.00 10.00      A   
ATOM   4351  SD  MET A 458      16.439  16.722   0.790  1.00 10.00      A   
ATOM   4352  CE  MET A 458      16.494  17.095   2.540  1.00 10.00      A   
ATOM   4353  C   MET A 458      11.857  17.456   1.843  1.00 10.00      A   
ATOM   4354  O   MET A 458      11.935  18.058   2.916  1.00 10.00      A   
ATOM   4355  N   GLU A 459      11.232  16.295   1.705  1.00 10.00      A   
ATOM   4356  HN  GLU A 459      11.222  15.860   0.827  1.00 10.00      A   
ATOM   4357  CA  GLU A 459      10.558  15.647   2.817  1.00 10.00      A   
ATOM   4358  CB  GLU A 459       9.150  15.211   2.399  1.00 10.00      A   
ATOM   4359  CG  GLU A 459       8.308  16.312   1.765  1.00 10.00      A   
ATOM   4360  CD  GLU A 459       6.868  15.893   1.540  1.00 10.00      A   
ATOM   4361  OE1 GLU A 459       5.950  16.647   1.928  1.00 10.00      A   
ATOM   4362  OE2 GLU A 459       6.649  14.800   0.987  1.00 10.00      A   
ATOM   4363  C   GLU A 459      11.342  14.445   3.347  1.00 10.00      A   
ATOM   4364  O   GLU A 459      11.363  14.195   4.557  1.00 10.00      A   
ATOM   4365  N   MET A 460      11.995  13.710   2.451  1.00 10.00      A   
ATOM   4366  HN  MET A 460      11.973  13.967   1.505  1.00 10.00      A   
ATOM   4367  CA  MET A 460      12.761  12.533   2.849  1.00 10.00      A   
ATOM   4368  CB  MET A 460      12.155  11.260   2.252  1.00 10.00      A   
ATOM   4369  CG  MET A 460      12.679   9.977   2.878  1.00 10.00      A   
ATOM   4370  SD  MET A 460      11.698   8.534   2.426  1.00 10.00      A   
ATOM   4371  CE  MET A 460      12.452   7.264   3.439  1.00 10.00      A   
ATOM   4372  C   MET A 460      14.222  12.656   2.443  1.00 10.00      A   
ATOM   4373  O   MET A 460      14.530  13.074   1.323  1.00 10.00      A   
ATOM   4374  N   LEU A 461      15.112  12.284   3.355  1.00 10.00      A   
ATOM   4375  HN  LEU A 461      14.792  11.946   4.221  1.00 10.00      A   
ATOM   4376  CA  LEU A 461      16.549  12.352   3.107  1.00 10.00      A   
ATOM   4377  CB  LEU A 461      17.134  13.646   3.687  1.00 10.00      A   
ATOM   4378  CG  LEU A 461      18.650  13.832   3.547  1.00 10.00      A   
ATOM   4379  CD1 LEU A 461      19.033  14.086   2.098  1.00 10.00      A   
ATOM   4380  CD2 LEU A 461      19.143  14.959   4.440  1.00 10.00      A   
ATOM   4381  C   LEU A 461      17.260  11.142   3.711  1.00 10.00      A   
ATOM   4382  O   LEU A 461      17.106  10.854   4.896  1.00 10.00      A   
ATOM   4383  N   SER A 462      18.027  10.437   2.893  1.00 10.00      A   
ATOM   4384  HN  SER A 462      18.102  10.706   1.953  1.00 10.00      A   
ATOM   4385  CA  SER A 462      18.765   9.271   3.352  1.00 10.00      A   
ATOM   4386  CB  SER A 462      18.582   8.113   2.364  1.00 10.00      A   
ATOM   4387  OG  SER A 462      17.217   7.969   1.991  1.00 10.00      A   
ATOM   4388  HG  SER A 462      17.161   7.548   1.122  1.00 10.00      A   
ATOM   4389  C   SER A 462      20.248   9.615   3.503  1.00 10.00      A   
ATOM   4390  O   SER A 462      20.904  10.002   2.531  1.00 10.00      A   
ATOM   4391  N   VAL A 463      20.770   9.493   4.721  1.00 10.00      A   
ATOM   4392  HN  VAL A 463      20.197   9.186   5.461  1.00 10.00      A   
ATOM   4393  CA  VAL A 463      22.171   9.807   4.990  1.00 10.00      A   
ATOM   4394  CB  VAL A 463      22.311  10.922   6.048  1.00 10.00      A   
ATOM   4395  CG1 VAL A 463      23.765  11.338   6.209  1.00 10.00      A   
ATOM   4396  CG2 VAL A 463      21.451  12.124   5.692  1.00 10.00      A   
ATOM   4397  C   VAL A 463      22.935   8.571   5.460  1.00 10.00      A   
ATOM   4398  O   VAL A 463      22.612   7.980   6.492  1.00 10.00      A   
ATOM   4399  N   ALA A 464      23.944   8.188   4.693  1.00 10.00      A   
ATOM   4400  HN  ALA A 464      24.153   8.701   3.884  1.00 10.00      A   
ATOM   4401  CA  ALA A 464      24.759   7.032   5.024  1.00 10.00      A   
ATOM   4402  CB  ALA A 464      24.265   5.799   4.281  1.00 10.00      A   
ATOM   4403  C   ALA A 464      26.222   7.305   4.695  1.00 10.00      A   
ATOM   4404  O   ALA A 464      26.562   7.578   3.540  1.00 10.00      A   
ATOM   4405  N   PHE A 465      27.074   7.233   5.720  1.00 10.00      A   
ATOM   4406  HN  PHE A 465      26.723   7.007   6.607  1.00 10.00      A   
ATOM   4407  CA  PHE A 465      28.512   7.475   5.573  1.00 10.00      A   
ATOM   4408  CB  PHE A 465      29.170   6.432   4.657  1.00 10.00      A   
ATOM   4409  CG  PHE A 465      29.095   5.020   5.161  1.00 10.00      A   
ATOM   4410  CD1 PHE A 465      28.061   4.181   4.772  1.00 10.00      A   
ATOM   4411  CD2 PHE A 465      30.068   4.525   6.014  1.00 10.00      A   
ATOM   4412  CE1 PHE A 465      27.997   2.876   5.226  1.00 10.00      A   
ATOM   4413  CE2 PHE A 465      30.010   3.223   6.475  1.00 10.00      A   
ATOM   4414  CZ  PHE A 465      28.974   2.398   6.080  1.00 10.00      A   
ATOM   4415  C   PHE A 465      28.798   8.889   5.068  1.00 10.00      A   
ATOM   4416  O   PHE A 465      29.412   9.072   4.017  1.00 10.00      A   
ATOM   4417  N   ALA A 466      28.353   9.884   5.820  1.00 10.00      A   
ATOM   4418  HN  ALA A 466      27.878   9.682   6.652  1.00 10.00      A   
ATOM   4419  CA  ALA A 466      28.552  11.275   5.440  1.00 10.00      A   
ATOM   4420  CB  ALA A 466      27.478  11.703   4.452  1.00 10.00      A   
ATOM   4421  C   ALA A 466      28.543  12.187   6.663  1.00 10.00      A   
ATOM   4422  O   ALA A 466      28.093  11.790   7.739  1.00 10.00      A   
ATOM   4423  N   GLY A 467      29.043  13.400   6.493  1.00 10.00      A   
ATOM   4424  HN  GLY A 467      29.415  13.650   5.616  1.00 10.00      A   
ATOM   4425  CA  GLY A 467      29.077  14.351   7.588  1.00 10.00      A   
ATOM   4426  C   GLY A 467      30.471  14.519   8.151  1.00 10.00      A   
ATOM   4427  O   GLY A 467      31.280  13.589   8.106  1.00 10.00      A   
ATOM   4428  N   ASP A 468      30.760  15.700   8.673  1.00 10.00      A   
ATOM   4429  HN  ASP A 468      30.069  16.410   8.682  1.00 10.00      A   
ATOM   4430  CA  ASP A 468      32.071  15.978   9.245  1.00 10.00      A   
ATOM   4431  CB  ASP A 468      32.749  17.152   8.529  1.00 10.00      A   
ATOM   4432  CG  ASP A 468      34.002  17.628   9.245  1.00 10.00      A   
ATOM   4433  OD1 ASP A 468      35.057  16.971   9.110  1.00 10.00      A   
ATOM   4434  OD2 ASP A 468      33.934  18.659   9.948  1.00 10.00      A   
ATOM   4435  C   ASP A 468      31.975  16.251  10.741  1.00 10.00      A   
ATOM   4436  O   ASP A 468      32.744  15.700  11.530  1.00 10.00      A   
ATOM   4437  N   SER A 469      31.021  17.087  11.128  1.00 10.00      A   
ATOM   4438  HN  SER A 469      30.410  17.469  10.453  1.00 10.00      A   
ATOM   4439  CA  SER A 469      30.838  17.442  12.528  1.00 10.00      A   
ATOM   4440  CB  SER A 469      31.406  18.842  12.788  1.00 10.00      A   
ATOM   4441  OG  SER A 469      32.769  18.933  12.385  1.00 10.00      A   
ATOM   4442  HG  SER A 469      32.831  18.844  11.419  1.00 10.00      A   
ATOM   4443  C   SER A 469      29.364  17.374  12.926  1.00 10.00      A   
ATOM   4444  O   SER A 469      28.540  16.816  12.199  1.00 10.00      A   
ATOM   4445  N   ASP A 470      29.036  17.953  14.077  1.00 10.00      A   
ATOM   4446  HN  ASP A 470      29.734  18.395  14.607  1.00 10.00      A   
ATOM   4447  CA  ASP A 470      27.669  17.956  14.579  1.00 10.00      A   
ATOM   4448  CB  ASP A 470      27.657  18.031  16.108  1.00 10.00      A   
ATOM   4449  CG  ASP A 470      27.499  16.681  16.776  1.00 10.00      A   
ATOM   4450  OD1 ASP A 470      26.350  16.265  17.023  1.00 10.00      A   
ATOM   4451  OD2 ASP A 470      28.527  16.039  17.080  1.00 10.00      A   
ATOM   4452  C   ASP A 470      26.876  19.128  14.010  1.00 10.00      A   
ATOM   4453  O   ASP A 470      25.842  19.510  14.559  1.00 10.00      A   
ATOM   4454  N   LEU A 471      27.349  19.693  12.907  1.00 10.00      A   
ATOM   4455  HN  LEU A 471      28.177  19.348  12.507  1.00 10.00      A   
ATOM   4456  CA  LEU A 471      26.664  20.819  12.283  1.00 10.00      A   
ATOM   4457  CB  LEU A 471      27.652  21.916  11.882  1.00 10.00      A   
ATOM   4458  CG  LEU A 471      28.354  22.648  13.026  1.00 10.00      A   
ATOM   4459  CD1 LEU A 471      29.183  23.803  12.490  1.00 10.00      A   
ATOM   4460  CD2 LEU A 471      27.347  23.140  14.054  1.00 10.00      A   
ATOM   4461  C   LEU A 471      25.847  20.379  11.075  1.00 10.00      A   
ATOM   4462  O   LEU A 471      24.889  21.051  10.689  1.00 10.00      A   
ATOM   4463  N   GLY A 472      26.223  19.243  10.495  1.00 10.00      A   
ATOM   4464  HN  GLY A 472      26.991  18.752  10.860  1.00 10.00      A   
ATOM   4465  CA  GLY A 472      25.530  18.722   9.330  1.00 10.00      A   
ATOM   4466  C   GLY A 472      24.046  18.500   9.559  1.00 10.00      A   
ATOM   4467  O   GLY A 472      23.212  19.072   8.859  1.00 10.00      A   
ATOM   4468  N   MET A 473      23.717  17.683  10.551  1.00 10.00      A   
ATOM   4469  HN  MET A 473      24.427  17.277  11.091  1.00 10.00      A   
ATOM   4470  CA  MET A 473      22.326  17.382  10.871  1.00 10.00      A   
ATOM   4471  CB  MET A 473      22.255  16.268  11.918  1.00 10.00      A   
ATOM   4472  CG  MET A 473      20.857  15.787  12.247  1.00 10.00      A   
ATOM   4473  SD  MET A 473      20.852  14.640  13.639  1.00 10.00      A   
ATOM   4474  CE  MET A 473      19.124  14.165  13.684  1.00 10.00      A   
ATOM   4475  C   MET A 473      21.601  18.631  11.361  1.00 10.00      A   
ATOM   4476  O   MET A 473      20.418  18.823  11.078  1.00 10.00      A   
ATOM   4477  N   HIS A 474      22.325  19.484  12.081  1.00 10.00      A   
ATOM   4478  HN  HIS A 474      23.264  19.273  12.259  1.00 10.00      A   
ATOM   4479  CA  HIS A 474      21.760  20.726  12.609  1.00 10.00      A   
ATOM   4480  CB  HIS A 474      22.794  21.475  13.468  1.00 10.00      A   
ATOM   4481  CG  HIS A 474      22.302  22.770  14.061  1.00 10.00      A   
ATOM   4482  ND1 HIS A 474      21.745  22.819  15.319  1.00 10.00      A   
ATOM   4483  CD2 HIS A 474      22.308  24.018  13.529  1.00 10.00      A   
ATOM   4484  CE1 HIS A 474      21.428  24.087  15.525  1.00 10.00      A   
ATOM   4485  NE2 HIS A 474      21.752  24.845  14.470  1.00 10.00      A   
ATOM   4486  HE2 HIS A 474      21.616  25.816  14.384  1.00 10.00      A   
ATOM   4487  C   HIS A 474      21.281  21.618  11.469  1.00 10.00      A   
ATOM   4488  O   HIS A 474      20.172  22.159  11.510  1.00 10.00      A   
ATOM   4489  N   HIS A 475      22.119  21.757  10.450  1.00 10.00      A   
ATOM   4490  HN  HIS A 475      22.987  21.292  10.475  1.00 10.00      A   
ATOM   4491  CA  HIS A 475      21.791  22.583   9.297  1.00 10.00      A   
ATOM   4492  CB  HIS A 475      22.973  22.667   8.325  1.00 10.00      A   
ATOM   4493  CG  HIS A 475      23.869  23.846   8.553  1.00 10.00      A   
ATOM   4494  ND1 HIS A 475      23.541  25.141   8.214  1.00 10.00      A   
ATOM   4495  HD1 HIS A 475      22.699  25.432   7.802  1.00 10.00      A   
ATOM   4496  CD2 HIS A 475      25.110  23.907   9.097  1.00 10.00      A   
ATOM   4497  CE1 HIS A 475      24.569  25.931   8.555  1.00 10.00      A   
ATOM   4498  NE2 HIS A 475      25.549  25.228   9.096  1.00 10.00      A   
ATOM   4499  C   HIS A 475      20.544  22.076   8.574  1.00 10.00      A   
ATOM   4500  O   HIS A 475      19.737  22.865   8.082  1.00 10.00      A   
ATOM   4501  N   VAL A 476      20.394  20.761   8.515  1.00 10.00      A   
ATOM   4502  HN  VAL A 476      21.072  20.184   8.927  1.00 10.00      A   
ATOM   4503  CA  VAL A 476      19.248  20.153   7.850  1.00 10.00      A   
ATOM   4504  CB  VAL A 476      19.481  18.650   7.583  1.00 10.00      A   
ATOM   4505  CG1 VAL A 476      18.267  18.021   6.913  1.00 10.00      A   
ATOM   4506  CG2 VAL A 476      20.717  18.453   6.727  1.00 10.00      A   
ATOM   4507  C   VAL A 476      17.973  20.329   8.673  1.00 10.00      A   
ATOM   4508  O   VAL A 476      16.952  20.791   8.161  1.00 10.00      A   
ATOM   4509  N   LEU A 477      18.043  19.980   9.955  1.00 10.00      A   
ATOM   4510  HN  LEU A 477      18.892  19.640  10.314  1.00 10.00      A   
ATOM   4511  CA  LEU A 477      16.889  20.086  10.845  1.00 10.00      A   
ATOM   4512  CB  LEU A 477      17.215  19.519  12.230  1.00 10.00      A   
ATOM   4513  CG  LEU A 477      17.482  18.012  12.297  1.00 10.00      A   
ATOM   4514  CD1 LEU A 477      17.842  17.591  13.714  1.00 10.00      A   
ATOM   4515  CD2 LEU A 477      16.283  17.223  11.789  1.00 10.00      A   
ATOM   4516  C   LEU A 477      16.393  21.523  10.962  1.00 10.00      A   
ATOM   4517  O   LEU A 477      15.194  21.786  10.904  1.00 10.00      A   
ATOM   4518  N   SER A 478      17.317  22.453  11.093  1.00 10.00      A   
ATOM   4519  HN  SER A 478      18.265  22.191  11.111  1.00 10.00      A   
ATOM   4520  CA  SER A 478      16.968  23.860  11.215  1.00 10.00      A   
ATOM   4521  CB  SER A 478      17.973  24.559  12.137  1.00 10.00      A   
ATOM   4522  OG  SER A 478      17.440  25.755  12.687  1.00 10.00      A   
ATOM   4523  HG  SER A 478      17.725  26.506  12.150  1.00 10.00      A   
ATOM   4524  C   SER A 478      16.950  24.531   9.842  1.00 10.00      A   
ATOM   4525  O   SER A 478      16.982  25.759   9.735  1.00 10.00      A   
ATOM   4526  N   GLY A 479      16.890  23.722   8.793  1.00 10.00      A   
ATOM   4527  HN  GLY A 479      16.856  22.750   8.932  1.00 10.00      A   
ATOM   4528  CA  GLY A 479      16.881  24.262   7.450  1.00 10.00      A   
ATOM   4529  C   GLY A 479      15.678  23.837   6.629  1.00 10.00      A   
ATOM   4530  O   GLY A 479      14.985  24.680   6.060  1.00 10.00      A   
ATOM   4531  N   CYS A 480      15.429  22.538   6.547  1.00 10.00      A   
ATOM   4532  HN  CYS A 480      16.013  21.903   7.023  1.00 10.00      A   
ATOM   4533  CA  CYS A 480      14.306  22.026   5.769  1.00 10.00      A   
ATOM   4534  CB  CYS A 480      14.462  20.531   5.500  1.00 10.00      A   
ATOM   4535  SG  CYS A 480      15.894  20.118   4.478  1.00 10.00      A   
ATOM   4536  HG  CYS A 480      15.800  20.820   3.352  1.00 10.00      A   
ATOM   4537  C   CYS A 480      12.967  22.331   6.432  1.00 10.00      A   
ATOM   4538  O   CYS A 480      12.818  22.213   7.650  1.00 10.00      A   
ATOM   4539  N   ASP A 481      11.995  22.728   5.622  1.00 10.00      A   
ATOM   4540  HN  ASP A 481      12.174  22.805   4.661  1.00 10.00      A   
ATOM   4541  CA  ASP A 481      10.671  23.067   6.128  1.00 10.00      A   
ATOM   4542  CB  ASP A 481      10.120  24.296   5.396  1.00 10.00      A   
ATOM   4543  CG  ASP A 481       8.910  24.901   6.081  1.00 10.00      A   
ATOM   4544  OD1 ASP A 481       8.976  25.152   7.306  1.00 10.00      A   
ATOM   4545  OD2 ASP A 481       7.895  25.150   5.397  1.00 10.00      A   
ATOM   4546  C   ASP A 481       9.702  21.894   6.000  1.00 10.00      A   
ATOM   4547  O   ASP A 481       8.874  21.667   6.880  1.00 10.00      A   
ATOM   4548  N   SER A 482       9.832  21.127   4.927  1.00 10.00      A   
ATOM   4549  HN  SER A 482      10.536  21.325   4.274  1.00 10.00      A   
ATOM   4550  CA  SER A 482       8.945  19.992   4.691  1.00 10.00      A   
ATOM   4551  CB  SER A 482       8.629  19.874   3.198  1.00 10.00      A   
ATOM   4552  OG  SER A 482       8.191  21.119   2.670  1.00 10.00      A   
ATOM   4553  HG  SER A 482       8.959  21.641   2.398  1.00 10.00      A   
ATOM   4554  C   SER A 482       9.526  18.673   5.210  1.00 10.00      A   
ATOM   4555  O   SER A 482       9.213  17.607   4.685  1.00 10.00      A   
ATOM   4556  N   LEU A 483      10.352  18.744   6.252  1.00 10.00      A   
ATOM   4557  HN  LEU A 483      10.548  19.617   6.651  1.00 10.00      A   
ATOM   4558  CA  LEU A 483      10.957  17.544   6.827  1.00 10.00      A   
ATOM   4559  CB  LEU A 483      11.847  17.905   8.012  1.00 10.00      A   
ATOM   4560  CG  LEU A 483      13.318  18.173   7.695  1.00 10.00      A   
ATOM   4561  CD1 LEU A 483      14.060  18.613   8.946  1.00 10.00      A   
ATOM   4562  CD2 LEU A 483      13.974  16.941   7.087  1.00 10.00      A   
ATOM   4563  C   LEU A 483       9.891  16.535   7.259  1.00 10.00      A   
ATOM   4564  O   LEU A 483       8.988  16.858   8.035  1.00 10.00      A   
ATOM   4565  N   ARG A 484       9.998  15.320   6.744  1.00 10.00      A   
ATOM   4566  HN  ARG A 484      10.736  15.131   6.123  1.00 10.00      A   
ATOM   4567  CA  ARG A 484       9.050  14.261   7.062  1.00 10.00      A   
ATOM   4568  CB  ARG A 484       8.199  13.918   5.835  1.00 10.00      A   
ATOM   4569  CG  ARG A 484       7.049  14.874   5.570  1.00 10.00      A   
ATOM   4570  CD  ARG A 484       6.198  14.382   4.414  1.00 10.00      A   
ATOM   4571  NE  ARG A 484       5.933  12.949   4.518  1.00 10.00      A   
ATOM   4572  HE  ARG A 484       5.746  12.597   5.412  1.00 10.00      A   
ATOM   4573  CZ  ARG A 484       5.921  12.106   3.483  1.00 10.00      A   
ATOM   4574  NH1 ARG A 484       6.149  12.533   2.252  1.00 10.00      A   
ATOM   4575 HH11 ARG A 484       6.126  11.859   1.455  1.00 10.00      A   
ATOM   4576 HH12 ARG A 484       6.351  13.547   2.066  1.00 10.00      A   
ATOM   4577  NH2 ARG A 484       5.708  10.819   3.686  1.00 10.00      A   
ATOM   4578 HH21 ARG A 484       5.695  10.155   2.878  1.00 10.00      A   
ATOM   4579 HH22 ARG A 484       5.550  10.446   4.640  1.00 10.00      A   
ATOM   4580  C   ARG A 484       9.754  13.005   7.581  1.00 10.00      A   
ATOM   4581  O   ARG A 484       9.597  12.634   8.743  1.00 10.00      A   
ATOM   4582  N   LYS A 485      10.536  12.365   6.712  1.00 10.00      A   
ATOM   4583  HN  LYS A 485      10.654  12.743   5.815  1.00 10.00      A   
ATOM   4584  CA  LYS A 485      11.259  11.142   7.057  1.00 10.00      A   
ATOM   4585  CB  LYS A 485      10.751   9.956   6.220  1.00 10.00      A   
ATOM   4586  CG  LYS A 485       9.271   9.643   6.407  1.00 10.00      A   
ATOM   4587  CD  LYS A 485       8.882   8.311   5.772  1.00 10.00      A   
ATOM   4588  CE  LYS A 485       8.600   8.453   4.281  1.00 10.00      A   
ATOM   4589  NZ  LYS A 485       7.949   7.243   3.709  1.00 10.00      A   
ATOM   4590  HZ1 LYS A 485       8.209   7.138   2.710  1.00 10.00      A   
ATOM   4591  HZ2 LYS A 485       6.910   7.325   3.775  1.00 10.00      A   
ATOM   4592  HZ3 LYS A 485       8.248   6.390   4.223  1.00 10.00      A   
ATOM   4593  C   LYS A 485      12.758  11.326   6.842  1.00 10.00      A   
ATOM   4594  O   LYS A 485      13.198  11.702   5.753  1.00 10.00      A   
ATOM   4595  N   LEU A 486      13.532  11.067   7.883  1.00 10.00      A   
ATOM   4596  HN  LEU A 486      13.117  10.763   8.719  1.00 10.00      A   
ATOM   4597  CA  LEU A 486      14.982  11.202   7.821  1.00 10.00      A   
ATOM   4598  CB  LEU A 486      15.428  12.517   8.476  1.00 10.00      A   
ATOM   4599  CG  LEU A 486      16.934  12.737   8.655  1.00 10.00      A   
ATOM   4600  CD1 LEU A 486      17.645  12.790   7.312  1.00 10.00      A   
ATOM   4601  CD2 LEU A 486      17.197  14.009   9.444  1.00 10.00      A   
ATOM   4602  C   LEU A 486      15.667  10.009   8.481  1.00 10.00      A   
ATOM   4603  O   LEU A 486      15.498   9.763   9.680  1.00 10.00      A   
ATOM   4604  N   GLU A 487      16.419   9.262   7.684  1.00 10.00      A   
ATOM   4605  HN  GLU A 487      16.489   9.495   6.733  1.00 10.00      A   
ATOM   4606  CA  GLU A 487      17.136   8.097   8.175  1.00 10.00      A   
ATOM   4607  CB  GLU A 487      16.681   6.841   7.434  1.00 10.00      A   
ATOM   4608  CG  GLU A 487      15.191   6.555   7.553  1.00 10.00      A   
ATOM   4609  CD  GLU A 487      14.734   5.470   6.606  1.00 10.00      A   
ATOM   4610  OE1 GLU A 487      14.884   5.651   5.377  1.00 10.00      A   
ATOM   4611  OE2 GLU A 487      14.208   4.441   7.085  1.00 10.00      A   
ATOM   4612  C   GLU A 487      18.644   8.293   8.028  1.00 10.00      A   
ATOM   4613  O   GLU A 487      19.156   8.477   6.922  1.00 10.00      A   
ATOM   4614  N   ILE A 488      19.345   8.259   9.149  1.00 10.00      A   
ATOM   4615  HN  ILE A 488      18.876   8.100  10.000  1.00 10.00      A   
ATOM   4616  CA  ILE A 488      20.786   8.445   9.168  1.00 10.00      A   
ATOM   4617  CB  ILE A 488      21.170   9.656  10.049  1.00 10.00      A   
ATOM   4618  CG1 ILE A 488      20.353  10.890   9.647  1.00 10.00      A   
ATOM   4619  CG2 ILE A 488      22.664   9.945   9.961  1.00 10.00      A   
ATOM   4620  CD1 ILE A 488      20.450  12.040  10.625  1.00 10.00      A   
ATOM   4621  C   ILE A 488      21.475   7.204   9.725  1.00 10.00      A   
ATOM   4622  O   ILE A 488      21.060   6.661  10.748  1.00 10.00      A   
ATOM   4623  N   ARG A 489      22.512   6.747   9.045  1.00 10.00      A   
ATOM   4624  HN  ARG A 489      22.781   7.199   8.209  1.00 10.00      A   
ATOM   4625  CA  ARG A 489      23.258   5.586   9.501  1.00 10.00      A   
ATOM   4626  CB  ARG A 489      22.749   4.290   8.857  1.00 10.00      A   
ATOM   4627  CG  ARG A 489      23.019   4.173   7.365  1.00 10.00      A   
ATOM   4628  CD  ARG A 489      23.224   2.722   6.955  1.00 10.00      A   
ATOM   4629  NE  ARG A 489      24.449   2.158   7.529  1.00 10.00      A   
ATOM   4630  HE  ARG A 489      25.051   2.775   7.998  1.00 10.00      A   
ATOM   4631  CZ  ARG A 489      24.788   0.874   7.450  1.00 10.00      A   
ATOM   4632  NH1 ARG A 489      24.002   0.012   6.822  1.00 10.00      A   
ATOM   4633 HH11 ARG A 489      23.112   0.338   6.383  1.00 10.00      A   
ATOM   4634 HH12 ARG A 489      24.268  -1.000   6.766  1.00 10.00      A   
ATOM   4635  NH2 ARG A 489      25.916   0.454   8.004  1.00 10.00      A   
ATOM   4636 HH21 ARG A 489      26.187  -0.552   7.946  1.00 10.00      A   
ATOM   4637 HH22 ARG A 489      26.541   1.135   8.515  1.00 10.00      A   
ATOM   4638  C   ARG A 489      24.748   5.761   9.244  1.00 10.00      A   
ATOM   4639  O   ARG A 489      25.149   6.277   8.200  1.00 10.00      A   
ATOM   4640  N   ASP A 490      25.559   5.355  10.216  1.00 10.00      A   
ATOM   4641  HN  ASP A 490      25.163   4.992  11.040  1.00 10.00      A   
ATOM   4642  CA  ASP A 490      27.017   5.441  10.109  1.00 10.00      A   
ATOM   4643  CB  ASP A 490      27.543   4.477   9.042  1.00 10.00      A   
ATOM   4644  CG  ASP A 490      27.899   3.123   9.610  1.00 10.00      A   
ATOM   4645  OD1 ASP A 490      29.030   2.966  10.111  1.00 10.00      A   
ATOM   4646  OD2 ASP A 490      27.049   2.209   9.557  1.00 10.00      A   
ATOM   4647  C   ASP A 490      27.491   6.858   9.822  1.00 10.00      A   
ATOM   4648  O   ASP A 490      28.036   7.139   8.753  1.00 10.00      A   
ATOM   4649  N   CYS A 491      27.277   7.748  10.773  1.00 10.00      A   
ATOM   4650  HN  CYS A 491      26.850   7.465  11.606  1.00 10.00      A   
ATOM   4651  CA  CYS A 491      27.678   9.137  10.621  1.00 10.00      A   
ATOM   4652  CB  CYS A 491      26.503   9.973  10.096  1.00 10.00      A   
ATOM   4653  SG  CYS A 491      25.849   9.431   8.496  1.00 10.00      A   
ATOM   4654  HG  CYS A 491      25.875   8.104   8.476  1.00 10.00      A   
ATOM   4655  C   CYS A 491      28.185   9.686  11.953  1.00 10.00      A   
ATOM   4656  O   CYS A 491      27.812   9.183  13.015  1.00 10.00      A   
ATOM   4657  N   PRO A 492      29.041  10.723  11.917  1.00 10.00      A   
ATOM   4658  CA  PRO A 492      29.605  11.334  13.131  1.00 10.00      A   
ATOM   4659  CB  PRO A 492      30.728  12.218  12.585  1.00 10.00      A   
ATOM   4660  CG  PRO A 492      30.276  12.580  11.215  1.00 10.00      A   
ATOM   4661  CD  PRO A 492      29.540  11.379  10.691  1.00 10.00      A   
ATOM   4662  C   PRO A 492      28.586  12.187  13.881  1.00 10.00      A   
ATOM   4663  O   PRO A 492      28.928  12.879  14.844  1.00 10.00      A   
ATOM   4664  N   PHE A 493      27.340  12.146  13.426  1.00 10.00      A   
ATOM   4665  HN  PHE A 493      27.139  11.583  12.654  1.00 10.00      A   
ATOM   4666  CA  PHE A 493      26.268  12.904  14.056  1.00 10.00      A   
ATOM   4667  CB  PHE A 493      24.985  12.837  13.228  1.00 10.00      A   
ATOM   4668  CG  PHE A 493      25.114  13.416  11.850  1.00 10.00      A   
ATOM   4669  CD1 PHE A 493      24.354  12.917  10.808  1.00 10.00      A   
ATOM   4670  CD2 PHE A 493      25.994  14.457  11.593  1.00 10.00      A   
ATOM   4671  CE1 PHE A 493      24.464  13.441   9.536  1.00 10.00      A   
ATOM   4672  CE2 PHE A 493      26.111  14.988  10.323  1.00 10.00      A   
ATOM   4673  CZ  PHE A 493      25.344  14.479   9.293  1.00 10.00      A   
ATOM   4674  C   PHE A 493      26.021  12.373  15.463  1.00 10.00      A   
ATOM   4675  O   PHE A 493      25.788  11.175  15.653  1.00 10.00      A   
ATOM   4676  N   GLY A 494      26.083  13.263  16.443  1.00 10.00      A   
ATOM   4677  HN  GLY A 494      26.242  14.209  16.232  1.00 10.00      A   
ATOM   4678  CA  GLY A 494      25.897  12.858  17.816  1.00 10.00      A   
ATOM   4679  C   GLY A 494      24.563  13.279  18.382  1.00 10.00      A   
ATOM   4680  O   GLY A 494      23.530  13.170  17.720  1.00 10.00      A   
ATOM   4681  N   ASP A 495      24.592  13.768  19.609  1.00 10.00      A   
ATOM   4682  HN  ASP A 495      25.456  13.836  20.072  1.00 10.00      A   
ATOM   4683  CA  ASP A 495      23.388  14.202  20.299  1.00 10.00      A   
ATOM   4684  CB  ASP A 495      23.306  13.552  21.683  1.00 10.00      A   
ATOM   4685  CG  ASP A 495      24.637  13.512  22.418  1.00 10.00      A   
ATOM   4686  OD1 ASP A 495      25.160  12.400  22.657  1.00 10.00      A   
ATOM   4687  OD2 ASP A 495      25.171  14.588  22.757  1.00 10.00      A   
ATOM   4688  C   ASP A 495      23.330  15.719  20.433  1.00 10.00      A   
ATOM   4689  O   ASP A 495      22.319  16.274  20.869  1.00 10.00      A   
ATOM   4690  N   LYS A 496      24.402  16.389  20.031  1.00 10.00      A   
ATOM   4691  HN  LYS A 496      25.161  15.897  19.659  1.00 10.00      A   
ATOM   4692  CA  LYS A 496      24.474  17.844  20.122  1.00 10.00      A   
ATOM   4693  CB  LYS A 496      25.851  18.347  19.679  1.00 10.00      A   
ATOM   4694  CG  LYS A 496      27.018  17.654  20.364  1.00 10.00      A   
ATOM   4695  CD  LYS A 496      28.346  18.193  19.861  1.00 10.00      A   
ATOM   4696  CE  LYS A 496      29.511  17.299  20.262  1.00 10.00      A   
ATOM   4697  NZ  LYS A 496      29.476  15.977  19.573  1.00 10.00      A   
ATOM   4698  HZ1 LYS A 496      28.761  15.367  20.013  1.00 10.00      A   
ATOM   4699  HZ2 LYS A 496      30.402  15.508  19.643  1.00 10.00      A   
ATOM   4700  HZ3 LYS A 496      29.236  16.098  18.561  1.00 10.00      A   
ATOM   4701  C   LYS A 496      23.377  18.508  19.296  1.00 10.00      A   
ATOM   4702  O   LYS A 496      22.599  19.316  19.803  1.00 10.00      A   
ATOM   4703  N   ALA A 497      23.305  18.144  18.025  1.00 10.00      A   
ATOM   4704  HN  ALA A 497      23.938  17.478  17.682  1.00 10.00      A   
ATOM   4705  CA  ALA A 497      22.310  18.714  17.127  1.00 10.00      A   
ATOM   4706  CB  ALA A 497      22.712  18.497  15.678  1.00 10.00      A   
ATOM   4707  C   ALA A 497      20.923  18.138  17.391  1.00 10.00      A   
ATOM   4708  O   ALA A 497      19.917  18.813  17.185  1.00 10.00      A   
ATOM   4709  N   LEU A 498      20.880  16.897  17.857  1.00 10.00      A   
ATOM   4710  HN  LEU A 498      21.721  16.416  18.002  1.00 10.00      A   
ATOM   4711  CA  LEU A 498      19.622  16.219  18.145  1.00 10.00      A   
ATOM   4712  CB  LEU A 498      19.885  14.771  18.566  1.00 10.00      A   
ATOM   4713  CG  LEU A 498      18.653  13.922  18.884  1.00 10.00      A   
ATOM   4714  CD1 LEU A 498      17.735  13.832  17.675  1.00 10.00      A   
ATOM   4715  CD2 LEU A 498      19.072  12.536  19.343  1.00 10.00      A   
ATOM   4716  C   LEU A 498      18.836  16.947  19.227  1.00 10.00      A   
ATOM   4717  O   LEU A 498      17.649  17.235  19.059  1.00 10.00      A   
ATOM   4718  N   LEU A 499      19.507  17.253  20.328  1.00 10.00      A   
ATOM   4719  HN  LEU A 499      20.457  17.005  20.395  1.00 10.00      A   
ATOM   4720  CA  LEU A 499      18.872  17.943  21.443  1.00 10.00      A   
ATOM   4721  CB  LEU A 499      19.721  17.810  22.715  1.00 10.00      A   
ATOM   4722  CG  LEU A 499      20.009  16.380  23.186  1.00 10.00      A   
ATOM   4723  CD1 LEU A 499      21.049  16.369  24.299  1.00 10.00      A   
ATOM   4724  CD2 LEU A 499      18.727  15.685  23.627  1.00 10.00      A   
ATOM   4725  C   LEU A 499      18.627  19.411  21.115  1.00 10.00      A   
ATOM   4726  O   LEU A 499      17.629  19.997  21.539  1.00 10.00      A   
ATOM   4727  N   ALA A 500      19.535  19.998  20.342  1.00 10.00      A   
ATOM   4728  HN  ALA A 500      20.308  19.476  20.031  1.00 10.00      A   
ATOM   4729  CA  ALA A 500      19.426  21.402  19.959  1.00 10.00      A   
ATOM   4730  CB  ALA A 500      20.735  21.894  19.366  1.00 10.00      A   
ATOM   4731  C   ALA A 500      18.280  21.635  18.981  1.00 10.00      A   
ATOM   4732  O   ALA A 500      17.847  22.767  18.780  1.00 10.00      A   
ATOM   4733  N   ASN A 501      17.794  20.561  18.377  1.00 10.00      A   
ATOM   4734  HN  ASN A 501      18.182  19.684  18.584  1.00 10.00      A   
ATOM   4735  CA  ASN A 501      16.700  20.645  17.420  1.00 10.00      A   
ATOM   4736  CB  ASN A 501      17.179  20.281  16.010  1.00 10.00      A   
ATOM   4737  CG  ASN A 501      18.139  21.296  15.424  1.00 10.00      A   
ATOM   4738  OD1 ASN A 501      17.725  22.243  14.757  1.00 10.00      A   
ATOM   4739  ND2 ASN A 501      19.431  21.104  15.666  1.00 10.00      A   
ATOM   4740 HD21 ASN A 501      19.692  20.321  16.204  1.00 10.00      A   
ATOM   4741 HD22 ASN A 501      20.075  21.752  15.302  1.00 10.00      A   
ATOM   4742  C   ASN A 501      15.575  19.709  17.828  1.00 10.00      A   
ATOM   4743  O   ASN A 501      14.891  19.139  16.980  1.00 10.00      A   
ATOM   4744  N   ALA A 502      15.372  19.565  19.133  1.00 10.00      A   
ATOM   4745  HN  ALA A 502      15.940  20.059  19.762  1.00 10.00      A   
ATOM   4746  CA  ALA A 502      14.333  18.684  19.662  1.00 10.00      A   
ATOM   4747  CB  ALA A 502      14.593  18.368  21.124  1.00 10.00      A   
ATOM   4748  C   ALA A 502      12.932  19.264  19.479  1.00 10.00      A   
ATOM   4749  O   ALA A 502      11.948  18.687  19.941  1.00 10.00      A   
ATOM   4750  N   SER A 503      12.847  20.406  18.818  1.00 10.00      A   
ATOM   4751  HN  SER A 503      13.669  20.836  18.504  1.00 10.00      A   
ATOM   4752  CA  SER A 503      11.569  21.053  18.562  1.00 10.00      A   
ATOM   4753  CB  SER A 503      11.663  22.541  18.904  1.00 10.00      A   
ATOM   4754  OG  SER A 503      12.190  22.729  20.208  1.00 10.00      A   
ATOM   4755  HG  SER A 503      11.653  22.234  20.842  1.00 10.00      A   
ATOM   4756  C   SER A 503      11.147  20.869  17.105  1.00 10.00      A   
ATOM   4757  O   SER A 503      10.135  21.412  16.666  1.00 10.00      A   
ATOM   4758  N   LYS A 504      11.917  20.089  16.357  1.00 10.00      A   
ATOM   4759  HN  LYS A 504      12.709  19.664  16.755  1.00 10.00      A   
ATOM   4760  CA  LYS A 504      11.615  19.850  14.951  1.00 10.00      A   
ATOM   4761  CB  LYS A 504      12.880  20.030  14.114  1.00 10.00      A   
ATOM   4762  CG  LYS A 504      12.630  20.174  12.623  1.00 10.00      A   
ATOM   4763  CD  LYS A 504      12.104  21.556  12.284  1.00 10.00      A   
ATOM   4764  CE  LYS A 504      12.030  21.751  10.782  1.00 10.00      A   
ATOM   4765  NZ  LYS A 504      11.846  23.177  10.418  1.00 10.00      A   
ATOM   4766  HZ1 LYS A 504      10.978  23.549  10.852  1.00 10.00      A   
ATOM   4767  HZ2 LYS A 504      11.776  23.278   9.385  1.00 10.00      A   
ATOM   4768  HZ3 LYS A 504      12.654  23.738  10.752  1.00 10.00      A   
ATOM   4769  C   LYS A 504      11.049  18.448  14.743  1.00 10.00      A   
ATOM   4770  O   LYS A 504      10.510  18.131  13.683  1.00 10.00      A   
ATOM   4771  N   LEU A 505      11.145  17.623  15.775  1.00 10.00      A   
ATOM   4772  HN  LEU A 505      11.535  17.952  16.611  1.00 10.00      A   
ATOM   4773  CA  LEU A 505      10.673  16.242  15.706  1.00 10.00      A   
ATOM   4774  CB  LEU A 505      11.172  15.440  16.909  1.00 10.00      A   
ATOM   4775  CG  LEU A 505      12.588  14.867  16.795  1.00 10.00      A   
ATOM   4776  CD1 LEU A 505      13.052  14.311  18.133  1.00 10.00      A   
ATOM   4777  CD2 LEU A 505      12.636  13.790  15.724  1.00 10.00      A   
ATOM   4778  C   LEU A 505       9.156  16.145  15.586  1.00 10.00      A   
ATOM   4779  O   LEU A 505       8.636  15.179  15.030  1.00 10.00      A   
ATOM   4780  N   GLU A 506       8.454  17.133  16.120  1.00 10.00      A   
ATOM   4781  HN  GLU A 506       8.928  17.856  16.588  1.00 10.00      A   
ATOM   4782  CA  GLU A 506       6.995  17.160  16.055  1.00 10.00      A   
ATOM   4783  CB  GLU A 506       6.444  18.306  16.898  1.00 10.00      A   
ATOM   4784  CG  GLU A 506       6.657  18.145  18.390  1.00 10.00      A   
ATOM   4785  CD  GLU A 506       6.709  19.478  19.096  1.00 10.00      A   
ATOM   4786  OE1 GLU A 506       5.761  19.805  19.841  1.00 10.00      A   
ATOM   4787  OE2 GLU A 506       7.697  20.213  18.900  1.00 10.00      A   
ATOM   4788  C   GLU A 506       6.510  17.300  14.614  1.00 10.00      A   
ATOM   4789  O   GLU A 506       5.466  16.762  14.241  1.00 10.00      A   
ATOM   4790  N   THR A 507       7.275  18.023  13.809  1.00 10.00      A   
ATOM   4791  HN  THR A 507       8.093  18.430  14.160  1.00 10.00      A   
ATOM   4792  CA  THR A 507       6.932  18.243  12.415  1.00 10.00      A   
ATOM   4793  CB  THR A 507       7.710  19.450  11.868  1.00 10.00      A   
ATOM   4794  OG1 THR A 507       8.009  20.344  12.953  1.00 10.00      A   
ATOM   4795  HG1 THR A 507       8.117  21.239  12.614  1.00 10.00      A   
ATOM   4796  CG2 THR A 507       6.891  20.182  10.819  1.00 10.00      A   
ATOM   4797  C   THR A 507       7.249  17.010  11.572  1.00 10.00      A   
ATOM   4798  O   THR A 507       6.564  16.722  10.594  1.00 10.00      A   
ATOM   4799  N   MET A 508       8.285  16.279  11.967  1.00 10.00      A   
ATOM   4800  HN  MET A 508       8.781  16.549  12.769  1.00 10.00      A   
ATOM   4801  CA  MET A 508       8.695  15.080  11.250  1.00 10.00      A   
ATOM   4802  CB  MET A 508      10.173  14.784  11.512  1.00 10.00      A   
ATOM   4803  CG  MET A 508      11.127  15.833  10.969  1.00 10.00      A   
ATOM   4804  SD  MET A 508      12.851  15.451  11.328  1.00 10.00      A   
ATOM   4805  CE  MET A 508      12.969  13.795  10.661  1.00 10.00      A   
ATOM   4806  C   MET A 508       7.854  13.887  11.679  1.00 10.00      A   
ATOM   4807  O   MET A 508       7.266  13.892  12.757  1.00 10.00      A   
ATOM   4808  N   ARG A 509       7.794  12.871  10.833  1.00 10.00      A   
ATOM   4809  HN  ARG A 509       8.288  12.924   9.985  1.00 10.00      A   
ATOM   4810  CA  ARG A 509       7.026  11.676  11.141  1.00 10.00      A   
ATOM   4811  CB  ARG A 509       6.565  10.963   9.863  1.00 10.00      A   
ATOM   4812  CG  ARG A 509       5.784   9.678  10.120  1.00 10.00      A   
ATOM   4813  CD  ARG A 509       5.769   8.767   8.900  1.00 10.00      A   
ATOM   4814  NE  ARG A 509       4.993   9.338   7.796  1.00 10.00      A   
ATOM   4815  HE  ARG A 509       4.455  10.140   7.994  1.00 10.00      A   
ATOM   4816  CZ  ARG A 509       4.974   8.842   6.556  1.00 10.00      A   
ATOM   4817  NH1 ARG A 509       5.683   7.771   6.235  1.00 10.00      A   
ATOM   4818 HH11 ARG A 509       6.263   7.280   6.949  1.00 10.00      A   
ATOM   4819 HH12 ARG A 509       5.661   7.412   5.245  1.00 10.00      A   
ATOM   4820  NH2 ARG A 509       4.224   9.414   5.621  1.00 10.00      A   
ATOM   4821 HH21 ARG A 509       4.218   9.013   4.644  1.00 10.00      A   
ATOM   4822 HH22 ARG A 509       3.640  10.249   5.842  1.00 10.00      A   
ATOM   4823  C   ARG A 509       7.863  10.728  11.981  1.00 10.00      A   
ATOM   4824  O   ARG A 509       7.383  10.168  12.967  1.00 10.00      A   
ATOM   4825  N   SER A 510       9.118  10.563  11.585  1.00 10.00      A   
ATOM   4826  HN  SER A 510       9.442  11.047  10.798  1.00 10.00      A   
ATOM   4827  CA  SER A 510      10.027   9.680  12.285  1.00 10.00      A   
ATOM   4828  CB  SER A 510       9.732   8.222  11.912  1.00 10.00      A   
ATOM   4829  OG  SER A 510       9.260   8.117  10.574  1.00 10.00      A   
ATOM   4830  HG  SER A 510       8.839   7.258  10.451  1.00 10.00      A   
ATOM   4831  C   SER A 510      11.484  10.027  11.984  1.00 10.00      A   
ATOM   4832  O   SER A 510      11.814  10.491  10.889  1.00 10.00      A   
ATOM   4833  N   LEU A 511      12.340   9.827  12.976  1.00 10.00      A   
ATOM   4834  HN  LEU A 511      11.998   9.498  13.840  1.00 10.00      A   
ATOM   4835  CA  LEU A 511      13.761  10.083  12.844  1.00 10.00      A   
ATOM   4836  CB  LEU A 511      14.184  11.226  13.770  1.00 10.00      A   
ATOM   4837  CG  LEU A 511      15.668  11.597  13.760  1.00 10.00      A   
ATOM   4838  CD1 LEU A 511      16.103  12.039  12.375  1.00 10.00      A   
ATOM   4839  CD2 LEU A 511      15.948  12.684  14.781  1.00 10.00      A   
ATOM   4840  C   LEU A 511      14.528   8.818  13.196  1.00 10.00      A   
ATOM   4841  O   LEU A 511      14.446   8.325  14.325  1.00 10.00      A   
ATOM   4842  N   TRP A 512      15.263   8.297  12.229  1.00 10.00      A   
ATOM   4843  HN  TRP A 512      15.296   8.749  11.353  1.00 10.00      A   
ATOM   4844  CA  TRP A 512      16.029   7.077  12.423  1.00 10.00      A   
ATOM   4845  CB  TRP A 512      15.646   6.062  11.341  1.00 10.00      A   
ATOM   4846  CG  TRP A 512      16.510   4.839  11.308  1.00 10.00      A   
ATOM   4847  CD1 TRP A 512      17.538   4.589  10.449  1.00 10.00      A   
ATOM   4848  CD2 TRP A 512      16.417   3.698  12.165  1.00 10.00      A   
ATOM   4849  NE1 TRP A 512      18.098   3.367  10.725  1.00 10.00      A   
ATOM   4850  HE1 TRP A 512      18.856   2.966  10.248  1.00 10.00      A   
ATOM   4851  CE2 TRP A 512      17.425   2.798  11.770  1.00 10.00      A   
ATOM   4852  CE3 TRP A 512      15.580   3.350  13.226  1.00 10.00      A   
ATOM   4853  CZ2 TRP A 512      17.621   1.574  12.402  1.00 10.00      A   
ATOM   4854  CZ3 TRP A 512      15.774   2.134  13.853  1.00 10.00      A   
ATOM   4855  CH2 TRP A 512      16.785   1.259  13.438  1.00 10.00      A   
ATOM   4856  C   TRP A 512      17.528   7.353  12.391  1.00 10.00      A   
ATOM   4857  O   TRP A 512      18.029   8.009  11.479  1.00 10.00      A   
ATOM   4858  N   MET A 513      18.232   6.866  13.402  1.00 10.00      A   
ATOM   4859  HN  MET A 513      17.764   6.375  14.113  1.00 10.00      A   
ATOM   4860  CA  MET A 513      19.677   7.036  13.491  1.00 10.00      A   
ATOM   4861  CB  MET A 513      20.049   8.182  14.442  1.00 10.00      A   
ATOM   4862  CG  MET A 513      19.540   9.550  14.014  1.00 10.00      A   
ATOM   4863  SD  MET A 513      20.087  10.883  15.101  1.00 10.00      A   
ATOM   4864  CE  MET A 513      21.831  10.962  14.692  1.00 10.00      A   
ATOM   4865  C   MET A 513      20.323   5.736  13.960  1.00 10.00      A   
ATOM   4866  O   MET A 513      19.951   5.193  15.002  1.00 10.00      A   
ATOM   4867  N   SER A 514      21.267   5.223  13.180  1.00 10.00      A   
ATOM   4868  HN  SER A 514      21.503   5.687  12.345  1.00 10.00      A   
ATOM   4869  CA  SER A 514      21.954   3.983  13.525  1.00 10.00      A   
ATOM   4870  CB  SER A 514      21.475   2.847  12.618  1.00 10.00      A   
ATOM   4871  OG  SER A 514      20.874   3.366  11.445  1.00 10.00      A   
ATOM   4872  HG  SER A 514      20.305   4.108  11.683  1.00 10.00      A   
ATOM   4873  C   SER A 514      23.473   4.138  13.429  1.00 10.00      A   
ATOM   4874  O   SER A 514      23.979   4.804  12.518  1.00 10.00      A   
ATOM   4875  N   SER A 515      24.188   3.533  14.382  1.00 10.00      A   
ATOM   4876  HN  SER A 515      23.717   3.031  15.084  1.00 10.00      A   
ATOM   4877  CA  SER A 515      25.647   3.583  14.424  1.00 10.00      A   
ATOM   4878  CB  SER A 515      26.247   2.758  13.284  1.00 10.00      A   
ATOM   4879  OG  SER A 515      25.816   1.406  13.363  1.00 10.00      A   
ATOM   4880  HG  SER A 515      26.582   0.836  13.521  1.00 10.00      A   
ATOM   4881  C   SER A 515      26.162   5.019  14.397  1.00 10.00      A   
ATOM   4882  O   SER A 515      27.075   5.356  13.644  1.00 10.00      A   
ATOM   4883  N   CYS A 516      25.562   5.863  15.220  1.00 10.00      A   
ATOM   4884  HN  CYS A 516      24.845   5.536  15.800  1.00 10.00      A   
ATOM   4885  CA  CYS A 516      25.951   7.262  15.295  1.00 10.00      A   
ATOM   4886  CB  CYS A 516      24.724   8.158  15.112  1.00 10.00      A   
ATOM   4887  SG  CYS A 516      23.810   7.839  13.584  1.00 10.00      A   
ATOM   4888  HG  CYS A 516      24.066   6.590  13.222  1.00 10.00      A   
ATOM   4889  C   CYS A 516      26.646   7.546  16.621  1.00 10.00      A   
ATOM   4890  O   CYS A 516      27.015   6.613  17.337  1.00 10.00      A   
ATOM   4891  N   SER A 517      26.825   8.815  16.949  1.00 10.00      A   
ATOM   4892  HN  SER A 517      26.519   9.522  16.337  1.00 10.00      A   
ATOM   4893  CA  SER A 517      27.481   9.196  18.192  1.00 10.00      A   
ATOM   4894  CB  SER A 517      28.514  10.287  17.909  1.00 10.00      A   
ATOM   4895  OG  SER A 517      29.167  10.055  16.666  1.00 10.00      A   
ATOM   4896  HG  SER A 517      30.001  10.540  16.646  1.00 10.00      A   
ATOM   4897  C   SER A 517      26.463   9.669  19.231  1.00 10.00      A   
ATOM   4898  O   SER A 517      26.758  10.520  20.068  1.00 10.00      A   
ATOM   4899  N   VAL A 518      25.264   9.108  19.174  1.00 10.00      A   
ATOM   4900  HN  VAL A 518      25.089   8.426  18.495  1.00 10.00      A   
ATOM   4901  CA  VAL A 518      24.203   9.471  20.106  1.00 10.00      A   
ATOM   4902  CB  VAL A 518      22.804   9.192  19.517  1.00 10.00      A   
ATOM   4903  CG1 VAL A 518      21.716   9.757  20.420  1.00 10.00      A   
ATOM   4904  CG2 VAL A 518      22.686   9.755  18.109  1.00 10.00      A   
ATOM   4905  C   VAL A 518      24.359   8.695  21.407  1.00 10.00      A   
ATOM   4906  O   VAL A 518      24.154   7.480  21.444  1.00 10.00      A   
ATOM   4907  N   SER A 519      24.728   9.393  22.469  1.00 10.00      A   
ATOM   4908  HN  SER A 519      24.873  10.365  22.383  1.00 10.00      A   
ATOM   4909  CA  SER A 519      24.917   8.758  23.763  1.00 10.00      A   
ATOM   4910  CB  SER A 519      25.707   9.682  24.690  1.00 10.00      A   
ATOM   4911  OG  SER A 519      25.062  10.940  24.831  1.00 10.00      A   
ATOM   4912  HG  SER A 519      25.117  11.430  23.989  1.00 10.00      A   
ATOM   4913  C   SER A 519      23.580   8.381  24.400  1.00 10.00      A   
ATOM   4914  O   SER A 519      22.551   9.001  24.122  1.00 10.00      A   
ATOM   4915  N   PHE A 520      23.603   7.364  25.254  1.00 10.00      A   
ATOM   4916  HN  PHE A 520      24.452   6.898  25.418  1.00 10.00      A   
ATOM   4917  CA  PHE A 520      22.398   6.905  25.942  1.00 10.00      A   
ATOM   4918  CB  PHE A 520      22.710   5.666  26.792  1.00 10.00      A   
ATOM   4919  CG  PHE A 520      21.562   5.189  27.640  1.00 10.00      A   
ATOM   4920  CD1 PHE A 520      20.349   4.840  27.066  1.00 10.00      A   
ATOM   4921  CD2 PHE A 520      21.701   5.087  29.014  1.00 10.00      A   
ATOM   4922  CE1 PHE A 520      19.298   4.399  27.848  1.00 10.00      A   
ATOM   4923  CE2 PHE A 520      20.654   4.648  29.800  1.00 10.00      A   
ATOM   4924  CZ  PHE A 520      19.451   4.303  29.218  1.00 10.00      A   
ATOM   4925  C   PHE A 520      21.796   8.018  26.800  1.00 10.00      A   
ATOM   4926  O   PHE A 520      20.576   8.108  26.959  1.00 10.00      A   
ATOM   4927  N   GLY A 521      22.662   8.870  27.339  1.00 10.00      A   
ATOM   4928  HN  GLY A 521      23.623   8.739  27.180  1.00 10.00      A   
ATOM   4929  CA  GLY A 521      22.212   9.976  28.164  1.00 10.00      A   
ATOM   4930  C   GLY A 521      21.312  10.933  27.409  1.00 10.00      A   
ATOM   4931  O   GLY A 521      20.385  11.510  27.983  1.00 10.00      A   
ATOM   4932  N   ALA A 522      21.577  11.087  26.117  1.00 10.00      A   
ATOM   4933  HN  ALA A 522      22.322  10.586  25.718  1.00 10.00      A   
ATOM   4934  CA  ALA A 522      20.791  11.972  25.273  1.00 10.00      A   
ATOM   4935  CB  ALA A 522      21.467  12.136  23.928  1.00 10.00      A   
ATOM   4936  C   ALA A 522      19.390  11.415  25.081  1.00 10.00      A   
ATOM   4937  O   ALA A 522      18.410  12.158  25.068  1.00 10.00      A   
ATOM   4938  N   CYS A 523      19.307  10.100  24.936  1.00 10.00      A   
ATOM   4939  HN  CYS A 523      20.129   9.566  24.942  1.00 10.00      A   
ATOM   4940  CA  CYS A 523      18.029   9.430  24.755  1.00 10.00      A   
ATOM   4941  CB  CYS A 523      18.244   7.929  24.549  1.00 10.00      A   
ATOM   4942  SG  CYS A 523      19.529   7.532  23.343  1.00 10.00      A   
ATOM   4943  HG  CYS A 523      19.503   8.467  22.403  1.00 10.00      A   
ATOM   4944  C   CYS A 523      17.130   9.677  25.962  1.00 10.00      A   
ATOM   4945  O   CYS A 523      15.930   9.911  25.820  1.00 10.00      A   
ATOM   4946  N   LYS A 524      17.725   9.647  27.146  1.00 10.00      A   
ATOM   4947  HN  LYS A 524      18.688   9.465  27.193  1.00 10.00      A   
ATOM   4948  CA  LYS A 524      16.985   9.878  28.376  1.00 10.00      A   
ATOM   4949  CB  LYS A 524      17.840   9.549  29.597  1.00 10.00      A   
ATOM   4950  CG  LYS A 524      18.129   8.071  29.784  1.00 10.00      A   
ATOM   4951  CD  LYS A 524      18.694   7.805  31.166  1.00 10.00      A   
ATOM   4952  CE  LYS A 524      20.054   8.456  31.337  1.00 10.00      A   
ATOM   4953  NZ  LYS A 524      20.235   9.011  32.703  1.00 10.00      A   
ATOM   4954  HZ1 LYS A 524      20.095   8.266  33.413  1.00 10.00      A   
ATOM   4955  HZ2 LYS A 524      19.548   9.772  32.876  1.00 10.00      A   
ATOM   4956  HZ3 LYS A 524      21.201   9.398  32.806  1.00 10.00      A   
ATOM   4957  C   LYS A 524      16.514  11.323  28.451  1.00 10.00      A   
ATOM   4958  O   LYS A 524      15.380  11.597  28.848  1.00 10.00      A   
ATOM   4959  N   LEU A 525      17.387  12.247  28.065  1.00 10.00      A   
ATOM   4960  HN  LEU A 525      18.278  11.969  27.758  1.00 10.00      A   
ATOM   4961  CA  LEU A 525      17.053  13.666  28.098  1.00 10.00      A   
ATOM   4962  CB  LEU A 525      18.293  14.532  27.862  1.00 10.00      A   
ATOM   4963  CG  LEU A 525      18.097  16.045  27.989  1.00 10.00      A   
ATOM   4964  CD1 LEU A 525      17.686  16.422  29.405  1.00 10.00      A   
ATOM   4965  CD2 LEU A 525      19.361  16.785  27.584  1.00 10.00      A   
ATOM   4966  C   LEU A 525      15.963  13.994  27.086  1.00 10.00      A   
ATOM   4967  O   LEU A 525      15.091  14.823  27.343  1.00 10.00      A   
ATOM   4968  N   LEU A 526      16.014  13.324  25.943  1.00 10.00      A   
ATOM   4969  HN  LEU A 526      16.746  12.685  25.801  1.00 10.00      A   
ATOM   4970  CA  LEU A 526      15.033  13.526  24.886  1.00 10.00      A   
ATOM   4971  CB  LEU A 526      15.409  12.702  23.654  1.00 10.00      A   
ATOM   4972  CG  LEU A 526      14.693  13.052  22.348  1.00 10.00      A   
ATOM   4973  CD1 LEU A 526      15.019  14.475  21.925  1.00 10.00      A   
ATOM   4974  CD2 LEU A 526      15.076  12.067  21.254  1.00 10.00      A   
ATOM   4975  C   LEU A 526      13.629  13.158  25.364  1.00 10.00      A   
ATOM   4976  O   LEU A 526      12.680  13.924  25.180  1.00 10.00      A   
ATOM   4977  N   GLY A 527      13.515  11.996  26.005  1.00 10.00      A   
ATOM   4978  HN  GLY A 527      14.313  11.444  26.144  1.00 10.00      A   
ATOM   4979  CA  GLY A 527      12.230  11.538  26.506  1.00 10.00      A   
ATOM   4980  C   GLY A 527      11.709  12.398  27.642  1.00 10.00      A   
ATOM   4981  O   GLY A 527      10.501  12.491  27.862  1.00 10.00      A   
ATOM   4982  N   GLN A 528      12.624  13.027  28.368  1.00 10.00      A   
ATOM   4983  HN  GLN A 528      13.570  12.899  28.153  1.00 10.00      A   
ATOM   4984  CA  GLN A 528      12.258  13.889  29.486  1.00 10.00      A   
ATOM   4985  CB  GLN A 528      13.380  13.934  30.522  1.00 10.00      A   
ATOM   4986  CG  GLN A 528      13.415  12.728  31.443  1.00 10.00      A   
ATOM   4987  CD  GLN A 528      12.158  12.611  32.281  1.00 10.00      A   
ATOM   4988  OE1 GLN A 528      11.534  13.616  32.634  1.00 10.00      A   
ATOM   4989  NE2 GLN A 528      11.778  11.387  32.610  1.00 10.00      A   
ATOM   4990 HE21 GLN A 528      12.327  10.630  32.304  1.00 10.00      A   
ATOM   4991 HE22 GLN A 528      10.960  11.282  33.138  1.00 10.00      A   
ATOM   4992  C   GLN A 528      11.929  15.299  29.014  1.00 10.00      A   
ATOM   4993  O   GLN A 528      11.280  16.069  29.726  1.00 10.00      A   
ATOM   4994  N   LYS A 529      12.388  15.630  27.812  1.00 10.00      A   
ATOM   4995  HN  LYS A 529      12.917  14.975  27.306  1.00 10.00      A   
ATOM   4996  CA  LYS A 529      12.148  16.942  27.233  1.00 10.00      A   
ATOM   4997  CB  LYS A 529      13.336  17.361  26.361  1.00 10.00      A   
ATOM   4998  CG  LYS A 529      13.275  18.799  25.863  1.00 10.00      A   
ATOM   4999  CD  LYS A 529      14.560  19.195  25.151  1.00 10.00      A   
ATOM   5000  CE  LYS A 529      14.469  20.598  24.566  1.00 10.00      A   
ATOM   5001  NZ  LYS A 529      14.468  21.654  25.616  1.00 10.00      A   
ATOM   5002  HZ1 LYS A 529      15.223  21.474  26.307  1.00 10.00      A   
ATOM   5003  HZ2 LYS A 529      13.556  21.672  26.115  1.00 10.00      A   
ATOM   5004  HZ3 LYS A 529      14.632  22.587  25.182  1.00 10.00      A   
ATOM   5005  C   LYS A 529      10.864  16.942  26.410  1.00 10.00      A   
ATOM   5006  O   LYS A 529      10.119  17.924  26.404  1.00 10.00      A   
ATOM   5007  N   MET A 530      10.613  15.842  25.707  1.00 10.00      A   
ATOM   5008  HN  MET A 530      11.254  15.094  25.734  1.00 10.00      A   
ATOM   5009  CA  MET A 530       9.417  15.721  24.881  1.00 10.00      A   
ATOM   5010  CB  MET A 530       9.762  15.930  23.408  1.00 10.00      A   
ATOM   5011  CG  MET A 530       9.816  17.389  22.989  1.00 10.00      A   
ATOM   5012  SD  MET A 530       8.206  18.196  23.100  1.00 10.00      A   
ATOM   5013  CE  MET A 530       7.260  17.219  21.932  1.00 10.00      A   
ATOM   5014  C   MET A 530       8.725  14.375  25.076  1.00 10.00      A   
ATOM   5015  O   MET A 530       9.047  13.401  24.397  1.00 10.00      A   
ATOM   5016  N   PRO A 531       7.745  14.311  25.999  1.00 10.00      A   
ATOM   5017  CA  PRO A 531       7.002  13.076  26.294  1.00 10.00      A   
ATOM   5018  CB  PRO A 531       6.200  13.419  27.561  1.00 10.00      A   
ATOM   5019  CG  PRO A 531       6.756  14.716  28.050  1.00 10.00      A   
ATOM   5020  CD  PRO A 531       7.291  15.427  26.841  1.00 10.00      A   
ATOM   5021  C   PRO A 531       6.049  12.687  25.166  1.00 10.00      A   
ATOM   5022  O   PRO A 531       5.517  11.579  25.141  1.00 10.00      A   
ATOM   5023  N   LYS A 532       5.847  13.605  24.231  1.00 10.00      A   
ATOM   5024  HN  LYS A 532       6.315  14.462  24.306  1.00 10.00      A   
ATOM   5025  CA  LYS A 532       4.954  13.375  23.097  1.00 10.00      A   
ATOM   5026  CB  LYS A 532       4.444  14.712  22.554  1.00 10.00      A   
ATOM   5027  CG  LYS A 532       3.672  15.542  23.567  1.00 10.00      A   
ATOM   5028  CD  LYS A 532       3.533  16.984  23.105  1.00 10.00      A   
ATOM   5029  CE  LYS A 532       2.674  17.790  24.063  1.00 10.00      A   
ATOM   5030  NZ  LYS A 532       2.729  19.247  23.776  1.00 10.00      A   
ATOM   5031  HZ1 LYS A 532       1.930  19.734  24.235  1.00 10.00      A   
ATOM   5032  HZ2 LYS A 532       2.678  19.417  22.755  1.00 10.00      A   
ATOM   5033  HZ3 LYS A 532       3.617  19.650  24.137  1.00 10.00      A   
ATOM   5034  C   LYS A 532       5.659  12.602  21.987  1.00 10.00      A   
ATOM   5035  O   LYS A 532       5.055  12.253  20.973  1.00 10.00      A   
ATOM   5036  N   LEU A 533       6.942  12.336  22.186  1.00 10.00      A   
ATOM   5037  HN  LEU A 533       7.361  12.612  23.027  1.00 10.00      A   
ATOM   5038  CA  LEU A 533       7.738  11.613  21.208  1.00 10.00      A   
ATOM   5039  CB  LEU A 533       8.893  12.489  20.709  1.00 10.00      A   
ATOM   5040  CG  LEU A 533       8.514  13.889  20.214  1.00 10.00      A   
ATOM   5041  CD1 LEU A 533       9.754  14.750  20.033  1.00 10.00      A   
ATOM   5042  CD2 LEU A 533       7.721  13.810  18.918  1.00 10.00      A   
ATOM   5043  C   LEU A 533       8.282  10.337  21.834  1.00 10.00      A   
ATOM   5044  O   LEU A 533       8.676  10.328  23.000  1.00 10.00      A   
ATOM   5045  N   ASN A 534       8.296   9.262  21.069  1.00 10.00      A   
ATOM   5046  HN  ASN A 534       7.977   9.323  20.143  1.00 10.00      A   
ATOM   5047  CA  ASN A 534       8.789   7.992  21.574  1.00 10.00      A   
ATOM   5048  CB  ASN A 534       7.913   6.827  21.118  1.00 10.00      A   
ATOM   5049  CG  ASN A 534       6.815   6.495  22.110  1.00 10.00      A   
ATOM   5050  OD1 ASN A 534       6.747   7.067  23.199  1.00 10.00      A   
ATOM   5051  ND2 ASN A 534       5.959   5.561  21.753  1.00 10.00      A   
ATOM   5052 HD21 ASN A 534       6.078   5.124  20.874  1.00 10.00      A   
ATOM   5053 HD22 ASN A 534       5.223   5.353  22.364  1.00 10.00      A   
ATOM   5054  C   ASN A 534      10.230   7.760  21.171  1.00 10.00      A   
ATOM   5055  O   ASN A 534      10.566   7.784  19.986  1.00 10.00      A   
ATOM   5056  N   VAL A 535      11.077   7.546  22.165  1.00 10.00      A   
ATOM   5057  HN  VAL A 535      10.739   7.545  23.085  1.00 10.00      A   
ATOM   5058  CA  VAL A 535      12.491   7.304  21.930  1.00 10.00      A   
ATOM   5059  CB  VAL A 535      13.375   8.058  22.949  1.00 10.00      A   
ATOM   5060  CG1 VAL A 535      14.827   8.064  22.491  1.00 10.00      A   
ATOM   5061  CG2 VAL A 535      12.872   9.481  23.149  1.00 10.00      A   
ATOM   5062  C   VAL A 535      12.786   5.809  22.013  1.00 10.00      A   
ATOM   5063  O   VAL A 535      13.084   5.287  23.087  1.00 10.00      A   
ATOM   5064  N   GLU A 536      12.685   5.127  20.882  1.00 10.00      A   
ATOM   5065  HN  GLU A 536      12.447   5.602  20.054  1.00 10.00      A   
ATOM   5066  CA  GLU A 536      12.930   3.694  20.821  1.00 10.00      A   
ATOM   5067  CB  GLU A 536      12.251   3.092  19.590  1.00 10.00      A   
ATOM   5068  CG  GLU A 536      10.733   3.104  19.643  1.00 10.00      A   
ATOM   5069  CD  GLU A 536      10.155   1.716  19.828  1.00 10.00      A   
ATOM   5070  OE1 GLU A 536      10.726   0.755  19.274  1.00 10.00      A   
ATOM   5071  OE2 GLU A 536       9.126   1.577  20.524  1.00 10.00      A   
ATOM   5072  C   GLU A 536      14.422   3.393  20.771  1.00 10.00      A   
ATOM   5073  O   GLU A 536      15.068   3.576  19.738  1.00 10.00      A   
ATOM   5074  N   VAL A 537      14.968   2.954  21.894  1.00 10.00      A   
ATOM   5075  HN  VAL A 537      14.408   2.862  22.699  1.00 10.00      A   
ATOM   5076  CA  VAL A 537      16.377   2.608  21.967  1.00 10.00      A   
ATOM   5077  CB  VAL A 537      16.975   2.926  23.353  1.00 10.00      A   
ATOM   5078  CG1 VAL A 537      18.440   2.523  23.414  1.00 10.00      A   
ATOM   5079  CG2 VAL A 537      16.814   4.403  23.677  1.00 10.00      A   
ATOM   5080  C   VAL A 537      16.546   1.124  21.670  1.00 10.00      A   
ATOM   5081  O   VAL A 537      16.267   0.275  22.518  1.00 10.00      A   
ATOM   5082  N   ILE A 538      16.971   0.823  20.454  1.00 10.00      A   
ATOM   5083  HN  ILE A 538      17.170   1.551  19.824  1.00 10.00      A   
ATOM   5084  CA  ILE A 538      17.176  -0.554  20.035  1.00 10.00      A   
ATOM   5085  CB  ILE A 538      16.857  -0.749  18.539  1.00 10.00      A   
ATOM   5086  CG1 ILE A 538      15.498  -0.128  18.200  1.00 10.00      A   
ATOM   5087  CG2 ILE A 538      16.867  -2.231  18.193  1.00 10.00      A   
ATOM   5088  CD1 ILE A 538      15.178  -0.103  16.721  1.00 10.00      A   
ATOM   5089  C   ILE A 538      18.621  -0.954  20.298  1.00 10.00      A   
ATOM   5090  O   ILE A 538      19.540  -0.483  19.616  1.00 10.00      A   
ATOM   5091  N   ASP A 539      18.813  -1.821  21.281  1.00 10.00      A   
ATOM   5092  HN  ASP A 539      18.031  -2.179  21.762  1.00 10.00      A   
ATOM   5093  CA  ASP A 539      20.141  -2.272  21.666  1.00 10.00      A   
ATOM   5094  CB  ASP A 539      20.538  -1.604  22.984  1.00 10.00      A   
ATOM   5095  CG  ASP A 539      22.027  -1.587  23.218  1.00 10.00      A   
ATOM   5096  OD1 ASP A 539      22.696  -0.638  22.747  1.00 10.00      A   
ATOM   5097  OD2 ASP A 539      22.535  -2.502  23.897  1.00 10.00      A   
ATOM   5098  C   ASP A 539      20.186  -3.792  21.813  1.00 10.00      A   
ATOM   5099  O   ASP A 539      19.417  -4.376  22.576  1.00 10.00      A   
ATOM   5100  N   GLU A 540      21.089  -4.427  21.078  1.00 10.00      A   
ATOM   5101  HN  GLU A 540      21.683  -3.901  20.484  1.00 10.00      A   
ATOM   5102  CA  GLU A 540      21.233  -5.879  21.121  1.00 10.00      A   
ATOM   5103  CB  GLU A 540      21.723  -6.413  19.774  1.00 10.00      A   
ATOM   5104  CG  GLU A 540      20.812  -6.102  18.601  1.00 10.00      A   
ATOM   5105  CD  GLU A 540      21.397  -6.561  17.284  1.00 10.00      A   
ATOM   5106  OE1 GLU A 540      22.306  -5.878  16.760  1.00 10.00      A   
ATOM   5107  OE2 GLU A 540      20.956  -7.606  16.769  1.00 10.00      A   
ATOM   5108  C   GLU A 540      22.225  -6.292  22.191  1.00 10.00      A   
ATOM   5109  O   GLU A 540      22.259  -7.454  22.600  1.00 10.00      A   
ATOM   5110  N   ARG A 541      23.028  -5.339  22.643  1.00 10.00      A   
ATOM   5111  HN  ARG A 541      22.918  -4.423  22.309  1.00 10.00      A   
ATOM   5112  CA  ARG A 541      24.039  -5.617  23.653  1.00 10.00      A   
ATOM   5113  CB  ARG A 541      24.985  -4.430  23.840  1.00 10.00      A   
ATOM   5114  CG  ARG A 541      25.584  -3.890  22.554  1.00 10.00      A   
ATOM   5115  CD  ARG A 541      25.263  -2.415  22.381  1.00 10.00      A   
ATOM   5116  NE  ARG A 541      26.425  -1.554  22.600  1.00 10.00      A   
ATOM   5117  HE  ARG A 541      27.309  -1.982  22.592  1.00 10.00      A   
ATOM   5118  CZ  ARG A 541      26.345  -0.238  22.790  1.00 10.00      A   
ATOM   5119  NH1 ARG A 541      25.163   0.363  22.783  1.00 10.00      A   
ATOM   5120 HH11 ARG A 541      24.285  -0.196  22.629  1.00 10.00      A   
ATOM   5121 HH12 ARG A 541      25.099   1.394  22.931  1.00 10.00      A   
ATOM   5122  NH2 ARG A 541      27.446   0.473  22.989  1.00 10.00      A   
ATOM   5123 HH21 ARG A 541      27.385   1.502  23.136  1.00 10.00      A   
ATOM   5124 HH22 ARG A 541      28.377   0.006  23.000  1.00 10.00      A   
ATOM   5125  C   ARG A 541      23.383  -5.964  24.979  1.00 10.00      A   
ATOM   5126  O   ARG A 541      23.753  -6.944  25.630  1.00 10.00      A   
ATOM   5127  N   GLY A 542      22.403  -5.164  25.370  1.00 10.00      A   
ATOM   5128  HN  GLY A 542      22.143  -4.398  24.803  1.00 10.00      A   
ATOM   5129  CA  GLY A 542      21.710  -5.400  26.616  1.00 10.00      A   
ATOM   5130  C   GLY A 542      21.261  -4.112  27.260  1.00 10.00      A   
ATOM   5131  O   GLY A 542      21.275  -3.062  26.615  1.00 10.00      A   
ATOM   5132  N   ALA A 543      20.872  -4.191  28.531  1.00 10.00      A   
ATOM   5133  HN  ALA A 543      20.908  -5.062  28.983  1.00 10.00      A   
ATOM   5134  CA  ALA A 543      20.406  -3.028  29.280  1.00 10.00      A   
ATOM   5135  CB  ALA A 543      20.120  -3.417  30.723  1.00 10.00      A   
ATOM   5136  C   ALA A 543      21.434  -1.905  29.234  1.00 10.00      A   
ATOM   5137  O   ALA A 543      22.530  -2.036  29.777  1.00 10.00      A   
ATOM   5138  N   PRO A 544      21.085  -0.778  28.599  1.00 10.00      A   
ATOM   5139  CA  PRO A 544      21.986   0.373  28.464  1.00 10.00      A   
ATOM   5140  CB  PRO A 544      21.175   1.370  27.632  1.00 10.00      A   
ATOM   5141  CG  PRO A 544      20.109   0.557  26.983  1.00 10.00      A   
ATOM   5142  CD  PRO A 544      19.783  -0.532  27.957  1.00 10.00      A   
ATOM   5143  C   PRO A 544      22.342   0.980  29.815  1.00 10.00      A   
ATOM   5144  O   PRO A 544      23.338   1.686  29.948  1.00 10.00      A   
ATOM   5145  N   ASP A 545      21.527   0.679  30.815  1.00 10.00      A   
ATOM   5146  HN  ASP A 545      20.756   0.100  30.639  1.00 10.00      A   
ATOM   5147  CA  ASP A 545      21.733   1.187  32.170  1.00 10.00      A   
ATOM   5148  CB  ASP A 545      20.489   0.924  33.023  1.00 10.00      A   
ATOM   5149  CG  ASP A 545      20.575   1.527  34.412  1.00 10.00      A   
ATOM   5150  OD1 ASP A 545      20.451   2.765  34.535  1.00 10.00      A   
ATOM   5151  OD2 ASP A 545      20.753   0.765  35.386  1.00 10.00      A   
ATOM   5152  C   ASP A 545      22.967   0.561  32.824  1.00 10.00      A   
ATOM   5153  O   ASP A 545      23.485   1.074  33.815  1.00 10.00      A   
ATOM   5154  N   SER A 546      23.450  -0.535  32.249  1.00 10.00      A   
ATOM   5155  HN  SER A 546      23.010  -0.886  31.446  1.00 10.00      A   
ATOM   5156  CA  SER A 546      24.623  -1.221  32.784  1.00 10.00      A   
ATOM   5157  CB  SER A 546      24.543  -2.733  32.514  1.00 10.00      A   
ATOM   5158  OG  SER A 546      24.546  -3.021  31.123  1.00 10.00      A   
ATOM   5159  HG  SER A 546      23.716  -2.719  30.729  1.00 10.00      A   
ATOM   5160  C   SER A 546      25.911  -0.636  32.210  1.00 10.00      A   
ATOM   5161  O   SER A 546      27.008  -1.110  32.503  1.00 10.00      A   
ATOM   5162  N   ARG A 547      25.770   0.400  31.392  1.00 10.00      A   
ATOM   5163  HN  ARG A 547      24.868   0.749  31.211  1.00 10.00      A   
ATOM   5164  CA  ARG A 547      26.913   1.048  30.770  1.00 10.00      A   
ATOM   5165  CB  ARG A 547      26.897   0.804  29.261  1.00 10.00      A   
ATOM   5166  CG  ARG A 547      27.056  -0.652  28.872  1.00 10.00      A   
ATOM   5167  CD  ARG A 547      27.077  -0.824  27.364  1.00 10.00      A
[truncated: 216,683 more chars]
