# Supplementary material for: Flexibility of intrinsically disordered degrons in AUX/IAA proteins reinforces auxin co-receptor assemblies
Source: Nat Commun. 2020 May 8;11:2277. doi: 10.1038/s41467-020-16147-2 (PMC7210949; doi:10.1038/s41467-020-16147-2)
Supplement: Supplementary file 11 — Supplementary Data 8 [file 41467_2020_16147_MOESM11_ESM.gz › disvis_haddock_files/IAA12/cluster3_4.pdb]

REMARK FILENAME="complex_8w.pdb0"
REMARK ===============================================================
REMARK HADDOCK run for complex
REMARK initial structure: complex_8.pdb
REMARK final NOE weights: unambig 50 amb: 50
REMARK ===============================================================
REMARK            total,bonds,angles,improper,dihe,vdw,elec,air,cdih,coup,rdcs,vean,dani,xpcs,rg
REMARK energies: -268.025, 0, 0, 0, 0, -57.3343, -596.202, 385.512, 0, 0, 0, 0, 0, 0, 0
REMARK ===============================================================
REMARK            bonds,angles,impropers,dihe,air,cdih,coup,rdcs,vean,dani,xpcs
REMARK rms-dev.: 0,0,0,0,1.86616,0,0, 0, 0, 0, 0
REMARK ===============================================================
REMARK               air,cdih,coup,rdcs,vean,dani,xpcs
REMARK               >0.3,>5,>1,>0,>5,>0.2,>0.2
REMARK violations.: 10, 0, 0, 0, 0, 0, 0
REMARK ===============================================================
REMARK                        CVpartition#,violations,rms
REMARK AIRs cross-validation: 1, 16, 0.834037
REMARK ===============================================================
REMARK NCS energy: 0
REMARK ===============================================================
REMARK Symmetry energy: 0
REMARK ===============================================================
REMARK Desolvation energy: 37.9835
REMARK Internal energy free molecules: -22110.7
REMARK Internal energy complex: -33197
REMARK Binding energy: -11701.8
REMARK ===============================================================
REMARK buried surface area: 2472.22
REMARK ===============================================================
REMARK water - chain1: 0 0 0
REMARK water - chain2: 0 0 0
REMARK water - chain3: 0 0 0
REMARK water - chain4: 0 0 0
REMARK water - chain5: 0 0 0
REMARK water - chain6: 0 0 0
REMARK ===============================================================
REMARK water - water: 0 0 0
REMARK ===============================================================
REMARK DATE:09-Dec-2019  18:25:46       created by user: enmr049
REMARK VERSION:1.3U
ATOM      1  N   PHE A   9     -35.739   6.046   7.515  1.00 10.00      A   
ATOM      2  HN  PHE A   9     -35.751   5.905   8.490  1.00 10.00      A   
ATOM      3  CA  PHE A   9     -35.660   4.880   6.643  1.00 10.00      A   
ATOM      4  CB  PHE A   9     -34.661   5.123   5.507  1.00 10.00      A   
ATOM      5  CG  PHE A   9     -35.189   5.976   4.392  1.00 10.00      A   
ATOM      6  CD1 PHE A   9     -34.610   7.201   4.108  1.00 10.00      A   
ATOM      7  CD2 PHE A   9     -36.259   5.549   3.625  1.00 10.00      A   
ATOM      8  CE1 PHE A   9     -35.087   7.986   3.077  1.00 10.00      A   
ATOM      9  CE2 PHE A   9     -36.742   6.330   2.594  1.00 10.00      A   
ATOM     10  CZ  PHE A   9     -36.154   7.549   2.319  1.00 10.00      A   
ATOM     11  C   PHE A   9     -35.247   3.645   7.432  1.00 10.00      A   
ATOM     12  O   PHE A   9     -34.461   3.745   8.374  1.00 10.00      A   
ATOM     13  N   PRO A  10     -35.793   2.469   7.070  1.00 10.00      A   
ATOM     14  CA  PRO A  10     -35.467   1.202   7.733  1.00 10.00      A   
ATOM     15  CB  PRO A  10     -36.246   0.162   6.919  1.00 10.00      A   
ATOM     16  CG  PRO A  10     -37.349   0.929   6.284  1.00 10.00      A   
ATOM     17  CD  PRO A  10     -36.786   2.290   5.997  1.00 10.00      A   
ATOM     18  C   PRO A  10     -33.970   0.898   7.665  1.00 10.00      A   
ATOM     19  O   PRO A  10     -33.271   1.376   6.768  1.00 10.00      A   
ATOM     20  N   GLU A  11     -33.501   0.084   8.605  1.00 10.00      A   
ATOM     21  HN  GLU A  11     -34.126  -0.277   9.267  1.00 10.00      A   
ATOM     22  CA  GLU A  11     -32.090  -0.292   8.695  1.00 10.00      A   
ATOM     23  CB  GLU A  11     -31.894  -1.350   9.787  1.00 10.00      A   
ATOM     24  CG  GLU A  11     -32.579  -1.033  11.110  1.00 10.00      A   
ATOM     25  CD  GLU A  11     -32.063   0.236  11.753  1.00 10.00      A   
ATOM     26  OE1 GLU A  11     -30.890   0.255  12.181  1.00 10.00      A   
ATOM     27  OE2 GLU A  11     -32.837   1.214  11.849  1.00 10.00      A   
ATOM     28  C   GLU A  11     -31.553  -0.825   7.367  1.00 10.00      A   
ATOM     29  O   GLU A  11     -30.508  -0.381   6.887  1.00 10.00      A   
ATOM     30  N   GLU A  12     -32.285  -1.769   6.783  1.00 10.00      A   
ATOM     31  HN  GLU A  12     -33.108  -2.066   7.223  1.00 10.00      A   
ATOM     32  CA  GLU A  12     -31.903  -2.391   5.518  1.00 10.00      A   
ATOM     33  CB  GLU A  12     -32.931  -3.454   5.122  1.00 10.00      A   
ATOM     34  CG  GLU A  12     -34.356  -2.935   5.024  1.00 10.00      A   
ATOM     35  CD  GLU A  12     -35.385  -4.042   5.068  1.00 10.00      A   
ATOM     36  OE1 GLU A  12     -35.057  -5.188   4.699  1.00 10.00      A   
ATOM     37  OE2 GLU A  12     -36.535  -3.763   5.471  1.00 10.00      A   
ATOM     38  C   GLU A  12     -31.737  -1.369   4.394  1.00 10.00      A   
ATOM     39  O   GLU A  12     -30.828  -1.487   3.568  1.00 10.00      A   
ATOM     40  N   VAL A  13     -32.611  -0.368   4.371  1.00 10.00      A   
ATOM     41  HN  VAL A  13     -33.296  -0.323   5.067  1.00 10.00      A   
ATOM     42  CA  VAL A  13     -32.567   0.674   3.353  1.00 10.00      A   
ATOM     43  CB  VAL A  13     -33.776   1.619   3.463  1.00 10.00      A   
ATOM     44  CG1 VAL A  13     -33.595   2.822   2.555  1.00 10.00      A   
ATOM     45  CG2 VAL A  13     -35.052   0.876   3.102  1.00 10.00      A   
ATOM     46  C   VAL A  13     -31.279   1.476   3.491  1.00 10.00      A   
ATOM     47  O   VAL A  13     -30.527   1.635   2.531  1.00 10.00      A   
ATOM     48  N   LEU A  14     -31.014   1.943   4.703  1.00 10.00      A   
ATOM     49  HN  LEU A  14     -31.643   1.757   5.434  1.00 10.00      A   
ATOM     50  CA  LEU A  14     -29.814   2.728   4.974  1.00 10.00      A   
ATOM     51  CB  LEU A  14     -29.839   3.290   6.398  1.00 10.00      A   
ATOM     52  CG  LEU A  14     -30.942   4.311   6.687  1.00 10.00      A   
ATOM     53  CD1 LEU A  14     -30.937   4.721   8.152  1.00 10.00      A   
ATOM     54  CD2 LEU A  14     -30.796   5.528   5.786  1.00 10.00      A   
ATOM     55  C   LEU A  14     -28.545   1.910   4.735  1.00 10.00      A   
ATOM     56  O   LEU A  14     -27.553   2.426   4.217  1.00 10.00      A   
ATOM     57  N   GLU A  15     -28.588   0.631   5.098  1.00 10.00      A   
ATOM     58  HN  GLU A  15     -29.408   0.274   5.508  1.00 10.00      A   
ATOM     59  CA  GLU A  15     -27.442  -0.252   4.914  1.00 10.00      A   
ATOM     60  CB  GLU A  15     -27.689  -1.610   5.578  1.00 10.00      A   
ATOM     61  CG  GLU A  15     -26.440  -2.470   5.717  1.00 10.00      A   
ATOM     62  CD  GLU A  15     -26.689  -3.775   6.448  1.00 10.00      A   
ATOM     63  OE1 GLU A  15     -26.399  -4.849   5.876  1.00 10.00      A   
ATOM     64  OE2 GLU A  15     -27.147  -3.735   7.605  1.00 10.00      A   
ATOM     65  C   GLU A  15     -27.121  -0.423   3.429  1.00 10.00      A   
ATOM     66  O   GLU A  15     -25.955  -0.534   3.041  1.00 10.00      A   
ATOM     67  N   HIS A  16     -28.159  -0.430   2.600  1.00 10.00      A   
ATOM     68  HN  HIS A  16     -29.067  -0.347   2.967  1.00 10.00      A   
ATOM     69  CA  HIS A  16     -27.981  -0.568   1.161  1.00 10.00      A   
ATOM     70  CB  HIS A  16     -29.312  -0.899   0.472  1.00 10.00      A   
ATOM     71  CG  HIS A  16     -29.162  -1.510  -0.893  1.00 10.00      A   
ATOM     72  ND1 HIS A  16     -29.536  -2.812  -1.138  1.00 10.00      A   
ATOM     73  CD2 HIS A  16     -28.693  -0.962  -2.042  1.00 10.00      A   
ATOM     74  CE1 HIS A  16     -29.291  -3.026  -2.420  1.00 10.00      A   
ATOM     75  NE2 HIS A  16     -28.779  -1.937  -3.005  1.00 10.00      A   
ATOM     76  HE2 HIS A  16     -28.510  -1.850  -3.952  1.00 10.00      A   
ATOM     77  C   HIS A  16     -27.386   0.711   0.576  1.00 10.00      A   
ATOM     78  O   HIS A  16     -26.496   0.662  -0.270  1.00 10.00      A   
ATOM     79  N   VAL A  17     -27.875   1.851   1.044  1.00 10.00      A   
ATOM     80  HN  VAL A  17     -28.589   1.824   1.718  1.00 10.00      A   
ATOM     81  CA  VAL A  17     -27.398   3.146   0.574  1.00 10.00      A   
ATOM     82  CB  VAL A  17     -28.196   4.301   1.225  1.00 10.00      A   
ATOM     83  CG1 VAL A  17     -27.627   5.654   0.836  1.00 10.00      A   
ATOM     84  CG2 VAL A  17     -29.668   4.218   0.845  1.00 10.00      A   
ATOM     85  C   VAL A  17     -25.904   3.324   0.867  1.00 10.00      A   
ATOM     86  O   VAL A  17     -25.156   3.849   0.042  1.00 10.00      A   
ATOM     87  N   PHE A  18     -25.472   2.841   2.025  1.00 10.00      A   
ATOM     88  HN  PHE A  18     -26.108   2.388   2.622  1.00 10.00      A   
ATOM     89  CA  PHE A  18     -24.076   2.971   2.441  1.00 10.00      A   
ATOM     90  CB  PHE A  18     -23.903   2.616   3.918  1.00 10.00      A   
ATOM     91  CG  PHE A  18     -24.626   3.537   4.864  1.00 10.00      A   
ATOM     92  CD1 PHE A  18     -24.895   3.138   6.161  1.00 10.00      A   
ATOM     93  CD2 PHE A  18     -25.040   4.798   4.457  1.00 10.00      A   
ATOM     94  CE1 PHE A  18     -25.559   3.974   7.036  1.00 10.00      A   
ATOM     95  CE2 PHE A  18     -25.705   5.639   5.328  1.00 10.00      A   
ATOM     96  CZ  PHE A  18     -25.966   5.227   6.621  1.00 10.00      A   
ATOM     97  C   PHE A  18     -23.103   2.162   1.577  1.00 10.00      A   
ATOM     98  O   PHE A  18     -21.895   2.384   1.633  1.00 10.00      A   
ATOM     99  N   SER A  19     -23.623   1.238   0.771  1.00 10.00      A   
ATOM    100  HN  SER A  19     -24.595   1.108   0.749  1.00 10.00      A   
ATOM    101  CA  SER A  19     -22.772   0.416  -0.086  1.00 10.00      A   
ATOM    102  CB  SER A  19     -23.526  -0.825  -0.576  1.00 10.00      A   
ATOM    103  OG  SER A  19     -24.499  -0.485  -1.549  1.00 10.00      A   
ATOM    104  HG  SER A  19     -25.312  -0.193  -1.110  1.00 10.00      A   
ATOM    105  C   SER A  19     -22.232   1.220  -1.269  1.00 10.00      A   
ATOM    106  O   SER A  19     -21.299   0.794  -1.950  1.00 10.00      A   
ATOM    107  N   PHE A  20     -22.828   2.380  -1.518  1.00 10.00      A   
ATOM    108  HN  PHE A  20     -23.590   2.660  -0.962  1.00 10.00      A   
ATOM    109  CA  PHE A  20     -22.396   3.241  -2.612  1.00 10.00      A   
ATOM    110  CB  PHE A  20     -23.602   3.914  -3.262  1.00 10.00      A   
ATOM    111  CG  PHE A  20     -24.572   2.947  -3.881  1.00 10.00      A   
ATOM    112  CD1 PHE A  20     -25.670   2.487  -3.171  1.00 10.00      A   
ATOM    113  CD2 PHE A  20     -24.382   2.498  -5.176  1.00 10.00      A   
ATOM    114  CE1 PHE A  20     -26.559   1.597  -3.745  1.00 10.00      A   
ATOM    115  CE2 PHE A  20     -25.266   1.609  -5.756  1.00 10.00      A   
ATOM    116  CZ  PHE A  20     -26.356   1.159  -5.039  1.00 10.00      A   
ATOM    117  C   PHE A  20     -21.408   4.287  -2.109  1.00 10.00      A   
ATOM    118  O   PHE A  20     -20.928   5.132  -2.870  1.00 10.00      A   
ATOM    119  N   ILE A  21     -21.115   4.226  -0.817  1.00 10.00      A   
ATOM    120  HN  ILE A  21     -21.528   3.525  -0.267  1.00 10.00      A   
ATOM    121  CA  ILE A  21     -20.186   5.149  -0.191  1.00 10.00      A   
ATOM    122  CB  ILE A  21     -20.864   5.967   0.935  1.00 10.00      A   
ATOM    123  CG1 ILE A  21     -22.221   6.514   0.473  1.00 10.00      A   
ATOM    124  CG2 ILE A  21     -19.956   7.102   1.388  1.00 10.00      A   
ATOM    125  CD1 ILE A  21     -23.049   7.131   1.582  1.00 10.00      A   
ATOM    126  C   ILE A  21     -19.020   4.360   0.393  1.00 10.00      A   
ATOM    127  O   ILE A  21     -19.042   3.971   1.557  1.00 10.00      A   
ATOM    128  N   GLN A  22     -18.016   4.099  -0.425  1.00 10.00      A   
ATOM    129  HN  GLN A  22     -18.057   4.414  -1.353  1.00 10.00      A   
ATOM    130  CA  GLN A  22     -16.853   3.344   0.021  1.00 10.00      A   
ATOM    131  CB  GLN A  22     -16.464   2.286  -1.011  1.00 10.00      A   
ATOM    132  CG  GLN A  22     -17.515   1.196  -1.185  1.00 10.00      A   
ATOM    133  CD  GLN A  22     -17.902   0.544   0.133  1.00 10.00      A   
ATOM    134  OE1 GLN A  22     -18.847   0.963   0.805  1.00 10.00      A   
ATOM    135  NE2 GLN A  22     -17.170  -0.485   0.516  1.00 10.00      A   
ATOM    136 HE21 GLN A  22     -16.428  -0.770  -0.068  1.00 10.00      A   
ATOM    137 HE22 GLN A  22     -17.386  -0.915   1.367  1.00 10.00      A   
ATOM    138  C   GLN A  22     -15.688   4.269   0.344  1.00 10.00      A   
ATOM    139  O   GLN A  22     -14.670   3.845   0.896  1.00 10.00      A   
ATOM    140  N   LEU A  23     -15.851   5.541   0.004  1.00 10.00      A   
ATOM    141  HN  LEU A  23     -16.684   5.814  -0.435  1.00 10.00      A   
ATOM    142  CA  LEU A  23     -14.830   6.539   0.276  1.00 10.00      A   
ATOM    143  CB  LEU A  23     -15.117   7.823  -0.510  1.00 10.00      A   
ATOM    144  CG  LEU A  23     -15.190   7.690  -2.032  1.00 10.00      A   
ATOM    145  CD1 LEU A  23     -15.503   9.033  -2.670  1.00 10.00      A   
ATOM    146  CD2 LEU A  23     -13.893   7.124  -2.583  1.00 10.00      A   
ATOM    147  C   LEU A  23     -14.813   6.837   1.770  1.00 10.00      A   
ATOM    148  O   LEU A  23     -15.811   7.299   2.323  1.00 10.00      A   
ATOM    149  N   ASP A  24     -13.688   6.560   2.420  1.00 10.00      A   
ATOM    150  HN  ASP A  24     -12.926   6.197   1.921  1.00 10.00      A   
ATOM    151  CA  ASP A  24     -13.553   6.781   3.859  1.00 10.00      A   
ATOM    152  CB  ASP A  24     -12.213   6.256   4.387  1.00 10.00      A   
ATOM    153  CG  ASP A  24     -12.210   4.746   4.554  1.00 10.00      A   
ATOM    154  OD1 ASP A  24     -12.389   4.269   5.694  1.00 10.00      A   
ATOM    155  OD2 ASP A  24     -12.052   4.031   3.538  1.00 10.00      A   
ATOM    156  C   ASP A  24     -13.774   8.241   4.241  1.00 10.00      A   
ATOM    157  O   ASP A  24     -14.350   8.534   5.289  1.00 10.00      A   
ATOM    158  N   LYS A  25     -13.350   9.153   3.367  1.00 10.00      A   
ATOM    159  HN  LYS A  25     -12.913   8.853   2.540  1.00 10.00      A   
ATOM    160  CA  LYS A  25     -13.515  10.587   3.604  1.00 10.00      A   
ATOM    161  CB  LYS A  25     -12.850  11.397   2.486  1.00 10.00      A   
ATOM    162  CG  LYS A  25     -11.347  11.591   2.644  1.00 10.00      A   
ATOM    163  CD  LYS A  25     -11.026  12.732   3.601  1.00 10.00      A   
ATOM    164  CE  LYS A  25      -9.537  13.057   3.600  1.00 10.00      A   
ATOM    165  NZ  LYS A  25      -9.201  14.156   4.545  1.00 10.00      A   
ATOM    166  HZ1 LYS A  25      -8.195  14.414   4.458  1.00 10.00      A   
ATOM    167  HZ2 LYS A  25      -9.387  13.857   5.528  1.00 10.00      A   
ATOM    168  HZ3 LYS A  25      -9.781  14.994   4.340  1.00 10.00      A   
ATOM    169  C   LYS A  25     -14.995  10.952   3.699  1.00 10.00      A   
ATOM    170  O   LYS A  25     -15.372  11.898   4.390  1.00 10.00      A   
ATOM    171  N   ASP A  26     -15.830  10.186   3.005  1.00 10.00      A   
ATOM    172  HN  ASP A  26     -15.464   9.443   2.480  1.00 10.00      A   
ATOM    173  CA  ASP A  26     -17.275  10.413   3.007  1.00 10.00      A   
ATOM    174  CB  ASP A  26     -17.893  10.003   1.669  1.00 10.00      A   
ATOM    175  CG  ASP A  26     -17.967  11.147   0.684  1.00 10.00      A   
ATOM    176  OD1 ASP A  26     -18.710  12.113   0.951  1.00 10.00      A   
ATOM    177  OD2 ASP A  26     -17.283  11.087  -0.359  1.00 10.00      A   
ATOM    178  C   ASP A  26     -17.934   9.638   4.136  1.00 10.00      A   
ATOM    179  O   ASP A  26     -18.820  10.151   4.820  1.00 10.00      A   
ATOM    180  N   ARG A  27     -17.475   8.405   4.343  1.00 10.00      A   
ATOM    181  HN  ARG A  27     -16.760   8.059   3.768  1.00 10.00      A   
ATOM    182  CA  ARG A  27     -18.009   7.551   5.395  1.00 10.00      A   
ATOM    183  CB  ARG A  27     -17.312   6.190   5.396  1.00 10.00      A   
ATOM    184  CG  ARG A  27     -17.827   5.243   4.334  1.00 10.00      A   
ATOM    185  CD  ARG A  27     -17.666   3.802   4.768  1.00 10.00      A   
ATOM    186  NE  ARG A  27     -18.472   2.888   3.957  1.00 10.00      A   
ATOM    187  HE  ARG A  27     -18.346   2.928   2.980  1.00 10.00      A   
ATOM    188  CZ  ARG A  27     -19.371   2.042   4.451  1.00 10.00      A   
ATOM    189  NH1 ARG A  27     -19.596   1.990   5.763  1.00 10.00      A   
ATOM    190 HH11 ARG A  27     -20.303   1.328   6.152  1.00 10.00      A   
ATOM    191 HH12 ARG A  27     -19.062   2.618   6.420  1.00 10.00      A   
ATOM    192  NH2 ARG A  27     -20.047   1.245   3.628  1.00 10.00      A   
ATOM    193 HH21 ARG A  27     -19.868   1.286   2.596  1.00 10.00      A   
ATOM    194 HH22 ARG A  27     -20.753   0.581   4.002  1.00 10.00      A   
ATOM    195  C   ARG A  27     -17.881   8.221   6.759  1.00 10.00      A   
ATOM    196  O   ARG A  27     -18.760   8.097   7.616  1.00 10.00      A   
ATOM    197  N   ASN A  28     -16.787   8.945   6.945  1.00 10.00      A   
ATOM    198  HN  ASN A  28     -16.124   9.005   6.219  1.00 10.00      A   
ATOM    199  CA  ASN A  28     -16.545   9.648   8.196  1.00 10.00      A   
ATOM    200  CB  ASN A  28     -15.159  10.294   8.216  1.00 10.00      A   
ATOM    201  CG  ASN A  28     -14.044   9.270   8.340  1.00 10.00      A   
ATOM    202  OD1 ASN A  28     -14.294   8.079   8.555  1.00 10.00      A   
ATOM    203  ND2 ASN A  28     -12.808   9.723   8.219  1.00 10.00      A   
ATOM    204 HD21 ASN A  28     -12.673  10.688   8.059  1.00 10.00      A   
ATOM    205 HD22 ASN A  28     -12.068   9.076   8.284  1.00 10.00      A   
ATOM    206  C   ASN A  28     -17.634  10.686   8.440  1.00 10.00      A   
ATOM    207  O   ASN A  28     -18.101  10.859   9.568  1.00 10.00      A   
ATOM    208  N   SER A  29     -18.052  11.354   7.367  1.00 10.00      A   
ATOM    209  HN  SER A  29     -17.641  11.170   6.496  1.00 10.00      A   
ATOM    210  CA  SER A  29     -19.103  12.355   7.448  1.00 10.00      A   
ATOM    211  CB  SER A  29     -19.238  13.091   6.112  1.00 10.00      A   
ATOM    212  OG  SER A  29     -17.966  13.491   5.629  1.00 10.00      A   
ATOM    213  HG  SER A  29     -17.943  13.391   4.669  1.00 10.00      A   
ATOM    214  C   SER A  29     -20.427  11.694   7.819  1.00 10.00      A   
ATOM    215  O   SER A  29     -21.210  12.239   8.596  1.00 10.00      A   
ATOM    216  N   VAL A  30     -20.660  10.508   7.263  1.00 10.00      A   
ATOM    217  HN  VAL A  30     -19.994  10.136   6.648  1.00 10.00      A   
ATOM    218  CA  VAL A  30     -21.876   9.750   7.532  1.00 10.00      A   
ATOM    219  CB  VAL A  30     -21.949   8.471   6.671  1.00 10.00      A   
ATOM    220  CG1 VAL A  30     -23.196   7.663   7.001  1.00 10.00      A   
ATOM    221  CG2 VAL A  30     -21.913   8.817   5.190  1.00 10.00      A   
ATOM    222  C   VAL A  30     -21.949   9.373   9.010  1.00 10.00      A   
ATOM    223  O   VAL A  30     -23.004   9.453   9.634  1.00 10.00      A   
ATOM    224  N   SER A  31     -20.814   8.987   9.576  1.00 10.00      A   
ATOM    225  HN  SER A  31     -19.996   8.933   9.031  1.00 10.00      A   
ATOM    226  CA  SER A  31     -20.757   8.613  10.983  1.00 10.00      A   
ATOM    227  CB  SER A  31     -19.510   7.761  11.259  1.00 10.00      A   
ATOM    228  OG  SER A  31     -18.324   8.416  10.820  1.00 10.00      A   
ATOM    229  HG  SER A  31     -18.552   9.272  10.427  1.00 10.00      A   
ATOM    230  C   SER A  31     -20.775   9.847  11.890  1.00 10.00      A   
ATOM    231  O   SER A  31     -20.713   9.730  13.112  1.00 10.00      A   
ATOM    232  N   LEU A  32     -20.879  11.029  11.288  1.00 10.00      A   
ATOM    233  HN  LEU A  32     -20.951  11.065  10.309  1.00 10.00      A   
ATOM    234  CA  LEU A  32     -20.883  12.271  12.045  1.00 10.00      A   
ATOM    235  CB  LEU A  32     -19.740  13.179  11.571  1.00 10.00      A   
ATOM    236  CG  LEU A  32     -18.344  12.855  12.107  1.00 10.00      A   
ATOM    237  CD1 LEU A  32     -17.288  13.647  11.348  1.00 10.00      A   
ATOM    238  CD2 LEU A  32     -18.270  13.156  13.595  1.00 10.00      A   
ATOM    239  C   LEU A  32     -22.207  13.015  11.929  1.00 10.00      A   
ATOM    240  O   LEU A  32     -22.344  14.115  12.461  1.00 10.00      A   
ATOM    241  N   VAL A  33     -23.177  12.433  11.232  1.00 10.00      A   
ATOM    242  HN  VAL A  33     -23.021  11.556  10.823  1.00 10.00      A   
ATOM    243  CA  VAL A  33     -24.469  13.087  11.065  1.00 10.00      A   
ATOM    244  CB  VAL A  33     -25.199  12.692   9.759  1.00 10.00      A   
ATOM    245  CG1 VAL A  33     -24.378  13.091   8.548  1.00 10.00      A   
ATOM    246  CG2 VAL A  33     -25.525  11.208   9.721  1.00 10.00      A   
ATOM    247  C   VAL A  33     -25.371  12.888  12.275  1.00 10.00      A   
ATOM    248  O   VAL A  33     -26.056  13.822  12.704  1.00 10.00      A   
ATOM    249  N   CYS A  34     -25.353  11.680  12.826  1.00 10.00      A   
ATOM    250  HN  CYS A  34     -24.776  10.988  12.437  1.00 10.00      A   
ATOM    251  CA  CYS A  34     -26.161  11.347  13.993  1.00 10.00      A   
ATOM    252  CB  CYS A  34     -27.654  11.326  13.644  1.00 10.00      A   
ATOM    253  SG  CYS A  34     -28.078  10.359  12.176  1.00 10.00      A   
ATOM    254  HG  CYS A  34     -29.004   9.469  12.527  1.00 10.00      A   
ATOM    255  C   CYS A  34     -25.722  10.004  14.576  1.00 10.00      A   
ATOM    256  O   CYS A  34     -25.031   9.224  13.908  1.00 10.00      A   
ATOM    257  N   LYS A  35     -26.133   9.737  15.813  1.00 10.00      A   
ATOM    258  HN  LYS A  35     -26.703  10.399  16.281  1.00 10.00      A   
ATOM    259  CA  LYS A  35     -25.776   8.503  16.504  1.00 10.00      A   
ATOM    260  CB  LYS A  35     -26.211   8.584  17.968  1.00 10.00      A   
ATOM    261  CG  LYS A  35     -25.474   7.648  18.909  1.00 10.00      A   
ATOM    262  CD  LYS A  35     -25.874   7.916  20.352  1.00 10.00      A   
ATOM    263  CE  LYS A  35     -25.129   7.016  21.328  1.00 10.00      A   
ATOM    264  NZ  LYS A  35     -23.699   7.397  21.480  1.00 10.00      A   
ATOM    265  HZ1 LYS A  35     -23.280   6.891  22.286  1.00 10.00      A   
ATOM    266  HZ2 LYS A  35     -23.611   8.425  21.650  1.00 10.00      A   
ATOM    267  HZ3 LYS A  35     -23.168   7.152  20.622  1.00 10.00      A   
ATOM    268  C   LYS A  35     -26.401   7.282  15.834  1.00 10.00      A   
ATOM    269  O   LYS A  35     -25.835   6.190  15.865  1.00 10.00      A   
ATOM    270  N   SER A  36     -27.558   7.479  15.217  1.00 10.00      A   
ATOM    271  HN  SER A  36     -27.948   8.380  15.209  1.00 10.00      A   
ATOM    272  CA  SER A  36     -28.264   6.398  14.543  1.00 10.00      A   
ATOM    273  CB  SER A  36     -29.642   6.885  14.088  1.00 10.00      A   
ATOM    274  OG  SER A  36     -29.617   8.281  13.814  1.00 10.00      A   
ATOM    275  HG  SER A  36     -30.342   8.712  14.289  1.00 10.00      A   
ATOM    276  C   SER A  36     -27.477   5.869  13.347  1.00 10.00      A   
ATOM    277  O   SER A  36     -27.205   4.672  13.249  1.00 10.00      A   
ATOM    278  N   TRP A  37     -27.103   6.775  12.446  1.00 10.00      A   
ATOM    279  HN  TRP A  37     -27.327   7.721  12.597  1.00 10.00      A   
ATOM    280  CA  TRP A  37     -26.367   6.403  11.244  1.00 10.00      A   
ATOM    281  CB  TRP A  37     -26.303   7.571  10.259  1.00 10.00      A   
ATOM    282  CG  TRP A  37     -27.608   7.855   9.569  1.00 10.00      A   
ATOM    283  CD1 TRP A  37     -28.862   7.662  10.071  1.00 10.00      A   
ATOM    284  CD2 TRP A  37     -27.785   8.389   8.250  1.00 10.00      A   
ATOM    285  NE1 TRP A  37     -29.807   8.037   9.150  1.00 10.00      A   
ATOM    286  HE1 TRP A  37     -30.780   7.989   9.281  1.00 10.00      A   
ATOM    287  CE2 TRP A  37     -29.172   8.489   8.022  1.00 10.00      A   
ATOM    288  CE3 TRP A  37     -26.906   8.792   7.237  1.00 10.00      A   
ATOM    289  CZ2 TRP A  37     -29.699   8.971   6.828  1.00 10.00      A   
ATOM    290  CZ3 TRP A  37     -27.432   9.272   6.054  1.00 10.00      A   
ATOM    291  CH2 TRP A  37     -28.815   9.360   5.858  1.00 10.00      A   
ATOM    292  C   TRP A  37     -24.970   5.898  11.575  1.00 10.00      A   
ATOM    293  O   TRP A  37     -24.443   5.028  10.887  1.00 10.00      A   
ATOM    294  N   TYR A  38     -24.381   6.439  12.638  1.00 10.00      A   
ATOM    295  HN  TYR A  38     -24.854   7.131  13.147  1.00 10.00      A   
ATOM    296  CA  TYR A  38     -23.043   6.030  13.061  1.00 10.00      A   
ATOM    297  CB  TYR A  38     -22.576   6.850  14.274  1.00 10.00      A   
ATOM    298  CG  TYR A  38     -21.413   6.234  15.033  1.00 10.00      A   
ATOM    299  CD1 TYR A  38     -21.610   5.596  16.255  1.00 10.00      A   
ATOM    300  CD2 TYR A  38     -20.120   6.277  14.524  1.00 10.00      A   
ATOM    301  CE1 TYR A  38     -20.558   5.018  16.942  1.00 10.00      A   
ATOM    302  CE2 TYR A  38     -19.063   5.707  15.208  1.00 10.00      A   
ATOM    303  CZ  TYR A  38     -19.286   5.077  16.415  1.00 10.00      A   
ATOM    304  OH  TYR A  38     -18.236   4.499  17.090  1.00 10.00      A   
ATOM    305  HH  TYR A  38     -17.503   5.127  17.132  1.00 10.00      A   
ATOM    306  C   TYR A  38     -23.008   4.540  13.384  1.00 10.00      A   
ATOM    307  O   TYR A  38     -22.085   3.829  12.981  1.00 10.00      A   
ATOM    308  N   GLU A  39     -24.032   4.073  14.091  1.00 10.00      A   
ATOM    309  HN  GLU A  39     -24.750   4.690  14.360  1.00 10.00      A   
ATOM    310  CA  GLU A  39     -24.125   2.672  14.484  1.00 10.00      A   
ATOM    311  CB  GLU A  39     -25.262   2.468  15.485  1.00 10.00      A   
ATOM    312  CG  GLU A  39     -24.968   3.030  16.870  1.00 10.00      A   
ATOM    313  CD  GLU A  39     -23.967   2.190  17.636  1.00 10.00      A   
ATOM    314  OE1 GLU A  39     -22.804   2.623  17.796  1.00 10.00      A   
ATOM    315  OE2 GLU A  39     -24.339   1.086  18.080  1.00 10.00      A   
ATOM    316  C   GLU A  39     -24.291   1.758  13.274  1.00 10.00      A   
ATOM    317  O   GLU A  39     -23.885   0.597  13.303  1.00 10.00      A   
ATOM    318  N   ILE A  40     -24.881   2.284  12.210  1.00 10.00      A   
ATOM    319  HN  ILE A  40     -25.202   3.210  12.246  1.00 10.00      A   
ATOM    320  CA  ILE A  40     -25.078   1.510  10.994  1.00 10.00      A   
ATOM    321  CB  ILE A  40     -26.266   2.040  10.164  1.00 10.00      A   
ATOM    322  CG1 ILE A  40     -27.506   2.204  11.052  1.00 10.00      A   
ATOM    323  CG2 ILE A  40     -26.564   1.091   9.011  1.00 10.00      A   
ATOM    324  CD1 ILE A  40     -28.675   2.877  10.364  1.00 10.00      A   
ATOM    325  C   ILE A  40     -23.806   1.527  10.145  1.00 10.00      A   
ATOM    326  O   ILE A  40     -23.410   0.510   9.572  1.00 10.00      A   
ATOM    327  N   GLU A  41     -23.161   2.688  10.086  1.00 10.00      A   
ATOM    328  HN  GLU A  41     -23.532   3.462  10.566  1.00 10.00      A   
ATOM    329  CA  GLU A  41     -21.930   2.856   9.321  1.00 10.00      A   
ATOM    330  CB  GLU A  41     -21.484   4.326   9.376  1.00 10.00      A   
ATOM    331  CG  GLU A  41     -20.505   4.749   8.286  1.00 10.00      A   
ATOM    332  CD  GLU A  41     -19.080   4.295   8.548  1.00 10.00      A   
ATOM    333  OE1 GLU A  41     -18.452   4.793   9.509  1.00 10.00      A   
ATOM    334  OE2 GLU A  41     -18.576   3.448   7.782  1.00 10.00      A   
ATOM    335  C   GLU A  41     -20.827   1.948   9.866  1.00 10.00      A   
ATOM    336  O   GLU A  41     -20.174   1.221   9.113  1.00 10.00      A   
ATOM    337  N   ARG A  42     -20.658   1.968  11.183  1.00 10.00      A   
ATOM    338  HN  ARG A  42     -21.239   2.545  11.728  1.00 10.00      A   
ATOM    339  CA  ARG A  42     -19.630   1.167  11.842  1.00 10.00      A   
ATOM    340  CB  ARG A  42     -19.562   1.494  13.335  1.00 10.00      A   
ATOM    341  CG  ARG A  42     -20.834   1.171  14.099  1.00 10.00      A   
ATOM    342  CD  ARG A  42     -20.670   1.413  15.585  1.00 10.00      A   
ATOM    343  NE  ARG A  42     -19.874   0.369  16.221  1.00 10.00      A   
ATOM    344  HE  ARG A  42     -19.116   0.001  15.706  1.00 10.00      A   
ATOM    345  CZ  ARG A  42     -20.123  -0.119  17.436  1.00 10.00      A   
ATOM    346  NH1 ARG A  42     -21.152   0.339  18.146  1.00 10.00      A   
ATOM    347 HH11 ARG A  42     -21.776   1.085  17.759  1.00 10.00      A   
ATOM    348 HH12 ARG A  42     -21.342  -0.043  19.101  1.00 10.00      A   
ATOM    349  NH2 ARG A  42     -19.331  -1.049  17.950  1.00 10.00      A   
ATOM    350 HH21 ARG A  42     -19.524  -1.435  18.899  1.00 10.00      A   
ATOM    351 HH22 ARG A  42     -18.506  -1.401  17.413  1.00 10.00      A   
ATOM    352  C   ARG A  42     -19.829  -0.334  11.631  1.00 10.00      A   
ATOM    353  O   ARG A  42     -18.893  -1.119  11.784  1.00 10.00      A   
ATOM    354  N   TRP A  43     -21.036  -0.727  11.261  1.00 10.00      A   
ATOM    355  HN  TRP A  43     -21.740  -0.056  11.123  1.00 10.00      A   
ATOM    356  CA  TRP A  43     -21.339  -2.132  11.045  1.00 10.00      A   
ATOM    357  CB  TRP A  43     -22.631  -2.524  11.769  1.00 10.00      A   
ATOM    358  CG  TRP A  43     -22.445  -2.816  13.230  1.00 10.00      A   
ATOM    359  CD1 TRP A  43     -22.423  -1.917  14.258  1.00 10.00      A   
ATOM    360  CD2 TRP A  43     -22.259  -4.106  13.828  1.00 10.00      A   
ATOM    361  NE1 TRP A  43     -22.239  -2.564  15.455  1.00 10.00      A   
ATOM    362  HE1 TRP A  43     -22.191  -2.134  16.335  1.00 10.00      A   
ATOM    363  CE2 TRP A  43     -22.133  -3.908  15.219  1.00 10.00      A   
ATOM    364  CE3 TRP A  43     -22.187  -5.406  13.324  1.00 10.00      A   
ATOM    365  CZ2 TRP A  43     -21.941  -4.964  16.106  1.00 10.00      A   
ATOM    366  CZ3 TRP A  43     -21.997  -6.450  14.206  1.00 10.00      A   
ATOM    367  CH2 TRP A  43     -21.877  -6.224  15.584  1.00 10.00      A   
ATOM    368  C   TRP A  43     -21.427  -2.482   9.562  1.00 10.00      A   
ATOM    369  O   TRP A  43     -21.915  -3.556   9.209  1.00 10.00      A   
ATOM    370  N   CYS A  44     -20.956  -1.593   8.689  1.00 10.00      A   
ATOM    371  HN  CYS A  44     -20.594  -0.737   9.011  1.00 10.00      A   
ATOM    372  CA  CYS A  44     -21.008  -1.866   7.257  1.00 10.00      A   
ATOM    373  CB  CYS A  44     -22.255  -1.249   6.620  1.00 10.00      A   
ATOM    374  SG  CYS A  44     -22.338   0.551   6.734  1.00 10.00      A   
ATOM    375  HG  CYS A  44     -22.944   0.854   7.876  1.00 10.00      A   
ATOM    376  C   CYS A  44     -19.747  -1.444   6.498  1.00 10.00      A   
ATOM    377  O   CYS A  44     -19.664  -1.640   5.285  1.00 10.00      A   
ATOM    378  N   ARG A  45     -18.766  -0.864   7.189  1.00 10.00      A   
ATOM    379  HN  ARG A  45     -18.867  -0.721   8.152  1.00 10.00      A   
ATOM    380  CA  ARG A  45     -17.531  -0.453   6.515  1.00 10.00      A   
ATOM    381  CB  ARG A  45     -16.696   0.532   7.343  1.00 10.00      A   
ATOM    382  CG  ARG A  45     -15.825   1.442   6.480  1.00 10.00      A   
ATOM    383  CD  ARG A  45     -14.977   2.406   7.295  1.00 10.00      A   
ATOM    384  NE  ARG A  45     -15.763   3.496   7.870  1.00 10.00      A   
ATOM    385  HE  ARG A  45     -16.691   3.283   8.153  1.00 10.00      A   
ATOM    386  CZ  ARG A  45     -15.327   4.751   8.010  1.00 10.00      A   
ATOM    387  NH1 ARG A  45     -14.116   5.099   7.591  1.00 10.00      A   
ATOM    388 HH11 ARG A  45     -13.485   4.394   7.134  1.00 10.00      A   
ATOM    389 HH12 ARG A  45     -13.785   6.083   7.706  1.00 10.00      A   
ATOM    390  NH2 ARG A  45     -16.106   5.664   8.573  1.00 10.00      A   
ATOM    391 HH21 ARG A  45     -17.070   5.400   8.910  1.00 10.00      A   
ATOM    392 HH22 ARG A  45     -15.766   6.643   8.688  1.00 10.00      A   
ATOM    393  C   ARG A  45     -16.720  -1.686   6.135  1.00 10.00      A   
ATOM    394  O   ARG A  45     -16.438  -2.538   6.979  1.00 10.00      A   
ATOM    395  N   ARG A  46     -16.372  -1.790   4.859  1.00 10.00      A   
ATOM    396  HN  ARG A  46     -16.617  -1.071   4.236  1.00 10.00      A   
ATOM    397  CA  ARG A  46     -15.628  -2.940   4.360  1.00 10.00      A   
ATOM    398  CB  ARG A  46     -15.994  -3.229   2.900  1.00 10.00      A   
ATOM    399  CG  ARG A  46     -17.466  -3.570   2.687  1.00 10.00      A   
ATOM    400  CD  ARG A  46     -17.840  -3.588   1.209  1.00 10.00      A   
ATOM    401  NE  ARG A  46     -19.277  -3.804   1.009  1.00 10.00      A   
ATOM    402  HE  ARG A  46     -19.786  -4.169   1.773  1.00 10.00      A   
ATOM    403  CZ  ARG A  46     -19.933  -3.537  -0.129  1.00 10.00      A   
ATOM    404  NH1 ARG A  46     -19.290  -3.038  -1.180  1.00 10.00      A   
ATOM    405 HH11 ARG A  46     -19.808  -2.834  -2.063  1.00 10.00      A   
ATOM    406 HH12 ARG A  46     -18.265  -2.848  -1.128  1.00 10.00      A   
ATOM    407  NH2 ARG A  46     -21.237  -3.782  -0.212  1.00 10.00      A   
ATOM    408 HH21 ARG A  46     -21.749  -4.180   0.606  1.00 10.00      A   
ATOM    409 HH22 ARG A  46     -21.760  -3.580  -1.095  1.00 10.00      A   
ATOM    410  C   ARG A  46     -14.121  -2.774   4.521  1.00 10.00      A   
ATOM    411  O   ARG A  46     -13.403  -3.756   4.728  1.00 10.00      A   
ATOM    412  N   LYS A  47     -13.642  -1.542   4.440  1.00 10.00      A   
ATOM    413  HN  LYS A  47     -14.257  -0.789   4.294  1.00 10.00      A   
ATOM    414  CA  LYS A  47     -12.218  -1.284   4.569  1.00 10.00      A   
ATOM    415  CB  LYS A  47     -11.592  -1.023   3.192  1.00 10.00      A   
ATOM    416  CG  LYS A  47     -11.636   0.427   2.733  1.00 10.00      A   
ATOM    417  CD  LYS A  47     -10.949   0.598   1.386  1.00 10.00      A   
ATOM    418  CE  LYS A  47     -10.510   2.036   1.146  1.00 10.00      A   
ATOM    419  NZ  LYS A  47     -11.651   2.991   1.154  1.00 10.00      A   
ATOM    420  HZ1 LYS A  47     -11.409   3.841   0.607  1.00 10.00      A   
ATOM    421  HZ2 LYS A  47     -11.871   3.282   2.140  1.00 10.00      A   
ATOM    422  HZ3 LYS A  47     -12.495   2.551   0.737  1.00 10.00      A   
ATOM    423  C   LYS A  47     -11.946  -0.117   5.507  1.00 10.00      A   
ATOM    424  O   LYS A  47     -12.788   0.760   5.677  1.00 10.00      A   
ATOM    425  N   VAL A  48     -10.774  -0.130   6.121  1.00 10.00      A   
ATOM    426  HN  VAL A  48     -10.162  -0.884   5.960  1.00 10.00      A   
ATOM    427  CA  VAL A  48     -10.363   0.936   7.024  1.00 10.00      A   
ATOM    428  CB  VAL A  48     -10.351   0.496   8.507  1.00 10.00      A   
ATOM    429  CG1 VAL A  48     -11.767   0.392   9.048  1.00 10.00      A   
ATOM    430  CG2 VAL A  48      -9.611  -0.822   8.684  1.00 10.00      A   
ATOM    431  C   VAL A  48      -8.982   1.451   6.631  1.00 10.00      A   
ATOM    432  O   VAL A  48      -8.057   0.667   6.395  1.00 10.00      A   
ATOM    433  N   PHE A  49      -8.851   2.764   6.536  1.00 10.00      A   
ATOM    434  HN  PHE A  49      -9.624   3.341   6.714  1.00 10.00      A   
ATOM    435  CA  PHE A  49      -7.585   3.369   6.162  1.00 10.00      A   
ATOM    436  CB  PHE A  49      -7.789   4.375   5.030  1.00 10.00      A   
ATOM    437  CG  PHE A  49      -6.911   4.126   3.839  1.00 10.00      A   
ATOM    438  CD1 PHE A  49      -5.535   4.243   3.944  1.00 10.00      A   
ATOM    439  CD2 PHE A  49      -7.458   3.774   2.617  1.00 10.00      A   
ATOM    440  CE1 PHE A  49      -4.720   4.015   2.856  1.00 10.00      A   
ATOM    441  CE2 PHE A  49      -6.648   3.545   1.523  1.00 10.00      A   
ATOM    442  CZ  PHE A  49      -5.277   3.665   1.641  1.00 10.00      A   
ATOM    443  C   PHE A  49      -6.920   4.044   7.353  1.00 10.00      A   
ATOM    444  O   PHE A  49      -7.382   5.082   7.830  1.00 10.00      A   
ATOM    445  N   ILE A  50      -5.841   3.442   7.833  1.00 10.00      A   
ATOM    446  HN  ILE A  50      -5.530   2.607   7.411  1.00 10.00      A   
ATOM    447  CA  ILE A  50      -5.101   3.982   8.968  1.00 10.00      A   
ATOM    448  CB  ILE A  50      -4.937   2.938  10.094  1.00 10.00      A   
ATOM    449  CG1 ILE A  50      -6.272   2.245  10.404  1.00 10.00      A   
ATOM    450  CG2 ILE A  50      -4.368   3.581  11.350  1.00 10.00      A   
ATOM    451  CD1 ILE A  50      -7.335   3.163  10.973  1.00 10.00      A   
ATOM    452  C   ILE A  50      -3.720   4.463   8.519  1.00 10.00      A   
ATOM    453  O   ILE A  50      -2.815   3.657   8.294  1.00 10.00      A   
ATOM    454  N   GLY A  51      -3.568   5.775   8.382  1.00 10.00      A   
ATOM    455  HN  GLY A  51      -4.326   6.366   8.574  1.00 10.00      A   
ATOM    456  CA  GLY A  51      -2.302   6.342   7.951  1.00 10.00      A   
ATOM    457  C   GLY A  51      -1.208   6.217   8.997  1.00 10.00      A   
ATOM    458  O   GLY A  51      -0.025   6.146   8.664  1.00 10.00      A   
ATOM    459  N   ASN A  52      -1.602   6.200  10.261  1.00 10.00      A   
ATOM    460  HN  ASN A  52      -2.561   6.265  10.465  1.00 10.00      A   
ATOM    461  CA  ASN A  52      -0.651   6.077  11.358  1.00 10.00      A   
ATOM    462  CB  ASN A  52      -0.492   7.418  12.086  1.00 10.00      A   
ATOM    463  CG  ASN A  52       0.755   7.472  12.950  1.00 10.00      A   
ATOM    464  OD1 ASN A  52       0.746   7.027  14.094  1.00 10.00      A   
ATOM    465  ND2 ASN A  52       1.835   8.014  12.407  1.00 10.00      A   
ATOM    466 HD21 ASN A  52       1.778   8.345  11.478  1.00 10.00      A   
ATOM    467 HD22 ASN A  52       2.649   8.070  12.950  1.00 10.00      A   
ATOM    468  C   ASN A  52      -1.113   4.993  12.326  1.00 10.00      A   
ATOM    469  O   ASN A  52      -2.089   5.174  13.053  1.00 10.00      A   
ATOM    470  N   CYS A  53      -0.411   3.867  12.328  1.00 10.00      A   
ATOM    471  HN  CYS A  53       0.371   3.794  11.735  1.00 10.00      A   
ATOM    472  CA  CYS A  53      -0.764   2.732  13.183  1.00 10.00      A   
ATOM    473  CB  CYS A  53       0.043   1.494  12.791  1.00 10.00      A   
ATOM    474  SG  CYS A  53       1.831   1.756  12.778  1.00 10.00      A   
ATOM    475  HG  CYS A  53       2.095   2.675  11.856  1.00 10.00      A   
ATOM    476  C   CYS A  53      -0.577   3.027  14.668  1.00 10.00      A   
ATOM    477  O   CYS A  53      -0.999   2.246  15.515  1.00 10.00      A   
ATOM    478  N   TYR A  54       0.051   4.145  14.987  1.00 10.00      A   
ATOM    479  HN  TYR A  54       0.375   4.739  14.274  1.00 10.00      A   
ATOM    480  CA  TYR A  54       0.277   4.506  16.376  1.00 10.00      A   
ATOM    481  CB  TYR A  54       1.737   4.898  16.593  1.00 10.00      A   
ATOM    482  CG  TYR A  54       2.699   3.727  16.597  1.00 10.00      A   
ATOM    483  CD1 TYR A  54       3.893   3.782  15.890  1.00 10.00      A   
ATOM    484  CD2 TYR A  54       2.419   2.574  17.319  1.00 10.00      A   
ATOM    485  CE1 TYR A  54       4.784   2.723  15.906  1.00 10.00      A   
ATOM    486  CE2 TYR A  54       3.300   1.509  17.338  1.00 10.00      A   
ATOM    487  CZ  TYR A  54       4.482   1.589  16.633  1.00 10.00      A   
ATOM    488  OH  TYR A  54       5.370   0.536  16.667  1.00 10.00      A   
ATOM    489  HH  TYR A  54       5.517   0.279  17.594  1.00 10.00      A   
ATOM    490  C   TYR A  54      -0.661   5.624  16.822  1.00 10.00      A   
ATOM    491  O   TYR A  54      -0.547   6.138  17.936  1.00 10.00      A   
ATOM    492  N   ALA A  55      -1.592   5.992  15.952  1.00 10.00      A   
ATOM    493  HN  ALA A  55      -1.632   5.550  15.074  1.00 10.00      A   
ATOM    494  CA  ALA A  55      -2.549   7.045  16.262  1.00 10.00      A   
ATOM    495  CB  ALA A  55      -2.915   7.823  15.007  1.00 10.00      A   
ATOM    496  C   ALA A  55      -3.801   6.472  16.916  1.00 10.00      A   
ATOM    497  O   ALA A  55      -4.580   7.204  17.524  1.00 10.00      A   
ATOM    498  N   VAL A  56      -3.986   5.163  16.794  1.00 10.00      A   
ATOM    499  HN  VAL A  56      -3.321   4.628  16.309  1.00 10.00      A   
ATOM    500  CA  VAL A  56      -5.146   4.500  17.371  1.00 10.00      A   
ATOM    501  CB  VAL A  56      -6.305   4.460  16.350  1.00 10.00      A   
ATOM    502  CG1 VAL A  56      -5.981   3.532  15.193  1.00 10.00      A   
ATOM    503  CG2 VAL A  56      -7.622   4.086  17.009  1.00 10.00      A   
ATOM    504  C   VAL A  56      -4.785   3.078  17.815  1.00 10.00      A   
ATOM    505  O   VAL A  56      -3.842   2.479  17.295  1.00 10.00      A   
ATOM    506  N   SER A  57      -5.518   2.556  18.788  1.00 10.00      A   
ATOM    507  HN  SER A  57      -6.242   3.088  19.180  1.00 10.00      A   
ATOM    508  CA  SER A  57      -5.280   1.212  19.289  1.00 10.00      A   
ATOM    509  CB  SER A  57      -5.630   1.141  20.777  1.00 10.00      A   
ATOM    510  OG  SER A  57      -6.848   1.815  21.041  1.00 10.00      A   
ATOM    511  HG  SER A  57      -6.779   2.276  21.889  1.00 10.00      A   
ATOM    512  C   SER A  57      -6.085   0.185  18.495  1.00 10.00      A   
ATOM    513  O   SER A  57      -7.203   0.472  18.056  1.00 10.00      A   
ATOM    514  N   PRO A  58      -5.522  -1.020  18.297  1.00 10.00      A   
ATOM    515  CA  PRO A  58      -6.180  -2.100  17.549  1.00 10.00      A   
ATOM    516  CB  PRO A  58      -5.249  -3.302  17.756  1.00 10.00      A   
ATOM    517  CG  PRO A  58      -3.918  -2.705  18.046  1.00 10.00      A   
ATOM    518  CD  PRO A  58      -4.183  -1.418  18.772  1.00 10.00      A   
ATOM    519  C   PRO A  58      -7.575  -2.420  18.082  1.00 10.00      A   
ATOM    520  O   PRO A  58      -8.529  -2.541  17.309  1.00 10.00      A   
ATOM    521  N   ALA A  59      -7.684  -2.543  19.403  1.00 10.00      A   
ATOM    522  HN  ALA A  59      -6.881  -2.417  19.957  1.00 10.00      A   
ATOM    523  CA  ALA A  59      -8.950  -2.861  20.055  1.00 10.00      A   
ATOM    524  CB  ALA A  59      -8.777  -2.904  21.566  1.00 10.00      A   
ATOM    525  C   ALA A  59     -10.049  -1.874  19.672  1.00 10.00      A   
ATOM    526  O   ALA A  59     -11.169  -2.274  19.369  1.00 10.00      A   
ATOM    527  N   THR A  60      -9.715  -0.590  19.668  1.00 10.00      A   
ATOM    528  HN  THR A  60      -8.799  -0.335  19.901  1.00 10.00      A   
ATOM    529  CA  THR A  60     -10.674   0.452  19.331  1.00 10.00      A   
ATOM    530  CB  THR A  60     -10.052   1.856  19.514  1.00 10.00      A   
ATOM    531  OG1 THR A  60      -9.505   1.953  20.839  1.00 10.00      A   
ATOM    532  HG1 THR A  60      -8.543   1.852  20.798  1.00 10.00      A   
ATOM    533  CG2 THR A  60     -11.101   2.944  19.326  1.00 10.00      A   
ATOM    534  C   THR A  60     -11.214   0.288  17.908  1.00 10.00      A   
ATOM    535  O   THR A  60     -12.417   0.420  17.668  1.00 10.00      A   
ATOM    536  N   VAL A  61     -10.324  -0.029  16.976  1.00 10.00      A   
ATOM    537  HN  VAL A  61      -9.380  -0.144  17.235  1.00 10.00      A   
ATOM    538  CA  VAL A  61     -10.708  -0.208  15.578  1.00 10.00      A   
ATOM    539  CB  VAL A  61      -9.474  -0.404  14.669  1.00 10.00      A   
ATOM    540  CG1 VAL A  61      -9.878  -0.361  13.203  1.00 10.00      A   
ATOM    541  CG2 VAL A  61      -8.417   0.654  14.959  1.00 10.00      A   
ATOM    542  C   VAL A  61     -11.655  -1.394  15.408  1.00 10.00      A   
ATOM    543  O   VAL A  61     -12.715  -1.269  14.793  1.00 10.00      A   
ATOM    544  N   ILE A  62     -11.274  -2.538  15.972  1.00 10.00      A   
ATOM    545  HN  ILE A  62     -10.425  -2.569  16.465  1.00 10.00      A   
ATOM    546  CA  ILE A  62     -12.084  -3.750  15.881  1.00 10.00      A   
ATOM    547  CB  ILE A  62     -11.349  -4.965  16.486  1.00 10.00      A   
ATOM    548  CG1 ILE A  62      -9.971  -5.135  15.840  1.00 10.00      A   
ATOM    549  CG2 ILE A  62     -12.179  -6.230  16.309  1.00 10.00      A   
ATOM    550  CD1 ILE A  62      -9.098  -6.167  16.523  1.00 10.00      A   
ATOM    551  C   ILE A  62     -13.415  -3.567  16.602  1.00 10.00      A   
ATOM    552  O   ILE A  62     -14.455  -4.046  16.147  1.00 10.00      A   
ATOM    553  N   ARG A  63     -13.372  -2.874  17.732  1.00 10.00      A   
ATOM    554  HN  ARG A  63     -12.505  -2.530  18.048  1.00 10.00      A   
ATOM    555  CA  ARG A  63     -14.568  -2.621  18.527  1.00 10.00      A   
ATOM    556  CB  ARG A  63     -14.200  -1.900  19.826  1.00 10.00      A   
ATOM    557  CG  ARG A  63     -15.348  -1.734  20.810  1.00 10.00      A   
ATOM    558  CD  ARG A  63     -14.846  -1.277  22.172  1.00 10.00      A   
ATOM    559  NE  ARG A  63     -14.023  -0.071  22.082  1.00 10.00      A   
ATOM    560  HE  ARG A  63     -14.459   0.748  21.743  1.00 10.00      A   
ATOM    561  CZ  ARG A  63     -12.731  -0.023  22.418  1.00 10.00      A   
ATOM    562  NH1 ARG A  63     -12.104  -1.112  22.858  1.00 10.00      A   
ATOM    563 HH11 ARG A  63     -11.094  -1.067  23.119  1.00 10.00      A   
ATOM    564 HH12 ARG A  63     -12.619  -2.018  22.942  1.00 10.00      A   
ATOM    565  NH2 ARG A  63     -12.061   1.119  22.314  1.00 10.00      A   
ATOM    566 HH21 ARG A  63     -12.542   1.979  21.969  1.00 10.00      A   
ATOM    567 HH22 ARG A  63     -11.049   1.165  22.577  1.00 10.00      A   
ATOM    568  C   ARG A  63     -15.590  -1.813  17.734  1.00 10.00      A   
ATOM    569  O   ARG A  63     -16.778  -2.134  17.727  1.00 10.00      A   
ATOM    570  N   ARG A  64     -15.122  -0.771  17.058  1.00 10.00      A   
ATOM    571  HN  ARG A  64     -14.163  -0.559  17.104  1.00 10.00      A   
ATOM    572  CA  ARG A  64     -16.008   0.068  16.262  1.00 10.00      A   
ATOM    573  CB  ARG A  64     -15.361   1.423  15.950  1.00 10.00      A   
ATOM    574  CG  ARG A  64     -16.249   2.350  15.126  1.00 10.00      A   
ATOM    575  CD  ARG A  64     -15.611   3.714  14.905  1.00 10.00      A   
ATOM    576  NE  ARG A  64     -16.159   4.377  13.720  1.00 10.00      A   
ATOM    577  HE  ARG A  64     -16.888   3.921  13.249  1.00 10.00      A   
ATOM    578  CZ  ARG A  64     -15.738   5.550  13.250  1.00 10.00      A   
ATOM    579  NH1 ARG A  64     -14.769   6.221  13.863  1.00 10.00      A   
ATOM    580 HH11 ARG A  64     -14.322   5.841  14.739  1.00 10.00      A   
ATOM    581 HH12 ARG A  64     -14.446   7.135  13.476  1.00 10.00      A   
ATOM    582  NH2 ARG A  64     -16.283   6.059  12.144  1.00 10.00      A   
ATOM    583 HH21 ARG A  64     -15.949   6.978  11.776  1.00 10.00      A   
ATOM    584 HH22 ARG A  64     -17.041   5.547  11.638  1.00 10.00      A   
ATOM    585  C   ARG A  64     -16.441  -0.630  14.972  1.00 10.00      A   
ATOM    586  O   ARG A  64     -17.628  -0.640  14.635  1.00 10.00      A   
ATOM    587  N   PHE A  65     -15.484  -1.228  14.267  1.00 10.00      A   
ATOM    588  HN  PHE A  65     -14.559  -1.221  14.605  1.00 10.00      A   
ATOM    589  CA  PHE A  65     -15.771  -1.907  13.008  1.00 10.00      A   
ATOM    590  CB  PHE A  65     -14.914  -1.320  11.888  1.00 10.00      A   
ATOM    591  CG  PHE A  65     -15.170   0.125  11.589  1.00 10.00      A   
ATOM    592  CD1 PHE A  65     -14.235   1.087  11.929  1.00 10.00      A   
ATOM    593  CD2 PHE A  65     -16.335   0.520  10.960  1.00 10.00      A   
ATOM    594  CE1 PHE A  65     -14.459   2.420  11.647  1.00 10.00      A   
ATOM    595  CE2 PHE A  65     -16.567   1.851  10.677  1.00 10.00      A   
ATOM    596  CZ  PHE A  65     -15.627   2.800  11.021  1.00 10.00      A   
ATOM    597  C   PHE A  65     -15.499  -3.409  13.101  1.00 10.00      A   
ATOM    598  O   PHE A  65     -14.354  -3.850  12.972  1.00 10.00      A   
ATOM    599  N   PRO A  66     -16.551  -4.211  13.323  1.00 10.00      A   
ATOM    600  CA  PRO A  66     -16.437  -5.662  13.427  1.00 10.00      A   
ATOM    601  CB  PRO A  66     -17.530  -5.981  14.445  1.00 10.00      A   
ATOM    602  CG  PRO A  66     -18.593  -4.956  14.197  1.00 10.00      A   
ATOM    603  CD  PRO A  66     -17.935  -3.766  13.538  1.00 10.00      A   
ATOM    604  C   PRO A  66     -16.731  -6.381  12.102  1.00 10.00      A   
ATOM    605  O   PRO A  66     -16.760  -7.610  12.047  1.00 10.00      A   
ATOM    606  N   LYS A  67     -16.932  -5.620  11.032  1.00 10.00      A   
ATOM    607  HN  LYS A  67     -16.867  -4.645  11.116  1.00 10.00      A   
ATOM    608  CA  LYS A  67     -17.237  -6.207   9.730  1.00 10.00      A   
ATOM    609  CB  LYS A  67     -18.658  -5.843   9.287  1.00 10.00      A   
ATOM    610  CG  LYS A  67     -19.760  -6.671   9.929  1.00 10.00      A   
ATOM    611  CD  LYS A  67     -21.063  -6.538   9.153  1.00 10.00      A   
ATOM    612  CE  LYS A  67     -22.242  -7.081   9.943  1.00 10.00      A   
ATOM    613  NZ  LYS A  67     -23.537  -6.794   9.270  1.00 10.00      A   
ATOM    614  HZ1 LYS A  67     -23.671  -5.766   9.175  1.00 10.00      A   
ATOM    615  HZ2 LYS A  67     -24.324  -7.183   9.826  1.00 10.00      A   
ATOM    616  HZ3 LYS A  67     -23.555  -7.225   8.322  1.00 10.00      A   
ATOM    617  C   LYS A  67     -16.232  -5.778   8.666  1.00 10.00      A   
ATOM    618  O   LYS A  67     -16.574  -5.679   7.487  1.00 10.00      A   
ATOM    619  N   VAL A  68     -14.999  -5.527   9.080  1.00 10.00      A   
ATOM    620  HN  VAL A  68     -14.785  -5.621  10.030  1.00 10.00      A   
ATOM    621  CA  VAL A  68     -13.954  -5.115   8.148  1.00 10.00      A   
ATOM    622  CB  VAL A  68     -12.854  -4.290   8.847  1.00 10.00      A   
ATOM    623  CG1 VAL A  68     -11.767  -3.883   7.865  1.00 10.00      A   
ATOM    624  CG2 VAL A  68     -13.452  -3.059   9.497  1.00 10.00      A   
ATOM    625  C   VAL A  68     -13.325  -6.323   7.454  1.00 10.00      A   
ATOM    626  O   VAL A  68     -13.059  -7.348   8.086  1.00 10.00      A   
ATOM    627  N   ARG A  69     -13.102  -6.193   6.150  1.00 10.00      A   
ATOM    628  HN  ARG A  69     -13.353  -5.354   5.704  1.00 10.00      A   
ATOM    629  CA  ARG A  69     -12.501  -7.262   5.363  1.00 10.00      A   
ATOM    630  CB  ARG A  69     -13.414  -7.645   4.196  1.00 10.00      A   
ATOM    631  CG  ARG A  69     -14.742  -8.270   4.602  1.00 10.00      A   
ATOM    632  CD  ARG A  69     -15.582  -8.591   3.378  1.00 10.00      A   
ATOM    633  NE  ARG A  69     -16.844  -9.243   3.711  1.00 10.00      A   
ATOM    634  HE  ARG A  69     -17.378  -8.854   4.443  1.00 10.00      A   
ATOM    635  CZ  ARG A  69     -17.300 -10.332   3.087  1.00 10.00      A   
ATOM    636  NH1 ARG A  69     -16.588 -10.886   2.114  1.00 10.00      A   
ATOM    637 HH11 ARG A  69     -15.663 -10.474   1.840  1.00 10.00      A   
ATOM    638 HH12 ARG A  69     -16.945 -11.733   1.615  1.00 10.00      A   
ATOM    639  NH2 ARG A  69     -18.469 -10.859   3.431  1.00 10.00      A   
ATOM    640 HH21 ARG A  69     -18.828 -11.713   2.943  1.00 10.00      A   
ATOM    641 HH22 ARG A  69     -19.038 -10.426   4.186  1.00 10.00      A   
ATOM    642  C   ARG A  69     -11.134  -6.848   4.823  1.00 10.00      A   
ATOM    643  O   ARG A  69     -10.268  -7.692   4.582  1.00 10.00      A   
ATOM    644  N   SER A  70     -10.942  -5.549   4.637  1.00 10.00      A   
ATOM    645  HN  SER A  70     -11.660  -4.919   4.859  1.00 10.00      A   
ATOM    646  CA  SER A  70      -9.686  -5.036   4.112  1.00 10.00      A   
ATOM    647  CB  SER A  70      -9.902  -4.416   2.728  1.00 10.00      A   
ATOM    648  OG  SER A  70      -8.673  -4.014   2.147  1.00 10.00      A   
ATOM    649  HG  SER A  70      -8.481  -4.578   1.383  1.00 10.00      A   
ATOM    650  C   SER A  70      -9.066  -4.015   5.061  1.00 10.00      A   
ATOM    651  O   SER A  70      -9.691  -3.008   5.404  1.00 10.00      A   
ATOM    652  N   VAL A  71      -7.840  -4.284   5.491  1.00 10.00      A   
ATOM    653  HN  VAL A  71      -7.396  -5.108   5.189  1.00 10.00      A   
ATOM    654  CA  VAL A  71      -7.132  -3.389   6.396  1.00 10.00      A   
ATOM    655  CB  VAL A  71      -6.824  -4.055   7.760  1.00 10.00      A   
ATOM    656  CG1 VAL A  71      -8.095  -4.223   8.577  1.00 10.00      A   
ATOM    657  CG2 VAL A  71      -6.126  -5.398   7.577  1.00 10.00      A   
ATOM    658  C   VAL A  71      -5.834  -2.877   5.770  1.00 10.00      A   
ATOM    659  O   VAL A  71      -5.023  -3.661   5.264  1.00 10.00      A   
ATOM    660  N   GLU A  72      -5.653  -1.563   5.786  1.00 10.00      A   
ATOM    661  HN  GLU A  72      -6.347  -0.987   6.175  1.00 10.00      A   
ATOM    662  CA  GLU A  72      -4.454  -0.944   5.242  1.00 10.00      A   
ATOM    663  CB  GLU A  72      -4.767  -0.218   3.934  1.00 10.00      A   
ATOM    664  CG  GLU A  72      -3.532   0.276   3.200  1.00 10.00      A   
ATOM    665  CD  GLU A  72      -3.748   0.402   1.707  1.00 10.00      A   
ATOM    666  OE1 GLU A  72      -4.891   0.205   1.245  1.00 10.00      A   
ATOM    667  OE2 GLU A  72      -2.769   0.688   0.985  1.00 10.00      A   
ATOM    668  C   GLU A  72      -3.872   0.023   6.265  1.00 10.00      A   
ATOM    669  O   GLU A  72      -4.521   0.998   6.653  1.00 10.00      A   
ATOM    670  N   LEU A  73      -2.657  -0.260   6.714  1.00 10.00      A   
ATOM    671  HN  LEU A  73      -2.184  -1.049   6.359  1.00 10.00      A   
ATOM    672  CA  LEU A  73      -2.009   0.569   7.718  1.00 10.00      A   
ATOM    673  CB  LEU A  73      -2.040  -0.126   9.085  1.00 10.00      A   
ATOM    674  CG  LEU A  73      -3.412  -0.312   9.739  1.00 10.00      A   
ATOM    675  CD1 LEU A  73      -4.049  -1.629   9.315  1.00 10.00      A   
ATOM    676  CD2 LEU A  73      -3.294  -0.232  11.250  1.00 10.00      A   
ATOM    677  C   LEU A  73      -0.565   0.887   7.354  1.00 10.00      A   
ATOM    678  O   LEU A  73       0.118   0.095   6.701  1.00 10.00      A   
ATOM    679  N   LYS A  74      -0.106   2.050   7.792  1.00 10.00      A   
ATOM    680  HN  LYS A  74      -0.704   2.636   8.303  1.00 10.00      A   
ATOM    681  CA  LYS A  74       1.259   2.487   7.549  1.00 10.00      A   
ATOM    682  CB  LYS A  74       1.267   3.822   6.795  1.00 10.00      A   
ATOM    683  CG  LYS A  74       0.288   3.880   5.633  1.00 10.00      A   
ATOM    684  CD  LYS A  74       0.284   5.248   4.969  1.00 10.00      A   
ATOM    685  CE  LYS A  74      -0.930   5.423   4.067  1.00 10.00      A   
ATOM    686  NZ  LYS A  74      -0.787   6.593   3.166  1.00 10.00      A   
ATOM    687  HZ1 LYS A  74      -0.367   7.395   3.677  1.00 10.00      A   
ATOM    688  HZ2 LYS A  74      -1.712   6.887   2.793  1.00 10.00      A   
ATOM    689  HZ3 LYS A  74      -0.170   6.354   2.364  1.00 10.00      A   
ATOM    690  C   LYS A  74       1.977   2.624   8.887  1.00 10.00      A   
ATOM    691  O   LYS A  74       1.345   2.924   9.906  1.00 10.00      A   
ATOM    692  N   GLY A  75       3.281   2.395   8.893  1.00 10.00      A   
ATOM    693  HN  GLY A  75       3.735   2.166   8.052  1.00 10.00      A   
ATOM    694  CA  GLY A  75       4.034   2.475  10.133  1.00 10.00      A   
ATOM    695  C   GLY A  75       5.103   3.545  10.147  1.00 10.00      A   
ATOM    696  O   GLY A  75       4.852   4.672  10.575  1.00 10.00      A   
ATOM    697  N   LYS A  76       6.297   3.184   9.687  1.00 10.00      A   
ATOM    698  HN  LYS A  76       6.415   2.270   9.346  1.00 10.00      A   
ATOM    699  CA  LYS A  76       7.435   4.096   9.660  1.00 10.00      A   
ATOM    700  CB  LYS A  76       8.709   3.324   9.299  1.00 10.00      A   
ATOM    701  CG  LYS A  76       9.073   2.225  10.292  1.00 10.00      A   
ATOM    702  CD  LYS A  76      10.410   1.582   9.957  1.00 10.00      A   
ATOM    703  CE  LYS A  76      10.341   0.786   8.663  1.00 10.00      A   
ATOM    704  NZ  LYS A  76      11.694   0.395   8.185  1.00 10.00      A   
ATOM    705  HZ1 LYS A  76      11.994  -0.503   8.631  1.00 10.00      A   
ATOM    706  HZ2 LYS A  76      12.385   1.132   8.427  1.00 10.00      A   
ATOM    707  HZ3 LYS A  76      11.691   0.268   7.152  1.00 10.00      A   
ATOM    708  C   LYS A  76       7.222   5.268   8.694  1.00 10.00      A   
ATOM    709  O   LYS A  76       6.517   5.138   7.696  1.00 10.00      A   
ATOM    710  N   PRO A  77       7.821   6.439   8.990  1.00 10.00      A   
ATOM    711  CA  PRO A  77       7.700   7.630   8.139  1.00 10.00      A   
ATOM    712  CB  PRO A  77       8.243   8.755   9.030  1.00 10.00      A   
ATOM    713  CG  PRO A  77       9.204   8.076   9.944  1.00 10.00      A   
ATOM    714  CD  PRO A  77       8.642   6.704  10.190  1.00 10.00      A   
ATOM    715  C   PRO A  77       8.538   7.524   6.864  1.00 10.00      A   
ATOM    716  O   PRO A  77       9.336   6.597   6.708  1.00 10.00      A   
ATOM    717  N   HIS A  78       8.366   8.494   5.972  1.00 10.00      A   
ATOM    718  HN  HIS A  78       7.726   9.213   6.172  1.00 10.00      A   
ATOM    719  CA  HIS A  78       9.093   8.532   4.705  1.00 10.00      A   
ATOM    720  CB  HIS A  78       8.610   9.719   3.855  1.00 10.00      A   
ATOM    721  CG  HIS A  78       9.398   9.972   2.602  1.00 10.00      A   
ATOM    722  ND1 HIS A  78       9.851  11.216   2.220  1.00 10.00      A   
ATOM    723  HD1 HIS A  78       9.719  12.064   2.718  1.00 10.00      A   
ATOM    724  CD2 HIS A  78       9.800   9.116   1.630  1.00 10.00      A   
ATOM    725  CE1 HIS A  78      10.501  11.079   1.056  1.00 10.00      A   
ATOM    726  NE2 HIS A  78      10.501   9.821   0.655  1.00 10.00      A   
ATOM    727  C   HIS A  78      10.603   8.597   4.936  1.00 10.00      A   
ATOM    728  O   HIS A  78      11.372   7.885   4.288  1.00 10.00      A   
ATOM    729  N   PHE A  79      11.021   9.421   5.893  1.00 10.00      A   
ATOM    730  HN  PHE A  79      10.359   9.950   6.388  1.00 10.00      A   
ATOM    731  CA  PHE A  79      12.439   9.582   6.210  1.00 10.00      A   
ATOM    732  CB  PHE A  79      12.652  10.759   7.168  1.00 10.00      A   
ATOM    733  CG  PHE A  79      12.923  12.073   6.484  1.00 10.00      A   
ATOM    734  CD1 PHE A  79      12.756  12.209   5.116  1.00 10.00      A   
ATOM    735  CD2 PHE A  79      13.353  13.171   7.212  1.00 10.00      A   
ATOM    736  CE1 PHE A  79      13.010  13.412   4.488  1.00 10.00      A   
ATOM    737  CE2 PHE A  79      13.609  14.379   6.589  1.00 10.00      A   
ATOM    738  CZ  PHE A  79      13.438  14.499   5.225  1.00 10.00      A   
ATOM    739  C   PHE A  79      13.064   8.306   6.788  1.00 10.00      A   
ATOM    740  O   PHE A  79      14.283   8.223   6.953  1.00 10.00      A   
ATOM    741  N   ALA A  80      12.237   7.306   7.079  1.00 10.00      A   
ATOM    742  HN  ALA A  80      11.276   7.409   6.906  1.00 10.00      A   
ATOM    743  CA  ALA A  80      12.731   6.056   7.633  1.00 10.00      A   
ATOM    744  CB  ALA A  80      11.603   5.241   8.244  1.00 10.00      A   
ATOM    745  C   ALA A  80      13.464   5.238   6.581  1.00 10.00      A   
ATOM    746  O   ALA A  80      14.435   4.549   6.891  1.00 10.00      A   
ATOM    747  N   ASP A  81      13.014   5.333   5.336  1.00 10.00      A   
ATOM    748  HN  ASP A  81      12.249   5.920   5.142  1.00 10.00      A   
ATOM    749  CA  ASP A  81      13.631   4.583   4.243  1.00 10.00      A   
ATOM    750  CB  ASP A  81      12.714   4.533   3.017  1.00 10.00      A   
ATOM    751  CG  ASP A  81      11.699   3.408   3.081  1.00 10.00      A   
ATOM    752  OD1 ASP A  81      12.084   2.267   3.421  1.00 10.00      A   
ATOM    753  OD2 ASP A  81      10.511   3.656   2.775  1.00 10.00      A   
ATOM    754  C   ASP A  81      14.999   5.151   3.873  1.00 10.00      A   
ATOM    755  O   ASP A  81      15.753   4.542   3.116  1.00 10.00      A   
ATOM    756  N   PHE A  82      15.319   6.316   4.427  1.00 10.00      A   
ATOM    757  HN  PHE A  82      14.676   6.752   5.024  1.00 10.00      A   
ATOM    758  CA  PHE A  82      16.595   6.962   4.164  1.00 10.00      A   
ATOM    759  CB  PHE A  82      16.420   8.473   4.018  1.00 10.00      A   
ATOM    760  CG  PHE A  82      15.551   8.879   2.862  1.00 10.00      A   
ATOM    761  CD1 PHE A  82      15.542   8.144   1.684  1.00 10.00      A   
ATOM    762  CD2 PHE A  82      14.743   9.996   2.953  1.00 10.00      A   
ATOM    763  CE1 PHE A  82      14.743   8.519   0.622  1.00 10.00      A   
ATOM    764  CE2 PHE A  82      13.941  10.377   1.896  1.00 10.00      A   
ATOM    765  CZ  PHE A  82      13.941   9.638   0.729  1.00 10.00      A   
ATOM    766  C   PHE A  82      17.594   6.649   5.269  1.00 10.00      A   
ATOM    767  O   PHE A  82      18.656   7.266   5.347  1.00 10.00      A   
ATOM    768  N   ASN A  83      17.237   5.684   6.118  1.00 10.00      A   
ATOM    769  HN  ASN A  83      16.368   5.243   5.994  1.00 10.00      A   
ATOM    770  CA  ASN A  83      18.090   5.251   7.223  1.00 10.00      A   
ATOM    771  CB  ASN A  83      19.430   4.699   6.716  1.00 10.00      A   
ATOM    772  CG  ASN A  83      19.359   3.228   6.356  1.00 10.00      A   
ATOM    773  OD1 ASN A  83      19.777   2.367   7.129  1.00 10.00      A   
ATOM    774  ND2 ASN A  83      18.827   2.930   5.179  1.00 10.00      A   
ATOM    775 HD21 ASN A  83      18.510   3.669   4.614  1.00 10.00      A   
ATOM    776 HD22 ASN A  83      18.770   1.985   4.918  1.00 10.00      A   
ATOM    777  C   ASN A  83      18.296   6.348   8.265  1.00 10.00      A   
ATOM    778  O   ASN A  83      19.328   6.401   8.931  1.00 10.00      A   
ATOM    779  N   LEU A  84      17.306   7.219   8.411  1.00 10.00      A   
ATOM    780  HN  LEU A  84      16.511   7.140   7.845  1.00 10.00      A   
ATOM    781  CA  LEU A  84      17.388   8.301   9.389  1.00 10.00      A   
ATOM    782  CB  LEU A  84      16.752   9.582   8.851  1.00 10.00      A   
ATOM    783  CG  LEU A  84      17.546  10.335   7.783  1.00 10.00      A   
ATOM    784  CD1 LEU A  84      16.820  11.612   7.389  1.00 10.00      A   
ATOM    785  CD2 LEU A  84      18.955  10.644   8.273  1.00 10.00      A   
ATOM    786  C   LEU A  84      16.722   7.899  10.700  1.00 10.00      A   
ATOM    787  O   LEU A  84      16.795   8.618  11.695  1.00 10.00      A   
ATOM    788  N   VAL A  85      16.064   6.750  10.684  1.00 10.00      A   
ATOM    789  HN  VAL A  85      16.047   6.227   9.861  1.00 10.00      A   
ATOM    790  CA  VAL A  85      15.382   6.235  11.863  1.00 10.00      A   
ATOM    791  CB  VAL A  85      13.913   5.868  11.555  1.00 10.00      A   
ATOM    792  CG1 VAL A  85      13.202   5.388  12.814  1.00 10.00      A   
ATOM    793  CG2 VAL A  85      13.180   7.056  10.955  1.00 10.00      A   
ATOM    794  C   VAL A  85      16.115   5.003  12.382  1.00 10.00      A   
ATOM    795  O   VAL A  85      16.214   3.997  11.677  1.00 10.00      A   
ATOM    796  N   PRO A  86      16.659   5.076  13.605  1.00 10.00      A   
ATOM    797  CA  PRO A  86      17.396   3.966  14.218  1.00 10.00      A   
ATOM    798  CB  PRO A  86      17.590   4.421  15.664  1.00 10.00      A   
ATOM    799  CG  PRO A  86      17.564   5.907  15.591  1.00 10.00      A   
ATOM    800  CD  PRO A  86      16.596   6.251  14.492  1.00 10.00      A   
ATOM    801  C   PRO A  86      16.625   2.649  14.165  1.00 10.00      A   
ATOM    802  O   PRO A  86      15.444   2.585  14.517  1.00 10.00      A   
ATOM    803  N   ASP A  87      17.309   1.611  13.706  1.00 10.00      A   
ATOM    804  HN  ASP A  87      18.240   1.744  13.443  1.00 10.00      A   
ATOM    805  CA  ASP A  87      16.727   0.284  13.571  1.00 10.00      A   
ATOM    806  CB  ASP A  87      17.791  -0.693  13.063  1.00 10.00      A   
ATOM    807  CG  ASP A  87      17.199  -1.988  12.550  1.00 10.00      A   
ATOM    808  OD1 ASP A  87      17.268  -3.010  13.264  1.00 10.00      A   
ATOM    809  OD2 ASP A  87      16.655  -1.992  11.427  1.00 10.00      A   
ATOM    810  C   ASP A  87      16.151  -0.220  14.892  1.00 10.00      A   
ATOM    811  O   ASP A  87      16.848  -0.264  15.905  1.00 10.00      A   
ATOM    812  N   GLY A  88      14.875  -0.586  14.878  1.00 10.00      A   
ATOM    813  HN  GLY A  88      14.362  -0.504  14.049  1.00 10.00      A   
ATOM    814  CA  GLY A  88      14.230  -1.093  16.073  1.00 10.00      A   
ATOM    815  C   GLY A  88      13.377  -0.048  16.767  1.00 10.00      A   
ATOM    816  O   GLY A  88      13.076  -0.173  17.955  1.00 10.00      A   
ATOM    817  N   TRP A  89      12.994   0.984  16.028  1.00 10.00      A   
ATOM    818  HN  TRP A  89      13.277   1.029  15.091  1.00 10.00      A   
ATOM    819  CA  TRP A  89      12.171   2.058  16.571  1.00 10.00      A   
ATOM    820  CB  TRP A  89      12.202   3.273  15.636  1.00 10.00      A   
ATOM    821  CG  TRP A  89      11.130   4.290  15.897  1.00 10.00      A   
ATOM    822  CD1 TRP A  89      11.058   5.164  16.944  1.00 10.00      A   
ATOM    823  CD2 TRP A  89       9.973   4.541  15.088  1.00 10.00      A   
ATOM    824  NE1 TRP A  89       9.927   5.935  16.841  1.00 10.00      A   
ATOM    825  HE1 TRP A  89       9.648   6.634  17.479  1.00 10.00      A   
ATOM    826  CE2 TRP A  89       9.246   5.573  15.711  1.00 10.00      A   
ATOM    827  CE3 TRP A  89       9.482   3.992  13.903  1.00 10.00      A   
ATOM    828  CZ2 TRP A  89       8.057   6.068  15.185  1.00 10.00      A   
ATOM    829  CZ3 TRP A  89       8.301   4.484  13.383  1.00 10.00      A   
ATOM    830  CH2 TRP A  89       7.601   5.511  14.023  1.00 10.00      A   
ATOM    831  C   TRP A  89      10.735   1.591  16.796  1.00 10.00      A   
ATOM    832  O   TRP A  89      10.123   1.893  17.823  1.00 10.00      A   
ATOM    833  N   GLY A  90      10.204   0.857  15.831  1.00 10.00      A   
ATOM    834  HN  GLY A  90      10.737   0.651  15.031  1.00 10.00      A   
ATOM    835  CA  GLY A  90       8.850   0.363  15.940  1.00 10.00      A   
ATOM    836  C   GLY A  90       8.312  -0.112  14.611  1.00 10.00      A   
ATOM    837  O   GLY A  90       9.081  -0.364  13.679  1.00 10.00      A   
ATOM    838  N   GLY A  91       6.994  -0.220  14.518  1.00 10.00      A   
ATOM    839  HN  GLY A  91       6.434   0.025  15.291  1.00 10.00      A   
ATOM    840  CA  GLY A  91       6.366  -0.675  13.298  1.00 10.00      A   
ATOM    841  C   GLY A  91       6.048  -2.157  13.340  1.00 10.00      A   
ATOM    842  O   GLY A  91       5.733  -2.760  12.320  1.00 10.00      A   
ATOM    843  N   TYR A  92       6.127  -2.747  14.526  1.00 10.00      A   
ATOM    844  HN  TYR A  92       6.366  -2.211  15.310  1.00 10.00      A   
ATOM    845  CA  TYR A  92       5.846  -4.170  14.693  1.00 10.00      A   
ATOM    846  CB  TYR A  92       6.356  -4.668  16.049  1.00 10.00      A   
ATOM    847  CG  TYR A  92       7.864  -4.780  16.148  1.00 10.00      A   
ATOM    848  CD1 TYR A  92       8.668  -3.647  16.196  1.00 10.00      A   
ATOM    849  CD2 TYR A  92       8.484  -6.023  16.202  1.00 10.00      A   
ATOM    850  CE1 TYR A  92      10.044  -3.747  16.290  1.00 10.00      A   
ATOM    851  CE2 TYR A  92       9.860  -6.132  16.298  1.00 10.00      A   
ATOM    852  CZ  TYR A  92      10.634  -4.991  16.341  1.00 10.00      A   
ATOM    853  OH  TYR A  92      12.001  -5.095  16.440  1.00 10.00      A   
ATOM    854  HH  TYR A  92      12.279  -5.953  16.095  1.00 10.00      A   
ATOM    855  C   TYR A  92       4.351  -4.440  14.553  1.00 10.00      A   
ATOM    856  O   TYR A  92       3.545  -3.978  15.364  1.00 10.00      A   
ATOM    857  N   VAL A  93       3.983  -5.188  13.522  1.00 10.00      A   
ATOM    858  HN  VAL A  93       4.671  -5.534  12.908  1.00 10.00      A   
ATOM    859  CA  VAL A  93       2.581  -5.500  13.267  1.00 10.00      A   
ATOM    860  CB  VAL A  93       2.310  -5.689  11.757  1.00 10.00      A   
ATOM    861  CG1 VAL A  93       2.802  -7.044  11.275  1.00 10.00      A   
ATOM    862  CG2 VAL A  93       0.835  -5.487  11.430  1.00 10.00      A   
ATOM    863  C   VAL A  93       2.120  -6.736  14.046  1.00 10.00      A   
ATOM    864  O   VAL A  93       0.965  -7.156  13.940  1.00 10.00      A   
ATOM    865  N   TYR A  94       3.022  -7.304  14.840  1.00 10.00      A   
ATOM    866  HN  TYR A  94       3.920  -6.915  14.898  1.00 10.00      A   
ATOM    867  CA  TYR A  94       2.703  -8.489  15.629  1.00 10.00      A   
ATOM    868  CB  TYR A  94       3.884  -8.978  16.475  1.00 10.00      A   
ATOM    869  CG  TYR A  94       3.498 -10.091  17.420  1.00 10.00      A   
ATOM    870  CD1 TYR A  94       3.263 -11.378  16.950  1.00 10.00      A   
ATOM    871  CD2 TYR A  94       3.337  -9.847  18.776  1.00 10.00      A   
ATOM    872  CE1 TYR A  94       2.870 -12.389  17.808  1.00 10.00      A   
ATOM    873  CE2 TYR A  94       2.955 -10.853  19.640  1.00 10.00      A   
ATOM    874  CZ  TYR A  94       2.721 -12.119  19.153  1.00 10.00      A   
ATOM    875  OH  TYR A  94       2.316 -13.115  20.014  1.00 10.00      A   
ATOM    876  HH  TYR A  94       1.460 -12.861  20.408  1.00 10.00      A   
ATOM    877  C   TYR A  94       1.423  -8.336  16.471  1.00 10.00      A   
ATOM    878  O   TYR A  94       0.508  -9.151  16.338  1.00 10.00      A   
ATOM    879  N   PRO A  95       1.326  -7.300  17.341  1.00 10.00      A   
ATOM    880  CA  PRO A  95       0.131  -7.089  18.174  1.00 10.00      A   
ATOM    881  CB  PRO A  95       0.392  -5.732  18.838  1.00 10.00      A   
ATOM    882  CG  PRO A  95       1.876  -5.613  18.865  1.00 10.00      A   
ATOM    883  CD  PRO A  95       2.359  -6.274  17.606  1.00 10.00      A   
ATOM    884  C   PRO A  95      -1.151  -7.027  17.345  1.00 10.00      A   
ATOM    885  O   PRO A  95      -2.182  -7.577  17.734  1.00 10.00      A   
ATOM    886  N   TRP A  96      -1.065  -6.374  16.187  1.00 10.00      A   
ATOM    887  HN  TRP A  96      -0.207  -5.988  15.924  1.00 10.00      A   
ATOM    888  CA  TRP A  96      -2.208  -6.237  15.294  1.00 10.00      A   
ATOM    889  CB  TRP A  96      -1.866  -5.315  14.119  1.00 10.00      A   
ATOM    890  CG  TRP A  96      -1.661  -3.877  14.500  1.00 10.00      A   
ATOM    891  CD1 TRP A  96      -0.487  -3.286  14.869  1.00 10.00      A   
ATOM    892  CD2 TRP A  96      -2.657  -2.845  14.539  1.00 10.00      A   
ATOM    893  NE1 TRP A  96      -0.689  -1.954  15.132  1.00 10.00      A   
ATOM    894  HE1 TRP A  96       0.005  -1.317  15.413  1.00 10.00      A   
ATOM    895  CE2 TRP A  96      -2.013  -1.657  14.937  1.00 10.00      A   
ATOM    896  CE3 TRP A  96      -4.030  -2.810  14.275  1.00 10.00      A   
ATOM    897  CZ2 TRP A  96      -2.697  -0.450  15.077  1.00 10.00      A   
ATOM    898  CZ3 TRP A  96      -4.707  -1.612  14.414  1.00 10.00      A   
ATOM    899  CH2 TRP A  96      -4.039  -0.448  14.811  1.00 10.00      A   
ATOM    900  C   TRP A  96      -2.641  -7.605  14.770  1.00 10.00      A   
ATOM    901  O   TRP A  96      -3.818  -7.961  14.830  1.00 10.00      A   
ATOM    902  N   ILE A  97      -1.672  -8.372  14.282  1.00 10.00      A   
ATOM    903  HN  ILE A  97      -0.751  -8.028  14.283  1.00 10.00      A   
ATOM    904  CA  ILE A  97      -1.929  -9.708  13.744  1.00 10.00      A   
ATOM    905  CB  ILE A  97      -0.639 -10.339  13.161  1.00 10.00      A   
ATOM    906  CG1 ILE A  97      -0.083  -9.490  12.012  1.00 10.00      A   
ATOM    907  CG2 ILE A  97      -0.865 -11.780  12.714  1.00 10.00      A   
ATOM    908  CD1 ILE A  97      -1.007  -9.367  10.819  1.00 10.00      A   
ATOM    909  C   ILE A  97      -2.506 -10.626  14.825  1.00 10.00      A   
ATOM    910  O   ILE A  97      -3.403 -11.432  14.560  1.00 10.00      A   
ATOM    911  N   GLU A  98      -1.995 -10.484  16.043  1.00 10.00      A   
ATOM    912  HN  GLU A  98      -1.287  -9.819  16.186  1.00 10.00      A   
ATOM    913  CA  GLU A  98      -2.446 -11.294  17.171  1.00 10.00      A   
ATOM    914  CB  GLU A  98      -1.560 -11.034  18.394  1.00 10.00      A   
ATOM    915  CG  GLU A  98      -1.856 -11.934  19.581  1.00 10.00      A   
ATOM    916  CD  GLU A  98      -1.075 -11.534  20.815  1.00 10.00      A   
ATOM    917  OE1 GLU A  98       0.064 -12.018  20.989  1.00 10.00      A   
ATOM    918  OE2 GLU A  98      -1.596 -10.734  21.619  1.00 10.00      A   
ATOM    919  C   GLU A  98      -3.913 -11.019  17.510  1.00 10.00      A   
ATOM    920  O   GLU A  98      -4.730 -11.941  17.583  1.00 10.00      A   
ATOM    921  N   ALA A  99      -4.246  -9.748  17.685  1.00 10.00      A   
ATOM    922  HN  ALA A  99      -3.557  -9.056  17.583  1.00 10.00      A   
ATOM    923  CA  ALA A  99      -5.608  -9.350  18.030  1.00 10.00      A   
ATOM    924  CB  ALA A  99      -5.651  -7.878  18.414  1.00 10.00      A   
ATOM    925  C   ALA A  99      -6.600  -9.633  16.902  1.00 10.00      A   
ATOM    926  O   ALA A  99      -7.743 -10.017  17.154  1.00 10.00      A   
ATOM    927  N   MET A 100      -6.161  -9.448  15.661  1.00 10.00      A   
ATOM    928  HN  MET A 100      -5.234  -9.151  15.517  1.00 10.00      A   
ATOM    929  CA  MET A 100      -7.028  -9.665  14.505  1.00 10.00      A   
ATOM    930  CB  MET A 100      -6.394  -9.130  13.218  1.00 10.00      A   
ATOM    931  CG  MET A 100      -6.445  -7.619  13.076  1.00 10.00      A   
ATOM    932  SD  MET A 100      -6.125  -7.062  11.391  1.00 10.00      A   
ATOM    933  CE  MET A 100      -4.421  -7.565  11.180  1.00 10.00      A   
ATOM    934  C   MET A 100      -7.420 -11.128  14.321  1.00 10.00      A   
ATOM    935  O   MET A 100      -8.526 -11.422  13.867  1.00 10.00      A   
ATOM    936  N   SER A 101      -6.525 -12.038  14.691  1.00 10.00      A   
ATOM    937  HN  SER A 101      -5.674 -11.742  15.077  1.00 10.00      A   
ATOM    938  CA  SER A 101      -6.774 -13.470  14.531  1.00 10.00      A   
ATOM    939  CB  SER A 101      -5.547 -14.287  14.947  1.00 10.00      A   
ATOM    940  OG  SER A 101      -5.364 -14.278  16.352  1.00 10.00      A   
ATOM    941  HG  SER A 101      -5.016 -13.420  16.631  1.00 10.00      A   
ATOM    942  C   SER A 101      -8.025 -13.941  15.280  1.00 10.00      A   
ATOM    943  O   SER A 101      -8.728 -14.846  14.827  1.00 10.00      A   
ATOM    944  N   SER A 102      -8.309 -13.317  16.414  1.00 10.00      A   
ATOM    945  HN  SER A 102      -7.720 -12.599  16.731  1.00 10.00      A   
ATOM    946  CA  SER A 102      -9.469 -13.689  17.210  1.00 10.00      A   
ATOM    947  CB  SER A 102      -9.065 -13.814  18.682  1.00 10.00      A   
ATOM    948  OG  SER A 102      -8.236 -12.730  19.073  1.00 10.00      A   
ATOM    949  HG  SER A 102      -8.788 -12.005  19.399  1.00 10.00      A   
ATOM    950  C   SER A 102     -10.592 -12.668  17.056  1.00 10.00      A   
ATOM    951  O   SER A 102     -11.486 -12.584  17.896  1.00 10.00      A   
ATOM    952  N   SER A 103     -10.557 -11.898  15.977  1.00 10.00      A   
ATOM    953  HN  SER A 103      -9.842 -12.022  15.317  1.00 10.00      A   
ATOM    954  CA  SER A 103     -11.575 -10.886  15.754  1.00 10.00      A   
ATOM    955  CB  SER A 103     -11.028  -9.505  16.112  1.00 10.00      A   
ATOM    956  OG  SER A 103     -10.517  -9.487  17.437  1.00 10.00      A   
ATOM    957  HG  SER A 103      -9.595  -9.788  17.431  1.00 10.00      A   
ATOM    958  C   SER A 103     -12.095 -10.899  14.318  1.00 10.00      A   
ATOM    959  O   SER A 103     -13.301 -11.030  14.088  1.00 10.00      A   
ATOM    960  N   TYR A 104     -11.188 -10.779  13.358  1.00 10.00      A   
ATOM    961  HN  TYR A 104     -10.236 -10.723  13.596  1.00 10.00      A   
ATOM    962  CA  TYR A 104     -11.569 -10.756  11.955  1.00 10.00      A   
ATOM    963  CB  TYR A 104     -10.701  -9.767  11.177  1.00 10.00      A   
ATOM    964  CG  TYR A 104     -10.956  -8.318  11.527  1.00 10.00      A   
ATOM    965  CD1 TYR A 104      -9.940  -7.521  12.028  1.00 10.00      A   
ATOM    966  CD2 TYR A 104     -12.213  -7.747  11.352  1.00 10.00      A   
ATOM    967  CE1 TYR A 104     -10.164  -6.195  12.344  1.00 10.00      A   
ATOM    968  CE2 TYR A 104     -12.448  -6.421  11.667  1.00 10.00      A   
ATOM    969  CZ  TYR A 104     -11.419  -5.650  12.164  1.00 10.00      A   
ATOM    970  OH  TYR A 104     -11.639  -4.323  12.473  1.00 10.00      A   
ATOM    971  HH  TYR A 104     -12.563  -4.199  12.740  1.00 10.00      A   
ATOM    972  C   TYR A 104     -11.490 -12.140  11.330  1.00 10.00      A   
ATOM    973  O   TYR A 104     -10.433 -12.573  10.872  1.00 10.00      A   
ATOM    974  N   THR A 105     -12.613 -12.835  11.324  1.00 10.00      A   
ATOM    975  HN  THR A 105     -13.420 -12.443  11.722  1.00 10.00      A   
ATOM    976  CA  THR A 105     -12.686 -14.170  10.756  1.00 10.00      A   
ATOM    977  CB  THR A 105     -13.839 -14.962  11.399  1.00 10.00      A   
ATOM    978  OG1 THR A 105     -14.150 -14.368  12.669  1.00 10.00      A   
ATOM    979  HG1 THR A 105     -13.379 -14.450  13.251  1.00 10.00      A   
ATOM    980  CG2 THR A 105     -13.432 -16.410  11.623  1.00 10.00      A   
ATOM    981  C   THR A 105     -12.893 -14.102   9.243  1.00 10.00      A   
ATOM    982  O   THR A 105     -12.731 -15.098   8.535  1.00 10.00      A   
ATOM    983  N   TRP A 106     -13.233 -12.913   8.753  1.00 10.00      A   
ATOM    984  HN  TRP A 106     -13.309 -12.149   9.364  1.00 10.00      A   
ATOM    985  CA  TRP A 106     -13.477 -12.708   7.333  1.00 10.00      A   
ATOM    986  CB  TRP A 106     -14.923 -12.271   7.093  1.00 10.00      A   
ATOM    987  CG  TRP A 106     -15.866 -13.424   6.944  1.00 10.00      A   
ATOM    988  CD1 TRP A 106     -16.535 -14.077   7.939  1.00 10.00      A   
ATOM    989  CD2 TRP A 106     -16.246 -14.059   5.721  1.00 10.00      A   
ATOM    990  NE1 TRP A 106     -17.301 -15.088   7.409  1.00 10.00      A   
ATOM    991  HE1 TRP A 106     -17.872 -15.701   7.921  1.00 10.00      A   
ATOM    992  CE2 TRP A 106     -17.144 -15.094   6.047  1.00 10.00      A   
ATOM    993  CE3 TRP A 106     -15.910 -13.852   4.381  1.00 10.00      A   
ATOM    994  CZ2 TRP A 106     -17.710 -15.919   5.078  1.00 10.00      A   
ATOM    995  CZ3 TRP A 106     -16.474 -14.668   3.421  1.00 10.00      A   
ATOM    996  CH2 TRP A 106     -17.363 -15.688   3.774  1.00 10.00      A   
ATOM    997  C   TRP A 106     -12.500 -11.696   6.746  1.00 10.00      A   
ATOM    998  O   TRP A 106     -12.825 -10.965   5.811  1.00 10.00      A   
ATOM    999  N   LEU A 107     -11.299 -11.655   7.308  1.00 10.00      A   
ATOM   1000  HN  LEU A 107     -11.104 -12.248   8.059  1.00 10.00      A   
ATOM   1001  CA  LEU A 107     -10.265 -10.751   6.827  1.00 10.00      A   
ATOM   1002  CB  LEU A 107      -9.122 -10.646   7.839  1.00 10.00      A   
ATOM   1003  CG  LEU A 107      -8.233  -9.407   7.718  1.00 10.00      A   
ATOM   1004  CD1 LEU A 107      -9.067  -8.142   7.861  1.00 10.00      A   
ATOM   1005  CD2 LEU A 107      -7.136  -9.440   8.769  1.00 10.00      A   
ATOM   1006  C   LEU A 107      -9.749 -11.262   5.486  1.00 10.00      A   
ATOM   1007  O   LEU A 107      -9.240 -12.381   5.395  1.00 10.00      A   
ATOM   1008  N   GLU A 108      -9.897 -10.446   4.449  1.00 10.00      A   
ATOM   1009  HN  GLU A 108     -10.299  -9.562   4.588  1.00 10.00      A   
ATOM   1010  CA  GLU A 108      -9.482 -10.836   3.108  1.00 10.00      A   
ATOM   1011  CB  GLU A 108     -10.609 -10.582   2.094  1.00 10.00      A   
ATOM   1012  CG  GLU A 108     -12.004 -10.926   2.602  1.00 10.00      A   
ATOM   1013  CD  GLU A 108     -13.025 -11.077   1.489  1.00 10.00      A   
ATOM   1014  OE1 GLU A 108     -13.979 -10.274   1.427  1.00 10.00      A   
ATOM   1015  OE2 GLU A 108     -12.889 -12.007   0.669  1.00 10.00      A   
ATOM   1016  C   GLU A 108      -8.206 -10.131   2.653  1.00 10.00      A   
ATOM   1017  O   GLU A 108      -7.374 -10.731   1.969  1.00 10.00      A   
ATOM   1018  N   GLU A 109      -8.042  -8.868   3.033  1.00 10.00      A   
ATOM   1019  HN  GLU A 109      -8.713  -8.446   3.610  1.00 10.00      A   
ATOM   1020  CA  GLU A 109      -6.877  -8.100   2.614  1.00 10.00      A   
ATOM   1021  CB  GLU A 109      -7.293  -6.963   1.682  1.00 10.00      A   
ATOM   1022  CG  GLU A 109      -8.104  -7.394   0.477  1.00 10.00      A   
ATOM   1023  CD  GLU A 109      -8.412  -6.233  -0.439  1.00 10.00      A   
ATOM   1024  OE1 GLU A 109      -7.963  -5.103  -0.151  1.00 10.00      A   
ATOM   1025  OE2 GLU A 109      -9.106  -6.437  -1.452  1.00 10.00      A   
ATOM   1026  C   GLU A 109      -6.093  -7.508   3.775  1.00 10.00      A   
ATOM   1027  O   GLU A 109      -6.661  -6.892   4.678  1.00 10.00      A   
ATOM   1028  N   ILE A 110      -4.780  -7.691   3.722  1.00 10.00      A   
ATOM   1029  HN  ILE A 110      -4.404  -8.211   2.976  1.00 10.00      A   
ATOM   1030  CA  ILE A 110      -3.869  -7.148   4.719  1.00 10.00      A   
ATOM   1031  CB  ILE A 110      -3.204  -8.252   5.573  1.00 10.00      A   
ATOM   1032  CG1 ILE A 110      -4.256  -8.994   6.403  1.00 10.00      A   
ATOM   1033  CG2 ILE A 110      -2.137  -7.655   6.483  1.00 10.00      A   
ATOM   1034  CD1 ILE A 110      -3.691 -10.102   7.266  1.00 10.00      A   
ATOM   1035  C   ILE A 110      -2.789  -6.356   3.989  1.00 10.00      A   
ATOM   1036  O   ILE A 110      -1.939  -6.935   3.308  1.00 10.00      A   
ATOM   1037  N   ARG A 111      -2.852  -5.037   4.096  1.00 10.00      A   
ATOM   1038  HN  ARG A 111      -3.564  -4.633   4.643  1.00 10.00      A   
ATOM   1039  CA  ARG A 111      -1.891  -4.166   3.434  1.00 10.00      A   
ATOM   1040  CB  ARG A 111      -2.611  -3.235   2.451  1.00 10.00      A   
ATOM   1041  CG  ARG A 111      -3.535  -3.961   1.486  1.00 10.00      A   
ATOM   1042  CD  ARG A 111      -4.399  -2.987   0.706  1.00 10.00      A   
ATOM   1043  NE  ARG A 111      -5.366  -3.681  -0.143  1.00 10.00      A   
ATOM   1044  HE  ARG A 111      -6.177  -4.038   0.291  1.00 10.00      A   
ATOM   1045  CZ  ARG A 111      -5.217  -3.863  -1.452  1.00 10.00      A   
ATOM   1046  NH1 ARG A 111      -4.137  -3.402  -2.082  1.00 10.00      A   
ATOM   1047 HH11 ARG A 111      -4.030  -3.551  -3.108  1.00 10.00      A   
ATOM   1048 HH12 ARG A 111      -3.395  -2.885  -1.553  1.00 10.00      A   
ATOM   1049  NH2 ARG A 111      -6.152  -4.507  -2.132  1.00 10.00      A   
ATOM   1050 HH21 ARG A 111      -6.049  -4.659  -3.159  1.00 10.00      A   
ATOM   1051 HH22 ARG A 111      -7.002  -4.868  -1.634  1.00 10.00      A   
ATOM   1052  C   ARG A 111      -1.105  -3.356   4.457  1.00 10.00      A   
ATOM   1053  O   ARG A 111      -1.685  -2.681   5.311  1.00 10.00      A   
ATOM   1054  N   LEU A 112       0.216  -3.426   4.367  1.00 10.00      A   
ATOM   1055  HN  LEU A 112       0.621  -3.966   3.647  1.00 10.00      A   
ATOM   1056  CA  LEU A 112       1.083  -2.713   5.293  1.00 10.00      A   
ATOM   1057  CB  LEU A 112       1.701  -3.691   6.301  1.00 10.00      A   
ATOM   1058  CG  LEU A 112       0.725  -4.420   7.226  1.00 10.00      A   
ATOM   1059  CD1 LEU A 112       1.410  -5.599   7.895  1.00 10.00      A   
ATOM   1060  CD2 LEU A 112       0.157  -3.466   8.267  1.00 10.00      A   
ATOM   1061  C   LEU A 112       2.187  -1.965   4.555  1.00 10.00      A   
ATOM   1062  O   LEU A 112       2.749  -2.462   3.575  1.00 10.00      A   
ATOM   1063  N   LYS A 113       2.484  -0.763   5.023  1.00 10.00      A   
ATOM   1064  HN  LYS A 113       1.976  -0.407   5.791  1.00 10.00      A   
ATOM   1065  CA  LYS A 113       3.530   0.050   4.425  1.00 10.00      A   
ATOM   1066  CB  LYS A 113       2.935   1.298   3.767  1.00 10.00      A   
ATOM   1067  CG  LYS A 113       3.935   2.102   2.953  1.00 10.00      A   
ATOM   1068  CD  LYS A 113       3.365   3.453   2.554  1.00 10.00      A   
ATOM   1069  CE  LYS A 113       4.382   4.275   1.781  1.00 10.00      A   
ATOM   1070  NZ  LYS A 113       4.036   5.716   1.783  1.00 10.00      A   
ATOM   1071  HZ1 LYS A 113       4.739   6.262   1.238  1.00 10.00      A   
ATOM   1072  HZ2 LYS A 113       4.024   6.077   2.760  1.00 10.00      A   
ATOM   1073  HZ3 LYS A 113       3.097   5.860   1.366  1.00 10.00      A   
ATOM   1074  C   LYS A 113       4.556   0.446   5.485  1.00 10.00      A   
ATOM   1075  O   LYS A 113       4.200   1.041   6.504  1.00 10.00      A   
ATOM   1076  N   ARG A 114       5.821   0.102   5.243  1.00 10.00      A   
ATOM   1077  HN  ARG A 114       6.031  -0.381   4.410  1.00 10.00      A   
ATOM   1078  CA  ARG A 114       6.912   0.413   6.170  1.00 10.00      A   
ATOM   1079  CB  ARG A 114       7.175   1.924   6.231  1.00 10.00      A   
ATOM   1080  CG  ARG A 114       7.622   2.537   4.911  1.00 10.00      A   
ATOM   1081  CD  ARG A 114       7.822   4.039   5.044  1.00 10.00      A   
ATOM   1082  NE  ARG A 114       8.229   4.663   3.788  1.00 10.00      A   
ATOM   1083  HE  ARG A 114       9.053   4.318   3.351  1.00 10.00      A   
ATOM   1084  CZ  ARG A 114       7.564   5.669   3.212  1.00 10.00      A   
ATOM   1085  NH1 ARG A 114       6.466   6.152   3.773  1.00 10.00      A   
ATOM   1086 HH11 ARG A 114       5.954   6.943   3.308  1.00 10.00      A   
ATOM   1087 HH12 ARG A 114       6.104   5.758   4.669  1.00 10.00      A   
ATOM   1088  NH2 ARG A 114       7.989   6.205   2.082  1.00 10.00      A   
ATOM   1089 HH21 ARG A 114       8.850   5.855   1.620  1.00 10.00      A   
ATOM   1090 HH22 ARG A 114       7.443   7.000   1.647  1.00 10.00      A   
ATOM   1091  C   ARG A 114       6.645  -0.157   7.562  1.00 10.00      A   
ATOM   1092  O   ARG A 114       6.624   0.576   8.556  1.00 10.00      A   
ATOM   1093  N   MET A 115       6.447  -1.472   7.628  1.00 10.00      A   
ATOM   1094  HN  MET A 115       6.505  -2.009   6.809  1.00 10.00      A   
ATOM   1095  CA  MET A 115       6.162  -2.145   8.892  1.00 10.00      A   
ATOM   1096  CB  MET A 115       4.685  -2.550   8.950  1.00 10.00      A   
ATOM   1097  CG  MET A 115       3.722  -1.379   9.076  1.00 10.00      A   
ATOM   1098  SD  MET A 115       3.501  -0.842  10.782  1.00 10.00      A   
ATOM   1099  CE  MET A 115       2.298  -2.038  11.349  1.00 10.00      A   
ATOM   1100  C   MET A 115       7.051  -3.371   9.081  1.00 10.00      A   
ATOM   1101  O   MET A 115       7.665  -3.858   8.130  1.00 10.00      A   
ATOM   1102  N   VAL A 116       7.113  -3.861  10.311  1.00 10.00      A   
ATOM   1103  HN  VAL A 116       6.583  -3.433  11.020  1.00 10.00      A   
ATOM   1104  CA  VAL A 116       7.914  -5.030  10.647  1.00 10.00      A   
ATOM   1105  CB  VAL A 116       8.750  -4.803  11.927  1.00 10.00      A   
ATOM   1106  CG1 VAL A 116       9.652  -5.998  12.201  1.00 10.00      A   
ATOM   1107  CG2 VAL A 116       9.567  -3.524  11.826  1.00 10.00      A   
ATOM   1108  C   VAL A 116       6.998  -6.228  10.857  1.00 10.00      A   
ATOM   1109  O   VAL A 116       6.126  -6.209  11.731  1.00 10.00      A   
ATOM   1110  N   VAL A 117       7.200  -7.261  10.049  1.00 10.00      A   
ATOM   1111  HN  VAL A 117       7.927  -7.212   9.389  1.00 10.00      A   
ATOM   1112  CA  VAL A 117       6.394  -8.475  10.119  1.00 10.00      A   
ATOM   1113  CB  VAL A 117       5.563  -8.673   8.826  1.00 10.00      A   
ATOM   1114  CG1 VAL A 117       4.473  -9.716   9.035  1.00 10.00      A   
ATOM   1115  CG2 VAL A 117       4.971  -7.360   8.341  1.00 10.00      A   
ATOM   1116  C   VAL A 117       7.285  -9.698  10.311  1.00 10.00      A   
ATOM   1117  O   VAL A 117       7.838 -10.217   9.348  1.00 10.00      A   
ATOM   1118  N   THR A 118       7.426 -10.149  11.551  1.00 10.00      A   
ATOM   1119  HN  THR A 118       6.962  -9.699  12.286  1.00 10.00      A   
ATOM   1120  CA  THR A 118       8.250 -11.316  11.847  1.00 10.00      A   
ATOM   1121  CB  THR A 118       8.454 -11.476  13.364  1.00 10.00      A   
ATOM   1122  OG1 THR A 118       7.399 -10.794  14.060  1.00 10.00      A   
ATOM   1123  HG1 THR A 118       6.586 -11.305  13.986  1.00 10.00      A   
ATOM   1124  CG2 THR A 118       9.791 -10.897  13.792  1.00 10.00      A   
ATOM   1125  C   THR A 118       7.609 -12.583  11.282  1.00 10.00      A   
ATOM   1126  O   THR A 118       6.390 -12.638  11.095  1.00 10.00      A   
ATOM   1127  N   ASP A 119       8.432 -13.599  11.031  1.00 10.00      A   
ATOM   1128  HN  ASP A 119       9.391 -13.486  11.212  1.00 10.00      A   
ATOM   1129  CA  ASP A 119       7.956 -14.876  10.481  1.00 10.00      A   
ATOM   1130  CB  ASP A 119       9.092 -15.899  10.400  1.00 10.00      A   
ATOM   1131  CG  ASP A 119       9.992 -15.689   9.205  1.00 10.00      A   
ATOM   1132  OD1 ASP A 119      10.021 -16.566   8.311  1.00 10.00      A   
ATOM   1133  OD2 ASP A 119      10.684 -14.653   9.160  1.00 10.00      A   
ATOM   1134  C   ASP A 119       6.815 -15.456  11.306  1.00 10.00      A   
ATOM   1135  O   ASP A 119       5.914 -16.098  10.765  1.00 10.00      A   
ATOM   1136  N   ASP A 120       6.864 -15.223  12.614  1.00 10.00      A   
ATOM   1137  HN  ASP A 120       7.625 -14.720  12.978  1.00 10.00      A   
ATOM   1138  CA  ASP A 120       5.839 -15.705  13.532  1.00 10.00      A   
ATOM   1139  CB  ASP A 120       6.113 -15.192  14.951  1.00 10.00      A   
ATOM   1140  CG  ASP A 120       7.577 -15.230  15.337  1.00 10.00      A   
ATOM   1141  OD1 ASP A 120       7.986 -16.173  16.048  1.00 10.00      A   
ATOM   1142  OD2 ASP A 120       8.323 -14.302  14.948  1.00 10.00      A   
ATOM   1143  C   ASP A 120       4.456 -15.233  13.098  1.00 10.00      A   
ATOM   1144  O   ASP A 120       3.482 -15.982  13.162  1.00 10.00      A   
ATOM   1145  N   CYS A 121       4.384 -13.988  12.639  1.00 10.00      A   
ATOM   1146  HN  CYS A 121       5.205 -13.454  12.575  1.00 10.00      A   
ATOM   1147  CA  CYS A 121       3.128 -13.401  12.203  1.00 10.00      A   
ATOM   1148  CB  CYS A 121       3.287 -11.892  12.023  1.00 10.00      A   
ATOM   1149  SG  CYS A 121       4.145 -11.074  13.388  1.00 10.00      A   
ATOM   1150  HG  CYS A 121       3.235 -10.442  14.115  1.00 10.00      A   
ATOM   1151  C   CYS A 121       2.654 -14.036  10.900  1.00 10.00      A   
ATOM   1152  O   CYS A 121       1.467 -14.307  10.733  1.00 10.00      A   
ATOM   1153  N   LEU A 122       3.595 -14.289   9.993  1.00 10.00      A   
ATOM   1154  HN  LEU A 122       4.531 -14.070  10.204  1.00 10.00      A   
ATOM   1155  CA  LEU A 122       3.281 -14.894   8.695  1.00 10.00      A   
ATOM   1156  CB  LEU A 122       4.555 -15.098   7.876  1.00 10.00      A   
ATOM   1157  CG  LEU A 122       5.346 -13.842   7.515  1.00 10.00      A   
ATOM   1158  CD1 LEU A 122       6.687 -14.230   6.916  1.00 10.00      A   
ATOM   1159  CD2 LEU A 122       4.559 -12.979   6.539  1.00 10.00      A   
ATOM   1160  C   LEU A 122       2.573 -16.236   8.866  1.00 10.00      A   
ATOM   1161  O   LEU A 122       1.490 -16.456   8.320  1.00 10.00      A   
ATOM   1162  N   GLU A 123       3.181 -17.115   9.650  1.00 10.00      A   
ATOM   1163  HN  GLU A 123       4.030 -16.866  10.076  1.00 10.00      A   
ATOM   1164  CA  GLU A 123       2.623 -18.438   9.904  1.00 10.00      A   
ATOM   1165  CB  GLU A 123       3.597 -19.278  10.736  1.00 10.00      A   
ATOM   1166  CG  GLU A 123       4.997 -19.357  10.138  1.00 10.00      A   
ATOM   1167  CD  GLU A 123       5.453 -20.779   9.881  1.00 10.00      A   
ATOM   1168  OE1 GLU A 123       6.591 -21.124  10.269  1.00 10.00      A   
ATOM   1169  OE2 GLU A 123       4.681 -21.558   9.285  1.00 10.00      A   
ATOM   1170  C   GLU A 123       1.262 -18.329  10.595  1.00 10.00      A   
ATOM   1171  O   GLU A 123       0.356 -19.128  10.345  1.00 10.00      A   
ATOM   1172  N   LEU A 124       1.120 -17.317  11.446  1.00 10.00      A   
ATOM   1173  HN  LEU A 124       1.880 -16.714  11.598  1.00 10.00      A   
ATOM   1174  CA  LEU A 124      -0.127 -17.081  12.162  1.00 10.00      A   
ATOM   1175  CB  LEU A 124       0.060 -16.024  13.250  1.00 10.00      A   
ATOM   1176  CG  LEU A 124       0.646 -16.512  14.574  1.00 10.00      A   
ATOM   1177  CD1 LEU A 124       0.862 -15.338  15.516  1.00 10.00      A   
ATOM   1178  CD2 LEU A 124      -0.264 -17.550  15.213  1.00 10.00      A   
ATOM   1179  C   LEU A 124      -1.240 -16.646  11.214  1.00 10.00      A   
ATOM   1180  O   LEU A 124      -2.373 -17.105  11.330  1.00 10.00      A   
ATOM   1181  N   ILE A 125      -0.906 -15.762  10.279  1.00 10.00      A   
ATOM   1182  HN  ILE A 125       0.023 -15.441  10.238  1.00 10.00      A   
ATOM   1183  CA  ILE A 125      -1.871 -15.254   9.310  1.00 10.00      A   
ATOM   1184  CB  ILE A 125      -1.217 -14.244   8.336  1.00 10.00      A   
ATOM   1185  CG1 ILE A 125      -0.791 -12.973   9.079  1.00 10.00      A   
ATOM   1186  CG2 ILE A 125      -2.159 -13.893   7.193  1.00 10.00      A   
ATOM   1187  CD1 ILE A 125       0.130 -12.075   8.279  1.00 10.00      A   
ATOM   1188  C   ILE A 125      -2.499 -16.396   8.515  1.00 10.00      A   
ATOM   1189  O   ILE A 125      -3.722 -16.509   8.437  1.00 10.00      A   
ATOM   1190  N   ALA A 126      -1.651 -17.255   7.964  1.00 10.00      A   
ATOM   1191  HN  ALA A 126      -0.686 -17.124   8.100  1.00 10.00      A   
ATOM   1192  CA  ALA A 126      -2.109 -18.382   7.159  1.00 10.00      A   
ATOM   1193  CB  ALA A 126      -0.925 -19.128   6.568  1.00 10.00      A   
ATOM   1194  C   ALA A 126      -3.002 -19.338   7.947  1.00 10.00      A   
ATOM   1195  O   ALA A 126      -4.041 -19.775   7.458  1.00 10.00      A   
ATOM   1196  N   LYS A 127      -2.612 -19.649   9.174  1.00 10.00      A   
ATOM   1197  HN  LYS A 127      -1.790 -19.253   9.533  1.00 10.00      A   
ATOM   1198  CA  LYS A 127      -3.379 -20.578   9.992  1.00 10.00      A   
ATOM   1199  CB  LYS A 127      -2.505 -21.251  11.058  1.00 10.00      A   
ATOM   1200  CG  LYS A 127      -2.012 -20.337  12.174  1.00 10.00      A   
ATOM   1201  CD  LYS A 127      -0.971 -21.036  13.038  1.00 10.00      A   
ATOM   1202  CE  LYS A 127      -1.560 -22.243  13.755  1.00 10.00      A   
ATOM   1203  NZ  LYS A 127      -0.518 -23.051  14.444  1.00 10.00      A   
ATOM   1204  HZ1 LYS A 127      -0.966 -23.812  14.998  1.00 10.00      A   
ATOM   1205  HZ2 LYS A 127       0.033 -22.450  15.088  1.00 10.00      A   
ATOM   1206  HZ3 LYS A 127       0.129 -23.477  13.746  1.00 10.00      A   
ATOM   1207  C   LYS A 127      -4.639 -19.964  10.607  1.00 10.00      A   
ATOM   1208  O   LYS A 127      -5.571 -20.687  10.956  1.00 10.00      A   
ATOM   1209  N   SER A 128      -4.685 -18.644  10.721  1.00 10.00      A   
ATOM   1210  HN  SER A 128      -3.932 -18.102  10.398  1.00 10.00      A   
ATOM   1211  CA  SER A 128      -5.842 -17.986  11.316  1.00 10.00      A   
ATOM   1212  CB  SER A 128      -5.413 -16.824  12.207  1.00 10.00      A   
ATOM   1213  OG  SER A 128      -4.414 -17.236  13.126  1.00 10.00      A   
ATOM   1214  HG  SER A 128      -3.544 -17.099  12.724  1.00 10.00      A   
ATOM   1215  C   SER A 128      -6.847 -17.507  10.277  1.00 10.00      A   
ATOM   1216  O   SER A 128      -8.053 -17.571  10.504  1.00 10.00      A   
ATOM   1217  N   PHE A 129      -6.358 -17.030   9.141  1.00 10.00      A   
ATOM   1218  HN  PHE A 129      -5.385 -17.019   8.996  1.00 10.00      A   
ATOM   1219  CA  PHE A 129      -7.240 -16.529   8.100  1.00 10.00      A   
ATOM   1220  CB  PHE A 129      -6.812 -15.124   7.651  1.00 10.00      A   
ATOM   1221  CG  PHE A 129      -6.536 -14.170   8.783  1.00 10.00      A   
ATOM   1222  CD1 PHE A 129      -5.253 -13.702   9.008  1.00 10.00      A   
ATOM   1223  CD2 PHE A 129      -7.556 -13.743   9.619  1.00 10.00      A   
ATOM   1224  CE1 PHE A 129      -4.988 -12.829  10.042  1.00 10.00      A   
ATOM   1225  CE2 PHE A 129      -7.298 -12.869  10.658  1.00 10.00      A   
ATOM   1226  CZ  PHE A 129      -6.011 -12.411  10.870  1.00 10.00      A   
ATOM   1227  C   PHE A 129      -7.299 -17.480   6.907  1.00 10.00      A   
ATOM   1228  O   PHE A 129      -6.344 -17.595   6.140  1.00 10.00      A   
ATOM   1229  N   LYS A 130      -8.425 -18.171   6.768  1.00 10.00      A   
ATOM   1230  HN  LYS A 130      -9.143 -18.055   7.429  1.00 10.00      A   
ATOM   1231  CA  LYS A 130      -8.623 -19.102   5.662  1.00 10.00      A   
ATOM   1232  CB  LYS A 130      -9.514 -20.275   6.080  1.00 10.00      A   
ATOM   1233  CG  LYS A 130      -8.751 -21.510   6.535  1.00 10.00      A   
ATOM   1234  CD  LYS A 130      -8.158 -21.326   7.922  1.00 10.00      A   
ATOM   1235  CE  LYS A 130      -7.366 -22.552   8.348  1.00 10.00      A   
ATOM   1236  NZ  LYS A 130      -7.118 -22.570   9.812  1.00 10.00      A   
ATOM   1237  HZ1 LYS A 130      -6.511 -23.375  10.065  1.00 10.00      A   
ATOM   1238  HZ2 LYS A 130      -8.017 -22.658  10.326  1.00 10.00      A   
ATOM   1239  HZ3 LYS A 130      -6.646 -21.690  10.110  1.00 10.00      A   
ATOM   1240  C   LYS A 130      -9.232 -18.380   4.467  1.00 10.00      A   
ATOM   1241  O   LYS A 130      -9.269 -18.905   3.353  1.00 10.00      A   
ATOM   1242  N   ASN A 131      -9.699 -17.166   4.710  1.00 10.00      A   
ATOM   1243  HN  ASN A 131      -9.640 -16.807   5.620  1.00 10.00      A   
ATOM   1244  CA  ASN A 131     -10.301 -16.352   3.668  1.00 10.00      A   
ATOM   1245  CB  ASN A 131     -11.592 -15.714   4.187  1.00 10.00      A   
ATOM   1246  CG  ASN A 131     -12.553 -15.334   3.077  1.00 10.00      A   
ATOM   1247  OD1 ASN A 131     -13.378 -16.143   2.646  1.00 10.00      A   
ATOM   1248  ND2 ASN A 131     -12.459 -14.100   2.612  1.00 10.00      A   
ATOM   1249 HD21 ASN A 131     -11.783 -13.507   3.005  1.00 10.00      A   
ATOM   1250 HD22 ASN A 131     -13.060 -13.828   1.890  1.00 10.00      A   
ATOM   1251  C   ASN A 131      -9.312 -15.279   3.211  1.00 10.00      A   
ATOM   1252  O   ASN A 131      -9.686 -14.270   2.613  1.00 10.00      A   
ATOM   1253  N   PHE A 132      -8.043 -15.514   3.502  1.00 10.00      A   
ATOM   1254  HN  PHE A 132      -7.812 -16.338   3.977  1.00 10.00      A   
ATOM   1255  CA  PHE A 132      -6.982 -14.593   3.130  1.00 10.00      A   
ATOM   1256  CB  PHE A 132      -5.666 -15.046   3.760  1.00 10.00      A   
ATOM   1257  CG  PHE A 132      -4.595 -13.999   3.753  1.00 10.00      A   
ATOM   1258  CD1 PHE A 132      -4.888 -12.691   4.106  1.00 10.00      A   
ATOM   1259  CD2 PHE A 132      -3.297 -14.322   3.405  1.00 10.00      A   
ATOM   1260  CE1 PHE A 132      -3.904 -11.725   4.112  1.00 10.00      A   
ATOM   1261  CE2 PHE A 132      -2.309 -13.360   3.407  1.00 10.00      A   
ATOM   1262  CZ  PHE A 132      -2.613 -12.060   3.762  1.00 10.00      A   
ATOM   1263  C   PHE A 132      -6.851 -14.541   1.611  1.00 10.00      A   
ATOM   1264  O   PHE A 132      -6.733 -15.578   0.959  1.00 10.00      A   
ATOM   1265  N   LYS A 133      -6.873 -13.338   1.051  1.00 10.00      A   
ATOM   1266  HN  LYS A 133      -6.955 -12.540   1.619  1.00 10.00      A   
ATOM   1267  CA  LYS A 133      -6.788 -13.178  -0.393  1.00 10.00      A   
ATOM   1268  CB  LYS A 133      -8.130 -12.709  -0.962  1.00 10.00      A   
ATOM   1269  CG  LYS A 133      -9.246 -13.732  -0.854  1.00 10.00      A   
ATOM   1270  CD  LYS A 133     -10.538 -13.187  -1.428  1.00 10.00      A   
ATOM   1271  CE  LYS A 133     -11.641 -14.228  -1.392  1.00 10.00      A   
ATOM   1272  NZ  LYS A 133     -12.984 -13.601  -1.476  1.00 10.00      A   
ATOM   1273  HZ1 LYS A 133     -13.116 -12.936  -0.679  1.00 10.00      A   
ATOM   1274  HZ2 LYS A 133     -13.724 -14.330  -1.433  1.00 10.00      A   
ATOM   1275  HZ3 LYS A 133     -13.083 -13.076  -2.369  1.00 10.00      A   
ATOM   1276  C   LYS A 133      -5.683 -12.222  -0.840  1.00 10.00      A   
ATOM   1277  O   LYS A 133      -4.937 -12.528  -1.766  1.00 10.00      A   
ATOM   1278  N   VAL A 134      -5.574 -11.067  -0.200  1.00 10.00      A   
ATOM   1279  HN  VAL A 134      -6.168 -10.870   0.559  1.00 10.00      A   
ATOM   1280  CA  VAL A 134      -4.579 -10.082  -0.607  1.00 10.00      A   
ATOM   1281  CB  VAL A 134      -5.252  -8.783  -1.106  1.00 10.00      A   
ATOM   1282  CG1 VAL A 134      -4.222  -7.773  -1.592  1.00 10.00      A   
ATOM   1283  CG2 VAL A 134      -6.259  -9.091  -2.203  1.00 10.00      A   
ATOM   1284  C   VAL A 134      -3.580  -9.746   0.497  1.00 10.00      A   
ATOM   1285  O   VAL A 134      -3.961  -9.374   1.608  1.00 10.00      A   
ATOM   1286  N   LEU A 135      -2.302  -9.874   0.164  1.00 10.00      A   
ATOM   1287  HN  LEU A 135      -2.077 -10.185  -0.745  1.00 10.00      A   
ATOM   1288  CA  LEU A 135      -1.219  -9.562   1.080  1.00 10.00      A   
ATOM   1289  CB  LEU A 135      -0.465 -10.829   1.495  1.00 10.00      A   
ATOM   1290  CG  LEU A 135       0.704 -10.636   2.469  1.00 10.00      A   
ATOM   1291  CD1 LEU A 135       0.251  -9.914   3.729  1.00 10.00      A   
ATOM   1292  CD2 LEU A 135       1.346 -11.967   2.818  1.00 10.00      A   
ATOM   1293  C   LEU A 135      -0.263  -8.593   0.400  1.00 10.00      A   
ATOM   1294  O   LEU A 135       0.445  -8.960  -0.544  1.00 10.00      A   
ATOM   1295  N   VAL A 136      -0.259  -7.354   0.864  1.00 10.00      A   
ATOM   1296  HN  VAL A 136      -0.840  -7.124   1.624  1.00 10.00      A   
ATOM   1297  CA  VAL A 136       0.601  -6.336   0.288  1.00 10.00      A   
ATOM   1298  CB  VAL A 136      -0.205  -5.188  -0.361  1.00 10.00      A   
ATOM   1299  CG1 VAL A 136       0.727  -4.147  -0.966  1.00 10.00      A   
ATOM   1300  CG2 VAL A 136      -1.146  -5.731  -1.423  1.00 10.00      A   
ATOM   1301  C   VAL A 136       1.543  -5.760   1.333  1.00 10.00      A   
ATOM   1302  O   VAL A 136       1.120  -5.056   2.253  1.00 10.00      A   
ATOM   1303  N   LEU A 137       2.813  -6.081   1.197  1.00 10.00      A   
ATOM   1304  HN  LEU A 137       3.084  -6.665   0.450  1.00 10.00      A   
ATOM   1305  CA  LEU A 137       3.825  -5.582   2.105  1.00 10.00      A   
ATOM   1306  CB  LEU A 137       4.653  -6.733   2.681  1.00 10.00      A   
ATOM   1307  CG  LEU A 137       3.900  -7.743   3.551  1.00 10.00      A   
ATOM   1308  CD1 LEU A 137       4.849  -8.814   4.066  1.00 10.00      A   
ATOM   1309  CD2 LEU A 137       3.204  -7.044   4.710  1.00 10.00      A   
ATOM   1310  C   LEU A 137       4.723  -4.608   1.362  1.00 10.00      A   
ATOM   1311  O   LEU A 137       5.598  -5.015   0.599  1.00 10.00      A   
ATOM   1312  N   SER A 138       4.483  -3.325   1.560  1.00 10.00      A   
ATOM   1313  HN  SER A 138       3.760  -3.057   2.178  1.00 10.00      A   
ATOM   1314  CA  SER A 138       5.269  -2.298   0.899  1.00 10.00      A   
ATOM   1315  CB  SER A 138       4.353  -1.170   0.420  1.00 10.00      A   
ATOM   1316  OG  SER A 138       3.204  -1.696  -0.223  1.00 10.00      A   
ATOM   1317  HG  SER A 138       3.076  -2.608   0.054  1.00 10.00      A   
ATOM   1318  C   SER A 138       6.335  -1.753   1.840  1.00 10.00      A   
ATOM   1319  O   SER A 138       6.012  -1.241   2.912  1.00 10.00      A   
ATOM   1320  N   SER A 139       7.601  -1.893   1.443  1.00 10.00      A   
ATOM   1321  HN  SER A 139       7.780  -2.331   0.578  1.00 10.00      A   
ATOM   1322  CA  SER A 139       8.732  -1.408   2.234  1.00 10.00      A   
ATOM   1323  CB  SER A 139       8.729   0.124   2.270  1.00 10.00      A   
ATOM   1324  OG  SER A 139       8.336   0.655   1.012  1.00 10.00      A   
ATOM   1325  HG  SER A 139       8.842   1.454   0.827  1.00 10.00      A   
ATOM   1326  C   SER A 139       8.735  -1.988   3.653  1.00 10.00      A   
ATOM   1327  O   SER A 139       9.071  -1.298   4.618  1.00 10.00      A   
ATOM   1328  N   CYS A 140       8.367  -3.256   3.771  1.00 10.00      A   
ATOM   1329  HN  CYS A 140       8.126  -3.764   2.963  1.00 10.00      A   
ATOM   1330  CA  CYS A 140       8.326  -3.922   5.063  1.00 10.00      A   
ATOM   1331  CB  CYS A 140       7.099  -4.827   5.148  1.00 10.00      A   
ATOM   1332  SG  CYS A 140       5.536  -3.930   5.018  1.00 10.00      A   
ATOM   1333  HG  CYS A 140       5.642  -3.084   4.000  1.00 10.00      A   
ATOM   1334  C   CYS A 140       9.607  -4.711   5.321  1.00 10.00      A   
ATOM   1335  O   CYS A 140      10.453  -4.848   4.434  1.00 10.00      A   
ATOM   1336  N   GLU A 141       9.751  -5.221   6.538  1.00 10.00      A   
ATOM   1337  HN  GLU A 141       9.048  -5.068   7.210  1.00 10.00      A   
ATOM   1338  CA  GLU A 141      10.935  -5.981   6.917  1.00 10.00      A   
ATOM   1339  CB  GLU A 141      12.033  -5.009   7.362  1.00 10.00      A   
ATOM   1340  CG  GLU A 141      11.557  -3.995   8.393  1.00 10.00      A   
ATOM   1341  CD  GLU A 141      12.684  -3.189   8.999  1.00 10.00      A   
ATOM   1342  OE1 GLU A 141      13.608  -3.791   9.575  1.00 10.00      A   
ATOM   1343  OE2 GLU A 141      12.642  -1.943   8.917  1.00 10.00      A   
ATOM   1344  C   GLU A 141      10.625  -6.930   8.070  1.00 10.00      A   
ATOM   1345  O   GLU A 141       9.581  -6.812   8.709  1.00 10.00      A   
ATOM   1346  N   GLY A 142      11.526  -7.874   8.322  1.00 10.00      A   
ATOM   1347  HN  GLY A 142      12.323  -7.942   7.758  1.00 10.00      A   
ATOM   1348  CA  GLY A 142      11.345  -8.796   9.426  1.00 10.00      A   
ATOM   1349  C   GLY A 142      10.872 -10.180   9.030  1.00 10.00      A   
ATOM   1350  O   GLY A 142      10.614 -11.009   9.894  1.00 10.00      A   
ATOM   1351  N   PHE A 143      10.764 -10.452   7.742  1.00 10.00      A   
ATOM   1352  HN  PHE A 143      10.995  -9.771   7.081  1.00 10.00      A   
ATOM   1353  CA  PHE A 143      10.294 -11.760   7.303  1.00 10.00      A   
ATOM   1354  CB  PHE A 143       8.937 -11.663   6.598  1.00 10.00      A   
ATOM   1355  CG  PHE A 143       8.867 -10.666   5.475  1.00 10.00      A   
ATOM   1356  CD1 PHE A 143       8.913 -11.088   4.159  1.00 10.00      A   
ATOM   1357  CD2 PHE A 143       8.743  -9.309   5.735  1.00 10.00      A   
ATOM   1358  CE1 PHE A 143       8.838 -10.182   3.120  1.00 10.00      A   
ATOM   1359  CE2 PHE A 143       8.670  -8.397   4.701  1.00 10.00      A   
ATOM   1360  CZ  PHE A 143       8.717  -8.835   3.392  1.00 10.00      A   
ATOM   1361  C   PHE A 143      11.317 -12.513   6.461  1.00 10.00      A   
ATOM   1362  O   PHE A 143      11.912 -11.957   5.535  1.00 10.00      A   
ATOM   1363  N   SER A 144      11.520 -13.779   6.807  1.00 10.00      A   
ATOM   1364  HN  SER A 144      11.019 -14.150   7.577  1.00 10.00      A   
ATOM   1365  CA  SER A 144      12.457 -14.643   6.104  1.00 10.00      A   
ATOM   1366  CB  SER A 144      13.150 -15.575   7.104  1.00 10.00      A   
ATOM   1367  OG  SER A 144      13.171 -15.004   8.403  1.00 10.00      A   
ATOM   1368  HG  SER A 144      12.255 -14.873   8.710  1.00 10.00      A   
ATOM   1369  C   SER A 144      11.721 -15.473   5.058  1.00 10.00      A   
ATOM   1370  O   SER A 144      10.501 -15.399   4.944  1.00 10.00      A   
ATOM   1371  N   THR A 145      12.461 -16.275   4.307  1.00 10.00      A   
ATOM   1372  HN  THR A 145      13.436 -16.290   4.437  1.00 10.00      A   
ATOM   1373  CA  THR A 145      11.869 -17.113   3.271  1.00 10.00      A   
ATOM   1374  CB  THR A 145      12.913 -17.474   2.204  1.00 10.00      A   
ATOM   1375  OG1 THR A 145      14.198 -17.616   2.829  1.00 10.00      A   
ATOM   1376  HG1 THR A 145      14.109 -18.200   3.593  1.00 10.00      A   
ATOM   1377  CG2 THR A 145      12.987 -16.393   1.137  1.00 10.00      A   
ATOM   1378  C   THR A 145      11.244 -18.396   3.839  1.00 10.00      A   
ATOM   1379  O   THR A 145      10.855 -19.292   3.087  1.00 10.00      A   
ATOM   1380  N   ASP A 146      11.140 -18.479   5.159  1.00 10.00      A   
ATOM   1381  HN  ASP A 146      11.453 -17.734   5.712  1.00 10.00      A   
ATOM   1382  CA  ASP A 146      10.563 -19.656   5.805  1.00 10.00      A   
ATOM   1383  CB  ASP A 146      11.212 -19.924   7.164  1.00 10.00      A   
ATOM   1384  CG  ASP A 146      12.706 -20.152   7.089  1.00 10.00      A   
ATOM   1385  OD1 ASP A 146      13.138 -21.163   6.486  1.00 10.00      A   
ATOM   1386  OD2 ASP A 146      13.453 -19.320   7.641  1.00 10.00      A   
ATOM   1387  C   ASP A 146       9.066 -19.483   5.995  1.00 10.00      A   
ATOM   1388  O   ASP A 146       8.266 -20.263   5.473  1.00 10.00      A   
ATOM   1389  N   GLY A 147       8.689 -18.452   6.750  1.00 10.00      A   
ATOM   1390  HN  GLY A 147       9.382 -17.875   7.164  1.00 10.00      A   
ATOM   1391  CA  GLY A 147       7.284 -18.179   7.005  1.00 10.00      A   
ATOM   1392  C   GLY A 147       6.486 -17.931   5.738  1.00 10.00      A   
ATOM   1393  O   GLY A 147       5.284 -18.176   5.699  1.00 10.00      A   
ATOM   1394  N   LEU A 148       7.163 -17.468   4.693  1.00 10.00      A   
ATOM   1395  HN  LEU A 148       8.124 -17.311   4.785  1.00 10.00      A   
ATOM   1396  CA  LEU A 148       6.516 -17.189   3.412  1.00 10.00      A   
ATOM   1397  CB  LEU A 148       7.522 -16.613   2.412  1.00 10.00      A   
ATOM   1398  CG  LEU A 148       8.196 -15.292   2.797  1.00 10.00      A   
ATOM   1399  CD1 LEU A 148       9.132 -14.826   1.692  1.00 10.00      A   
ATOM   1400  CD2 LEU A 148       7.163 -14.221   3.113  1.00 10.00      A   
ATOM   1401  C   LEU A 148       5.881 -18.450   2.823  1.00 10.00      A   
ATOM   1402  O   LEU A 148       4.927 -18.374   2.045  1.00 10.00      A   
ATOM   1403  N   ALA A 149       6.417 -19.610   3.203  1.00 10.00      A   
ATOM   1404  HN  ALA A 149       7.175 -19.602   3.826  1.00 10.00      A   
ATOM   1405  CA  ALA A 149       5.915 -20.889   2.718  1.00 10.00      A   
ATOM   1406  CB  ALA A 149       6.889 -22.005   3.050  1.00 10.00      A   
ATOM   1407  C   ALA A 149       4.530 -21.198   3.279  1.00 10.00      A   
ATOM   1408  O   ALA A 149       3.759 -21.941   2.674  1.00 10.00      A   
ATOM   1409  N   ALA A 150       4.210 -20.619   4.430  1.00 10.00      A   
ATOM   1410  HN  ALA A 150       4.858 -20.023   4.864  1.00 10.00      A   
ATOM   1411  CA  ALA A 150       2.911 -20.835   5.053  1.00 10.00      A   
ATOM   1412  CB  ALA A 150       2.899 -20.268   6.464  1.00 10.00      A   
ATOM   1413  C   ALA A 150       1.832 -20.176   4.205  1.00 10.00      A   
ATOM   1414  O   ALA A 150       0.731 -20.697   4.046  1.00 10.00      A   
ATOM   1415  N   ILE A 151       2.183 -19.037   3.625  1.00 10.00      A   
ATOM   1416  HN  ILE A 151       3.089 -18.691   3.770  1.00 10.00      A   
ATOM   1417  CA  ILE A 151       1.266 -18.283   2.776  1.00 10.00      A   
ATOM   1418  CB  ILE A 151       1.704 -16.800   2.694  1.00 10.00      A   
ATOM   1419  CG1 ILE A 151       2.084 -16.277   4.086  1.00 10.00      A   
ATOM   1420  CG2 ILE A 151       0.615 -15.932   2.077  1.00 10.00      A   
ATOM   1421  CD1 ILE A 151       0.927 -16.200   5.061  1.00 10.00      A   
ATOM   1422  C   ILE A 151       1.237 -18.899   1.373  1.00 10.00      A   
ATOM   1423  O   ILE A 151       0.568 -18.409   0.462  1.00 10.00      A   
ATOM   1424  N   ALA A 152       1.961 -19.995   1.214  1.00 10.00      A   
ATOM   1425  HN  ALA A 152       2.451 -20.358   1.982  1.00 10.00      A   
ATOM   1426  CA  ALA A 152       2.038 -20.681  -0.062  1.00 10.00      A   
ATOM   1427  CB  ALA A 152       3.489 -20.964  -0.416  1.00 10.00      A   
ATOM   1428  C   ALA A 152       1.226 -21.971  -0.053  1.00 10.00      A   
ATOM   1429  O   ALA A 152       0.448 -22.226  -0.971  1.00 10.00      A   
ATOM   1430  N   ALA A 153       1.399 -22.775   0.989  1.00 10.00      A   
ATOM   1431  HN  ALA A 153       2.021 -22.511   1.701  1.00 10.00      A   
ATOM   1432  CA  ALA A 153       0.691 -24.050   1.093  1.00 10.00      A   
ATOM   1433  CB  ALA A 153       1.549 -25.087   1.799  1.00 10.00      A   
ATOM   1434  C   ALA A 153      -0.673 -23.920   1.769  1.00 10.00      A   
ATOM   1435  O   ALA A 153      -1.662 -24.489   1.300  1.00 10.00      A   
ATOM   1436  N   THR A 154      -0.725 -23.166   2.862  1.00 10.00      A   
ATOM   1437  HN  THR A 154       0.091 -22.735   3.186  1.00 10.00      A   
ATOM   1438  CA  THR A 154      -1.966 -22.979   3.605  1.00 10.00      A   
ATOM   1439  CB  THR A 154      -1.697 -22.313   4.966  1.00 10.00      A   
ATOM   1440  OG1 THR A 154      -0.610 -22.981   5.613  1.00 10.00      A   
ATOM   1441  HG1 THR A 154      -0.715 -23.946   5.497  1.00 10.00      A   
ATOM   1442  CG2 THR A 154      -2.928 -22.394   5.851  1.00 10.00      A   
ATOM   1443  C   THR A 154      -2.980 -22.141   2.830  1.00 10.00      A   
ATOM   1444  O   THR A 154      -4.143 -22.532   2.684  1.00 10.00      A   
ATOM   1445  N   CYS A 155      -2.540 -20.992   2.346  1.00 10.00      A   
ATOM   1446  HN  CYS A 155      -1.606 -20.740   2.492  1.00 10.00      A   
ATOM   1447  CA  CYS A 155      -3.407 -20.091   1.600  1.00 10.00      A   
ATOM   1448  CB  CYS A 155      -2.695 -18.767   1.334  1.00 10.00      A   
ATOM   1449  SG  CYS A 155      -2.148 -17.916   2.832  1.00 10.00      A   
ATOM   1450  HG  CYS A 155      -2.196 -16.612   2.600  1.00 10.00      A   
ATOM   1451  C   CYS A 155      -3.893 -20.716   0.296  1.00 10.00      A   
ATOM   1452  O   CYS A 155      -3.102 -21.197  -0.510  1.00 10.00      A   
ATOM   1453  N   ARG A 156      -5.203 -20.706   0.102  1.00 10.00      A   
ATOM   1454  HN  ARG A 156      -5.782 -20.316   0.789  1.00 10.00      A   
ATOM   1455  CA  ARG A 156      -5.805 -21.263  -1.096  1.00 10.00      A   
ATOM   1456  CB  ARG A 156      -6.693 -22.459  -0.731  1.00 10.00      A   
ATOM   1457  CG  ARG A 156      -7.903 -22.106   0.117  1.00 10.00      A   
ATOM   1458  CD  ARG A 156      -8.487 -23.332   0.798  1.00 10.00      A   
ATOM   1459  NE  ARG A 156      -8.850 -24.379  -0.158  1.00 10.00      A   
ATOM   1460  HE  ARG A 156      -8.795 -24.156  -1.114  1.00 10.00      A   
ATOM   1461  CZ  ARG A 156      -9.245 -25.604   0.197  1.00 10.00      A   
ATOM   1462  NH1 ARG A 156      -9.331 -25.937   1.479  1.00 10.00      A   
ATOM   1463 HH11 ARG A 156      -9.639 -26.905   1.745  1.00 10.00      A   
ATOM   1464 HH12 ARG A 156      -9.090 -25.248   2.226  1.00 10.00      A   
ATOM   1465  NH2 ARG A 156      -9.552 -26.500  -0.728  1.00 10.00      A   
ATOM   1466 HH21 ARG A 156      -9.488 -26.260  -1.740  1.00 10.00      A   
ATOM   1467 HH22 ARG A 156      -9.861 -27.464  -0.442  1.00 10.00      A   
ATOM   1468  C   ARG A 156      -6.624 -20.203  -1.824  1.00 10.00      A   
ATOM   1469  O   ARG A 156      -6.930 -20.339  -3.009  1.00 10.00      A   
ATOM   1470  N   ASN A 157      -6.957 -19.138  -1.103  1.00 10.00      A   
ATOM   1471  HN  ASN A 157      -6.658 -19.082  -0.170  1.00 10.00      A   
ATOM   1472  CA  ASN A 157      -7.753 -18.047  -1.652  1.00 10.00      A   
ATOM   1473  CB  ASN A 157      -8.854 -17.645  -0.660  1.00 10.00      A   
ATOM   1474  CG  ASN A 157     -10.005 -18.632  -0.608  1.00 10.00      A   
ATOM   1475  OD1 ASN A 157     -10.475 -19.112  -1.637  1.00 10.00      A   
ATOM   1476  ND2 ASN A 157     -10.463 -18.950   0.595  1.00 10.00      A   
ATOM   1477 HD21 ASN A 157     -10.037 -18.542   1.380  1.00 10.00      A   
ATOM   1478 HD22 ASN A 157     -11.213 -19.578   0.655  1.00 10.00      A   
ATOM   1479  C   ASN A 157      -6.884 -16.838  -1.977  1.00 10.00      A   
ATOM   1480  O   ASN A 157      -7.396 -15.779  -2.339  1.00 10.00      A   
ATOM   1481  N   LEU A 158      -5.573 -16.999  -1.844  1.00 10.00      A   
ATOM   1482  HN  LEU A 158      -5.226 -17.868  -1.560  1.00 10.00      A   
ATOM   1483  CA  LEU A 158      -4.639 -15.914  -2.123  1.00 10.00      A   
ATOM   1484  CB  LEU A 158      -3.206 -16.314  -1.761  1.00 10.00      A   
ATOM   1485  CG  LEU A 158      -2.201 -15.167  -1.618  1.00 10.00      A   
ATOM   1486  CD1 LEU A 158      -2.491 -14.350  -0.367  1.00 10.00      A   
ATOM   1487  CD2 LEU A 158      -0.777 -15.694  -1.599  1.00 10.00      A   
ATOM   1488  C   LEU A 158      -4.725 -15.504  -3.588  1.00 10.00      A   
ATOM   1489  O   LEU A 158      -4.679 -16.346  -4.482  1.00 10.00      A   
ATOM   1490  N   LYS A 159      -4.864 -14.212  -3.826  1.00 10.00      A   
ATOM   1491  HN  LYS A 159      -4.889 -13.589  -3.066  1.00 10.00      A   
ATOM   1492  CA  LYS A 159      -4.979 -13.693  -5.179  1.00 10.00      A   
ATOM   1493  CB  LYS A 159      -6.349 -13.036  -5.375  1.00 10.00      A   
ATOM   1494  CG  LYS A 159      -7.530 -13.962  -5.123  1.00 10.00      A   
ATOM   1495  CD  LYS A 159      -8.832 -13.185  -4.991  1.00 10.00      A   
ATOM   1496  CE  LYS A 159      -9.244 -12.548  -6.311  1.00 10.00      A   
ATOM   1497  NZ  LYS A 159     -10.458 -11.704  -6.161  1.00 10.00      A   
ATOM   1498  HZ1 LYS A 159     -10.689 -11.245  -7.064  1.00 10.00      A   
ATOM   1499  HZ2 LYS A 159     -10.291 -10.970  -5.444  1.00 10.00      A   
ATOM   1500  HZ3 LYS A 159     -11.268 -12.285  -5.863  1.00 10.00      A   
ATOM   1501  C   LYS A 159      -3.874 -12.692  -5.500  1.00 10.00      A   
ATOM   1502  O   LYS A 159      -3.310 -12.705  -6.597  1.00 10.00      A   
ATOM   1503  N   GLU A 160      -3.562 -11.824  -4.547  1.00 10.00      A   
ATOM   1504  HN  GLU A 160      -4.023 -11.870  -3.681  1.00 10.00      A   
ATOM   1505  CA  GLU A 160      -2.544 -10.807  -4.756  1.00 10.00      A   
ATOM   1506  CB  GLU A 160      -3.188  -9.421  -4.815  1.00 10.00      A   
ATOM   1507  CG  GLU A 160      -4.026  -9.195  -6.063  1.00 10.00      A   
ATOM   1508  CD  GLU A 160      -5.269  -8.365  -5.808  1.00 10.00      A   
ATOM   1509  OE1 GLU A 160      -6.344  -8.951  -5.559  1.00 10.00      A   
ATOM   1510  OE2 GLU A 160      -5.184  -7.122  -5.873  1.00 10.00      A   
ATOM   1511  C   GLU A 160      -1.471 -10.863  -3.678  1.00 10.00      A   
ATOM   1512  O   GLU A 160      -1.759 -10.715  -2.489  1.00 10.00      A   
ATOM   1513  N   LEU A 161      -0.243 -11.091  -4.109  1.00 10.00      A   
ATOM   1514  HN  LEU A 161      -0.096 -11.222  -5.073  1.00 10.00      A   
ATOM   1515  CA  LEU A 161       0.899 -11.165  -3.209  1.00 10.00      A   
ATOM   1516  CB  LEU A 161       1.452 -12.595  -3.185  1.00 10.00      A   
ATOM   1517  CG  LEU A 161       2.510 -12.894  -2.124  1.00 10.00      A   
ATOM   1518  CD1 LEU A 161       1.906 -12.822  -0.733  1.00 10.00      A   
ATOM   1519  CD2 LEU A 161       3.133 -14.257  -2.369  1.00 10.00      A   
ATOM   1520  C   LEU A 161       1.980 -10.191  -3.667  1.00 10.00      A   
ATOM   1521  O   LEU A 161       2.747 -10.487  -4.588  1.00 10.00      A   
ATOM   1522  N   ASP A 162       2.032  -9.029  -3.030  1.00 10.00      A   
ATOM   1523  HN  ASP A 162       1.410  -8.859  -2.285  1.00 10.00      A   
ATOM   1524  CA  ASP A 162       3.005  -8.001  -3.392  1.00 10.00      A   
ATOM   1525  CB  ASP A 162       2.277  -6.729  -3.851  1.00 10.00      A   
ATOM   1526  CG  ASP A 162       3.161  -5.749  -4.605  1.00 10.00      A   
ATOM   1527  OD1 ASP A 162       4.392  -5.770  -4.413  1.00 10.00      A   
ATOM   1528  OD2 ASP A 162       2.619  -4.939  -5.393  1.00 10.00      A   
ATOM   1529  C   ASP A 162       3.918  -7.694  -2.214  1.00 10.00      A   
ATOM   1530  O   ASP A 162       3.447  -7.418  -1.111  1.00 10.00      A   
ATOM   1531  N   LEU A 163       5.221  -7.759  -2.451  1.00 10.00      A   
ATOM   1532  HN  LEU A 163       5.527  -7.996  -3.355  1.00 10.00      A   
ATOM   1533  CA  LEU A 163       6.213  -7.494  -1.414  1.00 10.00      A   
ATOM   1534  CB  LEU A 163       6.996  -8.775  -1.102  1.00 10.00      A   
ATOM   1535  CG  LEU A 163       6.162 -10.024  -0.793  1.00 10.00      A   
ATOM   1536  CD1 LEU A 163       7.049 -11.259  -0.711  1.00 10.00      A   
ATOM   1537  CD2 LEU A 163       5.378  -9.844   0.497  1.00 10.00      A   
ATOM   1538  C   LEU A 163       7.180  -6.396  -1.866  1.00 10.00      A   
ATOM   1539  O   LEU A 163       8.350  -6.394  -1.489  1.00 10.00      A   
ATOM   1540  N   ARG A 164       6.678  -5.478  -2.682  1.00 10.00      A   
ATOM   1541  HN  ARG A 164       5.731  -5.552  -2.952  1.00 10.00      A   
ATOM   1542  CA  ARG A 164       7.475  -4.373  -3.216  1.00 10.00      A   
ATOM   1543  CB  ARG A 164       6.592  -3.448  -4.064  1.00 10.00      A   
ATOM   1544  CG  ARG A 164       5.455  -2.783  -3.303  1.00 10.00      A   
ATOM   1545  CD  ARG A 164       4.364  -2.309  -4.248  1.00 10.00      A   
ATOM   1546  NE  ARG A 164       3.370  -1.475  -3.573  1.00 10.00      A   
ATOM   1547  HE  ARG A 164       3.709  -0.736  -3.017  1.00 10.00      A   
ATOM   1548  CZ  ARG A 164       2.047  -1.649  -3.660  1.00 10.00      A   
ATOM   1549  NH1 ARG A 164       1.539  -2.643  -4.388  1.00 10.00      A   
ATOM   1550 HH11 ARG A 164       2.170  -3.309  -4.896  1.00 10.00      A   
ATOM   1551 HH12 ARG A 164       0.503  -2.763  -4.456  1.00 10.00      A   
ATOM   1552  NH2 ARG A 164       1.235  -0.824  -3.019  1.00 10.00      A   
ATOM   1553 HH21 ARG A 164       0.200  -0.947  -3.082  1.00 10.00      A   
ATOM   1554 HH22 ARG A 164       1.629  -0.039  -2.447  1.00 10.00      A   
ATOM   1555  C   ARG A 164       8.210  -3.563  -2.143  1.00 10.00      A   
ATOM   1556  O   ARG A 164       7.636  -3.194  -1.117  1.00 10.00      A   
ATOM   1557  N   GLU A 165       9.495  -3.324  -2.405  1.00 10.00      A   
ATOM   1558  HN  GLU A 165       9.874  -3.694  -3.230  1.00 10.00      A   
ATOM   1559  CA  GLU A 165      10.371  -2.540  -1.527  1.00 10.00      A   
ATOM   1560  CB  GLU A 165       9.881  -1.090  -1.391  1.00 10.00      A   
ATOM   1561  CG  GLU A 165      10.407  -0.130  -2.449  1.00 10.00      A   
ATOM   1562  CD  GLU A 165       9.983  -0.498  -3.855  1.00 10.00      A   
ATOM   1563  OE1 GLU A 165       8.932  -0.002  -4.317  1.00 10.00      A   
ATOM   1564  OE2 GLU A 165      10.702  -1.279  -4.510  1.00 10.00      A   
ATOM   1565  C   GLU A 165      10.584  -3.169  -0.152  1.00 10.00      A   
ATOM   1566  O   GLU A 165      11.157  -2.542   0.735  1.00 10.00      A   
ATOM   1567  N   SER A 166      10.150  -4.403   0.030  1.00 10.00      A   
ATOM   1568  HN  SER A 166       9.711  -4.881  -0.709  1.00 10.00      A   
ATOM   1569  CA  SER A 166      10.311  -5.063   1.311  1.00 10.00      A   
ATOM   1570  CB  SER A 166       9.129  -5.984   1.590  1.00 10.00      A   
ATOM   1571  OG  SER A 166       7.950  -5.225   1.806  1.00 10.00      A   
ATOM   1572  HG  SER A 166       7.342  -5.355   1.064  1.00 10.00      A   
ATOM   1573  C   SER A 166      11.638  -5.815   1.409  1.00 10.00      A   
ATOM   1574  O   SER A 166      12.062  -6.470   0.460  1.00 10.00      A   
ATOM   1575  N   ASP A 167      12.286  -5.706   2.563  1.00 10.00      A   
ATOM   1576  HN  ASP A 167      11.877  -5.180   3.289  1.00 10.00      A   
ATOM   1577  CA  ASP A 167      13.566  -6.365   2.799  1.00 10.00      A   
ATOM   1578  CB  ASP A 167      14.401  -5.583   3.824  1.00 10.00      A   
ATOM   1579  CG  ASP A 167      15.894  -5.840   3.700  1.00 10.00      A   
ATOM   1580  OD1 ASP A 167      16.655  -4.859   3.549  1.00 10.00      A   
ATOM   1581  OD2 ASP A 167      16.316  -7.014   3.751  1.00 10.00      A   
ATOM   1582  C   ASP A 167      13.328  -7.786   3.294  1.00 10.00      A   
ATOM   1583  O   ASP A 167      13.157  -8.023   4.493  1.00 10.00      A   
ATOM   1584  N   VAL A 168      13.289  -8.724   2.361  1.00 10.00      A   
ATOM   1585  HN  VAL A 168      13.428  -8.470   1.418  1.00 10.00      A   
ATOM   1586  CA  VAL A 168      13.057 -10.122   2.694  1.00 10.00      A   
ATOM   1587  CB  VAL A 168      12.460 -10.889   1.492  1.00 10.00      A   
ATOM   1588  CG1 VAL A 168      11.855 -12.213   1.935  1.00 10.00      A   
ATOM   1589  CG2 VAL A 168      11.433 -10.038   0.758  1.00 10.00      A   
ATOM   1590  C   VAL A 168      14.363 -10.789   3.092  1.00 10.00      A   
ATOM   1591  O   VAL A 168      15.423 -10.449   2.565  1.00 10.00      A   
ATOM   1592  N   ASP A 169      14.295 -11.712   4.042  1.00 10.00      A   
ATOM   1593  HN  ASP A 169      13.431 -11.909   4.460  1.00 10.00      A   
ATOM   1594  CA  ASP A 169      15.478 -12.434   4.476  1.00 10.00      A   
ATOM   1595  CB  ASP A 169      15.398 -12.820   5.949  1.00 10.00      A   
ATOM   1596  CG  ASP A 169      16.731 -13.308   6.480  1.00 10.00      A   
ATOM   1597  OD1 ASP A 169      16.758 -13.970   7.541  1.00 10.00      A   
ATOM   1598  OD2 ASP A 169      17.762 -13.028   5.835  1.00 10.00      A   
ATOM   1599  C   ASP A 169      15.680 -13.667   3.604  1.00 10.00      A   
ATOM   1600  O   ASP A 169      15.166 -14.749   3.899  1.00 10.00      A   
ATOM   1601  N   ASP A 170      16.400 -13.468   2.505  1.00 10.00      A   
ATOM   1602  HN  ASP A 170      16.769 -12.576   2.343  1.00 10.00      A   
ATOM   1603  CA  ASP A 170      16.678 -14.523   1.539  1.00 10.00      A   
ATOM   1604  CB  ASP A 170      17.356 -13.946   0.289  1.00 10.00      A   
ATOM   1605  CG  ASP A 170      16.423 -13.145  -0.598  1.00 10.00      A   
ATOM   1606  OD1 ASP A 170      15.832 -13.731  -1.530  1.00 10.00      A   
ATOM   1607  OD2 ASP A 170      16.306 -11.922  -0.393  1.00 10.00      A   
ATOM   1608  C   ASP A 170      17.567 -15.606   2.134  1.00 10.00      A   
ATOM   1609  O   ASP A 170      18.775 -15.419   2.288  1.00 10.00      A   
ATOM   1610  N   VAL A 171      16.963 -16.730   2.485  1.00 10.00      A   
ATOM   1611  HN  VAL A 171      15.989 -16.799   2.385  1.00 10.00      A   
ATOM   1612  CA  VAL A 171      17.700 -17.853   3.039  1.00 10.00      A   
ATOM   1613  CB  VAL A 171      17.286 -18.162   4.498  1.00 10.00      A   
ATOM   1614  CG1 VAL A 171      18.070 -19.351   5.034  1.00 10.00      A   
ATOM   1615  CG2 VAL A 171      17.514 -16.941   5.382  1.00 10.00      A   
ATOM   1616  C   VAL A 171      17.519 -19.092   2.163  1.00 10.00      A   
ATOM   1617  O   VAL A 171      18.493 -19.722   1.744  1.00 10.00      A   
ATOM   1618  N   SER A 172      16.270 -19.429   1.873  1.00 10.00      A   
ATOM   1619  HN  SER A 172      15.532 -18.887   2.229  1.00 10.00      A   
ATOM   1620  CA  SER A 172      15.961 -20.585   1.044  1.00 10.00      A   
ATOM   1621  CB  SER A 172      15.519 -21.757   1.922  1.00 10.00      A   
ATOM   1622  OG  SER A 172      16.181 -21.728   3.179  1.00 10.00      A   
ATOM   1623  HG  SER A 172      17.113 -21.523   3.043  1.00 10.00      A   
ATOM   1624  C   SER A 172      14.865 -20.248   0.040  1.00 10.00      A   
ATOM   1625  O   SER A 172      13.795 -19.772   0.412  1.00 10.00      A   
ATOM   1626  N   GLY A 173      15.128 -20.508  -1.230  1.00 10.00      A   
ATOM   1627  HN  GLY A 173      15.992 -20.906  -1.474  1.00 10.00      A   
ATOM   1628  CA  GLY A 173      14.148 -20.221  -2.258  1.00 10.00      A   
ATOM   1629  C   GLY A 173      13.366 -21.454  -2.660  1.00 10.00      A   
ATOM   1630  O   GLY A 173      13.181 -21.718  -3.847  1.00 10.00      A   
ATOM   1631  N   HIS A 174      12.897 -22.202  -1.672  1.00 10.00      A   
ATOM   1632  HN  HIS A 174      13.060 -21.925  -0.743  1.00 10.00      A   
ATOM   1633  CA  HIS A 174      12.139 -23.420  -1.923  1.00 10.00      A   
ATOM   1634  CB  HIS A 174      12.918 -24.644  -1.454  1.00 10.00      A   
ATOM   1635  CG  HIS A 174      14.032 -25.027  -2.374  1.00 10.00      A   
ATOM   1636  ND1 HIS A 174      15.321 -24.622  -2.138  1.00 10.00      A   
ATOM   1637  CD2 HIS A 174      13.999 -25.783  -3.499  1.00 10.00      A   
ATOM   1638  CE1 HIS A 174      16.045 -25.134  -3.115  1.00 10.00      A   
ATOM   1639  NE2 HIS A 174      15.290 -25.844  -3.960  1.00 10.00      A   
ATOM   1640  HE2 HIS A 174      15.602 -26.323  -4.757  1.00 10.00      A   
ATOM   1641  C   HIS A 174      10.779 -23.369  -1.248  1.00 10.00      A   
ATOM   1642  O   HIS A 174      10.289 -24.368  -0.721  1.00 10.00      A   
ATOM   1643  N   TRP A 175      10.177 -22.190  -1.267  1.00 10.00      A   
ATOM   1644  HN  TRP A 175      10.639 -21.429  -1.679  1.00 10.00      A   
ATOM   1645  CA  TRP A 175       8.865 -21.987  -0.669  1.00 10.00      A   
ATOM   1646  CB  TRP A 175       8.885 -20.756   0.242  1.00 10.00      A   
ATOM   1647  CG  TRP A 175       9.309 -19.491  -0.446  1.00 10.00      A   
ATOM   1648  CD1 TRP A 175      10.584 -19.025  -0.581  1.00 10.00      A   
ATOM   1649  CD2 TRP A 175       8.460 -18.528  -1.088  1.00 10.00      A   
ATOM   1650  NE1 TRP A 175      10.582 -17.837  -1.272  1.00 10.00      A   
ATOM   1651  HE1 TRP A 175      11.382 -17.308  -1.500  1.00 10.00      A   
ATOM   1652  CE2 TRP A 175       9.292 -17.508  -1.592  1.00 10.00      A   
ATOM   1653  CE3 TRP A 175       7.077 -18.429  -1.288  1.00 10.00      A   
ATOM   1654  CZ2 TRP A 175       8.791 -16.406  -2.281  1.00 10.00      A   
ATOM   1655  CZ3 TRP A 175       6.583 -17.333  -1.972  1.00 10.00      A   
ATOM   1656  CH2 TRP A 175       7.438 -16.337  -2.460  1.00 10.00      A   
ATOM   1657  C   TRP A 175       7.792 -21.822  -1.745  1.00 10.00      A   
ATOM   1658  O   TRP A 175       6.597 -21.929  -1.470  1.00 10.00      A   
ATOM   1659  N   LEU A 176       8.227 -21.569  -2.973  1.00 10.00      A   
ATOM   1660  HN  LEU A 176       9.191 -21.522  -3.135  1.00 10.00      A   
ATOM   1661  CA  LEU A 176       7.311 -21.373  -4.091  1.00 10.00      A   
ATOM   1662  CB  LEU A 176       8.038 -20.699  -5.255  1.00 10.00      A   
ATOM   1663  CG  LEU A 176       7.162 -20.207  -6.404  1.00 10.00      A   
ATOM   1664  CD1 LEU A 176       6.534 -18.864  -6.065  1.00 10.00      A   
ATOM   1665  CD2 LEU A 176       7.972 -20.118  -7.686  1.00 10.00      A   
ATOM   1666  C   LEU A 176       6.718 -22.700  -4.549  1.00 10.00      A   
ATOM   1667  O   LEU A 176       5.698 -22.744  -5.239  1.00 10.00      A   
ATOM   1668  N   SER A 177       7.364 -23.783  -4.157  1.00 10.00      A   
ATOM   1669  HN  SER A 177       8.180 -23.689  -3.619  1.00 10.00      A   
ATOM   1670  CA  SER A 177       6.907 -25.113  -4.520  1.00 10.00      A   
ATOM   1671  CB  SER A 177       8.097 -26.063  -4.548  1.00 10.00      A   
ATOM   1672  OG  SER A 177       9.092 -25.631  -3.633  1.00 10.00      A   
ATOM   1673  HG  SER A 177       9.297 -26.356  -3.027  1.00 10.00      A   
ATOM   1674  C   SER A 177       5.841 -25.619  -3.547  1.00 10.00      A   
ATOM   1675  O   SER A 177       5.282 -26.702  -3.729  1.00 10.00      A   
ATOM   1676  N   HIS A 178       5.556 -24.824  -2.521  1.00 10.00      A   
ATOM   1677  HN  HIS A 178       6.028 -23.968  -2.436  1.00 10.00      A   
ATOM   1678  CA  HIS A 178       4.561 -25.195  -1.519  1.00 10.00      A   
ATOM   1679  CB  HIS A 178       4.794 -24.454  -0.198  1.00 10.00      A   
ATOM   1680  CG  HIS A 178       6.054 -24.841   0.516  1.00 10.00      A   
ATOM   1681  ND1 HIS A 178       6.049 -25.213   1.840  1.00 10.00      A   
ATOM   1682  CD2 HIS A 178       7.327 -24.874   0.054  1.00 10.00      A   
ATOM   1683  CE1 HIS A 178       7.307 -25.463   2.151  1.00 10.00      A   
ATOM   1684  NE2 HIS A 178       8.114 -25.265   1.102  1.00 10.00      A   
ATOM   1685  HE2 HIS A 178       9.091 -25.350   1.092  1.00 10.00      A   
ATOM   1686  C   HIS A 178       3.153 -24.924  -2.028  1.00 10.00      A   
ATOM   1687  O   HIS A 178       2.177 -25.426  -1.474  1.00 10.00      A   
ATOM   1688  N   PHE A 179       3.059 -24.132  -3.092  1.00 10.00      A   
ATOM   1689  HN  PHE A 179       3.877 -23.769  -3.489  1.00 10.00      A   
ATOM   1690  CA  PHE A 179       1.773 -23.797  -3.684  1.00 10.00      A   
ATOM   1691  CB  PHE A 179       1.939 -22.743  -4.786  1.00 10.00      A   
ATOM   1692  CG  PHE A 179       2.201 -21.349  -4.287  1.00 10.00      A   
ATOM   1693  CD1 PHE A 179       3.493 -20.860  -4.198  1.00 10.00      A   
ATOM   1694  CD2 PHE A 179       1.154 -20.522  -3.917  1.00 10.00      A   
ATOM   1695  CE1 PHE A 179       3.737 -19.576  -3.750  1.00 10.00      A   
ATOM   1696  CE2 PHE A 179       1.391 -19.238  -3.466  1.00 10.00      A   
ATOM   1697  CZ  PHE A 179       2.684 -18.762  -3.382  1.00 10.00      A   
ATOM   1698  C   PHE A 179       1.110 -25.044  -4.262  1.00 10.00      A   
ATOM   1699  O   PHE A 179       1.687 -25.723  -5.118  1.00 10.00      A   
ATOM   1700  N   PRO A 180      -0.094 -25.381  -3.776  1.00 10.00      A   
ATOM   1701  CA  PRO A 180      -0.848 -26.543  -4.250  1.00 10.00      A   
ATOM   1702  CB  PRO A 180      -2.112 -26.546  -3.386  1.00 10.00      A   
ATOM   1703  CG  PRO A 180      -2.215 -25.164  -2.843  1.00 10.00      A   
ATOM   1704  CD  PRO A 180      -0.809 -24.663  -2.708  1.00 10.00      A   
ATOM   1705  C   PRO A 180      -1.215 -26.411  -5.722  1.00 10.00      A   
ATOM   1706  O   PRO A 180      -1.446 -25.307  -6.221  1.00 10.00      A   
ATOM   1707  N   ASP A 181      -1.281 -27.539  -6.411  1.00 10.00      A   
ATOM   1708  HN  ASP A 181      -1.110 -28.395  -5.951  1.00 10.00      A   
ATOM   1709  CA  ASP A 181      -1.608 -27.559  -7.831  1.00 10.00      A   
ATOM   1710  CB  ASP A 181      -1.308 -28.937  -8.420  1.00 10.00      A   
ATOM   1711  CG  ASP A 181       0.144 -29.335  -8.259  1.00 10.00      A   
ATOM   1712  OD1 ASP A 181       0.864 -29.394  -9.275  1.00 10.00      A   
ATOM   1713  OD2 ASP A 181       0.574 -29.585  -7.111  1.00 10.00      A   
ATOM   1714  C   ASP A 181      -3.066 -27.194  -8.061  1.00 10.00      A   
ATOM   1715  O   ASP A 181      -3.473 -26.862  -9.178  1.00 10.00      A   
ATOM   1716  N   THR A 182      -3.850 -27.269  -6.994  1.00 10.00      A   
ATOM   1717  HN  THR A 182      -3.469 -27.574  -6.144  1.00 10.00      A   
ATOM   1718  CA  THR A 182      -5.260 -26.930  -7.040  1.00 10.00      A   
ATOM   1719  CB  THR A 182      -5.982 -27.558  -5.835  1.00 10.00      A   
ATOM   1720  OG1 THR A 182      -5.010 -27.885  -4.830  1.00 10.00      A   
ATOM   1721  HG1 THR A 182      -5.455 -28.011  -3.982  1.00 10.00      A   
ATOM   1722  CG2 THR A 182      -6.719 -28.821  -6.248  1.00 10.00      A   
ATOM   1723  C   THR A 182      -5.432 -25.414  -6.981  1.00 10.00      A   
ATOM   1724  O   THR A 182      -6.481 -24.875  -7.338  1.00 10.00      A   
ATOM   1725  N   TYR A 183      -4.383 -24.735  -6.528  1.00 10.00      A   
ATOM   1726  HN  TYR A 183      -3.573 -25.230  -6.277  1.00 10.00      A   
ATOM   1727  CA  TYR A 183      -4.385 -23.284  -6.406  1.00 10.00      A   
ATOM   1728  CB  TYR A 183      -3.288 -22.835  -5.434  1.00 10.00      A   
ATOM   1729  CG  TYR A 183      -3.033 -21.344  -5.426  1.00 10.00      A   
ATOM   1730  CD1 TYR A 183      -3.932 -20.469  -4.837  1.00 10.00      A   
ATOM   1731  CD2 TYR A 183      -1.884 -20.816  -6.004  1.00 10.00      A   
ATOM   1732  CE1 TYR A 183      -3.696 -19.109  -4.829  1.00 10.00      A   
ATOM   1733  CE2 TYR A 183      -1.642 -19.458  -6.001  1.00 10.00      A   
ATOM   1734  CZ  TYR A 183      -2.551 -18.609  -5.414  1.00 10.00      A   
ATOM   1735  OH  TYR A 183      -2.316 -17.254  -5.410  1.00 10.00      A   
ATOM   1736  HH  TYR A 183      -3.069 -16.802  -4.998  1.00 10.00      A   
ATOM   1737  C   TYR A 183      -4.190 -22.625  -7.765  1.00 10.00      A   
ATOM   1738  O   TYR A 183      -3.132 -22.756  -8.384  1.00 10.00      A   
ATOM   1739  N   THR A 184      -5.218 -21.920  -8.214  1.00 10.00      A   
ATOM   1740  HN  THR A 184      -6.032 -21.869  -7.669  1.00 10.00      A   
ATOM   1741  CA  THR A 184      -5.191 -21.237  -9.499  1.00 10.00      A   
ATOM   1742  CB  THR A 184      -6.071 -22.004 -10.503  1.00 10.00      A   
ATOM   1743  OG1 THR A 184      -7.346 -22.265  -9.900  1.00 10.00      A   
ATOM   1744  HG1 THR A 184      -7.932 -22.663 -10.556  1.00 10.00      A   
ATOM   1745  CG2 THR A 184      -5.427 -23.332 -10.871  1.00 10.00      A   
ATOM   1746  C   THR A 184      -5.745 -19.819  -9.355  1.00 10.00      A   
ATOM   1747  O   THR A 184      -6.124 -19.182 -10.336  1.00 10.00      A   
ATOM   1748  N   SER A 185      -5.765 -19.325  -8.124  1.00 10.00      A   
ATOM   1749  HN  SER A 185      -5.416 -19.867  -7.390  1.00 10.00      A   
ATOM   1750  CA  SER A 185      -6.311 -18.006  -7.828  1.00 10.00      A   
ATOM   1751  CB  SER A 185      -6.956 -18.050  -6.446  1.00 10.00      A   
ATOM   1752  OG  SER A 185      -7.236 -19.394  -6.085  1.00 10.00      A   
ATOM   1753  HG  SER A 185      -7.390 -19.445  -5.133  1.00 10.00      A   
ATOM   1754  C   SER A 185      -5.277 -16.880  -7.895  1.00 10.00      A   
ATOM   1755  O   SER A 185      -5.539 -15.767  -7.445  1.00 10.00      A   
ATOM   1756  N   LEU A 186      -4.116 -17.151  -8.473  1.00 10.00      A   
ATOM   1757  HN  LEU A 186      -3.959 -18.044  -8.844  1.00 10.00      A   
ATOM   1758  CA  LEU A 186      -3.072 -16.133  -8.572  1.00 10.00      A   
ATOM   1759  CB  LEU A 186      -1.723 -16.761  -8.935  1.00 10.00      A   
ATOM   1760  CG  LEU A 186      -0.535 -15.800  -9.043  1.00 10.00      A   
ATOM   1761  CD1 LEU A 186      -0.315 -15.063  -7.732  1.00 10.00      A   
ATOM   1762  CD2 LEU A 186       0.720 -16.550  -9.454  1.00 10.00      A   
ATOM   1763  C   LEU A 186      -3.448 -15.055  -9.587  1.00 10.00      A   
ATOM   1764  O   LEU A 186      -3.633 -15.345 -10.770  1.00 10.00      A   
ATOM   1765  N   VAL A 187      -3.567 -13.817  -9.114  1.00 10.00      A   
ATOM   1766  HN  VAL A 187      -3.415 -13.657  -8.154  1.00 10.00      A   
ATOM   1767  CA  VAL A 187      -3.923 -12.687  -9.968  1.00 10.00      A   
ATOM   1768  CB  VAL A 187      -5.160 -11.927  -9.427  1.00 10.00      A   
ATOM   1769  CG1 VAL A 187      -5.524 -10.755 -10.332  1.00 10.00      A   
ATOM   1770  CG2 VAL A 187      -6.348 -12.868  -9.276  1.00 10.00      A   
ATOM   1771  C   VAL A 187      -2.753 -11.719 -10.100  1.00 10.00      A   
ATOM   1772  O   VAL A 187      -2.444 -11.245 -11.197  1.00 10.00      A   
ATOM   1773  N   SER A 188      -2.101 -11.432  -8.982  1.00 10.00      A   
ATOM   1774  HN  SER A 188      -2.386 -11.845  -8.135  1.00 10.00      A   
ATOM   1775  CA  SER A 188      -0.969 -10.519  -8.974  1.00 10.00      A   
ATOM   1776  CB  SER A 188      -1.415  -9.133  -8.498  1.00 10.00      A   
ATOM   1777  OG  SER A 188      -0.389  -8.170  -8.670  1.00 10.00      A   
ATOM   1778  HG  SER A 188      -0.787  -7.301  -8.804  1.00 10.00      A   
ATOM   1779  C   SER A 188       0.146 -11.056  -8.082  1.00 10.00      A   
ATOM   1780  O   SER A 188      -0.082 -11.376  -6.915  1.00 10.00      A   
ATOM   1781  N   LEU A 189       1.346 -11.160  -8.640  1.00 10.00      A   
ATOM   1782  HN  LEU A 189       1.461 -10.894  -9.581  1.00 10.00      A   
ATOM   1783  CA  LEU A 189       2.501 -11.656  -7.906  1.00 10.00      A   
ATOM   1784  CB  LEU A 189       2.782 -13.113  -8.290  1.00 10.00      A   
ATOM   1785  CG  LEU A 189       3.947 -13.798  -7.571  1.00 10.00      A   
ATOM   1786  CD1 LEU A 189       3.645 -13.971  -6.091  1.00 10.00      A   
ATOM   1787  CD2 LEU A 189       4.264 -15.138  -8.212  1.00 10.00      A   
ATOM   1788  C   LEU A 189       3.730 -10.795  -8.186  1.00 10.00      A   
ATOM   1789  O   LEU A 189       4.143 -10.635  -9.339  1.00 10.00      A   
ATOM   1790  N   ASN A 190       4.300 -10.232  -7.130  1.00 10.00      A   
ATOM   1791  HN  ASN A 190       3.914 -10.385  -6.239  1.00 10.00      A   
ATOM   1792  CA  ASN A 190       5.484  -9.391  -7.250  1.00 10.00      A   
ATOM   1793  CB  ASN A 190       5.135  -7.921  -6.999  1.00 10.00      A   
ATOM   1794  CG  ASN A 190       6.348  -7.007  -7.079  1.00 10.00      A   
ATOM   1795  OD1 ASN A 190       7.289  -7.261  -7.830  1.00 10.00      A   
ATOM   1796  ND2 ASN A 190       6.338  -5.944  -6.297  1.00 10.00      A   
ATOM   1797 HD21 ASN A 190       5.554  -5.803  -5.707  1.00 10.00      A   
ATOM   1798 HD22 ASN A 190       7.102  -5.336  -6.334  1.00 10.00      A   
ATOM   1799  C   ASN A 190       6.556  -9.851  -6.269  1.00 10.00      A   
ATOM   1800  O   ASN A 190       6.427  -9.671  -5.055  1.00 10.00      A   
ATOM   1801  N   ILE A 191       7.610 -10.450  -6.806  1.00 10.00      A   
ATOM   1802  HN  ILE A 191       7.650 -10.552  -7.785  1.00 10.00      A   
ATOM   1803  CA  ILE A 191       8.715 -10.956  -5.995  1.00 10.00      A   
ATOM   1804  CB  ILE A 191       8.810 -12.501  -6.067  1.00 10.00      A   
ATOM   1805  CG1 ILE A 191       8.888 -12.978  -7.525  1.00 10.00      A   
ATOM   1806  CG2 ILE A 191       7.640 -13.151  -5.343  1.00 10.00      A   
ATOM   1807  CD1 ILE A 191       9.282 -14.433  -7.679  1.00 10.00      A   
ATOM   1808  C   ILE A 191      10.042 -10.365  -6.461  1.00 10.00      A   
ATOM   1809  O   ILE A 191      11.097 -10.979  -6.296  1.00 10.00      A   
ATOM   1810  N   SER A 192       9.988  -9.153  -7.003  1.00 10.00      A   
ATOM   1811  HN  SER A 192       9.122  -8.693  -7.059  1.00 10.00      A   
ATOM   1812  CA  SER A 192      11.178  -8.482  -7.523  1.00 10.00      A   
ATOM   1813  CB  SER A 192      10.764  -7.230  -8.297  1.00 10.00      A   
ATOM   1814  OG  SER A 192       9.828  -6.467  -7.558  1.00 10.00      A   
ATOM   1815  HG  SER A 192       8.933  -6.669  -7.864  1.00 10.00      A   
ATOM   1816  C   SER A 192      12.202  -8.125  -6.439  1.00 10.00      A   
ATOM   1817  O   SER A 192      13.353  -7.812  -6.743  1.00 10.00      A   
ATOM   1818  N   CYS A 193      11.784  -8.185  -5.183  1.00 10.00      A   
ATOM   1819  HN  CYS A 193      10.863  -8.461  -5.001  1.00 10.00      A   
ATOM   1820  CA  CYS A 193      12.654  -7.847  -4.064  1.00 10.00      A   
ATOM   1821  CB  CYS A 193      11.799  -7.368  -2.898  1.00 10.00      A   
ATOM   1822  SG  CYS A 193      10.250  -8.282  -2.721  1.00 10.00      A   
ATOM   1823  HG  CYS A 193       9.425  -7.534  -2.000  1.00 10.00      A   
ATOM   1824  C   CYS A 193      13.513  -9.032  -3.624  1.00 10.00      A   
ATOM   1825  O   CYS A 193      14.517  -8.858  -2.930  1.00 10.00      A   
ATOM   1826  N   LEU A 194      13.122 -10.233  -4.035  1.00 10.00      A   
ATOM   1827  HN  LEU A 194      12.337 -10.304  -4.616  1.00 10.00      A   
ATOM   1828  CA  LEU A 194      13.847 -11.442  -3.663  1.00 10.00      A   
ATOM   1829  CB  LEU A 194      13.023 -12.689  -3.999  1.00 10.00      A   
ATOM   1830  CG  LEU A 194      11.684 -12.843  -3.278  1.00 10.00      A   
ATOM   1831  CD1 LEU A 194      10.955 -14.079  -3.778  1.00 10.00      A   
ATOM   1832  CD2 LEU A 194      11.885 -12.915  -1.773  1.00 10.00      A   
ATOM   1833  C   LEU A 194      15.198 -11.526  -4.359  1.00 10.00      A   
ATOM   1834  O   LEU A 194      15.364 -11.048  -5.481  1.00 10.00      A   
ATOM   1835  N   ALA A 195      16.154 -12.145  -3.692  1.00 10.00      A   
ATOM   1836  HN  ALA A 195      15.957 -12.500  -2.789  1.00 10.00      A   
ATOM   1837  CA  ALA A 195      17.491 -12.314  -4.244  1.00 10.00      A   
ATOM   1838  CB  ALA A 195      18.531 -11.762  -3.286  1.00 10.00      A   
ATOM   1839  C   ALA A 195      17.752 -13.792  -4.521  1.00 10.00      A   
ATOM   1840  O   ALA A 195      18.612 -14.154  -5.329  1.00 10.00      A   
ATOM   1841  N   SER A 196      17.011 -14.643  -3.827  1.00 10.00      A   
ATOM   1842  HN  SER A 196      16.360 -14.291  -3.174  1.00 10.00      A   
ATOM   1843  CA  SER A 196      17.139 -16.077  -3.989  1.00 10.00      A   
ATOM   1844  CB  SER A 196      16.620 -16.795  -2.740  1.00 10.00      A   
ATOM   1845  OG  SER A 196      15.439 -16.179  -2.251  1.00 10.00      A   
ATOM   1846  HG  SER A 196      15.651 -15.297  -1.892  1.00 10.00      A   
ATOM   1847  C   SER A 196      16.401 -16.547  -5.247  1.00 10.00      A   
ATOM   1848  O   SER A 196      15.520 -15.852  -5.763  1.00 10.00      A   
ATOM   1849  N   GLU A 197      16.775 -17.716  -5.748  1.00 10.00      A   
ATOM   1850  HN  GLU A 197      17.483 -18.226  -5.301  1.00 10.00      A   
ATOM   1851  CA  GLU A 197      16.154 -18.261  -6.945  1.00 10.00      A   
ATOM   1852  CB  GLU A 197      17.187 -18.980  -7.811  1.00 10.00      A   
ATOM   1853  CG  GLU A 197      18.222 -18.054  -8.422  1.00 10.00      A   
ATOM   1854  CD  GLU A 197      19.148 -18.764  -9.382  1.00 10.00      A   
ATOM   1855  OE1 GLU A 197      20.204 -18.192  -9.721  1.00 10.00      A   
ATOM   1856  OE2 GLU A 197      18.837 -19.905  -9.784  1.00 10.00      A   
ATOM   1857  C   GLU A 197      15.021 -19.212  -6.596  1.00 10.00      A   
ATOM   1858  O   GLU A 197      15.210 -20.172  -5.845  1.00 10.00      A   
ATOM   1859  N   VAL A 198      13.844 -18.936  -7.139  1.00 10.00      A   
ATOM   1860  HN  VAL A 198      13.760 -18.152  -7.719  1.00 10.00      A   
ATOM   1861  CA  VAL A 198      12.675 -19.769  -6.904  1.00 10.00      A   
ATOM   1862  CB  VAL A 198      11.366 -18.955  -6.994  1.00 10.00      A   
ATOM   1863  CG1 VAL A 198      11.227 -18.041  -5.786  1.00 10.00      A   
ATOM   1864  CG2 VAL A 198      11.316 -18.146  -8.286  1.00 10.00      A   
ATOM   1865  C   VAL A 198      12.638 -20.918  -7.906  1.00 10.00      A   
ATOM   1866  O   VAL A 198      13.169 -20.800  -9.011  1.00 10.00      A   
ATOM   1867  N   SER A 199      12.022 -22.022  -7.511  1.00 10.00      A   
ATOM   1868  HN  SER A 199      11.624 -22.050  -6.619  1.00 10.00      A   
ATOM   1869  CA  SER A 199      11.918 -23.199  -8.362  1.00 10.00      A   
ATOM   1870  CB  SER A 199      11.270 -24.340  -7.578  1.00 10.00      A   
ATOM   1871  OG  SER A 199      11.916 -24.522  -6.329  1.00 10.00      A   
ATOM   1872  HG  SER A 199      12.794 -24.898  -6.482  1.00 10.00      A   
ATOM   1873  C   SER A 199      11.111 -22.912  -9.632  1.00 10.00      A   
ATOM   1874  O   SER A 199       9.903 -22.673  -9.572  1.00 10.00      A   
ATOM   1875  N   PHE A 200      11.781 -22.961 -10.779  1.00 10.00      A   
ATOM   1876  HN  PHE A 200      12.738 -23.192 -10.763  1.00 10.00      A   
ATOM   1877  CA  PHE A 200      11.137 -22.700 -12.064  1.00 10.00      A   
ATOM   1878  CB  PHE A 200      12.177 -22.631 -13.190  1.00 10.00      A   
ATOM   1879  CG  PHE A 200      11.642 -22.099 -14.493  1.00 10.00      A   
ATOM   1880  CD1 PHE A 200      11.405 -20.746 -14.655  1.00 10.00      A   
ATOM   1881  CD2 PHE A 200      11.378 -22.953 -15.555  1.00 10.00      A   
ATOM   1882  CE1 PHE A 200      10.918 -20.252 -15.851  1.00 10.00      A   
ATOM   1883  CE2 PHE A 200      10.889 -22.465 -16.753  1.00 10.00      A   
ATOM   1884  CZ  PHE A 200      10.659 -21.112 -16.901  1.00 10.00      A   
ATOM   1885  C   PHE A 200      10.085 -23.764 -12.370  1.00 10.00      A   
ATOM   1886  O   PHE A 200       9.060 -23.477 -12.989  1.00 10.00      A   
ATOM   1887  N   SER A 201      10.331 -24.987 -11.906  1.00 10.00      A   
ATOM   1888  HN  SER A 201      11.165 -25.154 -11.413  1.00 10.00      A   
ATOM   1889  CA  SER A 201       9.405 -26.091 -12.120  1.00 10.00      A   
ATOM   1890  CB  SER A 201      10.007 -27.388 -11.578  1.00 10.00      A   
ATOM   1891  OG  SER A 201      11.411 -27.420 -11.783  1.00 10.00      A   
ATOM   1892  HG  SER A 201      11.646 -26.818 -12.502  1.00 10.00      A   
ATOM   1893  C   SER A 201       8.056 -25.816 -11.452  1.00 10.00      A   
ATOM   1894  O   SER A 201       7.025 -26.363 -11.847  1.00 10.00      A   
ATOM   1895  N   ALA A 202       8.070 -24.953 -10.445  1.00 10.00      A   
ATOM   1896  HN  ALA A 202       8.919 -24.535 -10.186  1.00 10.00      A   
ATOM   1897  CA  ALA A 202       6.858 -24.599  -9.730  1.00 10.00      A   
ATOM   1898  CB  ALA A 202       7.135 -24.493  -8.238  1.00 10.00      A   
ATOM   1899  C   ALA A 202       6.309 -23.288 -10.262  1.00 10.00      A   
ATOM   1900  O   ALA A 202       5.097 -23.120 -10.379  1.00 10.00      A   
ATOM   1901  N   LEU A 203       7.222 -22.383 -10.610  1.00 10.00      A   
ATOM   1902  HN  LEU A 203       8.172 -22.606 -10.502  1.00 10.00      A   
ATOM   1903  CA  LEU A 203       6.869 -21.065 -11.134  1.00 10.00      A   
ATOM   1904  CB  LEU A 203       8.134 -20.215 -11.303  1.00 10.00      A   
ATOM   1905  CG  LEU A 203       7.933 -18.783 -11.798  1.00 10.00      A   
ATOM   1906  CD1 LEU A 203       7.265 -17.936 -10.725  1.00 10.00      A   
ATOM   1907  CD2 LEU A 203       9.261 -18.175 -12.222  1.00 10.00      A   
ATOM   1908  C   LEU A 203       6.136 -21.165 -12.467  1.00 10.00      A   
ATOM   1909  O   LEU A 203       5.066 -20.579 -12.642  1.00 10.00      A   
ATOM   1910  N   GLU A 204       6.712 -21.923 -13.395  1.00 10.00      A   
ATOM   1911  HN  GLU A 204       7.551 -22.387 -13.179  1.00 10.00      A   
ATOM   1912  CA  GLU A 204       6.135 -22.093 -14.726  1.00 10.00      A   
ATOM   1913  CB  GLU A 204       7.030 -22.991 -15.586  1.00 10.00      A   
ATOM   1914  CG  GLU A 204       6.520 -23.192 -17.005  1.00 10.00      A   
ATOM   1915  CD  GLU A 204       7.391 -24.116 -17.833  1.00 10.00      A   
ATOM   1916  OE1 GLU A 204       8.145 -24.926 -17.251  1.00 10.00      A   
ATOM   1917  OE2 GLU A 204       7.308 -24.048 -19.077  1.00 10.00      A   
ATOM   1918  C   GLU A 204       4.718 -22.661 -14.666  1.00 10.00      A   
ATOM   1919  O   GLU A 204       3.786 -22.092 -15.236  1.00 10.00      A   
ATOM   1920  N   ARG A 205       4.553 -23.767 -13.957  1.00 10.00      A   
ATOM   1921  HN  ARG A 205       5.324 -24.164 -13.505  1.00 10.00      A   
ATOM   1922  CA  ARG A 205       3.249 -24.407 -13.839  1.00 10.00      A   
ATOM   1923  CB  ARG A 205       3.373 -25.771 -13.168  1.00 10.00      A   
ATOM   1924  CG  ARG A 205       4.220 -26.762 -13.950  1.00 10.00      A   
ATOM   1925  CD  ARG A 205       4.235 -28.127 -13.280  1.00 10.00      A   
ATOM   1926  NE  ARG A 205       4.675 -28.041 -11.889  1.00 10.00      A   
ATOM   1927  HE  ARG A 205       5.556 -27.636 -11.717  1.00 10.00      A   
ATOM   1928  CZ  ARG A 205       3.958 -28.489 -10.862  1.00 10.00      A   
ATOM   1929  NH1 ARG A 205       2.780 -29.055 -11.080  1.00 10.00      A   
ATOM   1930 HH11 ARG A 205       2.419 -29.154 -12.052  1.00 10.00      A   
ATOM   1931 HH12 ARG A 205       2.202 -29.407 -10.273  1.00 10.00      A   
ATOM   1932  NH2 ARG A 205       4.416 -28.368  -9.627  1.00 10.00      A   
ATOM   1933 HH21 ARG A 205       3.851 -28.721  -8.820  1.00 10.00      A   
ATOM   1934 HH22 ARG A 205       5.343 -27.928  -9.452  1.00 10.00      A   
ATOM   1935  C   ARG A 205       2.247 -23.528 -13.092  1.00 10.00      A   
ATOM   1936  O   ARG A 205       1.054 -23.547 -13.392  1.00 10.00      A   
ATOM   1937  N   LEU A 206       2.739 -22.752 -12.135  1.00 10.00      A   
ATOM   1938  HN  LEU A 206       3.701 -22.774 -11.950  1.00 10.00      A   
ATOM   1939  CA  LEU A 206       1.893 -21.864 -11.348  1.00 10.00      A   
ATOM   1940  CB  LEU A 206       2.727 -21.153 -10.276  1.00 10.00      A   
ATOM   1941  CG  LEU A 206       2.192 -21.199  -8.842  1.00 10.00      A   
ATOM   1942  CD1 LEU A 206       3.236 -20.675  -7.866  1.00 10.00      A   
ATOM   1943  CD2 LEU A 206       0.897 -20.409  -8.717  1.00 10.00      A   
ATOM   1944  C   LEU A 206       1.216 -20.832 -12.247  1.00 10.00      A   
ATOM   1945  O   LEU A 206       0.010 -20.614 -12.160  1.00 10.00      A   
ATOM   1946  N   VAL A 207       2.003 -20.213 -13.120  1.00 10.00      A   
ATOM   1947  HN  VAL A 207       2.960 -20.439 -13.145  1.00 10.00      A   
ATOM   1948  CA  VAL A 207       1.494 -19.196 -14.036  1.00 10.00      A   
ATOM   1949  CB  VAL A 207       2.660 -18.459 -14.735  1.00 10.00      A   
ATOM   1950  CG1 VAL A 207       2.146 -17.470 -15.770  1.00 10.00      A   
ATOM   1951  CG2 VAL A 207       3.542 -17.755 -13.713  1.00 10.00      A   
ATOM   1952  C   VAL A 207       0.567 -19.803 -15.091  1.00 10.00      A   
ATOM   1953  O   VAL A 207      -0.500 -19.258 -15.391  1.00 10.00      A   
ATOM   1954  N   THR A 208       0.967 -20.950 -15.622  1.00 10.00      A   
ATOM   1955  HN  THR A 208       1.803 -21.354 -15.305  1.00 10.00      A   
ATOM   1956  CA  THR A 208       0.200 -21.637 -16.657  1.00 10.00      A   
ATOM   1957  CB  THR A 208       0.941 -22.902 -17.135  1.00 10.00      A   
ATOM   1958  OG1 THR A 208       2.314 -22.573 -17.395  1.00 10.00      A   
ATOM   1959  HG1 THR A 208       2.805 -22.528 -16.561  1.00 10.00      A   
ATOM   1960  CG2 THR A 208       0.312 -23.454 -18.408  1.00 10.00      A   
ATOM   1961  C   THR A 208      -1.211 -22.012 -16.195  1.00 10.00      A   
ATOM   1962  O   THR A 208      -2.157 -21.986 -16.981  1.00 10.00      A   
ATOM   1963  N   ARG A 209      -1.362 -22.349 -14.923  1.00 10.00      A   
ATOM   1964  HN  ARG A 209      -0.582 -22.349 -14.325  1.00 10.00      A   
ATOM   1965  CA  ARG A 209      -2.670 -22.735 -14.405  1.00 10.00      A   
ATOM   1966  CB  ARG A 209      -2.562 -23.834 -13.341  1.00 10.00      A   
ATOM   1967  CG  ARG A 209      -1.891 -23.407 -12.045  1.00 10.00      A   
ATOM   1968  CD  ARG A 209      -1.742 -24.590 -11.098  1.00 10.00      A   
ATOM   1969  NE  ARG A 209      -1.232 -24.182  -9.791  1.00 10.00      A   
ATOM   1970  HE  ARG A 209      -1.840 -23.657  -9.218  1.00 10.00      A   
ATOM   1971  CZ  ARG A 209      -0.017 -24.485  -9.335  1.00 10.00      A   
ATOM   1972  NH1 ARG A 209       0.818 -25.204 -10.073  1.00 10.00      A   
ATOM   1973 HH11 ARG A 209       0.523 -25.545 -11.016  1.00 10.00      A   
ATOM   1974 HH12 ARG A 209       1.770 -25.435  -9.715  1.00 10.00      A   
ATOM   1975  NH2 ARG A 209       0.355 -24.077  -8.129  1.00 10.00      A   
ATOM   1976 HH21 ARG A 209      -0.302 -23.529  -7.534  1.00 10.00      A   
ATOM   1977 HH22 ARG A 209       1.308 -24.302  -7.773  1.00 10.00      A   
ATOM   1978  C   ARG A 209      -3.484 -21.546 -13.894  1.00 10.00      A   
ATOM   1979  O   ARG A 209      -4.607 -21.713 -13.426  1.00 10.00      A   
ATOM   1980  N   CYS A 210      -2.935 -20.349 -13.997  1.00 10.00      A   
ATOM   1981  HN  CYS A 210      -2.049 -20.259 -14.404  1.00 10.00      A   
ATOM   1982  CA  CYS A 210      -3.633 -19.158 -13.528  1.00 10.00      A   
ATOM   1983  CB  CYS A 210      -2.816 -18.437 -12.452  1.00 10.00      A   
ATOM   1984  SG  CYS A 210      -2.426 -19.455 -11.010  1.00 10.00      A   
ATOM   1985  HG  CYS A 210      -1.318 -20.136 -11.281  1.00 10.00      A   
ATOM   1986  C   CYS A 210      -3.974 -18.212 -14.680  1.00 10.00      A   
ATOM   1987  O   CYS A 210      -3.158 -17.379 -15.078  1.00 10.00      A   
ATOM   1988  N   PRO A 211      -5.191 -18.331 -15.233  1.00 10.00      A   
ATOM   1989  CA  PRO A 211      -5.648 -17.484 -16.338  1.00 10.00      A   
ATOM   1990  CB  PRO A 211      -6.833 -18.268 -16.896  1.00 10.00      A   
ATOM   1991  CG  PRO A 211      -7.382 -19.002 -15.723  1.00 10.00      A   
ATOM   1992  CD  PRO A 211      -6.212 -19.319 -14.832  1.00 10.00      A   
ATOM   1993  C   PRO A 211      -6.105 -16.115 -15.841  1.00 10.00      A   
ATOM   1994  O   PRO A 211      -6.442 -15.228 -16.624  1.00 10.00      A   
ATOM   1995  N   ASN A 212      -6.108 -15.956 -14.525  1.00 10.00      A   
ATOM   1996  HN  ASN A 212      -5.826 -16.706 -13.962  1.00 10.00      A   
ATOM   1997  CA  ASN A 212      -6.516 -14.706 -13.894  1.00 10.00      A   
ATOM   1998  CB  ASN A 212      -7.368 -14.962 -12.644  1.00 10.00      A   
ATOM   1999  CG  ASN A 212      -7.201 -16.362 -12.083  1.00 10.00      A   
ATOM   2000  OD1 ASN A 212      -7.960 -17.272 -12.421  1.00 10.00      A   
ATOM   2001  ND2 ASN A 212      -6.198 -16.553 -11.240  1.00 10.00      A   
ATOM   2002 HD21 ASN A 212      -5.619 -15.789 -11.018  1.00 10.00      A   
ATOM   2003 HD22 ASN A 212      -6.077 -17.454 -10.860  1.00 10.00      A   
ATOM   2004  C   ASN A 212      -5.306 -13.853 -13.543  1.00 10.00      A   
ATOM   2005  O   ASN A 212      -5.441 -12.754 -13.007  1.00 10.00      A   
ATOM   2006  N   LEU A 213      -4.122 -14.363 -13.847  1.00 10.00      A   
ATOM   2007  HN  LEU A 213      -4.076 -15.243 -14.273  1.00 10.00      A   
ATOM   2008  CA  LEU A 213      -2.889 -13.642 -13.567  1.00 10.00      A   
ATOM   2009  CB  LEU A 213      -1.683 -14.583 -13.655  1.00 10.00      A   
ATOM   2010  CG  LEU A 213      -0.322 -13.967 -13.325  1.00 10.00      A   
ATOM   2011  CD1 LEU A 213      -0.229 -13.615 -11.850  1.00 10.00      A   
ATOM   2012  CD2 LEU A 213       0.804 -14.901 -13.731  1.00 10.00      A   
ATOM   2013  C   LEU A 213      -2.726 -12.484 -14.544  1.00 10.00      A   
ATOM   2014  O   LEU A 213      -2.548 -12.697 -15.746  1.00 10.00      A   
ATOM   2015  N   LYS A 214      -2.807 -11.265 -14.029  1.00 10.00      A   
ATOM   2016  HN  LYS A 214      -2.956 -11.163 -13.063  1.00 10.00      A   
ATOM   2017  CA  LYS A 214      -2.679 -10.069 -14.859  1.00 10.00      A   
ATOM   2018  CB  LYS A 214      -3.938  -9.201 -14.760  1.00 10.00      A   
ATOM   2019  CG  LYS A 214      -5.229  -9.919 -15.131  1.00 10.00      A   
ATOM   2020  CD  LYS A 214      -5.168 -10.477 -16.546  1.00 10.00      A   
ATOM   2021  CE  LYS A 214      -5.885  -9.576 -17.539  1.00 10.00      A   
ATOM   2022  NZ  LYS A 214      -7.344  -9.851 -17.581  1.00 10.00      A   
ATOM   2023  HZ1 LYS A 214      -7.515 -10.835 -17.870  1.00 10.00      A   
ATOM   2024  HZ2 LYS A 214      -7.813  -9.217 -18.258  1.00 10.00      A   
ATOM   2025  HZ3 LYS A 214      -7.762  -9.702 -16.641  1.00 10.00      A   
ATOM   2026  C   LYS A 214      -1.447  -9.257 -14.476  1.00 10.00      A   
ATOM   2027  O   LYS A 214      -1.069  -8.314 -15.174  1.00 10.00      A   
ATOM   2028  N   SER A 215      -0.814  -9.632 -13.373  1.00 10.00      A   
ATOM   2029  HN  SER A 215      -1.151 -10.398 -12.860  1.00 10.00      A   
ATOM   2030  CA  SER A 215       0.373  -8.934 -12.907  1.00 10.00      A   
ATOM   2031  CB  SER A 215      -0.003  -7.909 -11.835  1.00 10.00      A   
ATOM   2032  OG  SER A 215       1.144  -7.283 -11.286  1.00 10.00      A   
ATOM   2033  HG  SER A 215       1.105  -7.339 -10.324  1.00 10.00      A   
ATOM   2034  C   SER A 215       1.419  -9.909 -12.380  1.00 10.00      A   
ATOM   2035  O   SER A 215       1.193 -10.606 -11.391  1.00 10.00      A   
ATOM   2036  N   LEU A 216       2.561  -9.953 -13.049  1.00 10.00      A   
ATOM   2037  HN  LEU A 216       2.685  -9.365 -13.830  1.00 10.00      A   
ATOM   2038  CA  LEU A 216       3.643 -10.830 -12.648  1.00 10.00      A   
ATOM   2039  CB  LEU A 216       3.676 -12.093 -13.510  1.00 10.00      A   
ATOM   2040  CG  LEU A 216       4.740 -13.132 -13.148  1.00 10.00      A   
ATOM   2041  CD1 LEU A 216       4.408 -13.808 -11.825  1.00 10.00      A   
ATOM   2042  CD2 LEU A 216       4.887 -14.161 -14.259  1.00 10.00      A   
ATOM   2043  C   LEU A 216       4.970 -10.094 -12.736  1.00 10.00      A   
ATOM   2044  O   LEU A 216       5.435  -9.751 -13.824  1.00 10.00      A   
ATOM   2045  N   LYS A 217       5.559  -9.829 -11.589  1.00 10.00      A   
ATOM   2046  HN  LYS A 217       5.122 -10.108 -10.750  1.00 10.00      A   
ATOM   2047  CA  LYS A 217       6.836  -9.138 -11.530  1.00 10.00      A   
ATOM   2048  CB  LYS A 217       6.679  -7.782 -10.847  1.00 10.00      A   
ATOM   2049  CG  LYS A 217       5.864  -6.802 -11.675  1.00 10.00      A   
ATOM   2050  CD  LYS A 217       5.166  -5.765 -10.812  1.00 10.00      A   
ATOM   2051  CE  LYS A 217       4.032  -5.099 -11.577  1.00 10.00      A   
ATOM   2052  NZ  LYS A 217       3.431  -3.959 -10.833  1.00 10.00      A   
ATOM   2053  HZ1 LYS A 217       4.073  -3.141 -10.856  1.00 10.00      A   
ATOM   2054  HZ2 LYS A 217       3.259  -4.222  -9.843  1.00 10.00      A   
ATOM   2055  HZ3 LYS A 217       2.519  -3.685 -11.269  1.00 10.00      A   
ATOM   2056  C   LYS A 217       7.879 -10.013 -10.851  1.00 10.00      A   
ATOM   2057  O   LYS A 217       7.798 -10.282  -9.649  1.00 10.00      A   
ATOM   2058  N   LEU A 218       8.848 -10.467 -11.636  1.00 10.00      A   
ATOM   2059  HN  LEU A 218       8.871 -10.184 -12.580  1.00 10.00      A   
ATOM   2060  CA  LEU A 218       9.896 -11.351 -11.139  1.00 10.00      A   
ATOM   2061  CB  LEU A 218      10.319 -12.325 -12.240  1.00 10.00      A   
ATOM   2062  CG  LEU A 218       9.191 -13.126 -12.889  1.00 10.00      A   
ATOM   2063  CD1 LEU A 218       9.664 -13.759 -14.185  1.00 10.00      A   
ATOM   2064  CD2 LEU A 218       8.661 -14.183 -11.931  1.00 10.00      A   
ATOM   2065  C   LEU A 218      11.106 -10.573 -10.635  1.00 10.00      A   
ATOM   2066  O   LEU A 218      11.131  -9.342 -10.674  1.00 10.00      A   
ATOM   2067  N   ASN A 219      12.111 -11.303 -10.168  1.00 10.00      A   
ATOM   2068  HN  ASN A 219      12.038 -12.281 -10.180  1.00 10.00      A   
ATOM   2069  CA  ASN A 219      13.328 -10.696  -9.644  1.00 10.00      A   
ATOM   2070  CB  ASN A 219      13.636 -11.227  -8.239  1.00 10.00      A   
ATOM   2071  CG  ASN A 219      13.885 -12.727  -8.190  1.00 10.00      A   
ATOM   2072  OD1 ASN A 219      13.390 -13.485  -9.025  1.00 10.00      A   
ATOM   2073  ND2 ASN A 219      14.652 -13.163  -7.203  1.00 10.00      A   
ATOM   2074 HD21 ASN A 219      15.014 -12.501  -6.572  1.00 10.00      A   
ATOM   2075 HD22 ASN A 219      14.825 -14.126  -7.141  1.00 10.00      A   
ATOM   2076  C   ASN A 219      14.513 -10.927 -10.579  1.00 10.00      A   
ATOM   2077  O   ASN A 219      14.383 -11.591 -11.610  1.00 10.00      A   
ATOM   2078  N   ARG A 220      15.671 -10.391 -10.195  1.00 10.00      A   
ATOM   2079  HN  ARG A 220      15.704  -9.896  -9.345  1.00 10.00      A   
ATOM   2080  CA  ARG A 220      16.896 -10.504 -10.984  1.00 10.00      A   
ATOM   2081  CB  ARG A 220      18.012  -9.686 -10.323  1.00 10.00      A   
ATOM   2082  CG  ARG A 220      19.177  -9.336 -11.236  1.00 10.00      A   
ATOM   2083  CD  ARG A 220      20.287  -8.651 -10.452  1.00 10.00      A   
ATOM   2084  NE  ARG A 220      20.950  -7.591 -11.217  1.00 10.00      A   
ATOM   2085  HE  ARG A 220      21.338  -7.838 -12.098  1.00 10.00      A   
ATOM   2086  CZ  ARG A 220      21.063  -6.329 -10.796  1.00 10.00      A   
ATOM   2087  NH1 ARG A 220      20.558  -5.965  -9.624  1.00 10.00      A   
ATOM   2088 HH11 ARG A 220      20.649  -4.976  -9.297  1.00 10.00      A   
ATOM   2089 HH12 ARG A 220      20.066  -6.660  -9.025  1.00 10.00      A   
ATOM   2090  NH2 ARG A 220      21.689  -5.430 -11.545  1.00 10.00      A   
ATOM   2091 HH21 ARG A 220      21.773  -4.442 -11.218  1.00 10.00      A   
ATOM   2092 HH22 ARG A 220      22.106  -5.704 -12.473  1.00 10.00      A   
ATOM   2093  C   ARG A 220      17.344 -11.954 -11.145  1.00 10.00      A   
ATOM   2094  O   ARG A 220      18.109 -12.274 -12.056  1.00 10.00      A   
ATOM   2095  N   ALA A 221      16.877 -12.824 -10.259  1.00 10.00      A   
ATOM   2096  HN  ALA A 221      16.283 -12.504  -9.545  1.00 10.00      A   
ATOM   2097  CA  ALA A 221      17.235 -14.238 -10.307  1.00 10.00      A   
ATOM   2098  CB  ALA A 221      16.662 -14.978  -9.111  1.00 10.00      A   
ATOM   2099  C   ALA A 221      16.781 -14.896 -11.607  1.00 10.00      A   
ATOM   2100  O   ALA A 221      17.452 -15.791 -12.119  1.00 10.00      A   
ATOM   2101  N   VAL A 222      15.653 -14.444 -12.144  1.00 10.00      A   
ATOM   2102  HN  VAL A 222      15.178 -13.704 -11.708  1.00 10.00      A   
ATOM   2103  CA  VAL A 222      15.119 -15.002 -13.383  1.00 10.00      A   
ATOM   2104  CB  VAL A 222      13.600 -14.760 -13.517  1.00 10.00      A   
ATOM   2105  CG1 VAL A 222      13.033 -15.543 -14.691  1.00 10.00      A   
ATOM   2106  CG2 VAL A 222      12.887 -15.140 -12.229  1.00 10.00      A   
ATOM   2107  C   VAL A 222      15.845 -14.409 -14.594  1.00 10.00      A   
ATOM   2108  O   VAL A 222      15.804 -13.200 -14.823  1.00 10.00      A   
ATOM   2109  N   PRO A 223      16.540 -15.255 -15.369  1.00 10.00      A   
ATOM   2110  CA  PRO A 223      17.286 -14.816 -16.553  1.00 10.00      A   
ATOM   2111  CB  PRO A 223      18.160 -16.023 -16.888  1.00 10.00      A   
ATOM   2112  CG  PRO A 223      17.392 -17.189 -16.376  1.00 10.00      A   
ATOM   2113  CD  PRO A 223      16.669 -16.707 -15.147  1.00 10.00      A   
ATOM   2114  C   PRO A 223      16.380 -14.464 -17.732  1.00 10.00      A   
ATOM   2115  O   PRO A 223      15.212 -14.862 -17.784  1.00 10.00      A   
ATOM   2116  N   LEU A 224      16.944 -13.740 -18.689  1.00 10.00      A   
ATOM   2117  HN  LEU A 224      17.889 -13.497 -18.598  1.00 10.00      A   
ATOM   2118  CA  LEU A 224      16.219 -13.296 -19.874  1.00 10.00      A   
ATOM   2119  CB  LEU A 224      17.128 -12.389 -20.712  1.00 10.00      A   
ATOM   2120  CG  LEU A 224      16.493 -11.668 -21.905  1.00 10.00      A   
ATOM   2121  CD1 LEU A 224      15.406 -10.711 -21.446  1.00 10.00      A   
ATOM   2122  CD2 LEU A 224      17.556 -10.925 -22.700  1.00 10.00      A   
ATOM   2123  C   LEU A 224      15.731 -14.469 -20.719  1.00 10.00      A   
ATOM   2124  O   LEU A 224      14.632 -14.431 -21.277  1.00 10.00      A   
ATOM   2125  N   GLU A 225      16.540 -15.517 -20.792  1.00 10.00      A   
ATOM   2126  HN  GLU A 225      17.401 -15.495 -20.304  1.00 10.00      A   
ATOM   2127  CA  GLU A 225      16.211 -16.695 -21.586  1.00 10.00      A   
ATOM   2128  CB  GLU A 225      17.429 -17.614 -21.711  1.00 10.00      A   
ATOM   2129  CG  GLU A 225      18.727 -16.888 -22.018  1.00 10.00      A   
ATOM   2130  CD  GLU A 225      19.542 -16.601 -20.774  1.00 10.00      A   
ATOM   2131  OE1 GLU A 225      19.132 -15.733 -19.975  1.00 10.00      A   
ATOM   2132  OE2 GLU A 225      20.598 -17.244 -20.594  1.00 10.00      A   
ATOM   2133  C   GLU A 225      15.013 -17.474 -21.033  1.00 10.00      A   
ATOM   2134  O   GLU A 225      14.471 -18.348 -21.710  1.00 10.00      A   
ATOM   2135  N   LYS A 226      14.600 -17.164 -19.809  1.00 10.00      A   
ATOM   2136  HN  LYS A 226      15.064 -16.457 -19.310  1.00 10.00      A   
ATOM   2137  CA  LYS A 226      13.471 -17.852 -19.193  1.00 10.00      A   
ATOM   2138  CB  LYS A 226      13.792 -18.221 -17.747  1.00 10.00      A   
ATOM   2139  CG  LYS A 226      14.845 -19.307 -17.598  1.00 10.00      A   
ATOM   2140  CD  LYS A 226      14.269 -20.687 -17.884  1.00 10.00      A   
ATOM   2141  CE  LYS A 226      15.338 -21.768 -17.806  1.00 10.00      A   
ATOM   2142  NZ  LYS A 226      16.161 -21.649 -16.572  1.00 10.00      A   
ATOM   2143  HZ1 LYS A 226      16.806 -20.833 -16.646  1.00 10.00      A   
ATOM   2144  HZ2 LYS A 226      16.729 -22.511 -16.435  1.00 10.00      A   
ATOM   2145  HZ3 LYS A 226      15.548 -21.518 -15.744  1.00 10.00      A   
ATOM   2146  C   LYS A 226      12.207 -17.004 -19.243  1.00 10.00      A   
ATOM   2147  O   LYS A 226      11.102 -17.504 -19.026  1.00 10.00      A   
ATOM   2148  N   LEU A 227      12.372 -15.725 -19.545  1.00 10.00      A   
ATOM   2149  HN  LEU A 227      13.275 -15.387 -19.727  1.00 10.00      A   
ATOM   2150  CA  LEU A 227      11.243 -14.809 -19.613  1.00 10.00      A   
ATOM   2151  CB  LEU A 227      11.734 -13.358 -19.699  1.00 10.00      A   
ATOM   2152  CG  LEU A 227      12.618 -12.875 -18.543  1.00 10.00      A   
ATOM   2153  CD1 LEU A 227      13.139 -11.471 -18.818  1.00 10.00      A   
ATOM   2154  CD2 LEU A 227      11.852 -12.913 -17.231  1.00 10.00      A   
ATOM   2155  C   LEU A 227      10.328 -15.140 -20.789  1.00 10.00      A   
ATOM   2156  O   LEU A 227       9.099 -15.054 -20.680  1.00 10.00      A   
ATOM   2157  N   ALA A 228      10.934 -15.544 -21.900  1.00 10.00      A   
ATOM   2158  HN  ALA A 228      11.911 -15.606 -21.911  1.00 10.00      A   
ATOM   2159  CA  ALA A 228      10.187 -15.887 -23.105  1.00 10.00      A   
ATOM   2160  CB  ALA A 228      11.135 -16.116 -24.271  1.00 10.00      A   
ATOM   2161  C   ALA A 228       9.300 -17.110 -22.888  1.00 10.00      A   
ATOM   2162  O   ALA A 228       8.219 -17.219 -23.470  1.00 10.00      A   
ATOM   2163  N   THR A 229       9.758 -18.029 -22.052  1.00 10.00      A   
ATOM   2164  HN  THR A 229      10.632 -17.899 -21.625  1.00 10.00      A   
ATOM   2165  CA  THR A 229       9.010 -19.237 -21.761  1.00 10.00      A   
ATOM   2166  CB  THR A 229       9.905 -20.254 -21.030  1.00 10.00      A   
ATOM   2167  OG1 THR A 229      11.277 -19.850 -21.161  1.00 10.00      A   
ATOM   2168  HG1 THR A 229      11.769 -20.537 -21.620  1.00 10.00      A   
ATOM   2169  CG2 THR A 229       9.731 -21.642 -21.620  1.00 10.00      A   
ATOM   2170  C   THR A 229       7.788 -18.929 -20.898  1.00 10.00      A   
ATOM   2171  O   THR A 229       6.726 -19.526 -21.069  1.00 10.00      A   
ATOM   2172  N   LEU A 230       7.940 -17.976 -19.987  1.00 10.00      A   
ATOM   2173  HN  LEU A 230       8.806 -17.518 -19.913  1.00 10.00      A   
ATOM   2174  CA  LEU A 230       6.856 -17.595 -19.091  1.00 10.00      A   
ATOM   2175  CB  LEU A 230       7.406 -16.882 -17.857  1.00 10.00      A   
ATOM   2176  CG  LEU A 230       8.204 -17.756 -16.888  1.00 10.00      A   
ATOM   2177  CD1 LEU A 230       8.891 -16.899 -15.839  1.00 10.00      A   
ATOM   2178  CD2 LEU A 230       7.298 -18.786 -16.231  1.00 10.00      A   
ATOM   2179  C   LEU A 230       5.801 -16.736 -19.786  1.00 10.00      A   
ATOM   2180  O   LEU A 230       4.609 -16.843 -19.490  1.00 10.00      A   
ATOM   2181  N   LEU A 231       6.235 -15.897 -20.720  1.00 10.00      A   
ATOM   2182  HN  LEU A 231       7.197 -15.858 -20.920  1.00 10.00      A   
ATOM   2183  CA  LEU A 231       5.315 -15.020 -21.448  1.00 10.00      A   
ATOM   2184  CB  LEU A 231       6.070 -13.986 -22.283  1.00 10.00      A   
ATOM   2185  CG  LEU A 231       6.563 -12.742 -21.537  1.00 10.00      A   
ATOM   2186  CD1 LEU A 231       7.043 -11.686 -22.515  1.00 10.00      A   
ATOM   2187  CD2 LEU A 231       5.470 -12.181 -20.637  1.00 10.00      A   
ATOM   2188  C   LEU A 231       4.346 -15.812 -22.320  1.00 10.00      A   
ATOM   2189  O   LEU A 231       3.257 -15.341 -22.643  1.00 10.00      A   
ATOM   2190  N   GLN A 232       4.742 -17.018 -22.689  1.00 10.00      A   
ATOM   2191  HN  GLN A 232       5.625 -17.337 -22.411  1.00 10.00      A   
ATOM   2192  CA  GLN A 232       3.902 -17.879 -23.505  1.00 10.00      A   
ATOM   2193  CB  GLN A 232       4.758 -18.881 -24.284  1.00 10.00      A   
ATOM   2194  CG  GLN A 232       5.690 -18.252 -25.310  1.00 10.00      A   
ATOM   2195  CD  GLN A 232       4.968 -17.750 -26.546  1.00 10.00      A   
ATOM   2196  OE1 GLN A 232       3.827 -17.298 -26.481  1.00 10.00      A   
ATOM   2197  NE2 GLN A 232       5.631 -17.832 -27.686  1.00 10.00      A   
ATOM   2198 HE21 GLN A 232       6.540 -18.202 -27.671  1.00 10.00      A   
ATOM   2199 HE22 GLN A 232       5.190 -17.526 -28.506  1.00 10.00      A   
ATOM   2200  C   GLN A 232       2.897 -18.623 -22.630  1.00 10.00      A   
ATOM   2201  O   GLN A 232       2.047 -19.359 -23.128  1.00 10.00      A   
ATOM   2202  N   ARG A 233       3.003 -18.429 -21.316  1.00 10.00      A   
ATOM   2203  HN  ARG A 233       3.700 -17.827 -20.973  1.00 10.00      A   
ATOM   2204  CA  ARG A 233       2.105 -19.081 -20.372  1.00 10.00      A   
ATOM   2205  CB  ARG A 233       2.872 -19.560 -19.134  1.00 10.00      A   
ATOM   2206  CG  ARG A 233       4.058 -20.466 -19.436  1.00 10.00      A   
ATOM   2207  CD  ARG A 233       3.645 -21.661 -20.279  1.00 10.00      A   
ATOM   2208  NE  ARG A 233       4.600 -22.766 -20.182  1.00 10.00      A   
ATOM   2209  HE  ARG A 233       5.409 -22.618 -19.635  1.00 10.00      A   
ATOM   2210  CZ  ARG A 233       4.439 -23.942 -20.785  1.00 10.00      A   
ATOM   2211  NH1 ARG A 233       3.363 -24.184 -21.527  1.00 10.00      A   
ATOM   2212 HH11 ARG A 233       3.247 -25.114 -21.992  1.00 10.00      A   
ATOM   2213 HH12 ARG A 233       2.632 -23.449 -21.653  1.00 10.00      A   
ATOM   2214  NH2 ARG A 233       5.344 -24.889 -20.618  1.00 10.00      A   
ATOM   2215 HH21 ARG A 233       6.186 -24.705 -20.014  1.00 10.00      A   
ATOM   2216 HH22 ARG A 233       5.229 -25.816 -21.086  1.00 10.00      A   
ATOM   2217  C   ARG A 233       0.978 -18.142 -19.959  1.00 10.00      A   
ATOM   2218  O   ARG A 233      -0.058 -18.583 -19.459  1.00 10.00      A   
ATOM   2219  N   ALA A 234       1.182 -16.845 -20.167  1.00 10.00      A   
ATOM   2220  HN  ALA A 234       2.027 -16.550 -20.573  1.00 10.00      A   
ATOM   2221  CA  ALA A 234       0.180 -15.845 -19.815  1.00 10.00      A   
ATOM   2222  CB  ALA A 234       0.270 -15.492 -18.337  1.00 10.00      A   
ATOM   2223  C   ALA A 234       0.321 -14.590 -20.672  1.00 10.00      A   
ATOM   2224  O   ALA A 234       1.023 -13.650 -20.299  1.00 10.00      A   
ATOM   2225  N   PRO A 235      -0.342 -14.562 -21.838  1.00 10.00      A   
ATOM   2226  CA  PRO A 235      -0.298 -13.422 -22.755  1.00 10.00      A   
ATOM   2227  CB  PRO A 235      -0.842 -13.996 -24.072  1.00 10.00      A   
ATOM   2228  CG  PRO A 235      -1.006 -15.465 -23.845  1.00 10.00      A   
ATOM   2229  CD  PRO A 235      -1.176 -15.644 -22.371  1.00 10.00      A   
ATOM   2230  C   PRO A 235      -1.195 -12.280 -22.282  1.00 10.00      A   
ATOM   2231  O   PRO A 235      -1.118 -11.162 -22.789  1.00 10.00      A   
ATOM   2232  N   GLN A 236      -2.043 -12.570 -21.297  1.00 10.00      A   
ATOM   2233  HN  GLN A 236      -2.057 -13.479 -20.935  1.00 10.00      A   
ATOM   2234  CA  GLN A 236      -2.957 -11.574 -20.755  1.00 10.00      A   
ATOM   2235  CB  GLN A 236      -4.271 -12.219 -20.285  1.00 10.00      A   
ATOM   2236  CG  GLN A 236      -4.192 -12.982 -18.965  1.00 10.00      A   
ATOM   2237  CD  GLN A 236      -3.688 -14.400 -19.117  1.00 10.00      A   
ATOM   2238  OE1 GLN A 236      -3.873 -15.030 -20.159  1.00 10.00      A   
ATOM   2239  NE2 GLN A 236      -3.052 -14.916 -18.074  1.00 10.00      A   
ATOM   2240 HE21 GLN A 236      -2.947 -14.353 -17.273  1.00 10.00      A   
ATOM   2241 HE22 GLN A 236      -2.719 -15.837 -18.139  1.00 10.00      A   
ATOM   2242  C   GLN A 236      -2.310 -10.769 -19.631  1.00 10.00      A   
ATOM   2243  O   GLN A 236      -2.975  -9.999 -18.942  1.00 10.00      A   
ATOM   2244  N   LEU A 237      -1.011 -10.949 -19.461  1.00 10.00      A   
ATOM   2245  HN  LEU A 237      -0.535 -11.570 -20.053  1.00 10.00      A   
ATOM   2246  CA  LEU A 237      -0.267 -10.245 -18.428  1.00 10.00      A   
ATOM   2247  CB  LEU A 237       1.118 -10.867 -18.278  1.00 10.00      A   
ATOM   2248  CG  LEU A 237       1.758 -10.765 -16.896  1.00 10.00      A   
ATOM   2249  CD1 LEU A 237       0.964 -11.575 -15.886  1.00 10.00      A   
ATOM   2250  CD2 LEU A 237       3.205 -11.238 -16.944  1.00 10.00      A   
ATOM   2251  C   LEU A 237      -0.147  -8.758 -18.763  1.00 10.00      A   
ATOM   2252  O   LEU A 237       0.624  -8.370 -19.641  1.00 10.00      A   
ATOM   2253  N   GLU A 238      -0.923  -7.938 -18.067  1.00 10.00      A   
ATOM   2254  HN  GLU A 238      -1.521  -8.312 -17.390  1.00 10.00      A   
ATOM   2255  CA  GLU A 238      -0.918  -6.499 -18.285  1.00 10.00      A   
ATOM   2256  CB  GLU A 238      -2.189  -5.873 -17.717  1.00 10.00      A   
ATOM   2257  CG  GLU A 238      -3.459  -6.585 -18.146  1.00 10.00      A   
ATOM   2258  CD  GLU A 238      -4.711  -5.821 -17.778  1.00 10.00      A   
ATOM   2259  OE1 GLU A 238      -4.954  -5.607 -16.572  1.00 10.00      A   
ATOM   2260  OE2 GLU A 238      -5.462  -5.434 -18.695  1.00 10.00      A   
ATOM   2261  C   GLU A 238       0.315  -5.854 -17.668  1.00 10.00      A   
ATOM   2262  O   GLU A 238       0.925  -4.962 -18.261  1.00 10.00      A   
ATOM   2263  N   GLU A 239       0.671  -6.308 -16.475  1.00 10.00      A   
ATOM   2264  HN  GLU A 239       0.137  -7.020 -16.057  1.00 10.00      A   
ATOM   2265  CA  GLU A 239       1.839  -5.793 -15.772  1.00 10.00      A   
ATOM   2266  CB  GLU A 239       1.488  -5.441 -14.323  1.00 10.00      A   
ATOM   2267  CG  GLU A 239       0.507  -4.287 -14.176  1.00 10.00      A   
ATOM   2268  CD  GLU A 239       0.185  -3.973 -12.728  1.00 10.00      A   
ATOM   2269  OE1 GLU A 239       1.064  -3.436 -12.020  1.00 10.00      A   
ATOM   2270  OE2 GLU A 239      -0.951  -4.257 -12.292  1.00 10.00      A   
ATOM   2271  C   GLU A 239       2.956  -6.825 -15.805  1.00 10.00      A   
ATOM   2272  O   GLU A 239       2.865  -7.877 -15.164  1.00 10.00      A   
ATOM   2273  N   LEU A 240       4.003  -6.532 -16.557  1.00 10.00      A   
ATOM   2274  HN  LEU A 240       4.027  -5.675 -17.042  1.00 10.00      A   
ATOM   2275  CA  LEU A 240       5.122  -7.448 -16.682  1.00 10.00      A   
ATOM   2276  CB  LEU A 240       5.394  -7.756 -18.155  1.00 10.00      A   
ATOM   2277  CG  LEU A 240       6.646  -8.581 -18.466  1.00 10.00      A   
ATOM   2278  CD1 LEU A 240       6.549  -9.973 -17.864  1.00 10.00      A   
ATOM   2279  CD2 LEU A 240       6.887  -8.656 -19.966  1.00 10.00      A   
ATOM   2280  C   LEU A 240       6.376  -6.907 -16.012  1.00 10.00      A   
ATOM   2281  O   LEU A 240       6.848  -5.814 -16.333  1.00 10.00      A   
ATOM   2282  N   GLY A 241       6.901  -7.675 -15.075  1.00 10.00      A   
ATOM   2283  HN  GLY A 241       6.457  -8.521 -14.844  1.00 10.00      A   
ATOM   2284  CA  GLY A 241       8.107  -7.288 -14.385  1.00 10.00      A   
ATOM   2285  C   GLY A 241       9.257  -8.190 -14.771  1.00 10.00      A   
ATOM   2286  O   GLY A 241       9.482  -9.220 -14.134  1.00 10.00      A   
ATOM   2287  N   THR A 242       9.963  -7.822 -15.826  1.00 10.00      A   
ATOM   2288  HN  THR A 242       9.726  -6.992 -16.292  1.00 10.00      A   
ATOM   2289  CA  THR A 242      11.092  -8.604 -16.302  1.00 10.00      A   
ATOM   2290  CB  THR A 242      11.510  -8.147 -17.712  1.00 10.00      A   
ATOM   2291  OG1 THR A 242      11.359  -6.725 -17.803  1.00 10.00      A   
ATOM   2292  HG1 THR A 242      11.384  -6.343 -16.920  1.00 10.00      A   
ATOM   2293  CG2 THR A 242      10.635  -8.803 -18.772  1.00 10.00      A   
ATOM   2294  C   THR A 242      12.278  -8.483 -15.349  1.00 10.00      A   
ATOM   2295  O   THR A 242      12.704  -7.376 -15.019  1.00 10.00      A   
ATOM   2296  N   GLY A 243      12.794  -9.623 -14.904  1.00 10.00      A   
ATOM   2297  HN  GLY A 243      12.402 -10.472 -15.190  1.00 10.00      A   
ATOM   2298  CA  GLY A 243      13.923  -9.623 -13.993  1.00 10.00      A   
ATOM   2299  C   GLY A 243      15.237  -9.354 -14.694  1.00 10.00      A   
ATOM   2300  O   GLY A 243      15.534  -8.212 -15.049  1.00 10.00      A   
ATOM   2301  N   GLY A 244      16.020 -10.406 -14.901  1.00 10.00      A   
ATOM   2302  HN  GLY A 244      15.720 -11.296 -14.612  1.00 10.00      A   
ATOM   2303  CA  GLY A 244      17.300 -10.262 -15.557  1.00 10.00      A   
ATOM   2304  C   GLY A 244      17.152  -9.983 -17.037  1.00 10.00      A   
ATOM   2305  O   GLY A 244      16.704 -10.837 -17.797  1.00 10.00      A   
ATOM   2306  N   TYR A 245      17.535  -8.785 -17.447  1.00 10.00      A   
ATOM   2307  HN  TYR A 245      17.898  -8.145 -16.786  1.00 10.00      A   
ATOM   2308  CA  TYR A 245      17.445  -8.389 -18.844  1.00 10.00      A   
ATOM   2309  CB  TYR A 245      16.926  -6.954 -18.950  1.00 10.00      A   
ATOM   2310  CG  TYR A 245      16.040  -6.703 -20.149  1.00 10.00      A   
ATOM   2311  CD1 TYR A 245      14.743  -7.196 -20.191  1.00 10.00      A   
ATOM   2312  CD2 TYR A 245      16.498  -5.972 -21.239  1.00 10.00      A   
ATOM   2313  CE1 TYR A 245      13.926  -6.968 -21.281  1.00 10.00      A   
ATOM   2314  CE2 TYR A 245      15.688  -5.740 -22.333  1.00 10.00      A   
ATOM   2315  CZ  TYR A 245      14.404  -6.240 -22.348  1.00 10.00      A   
ATOM   2316  OH  TYR A 245      13.589  -6.008 -23.429  1.00 10.00      A   
ATOM   2317  HH  TYR A 245      14.115  -6.024 -24.239  1.00 10.00      A   
ATOM   2318  C   TYR A 245      18.811  -8.525 -19.513  1.00 10.00      A   
ATOM   2319  O   TYR A 245      19.108  -7.872 -20.516  1.00 10.00      A   
ATOM   2320  N   THR A 246      19.633  -9.388 -18.941  1.00 10.00      A   
ATOM   2321  HN  THR A 246      19.326  -9.884 -18.157  1.00 10.00      A   
ATOM   2322  CA  THR A 246      20.968  -9.644 -19.444  1.00 10.00      A   
ATOM   2323  CB  THR A 246      22.034  -9.373 -18.349  1.00 10.00      A   
ATOM   2324  OG1 THR A 246      23.339  -9.706 -18.834  1.00 10.00      A   
ATOM   2325  HG1 THR A 246      23.443 -10.666 -18.822  1.00 10.00      A   
ATOM   2326  CG2 THR A 246      21.746 -10.176 -17.086  1.00 10.00      A   
ATOM   2327  C   THR A 246      21.069 -11.090 -19.927  1.00 10.00      A   
ATOM   2328  O   THR A 246      20.581 -12.008 -19.261  1.00 10.00      A   
ATOM   2329  N   ALA A 247      21.678 -11.287 -21.092  1.00 10.00      A   
ATOM   2330  HN  ALA A 247      22.028 -10.517 -21.589  1.00 10.00      A   
ATOM   2331  CA  ALA A 247      21.844 -12.620 -21.654  1.00 10.00      A   
ATOM   2332  CB  ALA A 247      20.501 -13.193 -22.083  1.00 10.00      A   
ATOM   2333  C   ALA A 247      22.788 -12.584 -22.845  1.00 10.00      A   
ATOM   2334  O   ALA A 247      23.182 -11.508 -23.302  1.00 10.00      A   
ATOM   2335  N   GLU A 248      23.136 -13.768 -23.333  1.00 10.00      A   
ATOM   2336  HN  GLU A 248      22.779 -14.575 -22.907  1.00 10.00      A   
ATOM   2337  CA  GLU A 248      24.017 -13.917 -24.481  1.00 10.00      A   
ATOM   2338  CB  GLU A 248      24.360 -15.403 -24.660  1.00 10.00      A   
ATOM   2339  CG  GLU A 248      25.266 -15.725 -25.835  1.00 10.00      A   
ATOM   2340  CD  GLU A 248      25.619 -17.195 -25.889  1.00 10.00      A   
ATOM   2341  OE1 GLU A 248      26.481 -17.631 -25.099  1.00 10.00      A   
ATOM   2342  OE2 GLU A 248      25.037 -17.926 -26.717  1.00 10.00      A   
ATOM   2343  C   GLU A 248      23.320 -13.374 -25.728  1.00 10.00      A   
ATOM   2344  O   GLU A 248      22.260 -13.872 -26.114  1.00 10.00      A   
ATOM   2345  N   VAL A 249      23.916 -12.350 -26.336  1.00 10.00      A   
ATOM   2346  HN  VAL A 249      24.767 -12.017 -25.979  1.00 10.00      A   
ATOM   2347  CA  VAL A 249      23.354 -11.714 -27.525  1.00 10.00      A   
ATOM   2348  CB  VAL A 249      24.121 -10.429 -27.912  1.00 10.00      A   
ATOM   2349  CG1 VAL A 249      23.422  -9.711 -29.057  1.00 10.00      A   
ATOM   2350  CG2 VAL A 249      24.263  -9.504 -26.711  1.00 10.00      A   
ATOM   2351  C   VAL A 249      23.310 -12.670 -28.712  1.00 10.00      A   
ATOM   2352  O   VAL A 249      24.325 -12.930 -29.361  1.00 10.00      A   
ATOM   2353  N   ARG A 250      22.125 -13.198 -28.970  1.00 10.00      A   
ATOM   2354  HN  ARG A 250      21.362 -12.960 -28.390  1.00 10.00      A   
ATOM   2355  CA  ARG A 250      21.911 -14.122 -30.069  1.00 10.00      A   
ATOM   2356  CB  ARG A 250      21.952 -15.561 -29.563  1.00 10.00      A   
ATOM   2357  CG  ARG A 250      23.151 -16.349 -30.056  1.00 10.00      A   
ATOM   2358  CD  ARG A 250      23.331 -17.628 -29.263  1.00 10.00      A   
ATOM   2359  NE  ARG A 250      22.079 -18.365 -29.110  1.00 10.00      A   
ATOM   2360  HE  ARG A 250      21.415 -18.300 -29.846  1.00 10.00      A   
ATOM   2361  CZ  ARG A 250      21.771 -19.088 -28.041  1.00 10.00      A   
ATOM   2362  NH1 ARG A 250      22.616 -19.166 -27.016  1.00 10.00      A   
ATOM   2363 HH11 ARG A 250      22.371 -19.737 -26.184  1.00 10.00      A   
ATOM   2364 HH12 ARG A 250      23.530 -18.646 -27.038  1.00 10.00      A   
ATOM   2365  NH2 ARG A 250      20.616 -19.734 -27.989  1.00 10.00      A   
ATOM   2366 HH21 ARG A 250      19.943 -19.672 -28.798  1.00 10.00      A   
ATOM   2367 HH22 ARG A 250      20.365 -20.303 -27.150  1.00 10.00      A   
ATOM   2368  C   ARG A 250      20.578 -13.836 -30.759  1.00 10.00      A   
ATOM   2369  O   ARG A 250      19.577 -13.535 -30.096  1.00 10.00      A   
ATOM   2370  N   PRO A 251      20.556 -13.923 -32.103  1.00 10.00      A   
ATOM   2371  CA  PRO A 251      19.352 -13.664 -32.909  1.00 10.00      A   
ATOM   2372  CB  PRO A 251      19.814 -13.916 -34.351  1.00 10.00      A   
ATOM   2373  CG  PRO A 251      21.296 -13.786 -34.307  1.00 10.00      A   
ATOM   2374  CD  PRO A 251      21.712 -14.270 -32.948  1.00 10.00      A   
ATOM   2375  C   PRO A 251      18.198 -14.602 -32.566  1.00 10.00      A   
ATOM   2376  O   PRO A 251      17.042 -14.179 -32.518  1.00 10.00      A   
ATOM   2377  N   ASP A 252      18.515 -15.870 -32.323  1.00 10.00      A   
ATOM   2378  HN  ASP A 252      19.458 -16.147 -32.368  1.00 10.00      A   
ATOM   2379  CA  ASP A 252      17.494 -16.863 -31.987  1.00 10.00      A   
ATOM   2380  CB  ASP A 252      18.070 -18.285 -31.951  1.00 10.00      A   
ATOM   2381  CG  ASP A 252      19.116 -18.495 -30.875  1.00 10.00      A   
ATOM   2382  OD1 ASP A 252      18.956 -19.425 -30.056  1.00 10.00      A   
ATOM   2383  OD2 ASP A 252      20.112 -17.745 -30.855  1.00 10.00      A   
ATOM   2384  C   ASP A 252      16.786 -16.513 -30.683  1.00 10.00      A   
ATOM   2385  O   ASP A 252      15.571 -16.682 -30.562  1.00 10.00      A   
ATOM   2386  N   VAL A 253      17.543 -15.998 -29.723  1.00 10.00      A   
ATOM   2387  HN  VAL A 253      18.504 -15.888 -29.884  1.00 10.00      A   
ATOM   2388  CA  VAL A 253      16.983 -15.604 -28.432  1.00 10.00      A   
ATOM   2389  CB  VAL A 253      18.094 -15.337 -27.391  1.00 10.00      A   
ATOM   2390  CG1 VAL A 253      17.499 -15.141 -26.004  1.00 10.00      A   
ATOM   2391  CG2 VAL A 253      19.110 -16.466 -27.379  1.00 10.00      A   
ATOM   2392  C   VAL A 253      16.139 -14.341 -28.597  1.00 10.00      A   
ATOM   2393  O   VAL A 253      15.046 -14.225 -28.033  1.00 10.00      A   
ATOM   2394  N   TYR A 254      16.652 -13.410 -29.400  1.00 10.00      A   
ATOM   2395  HN  TYR A 254      17.516 -13.582 -29.829  1.00 10.00      A   
ATOM   2396  CA  TYR A 254      15.974 -12.142 -29.663  1.00 10.00      A   
ATOM   2397  CB  TYR A 254      16.827 -11.282 -30.603  1.00 10.00      A   
ATOM   2398  CG  TYR A 254      16.296  -9.885 -30.841  1.00 10.00      A   
ATOM   2399  CD1 TYR A 254      16.420  -8.896 -29.873  1.00 10.00      A   
ATOM   2400  CD2 TYR A 254      15.682  -9.551 -32.042  1.00 10.00      A   
ATOM   2401  CE1 TYR A 254      15.946  -7.616 -30.096  1.00 10.00      A   
ATOM   2402  CE2 TYR A 254      15.203  -8.275 -32.272  1.00 10.00      A   
ATOM   2403  CZ  TYR A 254      15.341  -7.311 -31.297  1.00 10.00      A   
ATOM   2404  OH  TYR A 254      14.875  -6.036 -31.520  1.00 10.00      A   
ATOM   2405  HH  TYR A 254      15.603  -5.413 -31.416  1.00 10.00      A   
ATOM   2406  C   TYR A 254      14.597 -12.382 -30.274  1.00 10.00      A   
ATOM   2407  O   TYR A 254      13.608 -11.762 -29.876  1.00 10.00      A   
ATOM   2408  N   SER A 255      14.543 -13.304 -31.228  1.00 10.00      A   
ATOM   2409  HN  SER A 255      15.367 -13.763 -31.496  1.00 10.00      A   
ATOM   2410  CA  SER A 255      13.299 -13.644 -31.899  1.00 10.00      A   
ATOM   2411  CB  SER A 255      13.573 -14.624 -33.043  1.00 10.00      A   
ATOM   2412  OG  SER A 255      14.659 -14.180 -33.846  1.00 10.00      A   
ATOM   2413  HG  SER A 255      15.485 -14.534 -33.492  1.00 10.00      A   
ATOM   2414  C   SER A 255      12.283 -14.231 -30.919  1.00 10.00      A   
ATOM   2415  O   SER A 255      11.141 -13.780 -30.860  1.00 10.00      A   
ATOM   2416  N   GLY A 256      12.721 -15.217 -30.137  1.00 10.00      A   
ATOM   2417  HN  GLY A 256      13.652 -15.512 -30.217  1.00 10.00      A   
ATOM   2418  CA  GLY A 256      11.843 -15.861 -29.171  1.00 10.00      A   
ATOM   2419  C   GLY A 256      11.220 -14.881 -28.198  1.00 10.00      A   
ATOM   2420  O   GLY A 256      10.021 -14.944 -27.922  1.00 10.00      A   
ATOM   2421  N   LEU A 257      12.033 -13.969 -27.688  1.00 10.00      A   
ATOM   2422  HN  LEU A 257      12.981 -13.974 -27.949  1.00 10.00      A   
ATOM   2423  CA  LEU A 257      11.562 -12.966 -26.743  1.00 10.00      A   
ATOM   2424  CB  LEU A 257      12.743 -12.146 -26.222  1.00 10.00      A   
ATOM   2425  CG  LEU A 257      13.753 -12.891 -25.343  1.00 10.00      A   
ATOM   2426  CD1 LEU A 257      15.069 -12.133 -25.290  1.00 10.00      A   
ATOM   2427  CD2 LEU A 257      13.202 -13.083 -23.939  1.00 10.00      A   
ATOM   2428  C   LEU A 257      10.537 -12.038 -27.391  1.00 10.00      A   
ATOM   2429  O   LEU A 257       9.486 -11.752 -26.816  1.00 10.00      A   
ATOM   2430  N   SER A 258      10.851 -11.585 -28.597  1.00 10.00      A   
ATOM   2431  HN  SER A 258      11.697 -11.870 -29.005  1.00 10.00      A   
ATOM   2432  CA  SER A 258       9.981 -10.678 -29.333  1.00 10.00      A   
ATOM   2433  CB  SER A 258      10.695 -10.169 -30.583  1.00 10.00      A   
ATOM   2434  OG  SER A 258      11.968  -9.638 -30.244  1.00 10.00      A   
ATOM   2435  HG  SER A 258      12.600 -10.360 -30.130  1.00 10.00      A   
ATOM   2436  C   SER A 258       8.641 -11.321 -29.693  1.00 10.00      A   
ATOM   2437  O   SER A 258       7.599 -10.666 -29.634  1.00 10.00      A   
ATOM   2438  N   VAL A 259       8.668 -12.599 -30.066  1.00 10.00      A   
ATOM   2439  HN  VAL A 259       9.532 -13.070 -30.112  1.00 10.00      A   
ATOM   2440  CA  VAL A 259       7.441 -13.314 -30.420  1.00 10.00      A   
ATOM   2441  CB  VAL A 259       7.728 -14.734 -30.966  1.00 10.00      A   
ATOM   2442  CG1 VAL A 259       6.430 -15.482 -31.222  1.00 10.00      A   
ATOM   2443  CG2 VAL A 259       8.542 -14.652 -32.247  1.00 10.00      A   
ATOM   2444  C   VAL A 259       6.505 -13.398 -29.215  1.00 10.00      A   
ATOM   2445  O   VAL A 259       5.292 -13.214 -29.338  1.00 10.00      A   
ATOM   2446  N   ALA A 260       7.075 -13.645 -28.046  1.00 10.00      A   
ATOM   2447  HN  ALA A 260       8.048 -13.764 -28.001  1.00 10.00      A   
ATOM   2448  CA  ALA A 260       6.290 -13.743 -26.827  1.00 10.00      A   
ATOM   2449  CB  ALA A 260       7.127 -14.332 -25.703  1.00 10.00      A   
ATOM   2450  C   ALA A 260       5.742 -12.372 -26.432  1.00 10.00      A   
ATOM   2451  O   ALA A 260       4.586 -12.246 -26.023  1.00 10.00      A   
ATOM   2452  N   LEU A 261       6.573 -11.343 -26.592  1.00 10.00      A   
ATOM   2453  HN  LEU A 261       7.475 -11.509 -26.950  1.00 10.00      A   
ATOM   2454  CA  LEU A 261       6.190  -9.976 -26.250  1.00 10.00      A   
ATOM   2455  CB  LEU A 261       7.408  -9.049 -26.303  1.00 10.00      A   
ATOM   2456  CG  LEU A 261       8.355  -9.133 -25.103  1.00 10.00      A   
ATOM   2457  CD1 LEU A 261       9.734  -8.614 -25.474  1.00 10.00      A   
ATOM   2458  CD2 LEU A 261       7.791  -8.351 -23.927  1.00 10.00      A   
ATOM   2459  C   LEU A 261       5.073  -9.451 -27.152  1.00 10.00      A   
ATOM   2460  O   LEU A 261       4.222  -8.676 -26.717  1.00 10.00      A   
ATOM   2461  N   SER A 262       5.078  -9.870 -28.410  1.00 10.00      A   
ATOM   2462  HN  SER A 262       5.787 -10.473 -28.711  1.00 10.00      A   
ATOM   2463  CA  SER A 262       4.054  -9.440 -29.353  1.00 10.00      A   
ATOM   2464  CB  SER A 262       4.519  -9.651 -30.797  1.00 10.00      A   
ATOM   2465  OG  SER A 262       5.251 -10.855 -30.924  1.00 10.00      A   
ATOM   2466  HG  SER A 262       6.174 -10.699 -30.676  1.00 10.00      A   
ATOM   2467  C   SER A 262       2.728 -10.154 -29.089  1.00 10.00      A   
ATOM   2468  O   SER A 262       1.675  -9.750 -29.588  1.00 10.00      A   
ATOM   2469  N   GLY A 263       2.786 -11.215 -28.293  1.00 10.00      A   
ATOM   2470  HN  GLY A 263       3.655 -11.498 -27.932  1.00 10.00      A   
ATOM   2471  CA  GLY A 263       1.589 -11.960 -27.958  1.00 10.00      A   
ATOM   2472  C   GLY A 263       0.823 -11.304 -26.827  1.00 10.00      A   
ATOM   2473  O   GLY A 263      -0.395 -11.436 -26.726  1.00 10.00      A   
ATOM   2474  N   CYS A 264       1.540 -10.582 -25.980  1.00 10.00      A   
ATOM   2475  HN  CYS A 264       2.508 -10.508 -26.114  1.00 10.00      A   
ATOM   2476  CA  CYS A 264       0.931  -9.902 -24.854  1.00 10.00      A   
ATOM   2477  CB  CYS A 264       1.965  -9.687 -23.747  1.00 10.00      A   
ATOM   2478  SG  CYS A 264       2.936 -11.161 -23.354  1.00 10.00      A   
ATOM   2479  HG  CYS A 264       3.551 -10.942 -22.200  1.00 10.00      A   
ATOM   2480  C   CYS A 264       0.313  -8.576 -25.292  1.00 10.00      A   
ATOM   2481  O   CYS A 264       0.938  -7.516 -25.194  1.00 10.00      A   
ATOM   2482  N   LYS A 265      -0.916  -8.650 -25.795  1.00 10.00      A   
ATOM   2483  HN  LYS A 265      -1.349  -9.530 -25.865  1.00 10.00      A   
ATOM   2484  CA  LYS A 265      -1.632  -7.468 -26.259  1.00 10.00      A   
ATOM   2485  CB  LYS A 265      -2.797  -7.863 -27.173  1.00 10.00      A   
ATOM   2486  CG  LYS A 265      -2.436  -8.000 -28.646  1.00 10.00      A   
ATOM   2487  CD  LYS A 265      -1.702  -9.302 -28.933  1.00 10.00      A   
ATOM   2488  CE  LYS A 265      -1.591  -9.562 -30.428  1.00 10.00      A   
ATOM   2489  NZ  LYS A 265      -0.659 -10.678 -30.734  1.00 10.00      A   
ATOM   2490  HZ1 LYS A 265      -0.618 -10.839 -31.760  1.00 10.00      A   
ATOM   2491  HZ2 LYS A 265      -0.977 -11.553 -30.271  1.00 10.00      A   
ATOM   2492  HZ3 LYS A 265       0.300 -10.447 -30.394  1.00 10.00      A   
ATOM   2493  C   LYS A 265      -2.158  -6.638 -25.091  1.00 10.00      A   
ATOM   2494  O   LYS A 265      -2.414  -5.442 -25.232  1.00 10.00      A   
ATOM   2495  N   GLU A 266      -2.289  -7.265 -23.933  1.00 10.00      A   
ATOM   2496  HN  GLU A 266      -2.037  -8.211 -23.868  1.00 10.00      A   
ATOM   2497  CA  GLU A 266      -2.806  -6.581 -22.756  1.00 10.00      A   
ATOM   2498  CB  GLU A 266      -3.581  -7.557 -21.875  1.00 10.00      A   
ATOM   2499  CG  GLU A 266      -4.811  -8.139 -22.553  1.00 10.00      A   
ATOM   2500  CD  GLU A 266      -5.813  -7.074 -22.947  1.00 10.00      A   
ATOM   2501  OE1 GLU A 266      -5.642  -6.449 -24.012  1.00 10.00      A   
ATOM   2502  OE2 GLU A 266      -6.787  -6.865 -22.193  1.00 10.00      A   
ATOM   2503  C   GLU A 266      -1.707  -5.884 -21.960  1.00 10.00      A   
ATOM   2504  O   GLU A 266      -1.988  -5.201 -20.976  1.00 10.00      A   
ATOM   2505  N   LEU A 267      -0.463  -6.040 -22.402  1.00 10.00      A   
ATOM   2506  HN  LEU A 267      -0.309  -6.569 -23.211  1.00 10.00      A   
ATOM   2507  CA  LEU A 267       0.675  -5.427 -21.722  1.00 10.00      A   
ATOM   2508  CB  LEU A 267       1.987  -5.843 -22.394  1.00 10.00      A   
ATOM   2509  CG  LEU A 267       3.095  -6.374 -21.472  1.00 10.00      A   
ATOM   2510  CD1 LEU A 267       4.228  -6.976 -22.291  1.00 10.00      A   
ATOM   2511  CD2 LEU A 267       3.625  -5.275 -20.563  1.00 10.00      A   
ATOM   2512  C   LEU A 267       0.536  -3.905 -21.720  1.00 10.00      A   
ATOM   2513  O   LEU A 267       0.372  -3.285 -22.774  1.00 10.00      A   
ATOM   2514  N   ARG A 268       0.572  -3.314 -20.531  1.00 10.00      A   
ATOM   2515  HN  ARG A 268       0.686  -3.868 -19.726  1.00 10.00      A   
ATOM   2516  CA  ARG A 268       0.446  -1.867 -20.385  1.00 10.00      A   
ATOM   2517  CB  ARG A 268      -0.910  -1.502 -19.773  1.00 10.00      A   
ATOM   2518  CG  ARG A 268      -2.120  -1.937 -20.578  1.00 10.00      A   
ATOM   2519  CD  ARG A 268      -2.289  -1.103 -21.835  1.00 10.00      A   
ATOM   2520  NE  ARG A 268      -3.467  -1.506 -22.593  1.00 10.00      A   
ATOM   2521  HE  ARG A 268      -4.316  -1.048 -22.386  1.00 10.00      A   
ATOM   2522  CZ  ARG A 268      -3.465  -2.463 -23.518  1.00 10.00      A   
ATOM   2523  NH1 ARG A 268      -2.342  -3.117 -23.799  1.00 10.00      A   
ATOM   2524 HH11 ARG A 268      -1.457  -2.883 -23.293  1.00 10.00      A   
ATOM   2525 HH12 ARG A 268      -2.342  -3.874 -24.524  1.00 10.00      A   
ATOM   2526  NH2 ARG A 268      -4.582  -2.757 -24.170  1.00 10.00      A   
ATOM   2527 HH21 ARG A 268      -4.586  -3.503 -24.896  1.00 10.00      A   
ATOM   2528 HH22 ARG A 268      -5.465  -2.240 -23.956  1.00 10.00      A   
ATOM   2529  C   ARG A 268       1.545  -1.307 -19.492  1.00 10.00      A   
ATOM   2530  O   ARG A 268       1.921  -0.136 -19.609  1.00 10.00      A   
ATOM   2531  N   CYS A 269       2.050  -2.142 -18.592  1.00 10.00      A   
ATOM   2532  HN  CYS A 269       1.723  -3.066 -18.553  1.00 10.00      A   
ATOM   2533  CA  CYS A 269       3.087  -1.722 -17.663  1.00 10.00      A   
ATOM   2534  CB  CYS A 269       2.534  -1.681 -16.233  1.00 10.00      A   
ATOM   2535  SG  CYS A 269       3.711  -1.112 -14.980  1.00 10.00      A   
ATOM   2536  HG  CYS A 269       3.041  -0.906 -13.853  1.00 10.00      A   
ATOM   2537  C   CYS A 269       4.302  -2.637 -17.722  1.00 10.00      A   
ATOM   2538  O   CYS A 269       4.189  -3.853 -17.555  1.00 10.00      A   
ATOM   2539  N   LEU A 270       5.463  -2.045 -17.956  1.00 10.00      A   
ATOM   2540  HN  LEU A 270       5.489  -1.070 -18.075  1.00 10.00      A   
ATOM   2541  CA  LEU A 270       6.705  -2.796 -18.020  1.00 10.00      A   
ATOM   2542  CB  LEU A 270       7.345  -2.668 -19.405  1.00 10.00      A   
ATOM   2543  CG  LEU A 270       7.222  -3.891 -20.320  1.00 10.00      A   
ATOM   2544  CD1 LEU A 270       7.701  -3.555 -21.724  1.00 10.00      A   
ATOM   2545  CD2 LEU A 270       8.011  -5.063 -19.756  1.00 10.00      A   
ATOM   2546  C   LEU A 270       7.657  -2.300 -16.938  1.00 10.00      A   
ATOM   2547  O   LEU A 270       7.888  -1.095 -16.808  1.00 10.00      A   
ATOM   2548  N   SER A 271       8.181  -3.218 -16.142  1.00 10.00      A   
ATOM   2549  HN  SER A 271       7.954  -4.166 -16.283  1.00 10.00      A   
ATOM   2550  CA  SER A 271       9.097  -2.859 -15.068  1.00 10.00      A   
ATOM   2551  CB  SER A 271       8.339  -2.746 -13.743  1.00 10.00      A   
ATOM   2552  OG  SER A 271       7.205  -1.901 -13.885  1.00 10.00      A   
ATOM   2553  HG  SER A 271       7.224  -1.496 -14.763  1.00 10.00      A   
ATOM   2554  C   SER A 271      10.245  -3.866 -14.960  1.00 10.00      A   
ATOM   2555  O   SER A 271      10.264  -4.881 -15.664  1.00 10.00      A   
ATOM   2556  N   GLY A 272      11.197  -3.579 -14.078  1.00 10.00      A   
ATOM   2557  HN  GLY A 272      11.130  -2.760 -13.545  1.00 10.00      A   
ATOM   2558  CA  GLY A 272      12.334  -4.455 -13.898  1.00 10.00      A   
ATOM   2559  C   GLY A 272      13.519  -3.992 -14.717  1.00 10.00      A   
ATOM   2560  O   GLY A 272      14.029  -2.891 -14.506  1.00 10.00      A   
ATOM   2561  N   PHE A 273      13.951  -4.838 -15.647  1.00 10.00      A   
ATOM   2562  HN  PHE A 273      13.508  -5.711 -15.729  1.00 10.00      A   
ATOM   2563  CA  PHE A 273      15.073  -4.535 -16.537  1.00 10.00      A   
ATOM   2564  CB  PHE A 273      14.857  -3.224 -17.307  1.00 10.00      A   
ATOM   2565  CG  PHE A 273      13.757  -3.279 -18.334  1.00 10.00      A   
ATOM   2566  CD1 PHE A 273      12.424  -3.217 -17.954  1.00 10.00      A   
ATOM   2567  CD2 PHE A 273      14.054  -3.385 -19.680  1.00 10.00      A   
ATOM   2568  CE1 PHE A 273      11.410  -3.262 -18.894  1.00 10.00      A   
ATOM   2569  CE2 PHE A 273      13.045  -3.430 -20.627  1.00 10.00      A   
ATOM   2570  CZ  PHE A 273      11.723  -3.369 -20.233  1.00 10.00      A   
ATOM   2571  C   PHE A 273      16.408  -4.515 -15.799  1.00 10.00      A   
ATOM   2572  O   PHE A 273      17.233  -3.627 -16.008  1.00 10.00      A   
ATOM   2573  N   TRP A 274      16.624  -5.500 -14.942  1.00 10.00      A   
ATOM   2574  HN  TRP A 274      15.940  -6.192 -14.821  1.00 10.00      A   
ATOM   2575  CA  TRP A 274      17.869  -5.591 -14.199  1.00 10.00      A   
ATOM   2576  CB  TRP A 274      17.735  -6.582 -13.046  1.00 10.00      A   
ATOM   2577  CG  TRP A 274      17.114  -5.993 -11.822  1.00 10.00      A   
ATOM   2578  CD1 TRP A 274      17.735  -5.231 -10.880  1.00 10.00      A   
ATOM   2579  CD2 TRP A 274      15.753  -6.121 -11.402  1.00 10.00      A   
ATOM   2580  NE1 TRP A 274      16.847  -4.875  -9.898  1.00 10.00      A   
ATOM   2581  HE1 TRP A 274      17.059  -4.327  -9.109  1.00 10.00      A   
ATOM   2582  CE2 TRP A 274      15.621  -5.407 -10.196  1.00 10.00      A   
ATOM   2583  CE3 TRP A 274      14.632  -6.767 -11.931  1.00 10.00      A   
ATOM   2584  CZ2 TRP A 274      14.415  -5.322  -9.511  1.00 10.00      A   
ATOM   2585  CZ3 TRP A 274      13.436  -6.680 -11.250  1.00 10.00      A   
ATOM   2586  CH2 TRP A 274      13.337  -5.964 -10.054  1.00 10.00      A   
ATOM   2587  C   TRP A 274      18.982  -6.036 -15.131  1.00 10.00      A   
ATOM   2588  O   TRP A 274      18.851  -7.061 -15.802  1.00 10.00      A   
ATOM   2589  N   ASP A 275      20.066  -5.263 -15.176  1.00 10.00      A   
ATOM   2590  HN  ASP A 275      20.105  -4.460 -14.608  1.00 10.00      A   
ATOM   2591  CA  ASP A 275      21.203  -5.571 -16.048  1.00 10.00      A   
ATOM   2592  CB  ASP A 275      21.862  -6.912 -15.682  1.00 10.00      A   
ATOM   2593  CG  ASP A 275      22.396  -6.939 -14.264  1.00 10.00      A   
ATOM   2594  OD1 ASP A 275      22.968  -5.920 -13.818  1.00 10.00      A   
ATOM   2595  OD2 ASP A 275      22.236  -7.972 -13.577  1.00 10.00      A   
ATOM   2596  C   ASP A 275      20.751  -5.563 -17.502  1.00 10.00      A   
ATOM   2597  O   ASP A 275      21.209  -6.360 -18.321  1.00 10.00      A   
ATOM   2598  N   ALA A 276      19.842  -4.642 -17.798  1.00 10.00      A   
ATOM   2599  HN  ALA A 276      19.535  -4.043 -17.085  1.00 10.00      A   
ATOM   2600  CA  ALA A 276      19.271  -4.491 -19.127  1.00 10.00      A   
ATOM   2601  CB  ALA A 276      18.276  -3.341 -19.147  1.00 10.00      A   
ATOM   2602  C   ALA A 276      20.321  -4.294 -20.211  1.00 10.00      A   
ATOM   2603  O   ALA A 276      21.097  -3.340 -20.179  1.00 10.00      A   
ATOM   2604  N   VAL A 277      20.352  -5.224 -21.151  1.00 10.00      A   
ATOM   2605  HN  VAL A 277      19.744  -5.992 -21.080  1.00 10.00      A   
ATOM   2606  CA  VAL A 277      21.269  -5.151 -22.274  1.00 10.00      A   
ATOM   2607  CB  VAL A 277      21.708  -6.558 -22.745  1.00 10.00      A   
ATOM   2608  CG1 VAL A 277      22.616  -6.461 -23.963  1.00 10.00      A   
ATOM   2609  CG2 VAL A 277      22.412  -7.298 -21.618  1.00 10.00      A   
ATOM   2610  C   VAL A 277      20.582  -4.419 -23.422  1.00 10.00      A   
ATOM   2611  O   VAL A 277      19.526  -4.849 -23.890  1.00 10.00      A   
ATOM   2612  N   PRO A 278      21.174  -3.301 -23.882  1.00 10.00      A   
ATOM   2613  CA  PRO A 278      20.617  -2.484 -24.972  1.00 10.00      A   
ATOM   2614  CB  PRO A 278      21.751  -1.513 -25.303  1.00 10.00      A   
ATOM   2615  CG  PRO A 278      22.524  -1.396 -24.038  1.00 10.00      A   
ATOM   2616  CD  PRO A 278      22.443  -2.740 -23.371  1.00 10.00      A   
ATOM   2617  C   PRO A 278      20.248  -3.300 -26.211  1.00 10.00      A   
ATOM   2618  O   PRO A 278      19.297  -2.974 -26.918  1.00 10.00      A   
ATOM   2619  N   ALA A 279      20.994  -4.369 -26.457  1.00 10.00      A   
ATOM   2620  HN  ALA A 279      21.733  -4.581 -25.849  1.00 10.00      A   
ATOM   2621  CA  ALA A 279      20.755  -5.229 -27.613  1.00 10.00      A   
ATOM   2622  CB  ALA A 279      21.824  -6.307 -27.689  1.00 10.00      A   
ATOM   2623  C   ALA A 279      19.368  -5.870 -27.590  1.00 10.00      A   
ATOM   2624  O   ALA A 279      18.812  -6.203 -28.637  1.00 10.00      A   
ATOM   2625  N   TYR A 280      18.804  -6.028 -26.403  1.00 10.00      A   
ATOM   2626  HN  TYR A 280      19.274  -5.710 -25.599  1.00 10.00      A   
ATOM   2627  CA  TYR A 280      17.497  -6.654 -26.266  1.00 10.00      A   
ATOM   2628  CB  TYR A 280      17.558  -7.814 -25.271  1.00 10.00      A   
ATOM   2629  CG  TYR A 280      18.201  -9.056 -25.848  1.00 10.00      A   
ATOM   2630  CD1 TYR A 280      19.540  -9.353 -25.616  1.00 10.00      A   
ATOM   2631  CD2 TYR A 280      17.467  -9.930 -26.637  1.00 10.00      A   
ATOM   2632  CE1 TYR A 280      20.123 -10.487 -26.157  1.00 10.00      A   
ATOM   2633  CE2 TYR A 280      18.040 -11.062 -27.178  1.00 10.00      A   
ATOM   2634  CZ  TYR A 280      19.366 -11.337 -26.937  1.00 10.00      A   
ATOM   2635  OH  TYR A 280      19.936 -12.467 -27.478  1.00 10.00      A   
ATOM   2636  HH  TYR A 280      19.522 -12.665 -28.326  1.00 10.00      A   
ATOM   2637  C   TYR A 280      16.406  -5.658 -25.889  1.00 10.00      A   
ATOM   2638  O   TYR A 280      15.273  -6.046 -25.603  1.00 10.00      A   
ATOM   2639  N   LEU A 281      16.742  -4.374 -25.903  1.00 10.00      A   
ATOM   2640  HN  LEU A 281      17.659  -4.121 -26.150  1.00 10.00      A   
ATOM   2641  CA  LEU A 281      15.777  -3.330 -25.571  1.00 10.00      A   
ATOM   2642  CB  LEU A 281      16.467  -1.986 -25.322  1.00 10.00      A   
ATOM   2643  CG  LEU A 281      17.243  -1.852 -24.011  1.00 10.00      A   
ATOM   2644  CD1 LEU A 281      17.869  -0.471 -23.913  1.00 10.00      A   
ATOM   2645  CD2 LEU A 281      16.338  -2.118 -22.816  1.00 10.00      A   
ATOM   2646  C   LEU A 281      14.670  -3.188 -26.629  1.00 10.00      A   
ATOM   2647  O   LEU A 281      13.489  -3.165 -26.283  1.00 10.00      A   
ATOM   2648  N   PRO A 282      15.016  -3.102 -27.936  1.00 10.00      A   
ATOM   2649  CA  PRO A 282      14.025  -2.956 -29.018  1.00 10.00      A   
ATOM   2650  CB  PRO A 282      14.881  -2.786 -30.280  1.00 10.00      A   
ATOM   2651  CG  PRO A 282      16.217  -2.376 -29.776  1.00 10.00      A   
ATOM   2652  CD  PRO A 282      16.388  -3.094 -28.476  1.00 10.00      A   
ATOM   2653  C   PRO A 282      13.089  -4.160 -29.176  1.00 10.00      A   
ATOM   2654  O   PRO A 282      12.263  -4.193 -30.089  1.00 10.00      A   
ATOM   2655  N   ALA A 283      13.204  -5.141 -28.289  1.00 10.00      A   
ATOM   2656  HN  ALA A 283      13.867  -5.061 -27.568  1.00 10.00      A   
ATOM   2657  CA  ALA A 283      12.361  -6.324 -28.352  1.00 10.00      A   
ATOM   2658  CB  ALA A 283      12.950  -7.435 -27.498  1.00 10.00      A   
ATOM   2659  C   ALA A 283      10.945  -5.999 -27.890  1.00 10.00      A   
ATOM   2660  O   ALA A 283       9.991  -6.704 -28.220  1.00 10.00      A   
ATOM   2661  N   VAL A 284      10.809  -4.917 -27.135  1.00 10.00      A   
ATOM   2662  HN  VAL A 284      11.607  -4.383 -26.917  1.00 10.00      A   
ATOM   2663  CA  VAL A 284       9.506  -4.505 -26.620  1.00 10.00      A   
ATOM   2664  CB  VAL A 284       9.587  -4.025 -25.156  1.00 10.00      A   
ATOM   2665  CG1 VAL A 284      10.064  -5.147 -24.244  1.00 10.00      A   
ATOM   2666  CG2 VAL A 284      10.488  -2.807 -25.031  1.00 10.00      A   
ATOM   2667  C   VAL A 284       8.866  -3.421 -27.482  1.00 10.00      A   
ATOM   2668  O   VAL A 284       7.942  -2.733 -27.047  1.00 10.00      A   
ATOM   2669  N   TYR A 285       9.333  -3.296 -28.718  1.00 10.00      A   
ATOM   2670  HN  TYR A 285      10.036  -3.905 -29.026  1.00 10.00      A   
ATOM   2671  CA  TYR A 285       8.811  -2.288 -29.640  1.00 10.00      A   
ATOM   2672  CB  TYR A 285       9.594  -2.285 -30.951  1.00 10.00      A   
ATOM   2673  CG  TYR A 285      10.792  -1.362 -30.963  1.00 10.00      A   
ATOM   2674  CD1 TYR A 285      11.048  -0.490 -29.908  1.00 10.00      A   
ATOM   2675  CD2 TYR A 285      11.664  -1.357 -32.040  1.00 10.00      A   
ATOM   2676  CE1 TYR A 285      12.143   0.358 -29.931  1.00 10.00      A   
ATOM   2677  CE2 TYR A 285      12.758  -0.517 -32.069  1.00 10.00      A   
ATOM   2678  CZ  TYR A 285      12.995   0.338 -31.016  1.00 10.00      A   
ATOM   2679  OH  TYR A 285      14.090   1.174 -31.052  1.00 10.00      A   
ATOM   2680  HH  TYR A 285      14.465   1.250 -30.169  1.00 10.00      A   
ATOM   2681  C   TYR A 285       7.326  -2.496 -29.921  1.00 10.00      A   
ATOM   2682  O   TYR A 285       6.565  -1.539 -30.054  1.00 10.00      A   
ATOM   2683  N   SER A 286       6.915  -3.748 -30.001  1.00 10.00      A   
ATOM   2684  HN  SER A 286       7.568  -4.474 -29.909  1.00 10.00      A   
ATOM   2685  CA  SER A 286       5.523  -4.079 -30.255  1.00 10.00      A   
ATOM   2686  CB  SER A 286       5.418  -5.549 -30.664  1.00 10.00      A   
ATOM   2687  OG  SER A 286       6.446  -5.890 -31.581  1.00 10.00      A   
ATOM   2688  HG  SER A 286       6.313  -5.404 -32.405  1.00 10.00      A   
ATOM   2689  C   SER A 286       4.657  -3.812 -29.018  1.00 10.00      A   
ATOM   2690  O   SER A 286       3.430  -3.851 -29.082  1.00 10.00      A   
ATOM   2691  N   VAL A 287       5.307  -3.518 -27.900  1.00 10.00      A   
ATOM   2692  HN  VAL A 287       6.286  -3.471 -27.917  1.00 10.00      A   
ATOM   2693  CA  VAL A 287       4.605  -3.263 -26.650  1.00 10.00      A   
ATOM   2694  CB  VAL A 287       5.287  -3.984 -25.467  1.00 10.00      A   
ATOM   2695  CG1 VAL A 287       4.435  -3.871 -24.211  1.00 10.00      A   
ATOM   2696  CG2 VAL A 287       5.552  -5.443 -25.805  1.00 10.00      A   
ATOM   2697  C   VAL A 287       4.496  -1.771 -26.339  1.00 10.00      A   
ATOM   2698  O   VAL A 287       3.483  -1.324 -25.805  1.00 10.00      A   
ATOM   2699  N   CYS A 288       5.526  -1.001 -26.690  1.00 10.00      A   
ATOM   2700  HN  CYS A 288       6.302  -1.411 -27.130  1.00 10.00      A   
ATOM   2701  CA  CYS A 288       5.534   0.445 -26.417  1.00 10.00      A   
ATOM   2702  CB  CYS A 288       6.861   1.102 -26.811  1.00 10.00      A   
ATOM   2703  SG  CYS A 288       7.487   0.646 -28.443  1.00 10.00      A   
ATOM   2704  HG  CYS A 288       6.658  -0.249 -28.968  1.00 10.00      A   
ATOM   2705  C   CYS A 288       4.340   1.186 -27.022  1.00 10.00      A   
ATOM   2706  O   CYS A 288       3.935   2.238 -26.525  1.00 10.00      A   
ATOM   2707  N   SER A 289       3.769   0.623 -28.079  1.00 10.00      A   
ATOM   2708  HN  SER A 289       4.139  -0.211 -28.431  1.00 10.00      A   
ATOM   2709  CA  SER A 289       2.617   1.220 -28.741  1.00 10.00      A   
ATOM   2710  CB  SER A 289       2.359   0.496 -30.063  1.00 10.00      A   
ATOM   2711  OG  SER A 289       3.588   0.160 -30.689  1.00 10.00      A   
ATOM   2712  HG  SER A 289       4.042   0.970 -30.946  1.00 10.00      A   
ATOM   2713  C   SER A 289       1.377   1.163 -27.845  1.00 10.00      A   
ATOM   2714  O   SER A 289       0.369   1.813 -28.117  1.00 10.00      A   
ATOM   2715  N   ARG A 290       1.464   0.384 -26.771  1.00 10.00      A   
ATOM   2716  HN  ARG A 290       2.299  -0.105 -26.601  1.00 10.00      A   
ATOM   2717  CA  ARG A 290       0.365   0.240 -25.831  1.00 10.00      A   
ATOM   2718  CB  ARG A 290      -0.369  -1.089 -26.062  1.00 10.00      A   
ATOM   2719  CG  ARG A 290       0.520  -2.324 -26.020  1.00 10.00      A   
ATOM   2720  CD  ARG A 290      -0.191  -3.538 -26.595  1.00 10.00      A   
ATOM   2721  NE  ARG A 290       0.670  -4.724 -26.629  1.00 10.00      A   
ATOM   2722  HE  ARG A 290       1.013  -5.054 -25.771  1.00 10.00      A   
ATOM   2723  CZ  ARG A 290       1.008  -5.365 -27.745  1.00 10.00      A   
ATOM   2724  NH1 ARG A 290       0.555  -4.944 -28.917  1.00 10.00      A   
ATOM   2725 HH11 ARG A 290       0.818  -5.446 -29.790  1.00 10.00      A   
ATOM   2726 HH12 ARG A 290      -0.063  -4.105 -28.975  1.00 10.00      A   
ATOM   2727  NH2 ARG A 290       1.793  -6.438 -27.688  1.00 10.00      A   
ATOM   2728 HH21 ARG A 290       2.058  -6.938 -28.568  1.00 10.00      A   
ATOM   2729 HH22 ARG A 290       2.146  -6.788 -26.767  1.00 10.00      A   
ATOM   2730  C   ARG A 290       0.877   0.339 -24.394  1.00 10.00      A   
ATOM   2731  O   ARG A 290       0.223  -0.109 -23.453  1.00 10.00      A   
ATOM   2732  N   LEU A 291       2.044   0.948 -24.233  1.00 10.00      A   
ATOM   2733  HN  LEU A 291       2.503   1.314 -25.016  1.00 10.00      A   
ATOM   2734  CA  LEU A 291       2.655   1.103 -22.921  1.00 10.00      A   
ATOM   2735  CB  LEU A 291       4.181   0.994 -23.009  1.00 10.00      A   
ATOM   2736  CG  LEU A 291       4.775  -0.416 -22.952  1.00 10.00      A   
ATOM   2737  CD1 LEU A 291       6.291  -0.356 -23.060  1.00 10.00      A   
ATOM   2738  CD2 LEU A 291       4.358  -1.128 -21.675  1.00 10.00      A   
ATOM   2739  C   LEU A 291       2.278   2.432 -22.292  1.00 10.00      A   
ATOM   2740  O   LEU A 291       2.517   3.496 -22.864  1.00 10.00      A   
ATOM   2741  N   THR A 292       1.682   2.361 -21.116  1.00 10.00      A   
ATOM   2742  HN  THR A 292       1.498   1.476 -20.727  1.00 10.00      A   
ATOM   2743  CA  THR A 292       1.283   3.554 -20.390  1.00 10.00      A   
ATOM   2744  CB  THR A 292      -0.153   3.415 -19.852  1.00 10.00      A   
ATOM   2745  OG1 THR A 292      -0.300   2.140 -19.211  1.00 10.00      A   
ATOM   2746  HG1 THR A 292      -1.209   2.047 -18.894  1.00 10.00      A   
ATOM   2747  CG2 THR A 292      -1.160   3.517 -20.986  1.00 10.00      A   
ATOM   2748  C   THR A 292       2.236   3.800 -19.223  1.00 10.00      A   
ATOM   2749  O   THR A 292       2.525   4.943 -18.861  1.00 10.00      A   
ATOM   2750  N   THR A 293       2.733   2.713 -18.653  1.00 10.00      A   
ATOM   2751  HN  THR A 293       2.482   1.830 -19.005  1.00 10.00      A   
ATOM   2752  CA  THR A 293       3.651   2.784 -17.529  1.00 10.00      A   
ATOM   2753  CB  THR A 293       3.041   2.095 -16.296  1.00 10.00      A   
ATOM   2754  OG1 THR A 293       1.618   2.275 -16.312  1.00 10.00      A   
ATOM   2755  HG1 THR A 293       1.319   2.387 -17.223  1.00 10.00      A   
ATOM   2756  CG2 THR A 293       3.606   2.684 -15.013  1.00 10.00      A   
ATOM   2757  C   THR A 293       4.968   2.098 -17.884  1.00 10.00      A   
ATOM   2758  O   THR A 293       4.990   0.911 -18.216  1.00 10.00      A   
ATOM   2759  N   LEU A 294       6.059   2.846 -17.821  1.00 10.00      A   
ATOM   2760  HN  LEU A 294       5.982   3.788 -17.544  1.00 10.00      A   
ATOM   2761  CA  LEU A 294       7.371   2.310 -18.145  1.00 10.00      A   
ATOM   2762  CB  LEU A 294       7.858   2.875 -19.483  1.00 10.00      A   
ATOM   2763  CG  LEU A 294       9.103   2.226 -20.093  1.00 10.00      A   
ATOM   2764  CD1 LEU A 294       8.899   0.730 -20.270  1.00 10.00      A   
ATOM   2765  CD2 LEU A 294       9.446   2.879 -21.424  1.00 10.00      A   
ATOM   2766  C   LEU A 294       8.372   2.616 -17.040  1.00 10.00      A   
ATOM   2767  O   LEU A 294       8.701   3.777 -16.782  1.00 10.00      A   
ATOM   2768  N   ASN A 295       8.841   1.574 -16.381  1.00 10.00      A   
ATOM   2769  HN  ASN A 295       8.533   0.671 -16.626  1.00 10.00      A   
ATOM   2770  CA  ASN A 295       9.804   1.721 -15.304  1.00 10.00      A   
ATOM   2771  CB  ASN A 295       9.311   1.002 -14.046  1.00 10.00      A   
ATOM   2772  CG  ASN A 295      10.133   1.323 -12.811  1.00 10.00      A   
ATOM   2773  OD1 ASN A 295      11.343   1.535 -12.880  1.00 10.00      A   
ATOM   2774  ND2 ASN A 295       9.473   1.365 -11.664  1.00 10.00      A   
ATOM   2775 HD21 ASN A 295       8.508   1.191 -11.676  1.00 10.00      A   
ATOM   2776 HD22 ASN A 295       9.980   1.565 -10.848  1.00 10.00      A   
ATOM   2777  C   ASN A 295      11.160   1.184 -15.738  1.00 10.00      A   
ATOM   2778  O   ASN A 295      11.372  -0.024 -15.811  1.00 10.00      A   
ATOM   2779  N   LEU A 296      12.070   2.096 -16.027  1.00 10.00      A   
ATOM   2780  HN  LEU A 296      11.839   3.048 -15.928  1.00 10.00      A   
ATOM   2781  CA  LEU A 296      13.406   1.741 -16.466  1.00 10.00      A   
ATOM   2782  CB  LEU A 296      13.674   2.328 -17.855  1.00 10.00      A   
ATOM   2783  CG  LEU A 296      12.752   1.855 -18.981  1.00 10.00      A   
ATOM   2784  CD1 LEU A 296      13.014   2.653 -20.248  1.00 10.00      A   
ATOM   2785  CD2 LEU A 296      12.938   0.368 -19.238  1.00 10.00      A   
ATOM   2786  C   LEU A 296      14.436   2.268 -15.480  1.00 10.00      A   
ATOM   2787  O   LEU A 296      15.569   2.569 -15.855  1.00 10.00      A   
ATOM   2788  N   SER A 297      14.040   2.358 -14.215  1.00 10.00      A   
ATOM   2789  HN  SER A 297      13.125   2.090 -13.981  1.00 10.00      A   
ATOM   2790  CA  SER A 297      14.916   2.855 -13.164  1.00 10.00      A   
ATOM   2791  CB  SER A 297      14.117   3.068 -11.880  1.00 10.00      A   
ATOM   2792  OG  SER A 297      12.880   3.699 -12.151  1.00 10.00      A   
ATOM   2793  HG  SER A 297      12.189   3.029 -12.214  1.00 10.00      A   
ATOM   2794  C   SER A 297      16.091   1.907 -12.916  1.00 10.00      A   
ATOM   2795  O   SER A 297      17.087   2.281 -12.289  1.00 10.00      A   
ATOM   2796  N   TYR A 298      15.975   0.677 -13.398  1.00 10.00      A   
ATOM   2797  HN  TYR A 298      15.153   0.418 -13.868  1.00 10.00      A   
ATOM   2798  CA  TYR A 298      17.040  -0.300 -13.233  1.00 10.00      A   
ATOM   2799  CB  TYR A 298      16.472  -1.656 -12.815  1.00 10.00      A   
ATOM   2800  CG  TYR A 298      15.702  -1.645 -11.511  1.00 10.00      A   
ATOM   2801  CD1 TYR A 298      14.327  -1.840 -11.493  1.00 10.00      A   
ATOM   2802  CD2 TYR A 298      16.350  -1.447 -10.297  1.00 10.00      A   
ATOM   2803  CE1 TYR A 298      13.620  -1.839 -10.306  1.00 10.00      A   
ATOM   2804  CE2 TYR A 298      15.650  -1.443  -9.104  1.00 10.00      A   
ATOM   2805  CZ  TYR A 298      14.285  -1.640  -9.117  1.00 10.00      A   
ATOM   2806  OH  TYR A 298      13.582  -1.638  -7.935  1.00 10.00      A   
ATOM   2807  HH  TYR A 298      13.152  -2.496  -7.818  1.00 10.00      A   
ATOM   2808  C   TYR A 298      17.836  -0.445 -14.524  1.00 10.00      A   
ATOM   2809  O   TYR A 298      18.847  -1.144 -14.570  1.00 10.00      A   
ATOM   2810  N   ALA A 299      17.381   0.227 -15.567  1.00 10.00      A   
ATOM   2811  HN  ALA A 299      16.587   0.791 -15.462  1.00 10.00      A   
ATOM   2812  CA  ALA A 299      18.043   0.167 -16.859  1.00 10.00      A   
ATOM   2813  CB  ALA A 299      17.040   0.358 -17.983  1.00 10.00      A   
ATOM   2814  C   ALA A 299      19.166   1.196 -16.949  1.00 10.00      A   
ATOM   2815  O   ALA A 299      18.921   2.398 -17.089  1.00 10.00      A   
ATOM   2816  N   THR A 300      20.395   0.718 -16.868  1.00 10.00      A   
ATOM   2817  HN  THR A 300      20.526  -0.248 -16.767  1.00 10.00      A   
ATOM   2818  CA  THR A 300      21.561   1.580 -16.929  1.00 10.00      A   
ATOM   2819  CB  THR A 300      22.660   1.067 -15.979  1.00 10.00      A   
ATOM   2820  OG1 THR A 300      22.062   0.244 -14.963  1.00 10.00      A   
ATOM   2821  HG1 THR A 300      21.950  -0.654 -15.306  1.00 10.00      A   
ATOM   2822  CG2 THR A 300      23.374   2.234 -15.316  1.00 10.00      A   
ATOM   2823  C   THR A 300      22.104   1.653 -18.356  1.00 10.00      A   
ATOM   2824  O   THR A 300      23.224   1.224 -18.633  1.00 10.00      A   
ATOM   2825  N   VAL A 301      21.295   2.192 -19.258  1.00 10.00      A   
ATOM   2826  HN  VAL A 301      20.413   2.522 -18.973  1.00 10.00      A   
ATOM   2827  CA  VAL A 301      21.684   2.318 -20.662  1.00 10.00      A   
ATOM   2828  CB  VAL A 301      20.607   1.751 -21.613  1.00 10.00      A   
ATOM   2829  CG1 VAL A 301      20.467   0.248 -21.418  1.00 10.00      A   
ATOM   2830  CG2 VAL A 301      19.271   2.447 -21.392  1.00 10.00      A   
ATOM   2831  C   VAL A 301      21.982   3.771 -21.030  1.00 10.00      A   
ATOM   2832  O   VAL A 301      21.854   4.665 -20.197  1.00 10.00      A   
ATOM   2833  N   GLN A 302      22.379   3.997 -22.278  1.00 10.00      A   
ATOM   2834  HN  GLN A 302      22.457   3.239 -22.901  1.00 10.00      A   
ATOM   2835  CA  GLN A 302      22.703   5.342 -22.749  1.00 10.00      A   
ATOM   2836  CB  GLN A 302      23.716   5.290 -23.894  1.00 10.00      A   
ATOM   2837  CG  GLN A 302      25.048   4.650 -23.533  1.00 10.00      A   
ATOM   2838  CD  GLN A 302      25.664   5.230 -22.275  1.00 10.00      A   
ATOM   2839  OE1 GLN A 302      26.354   6.250 -22.314  1.00 10.00      A   
ATOM   2840  NE2 GLN A 302      25.433   4.575 -21.148  1.00 10.00      A   
ATOM   2841 HE21 GLN A 302      24.885   3.762 -21.188  1.00 10.00      A   
ATOM   2842 HE22 GLN A 302      25.822   4.926 -20.322  1.00 10.00      A   
ATOM   2843  C   GLN A 302      21.459   6.108 -23.193  1.00 10.00      A   
ATOM   2844  O   GLN A 302      20.394   5.523 -23.398  1.00 10.00      A   
ATOM   2845  N   SER A 303      21.620   7.417 -23.360  1.00 10.00      A   
ATOM   2846  HN  SER A 303      22.506   7.808 -23.189  1.00 10.00      A   
ATOM   2847  CA  SER A 303      20.532   8.296 -23.776  1.00 10.00      A   
ATOM   2848  CB  SER A 303      21.016   9.753 -23.814  1.00 10.00      A   
ATOM   2849  OG  SER A 303      19.968  10.655 -24.143  1.00 10.00      A   
ATOM   2850  HG  SER A 303      19.557  10.983 -23.327  1.00 10.00      A   
ATOM   2851  C   SER A 303      19.961   7.885 -25.132  1.00 10.00      A   
ATOM   2852  O   SER A 303      18.746   7.749 -25.279  1.00 10.00      A   
ATOM   2853  N   TYR A 304      20.840   7.668 -26.112  1.00 10.00      A   
ATOM   2854  HN  TYR A 304      21.798   7.780 -25.930  1.00 10.00      A   
ATOM   2855  CA  TYR A 304      20.414   7.278 -27.455  1.00 10.00      A   
ATOM   2856  CB  TYR A 304      21.627   7.075 -28.367  1.00 10.00      A   
ATOM   2857  CG  TYR A 304      21.316   7.194 -29.844  1.00 10.00      A   
ATOM   2858  CD1 TYR A 304      21.467   8.404 -30.507  1.00 10.00      A   
ATOM   2859  CD2 TYR A 304      20.879   6.096 -30.578  1.00 10.00      A   
ATOM   2860  CE1 TYR A 304      21.188   8.516 -31.858  1.00 10.00      A   
ATOM   2861  CE2 TYR A 304      20.599   6.200 -31.928  1.00 10.00      A   
ATOM   2862  CZ  TYR A 304      20.756   7.414 -32.562  1.00 10.00      A   
ATOM   2863  OH  TYR A 304      20.481   7.525 -33.906  1.00 10.00      A   
ATOM   2864  HH  TYR A 304      19.596   7.179 -34.082  1.00 10.00      A   
ATOM   2865  C   TYR A 304      19.560   6.013 -27.413  1.00 10.00      A   
ATOM   2866  O   TYR A 304      18.581   5.886 -28.150  1.00 10.00      A   
ATOM   2867  N   ASP A 305      19.927   5.089 -26.531  1.00 10.00      A   
ATOM   2868  HN  ASP A 305      20.700   5.259 -25.958  1.00 10.00      A   
ATOM   2869  CA  ASP A 305      19.202   3.833 -26.385  1.00 10.00      A   
ATOM   2870  CB  ASP A 305      19.998   2.834 -25.547  1.00 10.00      A   
ATOM   2871  CG  ASP A 305      21.043   2.105 -26.364  1.00 10.00      A   
ATOM   2872  OD1 ASP A 305      20.661   1.246 -27.186  1.00 10.00      A   
ATOM   2873  OD2 ASP A 305      22.246   2.395 -26.200  1.00 10.00      A   
ATOM   2874  C   ASP A 305      17.823   4.062 -25.785  1.00 10.00      A   
ATOM   2875  O   ASP A 305      16.857   3.381 -26.138  1.00 10.00      A   
ATOM   2876  N   LEU A 306      17.734   5.019 -24.870  1.00 10.00      A   
ATOM   2877  HN  LEU A 306      18.544   5.503 -24.602  1.00 10.00      A   
ATOM   2878  CA  LEU A 306      16.465   5.353 -24.243  1.00 10.00      A   
ATOM   2879  CB  LEU A 306      16.691   6.216 -22.997  1.00 10.00      A   
ATOM   2880  CG  LEU A 306      17.218   5.489 -21.757  1.00 10.00      A   
ATOM   2881  CD1 LEU A 306      17.706   6.489 -20.721  1.00 10.00      A   
ATOM   2882  CD2 LEU A 306      16.140   4.592 -21.163  1.00 10.00      A   
ATOM   2883  C   LEU A 306      15.556   6.073 -25.237  1.00 10.00      A   
ATOM   2884  O   LEU A 306      14.359   5.789 -25.317  1.00 10.00      A   
ATOM   2885  N   VAL A 307      16.138   6.982 -26.010  1.00 10.00      A   
ATOM   2886  HN  VAL A 307      17.102   7.148 -25.905  1.00 10.00      A   
ATOM   2887  CA  VAL A 307      15.392   7.749 -27.007  1.00 10.00      A   
ATOM   2888  CB  VAL A 307      16.303   8.778 -27.719  1.00 10.00      A   
ATOM   2889  CG1 VAL A 307      15.585   9.450 -28.879  1.00 10.00      A   
ATOM   2890  CG2 VAL A 307      16.803   9.820 -26.734  1.00 10.00      A   
ATOM   2891  C   VAL A 307      14.739   6.830 -28.040  1.00 10.00      A   
ATOM   2892  O   VAL A 307      13.577   7.027 -28.408  1.00 10.00      A   
ATOM   2893  N   LYS A 308      15.482   5.813 -28.479  1.00 10.00      A   
ATOM   2894  HN  LYS A 308      16.394   5.708 -28.131  1.00 10.00      A   
ATOM   2895  CA  LYS A 308      14.981   4.854 -29.472  1.00 10.00      A   
ATOM   2896  CB  LYS A 308      16.015   3.759 -29.753  1.00 10.00      A   
ATOM   2897  CG  LYS A 308      17.109   4.175 -30.722  1.00 10.00      A   
ATOM   2898  CD  LYS A 308      18.146   3.077 -30.902  1.00 10.00      A   
ATOM   2899  CE  LYS A 308      18.953   2.860 -29.633  1.00 10.00      A   
ATOM   2900  NZ  LYS A 308      19.987   1.804 -29.794  1.00 10.00      A   
ATOM   2901  HZ1 LYS A 308      20.403   1.564 -28.866  1.00 10.00      A   
ATOM   2902  HZ2 LYS A 308      20.746   2.132 -30.425  1.00 10.00      A   
ATOM   2903  HZ3 LYS A 308      19.563   0.949 -30.199  1.00 10.00      A   
ATOM   2904  C   LYS A 308      13.661   4.224 -29.036  1.00 10.00      A   
ATOM   2905  O   LYS A 308      12.781   3.982 -29.859  1.00 10.00      A   
ATOM   2906  N   LEU A 309      13.521   3.971 -27.742  1.00 10.00      A   
ATOM   2907  HN  LEU A 309      14.246   4.198 -27.126  1.00 10.00      A   
ATOM   2908  CA  LEU A 309      12.303   3.371 -27.219  1.00 10.00      A   
ATOM   2909  CB  LEU A 309      12.610   2.531 -25.977  1.00 10.00      A   
ATOM   2910  CG  LEU A 309      11.435   1.758 -25.370  1.00 10.00      A   
ATOM   2911  CD1 LEU A 309      10.864   0.769 -26.375  1.00 10.00      A   
ATOM   2912  CD2 LEU A 309      11.863   1.042 -24.095  1.00 10.00      A   
ATOM   2913  C   LEU A 309      11.259   4.439 -26.904  1.00 10.00      A   
ATOM   2914  O   LEU A 309      10.067   4.244 -27.147  1.00 10.00      A   
ATOM   2915  N   LEU A 310      11.719   5.575 -26.386  1.00 10.00      A   
ATOM   2916  HN  LEU A 310      12.686   5.672 -26.236  1.00 10.00      A   
ATOM   2917  CA  LEU A 310      10.836   6.683 -26.031  1.00 10.00      A   
ATOM   2918  CB  LEU A 310      11.635   7.830 -25.413  1.00 10.00      A   
ATOM   2919  CG  LEU A 310      12.194   7.590 -24.011  1.00 10.00      A   
ATOM   2920  CD1 LEU A 310      13.057   8.762 -23.581  1.00 10.00      A   
ATOM   2921  CD2 LEU A 310      11.063   7.370 -23.019  1.00 10.00      A   
ATOM   2922  C   LEU A 310      10.053   7.196 -27.236  1.00 10.00      A   
ATOM   2923  O   LEU A 310       8.877   7.547 -27.120  1.00 10.00      A   
ATOM   2924  N   CYS A 311      10.706   7.230 -28.389  1.00 10.00      A   
ATOM   2925  HN  CYS A 311      11.644   6.935 -28.413  1.00 10.00      A   
ATOM   2926  CA  CYS A 311      10.083   7.708 -29.620  1.00 10.00      A   
ATOM   2927  CB  CYS A 311      11.109   7.757 -30.751  1.00 10.00      A   
ATOM   2928  SG  CYS A 311      12.299   9.113 -30.625  1.00 10.00      A   
ATOM   2929  HG  CYS A 311      11.824   9.996 -29.758  1.00 10.00      A   
ATOM   2930  C   CYS A 311       8.889   6.854 -30.039  1.00 10.00      A   
ATOM   2931  O   CYS A 311       8.054   7.285 -30.833  1.00 10.00      A   
ATOM   2932  N   GLN A 312       8.801   5.647 -29.504  1.00 10.00      A   
ATOM   2933  HN  GLN A 312       9.482   5.350 -28.861  1.00 10.00      A   
ATOM   2934  CA  GLN A 312       7.709   4.753 -29.850  1.00 10.00      A   
ATOM   2935  CB  GLN A 312       8.240   3.391 -30.292  1.00 10.00      A   
ATOM   2936  CG  GLN A 312       9.005   3.444 -31.601  1.00 10.00      A   
ATOM   2937  CD  GLN A 312       9.316   2.074 -32.167  1.00 10.00      A   
ATOM   2938  OE1 GLN A 312      10.347   1.879 -32.810  1.00 10.00      A   
ATOM   2939  NE2 GLN A 312       8.425   1.116 -31.939  1.00 10.00      A   
ATOM   2940 HE21 GLN A 312       7.624   1.343 -31.421  1.00 10.00      A   
ATOM   2941 HE22 GLN A 312       8.604   0.225 -32.300  1.00 10.00      A   
ATOM   2942  C   GLN A 312       6.693   4.614 -28.719  1.00 10.00      A   
ATOM   2943  O   GLN A 312       5.872   3.696 -28.724  1.00 10.00      A   
ATOM   2944  N   CYS A 313       6.741   5.534 -27.760  1.00 10.00      A   
ATOM   2945  HN  CYS A 313       7.421   6.241 -27.808  1.00 10.00      A   
ATOM   2946  CA  CYS A 313       5.812   5.517 -26.633  1.00 10.00      A   
ATOM   2947  CB  CYS A 313       6.585   5.483 -25.311  1.00 10.00      A   
ATOM   2948  SG  CYS A 313       7.760   4.116 -25.165  1.00 10.00      A   
ATOM   2949  HG  CYS A 313       8.648   4.227 -26.147  1.00 10.00      A   
ATOM   2950  C   CYS A 313       4.889   6.739 -26.671  1.00 10.00      A   
ATOM   2951  O   CYS A 313       5.138   7.740 -26.001  1.00 10.00      A   
ATOM   2952  N   PRO A 314       3.806   6.676 -27.464  1.00 10.00      A   
ATOM   2953  CA  PRO A 314       2.857   7.777 -27.601  1.00 10.00      A   
ATOM   2954  CB  PRO A 314       2.239   7.537 -28.990  1.00 10.00      A   
ATOM   2955  CG  PRO A 314       2.792   6.233 -29.483  1.00 10.00      A   
ATOM   2956  CD  PRO A 314       3.419   5.545 -28.306  1.00 10.00      A   
ATOM   2957  C   PRO A 314       1.762   7.761 -26.532  1.00 10.00      A   
ATOM   2958  O   PRO A 314       1.041   8.743 -26.359  1.00 10.00      A   
ATOM   2959  N   LYS A 315       1.641   6.652 -25.814  1.00 10.00      A   
ATOM   2960  HN  LYS A 315       2.248   5.904 -25.986  1.00 10.00      A   
ATOM   2961  CA  LYS A 315       0.623   6.521 -24.777  1.00 10.00      A   
ATOM   2962  CB  LYS A 315      -0.228   5.272 -25.021  1.00 10.00      A   
ATOM   2963  CG  LYS A 315      -1.240   5.426 -26.142  1.00 10.00      A   
ATOM   2964  CD  LYS A 315      -2.087   4.174 -26.300  1.00 10.00      A   
ATOM   2965  CE  LYS A 315      -3.246   4.400 -27.261  1.00 10.00      A   
ATOM   2966  NZ  LYS A 315      -2.788   4.778 -28.626  1.00 10.00      A   
ATOM   2967  HZ1 LYS A 315      -2.234   4.006 -29.049  1.00 10.00      A   
ATOM   2968  HZ2 LYS A 315      -2.195   5.630 -28.581  1.00 10.00      A   
ATOM   2969  HZ3 LYS A 315      -3.605   4.973 -29.238  1.00 10.00      A   
ATOM   2970  C   LYS A 315       1.239   6.477 -23.382  1.00 10.00      A   
ATOM   2971  O   LYS A 315       0.574   6.114 -22.409  1.00 10.00      A   
ATOM   2972  N   LEU A 316       2.502   6.872 -23.288  1.00 10.00      A   
ATOM   2973  HN  LEU A 316       2.964   7.187 -24.091  1.00 10.00      A   
ATOM   2974  CA  LEU A 316       3.214   6.871 -22.019  1.00 10.00      A   
ATOM   2975  CB  LEU A 316       4.707   7.102 -22.256  1.00 10.00      A   
ATOM   2976  CG  LEU A 316       5.611   7.019 -21.029  1.00 10.00      A   
ATOM   2977  CD1 LEU A 316       5.593   5.616 -20.444  1.00 10.00      A   
ATOM   2978  CD2 LEU A 316       7.030   7.430 -21.388  1.00 10.00      A   
ATOM   2979  C   LEU A 316       2.655   7.939 -21.083  1.00 10.00      A   
ATOM   2980  O   LEU A 316       2.649   9.122 -21.414  1.00 10.00      A   
ATOM   2981  N   GLN A 317       2.179   7.514 -19.920  1.00 10.00      A   
ATOM   2982  HN  GLN A 317       2.206   6.554 -19.712  1.00 10.00      A   
ATOM   2983  CA  GLN A 317       1.613   8.435 -18.945  1.00 10.00      A   
ATOM   2984  CB  GLN A 317       0.179   8.039 -18.600  1.00 10.00      A   
ATOM   2985  CG  GLN A 317      -0.816   8.298 -19.717  1.00 10.00      A   
ATOM   2986  CD  GLN A 317      -2.229   7.899 -19.348  1.00 10.00      A   
ATOM   2987  OE1 GLN A 317      -2.445   6.944 -18.605  1.00 10.00      A   
ATOM   2988  NE2 GLN A 317      -3.199   8.629 -19.860  1.00 10.00      A   
ATOM   2989 HE21 GLN A 317      -2.957   9.390 -20.446  1.00 10.00      A   
ATOM   2990 HE22 GLN A 317      -4.122   8.390 -19.641  1.00 10.00      A   
ATOM   2991  C   GLN A 317       2.460   8.493 -17.681  1.00 10.00      A   
ATOM   2992  O   GLN A 317       2.392   9.458 -16.923  1.00 10.00      A   
ATOM   2993  N   ARG A 318       3.245   7.453 -17.450  1.00 10.00      A   
ATOM   2994  HN  ARG A 318       3.247   6.702 -18.084  1.00 10.00      A   
ATOM   2995  CA  ARG A 318       4.107   7.394 -16.280  1.00 10.00      A   
ATOM   2996  CB  ARG A 318       3.473   6.552 -15.174  1.00 10.00      A   
ATOM   2997  CG  ARG A 318       4.260   6.562 -13.875  1.00 10.00      A   
ATOM   2998  CD  ARG A 318       3.520   5.831 -12.770  1.00 10.00      A   
ATOM   2999  NE  ARG A 318       2.284   6.512 -12.396  1.00 10.00      A   
ATOM   3000  HE  ARG A 318       2.104   7.386 -12.816  1.00 10.00      A   
ATOM   3001  CZ  ARG A 318       1.398   6.020 -11.532  1.00 10.00      A   
ATOM   3002  NH1 ARG A 318       1.604   4.841 -10.962  1.00 10.00      A   
ATOM   3003 HH11 ARG A 318       0.907   4.455 -10.284  1.00 10.00      A   
ATOM   3004 HH12 ARG A 318       2.464   4.294 -11.182  1.00 10.00      A   
ATOM   3005  NH2 ARG A 318       0.312   6.714 -11.224  1.00 10.00      A   
ATOM   3006 HH21 ARG A 318       0.142   7.655 -11.650  1.00 10.00      A   
ATOM   3007 HH22 ARG A 318      -0.377   6.325 -10.545  1.00 10.00      A   
ATOM   3008  C   ARG A 318       5.463   6.824 -16.654  1.00 10.00      A   
ATOM   3009  O   ARG A 318       5.570   5.662 -17.049  1.00 10.00      A   
ATOM   3010  N   LEU A 319       6.494   7.641 -16.531  1.00 10.00      A   
ATOM   3011  HN  LEU A 319       6.348   8.559 -16.199  1.00 10.00      A   
ATOM   3012  CA  LEU A 319       7.840   7.209 -16.868  1.00 10.00      A   
ATOM   3013  CB  LEU A 319       8.386   7.992 -18.065  1.00 10.00      A   
ATOM   3014  CG  LEU A 319       9.793   7.602 -18.537  1.00 10.00      A   
ATOM   3015  CD1 LEU A 319       9.787   6.229 -19.192  1.00 10.00      A   
ATOM   3016  CD2 LEU A 319      10.354   8.649 -19.486  1.00 10.00      A   
ATOM   3017  C   LEU A 319       8.796   7.322 -15.687  1.00 10.00      A   
ATOM   3018  O   LEU A 319       8.980   8.399 -15.115  1.00 10.00      A   
ATOM   3019  N   TRP A 320       9.390   6.198 -15.324  1.00 10.00      A   
ATOM   3020  HN  TRP A 320       9.177   5.366 -15.808  1.00 10.00      A   
ATOM   3021  CA  TRP A 320      10.361   6.147 -14.244  1.00 10.00      A   
ATOM   3022  CB  TRP A 320       9.964   5.076 -13.222  1.00 10.00      A   
ATOM   3023  CG  TRP A 320       8.879   5.485 -12.264  1.00 10.00      A   
ATOM   3024  CD1 TRP A 320       7.795   6.278 -12.522  1.00 10.00      A   
ATOM   3025  CD2 TRP A 320       8.771   5.102 -10.889  1.00 10.00      A   
ATOM   3026  NE1 TRP A 320       7.029   6.419 -11.389  1.00 10.00      A   
ATOM   3027  HE1 TRP A 320       6.195   6.950 -11.318  1.00 10.00      A   
ATOM   3028  CE2 TRP A 320       7.606   5.701 -10.373  1.00 10.00      A   
ATOM   3029  CE3 TRP A 320       9.552   4.310 -10.042  1.00 10.00      A   
ATOM   3030  CZ2 TRP A 320       7.206   5.533  -9.049  1.00 10.00      A   
ATOM   3031  CZ3 TRP A 320       9.151   4.142  -8.732  1.00 10.00      A   
ATOM   3032  CH2 TRP A 320       7.988   4.749  -8.246  1.00 10.00      A   
ATOM   3033  C   TRP A 320      11.704   5.793 -14.858  1.00 10.00      A   
ATOM   3034  O   TRP A 320      11.907   4.662 -15.288  1.00 10.00      A   
ATOM   3035  N   VAL A 321      12.605   6.761 -14.940  1.00 10.00      A   
ATOM   3036  HN  VAL A 321      12.397   7.645 -14.566  1.00 10.00      A   
ATOM   3037  CA  VAL A 321      13.914   6.532 -15.544  1.00 10.00      A   
ATOM   3038  CB  VAL A 321      13.995   7.100 -16.981  1.00 10.00      A   
ATOM   3039  CG1 VAL A 321      13.262   6.201 -17.963  1.00 10.00      A   
ATOM   3040  CG2 VAL A 321      13.456   8.524 -17.042  1.00 10.00      A   
ATOM   3041  C   VAL A 321      15.040   7.133 -14.712  1.00 10.00      A   
ATOM   3042  O   VAL A 321      14.815   7.669 -13.626  1.00 10.00      A   
ATOM   3043  N   LEU A 322      16.250   7.040 -15.240  1.00 10.00      A   
ATOM   3044  HN  LEU A 322      16.355   6.604 -16.112  1.00 10.00      A   
ATOM   3045  CA  LEU A 322      17.428   7.570 -14.573  1.00 10.00      A   
ATOM   3046  CB  LEU A 322      18.565   6.541 -14.584  1.00 10.00      A   
ATOM   3047  CG  LEU A 322      18.311   5.238 -13.819  1.00 10.00      A   
ATOM   3048  CD1 LEU A 322      19.445   4.252 -14.056  1.00 10.00      A   
ATOM   3049  CD2 LEU A 322      18.147   5.512 -12.331  1.00 10.00      A   
ATOM   3050  C   LEU A 322      17.894   8.850 -15.253  1.00 10.00      A   
ATOM   3051  O   LEU A 322      17.377   9.226 -16.306  1.00 10.00      A   
ATOM   3052  N   ASP A 323      18.893   9.492 -14.660  1.00 10.00      A   
ATOM   3053  HN  ASP A 323      19.265   9.121 -13.827  1.00 10.00      A   
ATOM   3054  CA  ASP A 323      19.462  10.729 -15.190  1.00 10.00      A   
ATOM   3055  CB  ASP A 323      20.356  11.411 -14.141  1.00 10.00      A   
ATOM   3056  CG  ASP A 323      21.569  10.592 -13.728  1.00 10.00      A   
ATOM   3057  OD1 ASP A 323      21.472   9.346 -13.697  1.00 10.00      A   
ATOM   3058  OD2 ASP A 323      22.613  11.193 -13.405  1.00 10.00      A   
ATOM   3059  C   ASP A 323      20.234  10.466 -16.480  1.00 10.00      A   
ATOM   3060  O   ASP A 323      20.604  11.396 -17.199  1.00 10.00      A   
ATOM   3061  N   TYR A 324      20.441   9.187 -16.779  1.00 10.00      A   
ATOM   3062  HN  TYR A 324      20.115   8.502 -16.159  1.00 10.00      A   
ATOM   3063  CA  TYR A 324      21.147   8.768 -17.986  1.00 10.00      A   
ATOM   3064  CB  TYR A 324      21.313   7.246 -18.002  1.00 10.00      A   
ATOM   3065  CG  TYR A 324      22.743   6.782 -17.858  1.00 10.00      A   
ATOM   3066  CD1 TYR A 324      23.147   6.033 -16.760  1.00 10.00      A   
ATOM   3067  CD2 TYR A 324      23.695   7.099 -18.819  1.00 10.00      A   
ATOM   3068  CE1 TYR A 324      24.459   5.613 -16.624  1.00 10.00      A   
ATOM   3069  CE2 TYR A 324      25.006   6.684 -18.691  1.00 10.00      A   
ATOM   3070  CZ  TYR A 324      25.384   5.941 -17.592  1.00 10.00      A   
ATOM   3071  OH  TYR A 324      26.693   5.527 -17.463  1.00 10.00      A   
ATOM   3072  HH  TYR A 324      26.711   4.632 -17.098  1.00 10.00      A   
ATOM   3073  C   TYR A 324      20.401   9.218 -19.242  1.00 10.00      A   
ATOM   3074  O   TYR A 324      20.962   9.235 -20.337  1.00 10.00      A   
ATOM   3075  N   ILE A 325      19.131   9.569 -19.073  1.00 10.00      A   
ATOM   3076  HN  ILE A 325      18.738   9.511 -18.177  1.00 10.00      A   
ATOM   3077  CA  ILE A 325      18.302  10.027 -20.177  1.00 10.00      A   
ATOM   3078  CB  ILE A 325      16.818  10.173 -19.754  1.00 10.00      A   
ATOM   3079  CG1 ILE A 325      15.911  10.352 -20.974  1.00 10.00      A   
ATOM   3080  CG2 ILE A 325      16.622  11.302 -18.744  1.00 10.00      A   
ATOM   3081  CD1 ILE A 325      14.435  10.255 -20.651  1.00 10.00      A   
ATOM   3082  C   ILE A 325      18.831  11.345 -20.739  1.00 10.00      A   
ATOM   3083  O   ILE A 325      18.732  11.600 -21.939  1.00 10.00      A   
ATOM   3084  N   GLU A 326      19.413  12.160 -19.859  1.00 10.00      A   
ATOM   3085  HN  GLU A 326      19.473  11.870 -18.921  1.00 10.00      A   
ATOM   3086  CA  GLU A 326      19.979  13.459 -20.230  1.00 10.00      A   
ATOM   3087  CB  GLU A 326      21.173  13.297 -21.179  1.00 10.00      A   
ATOM   3088  CG  GLU A 326      22.304  12.469 -20.584  1.00 10.00      A   
ATOM   3089  CD  GLU A 326      23.490  12.313 -21.512  1.00 10.00      A   
ATOM   3090  OE1 GLU A 326      23.286  11.955 -22.690  1.00 10.00      A   
ATOM   3091  OE2 GLU A 326      24.634  12.530 -21.061  1.00 10.00      A   
ATOM   3092  C   GLU A 326      18.935  14.449 -20.771  1.00 10.00      A   
ATOM   3093  O   GLU A 326      17.781  14.086 -21.031  1.00 10.00      A   
ATOM   3094  N   ASP A 327      19.352  15.706 -20.930  1.00 10.00      A   
ATOM   3095  HN  ASP A 327      20.286  15.932 -20.717  1.00 10.00      A   
ATOM   3096  CA  ASP A 327      18.464  16.761 -21.422  1.00 10.00      A   
ATOM   3097  CB  ASP A 327      19.187  18.110 -21.508  1.00 10.00      A   
ATOM   3098  CG  ASP A 327      19.543  18.698 -20.159  1.00 10.00      A   
ATOM   3099  OD1 ASP A 327      18.633  18.989 -19.359  1.00 10.00      A   
ATOM   3100  OD2 ASP A 327      20.747  18.886 -19.895  1.00 10.00      A   
ATOM   3101  C   ASP A 327      17.915  16.407 -22.793  1.00 10.00      A   
ATOM   3102  O   ASP A 327      16.717  16.537 -23.042  1.00 10.00      A   
ATOM   3103  N   ALA A 328      18.800  15.940 -23.673  1.00 10.00      A   
ATOM   3104  HN  ALA A 328      19.742  15.858 -23.401  1.00 10.00      A   
ATOM   3105  CA  ALA A 328      18.421  15.565 -25.032  1.00 10.00      A   
ATOM   3106  CB  ALA A 328      19.637  15.077 -25.806  1.00 10.00      A   
ATOM   3107  C   ALA A 328      17.323  14.506 -25.040  1.00 10.00      A   
ATOM   3108  O   ALA A 328      16.425  14.540 -25.884  1.00 10.00      A   
ATOM   3109  N   GLY A 329      17.394  13.576 -24.094  1.00 10.00      A   
ATOM   3110  HN  GLY A 329      18.126  13.608 -23.441  1.00 10.00      A   
ATOM   3111  CA  GLY A 329      16.399  12.525 -24.012  1.00 10.00      A   
ATOM   3112  C   GLY A 329      15.049  13.066 -23.601  1.00 10.00      A   
ATOM   3113  O   GLY A 329      14.023  12.702 -24.177  1.00 10.00      A   
ATOM   3114  N   LEU A 330      15.057  13.958 -22.616  1.00 10.00      A   
ATOM   3115  HN  LEU A 330      15.917  14.215 -22.211  1.00 10.00      A   
ATOM   3116  CA  LEU A 330      13.830  14.568 -22.123  1.00 10.00      A   
ATOM   3117  CB  LEU A 330      14.102  15.359 -20.842  1.00 10.00      A   
ATOM   3118  CG  LEU A 330      14.419  14.529 -19.594  1.00 10.00      A   
ATOM   3119  CD1 LEU A 330      14.638  15.433 -18.394  1.00 10.00      A   
ATOM   3120  CD2 LEU A 330      13.306  13.534 -19.308  1.00 10.00      A   
ATOM   3121  C   LEU A 330      13.198  15.458 -23.193  1.00 10.00      A   
ATOM   3122  O   LEU A 330      11.975  15.580 -23.271  1.00 10.00      A   
ATOM   3123  N   GLU A 331      14.043  16.068 -24.018  1.00 10.00      A   
ATOM   3124  HN  GLU A 331      15.011  15.948 -23.882  1.00 10.00      A   
ATOM   3125  CA  GLU A 331      13.584  16.928 -25.105  1.00 10.00      A   
ATOM   3126  CB  GLU A 331      14.793  17.523 -25.832  1.00 10.00      A   
ATOM   3127  CG  GLU A 331      14.453  18.507 -26.938  1.00 10.00      A   
ATOM   3128  CD  GLU A 331      15.689  19.120 -27.557  1.00 10.00      A   
ATOM   3129  OE1 GLU A 331      16.273  18.500 -28.470  1.00 10.00      A   
ATOM   3130  OE2 GLU A 331      16.086  20.226 -27.131  1.00 10.00      A   
ATOM   3131  C   GLU A 331      12.715  16.129 -26.077  1.00 10.00      A   
ATOM   3132  O   GLU A 331      11.655  16.591 -26.504  1.00 10.00      A   
ATOM   3133  N   VAL A 332      13.160  14.920 -26.403  1.00 10.00      A   
ATOM   3134  HN  VAL A 332      14.010  14.602 -26.024  1.00 10.00      A   
ATOM   3135  CA  VAL A 332      12.423  14.049 -27.307  1.00 10.00      A   
ATOM   3136  CB  VAL A 332      13.273  12.834 -27.731  1.00 10.00      A   
ATOM   3137  CG1 VAL A 332      12.504  11.956 -28.702  1.00 10.00      A   
ATOM   3138  CG2 VAL A 332      14.580  13.296 -28.356  1.00 10.00      A   
ATOM   3139  C   VAL A 332      11.155  13.557 -26.622  1.00 10.00      A   
ATOM   3140  O   VAL A 332      10.086  13.507 -27.229  1.00 10.00      A   
ATOM   3141  N   LEU A 333      11.290  13.221 -25.343  1.00 10.00      A   
ATOM   3142  HN  LEU A 333      12.176  13.301 -24.925  1.00 10.00      A   
ATOM   3143  CA  LEU A 333      10.177  12.731 -24.538  1.00 10.00      A   
ATOM   3144  CB  LEU A 333      10.631  12.504 -23.092  1.00 10.00      A   
ATOM   3145  CG  LEU A 333       9.546  12.071 -22.101  1.00 10.00      A   
ATOM   3146  CD1 LEU A 333       9.203  10.603 -22.284  1.00 10.00      A   
ATOM   3147  CD2 LEU A 333       9.984  12.350 -20.673  1.00 10.00      A   
ATOM   3148  C   LEU A 333       9.012  13.707 -24.562  1.00 10.00      A   
ATOM   3149  O   LEU A 333       7.870  13.311 -24.786  1.00 10.00      A   
ATOM   3150  N   ALA A 334       9.318  14.986 -24.371  1.00 10.00      A   
ATOM   3151  HN  ALA A 334      10.260  15.234 -24.226  1.00 10.00      A   
ATOM   3152  CA  ALA A 334       8.301  16.033 -24.359  1.00 10.00      A   
ATOM   3153  CB  ALA A 334       8.909  17.345 -23.894  1.00 10.00      A   
ATOM   3154  C   ALA A 334       7.636  16.214 -25.723  1.00 10.00      A   
ATOM   3155  O   ALA A 334       6.626  16.906 -25.843  1.00 10.00      A   
ATOM   3156  N   SER A 335       8.201  15.597 -26.748  1.00 10.00      A   
ATOM   3157  HN  SER A 335       9.004  15.053 -26.598  1.00 10.00      A   
ATOM   3158  CA  SER A 335       7.650  15.703 -28.090  1.00 10.00      A   
ATOM   3159  CB  SER A 335       8.777  15.871 -29.110  1.00 10.00      A   
ATOM   3160  OG  SER A 335       9.714  16.841 -28.667  1.00 10.00      A   
ATOM   3161  HG  SER A 335      10.160  16.518 -27.875  1.00 10.00      A   
ATOM   3162  C   SER A 335       6.794  14.482 -28.431  1.00 10.00      A   
ATOM   3163  O   SER A 335       5.732  14.606 -29.042  1.00 10.00      A   
ATOM   3164  N   THR A 336       7.248  13.306 -28.016  1.00 10.00      A   
ATOM   3165  HN  THR A 336       8.090  13.266 -27.511  1.00 10.00      A   
ATOM   3166  CA  THR A 336       6.524  12.071 -28.290  1.00 10.00      A   
ATOM   3167  CB  THR A 336       7.486  10.867 -28.386  1.00 10.00      A   
ATOM   3168  OG1 THR A 336       8.486  11.127 -29.387  1.00 10.00      A   
ATOM   3169  HG1 THR A 336       8.543  12.077 -29.542  1.00 10.00      A   
ATOM   3170  CG2 THR A 336       6.730   9.600 -28.753  1.00 10.00      A   
ATOM   3171  C   THR A 336       5.436  11.799 -27.246  1.00 10.00      A   
ATOM   3172  O   THR A 336       4.325  11.390 -27.589  1.00 10.00      A   
ATOM   3173  N   CYS A 337       5.750  12.037 -25.982  1.00 10.00      A   
ATOM   3174  HN  CYS A 337       6.643  12.391 -25.760  1.00 10.00      A   
ATOM   3175  CA  CYS A 337       4.798  11.808 -24.910  1.00 10.00      A   
ATOM   3176  CB  CYS A 337       5.485  11.120 -23.728  1.00 10.00      A   
ATOM   3177  SG  CYS A 337       6.457   9.666 -24.183  1.00 10.00      A   
ATOM   3178  HG  CYS A 337       5.735   8.940 -25.030  1.00 10.00      A   
ATOM   3179  C   CYS A 337       4.156  13.118 -24.466  1.00 10.00      A   
ATOM   3180  O   CYS A 337       4.747  13.889 -23.714  1.00 10.00      A   
ATOM   3181  N   LYS A 338       2.951  13.371 -24.952  1.00 10.00      A   
ATOM   3182  HN  LYS A 338       2.535  12.724 -25.563  1.00 10.00      A   
ATOM   3183  CA  LYS A 338       2.229  14.587 -24.604  1.00 10.00      A   
ATOM   3184  CB  LYS A 338       1.464  15.121 -25.818  1.00 10.00      A   
ATOM   3185  CG  LYS A 338       2.346  15.564 -26.972  1.00 10.00      A   
ATOM   3186  CD  LYS A 338       3.167  16.788 -26.604  1.00 10.00      A   
ATOM   3187  CE  LYS A 338       3.969  17.289 -27.793  1.00 10.00      A   
ATOM   3188  NZ  LYS A 338       4.868  18.412 -27.425  1.00 10.00      A   
ATOM   3189  HZ1 LYS A 338       4.324  19.189 -27.001  1.00 10.00      A   
ATOM   3190  HZ2 LYS A 338       5.359  18.773 -28.268  1.00 10.00      A   
ATOM   3191  HZ3 LYS A 338       5.581  18.087 -26.738  1.00 10.00      A   
ATOM   3192  C   LYS A 338       1.262  14.329 -23.454  1.00 10.00      A   
ATOM   3193  O   LYS A 338       1.019  15.203 -22.623  1.00 10.00      A   
ATOM   3194  N   ASP A 339       0.732  13.113 -23.399  1.00 10.00      A   
ATOM   3195  HN  ASP A 339       0.987  12.450 -24.079  1.00 10.00      A   
ATOM   3196  CA  ASP A 339      -0.222  12.735 -22.357  1.00 10.00      A   
ATOM   3197  CB  ASP A 339      -1.210  11.689 -22.888  1.00 10.00      A   
ATOM   3198  CG  ASP A 339      -2.553  11.732 -22.181  1.00 10.00      A   
ATOM   3199  OD1 ASP A 339      -3.288  12.731 -22.347  1.00 10.00      A   
ATOM   3200  OD2 ASP A 339      -2.891  10.765 -21.464  1.00 10.00      A   
ATOM   3201  C   ASP A 339       0.484  12.222 -21.102  1.00 10.00      A   
ATOM   3202  O   ASP A 339      -0.116  11.546 -20.268  1.00 10.00      A   
ATOM   3203  N   LEU A 340       1.759  12.562 -20.971  1.00 10.00      A   
ATOM   3204  HN  LEU A 340       2.172  13.115 -21.662  1.00 10.00      A   
ATOM   3205  CA  LEU A 340       2.559  12.152 -19.822  1.00 10.00      A   
ATOM   3206  CB  LEU A 340       4.036  12.481 -20.067  1.00 10.00      A   
ATOM   3207  CG  LEU A 340       5.031  11.961 -19.027  1.00 10.00      A   
ATOM   3208  CD1 LEU A 340       5.175  10.451 -19.124  1.00 10.00      A   
ATOM   3209  CD2 LEU A 340       6.382  12.646 -19.178  1.00 10.00      A   
ATOM   3210  C   LEU A 340       2.065  12.856 -18.559  1.00 10.00      A   
ATOM   3211  O   LEU A 340       1.898  14.074 -18.549  1.00 10.00      A   
ATOM   3212  N   ARG A 341       1.830  12.087 -17.507  1.00 10.00      A   
ATOM   3213  HN  ARG A 341       1.997  11.122 -17.575  1.00 10.00      A   
ATOM   3214  CA  ARG A 341       1.338  12.636 -16.250  1.00 10.00      A   
ATOM   3215  CB  ARG A 341       0.146  11.821 -15.736  1.00 10.00      A   
ATOM   3216  CG  ARG A 341      -0.825  11.371 -16.813  1.00 10.00      A   
ATOM   3217  CD  ARG A 341      -1.492  12.552 -17.493  1.00 10.00      A   
ATOM   3218  NE  ARG A 341      -2.391  12.119 -18.561  1.00 10.00      A   
ATOM   3219  HE  ARG A 341      -1.979  11.704 -19.355  1.00 10.00      A   
ATOM   3220  CZ  ARG A 341      -3.712  12.248 -18.519  1.00 10.00      A   
ATOM   3221  NH1 ARG A 341      -4.293  12.803 -17.464  1.00 10.00      A   
ATOM   3222 HH11 ARG A 341      -5.335  12.906 -17.429  1.00 10.00      A   
ATOM   3223 HH12 ARG A 341      -3.717  13.142 -16.665  1.00 10.00      A   
ATOM   3224  NH2 ARG A 341      -4.452  11.823 -19.533  1.00 10.00      A   
ATOM   3225 HH21 ARG A 341      -3.989  11.387 -20.373  1.00 10.00      A   
ATOM   3226 HH22 ARG A 341      -5.490  11.915 -19.502  1.00 10.00      A   
ATOM   3227  C   ARG A 341       2.426  12.661 -15.185  1.00 10.00      A   
ATOM   3228  O   ARG A 341       2.639  13.685 -14.524  1.00 10.00      A   
ATOM   3229  N   GLU A 342       3.108  11.532 -15.014  1.00 10.00      A   
ATOM   3230  HN  GLU A 342       2.901  10.752 -15.576  1.00 10.00      A   
ATOM   3231  CA  GLU A 342       4.163  11.429 -14.018  1.00 10.00      A   
ATOM   3232  CB  GLU A 342       3.814  10.406 -12.936  1.00 10.00      A   
ATOM   3233  CG  GLU A 342       4.780  10.421 -11.762  1.00 10.00      A   
ATOM   3234  CD  GLU A 342       4.483   9.365 -10.720  1.00 10.00      A   
ATOM   3235  OE1 GLU A 342       3.727   9.655  -9.771  1.00 10.00      A   
ATOM   3236  OE2 GLU A 342       5.039   8.253 -10.823  1.00 10.00      A   
ATOM   3237  C   GLU A 342       5.513  11.096 -14.644  1.00 10.00      A   
ATOM   3238  O   GLU A 342       5.619  10.214 -15.502  1.00 10.00      A   
ATOM   3239  N   LEU A 343       6.536  11.811 -14.203  1.00 10.00      A   
ATOM   3240  HN  LEU A 343       6.373  12.503 -13.518  1.00 10.00      A   
ATOM   3241  CA  LEU A 343       7.893  11.609 -14.686  1.00 10.00      A   
ATOM   3242  CB  LEU A 343       8.270  12.700 -15.691  1.00 10.00      A   
ATOM   3243  CG  LEU A 343       9.724  12.702 -16.175  1.00 10.00      A   
ATOM   3244  CD1 LEU A 343      10.025  11.454 -16.990  1.00 10.00      A   
ATOM   3245  CD2 LEU A 343      10.018  13.959 -16.982  1.00 10.00      A   
ATOM   3246  C   LEU A 343       8.865  11.629 -13.513  1.00 10.00      A   
ATOM   3247  O   LEU A 343       9.026  12.650 -12.850  1.00 10.00      A   
ATOM   3248  N   ARG A 344       9.494  10.501 -13.243  1.00 10.00      A   
ATOM   3249  HN  ARG A 344       9.327   9.708 -13.803  1.00 10.00      A   
ATOM   3250  CA  ARG A 344      10.443  10.413 -12.144  1.00 10.00      A   
ATOM   3251  CB  ARG A 344       9.978   9.402 -11.090  1.00 10.00      A   
ATOM   3252  CG  ARG A 344       8.602   9.710 -10.519  1.00 10.00      A   
ATOM   3253  CD  ARG A 344       8.350   8.985  -9.205  1.00 10.00      A   
ATOM   3254  NE  ARG A 344       6.940   9.056  -8.819  1.00 10.00      A   
ATOM   3255  HE  ARG A 344       6.275   8.957  -9.543  1.00 10.00      A   
ATOM   3256  CZ  ARG A 344       6.495   9.229  -7.573  1.00 10.00      A   
ATOM   3257  NH1 ARG A 344       7.343   9.333  -6.555  1.00 10.00      A   
ATOM   3258 HH11 ARG A 344       8.366   9.281  -6.716  1.00 10.00      A   
ATOM   3259 HH12 ARG A 344       6.977   9.467  -5.586  1.00 10.00      A   
ATOM   3260  NH2 ARG A 344       5.192   9.314  -7.351  1.00 10.00      A   
ATOM   3261 HH21 ARG A 344       4.517   9.249  -8.150  1.00 10.00      A   
ATOM   3262 HH22 ARG A 344       4.829   9.452  -6.374  1.00 10.00      A   
ATOM   3263  C   ARG A 344      11.835  10.072 -12.653  1.00 10.00      A   
ATOM   3264  O   ARG A 344      12.053   9.010 -13.234  1.00 10.00      A   
ATOM   3265  N   VAL A 345      12.763  10.995 -12.450  1.00 10.00      A   
ATOM   3266  HN  VAL A 345      12.517  11.833 -11.995  1.00 10.00      A   
ATOM   3267  CA  VAL A 345      14.139  10.809 -12.884  1.00 10.00      A   
ATOM   3268  CB  VAL A 345      14.646  12.031 -13.681  1.00 10.00      A   
ATOM   3269  CG1 VAL A 345      16.068  11.805 -14.172  1.00 10.00      A   
ATOM   3270  CG2 VAL A 345      13.719  12.333 -14.850  1.00 10.00      A   
ATOM   3271  C   VAL A 345      15.049  10.578 -11.682  1.00 10.00      A   
ATOM   3272  O   VAL A 345      15.258  11.474 -10.865  1.00 10.00      A   
ATOM   3273  N   PHE A 346      15.575   9.374 -11.574  1.00 10.00      A   
ATOM   3274  HN  PHE A 346      15.360   8.697 -12.259  1.00 10.00      A   
ATOM   3275  CA  PHE A 346      16.462   9.019 -10.478  1.00 10.00      A   
ATOM   3276  CB  PHE A 346      16.180   7.585 -10.021  1.00 10.00      A   
ATOM   3277  CG  PHE A 346      14.765   7.333  -9.580  1.00 10.00      A   
ATOM   3278  CD1 PHE A 346      13.802   6.916 -10.488  1.00 10.00      A   
ATOM   3279  CD2 PHE A 346      14.399   7.499  -8.257  1.00 10.00      A   
ATOM   3280  CE1 PHE A 346      12.502   6.670 -10.082  1.00 10.00      A   
ATOM   3281  CE2 PHE A 346      13.102   7.260  -7.843  1.00 10.00      A   
ATOM   3282  CZ  PHE A 346      12.151   6.846  -8.757  1.00 10.00      A   
ATOM   3283  C   PHE A 346      17.921   9.137 -10.917  1.00 10.00      A   
ATOM   3284  O   PHE A 346      18.254   8.827 -12.055  1.00 10.00      A   
ATOM   3285  N   PRO A 347      18.816   9.574 -10.022  1.00 10.00      A   
ATOM   3286  CA  PRO A 347      20.234   9.725 -10.347  1.00 10.00      A   
ATOM   3287  CB  PRO A 347      20.736  10.676  -9.262  1.00 10.00      A   
ATOM   3288  CG  PRO A 347      19.847  10.419  -8.089  1.00 10.00      A   
ATOM   3289  CD  PRO A 347      18.520   9.951  -8.629  1.00 10.00      A   
ATOM   3290  C   PRO A 347      20.989   8.400 -10.278  1.00 10.00      A   
ATOM   3291  O   PRO A 347      20.955   7.709  -9.257  1.00 10.00      A   
ATOM   3292  N   SER A 348      21.660   8.042 -11.368  1.00 10.00      A   
ATOM   3293  HN  SER A 348      21.625   8.621 -12.169  1.00 10.00      A   
ATOM   3294  CA  SER A 348      22.437   6.809 -11.419  1.00 10.00      A   
ATOM   3295  CB  SER A 348      22.974   6.580 -12.834  1.00 10.00      A   
ATOM   3296  OG  SER A 348      23.494   7.782 -13.383  1.00 10.00      A   
ATOM   3297  HG  SER A 348      22.756   8.372 -13.622  1.00 10.00      A   
ATOM   3298  C   SER A 348      23.588   6.871 -10.415  1.00 10.00      A   
ATOM   3299  O   SER A 348      23.767   5.966  -9.594  1.00 10.00      A   
ATOM   3300  N   GLU A 349      24.353   7.955 -10.492  1.00 10.00      A   
ATOM   3301  HN  GLU A 349      24.159   8.620 -11.185  1.00 10.00      A   
ATOM   3302  CA  GLU A 349      25.475   8.185  -9.592  1.00 10.00      A   
ATOM   3303  CB  GLU A 349      26.776   8.306 -10.392  1.00 10.00      A   
ATOM   3304  CG  GLU A 349      27.289   6.990 -10.957  1.00 10.00      A   
ATOM   3305  CD  GLU A 349      27.747   6.034  -9.872  1.00 10.00      A   
ATOM   3306  OE1 GLU A 349      28.753   6.334  -9.192  1.00 10.00      A   
ATOM   3307  OE2 GLU A 349      27.102   4.980  -9.686  1.00 10.00      A   
ATOM   3308  C   GLU A 349      25.231   9.467  -8.791  1.00 10.00      A   
ATOM   3309  O   GLU A 349      25.698  10.545  -9.168  1.00 10.00      A   
ATOM   3310  N   PRO A 350      24.471   9.372  -7.685  1.00 10.00      A   
ATOM   3311  CA  PRO A 350      24.150  10.527  -6.843  1.00 10.00      A   
ATOM   3312  CB  PRO A 350      22.851  10.087  -6.171  1.00 10.00      A   
ATOM   3313  CG  PRO A 350      22.991   8.609  -6.023  1.00 10.00      A   
ATOM   3314  CD  PRO A 350      23.849   8.135  -7.172  1.00 10.00      A   
ATOM   3315  C   PRO A 350      25.212  10.804  -5.781  1.00 10.00      A   
ATOM   3316  O   PRO A 350      25.183  11.844  -5.127  1.00 10.00      A   
ATOM   3317  N   PHE A 351      26.150   9.881  -5.616  1.00 10.00      A   
ATOM   3318  HN  PHE A 351      26.146   9.080  -6.184  1.00 10.00      A   
ATOM   3319  CA  PHE A 351      27.195  10.038  -4.613  1.00 10.00      A   
ATOM   3320  CB  PHE A 351      27.585   8.681  -4.015  1.00 10.00      A   
ATOM   3321  CG  PHE A 351      26.435   7.951  -3.373  1.00 10.00      A   
ATOM   3322  CD1 PHE A 351      26.047   6.703  -3.828  1.00 10.00      A   
ATOM   3323  CD2 PHE A 351      25.736   8.519  -2.320  1.00 10.00      A   
ATOM   3324  CE1 PHE A 351      24.986   6.034  -3.247  1.00 10.00      A   
ATOM   3325  CE2 PHE A 351      24.676   7.856  -1.734  1.00 10.00      A   
ATOM   3326  CZ  PHE A 351      24.302   6.612  -2.199  1.00 10.00      A   
ATOM   3327  C   PHE A 351      28.413  10.759  -5.178  1.00 10.00      A   
ATOM   3328  O   PHE A 351      29.347  11.085  -4.448  1.00 10.00      A   
ATOM   3329  N   VAL A 352      28.399  11.009  -6.476  1.00 10.00      A   
ATOM   3330  HN  VAL A 352      27.624  10.734  -7.008  1.00 10.00      A   
ATOM   3331  CA  VAL A 352      29.505  11.694  -7.132  1.00 10.00      A   
ATOM   3332  CB  VAL A 352      29.811  11.081  -8.515  1.00 10.00      A   
ATOM   3333  CG1 VAL A 352      31.109  11.635  -9.079  1.00 10.00      A   
ATOM   3334  CG2 VAL A 352      29.874   9.563  -8.425  1.00 10.00      A   
ATOM   3335  C   VAL A 352      29.188  13.179  -7.286  1.00 10.00      A   
ATOM   3336  O   VAL A 352      28.087  13.546  -7.697  1.00 10.00      A   
ATOM   3337  N   MET A 353      30.151  14.024  -6.949  1.00 10.00      A   
ATOM   3338  HN  MET A 353      31.011  13.668  -6.632  1.00 10.00      A   
ATOM   3339  CA  MET A 353      29.973  15.468  -7.045  1.00 10.00      A   
ATOM   3340  CB  MET A 353      31.050  16.203  -6.245  1.00 10.00      A   
ATOM   3341  CG  MET A 353      30.894  17.714  -6.218  1.00 10.00      A   
ATOM   3342  SD  MET A 353      32.281  18.529  -5.405  1.00 10.00      A   
ATOM   3343  CE  MET A 353      31.748  20.236  -5.473  1.00 10.00      A   
ATOM   3344  C   MET A 353      29.982  15.925  -8.500  1.00 10.00      A   
ATOM   3345  O   MET A 353      29.268  16.858  -8.873  1.00 10.00      A   
ATOM   3346  N   GLU A 354      30.795  15.268  -9.315  1.00 10.00      A   
ATOM   3347  HN  GLU A 354      31.351  14.545  -8.953  1.00 10.00      A   
ATOM   3348  CA  GLU A 354      30.894  15.595 -10.728  1.00 10.00      A   
ATOM   3349  CB  GLU A 354      32.279  15.242 -11.264  1.00 10.00      A   
ATOM   3350  CG  GLU A 354      33.405  16.068 -10.667  1.00 10.00      A   
ATOM   3351  CD  GLU A 354      33.157  17.558 -10.781  1.00 10.00      A   
ATOM   3352  OE1 GLU A 354      33.153  18.083 -11.912  1.00 10.00      A   
ATOM   3353  OE2 GLU A 354      32.971  18.216  -9.735  1.00 10.00      A   
ATOM   3354  C   GLU A 354      29.819  14.870 -11.533  1.00 10.00      A   
ATOM   3355  O   GLU A 354      29.657  13.655 -11.412  1.00 10.00      A   
ATOM   3356  N   PRO A 355      29.080  15.616 -12.369  1.00 10.00      A   
ATOM   3357  CA  PRO A 355      28.004  15.062 -13.202  1.00 10.00      A   
ATOM   3358  CB  PRO A 355      27.525  16.273 -14.013  1.00 10.00      A   
ATOM   3359  CG  PRO A 355      27.939  17.452 -13.205  1.00 10.00      A   
ATOM   3360  CD  PRO A 355      29.237  17.066 -12.569  1.00 10.00      A   
ATOM   3361  C   PRO A 355      28.511  13.969 -14.138  1.00 10.00      A   
ATOM   3362  O   PRO A 355      29.488  14.162 -14.860  1.00 10.00      A   
ATOM   3363  N   ASN A 356      27.852  12.820 -14.108  1.00 10.00      A   
ATOM   3364  HN  ASN A 356      27.087  12.723 -13.499  1.00 10.00      A   
ATOM   3365  CA  ASN A 356      28.235  11.692 -14.954  1.00 10.00      A   
ATOM   3366  CB  ASN A 356      27.944  10.351 -14.265  1.00 10.00      A   
ATOM   3367  CG  ASN A 356      26.468  10.080 -14.047  1.00 10.00      A   
ATOM   3368  OD1 ASN A 356      25.687  10.990 -13.775  1.00 10.00      A   
ATOM   3369  ND2 ASN A 356      26.075   8.819 -14.161  1.00 10.00      A   
ATOM   3370 HD21 ASN A 356      26.752   8.142 -14.379  1.00 10.00      A   
ATOM   3371 HD22 ASN A 356      25.122   8.614 -14.023  1.00 10.00      A   
ATOM   3372  C   ASN A 356      27.546  11.748 -16.310  1.00 10.00      A   
ATOM   3373  O   ASN A 356      28.018  11.163 -17.286  1.00 10.00      A   
ATOM   3374  N   VAL A 357      26.427  12.451 -16.363  1.00 10.00      A   
ATOM   3375  HN  VAL A 357      26.098  12.883 -15.548  1.00 10.00      A   
ATOM   3376  CA  VAL A 357      25.667  12.598 -17.596  1.00 10.00      A   
ATOM   3377  CB  VAL A 357      24.318  11.857 -17.519  1.00 10.00      A   
ATOM   3378  CG1 VAL A 357      24.534  10.358 -17.396  1.00 10.00      A   
ATOM   3379  CG2 VAL A 357      23.494  12.380 -16.353  1.00 10.00      A   
ATOM   3380  C   VAL A 357      25.400  14.070 -17.868  1.00 10.00      A   
ATOM   3381  O   VAL A 357      25.684  14.921 -17.027  1.00 10.00      A   
ATOM   3382  N   ALA A 358      24.871  14.372 -19.041  1.00 10.00      A   
ATOM   3383  HN  ALA A 358      24.689  13.649 -19.693  1.00 10.00      A   
ATOM   3384  CA  ALA A 358      24.562  15.744 -19.401  1.00 10.00      A   
ATOM   3385  CB  ALA A 358      24.944  16.024 -20.841  1.00 10.00      A   
ATOM   3386  C   ALA A 358      23.090  16.047 -19.158  1.00 10.00      A   
ATOM   3387  O   ALA A 358      22.309  16.203 -20.099  1.00 10.00      A   
ATOM   3388  N   LEU A 359      22.713  16.088 -17.891  1.00 10.00      A   
ATOM   3389  HN  LEU A 359      23.378  15.918 -17.190  1.00 10.00      A   
ATOM   3390  CA  LEU A 359      21.343  16.387 -17.511  1.00 10.00      A   
ATOM   3391  CB  LEU A 359      20.690  15.199 -16.793  1.00 10.00      A   
ATOM   3392  CG  LEU A 359      19.251  15.426 -16.319  1.00 10.00      A   
ATOM   3393  CD1 LEU A 359      18.290  15.490 -17.495  1.00 10.00      A   
ATOM   3394  CD2 LEU A 359      18.827  14.357 -15.326  1.00 10.00      A   
ATOM   3395  C   LEU A 359      21.306  17.620 -16.623  1.00 10.00      A   
ATOM   3396  O   LEU A 359      21.671  17.564 -15.449  1.00 10.00      A   
ATOM   3397  N   THR A 360      20.896  18.730 -17.195  1.00 10.00      A   
ATOM   3398  HN  THR A 360      20.638  18.714 -18.149  1.00 10.00      A   
ATOM   3399  CA  THR A 360      20.809  19.979 -16.462  1.00 10.00      A   
ATOM   3400  CB  THR A 360      21.249  21.166 -17.346  1.00 10.00      A   
ATOM   3401  OG1 THR A 360      20.438  21.226 -18.529  1.00 10.00      A   
ATOM   3402  HG1 THR A 360      20.387  20.343 -18.936  1.00 10.00      A   
ATOM   3403  CG2 THR A 360      22.703  21.009 -17.754  1.00 10.00      A   
ATOM   3404  C   THR A 360      19.380  20.198 -15.965  1.00 10.00      A   
ATOM   3405  O   THR A 360      18.649  19.239 -15.705  1.00 10.00      A   
ATOM   3406  N   GLU A 361      18.991  21.452 -15.824  1.00 10.00      A   
ATOM   3407  HN  GLU A 361      19.628  22.181 -16.021  1.00 10.00      A   
ATOM   3408  CA  GLU A 361      17.648  21.786 -15.386  1.00 10.00      A   
ATOM   3409  CB  GLU A 361      17.668  23.032 -14.497  1.00 10.00      A   
ATOM   3410  CG  GLU A 361      17.974  24.327 -15.233  1.00 10.00      A   
ATOM   3411  CD  GLU A 361      19.456  24.622 -15.335  1.00 10.00      A   
ATOM   3412  OE1 GLU A 361      19.883  25.683 -14.845  1.00 10.00      A   
ATOM   3413  OE2 GLU A 361      20.197  23.800 -15.918  1.00 10.00      A   
ATOM   3414  C   GLU A 361      16.761  22.019 -16.604  1.00 10.00      A   
ATOM   3415  O   GLU A 361      15.532  22.083 -16.495  1.00 10.00      A   
ATOM   3416  N   GLN A 362      17.405  22.116 -17.768  1.00 10.00      A   
ATOM   3417  HN  GLN A 362      18.382  22.011 -17.779  1.00 10.00      A   
ATOM   3418  CA  GLN A 362      16.710  22.353 -19.028  1.00 10.00      A   
ATOM   3419  CB  GLN A 362      17.700  22.481 -20.186  1.00 10.00      A   
ATOM   3420  CG  GLN A 362      17.039  22.769 -21.527  1.00 10.00      A   
ATOM   3421  CD  GLN A 362      16.222  24.051 -21.520  1.00 10.00      A   
ATOM   3422  OE1 GLN A 362      16.593  25.042 -20.890  1.00 10.00      A   
ATOM   3423  NE2 GLN A 362      15.081  24.030 -22.194  1.00 10.00      A   
ATOM   3424 HE21 GLN A 362      14.824  23.193 -22.648  1.00 10.00      A   
ATOM   3425 HE22 GLN A 362      14.546  24.850 -22.222  1.00 10.00      A   
ATOM   3426  C   GLN A 362      15.696  21.256 -19.320  1.00 10.00      A   
ATOM   3427  O   GLN A 362      14.593  21.537 -19.788  1.00 10.00      A   
ATOM   3428  N   GLY A 363      16.083  20.015 -19.047  1.00 10.00      A   
ATOM   3429  HN  GLY A 363      16.995  19.861 -18.709  1.00 10.00      A   
ATOM   3430  CA  GLY A 363      15.207  18.880 -19.270  1.00 10.00      A   
ATOM   3431  C   GLY A 363      13.835  19.079 -18.654  1.00 10.00      A   
ATOM   3432  O   GLY A 363      12.817  18.926 -19.334  1.00 10.00      A   
ATOM   3433  N   LEU A 364      13.808  19.443 -17.378  1.00 10.00      A   
ATOM   3434  HN  LEU A 364      14.657  19.554 -16.897  1.00 10.00      A   
ATOM   3435  CA  LEU A 364      12.552  19.672 -16.670  1.00 10.00      A   
ATOM   3436  CB  LEU A 364      12.815  20.088 -15.218  1.00 10.00      A   
ATOM   3437  CG  LEU A 364      11.969  19.394 -14.143  1.00 10.00      A   
ATOM   3438  CD1 LEU A 364      12.183  20.046 -12.787  1.00 10.00      A   
ATOM   3439  CD2 LEU A 364      10.495  19.396 -14.514  1.00 10.00      A   
ATOM   3440  C   LEU A 364      11.732  20.749 -17.372  1.00 10.00      A   
ATOM   3441  O   LEU A 364      10.518  20.616 -17.534  1.00 10.00      A   
ATOM   3442  N   VAL A 365      12.408  21.805 -17.795  1.00 10.00      A   
ATOM   3443  HN  VAL A 365      13.380  21.838 -17.647  1.00 10.00      A   
ATOM   3444  CA  VAL A 365      11.757  22.914 -18.481  1.00 10.00      A   
ATOM   3445  CB  VAL A 365      12.731  24.092 -18.710  1.00 10.00      A   
ATOM   3446  CG1 VAL A 365      11.991  25.293 -19.273  1.00 10.00      A   
ATOM   3447  CG2 VAL A 365      13.446  24.465 -17.416  1.00 10.00      A   
ATOM   3448  C   VAL A 365      11.183  22.459 -19.827  1.00 10.00      A   
ATOM   3449  O   VAL A 365      10.018  22.711 -20.138  1.00 10.00      A   
ATOM   3450  N   SER A 366      12.002  21.772 -20.611  1.00 10.00      A   
ATOM   3451  HN  SER A 366      12.921  21.594 -20.306  1.00 10.00      A   
ATOM   3452  CA  SER A 366      11.588  21.282 -21.916  1.00 10.00      A   
ATOM   3453  CB  SER A 366      12.761  20.608 -22.635  1.00 10.00      A   
ATOM   3454  OG  SER A 366      13.837  21.519 -22.816  1.00 10.00      A   
ATOM   3455  HG  SER A 366      14.309  21.298 -23.629  1.00 10.00      A   
ATOM   3456  C   SER A 366      10.393  20.335 -21.821  1.00 10.00      A   
ATOM   3457  O   SER A 366       9.457  20.431 -22.612  1.00 10.00      A   
ATOM   3458  N   VAL A 367      10.410  19.438 -20.844  1.00 10.00      A   
ATOM   3459  HN  VAL A 367      11.175  19.415 -20.220  1.00 10.00      A   
ATOM   3460  CA  VAL A 367       9.319  18.484 -20.681  1.00 10.00      A   
ATOM   3461  CB  VAL A 367       9.681  17.316 -19.742  1.00 10.00      A   
ATOM   3462  CG1 VAL A 367       8.579  16.272 -19.741  1.00 10.00      A   
ATOM   3463  CG2 VAL A 367      10.986  16.679 -20.176  1.00 10.00      A   
ATOM   3464  C   VAL A 367       8.031  19.163 -20.214  1.00 10.00      A   
ATOM   3465  O   VAL A 367       6.943  18.831 -20.688  1.00 10.00      A   
ATOM   3466  N   SER A 368       8.152  20.125 -19.299  1.00 10.00      A   
ATOM   3467  HN  SER A 368       9.045  20.361 -18.958  1.00 10.00      A   
ATOM   3468  CA  SER A 368       6.981  20.834 -18.790  1.00 10.00      A   
ATOM   3469  CB  SER A 368       7.325  21.677 -17.560  1.00 10.00      A   
ATOM   3470  OG  SER A 368       8.535  22.383 -17.739  1.00 10.00      A   
ATOM   3471  HG  SER A 368       9.276  21.804 -17.521  1.00 10.00      A   
ATOM   3472  C   SER A 368       6.322  21.686 -19.876  1.00 10.00      A   
ATOM   3473  O   SER A 368       5.114  21.930 -19.846  1.00 10.00      A   
ATOM   3474  N   MET A 369       7.121  22.130 -20.838  1.00 10.00      A   
ATOM   3475  HN  MET A 369       8.079  21.915 -20.798  1.00 10.00      A   
ATOM   3476  CA  MET A 369       6.617  22.939 -21.941  1.00 10.00      A   
ATOM   3477  CB  MET A 369       7.714  23.865 -22.483  1.00 10.00      A   
ATOM   3478  CG  MET A 369       8.236  24.888 -21.485  1.00 10.00      A   
ATOM   3479  SD  MET A 369       9.582  25.886 -22.156  1.00 10.00      A   
ATOM   3480  CE  MET A 369       8.750  27.450 -22.411  1.00 10.00      A   
ATOM   3481  C   MET A 369       6.105  22.045 -23.069  1.00 10.00      A   
ATOM   3482  O   MET A 369       5.449  22.513 -24.001  1.00 10.00      A   
ATOM   3483  N   GLY A 370       6.419  20.757 -22.983  1.00 10.00      A   
ATOM   3484  HN  GLY A 370       6.947  20.439 -22.221  1.00 10.00      A   
ATOM   3485  CA  GLY A 370       5.996  19.820 -24.002  1.00 10.00      A   
ATOM   3486  C   GLY A 370       4.759  19.049 -23.603  1.00 10.00      A   
ATOM   3487  O   GLY A 370       3.791  18.988 -24.362  1.00 10.00      A   
ATOM   3488  N   CYS A 371       4.782  18.472 -22.413  1.00 10.00      A   
ATOM   3489  HN  CYS A 371       5.575  18.581 -21.840  1.00 10.00      A   
ATOM   3490  CA  CYS A 371       3.658  17.689 -21.926  1.00 10.00      A   
ATOM   3491  CB  CYS A 371       4.163  16.528 -21.073  1.00 10.00      A   
ATOM   3492  SG  CYS A 371       5.698  15.784 -21.672  1.00 10.00      A   
ATOM   3493  HG  CYS A 371       5.388  14.939 -22.651  1.00 10.00      A   
ATOM   3494  C   CYS A 371       2.707  18.558 -21.110  1.00 10.00      A   
ATOM   3495  O   CYS A 371       3.049  19.007 -20.016  1.00 10.00      A   
ATOM   3496  N   PRO A 372       1.495  18.805 -21.634  1.00 10.00      A   
ATOM   3497  CA  PRO A 372       0.489  19.626 -20.954  1.00 10.00      A   
ATOM   3498  CB  PRO A 372      -0.451  20.015 -22.096  1.00 10.00      A   
ATOM   3499  CG  PRO A 372      -0.392  18.855 -23.027  1.00 10.00      A   
ATOM   3500  CD  PRO A 372       1.015  18.326 -22.946  1.00 10.00      A   
ATOM   3501  C   PRO A 372      -0.283  18.847 -19.887  1.00 10.00      A   
ATOM   3502  O   PRO A 372      -1.166  19.390 -19.227  1.00 10.00      A   
ATOM   3503  N   LYS A 373       0.051  17.575 -19.726  1.00 10.00      A   
ATOM   3504  HN  LYS A 373       0.764  17.196 -20.281  1.00 10.00      A   
ATOM   3505  CA  LYS A 373      -0.623  16.725 -18.752  1.00 10.00      A   
ATOM   3506  CB  LYS A 373      -1.044  15.411 -19.415  1.00 10.00      A   
ATOM   3507  CG  LYS A 373      -2.092  15.566 -20.503  1.00 10.00      A   
ATOM   3508  CD  LYS A 373      -3.438  15.964 -19.922  1.00 10.00      A   
ATOM   3509  CE  LYS A 373      -4.521  15.962 -20.988  1.00 10.00      A   
ATOM   3510  NZ  LYS A 373      -4.928  14.583 -21.361  1.00 10.00      A   
ATOM   3511  HZ1 LYS A 373      -5.254  14.068 -20.519  1.00 10.00      A   
ATOM   3512  HZ2 LYS A 373      -4.121  14.066 -21.779  1.00 10.00      A   
ATOM   3513  HZ3 LYS A 373      -5.699  14.613 -22.055  1.00 10.00      A   
ATOM   3514  C   LYS A 373       0.260  16.428 -17.542  1.00 10.00      A   
ATOM   3515  O   LYS A 373      -0.145  15.701 -16.634  1.00 10.00      A   
ATOM   3516  N   LEU A 374       1.461  16.994 -17.528  1.00 10.00      A   
ATOM   3517  HN  LEU A 374       1.722  17.578 -18.265  1.00 10.00      A   
ATOM   3518  CA  LEU A 374       2.401  16.770 -16.436  1.00 10.00      A   
ATOM   3519  CB  LEU A 374       3.776  17.334 -16.787  1.00 10.00      A   
ATOM   3520  CG  LEU A 374       4.774  16.368 -17.415  1.00 10.00      A   
ATOM   3521  CD1 LEU A 374       6.133  17.034 -17.531  1.00 10.00      A   
ATOM   3522  CD2 LEU A 374       4.870  15.094 -16.595  1.00 10.00      A   
ATOM   3523  C   LEU A 374       1.919  17.398 -15.138  1.00 10.00      A   
ATOM   3524  O   LEU A 374       1.530  18.563 -15.117  1.00 10.00      A   
ATOM   3525  N   GLU A 375       1.947  16.618 -14.062  1.00 10.00      A   
ATOM   3526  HN  GLU A 375       2.240  15.688 -14.157  1.00 10.00      A   
ATOM   3527  CA  GLU A 375       1.525  17.111 -12.754  1.00 10.00      A   
ATOM   3528  CB  GLU A 375       0.019  16.927 -12.559  1.00 10.00      A   
ATOM   3529  CG  GLU A 375      -0.447  15.481 -12.581  1.00 10.00      A   
ATOM   3530  CD  GLU A 375      -1.849  15.330 -12.039  1.00 10.00      A   
ATOM   3531  OE1 GLU A 375      -2.018  15.352 -10.805  1.00 10.00      A   
ATOM   3532  OE2 GLU A 375      -2.788  15.197 -12.843  1.00 10.00      A   
ATOM   3533  C   GLU A 375       2.299  16.445 -11.613  1.00 10.00      A   
ATOM   3534  O   GLU A 375       2.261  16.911 -10.474  1.00 10.00      A   
ATOM   3535  N   SER A 376       2.989  15.357 -11.922  1.00 10.00      A   
ATOM   3536  HN  SER A 376       2.978  15.030 -12.845  1.00 10.00      A   
ATOM   3537  CA  SER A 376       3.772  14.631 -10.929  1.00 10.00      A   
ATOM   3538  CB  SER A 376       3.080  13.301 -10.577  1.00 10.00      A   
ATOM   3539  OG  SER A 376       3.613  12.721  -9.393  1.00 10.00      A   
ATOM   3540  HG  SER A 376       3.528  11.758  -9.443  1.00 10.00      A   
ATOM   3541  C   SER A 376       5.172  14.387 -11.489  1.00 10.00      A   
ATOM   3542  O   SER A 376       5.354  13.579 -12.400  1.00 10.00      A   
ATOM   3543  N   VAL A 377       6.156  15.110 -10.977  1.00 10.00      A   
ATOM   3544  HN  VAL A 377       5.963  15.744 -10.255  1.00 10.00      A   
ATOM   3545  CA  VAL A 377       7.522  14.967 -11.457  1.00 10.00      A   
ATOM   3546  CB  VAL A 377       7.917  16.106 -12.431  1.00 10.00      A   
ATOM   3547  CG1 VAL A 377       9.317  15.895 -12.990  1.00 10.00      A   
ATOM   3548  CG2 VAL A 377       6.908  16.243 -13.557  1.00 10.00      A   
ATOM   3549  C   VAL A 377       8.536  14.927 -10.315  1.00 10.00      A   
ATOM   3550  O   VAL A 377       8.432  15.673  -9.338  1.00 10.00      A   
ATOM   3551  N   LEU A 378       9.504  14.036 -10.455  1.00 10.00      A   
ATOM   3552  HN  LEU A 378       9.499  13.464 -11.255  1.00 10.00      A   
ATOM   3553  CA  LEU A 378      10.585  13.883  -9.492  1.00 10.00      A   
ATOM   3554  CB  LEU A 378      10.593  12.469  -8.897  1.00 10.00      A   
ATOM   3555  CG  LEU A 378      11.788  12.104  -8.010  1.00 10.00      A   
ATOM   3556  CD1 LEU A 378      11.790  12.923  -6.729  1.00 10.00      A   
ATOM   3557  CD2 LEU A 378      11.791  10.618  -7.696  1.00 10.00      A   
ATOM   3558  C   LEU A 378      11.898  14.163 -10.217  1.00 10.00      A   
ATOM   3559  O   LEU A 378      12.271  13.431 -11.136  1.00 10.00      A   
ATOM   3560  N   TYR A 379      12.590  15.218  -9.818  1.00 10.00      A   
ATOM   3561  HN  TYR A 379      12.257  15.760  -9.062  1.00 10.00      A   
ATOM   3562  CA  TYR A 379      13.829  15.599 -10.481  1.00 10.00      A   
ATOM   3563  CB  TYR A 379      13.644  16.974 -11.117  1.00 10.00      A   
ATOM   3564  CG  TYR A 379      14.384  17.187 -12.417  1.00 10.00      A   
ATOM   3565  CD1 TYR A 379      14.054  16.463 -13.556  1.00 10.00      A   
ATOM   3566  CD2 TYR A 379      15.389  18.139 -12.513  1.00 10.00      A   
ATOM   3567  CE1 TYR A 379      14.704  16.688 -14.754  1.00 10.00      A   
ATOM   3568  CE2 TYR A 379      16.050  18.364 -13.705  1.00 10.00      A   
ATOM   3569  CZ  TYR A 379      15.701  17.638 -14.822  1.00 10.00      A   
ATOM   3570  OH  TYR A 379      16.332  17.876 -16.019  1.00 10.00      A   
ATOM   3571  HH  TYR A 379      17.251  18.135 -15.858  1.00 10.00      A   
ATOM   3572  C   TYR A 379      15.029  15.636  -9.538  1.00 10.00      A   
ATOM   3573  O   TYR A 379      15.018  16.331  -8.523  1.00 10.00      A   
ATOM   3574  N   PHE A 380      16.058  14.882  -9.891  1.00 10.00      A   
ATOM   3575  HN  PHE A 380      15.981  14.323 -10.693  1.00 10.00      A   
ATOM   3576  CA  PHE A 380      17.297  14.843  -9.123  1.00 10.00      A   
ATOM   3577  CB  PHE A 380      17.588  13.415  -8.647  1.00 10.00      A   
ATOM   3578  CG  PHE A 380      17.131  13.118  -7.247  1.00 10.00      A   
ATOM   3579  CD1 PHE A 380      15.835  12.697  -7.002  1.00 10.00      A   
ATOM   3580  CD2 PHE A 380      18.000  13.257  -6.179  1.00 10.00      A   
ATOM   3581  CE1 PHE A 380      15.413  12.424  -5.715  1.00 10.00      A   
ATOM   3582  CE2 PHE A 380      17.586  12.985  -4.888  1.00 10.00      A   
ATOM   3583  CZ  PHE A 380      16.290  12.569  -4.660  1.00 10.00      A   
ATOM   3584  C   PHE A 380      18.438  15.330 -10.007  1.00 10.00      A   
ATOM   3585  O   PHE A 380      18.856  14.625 -10.930  1.00 10.00      A   
ATOM   3586  N   CYS A 381      18.928  16.536  -9.744  1.00 10.00      A   
ATOM   3587  HN  CYS A 381      18.560  17.055  -8.993  1.00 10.00      A   
ATOM   3588  CA  CYS A 381      19.998  17.110 -10.545  1.00 10.00      A   
ATOM   3589  CB  CYS A 381      19.440  18.221 -11.440  1.00 10.00      A   
ATOM   3590  SG  CYS A 381      18.392  19.423 -10.582  1.00 10.00      A   
ATOM   3591  HG  CYS A 381      18.869  20.641 -10.835  1.00 10.00      A   
ATOM   3592  C   CYS A 381      21.141  17.644  -9.682  1.00 10.00      A   
ATOM   3593  O   CYS A 381      21.073  17.628  -8.451  1.00 10.00      A   
ATOM   3594  N   ARG A 382      22.190  18.115 -10.345  1.00 10.00      A   
ATOM   3595  HN  ARG A 382      22.186  18.076 -11.326  1.00 10.00      A   
ATOM   3596  CA  ARG A 382      23.354  18.665  -9.666  1.00 10.00      A   
ATOM   3597  CB  ARG A 382      24.641  18.012 -10.185  1.00 10.00      A   
ATOM   3598  CG  ARG A 382      24.768  16.531  -9.859  1.00 10.00      A   
ATOM   3599  CD  ARG A 382      24.611  15.665 -11.100  1.00 10.00      A   
ATOM   3600  NE  ARG A 382      24.760  14.243 -10.795  1.00 10.00      A   
ATOM   3601  HE  ARG A 382      25.135  14.008  -9.916  1.00 10.00      A   
ATOM   3602  CZ  ARG A 382      24.415  13.260 -11.623  1.00 10.00      A   
ATOM   3603  NH1 ARG A 382      23.901  13.535 -12.810  1.00 10.00      A   
ATOM   3604 HH11 ARG A 382      23.762  14.524 -13.113  1.00 10.00      A   
ATOM   3605 HH12 ARG A 382      23.621  12.749 -13.449  1.00 10.00      A   
ATOM   3606  NH2 ARG A 382      24.595  11.995 -11.274  1.00 10.00      A   
ATOM   3607 HH21 ARG A 382      24.321  11.230 -11.935  1.00 10.00      A   
ATOM   3608 HH22 ARG A 382      25.011  11.755 -10.342  1.00 10.00      A   
ATOM   3609  C   ARG A 382      23.425  20.180  -9.840  1.00 10.00      A   
ATOM   3610  O   ARG A 382      24.389  20.818  -9.419  1.00 10.00      A   
ATOM   3611  N   GLN A 383      22.399  20.747 -10.463  1.00 10.00      A   
ATOM   3612  HN  GLN A 383      21.659  20.185 -10.768  1.00 10.00      A   
ATOM   3613  CA  GLN A 383      22.336  22.186 -10.695  1.00 10.00      A   
ATOM   3614  CB  GLN A 383      23.195  22.587 -11.901  1.00 10.00      A   
ATOM   3615  CG  GLN A 383      22.513  22.408 -13.253  1.00 10.00      A   
ATOM   3616  CD  GLN A 383      23.405  22.796 -14.412  1.00 10.00      A   
ATOM   3617  OE1 GLN A 383      24.614  22.582 -14.380  1.00 10.00      A   
ATOM   3618  NE2 GLN A 383      22.819  23.388 -15.441  1.00 10.00      A   
ATOM   3619 HE21 GLN A 383      21.839  23.538 -15.402  1.00 10.00      A   
ATOM   3620 HE22 GLN A 383      23.378  23.661 -16.196  1.00 10.00      A   
ATOM   3621  C   GLN A 383      20.888  22.621 -10.906  1.00 10.00      A   
ATOM   3622  O   GLN A 383      20.035  21.801 -11.260  1.00 10.00      A   
ATOM   3623  N   MET A 384      20.618  23.899 -10.681  1.00 10.00      A   
ATOM   3624  HN  MET A 384      21.343  24.499 -10.390  1.00 10.00      A   
ATOM   3625  CA  MET A 384      19.280  24.449 -10.849  1.00 10.00      A   
ATOM   3626  CB  MET A 384      18.342  23.956  -9.736  1.00 10.00      A   
ATOM   3627  CG  MET A 384      16.922  24.497  -9.815  1.00 10.00      A   
ATOM   3628  SD  MET A 384      16.141  24.188 -11.412  1.00 10.00      A   
ATOM   3629  CE  MET A 384      16.071  22.399 -11.405  1.00 10.00      A   
ATOM   3630  C   MET A 384      19.332  25.972 -10.858  1.00 10.00      A   
ATOM   3631  O   MET A 384      20.145  26.577 -10.158  1.00 10.00      A   
ATOM   3632  N   THR A 385      18.469  26.584 -11.656  1.00 10.00      A   
ATOM   3633  HN  THR A 385      17.844  26.047 -12.189  1.00 10.00      A   
ATOM   3634  CA  THR A 385      18.409  28.034 -11.746  1.00 10.00      A   
ATOM   3635  CB  THR A 385      18.785  28.541 -13.156  1.00 10.00      A   
ATOM   3636  OG1 THR A 385      18.270  27.647 -14.152  1.00 10.00      A   
ATOM   3637  HG1 THR A 385      18.895  26.906 -14.274  1.00 10.00      A   
ATOM   3638  CG2 THR A 385      20.291  28.646 -13.310  1.00 10.00      A   
ATOM   3639  C   THR A 385      17.011  28.535 -11.387  1.00 10.00      A   
ATOM   3640  O   THR A 385      16.018  27.824 -11.564  1.00 10.00      A   
ATOM   3641  N   ASN A 386      16.944  29.759 -10.881  1.00 10.00      A   
ATOM   3642  HN  ASN A 386      17.781  30.269 -10.758  1.00 10.00      A   
ATOM   3643  CA  ASN A 386      15.677  30.370 -10.498  1.00 10.00      A   
ATOM   3644  CB  ASN A 386      15.912  31.735  -9.843  1.00 10.00      A   
ATOM   3645  CG  ASN A 386      16.298  31.640  -8.381  1.00 10.00      A   
ATOM   3646  OD1 ASN A 386      15.438  31.543  -7.502  1.00 10.00      A   
ATOM   3647  ND2 ASN A 386      17.592  31.670  -8.110  1.00 10.00      A   
ATOM   3648 HD21 ASN A 386      18.224  31.749  -8.860  1.00 10.00      A   
ATOM   3649 HD22 ASN A 386      17.868  31.630  -7.165  1.00 10.00      A   
ATOM   3650  C   ASN A 386      14.772  30.543 -11.709  1.00 10.00      A   
ATOM   3651  O   ASN A 386      13.574  30.258 -11.646  1.00 10.00      A   
ATOM   3652  N   ALA A 387      15.358  31.010 -12.809  1.00 10.00      A   
ATOM   3653  HN  ALA A 387      16.319  31.226 -12.781  1.00 10.00      A   
ATOM   3654  CA  ALA A 387      14.620  31.232 -14.051  1.00 10.00      A   
ATOM   3655  CB  ALA A 387      15.552  31.750 -15.135  1.00 10.00      A   
ATOM   3656  C   ALA A 387      13.908  29.964 -14.520  1.00 10.00      A   
ATOM   3657  O   ALA A 387      12.749  30.011 -14.942  1.00 10.00      A   
ATOM   3658  N   ALA A 388      14.602  28.835 -14.433  1.00 10.00      A   
ATOM   3659  HN  ALA A 388      15.516  28.864 -14.083  1.00 10.00      A   
ATOM   3660  CA  ALA A 388      14.044  27.553 -14.845  1.00 10.00      A   
ATOM   3661  CB  ALA A 388      15.093  26.461 -14.698  1.00 10.00      A   
ATOM   3662  C   ALA A 388      12.804  27.214 -14.025  1.00 10.00      A   
ATOM   3663  O   ALA A 388      11.749  26.902 -14.578  1.00 10.00      A   
ATOM   3664  N   LEU A 389      12.936  27.314 -12.703  1.00 10.00      A   
ATOM   3665  HN  LEU A 389      13.797  27.604 -12.334  1.00 10.00      A   
ATOM   3666  CA  LEU A 389      11.838  27.015 -11.790  1.00 10.00      A   
ATOM   3667  CB  LEU A 389      12.279  27.197 -10.335  1.00 10.00      A   
ATOM   3668  CG  LEU A 389      13.228  26.135  -9.782  1.00 10.00      A   
ATOM   3669  CD1 LEU A 389      13.622  26.458  -8.348  1.00 10.00      A   
ATOM   3670  CD2 LEU A 389      12.587  24.761  -9.864  1.00 10.00      A   
ATOM   3671  C   LEU A 389      10.627  27.888 -12.087  1.00 10.00      A   
ATOM   3672  O   LEU A 389       9.498  27.396 -12.171  1.00 10.00      A   
ATOM   3673  N   ILE A 390      10.871  29.181 -12.269  1.00 10.00      A   
ATOM   3674  HN  ILE A 390      11.796  29.510 -12.194  1.00 10.00      A   
ATOM   3675  CA  ILE A 390       9.797  30.120 -12.570  1.00 10.00      A   
ATOM   3676  CB  ILE A 390      10.311  31.574 -12.671  1.00 10.00      A   
ATOM   3677  CG1 ILE A 390      10.960  31.993 -11.350  1.00 10.00      A   
ATOM   3678  CG2 ILE A 390       9.172  32.523 -13.024  1.00 10.00      A   
ATOM   3679  CD1 ILE A 390      11.677  33.325 -11.407  1.00 10.00      A   
ATOM   3680  C   ILE A 390       9.092  29.725 -13.865  1.00 10.00      A   
ATOM   3681  O   ILE A 390       7.864  29.739 -13.943  1.00 10.00      A   
ATOM   3682  N   THR A 391       9.875  29.337 -14.862  1.00 10.00      A   
ATOM   3683  HN  THR A 391      10.845  29.312 -14.723  1.00 10.00      A   
ATOM   3684  CA  THR A 391       9.334  28.933 -16.150  1.00 10.00      A   
ATOM   3685  CB  THR A 391      10.460  28.652 -17.168  1.00 10.00      A   
ATOM   3686  OG1 THR A 391      11.363  29.767 -17.210  1.00 10.00      A   
ATOM   3687  HG1 THR A 391      11.721  29.924 -16.329  1.00 10.00      A   
ATOM   3688  CG2 THR A 391       9.886  28.435 -18.558  1.00 10.00      A   
ATOM   3689  C   THR A 391       8.451  27.692 -16.006  1.00 10.00      A   
ATOM   3690  O   THR A 391       7.341  27.648 -16.542  1.00 10.00      A   
ATOM   3691  N   ILE A 392       8.937  26.702 -15.257  1.00 10.00      A   
ATOM   3692  HN  ILE A 392       9.818  26.810 -14.832  1.00 10.00      A   
ATOM   3693  CA  ILE A 392       8.199  25.461 -15.047  1.00 10.00      A   
ATOM   3694  CB  ILE A 392       8.991  24.471 -14.164  1.00 10.00      A   
ATOM   3695  CG1 ILE A 392      10.340  24.142 -14.811  1.00 10.00      A   
ATOM   3696  CG2 ILE A 392       8.188  23.196 -13.922  1.00 10.00      A   
ATOM   3697  CD1 ILE A 392      11.325  23.479 -13.870  1.00 10.00      A   
ATOM   3698  C   ILE A 392       6.836  25.732 -14.414  1.00 10.00      A   
ATOM   3699  O   ILE A 392       5.816  25.219 -14.876  1.00 10.00      A   
ATOM   3700  N   ALA A 393       6.824  26.561 -13.378  1.00 10.00      A   
ATOM   3701  HN  ALA A 393       7.669  26.957 -13.073  1.00 10.00      A   
ATOM   3702  CA  ALA A 393       5.591  26.897 -12.679  1.00 10.00      A   
ATOM   3703  CB  ALA A 393       5.898  27.726 -11.445  1.00 10.00      A   
ATOM   3704  C   ALA A 393       4.621  27.641 -13.586  1.00 10.00      A   
ATOM   3705  O   ALA A 393       3.422  27.371 -13.579  1.00 10.00      A   
ATOM   3706  N   ARG A 394       5.149  28.568 -14.372  1.00 10.00      A   
ATOM   3707  HN  ARG A 394       6.120  28.725 -14.340  1.00 10.00      A   
ATOM   3708  CA  ARG A 394       4.330  29.362 -15.281  1.00 10.00      A   
ATOM   3709  CB  ARG A 394       5.130  30.536 -15.856  1.00 10.00      A   
ATOM   3710  CG  ARG A 394       5.565  31.558 -14.816  1.00 10.00      A   
ATOM   3711  CD  ARG A 394       5.961  32.879 -15.458  1.00 10.00      A   
ATOM   3712  NE  ARG A 394       4.824  33.516 -16.119  1.00 10.00      A   
ATOM   3713  HE  ARG A 394       4.498  33.099 -16.953  1.00 10.00      A   
ATOM   3714  CZ  ARG A 394       4.211  34.610 -15.666  1.00 10.00      A   
ATOM   3715  NH1 ARG A 394       4.628  35.196 -14.549  1.00 10.00      A   
ATOM   3716 HH11 ARG A 394       5.439  34.805 -14.022  1.00 10.00      A   
ATOM   3717 HH12 ARG A 394       4.152  36.055 -14.192  1.00 10.00      A   
ATOM   3718  NH2 ARG A 394       3.168  35.105 -16.320  1.00 10.00      A   
ATOM   3719 HH21 ARG A 394       2.686  35.959 -15.965  1.00 10.00      A   
ATOM   3720 HH22 ARG A 394       2.824  34.641 -17.193  1.00 10.00      A   
ATOM   3721  C   ARG A 394       3.748  28.510 -16.406  1.00 10.00      A   
ATOM   3722  O   ARG A 394       2.648  28.780 -16.899  1.00 10.00      A   
ATOM   3723  N   ASN A 395       4.484  27.488 -16.813  1.00 10.00      A   
ATOM   3724  HN  ASN A 395       5.360  27.326 -16.390  1.00 10.00      A   
ATOM   3725  CA  ASN A 395       4.036  26.609 -17.886  1.00 10.00      A   
ATOM   3726  CB  ASN A 395       5.221  25.977 -18.617  1.00 10.00      A   
ATOM   3727  CG  ASN A 395       5.501  26.643 -19.949  1.00 10.00      A   
ATOM   3728  OD1 ASN A 395       6.321  27.553 -20.040  1.00 10.00      A   
ATOM   3729  ND2 ASN A 395       4.819  26.202 -20.991  1.00 10.00      A   
ATOM   3730 HD21 ASN A 395       4.172  25.477 -20.849  1.00 10.00      A   
ATOM   3731 HD22 ASN A 395       4.986  26.612 -21.866  1.00 10.00      A   
ATOM   3732  C   ASN A 395       3.085  25.528 -17.388  1.00 10.00      A   
ATOM   3733  O   ASN A 395       2.070  25.246 -18.026  1.00 10.00      A   
ATOM   3734  N   ARG A 396       3.408  24.929 -16.250  1.00 10.00      A   
ATOM   3735  HN  ARG A 396       4.221  25.208 -15.772  1.00 10.00      A   
ATOM   3736  CA  ARG A 396       2.583  23.872 -15.685  1.00 10.00      A   
ATOM   3737  CB  ARG A 396       3.383  22.573 -15.554  1.00 10.00      A   
ATOM   3738  CG  ARG A 396       3.815  21.962 -16.875  1.00 10.00      A   
ATOM   3739  CD  ARG A 396       2.804  20.946 -17.389  1.00 10.00      A   
ATOM   3740  NE  ARG A 396       1.500  21.541 -17.672  1.00 10.00      A   
ATOM   3741  HE  ARG A 396       0.798  21.441 -16.983  1.00 10.00      A   
ATOM   3742  CZ  ARG A 396       1.205  22.188 -18.797  1.00 10.00      A   
ATOM   3743  NH1 ARG A 396       2.127  22.323 -19.750  1.00 10.00      A   
ATOM   3744 HH11 ARG A 396       3.083  21.923 -19.621  1.00 10.00      A   
ATOM   3745 HH12 ARG A 396       1.898  22.835 -20.629  1.00 10.00      A   
ATOM   3746  NH2 ARG A 396      -0.010  22.699 -18.983  1.00 10.00      A   
ATOM   3747 HH21 ARG A 396      -0.743  22.595 -18.242  1.00 10.00      A   
ATOM   3748 HH22 ARG A 396      -0.240  23.201 -19.870  1.00 10.00      A   
ATOM   3749  C   ARG A 396       2.012  24.260 -14.324  1.00 10.00      A   
ATOM   3750  O   ARG A 396       2.569  23.907 -13.284  1.00 10.00      A   
ATOM   3751  N   PRO A 397       0.888  24.993 -14.311  1.00 10.00      A   
ATOM   3752  CA  PRO A 397       0.233  25.412 -13.069  1.00 10.00      A   
ATOM   3753  CB  PRO A 397      -0.584  26.625 -13.511  1.00 10.00      A   
ATOM   3754  CG  PRO A 397      -0.931  26.344 -14.937  1.00 10.00      A   
ATOM   3755  CD  PRO A 397       0.177  25.491 -15.503  1.00 10.00      A   
ATOM   3756  C   PRO A 397      -0.692  24.316 -12.530  1.00 10.00      A   
ATOM   3757  O   PRO A 397      -1.310  24.465 -11.478  1.00 10.00      A   
ATOM   3758  N   ASN A 398      -0.769  23.212 -13.270  1.00 10.00      A   
ATOM   3759  HN  ASN A 398      -0.248  23.164 -14.100  1.00 10.00      A   
ATOM   3760  CA  ASN A 398      -1.609  22.077 -12.894  1.00 10.00      A   
ATOM   3761  CB  ASN A 398      -2.240  21.443 -14.141  1.00 10.00      A   
ATOM   3762  CG  ASN A 398      -1.216  20.786 -15.049  1.00 10.00      A   
ATOM   3763  OD1 ASN A 398      -0.429  21.467 -15.711  1.00 10.00      A   
ATOM   3764  ND2 ASN A 398      -1.227  19.465 -15.096  1.00 10.00      A   
ATOM   3765 HD21 ASN A 398      -1.888  18.986 -14.550  1.00 10.00      A   
ATOM   3766 HD22 ASN A 398      -0.567  19.014 -15.667  1.00 10.00      A   
ATOM   3767  C   ASN A 398      -0.798  21.035 -12.133  1.00 10.00      A   
ATOM   3768  O   ASN A 398      -1.267  19.924 -11.894  1.00 10.00      A   
ATOM   3769  N   MET A 399       0.424  21.409 -11.760  1.00 10.00      A   
ATOM   3770  HN  MET A 399       0.729  22.311 -11.981  1.00 10.00      A   
ATOM   3771  CA  MET A 399       1.324  20.525 -11.027  1.00 10.00      A   
ATOM   3772  CB  MET A 399       2.727  21.138 -10.962  1.00 10.00      A   
ATOM   3773  CG  MET A 399       3.816  20.184 -10.494  1.00 10.00      A   
ATOM   3774  SD  MET A 399       4.457  19.142 -11.821  1.00 10.00      A   
ATOM   3775  CE  MET A 399       5.237  20.371 -12.865  1.00 10.00      A   
ATOM   3776  C   MET A 399       0.799  20.270  -9.616  1.00 10.00      A   
ATOM   3777  O   MET A 399       0.566  21.205  -8.848  1.00 10.00      A   
ATOM   3778  N   THR A 400       0.612  19.002  -9.285  1.00 10.00      A   
ATOM   3779  HN  THR A 400       0.806  18.297  -9.943  1.00 10.00      A   
ATOM   3780  CA  THR A 400       0.109  18.627  -7.973  1.00 10.00      A   
ATOM   3781  CB  THR A 400      -0.998  17.564  -8.095  1.00 10.00      A   
ATOM   3782  OG1 THR A 400      -0.559  16.523  -8.981  1.00 10.00      A   
ATOM   3783  HG1 THR A 400      -1.238  16.368  -9.658  1.00 10.00      A   
ATOM   3784  CG2 THR A 400      -2.279  18.184  -8.636  1.00 10.00      A   
ATOM   3785  C   THR A 400       1.227  18.079  -7.092  1.00 10.00      A   
ATOM   3786  O   THR A 400       1.166  18.165  -5.866  1.00 10.00      A   
ATOM   3787  N   ARG A 401       2.246  17.507  -7.721  1.00 10.00      A   
ATOM   3788  HN  ARG A 401       2.242  17.469  -8.706  1.00 10.00      A   
ATOM   3789  CA  ARG A 401       3.374  16.940  -6.999  1.00 10.00      A   
ATOM   3790  CB  ARG A 401       3.297  15.409  -7.002  1.00 10.00      A   
ATOM   3791  CG  ARG A 401       2.272  14.840  -6.030  1.00 10.00      A   
ATOM   3792  CD  ARG A 401       1.598  13.596  -6.588  1.00 10.00      A   
ATOM   3793  NE  ARG A 401       0.640  13.914  -7.652  1.00 10.00      A   
ATOM   3794  HE  ARG A 401       0.733  14.784  -8.100  1.00 10.00      A   
ATOM   3795  CZ  ARG A 401      -0.347  13.099  -8.036  1.00 10.00      A   
ATOM   3796  NH1 ARG A 401      -0.515  11.917  -7.444  1.00 10.00      A   
ATOM   3797 HH11 ARG A 401      -1.283  11.279  -7.747  1.00 10.00      A   
ATOM   3798 HH12 ARG A 401       0.117  11.616  -6.661  1.00 10.00      A   
ATOM   3799  NH2 ARG A 401      -1.185  13.470  -8.993  1.00 10.00      A   
ATOM   3800 HH21 ARG A 401      -1.959  12.834  -9.290  1.00 10.00      A   
ATOM   3801 HH22 ARG A 401      -1.083  14.403  -9.456  1.00 10.00      A   
ATOM   3802  C   ARG A 401       4.693  17.415  -7.605  1.00 10.00      A   
ATOM   3803  O   ARG A 401       5.111  16.945  -8.669  1.00 10.00      A   
ATOM   3804  N   PHE A 402       5.332  18.368  -6.936  1.00 10.00      A   
ATOM   3805  HN  PHE A 402       4.945  18.712  -6.098  1.00 10.00      A   
ATOM   3806  CA  PHE A 402       6.607  18.907  -7.399  1.00 10.00      A   
ATOM   3807  CB  PHE A 402       6.562  20.435  -7.505  1.00 10.00      A   
ATOM   3808  CG  PHE A 402       7.677  21.019  -8.329  1.00 10.00      A   
ATOM   3809  CD1 PHE A 402       7.531  21.193  -9.696  1.00 10.00      A   
ATOM   3810  CD2 PHE A 402       8.875  21.389  -7.739  1.00 10.00      A   
ATOM   3811  CE1 PHE A 402       8.552  21.724 -10.462  1.00 10.00      A   
ATOM   3812  CE2 PHE A 402       9.901  21.922  -8.499  1.00 10.00      A   
ATOM   3813  CZ  PHE A 402       9.740  22.090  -9.862  1.00 10.00      A   
ATOM   3814  C   PHE A 402       7.735  18.465  -6.478  1.00 10.00      A   
ATOM   3815  O   PHE A 402       7.907  18.995  -5.382  1.00 10.00      A   
ATOM   3816  N   ARG A 403       8.493  17.486  -6.923  1.00 10.00      A   
ATOM   3817  HN  ARG A 403       8.316  17.106  -7.812  1.00 10.00      A   
ATOM   3818  CA  ARG A 403       9.590  16.960  -6.136  1.00 10.00      A   
ATOM   3819  CB  ARG A 403       9.401  15.456  -5.933  1.00 10.00      A   
ATOM   3820  CG  ARG A 403       8.067  15.087  -5.298  1.00 10.00      A   
ATOM   3821  CD  ARG A 403       7.899  13.582  -5.181  1.00 10.00      A   
ATOM   3822  NE  ARG A 403       8.673  13.018  -4.078  1.00 10.00      A   
ATOM   3823  HE  ARG A 403       9.518  13.480  -3.833  1.00 10.00      A   
ATOM   3824  CZ  ARG A 403       8.311  11.938  -3.386  1.00 10.00      A   
ATOM   3825  NH1 ARG A 403       7.182  11.301  -3.685  1.00 10.00      A   
ATOM   3826 HH11 ARG A 403       6.568  11.642  -4.453  1.00 10.00      A   
ATOM   3827 HH12 ARG A 403       6.901  10.455  -3.139  1.00 10.00      A   
ATOM   3828  NH2 ARG A 403       9.064  11.496  -2.388  1.00 10.00      A   
ATOM   3829 HH21 ARG A 403       8.780  10.650  -1.845  1.00 10.00      A   
ATOM   3830 HH22 ARG A 403       9.947  12.004  -2.130  1.00 10.00      A   
ATOM   3831  C   ARG A 403      10.924  17.253  -6.813  1.00 10.00      A   
ATOM   3832  O   ARG A 403      11.292  16.600  -7.791  1.00 10.00      A   
ATOM   3833  N   LEU A 404      11.625  18.261  -6.317  1.00 10.00      A   
ATOM   3834  HN  LEU A 404      11.267  18.765  -5.556  1.00 10.00      A   
ATOM   3835  CA  LEU A 404      12.915  18.639  -6.868  1.00 10.00      A   
ATOM   3836  CB  LEU A 404      12.872  20.084  -7.375  1.00 10.00      A   
ATOM   3837  CG  LEU A 404      14.189  20.651  -7.904  1.00 10.00      A   
ATOM   3838  CD1 LEU A 404      14.561  20.003  -9.227  1.00 10.00      A   
ATOM   3839  CD2 LEU A 404      14.104  22.160  -8.046  1.00 10.00      A   
ATOM   3840  C   LEU A 404      14.000  18.484  -5.813  1.00 10.00      A   
ATOM   3841  O   LEU A 404      13.791  18.830  -4.648  1.00 10.00      A   
ATOM   3842  N   CYS A 405      15.152  17.960  -6.213  1.00 10.00      A   
ATOM   3843  HN  CYS A 405      15.262  17.695  -7.153  1.00 10.00      A   
ATOM   3844  CA  CYS A 405      16.253  17.769  -5.292  1.00 10.00      A   
ATOM   3845  CB  CYS A 405      16.180  16.384  -4.654  1.00 10.00      A   
ATOM   3846  SG  CYS A 405      17.115  16.236  -3.116  1.00 10.00      A   
ATOM   3847  HG  CYS A 405      16.546  15.291  -2.385  1.00 10.00      A   
ATOM   3848  C   CYS A 405      17.602  17.952  -5.975  1.00 10.00      A   
ATOM   3849  O   CYS A 405      17.844  17.412  -7.057  1.00 10.00      A   
ATOM   3850  N   ILE A 406      18.464  18.731  -5.339  1.00 10.00      A   
ATOM   3851  HN  ILE A 406      18.191  19.156  -4.501  1.00 10.00      A   
ATOM   3852  CA  ILE A 406      19.802  18.971  -5.844  1.00 10.00      A   
ATOM   3853  CB  ILE A 406      20.191  20.466  -5.779  1.00 10.00      A   
ATOM   3854  CG1 ILE A 406      19.183  21.322  -6.553  1.00 10.00      A   
ATOM   3855  CG2 ILE A 406      21.597  20.674  -6.328  1.00 10.00      A   
ATOM   3856  CD1 ILE A 406      19.473  22.804  -6.499  1.00 10.00      A   
ATOM   3857  C   ILE A 406      20.787  18.164  -5.009  1.00 10.00      A   
ATOM   3858  O   ILE A 406      20.715  18.178  -3.777  1.00 10.00      A   
ATOM   3859  N   ILE A 407      21.681  17.451  -5.681  1.00 10.00      A   
ATOM   3860  HN  ILE A 407      21.662  17.472  -6.668  1.00 10.00      A   
ATOM   3861  CA  ILE A 407      22.678  16.629  -5.005  1.00 10.00      A   
ATOM   3862  CB  ILE A 407      23.625  15.937  -6.005  1.00 10.00      A   
ATOM   3863  CG1 ILE A 407      22.827  15.058  -6.975  1.00 10.00      A   
ATOM   3864  CG2 ILE A 407      24.685  15.119  -5.276  1.00 10.00      A   
ATOM   3865  CD1 ILE A 407      22.001  13.982  -6.302  1.00 10.00      A   
ATOM   3866  C   ILE A 407      23.491  17.441  -3.999  1.00 10.00      A   
ATOM   3867  O   ILE A 407      23.637  17.040  -2.843  1.00 10.00      A   
ATOM   3868  N   GLU A 408      24.022  18.574  -4.439  1.00 10.00      A   
ATOM   3869  HN  GLU A 408      23.888  18.836  -5.373  1.00 10.00      A   
ATOM   3870  CA  GLU A 408      24.804  19.434  -3.564  1.00 10.00      A   
ATOM   3871  CB  GLU A 408      25.614  20.441  -4.388  1.00 10.00      A   
ATOM   3872  CG  GLU A 408      26.503  21.363  -3.567  1.00 10.00      A   
ATOM   3873  CD  GLU A 408      27.654  20.635  -2.908  1.00 10.00      A   
ATOM   3874  OE1 GLU A 408      28.466  20.025  -3.633  1.00 10.00      A   
ATOM   3875  OE2 GLU A 408      27.760  20.683  -1.664  1.00 10.00      A   
ATOM   3876  C   GLU A 408      23.882  20.164  -2.586  1.00 10.00      A   
ATOM   3877  O   GLU A 408      23.023  20.946  -2.998  1.00 10.00      A   
ATOM   3878  N   PRO A 409      24.033  19.898  -1.283  1.00 10.00      A   
ATOM   3879  CA  PRO A 409      23.219  20.536  -0.247  1.00 10.00      A   
ATOM   3880  CB  PRO A 409      23.651  19.836   1.050  1.00 10.00      A   
ATOM   3881  CG  PRO A 409      24.385  18.615   0.612  1.00 10.00      A   
ATOM   3882  CD  PRO A 409      24.999  18.954  -0.713  1.00 10.00      A   
ATOM   3883  C   PRO A 409      23.513  22.025  -0.150  1.00 10.00      A   
ATOM   3884  O   PRO A 409      24.675  22.428  -0.089  1.00 10.00      A   
ATOM   3885  N   LYS A 410      22.452  22.831  -0.143  1.00 10.00      A   
ATOM   3886  HN  LYS A 410      21.556  22.435  -0.203  1.00 10.00      A   
ATOM   3887  CA  LYS A 410      22.572  24.286  -0.045  1.00 10.00      A   
ATOM   3888  CB  LYS A 410      23.315  24.706   1.231  1.00 10.00      A   
ATOM   3889  CG  LYS A 410      22.610  24.290   2.510  1.00 10.00      A   
ATOM   3890  CD  LYS A 410      23.440  24.624   3.740  1.00 10.00      A   
ATOM   3891  CE  LYS A 410      22.762  24.125   5.010  1.00 10.00      A   
ATOM   3892  NZ  LYS A 410      23.552  24.420   6.238  1.00 10.00      A   
ATOM   3893  HZ1 LYS A 410      24.541  24.122   6.115  1.00 10.00      A   
ATOM   3894  HZ2 LYS A 410      23.153  23.912   7.054  1.00 10.00      A   
ATOM   3895  HZ3 LYS A 410      23.530  25.438   6.440  1.00 10.00      A   
ATOM   3896  C   LYS A 410      23.215  24.902  -1.289  1.00 10.00      A   
ATOM   3897  O   LYS A 410      23.896  25.926  -1.210  1.00 10.00      A   
ATOM   3898  N   ALA A 411      22.985  24.278  -2.440  1.00 10.00      A   
ATOM   3899  HN  ALA A 411      22.443  23.464  -2.443  1.00 10.00      A   
ATOM   3900  CA  ALA A 411      23.525  24.775  -3.696  1.00 10.00      A   
ATOM   3901  CB  ALA A 411      23.655  23.644  -4.708  1.00 10.00      A   
ATOM   3902  C   ALA A 411      22.632  25.883  -4.246  1.00 10.00      A   
ATOM   3903  O   ALA A 411      21.422  25.704  -4.383  1.00 10.00      A   
ATOM   3904  N   PRO A 412      23.208  27.051  -4.541  1.00 10.00      A   
ATOM   3905  CA  PRO A 412      22.459  28.183  -5.074  1.00 10.00      A   
ATOM   3906  CB  PRO A 412      23.305  29.369  -4.609  1.00 10.00      A   
ATOM   3907  CG  PRO A 412      24.709  28.855  -4.622  1.00 10.00      A   
ATOM   3908  CD  PRO A 412      24.638  27.370  -4.367  1.00 10.00      A   
ATOM   3909  C   PRO A 412      22.392  28.159  -6.596  1.00 10.00      A   
ATOM   3910  O   PRO A 412      22.790  27.180  -7.233  1.00 10.00      A   
ATOM   3911  N   ASP A 413      21.868  29.231  -7.166  1.00 10.00      A   
ATOM   3912  HN  ASP A 413      21.530  29.960  -6.596  1.00 10.00      A   
ATOM   3913  CA  ASP A 413      21.770  29.366  -8.606  1.00 10.00      A   
ATOM   3914  CB  ASP A 413      21.044  30.675  -8.932  1.00 10.00      A   
ATOM   3915  CG  ASP A 413      20.634  30.795 -10.379  1.00 10.00      A   
ATOM   3916  OD1 ASP A 413      21.528  30.866 -11.241  1.00 10.00      A   
ATOM   3917  OD2 ASP A 413      19.414  30.839 -10.653  1.00 10.00      A   
ATOM   3918  C   ASP A 413      23.182  29.379  -9.183  1.00 10.00      A   
ATOM   3919  O   ASP A 413      24.007  30.207  -8.794  1.00 10.00      A   
ATOM   3920  N   TYR A 414      23.470  28.456 -10.093  1.00 10.00      A   
ATOM   3921  HN  TYR A 414      22.774  27.825 -10.378  1.00 10.00      A   
ATOM   3922  CA  TYR A 414      24.806  28.363 -10.671  1.00 10.00      A   
ATOM   3923  CB  TYR A 414      25.080  26.981 -11.289  1.00 10.00      A   
ATOM   3924  CG  TYR A 414      24.691  26.814 -12.747  1.00 10.00      A   
ATOM   3925  CD1 TYR A 414      25.664  26.752 -13.739  1.00 10.00      A   
ATOM   3926  CD2 TYR A 414      23.360  26.702 -13.132  1.00 10.00      A   
ATOM   3927  CE1 TYR A 414      25.324  26.585 -15.068  1.00 10.00      A   
ATOM   3928  CE2 TYR A 414      23.011  26.537 -14.459  1.00 10.00      A   
ATOM   3929  CZ  TYR A 414      23.995  26.478 -15.424  1.00 10.00      A   
ATOM   3930  OH  TYR A 414      23.652  26.296 -16.751  1.00 10.00      A   
ATOM   3931  HH  TYR A 414      22.826  26.764 -16.941  1.00 10.00      A   
ATOM   3932  C   TYR A 414      25.120  29.499 -11.638  1.00 10.00      A   
ATOM   3933  O   TYR A 414      26.259  29.636 -12.084  1.00 10.00      A   
ATOM   3934  N   LEU A 415      24.121  30.314 -11.952  1.00 10.00      A   
ATOM   3935  HN  LEU A 415      23.227  30.164 -11.557  1.00 10.00      A   
ATOM   3936  CA  LEU A 415      24.313  31.435 -12.861  1.00 10.00      A   
ATOM   3937  CB  LEU A 415      23.240  31.433 -13.957  1.00 10.00      A   
ATOM   3938  CG  LEU A 415      23.321  30.286 -14.963  1.00 10.00      A   
ATOM   3939  CD1 LEU A 415      22.128  30.317 -15.902  1.00 10.00      A   
ATOM   3940  CD2 LEU A 415      24.624  30.351 -15.746  1.00 10.00      A   
ATOM   3941  C   LEU A 415      24.297  32.759 -12.105  1.00 10.00      A   
ATOM   3942  O   LEU A 415      25.298  33.477 -12.066  1.00 10.00      A   
ATOM   3943  N   THR A 416      23.168  33.055 -11.475  1.00 10.00      A   
ATOM   3944  HN  THR A 416      22.417  32.412 -11.510  1.00 10.00      A   
ATOM   3945  CA  THR A 416      23.003  34.296 -10.726  1.00 10.00      A   
ATOM   3946  CB  THR A 416      21.510  34.590 -10.474  1.00 10.00      A   
ATOM   3947  OG1 THR A 416      20.742  34.189 -11.617  1.00 10.00      A   
ATOM   3948  HG1 THR A 416      21.062  34.660 -12.393  1.00 10.00      A   
ATOM   3949  CG2 THR A 416      21.292  36.076 -10.228  1.00 10.00      A   
ATOM   3950  C   THR A 416      23.748  34.248  -9.389  1.00 10.00      A   
ATOM   3951  O   THR A 416      24.020  35.286  -8.781  1.00 10.00      A   
ATOM   3952  N   LEU A 417      24.067  33.034  -8.941  1.00 10.00      A   
ATOM   3953  HN  LEU A 417      23.809  32.252  -9.475  1.00 10.00      A   
ATOM   3954  CA  LEU A 417      24.785  32.820  -7.684  1.00 10.00      A   
ATOM   3955  CB  LEU A 417      26.181  33.452  -7.723  1.00 10.00      A   
ATOM   3956  CG  LEU A 417      27.107  32.944  -8.833  1.00 10.00      A   
ATOM   3957  CD1 LEU A 417      28.386  33.764  -8.887  1.00 10.00      A   
ATOM   3958  CD2 LEU A 417      27.421  31.468  -8.638  1.00 10.00      A   
ATOM   3959  C   LEU A 417      23.980  33.317  -6.487  1.00 10.00      A   
ATOM   3960  O   LEU A 417      24.531  33.857  -5.528  1.00 10.00      A   
ATOM   3961  N   GLU A 418      22.669  33.121  -6.552  1.00 10.00      A   
ATOM   3962  HN  GLU A 418      22.293  32.676  -7.340  1.00 10.00      A   
ATOM   3963  CA  GLU A 418      21.772  33.542  -5.489  1.00 10.00      A   
ATOM   3964  CB  GLU A 418      20.937  34.736  -5.968  1.00 10.00      A   
ATOM   3965  CG  GLU A 418      21.754  35.998  -6.192  1.00 10.00      A   
ATOM   3966  CD  GLU A 418      20.902  37.241  -6.353  1.00 10.00      A   
ATOM   3967  OE1 GLU A 418      21.439  38.281  -6.785  1.00 10.00      A   
ATOM   3968  OE2 GLU A 418      19.695  37.192  -6.039  1.00 10.00      A   
ATOM   3969  C   GLU A 418      20.870  32.380  -5.072  1.00 10.00      A   
ATOM   3970  O   GLU A 418      20.814  31.362  -5.763  1.00 10.00      A   
ATOM   3971  N   PRO A 419      20.180  32.494  -3.919  1.00 10.00      A   
ATOM   3972  CA  PRO A 419      19.274  31.444  -3.423  1.00 10.00      A   
ATOM   3973  CB  PRO A 419      18.717  32.034  -2.128  1.00 10.00      A   
ATOM   3974  CG  PRO A 419      19.723  33.050  -1.718  1.00 10.00      A   
ATOM   3975  CD  PRO A 419      20.239  33.639  -2.995  1.00 10.00      A   
ATOM   3976  C   PRO A 419      18.138  31.152  -4.403  1.00 10.00      A   
ATOM   3977  O   PRO A 419      17.851  31.952  -5.294  1.00 10.00      A   
ATOM   3978  N   LEU A 420      17.474  30.017  -4.216  1.00 10.00      A   
ATOM   3979  HN  LEU A 420      17.710  29.447  -3.447  1.00 10.00      A   
ATOM   3980  CA  LEU A 420      16.389  29.602  -5.100  1.00 10.00      A   
ATOM   3981  CB  LEU A 420      16.487  28.103  -5.380  1.00 10.00      A   
ATOM   3982  CG  LEU A 420      17.720  27.638  -6.156  1.00 10.00      A   
ATOM   3983  CD1 LEU A 420      17.800  26.120  -6.175  1.00 10.00      A   
ATOM   3984  CD2 LEU A 420      17.698  28.188  -7.574  1.00 10.00      A   
ATOM   3985  C   LEU A 420      15.020  29.934  -4.515  1.00 10.00      A   
ATOM   3986  O   LEU A 420      14.000  29.386  -4.945  1.00 10.00      A   
ATOM   3987  N   ASP A 421      15.007  30.826  -3.533  1.00 10.00      A   
ATOM   3988  HN  ASP A 421      15.857  31.203  -3.222  1.00 10.00      A   
ATOM   3989  CA  ASP A 421      13.767  31.248  -2.881  1.00 10.00      A   
ATOM   3990  CB  ASP A 421      14.057  32.323  -1.829  1.00 10.00      A   
ATOM   3991  CG  ASP A 421      14.845  31.809  -0.639  1.00 10.00      A   
ATOM   3992  OD1 ASP A 421      14.266  31.671   0.457  1.00 10.00      A   
ATOM   3993  OD2 ASP A 421      16.057  31.568  -0.782  1.00 10.00      A   
ATOM   3994  C   ASP A 421      12.781  31.805  -3.901  1.00 10.00      A   
ATOM   3995  O   ASP A 421      11.583  31.523  -3.844  1.00 10.00      A   
ATOM   3996  N   ILE A 422      13.302  32.577  -4.842  1.00 10.00      A   
ATOM   3997  HN  ILE A 422      14.268  32.737  -4.838  1.00 10.00      A   
ATOM   3998  CA  ILE A 422      12.487  33.193  -5.878  1.00 10.00      A   
ATOM   3999  CB  ILE A 422      13.337  34.142  -6.744  1.00 10.00      A   
ATOM   4000  CG1 ILE A 422      14.282  34.969  -5.867  1.00 10.00      A   
ATOM   4001  CG2 ILE A 422      12.439  35.050  -7.566  1.00 10.00      A   
ATOM   4002  CD1 ILE A 422      15.459  35.553  -6.617  1.00 10.00      A   
ATOM   4003  C   ILE A 422      11.847  32.140  -6.779  1.00 10.00      A   
ATOM   4004  O   ILE A 422      10.636  32.156  -7.014  1.00 10.00      A   
ATOM   4005  N   GLY A 423      12.666  31.223  -7.279  1.00 10.00      A   
ATOM   4006  HN  GLY A 423      13.623  31.263  -7.056  1.00 10.00      A   
ATOM   4007  CA  GLY A 423      12.168  30.173  -8.152  1.00 10.00      A   
ATOM   4008  C   GLY A 423      11.150  29.283  -7.468  1.00 10.00      A   
ATOM   4009  O   GLY A 423      10.082  29.011  -8.019  1.00 10.00      A   
ATOM   4010  N   PHE A 424      11.481  28.831  -6.264  1.00 10.00      A   
ATOM   4011  HN  PHE A 424      12.353  29.080  -5.880  1.00 10.00      A   
ATOM   4012  CA  PHE A 424      10.588  27.968  -5.497  1.00 10.00      A   
ATOM   4013  CB  PHE A 424      11.269  27.458  -4.229  1.00 10.00      A   
ATOM   4014  CG  PHE A 424      11.852  26.083  -4.370  1.00 10.00      A   
ATOM   4015  CD1 PHE A 424      13.215  25.907  -4.519  1.00 10.00      A   
ATOM   4016  CD2 PHE A 424      11.034  24.966  -4.353  1.00 10.00      A   
ATOM   4017  CE1 PHE A 424      13.752  24.642  -4.648  1.00 10.00      A   
ATOM   4018  CE2 PHE A 424      11.564  23.699  -4.483  1.00 10.00      A   
ATOM   4019  CZ  PHE A 424      12.926  23.536  -4.631  1.00 10.00      A   
ATOM   4020  C   PHE A 424       9.296  28.692  -5.148  1.00 10.00      A   
ATOM   4021  O   PHE A 424       8.214  28.105  -5.188  1.00 10.00      A   
ATOM   4022  N   GLY A 425       9.416  29.975  -4.825  1.00 10.00      A   
ATOM   4023  HN  GLY A 425      10.310  30.386  -4.809  1.00 10.00      A   
ATOM   4024  CA  GLY A 425       8.254  30.770  -4.489  1.00 10.00      A   
ATOM   4025  C   GLY A 425       7.260  30.823  -5.633  1.00 10.00      A   
ATOM   4026  O   GLY A 425       6.050  30.761  -5.418  1.00 10.00      A   
ATOM   4027  N   ALA A 426       7.775  30.924  -6.853  1.00 10.00      A   
ATOM   4028  HN  ALA A 426       8.753  30.974  -6.955  1.00 10.00      A   
ATOM   4029  CA  ALA A 426       6.928  30.971  -8.040  1.00 10.00      A   
ATOM   4030  CB  ALA A 426       7.747  31.346  -9.262  1.00 10.00      A   
ATOM   4031  C   ALA A 426       6.225  29.636  -8.263  1.00 10.00      A   
ATOM   4032  O   ALA A 426       5.092  29.594  -8.747  1.00 10.00      A   
ATOM   4033  N   ILE A 427       6.901  28.550  -7.899  1.00 10.00      A   
ATOM   4034  HN  ILE A 427       7.799  28.655  -7.518  1.00 10.00      A   
ATOM   4035  CA  ILE A 427       6.351  27.208  -8.050  1.00 10.00      A   
ATOM   4036  CB  ILE A 427       7.347  26.133  -7.559  1.00 10.00      A   
ATOM   4037  CG1 ILE A 427       8.599  26.106  -8.446  1.00 10.00      A   
ATOM   4038  CG2 ILE A 427       6.687  24.760  -7.501  1.00 10.00      A   
ATOM   4039  CD1 ILE A 427       8.362  25.554  -9.836  1.00 10.00      A   
ATOM   4040  C   ILE A 427       5.045  27.076  -7.275  1.00 10.00      A   
ATOM   4041  O   ILE A 427       4.014  26.701  -7.833  1.00 10.00      A   
ATOM   4042  N   VAL A 428       5.091  27.410  -5.995  1.00 10.00      A   
ATOM   4043  HN  VAL A 428       5.941  27.721  -5.612  1.00 10.00      A   
ATOM   4044  CA  VAL A 428       3.914  27.324  -5.141  1.00 10.00      A   
ATOM   4045  CB  VAL A 428       4.287  27.246  -3.645  1.00 10.00      A   
ATOM   4046  CG1 VAL A 428       4.388  25.801  -3.194  1.00 10.00      A   
ATOM   4047  CG2 VAL A 428       5.585  27.990  -3.361  1.00 10.00      A   
ATOM   4048  C   VAL A 428       2.953  28.488  -5.368  1.00 10.00      A   
ATOM   4049  O   VAL A 428       1.867  28.526  -4.797  1.00 10.00      A   
ATOM   4050  N   GLU A 429       3.364  29.437  -6.197  1.00 10.00      A   
ATOM   4051  HN  GLU A 429       4.246  29.358  -6.616  1.00 10.00      A   
ATOM   4052  CA  GLU A 429       2.536  30.594  -6.500  1.00 10.00      A   
ATOM   4053  CB  GLU A 429       3.409  31.793  -6.878  1.00 10.00      A   
ATOM   4054  CG  GLU A 429       2.700  33.134  -6.794  1.00 10.00      A   
ATOM   4055  CD  GLU A 429       2.743  33.896  -8.103  1.00 10.00      A   
ATOM   4056  OE1 GLU A 429       3.851  34.221  -8.574  1.00 10.00      A   
ATOM   4057  OE2 GLU A 429       1.663  34.185  -8.661  1.00 10.00      A   
ATOM   4058  C   GLU A 429       1.570  30.261  -7.630  1.00 10.00      A   
ATOM   4059  O   GLU A 429       0.404  30.658  -7.603  1.00 10.00      A   
ATOM   4060  N   HIS A 430       2.061  29.519  -8.618  1.00 10.00      A   
ATOM   4061  HN  HIS A 430       2.998  29.226  -8.575  1.00 10.00      A   
ATOM   4062  CA  HIS A 430       1.246  29.131  -9.763  1.00 10.00      A   
ATOM   4063  CB  HIS A 430       2.103  28.978 -11.023  1.00 10.00      A   
ATOM   4064  CG  HIS A 430       2.361  30.262 -11.743  1.00 10.00      A   
ATOM   4065  ND1 HIS A 430       1.591  30.653 -12.812  1.00 10.00      A   
ATOM   4066  CD2 HIS A 430       3.304  31.204 -11.505  1.00 10.00      A   
ATOM   4067  CE1 HIS A 430       2.076  31.821 -13.197  1.00 10.00      A   
ATOM   4068  NE2 HIS A 430       3.111  32.189 -12.436  1.00 10.00      A   
ATOM   4069  HE2 HIS A 430       3.631  33.021 -12.516  1.00 10.00      A   
ATOM   4070  C   HIS A 430       0.491  27.837  -9.490  1.00 10.00      A   
ATOM   4071  O   HIS A 430      -0.676  27.703  -9.858  1.00 10.00      A   
ATOM   4072  N   CYS A 431       1.156  26.892  -8.833  1.00 10.00      A   
ATOM   4073  HN  CYS A 431       2.075  27.067  -8.540  1.00 10.00      A   
ATOM   4074  CA  CYS A 431       0.543  25.612  -8.519  1.00 10.00      A   
ATOM   4075  CB  CYS A 431       1.609  24.526  -8.342  1.00 10.00      A   
ATOM   4076  SG  CYS A 431       2.940  24.589  -9.565  1.00 10.00      A   
ATOM   4077  HG  CYS A 431       3.784  25.543  -9.184  1.00 10.00      A   
ATOM   4078  C   CYS A 431      -0.319  25.732  -7.270  1.00 10.00      A   
ATOM   4079  O   CYS A 431       0.163  25.591  -6.149  1.00 10.00      A   
ATOM   4080  N   LYS A 432      -1.595  26.002  -7.475  1.00 10.00      A   
ATOM   4081  HN  LYS A 432      -1.920  26.099  -8.397  1.00 10.00      A   
ATOM   4082  CA  LYS A 432      -2.532  26.153  -6.374  1.00 10.00      A   
ATOM   4083  CB  LYS A 432      -3.737  26.995  -6.804  1.00 10.00      A   
ATOM   4084  CG  LYS A 432      -3.406  28.441  -7.144  1.00 10.00      A   
ATOM   4085  CD  LYS A 432      -3.070  29.242  -5.895  1.00 10.00      A   
ATOM   4086  CE  LYS A 432      -2.576  30.635  -6.245  1.00 10.00      A   
ATOM   4087  NZ  LYS A 432      -3.606  31.432  -6.959  1.00 10.00      A   
ATOM   4088  HZ1 LYS A 432      -4.455  31.530  -6.367  1.00 10.00      A   
ATOM   4089  HZ2 LYS A 432      -3.874  30.966  -7.846  1.00 10.00      A   
ATOM   4090  HZ3 LYS A 432      -3.237  32.382  -7.171  1.00 10.00      A   
ATOM   4091  C   LYS A 432      -2.992  24.797  -5.852  1.00 10.00      A   
ATOM   4092  O   LYS A 432      -3.512  24.697  -4.740  1.00 10.00      A   
ATOM   4093  N   ASP A 433      -2.809  23.758  -6.659  1.00 10.00      A   
ATOM   4094  HN  ASP A 433      -2.409  23.906  -7.544  1.00 10.00      A   
ATOM   4095  CA  ASP A 433      -3.202  22.406  -6.268  1.00 10.00      A   
ATOM   4096  CB  ASP A 433      -4.016  21.722  -7.369  1.00 10.00      A   
ATOM   4097  CG  ASP A 433      -5.224  20.989  -6.821  1.00 10.00      A   
ATOM   4098  OD1 ASP A 433      -6.284  21.628  -6.671  1.00 10.00      A   
ATOM   4099  OD2 ASP A 433      -5.130  19.775  -6.541  1.00 10.00      A   
ATOM   4100  C   ASP A 433      -1.985  21.560  -5.904  1.00 10.00      A   
ATOM   4101  O   ASP A 433      -2.048  20.330  -5.891  1.00 10.00      A   
ATOM   4102  N   LEU A 434      -0.879  22.231  -5.606  1.00 10.00      A   
ATOM   4103  HN  LEU A 434      -0.891  23.210  -5.637  1.00 10.00      A   
ATOM   4104  CA  LEU A 434       0.349  21.549  -5.227  1.00 10.00      A   
ATOM   4105  CB  LEU A 434       1.533  22.522  -5.245  1.00 10.00      A   
ATOM   4106  CG  LEU A 434       2.926  21.892  -5.350  1.00 10.00      A   
ATOM   4107  CD1 LEU A 434       3.058  21.093  -6.638  1.00 10.00      A   
ATOM   4108  CD2 LEU A 434       4.008  22.955  -5.273  1.00 10.00      A   
ATOM   4109  C   LEU A 434       0.193  20.927  -3.846  1.00 10.00      A   
ATOM   4110  O   LEU A 434       0.236  21.627  -2.832  1.00 10.00      A   
ATOM   4111  N   ARG A 435      -0.003  19.616  -3.821  1.00 10.00      A   
ATOM   4112  HN  ARG A 435      -0.014  19.123  -4.671  1.00 10.00      A   
ATOM   4113  CA  ARG A 435      -0.191  18.887  -2.577  1.00 10.00      A   
ATOM   4114  CB  ARG A 435      -0.996  17.608  -2.825  1.00 10.00      A   
ATOM   4115  CG  ARG A 435      -2.125  17.762  -3.830  1.00 10.00      A   
ATOM   4116  CD  ARG A 435      -2.987  16.512  -3.893  1.00 10.00      A   
ATOM   4117  NE  ARG A 435      -2.187  15.295  -4.040  1.00 10.00      A   
ATOM   4118  HE  ARG A 435      -1.469  15.147  -3.383  1.00 10.00      A   
ATOM   4119  CZ  ARG A 435      -2.389  14.378  -4.983  1.00 10.00      A   
ATOM   4120  NH1 ARG A 435      -3.369  14.537  -5.871  1.00 10.00      A   
ATOM   4121 HH11 ARG A 435      -3.982  15.380  -5.833  1.00 10.00      A   
ATOM   4122 HH12 ARG A 435      -3.533  13.813  -6.608  1.00 10.00      A   
ATOM   4123  NH2 ARG A 435      -1.602  13.311  -5.046  1.00 10.00      A   
ATOM   4124 HH21 ARG A 435      -1.752  12.585  -5.784  1.00 10.00      A   
ATOM   4125 HH22 ARG A 435      -0.823  13.181  -4.354  1.00 10.00      A   
ATOM   4126  C   ARG A 435       1.141  18.533  -1.931  1.00 10.00      A   
ATOM   4127  O   ARG A 435       1.321  18.712  -0.726  1.00 10.00      A   
ATOM   4128  N   ARG A 436       2.076  18.033  -2.727  1.00 10.00      A   
ATOM   4129  HN  ARG A 436       1.896  17.937  -3.688  1.00 10.00      A   
ATOM   4130  CA  ARG A 436       3.379  17.655  -2.200  1.00 10.00      A   
ATOM   4131  CB  ARG A 436       3.628  16.150  -2.360  1.00 10.00      A   
ATOM   4132  CG  ARG A 436       4.913  15.659  -1.702  1.00 10.00      A   
ATOM   4133  CD  ARG A 436       5.091  14.156  -1.862  1.00 10.00      A   
ATOM   4134  NE  ARG A 436       6.205  13.651  -1.065  1.00 10.00      A   
ATOM   4135  HE  ARG A 436       6.946  14.275  -0.876  1.00 10.00      A   
ATOM   4136  CZ  ARG A 436       6.293  12.405  -0.592  1.00 10.00      A   
ATOM   4137  NH1 ARG A 436       5.343  11.516  -0.845  1.00 10.00      A   
ATOM   4138 HH11 ARG A 436       5.437  10.542  -0.464  1.00 10.00      A   
ATOM   4139 HH12 ARG A 436       4.515  11.773  -1.415  1.00 10.00      A   
ATOM   4140  NH2 ARG A 436       7.331  12.041   0.138  1.00 10.00      A   
ATOM   4141 HH21 ARG A 436       8.092  12.722   0.352  1.00 10.00      A   
ATOM   4142 HH22 ARG A 436       7.390  11.056   0.512  1.00 10.00      A   
ATOM   4143  C   ARG A 436       4.497  18.456  -2.858  1.00 10.00      A   
ATOM   4144  O   ARG A 436       4.570  18.550  -4.090  1.00 10.00      A   
ATOM   4145  N   LEU A 437       5.354  19.042  -2.032  1.00 10.00      A   
ATOM   4146  HN  LEU A 437       5.226  18.944  -1.058  1.00 10.00      A   
ATOM   4147  CA  LEU A 437       6.481  19.825  -2.518  1.00 10.00      A   
ATOM   4148  CB  LEU A 437       6.204  21.326  -2.367  1.00 10.00      A   
ATOM   4149  CG  LEU A 437       7.364  22.267  -2.713  1.00 10.00      A   
ATOM   4150  CD1 LEU A 437       7.613  22.304  -4.213  1.00 10.00      A   
ATOM   4151  CD2 LEU A 437       7.106  23.663  -2.169  1.00 10.00      A   
ATOM   4152  C   LEU A 437       7.755  19.449  -1.767  1.00 10.00      A   
ATOM   4153  O   LEU A 437       7.755  19.322  -0.542  1.00 10.00      A   
ATOM   4154  N   SER A 438       8.832  19.257  -2.510  1.00 10.00      A   
ATOM   4155  HN  SER A 438       8.759  19.335  -3.488  1.00 10.00      A   
ATOM   4156  CA  SER A 438      10.118  18.914  -1.925  1.00 10.00      A   
ATOM   4157  CB  SER A 438      10.664  17.638  -2.572  1.00 10.00      A   
ATOM   4158  OG  SER A 438       9.647  16.656  -2.701  1.00 10.00      A   
ATOM   4159  HG  SER A 438      10.049  15.810  -2.954  1.00 10.00      A   
ATOM   4160  C   SER A 438      11.100  20.070  -2.107  1.00 10.00      A   
ATOM   4161  O   SER A 438      11.318  20.536  -3.228  1.00 10.00      A   
ATOM   4162  N   LEU A 439      11.683  20.530  -1.003  1.00 10.00      A   
ATOM   4163  HN  LEU A 439      11.477  20.108  -0.140  1.00 10.00      A   
ATOM   4164  CA  LEU A 439      12.628  21.638  -1.038  1.00 10.00      A   
ATOM   4165  CB  LEU A 439      12.469  22.515   0.208  1.00 10.00      A   
ATOM   4166  CG  LEU A 439      11.087  23.138   0.439  1.00 10.00      A   
ATOM   4167  CD1 LEU A 439      11.065  23.904   1.751  1.00 10.00      A   
ATOM   4168  CD2 LEU A 439      10.702  24.053  -0.713  1.00 10.00      A   
ATOM   4169  C   LEU A 439      14.064  21.140  -1.147  1.00 10.00      A   
ATOM   4170  O   LEU A 439      14.390  20.046  -0.678  1.00 10.00      A   
ATOM   4171  N   SER A 440      14.913  21.948  -1.769  1.00 10.00      A   
ATOM   4172  HN  SER A 440      14.589  22.802  -2.117  1.00 10.00      A   
ATOM   4173  CA  SER A 440      16.315  21.615  -1.946  1.00 10.00      A   
ATOM   4174  CB  SER A 440      16.467  20.460  -2.938  1.00 10.00      A   
ATOM   4175  OG  SER A 440      15.728  20.699  -4.126  1.00 10.00      A   
ATOM   4176  HG  SER A 440      14.903  20.189  -4.104  1.00 10.00      A   
ATOM   4177  C   SER A 440      17.098  22.837  -2.421  1.00 10.00      A   
ATOM   4178  O   SER A 440      16.507  23.825  -2.861  1.00 10.00      A   
ATOM   4179  N   GLY A 441      18.419  22.766  -2.321  1.00 10.00      A   
ATOM   4180  HN  GLY A 441      18.830  21.963  -1.941  1.00 10.00      A   
ATOM   4181  CA  GLY A 441      19.257  23.868  -2.749  1.00 10.00      A   
ATOM   4182  C   GLY A 441      19.413  24.915  -1.669  1.00 10.00      A   
ATOM   4183  O   GLY A 441      19.160  24.643  -0.495  1.00 10.00      A   
ATOM   4184  N   LEU A 442      19.861  26.101  -2.052  1.00 10.00      A   
ATOM   4185  HN  LEU A 442      20.088  26.243  -2.998  1.00 10.00      A   
ATOM   4186  CA  LEU A 442      20.039  27.189  -1.106  1.00 10.00      A   
ATOM   4187  CB  LEU A 442      21.157  28.127  -1.561  1.00 10.00      A   
ATOM   4188  CG  LEU A 442      21.636  29.159  -0.537  1.00 10.00      A   
ATOM   4189  CD1 LEU A 442      22.455  28.498   0.562  1.00 10.00      A   
ATOM   4190  CD2 LEU A 442      22.436  30.257  -1.217  1.00 10.00      A   
ATOM   4191  C   LEU A 442      18.738  27.960  -0.936  1.00 10.00      A   
ATOM   4192  O   LEU A 442      18.349  28.755  -1.796  1.00 10.00      A   
ATOM   4193  N   LEU A 443      18.061  27.703   0.167  1.00 10.00      A   
ATOM   4194  HN  LEU A 443      18.417  27.048   0.801  1.00 10.00      A   
ATOM   4195  CA  LEU A 443      16.802  28.365   0.460  1.00 10.00      A   
ATOM   4196  CB  LEU A 443      15.660  27.347   0.488  1.00 10.00      A   
ATOM   4197  CG  LEU A 443      15.397  26.582  -0.813  1.00 10.00      A   
ATOM   4198  CD1 LEU A 443      14.324  25.528  -0.596  1.00 10.00      A   
ATOM   4199  CD2 LEU A 443      14.982  27.535  -1.921  1.00 10.00      A   
ATOM   4200  C   LEU A 443      16.877  29.092   1.795  1.00 10.00      A   
ATOM   4201  O   LEU A 443      17.300  28.518   2.802  1.00 10.00      A   
ATOM   4202  N   THR A 444      16.487  30.355   1.798  1.00 10.00      A   
ATOM   4203  HN  THR A 444      16.167  30.762   0.955  1.00 10.00      A   
ATOM   4204  CA  THR A 444      16.501  31.155   3.015  1.00 10.00      A   
ATOM   4205  CB  THR A 444      16.954  32.602   2.732  1.00 10.00      A   
ATOM   4206  OG1 THR A 444      16.056  33.221   1.799  1.00 10.00      A   
ATOM   4207  HG1 THR A 444      15.558  32.531   1.323  1.00 10.00      A   
ATOM   4208  CG2 THR A 444      18.367  32.623   2.168  1.00 10.00      A   
ATOM   4209  C   THR A 444      15.109  31.171   3.644  1.00 10.00      A   
ATOM   4210  O   THR A 444      14.251  30.371   3.277  1.00 10.00      A   
ATOM   4211  N   ASP A 445      14.876  32.085   4.578  1.00 10.00      A   
ATOM   4212  HN  ASP A 445      15.601  32.697   4.842  1.00 10.00      A   
ATOM   4213  CA  ASP A 445      13.573  32.189   5.237  1.00 10.00      A   
ATOM   4214  CB  ASP A 445      13.687  32.979   6.545  1.00 10.00      A   
ATOM   4215  CG  ASP A 445      14.038  32.118   7.745  1.00 10.00      A   
ATOM   4216  OD1 ASP A 445      14.301  32.686   8.827  1.00 10.00      A   
ATOM   4217  OD2 ASP A 445      14.067  30.878   7.615  1.00 10.00      A   
ATOM   4218  C   ASP A 445      12.541  32.849   4.326  1.00 10.00      A   
ATOM   4219  O   ASP A 445      11.381  33.024   4.705  1.00 10.00      A   
ATOM   4220  N   LYS A 446      12.966  33.209   3.120  1.00 10.00      A   
ATOM   4221  HN  LYS A 446      13.890  33.015   2.865  1.00 10.00      A   
ATOM   4222  CA  LYS A 446      12.086  33.863   2.162  1.00 10.00      A   
ATOM   4223  CB  LYS A 446      12.891  34.631   1.110  1.00 10.00      A   
ATOM   4224  CG  LYS A 446      12.057  35.590   0.274  1.00 10.00      A   
ATOM   4225  CD  LYS A 446      11.354  36.615   1.147  1.00 10.00      A   
ATOM   4226  CE  LYS A 446      10.413  37.492   0.336  1.00 10.00      A   
ATOM   4227  NZ  LYS A 446       9.768  38.526   1.184  1.00 10.00      A   
ATOM   4228  HZ1 LYS A 446      10.493  39.083   1.676  1.00 10.00      A   
ATOM   4229  HZ2 LYS A 446       9.155  38.074   1.900  1.00 10.00      A   
ATOM   4230  HZ3 LYS A 446       9.189  39.166   0.601  1.00 10.00      A   
ATOM   4231  C   LYS A 446      11.132  32.875   1.500  1.00 10.00      A   
ATOM   4232  O   LYS A 446       9.931  33.126   1.423  1.00 10.00      A   
ATOM   4233  N   VAL A 447      11.665  31.757   1.028  1.00 10.00      A   
ATOM   4234  HN  VAL A 447      12.642  31.627   1.093  1.00 10.00      A   
ATOM   4235  CA  VAL A 447      10.852  30.730   0.382  1.00 10.00      A   
ATOM   4236  CB  VAL A 447      11.702  29.538  -0.126  1.00 10.00      A   
ATOM   4237  CG1 VAL A 447      12.434  28.842   1.012  1.00 10.00      A   
ATOM   4238  CG2 VAL A 447      10.843  28.550  -0.896  1.00 10.00      A   
ATOM   4239  C   VAL A 447       9.732  30.239   1.303  1.00 10.00      A   
ATOM   4240  O   VAL A 447       8.604  30.017   0.865  1.00 10.00      A   
ATOM   4241  N   PHE A 448      10.046  30.100   2.586  1.00 10.00      A   
ATOM   4242  HN  PHE A 448      10.960  30.304   2.874  1.00 10.00      A   
ATOM   4243  CA  PHE A 448       9.075  29.646   3.572  1.00 10.00      A   
ATOM   4244  CB  PHE A 448       9.758  29.410   4.918  1.00 10.00      A   
ATOM   4245  CG  PHE A 448      10.788  28.316   4.885  1.00 10.00      A   
ATOM   4246  CD1 PHE A 448      12.135  28.616   4.795  1.00 10.00      A   
ATOM   4247  CD2 PHE A 448      10.402  26.986   4.934  1.00 10.00      A   
ATOM   4248  CE1 PHE A 448      13.080  27.610   4.754  1.00 10.00      A   
ATOM   4249  CE2 PHE A 448      11.343  25.976   4.896  1.00 10.00      A   
ATOM   4250  CZ  PHE A 448      12.684  26.288   4.804  1.00 10.00      A   
ATOM   4251  C   PHE A 448       7.949  30.662   3.714  1.00 10.00      A   
ATOM   4252  O   PHE A 448       6.791  30.303   3.935  1.00 10.00      A   
ATOM   4253  N   GLU A 449       8.305  31.932   3.567  1.00 10.00      A   
ATOM   4254  HN  GLU A 449       9.246  32.143   3.398  1.00 10.00      A   
ATOM   4255  CA  GLU A 449       7.346  33.023   3.651  1.00 10.00      A   
ATOM   4256  CB  GLU A 449       8.079  34.364   3.577  1.00 10.00      A   
ATOM   4257  CG  GLU A 449       7.264  35.563   4.026  1.00 10.00      A   
ATOM   4258  CD  GLU A 449       8.078  36.838   4.009  1.00 10.00      A   
ATOM   4259  OE1 GLU A 449       8.694  37.172   5.043  1.00 10.00      A   
ATOM   4260  OE2 GLU A 449       8.121  37.501   2.952  1.00 10.00      A   
ATOM   4261  C   GLU A 449       6.342  32.905   2.506  1.00 10.00      A   
ATOM   4262  O   GLU A 449       5.149  33.178   2.673  1.00 10.00      A   
ATOM   4263  N   TYR A 450       6.833  32.483   1.342  1.00 10.00      A   
ATOM   4264  HN  TYR A 450       7.794  32.284   1.270  1.00 10.00      A   
ATOM   4265  CA  TYR A 450       5.978  32.305   0.177  1.00 10.00      A   
ATOM   4266  CB  TYR A 450       6.807  32.052  -1.086  1.00 10.00      A   
ATOM   4267  CG  TYR A 450       7.498  33.270  -1.651  1.00 10.00      A   
ATOM   4268  CD1 TYR A 450       8.866  33.433  -1.506  1.00 10.00      A   
ATOM   4269  CD2 TYR A 450       6.787  34.250  -2.337  1.00 10.00      A   
ATOM   4270  CE1 TYR A 450       9.509  34.535  -2.024  1.00 10.00      A   
ATOM   4271  CE2 TYR A 450       7.424  35.358  -2.858  1.00 10.00      A   
ATOM   4272  CZ  TYR A 450       8.784  35.494  -2.698  1.00 10.00      A   
ATOM   4273  OH  TYR A 450       9.426  36.590  -3.217  1.00 10.00      A   
ATOM   4274  HH  TYR A 450       8.771  37.233  -3.512  1.00 10.00      A   
ATOM   4275  C   TYR A 450       5.050  31.123   0.400  1.00 10.00      A   
ATOM   4276  O   TYR A 450       3.842  31.230   0.205  1.00 10.00      A   
ATOM   4277  N   ILE A 451       5.637  30.007   0.831  1.00 10.00      A   
ATOM   4278  HN  ILE A 451       6.610  30.010   0.968  1.00 10.00      A   
ATOM   4279  CA  ILE A 451       4.896  28.772   1.096  1.00 10.00      A   
ATOM   4280  CB  ILE A 451       5.814  27.684   1.702  1.00 10.00      A   
ATOM   4281  CG1 ILE A 451       6.934  27.327   0.719  1.00 10.00      A   
ATOM   4282  CG2 ILE A 451       5.020  26.440   2.078  1.00 10.00      A   
ATOM   4283  CD1 ILE A 451       8.030  26.474   1.320  1.00 10.00      A   
ATOM   4284  C   ILE A 451       3.713  29.020   2.030  1.00 10.00      A   
ATOM   4285  O   ILE A 451       2.603  28.551   1.783  1.00 10.00      A   
ATOM   4286  N   GLY A 452       3.947  29.780   3.090  1.00 10.00      A   
ATOM   4287  HN  GLY A 452       4.853  30.135   3.241  1.00 10.00      A   
ATOM   4288  CA  GLY A 452       2.886  30.073   4.034  1.00 10.00      A   
ATOM   4289  C   GLY A 452       1.854  31.055   3.497  1.00 10.00      A   
ATOM   4290  O   GLY A 452       0.847  31.324   4.150  1.00 10.00      A   
ATOM   4291  N   THR A 453       2.082  31.570   2.303  1.00 10.00      A   
ATOM   4292  HN  THR A 453       2.884  31.300   1.808  1.00 10.00      A   
ATOM   4293  CA  THR A 453       1.172  32.526   1.706  1.00 10.00      A   
ATOM   4294  CB  THR A 453       1.936  33.758   1.179  1.00 10.00      A   
ATOM   4295  OG1 THR A 453       2.722  34.321   2.241  1.00 10.00      A   
ATOM   4296  HG1 THR A 453       3.576  33.864   2.284  1.00 10.00      A   
ATOM   4297  CG2 THR A 453       0.974  34.817   0.658  1.00 10.00      A   
ATOM   4298  C   THR A 453       0.320  31.917   0.586  1.00 10.00      A   
ATOM   4299  O   THR A 453      -0.898  32.106   0.561  1.00 10.00      A   
ATOM   4300  N   TYR A 454       0.939  31.170  -0.326  1.00 10.00      A   
ATOM   4301  HN  TYR A 454       1.904  30.995  -0.242  1.00 10.00      A   
ATOM   4302  CA  TYR A 454       0.195  30.598  -1.449  1.00 10.00      A   
ATOM   4303  CB  TYR A 454       0.898  30.881  -2.782  1.00 10.00      A   
ATOM   4304  CG  TYR A 454       1.023  32.345  -3.138  1.00 10.00      A   
ATOM   4305  CD1 TYR A 454       2.181  33.054  -2.852  1.00 10.00      A   
ATOM   4306  CD2 TYR A 454      -0.015  33.013  -3.776  1.00 10.00      A   
ATOM   4307  CE1 TYR A 454       2.303  34.391  -3.189  1.00 10.00      A   
ATOM   4308  CE2 TYR A 454       0.097  34.347  -4.116  1.00 10.00      A   
ATOM   4309  CZ  TYR A 454       1.258  35.032  -3.821  1.00 10.00      A   
ATOM   4310  OH  TYR A 454       1.379  36.360  -4.168  1.00 10.00      A   
ATOM   4311  HH  TYR A 454       0.542  36.814  -4.001  1.00 10.00      A   
ATOM   4312  C   TYR A 454      -0.077  29.102  -1.319  1.00 10.00      A   
ATOM   4313  O   TYR A 454      -1.042  28.594  -1.894  1.00 10.00      A   
ATOM   4314  N   ALA A 455       0.761  28.394  -0.572  1.00 10.00      A   
ATOM   4315  HN  ALA A 455       1.505  28.846  -0.116  1.00 10.00      A   
ATOM   4316  CA  ALA A 455       0.591  26.954  -0.412  1.00 10.00      A   
ATOM   4317  CB  ALA A 455       1.916  26.267  -0.116  1.00 10.00      A   
ATOM   4318  C   ALA A 455      -0.462  26.611   0.637  1.00 10.00      A   
ATOM   4319  O   ALA A 455      -0.141  26.297   1.788  1.00 10.00      A   
ATOM   4320  N   LYS A 456      -1.722  26.677   0.233  1.00 10.00      A   
ATOM   4321  HN  LYS A 456      -1.909  26.959  -0.688  1.00 10.00      A   
ATOM   4322  CA  LYS A 456      -2.829  26.358   1.120  1.00 10.00      A   
ATOM   4323  CB  LYS A 456      -4.029  27.260   0.830  1.00 10.00      A   
ATOM   4324  CG  LYS A 456      -3.781  28.726   1.148  1.00 10.00      A   
ATOM   4325  CD  LYS A 456      -3.389  28.909   2.605  1.00 10.00      A   
ATOM   4326  CE  LYS A 456      -2.992  30.343   2.900  1.00 10.00      A   
ATOM   4327  NZ  LYS A 456      -2.758  30.564   4.353  1.00 10.00      A   
ATOM   4328  HZ1 LYS A 456      -2.425  31.537   4.519  1.00 10.00      A   
ATOM   4329  HZ2 LYS A 456      -2.041  29.898   4.710  1.00 10.00      A   
ATOM   4330  HZ3 LYS A 456      -3.640  30.417   4.884  1.00 10.00      A   
ATOM   4331  C   LYS A 456      -3.208  24.890   0.972  1.00 10.00      A   
ATOM   4332  O   LYS A 456      -3.665  24.252   1.925  1.00 10.00      A   
ATOM   4333  N   LYS A 457      -3.001  24.361  -0.227  1.00 10.00      A   
ATOM   4334  HN  LYS A 457      -2.638  24.930  -0.940  1.00 10.00      A   
ATOM   4335  CA  LYS A 457      -3.298  22.965  -0.521  1.00 10.00      A   
ATOM   4336  CB  LYS A 457      -3.741  22.807  -1.978  1.00 10.00      A   
ATOM   4337  CG  LYS A 457      -5.177  23.224  -2.239  1.00 10.00      A   
ATOM   4338  CD  LYS A 457      -6.156  22.313  -1.520  1.00 10.00      A   
ATOM   4339  CE  LYS A 457      -7.588  22.591  -1.946  1.00 10.00      A   
ATOM   4340  NZ  LYS A 457      -8.120  23.853  -1.365  1.00 10.00      A   
ATOM   4341  HZ1 LYS A 457      -7.448  24.630  -1.519  1.00 10.00      A   
ATOM   4342  HZ2 LYS A 457      -8.284  23.743  -0.342  1.00 10.00      A   
ATOM   4343  HZ3 LYS A 457      -9.022  24.101  -1.821  1.00 10.00      A   
ATOM   4344  C   LYS A 457      -2.085  22.085  -0.241  1.00 10.00      A   
ATOM   4345  O   LYS A 457      -2.062  20.905  -0.585  1.00 10.00      A   
ATOM   4346  N   MET A 458      -1.074  22.680   0.374  1.00 10.00      A   
ATOM   4347  HN  MET A 458      -1.150  23.626   0.604  1.00 10.00      A   
ATOM   4348  CA  MET A 458       0.144  21.962   0.716  1.00 10.00      A   
ATOM   4349  CB  MET A 458       1.228  22.932   1.188  1.00 10.00      A   
ATOM   4350  CG  MET A 458       2.590  22.289   1.398  1.00 10.00      A   
ATOM   4351  SD  MET A 458       3.203  21.449  -0.076  1.00 10.00      A   
ATOM   4352  CE  MET A 458       3.088  22.759  -1.293  1.00 10.00      A   
ATOM   4353  C   MET A 458      -0.151  20.937   1.798  1.00 10.00      A   
ATOM   4354  O   MET A 458      -0.347  21.287   2.964  1.00 10.00      A   
ATOM   4355  N   GLU A 459      -0.184  19.680   1.403  1.00 10.00      A   
ATOM   4356  HN  GLU A 459       0.004  19.469   0.460  1.00 10.00      A   
ATOM   4357  CA  GLU A 459      -0.480  18.599   2.322  1.00 10.00      A   
ATOM   4358  CB  GLU A 459      -1.435  17.593   1.666  1.00 10.00      A   
ATOM   4359  CG  GLU A 459      -2.700  18.225   1.095  1.00 10.00      A   
ATOM   4360  CD  GLU A 459      -3.740  17.209   0.666  1.00 10.00      A   
ATOM   4361  OE1 GLU A 459      -3.868  16.948  -0.550  1.00 10.00      A   
ATOM   4362  OE2 GLU A 459      -4.455  16.676   1.545  1.00 10.00      A   
ATOM   4363  C   GLU A 459       0.792  17.911   2.809  1.00 10.00      A   
ATOM   4364  O   GLU A 459       0.848  17.424   3.939  1.00 10.00      A   
ATOM   4365  N   MET A 460       1.825  17.896   1.974  1.00 10.00      A   
ATOM   4366  HN  MET A 460       1.750  18.339   1.096  1.00 10.00      A   
ATOM   4367  CA  MET A 460       3.077  17.249   2.337  1.00 10.00      A   
ATOM   4368  CB  MET A 460       3.126  15.838   1.744  1.00 10.00      A   
ATOM   4369  CG  MET A 460       4.267  14.987   2.263  1.00 10.00      A   
ATOM   4370  SD  MET A 460       3.963  13.228   2.035  1.00 10.00      A   
ATOM   4371  CE  MET A 460       5.413  12.526   2.828  1.00 10.00      A   
ATOM   4372  C   MET A 460       4.281  18.065   1.874  1.00 10.00      A   
ATOM   4373  O   MET A 460       4.410  18.384   0.692  1.00 10.00      A   
ATOM   4374  N   LEU A 461       5.171  18.379   2.807  1.00 10.00      A   
ATOM   4375  HN  LEU A 461       5.028  18.068   3.727  1.00 10.00      A   
ATOM   4376  CA  LEU A 461       6.361  19.167   2.498  1.00 10.00      A   
ATOM   4377  CB  LEU A 461       6.168  20.616   2.969  1.00 10.00      A   
ATOM   4378  CG  LEU A 461       7.325  21.589   2.715  1.00 10.00      A   
ATOM   4379  CD1 LEU A 461       7.431  21.933   1.240  1.00 10.00      A   
ATOM   4380  CD2 LEU A 461       7.160  22.849   3.549  1.00 10.00      A   
ATOM   4381  C   LEU A 461       7.613  18.564   3.142  1.00 10.00      A   
ATOM   4382  O   LEU A 461       7.581  18.105   4.288  1.00 10.00      A   
ATOM   4383  N   SER A 462       8.707  18.546   2.393  1.00 10.00      A   
ATOM   4384  HN  SER A 462       8.662  18.884   1.474  1.00 10.00      A   
ATOM   4385  CA  SER A 462       9.972  18.019   2.891  1.00 10.00      A   
ATOM   4386  CB  SER A 462      10.417  16.819   2.048  1.00 10.00      A   
ATOM   4387  OG  SER A 462       9.341  15.918   1.840  1.00 10.00      A   
ATOM   4388  HG  SER A 462       9.472  15.123   2.384  1.00 10.00      A   
ATOM   4389  C   SER A 462      11.035  19.118   2.874  1.00 10.00      A   
ATOM   4390  O   SER A 462      11.319  19.699   1.825  1.00 10.00      A   
ATOM   4391  N   VAL A 463      11.597  19.416   4.042  1.00 10.00      A   
ATOM   4392  HN  VAL A 463      11.326  18.914   4.846  1.00 10.00      A   
ATOM   4393  CA  VAL A 463      12.614  20.459   4.169  1.00 10.00      A   
ATOM   4394  CB  VAL A 463      12.198  21.512   5.219  1.00 10.00      A   
ATOM   4395  CG1 VAL A 463      13.149  22.697   5.204  1.00 10.00      A   
ATOM   4396  CG2 VAL A 463      10.762  21.964   4.998  1.00 10.00      A   
ATOM   4397  C   VAL A 463      13.959  19.867   4.581  1.00 10.00      A   
ATOM   4398  O   VAL A 463      14.035  19.083   5.527  1.00 10.00      A   
ATOM   4399  N   ALA A 464      15.013  20.251   3.873  1.00 10.00      A   
ATOM   4400  HN  ALA A 464      14.891  20.883   3.133  1.00 10.00      A   
ATOM   4401  CA  ALA A 464      16.350  19.760   4.165  1.00 10.00      A   
ATOM   4402  CB  ALA A 464      16.606  18.461   3.420  1.00 10.00      A   
ATOM   4403  C   ALA A 464      17.404  20.795   3.795  1.00 10.00      A   
ATOM   4404  O   ALA A 464      17.455  21.260   2.654  1.00 10.00      A   
ATOM   4405  N   PHE A 465      18.233  21.154   4.775  1.00 10.00      A   
ATOM   4406  HN  PHE A 465      18.113  20.754   5.663  1.00 10.00      A   
ATOM   4407  CA  PHE A 465      19.313  22.123   4.583  1.00 10.00      A   
ATOM   4408  CB  PHE A 465      20.382  21.564   3.639  1.00 10.00      A   
ATOM   4409  CG  PHE A 465      21.039  20.301   4.118  1.00 10.00      A   
ATOM   4410  CD1 PHE A 465      20.529  19.063   3.766  1.00 10.00      A   
ATOM   4411  CD2 PHE A 465      22.173  20.349   4.912  1.00 10.00      A   
ATOM   4412  CE1 PHE A 465      21.136  17.897   4.196  1.00 10.00      A   
ATOM   4413  CE2 PHE A 465      22.786  19.187   5.347  1.00 10.00      A   
ATOM   4414  CZ  PHE A 465      22.266  17.961   4.986  1.00 10.00      A   
ATOM   4415  C   PHE A 465      18.803  23.467   4.061  1.00 10.00      A   
ATOM   4416  O   PHE A 465      19.351  24.019   3.103  1.00 10.00      A   
ATOM   4417  N   ALA A 466      17.768  23.996   4.697  1.00 10.00      A   
ATOM   4418  HN  ALA A 466      17.383  23.528   5.466  1.00 10.00      A   
ATOM   4419  CA  ALA A 466      17.196  25.266   4.285  1.00 10.00      A   
ATOM   4420  CB  ALA A 466      16.057  25.031   3.304  1.00 10.00      A   
ATOM   4421  C   ALA A 466      16.693  26.053   5.486  1.00 10.00      A   
ATOM   4422  O   ALA A 466      16.494  25.495   6.567  1.00 10.00      A   
ATOM   4423  N   GLY A 467      16.496  27.348   5.290  1.00 10.00      A   
ATOM   4424  HN  GLY A 467      16.689  27.734   4.408  1.00 10.00      A   
ATOM   4425  CA  GLY A 467      16.003  28.198   6.354  1.00 10.00      A   
ATOM   4426  C   GLY A 467      17.090  29.039   6.990  1.00 10.00      A   
ATOM   4427  O   GLY A 467      18.278  28.707   6.911  1.00 10.00      A   
ATOM   4428  N   ASP A 468      16.684  30.134   7.615  1.00 10.00      A   
ATOM   4429  HN  ASP A 468      15.719  30.350   7.625  1.00 10.00      A   
ATOM   4430  CA  ASP A 468      17.611  31.032   8.285  1.00 10.00      A   
ATOM   4431  CB  ASP A 468      17.407  32.476   7.816  1.00 10.00      A   
ATOM   4432  CG  ASP A 468      18.157  32.813   6.549  1.00 10.00      A   
ATOM   4433  OD1 ASP A 468      19.402  32.699   6.541  1.00 10.00      A   
ATOM   4434  OD2 ASP A 468      17.507  33.206   5.561  1.00 10.00      A   
ATOM   4435  C   ASP A 468      17.394  30.965   9.784  1.00 10.00      A   
ATOM   4436  O   ASP A 468      18.345  30.865  10.562  1.00 10.00      A   
ATOM   4437  N   SER A 469      16.135  31.014  10.185  1.00 10.00      A   
ATOM   4438  HN  SER A 469      15.416  31.085   9.513  1.00 10.00      A   
ATOM   4439  CA  SER A 469      15.780  30.966  11.590  1.00 10.00      A   
ATOM   4440  CB  SER A 469      15.744  32.388  12.162  1.00 10.00      A   
ATOM   4441  OG  SER A 469      14.948  33.249  11.357  1.00 10.00      A   
ATOM   4442  HG  SER A 469      14.878  32.882  10.457  1.00 10.00      A   
ATOM   4443  C   SER A 469      14.424  30.292  11.777  1.00 10.00      A   
ATOM   4444  O   SER A 469      13.895  29.669  10.854  1.00 10.00      A   
ATOM   4445  N   ASP A 470      13.857  30.433  12.972  1.00 10.00      A   
ATOM   4446  HN  ASP A 470      14.333  30.936  13.671  1.00 10.00      A   
ATOM   4447  CA  ASP A 470      12.551  29.853  13.287  1.00 10.00      A   
ATOM   4448  CB  ASP A 470      12.239  30.024  14.774  1.00 10.00      A   
ATOM   4449  CG  ASP A 470      12.803  28.911  15.629  1.00 10.00      A   
ATOM   4450  OD1 ASP A 470      12.073  27.935  15.896  1.00 10.00      A   
ATOM   4451  OD2 ASP A 470      13.972  29.017  16.057  1.00 10.00      A   
ATOM   4452  C   ASP A 470      11.453  30.509  12.462  1.00 10.00      A   
ATOM   4453  O   ASP A 470      10.365  29.958  12.299  1.00 10.00      A   
ATOM   4454  N   LEU A 471      11.761  31.687  11.932  1.00 10.00      A   
ATOM   4455  HN  LEU A 471      12.657  32.050  12.089  1.00 10.00      A   
ATOM   4456  CA  LEU A 471      10.828  32.455  11.118  1.00 10.00      A   
ATOM   4457  CB  LEU A 471      11.535  33.718  10.601  1.00 10.00      A   
ATOM   4458  CG  LEU A 471      10.654  34.898  10.171  1.00 10.00      A   
ATOM   4459  CD1 LEU A 471      10.206  34.755   8.726  1.00 10.00      A   
ATOM   4460  CD2 LEU A 471       9.461  35.058  11.101  1.00 10.00      A   
ATOM   4461  C   LEU A 471      10.305  31.621   9.946  1.00 10.00      A   
ATOM   4462  O   LEU A 471       9.110  31.651   9.633  1.00 10.00      A   
ATOM   4463  N   GLY A 472      11.202  30.863   9.322  1.00 10.00      A   
ATOM   4464  HN  GLY A 472      12.136  30.874   9.627  1.00 10.00      A   
ATOM   4465  CA  GLY A 472      10.830  30.031   8.196  1.00 10.00      A   
ATOM   4466  C   GLY A 472       9.787  28.988   8.553  1.00 10.00      A   
ATOM   4467  O   GLY A 472       8.752  28.883   7.890  1.00 10.00      A   
ATOM   4468  N   MET A 473      10.047  28.232   9.612  1.00 10.00      A   
ATOM   4469  HN  MET A 473      10.877  28.383  10.114  1.00 10.00      A   
ATOM   4470  CA  MET A 473       9.123  27.191  10.048  1.00 10.00      A   
ATOM   4471  CB  MET A 473       9.749  26.326  11.147  1.00 10.00      A   
ATOM   4472  CG  MET A 473       8.943  25.080  11.484  1.00 10.00      A   
ATOM   4473  SD  MET A 473       9.852  23.901  12.504  1.00 10.00      A   
ATOM   4474  CE  MET A 473       9.975  24.794  14.051  1.00 10.00      A   
ATOM   4475  C   MET A 473       7.804  27.791  10.522  1.00 10.00      A   
ATOM   4476  O   MET A 473       6.737  27.203  10.323  1.00 10.00      A   
ATOM   4477  N   HIS A 474       7.876  28.971  11.129  1.00 10.00      A   
ATOM   4478  HN  HIS A 474       8.755  29.398  11.245  1.00 10.00      A   
ATOM   4479  CA  HIS A 474       6.685  29.648  11.626  1.00 10.00      A   
ATOM   4480  CB  HIS A 474       7.067  30.916  12.394  1.00 10.00      A   
ATOM   4481  CG  HIS A 474       5.973  31.456  13.264  1.00 10.00      A   
ATOM   4482  ND1 HIS A 474       5.791  30.998  14.546  1.00 10.00      A   
ATOM   4483  CD2 HIS A 474       5.044  32.407  12.994  1.00 10.00      A   
ATOM   4484  CE1 HIS A 474       4.763  31.674  15.029  1.00 10.00      A   
ATOM   4485  NE2 HIS A 474       4.280  32.535  14.128  1.00 10.00      A   
ATOM   4486  HE2 HIS A 474       3.518  33.147  14.254  1.00 10.00      A   
ATOM   4487  C   HIS A 474       5.739  29.991  10.480  1.00 10.00      A   
ATOM   4488  O   HIS A 474       4.531  29.792  10.583  1.00 10.00      A   
ATOM   4489  N   HIS A 475       6.298  30.485   9.383  1.00 10.00      A   
ATOM   4490  HN  HIS A 475       7.274  30.603   9.353  1.00 10.00      A   
ATOM   4491  CA  HIS A 475       5.501  30.861   8.222  1.00 10.00      A   
ATOM   4492  CB  HIS A 475       6.338  31.630   7.205  1.00 10.00      A   
ATOM   4493  CG  HIS A 475       6.217  33.113   7.335  1.00 10.00      A   
ATOM   4494  ND1 HIS A 475       5.328  33.881   6.615  1.00 10.00      A   
ATOM   4495  HD1 HIS A 475       4.697  33.555   5.934  1.00 10.00      A   
ATOM   4496  CD2 HIS A 475       6.877  33.972   8.148  1.00 10.00      A   
ATOM   4497  CE1 HIS A 475       5.480  35.156   6.998  1.00 10.00      A   
ATOM   4498  NE2 HIS A 475       6.409  35.263   7.931  1.00 10.00      A   
ATOM   4499  C   HIS A 475       4.838  29.656   7.572  1.00 10.00      A   
ATOM   4500  O   HIS A 475       3.751  29.763   7.014  1.00 10.00      A   
ATOM   4501  N   VAL A 476       5.488  28.506   7.654  1.00 10.00      A   
ATOM   4502  HN  VAL A 476       6.357  28.477   8.107  1.00 10.00      A   
ATOM   4503  CA  VAL A 476       4.943  27.287   7.076  1.00 10.00      A   
ATOM   4504  CB  VAL A 476       6.026  26.196   6.911  1.00 10.00      A   
ATOM   4505  CG1 VAL A 476       5.421  24.881   6.444  1.00 10.00      A   
ATOM   4506  CG2 VAL A 476       7.100  26.654   5.943  1.00 10.00      A   
ATOM   4507  C   VAL A 476       3.803  26.747   7.933  1.00 10.00      A   
ATOM   4508  O   VAL A 476       2.699  26.520   7.441  1.00 10.00      A   
ATOM   4509  N   LEU A 477       4.070  26.580   9.224  1.00 10.00      A   
ATOM   4510  HN  LEU A 477       4.963  26.821   9.562  1.00 10.00      A   
ATOM   4511  CA  LEU A 477       3.077  26.049  10.153  1.00 10.00      A   
ATOM   4512  CB  LEU A 477       3.711  25.761  11.511  1.00 10.00      A   
ATOM   4513  CG  LEU A 477       4.782  24.666  11.539  1.00 10.00      A   
ATOM   4514  CD1 LEU A 477       5.420  24.582  12.918  1.00 10.00      A   
ATOM   4515  CD2 LEU A 477       4.188  23.320  11.144  1.00 10.00      A   
ATOM   4516  C   LEU A 477       1.875  26.977  10.308  1.00 10.00      A   
ATOM   4517  O   LEU A 477       0.741  26.522  10.460  1.00 10.00      A   
ATOM   4518  N   SER A 478       2.119  28.278  10.257  1.00 10.00      A   
ATOM   4519  HN  SER A 478       3.043  28.595  10.138  1.00 10.00      A   
ATOM   4520  CA  SER A 478       1.042  29.249  10.387  1.00 10.00      A   
ATOM   4521  CB  SER A 478       1.476  30.424  11.267  1.00 10.00      A   
ATOM   4522  OG  SER A 478       0.355  31.140  11.760  1.00 10.00      A   
ATOM   4523  HG  SER A 478      -0.184  31.431  11.017  1.00 10.00      A   
ATOM   4524  C   SER A 478       0.585  29.741   9.016  1.00 10.00      A   
ATOM   4525  O   SER A 478      -0.140  30.733   8.908  1.00 10.00      A   
ATOM   4526  N   GLY A 479       1.000  29.032   7.974  1.00 10.00      A   
ATOM   4527  HN  GLY A 479       1.563  28.244   8.121  1.00 10.00      A   
ATOM   4528  CA  GLY A 479       0.631  29.413   6.628  1.00 10.00      A   
ATOM   4529  C   GLY A 479      -0.141  28.330   5.904  1.00 10.00      A   
ATOM   4530  O   GLY A 479      -1.212  28.587   5.353  1.00 10.00      A   
ATOM   4531  N   CYS A 480       0.392  27.115   5.909  1.00 10.00      A   
ATOM   4532  HN  CYS A 480       1.244  26.966   6.379  1.00 10.00      A   
ATOM   4533  CA  CYS A 480      -0.258  25.990   5.246  1.00 10.00      A   
ATOM   4534  CB  CYS A 480       0.726  24.836   5.061  1.00 10.00      A   
ATOM   4535  SG  CYS A 480       2.208  25.272   4.121  1.00 10.00      A   
ATOM   4536  HG  CYS A 480       1.937  26.357   3.406  1.00 10.00      A   
ATOM   4537  C   CYS A 480      -1.477  25.527   6.035  1.00 10.00      A   
ATOM   4538  O   CYS A 480      -1.399  25.285   7.241  1.00 10.00      A   
ATOM   4539  N   ASP A 481      -2.603  25.404   5.346  1.00 10.00      A   
ATOM   4540  HN  ASP A 481      -2.598  25.600   4.388  1.00 10.00      A   
ATOM   4541  CA  ASP A 481      -3.844  24.985   5.984  1.00 10.00      A   
ATOM   4542  CB  ASP A 481      -5.052  25.669   5.334  1.00 10.00      A   
ATOM   4543  CG  ASP A 481      -5.252  27.091   5.819  1.00 10.00      A   
ATOM   4544  OD1 ASP A 481      -4.900  27.381   6.980  1.00 10.00      A   
ATOM   4545  OD2 ASP A 481      -5.757  27.925   5.040  1.00 10.00      A   
ATOM   4546  C   ASP A 481      -4.011  23.473   5.954  1.00 10.00      A   
ATOM   4547  O   ASP A 481      -4.179  22.837   6.999  1.00 10.00      A   
ATOM   4548  N   SER A 482      -3.924  22.899   4.756  1.00 10.00      A   
ATOM   4549  HN  SER A 482      -3.745  23.458   3.975  1.00 10.00      A   
ATOM   4550  CA  SER A 482      -4.084  21.463   4.562  1.00 10.00      A   
ATOM   4551  CB  SER A 482      -4.453  21.181   3.099  1.00 10.00      A   
ATOM   4552  OG  SER A 482      -5.376  22.147   2.607  1.00 10.00      A   
ATOM   4553  HG  SER A 482      -4.891  22.880   2.202  1.00 10.00      A   
ATOM   4554  C   SER A 482      -2.824  20.682   4.961  1.00 10.00      A   
ATOM   4555  O   SER A 482      -2.563  19.607   4.430  1.00 10.00      A   
ATOM   4556  N   LEU A 483      -2.062  21.222   5.907  1.00 10.00      A   
ATOM   4557  HN  LEU A 483      -2.333  22.076   6.306  1.00 10.00      A   
ATOM   4558  CA  LEU A 483      -0.840  20.578   6.377  1.00 10.00      A   
ATOM   4559  CB  LEU A 483      -0.171  21.453   7.441  1.00 10.00      A   
ATOM   4560  CG  LEU A 483       1.263  21.894   7.149  1.00 10.00      A   
ATOM   4561  CD1 LEU A 483       1.726  22.920   8.171  1.00 10.00      A   
ATOM   4562  CD2 LEU A 483       2.200  20.695   7.120  1.00 10.00      A   
ATOM   4563  C   LEU A 483      -1.140  19.198   6.956  1.00 10.00      A   
ATOM   4564  O   LEU A 483      -1.941  19.065   7.881  1.00 10.00      A   
ATOM   4565  N   ARG A 484      -0.501  18.179   6.400  1.00 10.00      A   
ATOM   4566  HN  ARG A 484       0.117  18.352   5.656  1.00 10.00      A   
ATOM   4567  CA  ARG A 484      -0.698  16.810   6.852  1.00 10.00      A   
ATOM   4568  CB  ARG A 484      -1.291  15.970   5.721  1.00 10.00      A   
ATOM   4569  CG  ARG A 484      -2.787  16.141   5.529  1.00 10.00      A   
ATOM   4570  CD  ARG A 484      -3.232  15.586   4.187  1.00 10.00      A   
ATOM   4571  NE  ARG A 484      -2.593  14.304   3.895  1.00 10.00      A   
ATOM   4572  HE  ARG A 484      -2.081  13.884   4.621  1.00 10.00      A   
ATOM   4573  CZ  ARG A 484      -2.662  13.678   2.719  1.00 10.00      A   
ATOM   4574  NH1 ARG A 484      -3.344  14.210   1.716  1.00 10.00      A   
ATOM   4575 HH11 ARG A 484      -3.393  13.713   0.799  1.00 10.00      A   
ATOM   4576 HH12 ARG A 484      -3.830  15.130   1.831  1.00 10.00      A   
ATOM   4577  NH2 ARG A 484      -2.042  12.524   2.553  1.00 10.00      A   
ATOM   4578 HH21 ARG A 484      -2.088  12.027   1.635  1.00 10.00      A   
ATOM   4579 HH22 ARG A 484      -1.500  12.090   3.332  1.00 10.00      A   
ATOM   4580  C   ARG A 484       0.618  16.194   7.311  1.00 10.00      A   
ATOM   4581  O   ARG A 484       0.754  15.795   8.466  1.00 10.00      A   
ATOM   4582  N   LYS A 485       1.585  16.127   6.403  1.00 10.00      A   
ATOM   4583  HN  LYS A 485       1.423  16.485   5.500  1.00 10.00      A   
ATOM   4584  CA  LYS A 485       2.888  15.553   6.712  1.00 10.00      A   
ATOM   4585  CB  LYS A 485       3.125  14.276   5.898  1.00 10.00      A   
ATOM   4586  CG  LYS A 485       2.558  13.015   6.535  1.00 10.00      A   
ATOM   4587  CD  LYS A 485       2.786  11.788   5.663  1.00 10.00      A   
ATOM   4588  CE  LYS A 485       1.888  11.801   4.438  1.00 10.00      A   
ATOM   4589  NZ  LYS A 485       1.941  10.517   3.694  1.00 10.00      A   
ATOM   4590  HZ1 LYS A 485       1.113  10.439   3.064  1.00 10.00      A   
ATOM   4591  HZ2 LYS A 485       1.924   9.713   4.354  1.00 10.00      A   
ATOM   4592  HZ3 LYS A 485       2.811  10.464   3.123  1.00 10.00      A   
ATOM   4593  C   LYS A 485       4.001  16.561   6.449  1.00 10.00      A   
ATOM   4594  O   LYS A 485       4.023  17.219   5.407  1.00 10.00      A   
ATOM   4595  N   LEU A 486       4.910  16.687   7.404  1.00 10.00      A   
ATOM   4596  HN  LEU A 486       4.836  16.133   8.210  1.00 10.00      A   
ATOM   4597  CA  LEU A 486       6.026  17.613   7.281  1.00 10.00      A   
ATOM   4598  CB  LEU A 486       5.689  18.958   7.935  1.00 10.00      A   
ATOM   4599  CG  LEU A 486       6.810  20.003   7.979  1.00 10.00      A   
ATOM   4600  CD1 LEU A 486       7.235  20.407   6.575  1.00 10.00      A   
ATOM   4601  CD2 LEU A 486       6.370  21.220   8.776  1.00 10.00      A   
ATOM   4602  C   LEU A 486       7.284  17.020   7.904  1.00 10.00      A   
ATOM   4603  O   LEU A 486       7.314  16.718   9.100  1.00 10.00      A   
ATOM   4604  N   GLU A 487       8.313  16.849   7.089  1.00 10.00      A   
ATOM   4605  HN  GLU A 487       8.223  17.105   6.143  1.00 10.00      A   
ATOM   4606  CA  GLU A 487       9.576  16.300   7.556  1.00 10.00      A   
ATOM   4607  CB  GLU A 487       9.884  14.985   6.840  1.00 10.00      A   
ATOM   4608  CG  GLU A 487       9.703  15.047   5.333  1.00 10.00      A   
ATOM   4609  CD  GLU A 487       9.394  13.697   4.716  1.00 10.00      A   
ATOM   4610  OE1 GLU A 487       9.393  13.607   3.470  1.00 10.00      A   
ATOM   4611  OE2 GLU A 487       9.146  12.730   5.470  1.00 10.00      A   
ATOM   4612  C   GLU A 487      10.695  17.318   7.358  1.00 10.00      A   
ATOM   4613  O   GLU A 487      10.843  17.891   6.275  1.00 10.00      A   
ATOM   4614  N   ILE A 488      11.457  17.559   8.415  1.00 10.00      A   
ATOM   4615  HN  ILE A 488      11.286  17.065   9.250  1.00 10.00      A   
ATOM   4616  CA  ILE A 488      12.542  18.528   8.382  1.00 10.00      A   
ATOM   4617  CB  ILE A 488      12.200  19.760   9.257  1.00 10.00      A   
ATOM   4618  CG1 ILE A 488      10.862  20.369   8.836  1.00 10.00      A   
ATOM   4619  CG2 ILE A 488      13.306  20.802   9.184  1.00 10.00      A   
ATOM   4620  CD1 ILE A 488      10.278  21.317   9.861  1.00 10.00      A   
ATOM   4621  C   ILE A 488      13.834  17.909   8.898  1.00 10.00      A   
ATOM   4622  O   ILE A 488      13.857  17.298   9.970  1.00 10.00      A   
ATOM   4623  N   ARG A 489      14.904  18.054   8.128  1.00 10.00      A   
ATOM   4624  HN  ARG A 489      14.820  18.522   7.265  1.00 10.00      A   
ATOM   4625  CA  ARG A 489      16.201  17.532   8.528  1.00 10.00      A   
ATOM   4626  CB  ARG A 489      16.524  16.202   7.833  1.00 10.00      A   
ATOM   4627  CG  ARG A 489      16.890  16.321   6.361  1.00 10.00      A   
ATOM   4628  CD  ARG A 489      17.894  15.251   5.958  1.00 10.00      A   
ATOM   4629  NE  ARG A 489      19.128  15.329   6.750  1.00 10.00      A   
ATOM   4630  HE  ARG A 489      19.275  16.151   7.275  1.00 10.00      A   
ATOM   4631  CZ  ARG A 489      20.052  14.366   6.805  1.00 10.00      A   
ATOM   4632  NH1 ARG A 489      19.893  13.242   6.115  1.00 10.00      A   
ATOM   4633 HH11 ARG A 489      19.040  13.104   5.525  1.00 10.00      A   
ATOM   4634 HH12 ARG A 489      20.620  12.487   6.161  1.00 10.00      A   
ATOM   4635  NH2 ARG A 489      21.141  14.536   7.553  1.00 10.00      A   
ATOM   4636 HH21 ARG A 489      21.871  13.790   7.605  1.00 10.00      A   
ATOM   4637 HH22 ARG A 489      21.270  15.430   8.103  1.00 10.00      A   
ATOM   4638  C   ARG A 489      17.306  18.555   8.284  1.00 10.00      A   
ATOM   4639  O   ARG A 489      17.333  19.212   7.241  1.00 10.00      A   
ATOM   4640  N   ASP A 490      18.192  18.699   9.269  1.00 10.00      A   
ATOM   4641  HN  ASP A 490      18.069  18.174  10.087  1.00 10.00      A   
ATOM   4642  CA  ASP A 490      19.324  19.623   9.189  1.00 10.00      A   
ATOM   4643  CB  ASP A 490      20.371  19.132   8.181  1.00 10.00      A   
ATOM   4644  CG  ASP A 490      21.335  18.127   8.776  1.00 10.00      A   
ATOM   4645  OD1 ASP A 490      22.373  18.549   9.329  1.00 10.00      A   
ATOM   4646  OD2 ASP A 490      21.057  16.913   8.697  1.00 10.00      A   
ATOM   4647  C   ASP A 490      18.879  21.039   8.849  1.00 10.00      A   
ATOM   4648  O   ASP A 490      19.178  21.553   7.773  1.00 10.00      A   
ATOM   4649  N   CYS A 491      18.148  21.660   9.760  1.00 10.00      A   
ATOM   4650  HN  CYS A 491      17.931  21.199  10.598  1.00 10.00      A   
ATOM   4651  CA  CYS A 491      17.663  23.019   9.555  1.00 10.00      A   
ATOM   4652  CB  CYS A 491      16.227  22.999   9.026  1.00 10.00      A   
ATOM   4653  SG  CYS A 491      16.026  22.127   7.451  1.00 10.00      A   
ATOM   4654  HG  CYS A 491      16.770  21.029   7.496  1.00 10.00      A   
ATOM   4655  C   CYS A 491      17.759  23.817  10.855  1.00 10.00      A   
ATOM   4656  O   CYS A 491      17.683  23.244  11.945  1.00 10.00      A   
ATOM   4657  N   PRO A 492      17.923  25.150  10.763  1.00 10.00      A   
ATOM   4658  CA  PRO A 492      18.052  26.026  11.939  1.00 10.00      A   
ATOM   4659  CB  PRO A 492      18.629  27.313  11.350  1.00 10.00      A   
ATOM   4660  CG  PRO A 492      18.101  27.344   9.959  1.00 10.00      A   
ATOM   4661  CD  PRO A 492      18.014  25.911   9.503  1.00 10.00      A   
ATOM   4662  C   PRO A 492      16.720  26.310  12.645  1.00 10.00      A   
ATOM   4663  O   PRO A 492      16.544  27.365  13.253  1.00 10.00      A   
ATOM   4664  N   PHE A 493      15.790  25.373  12.568  1.00 10.00      A   
ATOM   4665  HN  PHE A 493      15.980  24.550  12.070  1.00 10.00      A   
ATOM   4666  CA  PHE A 493      14.499  25.530  13.222  1.00 10.00      A   
ATOM   4667  CB  PHE A 493      13.416  24.758  12.465  1.00 10.00      A   
ATOM   4668  CG  PHE A 493      13.269  25.158  11.021  1.00 10.00      A   
ATOM   4669  CD1 PHE A 493      13.013  24.207  10.051  1.00 10.00      A   
ATOM   4670  CD2 PHE A 493      13.383  26.486  10.636  1.00 10.00      A   
ATOM   4671  CE1 PHE A 493      12.874  24.568   8.725  1.00 10.00      A   
ATOM   4672  CE2 PHE A 493      13.246  26.854   9.312  1.00 10.00      A   
ATOM   4673  CZ  PHE A 493      12.991  25.893   8.355  1.00 10.00      A   
ATOM   4674  C   PHE A 493      14.603  25.038  14.659  1.00 10.00      A   
ATOM   4675  O   PHE A 493      15.223  24.001  14.915  1.00 10.00      A   
ATOM   4676  N   GLY A 494      14.005  25.768  15.589  1.00 10.00      A   
ATOM   4677  HN  GLY A 494      13.489  26.566  15.334  1.00 10.00      A   
ATOM   4678  CA  GLY A 494      14.093  25.383  16.980  1.00 10.00      A   
ATOM   4679  C   GLY A 494      12.757  25.298  17.687  1.00 10.00      A   
ATOM   4680  O   GLY A 494      11.728  25.002  17.081  1.00 10.00      A   
ATOM   4681  N   ASP A 495      12.783  25.577  18.982  1.00 10.00      A   
ATOM   4682  HN  ASP A 495      13.639  25.826  19.399  1.00 10.00      A   
ATOM   4683  CA  ASP A 495      11.591  25.516  19.819  1.00 10.00      A   
ATOM   4684  CB  ASP A 495      11.980  25.232  21.271  1.00 10.00      A   
ATOM   4685  CG  ASP A 495      12.935  26.258  21.856  1.00 10.00      A   
ATOM   4686  OD1 ASP A 495      14.026  26.465  21.280  1.00 10.00      A   
ATOM   4687  OD2 ASP A 495      12.617  26.840  22.915  1.00 10.00      A   
ATOM   4688  C   ASP A 495      10.755  26.786  19.758  1.00 10.00      A   
ATOM   4689  O   ASP A 495       9.632  26.812  20.263  1.00 10.00      A   
ATOM   4690  N   LYS A 496      11.286  27.828  19.136  1.00 10.00      A   
ATOM   4691  HN  LYS A 496      12.168  27.742  18.723  1.00 10.00      A   
ATOM   4692  CA  LYS A 496      10.573  29.092  19.042  1.00 10.00      A   
ATOM   4693  CB  LYS A 496      11.469  30.195  18.476  1.00 10.00      A   
ATOM   4694  CG  LYS A 496      12.842  30.283  19.122  1.00 10.00      A   
ATOM   4695  CD  LYS A 496      13.637  31.439  18.539  1.00 10.00      A   
ATOM   4696  CE  LYS A 496      15.132  31.225  18.701  1.00 10.00      A   
ATOM   4697  NZ  LYS A 496      15.602  30.018  17.970  1.00 10.00      A   
ATOM   4698  HZ1 LYS A 496      15.589  29.192  18.599  1.00 10.00      A   
ATOM   4699  HZ2 LYS A 496      16.571  30.163  17.624  1.00 10.00      A   
ATOM   4700  HZ3 LYS A 496      14.979  29.825  17.149  1.00 10.00      A   
ATOM   4701  C   LYS A 496       9.314  28.953  18.196  1.00 10.00      A   
ATOM   4702  O   LYS A 496       8.207  29.199  18.675  1.00 10.00      A   
ATOM   4703  N   ALA A 497       9.482  28.518  16.953  1.00 10.00      A   
ATOM   4704  HN  ALA A 497      10.393  28.291  16.636  1.00 10.00      A   
ATOM   4705  CA  ALA A 497       8.351  28.359  16.047  1.00 10.00      A   
ATOM   4706  CB  ALA A 497       8.829  28.329  14.606  1.00 10.00      A   
ATOM   4707  C   ALA A 497       7.553  27.098  16.365  1.00 10.00      A   
ATOM   4708  O   ALA A 497       6.345  27.037  16.120  1.00 10.00      A   
ATOM   4709  N   LEU A 498       8.229  26.106  16.929  1.00 10.00      A   
ATOM   4710  HN  LEU A 498       9.184  26.228  17.118  1.00 10.00      A   
ATOM   4711  CA  LEU A 498       7.594  24.840  17.274  1.00 10.00      A   
ATOM   4712  CB  LEU A 498       8.642  23.855  17.798  1.00 10.00      A   
ATOM   4713  CG  LEU A 498       8.145  22.450  18.142  1.00 10.00      A   
ATOM   4714  CD1 LEU A 498       7.684  21.720  16.889  1.00 10.00      A   
ATOM   4715  CD2 LEU A 498       9.230  21.661  18.860  1.00 10.00      A   
ATOM   4716  C   LEU A 498       6.476  25.026  18.302  1.00 10.00      A   
ATOM   4717  O   LEU A 498       5.325  24.657  18.057  1.00 10.00      A   
ATOM   4718  N   LEU A 499       6.812  25.619  19.438  1.00 10.00      A   
ATOM   4719  HN  LEU A 499       7.738  25.919  19.567  1.00 10.00      A   
ATOM   4720  CA  LEU A 499       5.839  25.835  20.505  1.00 10.00      A   
ATOM   4721  CB  LEU A 499       6.547  26.229  21.799  1.00 10.00      A   
ATOM   4722  CG  LEU A 499       7.566  25.224  22.336  1.00 10.00      A   
ATOM   4723  CD1 LEU A 499       8.455  25.880  23.374  1.00 10.00      A   
ATOM   4724  CD2 LEU A 499       6.865  24.008  22.922  1.00 10.00      A   
ATOM   4725  C   LEU A 499       4.798  26.882  20.123  1.00 10.00      A   
ATOM   4726  O   LEU A 499       3.657  26.835  20.586  1.00 10.00      A   
ATOM   4727  N   ALA A 500       5.189  27.818  19.267  1.00 10.00      A   
ATOM   4728  HN  ALA A 500       6.107  27.801  18.924  1.00 10.00      A   
ATOM   4729  CA  ALA A 500       4.284  28.873  18.831  1.00 10.00      A   
ATOM   4730  CB  ALA A 500       5.048  29.959  18.088  1.00 10.00      A   
ATOM   4731  C   ALA A 500       3.155  28.321  17.958  1.00 10.00      A   
ATOM   4732  O   ALA A 500       2.085  28.922  17.866  1.00 10.00      A   
ATOM   4733  N   ASN A 501       3.395  27.174  17.330  1.00 10.00      A   
ATOM   4734  HN  ASN A 501       4.260  26.728  17.458  1.00 10.00      A   
ATOM   4735  CA  ASN A 501       2.400  26.555  16.457  1.00 10.00      A   
ATOM   4736  CB  ASN A 501       2.953  26.410  15.034  1.00 10.00      A   
ATOM   4737  CG  ASN A 501       3.173  27.742  14.343  1.00 10.00      A   
ATOM   4738  OD1 ASN A 501       2.269  28.278  13.704  1.00 10.00      A   
ATOM   4739  ND2 ASN A 501       4.381  28.274  14.453  1.00 10.00      A   
ATOM   4740 HD21 ASN A 501       5.059  27.785  14.973  1.00 10.00      A   
ATOM   4741 HD22 ASN A 501       4.551  29.137  14.014  1.00 10.00      A   
ATOM   4742  C   ASN A 501       1.971  25.194  16.988  1.00 10.00      A   
ATOM   4743  O   ASN A 501       1.592  24.307  16.225  1.00 10.00      A   
ATOM   4744  N   ALA A 502       2.007  25.043  18.306  1.00 10.00      A   
ATOM   4745  HN  ALA A 502       2.302  25.794  18.862  1.00 10.00      A   
ATOM   4746  CA  ALA A 502       1.632  23.789  18.951  1.00 10.00      A   
ATOM   4747  CB  ALA A 502       1.850  23.876  20.452  1.00 10.00      A   
ATOM   4748  C   ALA A 502       0.190  23.389  18.642  1.00 10.00      A   
ATOM   4749  O   ALA A 502      -0.116  22.203  18.505  1.00 10.00      A   
ATOM   4750  N   SER A 503      -0.688  24.379  18.509  1.00 10.00      A   
ATOM   4751  HN  SER A 503      -0.385  25.308  18.606  1.00 10.00      A   
ATOM   4752  CA  SER A 503      -2.094  24.120  18.228  1.00 10.00      A   
ATOM   4753  CB  SER A 503      -2.921  25.378  18.499  1.00 10.00      A   
ATOM   4754  OG  SER A 503      -2.190  26.540  18.143  1.00 10.00      A   
ATOM   4755  HG  SER A 503      -2.477  26.844  17.272  1.00 10.00      A   
ATOM   4756  C   SER A 503      -2.314  23.634  16.794  1.00 10.00      A   
ATOM   4757  O   SER A 503      -3.316  22.983  16.496  1.00 10.00      A   
ATOM   4758  N   LYS A 504      -1.370  23.937  15.912  1.00 10.00      A   
ATOM   4759  HN  LYS A 504      -0.573  24.427  16.213  1.00 10.00      A   
ATOM   4760  CA  LYS A 504      -1.479  23.539  14.515  1.00 10.00      A   
ATOM   4761  CB  LYS A 504      -0.614  24.447  13.632  1.00 10.00      A   
ATOM   4762  CG  LYS A 504      -0.701  24.153  12.140  1.00 10.00      A   
ATOM   4763  CD  LYS A 504      -2.115  24.354  11.616  1.00 10.00      A   
ATOM   4764  CE  LYS A 504      -2.252  23.898  10.171  1.00 10.00      A   
ATOM   4765  NZ  LYS A 504      -3.673  23.649   9.814  1.00 10.00      A   
ATOM   4766  HZ1 LYS A 504      -4.062  22.877  10.397  1.00 10.00      A   
ATOM   4767  HZ2 LYS A 504      -3.753  23.384   8.813  1.00 10.00      A   
ATOM   4768  HZ3 LYS A 504      -4.238  24.507   9.978  1.00 10.00      A   
ATOM   4769  C   LYS A 504      -1.069  22.083  14.333  1.00 10.00      A   
ATOM   4770  O   LYS A 504      -1.580  21.386  13.457  1.00 10.00      A   
ATOM   4771  N   LEU A 505      -0.168  21.621  15.189  1.00 10.00      A   
ATOM   4772  HN  LEU A 505       0.175  22.218  15.887  1.00 10.00      A   
ATOM   4773  CA  LEU A 505       0.326  20.248  15.121  1.00 10.00      A   
ATOM   4774  CB  LEU A 505       1.403  20.016  16.179  1.00 10.00      A   
ATOM   4775  CG  LEU A 505       2.603  20.967  16.140  1.00 10.00      A   
ATOM   4776  CD1 LEU A 505       3.577  20.651  17.266  1.00 10.00      A   
ATOM   4777  CD2 LEU A 505       3.300  20.904  14.789  1.00 10.00      A   
ATOM   4778  C   LEU A 505      -0.802  19.226  15.281  1.00 10.00      A   
ATOM   4779  O   LEU A 505      -0.709  18.106  14.786  1.00 10.00      A   
ATOM   4780  N   GLU A 506      -1.877  19.623  15.952  1.00 10.00      A   
ATOM   4781  HN  GLU A 506      -1.900  20.530  16.319  1.00 10.00      A   
ATOM   4782  CA  GLU A 506      -3.015  18.735  16.177  1.00 10.00      A   
ATOM   4783  CB  GLU A 506      -3.920  19.280  17.284  1.00 10.00      A   
ATOM   4784  CG  GLU A 506      -4.419  18.213  18.241  1.00 10.00      A   
ATOM   4785  CD  GLU A 506      -5.581  18.675  19.091  1.00 10.00      A   
ATOM   4786  OE1 GLU A 506      -6.707  18.782  18.556  1.00 10.00      A   
ATOM   4787  OE2 GLU A 506      -5.378  18.921  20.298  1.00 10.00      A   
ATOM   4788  C   GLU A 506      -3.820  18.494  14.901  1.00 10.00      A   
ATOM   4789  O   GLU A 506      -4.650  17.586  14.841  1.00 10.00      A   
ATOM   4790  N   THR A 507      -3.567  19.291  13.875  1.00 10.00      A   
ATOM   4791  HN  THR A 507      -2.883  19.989  13.967  1.00 10.00      A   
ATOM   4792  CA  THR A 507      -4.283  19.140  12.613  1.00 10.00      A   
ATOM   4793  CB  THR A 507      -4.768  20.495  12.049  1.00 10.00      A   
ATOM   4794  OG1 THR A 507      -3.649  21.355  11.770  1.00 10.00      A   
ATOM   4795  HG1 THR A 507      -2.926  21.159  12.385  1.00 10.00      A   
ATOM   4796  CG2 THR A 507      -5.685  21.181  13.050  1.00 10.00      A   
ATOM   4797  C   THR A 507      -3.436  18.401  11.573  1.00 10.00      A   
ATOM   4798  O   THR A 507      -3.881  18.150  10.453  1.00 10.00      A   
ATOM   4799  N   MET A 508      -2.219  18.045  11.962  1.00 10.00      A   
ATOM   4800  HN  MET A 508      -1.931  18.253  12.874  1.00 10.00      A   
ATOM   4801  CA  MET A 508      -1.301  17.336  11.079  1.00 10.00      A   
ATOM   4802  CB  MET A 508       0.085  17.980  11.149  1.00 10.00      A   
ATOM   4803  CG  MET A 508       0.158  19.376  10.554  1.00 10.00      A   
ATOM   4804  SD  MET A 508       1.576  20.314  11.146  1.00 10.00      A   
ATOM   4805  CE  MET A 508       2.926  19.220  10.707  1.00 10.00      A   
ATOM   4806  C   MET A 508      -1.211  15.872  11.493  1.00 10.00      A   
ATOM   4807  O   MET A 508      -1.473  15.538  12.646  1.00 10.00      A   
ATOM   4808  N   ARG A 509      -0.832  15.000  10.567  1.00 10.00      A   
ATOM   4809  HN  ARG A 509      -0.602  15.321   9.666  1.00 10.00      A   
ATOM   4810  CA  ARG A 509      -0.724  13.576  10.872  1.00 10.00      A   
ATOM   4811  CB  ARG A 509      -0.771  12.718   9.602  1.00 10.00      A   
ATOM   4812  CG  ARG A 509      -0.808  11.220   9.885  1.00 10.00      A   
ATOM   4813  CD  ARG A 509      -0.388  10.391   8.678  1.00 10.00      A   
ATOM   4814  NE  ARG A 509      -1.424  10.334   7.640  1.00 10.00      A   
ATOM   4815  HE  ARG A 509      -2.307  10.711   7.865  1.00 10.00      A   
ATOM   4816  CZ  ARG A 509      -1.239   9.799   6.427  1.00 10.00      A   
ATOM   4817  NH1 ARG A 509      -0.072   9.264   6.102  1.00 10.00      A   
ATOM   4818 HH11 ARG A 509       0.714   9.246   6.788  1.00 10.00      A   
ATOM   4819 HH12 ARG A 509       0.072   8.853   5.146  1.00 10.00      A   
ATOM   4820  NH2 ARG A 509      -2.221   9.810   5.536  1.00 10.00      A   
ATOM   4821 HH21 ARG A 509      -2.071   9.399   4.583  1.00 10.00      A   
ATOM   4822 HH22 ARG A 509      -3.144  10.229   5.773  1.00 10.00      A   
ATOM   4823  C   ARG A 509       0.554  13.289  11.646  1.00 10.00      A   
ATOM   4824  O   ARG A 509       0.523  12.650  12.699  1.00 10.00      A   
ATOM   4825  N   SER A 510       1.674  13.782  11.132  1.00 10.00      A   
ATOM   4826  HN  SER A 510       1.639  14.303  10.302  1.00 10.00      A   
ATOM   4827  CA  SER A 510       2.957  13.557  11.772  1.00 10.00      A   
ATOM   4828  CB  SER A 510       3.477  12.167  11.402  1.00 10.00      A   
ATOM   4829  OG  SER A 510       2.998  11.774  10.125  1.00 10.00      A   
ATOM   4830  HG  SER A 510       3.734  11.431   9.604  1.00 10.00      A   
ATOM   4831  C   SER A 510       3.982  14.628  11.403  1.00 10.00      A   
ATOM   4832  O   SER A 510       4.032  15.103  10.264  1.00 10.00      A   
ATOM   4833  N   LEU A 511       4.787  15.010  12.383  1.00 10.00      A   
ATOM   4834  HN  LEU A 511       4.679  14.603  13.273  1.00 10.00      A   
ATOM   4835  CA  LEU A 511       5.831  16.002  12.192  1.00 10.00      A   
ATOM   4836  CB  LEU A 511       5.575  17.238  13.059  1.00 10.00      A   
ATOM   4837  CG  LEU A 511       6.709  18.269  13.125  1.00 10.00      A   
ATOM   4838  CD1 LEU A 511       6.806  19.063  11.832  1.00 10.00      A   
ATOM   4839  CD2 LEU A 511       6.531  19.196  14.314  1.00 10.00      A   
ATOM   4840  C   LEU A 511       7.172  15.388  12.559  1.00 10.00      A   
ATOM   4841  O   LEU A 511       7.373  14.955  13.698  1.00 10.00      A   
ATOM   4842  N   TRP A 512       8.073  15.329  11.594  1.00 10.00      A   
ATOM   4843  HN  TRP A 512       7.846  15.677  10.699  1.00 10.00      A   
ATOM   4844  CA  TRP A 512       9.392  14.762  11.825  1.00 10.00      A   
ATOM   4845  CB  TRP A 512       9.674  13.638  10.824  1.00 10.00      A   
ATOM   4846  CG  TRP A 512      11.036  13.026  10.967  1.00 10.00      A   
ATOM   4847  CD1 TRP A 512      12.186  13.443  10.364  1.00 10.00      A   
ATOM   4848  CD2 TRP A 512      11.391  11.883  11.758  1.00 10.00      A   
ATOM   4849  NE1 TRP A 512      13.233  12.638  10.729  1.00 10.00      A   
ATOM   4850  HE1 TRP A 512      14.161  12.740  10.427  1.00 10.00      A   
ATOM   4851  CE2 TRP A 512      12.773  11.672  11.585  1.00 10.00      A   
ATOM   4852  CE3 TRP A 512      10.675  11.023  12.599  1.00 10.00      A   
ATOM   4853  CZ2 TRP A 512      13.454  10.638  12.220  1.00 10.00      A   
ATOM   4854  CZ3 TRP A 512      11.352   9.996  13.228  1.00 10.00      A   
ATOM   4855  CH2 TRP A 512      12.727   9.812  13.035  1.00 10.00      A   
ATOM   4856  C   TRP A 512      10.474  15.826  11.735  1.00 10.00      A   
ATOM   4857  O   TRP A 512      10.603  16.513  10.725  1.00 10.00      A   
ATOM   4858  N   MET A 513      11.246  15.963  12.798  1.00 10.00      A   
ATOM   4859  HN  MET A 513      11.079  15.398  13.585  1.00 10.00      A   
ATOM   4860  CA  MET A 513      12.334  16.931  12.832  1.00 10.00      A   
ATOM   4861  CB  MET A 513      12.002  18.096  13.767  1.00 10.00      A   
ATOM   4862  CG  MET A 513      10.832  18.954  13.311  1.00 10.00      A   
ATOM   4863  SD  MET A 513      10.565  20.384  14.375  1.00 10.00      A   
ATOM   4864  CE  MET A 513      11.981  21.393  13.945  1.00 10.00      A   
ATOM   4865  C   MET A 513      13.624  16.254  13.276  1.00 10.00      A   
ATOM   4866  O   MET A 513      13.648  15.562  14.291  1.00 10.00      A   
ATOM   4867  N   SER A 514      14.688  16.437  12.509  1.00 10.00      A   
ATOM   4868  HN  SER A 514      14.606  16.993  11.701  1.00 10.00      A   
ATOM   4869  CA  SER A 514      15.972  15.832  12.836  1.00 10.00      A   
ATOM   4870  CB  SER A 514      16.151  14.527  12.055  1.00 10.00      A   
ATOM   4871  OG  SER A 514      15.384  14.546  10.860  1.00 10.00      A   
ATOM   4872  HG  SER A 514      14.647  15.159  10.966  1.00 10.00      A   
ATOM   4873  C   SER A 514      17.128  16.781  12.555  1.00 10.00      A   
ATOM   4874  O   SER A 514      17.090  17.551  11.591  1.00 10.00      A   
ATOM   4875  N   SER A 515      18.140  16.732  13.419  1.00 10.00      A   
ATOM   4876  HN  SER A 515      18.080  16.115  14.186  1.00 10.00      A   
ATOM   4877  CA  SER A 515      19.333  17.566  13.284  1.00 10.00      A   
ATOM   4878  CB  SER A 515      20.126  17.181  12.031  1.00 10.00      A   
ATOM   4879  OG  SER A 515      20.194  15.773  11.876  1.00 10.00      A   
ATOM   4880  HG  SER A 515      20.592  15.569  11.022  1.00 10.00      A   
ATOM   4881  C   SER A 515      18.992  19.059  13.267  1.00 10.00      A   
ATOM   4882  O   SER A 515      19.619  19.844  12.548  1.00 10.00      A   
ATOM   4883  N   CYS A 516      18.002  19.442  14.061  1.00 10.00      A   
ATOM   4884  HN  CYS A 516      17.540  18.768  14.607  1.00 10.00      A   
ATOM   4885  CA  CYS A 516      17.579  20.833  14.146  1.00 10.00      A   
ATOM   4886  CB  CYS A 516      16.063  20.935  13.964  1.00 10.00      A   
ATOM   4887  SG  CYS A 516      15.468  20.254  12.396  1.00 10.00      A   
ATOM   4888  HG  CYS A 516      16.071  19.087  12.208  1.00 10.00      A   
ATOM   4889  C   CYS A 516      18.012  21.444  15.482  1.00 10.00      A   
ATOM   4890  O   CYS A 516      18.890  20.903  16.163  1.00 10.00      A   
ATOM   4891  N   SER A 517      17.398  22.556  15.861  1.00 10.00      A   
ATOM   4892  HN  SER A 517      16.700  22.944  15.286  1.00 10.00      A   
ATOM   4893  CA  SER A 517      17.735  23.232  17.107  1.00 10.00      A   
ATOM   4894  CB  SER A 517      17.908  24.732  16.850  1.00 10.00      A   
ATOM   4895  OG  SER A 517      18.711  24.965  15.698  1.00 10.00      A   
ATOM   4896  HG  SER A 517      19.569  25.304  15.979  1.00 10.00      A   
ATOM   4897  C   SER A 517      16.669  22.986  18.180  1.00 10.00      A   
ATOM   4898  O   SER A 517      16.358  23.865  18.984  1.00 10.00      A   
ATOM   4899  N   VAL A 518      16.117  21.783  18.190  1.00 10.00      A   
ATOM   4900  HN  VAL A 518      16.406  21.121  17.533  1.00 10.00      A   
ATOM   4901  CA  VAL A 518      15.095  21.419  19.160  1.00 10.00      A   
ATOM   4902  CB  VAL A 518      14.166  20.314  18.619  1.00 10.00      A   
ATOM   4903  CG1 VAL A 518      13.037  20.032  19.601  1.00 10.00      A   
ATOM   4904  CG2 VAL A 518      13.611  20.699  17.253  1.00 10.00      A   
ATOM   4905  C   VAL A 518      15.742  20.946  20.455  1.00 10.00      A   
ATOM   4906  O   VAL A 518      16.392  19.902  20.490  1.00 10.00      A   
ATOM   4907  N   SER A 519      15.568  21.723  21.511  1.00 10.00      A   
ATOM   4908  HN  SER A 519      15.039  22.541  21.421  1.00 10.00      A   
ATOM   4909  CA  SER A 519      16.135  21.391  22.807  1.00 10.00      A   
ATOM   4910  CB  SER A 519      16.272  22.659  23.653  1.00 10.00      A   
ATOM   4911  OG  SER A 519      15.340  23.647  23.239  1.00 10.00      A   
ATOM   4912  HG  SER A 519      15.799  24.311  22.706  1.00 10.00      A   
ATOM   4913  C   SER A 519      15.280  20.351  23.533  1.00 10.00      A   
ATOM   4914  O   SER A 519      14.074  20.241  23.289  1.00 10.00      A   
ATOM   4915  N   PHE A 520      15.905  19.585  24.418  1.00 10.00      A   
ATOM   4916  HN  PHE A 520      16.872  19.704  24.556  1.00 10.00      A   
ATOM   4917  CA  PHE A 520      15.197  18.561  25.182  1.00 10.00      A   
ATOM   4918  CB  PHE A 520      16.186  17.729  26.007  1.00 10.00      A   
ATOM   4919  CG  PHE A 520      15.536  16.714  26.908  1.00 10.00      A   
ATOM   4920  CD1 PHE A 520      14.757  15.697  26.383  1.00 10.00      A   
ATOM   4921  CD2 PHE A 520      15.709  16.778  28.283  1.00 10.00      A   
ATOM   4922  CE1 PHE A 520      14.161  14.762  27.207  1.00 10.00      A   
ATOM   4923  CE2 PHE A 520      15.115  15.846  29.113  1.00 10.00      A   
ATOM   4924  CZ  PHE A 520      14.341  14.838  28.575  1.00 10.00      A   
ATOM   4925  C   PHE A 520      14.147  19.190  26.090  1.00 10.00      A   
ATOM   4926  O   PHE A 520      13.049  18.656  26.254  1.00 10.00      A   
ATOM   4927  N   GLY A 521      14.489  20.334  26.667  1.00 10.00      A   
ATOM   4928  HN  GLY A 521      15.384  20.710  26.495  1.00 10.00      A   
ATOM   4929  CA  GLY A 521      13.570  21.032  27.549  1.00 10.00      A   
ATOM   4930  C   GLY A 521      12.320  21.488  26.823  1.00 10.00      A   
ATOM   4931  O   GLY A 521      11.241  21.564  27.410  1.00 10.00      A   
ATOM   4932  N   ALA A 522      12.467  21.771  25.536  1.00 10.00      A   
ATOM   4933  HN  ALA A 522      13.351  21.674  25.124  1.00 10.00      A   
ATOM   4934  CA  ALA A 522      11.351  22.214  24.715  1.00 10.00      A   
ATOM   4935  CB  ALA A 522      11.861  22.762  23.398  1.00 10.00      A   
ATOM   4936  C   ALA A 522      10.390  21.062  24.467  1.00 10.00      A   
ATOM   4937  O   ALA A 522       9.172  21.242  24.459  1.00 10.00      A   
ATOM   4938  N   CYS A 523      10.952  19.877  24.283  1.00 10.00      A   
ATOM   4939  HN  CYS A 523      11.928  19.805  24.308  1.00 10.00      A   
ATOM   4940  CA  CYS A 523      10.160  18.680  24.041  1.00 10.00      A   
ATOM   4941  CB  CYS A 523      11.073  17.487  23.751  1.00 10.00      A   
ATOM   4942  SG  CYS A 523      12.302  17.779  22.454  1.00 10.00      A   
ATOM   4943  HG  CYS A 523      12.988  18.870  22.772  1.00 10.00      A   
ATOM   4944  C   CYS A 523       9.265  18.383  25.242  1.00 10.00      A   
ATOM   4945  O   CYS A 523       8.100  18.012  25.088  1.00 10.00      A   
ATOM   4946  N   LYS A 524       9.810  18.577  26.442  1.00 10.00      A   
ATOM   4947  HN  LYS A 524      10.740  18.884  26.500  1.00 10.00      A   
ATOM   4948  CA  LYS A 524       9.059  18.339  27.668  1.00 10.00      A   
ATOM   4949  CB  LYS A 524       9.966  18.444  28.895  1.00 10.00      A   
ATOM   4950  CG  LYS A 524      11.143  17.482  28.904  1.00 10.00      A   
ATOM   4951  CD  LYS A 524      11.880  17.534  30.234  1.00 10.00      A   
ATOM   4952  CE  LYS A 524      12.410  18.929  30.525  1.00 10.00      A   
ATOM   4953  NZ  LYS A 524      12.766  19.103  31.956  1.00 10.00      A   
ATOM   4954  HZ1 LYS A 524      13.365  18.317  32.274  1.00 10.00      A   
ATOM   4955  HZ2 LYS A 524      11.907  19.128  32.543  1.00 10.00      A   
ATOM   4956  HZ3 LYS A 524      13.289  19.999  32.088  1.00 10.00      A   
ATOM   4957  C   LYS A 524       7.921  19.341  27.795  1.00 10.00      A   
ATOM   4958  O   LYS A 524       6.828  19.001  28.250  1.00 10.00      A   
ATOM   4959  N   LEU A 525       8.183  20.573  27.377  1.00 10.00      A   
ATOM   4960  HN  LEU A 525       9.071  20.776  27.008  1.00 10.00      A   
ATOM   4961  CA  LEU A 525       7.185  21.631  27.445  1.00 10.00      A   
ATOM   4962  CB  LEU A 525       7.822  22.989  27.140  1.00 10.00      A   
ATOM   4963  CG  LEU A 525       7.025  24.224  27.569  1.00 10.00      A   
ATOM   4964  CD1 LEU A 525       6.959  24.322  29.085  1.00 10.00      A   
ATOM   4965  CD2 LEU A 525       7.637  25.484  26.981  1.00 10.00      A   
ATOM   4966  C   LEU A 525       6.049  21.352  26.468  1.00 10.00      A   
ATOM   4967  O   LEU A 525       4.874  21.530  26.801  1.00 10.00      A   
ATOM   4968  N   LEU A 526       6.409  20.907  25.268  1.00 10.00      A   
ATOM   4969  HN  LEU A 526       7.364  20.794  25.067  1.00 10.00      A   
ATOM   4970  CA  LEU A 526       5.428  20.590  24.236  1.00 10.00      A   
ATOM   4971  CB  LEU A 526       6.121  20.289  22.905  1.00 10.00      A   
ATOM   4972  CG  LEU A 526       5.204  20.032  21.707  1.00 10.00      A   
ATOM   4973  CD1 LEU A 526       4.403  21.278  21.370  1.00 10.00      A   
ATOM   4974  CD2 LEU A 526       6.011  19.575  20.502  1.00 10.00      A   
ATOM   4975  C   LEU A 526       4.559  19.409  24.658  1.00 10.00      A   
ATOM   4976  O   LEU A 526       3.339  19.435  24.491  1.00 10.00      A   
ATOM   4977  N   GLY A 527       5.197  18.384  25.221  1.00 10.00      A   
ATOM   4978  HN  GLY A 527       6.174  18.424  25.326  1.00 10.00      A   
ATOM   4979  CA  GLY A 527       4.470  17.206  25.671  1.00 10.00      A   
ATOM   4980  C   GLY A 527       3.451  17.542  26.744  1.00 10.00      A   
ATOM   4981  O   GLY A 527       2.336  17.020  26.739  1.00 10.00      A   
ATOM   4982  N   GLN A 528       3.833  18.430  27.654  1.00 10.00      A   
ATOM   4983  HN  GLN A 528       4.736  18.808  27.602  1.00 10.00      A   
ATOM   4984  CA  GLN A 528       2.951  18.848  28.734  1.00 10.00      A   
ATOM   4985  CB  GLN A 528       3.746  19.539  29.847  1.00 10.00      A   
ATOM   4986  CG  GLN A 528       4.552  18.588  30.722  1.00 10.00      A   
ATOM   4987  CD  GLN A 528       3.690  17.523  31.376  1.00 10.00      A   
ATOM   4988  OE1 GLN A 528       2.510  17.741  31.650  1.00 10.00      A   
ATOM   4989  NE2 GLN A 528       4.271  16.360  31.628  1.00 10.00      A   
ATOM   4990 HE21 GLN A 528       5.215  16.246  31.378  1.00 10.00      A   
ATOM   4991 HE22 GLN A 528       3.733  15.656  32.055  1.00 10.00      A   
ATOM   4992  C   GLN A 528       1.847  19.764  28.217  1.00 10.00      A   
ATOM   4993  O   GLN A 528       0.760  19.839  28.797  1.00 10.00      A   
ATOM   4994  N   LYS A 529       2.125  20.438  27.112  1.00 10.00      A   
ATOM   4995  HN  LYS A 529       3.002  20.319  26.688  1.00 10.00      A   
ATOM   4996  CA  LYS A 529       1.166  21.349  26.513  1.00 10.00      A   
ATOM   4997  CB  LYS A 529       1.873  22.362  25.615  1.00 10.00      A   
ATOM   4998  CG  LYS A 529       1.017  23.562  25.245  1.00 10.00      A   
ATOM   4999  CD  LYS A 529       1.821  24.589  24.470  1.00 10.00      A   
ATOM   5000  CE  LYS A 529       1.125  25.944  24.453  1.00 10.00      A   
ATOM   5001  NZ  LYS A 529       1.072  26.566  25.805  1.00 10.00      A   
ATOM   5002  HZ1 LYS A 529       2.014  26.555  26.244  1.00 10.00      A   
ATOM   5003  HZ2 LYS A 529       0.410  26.044  26.417  1.00 10.00      A   
ATOM   5004  HZ3 LYS A 529       0.752  27.551  25.732  1.00 10.00      A   
ATOM   5005  C   LYS A 529       0.107  20.592  25.723  1.00 10.00      A   
ATOM   5006  O   LYS A 529      -1.085  20.873  25.844  1.00 10.00      A   
ATOM   5007  N   MET A 530       0.546  19.624  24.931  1.00 10.00      A   
ATOM   5008  HN  MET A 530       1.512  19.432  24.894  1.00 10.00      A   
ATOM   5009  CA  MET A 530      -0.365  18.832  24.114  1.00 10.00      A   
ATOM   5010  CB  MET A 530       0.042  18.893  22.636  1.00 10.00      A   
ATOM   5011  CG  MET A 530       0.235  20.299  22.084  1.00 10.00      A   
ATOM   5012  SD  MET A 530      -1.279  21.282  22.104  1.00 10.00      A   
ATOM   5013  CE  MET A 530      -2.227  20.489  20.803  1.00 10.00      A   
ATOM   5014  C   MET A 530      -0.401  17.380  24.586  1.00 10.00      A   
ATOM   5015  O   MET A 530       0.473  16.584  24.238  1.00 10.00      A   
ATOM   5016  N   PRO A 531      -1.416  17.014  25.390  1.00 10.00      A   
ATOM   5017  CA  PRO A 531      -1.562  15.647  25.911  1.00 10.00      A   
ATOM   5018  CB  PRO A 531      -2.573  15.813  27.046  1.00 10.00      A   
ATOM   5019  CG  PRO A 531      -3.403  16.980  26.632  1.00 10.00      A   
ATOM   5020  CD  PRO A 531      -2.492  17.903  25.865  1.00 10.00      A   
ATOM   5021  C   PRO A 531      -2.108  14.685  24.858  1.00 10.00      A   
ATOM   5022  O   PRO A 531      -2.105  13.468  25.047  1.00 10.00      A   
ATOM   5023  N   LYS A 532      -2.590  15.237  23.751  1.00 10.00      A   
ATOM   5024  HN  LYS A 532      -2.584  16.213  23.661  1.00 10.00      A   
ATOM   5025  CA  LYS A 532      -3.134  14.427  22.671  1.00 10.00      A   
ATOM   5026  CB  LYS A 532      -4.335  15.127  22.032  1.00 10.00      A   
ATOM   5027  CG  LYS A 532      -5.495  15.385  22.978  1.00 10.00      A   
ATOM   5028  CD  LYS A 532      -6.725  15.854  22.215  1.00 10.00      A   
ATOM   5029  CE  LYS A 532      -7.757  16.471  23.144  1.00 10.00      A   
ATOM   5030  NZ  LYS A 532      -7.355  17.825  23.607  1.00 10.00      A   
ATOM   5031  HZ1 LYS A 532      -7.692  17.985  24.581  1.00 10.00      A   
ATOM   5032  HZ2 LYS A 532      -7.769  18.551  22.990  1.00 10.00      A   
ATOM   5033  HZ3 LYS A 532      -6.319  17.919  23.591  1.00 10.00      A   
ATOM   5034  C   LYS A 532      -2.070  14.171  21.612  1.00 10.00      A   
ATOM   5035  O   LYS A 532      -2.334  13.549  20.582  1.00 10.00      A   
ATOM   5036  N   LEU A 533      -0.865  14.654  21.867  1.00 10.00      A   
ATOM   5037  HN  LEU A 533      -0.703  15.128  22.712  1.00 10.00      A   
ATOM   5038  CA  LEU A 533       0.231  14.480  20.932  1.00 10.00      A   
ATOM   5039  CB  LEU A 533       0.789  15.834  20.481  1.00 10.00      A   
ATOM   5040  CG  LEU A 533       0.175  16.444  19.216  1.00 10.00      A   
ATOM   5041  CD1 LEU A 533      -1.243  16.931  19.472  1.00 10.00      A   
ATOM   5042  CD2 LEU A 533       1.043  17.577  18.704  1.00 10.00      A   
ATOM   5043  C   LEU A 533       1.336  13.634  21.542  1.00 10.00      A   
ATOM   5044  O   LEU A 533       1.760  13.872  22.675  1.00 10.00      A   
ATOM   5045  N   ASN A 534       1.785  12.642  20.794  1.00 10.00      A   
ATOM   5046  HN  ASN A 534       1.400  12.500  19.902  1.00 10.00      A   
ATOM   5047  CA  ASN A 534       2.847  11.765  21.250  1.00 10.00      A   
ATOM   5048  CB  ASN A 534       2.619  10.330  20.768  1.00 10.00      A   
ATOM   5049  CG  ASN A 534       3.509   9.336  21.486  1.00 10.00      A   
ATOM   5050  OD1 ASN A 534       3.768   9.472  22.678  1.00 10.00      A   
ATOM   5051  ND2 ASN A 534       3.984   8.328  20.772  1.00 10.00      A   
ATOM   5052 HD21 ASN A 534       3.735   8.270  19.819  1.00 10.00      A   
ATOM   5053 HD22 ASN A 534       4.579   7.685  21.215  1.00 10.00      A   
ATOM   5054  C   ASN A 534       4.189  12.274  20.746  1.00 10.00      A   
ATOM   5055  O   ASN A 534       4.478  12.213  19.550  1.00 10.00      A   
ATOM   5056  N   VAL A 535       4.982  12.808  21.656  1.00 10.00      A   
ATOM   5057  HN  VAL A 535       4.679  12.843  22.589  1.00 10.00      A   
ATOM   5058  CA  VAL A 535       6.297  13.328  21.321  1.00 10.00      A   
ATOM   5059  CB  VAL A 535       6.612  14.623  22.103  1.00 10.00      A   
ATOM   5060  CG1 VAL A 535       7.891  15.271  21.591  1.00 10.00      A   
ATOM   5061  CG2 VAL A 535       5.445  15.595  22.017  1.00 10.00      A   
ATOM   5062  C   VAL A 535       7.357  12.281  21.643  1.00 10.00      A   
ATOM   5063  O   VAL A 535       7.710  12.079  22.810  1.00 10.00      A   
ATOM   5064  N   GLU A 536       7.844  11.608  20.614  1.00 10.00      A   
ATOM   5065  HN  GLU A 536       7.510  11.801  19.706  1.00 10.00      A   
ATOM   5066  CA  GLU A 536       8.858  10.585  20.793  1.00 10.00      A   
ATOM   5067  CB  GLU A 536       8.606   9.396  19.866  1.00 10.00      A   
ATOM   5068  CG  GLU A 536       7.247   8.740  20.059  1.00 10.00      A   
ATOM   5069  CD  GLU A 536       7.267   7.256  19.758  1.00 10.00      A   
ATOM   5070  OE1 GLU A 536       8.135   6.808  18.978  1.00 10.00      A   
ATOM   5071  OE2 GLU A 536       6.407   6.525  20.292  1.00 10.00      A   
ATOM   5072  C   GLU A 536      10.263  11.146  20.593  1.00 10.00      A   
ATOM   5073  O   GLU A 536      10.641  11.541  19.484  1.00 10.00      A   
ATOM   5074  N   VAL A 537      11.019  11.189  21.680  1.00 10.00      A   
ATOM   5075  HN  VAL A 537      10.642  10.872  22.533  1.00 10.00      A   
ATOM   5076  CA  VAL A 537      12.385  11.683  21.659  1.00 10.00      A   
ATOM   5077  CB  VAL A 537      12.805  12.183  23.059  1.00 10.00      A   
ATOM   5078  CG1 VAL A 537      14.287  12.530  23.102  1.00 10.00      A   
ATOM   5079  CG2 VAL A 537      11.967  13.387  23.459  1.00 10.00      A   
ATOM   5080  C   VAL A 537      13.326  10.577  21.208  1.00 10.00      A   
ATOM   5081  O   VAL A 537      13.516   9.590  21.916  1.00 10.00      A   
ATOM   5082  N   ILE A 538      13.890  10.740  20.024  1.00 10.00      A   
ATOM   5083  HN  ILE A 538      13.691  11.551  19.510  1.00 10.00      A   
ATOM   5084  CA  ILE A 538      14.807   9.757  19.468  1.00 10.00      A   
ATOM   5085  CB  ILE A 538      14.422   9.358  18.028  1.00 10.00      A   
ATOM   5086  CG1 ILE A 538      12.927   9.023  17.950  1.00 10.00      A   
ATOM   5087  CG2 ILE A 538      15.252   8.168  17.569  1.00 10.00      A   
ATOM   5088  CD1 ILE A 538      12.419   8.796  16.543  1.00 10.00      A   
ATOM   5089  C   ILE A 538      16.232  10.294  19.493  1.00 10.00      A   
ATOM   5090  O   ILE A 538      16.651  11.042  18.600  1.00 10.00      A   
ATOM   5091  N   ASP A 539      16.970   9.907  20.520  1.00 10.00      A   
ATOM   5092  HN  ASP A 539      16.581   9.292  21.185  1.00 10.00      A   
ATOM   5093  CA  ASP A 539      18.342  10.350  20.696  1.00 10.00      A   
ATOM   5094  CB  ASP A 539      18.395  11.390  21.814  1.00 10.00      A   
ATOM   5095  CG  ASP A 539      19.724  12.099  21.900  1.00 10.00      A   
ATOM   5096  OD1 ASP A 539      19.869  13.188  21.295  1.00 10.00      A   
ATOM   5097  OD2 ASP A 539      20.626  11.587  22.591  1.00 10.00      A   
ATOM   5098  C   ASP A 539      19.225   9.159  21.045  1.00 10.00      A   
ATOM   5099  O   ASP A 539      18.947   8.432  21.999  1.00 10.00      A   
ATOM   5100  N   GLU A 540      20.282   8.956  20.270  1.00 10.00      A   
ATOM   5101  HN  GLU A 540      20.459   9.579  19.523  1.00 10.00      A   
ATOM   5102  CA  GLU A 540      21.183   7.831  20.486  1.00 10.00      A   
ATOM   5103  CB  GLU A 540      21.544   7.170  19.157  1.00 10.00      A   
ATOM   5104  CG  GLU A 540      20.425   6.342  18.551  1.00 10.00      A   
ATOM   5105  CD  GLU A 540      20.931   5.047  17.954  1.00 10.00      A   
ATOM   5106  OE1 GLU A 540      21.139   4.999  16.728  1.00 10.00      A   
ATOM   5107  OE2 GLU A 540      21.130   4.071  18.710  1.00 10.00      A   
ATOM   5108  C   GLU A 540      22.449   8.214  21.249  1.00 10.00      A   
ATOM   5109  O   GLU A 540      23.442   7.486  21.224  1.00 10.00      A   
ATOM   5110  N   ARG A 541      22.425   9.346  21.931  1.00 10.00      A   
ATOM   5111  HN  ARG A 541      21.616   9.909  21.913  1.00 10.00      A   
ATOM   5112  CA  ARG A 541      23.583   9.777  22.710  1.00 10.00      A   
ATOM   5113  CB  ARG A 541      23.778  11.290  22.612  1.00 10.00      A   
ATOM   5114  CG  ARG A 541      24.028  11.790  21.203  1.00 10.00      A   
ATOM   5115  CD  ARG A 541      23.039  12.875  20.828  1.00 10.00      A   
ATOM   5116  NE  ARG A 541      23.638  14.208  20.837  1.00 10.00      A   
ATOM   5117  HE  ARG A 541      24.618  14.263  20.799  1.00 10.00      A   
ATOM   5118  CZ  ARG A 541      22.938  15.335  20.899  1.00 10.00      A   
ATOM   5119  NH1 ARG A 541      21.611  15.302  20.974  1.00 10.00      A   
ATOM   5120 HH11 ARG A 541      21.096  14.379  20.989  1.00 10.00      A   
ATOM   5121 HH12 ARG A 541      21.070  16.195  21.017  1.00 10.00      A   
ATOM   5122  NH2 ARG A 541      23.566  16.504  20.867  1.00 10.00      A   
ATOM   5123 HH21 ARG A 541      23.024  17.395  20.915  1.00 10.00      A   
ATOM   5124 HH22 ARG A 541      24.607  16.538  20.788  1.00 10.00      A   
ATOM   5125  C   ARG A 541      23.412   9.359  24.164  1.00 10.00      A   
ATOM   5126  O   ARG A 541      24.337   9.449  24.978  1.00 10.00      A   
ATOM   5127  N   GLY A 542      22.216   8.892  24.475  1.00 10.00      A   
ATOM   5128  HN  GLY A 542      21.523   8.849  23.783  1.00 10.00      A   
ATOM   5129  CA  GLY A 542      21.907   8.463  25.818  1.00 10.00      A   
ATOM   5130  C   GLY A 542      20.714   9.214  26.349  1.00 10.00      A   
ATOM   5131  O   GLY A 542      20.096   9.978  25.608  1.00 10.00      A   
ATOM   5132  N   ALA A 543      20.395   9.013  27.618  1.00 10.00      A   
ATOM   5133  HN  ALA A 543      20.939   8.396  28.153  1.00 10.00      A   
ATOM   5134  CA  ALA A 543      19.264   9.687  28.242  1.00 10.00      A   
ATOM   5135  CB  ALA A 543      19.053   9.176  29.658  1.00 10.00      A   
ATOM   5136  C   ALA A 543      19.479  11.193  28.248  1.00 10.00      A   
ATOM   5137  O   ALA A 543      20.382  11.694  28.923  1.00 10.00      A   
ATOM   5138  N   PRO A 544      18.650  11.936  27.494  1.00 10.00      A   
ATOM   5139  CA  PRO A 544      18.752  13.392  27.403  1.00 10.00      A   
ATOM   5140  CB  PRO A 544      17.663  13.779  26.396  1.00 10.00      A   
ATOM   5141  CG  PRO A 544      17.338  12.517  25.672  1.00 10.00      A   
ATOM   5142  CD  PRO A 544      17.558  11.411  26.660  1.00 10.00      A   
ATOM   5143  C   PRO A 544      18.513  14.066  28.750  1.00 10.00      A   
ATOM   5144  O   PRO A 544      18.940  15.193  28.967  1.00 10.00      A   
ATOM   5145  N   ASP A 545      17.848  13.357  29.662  1.00 10.00      A   
ATOM   5146  HN  ASP A 545      17.530  12.458  29.428  1.00 10.00      A   
ATOM   5147  CA  ASP A 545      17.575  13.886  30.996  1.00 10.00      A   
ATOM   5148  CB  ASP A 545      16.568  13.006  31.736  1.00 10.00      A   
ATOM   5149  CG  ASP A 545      15.584  13.811  32.558  1.00 10.00      A   
ATOM   5150  OD1 ASP A 545      15.963  14.883  33.071  1.00 10.00      A   
ATOM   5151  OD2 ASP A 545      14.422  13.377  32.692  1.00 10.00      A   
ATOM   5152  C   ASP A 545      18.869  13.997  31.801  1.00 10.00      A   
ATOM   5153  O   ASP A 545      18.937  14.706  32.805  1.00 10.00      A   
ATOM   5154  N   SER A 546      19.902  13.294  31.348  1.00 10.00      A   
ATOM   5155  HN  SER A 546      19.791  12.739  30.545  1.00 10.00      A   
ATOM   5156  CA  SER A 546      21.197  13.320  32.007  1.00 10.00      A   
ATOM   5157  CB  SER A 546      21.906  11.988  31.786  1.00 10.00      A   
ATOM   5158  OG  SER A 546      21.014  10.912  32.012  1.00 10.00      A   
ATOM   5159  HG  SER A 546      20.502  11.086  32.813  1.00 10.00      A   
ATOM   5160  C   SER A 546      22.045  14.453  31.447  1.00 10.00      A   
ATOM   5161  O   SER A 546      23.192  14.650  31.851  1.00 10.00      A   
ATOM   5162  N   ARG A 547      21.467  15.190  30.512  1.00 10.00      A   
ATOM   5163  HN  ARG A 547      20.541  14.988  30.251  1.00 10.00      A   
ATOM   5164  CA  ARG A 547      22.145  16.303  29.869  1.00 10.00      A   
ATOM   5165  CB  ARG A 547      22.368  15.978  28.380  1.00 10.00      A   
ATOM   5166  CG  ARG A 547      22.616  14.501  28.109  1.00 10.00      A   
ATOM   5167  CD  ARG A 547      23.421  14.276  26.841  1.00 10.00      A
[truncated: 216,683 more chars]
