# Supplementary material for: Flexibility of intrinsically disordered degrons in AUX/IAA proteins reinforces auxin co-receptor assemblies
Source: Nat Commun. 2020 May 8;11:2277. doi: 10.1038/s41467-020-16147-2 (PMC7210949; doi:10.1038/s41467-020-16147-2)
Supplement: Supplementary file 11 — Supplementary Data 8 [file 41467_2020_16147_MOESM11_ESM.gz › disvis_haddock_files/IAA12/cluster4_1.pdb]

REMARK FILENAME="complex_63w.pdb0"
REMARK ===============================================================
REMARK HADDOCK run for complex
REMARK initial structure: complex_63.pdb
REMARK final NOE weights: unambig 50 amb: 50
REMARK ===============================================================
REMARK            total,bonds,angles,improper,dihe,vdw,elec,air,cdih,coup,rdcs,vean,dani,xpcs,rg
REMARK energies: -367.773, 0, 0, 0, 0, -77.2991, -574.85, 284.376, 0, 0, 0, 0, 0, 0, 0
REMARK ===============================================================
REMARK            bonds,angles,impropers,dihe,air,cdih,coup,rdcs,vean,dani,xpcs
REMARK rms-dev.: 0,0,0,0,0.727587,0,0, 0, 0, 0, 0
REMARK ===============================================================
REMARK               air,cdih,coup,rdcs,vean,dani,xpcs
REMARK               >0.3,>5,>1,>0,>5,>0.2,>0.2
REMARK violations.: 9, 0, 0, 0, 0, 0, 0
REMARK ===============================================================
REMARK                        CVpartition#,violations,rms
REMARK AIRs cross-validation: 2, 19, 1.25696
REMARK ===============================================================
REMARK NCS energy: 0
REMARK ===============================================================
REMARK Symmetry energy: 0
REMARK ===============================================================
REMARK Desolvation energy: 26.5061
REMARK Internal energy free molecules: -22166.1
REMARK Internal energy complex: -33147.8
REMARK Binding energy: -11607.3
REMARK ===============================================================
REMARK buried surface area: 2631.14
REMARK ===============================================================
REMARK water - chain1: 0 0 0
REMARK water - chain2: 0 0 0
REMARK water - chain3: 0 0 0
REMARK water - chain4: 0 0 0
REMARK water - chain5: 0 0 0
REMARK water - chain6: 0 0 0
REMARK ===============================================================
REMARK water - water: 0 0 0
REMARK ===============================================================
REMARK DATE:09-Dec-2019  18:26:23       created by user: enmr049
REMARK VERSION:1.3U
ATOM      1  N   PHE A   9     -36.559   0.616  11.000  1.00 10.00      A   
ATOM      2  HN  PHE A   9     -36.396   0.389  11.943  1.00 10.00      A   
ATOM      3  CA  PHE A   9     -35.700   0.034   9.979  1.00 10.00      A   
ATOM      4  CB  PHE A   9     -34.485   0.934   9.726  1.00 10.00      A   
ATOM      5  CG  PHE A   9     -34.542   1.707   8.438  1.00 10.00      A   
ATOM      6  CD1 PHE A   9     -34.680   3.086   8.445  1.00 10.00      A   
ATOM      7  CD2 PHE A   9     -34.454   1.054   7.221  1.00 10.00      A   
ATOM      8  CE1 PHE A   9     -34.729   3.800   7.261  1.00 10.00      A   
ATOM      9  CE2 PHE A   9     -34.502   1.761   6.034  1.00 10.00      A   
ATOM     10  CZ  PHE A   9     -34.640   3.136   6.054  1.00 10.00      A   
ATOM     11  C   PHE A   9     -35.234  -1.358  10.398  1.00 10.00      A   
ATOM     12  O   PHE A   9     -34.488  -1.502  11.365  1.00 10.00      A   
ATOM     13  N   PRO A  10     -35.689  -2.401   9.683  1.00 10.00      A   
ATOM     14  CA  PRO A  10     -35.315  -3.792   9.973  1.00 10.00      A   
ATOM     15  CB  PRO A  10     -36.068  -4.601   8.907  1.00 10.00      A   
ATOM     16  CG  PRO A  10     -37.170  -3.700   8.460  1.00 10.00      A   
ATOM     17  CD  PRO A  10     -36.620  -2.307   8.549  1.00 10.00      A   
ATOM     18  C   PRO A  10     -33.806  -4.013   9.840  1.00 10.00      A   
ATOM     19  O   PRO A  10     -33.153  -3.407   8.985  1.00 10.00      A   
ATOM     20  N   GLU A  11     -33.269  -4.890  10.680  1.00 10.00      A   
ATOM     21  HN  GLU A  11     -33.856  -5.349  11.320  1.00 10.00      A   
ATOM     22  CA  GLU A  11     -31.838  -5.193  10.684  1.00 10.00      A   
ATOM     23  CB  GLU A  11     -31.516  -6.252  11.745  1.00 10.00      A   
ATOM     24  CG  GLU A  11     -32.236  -6.062  13.071  1.00 10.00      A   
ATOM     25  CD  GLU A  11     -31.913  -4.741  13.742  1.00 10.00      A   
ATOM     26  OE1 GLU A  11     -30.741  -4.528  14.115  1.00 10.00      A   
ATOM     27  OE2 GLU A  11     -32.837  -3.916  13.911  1.00 10.00      A   
ATOM     28  C   GLU A  11     -31.362  -5.680   9.314  1.00 10.00      A   
ATOM     29  O   GLU A  11     -30.300  -5.274   8.833  1.00 10.00      A   
ATOM     30  N   GLU A  12     -32.159  -6.540   8.687  1.00 10.00      A   
ATOM     31  HN  GLU A  12     -33.002  -6.810   9.118  1.00 10.00      A   
ATOM     32  CA  GLU A  12     -31.820  -7.091   7.378  1.00 10.00      A   
ATOM     33  CB  GLU A  12     -32.822  -8.178   6.972  1.00 10.00      A   
ATOM     34  CG  GLU A  12     -34.279  -7.738   6.999  1.00 10.00      A   
ATOM     35  CD  GLU A  12     -35.232  -8.907   7.121  1.00 10.00      A   
ATOM     36  OE1 GLU A  12     -35.197  -9.588   8.162  1.00 10.00      A   
ATOM     37  OE2 GLU A  12     -36.019  -9.150   6.179  1.00 10.00      A   
ATOM     38  C   GLU A  12     -31.725  -6.004   6.306  1.00 10.00      A   
ATOM     39  O   GLU A  12     -30.839  -6.034   5.449  1.00 10.00      A   
ATOM     40  N   VAL A  13     -32.635  -5.042   6.370  1.00 10.00      A   
ATOM     41  HN  VAL A  13     -33.301  -5.067   7.085  1.00 10.00      A   
ATOM     42  CA  VAL A  13     -32.656  -3.944   5.410  1.00 10.00      A   
ATOM     43  CB  VAL A  13     -33.930  -3.085   5.535  1.00 10.00      A   
ATOM     44  CG1 VAL A  13     -33.857  -1.899   4.588  1.00 10.00      A   
ATOM     45  CG2 VAL A  13     -35.166  -3.923   5.242  1.00 10.00      A   
ATOM     46  C   VAL A  13     -31.431  -3.060   5.608  1.00 10.00      A   
ATOM     47  O   VAL A  13     -30.728  -2.737   4.651  1.00 10.00      A   
ATOM     48  N   LEU A  14     -31.169  -2.696   6.860  1.00 10.00      A   
ATOM     49  HN  LEU A  14     -31.767  -2.998   7.582  1.00 10.00      A   
ATOM     50  CA  LEU A  14     -30.024  -1.855   7.193  1.00 10.00      A   
ATOM     51  CB  LEU A  14     -29.978  -1.572   8.693  1.00 10.00      A   
ATOM     52  CG  LEU A  14     -31.013  -0.580   9.220  1.00 10.00      A   
ATOM     53  CD1 LEU A  14     -30.982  -0.533  10.742  1.00 10.00      A   
ATOM     54  CD2 LEU A  14     -30.768   0.804   8.634  1.00 10.00      A   
ATOM     55  C   LEU A  14     -28.720  -2.490   6.733  1.00 10.00      A   
ATOM     56  O   LEU A  14     -27.840  -1.804   6.211  1.00 10.00      A   
ATOM     57  N   GLU A  15     -28.607  -3.804   6.907  1.00 10.00      A   
ATOM     58  HN  GLU A  15     -29.347  -4.299   7.325  1.00 10.00      A   
ATOM     59  CA  GLU A  15     -27.409  -4.526   6.503  1.00 10.00      A   
ATOM     60  CB  GLU A  15     -27.481  -5.988   6.939  1.00 10.00      A   
ATOM     61  CG  GLU A  15     -26.140  -6.573   7.346  1.00 10.00      A   
ATOM     62  CD  GLU A  15     -26.130  -8.084   7.286  1.00 10.00      A   
ATOM     63  OE1 GLU A  15     -26.319  -8.728   8.341  1.00 10.00      A   
ATOM     64  OE2 GLU A  15     -25.937  -8.635   6.182  1.00 10.00      A   
ATOM     65  C   GLU A  15     -27.202  -4.426   4.993  1.00 10.00      A   
ATOM     66  O   GLU A  15     -26.074  -4.508   4.505  1.00 10.00      A   
ATOM     67  N   HIS A  16     -28.297  -4.252   4.258  1.00 10.00      A   
ATOM     68  HN  HIS A  16     -29.172  -4.205   4.700  1.00 10.00      A   
ATOM     69  CA  HIS A  16     -28.227  -4.120   2.810  1.00 10.00      A   
ATOM     70  CB  HIS A  16     -29.556  -4.491   2.149  1.00 10.00      A   
ATOM     71  CG  HIS A  16     -29.442  -4.743   0.676  1.00 10.00      A   
ATOM     72  ND1 HIS A  16     -28.567  -5.682   0.179  1.00 10.00      A   
ATOM     73  CD2 HIS A  16     -30.101  -4.161  -0.354  1.00 10.00      A   
ATOM     74  CE1 HIS A  16     -28.711  -5.652  -1.134  1.00 10.00      A   
ATOM     75  NE2 HIS A  16     -29.629  -4.748  -1.499  1.00 10.00      A   
ATOM     76  HE2 HIS A  16     -29.922  -4.553  -2.426  1.00 10.00      A   
ATOM     77  C   HIS A  16     -27.829  -2.697   2.439  1.00 10.00      A   
ATOM     78  O   HIS A  16     -27.052  -2.483   1.511  1.00 10.00      A   
ATOM     79  N   VAL A  17     -28.355  -1.728   3.180  1.00 10.00      A   
ATOM     80  HN  VAL A  17     -28.978  -1.962   3.903  1.00 10.00      A   
ATOM     81  CA  VAL A  17     -28.039  -0.320   2.946  1.00 10.00      A   
ATOM     82  CB  VAL A  17     -28.828   0.600   3.907  1.00 10.00      A   
ATOM     83  CG1 VAL A  17     -28.571   2.068   3.598  1.00 10.00      A   
ATOM     84  CG2 VAL A  17     -30.315   0.293   3.857  1.00 10.00      A   
ATOM     85  C   VAL A  17     -26.547  -0.080   3.162  1.00 10.00      A   
ATOM     86  O   VAL A  17     -25.890   0.619   2.385  1.00 10.00      A   
ATOM     87  N   PHE A  18     -26.013  -0.689   4.211  1.00 10.00      A   
ATOM     88  HN  PHE A  18     -26.584  -1.247   4.789  1.00 10.00      A   
ATOM     89  CA  PHE A  18     -24.605  -0.542   4.537  1.00 10.00      A   
ATOM     90  CB  PHE A  18     -24.310  -1.059   5.947  1.00 10.00      A   
ATOM     91  CG  PHE A  18     -25.087  -0.374   7.038  1.00 10.00      A   
ATOM     92  CD1 PHE A  18     -25.434  -1.064   8.189  1.00 10.00      A   
ATOM     93  CD2 PHE A  18     -25.473   0.954   6.916  1.00 10.00      A   
ATOM     94  CE1 PHE A  18     -26.152  -0.447   9.196  1.00 10.00      A   
ATOM     95  CE2 PHE A  18     -26.191   1.577   7.919  1.00 10.00      A   
ATOM     96  CZ  PHE A  18     -26.531   0.875   9.061  1.00 10.00      A   
ATOM     97  C   PHE A  18     -23.707  -1.237   3.517  1.00 10.00      A   
ATOM     98  O   PHE A  18     -22.528  -0.912   3.407  1.00 10.00      A   
ATOM     99  N   SER A  19     -24.264  -2.174   2.751  1.00 10.00      A   
ATOM    100  HN  SER A  19     -25.216  -2.376   2.851  1.00 10.00      A   
ATOM    101  CA  SER A  19     -23.477  -2.895   1.755  1.00 10.00      A   
ATOM    102  CB  SER A  19     -24.203  -4.156   1.272  1.00 10.00      A   
ATOM    103  OG  SER A  19     -25.185  -3.856   0.291  1.00 10.00      A   
ATOM    104  HG  SER A  19     -25.925  -3.386   0.706  1.00 10.00      A   
ATOM    105  C   SER A  19     -23.108  -1.987   0.582  1.00 10.00      A   
ATOM    106  O   SER A  19     -22.189  -2.281  -0.184  1.00 10.00      A   
ATOM    107  N   PHE A  20     -23.823  -0.874   0.458  1.00 10.00      A   
ATOM    108  HN  PHE A  20     -24.544  -0.692   1.100  1.00 10.00      A   
ATOM    109  CA  PHE A  20     -23.562   0.083  -0.608  1.00 10.00      A   
ATOM    110  CB  PHE A  20     -24.854   0.781  -1.040  1.00 10.00      A   
ATOM    111  CG  PHE A  20     -25.889  -0.155  -1.590  1.00 10.00      A   
ATOM    112  CD1 PHE A  20     -27.130  -0.267  -0.989  1.00 10.00      A   
ATOM    113  CD2 PHE A  20     -25.620  -0.923  -2.710  1.00 10.00      A   
ATOM    114  CE1 PHE A  20     -28.083  -1.127  -1.496  1.00 10.00      A   
ATOM    115  CE2 PHE A  20     -26.568  -1.786  -3.223  1.00 10.00      A   
ATOM    116  CZ  PHE A  20     -27.802  -1.887  -2.615  1.00 10.00      A   
ATOM    117  C   PHE A  20     -22.536   1.112  -0.154  1.00 10.00      A   
ATOM    118  O   PHE A  20     -22.135   1.987  -0.920  1.00 10.00      A   
ATOM    119  N   ILE A  21     -22.126   1.006   1.103  1.00 10.00      A   
ATOM    120  HN  ILE A  21     -22.487   0.287   1.660  1.00 10.00      A   
ATOM    121  CA  ILE A  21     -21.149   1.918   1.676  1.00 10.00      A   
ATOM    122  CB  ILE A  21     -21.607   2.454   3.048  1.00 10.00      A   
ATOM    123  CG1 ILE A  21     -23.094   2.826   3.016  1.00 10.00      A   
ATOM    124  CG2 ILE A  21     -20.768   3.661   3.439  1.00 10.00      A   
ATOM    125  CD1 ILE A  21     -23.663   3.192   4.372  1.00 10.00      A   
ATOM    126  C   ILE A  21     -19.808   1.215   1.848  1.00 10.00      A   
ATOM    127  O   ILE A  21     -19.653   0.366   2.725  1.00 10.00      A   
ATOM    128  N   GLN A  22     -18.844   1.562   1.010  1.00 10.00      A   
ATOM    129  HN  GLN A  22     -19.025   2.241   0.323  1.00 10.00      A   
ATOM    130  CA  GLN A  22     -17.520   0.953   1.075  1.00 10.00      A   
ATOM    131  CB  GLN A  22     -17.161   0.303  -0.261  1.00 10.00      A   
ATOM    132  CG  GLN A  22     -17.827  -1.045  -0.471  1.00 10.00      A   
ATOM    133  CD  GLN A  22     -17.279  -2.110   0.461  1.00 10.00      A   
ATOM    134  OE1 GLN A  22     -18.018  -2.972   0.941  1.00 10.00      A   
ATOM    135  NE2 GLN A  22     -15.976  -2.067   0.713  1.00 10.00      A   
ATOM    136 HE21 GLN A  22     -15.444  -1.357   0.288  1.00 10.00      A   
ATOM    137 HE22 GLN A  22     -15.595  -2.739   1.313  1.00 10.00      A   
ATOM    138  C   GLN A  22     -16.454   1.956   1.500  1.00 10.00      A   
ATOM    139  O   GLN A  22     -15.334   1.577   1.854  1.00 10.00      A   
ATOM    140  N   LEU A  23     -16.802   3.238   1.461  1.00 10.00      A   
ATOM    141  HN  LEU A  23     -17.698   3.483   1.155  1.00 10.00      A   
ATOM    142  CA  LEU A  23     -15.877   4.284   1.858  1.00 10.00      A   
ATOM    143  CB  LEU A  23     -16.433   5.663   1.500  1.00 10.00      A   
ATOM    144  CG  LEU A  23     -15.761   6.373   0.321  1.00 10.00      A   
ATOM    145  CD1 LEU A  23     -15.779   5.501  -0.926  1.00 10.00      A   
ATOM    146  CD2 LEU A  23     -16.429   7.711   0.051  1.00 10.00      A   
ATOM    147  C   LEU A  23     -15.570   4.186   3.348  1.00 10.00      A   
ATOM    148  O   LEU A  23     -16.471   4.227   4.190  1.00 10.00      A   
ATOM    149  N   ASP A  24     -14.291   4.052   3.654  1.00 10.00      A   
ATOM    150  HN  ASP A  24     -13.635   4.038   2.925  1.00 10.00      A   
ATOM    151  CA  ASP A  24     -13.815   3.918   5.028  1.00 10.00      A   
ATOM    152  CB  ASP A  24     -12.284   3.842   5.053  1.00 10.00      A   
ATOM    153  CG  ASP A  24     -11.741   2.650   4.287  1.00 10.00      A   
ATOM    154  OD1 ASP A  24     -11.579   2.756   3.049  1.00 10.00      A   
ATOM    155  OD2 ASP A  24     -11.464   1.609   4.915  1.00 10.00      A   
ATOM    156  C   ASP A  24     -14.294   5.054   5.926  1.00 10.00      A   
ATOM    157  O   ASP A  24     -14.911   4.815   6.965  1.00 10.00      A   
ATOM    158  N   LYS A  25     -14.015   6.287   5.518  1.00 10.00      A   
ATOM    159  HN  LYS A  25     -13.533   6.413   4.671  1.00 10.00      A   
ATOM    160  CA  LYS A  25     -14.411   7.459   6.296  1.00 10.00      A   
ATOM    161  CB  LYS A  25     -13.798   8.734   5.703  1.00 10.00      A   
ATOM    162  CG  LYS A  25     -12.315   8.895   5.996  1.00 10.00      A   
ATOM    163  CD  LYS A  25     -11.744  10.143   5.347  1.00 10.00      A   
ATOM    164  CE  LYS A  25     -10.485  10.613   6.057  1.00 10.00      A   
ATOM    165  NZ  LYS A  25     -10.796  11.370   7.300  1.00 10.00      A   
ATOM    166  HZ1 LYS A  25      -9.954  11.891   7.620  1.00 10.00      A   
ATOM    167  HZ2 LYS A  25     -11.100  10.720   8.062  1.00 10.00      A   
ATOM    168  HZ3 LYS A  25     -11.562  12.050   7.121  1.00 10.00      A   
ATOM    169  C   LYS A  25     -15.930   7.589   6.373  1.00 10.00      A   
ATOM    170  O   LYS A  25     -16.471   8.071   7.365  1.00 10.00      A   
ATOM    171  N   ASP A  26     -16.612   7.140   5.328  1.00 10.00      A   
ATOM    172  HN  ASP A  26     -16.128   6.734   4.581  1.00 10.00      A   
ATOM    173  CA  ASP A  26     -18.065   7.219   5.278  1.00 10.00      A   
ATOM    174  CB  ASP A  26     -18.567   6.892   3.875  1.00 10.00      A   
ATOM    175  CG  ASP A  26     -19.808   7.670   3.494  1.00 10.00      A   
ATOM    176  OD1 ASP A  26     -20.872   7.443   4.103  1.00 10.00      A   
ATOM    177  OD2 ASP A  26     -19.724   8.509   2.569  1.00 10.00      A   
ATOM    178  C   ASP A  26     -18.687   6.265   6.292  1.00 10.00      A   
ATOM    179  O   ASP A  26     -19.519   6.669   7.104  1.00 10.00      A   
ATOM    180  N   ARG A  27     -18.255   5.005   6.260  1.00 10.00      A   
ATOM    181  HN  ARG A  27     -17.569   4.750   5.603  1.00 10.00      A   
ATOM    182  CA  ARG A  27     -18.772   3.991   7.177  1.00 10.00      A   
ATOM    183  CB  ARG A  27     -18.179   2.612   6.870  1.00 10.00      A   
ATOM    184  CG  ARG A  27     -19.074   1.730   6.017  1.00 10.00      A   
ATOM    185  CD  ARG A  27     -18.568   0.298   5.987  1.00 10.00      A   
ATOM    186  NE  ARG A  27     -19.505  -0.602   5.318  1.00 10.00      A   
ATOM    187  HE  ARG A  27     -19.679  -0.439   4.356  1.00 10.00      A   
ATOM    188  CZ  ARG A  27     -20.128  -1.616   5.922  1.00 10.00      A   
ATOM    189  NH1 ARG A  27     -19.927  -1.865   7.211  1.00 10.00      A   
ATOM    190 HH11 ARG A  27     -20.414  -2.661   7.675  1.00 10.00      A   
ATOM    191 HH12 ARG A  27     -19.277  -1.258   7.777  1.00 10.00      A   
ATOM    192  NH2 ARG A  27     -20.958  -2.382   5.229  1.00 10.00      A   
ATOM    193 HH21 ARG A  27     -21.130  -2.194   4.213  1.00 10.00      A   
ATOM    194 HH22 ARG A  27     -21.445  -3.178   5.691  1.00 10.00      A   
ATOM    195  C   ARG A  27     -18.516   4.372   8.635  1.00 10.00      A   
ATOM    196  O   ARG A  27     -19.330   4.079   9.517  1.00 10.00      A   
ATOM    197  N   ASN A  28     -17.385   5.027   8.879  1.00 10.00      A   
ATOM    198  HN  ASN A  28     -16.774   5.219   8.135  1.00 10.00      A   
ATOM    199  CA  ASN A  28     -17.022   5.461  10.223  1.00 10.00      A   
ATOM    200  CB  ASN A  28     -15.641   6.126  10.232  1.00 10.00      A   
ATOM    201  CG  ASN A  28     -14.493   5.136  10.158  1.00 10.00      A   
ATOM    202  OD1 ASN A  28     -14.691   3.918  10.234  1.00 10.00      A   
ATOM    203  ND2 ASN A  28     -13.283   5.655  10.034  1.00 10.00      A   
ATOM    204 HD21 ASN A  28     -13.197   6.638  10.005  1.00 10.00      A   
ATOM    205 HD22 ASN A  28     -12.515   5.043   9.968  1.00 10.00      A   
ATOM    206  C   ASN A  28     -18.058   6.437  10.766  1.00 10.00      A   
ATOM    207  O   ASN A  28     -18.436   6.375  11.935  1.00 10.00      A   
ATOM    208  N   SER A  29     -18.522   7.329   9.907  1.00 10.00      A   
ATOM    209  HN  SER A  29     -18.189   7.324   8.983  1.00 10.00      A   
ATOM    210  CA  SER A  29     -19.512   8.319  10.294  1.00 10.00      A   
ATOM    211  CB  SER A  29     -19.682   9.338   9.171  1.00 10.00      A   
ATOM    212  OG  SER A  29     -18.409   9.780   8.723  1.00 10.00      A   
ATOM    213  HG  SER A  29     -18.228   9.408   7.852  1.00 10.00      A   
ATOM    214  C   SER A  29     -20.846   7.662  10.639  1.00 10.00      A   
ATOM    215  O   SER A  29     -21.536   8.092  11.563  1.00 10.00      A   
ATOM    216  N   VAL A  30     -21.187   6.603   9.910  1.00 10.00      A   
ATOM    217  HN  VAL A  30     -20.583   6.298   9.199  1.00 10.00      A   
ATOM    218  CA  VAL A  30     -22.436   5.882  10.142  1.00 10.00      A   
ATOM    219  CB  VAL A  30     -22.728   4.851   9.032  1.00 10.00      A   
ATOM    220  CG1 VAL A  30     -24.193   4.446   9.055  1.00 10.00      A   
ATOM    221  CG2 VAL A  30     -22.342   5.400   7.668  1.00 10.00      A   
ATOM    222  C   VAL A  30     -22.395   5.177  11.497  1.00 10.00      A   
ATOM    223  O   VAL A  30     -23.366   5.201  12.248  1.00 10.00      A   
ATOM    224  N   SER A  31     -21.246   4.591  11.827  1.00 10.00      A   
ATOM    225  HN  SER A  31     -20.500   4.610  11.191  1.00 10.00      A   
ATOM    226  CA  SER A  31     -21.080   3.893  13.098  1.00 10.00      A   
ATOM    227  CB  SER A  31     -19.790   3.068  13.093  1.00 10.00      A   
ATOM    228  OG  SER A  31     -18.648   3.887  12.896  1.00 10.00      A   
ATOM    229  HG  SER A  31     -18.926   4.753  12.574  1.00 10.00      A   
ATOM    230  C   SER A  31     -21.083   4.862  14.284  1.00 10.00      A   
ATOM    231  O   SER A  31     -20.982   4.446  15.438  1.00 10.00      A   
ATOM    232  N   LEU A  32     -21.208   6.153  13.995  1.00 10.00      A   
ATOM    233  HN  LEU A  32     -21.306   6.426  13.057  1.00 10.00      A   
ATOM    234  CA  LEU A  32     -21.204   7.173  15.033  1.00 10.00      A   
ATOM    235  CB  LEU A  32     -20.138   8.230  14.731  1.00 10.00      A   
ATOM    236  CG  LEU A  32     -18.684   7.819  14.969  1.00 10.00      A   
ATOM    237  CD1 LEU A  32     -17.732   8.836  14.360  1.00 10.00      A   
ATOM    238  CD2 LEU A  32     -18.418   7.665  16.456  1.00 10.00      A   
ATOM    239  C   LEU A  32     -22.566   7.845  15.186  1.00 10.00      A   
ATOM    240  O   LEU A  32     -22.689   8.837  15.908  1.00 10.00      A   
ATOM    241  N   VAL A  33     -23.581   7.316  14.510  1.00 10.00      A   
ATOM    242  HN  VAL A  33     -23.427   6.525  13.948  1.00 10.00      A   
ATOM    243  CA  VAL A  33     -24.919   7.894  14.594  1.00 10.00      A   
ATOM    244  CB  VAL A  33     -25.743   7.716  13.299  1.00 10.00      A   
ATOM    245  CG1 VAL A  33     -24.992   8.278  12.107  1.00 10.00      A   
ATOM    246  CG2 VAL A  33     -26.121   6.262  13.066  1.00 10.00      A   
ATOM    247  C   VAL A  33     -25.689   7.358  15.799  1.00 10.00      A   
ATOM    248  O   VAL A  33     -26.456   8.089  16.431  1.00 10.00      A   
ATOM    249  N   CYS A  34     -25.465   6.090  16.119  1.00 10.00      A   
ATOM    250  HN  CYS A  34     -24.836   5.566  15.581  1.00 10.00      A   
ATOM    251  CA  CYS A  34     -26.122   5.443  17.244  1.00 10.00      A   
ATOM    252  CB  CYS A  34     -27.628   5.296  16.985  1.00 10.00      A   
ATOM    253  SG  CYS A  34     -28.054   4.299  15.540  1.00 10.00      A   
ATOM    254  HG  CYS A  34     -29.124   4.838  14.977  1.00 10.00      A   
ATOM    255  C   CYS A  34     -25.493   4.076  17.467  1.00 10.00      A   
ATOM    256  O   CYS A  34     -24.843   3.539  16.571  1.00 10.00      A   
ATOM    257  N   LYS A  35     -25.682   3.513  18.650  1.00 10.00      A   
ATOM    258  HN  LYS A  35     -26.227   3.985  19.334  1.00 10.00      A   
ATOM    259  CA  LYS A  35     -25.111   2.209  18.963  1.00 10.00      A   
ATOM    260  CB  LYS A  35     -25.201   1.927  20.464  1.00 10.00      A   
ATOM    261  CG  LYS A  35     -24.463   0.678  20.918  1.00 10.00      A   
ATOM    262  CD  LYS A  35     -23.017   0.686  20.446  1.00 10.00      A   
ATOM    263  CE  LYS A  35     -22.069   0.289  21.564  1.00 10.00      A   
ATOM    264  NZ  LYS A  35     -22.412  -1.035  22.140  1.00 10.00      A   
ATOM    265  HZ1 LYS A  35     -21.602  -1.418  22.664  1.00 10.00      A   
ATOM    266  HZ2 LYS A  35     -22.662  -1.707  21.380  1.00 10.00      A   
ATOM    267  HZ3 LYS A  35     -23.222  -0.945  22.792  1.00 10.00      A   
ATOM    268  C   LYS A  35     -25.794   1.104  18.163  1.00 10.00      A   
ATOM    269  O   LYS A  35     -25.163   0.114  17.786  1.00 10.00      A   
ATOM    270  N   SER A  36     -27.081   1.288  17.889  1.00 10.00      A   
ATOM    271  HN  SER A  36     -27.529   2.101  18.210  1.00 10.00      A   
ATOM    272  CA  SER A  36     -27.852   0.313  17.134  1.00 10.00      A   
ATOM    273  CB  SER A  36     -29.278   0.823  16.939  1.00 10.00      A   
ATOM    274  OG  SER A  36     -29.693   1.583  18.061  1.00 10.00      A   
ATOM    275  HG  SER A  36     -30.653   1.699  18.032  1.00 10.00      A   
ATOM    276  C   SER A  36     -27.210   0.032  15.779  1.00 10.00      A   
ATOM    277  O   SER A  36     -27.000  -1.124  15.409  1.00 10.00      A   
ATOM    278  N   TRP A  37     -26.868   1.095  15.060  1.00 10.00      A   
ATOM    279  HN  TRP A  37     -27.026   1.991  15.427  1.00 10.00      A   
ATOM    280  CA  TRP A  37     -26.258   0.963  13.742  1.00 10.00      A   
ATOM    281  CB  TRP A  37     -26.437   2.247  12.926  1.00 10.00      A   
ATOM    282  CG  TRP A  37     -27.856   2.510  12.511  1.00 10.00      A   
ATOM    283  CD1 TRP A  37     -28.990   1.996  13.072  1.00 10.00      A   
ATOM    284  CD2 TRP A  37     -28.291   3.355  11.441  1.00 10.00      A   
ATOM    285  NE1 TRP A  37     -30.101   2.475  12.424  1.00 10.00      A   
ATOM    286  HE1 TRP A  37     -31.032   2.252  12.647  1.00 10.00      A   
ATOM    287  CE2 TRP A  37     -29.698   3.309  11.415  1.00 10.00      A   
ATOM    288  CE3 TRP A  37     -27.626   4.149  10.504  1.00 10.00      A   
ATOM    289  CZ2 TRP A  37     -30.450   4.025  10.489  1.00 10.00      A   
ATOM    290  CZ3 TRP A  37     -28.373   4.856   9.586  1.00 10.00      A   
ATOM    291  CH2 TRP A  37     -29.771   4.793   9.583  1.00 10.00      A   
ATOM    292  C   TRP A  37     -24.781   0.583  13.841  1.00 10.00      A   
ATOM    293  O   TRP A  37     -24.235  -0.054  12.937  1.00 10.00      A   
ATOM    294  N   TYR A  38     -24.145   0.961  14.947  1.00 10.00      A   
ATOM    295  HN  TYR A  38     -24.640   1.457  15.635  1.00 10.00      A   
ATOM    296  CA  TYR A  38     -22.733   0.659  15.171  1.00 10.00      A   
ATOM    297  CB  TYR A  38     -22.272   1.255  16.511  1.00 10.00      A   
ATOM    298  CG  TYR A  38     -20.876   0.851  16.949  1.00 10.00      A   
ATOM    299  CD1 TYR A  38     -20.681  -0.169  17.875  1.00 10.00      A   
ATOM    300  CD2 TYR A  38     -19.753   1.497  16.449  1.00 10.00      A   
ATOM    301  CE1 TYR A  38     -19.411  -0.532  18.287  1.00 10.00      A   
ATOM    302  CE2 TYR A  38     -18.481   1.139  16.854  1.00 10.00      A   
ATOM    303  CZ  TYR A  38     -18.315   0.124  17.773  1.00 10.00      A   
ATOM    304  OH  TYR A  38     -17.049  -0.232  18.182  1.00 10.00      A   
ATOM    305  HH  TYR A  38     -16.566   0.558  18.449  1.00 10.00      A   
ATOM    306  C   TYR A  38     -22.496  -0.847  15.152  1.00 10.00      A   
ATOM    307  O   TYR A  38     -21.544  -1.327  14.532  1.00 10.00      A   
ATOM    308  N   GLU A  39     -23.379  -1.584  15.815  1.00 10.00      A   
ATOM    309  HN  GLU A  39     -24.124  -1.139  16.277  1.00 10.00      A   
ATOM    310  CA  GLU A  39     -23.263  -3.037  15.886  1.00 10.00      A   
ATOM    311  CB  GLU A  39     -24.229  -3.616  16.924  1.00 10.00      A   
ATOM    312  CG  GLU A  39     -24.198  -2.915  18.273  1.00 10.00      A   
ATOM    313  CD  GLU A  39     -22.893  -3.106  19.026  1.00 10.00      A   
ATOM    314  OE1 GLU A  39     -22.872  -2.865  20.251  1.00 10.00      A   
ATOM    315  OE2 GLU A  39     -21.882  -3.490  18.406  1.00 10.00      A   
ATOM    316  C   GLU A  39     -23.498  -3.689  14.527  1.00 10.00      A   
ATOM    317  O   GLU A  39     -22.872  -4.693  14.198  1.00 10.00      A   
ATOM    318  N   ILE A  40     -24.386  -3.103  13.732  1.00 10.00      A   
ATOM    319  HN  ILE A  40     -24.835  -2.289  14.035  1.00 10.00      A   
ATOM    320  CA  ILE A  40     -24.698  -3.642  12.413  1.00 10.00      A   
ATOM    321  CB  ILE A  40     -26.018  -3.061  11.855  1.00 10.00      A   
ATOM    322  CG1 ILE A  40     -27.131  -3.165  12.900  1.00 10.00      A   
ATOM    323  CG2 ILE A  40     -26.425  -3.800  10.587  1.00 10.00      A   
ATOM    324  CD1 ILE A  40     -28.395  -2.423  12.523  1.00 10.00      A   
ATOM    325  C   ILE A  40     -23.558  -3.362  11.432  1.00 10.00      A   
ATOM    326  O   ILE A  40     -23.204  -4.215  10.620  1.00 10.00      A   
ATOM    327  N   GLU A  41     -22.979  -2.169  11.525  1.00 10.00      A   
ATOM    328  HN  GLU A  41     -23.307  -1.533  12.201  1.00 10.00      A   
ATOM    329  CA  GLU A  41     -21.877  -1.768  10.648  1.00 10.00      A   
ATOM    330  CB  GLU A  41     -21.490  -0.309  10.918  1.00 10.00      A   
ATOM    331  CG  GLU A  41     -20.695   0.361   9.803  1.00 10.00      A   
ATOM    332  CD  GLU A  41     -19.197   0.150   9.924  1.00 10.00      A   
ATOM    333  OE1 GLU A  41     -18.596   0.654  10.892  1.00 10.00      A   
ATOM    334  OE2 GLU A  41     -18.614  -0.514   9.046  1.00 10.00      A   
ATOM    335  C   GLU A  41     -20.661  -2.678  10.823  1.00 10.00      A   
ATOM    336  O   GLU A  41     -20.128  -3.214   9.850  1.00 10.00      A   
ATOM    337  N   ARG A  42     -20.254  -2.868  12.071  1.00 10.00      A   
ATOM    338  HN  ARG A  42     -20.743  -2.430  12.801  1.00 10.00      A   
ATOM    339  CA  ARG A  42     -19.093  -3.697  12.391  1.00 10.00      A   
ATOM    340  CB  ARG A  42     -18.785  -3.636  13.890  1.00 10.00      A   
ATOM    341  CG  ARG A  42     -19.926  -4.104  14.773  1.00 10.00      A   
ATOM    342  CD  ARG A  42     -19.606  -3.935  16.247  1.00 10.00      A   
ATOM    343  NE  ARG A  42     -18.757  -5.013  16.754  1.00 10.00      A   
ATOM    344  HE  ARG A  42     -17.993  -5.288  16.192  1.00 10.00      A   
ATOM    345  CZ  ARG A  42     -18.969  -5.643  17.912  1.00 10.00      A   
ATOM    346  NH1 ARG A  42     -20.002  -5.302  18.682  1.00 10.00      A   
ATOM    347 HH11 ARG A  42     -20.669  -4.541  18.381  1.00 10.00      A   
ATOM    348 HH12 ARG A  42     -20.160  -5.787  19.590  1.00 10.00      A   
ATOM    349  NH2 ARG A  42     -18.149  -6.612  18.305  1.00 10.00      A   
ATOM    350 HH21 ARG A  42     -18.317  -7.105  19.210  1.00 10.00      A   
ATOM    351 HH22 ARG A  42     -17.331  -6.885  17.715  1.00 10.00      A   
ATOM    352  C   ARG A  42     -19.260  -5.152  11.938  1.00 10.00      A   
ATOM    353  O   ARG A  42     -18.276  -5.845  11.678  1.00 10.00      A   
ATOM    354  N   TRP A  43     -20.500  -5.609  11.828  1.00 10.00      A   
ATOM    355  HN  TRP A  43     -21.252  -5.013  12.031  1.00 10.00      A   
ATOM    356  CA  TRP A  43     -20.769  -6.979  11.416  1.00 10.00      A   
ATOM    357  CB  TRP A  43     -21.976  -7.548  12.170  1.00 10.00      A   
ATOM    358  CG  TRP A  43     -21.629  -8.152  13.503  1.00 10.00      A   
ATOM    359  CD1 TRP A  43     -21.654  -7.533  14.720  1.00 10.00      A   
ATOM    360  CD2 TRP A  43     -21.205  -9.498  13.750  1.00 10.00      A   
ATOM    361  NE1 TRP A  43     -21.266  -8.409  15.706  1.00 10.00      A   
ATOM    362  HE1 TRP A  43     -21.206  -8.199  16.663  1.00 10.00      A   
ATOM    363  CE2 TRP A  43     -20.989  -9.623  15.136  1.00 10.00      A   
ATOM    364  CE3 TRP A  43     -20.984 -10.612  12.931  1.00 10.00      A   
ATOM    365  CZ2 TRP A  43     -20.564 -10.813  15.720  1.00 10.00      A   
ATOM    366  CZ3 TRP A  43     -20.566 -11.793  13.513  1.00 10.00      A   
ATOM    367  CH2 TRP A  43     -20.360 -11.885  14.894  1.00 10.00      A   
ATOM    368  C   TRP A  43     -20.968  -7.108   9.903  1.00 10.00      A   
ATOM    369  O   TRP A  43     -21.488  -8.119   9.425  1.00 10.00      A   
ATOM    370  N   CYS A  44     -20.569  -6.087   9.151  1.00 10.00      A   
ATOM    371  HN  CYS A  44     -20.198  -5.290   9.580  1.00 10.00      A   
ATOM    372  CA  CYS A  44     -20.701  -6.125   7.697  1.00 10.00      A   
ATOM    373  CB  CYS A  44     -22.097  -5.670   7.252  1.00 10.00      A   
ATOM    374  SG  CYS A  44     -22.520  -3.974   7.710  1.00 10.00      A   
ATOM    375  HG  CYS A  44     -22.902  -3.988   8.984  1.00 10.00      A   
ATOM    376  C   CYS A  44     -19.614  -5.320   6.980  1.00 10.00      A   
ATOM    377  O   CYS A  44     -19.722  -5.055   5.779  1.00 10.00      A   
ATOM    378  N   ARG A  45     -18.562  -4.932   7.702  1.00 10.00      A   
ATOM    379  HN  ARG A  45     -18.505  -5.175   8.651  1.00 10.00      A   
ATOM    380  CA  ARG A  45     -17.479  -4.168   7.086  1.00 10.00      A   
ATOM    381  CB  ARG A  45     -16.699  -3.332   8.105  1.00 10.00      A   
ATOM    382  CG  ARG A  45     -15.759  -2.318   7.463  1.00 10.00      A   
ATOM    383  CD  ARG A  45     -15.018  -1.484   8.496  1.00 10.00      A   
ATOM    384  NE  ARG A  45     -15.867  -0.446   9.077  1.00 10.00      A   
ATOM    385  HE  ARG A  45     -16.821  -0.667   9.226  1.00 10.00      A   
ATOM    386  CZ  ARG A  45     -15.438   0.770   9.398  1.00 10.00      A   
ATOM    387  NH1 ARG A  45     -14.176   1.119   9.187  1.00 10.00      A   
ATOM    388 HH11 ARG A  45     -13.503   0.441   8.770  1.00 10.00      A   
ATOM    389 HH12 ARG A  45     -13.849   2.081   9.444  1.00 10.00      A   
ATOM    390  NH2 ARG A  45     -16.269   1.628   9.965  1.00 10.00      A   
ATOM    391 HH21 ARG A  45     -17.262   1.344  10.170  1.00 10.00      A   
ATOM    392 HH22 ARG A  45     -15.942   2.589  10.215  1.00 10.00      A   
ATOM    393  C   ARG A  45     -16.553  -5.096   6.305  1.00 10.00      A   
ATOM    394  O   ARG A  45     -15.784  -5.861   6.885  1.00 10.00      A   
ATOM    395  N   ARG A  46     -16.643  -5.015   4.983  1.00 10.00      A   
ATOM    396  HN  ARG A  46     -17.271  -4.373   4.593  1.00 10.00      A   
ATOM    397  CA  ARG A  46     -15.855  -5.860   4.091  1.00 10.00      A   
ATOM    398  CB  ARG A  46     -16.386  -5.764   2.656  1.00 10.00      A   
ATOM    399  CG  ARG A  46     -17.838  -6.182   2.484  1.00 10.00      A   
ATOM    400  CD  ARG A  46     -18.257  -6.099   1.025  1.00 10.00      A   
ATOM    401  NE  ARG A  46     -19.644  -6.519   0.821  1.00 10.00      A   
ATOM    402  HE  ARG A  46     -19.930  -7.351   1.259  1.00 10.00      A   
ATOM    403  CZ  ARG A  46     -20.527  -5.839   0.082  1.00 10.00      A   
ATOM    404  NH1 ARG A  46     -20.174  -4.708  -0.515  1.00 10.00      A   
ATOM    405 HH11 ARG A  46     -20.866  -4.177  -1.087  1.00 10.00      A   
ATOM    406 HH12 ARG A  46     -19.203  -4.344  -0.414  1.00 10.00      A   
ATOM    407  NH2 ARG A  46     -21.762  -6.293  -0.063  1.00 10.00      A   
ATOM    408 HH21 ARG A  46     -22.054  -7.179   0.403  1.00 10.00      A   
ATOM    409 HH22 ARG A  46     -22.448  -5.769  -0.651  1.00 10.00      A   
ATOM    410  C   ARG A  46     -14.359  -5.549   4.105  1.00 10.00      A   
ATOM    411  O   ARG A  46     -13.535  -6.465   4.130  1.00 10.00      A   
ATOM    412  N   LYS A  47     -14.005  -4.270   4.088  1.00 10.00      A   
ATOM    413  HN  LYS A  47     -14.697  -3.575   4.117  1.00 10.00      A   
ATOM    414  CA  LYS A  47     -12.601  -3.877   4.054  1.00 10.00      A   
ATOM    415  CB  LYS A  47     -12.294  -3.176   2.726  1.00 10.00      A   
ATOM    416  CG  LYS A  47     -10.930  -2.511   2.666  1.00 10.00      A   
ATOM    417  CD  LYS A  47     -11.039  -1.078   2.170  1.00 10.00      A   
ATOM    418  CE  LYS A  47      -9.762  -0.301   2.447  1.00 10.00      A   
ATOM    419  NZ  LYS A  47      -9.840   1.101   1.960  1.00 10.00      A   
ATOM    420  HZ1 LYS A  47      -8.912   1.557   2.046  1.00 10.00      A   
ATOM    421  HZ2 LYS A  47     -10.535   1.647   2.520  1.00 10.00      A   
ATOM    422  HZ3 LYS A  47     -10.129   1.118   0.965  1.00 10.00      A   
ATOM    423  C   LYS A  47     -12.214  -2.979   5.227  1.00 10.00      A   
ATOM    424  O   LYS A  47     -12.991  -2.125   5.654  1.00 10.00      A   
ATOM    425  N   VAL A  48     -11.007  -3.184   5.738  1.00 10.00      A   
ATOM    426  HN  VAL A  48     -10.438  -3.889   5.352  1.00 10.00      A   
ATOM    427  CA  VAL A  48     -10.483  -2.385   6.837  1.00 10.00      A   
ATOM    428  CB  VAL A  48     -10.342  -3.190   8.153  1.00 10.00      A   
ATOM    429  CG1 VAL A  48     -11.706  -3.524   8.735  1.00 10.00      A   
ATOM    430  CG2 VAL A  48      -9.520  -4.454   7.945  1.00 10.00      A   
ATOM    431  C   VAL A  48      -9.130  -1.804   6.445  1.00 10.00      A   
ATOM    432  O   VAL A  48      -8.295  -2.496   5.848  1.00 10.00      A   
ATOM    433  N   PHE A  49      -8.924  -0.533   6.757  1.00 10.00      A   
ATOM    434  HN  PHE A  49      -9.633  -0.030   7.216  1.00 10.00      A   
ATOM    435  CA  PHE A  49      -7.675   0.138   6.433  1.00 10.00      A   
ATOM    436  CB  PHE A  49      -7.922   1.295   5.454  1.00 10.00      A   
ATOM    437  CG  PHE A  49      -6.775   2.260   5.353  1.00 10.00      A   
ATOM    438  CD1 PHE A  49      -5.609   1.904   4.697  1.00 10.00      A   
ATOM    439  CD2 PHE A  49      -6.861   3.522   5.924  1.00 10.00      A   
ATOM    440  CE1 PHE A  49      -4.550   2.786   4.613  1.00 10.00      A   
ATOM    441  CE2 PHE A  49      -5.805   4.409   5.843  1.00 10.00      A   
ATOM    442  CZ  PHE A  49      -4.647   4.041   5.187  1.00 10.00      A   
ATOM    443  C   PHE A  49      -6.979   0.645   7.692  1.00 10.00      A   
ATOM    444  O   PHE A  49      -7.587   1.337   8.510  1.00 10.00      A   
ATOM    445  N   ILE A  50      -5.709   0.287   7.845  1.00 10.00      A   
ATOM    446  HN  ILE A  50      -5.290  -0.288   7.167  1.00 10.00      A   
ATOM    447  CA  ILE A  50      -4.919   0.716   8.992  1.00 10.00      A   
ATOM    448  CB  ILE A  50      -4.608  -0.456   9.948  1.00 10.00      A   
ATOM    449  CG1 ILE A  50      -5.886  -1.194  10.366  1.00 10.00      A   
ATOM    450  CG2 ILE A  50      -3.846   0.029  11.171  1.00 10.00      A   
ATOM    451  CD1 ILE A  50      -6.819  -0.378  11.236  1.00 10.00      A   
ATOM    452  C   ILE A  50      -3.603   1.331   8.512  1.00 10.00      A   
ATOM    453  O   ILE A  50      -2.693   0.621   8.067  1.00 10.00      A   
ATOM    454  N   GLY A  51      -3.510   2.651   8.608  1.00 10.00      A   
ATOM    455  HN  GLY A  51      -4.261   3.153   8.990  1.00 10.00      A   
ATOM    456  CA  GLY A  51      -2.322   3.362   8.168  1.00 10.00      A   
ATOM    457  C   GLY A  51      -1.114   3.124   9.056  1.00 10.00      A   
ATOM    458  O   GLY A  51       0.018   3.148   8.584  1.00 10.00      A   
ATOM    459  N   ASN A  52      -1.356   2.911  10.342  1.00 10.00      A   
ATOM    460  HN  ASN A  52      -2.281   2.918  10.660  1.00 10.00      A   
ATOM    461  CA  ASN A  52      -0.283   2.660  11.298  1.00 10.00      A   
ATOM    462  CB  ASN A  52      -0.190   3.807  12.314  1.00 10.00      A   
ATOM    463  CG  ASN A  52       1.092   3.780  13.126  1.00 10.00      A   
ATOM    464  OD1 ASN A  52       1.576   2.718  13.512  1.00 10.00      A   
ATOM    465  ND2 ASN A  52       1.655   4.952  13.384  1.00 10.00      A   
ATOM    466 HD21 ASN A  52       1.222   5.763  13.043  1.00 10.00      A   
ATOM    467 HD22 ASN A  52       2.488   4.962  13.900  1.00 10.00      A   
ATOM    468  C   ASN A  52      -0.532   1.331  12.001  1.00 10.00      A   
ATOM    469  O   ASN A  52      -1.487   1.199  12.764  1.00 10.00      A   
ATOM    470  N   CYS A  53       0.332   0.355  11.740  1.00 10.00      A   
ATOM    471  HN  CYS A  53       1.090   0.537  11.141  1.00 10.00      A   
ATOM    472  CA  CYS A  53       0.194  -0.986  12.313  1.00 10.00      A   
ATOM    473  CB  CYS A  53       1.254  -1.922  11.735  1.00 10.00      A   
ATOM    474  SG  CYS A  53       2.904  -1.196  11.607  1.00 10.00      A   
ATOM    475  HG  CYS A  53       3.503  -1.739  10.553  1.00 10.00      A   
ATOM    476  C   CYS A  53       0.252  -1.005  13.838  1.00 10.00      A   
ATOM    477  O   CYS A  53      -0.167  -1.976  14.469  1.00 10.00      A   
ATOM    478  N   TYR A  54       0.755   0.067  14.430  1.00 10.00      A   
ATOM    479  HN  TYR A  54       1.055   0.830  13.881  1.00 10.00      A   
ATOM    480  CA  TYR A  54       0.869   0.135  15.879  1.00 10.00      A   
ATOM    481  CB  TYR A  54       2.317   0.407  16.293  1.00 10.00      A   
ATOM    482  CG  TYR A  54       3.257  -0.687  15.838  1.00 10.00      A   
ATOM    483  CD1 TYR A  54       4.352  -0.410  15.030  1.00 10.00      A   
ATOM    484  CD2 TYR A  54       3.028  -2.007  16.201  1.00 10.00      A   
ATOM    485  CE1 TYR A  54       5.193  -1.421  14.600  1.00 10.00      A   
ATOM    486  CE2 TYR A  54       3.862  -3.023  15.780  1.00 10.00      A   
ATOM    487  CZ  TYR A  54       4.943  -2.726  14.980  1.00 10.00      A   
ATOM    488  OH  TYR A  54       5.775  -3.738  14.555  1.00 10.00      A   
ATOM    489  HH  TYR A  54       6.324  -4.035  15.304  1.00 10.00      A   
ATOM    490  C   TYR A  54      -0.099   1.145  16.483  1.00 10.00      A   
ATOM    491  O   TYR A  54       0.013   1.516  17.653  1.00 10.00      A   
ATOM    492  N   ALA A  55      -1.063   1.576  15.684  1.00 10.00      A   
ATOM    493  HN  ALA A  55      -1.109   1.242  14.757  1.00 10.00      A   
ATOM    494  CA  ALA A  55      -2.059   2.531  16.147  1.00 10.00      A   
ATOM    495  CB  ALA A  55      -2.552   3.398  14.999  1.00 10.00      A   
ATOM    496  C   ALA A  55      -3.227   1.801  16.796  1.00 10.00      A   
ATOM    497  O   ALA A  55      -4.022   2.398  17.522  1.00 10.00      A   
ATOM    498  N   VAL A  56      -3.314   0.502  16.539  1.00 10.00      A   
ATOM    499  HN  VAL A  56      -2.629   0.080  15.974  1.00 10.00      A   
ATOM    500  CA  VAL A  56      -4.383  -0.323  17.083  1.00 10.00      A   
ATOM    501  CB  VAL A  56      -5.635  -0.291  16.171  1.00 10.00      A   
ATOM    502  CG1 VAL A  56      -5.358  -0.939  14.821  1.00 10.00      A   
ATOM    503  CG2 VAL A  56      -6.837  -0.925  16.851  1.00 10.00      A   
ATOM    504  C   VAL A  56      -3.898  -1.764  17.261  1.00 10.00      A   
ATOM    505  O   VAL A  56      -2.987  -2.208  16.560  1.00 10.00      A   
ATOM    506  N   SER A  57      -4.488  -2.477  18.211  1.00 10.00      A   
ATOM    507  HN  SER A  57      -5.197  -2.065  18.750  1.00 10.00      A   
ATOM    508  CA  SER A  57      -4.116  -3.856  18.470  1.00 10.00      A   
ATOM    509  CB  SER A  57      -4.407  -4.205  19.933  1.00 10.00      A   
ATOM    510  OG  SER A  57      -4.117  -3.105  20.784  1.00 10.00      A   
ATOM    511  HG  SER A  57      -3.159  -3.017  20.878  1.00 10.00      A   
ATOM    512  C   SER A  57      -4.879  -4.795  17.536  1.00 10.00      A   
ATOM    513  O   SER A  57      -6.045  -4.548  17.218  1.00 10.00      A   
ATOM    514  N   PRO A  58      -4.226  -5.875  17.074  1.00 10.00      A   
ATOM    515  CA  PRO A  58      -4.847  -6.855  16.171  1.00 10.00      A   
ATOM    516  CB  PRO A  58      -3.781  -7.950  16.043  1.00 10.00      A   
ATOM    517  CG  PRO A  58      -2.499  -7.258  16.349  1.00 10.00      A   
ATOM    518  CD  PRO A  58      -2.827  -6.221  17.383  1.00 10.00      A   
ATOM    519  C   PRO A  58      -6.131  -7.441  16.753  1.00 10.00      A   
ATOM    520  O   PRO A  58      -7.135  -7.591  16.051  1.00 10.00      A   
ATOM    521  N   ALA A  59      -6.090  -7.760  18.044  1.00 10.00      A   
ATOM    522  HN  ALA A  59      -5.258  -7.618  18.542  1.00 10.00      A   
ATOM    523  CA  ALA A  59      -7.240  -8.328  18.737  1.00 10.00      A   
ATOM    524  CB  ALA A  59      -6.868  -8.660  20.176  1.00 10.00      A   
ATOM    525  C   ALA A  59      -8.435  -7.376  18.705  1.00 10.00      A   
ATOM    526  O   ALA A  59      -9.579  -7.800  18.517  1.00 10.00      A   
ATOM    527  N   THR A  60      -8.151  -6.092  18.879  1.00 10.00      A   
ATOM    528  HN  THR A  60      -7.222  -5.827  19.019  1.00 10.00      A   
ATOM    529  CA  THR A  60      -9.174  -5.062  18.884  1.00 10.00      A   
ATOM    530  CB  THR A  60      -8.548  -3.691  19.194  1.00 10.00      A   
ATOM    531  OG1 THR A  60      -7.496  -3.865  20.155  1.00 10.00      A   
ATOM    532  HG1 THR A  60      -7.233  -3.003  20.500  1.00 10.00      A   
ATOM    533  CG2 THR A  60      -9.594  -2.741  19.758  1.00 10.00      A   
ATOM    534  C   THR A  60      -9.923  -4.987  17.556  1.00 10.00      A   
ATOM    535  O   THR A  60     -11.152  -4.877  17.535  1.00 10.00      A   
ATOM    536  N   VAL A  61      -9.187  -5.051  16.452  1.00 10.00      A   
ATOM    537  HN  VAL A  61      -8.213  -5.153  16.527  1.00 10.00      A   
ATOM    538  CA  VAL A  61      -9.795  -4.980  15.128  1.00 10.00      A   
ATOM    539  CB  VAL A  61      -8.740  -4.947  14.005  1.00 10.00      A   
ATOM    540  CG1 VAL A  61      -9.386  -4.557  12.685  1.00 10.00      A   
ATOM    541  CG2 VAL A  61      -7.616  -3.984  14.353  1.00 10.00      A   
ATOM    542  C   VAL A  61     -10.755  -6.147  14.898  1.00 10.00      A   
ATOM    543  O   VAL A  61     -11.886  -5.950  14.454  1.00 10.00      A   
ATOM    544  N   ILE A  62     -10.309  -7.356  15.229  1.00 10.00      A   
ATOM    545  HN  ILE A  62      -9.406  -7.451  15.600  1.00 10.00      A   
ATOM    546  CA  ILE A  62     -11.132  -8.551  15.050  1.00 10.00      A   
ATOM    547  CB  ILE A  62     -10.318  -9.845  15.251  1.00 10.00      A   
ATOM    548  CG1 ILE A  62      -9.005  -9.770  14.468  1.00 10.00      A   
ATOM    549  CG2 ILE A  62     -11.129 -11.058  14.816  1.00 10.00      A   
ATOM    550  CD1 ILE A  62      -8.054 -10.916  14.741  1.00 10.00      A   
ATOM    551  C   ILE A  62     -12.319  -8.552  16.009  1.00 10.00      A   
ATOM    552  O   ILE A  62     -13.394  -9.062  15.689  1.00 10.00      A   
ATOM    553  N   ARG A  63     -12.116  -7.976  17.189  1.00 10.00      A   
ATOM    554  HN  ARG A  63     -11.235  -7.592  17.390  1.00 10.00      A   
ATOM    555  CA  ARG A  63     -13.168  -7.906  18.189  1.00 10.00      A   
ATOM    556  CB  ARG A  63     -12.634  -7.296  19.485  1.00 10.00      A   
ATOM    557  CG  ARG A  63     -13.391  -7.736  20.725  1.00 10.00      A   
ATOM    558  CD  ARG A  63     -12.733  -8.945  21.366  1.00 10.00      A   
ATOM    559  NE  ARG A  63     -11.571  -8.570  22.177  1.00 10.00      A   
ATOM    560  HE  ARG A  63     -11.667  -7.787  22.767  1.00 10.00      A   
ATOM    561  CZ  ARG A  63     -10.408  -9.227  22.165  1.00 10.00      A   
ATOM    562  NH1 ARG A  63     -10.253 -10.290  21.382  1.00 10.00      A   
ATOM    563 HH11 ARG A  63      -9.345 -10.809  21.368  1.00 10.00      A   
ATOM    564 HH12 ARG A  63     -11.038 -10.615  20.777  1.00 10.00      A   
ATOM    565  NH2 ARG A  63      -9.408  -8.818  22.942  1.00 10.00      A   
ATOM    566 HH21 ARG A  63      -9.529  -7.989  23.564  1.00 10.00      A   
ATOM    567 HH22 ARG A  63      -8.495  -9.329  22.939  1.00 10.00      A   
ATOM    568  C   ARG A  63     -14.323  -7.068  17.663  1.00 10.00      A   
ATOM    569  O   ARG A  63     -15.494  -7.435  17.808  1.00 10.00      A   
ATOM    570  N   ARG A  64     -13.981  -5.947  17.044  1.00 10.00      A   
ATOM    571  HN  ARG A  64     -13.029  -5.715  16.962  1.00 10.00      A   
ATOM    572  CA  ARG A  64     -14.980  -5.050  16.491  1.00 10.00      A   
ATOM    573  CB  ARG A  64     -14.419  -3.634  16.336  1.00 10.00      A   
ATOM    574  CG  ARG A  64     -15.428  -2.615  15.830  1.00 10.00      A   
ATOM    575  CD  ARG A  64     -14.868  -1.205  15.903  1.00 10.00      A   
ATOM    576  NE  ARG A  64     -15.625  -0.268  15.075  1.00 10.00      A   
ATOM    577  HE  ARG A  64     -16.290  -0.649  14.457  1.00 10.00      A   
ATOM    578  CZ  ARG A  64     -15.476   1.056  15.113  1.00 10.00      A   
ATOM    579  NH1 ARG A  64     -14.608   1.615  15.946  1.00 10.00      A   
ATOM    580 HH11 ARG A  64     -14.029   1.015  16.591  1.00 10.00      A   
ATOM    581 HH12 ARG A  64     -14.494   2.656  15.968  1.00 10.00      A   
ATOM    582  NH2 ARG A  64     -16.196   1.823  14.305  1.00 10.00      A   
ATOM    583 HH21 ARG A  64     -16.080   2.864  14.332  1.00 10.00      A   
ATOM    584 HH22 ARG A  64     -16.877   1.397  13.640  1.00 10.00      A   
ATOM    585  C   ARG A  64     -15.512  -5.572  15.159  1.00 10.00      A   
ATOM    586  O   ARG A  64     -16.722  -5.732  14.993  1.00 10.00      A   
ATOM    587  N   PHE A  65     -14.613  -5.860  14.227  1.00 10.00      A   
ATOM    588  HN  PHE A  65     -13.654  -5.753  14.428  1.00 10.00      A   
ATOM    589  CA  PHE A  65     -15.007  -6.357  12.910  1.00 10.00      A   
ATOM    590  CB  PHE A  65     -14.338  -5.541  11.801  1.00 10.00      A   
ATOM    591  CG  PHE A  65     -14.412  -4.056  11.973  1.00 10.00      A   
ATOM    592  CD1 PHE A  65     -13.266  -3.321  12.205  1.00 10.00      A   
ATOM    593  CD2 PHE A  65     -15.625  -3.393  11.886  1.00 10.00      A   
ATOM    594  CE1 PHE A  65     -13.325  -1.951  12.346  1.00 10.00      A   
ATOM    595  CE2 PHE A  65     -15.692  -2.022  12.030  1.00 10.00      A   
ATOM    596  CZ  PHE A  65     -14.539  -1.299  12.259  1.00 10.00      A   
ATOM    597  C   PHE A  65     -14.637  -7.830  12.739  1.00 10.00      A   
ATOM    598  O   PHE A  65     -13.496  -8.161  12.414  1.00 10.00      A   
ATOM    599  N   PRO A  66     -15.598  -8.738  12.957  1.00 10.00      A   
ATOM    600  CA  PRO A  66     -15.382 -10.175  12.826  1.00 10.00      A   
ATOM    601  CB  PRO A  66     -16.331 -10.752  13.889  1.00 10.00      A   
ATOM    602  CG  PRO A  66     -17.274  -9.641  14.267  1.00 10.00      A   
ATOM    603  CD  PRO A  66     -16.967  -8.459  13.386  1.00 10.00      A   
ATOM    604  C   PRO A  66     -15.780 -10.709  11.444  1.00 10.00      A   
ATOM    605  O   PRO A  66     -15.811 -11.920  11.226  1.00 10.00      A   
ATOM    606  N   LYS A  67     -16.082  -9.807  10.518  1.00 10.00      A   
ATOM    607  HN  LYS A  67     -16.021  -8.856  10.744  1.00 10.00      A   
ATOM    608  CA  LYS A  67     -16.493 -10.197   9.169  1.00 10.00      A   
ATOM    609  CB  LYS A  67     -18.010 -10.050   9.003  1.00 10.00      A   
ATOM    610  CG  LYS A  67     -18.824 -11.238   9.498  1.00 10.00      A   
ATOM    611  CD  LYS A  67     -20.304 -11.069   9.173  1.00 10.00      A   
ATOM    612  CE  LYS A  67     -21.114 -12.290   9.592  1.00 10.00      A   
ATOM    613  NZ  LYS A  67     -22.568 -12.117   9.322  1.00 10.00      A   
ATOM    614  HZ1 LYS A  67     -22.927 -11.276   9.815  1.00 10.00      A   
ATOM    615  HZ2 LYS A  67     -23.099 -12.946   9.652  1.00 10.00      A   
ATOM    616  HZ3 LYS A  67     -22.730 -12.002   8.300  1.00 10.00      A   
ATOM    617  C   LYS A  67     -15.766  -9.387   8.097  1.00 10.00      A   
ATOM    618  O   LYS A  67     -16.394  -8.782   7.234  1.00 10.00      A   
ATOM    619  N   VAL A  68     -14.443  -9.388   8.154  1.00 10.00      A   
ATOM    620  HN  VAL A  68     -13.997  -9.900   8.854  1.00 10.00      A   
ATOM    621  CA  VAL A  68     -13.635  -8.653   7.188  1.00 10.00      A   
ATOM    622  CB  VAL A  68     -12.528  -7.830   7.890  1.00 10.00      A   
ATOM    623  CG1 VAL A  68     -11.737  -7.008   6.885  1.00 10.00      A   
ATOM    624  CG2 VAL A  68     -13.126  -6.931   8.961  1.00 10.00      A   
ATOM    625  C   VAL A  68     -12.992  -9.613   6.190  1.00 10.00      A   
ATOM    626  O   VAL A  68     -12.573 -10.710   6.562  1.00 10.00      A   
ATOM    627  N   ARG A  69     -12.927  -9.203   4.924  1.00 10.00      A   
ATOM    628  HN  ARG A  69     -13.293  -8.322   4.685  1.00 10.00      A   
ATOM    629  CA  ARG A  69     -12.326 -10.030   3.884  1.00 10.00      A   
ATOM    630  CB  ARG A  69     -13.370 -10.496   2.861  1.00 10.00      A   
ATOM    631  CG  ARG A  69     -14.411 -11.452   3.425  1.00 10.00      A   
ATOM    632  CD  ARG A  69     -15.248 -12.076   2.320  1.00 10.00      A   
ATOM    633  NE  ARG A  69     -16.251 -13.002   2.849  1.00 10.00      A   
ATOM    634  HE  ARG A  69     -16.263 -13.139   3.820  1.00 10.00      A   
ATOM    635  CZ  ARG A  69     -17.130 -13.661   2.095  1.00 10.00      A   
ATOM    636  NH1 ARG A  69     -17.137 -13.497   0.778  1.00 10.00      A   
ATOM    637 HH11 ARG A  69     -16.452 -12.853   0.327  1.00 10.00      A   
ATOM    638 HH12 ARG A  69     -17.824 -14.013   0.185  1.00 10.00      A   
ATOM    639  NH2 ARG A  69     -17.997 -14.486   2.662  1.00 10.00      A   
ATOM    640 HH21 ARG A  69     -18.692 -15.005   2.082  1.00 10.00      A   
ATOM    641 HH22 ARG A  69     -17.987 -14.626   3.695  1.00 10.00      A   
ATOM    642  C   ARG A  69     -11.176  -9.304   3.183  1.00 10.00      A   
ATOM    643  O   ARG A  69     -10.368  -9.932   2.498  1.00 10.00      A   
ATOM    644  N   SER A  70     -11.102  -7.987   3.357  1.00 10.00      A   
ATOM    645  HN  SER A  70     -11.772  -7.538   3.917  1.00 10.00      A   
ATOM    646  CA  SER A  70     -10.050  -7.188   2.737  1.00 10.00      A   
ATOM    647  CB  SER A  70     -10.665  -6.243   1.701  1.00 10.00      A   
ATOM    648  OG  SER A  70      -9.709  -5.832   0.741  1.00 10.00      A   
ATOM    649  HG  SER A  70      -9.934  -6.226  -0.115  1.00 10.00      A   
ATOM    650  C   SER A  70      -9.302  -6.386   3.794  1.00 10.00      A   
ATOM    651  O   SER A  70      -9.886  -5.531   4.462  1.00 10.00      A   
ATOM    652  N   VAL A  71      -8.016  -6.672   3.957  1.00 10.00      A   
ATOM    653  HN  VAL A  71      -7.599  -7.366   3.398  1.00 10.00      A   
ATOM    654  CA  VAL A  71      -7.205  -5.982   4.952  1.00 10.00      A   
ATOM    655  CB  VAL A  71      -6.695  -6.964   6.028  1.00 10.00      A   
ATOM    656  CG1 VAL A  71      -5.889  -6.237   7.090  1.00 10.00      A   
ATOM    657  CG2 VAL A  71      -7.853  -7.718   6.662  1.00 10.00      A   
ATOM    658  C   VAL A  71      -6.012  -5.268   4.312  1.00 10.00      A   
ATOM    659  O   VAL A  71      -5.208  -5.884   3.600  1.00 10.00      A   
ATOM    660  N   GLU A  72      -5.914  -3.967   4.561  1.00 10.00      A   
ATOM    661  HN  GLU A  72      -6.600  -3.533   5.120  1.00 10.00      A   
ATOM    662  CA  GLU A  72      -4.818  -3.156   4.039  1.00 10.00      A   
ATOM    663  CB  GLU A  72      -5.353  -2.058   3.113  1.00 10.00      A   
ATOM    664  CG  GLU A  72      -6.206  -2.578   1.966  1.00 10.00      A   
ATOM    665  CD  GLU A  72      -6.554  -1.513   0.946  1.00 10.00      A   
ATOM    666  OE1 GLU A  72      -6.737  -0.342   1.334  1.00 10.00      A   
ATOM    667  OE2 GLU A  72      -6.671  -1.848  -0.251  1.00 10.00      A   
ATOM    668  C   GLU A  72      -4.051  -2.542   5.206  1.00 10.00      A   
ATOM    669  O   GLU A  72      -4.598  -1.732   5.960  1.00 10.00      A   
ATOM    670  N   LEU A  73      -2.789  -2.920   5.358  1.00 10.00      A   
ATOM    671  HN  LEU A  73      -2.385  -3.536   4.704  1.00 10.00      A   
ATOM    672  CA  LEU A  73      -1.988  -2.428   6.468  1.00 10.00      A   
ATOM    673  CB  LEU A  73      -1.693  -3.578   7.444  1.00 10.00      A   
ATOM    674  CG  LEU A  73      -2.884  -4.430   7.906  1.00 10.00      A   
ATOM    675  CD1 LEU A  73      -2.405  -5.773   8.448  1.00 10.00      A   
ATOM    676  CD2 LEU A  73      -3.693  -3.696   8.962  1.00 10.00      A   
ATOM    677  C   LEU A  73      -0.667  -1.802   6.018  1.00 10.00      A   
ATOM    678  O   LEU A  73       0.018  -2.320   5.134  1.00 10.00      A   
ATOM    679  N   LYS A  74      -0.325  -0.678   6.636  1.00 10.00      A   
ATOM    680  HN  LYS A  74      -0.935  -0.303   7.306  1.00 10.00      A   
ATOM    681  CA  LYS A  74       0.930   0.013   6.359  1.00 10.00      A   
ATOM    682  CB  LYS A  74       0.689   1.486   6.028  1.00 10.00      A   
ATOM    683  CG  LYS A  74      -0.213   1.723   4.830  1.00 10.00      A   
ATOM    684  CD  LYS A  74      -0.503   3.205   4.657  1.00 10.00      A   
ATOM    685  CE  LYS A  74      -1.291   3.467   3.387  1.00 10.00      A   
ATOM    686  NZ  LYS A  74      -1.557   4.915   3.182  1.00 10.00      A   
ATOM    687  HZ1 LYS A  74      -1.864   5.089   2.206  1.00 10.00      A   
ATOM    688  HZ2 LYS A  74      -0.695   5.459   3.355  1.00 10.00      A   
ATOM    689  HZ3 LYS A  74      -2.302   5.247   3.830  1.00 10.00      A   
ATOM    690  C   LYS A  74       1.822  -0.103   7.592  1.00 10.00      A   
ATOM    691  O   LYS A  74       1.317  -0.270   8.705  1.00 10.00      A   
ATOM    692  N   GLY A  75       3.129  -0.018   7.414  1.00 10.00      A   
ATOM    693  HN  GLY A  75       3.493   0.136   6.515  1.00 10.00      A   
ATOM    694  CA  GLY A  75       4.017  -0.154   8.551  1.00 10.00      A   
ATOM    695  C   GLY A  75       5.065   0.926   8.671  1.00 10.00      A   
ATOM    696  O   GLY A  75       4.817   1.977   9.260  1.00 10.00      A   
ATOM    697  N   LYS A  76       6.242   0.653   8.124  1.00 10.00      A   
ATOM    698  HN  LYS A  76       6.355  -0.197   7.645  1.00 10.00      A   
ATOM    699  CA  LYS A  76       7.363   1.582   8.184  1.00 10.00      A   
ATOM    700  CB  LYS A  76       8.592   0.982   7.491  1.00 10.00      A   
ATOM    701  CG  LYS A  76       9.102  -0.316   8.104  1.00 10.00      A   
ATOM    702  CD  LYS A  76      10.321  -0.837   7.356  1.00 10.00      A   
ATOM    703  CE  LYS A  76      10.631  -2.278   7.737  1.00 10.00      A   
ATOM    704  NZ  LYS A  76      11.794  -2.817   6.984  1.00 10.00      A   
ATOM    705  HZ1 LYS A  76      11.833  -3.859   7.073  1.00 10.00      A   
ATOM    706  HZ2 LYS A  76      12.678  -2.419   7.358  1.00 10.00      A   
ATOM    707  HZ3 LYS A  76      11.718  -2.573   5.976  1.00 10.00      A   
ATOM    708  C   LYS A  76       7.017   2.930   7.548  1.00 10.00      A   
ATOM    709  O   LYS A  76       6.320   2.986   6.532  1.00 10.00      A   
ATOM    710  N   PRO A  77       7.516   4.031   8.140  1.00 10.00      A   
ATOM    711  CA  PRO A  77       7.268   5.385   7.637  1.00 10.00      A   
ATOM    712  CB  PRO A  77       7.978   6.288   8.654  1.00 10.00      A   
ATOM    713  CG  PRO A  77       8.977   5.406   9.319  1.00 10.00      A   
ATOM    714  CD  PRO A  77       8.365   4.036   9.341  1.00 10.00      A   
ATOM    715  C   PRO A  77       7.853   5.584   6.239  1.00 10.00      A   
ATOM    716  O   PRO A  77       8.687   4.798   5.782  1.00 10.00      A   
ATOM    717  N   HIS A  78       7.411   6.636   5.572  1.00 10.00      A   
ATOM    718  HN  HIS A  78       6.753   7.221   6.000  1.00 10.00      A   
ATOM    719  CA  HIS A  78       7.864   6.957   4.227  1.00 10.00      A   
ATOM    720  CB  HIS A  78       7.074   8.162   3.697  1.00 10.00      A   
ATOM    721  CG  HIS A  78       7.686   8.862   2.524  1.00 10.00      A   
ATOM    722  ND1 HIS A  78       8.199  10.137   2.585  1.00 10.00      A   
ATOM    723  HD1 HIS A  78       8.227  10.716   3.391  1.00 10.00      A   
ATOM    724  CD2 HIS A  78       7.851   8.450   1.242  1.00 10.00      A   
ATOM    725  CE1 HIS A  78       8.654  10.454   1.368  1.00 10.00      A   
ATOM    726  NE2 HIS A  78       8.466   9.462   0.516  1.00 10.00      A   
ATOM    727  C   HIS A  78       9.377   7.199   4.190  1.00 10.00      A   
ATOM    728  O   HIS A  78      10.076   6.665   3.329  1.00 10.00      A   
ATOM    729  N   PHE A  79       9.879   7.981   5.142  1.00 10.00      A   
ATOM    730  HN  PHE A  79       9.263   8.392   5.799  1.00 10.00      A   
ATOM    731  CA  PHE A  79      11.311   8.287   5.215  1.00 10.00      A   
ATOM    732  CB  PHE A  79      11.592   9.370   6.262  1.00 10.00      A   
ATOM    733  CG  PHE A  79      11.642  10.770   5.708  1.00 10.00      A   
ATOM    734  CD1 PHE A  79      11.159  11.051   4.441  1.00 10.00      A   
ATOM    735  CD2 PHE A  79      12.174  11.808   6.460  1.00 10.00      A   
ATOM    736  CE1 PHE A  79      11.204  12.337   3.934  1.00 10.00      A   
ATOM    737  CE2 PHE A  79      12.223  13.096   5.960  1.00 10.00      A   
ATOM    738  CZ  PHE A  79      11.737  13.360   4.694  1.00 10.00      A   
ATOM    739  C   PHE A  79      12.179   7.049   5.474  1.00 10.00      A   
ATOM    740  O   PHE A  79      13.403   7.096   5.316  1.00 10.00      A   
ATOM    741  N   ALA A  80      11.549   5.943   5.858  1.00 10.00      A   
ATOM    742  HN  ALA A  80      10.574   5.959   5.953  1.00 10.00      A   
ATOM    743  CA  ALA A  80      12.273   4.703   6.130  1.00 10.00      A   
ATOM    744  CB  ALA A  80      11.365   3.683   6.799  1.00 10.00      A   
ATOM    745  C   ALA A  80      12.869   4.125   4.853  1.00 10.00      A   
ATOM    746  O   ALA A  80      13.856   3.390   4.897  1.00 10.00      A   
ATOM    747  N   ASP A  81      12.266   4.471   3.718  1.00 10.00      A   
ATOM    748  HN  ASP A  81      11.483   5.066   3.755  1.00 10.00      A   
ATOM    749  CA  ASP A  81      12.730   3.990   2.416  1.00 10.00      A   
ATOM    750  CB  ASP A  81      11.693   4.308   1.334  1.00 10.00      A   
ATOM    751  CG  ASP A  81      11.943   3.563   0.034  1.00 10.00      A   
ATOM    752  OD1 ASP A  81      11.439   2.428  -0.109  1.00 10.00      A   
ATOM    753  OD2 ASP A  81      12.626   4.111  -0.860  1.00 10.00      A   
ATOM    754  C   ASP A  81      14.063   4.628   2.047  1.00 10.00      A   
ATOM    755  O   ASP A  81      14.829   4.087   1.253  1.00 10.00      A   
ATOM    756  N   PHE A  82      14.352   5.767   2.656  1.00 10.00      A   
ATOM    757  HN  PHE A  82      13.719   6.134   3.309  1.00 10.00      A   
ATOM    758  CA  PHE A  82      15.585   6.486   2.375  1.00 10.00      A   
ATOM    759  CB  PHE A  82      15.347   7.997   2.423  1.00 10.00      A   
ATOM    760  CG  PHE A  82      14.233   8.448   1.520  1.00 10.00      A   
ATOM    761  CD1 PHE A  82      14.177   8.023   0.201  1.00 10.00      A   
ATOM    762  CD2 PHE A  82      13.237   9.286   1.993  1.00 10.00      A   
ATOM    763  CE1 PHE A  82      13.148   8.425  -0.625  1.00 10.00      A   
ATOM    764  CE2 PHE A  82      12.206   9.694   1.170  1.00 10.00      A   
ATOM    765  CZ  PHE A  82      12.162   9.262  -0.140  1.00 10.00      A   
ATOM    766  C   PHE A  82      16.718   6.079   3.314  1.00 10.00      A   
ATOM    767  O   PHE A  82      17.625   6.867   3.576  1.00 10.00      A   
ATOM    768  N   ASN A  83      16.653   4.845   3.819  1.00 10.00      A   
ATOM    769  HN  ASN A  83      15.895   4.273   3.570  1.00 10.00      A   
ATOM    770  CA  ASN A  83      17.683   4.306   4.717  1.00 10.00      A   
ATOM    771  CB  ASN A  83      19.039   4.220   4.003  1.00 10.00      A   
ATOM    772  CG  ASN A  83      19.227   2.916   3.253  1.00 10.00      A   
ATOM    773  OD1 ASN A  83      18.943   1.838   3.777  1.00 10.00      A   
ATOM    774  ND2 ASN A  83      19.692   3.007   2.015  1.00 10.00      A   
ATOM    775 HD21 ASN A  83      19.888   3.900   1.656  1.00 10.00      A   
ATOM    776 HD22 ASN A  83      19.816   2.179   1.505  1.00 10.00      A   
ATOM    777  C   ASN A  83      17.814   5.094   6.021  1.00 10.00      A   
ATOM    778  O   ASN A  83      18.856   5.056   6.682  1.00 10.00      A   
ATOM    779  N   LEU A  84      16.754   5.794   6.404  1.00 10.00      A   
ATOM    780  HN  LEU A  84      15.946   5.785   5.846  1.00 10.00      A   
ATOM    781  CA  LEU A  84      16.772   6.584   7.632  1.00 10.00      A   
ATOM    782  CB  LEU A  84      15.885   7.826   7.506  1.00 10.00      A   
ATOM    783  CG  LEU A  84      16.419   8.933   6.595  1.00 10.00      A   
ATOM    784  CD1 LEU A  84      15.422  10.074   6.486  1.00 10.00      A   
ATOM    785  CD2 LEU A  84      17.763   9.438   7.093  1.00 10.00      A   
ATOM    786  C   LEU A  84      16.360   5.748   8.839  1.00 10.00      A   
ATOM    787  O   LEU A  84      16.596   6.130   9.986  1.00 10.00      A   
ATOM    788  N   VAL A  85      15.758   4.595   8.571  1.00 10.00      A   
ATOM    789  HN  VAL A  85      15.618   4.334   7.637  1.00 10.00      A   
ATOM    790  CA  VAL A  85      15.313   3.699   9.627  1.00 10.00      A   
ATOM    791  CB  VAL A  85      13.790   3.447   9.549  1.00 10.00      A   
ATOM    792  CG1 VAL A  85      13.350   2.405  10.568  1.00 10.00      A   
ATOM    793  CG2 VAL A  85      13.025   4.746   9.753  1.00 10.00      A   
ATOM    794  C   VAL A  85      16.063   2.371   9.545  1.00 10.00      A   
ATOM    795  O   VAL A  85      15.784   1.547   8.672  1.00 10.00      A   
ATOM    796  N   PRO A  86      17.052   2.170  10.434  1.00 10.00      A   
ATOM    797  CA  PRO A  86      17.848   0.933  10.480  1.00 10.00      A   
ATOM    798  CB  PRO A  86      18.708   1.115  11.734  1.00 10.00      A   
ATOM    799  CG  PRO A  86      18.802   2.588  11.910  1.00 10.00      A   
ATOM    800  CD  PRO A  86      17.483   3.139  11.458  1.00 10.00      A   
ATOM    801  C   PRO A  86      16.962  -0.303  10.628  1.00 10.00      A   
ATOM    802  O   PRO A  86      15.886  -0.240  11.237  1.00 10.00      A   
ATOM    803  N   ASP A  87      17.415  -1.417  10.065  1.00 10.00      A   
ATOM    804  HN  ASP A  87      18.284  -1.399   9.603  1.00 10.00      A   
ATOM    805  CA  ASP A  87      16.663  -2.669  10.121  1.00 10.00      A   
ATOM    806  CB  ASP A  87      17.284  -3.739   9.215  1.00 10.00      A   
ATOM    807  CG  ASP A  87      17.023  -3.493   7.742  1.00 10.00      A   
ATOM    808  OD1 ASP A  87      17.995  -3.247   6.995  1.00 10.00      A   
ATOM    809  OD2 ASP A  87      15.846  -3.546   7.322  1.00 10.00      A   
ATOM    810  C   ASP A  87      16.538  -3.192  11.547  1.00 10.00      A   
ATOM    811  O   ASP A  87      17.496  -3.145  12.328  1.00 10.00      A   
ATOM    812  N   GLY A  88      15.349  -3.680  11.877  1.00 10.00      A   
ATOM    813  HN  GLY A  88      14.634  -3.688  11.208  1.00 10.00      A   
ATOM    814  CA  GLY A  88      15.095  -4.209  13.201  1.00 10.00      A   
ATOM    815  C   GLY A  88      14.226  -3.294  14.040  1.00 10.00      A   
ATOM    816  O   GLY A  88      14.059  -3.518  15.236  1.00 10.00      A   
ATOM    817  N   TRP A  89      13.670  -2.262  13.414  1.00 10.00      A   
ATOM    818  HN  TRP A  89      13.836  -2.140  12.457  1.00 10.00      A   
ATOM    819  CA  TRP A  89      12.819  -1.308  14.120  1.00 10.00      A   
ATOM    820  CB  TRP A  89      12.647  -0.024  13.297  1.00 10.00      A   
ATOM    821  CG  TRP A  89      11.581   0.895  13.819  1.00 10.00      A   
ATOM    822  CD1 TRP A  89      11.657   1.700  14.917  1.00 10.00      A   
ATOM    823  CD2 TRP A  89      10.278   1.098  13.260  1.00 10.00      A   
ATOM    824  NE1 TRP A  89      10.475   2.380  15.088  1.00 10.00      A   
ATOM    825  HE1 TRP A  89      10.280   3.014  15.816  1.00 10.00      A   
ATOM    826  CE2 TRP A  89       9.614   2.032  14.080  1.00 10.00      A   
ATOM    827  CE3 TRP A  89       9.610   0.576  12.150  1.00 10.00      A   
ATOM    828  CZ2 TRP A  89       8.312   2.454  13.822  1.00 10.00      A   
ATOM    829  CZ3 TRP A  89       8.322   0.996  11.894  1.00 10.00      A   
ATOM    830  CH2 TRP A  89       7.685   1.926  12.725  1.00 10.00      A   
ATOM    831  C   TRP A  89      11.452  -1.903  14.453  1.00 10.00      A   
ATOM    832  O   TRP A  89      11.011  -1.858  15.605  1.00 10.00      A   
ATOM    833  N   GLY A  90      10.783  -2.444  13.441  1.00 10.00      A   
ATOM    834  HN  GLY A  90      11.185  -2.455  12.546  1.00 10.00      A   
ATOM    835  CA  GLY A  90       9.473  -3.021  13.643  1.00 10.00      A   
ATOM    836  C   GLY A  90       8.705  -3.163  12.346  1.00 10.00      A   
ATOM    837  O   GLY A  90       9.297  -3.173  11.266  1.00 10.00      A   
ATOM    838  N   GLY A  91       7.387  -3.253  12.449  1.00 10.00      A   
ATOM    839  HN  GLY A  91       6.969  -3.221  13.340  1.00 10.00      A   
ATOM    840  CA  GLY A  91       6.558  -3.409  11.273  1.00 10.00      A   
ATOM    841  C   GLY A  91       6.350  -4.873  10.951  1.00 10.00      A   
ATOM    842  O   GLY A  91       6.335  -5.271   9.787  1.00 10.00      A   
ATOM    843  N   TYR A  92       6.193  -5.676  11.994  1.00 10.00      A   
ATOM    844  HN  TYR A  92       6.200  -5.291  12.897  1.00 10.00      A   
ATOM    845  CA  TYR A  92       5.997  -7.109  11.837  1.00 10.00      A   
ATOM    846  CB  TYR A  92       6.531  -7.860  13.060  1.00 10.00      A   
ATOM    847  CG  TYR A  92       8.036  -7.842  13.182  1.00 10.00      A   
ATOM    848  CD1 TYR A  92       8.681  -6.867  13.934  1.00 10.00      A   
ATOM    849  CD2 TYR A  92       8.811  -8.799  12.545  1.00 10.00      A   
ATOM    850  CE1 TYR A  92      10.058  -6.850  14.045  1.00 10.00      A   
ATOM    851  CE2 TYR A  92      10.187  -8.790  12.651  1.00 10.00      A   
ATOM    852  CZ  TYR A  92      10.806  -7.815  13.402  1.00 10.00      A   
ATOM    853  OH  TYR A  92      12.176  -7.802  13.513  1.00 10.00      A   
ATOM    854  HH  TYR A  92      12.419  -7.637  14.431  1.00 10.00      A   
ATOM    855  C   TYR A  92       4.526  -7.447  11.626  1.00 10.00      A   
ATOM    856  O   TYR A  92       3.676  -7.115  12.453  1.00 10.00      A   
ATOM    857  N   VAL A  93       4.229  -8.111  10.513  1.00 10.00      A   
ATOM    858  HN  VAL A  93       4.946  -8.325   9.874  1.00 10.00      A   
ATOM    859  CA  VAL A  93       2.859  -8.505  10.203  1.00 10.00      A   
ATOM    860  CB  VAL A  93       2.613  -8.550   8.678  1.00 10.00      A   
ATOM    861  CG1 VAL A  93       3.305  -9.744   8.037  1.00 10.00      A   
ATOM    862  CG2 VAL A  93       1.126  -8.536   8.358  1.00 10.00      A   
ATOM    863  C   VAL A  93       2.534  -9.861  10.839  1.00 10.00      A   
ATOM    864  O   VAL A  93       1.386 -10.300  10.845  1.00 10.00      A   
ATOM    865  N   TYR A  94       3.558 -10.498  11.400  1.00 10.00      A   
ATOM    866  HN  TYR A  94       4.437 -10.075  11.381  1.00 10.00      A   
ATOM    867  CA  TYR A  94       3.411 -11.806  12.045  1.00 10.00      A   
ATOM    868  CB  TYR A  94       4.730 -12.284  12.662  1.00 10.00      A   
ATOM    869  CG  TYR A  94       4.699 -13.720  13.138  1.00 10.00      A   
ATOM    870  CD1 TYR A  94       4.554 -14.765  12.237  1.00 10.00      A   
ATOM    871  CD2 TYR A  94       4.819 -14.029  14.487  1.00 10.00      A   
ATOM    872  CE1 TYR A  94       4.533 -16.077  12.663  1.00 10.00      A   
ATOM    873  CE2 TYR A  94       4.797 -15.340  14.923  1.00 10.00      A   
ATOM    874  CZ  TYR A  94       4.654 -16.360  14.005  1.00 10.00      A   
ATOM    875  OH  TYR A  94       4.633 -17.670  14.427  1.00 10.00      A   
ATOM    876  HH  TYR A  94       3.928 -17.782  15.076  1.00 10.00      A   
ATOM    877  C   TYR A  94       2.271 -11.845  13.072  1.00 10.00      A   
ATOM    878  O   TYR A  94       1.390 -12.701  12.972  1.00 10.00      A   
ATOM    879  N   PRO A  95       2.250 -10.928  14.072  1.00 10.00      A   
ATOM    880  CA  PRO A  95       1.183 -10.899  15.087  1.00 10.00      A   
ATOM    881  CB  PRO A  95       1.516  -9.667  15.932  1.00 10.00      A   
ATOM    882  CG  PRO A  95       2.973  -9.458  15.729  1.00 10.00      A   
ATOM    883  CD  PRO A  95       3.252  -9.871  14.314  1.00 10.00      A   
ATOM    884  C   PRO A  95      -0.205 -10.747  14.463  1.00 10.00      A   
ATOM    885  O   PRO A  95      -1.200 -11.224  15.010  1.00 10.00      A   
ATOM    886  N   TRP A  96      -0.264 -10.086  13.314  1.00 10.00      A   
ATOM    887  HN  TRP A  96       0.561  -9.726  12.925  1.00 10.00      A   
ATOM    888  CA  TRP A  96      -1.522  -9.883  12.615  1.00 10.00      A   
ATOM    889  CB  TRP A  96      -1.419  -8.695  11.655  1.00 10.00      A   
ATOM    890  CG  TRP A  96      -1.246  -7.370  12.347  1.00 10.00      A   
ATOM    891  CD1 TRP A  96      -0.093  -6.857  12.873  1.00 10.00      A   
ATOM    892  CD2 TRP A  96      -2.262  -6.387  12.584  1.00 10.00      A   
ATOM    893  NE1 TRP A  96      -0.328  -5.618  13.419  1.00 10.00      A   
ATOM    894  HE1 TRP A  96       0.343  -5.048  13.855  1.00 10.00      A   
ATOM    895  CE2 TRP A  96      -1.652  -5.306  13.255  1.00 10.00      A   
ATOM    896  CE3 TRP A  96      -3.627  -6.315  12.293  1.00 10.00      A   
ATOM    897  CZ2 TRP A  96      -2.362  -4.170  13.636  1.00 10.00      A   
ATOM    898  CZ3 TRP A  96      -4.329  -5.187  12.674  1.00 10.00      A   
ATOM    899  CH2 TRP A  96      -3.696  -4.129  13.337  1.00 10.00      A   
ATOM    900  C   TRP A  96      -1.925 -11.153  11.869  1.00 10.00      A   
ATOM    901  O   TRP A  96      -3.066 -11.596  11.956  1.00 10.00      A   
ATOM    902  N   ILE A  97      -0.976 -11.749  11.156  1.00 10.00      A   
ATOM    903  HN  ILE A  97      -0.076 -11.348  11.131  1.00 10.00      A   
ATOM    904  CA  ILE A  97      -1.229 -12.974  10.406  1.00 10.00      A   
ATOM    905  CB  ILE A  97       0.028 -13.415   9.620  1.00 10.00      A   
ATOM    906  CG1 ILE A  97       0.467 -12.324   8.639  1.00 10.00      A   
ATOM    907  CG2 ILE A  97      -0.212 -14.733   8.893  1.00 10.00      A   
ATOM    908  CD1 ILE A  97      -0.548 -12.010   7.559  1.00 10.00      A   
ATOM    909  C   ILE A  97      -1.656 -14.101  11.344  1.00 10.00      A   
ATOM    910  O   ILE A  97      -2.589 -14.849  11.050  1.00 10.00      A   
ATOM    911  N   GLU A  98      -0.986 -14.196  12.486  1.00 10.00      A   
ATOM    912  HN  GLU A  98      -0.266 -13.551  12.675  1.00 10.00      A   
ATOM    913  CA  GLU A  98      -1.285 -15.231  13.467  1.00 10.00      A   
ATOM    914  CB  GLU A  98      -0.257 -15.210  14.597  1.00 10.00      A   
ATOM    915  CG  GLU A  98      -0.237 -16.477  15.432  1.00 10.00      A   
ATOM    916  CD  GLU A  98      -0.455 -16.206  16.905  1.00 10.00      A   
ATOM    917  OE1 GLU A  98       0.491 -16.414  17.700  1.00 10.00      A   
ATOM    918  OE2 GLU A  98      -1.572 -15.796  17.281  1.00 10.00      A   
ATOM    919  C   GLU A  98      -2.694 -15.068  14.025  1.00 10.00      A   
ATOM    920  O   GLU A  98      -3.417 -16.046  14.194  1.00 10.00      A   
ATOM    921  N   ALA A  99      -3.082 -13.833  14.299  1.00 10.00      A   
ATOM    922  HN  ALA A  99      -2.461 -13.090  14.143  1.00 10.00      A   
ATOM    923  CA  ALA A  99      -4.406 -13.557  14.838  1.00 10.00      A   
ATOM    924  CB  ALA A  99      -4.466 -12.159  15.434  1.00 10.00      A   
ATOM    925  C   ALA A  99      -5.484 -13.736  13.774  1.00 10.00      A   
ATOM    926  O   ALA A  99      -6.542 -14.309  14.035  1.00 10.00      A   
ATOM    927  N   MET A 100      -5.201 -13.259  12.568  1.00 10.00      A   
ATOM    928  HN  MET A 100      -4.333 -12.818  12.419  1.00 10.00      A   
ATOM    929  CA  MET A 100      -6.146 -13.352  11.462  1.00 10.00      A   
ATOM    930  CB  MET A 100      -5.635 -12.583  10.244  1.00 10.00      A   
ATOM    931  CG  MET A 100      -5.774 -11.073  10.353  1.00 10.00      A   
ATOM    932  SD  MET A 100      -5.471 -10.235   8.785  1.00 10.00      A   
ATOM    933  CE  MET A 100      -3.751 -10.649   8.508  1.00 10.00      A   
ATOM    934  C   MET A 100      -6.452 -14.797  11.075  1.00 10.00      A   
ATOM    935  O   MET A 100      -7.605 -15.140  10.815  1.00 10.00      A   
ATOM    936  N   SER A 101      -5.429 -15.643  11.052  1.00 10.00      A   
ATOM    937  HN  SER A 101      -4.537 -15.322  11.302  1.00 10.00      A   
ATOM    938  CA  SER A 101      -5.609 -17.045  10.674  1.00 10.00      A   
ATOM    939  CB  SER A 101      -4.265 -17.773  10.583  1.00 10.00      A   
ATOM    940  OG  SER A 101      -3.407 -17.395  11.643  1.00 10.00      A   
ATOM    941  HG  SER A 101      -2.962 -16.567  11.418  1.00 10.00      A   
ATOM    942  C   SER A 101      -6.568 -17.782  11.607  1.00 10.00      A   
ATOM    943  O   SER A 101      -7.274 -18.703  11.190  1.00 10.00      A   
ATOM    944  N   SER A 102      -6.601 -17.372  12.864  1.00 10.00      A   
ATOM    945  HN  SER A 102      -6.008 -16.644  13.149  1.00 10.00      A   
ATOM    946  CA  SER A 102      -7.477 -17.996  13.841  1.00 10.00      A   
ATOM    947  CB  SER A 102      -6.744 -18.154  15.173  1.00 10.00      A   
ATOM    948  OG  SER A 102      -5.893 -17.049  15.417  1.00 10.00      A   
ATOM    949  HG  SER A 102      -6.426 -16.293  15.699  1.00 10.00      A   
ATOM    950  C   SER A 102      -8.775 -17.211  14.025  1.00 10.00      A   
ATOM    951  O   SER A 102      -9.429 -17.313  15.064  1.00 10.00      A   
ATOM    952  N   SER A 103      -9.155 -16.430  13.020  1.00 10.00      A   
ATOM    953  HN  SER A 103      -8.604 -16.385  12.206  1.00 10.00      A   
ATOM    954  CA  SER A 103     -10.375 -15.642  13.102  1.00 10.00      A   
ATOM    955  CB  SER A 103     -10.090 -14.272  13.729  1.00 10.00      A   
ATOM    956  OG  SER A 103      -9.658 -14.397  15.076  1.00 10.00      A   
ATOM    957  HG  SER A 103      -9.287 -15.277  15.215  1.00 10.00      A   
ATOM    958  C   SER A 103     -11.044 -15.484  11.734  1.00 10.00      A   
ATOM    959  O   SER A 103     -12.191 -15.892  11.543  1.00 10.00      A   
ATOM    960  N   TYR A 104     -10.311 -14.925  10.781  1.00 10.00      A   
ATOM    961  HN  TYR A 104      -9.381 -14.681  10.974  1.00 10.00      A   
ATOM    962  CA  TYR A 104     -10.835 -14.701   9.441  1.00 10.00      A   
ATOM    963  CB  TYR A 104     -10.173 -13.476   8.797  1.00 10.00      A   
ATOM    964  CG  TYR A 104     -10.359 -12.180   9.559  1.00 10.00      A   
ATOM    965  CD1 TYR A 104      -9.284 -11.563  10.187  1.00 10.00      A   
ATOM    966  CD2 TYR A 104     -11.601 -11.567   9.641  1.00 10.00      A   
ATOM    967  CE1 TYR A 104      -9.438 -10.373  10.874  1.00 10.00      A   
ATOM    968  CE2 TYR A 104     -11.765 -10.379  10.327  1.00 10.00      A   
ATOM    969  CZ  TYR A 104     -10.681  -9.784  10.940  1.00 10.00      A   
ATOM    970  OH  TYR A 104     -10.844  -8.595  11.614  1.00 10.00      A   
ATOM    971  HH  TYR A 104     -11.759  -8.524  11.922  1.00 10.00      A   
ATOM    972  C   TYR A 104     -10.623 -15.927   8.560  1.00 10.00      A   
ATOM    973  O   TYR A 104      -9.555 -16.106   7.977  1.00 10.00      A   
ATOM    974  N   THR A 105     -11.640 -16.771   8.478  1.00 10.00      A   
ATOM    975  HN  THR A 105     -12.458 -16.584   8.987  1.00 10.00      A   
ATOM    976  CA  THR A 105     -11.573 -17.978   7.662  1.00 10.00      A   
ATOM    977  CB  THR A 105     -12.440 -19.099   8.266  1.00 10.00      A   
ATOM    978  OG1 THR A 105     -13.033 -18.637   9.491  1.00 10.00      A   
ATOM    979  HG1 THR A 105     -12.452 -18.851  10.231  1.00 10.00      A   
ATOM    980  CG2 THR A 105     -11.594 -20.330   8.553  1.00 10.00      A   
ATOM    981  C   THR A 105     -12.029 -17.696   6.227  1.00 10.00      A   
ATOM    982  O   THR A 105     -12.063 -18.592   5.379  1.00 10.00      A   
ATOM    983  N   TRP A 106     -12.377 -16.441   5.958  1.00 10.00      A   
ATOM    984  HN  TRP A 106     -12.334 -15.769   6.671  1.00 10.00      A   
ATOM    985  CA  TRP A 106     -12.832 -16.039   4.634  1.00 10.00      A   
ATOM    986  CB  TRP A 106     -14.327 -15.710   4.659  1.00 10.00      A   
ATOM    987  CG  TRP A 106     -15.206 -16.891   4.376  1.00 10.00      A   
ATOM    988  CD1 TRP A 106     -15.686 -17.798   5.278  1.00 10.00      A   
ATOM    989  CD2 TRP A 106     -15.715 -17.290   3.097  1.00 10.00      A   
ATOM    990  NE1 TRP A 106     -16.461 -18.736   4.639  1.00 10.00      A   
ATOM    991  HE1 TRP A 106     -16.918 -19.490   5.073  1.00 10.00      A   
ATOM    992  CE2 TRP A 106     -16.497 -18.444   3.300  1.00 10.00      A   
ATOM    993  CE3 TRP A 106     -15.588 -16.781   1.800  1.00 10.00      A   
ATOM    994  CZ2 TRP A 106     -17.148 -19.095   2.256  1.00 10.00      A   
ATOM    995  CZ3 TRP A 106     -16.237 -17.429   0.767  1.00 10.00      A   
ATOM    996  CH2 TRP A 106     -17.008 -18.574   1.000  1.00 10.00      A   
ATOM    997  C   TRP A 106     -12.035 -14.851   4.104  1.00 10.00      A   
ATOM    998  O   TRP A 106     -12.524 -14.084   3.278  1.00 10.00      A   
ATOM    999  N   LEU A 107     -10.807 -14.702   4.587  1.00 10.00      A   
ATOM   1000  HN  LEU A 107     -10.473 -15.339   5.251  1.00 10.00      A   
ATOM   1001  CA  LEU A 107      -9.945 -13.610   4.153  1.00 10.00      A   
ATOM   1002  CB  LEU A 107      -8.696 -13.556   5.033  1.00 10.00      A   
ATOM   1003  CG  LEU A 107      -7.947 -12.226   5.070  1.00 10.00      A   
ATOM   1004  CD1 LEU A 107      -8.868 -11.107   5.531  1.00 10.00      A   
ATOM   1005  CD2 LEU A 107      -6.744 -12.333   5.989  1.00 10.00      A   
ATOM   1006  C   LEU A 107      -9.559 -13.797   2.684  1.00 10.00      A   
ATOM   1007  O   LEU A 107      -9.069 -14.859   2.295  1.00 10.00      A   
ATOM   1008  N   GLU A 108      -9.777 -12.767   1.873  1.00 10.00      A   
ATOM   1009  HN  GLU A 108     -10.152 -11.937   2.236  1.00 10.00      A   
ATOM   1010  CA  GLU A 108      -9.473 -12.851   0.451  1.00 10.00      A   
ATOM   1011  CB  GLU A 108     -10.736 -12.640  -0.391  1.00 10.00      A   
ATOM   1012  CG  GLU A 108     -11.869 -13.611  -0.093  1.00 10.00      A   
ATOM   1013  CD  GLU A 108     -13.057 -13.410  -1.013  1.00 10.00      A   
ATOM   1014  OE1 GLU A 108     -13.729 -12.364  -0.910  1.00 10.00      A   
ATOM   1015  OE2 GLU A 108     -13.323 -14.296  -1.856  1.00 10.00      A   
ATOM   1016  C   GLU A 108      -8.386 -11.870   0.013  1.00 10.00      A   
ATOM   1017  O   GLU A 108      -7.605 -12.171  -0.889  1.00 10.00      A   
ATOM   1018  N   GLU A 109      -8.323 -10.704   0.641  1.00 10.00      A   
ATOM   1019  HN  GLU A 109      -8.943 -10.512   1.379  1.00 10.00      A   
ATOM   1020  CA  GLU A 109      -7.335  -9.705   0.252  1.00 10.00      A   
ATOM   1021  CB  GLU A 109      -8.010  -8.457  -0.324  1.00 10.00      A   
ATOM   1022  CG  GLU A 109      -8.725  -8.669  -1.645  1.00 10.00      A   
ATOM   1023  CD  GLU A 109      -9.369  -7.396  -2.146  1.00 10.00      A   
ATOM   1024  OE1 GLU A 109      -8.819  -6.772  -3.077  1.00 10.00      A   
ATOM   1025  OE2 GLU A 109     -10.423  -7.007  -1.604  1.00 10.00      A   
ATOM   1026  C   GLU A 109      -6.403  -9.296   1.384  1.00 10.00      A   
ATOM   1027  O   GLU A 109      -6.844  -8.945   2.479  1.00 10.00      A   
ATOM   1028  N   ILE A 110      -5.111  -9.330   1.090  1.00 10.00      A   
ATOM   1029  HN  ILE A 110      -4.837  -9.635   0.194  1.00 10.00      A   
ATOM   1030  CA  ILE A 110      -4.079  -8.934   2.035  1.00 10.00      A   
ATOM   1031  CB  ILE A 110      -3.293 -10.143   2.592  1.00 10.00      A   
ATOM   1032  CG1 ILE A 110      -4.150 -10.915   3.598  1.00 10.00      A   
ATOM   1033  CG2 ILE A 110      -1.988  -9.694   3.243  1.00 10.00      A   
ATOM   1034  CD1 ILE A 110      -3.485 -12.166   4.129  1.00 10.00      A   
ATOM   1035  C   ILE A 110      -3.122  -7.971   1.332  1.00 10.00      A   
ATOM   1036  O   ILE A 110      -2.393  -8.360   0.415  1.00 10.00      A   
ATOM   1037  N   ARG A 111      -3.161  -6.711   1.735  1.00 10.00      A   
ATOM   1038  HN  ARG A 111      -3.782  -6.455   2.456  1.00 10.00      A   
ATOM   1039  CA  ARG A 111      -2.308  -5.692   1.140  1.00 10.00      A   
ATOM   1040  CB  ARG A 111      -3.159  -4.668   0.377  1.00 10.00      A   
ATOM   1041  CG  ARG A 111      -4.083  -5.297  -0.661  1.00 10.00      A   
ATOM   1042  CD  ARG A 111      -4.918  -4.259  -1.393  1.00 10.00      A   
ATOM   1043  NE  ARG A 111      -5.923  -4.884  -2.254  1.00 10.00      A   
ATOM   1044  HE  ARG A 111      -6.570  -5.489  -1.826  1.00 10.00      A   
ATOM   1045  CZ  ARG A 111      -6.013  -4.683  -3.571  1.00 10.00      A   
ATOM   1046  NH1 ARG A 111      -5.155  -3.877  -4.192  1.00 10.00      A   
ATOM   1047 HH11 ARG A 111      -5.234  -3.726  -5.225  1.00 10.00      A   
ATOM   1048 HH12 ARG A 111      -4.401  -3.391  -3.659  1.00 10.00      A   
ATOM   1049  NH2 ARG A 111      -6.962  -5.290  -4.271  1.00 10.00      A   
ATOM   1050 HH21 ARG A 111      -7.033  -5.133  -5.301  1.00 10.00      A   
ATOM   1051 HH22 ARG A 111      -7.647  -5.934  -3.795  1.00 10.00      A   
ATOM   1052  C   ARG A 111      -1.463  -5.011   2.212  1.00 10.00      A   
ATOM   1053  O   ARG A 111      -1.993  -4.506   3.204  1.00 10.00      A   
ATOM   1054  N   LEU A 112      -0.150  -5.015   2.016  1.00 10.00      A   
ATOM   1055  HN  LEU A 112       0.215  -5.428   1.198  1.00 10.00      A   
ATOM   1056  CA  LEU A 112       0.772  -4.417   2.970  1.00 10.00      A   
ATOM   1057  CB  LEU A 112       1.582  -5.516   3.670  1.00 10.00      A   
ATOM   1058  CG  LEU A 112       0.785  -6.553   4.467  1.00 10.00      A   
ATOM   1059  CD1 LEU A 112       1.665  -7.740   4.828  1.00 10.00      A   
ATOM   1060  CD2 LEU A 112       0.203  -5.926   5.722  1.00 10.00      A   
ATOM   1061  C   LEU A 112       1.725  -3.446   2.281  1.00 10.00      A   
ATOM   1062  O   LEU A 112       2.156  -3.679   1.148  1.00 10.00      A   
ATOM   1063  N   LYS A 113       2.046  -2.354   2.965  1.00 10.00      A   
ATOM   1064  HN  LYS A 113       1.642  -2.204   3.851  1.00 10.00      A   
ATOM   1065  CA  LYS A 113       2.966  -1.362   2.432  1.00 10.00      A   
ATOM   1066  CB  LYS A 113       2.239  -0.077   2.023  1.00 10.00      A   
ATOM   1067  CG  LYS A 113       3.091   0.863   1.179  1.00 10.00      A   
ATOM   1068  CD  LYS A 113       2.429   2.219   0.997  1.00 10.00      A   
ATOM   1069  CE  LYS A 113       3.247   3.109   0.070  1.00 10.00      A   
ATOM   1070  NZ  LYS A 113       2.731   4.504   0.012  1.00 10.00      A   
ATOM   1071  HZ1 LYS A 113       3.220   5.035  -0.743  1.00 10.00      A   
ATOM   1072  HZ2 LYS A 113       2.897   4.988   0.925  1.00 10.00      A   
ATOM   1073  HZ3 LYS A 113       1.712   4.505  -0.182  1.00 10.00      A   
ATOM   1074  C   LYS A 113       4.059  -1.055   3.447  1.00 10.00      A   
ATOM   1075  O   LYS A 113       3.774  -0.635   4.569  1.00 10.00      A   
ATOM   1076  N   ARG A 114       5.302  -1.289   3.042  1.00 10.00      A   
ATOM   1077  HN  ARG A 114       5.443  -1.639   2.134  1.00 10.00      A   
ATOM   1078  CA  ARG A 114       6.466  -1.051   3.888  1.00 10.00      A   
ATOM   1079  CB  ARG A 114       6.661   0.451   4.154  1.00 10.00      A   
ATOM   1080  CG  ARG A 114       6.832   1.292   2.891  1.00 10.00      A   
ATOM   1081  CD  ARG A 114       6.937   2.778   3.211  1.00 10.00      A   
ATOM   1082  NE  ARG A 114       6.848   3.620   2.009  1.00 10.00      A   
ATOM   1083  HE  ARG A 114       7.512   3.458   1.291  1.00 10.00      A   
ATOM   1084  CZ  ARG A 114       5.935   4.581   1.842  1.00 10.00      A   
ATOM   1085  NH1 ARG A 114       5.046   4.810   2.787  1.00 10.00      A   
ATOM   1086 HH11 ARG A 114       4.322   5.562   2.659  1.00 10.00      A   
ATOM   1087 HH12 ARG A 114       5.044   4.239   3.660  1.00 10.00      A   
ATOM   1088  NH2 ARG A 114       5.897   5.297   0.717  1.00 10.00      A   
ATOM   1089 HH21 ARG A 114       6.585   5.110  -0.050  1.00 10.00      A   
ATOM   1090 HH22 ARG A 114       5.174   6.050   0.588  1.00 10.00      A   
ATOM   1091  C   ARG A 114       6.381  -1.849   5.191  1.00 10.00      A   
ATOM   1092  O   ARG A 114       6.475  -1.295   6.286  1.00 10.00      A   
ATOM   1093  N   MET A 115       6.211  -3.161   5.066  1.00 10.00      A   
ATOM   1094  HN  MET A 115       6.167  -3.558   4.172  1.00 10.00      A   
ATOM   1095  CA  MET A 115       6.099  -4.030   6.230  1.00 10.00      A   
ATOM   1096  CB  MET A 115       4.679  -4.593   6.334  1.00 10.00      A   
ATOM   1097  CG  MET A 115       3.658  -3.612   6.888  1.00 10.00      A   
ATOM   1098  SD  MET A 115       3.759  -3.436   8.681  1.00 10.00      A   
ATOM   1099  CE  MET A 115       2.959  -4.947   9.221  1.00 10.00      A   
ATOM   1100  C   MET A 115       7.105  -5.171   6.172  1.00 10.00      A   
ATOM   1101  O   MET A 115       7.743  -5.401   5.141  1.00 10.00      A   
ATOM   1102  N   VAL A 116       7.253  -5.876   7.285  1.00 10.00      A   
ATOM   1103  HN  VAL A 116       6.720  -5.637   8.081  1.00 10.00      A   
ATOM   1104  CA  VAL A 116       8.172  -7.003   7.369  1.00 10.00      A   
ATOM   1105  CB  VAL A 116       9.055  -6.926   8.638  1.00 10.00      A   
ATOM   1106  CG1 VAL A 116      10.138  -7.996   8.612  1.00 10.00      A   
ATOM   1107  CG2 VAL A 116       9.668  -5.545   8.794  1.00 10.00      A   
ATOM   1108  C   VAL A 116       7.381  -8.307   7.392  1.00 10.00      A   
ATOM   1109  O   VAL A 116       6.549  -8.529   8.276  1.00 10.00      A   
ATOM   1110  N   VAL A 117       7.631  -9.156   6.411  1.00 10.00      A   
ATOM   1111  HN  VAL A 117       8.311  -8.923   5.740  1.00 10.00      A   
ATOM   1112  CA  VAL A 117       6.943 -10.435   6.310  1.00 10.00      A   
ATOM   1113  CB  VAL A 117       6.152 -10.542   4.986  1.00 10.00      A   
ATOM   1114  CG1 VAL A 117       5.290 -11.793   4.973  1.00 10.00      A   
ATOM   1115  CG2 VAL A 117       5.303  -9.299   4.755  1.00 10.00      A   
ATOM   1116  C   VAL A 117       7.956 -11.568   6.371  1.00 10.00      A   
ATOM   1117  O   VAL A 117       8.740 -11.746   5.447  1.00 10.00      A   
ATOM   1118  N   THR A 118       7.946 -12.323   7.461  1.00 10.00      A   
ATOM   1119  HN  THR A 118       7.299 -12.134   8.171  1.00 10.00      A   
ATOM   1120  CA  THR A 118       8.876 -13.432   7.622  1.00 10.00      A   
ATOM   1121  CB  THR A 118       9.155 -13.719   9.107  1.00 10.00      A   
ATOM   1122  OG1 THR A 118       7.956 -13.528   9.874  1.00 10.00      A   
ATOM   1123  HG1 THR A 118       8.164 -13.606  10.813  1.00 10.00      A   
ATOM   1124  CG2 THR A 118      10.244 -12.791   9.630  1.00 10.00      A   
ATOM   1125  C   THR A 118       8.369 -14.698   6.929  1.00 10.00      A   
ATOM   1126  O   THR A 118       7.241 -14.734   6.436  1.00 10.00      A   
ATOM   1127  N   ASP A 119       9.206 -15.732   6.902  1.00 10.00      A   
ATOM   1128  HN  ASP A 119      10.088 -15.641   7.324  1.00 10.00      A   
ATOM   1129  CA  ASP A 119       8.857 -17.000   6.264  1.00 10.00      A   
ATOM   1130  CB  ASP A 119      10.032 -17.977   6.346  1.00 10.00      A   
ATOM   1131  CG  ASP A 119       9.989 -19.029   5.261  1.00 10.00      A   
ATOM   1132  OD1 ASP A 119       9.663 -20.188   5.563  1.00 10.00      A   
ATOM   1133  OD2 ASP A 119      10.301 -18.695   4.099  1.00 10.00      A   
ATOM   1134  C   ASP A 119       7.617 -17.626   6.894  1.00 10.00      A   
ATOM   1135  O   ASP A 119       6.719 -18.088   6.189  1.00 10.00      A   
ATOM   1136  N   ASP A 120       7.564 -17.612   8.225  1.00 10.00      A   
ATOM   1137  HN  ASP A 120       8.308 -17.213   8.726  1.00 10.00      A   
ATOM   1138  CA  ASP A 120       6.434 -18.179   8.962  1.00 10.00      A   
ATOM   1139  CB  ASP A 120       6.618 -18.004  10.473  1.00 10.00      A   
ATOM   1140  CG  ASP A 120       7.744 -18.838  11.053  1.00 10.00      A   
ATOM   1141  OD1 ASP A 120       7.557 -20.060  11.247  1.00 10.00      A   
ATOM   1142  OD2 ASP A 120       8.810 -18.262  11.346  1.00 10.00      A   
ATOM   1143  C   ASP A 120       5.129 -17.518   8.541  1.00 10.00      A   
ATOM   1144  O   ASP A 120       4.092 -18.174   8.447  1.00 10.00      A   
ATOM   1145  N   CYS A 121       5.193 -16.214   8.279  1.00 10.00      A   
ATOM   1146  HN  CYS A 121       6.055 -15.754   8.356  1.00 10.00      A   
ATOM   1147  CA  CYS A 121       4.017 -15.455   7.870  1.00 10.00      A   
ATOM   1148  CB  CYS A 121       4.351 -13.971   7.716  1.00 10.00      A   
ATOM   1149  SG  CYS A 121       5.090 -13.210   9.176  1.00 10.00      A   
ATOM   1150  HG  CYS A 121       6.346 -13.627   9.262  1.00 10.00      A   
ATOM   1151  C   CYS A 121       3.435 -15.991   6.569  1.00 10.00      A   
ATOM   1152  O   CYS A 121       2.242 -16.275   6.488  1.00 10.00      A   
ATOM   1153  N   LEU A 122       4.289 -16.149   5.561  1.00 10.00      A   
ATOM   1154  HN  LEU A 122       5.236 -15.935   5.699  1.00 10.00      A   
ATOM   1155  CA  LEU A 122       3.856 -16.642   4.259  1.00 10.00      A   
ATOM   1156  CB  LEU A 122       5.018 -16.628   3.263  1.00 10.00      A   
ATOM   1157  CG  LEU A 122       5.509 -15.242   2.839  1.00 10.00      A   
ATOM   1158  CD1 LEU A 122       6.748 -15.360   1.969  1.00 10.00      A   
ATOM   1159  CD2 LEU A 122       4.410 -14.487   2.108  1.00 10.00      A   
ATOM   1160  C   LEU A 122       3.244 -18.035   4.358  1.00 10.00      A   
ATOM   1161  O   LEU A 122       2.206 -18.313   3.751  1.00 10.00      A   
ATOM   1162  N   GLU A 123       3.881 -18.902   5.134  1.00 10.00      A   
ATOM   1163  HN  GLU A 123       4.706 -18.626   5.588  1.00 10.00      A   
ATOM   1164  CA  GLU A 123       3.385 -20.259   5.318  1.00 10.00      A   
ATOM   1165  CB  GLU A 123       4.379 -21.105   6.118  1.00 10.00      A   
ATOM   1166  CG  GLU A 123       5.411 -21.822   5.260  1.00 10.00      A   
ATOM   1167  CD  GLU A 123       4.824 -22.979   4.471  1.00 10.00      A   
ATOM   1168  OE1 GLU A 123       5.551 -23.970   4.232  1.00 10.00      A   
ATOM   1169  OE2 GLU A 123       3.637 -22.911   4.088  1.00 10.00      A   
ATOM   1170  C   GLU A 123       2.022 -20.248   6.000  1.00 10.00      A   
ATOM   1171  O   GLU A 123       1.101 -20.954   5.584  1.00 10.00      A   
ATOM   1172  N   LEU A 124       1.899 -19.422   7.038  1.00 10.00      A   
ATOM   1173  HN  LEU A 124       2.675 -18.883   7.315  1.00 10.00      A   
ATOM   1174  CA  LEU A 124       0.655 -19.303   7.791  1.00 10.00      A   
ATOM   1175  CB  LEU A 124       0.823 -18.350   8.980  1.00 10.00      A   
ATOM   1176  CG  LEU A 124       1.477 -18.934  10.237  1.00 10.00      A   
ATOM   1177  CD1 LEU A 124       1.621 -17.866  11.312  1.00 10.00      A   
ATOM   1178  CD2 LEU A 124       0.676 -20.113  10.760  1.00 10.00      A   
ATOM   1179  C   LEU A 124      -0.505 -18.844   6.910  1.00 10.00      A   
ATOM   1180  O   LEU A 124      -1.635 -19.299   7.077  1.00 10.00      A   
ATOM   1181  N   ILE A 125      -0.221 -17.951   5.973  1.00 10.00      A   
ATOM   1182  HN  ILE A 125       0.703 -17.625   5.886  1.00 10.00      A   
ATOM   1183  CA  ILE A 125      -1.244 -17.440   5.071  1.00 10.00      A   
ATOM   1184  CB  ILE A 125      -0.699 -16.296   4.188  1.00 10.00      A   
ATOM   1185  CG1 ILE A 125      -0.317 -15.091   5.049  1.00 10.00      A   
ATOM   1186  CG2 ILE A 125      -1.718 -15.894   3.129  1.00 10.00      A   
ATOM   1187  CD1 ILE A 125       0.428 -14.012   4.295  1.00 10.00      A   
ATOM   1188  C   ILE A 125      -1.790 -18.554   4.179  1.00 10.00      A   
ATOM   1189  O   ILE A 125      -2.989 -18.846   4.195  1.00 10.00      A   
ATOM   1190  N   ALA A 126      -0.896 -19.198   3.440  1.00 10.00      A   
ATOM   1191  HN  ALA A 126       0.052 -18.953   3.518  1.00 10.00      A   
ATOM   1192  CA  ALA A 126      -1.278 -20.261   2.518  1.00 10.00      A   
ATOM   1193  CB  ALA A 126      -0.068 -20.724   1.725  1.00 10.00      A   
ATOM   1194  C   ALA A 126      -1.946 -21.449   3.213  1.00 10.00      A   
ATOM   1195  O   ALA A 126      -2.931 -21.993   2.713  1.00 10.00      A   
ATOM   1196  N   LYS A 127      -1.423 -21.839   4.368  1.00 10.00      A   
ATOM   1197  HN  LYS A 127      -0.654 -21.349   4.739  1.00 10.00      A   
ATOM   1198  CA  LYS A 127      -1.961 -22.983   5.099  1.00 10.00      A   
ATOM   1199  CB  LYS A 127      -0.941 -23.528   6.108  1.00 10.00      A   
ATOM   1200  CG  LYS A 127      -0.791 -22.705   7.384  1.00 10.00      A   
ATOM   1201  CD  LYS A 127       0.422 -23.143   8.193  1.00 10.00      A   
ATOM   1202  CE  LYS A 127       0.225 -24.527   8.793  1.00 10.00      A   
ATOM   1203  NZ  LYS A 127      -0.780 -24.526   9.885  1.00 10.00      A   
ATOM   1204  HZ1 LYS A 127      -0.886 -25.484  10.277  1.00 10.00      A   
ATOM   1205  HZ2 LYS A 127      -1.698 -24.209   9.523  1.00 10.00      A   
ATOM   1206  HZ3 LYS A 127      -0.485 -23.883  10.645  1.00 10.00      A   
ATOM   1207  C   LYS A 127      -3.300 -22.701   5.782  1.00 10.00      A   
ATOM   1208  O   LYS A 127      -3.975 -23.631   6.226  1.00 10.00      A   
ATOM   1209  N   SER A 128      -3.697 -21.436   5.860  1.00 10.00      A   
ATOM   1210  HN  SER A 128      -3.140 -20.724   5.469  1.00 10.00      A   
ATOM   1211  CA  SER A 128      -4.953 -21.094   6.522  1.00 10.00      A   
ATOM   1212  CB  SER A 128      -4.700 -20.129   7.680  1.00 10.00      A   
ATOM   1213  OG  SER A 128      -3.568 -20.530   8.439  1.00 10.00      A   
ATOM   1214  HG  SER A 128      -2.763 -20.199   8.012  1.00 10.00      A   
ATOM   1215  C   SER A 128      -6.001 -20.523   5.564  1.00 10.00      A   
ATOM   1216  O   SER A 128      -7.113 -21.046   5.462  1.00 10.00      A   
ATOM   1217  N   PHE A 129      -5.641 -19.469   4.841  1.00 10.00      A   
ATOM   1218  HN  PHE A 129      -4.723 -19.127   4.909  1.00 10.00      A   
ATOM   1219  CA  PHE A 129      -6.573 -18.821   3.927  1.00 10.00      A   
ATOM   1220  CB  PHE A 129      -6.263 -17.322   3.804  1.00 10.00      A   
ATOM   1221  CG  PHE A 129      -5.890 -16.650   5.098  1.00 10.00      A   
ATOM   1222  CD1 PHE A 129      -4.673 -16.003   5.228  1.00 10.00      A   
ATOM   1223  CD2 PHE A 129      -6.752 -16.664   6.183  1.00 10.00      A   
ATOM   1224  CE1 PHE A 129      -4.319 -15.384   6.411  1.00 10.00      A   
ATOM   1225  CE2 PHE A 129      -6.406 -16.046   7.369  1.00 10.00      A   
ATOM   1226  CZ  PHE A 129      -5.186 -15.406   7.484  1.00 10.00      A   
ATOM   1227  C   PHE A 129      -6.562 -19.470   2.548  1.00 10.00      A   
ATOM   1228  O   PHE A 129      -5.730 -19.141   1.702  1.00 10.00      A   
ATOM   1229  N   LYS A 130      -7.489 -20.392   2.327  1.00 10.00      A   
ATOM   1230  HN  LYS A 130      -8.118 -20.623   3.046  1.00 10.00      A   
ATOM   1231  CA  LYS A 130      -7.597 -21.078   1.042  1.00 10.00      A   
ATOM   1232  CB  LYS A 130      -8.186 -22.481   1.210  1.00 10.00      A   
ATOM   1233  CG  LYS A 130      -7.192 -23.538   1.670  1.00 10.00      A   
ATOM   1234  CD  LYS A 130      -7.114 -23.615   3.188  1.00 10.00      A   
ATOM   1235  CE  LYS A 130      -6.348 -24.847   3.639  1.00 10.00      A   
ATOM   1236  NZ  LYS A 130      -6.367 -25.007   5.114  1.00 10.00      A   
ATOM   1237  HZ1 LYS A 130      -5.886 -25.888   5.382  1.00 10.00      A   
ATOM   1238  HZ2 LYS A 130      -7.347 -25.042   5.458  1.00 10.00      A   
ATOM   1239  HZ3 LYS A 130      -5.882 -24.206   5.569  1.00 10.00      A   
ATOM   1240  C   LYS A 130      -8.456 -20.262   0.084  1.00 10.00      A   
ATOM   1241  O   LYS A 130      -8.605 -20.607  -1.086  1.00 10.00      A   
ATOM   1242  N   ASN A 131      -9.015 -19.173   0.596  1.00 10.00      A   
ATOM   1243  HN  ASN A 131      -8.853 -18.958   1.537  1.00 10.00      A   
ATOM   1244  CA  ASN A 131      -9.860 -18.287  -0.195  1.00 10.00      A   
ATOM   1245  CB  ASN A 131     -11.121 -17.905   0.593  1.00 10.00      A   
ATOM   1246  CG  ASN A 131     -12.164 -19.007   0.605  1.00 10.00      A   
ATOM   1247  OD1 ASN A 131     -12.250 -19.811  -0.324  1.00 10.00      A   
ATOM   1248  ND2 ASN A 131     -12.967 -19.055   1.656  1.00 10.00      A   
ATOM   1249 HD21 ASN A 131     -12.850 -18.384   2.363  1.00 10.00      A   
ATOM   1250 HD22 ASN A 131     -13.653 -19.759   1.684  1.00 10.00      A   
ATOM   1251  C   ASN A 131      -9.091 -17.033  -0.587  1.00 10.00      A   
ATOM   1252  O   ASN A 131      -9.674 -16.047  -1.039  1.00 10.00      A   
ATOM   1253  N   PHE A 132      -7.775 -17.090  -0.415  1.00 10.00      A   
ATOM   1254  HN  PHE A 132      -7.381 -17.915  -0.062  1.00 10.00      A   
ATOM   1255  CA  PHE A 132      -6.894 -15.971  -0.735  1.00 10.00      A   
ATOM   1256  CB  PHE A 132      -5.456 -16.324  -0.357  1.00 10.00      A   
ATOM   1257  CG  PHE A 132      -4.579 -15.134  -0.117  1.00 10.00      A   
ATOM   1258  CD1 PHE A 132      -5.093 -13.982   0.454  1.00 10.00      A   
ATOM   1259  CD2 PHE A 132      -3.238 -15.167  -0.456  1.00 10.00      A   
ATOM   1260  CE1 PHE A 132      -4.287 -12.888   0.680  1.00 10.00      A   
ATOM   1261  CE2 PHE A 132      -2.424 -14.076  -0.232  1.00 10.00      A   
ATOM   1262  CZ  PHE A 132      -2.950 -12.936   0.336  1.00 10.00      A   
ATOM   1263  C   PHE A 132      -6.979 -15.607  -2.216  1.00 10.00      A   
ATOM   1264  O   PHE A 132      -6.898 -16.478  -3.081  1.00 10.00      A   
ATOM   1265  N   LYS A 133      -7.146 -14.318  -2.498  1.00 10.00      A   
ATOM   1266  HN  LYS A 133      -7.201 -13.667  -1.761  1.00 10.00      A   
ATOM   1267  CA  LYS A 133      -7.265 -13.848  -3.872  1.00 10.00      A   
ATOM   1268  CB  LYS A 133      -8.674 -13.306  -4.127  1.00 10.00      A   
ATOM   1269  CG  LYS A 133      -9.740 -14.368  -4.339  1.00 10.00      A   
ATOM   1270  CD  LYS A 133     -11.115 -13.732  -4.468  1.00 10.00      A   
ATOM   1271  CE  LYS A 133     -12.174 -14.750  -4.858  1.00 10.00      A   
ATOM   1272  NZ  LYS A 133     -13.545 -14.248  -4.579  1.00 10.00      A   
ATOM   1273  HZ1 LYS A 133     -13.639 -14.022  -3.563  1.00 10.00      A   
ATOM   1274  HZ2 LYS A 133     -14.252 -14.970  -4.830  1.00 10.00      A   
ATOM   1275  HZ3 LYS A 133     -13.735 -13.388  -5.134  1.00 10.00      A   
ATOM   1276  C   LYS A 133      -6.241 -12.773  -4.231  1.00 10.00      A   
ATOM   1277  O   LYS A 133      -5.621 -12.840  -5.288  1.00 10.00      A   
ATOM   1278  N   VAL A 134      -6.057 -11.782  -3.372  1.00 10.00      A   
ATOM   1279  HN  VAL A 134      -6.551 -11.770  -2.521  1.00 10.00      A   
ATOM   1280  CA  VAL A 134      -5.125 -10.703  -3.679  1.00 10.00      A   
ATOM   1281  CB  VAL A 134      -5.865  -9.359  -3.848  1.00 10.00      A   
ATOM   1282  CG1 VAL A 134      -4.897  -8.242  -4.202  1.00 10.00      A   
ATOM   1283  CG2 VAL A 134      -6.949  -9.479  -4.908  1.00 10.00      A   
ATOM   1284  C   VAL A 134      -4.025 -10.544  -2.636  1.00 10.00      A   
ATOM   1285  O   VAL A 134      -4.302 -10.394  -1.445  1.00 10.00      A   
ATOM   1286  N   LEU A 135      -2.780 -10.572  -3.104  1.00 10.00      A   
ATOM   1287  HN  LEU A 135      -2.638 -10.714  -4.069  1.00 10.00      A   
ATOM   1288  CA  LEU A 135      -1.616 -10.399  -2.246  1.00 10.00      A   
ATOM   1289  CB  LEU A 135      -0.794 -11.689  -2.172  1.00 10.00      A   
ATOM   1290  CG  LEU A 135       0.483 -11.629  -1.325  1.00 10.00      A   
ATOM   1291  CD1 LEU A 135       0.170 -11.182   0.099  1.00 10.00      A   
ATOM   1292  CD2 LEU A 135       1.180 -12.980  -1.321  1.00 10.00      A   
ATOM   1293  C   LEU A 135      -0.751  -9.259  -2.781  1.00 10.00      A   
ATOM   1294  O   LEU A 135      -0.107  -9.391  -3.824  1.00 10.00      A   
ATOM   1295  N   VAL A 136      -0.754  -8.136  -2.080  1.00 10.00      A   
ATOM   1296  HN  VAL A 136      -1.280  -8.087  -1.249  1.00 10.00      A   
ATOM   1297  CA  VAL A 136       0.025  -6.978  -2.497  1.00 10.00      A   
ATOM   1298  CB  VAL A 136      -0.882  -5.763  -2.792  1.00 10.00      A   
ATOM   1299  CG1 VAL A 136      -0.049  -4.540  -3.151  1.00 10.00      A   
ATOM   1300  CG2 VAL A 136      -1.867  -6.084  -3.906  1.00 10.00      A   
ATOM   1301  C   VAL A 136       1.039  -6.605  -1.426  1.00 10.00      A   
ATOM   1302  O   VAL A 136       0.672  -6.304  -0.293  1.00 10.00      A   
ATOM   1303  N   LEU A 137       2.310  -6.648  -1.792  1.00 10.00      A   
ATOM   1304  HN  LEU A 137       2.535  -6.919  -2.711  1.00 10.00      A   
ATOM   1305  CA  LEU A 137       3.390  -6.312  -0.881  1.00 10.00      A   
ATOM   1306  CB  LEU A 137       4.249  -7.552  -0.606  1.00 10.00      A   
ATOM   1307  CG  LEU A 137       3.557  -8.701   0.130  1.00 10.00      A   
ATOM   1308  CD1 LEU A 137       4.485  -9.896   0.270  1.00 10.00      A   
ATOM   1309  CD2 LEU A 137       3.074  -8.238   1.492  1.00 10.00      A   
ATOM   1310  C   LEU A 137       4.249  -5.207  -1.479  1.00 10.00      A   
ATOM   1311  O   LEU A 137       5.091  -5.461  -2.340  1.00 10.00      A   
ATOM   1312  N   SER A 138       4.025  -3.983  -1.032  1.00 10.00      A   
ATOM   1313  HN  SER A 138       3.340  -3.841  -0.339  1.00 10.00      A   
ATOM   1314  CA  SER A 138       4.777  -2.841  -1.523  1.00 10.00      A   
ATOM   1315  CB  SER A 138       3.847  -1.627  -1.657  1.00 10.00      A   
ATOM   1316  OG  SER A 138       4.207  -0.807  -2.760  1.00 10.00      A   
ATOM   1317  HG  SER A 138       5.125  -0.515  -2.664  1.00 10.00      A   
ATOM   1318  C   SER A 138       5.913  -2.527  -0.557  1.00 10.00      A   
ATOM   1319  O   SER A 138       5.671  -2.291   0.625  1.00 10.00      A   
ATOM   1320  N   SER A 139       7.143  -2.567  -1.058  1.00 10.00      A   
ATOM   1321  HN  SER A 139       7.257  -2.803  -2.006  1.00 10.00      A   
ATOM   1322  CA  SER A 139       8.336  -2.278  -0.257  1.00 10.00      A   
ATOM   1323  CB  SER A 139       8.464  -0.779   0.032  1.00 10.00      A   
ATOM   1324  OG  SER A 139       8.656  -0.042  -1.166  1.00 10.00      A   
ATOM   1325  HG  SER A 139       9.554  -0.190  -1.491  1.00 10.00      A   
ATOM   1326  C   SER A 139       8.402  -3.100   1.031  1.00 10.00      A   
ATOM   1327  O   SER A 139       8.570  -2.556   2.123  1.00 10.00      A   
ATOM   1328  N   CYS A 140       8.258  -4.408   0.901  1.00 10.00      A   
ATOM   1329  HN  CYS A 140       8.117  -4.792   0.003  1.00 10.00      A   
ATOM   1330  CA  CYS A 140       8.312  -5.293   2.052  1.00 10.00      A   
ATOM   1331  CB  CYS A 140       7.034  -6.128   2.138  1.00 10.00      A   
ATOM   1332  SG  CYS A 140       5.516  -5.146   2.164  1.00 10.00      A   
ATOM   1333  HG  CYS A 140       5.681  -4.120   1.339  1.00 10.00      A   
ATOM   1334  C   CYS A 140       9.542  -6.191   1.976  1.00 10.00      A   
ATOM   1335  O   CYS A 140      10.022  -6.496   0.887  1.00 10.00      A   
ATOM   1336  N   GLU A 141      10.059  -6.601   3.127  1.00 10.00      A   
ATOM   1337  HN  GLU A 141       9.640  -6.329   3.972  1.00 10.00      A   
ATOM   1338  CA  GLU A 141      11.234  -7.461   3.161  1.00 10.00      A   
ATOM   1339  CB  GLU A 141      12.521  -6.636   3.278  1.00 10.00      A   
ATOM   1340  CG  GLU A 141      12.472  -5.518   4.310  1.00 10.00      A   
ATOM   1341  CD  GLU A 141      12.781  -5.988   5.720  1.00 10.00      A   
ATOM   1342  OE1 GLU A 141      13.548  -6.958   5.883  1.00 10.00      A   
ATOM   1343  OE2 GLU A 141      12.263  -5.378   6.678  1.00 10.00      A   
ATOM   1344  C   GLU A 141      11.142  -8.489   4.280  1.00 10.00      A   
ATOM   1345  O   GLU A 141      10.182  -8.488   5.057  1.00 10.00      A   
ATOM   1346  N   GLY A 142      12.135  -9.366   4.348  1.00 10.00      A   
ATOM   1347  HN  GLY A 142      12.862  -9.316   3.691  1.00 10.00      A   
ATOM   1348  CA  GLY A 142      12.164 -10.388   5.375  1.00 10.00      A   
ATOM   1349  C   GLY A 142      11.738 -11.746   4.863  1.00 10.00      A   
ATOM   1350  O   GLY A 142      11.848 -12.744   5.576  1.00 10.00      A   
ATOM   1351  N   PHE A 143      11.258 -11.787   3.625  1.00 10.00      A   
ATOM   1352  HN  PHE A 143      11.219 -10.962   3.102  1.00 10.00      A   
ATOM   1353  CA  PHE A 143      10.809 -13.035   3.018  1.00 10.00      A   
ATOM   1354  CB  PHE A 143       9.320 -12.984   2.637  1.00 10.00      A   
ATOM   1355  CG  PHE A 143       8.907 -11.799   1.811  1.00 10.00      A   
ATOM   1356  CD1 PHE A 143       8.766 -11.913   0.440  1.00 10.00      A   
ATOM   1357  CD2 PHE A 143       8.646 -10.576   2.407  1.00 10.00      A   
ATOM   1358  CE1 PHE A 143       8.375 -10.833  -0.324  1.00 10.00      A   
ATOM   1359  CE2 PHE A 143       8.257  -9.490   1.650  1.00 10.00      A   
ATOM   1360  CZ  PHE A 143       8.121  -9.620   0.282  1.00 10.00      A   
ATOM   1361  C   PHE A 143      11.669 -13.410   1.815  1.00 10.00      A   
ATOM   1362  O   PHE A 143      12.291 -12.551   1.182  1.00 10.00      A   
ATOM   1363  N   SER A 144      11.695 -14.695   1.501  1.00 10.00      A   
ATOM   1364  HN  SER A 144      11.168 -15.328   2.030  1.00 10.00      A   
ATOM   1365  CA  SER A 144      12.480 -15.191   0.391  1.00 10.00      A   
ATOM   1366  CB  SER A 144      13.467 -16.242   0.892  1.00 10.00      A   
ATOM   1367  OG  SER A 144      12.794 -17.421   1.295  1.00 10.00      A   
ATOM   1368  HG  SER A 144      13.153 -17.719   2.138  1.00 10.00      A   
ATOM   1369  C   SER A 144      11.582 -15.792  -0.678  1.00 10.00      A   
ATOM   1370  O   SER A 144      10.374 -15.934  -0.482  1.00 10.00      A   
ATOM   1371  N   THR A 145      12.182 -16.153  -1.805  1.00 10.00      A   
ATOM   1372  HN  THR A 145      13.148 -16.010  -1.896  1.00 10.00      A   
ATOM   1373  CA  THR A 145      11.453 -16.753  -2.911  1.00 10.00      A   
ATOM   1374  CB  THR A 145      12.343 -16.840  -4.166  1.00 10.00      A   
ATOM   1375  OG1 THR A 145      13.697 -16.517  -3.801  1.00 10.00      A   
ATOM   1376  HG1 THR A 145      13.796 -15.557  -3.750  1.00 10.00      A   
ATOM   1377  CG2 THR A 145      11.863 -15.854  -5.218  1.00 10.00      A   
ATOM   1378  C   THR A 145      10.953 -18.148  -2.529  1.00 10.00      A   
ATOM   1379  O   THR A 145       9.962 -18.638  -3.075  1.00 10.00      A   
ATOM   1380  N   ASP A 146      11.638 -18.774  -1.572  1.00 10.00      A   
ATOM   1381  HN  ASP A 146      12.408 -18.326  -1.163  1.00 10.00      A   
ATOM   1382  CA  ASP A 146      11.259 -20.105  -1.106  1.00 10.00      A   
ATOM   1383  CB  ASP A 146      12.354 -20.720  -0.232  1.00 10.00      A   
ATOM   1384  CG  ASP A 146      11.937 -22.048   0.367  1.00 10.00      A   
ATOM   1385  OD1 ASP A 146      12.186 -23.088  -0.267  1.00 10.00      A   
ATOM   1386  OD2 ASP A 146      11.363 -22.049   1.479  1.00 10.00      A   
ATOM   1387  C   ASP A 146       9.949 -20.031  -0.338  1.00 10.00      A   
ATOM   1388  O   ASP A 146       9.041 -20.835  -0.557  1.00 10.00      A   
ATOM   1389  N   GLY A 147       9.857 -19.059   0.568  1.00 10.00      A   
ATOM   1390  HN  GLY A 147      10.633 -18.483   0.735  1.00 10.00      A   
ATOM   1391  CA  GLY A 147       8.640 -18.870   1.335  1.00 10.00      A   
ATOM   1392  C   GLY A 147       7.472 -18.520   0.432  1.00 10.00      A   
ATOM   1393  O   GLY A 147       6.332 -18.924   0.678  1.00 10.00      A   
ATOM   1394  N   LEU A 148       7.767 -17.781  -0.631  1.00 10.00      A   
ATOM   1395  HN  LEU A 148       8.695 -17.492  -0.763  1.00 10.00      A   
ATOM   1396  CA  LEU A 148       6.756 -17.375  -1.598  1.00 10.00      A   
ATOM   1397  CB  LEU A 148       7.342 -16.362  -2.583  1.00 10.00      A   
ATOM   1398  CG  LEU A 148       7.681 -14.980  -2.021  1.00 10.00      A   
ATOM   1399  CD1 LEU A 148       8.481 -14.181  -3.037  1.00 10.00      A   
ATOM   1400  CD2 LEU A 148       6.415 -14.232  -1.638  1.00 10.00      A   
ATOM   1401  C   LEU A 148       6.226 -18.587  -2.359  1.00 10.00      A   
ATOM   1402  O   LEU A 148       5.086 -18.595  -2.821  1.00 10.00      A   
ATOM   1403  N   ALA A 149       7.058 -19.618  -2.472  1.00 10.00      A   
ATOM   1404  HN  ALA A 149       7.957 -19.552  -2.082  1.00 10.00      A   
ATOM   1405  CA  ALA A 149       6.678 -20.841  -3.170  1.00 10.00      A   
ATOM   1406  CB  ALA A 149       7.880 -21.753  -3.347  1.00 10.00      A   
ATOM   1407  C   ALA A 149       5.561 -21.571  -2.437  1.00 10.00      A   
ATOM   1408  O   ALA A 149       4.773 -22.288  -3.051  1.00 10.00      A   
ATOM   1409  N   ALA A 150       5.503 -21.388  -1.121  1.00 10.00      A   
ATOM   1410  HN  ALA A 150       6.171 -20.816  -0.687  1.00 10.00      A   
ATOM   1411  CA  ALA A 150       4.473 -22.014  -0.308  1.00 10.00      A   
ATOM   1412  CB  ALA A 150       4.741 -21.771   1.169  1.00 10.00      A   
ATOM   1413  C   ALA A 150       3.111 -21.467  -0.709  1.00 10.00      A   
ATOM   1414  O   ALA A 150       2.110 -22.178  -0.685  1.00 10.00      A   
ATOM   1415  N   ILE A 151       3.096 -20.193  -1.088  1.00 10.00      A   
ATOM   1416  HN  ILE A 151       3.933 -19.680  -1.066  1.00 10.00      A   
ATOM   1417  CA  ILE A 151       1.874 -19.532  -1.526  1.00 10.00      A   
ATOM   1418  CB  ILE A 151       2.099 -18.014  -1.698  1.00 10.00      A   
ATOM   1419  CG1 ILE A 151       2.446 -17.363  -0.357  1.00 10.00      A   
ATOM   1420  CG2 ILE A 151       0.892 -17.339  -2.332  1.00 10.00      A   
ATOM   1421  CD1 ILE A 151       1.328 -17.417   0.661  1.00 10.00      A   
ATOM   1422  C   ILE A 151       1.415 -20.124  -2.857  1.00 10.00      A   
ATOM   1423  O   ILE A 151       0.241 -20.442  -3.037  1.00 10.00      A   
ATOM   1424  N   ALA A 152       2.364 -20.299  -3.771  1.00 10.00      A   
ATOM   1425  HN  ALA A 152       3.285 -20.051  -3.551  1.00 10.00      A   
ATOM   1426  CA  ALA A 152       2.075 -20.854  -5.090  1.00 10.00      A   
ATOM   1427  CB  ALA A 152       3.304 -20.753  -5.978  1.00 10.00      A   
ATOM   1428  C   ALA A 152       1.628 -22.307  -4.981  1.00 10.00      A   
ATOM   1429  O   ALA A 152       0.910 -22.821  -5.840  1.00 10.00      A   
ATOM   1430  N   ALA A 153       2.047 -22.958  -3.914  1.00 10.00      A   
ATOM   1431  HN  ALA A 153       2.619 -22.494  -3.265  1.00 10.00      A   
ATOM   1432  CA  ALA A 153       1.700 -24.348  -3.685  1.00 10.00      A   
ATOM   1433  CB  ALA A 153       2.849 -25.068  -3.000  1.00 10.00      A   
ATOM   1434  C   ALA A 153       0.410 -24.488  -2.879  1.00 10.00      A   
ATOM   1435  O   ALA A 153       0.185 -25.510  -2.239  1.00 10.00      A   
ATOM   1436  N   THR A 154      -0.432 -23.457  -2.895  1.00 10.00      A   
ATOM   1437  HN  THR A 154      -0.194 -22.651  -3.402  1.00 10.00      A   
ATOM   1438  CA  THR A 154      -1.700 -23.498  -2.169  1.00 10.00      A   
ATOM   1439  CB  THR A 154      -1.528 -23.158  -0.673  1.00 10.00      A   
ATOM   1440  OG1 THR A 154      -0.377 -23.819  -0.146  1.00 10.00      A   
ATOM   1441  HG1 THR A 154      -0.031 -24.429  -0.810  1.00 10.00      A   
ATOM   1442  CG2 THR A 154      -2.750 -23.608   0.108  1.00 10.00      A   
ATOM   1443  C   THR A 154      -2.730 -22.538  -2.759  1.00 10.00      A   
ATOM   1444  O   THR A 154      -3.874 -22.919  -3.013  1.00 10.00      A   
ATOM   1445  N   CYS A 155      -2.323 -21.294  -2.978  1.00 10.00      A   
ATOM   1446  HN  CYS A 155      -1.390 -21.048  -2.787  1.00 10.00      A   
ATOM   1447  CA  CYS A 155      -3.222 -20.279  -3.503  1.00 10.00      A   
ATOM   1448  CB  CYS A 155      -2.639 -18.877  -3.329  1.00 10.00      A   
ATOM   1449  SG  CYS A 155      -2.407 -18.403  -1.599  1.00 10.00      A   
ATOM   1450  HG  CYS A 155      -3.156 -19.211  -0.854  1.00 10.00      A   
ATOM   1451  C   CYS A 155      -3.638 -20.538  -4.947  1.00 10.00      A   
ATOM   1452  O   CYS A 155      -2.939 -20.177  -5.894  1.00 10.00      A   
ATOM   1453  N   ARG A 156      -4.789 -21.175  -5.094  1.00 10.00      A   
ATOM   1454  HN  ARG A 156      -5.268 -21.468  -4.293  1.00 10.00      A   
ATOM   1455  CA  ARG A 156      -5.350 -21.483  -6.400  1.00 10.00      A   
ATOM   1456  CB  ARG A 156      -6.038 -22.853  -6.352  1.00 10.00      A   
ATOM   1457  CG  ARG A 156      -6.991 -23.018  -5.177  1.00 10.00      A   
ATOM   1458  CD  ARG A 156      -7.309 -24.479  -4.919  1.00 10.00      A   
ATOM   1459  NE  ARG A 156      -8.256 -25.013  -5.888  1.00 10.00      A   
ATOM   1460  HE  ARG A 156      -8.149 -24.737  -6.825  1.00 10.00      A   
ATOM   1461  CZ  ARG A 156      -9.258 -25.826  -5.572  1.00 10.00      A   
ATOM   1462  NH1 ARG A 156      -9.441 -26.190  -4.308  1.00 10.00      A   
ATOM   1463 HH11 ARG A 156     -10.229 -26.822  -4.054  1.00 10.00      A   
ATOM   1464 HH12 ARG A 156      -8.795 -25.848  -3.563  1.00 10.00      A   
ATOM   1465  NH2 ARG A 156     -10.058 -26.292  -6.518  1.00 10.00      A   
ATOM   1466 HH21 ARG A 156      -9.899 -26.028  -7.516  1.00 10.00      A   
ATOM   1467 HH22 ARG A 156     -10.851 -26.925  -6.272  1.00 10.00      A   
ATOM   1468  C   ARG A 156      -6.358 -20.407  -6.787  1.00 10.00      A   
ATOM   1469  O   ARG A 156      -6.729 -20.266  -7.955  1.00 10.00      A   
ATOM   1470  N   ASN A 157      -6.780 -19.640  -5.785  1.00 10.00      A   
ATOM   1471  HN  ASN A 157      -6.430 -19.800  -4.884  1.00 10.00      A   
ATOM   1472  CA  ASN A 157      -7.753 -18.571  -5.977  1.00 10.00      A   
ATOM   1473  CB  ASN A 157      -8.699 -18.505  -4.773  1.00 10.00      A   
ATOM   1474  CG  ASN A 157     -10.003 -19.240  -4.995  1.00 10.00      A   
ATOM   1475  OD1 ASN A 157     -10.065 -20.217  -5.741  1.00 10.00      A   
ATOM   1476  ND2 ASN A 157     -11.058 -18.774  -4.345  1.00 10.00      A   
ATOM   1477 HD21 ASN A 157     -10.939 -17.990  -3.767  1.00 10.00      A   
ATOM   1478 HD22 ASN A 157     -11.915 -19.232  -4.462  1.00 10.00      A   
ATOM   1479  C   ASN A 157      -7.058 -17.229  -6.150  1.00 10.00      A   
ATOM   1480  O   ASN A 157      -7.712 -16.198  -6.326  1.00 10.00      A   
ATOM   1481  N   LEU A 158      -5.730 -17.255  -6.095  1.00 10.00      A   
ATOM   1482  HN  LEU A 158      -5.284 -18.111  -5.960  1.00 10.00      A   
ATOM   1483  CA  LEU A 158      -4.918 -16.056  -6.236  1.00 10.00      A   
ATOM   1484  CB  LEU A 158      -3.441 -16.395  -6.030  1.00 10.00      A   
ATOM   1485  CG  LEU A 158      -2.484 -15.209  -5.876  1.00 10.00      A   
ATOM   1486  CD1 LEU A 158      -2.772 -14.448  -4.589  1.00 10.00      A   
ATOM   1487  CD2 LEU A 158      -1.037 -15.679  -5.915  1.00 10.00      A   
ATOM   1488  C   LEU A 158      -5.126 -15.411  -7.602  1.00 10.00      A   
ATOM   1489  O   LEU A 158      -4.996 -16.063  -8.638  1.00 10.00      A   
ATOM   1490  N   LYS A 159      -5.453 -14.132  -7.590  1.00 10.00      A   
ATOM   1491  HN  LYS A 159      -5.541 -13.675  -6.727  1.00 10.00      A   
ATOM   1492  CA  LYS A 159      -5.694 -13.385  -8.810  1.00 10.00      A   
ATOM   1493  CB  LYS A 159      -7.060 -12.689  -8.733  1.00 10.00      A   
ATOM   1494  CG  LYS A 159      -8.245 -13.623  -8.523  1.00 10.00      A   
ATOM   1495  CD  LYS A 159      -9.463 -12.870  -8.006  1.00 10.00      A   
ATOM   1496  CE  LYS A 159      -9.977 -11.856  -9.016  1.00 10.00      A   
ATOM   1497  NZ  LYS A 159     -10.924 -10.893  -8.392  1.00 10.00      A   
ATOM   1498  HZ1 LYS A 159     -11.307 -10.249  -9.109  1.00 10.00      A   
ATOM   1499  HZ2 LYS A 159     -10.434 -10.327  -7.668  1.00 10.00      A   
ATOM   1500  HZ3 LYS A 159     -11.711 -11.404  -7.941  1.00 10.00      A   
ATOM   1501  C   LYS A 159      -4.615 -12.334  -9.037  1.00 10.00      A   
ATOM   1502  O   LYS A 159      -4.119 -12.165 -10.151  1.00 10.00      A   
ATOM   1503  N   GLU A 160      -4.255 -11.624  -7.979  1.00 10.00      A   
ATOM   1504  HN  GLU A 160      -4.665 -11.813  -7.109  1.00 10.00      A   
ATOM   1505  CA  GLU A 160      -3.256 -10.571  -8.084  1.00 10.00      A   
ATOM   1506  CB  GLU A 160      -3.895  -9.204  -7.825  1.00 10.00      A   
ATOM   1507  CG  GLU A 160      -4.953  -8.811  -8.841  1.00 10.00      A   
ATOM   1508  CD  GLU A 160      -5.589  -7.475  -8.529  1.00 10.00      A   
ATOM   1509  OE1 GLU A 160      -6.823  -7.430  -8.349  1.00 10.00      A   
ATOM   1510  OE2 GLU A 160      -4.858  -6.466  -8.459  1.00 10.00      A   
ATOM   1511  C   GLU A 160      -2.083 -10.786  -7.138  1.00 10.00      A   
ATOM   1512  O   GLU A 160      -2.265 -10.985  -5.935  1.00 10.00      A   
ATOM   1513  N   LEU A 161      -0.882 -10.748  -7.695  1.00 10.00      A   
ATOM   1514  HN  LEU A 161      -0.811 -10.618  -8.667  1.00 10.00      A   
ATOM   1515  CA  LEU A 161       0.335 -10.908  -6.920  1.00 10.00      A   
ATOM   1516  CB  LEU A 161       0.965 -12.273  -7.206  1.00 10.00      A   
ATOM   1517  CG  LEU A 161       2.257 -12.598  -6.454  1.00 10.00      A   
ATOM   1518  CD1 LEU A 161       2.037 -12.521  -4.951  1.00 10.00      A   
ATOM   1519  CD2 LEU A 161       2.771 -13.975  -6.849  1.00 10.00      A   
ATOM   1520  C   LEU A 161       1.308  -9.785  -7.263  1.00 10.00      A   
ATOM   1521  O   LEU A 161       1.967  -9.817  -8.306  1.00 10.00      A   
ATOM   1522  N   ASP A 162       1.380  -8.790  -6.390  1.00 10.00      A   
ATOM   1523  HN  ASP A 162       0.844  -8.838  -5.568  1.00 10.00      A   
ATOM   1524  CA  ASP A 162       2.253  -7.640  -6.600  1.00 10.00      A   
ATOM   1525  CB  ASP A 162       1.423  -6.350  -6.691  1.00 10.00      A   
ATOM   1526  CG  ASP A 162       2.223  -5.149  -7.167  1.00 10.00      A   
ATOM   1527  OD1 ASP A 162       3.462  -5.235  -7.225  1.00 10.00      A   
ATOM   1528  OD2 ASP A 162       1.611  -4.107  -7.487  1.00 10.00      A   
ATOM   1529  C   ASP A 162       3.275  -7.531  -5.473  1.00 10.00      A   
ATOM   1530  O   ASP A 162       2.911  -7.459  -4.299  1.00 10.00      A   
ATOM   1531  N   LEU A 163       4.552  -7.532  -5.839  1.00 10.00      A   
ATOM   1532  HN  LEU A 163       4.771  -7.604  -6.791  1.00 10.00      A   
ATOM   1533  CA  LEU A 163       5.641  -7.427  -4.870  1.00 10.00      A   
ATOM   1534  CB  LEU A 163       6.501  -8.700  -4.895  1.00 10.00      A   
ATOM   1535  CG  LEU A 163       5.761 -10.034  -4.747  1.00 10.00      A   
ATOM   1536  CD1 LEU A 163       6.686 -11.198  -5.063  1.00 10.00      A   
ATOM   1537  CD2 LEU A 163       5.178 -10.175  -3.352  1.00 10.00      A   
ATOM   1538  C   LEU A 163       6.515  -6.215  -5.194  1.00 10.00      A   
ATOM   1539  O   LEU A 163       7.725  -6.233  -4.970  1.00 10.00      A   
ATOM   1540  N   ARG A 164       5.886  -5.171  -5.722  1.00 10.00      A   
ATOM   1541  HN  ARG A 164       4.915  -5.231  -5.872  1.00 10.00      A   
ATOM   1542  CA  ARG A 164       6.584  -3.942  -6.108  1.00 10.00      A   
ATOM   1543  CB  ARG A 164       5.596  -2.883  -6.609  1.00 10.00      A   
ATOM   1544  CG  ARG A 164       4.561  -2.449  -5.583  1.00 10.00      A   
ATOM   1545  CD  ARG A 164       3.378  -1.768  -6.248  1.00 10.00      A   
ATOM   1546  NE  ARG A 164       2.533  -1.067  -5.282  1.00 10.00      A   
ATOM   1547  HE  ARG A 164       2.966  -0.369  -4.734  1.00 10.00      A   
ATOM   1548  CZ  ARG A 164       1.231  -1.316  -5.106  1.00 10.00      A   
ATOM   1549  NH1 ARG A 164       0.628  -2.257  -5.823  1.00 10.00      A   
ATOM   1550 HH11 ARG A 164       1.168  -2.820  -6.532  1.00 10.00      A   
ATOM   1551 HH12 ARG A 164      -0.386  -2.444  -5.689  1.00 10.00      A   
ATOM   1552  NH2 ARG A 164       0.535  -0.621  -4.211  1.00 10.00      A   
ATOM   1553 HH21 ARG A 164      -0.484  -0.811  -4.067  1.00 10.00      A   
ATOM   1554 HH22 ARG A 164       0.999   0.120  -3.644  1.00 10.00      A   
ATOM   1555  C   ARG A 164       7.488  -3.363  -5.012  1.00 10.00      A   
ATOM   1556  O   ARG A 164       7.075  -3.198  -3.861  1.00 10.00      A   
ATOM   1557  N   GLU A 165       8.730  -3.074  -5.402  1.00 10.00      A   
ATOM   1558  HN  GLU A 165       8.983  -3.266  -6.332  1.00 10.00      A   
ATOM   1559  CA  GLU A 165       9.739  -2.483  -4.516  1.00 10.00      A   
ATOM   1560  CB  GLU A 165       9.373  -1.043  -4.137  1.00 10.00      A   
ATOM   1561  CG  GLU A 165       9.377  -0.060  -5.297  1.00 10.00      A   
ATOM   1562  CD  GLU A 165       8.021   0.095  -5.946  1.00 10.00      A   
ATOM   1563  OE1 GLU A 165       7.028   0.313  -5.220  1.00 10.00      A   
ATOM   1564  OE2 GLU A 165       7.944   0.017  -7.189  1.00 10.00      A   
ATOM   1565  C   GLU A 165      10.025  -3.308  -3.260  1.00 10.00      A   
ATOM   1566  O   GLU A 165      10.462  -2.767  -2.246  1.00 10.00      A   
ATOM   1567  N   SER A 166       9.807  -4.609  -3.325  1.00 10.00      A   
ATOM   1568  HN  SER A 166       9.475  -5.002  -4.159  1.00 10.00      A   
ATOM   1569  CA  SER A 166      10.046  -5.465  -2.171  1.00 10.00      A   
ATOM   1570  CB  SER A 166       8.904  -6.466  -1.990  1.00 10.00      A   
ATOM   1571  OG  SER A 166       7.728  -5.809  -1.542  1.00 10.00      A   
ATOM   1572  HG  SER A 166       7.126  -5.684  -2.287  1.00 10.00      A   
ATOM   1573  C   SER A 166      11.402  -6.171  -2.231  1.00 10.00      A   
ATOM   1574  O   SER A 166      11.750  -6.797  -3.235  1.00 10.00      A   
ATOM   1575  N   ASP A 167      12.163  -6.058  -1.139  1.00 10.00      A   
ATOM   1576  HN  ASP A 167      11.820  -5.551  -0.373  1.00 10.00      A   
ATOM   1577  CA  ASP A 167      13.481  -6.683  -1.038  1.00 10.00      A   
ATOM   1578  CB  ASP A 167      14.340  -5.939  -0.007  1.00 10.00      A   
ATOM   1579  CG  ASP A 167      15.835  -6.137  -0.202  1.00 10.00      A   
ATOM   1580  OD1 ASP A 167      16.239  -6.704  -1.241  1.00 10.00      A   
ATOM   1581  OD2 ASP A 167      16.617  -5.694   0.676  1.00 10.00      A   
ATOM   1582  C   ASP A 167      13.309  -8.141  -0.623  1.00 10.00      A   
ATOM   1583  O   ASP A 167      13.209  -8.457   0.563  1.00 10.00      A   
ATOM   1584  N   VAL A 168      13.239  -9.019  -1.608  1.00 10.00      A   
ATOM   1585  HN  VAL A 168      13.328  -8.702  -2.532  1.00 10.00      A   
ATOM   1586  CA  VAL A 168      13.040 -10.439  -1.361  1.00 10.00      A   
ATOM   1587  CB  VAL A 168      12.043 -11.031  -2.384  1.00 10.00      A   
ATOM   1588  CG1 VAL A 168      11.583 -12.418  -1.964  1.00 10.00      A   
ATOM   1589  CG2 VAL A 168      10.853 -10.103  -2.591  1.00 10.00      A   
ATOM   1590  C   VAL A 168      14.350 -11.216  -1.453  1.00 10.00      A   
ATOM   1591  O   VAL A 168      15.160 -10.971  -2.347  1.00 10.00      A   
ATOM   1592  N   ASP A 169      14.555 -12.142  -0.520  1.00 10.00      A   
ATOM   1593  HN  ASP A 169      13.890 -12.253   0.201  1.00 10.00      A   
ATOM   1594  CA  ASP A 169      15.753 -12.981  -0.522  1.00 10.00      A   
ATOM   1595  CB  ASP A 169      15.843 -13.833   0.757  1.00 10.00      A   
ATOM   1596  CG  ASP A 169      16.398 -13.093   1.961  1.00 10.00      A   
ATOM   1597  OD1 ASP A 169      17.639 -13.040   2.117  1.00 10.00      A   
ATOM   1598  OD2 ASP A 169      15.596 -12.587   2.770  1.00 10.00      A   
ATOM   1599  C   ASP A 169      15.738 -13.899  -1.745  1.00 10.00      A   
ATOM   1600  O   ASP A 169      14.822 -14.713  -1.910  1.00 10.00      A   
ATOM   1601  N   ASP A 170      16.734 -13.752  -2.609  1.00 10.00      A   
ATOM   1602  HN  ASP A 170      17.420 -13.077  -2.433  1.00 10.00      A   
ATOM   1603  CA  ASP A 170      16.831 -14.567  -3.819  1.00 10.00      A   
ATOM   1604  CB  ASP A 170      17.750 -13.916  -4.858  1.00 10.00      A   
ATOM   1605  CG  ASP A 170      17.057 -12.856  -5.695  1.00 10.00      A   
ATOM   1606  OD1 ASP A 170      16.128 -13.199  -6.454  1.00 10.00      A   
ATOM   1607  OD2 ASP A 170      17.449 -11.675  -5.609  1.00 10.00      A   
ATOM   1608  C   ASP A 170      17.319 -15.973  -3.498  1.00 10.00      A   
ATOM   1609  O   ASP A 170      18.516 -16.203  -3.330  1.00 10.00      A   
ATOM   1610  N   VAL A 171      16.385 -16.908  -3.397  1.00 10.00      A   
ATOM   1611  HN  VAL A 171      15.444 -16.658  -3.523  1.00 10.00      A   
ATOM   1612  CA  VAL A 171      16.716 -18.291  -3.097  1.00 10.00      A   
ATOM   1613  CB  VAL A 171      15.766 -18.879  -2.031  1.00 10.00      A   
ATOM   1614  CG1 VAL A 171      16.042 -20.358  -1.817  1.00 10.00      A   
ATOM   1615  CG2 VAL A 171      15.898 -18.122  -0.719  1.00 10.00      A   
ATOM   1616  C   VAL A 171      16.662 -19.154  -4.354  1.00 10.00      A   
ATOM   1617  O   VAL A 171      17.614 -19.868  -4.670  1.00 10.00      A   
ATOM   1618  N   SER A 172      15.548 -19.089  -5.068  1.00 10.00      A   
ATOM   1619  HN  SER A 172      14.817 -18.507  -4.771  1.00 10.00      A   
ATOM   1620  CA  SER A 172      15.381 -19.872  -6.281  1.00 10.00      A   
ATOM   1621  CB  SER A 172      15.167 -21.349  -5.924  1.00 10.00      A   
ATOM   1622  OG  SER A 172      14.906 -22.127  -7.078  1.00 10.00      A   
ATOM   1623  HG  SER A 172      15.465 -22.914  -7.065  1.00 10.00      A   
ATOM   1624  C   SER A 172      14.205 -19.358  -7.101  1.00 10.00      A   
ATOM   1625  O   SER A 172      13.202 -18.901  -6.550  1.00 10.00      A   
ATOM   1626  N   GLY A 173      14.337 -19.440  -8.417  1.00 10.00      A   
ATOM   1627  HN  GLY A 173      15.169 -19.803  -8.792  1.00 10.00      A   
ATOM   1628  CA  GLY A 173      13.280 -19.006  -9.305  1.00 10.00      A   
ATOM   1629  C   GLY A 173      12.377 -20.163  -9.676  1.00 10.00      A   
ATOM   1630  O   GLY A 173      11.497 -20.037 -10.534  1.00 10.00      A   
ATOM   1631  N   HIS A 174      12.600 -21.298  -9.014  1.00 10.00      A   
ATOM   1632  HN  HIS A 174      13.321 -21.320  -8.345  1.00 10.00      A   
ATOM   1633  CA  HIS A 174      11.819 -22.510  -9.249  1.00 10.00      A   
ATOM   1634  CB  HIS A 174      12.563 -23.735  -8.700  1.00 10.00      A   
ATOM   1635  CG  HIS A 174      12.012 -25.061  -9.141  1.00 10.00      A   
ATOM   1636  ND1 HIS A 174      12.011 -25.435 -10.467  1.00 10.00      A   
ATOM   1637  CD2 HIS A 174      11.475 -26.062  -8.395  1.00 10.00      A   
ATOM   1638  CE1 HIS A 174      11.482 -26.646 -10.496  1.00 10.00      A   
ATOM   1639  NE2 HIS A 174      11.141 -27.064  -9.272  1.00 10.00      A   
ATOM   1640  HE2 HIS A 174      10.733 -27.932  -9.045  1.00 10.00      A   
ATOM   1641  C   HIS A 174      10.431 -22.396  -8.617  1.00 10.00      A   
ATOM   1642  O   HIS A 174       9.572 -23.250  -8.827  1.00 10.00      A   
ATOM   1643  N   TRP A 175      10.214 -21.325  -7.859  1.00 10.00      A   
ATOM   1644  HN  TRP A 175      10.939 -20.678  -7.734  1.00 10.00      A   
ATOM   1645  CA  TRP A 175       8.930 -21.085  -7.205  1.00 10.00      A   
ATOM   1646  CB  TRP A 175       8.985 -19.802  -6.363  1.00 10.00      A   
ATOM   1647  CG  TRP A 175       9.222 -18.547  -7.158  1.00 10.00      A   
ATOM   1648  CD1 TRP A 175      10.424 -18.040  -7.556  1.00 10.00      A   
ATOM   1649  CD2 TRP A 175       8.228 -17.639  -7.642  1.00 10.00      A   
ATOM   1650  NE1 TRP A 175      10.241 -16.878  -8.264  1.00 10.00      A   
ATOM   1651  HE1 TRP A 175      10.961 -16.327  -8.659  1.00 10.00      A   
ATOM   1652  CE2 TRP A 175       8.899 -16.611  -8.332  1.00 10.00      A   
ATOM   1653  CE3 TRP A 175       6.835 -17.598  -7.562  1.00 10.00      A   
ATOM   1654  CZ2 TRP A 175       8.223 -15.556  -8.936  1.00 10.00      A   
ATOM   1655  CZ3 TRP A 175       6.167 -16.551  -8.163  1.00 10.00      A   
ATOM   1656  CH2 TRP A 175       6.860 -15.545  -8.841  1.00 10.00      A   
ATOM   1657  C   TRP A 175       7.805 -20.995  -8.234  1.00 10.00      A   
ATOM   1658  O   TRP A 175       6.652 -21.321  -7.949  1.00 10.00      A   
ATOM   1659  N   LEU A 176       8.162 -20.574  -9.443  1.00 10.00      A   
ATOM   1660  HN  LEU A 176       9.100 -20.344  -9.606  1.00 10.00      A   
ATOM   1661  CA  LEU A 176       7.205 -20.443 -10.526  1.00 10.00      A   
ATOM   1662  CB  LEU A 176       7.825 -19.653 -11.680  1.00 10.00      A   
ATOM   1663  CG  LEU A 176       6.860 -19.145 -12.750  1.00 10.00      A   
ATOM   1664  CD1 LEU A 176       5.869 -18.157 -12.154  1.00 10.00      A   
ATOM   1665  CD2 LEU A 176       7.629 -18.508 -13.893  1.00 10.00      A   
ATOM   1666  C   LEU A 176       6.743 -21.821 -11.004  1.00 10.00      A   
ATOM   1667  O   LEU A 176       5.621 -21.986 -11.484  1.00 10.00      A   
ATOM   1668  N   SER A 177       7.609 -22.812 -10.844  1.00 10.00      A   
ATOM   1669  HN  SER A 177       8.486 -22.623 -10.439  1.00 10.00      A   
ATOM   1670  CA  SER A 177       7.298 -24.174 -11.252  1.00 10.00      A   
ATOM   1671  CB  SER A 177       8.591 -24.947 -11.509  1.00 10.00      A   
ATOM   1672  OG  SER A 177       9.676 -24.061 -11.748  1.00 10.00      A   
ATOM   1673  HG  SER A 177      10.442 -24.356 -11.237  1.00 10.00      A   
ATOM   1674  C   SER A 177       6.470 -24.878 -10.181  1.00 10.00      A   
ATOM   1675  O   SER A 177       5.978 -25.988 -10.386  1.00 10.00      A   
ATOM   1676  N   HIS A 178       6.317 -24.222  -9.038  1.00 10.00      A   
ATOM   1677  HN  HIS A 178       6.731 -23.340  -8.933  1.00 10.00      A   
ATOM   1678  CA  HIS A 178       5.547 -24.777  -7.938  1.00 10.00      A   
ATOM   1679  CB  HIS A 178       6.077 -24.298  -6.583  1.00 10.00      A   
ATOM   1680  CG  HIS A 178       7.408 -24.869  -6.195  1.00 10.00      A   
ATOM   1681  ND1 HIS A 178       7.662 -26.221  -6.256  1.00 10.00      A   
ATOM   1682  CD2 HIS A 178       8.514 -24.229  -5.737  1.00 10.00      A   
ATOM   1683  CE1 HIS A 178       8.907 -26.372  -5.835  1.00 10.00      A   
ATOM   1684  NE2 HIS A 178       9.457 -25.194  -5.512  1.00 10.00      A   
ATOM   1685  HE2 HIS A 178      10.361 -25.050  -5.154  1.00 10.00      A   
ATOM   1686  C   HIS A 178       4.071 -24.423  -8.072  1.00 10.00      A   
ATOM   1687  O   HIS A 178       3.253 -24.859  -7.271  1.00 10.00      A   
ATOM   1688  N   PHE A 179       3.738 -23.644  -9.098  1.00 10.00      A   
ATOM   1689  HN  PHE A 179       4.439 -23.342  -9.712  1.00 10.00      A   
ATOM   1690  CA  PHE A 179       2.359 -23.234  -9.340  1.00 10.00      A   
ATOM   1691  CB  PHE A 179       2.303 -22.121 -10.391  1.00 10.00      A   
ATOM   1692  CG  PHE A 179       2.395 -20.740  -9.809  1.00 10.00      A   
ATOM   1693  CD1 PHE A 179       3.557 -20.000  -9.917  1.00 10.00      A   
ATOM   1694  CD2 PHE A 179       1.311 -20.186  -9.149  1.00 10.00      A   
ATOM   1695  CE1 PHE A 179       3.641 -18.730  -9.380  1.00 10.00      A   
ATOM   1696  CE2 PHE A 179       1.385 -18.917  -8.609  1.00 10.00      A   
ATOM   1697  CZ  PHE A 179       2.553 -18.187  -8.725  1.00 10.00      A   
ATOM   1698  C   PHE A 179       1.496 -24.416  -9.777  1.00 10.00      A   
ATOM   1699  O   PHE A 179       1.986 -25.337 -10.437  1.00 10.00      A   
ATOM   1700  N   PRO A 180       0.200 -24.405  -9.420  1.00 10.00      A   
ATOM   1701  CA  PRO A 180      -0.732 -25.484  -9.769  1.00 10.00      A   
ATOM   1702  CB  PRO A 180      -2.035 -25.103  -9.053  1.00 10.00      A   
ATOM   1703  CG  PRO A 180      -1.660 -24.038  -8.082  1.00 10.00      A   
ATOM   1704  CD  PRO A 180      -0.466 -23.338  -8.662  1.00 10.00      A   
ATOM   1705  C   PRO A 180      -0.984 -25.547 -11.268  1.00 10.00      A   
ATOM   1706  O   PRO A 180      -1.028 -24.518 -11.942  1.00 10.00      A   
ATOM   1707  N   ASP A 181      -1.166 -26.753 -11.786  1.00 10.00      A   
ATOM   1708  HN  ASP A 181      -1.140 -27.538 -11.194  1.00 10.00      A   
ATOM   1709  CA  ASP A 181      -1.414 -26.948 -13.212  1.00 10.00      A   
ATOM   1710  CB  ASP A 181      -1.192 -28.412 -13.603  1.00 10.00      A   
ATOM   1711  CG  ASP A 181       0.159 -28.941 -13.160  1.00 10.00      A   
ATOM   1712  OD1 ASP A 181       1.153 -28.731 -13.886  1.00 10.00      A   
ATOM   1713  OD2 ASP A 181       0.238 -29.563 -12.074  1.00 10.00      A   
ATOM   1714  C   ASP A 181      -2.836 -26.523 -13.553  1.00 10.00      A   
ATOM   1715  O   ASP A 181      -3.168 -26.261 -14.709  1.00 10.00      A   
ATOM   1716  N   THR A 182      -3.668 -26.449 -12.523  1.00 10.00      A   
ATOM   1717  HN  THR A 182      -3.338 -26.682 -11.631  1.00 10.00      A   
ATOM   1718  CA  THR A 182      -5.058 -26.059 -12.663  1.00 10.00      A   
ATOM   1719  CB  THR A 182      -5.928 -26.934 -11.747  1.00 10.00      A   
ATOM   1720  OG1 THR A 182      -5.117 -27.401 -10.656  1.00 10.00      A   
ATOM   1721  HG1 THR A 182      -5.599 -27.287  -9.827  1.00 10.00      A   
ATOM   1722  CG2 THR A 182      -6.469 -28.134 -12.509  1.00 10.00      A   
ATOM   1723  C   THR A 182      -5.248 -24.591 -12.277  1.00 10.00      A   
ATOM   1724  O   THR A 182      -6.375 -24.115 -12.125  1.00 10.00      A   
ATOM   1725  N   TYR A 183      -4.138 -23.879 -12.120  1.00 10.00      A   
ATOM   1726  HN  TYR A 183      -3.268 -24.312 -12.265  1.00 10.00      A   
ATOM   1727  CA  TYR A 183      -4.180 -22.471 -11.749  1.00 10.00      A   
ATOM   1728  CB  TYR A 183      -2.869 -22.056 -11.074  1.00 10.00      A   
ATOM   1729  CG  TYR A 183      -2.796 -20.592 -10.704  1.00 10.00      A   
ATOM   1730  CD1 TYR A 183      -3.788 -19.998  -9.938  1.00 10.00      A   
ATOM   1731  CD2 TYR A 183      -1.733 -19.805 -11.128  1.00 10.00      A   
ATOM   1732  CE1 TYR A 183      -3.726 -18.657  -9.607  1.00 10.00      A   
ATOM   1733  CE2 TYR A 183      -1.661 -18.467 -10.799  1.00 10.00      A   
ATOM   1734  CZ  TYR A 183      -2.658 -17.898 -10.041  1.00 10.00      A   
ATOM   1735  OH  TYR A 183      -2.590 -16.561  -9.719  1.00 10.00      A   
ATOM   1736  HH  TYR A 183      -3.410 -16.290  -9.279  1.00 10.00      A   
ATOM   1737  C   TYR A 183      -4.458 -21.592 -12.966  1.00 10.00      A   
ATOM   1738  O   TYR A 183      -3.579 -21.370 -13.800  1.00 10.00      A   
ATOM   1739  N   THR A 184      -5.684 -21.092 -13.057  1.00 10.00      A   
ATOM   1740  HN  THR A 184      -6.344 -21.312 -12.365  1.00 10.00      A   
ATOM   1741  CA  THR A 184      -6.089 -20.247 -14.170  1.00 10.00      A   
ATOM   1742  CB  THR A 184      -7.095 -21.006 -15.060  1.00 10.00      A   
ATOM   1743  OG1 THR A 184      -8.192 -21.453 -14.248  1.00 10.00      A   
ATOM   1744  HG1 THR A 184      -9.016 -21.097 -14.601  1.00 10.00      A   
ATOM   1745  CG2 THR A 184      -6.436 -22.222 -15.697  1.00 10.00      A   
ATOM   1746  C   THR A 184      -6.747 -18.962 -13.662  1.00 10.00      A   
ATOM   1747  O   THR A 184      -7.527 -18.323 -14.371  1.00 10.00      A   
ATOM   1748  N   SER A 185      -6.411 -18.575 -12.436  1.00 10.00      A   
ATOM   1749  HN  SER A 185      -5.757 -19.099 -11.932  1.00 10.00      A   
ATOM   1750  CA  SER A 185      -6.994 -17.391 -11.820  1.00 10.00      A   
ATOM   1751  CB  SER A 185      -7.395 -17.711 -10.375  1.00 10.00      A   
ATOM   1752  OG  SER A 185      -7.855 -19.053 -10.262  1.00 10.00      A   
ATOM   1753  HG  SER A 185      -7.561 -19.424  -9.415  1.00 10.00      A   
ATOM   1754  C   SER A 185      -6.047 -16.190 -11.847  1.00 10.00      A   
ATOM   1755  O   SER A 185      -6.301 -15.182 -11.190  1.00 10.00      A   
ATOM   1756  N   LEU A 186      -4.973 -16.290 -12.620  1.00 10.00      A   
ATOM   1757  HN  LEU A 186      -4.843 -17.098 -13.155  1.00 10.00      A   
ATOM   1758  CA  LEU A 186      -3.996 -15.207 -12.703  1.00 10.00      A   
ATOM   1759  CB  LEU A 186      -2.692 -15.692 -13.339  1.00 10.00      A   
ATOM   1760  CG  LEU A 186      -1.610 -14.632 -13.561  1.00 10.00      A   
ATOM   1761  CD1 LEU A 186      -1.119 -14.077 -12.234  1.00 10.00      A   
ATOM   1762  CD2 LEU A 186      -0.456 -15.202 -14.370  1.00 10.00      A   
ATOM   1763  C   LEU A 186      -4.554 -14.005 -13.467  1.00 10.00      A   
ATOM   1764  O   LEU A 186      -4.957 -14.122 -14.625  1.00 10.00      A   
ATOM   1765  N   VAL A 187      -4.593 -12.861 -12.798  1.00 10.00      A   
ATOM   1766  HN  VAL A 187      -4.281 -12.844 -11.864  1.00 10.00      A   
ATOM   1767  CA  VAL A 187      -5.093 -11.630 -13.393  1.00 10.00      A   
ATOM   1768  CB  VAL A 187      -6.320 -11.086 -12.621  1.00 10.00      A   
ATOM   1769  CG1 VAL A 187      -6.838  -9.799 -13.251  1.00 10.00      A   
ATOM   1770  CG2 VAL A 187      -7.425 -12.129 -12.550  1.00 10.00      A   
ATOM   1771  C   VAL A 187      -3.999 -10.564 -13.417  1.00 10.00      A   
ATOM   1772  O   VAL A 187      -3.848  -9.835 -14.396  1.00 10.00      A   
ATOM   1773  N   SER A 188      -3.226 -10.485 -12.341  1.00 10.00      A   
ATOM   1774  HN  SER A 188      -3.379 -11.101 -11.590  1.00 10.00      A   
ATOM   1775  CA  SER A 188      -2.148  -9.510 -12.243  1.00 10.00      A   
ATOM   1776  CB  SER A 188      -2.622  -8.273 -11.473  1.00 10.00      A   
ATOM   1777  OG  SER A 188      -1.682  -7.216 -11.561  1.00 10.00      A   
ATOM   1778  HG  SER A 188      -1.875  -6.560 -10.884  1.00 10.00      A   
ATOM   1779  C   SER A 188      -0.924 -10.128 -11.567  1.00 10.00      A   
ATOM   1780  O   SER A 188      -1.037 -10.743 -10.506  1.00 10.00      A   
ATOM   1781  N   LEU A 189       0.238  -9.966 -12.186  1.00 10.00      A   
ATOM   1782  HN  LEU A 189       0.263  -9.461 -13.029  1.00 10.00      A   
ATOM   1783  CA  LEU A 189       1.478 -10.509 -11.648  1.00 10.00      A   
ATOM   1784  CB  LEU A 189       1.816 -11.833 -12.339  1.00 10.00      A   
ATOM   1785  CG  LEU A 189       3.131 -12.500 -11.933  1.00 10.00      A   
ATOM   1786  CD1 LEU A 189       3.068 -12.982 -10.491  1.00 10.00      A   
ATOM   1787  CD2 LEU A 189       3.457 -13.650 -12.874  1.00 10.00      A   
ATOM   1788  C   LEU A 189       2.627  -9.521 -11.821  1.00 10.00      A   
ATOM   1789  O   LEU A 189       2.905  -9.068 -12.932  1.00 10.00      A   
ATOM   1790  N   ASN A 190       3.272  -9.174 -10.716  1.00 10.00      A   
ATOM   1791  HN  ASN A 190       2.975  -9.543  -9.851  1.00 10.00      A   
ATOM   1792  CA  ASN A 190       4.400  -8.251 -10.742  1.00 10.00      A   
ATOM   1793  CB  ASN A 190       3.988  -6.865 -10.242  1.00 10.00      A   
ATOM   1794  CG  ASN A 190       5.167  -5.909 -10.200  1.00 10.00      A   
ATOM   1795  OD1 ASN A 190       6.047  -5.948 -11.060  1.00 10.00      A   
ATOM   1796  ND2 ASN A 190       5.209  -5.056  -9.194  1.00 10.00      A   
ATOM   1797 HD21 ASN A 190       4.478  -5.086  -8.522  1.00 10.00      A   
ATOM   1798 HD22 ASN A 190       5.959  -4.429  -9.149  1.00 10.00      A   
ATOM   1799  C   ASN A 190       5.554  -8.777  -9.898  1.00 10.00      A   
ATOM   1800  O   ASN A 190       5.440  -8.896  -8.676  1.00 10.00      A   
ATOM   1801  N   ILE A 191       6.670  -9.082 -10.552  1.00 10.00      A   
ATOM   1802  HN  ILE A 191       6.702  -8.954 -11.529  1.00 10.00      A   
ATOM   1803  CA  ILE A 191       7.852  -9.594  -9.863  1.00 10.00      A   
ATOM   1804  CB  ILE A 191       8.062 -11.100 -10.137  1.00 10.00      A   
ATOM   1805  CG1 ILE A 191       8.096 -11.385 -11.643  1.00 10.00      A   
ATOM   1806  CG2 ILE A 191       6.988 -11.933  -9.453  1.00 10.00      A   
ATOM   1807  CD1 ILE A 191       9.024 -12.517 -12.026  1.00 10.00      A   
ATOM   1808  C   ILE A 191       9.098  -8.834 -10.307  1.00 10.00      A   
ATOM   1809  O   ILE A 191      10.191  -9.395 -10.375  1.00 10.00      A   
ATOM   1810  N   SER A 192       8.932  -7.548 -10.569  1.00 10.00      A   
ATOM   1811  HN  SER A 192       8.044  -7.147 -10.439  1.00 10.00      A   
ATOM   1812  CA  SER A 192      10.027  -6.699 -11.041  1.00 10.00      A   
ATOM   1813  CB  SER A 192       9.447  -5.423 -11.649  1.00 10.00      A   
ATOM   1814  OG  SER A 192       8.414  -4.905 -10.831  1.00 10.00      A   
ATOM   1815  HG  SER A 192       7.557  -5.208 -11.165  1.00 10.00      A   
ATOM   1816  C   SER A 192      11.052  -6.348  -9.955  1.00 10.00      A   
ATOM   1817  O   SER A 192      11.831  -5.410 -10.110  1.00 10.00      A   
ATOM   1818  N   CYS A 193      11.058  -7.099  -8.867  1.00 10.00      A   
ATOM   1819  HN  CYS A 193      10.412  -7.831  -8.788  1.00 10.00      A   
ATOM   1820  CA  CYS A 193      11.988  -6.846  -7.771  1.00 10.00      A   
ATOM   1821  CB  CYS A 193      11.197  -6.657  -6.480  1.00 10.00      A   
ATOM   1822  SG  CYS A 193       9.819  -7.816  -6.308  1.00 10.00      A   
ATOM   1823  HG  CYS A 193       8.851  -7.194  -5.645  1.00 10.00      A   
ATOM   1824  C   CYS A 193      12.987  -7.993  -7.605  1.00 10.00      A   
ATOM   1825  O   CYS A 193      14.085  -7.801  -7.091  1.00 10.00      A   
ATOM   1826  N   LEU A 194      12.599  -9.183  -8.048  1.00 10.00      A   
ATOM   1827  HN  LEU A 194      11.725  -9.271  -8.475  1.00 10.00      A   
ATOM   1828  CA  LEU A 194      13.452 -10.357  -7.927  1.00 10.00      A   
ATOM   1829  CB  LEU A 194      12.630 -11.622  -8.178  1.00 10.00      A   
ATOM   1830  CG  LEU A 194      11.460 -11.848  -7.223  1.00 10.00      A   
ATOM   1831  CD1 LEU A 194      10.557 -12.956  -7.736  1.00 10.00      A   
ATOM   1832  CD2 LEU A 194      11.966 -12.167  -5.826  1.00 10.00      A   
ATOM   1833  C   LEU A 194      14.617 -10.292  -8.904  1.00 10.00      A   
ATOM   1834  O   LEU A 194      14.494  -9.736  -9.998  1.00 10.00      A   
ATOM   1835  N   ALA A 195      15.745 -10.868  -8.516  1.00 10.00      A   
ATOM   1836  HN  ALA A 195      15.786 -11.302  -7.633  1.00 10.00      A   
ATOM   1837  CA  ALA A 195      16.929 -10.869  -9.365  1.00 10.00      A   
ATOM   1838  CB  ALA A 195      18.130 -10.327  -8.606  1.00 10.00      A   
ATOM   1839  C   ALA A 195      17.217 -12.267  -9.911  1.00 10.00      A   
ATOM   1840  O   ALA A 195      18.034 -12.435 -10.816  1.00 10.00      A   
ATOM   1841  N   SER A 196      16.541 -13.263  -9.358  1.00 10.00      A   
ATOM   1842  HN  SER A 196      15.903 -13.068  -8.639  1.00 10.00      A   
ATOM   1843  CA  SER A 196      16.723 -14.643  -9.786  1.00 10.00      A   
ATOM   1844  CB  SER A 196      16.178 -15.596  -8.720  1.00 10.00      A   
ATOM   1845  OG  SER A 196      15.117 -14.991  -7.993  1.00 10.00      A   
ATOM   1846  HG  SER A 196      15.491 -14.376  -7.334  1.00 10.00      A   
ATOM   1847  C   SER A 196      16.032 -14.904 -11.122  1.00 10.00      A   
ATOM   1848  O   SER A 196      15.078 -14.210 -11.483  1.00 10.00      A   
ATOM   1849  N   GLU A 197      16.512 -15.907 -11.847  1.00 10.00      A   
ATOM   1850  HN  GLU A 197      17.270 -16.427 -11.503  1.00 10.00      A   
ATOM   1851  CA  GLU A 197      15.940 -16.262 -13.133  1.00 10.00      A   
ATOM   1852  CB  GLU A 197      17.010 -16.856 -14.053  1.00 10.00      A   
ATOM   1853  CG  GLU A 197      16.570 -17.006 -15.500  1.00 10.00      A   
ATOM   1854  CD  GLU A 197      17.574 -17.773 -16.336  1.00 10.00      A   
ATOM   1855  OE1 GLU A 197      18.672 -17.235 -16.600  1.00 10.00      A   
ATOM   1856  OE2 GLU A 197      17.270 -18.920 -16.735  1.00 10.00      A   
ATOM   1857  C   GLU A 197      14.789 -17.241 -12.956  1.00 10.00      A   
ATOM   1858  O   GLU A 197      14.973 -18.357 -12.464  1.00 10.00      A   
ATOM   1859  N   VAL A 198      13.603 -16.813 -13.353  1.00 10.00      A   
ATOM   1860  HN  VAL A 198      13.528 -15.917 -13.743  1.00 10.00      A   
ATOM   1861  CA  VAL A 198      12.412 -17.644 -13.248  1.00 10.00      A   
ATOM   1862  CB  VAL A 198      11.125 -16.799 -13.294  1.00 10.00      A   
ATOM   1863  CG1 VAL A 198      10.930 -16.058 -11.981  1.00 10.00      A   
ATOM   1864  CG2 VAL A 198      11.166 -15.821 -14.462  1.00 10.00      A   
ATOM   1865  C   VAL A 198      12.373 -18.664 -14.375  1.00 10.00      A   
ATOM   1866  O   VAL A 198      13.073 -18.517 -15.381  1.00 10.00      A   
ATOM   1867  N   SER A 199      11.568 -19.699 -14.196  1.00 10.00      A   
ATOM   1868  HN  SER A 199      11.057 -19.768 -13.364  1.00 10.00      A   
ATOM   1869  CA  SER A 199      11.428 -20.736 -15.204  1.00 10.00      A   
ATOM   1870  CB  SER A 199      10.829 -22.004 -14.587  1.00 10.00      A   
ATOM   1871  OG  SER A 199      10.525 -22.973 -15.580  1.00 10.00      A   
ATOM   1872  HG  SER A 199      10.738 -23.851 -15.240  1.00 10.00      A   
ATOM   1873  C   SER A 199      10.554 -20.248 -16.351  1.00 10.00      A   
ATOM   1874  O   SER A 199       9.332 -20.146 -16.212  1.00 10.00      A   
ATOM   1875  N   PHE A 200      11.181 -19.947 -17.483  1.00 10.00      A   
ATOM   1876  HN  PHE A 200      12.155 -20.052 -17.535  1.00 10.00      A   
ATOM   1877  CA  PHE A 200      10.451 -19.480 -18.654  1.00 10.00      A   
ATOM   1878  CB  PHE A 200      11.407 -19.131 -19.800  1.00 10.00      A   
ATOM   1879  CG  PHE A 200      10.745 -18.419 -20.949  1.00 10.00      A   
ATOM   1880  CD1 PHE A 200      10.419 -17.073 -20.854  1.00 10.00      A   
ATOM   1881  CD2 PHE A 200      10.446 -19.092 -22.124  1.00 10.00      A   
ATOM   1882  CE1 PHE A 200       9.809 -16.417 -21.906  1.00 10.00      A   
ATOM   1883  CE2 PHE A 200       9.835 -18.442 -23.180  1.00 10.00      A   
ATOM   1884  CZ  PHE A 200       9.516 -17.102 -23.071  1.00 10.00      A   
ATOM   1885  C   PHE A 200       9.465 -20.548 -19.097  1.00 10.00      A   
ATOM   1886  O   PHE A 200       8.378 -20.246 -19.587  1.00 10.00      A   
ATOM   1887  N   SER A 201       9.856 -21.800 -18.901  1.00 10.00      A   
ATOM   1888  HN  SER A 201      10.748 -21.964 -18.517  1.00 10.00      A   
ATOM   1889  CA  SER A 201       9.022 -22.936 -19.248  1.00 10.00      A   
ATOM   1890  CB  SER A 201       9.760 -24.223 -18.888  1.00 10.00      A   
ATOM   1891  OG  SER A 201      10.942 -23.931 -18.155  1.00 10.00      A   
ATOM   1892  HG  SER A 201      10.705 -23.601 -17.278  1.00 10.00      A   
ATOM   1893  C   SER A 201       7.692 -22.873 -18.504  1.00 10.00      A   
ATOM   1894  O   SER A 201       6.630 -23.104 -19.086  1.00 10.00      A   
ATOM   1895  N   ALA A 202       7.758 -22.545 -17.218  1.00 10.00      A   
ATOM   1896  HN  ALA A 202       8.635 -22.360 -16.816  1.00 10.00      A   
ATOM   1897  CA  ALA A 202       6.565 -22.447 -16.395  1.00 10.00      A   
ATOM   1898  CB  ALA A 202       6.926 -22.494 -14.918  1.00 10.00      A   
ATOM   1899  C   ALA A 202       5.794 -21.177 -16.724  1.00 10.00      A   
ATOM   1900  O   ALA A 202       4.569 -21.197 -16.820  1.00 10.00      A   
ATOM   1901  N   LEU A 203       6.529 -20.084 -16.917  1.00 10.00      A   
ATOM   1902  HN  LEU A 203       7.509 -20.151 -16.835  1.00 10.00      A   
ATOM   1903  CA  LEU A 203       5.936 -18.786 -17.240  1.00 10.00      A   
ATOM   1904  CB  LEU A 203       7.029 -17.718 -17.360  1.00 10.00      A   
ATOM   1905  CG  LEU A 203       6.571 -16.307 -17.741  1.00 10.00      A   
ATOM   1906  CD1 LEU A 203       5.652 -15.731 -16.670  1.00 10.00      A   
ATOM   1907  CD2 LEU A 203       7.775 -15.402 -17.954  1.00 10.00      A   
ATOM   1908  C   LEU A 203       5.126 -18.855 -18.531  1.00 10.00      A   
ATOM   1909  O   LEU A 203       4.009 -18.344 -18.602  1.00 10.00      A   
ATOM   1910  N   GLU A 204       5.701 -19.500 -19.543  1.00 10.00      A   
ATOM   1911  HN  GLU A 204       6.601 -19.882 -19.412  1.00 10.00      A   
ATOM   1912  CA  GLU A 204       5.054 -19.652 -20.841  1.00 10.00      A   
ATOM   1913  CB  GLU A 204       5.943 -20.493 -21.766  1.00 10.00      A   
ATOM   1914  CG  GLU A 204       5.725 -20.244 -23.248  1.00 10.00      A   
ATOM   1915  CD  GLU A 204       4.956 -21.357 -23.919  1.00 10.00      A   
ATOM   1916  OE1 GLU A 204       5.366 -22.529 -23.789  1.00 10.00      A   
ATOM   1917  OE2 GLU A 204       3.948 -21.068 -24.590  1.00 10.00      A   
ATOM   1918  C   GLU A 204       3.674 -20.295 -20.692  1.00 10.00      A   
ATOM   1919  O   GLU A 204       2.675 -19.769 -21.181  1.00 10.00      A   
ATOM   1920  N   ARG A 205       3.623 -21.419 -19.989  1.00 10.00      A   
ATOM   1921  HN  ARG A 205       4.449 -21.779 -19.605  1.00 10.00      A   
ATOM   1922  CA  ARG A 205       2.369 -22.133 -19.776  1.00 10.00      A   
ATOM   1923  CB  ARG A 205       2.635 -23.545 -19.258  1.00 10.00      A   
ATOM   1924  CG  ARG A 205       2.283 -24.640 -20.250  1.00 10.00      A   
ATOM   1925  CD  ARG A 205       2.832 -25.981 -19.802  1.00 10.00      A   
ATOM   1926  NE  ARG A 205       4.294 -25.970 -19.720  1.00 10.00      A   
ATOM   1927  HE  ARG A 205       4.784 -25.595 -20.490  1.00 10.00      A   
ATOM   1928  CZ  ARG A 205       4.983 -26.434 -18.682  1.00 10.00      A   
ATOM   1929  NH1 ARG A 205       4.349 -26.945 -17.634  1.00 10.00      A   
ATOM   1930 HH11 ARG A 205       3.305 -26.986 -17.615  1.00 10.00      A   
ATOM   1931 HH12 ARG A 205       4.893 -27.309 -16.821  1.00 10.00      A   
ATOM   1932  NH2 ARG A 205       6.308 -26.373 -18.685  1.00 10.00      A   
ATOM   1933 HH21 ARG A 205       6.856 -26.737 -17.871  1.00 10.00      A   
ATOM   1934 HH22 ARG A 205       6.808 -25.958 -19.500  1.00 10.00      A   
ATOM   1935  C   ARG A 205       1.461 -21.382 -18.809  1.00 10.00      A   
ATOM   1936  O   ARG A 205       0.240 -21.394 -18.961  1.00 10.00      A   
ATOM   1937  N   LEU A 206       2.069 -20.722 -17.824  1.00 10.00      A   
ATOM   1938  HN  LEU A 206       3.049 -20.752 -17.765  1.00 10.00      A   
ATOM   1939  CA  LEU A 206       1.332 -19.960 -16.823  1.00 10.00      A   
ATOM   1940  CB  LEU A 206       2.310 -19.251 -15.882  1.00 10.00      A   
ATOM   1941  CG  LEU A 206       1.811 -18.956 -14.468  1.00 10.00      A   
ATOM   1942  CD1 LEU A 206       2.082 -20.137 -13.550  1.00 10.00      A   
ATOM   1943  CD2 LEU A 206       2.461 -17.694 -13.926  1.00 10.00      A   
ATOM   1944  C   LEU A 206       0.426 -18.931 -17.489  1.00 10.00      A   
ATOM   1945  O   LEU A 206      -0.772 -18.862 -17.203  1.00 10.00      A   
ATOM   1946  N   VAL A 207       1.005 -18.150 -18.394  1.00 10.00      A   
ATOM   1947  HN  VAL A 207       1.964 -18.267 -18.584  1.00 10.00      A   
ATOM   1948  CA  VAL A 207       0.264 -17.118 -19.109  1.00 10.00      A   
ATOM   1949  CB  VAL A 207       1.212 -16.172 -19.884  1.00 10.00      A   
ATOM   1950  CG1 VAL A 207       0.435 -15.047 -20.554  1.00 10.00      A   
ATOM   1951  CG2 VAL A 207       2.269 -15.604 -18.954  1.00 10.00      A   
ATOM   1952  C   VAL A 207      -0.746 -17.734 -20.075  1.00 10.00      A   
ATOM   1953  O   VAL A 207      -1.848 -17.218 -20.242  1.00 10.00      A   
ATOM   1954  N   THR A 208      -0.373 -18.855 -20.681  1.00 10.00      A   
ATOM   1955  HN  THR A 208       0.505 -19.237 -20.473  1.00 10.00      A   
ATOM   1956  CA  THR A 208      -1.237 -19.536 -21.640  1.00 10.00      A   
ATOM   1957  CB  THR A 208      -0.517 -20.730 -22.293  1.00 10.00      A   
ATOM   1958  OG1 THR A 208       0.731 -20.297 -22.846  1.00 10.00      A   
ATOM   1959  HG1 THR A 208       1.349 -20.082 -22.130  1.00 10.00      A   
ATOM   1960  CG2 THR A 208      -1.368 -21.332 -23.402  1.00 10.00      A   
ATOM   1961  C   THR A 208      -2.544 -20.019 -21.002  1.00 10.00      A   
ATOM   1962  O   THR A 208      -3.613 -19.928 -21.609  1.00 10.00      A   
ATOM   1963  N   ARG A 209      -2.466 -20.516 -19.771  1.00 10.00      A   
ATOM   1964  HN  ARG A 209      -1.596 -20.545 -19.316  1.00 10.00      A   
ATOM   1965  CA  ARG A 209      -3.652 -21.024 -19.089  1.00 10.00      A   
ATOM   1966  CB  ARG A 209      -3.319 -22.186 -18.143  1.00 10.00      A   
ATOM   1967  CG  ARG A 209      -2.280 -21.879 -17.074  1.00 10.00      A   
ATOM   1968  CD  ARG A 209      -1.751 -23.156 -16.435  1.00 10.00      A   
ATOM   1969  NE  ARG A 209      -0.732 -22.887 -15.415  1.00 10.00      A   
ATOM   1970  HE  ARG A 209      -0.853 -22.081 -14.867  1.00 10.00      A   
ATOM   1971  CZ  ARG A 209       0.326 -23.667 -15.187  1.00 10.00      A   
ATOM   1972  NH1 ARG A 209       0.512 -24.765 -15.905  1.00 10.00      A   
ATOM   1973 HH11 ARG A 209      -0.173 -25.029 -16.649  1.00 10.00      A   
ATOM   1974 HH12 ARG A 209       1.344 -25.373 -15.729  1.00 10.00      A   
ATOM   1975  NH2 ARG A 209       1.197 -23.344 -14.235  1.00 10.00      A   
ATOM   1976 HH21 ARG A 209       1.058 -22.487 -13.662  1.00 10.00      A   
ATOM   1977 HH22 ARG A 209       2.027 -23.954 -14.059  1.00 10.00      A   
ATOM   1978  C   ARG A 209      -4.455 -19.932 -18.386  1.00 10.00      A   
ATOM   1979  O   ARG A 209      -5.549 -20.186 -17.883  1.00 10.00      A   
ATOM   1980  N   CYS A 210      -3.925 -18.718 -18.366  1.00 10.00      A   
ATOM   1981  HN  CYS A 210      -3.059 -18.562 -18.796  1.00 10.00      A   
ATOM   1982  CA  CYS A 210      -4.614 -17.606 -17.721  1.00 10.00      A   
ATOM   1983  CB  CYS A 210      -3.786 -17.061 -16.558  1.00 10.00      A   
ATOM   1984  SG  CYS A 210      -3.120 -18.335 -15.464  1.00 10.00      A   
ATOM   1985  HG  CYS A 210      -2.083 -18.893 -16.079  1.00 10.00      A   
ATOM   1986  C   CYS A 210      -4.942 -16.488 -18.712  1.00 10.00      A   
ATOM   1987  O   CYS A 210      -4.146 -15.571 -18.913  1.00 10.00      A   
ATOM   1988  N   PRO A 211      -6.131 -16.547 -19.339  1.00 10.00      A   
ATOM   1989  CA  PRO A 211      -6.569 -15.538 -20.309  1.00 10.00      A   
ATOM   1990  CB  PRO A 211      -7.626 -16.288 -21.114  1.00 10.00      A   
ATOM   1991  CG  PRO A 211      -8.227 -17.245 -20.141  1.00 10.00      A   
ATOM   1992  CD  PRO A 211      -7.140 -17.610 -19.161  1.00 10.00      A   
ATOM   1993  C   PRO A 211      -7.189 -14.323 -19.625  1.00 10.00      A   
ATOM   1994  O   PRO A 211      -7.705 -13.416 -20.283  1.00 10.00      A   
ATOM   1995  N   ASN A 212      -7.140 -14.314 -18.297  1.00 10.00      A   
ATOM   1996  HN  ASN A 212      -6.720 -15.066 -17.830  1.00 10.00      A   
ATOM   1997  CA  ASN A 212      -7.691 -13.213 -17.521  1.00 10.00      A   
ATOM   1998  CB  ASN A 212      -8.441 -13.740 -16.296  1.00 10.00      A   
ATOM   1999  CG  ASN A 212      -9.730 -12.983 -16.016  1.00 10.00      A   
ATOM   2000  OD1 ASN A 212      -9.883 -11.822 -16.392  1.00 10.00      A   
ATOM   2001  ND2 ASN A 212     -10.669 -13.639 -15.356  1.00 10.00      A   
ATOM   2002 HD21 ASN A 212     -10.485 -14.565 -15.084  1.00 10.00      A   
ATOM   2003 HD22 ASN A 212     -11.511 -13.172 -15.160  1.00 10.00      A   
ATOM   2004  C   ASN A 212      -6.579 -12.268 -17.086  1.00 10.00      A   
ATOM   2005  O   ASN A 212      -6.822 -11.277 -16.399  1.00 10.00      A   
ATOM   2006  N   LEU A 213      -5.355 -12.590 -17.490  1.00 10.00      A   
ATOM   2007  HN  LEU A 213      -5.229 -13.400 -18.025  1.00 10.00      A   
ATOM   2008  CA  LEU A 213      -4.194 -11.781 -17.160  1.00 10.00      A   
ATOM   2009  CB  LEU A 213      -2.913 -12.505 -17.583  1.00 10.00      A   
ATOM   2010  CG  LEU A 213      -1.589 -11.792 -17.285  1.00 10.00      A   
ATOM   2011  CD1 LEU A 213      -1.348 -11.690 -15.786  1.00 10.00      A   
ATOM   2012  CD2 LEU A 213      -0.433 -12.509 -17.964  1.00 10.00      A   
ATOM   2013  C   LEU A 213      -4.283 -10.416 -17.835  1.00 10.00      A   
ATOM   2014  O   LEU A 213      -4.288 -10.311 -19.065  1.00 10.00      A   
ATOM   2015  N   LYS A 214      -4.370  -9.376 -17.021  1.00 10.00      A   
ATOM   2016  HN  LYS A 214      -4.373  -9.531 -16.048  1.00 10.00      A   
ATOM   2017  CA  LYS A 214      -4.462  -8.017 -17.528  1.00 10.00      A   
ATOM   2018  CB  LYS A 214      -5.700  -7.306 -16.976  1.00 10.00      A   
ATOM   2019  CG  LYS A 214      -7.014  -7.781 -17.578  1.00 10.00      A   
ATOM   2020  CD  LYS A 214      -6.959  -7.764 -19.098  1.00 10.00      A   
ATOM   2021  CE  LYS A 214      -8.337  -7.928 -19.721  1.00 10.00      A   
ATOM   2022  NZ  LYS A 214      -9.171  -6.706 -19.573  1.00 10.00      A   
ATOM   2023  HZ1 LYS A 214      -9.982  -6.897 -18.949  1.00 10.00      A   
ATOM   2024  HZ2 LYS A 214      -9.526  -6.400 -20.501  1.00 10.00      A   
ATOM   2025  HZ3 LYS A 214      -8.603  -5.929 -19.164  1.00 10.00      A   
ATOM   2026  C   LYS A 214      -3.207  -7.213 -17.220  1.00 10.00      A   
ATOM   2027  O   LYS A 214      -2.871  -6.276 -17.943  1.00 10.00      A   
ATOM   2028  N   SER A 215      -2.501  -7.589 -16.168  1.00 10.00      A   
ATOM   2029  HN  SER A 215      -2.794  -8.359 -15.638  1.00 10.00      A   
ATOM   2030  CA  SER A 215      -1.291  -6.883 -15.786  1.00 10.00      A   
ATOM   2031  CB  SER A 215      -1.544  -6.036 -14.537  1.00 10.00      A   
ATOM   2032  OG  SER A 215      -2.701  -5.230 -14.701  1.00 10.00      A   
ATOM   2033  HG  SER A 215      -3.191  -5.201 -13.871  1.00 10.00      A   
ATOM   2034  C   SER A 215      -0.148  -7.858 -15.556  1.00 10.00      A   
ATOM   2035  O   SER A 215      -0.227  -8.722 -14.689  1.00 10.00      A   
ATOM   2036  N   LEU A 216       0.910  -7.723 -16.342  1.00 10.00      A   
ATOM   2037  HN  LEU A 216       0.920  -7.004 -17.015  1.00 10.00      A   
ATOM   2038  CA  LEU A 216       2.063  -8.600 -16.226  1.00 10.00      A   
ATOM   2039  CB  LEU A 216       2.068  -9.629 -17.361  1.00 10.00      A   
ATOM   2040  CG  LEU A 216       3.224 -10.634 -17.359  1.00 10.00      A   
ATOM   2041  CD1 LEU A 216       3.140 -11.559 -16.155  1.00 10.00      A   
ATOM   2042  CD2 LEU A 216       3.245 -11.434 -18.654  1.00 10.00      A   
ATOM   2043  C   LEU A 216       3.359  -7.802 -16.240  1.00 10.00      A   
ATOM   2044  O   LEU A 216       3.730  -7.213 -17.256  1.00 10.00      A   
ATOM   2045  N   LYS A 217       4.031  -7.771 -15.102  1.00 10.00      A   
ATOM   2046  HN  LYS A 217       3.670  -8.251 -14.319  1.00 10.00      A   
ATOM   2047  CA  LYS A 217       5.294  -7.059 -14.973  1.00 10.00      A   
ATOM   2048  CB  LYS A 217       5.156  -5.896 -13.987  1.00 10.00      A   
ATOM   2049  CG  LYS A 217       4.158  -4.838 -14.429  1.00 10.00      A   
ATOM   2050  CD  LYS A 217       3.790  -3.901 -13.290  1.00 10.00      A   
ATOM   2051  CE  LYS A 217       2.768  -2.871 -13.740  1.00 10.00      A   
ATOM   2052  NZ  LYS A 217       2.231  -2.076 -12.606  1.00 10.00      A   
ATOM   2053  HZ1 LYS A 217       2.959  -1.435 -12.233  1.00 10.00      A   
ATOM   2054  HZ2 LYS A 217       1.919  -2.708 -11.841  1.00 10.00      A   
ATOM   2055  HZ3 LYS A 217       1.415  -1.512 -12.927  1.00 10.00      A   
ATOM   2056  C   LYS A 217       6.385  -8.028 -14.526  1.00 10.00      A   
ATOM   2057  O   LYS A 217       6.331  -8.574 -13.420  1.00 10.00      A   
ATOM   2058  N   LEU A 218       7.368  -8.243 -15.390  1.00 10.00      A   
ATOM   2059  HN  LEU A 218       7.375  -7.754 -16.241  1.00 10.00      A   
ATOM   2060  CA  LEU A 218       8.452  -9.171 -15.102  1.00 10.00      A   
ATOM   2061  CB  LEU A 218       8.804  -9.966 -16.359  1.00 10.00      A   
ATOM   2062  CG  LEU A 218       7.646 -10.751 -16.985  1.00 10.00      A   
ATOM   2063  CD1 LEU A 218       8.039 -11.304 -18.343  1.00 10.00      A   
ATOM   2064  CD2 LEU A 218       7.196 -11.873 -16.062  1.00 10.00      A   
ATOM   2065  C   LEU A 218       9.676  -8.459 -14.540  1.00 10.00      A   
ATOM   2066  O   LEU A 218       9.645  -7.256 -14.290  1.00 10.00      A   
ATOM   2067  N   ASN A 219      10.753  -9.208 -14.343  1.00 10.00      A   
ATOM   2068  HN  ASN A 219      10.729 -10.157 -14.584  1.00 10.00      A   
ATOM   2069  CA  ASN A 219      11.978  -8.654 -13.790  1.00 10.00      A   
ATOM   2070  CB  ASN A 219      12.462  -9.482 -12.592  1.00 10.00      A   
ATOM   2071  CG  ASN A 219      12.997 -10.856 -12.963  1.00 10.00      A   
ATOM   2072  OD1 ASN A 219      12.602 -11.447 -13.966  1.00 10.00      A   
ATOM   2073  ND2 ASN A 219      13.909 -11.369 -12.150  1.00 10.00      A   
ATOM   2074 HD21 ASN A 219      14.181 -10.839 -11.365  1.00 10.00      A   
ATOM   2075 HD22 ASN A 219      14.267 -12.259 -12.356  1.00 10.00      A   
ATOM   2076  C   ASN A 219      13.073  -8.529 -14.847  1.00 10.00      A   
ATOM   2077  O   ASN A 219      12.865  -8.852 -16.017  1.00 10.00      A   
ATOM   2078  N   ARG A 220      14.247  -8.080 -14.411  1.00 10.00      A   
ATOM   2079  HN  ARG A 220      14.340  -7.863 -13.456  1.00 10.00      A   
ATOM   2080  CA  ARG A 220      15.400  -7.874 -15.291  1.00 10.00      A   
ATOM   2081  CB  ARG A 220      16.474  -7.084 -14.536  1.00 10.00      A   
ATOM   2082  CG  ARG A 220      17.484  -6.366 -15.422  1.00 10.00      A   
ATOM   2083  CD  ARG A 220      18.637  -5.810 -14.599  1.00 10.00      A   
ATOM   2084  NE  ARG A 220      19.153  -4.554 -15.139  1.00 10.00      A   
ATOM   2085  HE  ARG A 220      19.373  -4.527 -16.101  1.00 10.00      A   
ATOM   2086  CZ  ARG A 220      19.348  -3.456 -14.408  1.00 10.00      A   
ATOM   2087  NH1 ARG A 220      19.069  -3.454 -13.110  1.00 10.00      A   
ATOM   2088 HH11 ARG A 220      19.225  -2.589 -12.544  1.00 10.00      A   
ATOM   2089 HH12 ARG A 220      18.693  -4.312 -12.647  1.00 10.00      A   
ATOM   2090  NH2 ARG A 220      19.827  -2.360 -14.980  1.00 10.00      A   
ATOM   2091 HH21 ARG A 220      19.979  -1.496 -14.414  1.00 10.00      A   
ATOM   2092 HH22 ARG A 220      20.055  -2.356 -16.007  1.00 10.00      A   
ATOM   2093  C   ARG A 220      15.996  -9.187 -15.809  1.00 10.00      A   
ATOM   2094  O   ARG A 220      16.877  -9.181 -16.672  1.00 10.00      A   
ATOM   2095  N   ALA A 221      15.514 -10.309 -15.296  1.00 10.00      A   
ATOM   2096  HN  ALA A 221      14.804 -10.260 -14.625  1.00 10.00      A   
ATOM   2097  CA  ALA A 221      16.017 -11.614 -15.710  1.00 10.00      A   
ATOM   2098  CB  ALA A 221      15.792 -12.645 -14.620  1.00 10.00      A   
ATOM   2099  C   ALA A 221      15.396 -12.081 -17.023  1.00 10.00      A   
ATOM   2100  O   ALA A 221      15.906 -13.003 -17.663  1.00 10.00      A   
ATOM   2101  N   VAL A 222      14.298 -11.450 -17.424  1.00 10.00      A   
ATOM   2102  HN  VAL A 222      13.938 -10.719 -16.877  1.00 10.00      A   
ATOM   2103  CA  VAL A 222      13.620 -11.810 -18.663  1.00 10.00      A   
ATOM   2104  CB  VAL A 222      12.097 -11.586 -18.570  1.00 10.00      A   
ATOM   2105  CG1 VAL A 222      11.404 -12.089 -19.827  1.00 10.00      A   
ATOM   2106  CG2 VAL A 222      11.532 -12.281 -17.340  1.00 10.00      A   
ATOM   2107  C   VAL A 222      14.187 -11.015 -19.839  1.00 10.00      A   
ATOM   2108  O   VAL A 222      14.155  -9.782 -19.841  1.00 10.00      A   
ATOM   2109  N   PRO A 223      14.733 -11.718 -20.845  1.00 10.00      A   
ATOM   2110  CA  PRO A 223      15.314 -11.086 -22.034  1.00 10.00      A   
ATOM   2111  CB  PRO A 223      16.085 -12.226 -22.699  1.00 10.00      A   
ATOM   2112  CG  PRO A 223      15.361 -13.456 -22.279  1.00 10.00      A   
ATOM   2113  CD  PRO A 223      14.842 -13.187 -20.892  1.00 10.00      A   
ATOM   2114  C   PRO A 223      14.249 -10.534 -22.983  1.00 10.00      A   
ATOM   2115  O   PRO A 223      13.116 -11.021 -23.017  1.00 10.00      A   
ATOM   2116  N   LEU A 224      14.631  -9.538 -23.772  1.00 10.00      A   
ATOM   2117  HN  LEU A 224      15.561  -9.232 -23.730  1.00 10.00      A   
ATOM   2118  CA  LEU A 224      13.720  -8.891 -24.709  1.00 10.00      A   
ATOM   2119  CB  LEU A 224      14.397  -7.666 -25.332  1.00 10.00      A   
ATOM   2120  CG  LEU A 224      13.476  -6.674 -26.045  1.00 10.00      A   
ATOM   2121  CD1 LEU A 224      12.435  -6.123 -25.083  1.00 10.00      A   
ATOM   2122  CD2 LEU A 224      14.283  -5.543 -26.663  1.00 10.00      A   
ATOM   2123  C   LEU A 224      13.256  -9.841 -25.807  1.00 10.00      A   
ATOM   2124  O   LEU A 224      12.100  -9.789 -26.241  1.00 10.00      A   
ATOM   2125  N   GLU A 225      14.155 -10.712 -26.245  1.00 10.00      A   
ATOM   2126  HN  GLU A 225      15.059 -10.707 -25.846  1.00 10.00      A   
ATOM   2127  CA  GLU A 225      13.857 -11.666 -27.306  1.00 10.00      A   
ATOM   2128  CB  GLU A 225      15.115 -12.441 -27.712  1.00 10.00      A   
ATOM   2129  CG  GLU A 225      16.372 -11.593 -27.836  1.00 10.00      A   
ATOM   2130  CD  GLU A 225      17.164 -11.554 -26.548  1.00 10.00      A   
ATOM   2131  OE1 GLU A 225      16.770 -10.810 -25.628  1.00 10.00      A   
ATOM   2132  OE2 GLU A 225      18.180 -12.276 -26.450  1.00 10.00      A   
ATOM   2133  C   GLU A 225      12.754 -12.644 -26.902  1.00 10.00      A   
ATOM   2134  O   GLU A 225      11.955 -13.068 -27.737  1.00 10.00      A   
ATOM   2135  N   LYS A 226      12.706 -12.992 -25.619  1.00 10.00      A   
ATOM   2136  HN  LYS A 226      13.360 -12.616 -24.995  1.00 10.00      A   
ATOM   2137  CA  LYS A 226      11.702 -13.922 -25.123  1.00 10.00      A   
ATOM   2138  CB  LYS A 226      12.225 -14.691 -23.910  1.00 10.00      A   
ATOM   2139  CG  LYS A 226      13.194 -15.807 -24.264  1.00 10.00      A   
ATOM   2140  CD  LYS A 226      13.597 -16.600 -23.034  1.00 10.00      A   
ATOM   2141  CE  LYS A 226      14.512 -17.755 -23.401  1.00 10.00      A   
ATOM   2142  NZ  LYS A 226      14.870 -18.579 -22.218  1.00 10.00      A   
ATOM   2143  HZ1 LYS A 226      15.461 -18.031 -21.558  1.00 10.00      A   
ATOM   2144  HZ2 LYS A 226      15.400 -19.418 -22.517  1.00 10.00      A   
ATOM   2145  HZ3 LYS A 226      14.011 -18.884 -21.722  1.00 10.00      A   
ATOM   2146  C   LYS A 226      10.398 -13.214 -24.781  1.00 10.00      A   
ATOM   2147  O   LYS A 226       9.353 -13.849 -24.640  1.00 10.00      A   
ATOM   2148  N   LEU A 227      10.461 -11.897 -24.662  1.00 10.00      A   
ATOM   2149  HN  LEU A 227      11.325 -11.446 -24.791  1.00 10.00      A   
ATOM   2150  CA  LEU A 227       9.280 -11.101 -24.337  1.00 10.00      A   
ATOM   2151  CB  LEU A 227       9.677  -9.686 -23.914  1.00 10.00      A   
ATOM   2152  CG  LEU A 227      10.223  -9.552 -22.490  1.00 10.00      A   
ATOM   2153  CD1 LEU A 227      11.132  -8.342 -22.378  1.00 10.00      A   
ATOM   2154  CD2 LEU A 227       9.083  -9.454 -21.487  1.00 10.00      A   
ATOM   2155  C   LEU A 227       8.284 -11.077 -25.496  1.00 10.00      A   
ATOM   2156  O   LEU A 227       7.110 -10.742 -25.319  1.00 10.00      A   
ATOM   2157  N   ALA A 228       8.760 -11.440 -26.681  1.00 10.00      A   
ATOM   2158  HN  ALA A 228       9.702 -11.688 -26.757  1.00 10.00      A   
ATOM   2159  CA  ALA A 228       7.918 -11.478 -27.866  1.00 10.00      A   
ATOM   2160  CB  ALA A 228       8.773 -11.568 -29.120  1.00 10.00      A   
ATOM   2161  C   ALA A 228       6.959 -12.659 -27.796  1.00 10.00      A   
ATOM   2162  O   ALA A 228       5.772 -12.528 -28.099  1.00 10.00      A   
ATOM   2163  N   THR A 229       7.483 -13.807 -27.374  1.00 10.00      A   
ATOM   2164  HN  THR A 229       8.434 -13.842 -27.135  1.00 10.00      A   
ATOM   2165  CA  THR A 229       6.686 -15.019 -27.256  1.00 10.00      A   
ATOM   2166  CB  THR A 229       7.578 -16.223 -26.895  1.00 10.00      A   
ATOM   2167  OG1 THR A 229       8.859 -16.066 -27.525  1.00 10.00      A   
ATOM   2168  HG1 THR A 229       8.732 -15.828 -28.453  1.00 10.00      A   
ATOM   2169  CG2 THR A 229       6.946 -17.526 -27.359  1.00 10.00      A   
ATOM   2170  C   THR A 229       5.606 -14.853 -26.187  1.00 10.00      A   
ATOM   2171  O   THR A 229       4.498 -15.369 -26.326  1.00 10.00      A   
ATOM   2172  N   LEU A 230       5.929 -14.101 -25.137  1.00 10.00      A   
ATOM   2173  HN  LEU A 230       6.823 -13.697 -25.099  1.00 10.00      A   
ATOM   2174  CA  LEU A 230       4.997 -13.865 -24.040  1.00 10.00      A   
ATOM   2175  CB  LEU A 230       5.726 -13.269 -22.837  1.00 10.00      A   
ATOM   2176  CG  LEU A 230       6.788 -14.165 -22.198  1.00 10.00      A   
ATOM   2177  CD1 LEU A 230       7.597 -13.389 -21.173  1.00 10.00      A   
ATOM   2178  CD2 LEU A 230       6.146 -15.390 -21.562  1.00 10.00      A   
ATOM   2179  C   LEU A 230       3.837 -12.970 -24.464  1.00 10.00      A   
ATOM   2180  O   LEU A 230       2.700 -13.184 -24.051  1.00 10.00      A   
ATOM   2181  N   LEU A 231       4.116 -11.987 -25.309  1.00 10.00      A   
ATOM   2182  HN  LEU A 231       5.039 -11.866 -25.620  1.00 10.00      A   
ATOM   2183  CA  LEU A 231       3.078 -11.077 -25.782  1.00 10.00      A   
ATOM   2184  CB  LEU A 231       3.684  -9.916 -26.569  1.00 10.00      A   
ATOM   2185  CG  LEU A 231       4.270  -8.766 -25.748  1.00 10.00      A   
ATOM   2186  CD1 LEU A 231       4.857  -7.703 -26.664  1.00 10.00      A   
ATOM   2187  CD2 LEU A 231       3.216  -8.164 -24.831  1.00 10.00      A   
ATOM   2188  C   LEU A 231       2.061 -11.815 -26.643  1.00 10.00      A   
ATOM   2189  O   LEU A 231       0.880 -11.472 -26.660  1.00 10.00      A   
ATOM   2190  N   GLN A 232       2.527 -12.843 -27.342  1.00 10.00      A   
ATOM   2191  HN  GLN A 232       3.482 -13.062 -27.285  1.00 10.00      A   
ATOM   2192  CA  GLN A 232       1.660 -13.645 -28.195  1.00 10.00      A   
ATOM   2193  CB  GLN A 232       2.489 -14.602 -29.059  1.00 10.00      A   
ATOM   2194  CG  GLN A 232       3.278 -13.949 -30.184  1.00 10.00      A   
ATOM   2195  CD  GLN A 232       2.393 -13.230 -31.183  1.00 10.00      A   
ATOM   2196  OE1 GLN A 232       1.196 -13.507 -31.285  1.00 10.00      A   
ATOM   2197  NE2 GLN A 232       2.975 -12.317 -31.939  1.00 10.00      A   
ATOM   2198 HE21 GLN A 232       3.938 -12.154 -31.812  1.00 10.00      A   
ATOM   2199 HE22 GLN A 232       2.428 -11.848 -32.605  1.00 10.00      A   
ATOM   2200  C   GLN A 232       0.679 -14.456 -27.351  1.00 10.00      A   
ATOM   2201  O   GLN A 232      -0.348 -14.921 -27.847  1.00 10.00      A   
ATOM   2202  N   ARG A 233       0.995 -14.611 -26.068  1.00 10.00      A   
ATOM   2203  HN  ARG A 233       1.814 -14.188 -25.719  1.00 10.00      A   
ATOM   2204  CA  ARG A 233       0.153 -15.379 -25.163  1.00 10.00      A   
ATOM   2205  CB  ARG A 233       0.988 -16.028 -24.058  1.00 10.00      A   
ATOM   2206  CG  ARG A 233       1.903 -17.139 -24.537  1.00 10.00      A   
ATOM   2207  CD  ARG A 233       1.115 -18.225 -25.244  1.00 10.00      A   
ATOM   2208  NE  ARG A 233       1.950 -19.368 -25.604  1.00 10.00      A   
ATOM   2209  HE  ARG A 233       2.677 -19.617 -24.981  1.00 10.00      A   
ATOM   2210  CZ  ARG A 233       1.779 -20.093 -26.701  1.00 10.00      A   
ATOM   2211  NH1 ARG A 233       0.800 -19.801 -27.549  1.00 10.00      A   
ATOM   2212 HH11 ARG A 233       0.667 -20.369 -28.414  1.00 10.00      A   
ATOM   2213 HH12 ARG A 233       0.158 -19.005 -27.352  1.00 10.00      A   
ATOM   2214  NH2 ARG A 233       2.584 -21.111 -26.944  1.00 10.00      A   
ATOM   2215 HH21 ARG A 233       3.352 -21.342 -26.267  1.00 10.00      A   
ATOM   2216 HH22 ARG A 233       2.459 -21.688 -27.804  1.00 10.00      A   
ATOM   2217  C   ARG A 233      -0.953 -14.533 -24.549  1.00 10.00      A   
ATOM   2218  O   ARG A 233      -2.061 -15.024 -24.320  1.00 10.00      A   
ATOM   2219  N   ALA A 234      -0.661 -13.267 -24.280  1.00 10.00      A   
ATOM   2220  HN  ALA A 234       0.231 -12.922 -24.494  1.00 10.00      A   
ATOM   2221  CA  ALA A 234      -1.647 -12.378 -23.680  1.00 10.00      A   
ATOM   2222  CB  ALA A 234      -1.232 -12.000 -22.266  1.00 10.00      A   
ATOM   2223  C   ALA A 234      -1.893 -11.130 -24.528  1.00 10.00      A   
ATOM   2224  O   ALA A 234      -1.298 -10.077 -24.290  1.00 10.00      A   
ATOM   2225  N   PRO A 235      -2.782 -11.225 -25.530  1.00 10.00      A   
ATOM   2226  CA  PRO A 235      -3.114 -10.101 -26.406  1.00 10.00      A   
ATOM   2227  CB  PRO A 235      -3.854 -10.763 -27.581  1.00 10.00      A   
ATOM   2228  CG  PRO A 235      -3.727 -12.236 -27.375  1.00 10.00      A   
ATOM   2229  CD  PRO A 235      -3.523 -12.436 -25.906  1.00 10.00      A   
ATOM   2230  C   PRO A 235      -4.039  -9.102 -25.705  1.00 10.00      A   
ATOM   2231  O   PRO A 235      -4.224  -7.973 -26.166  1.00 10.00      A   
ATOM   2232  N   GLN A 236      -4.617  -9.531 -24.585  1.00 10.00      A   
ATOM   2233  HN  GLN A 236      -4.436 -10.447 -24.277  1.00 10.00      A   
ATOM   2234  CA  GLN A 236      -5.524  -8.690 -23.814  1.00 10.00      A   
ATOM   2235  CB  GLN A 236      -6.714  -9.508 -23.288  1.00 10.00      A   
ATOM   2236  CG  GLN A 236      -6.438 -10.327 -22.031  1.00 10.00      A   
ATOM   2237  CD  GLN A 236      -5.519 -11.503 -22.276  1.00 10.00      A   
ATOM   2238  OE1 GLN A 236      -5.530 -12.101 -23.349  1.00 10.00      A   
ATOM   2239  NE2 GLN A 236      -4.703 -11.829 -21.292  1.00 10.00      A   
ATOM   2240 HE21 GLN A 236      -4.740 -11.296 -20.462  1.00 10.00      A   
ATOM   2241 HE22 GLN A 236      -4.103 -12.590 -21.421  1.00 10.00      A   
ATOM   2242  C   GLN A 236      -4.799  -7.994 -22.664  1.00 10.00      A   
ATOM   2243  O   GLN A 236      -5.430  -7.412 -21.785  1.00 10.00      A   
ATOM   2244  N   LEU A 237      -3.476  -8.053 -22.680  1.00 10.00      A   
ATOM   2245  HN  LEU A 237      -3.029  -8.517 -23.416  1.00 10.00      A   
ATOM   2246  CA  LEU A 237      -2.671  -7.433 -21.636  1.00 10.00      A   
ATOM   2247  CB  LEU A 237      -1.201  -7.812 -21.813  1.00 10.00      A   
ATOM   2248  CG  LEU A 237      -0.330  -7.730 -20.561  1.00 10.00      A   
ATOM   2249  CD1 LEU A 237      -0.807  -8.718 -19.509  1.00 10.00      A   
ATOM   2250  CD2 LEU A 237       1.132  -7.970 -20.905  1.00 10.00      A   
ATOM   2251  C   LEU A 237      -2.830  -5.913 -21.640  1.00 10.00      A   
ATOM   2252  O   LEU A 237      -2.791  -5.281 -22.696  1.00 10.00      A   
ATOM   2253  N   GLU A 238      -3.023  -5.339 -20.458  1.00 10.00      A   
ATOM   2254  HN  GLU A 238      -3.057  -5.906 -19.654  1.00 10.00      A   
ATOM   2255  CA  GLU A 238      -3.187  -3.895 -20.313  1.00 10.00      A   
ATOM   2256  CB  GLU A 238      -4.333  -3.585 -19.345  1.00 10.00      A   
ATOM   2257  CG  GLU A 238      -5.696  -4.093 -19.787  1.00 10.00      A   
ATOM   2258  CD  GLU A 238      -6.771  -3.836 -18.751  1.00 10.00      A   
ATOM   2259  OE1 GLU A 238      -6.642  -2.858 -17.981  1.00 10.00      A   
ATOM   2260  OE2 GLU A 238      -7.750  -4.610 -18.696  1.00 10.00      A   
ATOM   2261  C   GLU A 238      -1.904  -3.263 -19.788  1.00 10.00      A   
ATOM   2262  O   GLU A 238      -1.353  -2.339 -20.391  1.00 10.00      A   
ATOM   2263  N   GLU A 239      -1.443  -3.755 -18.649  1.00 10.00      A   
ATOM   2264  HN  GLU A 239      -1.931  -4.487 -18.210  1.00 10.00      A   
ATOM   2265  CA  GLU A 239      -0.225  -3.252 -18.039  1.00 10.00      A   
ATOM   2266  CB  GLU A 239      -0.404  -3.044 -16.532  1.00 10.00      A   
ATOM   2267  CG  GLU A 239      -1.198  -1.798 -16.166  1.00 10.00      A   
ATOM   2268  CD  GLU A 239      -0.864  -1.268 -14.783  1.00 10.00      A   
ATOM   2269  OE1 GLU A 239       0.332  -1.013 -14.509  1.00 10.00      A   
ATOM   2270  OE2 GLU A 239      -1.796  -1.082 -13.972  1.00 10.00      A   
ATOM   2271  C   GLU A 239       0.920  -4.217 -18.313  1.00 10.00      A   
ATOM   2272  O   GLU A 239       0.891  -5.370 -17.883  1.00 10.00      A   
ATOM   2273  N   LEU A 240       1.920  -3.748 -19.039  1.00 10.00      A   
ATOM   2274  HN  LEU A 240       1.889  -2.816 -19.354  1.00 10.00      A   
ATOM   2275  CA  LEU A 240       3.063  -4.576 -19.382  1.00 10.00      A   
ATOM   2276  CB  LEU A 240       3.223  -4.662 -20.904  1.00 10.00      A   
ATOM   2277  CG  LEU A 240       4.525  -5.280 -21.426  1.00 10.00      A   
ATOM   2278  CD1 LEU A 240       4.595  -6.763 -21.099  1.00 10.00      A   
ATOM   2279  CD2 LEU A 240       4.671  -5.053 -22.924  1.00 10.00      A   
ATOM   2280  C   LEU A 240       4.345  -4.056 -18.753  1.00 10.00      A   
ATOM   2281  O   LEU A 240       4.698  -2.885 -18.901  1.00 10.00      A   
ATOM   2282  N   GLY A 241       5.019  -4.937 -18.037  1.00 10.00      A   
ATOM   2283  HN  GLY A 241       4.651  -5.844 -17.927  1.00 10.00      A   
ATOM   2284  CA  GLY A 241       6.274  -4.597 -17.412  1.00 10.00      A   
ATOM   2285  C   GLY A 241       7.411  -5.320 -18.098  1.00 10.00      A   
ATOM   2286  O   GLY A 241       7.755  -6.443 -17.727  1.00 10.00      A   
ATOM   2287  N   THR A 242       7.974  -4.682 -19.112  1.00 10.00      A   
ATOM   2288  HN  THR A 242       7.663  -3.780 -19.338  1.00 10.00      A   
ATOM   2289  CA  THR A 242       9.066  -5.259 -19.881  1.00 10.00      A   
ATOM   2290  CB  THR A 242       9.306  -4.437 -21.156  1.00 10.00      A   
ATOM   2291  OG1 THR A 242       8.182  -3.574 -21.367  1.00 10.00      A   
ATOM   2292  HG1 THR A 242       7.380  -4.103 -21.428  1.00 10.00      A   
ATOM   2293  CG2 THR A 242       9.441  -5.353 -22.358  1.00 10.00      A   
ATOM   2294  C   THR A 242      10.348  -5.313 -19.057  1.00 10.00      A   
ATOM   2295  O   THR A 242      10.774  -4.303 -18.491  1.00 10.00      A   
ATOM   2296  N   GLY A 243      10.951  -6.496 -18.992  1.00 10.00      A   
ATOM   2297  HN  GLY A 243      10.560  -7.258 -19.464  1.00 10.00      A   
ATOM   2298  CA  GLY A 243      12.170  -6.676 -18.230  1.00 10.00      A   
ATOM   2299  C   GLY A 243      13.389  -6.095 -18.917  1.00 10.00      A   
ATOM   2300  O   GLY A 243      13.509  -4.877 -19.069  1.00 10.00      A   
ATOM   2301  N   GLY A 244      14.292  -6.969 -19.344  1.00 10.00      A   
ATOM   2302  HN  GLY A 244      14.129  -7.930 -19.227  1.00 10.00      A   
ATOM   2303  CA  GLY A 244      15.498  -6.523 -20.004  1.00 10.00      A   
ATOM   2304  C   GLY A 244      15.222  -6.056 -21.418  1.00 10.00      A   
ATOM   2305  O   GLY A 244      15.043  -6.869 -22.325  1.00 10.00      A   
ATOM   2306  N   TYR A 245      15.197  -4.746 -21.611  1.00 10.00      A   
ATOM   2307  HN  TYR A 245      15.378  -4.148 -20.851  1.00 10.00      A   
ATOM   2308  CA  TYR A 245      14.929  -4.171 -22.922  1.00 10.00      A   
ATOM   2309  CB  TYR A 245      14.188  -2.837 -22.783  1.00 10.00      A   
ATOM   2310  CG  TYR A 245      13.117  -2.625 -23.831  1.00 10.00      A   
ATOM   2311  CD1 TYR A 245      11.790  -2.929 -23.564  1.00 10.00      A   
ATOM   2312  CD2 TYR A 245      13.435  -2.125 -25.088  1.00 10.00      A   
ATOM   2313  CE1 TYR A 245      10.810  -2.747 -24.519  1.00 10.00      A   
ATOM   2314  CE2 TYR A 245      12.460  -1.937 -26.048  1.00 10.00      A   
ATOM   2315  CZ  TYR A 245      11.150  -2.251 -25.760  1.00 10.00      A   
ATOM   2316  OH  TYR A 245      10.175  -2.075 -26.717  1.00 10.00      A   
ATOM   2317  HH  TYR A 245       9.530  -1.434 -26.407  1.00 10.00      A   
ATOM   2318  C   TYR A 245      16.222  -3.991 -23.715  1.00 10.00      A   
ATOM   2319  O   TYR A 245      16.405  -3.005 -24.430  1.00 10.00      A   
ATOM   2320  N   THR A 246      17.110  -4.963 -23.592  1.00 10.00      A   
ATOM   2321  HN  THR A 246      16.895  -5.740 -23.031  1.00 10.00      A   
ATOM   2322  CA  THR A 246      18.379  -4.923 -24.287  1.00 10.00      A   
ATOM   2323  CB  THR A 246      19.544  -4.553 -23.336  1.00 10.00      A   
ATOM   2324  OG1 THR A 246      20.792  -4.600 -24.041  1.00 10.00      A   
ATOM   2325  HG1 THR A 246      21.242  -3.752 -23.945  1.00 10.00      A   
ATOM   2326  CG2 THR A 246      19.600  -5.485 -22.134  1.00 10.00      A   
ATOM   2327  C   THR A 246      18.648  -6.259 -24.969  1.00 10.00      A   
ATOM   2328  O   THR A 246      18.364  -7.322 -24.408  1.00 10.00      A   
ATOM   2329  N   ALA A 247      19.158  -6.192 -26.189  1.00 10.00      A   
ATOM   2330  HN  ALA A 247      19.337  -5.310 -26.580  1.00 10.00      A   
ATOM   2331  CA  ALA A 247      19.473  -7.381 -26.968  1.00 10.00      A   
ATOM   2332  CB  ALA A 247      18.194  -8.075 -27.428  1.00 10.00      A   
ATOM   2333  C   ALA A 247      20.313  -6.988 -28.173  1.00 10.00      A   
ATOM   2334  O   ALA A 247      20.543  -5.799 -28.412  1.00 10.00      A   
ATOM   2335  N   GLU A 248      20.758  -7.980 -28.927  1.00 10.00      A   
ATOM   2336  HN  GLU A 248      20.536  -8.901 -28.682  1.00 10.00      A   
ATOM   2337  CA  GLU A 248      21.561  -7.737 -30.114  1.00 10.00      A   
ATOM   2338  CB  GLU A 248      22.090  -9.067 -30.656  1.00 10.00      A   
ATOM   2339  CG  GLU A 248      22.949  -8.952 -31.906  1.00 10.00      A   
ATOM   2340  CD  GLU A 248      23.783 -10.195 -32.141  1.00 10.00      A   
ATOM   2341  OE1 GLU A 248      24.930 -10.239 -31.655  1.00 10.00      A   
ATOM   2342  OE2 GLU A 248      23.291 -11.137 -32.802  1.00 10.00      A   
ATOM   2343  C   GLU A 248      20.719  -7.030 -31.168  1.00 10.00      A   
ATOM   2344  O   GLU A 248      19.620  -7.481 -31.486  1.00 10.00      A   
ATOM   2345  N   VAL A 249      21.229  -5.913 -31.683  1.00 10.00      A   
ATOM   2346  HN  VAL A 249      22.114  -5.611 -31.379  1.00 10.00      A   
ATOM   2347  CA  VAL A 249      20.518  -5.132 -32.693  1.00 10.00      A   
ATOM   2348  CB  VAL A 249      21.290  -3.844 -33.068  1.00 10.00      A   
ATOM   2349  CG1 VAL A 249      20.453  -2.960 -33.980  1.00 10.00      A   
ATOM   2350  CG2 VAL A 249      21.710  -3.077 -31.824  1.00 10.00      A   
ATOM   2351  C   VAL A 249      20.302  -5.967 -33.952  1.00 10.00      A   
ATOM   2352  O   VAL A 249      21.207  -6.104 -34.783  1.00 10.00      A   
ATOM   2353  N   ARG A 250      19.115  -6.545 -34.070  1.00 10.00      A   
ATOM   2354  HN  ARG A 250      18.443  -6.410 -33.362  1.00 10.00      A   
ATOM   2355  CA  ARG A 250      18.781  -7.381 -35.206  1.00 10.00      A   
ATOM   2356  CB  ARG A 250      18.879  -8.852 -34.803  1.00 10.00      A   
ATOM   2357  CG  ARG A 250      20.291  -9.348 -34.551  1.00 10.00      A   
ATOM   2358  CD  ARG A 250      20.275 -10.743 -33.955  1.00 10.00      A   
ATOM   2359  NE  ARG A 250      19.456 -11.664 -34.746  1.00 10.00      A   
ATOM   2360  HE  ARG A 250      18.615 -11.314 -35.127  1.00 10.00      A   
ATOM   2361  CZ  ARG A 250      19.779 -12.926 -34.989  1.00 10.00      A   
ATOM   2362  NH1 ARG A 250      20.908 -13.428 -34.508  1.00 10.00      A   
ATOM   2363 HH11 ARG A 250      21.164 -14.422 -34.699  1.00 10.00      A   
ATOM   2364 HH12 ARG A 250      21.548 -12.830 -33.941  1.00 10.00      A   
ATOM   2365  NH2 ARG A 250      18.965 -13.689 -35.706  1.00 10.00      A   
ATOM   2366 HH21 ARG A 250      18.062 -13.296 -36.079  1.00 10.00      A   
ATOM   2367 HH22 ARG A 250      19.209 -14.684 -35.903  1.00 10.00      A   
ATOM   2368  C   ARG A 250      17.371  -7.077 -35.705  1.00 10.00      A   
ATOM   2369  O   ARG A 250      16.416  -7.060 -34.923  1.00 10.00      A   
ATOM   2370  N   PRO A 251      17.227  -6.856 -37.024  1.00 10.00      A   
ATOM   2371  CA  PRO A 251      15.931  -6.542 -37.647  1.00 10.00      A   
ATOM   2372  CB  PRO A 251      16.286  -6.280 -39.117  1.00 10.00      A   
ATOM   2373  CG  PRO A 251      17.587  -6.975 -39.326  1.00 10.00      A   
ATOM   2374  CD  PRO A 251      18.317  -6.893 -38.014  1.00 10.00      A   
ATOM   2375  C   PRO A 251      14.946  -7.701 -37.546  1.00 10.00      A   
ATOM   2376  O   PRO A 251      13.734  -7.493 -37.467  1.00 10.00      A   
ATOM   2377  N   ASP A 252      15.476  -8.918 -37.523  1.00 10.00      A   
ATOM   2378  HN  ASP A 252      16.450  -9.014 -37.559  1.00 10.00      A   
ATOM   2379  CA  ASP A 252      14.649 -10.114 -37.439  1.00 10.00      A   
ATOM   2380  CB  ASP A 252      15.467 -11.370 -37.761  1.00 10.00      A   
ATOM   2381  CG  ASP A 252      16.501 -11.696 -36.700  1.00 10.00      A   
ATOM   2382  OD1 ASP A 252      16.392 -12.764 -36.068  1.00 10.00      A   
ATOM   2383  OD2 ASP A 252      17.434 -10.889 -36.499  1.00 10.00      A   
ATOM   2384  C   ASP A 252      13.986 -10.233 -36.070  1.00 10.00      A   
ATOM   2385  O   ASP A 252      12.873 -10.748 -35.951  1.00 10.00      A   
ATOM   2386  N   VAL A 253      14.664  -9.744 -35.041  1.00 10.00      A   
ATOM   2387  HN  VAL A 253      15.545  -9.340 -35.196  1.00 10.00      A   
ATOM   2388  CA  VAL A 253      14.128  -9.794 -33.687  1.00 10.00      A   
ATOM   2389  CB  VAL A 253      15.246  -9.805 -32.621  1.00 10.00      A   
ATOM   2390  CG1 VAL A 253      14.687 -10.198 -31.264  1.00 10.00      A   
ATOM   2391  CG2 VAL A 253      16.365 -10.749 -33.025  1.00 10.00      A   
ATOM   2392  C   VAL A 253      13.214  -8.594 -33.449  1.00 10.00      A   
ATOM   2393  O   VAL A 253      12.211  -8.687 -32.734  1.00 10.00      A   
ATOM   2394  N   TYR A 254      13.564  -7.473 -34.080  1.00 10.00      A   
ATOM   2395  HN  TYR A 254      14.373  -7.477 -34.638  1.00 10.00      A   
ATOM   2396  CA  TYR A 254      12.793  -6.237 -33.968  1.00 10.00      A   
ATOM   2397  CB  TYR A 254      13.460  -5.136 -34.806  1.00 10.00      A   
ATOM   2398  CG  TYR A 254      12.773  -3.786 -34.767  1.00 10.00      A   
ATOM   2399  CD1 TYR A 254      13.042  -2.875 -33.754  1.00 10.00      A   
ATOM   2400  CD2 TYR A 254      11.868  -3.419 -35.753  1.00 10.00      A   
ATOM   2401  CE1 TYR A 254      12.428  -1.638 -33.725  1.00 10.00      A   
ATOM   2402  CE2 TYR A 254      11.247  -2.186 -35.731  1.00 10.00      A   
ATOM   2403  CZ  TYR A 254      11.529  -1.299 -34.718  1.00 10.00      A   
ATOM   2404  OH  TYR A 254      10.915  -0.066 -34.700  1.00 10.00      A   
ATOM   2405  HH  TYR A 254      11.567   0.616 -34.908  1.00 10.00      A   
ATOM   2406  C   TYR A 254      11.359  -6.452 -34.436  1.00 10.00      A   
ATOM   2407  O   TYR A 254      10.407  -6.213 -33.690  1.00 10.00      A   
ATOM   2408  N   SER A 255      11.221  -6.929 -35.671  1.00 10.00      A   
ATOM   2409  HN  SER A 255      12.025  -7.104 -36.203  1.00 10.00      A   
ATOM   2410  CA  SER A 255       9.913  -7.186 -36.266  1.00 10.00      A   
ATOM   2411  CB  SER A 255      10.082  -7.724 -37.690  1.00 10.00      A   
ATOM   2412  OG  SER A 255      11.105  -7.016 -38.376  1.00 10.00      A   
ATOM   2413  HG  SER A 255      11.917  -7.545 -38.389  1.00 10.00      A   
ATOM   2414  C   SER A 255       9.094  -8.159 -35.419  1.00 10.00      A   
ATOM   2415  O   SER A 255       7.868  -8.052 -35.342  1.00 10.00      A   
ATOM   2416  N   GLY A 256       9.783  -9.095 -34.776  1.00 10.00      A   
ATOM   2417  HN  GLY A 256      10.759  -9.122 -34.870  1.00 10.00      A   
ATOM   2418  CA  GLY A 256       9.112 -10.071 -33.939  1.00 10.00      A   
ATOM   2419  C   GLY A 256       8.371  -9.421 -32.787  1.00 10.00      A   
ATOM   2420  O   GLY A 256       7.229  -9.780 -32.492  1.00 10.00      A   
ATOM   2421  N   LEU A 257       9.011  -8.451 -32.146  1.00 10.00      A   
ATOM   2422  HN  LEU A 257       9.913  -8.196 -32.435  1.00 10.00      A   
ATOM   2423  CA  LEU A 257       8.397  -7.761 -31.025  1.00 10.00      A   
ATOM   2424  CB  LEU A 257       9.452  -7.118 -30.121  1.00 10.00      A   
ATOM   2425  CG  LEU A 257       8.976  -6.722 -28.716  1.00 10.00      A   
ATOM   2426  CD1 LEU A 257       8.294  -7.892 -28.025  1.00 10.00      A   
ATOM   2427  CD2 LEU A 257      10.135  -6.221 -27.876  1.00 10.00      A   
ATOM   2428  C   LEU A 257       7.381  -6.726 -31.502  1.00 10.00      A   
ATOM   2429  O   LEU A 257       6.340  -6.541 -30.874  1.00 10.00      A   
ATOM   2430  N   SER A 258       7.677  -6.064 -32.618  1.00 10.00      A   
ATOM   2431  HN  SER A 258       8.525  -6.251 -33.080  1.00 10.00      A   
ATOM   2432  CA  SER A 258       6.776  -5.055 -33.168  1.00 10.00      A   
ATOM   2433  CB  SER A 258       7.363  -4.450 -34.442  1.00 10.00      A   
ATOM   2434  OG  SER A 258       8.711  -4.062 -34.246  1.00 10.00      A   
ATOM   2435  HG  SER A 258       8.893  -4.010 -33.302  1.00 10.00      A   
ATOM   2436  C   SER A 258       5.403  -5.650 -33.462  1.00 10.00      A   
ATOM   2437  O   SER A 258       4.377  -5.066 -33.113  1.00 10.00      A   
ATOM   2438  N   VAL A 259       5.394  -6.828 -34.084  1.00 10.00      A   
ATOM   2439  HN  VAL A 259       6.251  -7.254 -34.313  1.00 10.00      A   
ATOM   2440  CA  VAL A 259       4.151  -7.508 -34.428  1.00 10.00      A   
ATOM   2441  CB  VAL A 259       4.416  -8.741 -35.324  1.00 10.00      A   
ATOM   2442  CG1 VAL A 259       3.148  -9.552 -35.542  1.00 10.00      A   
ATOM   2443  CG2 VAL A 259       5.003  -8.311 -36.660  1.00 10.00      A   
ATOM   2444  C   VAL A 259       3.394  -7.932 -33.170  1.00 10.00      A   
ATOM   2445  O   VAL A 259       2.162  -7.856 -33.117  1.00 10.00      A   
ATOM   2446  N   ALA A 260       4.135  -8.374 -32.158  1.00 10.00      A   
ATOM   2447  HN  ALA A 260       5.112  -8.418 -32.260  1.00 10.00      A   
ATOM   2448  CA  ALA A 260       3.529  -8.800 -30.901  1.00 10.00      A   
ATOM   2449  CB  ALA A 260       4.548  -9.525 -30.037  1.00 10.00      A   
ATOM   2450  C   ALA A 260       2.934  -7.609 -30.153  1.00 10.00      A   
ATOM   2451  O   ALA A 260       1.824  -7.680 -29.629  1.00 10.00      A   
ATOM   2452  N   LEU A 261       3.673  -6.508 -30.134  1.00 10.00      A   
ATOM   2453  HN  LEU A 261       4.548  -6.515 -30.585  1.00 10.00      A   
ATOM   2454  CA  LEU A 261       3.233  -5.292 -29.456  1.00 10.00      A   
ATOM   2455  CB  LEU A 261       4.342  -4.240 -29.454  1.00 10.00      A   
ATOM   2456  CG  LEU A 261       5.429  -4.418 -28.392  1.00 10.00      A   
ATOM   2457  CD1 LEU A 261       6.686  -3.663 -28.788  1.00 10.00      A   
ATOM   2458  CD2 LEU A 261       4.928  -3.947 -27.034  1.00 10.00      A   
ATOM   2459  C   LEU A 261       1.957  -4.727 -30.078  1.00 10.00      A   
ATOM   2460  O   LEU A 261       1.080  -4.232 -29.370  1.00 10.00      A   
ATOM   2461  N   SER A 262       1.849  -4.803 -31.402  1.00 10.00      A   
ATOM   2462  HN  SER A 262       2.583  -5.193 -31.924  1.00 10.00      A   
ATOM   2463  CA  SER A 262       0.666  -4.303 -32.094  1.00 10.00      A   
ATOM   2464  CB  SER A 262       0.929  -4.135 -33.593  1.00 10.00      A   
ATOM   2465  OG  SER A 262       1.619  -5.250 -34.132  1.00 10.00      A   
ATOM   2466  HG  SER A 262       1.240  -6.065 -33.778  1.00 10.00      A   
ATOM   2467  C   SER A 262      -0.535  -5.214 -31.852  1.00 10.00      A   
ATOM   2468  O   SER A 262      -1.677  -4.828 -32.092  1.00 10.00      A   
ATOM   2469  N   GLY A 263      -0.268  -6.422 -31.367  1.00 10.00      A   
ATOM   2470  HN  GLY A 263       0.663  -6.674 -31.186  1.00 10.00      A   
ATOM   2471  CA  GLY A 263      -1.336  -7.361 -31.091  1.00 10.00      A   
ATOM   2472  C   GLY A 263      -2.081  -6.999 -29.823  1.00 10.00      A   
ATOM   2473  O   GLY A 263      -3.301  -7.136 -29.749  1.00 10.00      A   
ATOM   2474  N   CYS A 264      -1.346  -6.533 -28.825  1.00 10.00      A   
ATOM   2475  HN  CYS A 264      -0.374  -6.455 -28.940  1.00 10.00      A   
ATOM   2476  CA  CYS A 264      -1.942  -6.145 -27.558  1.00 10.00      A   
ATOM   2477  CB  CYS A 264      -0.941  -6.331 -26.413  1.00 10.00      A   
ATOM   2478  SG  CYS A 264      -0.111  -7.941 -26.413  1.00 10.00      A   
ATOM   2479  HG  CYS A 264      -0.541  -8.628 -25.360  1.00 10.00      A   
ATOM   2480  C   CYS A 264      -2.448  -4.704 -27.615  1.00 10.00      A   
ATOM   2481  O   CYS A 264      -1.739  -3.757 -27.259  1.00 10.00      A   
ATOM   2482  N   LYS A 265      -3.677  -4.541 -28.086  1.00 10.00      A   
ATOM   2483  HN  LYS A 265      -4.187  -5.331 -28.382  1.00 10.00      A   
ATOM   2484  CA  LYS A 265      -4.286  -3.223 -28.189  1.00 10.00      A   
ATOM   2485  CB  LYS A 265      -5.304  -3.172 -29.323  1.00 10.00      A   
ATOM   2486  CG  LYS A 265      -4.681  -3.022 -30.700  1.00 10.00      A   
ATOM   2487  CD  LYS A 265      -5.110  -4.150 -31.616  1.00 10.00      A   
ATOM   2488  CE  LYS A 265      -4.564  -3.963 -33.019  1.00 10.00      A   
ATOM   2489  NZ  LYS A 265      -5.130  -4.955 -33.968  1.00 10.00      A   
ATOM   2490  HZ1 LYS A 265      -4.627  -4.906 -34.878  1.00 10.00      A   
ATOM   2491  HZ2 LYS A 265      -6.139  -4.762 -34.129  1.00 10.00      A   
ATOM   2492  HZ3 LYS A 265      -5.034  -5.917 -33.582  1.00 10.00      A   
ATOM   2493  C   LYS A 265      -4.928  -2.813 -26.872  1.00 10.00      A   
ATOM   2494  O   LYS A 265      -5.425  -1.696 -26.730  1.00 10.00      A   
ATOM   2495  N   GLU A 266      -4.904  -3.720 -25.909  1.00 10.00      A   
ATOM   2496  HN  GLU A 266      -4.501  -4.593 -26.089  1.00 10.00      A   
ATOM   2497  CA  GLU A 266      -5.472  -3.451 -24.597  1.00 10.00      A   
ATOM   2498  CB  GLU A 266      -5.929  -4.749 -23.929  1.00 10.00      A   
ATOM   2499  CG  GLU A 266      -6.734  -5.671 -24.830  1.00 10.00      A   
ATOM   2500  CD  GLU A 266      -7.935  -4.990 -25.440  1.00 10.00      A   
ATOM   2501  OE1 GLU A 266      -7.907  -4.705 -26.656  1.00 10.00      A   
ATOM   2502  OE2 GLU A 266      -8.911  -4.735 -24.705  1.00 10.00      A   
ATOM   2503  C   GLU A 266      -4.448  -2.744 -23.713  1.00 10.00      A   
ATOM   2504  O   GLU A 266      -4.774  -2.274 -22.624  1.00 10.00      A   
ATOM   2505  N   LEU A 267      -3.211  -2.668 -24.198  1.00 10.00      A   
ATOM   2506  HN  LEU A 267      -3.020  -3.063 -25.075  1.00 10.00      A   
ATOM   2507  CA  LEU A 267      -2.131  -2.021 -23.461  1.00 10.00      A   
ATOM   2508  CB  LEU A 267      -0.822  -2.084 -24.250  1.00 10.00      A   
ATOM   2509  CG  LEU A 267      -0.134  -3.452 -24.311  1.00 10.00      A   
ATOM   2510  CD1 LEU A 267       1.107  -3.389 -25.184  1.00 10.00      A   
ATOM   2511  CD2 LEU A 267       0.222  -3.939 -22.914  1.00 10.00      A   
ATOM   2512  C   LEU A 267      -2.474  -0.576 -23.112  1.00 10.00      A   
ATOM   2513  O   LEU A 267      -2.862   0.214 -23.981  1.00 10.00      A   
ATOM   2514  N   ARG A 268      -2.370  -0.256 -21.829  1.00 10.00      A   
ATOM   2515  HN  ARG A 268      -2.103  -0.956 -21.185  1.00 10.00      A   
ATOM   2516  CA  ARG A 268      -2.655   1.085 -21.340  1.00 10.00      A   
ATOM   2517  CB  ARG A 268      -3.911   1.080 -20.461  1.00 10.00      A   
ATOM   2518  CG  ARG A 268      -5.179   0.604 -21.160  1.00 10.00      A   
ATOM   2519  CD  ARG A 268      -5.542   1.498 -22.336  1.00 10.00      A   
ATOM   2520  NE  ARG A 268      -6.776   1.071 -22.990  1.00 10.00      A   
ATOM   2521  HE  ARG A 268      -7.619   1.265 -22.523  1.00 10.00      A   
ATOM   2522  CZ  ARG A 268      -6.819   0.456 -24.169  1.00 10.00      A   
ATOM   2523  NH1 ARG A 268      -5.696   0.200 -24.824  1.00 10.00      A   
ATOM   2524 HH11 ARG A 268      -4.776   0.479 -24.417  1.00 10.00      A   
ATOM   2525 HH12 ARG A 268      -5.728  -0.291 -25.752  1.00 10.00      A   
ATOM   2526  NH2 ARG A 268      -7.981   0.088 -24.682  1.00 10.00      A   
ATOM   2527 HH21 ARG A 268      -8.017  -0.394 -25.610  1.00 10.00      A   
ATOM   2528 HH22 ARG A 268      -8.867   0.277 -24.160  1.00 10.00      A   
ATOM   2529  C   ARG A 268      -1.475   1.623 -20.536  1.00 10.00      A   
ATOM   2530  O   ARG A 268      -1.338   2.834 -20.351  1.00 10.00      A   
ATOM   2531  N   CYS A 269      -0.616   0.725 -20.072  1.00 10.00      A   
ATOM   2532  HN  CYS A 269      -0.752  -0.226 -20.269  1.00 10.00      A   
ATOM   2533  CA  CYS A 269       0.533   1.122 -19.277  1.00 10.00      A   
ATOM   2534  CB  CYS A 269       0.179   1.052 -17.790  1.00 10.00      A   
ATOM   2535  SG  CYS A 269       1.586   0.864 -16.672  1.00 10.00      A   
ATOM   2536  HG  CYS A 269       1.212   0.054 -15.685  1.00 10.00      A   
ATOM   2537  C   CYS A 269       1.752   0.258 -19.579  1.00 10.00      A   
ATOM   2538  O   CYS A 269       1.657  -0.969 -19.629  1.00 10.00      A   
ATOM   2539  N   LEU A 270       2.885   0.915 -19.795  1.00 10.00      A   
ATOM   2540  HN  LEU A 270       2.876   1.898 -19.758  1.00 10.00      A   
ATOM   2541  CA  LEU A 270       4.145   0.229 -20.069  1.00 10.00      A   
ATOM   2542  CB  LEU A 270       4.645   0.529 -21.487  1.00 10.00      A   
ATOM   2543  CG  LEU A 270       3.802  -0.010 -22.642  1.00 10.00      A   
ATOM   2544  CD1 LEU A 270       4.509   0.204 -23.970  1.00 10.00      A   
ATOM   2545  CD2 LEU A 270       3.485  -1.479 -22.439  1.00 10.00      A   
ATOM   2546  C   LEU A 270       5.194   0.663 -19.048  1.00 10.00      A   
ATOM   2547  O   LEU A 270       5.426   1.857 -18.860  1.00 10.00      A   
ATOM   2548  N   SER A 271       5.805  -0.300 -18.370  1.00 10.00      A   
ATOM   2549  HN  SER A 271       5.579  -1.241 -18.554  1.00 10.00      A   
ATOM   2550  CA  SER A 271       6.819  -0.001 -17.369  1.00 10.00      A   
ATOM   2551  CB  SER A 271       6.218  -0.123 -15.966  1.00 10.00      A   
ATOM   2552  OG  SER A 271       4.998   0.596 -15.873  1.00 10.00      A   
ATOM   2553  HG  SER A 271       4.634   0.720 -16.758  1.00 10.00      A   
ATOM   2554  C   SER A 271       8.015  -0.941 -17.511  1.00 10.00      A   
ATOM   2555  O   SER A 271       7.949  -1.941 -18.232  1.00 10.00      A   
ATOM   2556  N   GLY A 272       9.099  -0.612 -16.821  1.00 10.00      A   
ATOM   2557  HN  GLY A 272       9.093   0.208 -16.283  1.00 10.00      A   
ATOM   2558  CA  GLY A 272      10.296  -1.429 -16.867  1.00 10.00      A   
ATOM   2559  C   GLY A 272      11.371  -0.803 -17.728  1.00 10.00      A   
ATOM   2560  O   GLY A 272      11.938   0.233 -17.365  1.00 10.00      A   
ATOM   2561  N   PHE A 273      11.651  -1.442 -18.862  1.00 10.00      A   
ATOM   2562  HN  PHE A 273      11.171  -2.274 -19.061  1.00 10.00      A   
ATOM   2563  CA  PHE A 273      12.651  -0.960 -19.812  1.00 10.00      A   
ATOM   2564  CB  PHE A 273      12.291   0.433 -20.337  1.00 10.00      A   
ATOM   2565  CG  PHE A 273      11.090   0.464 -21.237  1.00 10.00      A   
ATOM   2566  CD1 PHE A 273       9.808   0.393 -20.715  1.00 10.00      A   
ATOM   2567  CD2 PHE A 273      11.244   0.579 -22.609  1.00 10.00      A   
ATOM   2568  CE1 PHE A 273       8.706   0.433 -21.545  1.00 10.00      A   
ATOM   2569  CE2 PHE A 273      10.147   0.618 -23.445  1.00 10.00      A   
ATOM   2570  CZ  PHE A 273       8.876   0.545 -22.913  1.00 10.00      A   
ATOM   2571  C   PHE A 273      14.050  -0.958 -19.207  1.00 10.00      A   
ATOM   2572  O   PHE A 273      14.796   0.013 -19.349  1.00 10.00      A   
ATOM   2573  N   TRP A 274      14.405  -2.059 -18.553  1.00 10.00      A   
ATOM   2574  HN  TRP A 274      13.771  -2.806 -18.496  1.00 10.00      A   
ATOM   2575  CA  TRP A 274      15.714  -2.192 -17.929  1.00 10.00      A   
ATOM   2576  CB  TRP A 274      15.785  -3.463 -17.080  1.00 10.00      A   
ATOM   2577  CG  TRP A 274      15.208  -3.306 -15.709  1.00 10.00      A   
ATOM   2578  CD1 TRP A 274      15.832  -2.790 -14.613  1.00 10.00      A   
ATOM   2579  CD2 TRP A 274      13.891  -3.673 -15.285  1.00 10.00      A   
ATOM   2580  NE1 TRP A 274      14.987  -2.815 -13.532  1.00 10.00      A   
ATOM   2581  HE1 TRP A 274      15.207  -2.500 -12.626  1.00 10.00      A   
ATOM   2582  CE2 TRP A 274      13.788  -3.350 -13.919  1.00 10.00      A   
ATOM   2583  CE3 TRP A 274      12.792  -4.242 -15.927  1.00 10.00      A   
ATOM   2584  CZ2 TRP A 274      12.625  -3.578 -13.187  1.00 10.00      A   
ATOM   2585  CZ3 TRP A 274      11.641  -4.469 -15.202  1.00 10.00      A   
ATOM   2586  CH2 TRP A 274      11.566  -4.136 -13.846  1.00 10.00      A   
ATOM   2587  C   TRP A 274      16.820  -2.207 -18.974  1.00 10.00      A   
ATOM   2588  O   TRP A 274      16.882  -3.116 -19.808  1.00 10.00      A   
ATOM   2589  N   ASP A 275      17.670  -1.180 -18.926  1.00 10.00      A   
ATOM   2590  HN  ASP A 275      17.530  -0.485 -18.250  1.00 10.00      A   
ATOM   2591  CA  ASP A 275      18.796  -1.045 -19.849  1.00 10.00      A   
ATOM   2592  CB  ASP A 275      19.840  -2.147 -19.614  1.00 10.00      A   
ATOM   2593  CG  ASP A 275      20.298  -2.223 -18.168  1.00 10.00      A   
ATOM   2594  OD1 ASP A 275      20.734  -1.189 -17.616  1.00 10.00      A   
ATOM   2595  OD2 ASP A 275      20.221  -3.316 -17.570  1.00 10.00      A   
ATOM   2596  C   ASP A 275      18.315  -1.049 -21.296  1.00 10.00      A   
ATOM   2597  O   ASP A 275      18.943  -1.646 -22.172  1.00 10.00      A   
ATOM   2598  N   ALA A 276      17.203  -0.359 -21.529  1.00 10.00      A   
ATOM   2599  HN  ALA A 276      16.777   0.117 -20.784  1.00 10.00      A   
ATOM   2600  CA  ALA A 276      16.598  -0.277 -22.850  1.00 10.00      A   
ATOM   2601  CB  ALA A 276      15.300   0.516 -22.785  1.00 10.00      A   
ATOM   2602  C   ALA A 276      17.538   0.330 -23.885  1.00 10.00      A   
ATOM   2603  O   ALA A 276      18.212   1.330 -23.624  1.00 10.00      A   
ATOM   2604  N   VAL A 277      17.588  -0.297 -25.050  1.00 10.00      A   
ATOM   2605  HN  VAL A 277      17.051  -1.110 -25.177  1.00 10.00      A   
ATOM   2606  CA  VAL A 277      18.419   0.177 -26.145  1.00 10.00      A   
ATOM   2607  CB  VAL A 277      19.072  -1.001 -26.904  1.00 10.00      A   
ATOM   2608  CG1 VAL A 277      20.060  -0.495 -27.943  1.00 10.00      A   
ATOM   2609  CG2 VAL A 277      19.763  -1.944 -25.936  1.00 10.00      A   
ATOM   2610  C   VAL A 277      17.564   0.984 -27.121  1.00 10.00      A   
ATOM   2611  O   VAL A 277      16.493   0.528 -27.534  1.00 10.00      A   
ATOM   2612  N   PRO A 278      18.026   2.191 -27.492  1.00 10.00      A   
ATOM   2613  CA  PRO A 278      17.309   3.084 -28.416  1.00 10.00      A   
ATOM   2614  CB  PRO A 278      18.320   4.202 -28.677  1.00 10.00      A   
ATOM   2615  CG  PRO A 278      19.173   4.223 -27.461  1.00 10.00      A   
ATOM   2616  CD  PRO A 278      19.289   2.794 -27.022  1.00 10.00      A   
ATOM   2617  C   PRO A 278      16.920   2.412 -29.734  1.00 10.00      A   
ATOM   2618  O   PRO A 278      15.945   2.805 -30.374  1.00 10.00      A   
ATOM   2619  N   ALA A 279      17.672   1.391 -30.127  1.00 10.00      A   
ATOM   2620  HN  ALA A 279      18.430   1.115 -29.567  1.00 10.00      A   
ATOM   2621  CA  ALA A 279      17.416   0.678 -31.374  1.00 10.00      A   
ATOM   2622  CB  ALA A 279      18.619  -0.172 -31.755  1.00 10.00      A   
ATOM   2623  C   ALA A 279      16.146  -0.176 -31.322  1.00 10.00      A   
ATOM   2624  O   ALA A 279      15.677  -0.650 -32.357  1.00 10.00      A   
ATOM   2625  N   TYR A 280      15.591  -0.375 -30.131  1.00 10.00      A   
ATOM   2626  HN  TYR A 280      16.006   0.021 -29.329  1.00 10.00      A   
ATOM   2627  CA  TYR A 280      14.383  -1.184 -29.990  1.00 10.00      A   
ATOM   2628  CB  TYR A 280      14.657  -2.427 -29.142  1.00 10.00      A   
ATOM   2629  CG  TYR A 280      15.219  -3.581 -29.939  1.00 10.00      A   
ATOM   2630  CD1 TYR A 280      16.565  -3.908 -29.881  1.00 10.00      A   
ATOM   2631  CD2 TYR A 280      14.397  -4.336 -30.763  1.00 10.00      A   
ATOM   2632  CE1 TYR A 280      17.076  -4.955 -30.625  1.00 10.00      A   
ATOM   2633  CE2 TYR A 280      14.897  -5.384 -31.505  1.00 10.00      A   
ATOM   2634  CZ  TYR A 280      16.237  -5.689 -31.433  1.00 10.00      A   
ATOM   2635  OH  TYR A 280      16.742  -6.726 -32.181  1.00 10.00      A   
ATOM   2636  HH  TYR A 280      16.448  -6.631 -33.096  1.00 10.00      A   
ATOM   2637  C   TYR A 280      13.218  -0.387 -29.418  1.00 10.00      A   
ATOM   2638  O   TYR A 280      12.158  -0.938 -29.130  1.00 10.00      A   
ATOM   2639  N   LEU A 281      13.415   0.912 -29.274  1.00 10.00      A   
ATOM   2640  HN  LEU A 281      14.276   1.293 -29.547  1.00 10.00      A   
ATOM   2641  CA  LEU A 281      12.385   1.790 -28.728  1.00 10.00      A   
ATOM   2642  CB  LEU A 281      12.982   3.126 -28.282  1.00 10.00      A   
ATOM   2643  CG  LEU A 281      14.003   3.055 -27.145  1.00 10.00      A   
ATOM   2644  CD1 LEU A 281      14.399   4.453 -26.696  1.00 10.00      A   
ATOM   2645  CD2 LEU A 281      13.462   2.245 -25.978  1.00 10.00      A   
ATOM   2646  C   LEU A 281      11.187   2.008 -29.667  1.00 10.00      A   
ATOM   2647  O   LEU A 281      10.043   1.914 -29.224  1.00 10.00      A   
ATOM   2648  N   PRO A 282      11.407   2.294 -30.975  1.00 10.00      A   
ATOM   2649  CA  PRO A 282      10.311   2.538 -31.931  1.00 10.00      A   
ATOM   2650  CB  PRO A 282      11.025   2.894 -33.240  1.00 10.00      A   
ATOM   2651  CG  PRO A 282      12.398   3.288 -32.826  1.00 10.00      A   
ATOM   2652  CD  PRO A 282      12.720   2.443 -31.630  1.00 10.00      A   
ATOM   2653  C   PRO A 282       9.367   1.351 -32.147  1.00 10.00      A   
ATOM   2654  O   PRO A 282       8.398   1.464 -32.895  1.00 10.00      A   
ATOM   2655  N   ALA A 283       9.632   0.225 -31.497  1.00 10.00      A   
ATOM   2656  HN  ALA A 283      10.414   0.182 -30.909  1.00 10.00      A   
ATOM   2657  CA  ALA A 283       8.778  -0.949 -31.639  1.00 10.00      A   
ATOM   2658  CB  ALA A 283       9.472  -2.189 -31.102  1.00 10.00      A   
ATOM   2659  C   ALA A 283       7.433  -0.738 -30.946  1.00 10.00      A   
ATOM   2660  O   ALA A 283       6.426  -1.342 -31.317  1.00 10.00      A   
ATOM   2661  N   VAL A 284       7.415   0.145 -29.952  1.00 10.00      A   
ATOM   2662  HN  VAL A 284       8.243   0.616 -29.712  1.00 10.00      A   
ATOM   2663  CA  VAL A 284       6.193   0.437 -29.211  1.00 10.00      A   
ATOM   2664  CB  VAL A 284       6.471   0.733 -27.722  1.00 10.00      A   
ATOM   2665  CG1 VAL A 284       7.093  -0.473 -27.037  1.00 10.00      A   
ATOM   2666  CG2 VAL A 284       7.353   1.960 -27.558  1.00 10.00      A   
ATOM   2667  C   VAL A 284       5.438   1.613 -29.827  1.00 10.00      A   
ATOM   2668  O   VAL A 284       4.520   2.163 -29.214  1.00 10.00      A   
ATOM   2669  N   TYR A 285       5.815   1.980 -31.051  1.00 10.00      A   
ATOM   2670  HN  TYR A 285       6.534   1.484 -31.497  1.00 10.00      A   
ATOM   2671  CA  TYR A 285       5.183   3.096 -31.752  1.00 10.00      A   
ATOM   2672  CB  TYR A 285       5.887   3.372 -33.085  1.00 10.00      A   
ATOM   2673  CG  TYR A 285       6.948   4.451 -33.023  1.00 10.00      A   
ATOM   2674  CD1 TYR A 285       7.271   5.073 -31.823  1.00 10.00      A   
ATOM   2675  CD2 TYR A 285       7.624   4.852 -34.169  1.00 10.00      A   
ATOM   2676  CE1 TYR A 285       8.233   6.063 -31.768  1.00 10.00      A   
ATOM   2677  CE2 TYR A 285       8.589   5.839 -34.123  1.00 10.00      A   
ATOM   2678  CZ  TYR A 285       8.891   6.442 -32.920  1.00 10.00      A   
ATOM   2679  OH  TYR A 285       9.843   7.433 -32.870  1.00 10.00      A   
ATOM   2680  HH  TYR A 285       9.463   8.254 -33.203  1.00 10.00      A   
ATOM   2681  C   TYR A 285       3.699   2.847 -31.990  1.00 10.00      A   
ATOM   2682  O   TYR A 285       2.898   3.781 -32.025  1.00 10.00      A   
ATOM   2683  N   SER A 286       3.337   1.585 -32.149  1.00 10.00      A   
ATOM   2684  HN  SER A 286       4.022   0.883 -32.116  1.00 10.00      A   
ATOM   2685  CA  SER A 286       1.951   1.209 -32.389  1.00 10.00      A   
ATOM   2686  CB  SER A 286       1.909  -0.051 -33.252  1.00 10.00      A   
ATOM   2687  OG  SER A 286       3.073  -0.142 -34.055  1.00 10.00      A   
ATOM   2688  HG  SER A 286       2.896   0.250 -34.919  1.00 10.00      A   
ATOM   2689  C   SER A 286       1.212   0.961 -31.077  1.00 10.00      A   
ATOM   2690  O   SER A 286       0.136   0.367 -31.072  1.00 10.00      A   
ATOM   2691  N   VAL A 287       1.791   1.417 -29.969  1.00 10.00      A   
ATOM   2692  HN  VAL A 287       2.645   1.896 -30.038  1.00 10.00      A   
ATOM   2693  CA  VAL A 287       1.184   1.219 -28.656  1.00 10.00      A   
ATOM   2694  CB  VAL A 287       1.999   0.227 -27.796  1.00 10.00      A   
ATOM   2695  CG1 VAL A 287       1.271  -0.080 -26.499  1.00 10.00      A   
ATOM   2696  CG2 VAL A 287       2.292  -1.052 -28.569  1.00 10.00      A   
ATOM   2697  C   VAL A 287       1.029   2.533 -27.885  1.00 10.00      A   
ATOM   2698  O   VAL A 287       0.022   2.744 -27.207  1.00 10.00      A   
ATOM   2699  N   CYS A 288       2.016   3.417 -28.001  1.00 10.00      A   
ATOM   2700  HN  CYS A 288       2.785   3.202 -28.572  1.00 10.00      A   
ATOM   2701  CA  CYS A 288       1.995   4.698 -27.291  1.00 10.00      A   
ATOM   2702  CB  CYS A 288       3.297   5.464 -27.525  1.00 10.00      A   
ATOM   2703  SG  CYS A 288       3.944   5.347 -29.210  1.00 10.00      A   
ATOM   2704  HG  CYS A 288       5.065   6.055 -29.267  1.00 10.00      A   
ATOM   2705  C   CYS A 288       0.782   5.561 -27.642  1.00 10.00      A   
ATOM   2706  O   CYS A 288       0.421   6.475 -26.894  1.00 10.00      A   
ATOM   2707  N   SER A 289       0.142   5.252 -28.758  1.00 10.00      A   
ATOM   2708  HN  SER A 289       0.471   4.506 -29.304  1.00 10.00      A   
ATOM   2709  CA  SER A 289      -1.023   5.987 -29.223  1.00 10.00      A   
ATOM   2710  CB  SER A 289      -1.330   5.563 -30.659  1.00 10.00      A   
ATOM   2711  OG  SER A 289      -0.355   4.632 -31.110  1.00 10.00      A   
ATOM   2712  HG  SER A 289      -0.396   4.559 -32.071  1.00 10.00      A   
ATOM   2713  C   SER A 289      -2.246   5.765 -28.326  1.00 10.00      A   
ATOM   2714  O   SER A 289      -3.270   6.429 -28.489  1.00 10.00      A   
ATOM   2715  N   ARG A 290      -2.145   4.843 -27.377  1.00 10.00      A   
ATOM   2716  HN  ARG A 290      -1.307   4.339 -27.281  1.00 10.00      A   
ATOM   2717  CA  ARG A 290      -3.260   4.555 -26.482  1.00 10.00      A   
ATOM   2718  CB  ARG A 290      -3.997   3.303 -26.960  1.00 10.00      A   
ATOM   2719  CG  ARG A 290      -3.140   2.050 -26.959  1.00 10.00      A   
ATOM   2720  CD  ARG A 290      -3.792   0.927 -27.740  1.00 10.00      A   
ATOM   2721  NE  ARG A 290      -2.875  -0.197 -27.928  1.00 10.00      A   
ATOM   2722  HE  ARG A 290      -2.677  -0.754 -27.142  1.00 10.00      A   
ATOM   2723  CZ  ARG A 290      -2.305  -0.497 -29.095  1.00 10.00      A   
ATOM   2724  NH1 ARG A 290      -2.566   0.248 -30.167  1.00 10.00      A   
ATOM   2725 HH11 ARG A 290      -2.119   0.021 -31.087  1.00 10.00      A   
ATOM   2726 HH12 ARG A 290      -3.222   1.061 -30.100  1.00 10.00      A   
ATOM   2727  NH2 ARG A 290      -1.491  -1.542 -29.196  1.00 10.00      A   
ATOM   2728 HH21 ARG A 290      -1.047  -1.768 -30.111  1.00 10.00      A   
ATOM   2729 HH22 ARG A 290      -1.294  -2.144 -28.363  1.00 10.00      A   
ATOM   2730  C   ARG A 290      -2.786   4.352 -25.047  1.00 10.00      A   
ATOM   2731  O   ARG A 290      -3.538   3.861 -24.201  1.00 10.00      A   
ATOM   2732  N   LEU A 291      -1.548   4.734 -24.774  1.00 10.00      A   
ATOM   2733  HN  LEU A 291      -1.004   5.145 -25.480  1.00 10.00      A   
ATOM   2734  CA  LEU A 291      -0.983   4.571 -23.441  1.00 10.00      A   
ATOM   2735  CB  LEU A 291       0.534   4.410 -23.513  1.00 10.00      A   
ATOM   2736  CG  LEU A 291       1.059   3.129 -24.161  1.00 10.00      A   
ATOM   2737  CD1 LEU A 291       2.579   3.134 -24.182  1.00 10.00      A   
ATOM   2738  CD2 LEU A 291       0.542   1.904 -23.424  1.00 10.00      A   
ATOM   2739  C   LEU A 291      -1.331   5.743 -22.533  1.00 10.00      A   
ATOM   2740  O   LEU A 291      -1.152   6.905 -22.907  1.00 10.00      A   
ATOM   2741  N   THR A 292      -1.825   5.429 -21.344  1.00 10.00      A   
ATOM   2742  HN  THR A 292      -1.948   4.483 -21.110  1.00 10.00      A   
ATOM   2743  CA  THR A 292      -2.190   6.444 -20.372  1.00 10.00      A   
ATOM   2744  CB  THR A 292      -3.519   6.096 -19.667  1.00 10.00      A   
ATOM   2745  OG1 THR A 292      -3.780   4.688 -19.790  1.00 10.00      A   
ATOM   2746  HG1 THR A 292      -4.724   4.525 -19.662  1.00 10.00      A   
ATOM   2747  CG2 THR A 292      -4.674   6.875 -20.278  1.00 10.00      A   
ATOM   2748  C   THR A 292      -1.081   6.616 -19.338  1.00 10.00      A   
ATOM   2749  O   THR A 292      -0.895   7.699 -18.782  1.00 10.00      A   
ATOM   2750  N   THR A 293      -0.331   5.546 -19.101  1.00 10.00      A   
ATOM   2751  HN  THR A 293      -0.518   4.711 -19.581  1.00 10.00      A   
ATOM   2752  CA  THR A 293       0.765   5.576 -18.144  1.00 10.00      A   
ATOM   2753  CB  THR A 293       0.392   4.819 -16.851  1.00 10.00      A   
ATOM   2754  OG1 THR A 293      -0.792   5.398 -16.283  1.00 10.00      A   
ATOM   2755  HG1 THR A 293      -1.571   5.013 -16.706  1.00 10.00      A   
ATOM   2756  CG2 THR A 293       1.521   4.892 -15.834  1.00 10.00      A   
ATOM   2757  C   THR A 293       2.033   4.972 -18.749  1.00 10.00      A   
ATOM   2758  O   THR A 293       2.010   3.862 -19.286  1.00 10.00      A   
ATOM   2759  N   LEU A 294       3.131   5.713 -18.669  1.00 10.00      A   
ATOM   2760  HN  LEU A 294       3.082   6.600 -18.236  1.00 10.00      A   
ATOM   2761  CA  LEU A 294       4.408   5.252 -19.201  1.00 10.00      A   
ATOM   2762  CB  LEU A 294       4.768   6.042 -20.463  1.00 10.00      A   
ATOM   2763  CG  LEU A 294       5.981   5.552 -21.259  1.00 10.00      A   
ATOM   2764  CD1 LEU A 294       5.756   4.137 -21.768  1.00 10.00      A   
ATOM   2765  CD2 LEU A 294       6.275   6.494 -22.417  1.00 10.00      A   
ATOM   2766  C   LEU A 294       5.507   5.407 -18.154  1.00 10.00      A   
ATOM   2767  O   LEU A 294       5.688   6.488 -17.588  1.00 10.00      A   
ATOM   2768  N   ASN A 295       6.225   4.325 -17.894  1.00 10.00      A   
ATOM   2769  HN  ASN A 295       6.028   3.489 -18.380  1.00 10.00      A   
ATOM   2770  CA  ASN A 295       7.306   4.331 -16.916  1.00 10.00      A   
ATOM   2771  CB  ASN A 295       6.997   3.365 -15.766  1.00 10.00      A   
ATOM   2772  CG  ASN A 295       8.205   3.041 -14.907  1.00 10.00      A   
ATOM   2773  OD1 ASN A 295       8.911   2.063 -15.149  1.00 10.00      A   
ATOM   2774  ND2 ASN A 295       8.455   3.863 -13.903  1.00 10.00      A   
ATOM   2775 HD21 ASN A 295       7.851   4.621 -13.760  1.00 10.00      A   
ATOM   2776 HD22 ASN A 295       9.228   3.670 -13.331  1.00 10.00      A   
ATOM   2777  C   ASN A 295       8.626   3.966 -17.579  1.00 10.00      A   
ATOM   2778  O   ASN A 295       8.754   2.899 -18.175  1.00 10.00      A   
ATOM   2779  N   LEU A 296       9.595   4.860 -17.485  1.00 10.00      A   
ATOM   2780  HN  LEU A 296       9.428   5.702 -17.000  1.00 10.00      A   
ATOM   2781  CA  LEU A 296      10.900   4.640 -18.084  1.00 10.00      A   
ATOM   2782  CB  LEU A 296      11.030   5.478 -19.363  1.00 10.00      A   
ATOM   2783  CG  LEU A 296       9.914   5.323 -20.402  1.00 10.00      A   
ATOM   2784  CD1 LEU A 296       9.879   6.523 -21.335  1.00 10.00      A   
ATOM   2785  CD2 LEU A 296      10.093   4.040 -21.196  1.00 10.00      A   
ATOM   2786  C   LEU A 296      12.002   5.040 -17.106  1.00 10.00      A   
ATOM   2787  O   LEU A 296      13.015   5.617 -17.504  1.00 10.00      A   
ATOM   2788  N   SER A 297      11.820   4.709 -15.831  1.00 10.00      A   
ATOM   2789  HN  SER A 297      11.015   4.211 -15.571  1.00 10.00      A   
ATOM   2790  CA  SER A 297      12.795   5.058 -14.805  1.00 10.00      A   
ATOM   2791  CB  SER A 297      12.189   4.874 -13.418  1.00 10.00      A   
ATOM   2792  OG  SER A 297      11.279   3.789 -13.418  1.00 10.00      A   
ATOM   2793  HG  SER A 297      11.316   3.342 -12.564  1.00 10.00      A   
ATOM   2794  C   SER A 297      14.090   4.258 -14.930  1.00 10.00      A   
ATOM   2795  O   SER A 297      15.124   4.655 -14.395  1.00 10.00      A   
ATOM   2796  N   TYR A 298      14.037   3.135 -15.635  1.00 10.00      A   
ATOM   2797  HN  TYR A 298      13.188   2.857 -16.039  1.00 10.00      A   
ATOM   2798  CA  TYR A 298      15.218   2.305 -15.811  1.00 10.00      A   
ATOM   2799  CB  TYR A 298      14.911   0.842 -15.486  1.00 10.00      A   
ATOM   2800  CG  TYR A 298      14.441   0.623 -14.065  1.00 10.00      A   
ATOM   2801  CD1 TYR A 298      13.104   0.371 -13.784  1.00 10.00      A   
ATOM   2802  CD2 TYR A 298      15.335   0.669 -13.004  1.00 10.00      A   
ATOM   2803  CE1 TYR A 298      12.670   0.170 -12.487  1.00 10.00      A   
ATOM   2804  CE2 TYR A 298      14.913   0.469 -11.706  1.00 10.00      A   
ATOM   2805  CZ  TYR A 298      13.580   0.220 -11.452  1.00 10.00      A   
ATOM   2806  OH  TYR A 298      13.160   0.018 -10.156  1.00 10.00      A   
ATOM   2807  HH  TYR A 298      12.722  -0.840 -10.097  1.00 10.00      A   
ATOM   2808  C   TYR A 298      15.777   2.441 -17.221  1.00 10.00      A   
ATOM   2809  O   TYR A 298      16.736   1.756 -17.587  1.00 10.00      A   
ATOM   2810  N   ALA A 299      15.192   3.348 -17.995  1.00 10.00      A   
ATOM   2811  HN  ALA A 299      14.465   3.893 -17.624  1.00 10.00      A   
ATOM   2812  CA  ALA A 299      15.620   3.570 -19.365  1.00 10.00      A   
ATOM   2813  CB  ALA A 299      14.431   3.955 -20.228  1.00 10.00      A   
ATOM   2814  C   ALA A 299      16.688   4.651 -19.432  1.00 10.00      A   
ATOM   2815  O   ALA A 299      16.382   5.845 -19.411  1.00 10.00      A   
ATOM   2816  N   THR A 300      17.938   4.226 -19.501  1.00 10.00      A   
ATOM   2817  HN  THR A 300      18.115   3.262 -19.502  1.00 10.00      A   
ATOM   2818  CA  THR A 300      19.064   5.142 -19.568  1.00 10.00      A   
ATOM   2819  CB  THR A 300      20.315   4.503 -18.935  1.00 10.00      A   
ATOM   2820  OG1 THR A 300      19.954   3.242 -18.349  1.00 10.00      A   
ATOM   2821  HG1 THR A 300      20.034   2.549 -19.017  1.00 10.00      A   
ATOM   2822  CG2 THR A 300      20.899   5.406 -17.860  1.00 10.00      A   
ATOM   2823  C   THR A 300      19.370   5.525 -21.022  1.00 10.00      A   
ATOM   2824  O   THR A 300      20.380   5.103 -21.589  1.00 10.00      A   
ATOM   2825  N   VAL A 301      18.490   6.323 -21.616  1.00 10.00      A   
ATOM   2826  HN  VAL A 301      17.702   6.626 -21.112  1.00 10.00      A   
ATOM   2827  CA  VAL A 301      18.662   6.760 -22.999  1.00 10.00      A   
ATOM   2828  CB  VAL A 301      17.420   6.451 -23.861  1.00 10.00      A   
ATOM   2829  CG1 VAL A 301      17.414   4.988 -24.263  1.00 10.00      A   
ATOM   2830  CG2 VAL A 301      16.142   6.806 -23.113  1.00 10.00      A   
ATOM   2831  C   VAL A 301      18.991   8.249 -23.079  1.00 10.00      A   
ATOM   2832  O   VAL A 301      19.574   8.812 -22.152  1.00 10.00      A   
ATOM   2833  N   GLN A 302      18.631   8.875 -24.192  1.00 10.00      A   
ATOM   2834  HN  GLN A 302      18.175   8.369 -24.899  1.00 10.00      A   
ATOM   2835  CA  GLN A 302      18.888  10.294 -24.392  1.00 10.00      A   
ATOM   2836  CB  GLN A 302      19.802  10.508 -25.601  1.00 10.00      A   
ATOM   2837  CG  GLN A 302      21.196   9.931 -25.425  1.00 10.00      A   
ATOM   2838  CD  GLN A 302      22.031  10.709 -24.424  1.00 10.00      A   
ATOM   2839  OE1 GLN A 302      22.781  11.614 -24.794  1.00 10.00      A   
ATOM   2840  NE2 GLN A 302      21.890  10.375 -23.149  1.00 10.00      A   
ATOM   2841 HE21 GLN A 302      21.265   9.650 -22.923  1.00 10.00      A   
ATOM   2842 HE22 GLN A 302      22.419  10.862 -22.482  1.00 10.00      A   
ATOM   2843  C   GLN A 302      17.586  11.068 -24.572  1.00 10.00      A   
ATOM   2844  O   GLN A 302      16.522  10.473 -24.756  1.00 10.00      A   
ATOM   2845  N   SER A 303      17.686  12.392 -24.524  1.00 10.00      A   
ATOM   2846  HN  SER A 303      18.569  12.796 -24.369  1.00 10.00      A   
ATOM   2847  CA  SER A 303      16.536  13.273 -24.678  1.00 10.00      A   
ATOM   2848  CB  SER A 303      16.991  14.737 -24.595  1.00 10.00      A   
ATOM   2849  OG  SER A 303      15.894  15.633 -24.644  1.00 10.00      A   
ATOM   2850  HG  SER A 303      15.520  15.733 -23.756  1.00 10.00      A   
ATOM   2851  C   SER A 303      15.815  13.017 -26.002  1.00 10.00      A   
ATOM   2852  O   SER A 303      14.598  12.833 -26.023  1.00 10.00      A   
ATOM   2853  N   TYR A 304      16.575  12.982 -27.097  1.00 10.00      A   
ATOM   2854  HN  TYR A 304      17.542  13.116 -27.010  1.00 10.00      A   
ATOM   2855  CA  TYR A 304      16.010  12.761 -28.423  1.00 10.00      A   
ATOM   2856  CB  TYR A 304      17.120  12.733 -29.480  1.00 10.00      A   
ATOM   2857  CG  TYR A 304      16.654  13.072 -30.878  1.00 10.00      A   
ATOM   2858  CD1 TYR A 304      16.452  14.392 -31.263  1.00 10.00      A   
ATOM   2859  CD2 TYR A 304      16.415  12.074 -31.815  1.00 10.00      A   
ATOM   2860  CE1 TYR A 304      16.025  14.708 -32.538  1.00 10.00      A   
ATOM   2861  CE2 TYR A 304      15.990  12.382 -33.092  1.00 10.00      A   
ATOM   2862  CZ  TYR A 304      15.797  13.700 -33.449  1.00 10.00      A   
ATOM   2863  OH  TYR A 304      15.364  14.011 -34.719  1.00 10.00      A   
ATOM   2864  HH  TYR A 304      14.443  13.731 -34.819  1.00 10.00      A   
ATOM   2865  C   TYR A 304      15.197  11.472 -28.481  1.00 10.00      A   
ATOM   2866  O   TYR A 304      14.125  11.436 -29.082  1.00 10.00      A   
ATOM   2867  N   ASP A 305      15.705  10.421 -27.847  1.00 10.00      A   
ATOM   2868  HN  ASP A 305      16.557  10.515 -27.373  1.00 10.00      A   
ATOM   2869  CA  ASP A 305      15.021   9.131 -27.836  1.00 10.00      A   
ATOM   2870  CB  ASP A 305      15.882   8.051 -27.190  1.00 10.00      A   
ATOM   2871  CG  ASP A 305      17.005   7.592 -28.089  1.00 10.00      A   
ATOM   2872  OD1 ASP A 305      16.711   7.091 -29.198  1.00 10.00      A   
ATOM   2873  OD2 ASP A 305      18.178   7.744 -27.697  1.00 10.00      A   
ATOM   2874  C   ASP A 305      13.681   9.219 -27.130  1.00 10.00      A   
ATOM   2875  O   ASP A 305      12.669   8.721 -27.627  1.00 10.00      A   
ATOM   2876  N   LEU A 306      13.677   9.866 -25.976  1.00 10.00      A   
ATOM   2877  HN  LEU A 306      14.516  10.249 -25.640  1.00 10.00      A   
ATOM   2878  CA  LEU A 306      12.463  10.027 -25.199  1.00 10.00      A   
ATOM   2879  CB  LEU A 306      12.780  10.656 -23.841  1.00 10.00      A   
ATOM   2880  CG  LEU A 306      13.627   9.808 -22.886  1.00 10.00      A   
ATOM   2881  CD1 LEU A 306      14.101  10.633 -21.700  1.00 10.00      A   
ATOM   2882  CD2 LEU A 306      12.853   8.588 -22.413  1.00 10.00      A   
ATOM   2883  C   LEU A 306      11.451  10.877 -25.960  1.00 10.00      A   
ATOM   2884  O   LEU A 306      10.271  10.535 -26.029  1.00 10.00      A   
ATOM   2885  N   VAL A 307      11.933  11.970 -26.546  1.00 10.00      A   
ATOM   2886  HN  VAL A 307      12.890  12.172 -26.455  1.00 10.00      A   
ATOM   2887  CA  VAL A 307      11.089  12.885 -27.311  1.00 10.00      A   
ATOM   2888  CB  VAL A 307      11.903  14.066 -27.888  1.00 10.00      A   
ATOM   2889  CG1 VAL A 307      11.071  14.883 -28.868  1.00 10.00      A   
ATOM   2890  CG2 VAL A 307      12.409  14.956 -26.766  1.00 10.00      A   
ATOM   2891  C   VAL A 307      10.364  12.154 -28.443  1.00 10.00      A   
ATOM   2892  O   VAL A 307       9.162  12.334 -28.631  1.00 10.00      A   
ATOM   2893  N   LYS A 308      11.095  11.317 -29.177  1.00 10.00      A   
ATOM   2894  HN  LYS A 308      12.047  11.209 -28.966  1.00 10.00      A   
ATOM   2895  CA  LYS A 308      10.521  10.561 -30.293  1.00 10.00      A   
ATOM   2896  CB  LYS A 308      11.566   9.632 -30.921  1.00 10.00      A   
ATOM   2897  CG  LYS A 308      12.658  10.351 -31.698  1.00 10.00      A   
ATOM   2898  CD  LYS A 308      13.718   9.383 -32.205  1.00 10.00      A   
ATOM   2899  CE  LYS A 308      14.407   8.664 -31.057  1.00 10.00      A   
ATOM   2900  NZ  LYS A 308      15.620   7.931 -31.501  1.00 10.00      A   
ATOM   2901  HZ1 LYS A 308      16.253   8.568 -32.022  1.00 10.00      A   
ATOM   2902  HZ2 LYS A 308      15.357   7.142 -32.124  1.00 10.00      A   
ATOM   2903  HZ3 LYS A 308      16.132   7.548 -30.673  1.00 10.00      A   
ATOM   2904  C   LYS A 308       9.303   9.748 -29.863  1.00 10.00      A   
ATOM   2905  O   LYS A 308       8.270   9.757 -30.535  1.00 10.00      A   
ATOM   2906  N   LEU A 309       9.427   9.064 -28.730  1.00 10.00      A   
ATOM   2907  HN  LEU A 309      10.273   9.116 -28.232  1.00 10.00      A   
ATOM   2908  CA  LEU A 309       8.339   8.242 -28.209  1.00 10.00      A   
ATOM   2909  CB  LEU A 309       8.850   7.301 -27.112  1.00 10.00      A   
ATOM   2910  CG  LEU A 309      10.031   6.403 -27.478  1.00 10.00      A   
ATOM   2911  CD1 LEU A 309      10.503   5.637 -26.255  1.00 10.00      A   
ATOM   2912  CD2 LEU A 309       9.652   5.446 -28.596  1.00 10.00      A   
ATOM   2913  C   LEU A 309       7.206   9.106 -27.663  1.00 10.00      A   
ATOM   2914  O   LEU A 309       6.030   8.850 -27.934  1.00 10.00      A   
ATOM   2915  N   LEU A 310       7.570  10.144 -26.918  1.00 10.00      A   
ATOM   2916  HN  LEU A 310       8.527  10.312 -26.772  1.00 10.00      A   
ATOM   2917  CA  LEU A 310       6.597  11.044 -26.311  1.00 10.00      A   
ATOM   2918  CB  LEU A 310       7.281  12.006 -25.340  1.00 10.00      A   
ATOM   2919  CG  LEU A 310       7.971  11.362 -24.134  1.00 10.00      A   
ATOM   2920  CD1 LEU A 310       8.686  12.413 -23.303  1.00 10.00      A   
ATOM   2921  CD2 LEU A 310       6.964  10.600 -23.284  1.00 10.00      A   
ATOM   2922  C   LEU A 310       5.766  11.805 -27.345  1.00 10.00      A   
ATOM   2923  O   LEU A 310       4.618  12.161 -27.079  1.00 10.00      A   
ATOM   2924  N   CYS A 311       6.336  12.042 -28.524  1.00 10.00      A   
ATOM   2925  HN  CYS A 311       7.262  11.748 -28.676  1.00 10.00      A   
ATOM   2926  CA  CYS A 311       5.627  12.751 -29.594  1.00 10.00      A   
ATOM   2927  CB  CYS A 311       6.559  13.033 -30.775  1.00 10.00      A   
ATOM   2928  SG  CYS A 311       7.878  14.217 -30.425  1.00 10.00      A   
ATOM   2929  HG  CYS A 311       8.602  13.726 -29.424  1.00 10.00      A   
ATOM   2930  C   CYS A 311       4.401  11.967 -30.074  1.00 10.00      A   
ATOM   2931  O   CYS A 311       3.503  12.521 -30.712  1.00 10.00      A   
ATOM   2932  N   GLN A 312       4.362  10.679 -29.763  1.00 10.00      A   
ATOM   2933  HN  GLN A 312       5.099  10.285 -29.252  1.00 10.00      A   
ATOM   2934  CA  GLN A 312       3.248   9.834 -30.160  1.00 10.00      A   
ATOM   2935  CB  GLN A 312       3.749   8.577 -30.872  1.00 10.00      A   
ATOM   2936  CG  GLN A 312       4.319   8.831 -32.259  1.00 10.00      A   
ATOM   2937  CD  GLN A 312       4.542   7.556 -33.046  1.00 10.00      A   
ATOM   2938  OE1 GLN A 312       5.430   7.480 -33.894  1.00 10.00      A   
ATOM   2939  NE2 GLN A 312       3.733   6.541 -32.772  1.00 10.00      A   
ATOM   2940 HE21 GLN A 312       3.051   6.669 -32.084  1.00 10.00      A   
ATOM   2941 HE22 GLN A 312       3.841   5.713 -33.281  1.00 10.00      A   
ATOM   2942  C   GLN A 312       2.382   9.458 -28.959  1.00 10.00      A   
ATOM   2943  O   GLN A 312       1.633   8.482 -29.006  1.00 10.00      A   
ATOM   2944  N   CYS A 313       2.478  10.240 -27.890  1.00 10.00      A   
ATOM   2945  HN  CYS A 313       3.089  11.009 -27.907  1.00 10.00      A   
ATOM   2946  CA  CYS A 313       1.694   9.982 -26.685  1.00 10.00      A   
ATOM   2947  CB  CYS A 313       2.615   9.683 -25.500  1.00 10.00      A   
ATOM   2948  SG  CYS A 313       3.886   8.439 -25.826  1.00 10.00      A   
ATOM   2949  HG  CYS A 313       4.574   8.825 -26.894  1.00 10.00      A   
ATOM   2950  C   CYS A 313       0.784  11.168 -26.351  1.00 10.00      A   
ATOM   2951  O   CYS A 313       1.136  12.021 -25.540  1.00 10.00      A   
ATOM   2952  N   PRO A 314      -0.393  11.256 -26.988  1.00 10.00      A   
ATOM   2953  CA  PRO A 314      -1.332  12.345 -26.740  1.00 10.00      A   
ATOM   2954  CB  PRO A 314      -2.047  12.459 -28.084  1.00 10.00      A   
ATOM   2955  CG  PRO A 314      -2.057  11.068 -28.634  1.00 10.00      A   
ATOM   2956  CD  PRO A 314      -0.886  10.333 -28.027  1.00 10.00      A   
ATOM   2957  C   PRO A 314      -2.338  12.025 -25.630  1.00 10.00      A   
ATOM   2958  O   PRO A 314      -3.060  12.908 -25.162  1.00 10.00      A   
ATOM   2959  N   LYS A 315      -2.375  10.767 -25.203  1.00 10.00      A   
ATOM   2960  HN  LYS A 315      -1.752  10.113 -25.588  1.00 10.00      A   
ATOM   2961  CA  LYS A 315      -3.304  10.331 -24.159  1.00 10.00      A   
ATOM   2962  CB  LYS A 315      -4.061   9.065 -24.588  1.00 10.00      A   
ATOM   2963  CG  LYS A 315      -5.184   9.286 -25.592  1.00 10.00      A   
ATOM   2964  CD  LYS A 315      -4.668   9.234 -27.021  1.00 10.00      A   
ATOM   2965  CE  LYS A 315      -5.801   9.309 -28.034  1.00 10.00      A   
ATOM   2966  NZ  LYS A 315      -6.538  10.599 -27.961  1.00 10.00      A   
ATOM   2967  HZ1 LYS A 315      -5.872  11.394 -27.884  1.00 10.00      A   
ATOM   2968  HZ2 LYS A 315      -7.163  10.606 -27.132  1.00 10.00      A   
ATOM   2969  HZ3 LYS A 315      -7.117  10.731 -28.818  1.00 10.00      A   
ATOM   2970  C   LYS A 315      -2.573  10.065 -22.848  1.00 10.00      A   
ATOM   2971  O   LYS A 315      -3.177   9.614 -21.873  1.00 10.00      A   
ATOM   2972  N   LEU A 316      -1.279  10.347 -22.831  1.00 10.00      A   
ATOM   2973  HN  LEU A 316      -0.864  10.710 -23.635  1.00 10.00      A   
ATOM   2974  CA  LEU A 316      -0.460  10.131 -21.647  1.00 10.00      A   
ATOM   2975  CB  LEU A 316       1.019  10.382 -21.961  1.00 10.00      A   
ATOM   2976  CG  LEU A 316       2.028   9.661 -21.066  1.00 10.00      A   
ATOM   2977  CD1 LEU A 316       1.741   8.168 -21.031  1.00 10.00      A   
ATOM   2978  CD2 LEU A 316       3.445   9.918 -21.551  1.00 10.00      A   
ATOM   2979  C   LEU A 316      -0.922  11.000 -20.478  1.00 10.00      A   
ATOM   2980  O   LEU A 316      -1.019  12.225 -20.595  1.00 10.00      A   
ATOM   2981  N   GLN A 317      -1.219  10.353 -19.357  1.00 10.00      A   
ATOM   2982  HN  GLN A 317      -1.132   9.374 -19.332  1.00 10.00      A   
ATOM   2983  CA  GLN A 317      -1.672  11.049 -18.161  1.00 10.00      A   
ATOM   2984  CB  GLN A 317      -3.015  10.494 -17.688  1.00 10.00      A   
ATOM   2985  CG  GLN A 317      -4.181  10.821 -18.602  1.00 10.00      A   
ATOM   2986  CD  GLN A 317      -5.488  10.227 -18.117  1.00 10.00      A   
ATOM   2987  OE1 GLN A 317      -5.517   9.153 -17.522  1.00 10.00      A   
ATOM   2988  NE2 GLN A 317      -6.581  10.926 -18.363  1.00 10.00      A   
ATOM   2989 HE21 GLN A 317      -6.486  11.787 -18.841  1.00 10.00      A   
ATOM   2990 HE22 GLN A 317      -7.445  10.562 -18.061  1.00 10.00      A   
ATOM   2991  C   GLN A 317      -0.641  10.941 -17.040  1.00 10.00      A   
ATOM   2992  O   GLN A 317      -0.510  11.845 -16.218  1.00 10.00      A   
ATOM   2993  N   ARG A 318       0.084   9.835 -17.005  1.00 10.00      A   
ATOM   2994  HN  ARG A 318      -0.061   9.140 -17.683  1.00 10.00      A   
ATOM   2995  CA  ARG A 318       1.103   9.630 -15.984  1.00 10.00      A   
ATOM   2996  CB  ARG A 318       0.665   8.557 -14.982  1.00 10.00      A   
ATOM   2997  CG  ARG A 318       1.516   8.499 -13.722  1.00 10.00      A   
ATOM   2998  CD  ARG A 318       1.000   7.455 -12.745  1.00 10.00      A   
ATOM   2999  NE  ARG A 318       1.018   7.945 -11.367  1.00 10.00      A   
ATOM   3000  HE  ARG A 318       0.878   8.910 -11.232  1.00 10.00      A   
ATOM   3001  CZ  ARG A 318       1.226   7.177 -10.300  1.00 10.00      A   
ATOM   3002  NH1 ARG A 318       1.451   5.879 -10.442  1.00 10.00      A   
ATOM   3003 HH11 ARG A 318       1.610   5.276  -9.603  1.00 10.00      A   
ATOM   3004 HH12 ARG A 318       1.480   5.455 -11.395  1.00 10.00      A   
ATOM   3005  NH2 ARG A 318       1.219   7.719  -9.092  1.00 10.00      A   
ATOM   3006 HH21 ARG A 318       1.052   8.748  -8.982  1.00 10.00      A   
ATOM   3007 HH22 ARG A 318       1.384   7.130  -8.244  1.00 10.00      A   
ATOM   3008  C   ARG A 318       2.422   9.239 -16.633  1.00 10.00      A   
ATOM   3009  O   ARG A 318       2.492   8.248 -17.360  1.00 10.00      A   
ATOM   3010  N   LEU A 319       3.459  10.019 -16.383  1.00 10.00      A   
ATOM   3011  HN  LEU A 319       3.348  10.798 -15.796  1.00 10.00      A   
ATOM   3012  CA  LEU A 319       4.761   9.737 -16.957  1.00 10.00      A   
ATOM   3013  CB  LEU A 319       5.089  10.714 -18.087  1.00 10.00      A   
ATOM   3014  CG  LEU A 319       6.444  10.517 -18.770  1.00 10.00      A   
ATOM   3015  CD1 LEU A 319       6.487   9.194 -19.518  1.00 10.00      A   
ATOM   3016  CD2 LEU A 319       6.748  11.675 -19.705  1.00 10.00      A   
ATOM   3017  C   LEU A 319       5.865   9.751 -15.910  1.00 10.00      A   
ATOM   3018  O   LEU A 319       6.010  10.707 -15.144  1.00 10.00      A   
ATOM   3019  N   TRP A 320       6.619   8.667 -15.872  1.00 10.00      A   
ATOM   3020  HN  TRP A 320       6.417   7.928 -16.490  1.00 10.00      A   
ATOM   3021  CA  TRP A 320       7.739   8.528 -14.953  1.00 10.00      A   
ATOM   3022  CB  TRP A 320       7.543   7.307 -14.042  1.00 10.00      A   
ATOM   3023  CG  TRP A 320       6.506   7.470 -12.964  1.00 10.00      A   
ATOM   3024  CD1 TRP A 320       5.530   8.423 -12.885  1.00 10.00      A   
ATOM   3025  CD2 TRP A 320       6.346   6.644 -11.803  1.00 10.00      A   
ATOM   3026  NE1 TRP A 320       4.775   8.240 -11.752  1.00 10.00      A   
ATOM   3027  HE1 TRP A 320       4.010   8.805 -11.472  1.00 10.00      A   
ATOM   3028  CE2 TRP A 320       5.255   7.153 -11.070  1.00 10.00      A   
ATOM   3029  CE3 TRP A 320       7.014   5.517 -11.317  1.00 10.00      A   
ATOM   3030  CZ2 TRP A 320       4.823   6.576  -9.877  1.00 10.00      A   
ATOM   3031  CZ3 TRP A 320       6.587   4.947 -10.131  1.00 10.00      A   
ATOM   3032  CH2 TRP A 320       5.502   5.476  -9.424  1.00 10.00      A   
ATOM   3033  C   TRP A 320       9.010   8.350 -15.776  1.00 10.00      A   
ATOM   3034  O   TRP A 320       9.218   7.295 -16.373  1.00 10.00      A   
ATOM   3035  N   VAL A 321       9.852   9.375 -15.819  1.00 10.00      A   
ATOM   3036  HN  VAL A 321       9.658  10.184 -15.292  1.00 10.00      A   
ATOM   3037  CA  VAL A 321      11.079   9.314 -16.606  1.00 10.00      A   
ATOM   3038  CB  VAL A 321      10.986  10.168 -17.891  1.00 10.00      A   
ATOM   3039  CG1 VAL A 321      10.147   9.473 -18.951  1.00 10.00      A   
ATOM   3040  CG2 VAL A 321      10.433  11.554 -17.589  1.00 10.00      A   
ATOM   3041  C   VAL A 321      12.286   9.774 -15.808  1.00 10.00      A   
ATOM   3042  O   VAL A 321      12.176  10.117 -14.633  1.00 10.00      A   
ATOM   3043  N   LEU A 322      13.439   9.769 -16.456  1.00 10.00      A   
ATOM   3044  HN  LEU A 322      13.461   9.472 -17.390  1.00 10.00      A   
ATOM   3045  CA  LEU A 322      14.675  10.195 -15.823  1.00 10.00      A   
ATOM   3046  CB  LEU A 322      15.835   9.286 -16.237  1.00 10.00      A   
ATOM   3047  CG  LEU A 322      15.812   7.860 -15.685  1.00 10.00      A   
ATOM   3048  CD1 LEU A 322      16.952   7.042 -16.271  1.00 10.00      A   
ATOM   3049  CD2 LEU A 322      15.900   7.880 -14.169  1.00 10.00      A   
ATOM   3050  C   LEU A 322      14.991  11.645 -16.180  1.00 10.00      A   
ATOM   3051  O   LEU A 322      14.288  12.270 -16.971  1.00 10.00      A   
ATOM   3052  N   ASP A 323      16.061  12.168 -15.600  1.00 10.00      A   
ATOM   3053  HN  ASP A 323      16.586  11.614 -14.979  1.00 10.00      A   
ATOM   3054  CA  ASP A 323      16.494  13.542 -15.843  1.00 10.00      A   
ATOM   3055  CB  ASP A 323      17.504  13.993 -14.775  1.00 10.00      A   
ATOM   3056  CG  ASP A 323      18.749  13.123 -14.709  1.00 10.00      A   
ATOM   3057  OD1 ASP A 323      18.639  11.897 -14.917  1.00 10.00      A   
ATOM   3058  OD2 ASP A 323      19.837  13.655 -14.424  1.00 10.00      A   
ATOM   3059  C   ASP A 323      17.083  13.701 -17.241  1.00 10.00      A   
ATOM   3060  O   ASP A 323      17.293  14.816 -17.714  1.00 10.00      A   
ATOM   3061  N   TYR A 324      17.326  12.577 -17.908  1.00 10.00      A   
ATOM   3062  HN  TYR A 324      17.138  11.721 -17.473  1.00 10.00      A   
ATOM   3063  CA  TYR A 324      17.879  12.581 -19.261  1.00 10.00      A   
ATOM   3064  CB  TYR A 324      18.186  11.153 -19.718  1.00 10.00      A   
ATOM   3065  CG  TYR A 324      19.484  10.589 -19.186  1.00 10.00      A   
ATOM   3066  CD1 TYR A 324      19.502   9.420 -18.436  1.00 10.00      A   
ATOM   3067  CD2 TYR A 324      20.695  11.220 -19.441  1.00 10.00      A   
ATOM   3068  CE1 TYR A 324      20.688   8.896 -17.960  1.00 10.00      A   
ATOM   3069  CE2 TYR A 324      21.886  10.704 -18.964  1.00 10.00      A   
ATOM   3070  CZ  TYR A 324      21.876   9.541 -18.226  1.00 10.00      A   
ATOM   3071  OH  TYR A 324      23.061   9.021 -17.754  1.00 10.00      A   
ATOM   3072  HH  TYR A 324      23.231   8.175 -18.187  1.00 10.00      A   
ATOM   3073  C   TYR A 324      16.933  13.240 -20.264  1.00 10.00      A   
ATOM   3074  O   TYR A 324      17.322  13.514 -21.399  1.00 10.00      A   
ATOM   3075  N   ILE A 325      15.690  13.473 -19.849  1.00 10.00      A   
ATOM   3076  HN  ILE A 325      15.432  13.212 -18.940  1.00 10.00      A   
ATOM   3077  CA  ILE A 325      14.695  14.098 -20.711  1.00 10.00      A   
ATOM   3078  CB  ILE A 325      13.288  14.087 -20.057  1.00 10.00      A   
ATOM   3079  CG1 ILE A 325      12.223  14.647 -21.006  1.00 10.00      A   
ATOM   3080  CG2 ILE A 325      13.278  14.840 -18.733  1.00 10.00      A   
ATOM   3081  CD1 ILE A 325      11.986  13.803 -22.239  1.00 10.00      A   
ATOM   3082  C   ILE A 325      15.099  15.526 -21.082  1.00 10.00      A   
ATOM   3083  O   ILE A 325      14.815  15.989 -22.189  1.00 10.00      A   
ATOM   3084  N   GLU A 326      15.792  16.196 -20.160  1.00 10.00      A   
ATOM   3085  HN  GLU A 326      16.023  15.738 -19.326  1.00 10.00      A   
ATOM   3086  CA  GLU A 326      16.242  17.579 -20.352  1.00 10.00      A   
ATOM   3087  CB  GLU A 326      17.116  17.715 -21.600  1.00 10.00      A   
ATOM   3088  CG  GLU A 326      18.450  16.993 -21.522  1.00 10.00      A   
ATOM   3089  CD  GLU A 326      19.254  17.143 -22.795  1.00 10.00      A   
ATOM   3090  OE1 GLU A 326      18.933  18.041 -23.602  1.00 10.00      A   
ATOM   3091  OE2 GLU A 326      20.218  16.372 -22.987  1.00 10.00      A   
ATOM   3092  C   GLU A 326      15.071  18.564 -20.403  1.00 10.00      A   
ATOM   3093  O   GLU A 326      13.905  18.167 -20.481  1.00 10.00      A   
ATOM   3094  N   ASP A 327      15.392  19.853 -20.360  1.00 10.00      A   
ATOM   3095  HN  ASP A 327      16.341  20.109 -20.294  1.00 10.00      A   
ATOM   3096  CA  ASP A 327      14.377  20.901 -20.399  1.00 10.00      A   
ATOM   3097  CB  ASP A 327      15.004  22.284 -20.227  1.00 10.00      A   
ATOM   3098  CG  ASP A 327      15.466  22.573 -18.815  1.00 10.00      A   
ATOM   3099  OD1 ASP A 327      14.629  22.562 -17.894  1.00 10.00      A   
ATOM   3100  OD2 ASP A 327      16.671  22.837 -18.623  1.00 10.00      A   
ATOM   3101  C   ASP A 327      13.610  20.866 -21.711  1.00 10.00      A   
ATOM   3102  O   ASP A 327      12.381  20.973 -21.723  1.00 10.00      A   
ATOM   3103  N   ALA A 328      14.343  20.702 -22.811  1.00 10.00      A   
ATOM   3104  HN  ALA A 328      15.317  20.610 -22.723  1.00 10.00      A   
ATOM   3105  CA  ALA A 328      13.744  20.660 -24.139  1.00 10.00      A   
ATOM   3106  CB  ALA A 328      14.815  20.507 -25.208  1.00 10.00      A   
ATOM   3107  C   ALA A 328      12.716  19.540 -24.248  1.00 10.00      A   
ATOM   3108  O   ALA A 328      11.660  19.711 -24.858  1.00 10.00      A   
ATOM   3109  N   GLY A 329      13.024  18.401 -23.643  1.00 10.00      A   
ATOM   3110  HN  GLY A 329      13.874  18.330 -23.166  1.00 10.00      A   
ATOM   3111  CA  GLY A 329      12.117  17.273 -23.676  1.00 10.00      A   
ATOM   3112  C   GLY A 329      10.822  17.572 -22.950  1.00 10.00      A   
ATOM   3113  O   GLY A 329       9.740  17.211 -23.415  1.00 10.00      A   
ATOM   3114  N   LEU A 330      10.931  18.242 -21.812  1.00 10.00      A   
ATOM   3115  HN  LEU A 330      11.825  18.501 -21.494  1.00 10.00      A   
ATOM   3116  CA  LEU A 330       9.765  18.599 -21.017  1.00 10.00      A   
ATOM   3117  CB  LEU A 330      10.200  19.159 -19.663  1.00 10.00      A   
ATOM   3118  CG  LEU A 330      10.910  18.174 -18.731  1.00 10.00      A   
ATOM   3119  CD1 LEU A 330      11.889  18.903 -17.827  1.00 10.00      A   
ATOM   3120  CD2 LEU A 330       9.902  17.393 -17.905  1.00 10.00      A   
ATOM   3121  C   LEU A 330       8.899  19.614 -21.755  1.00 10.00      A   
ATOM   3122  O   LEU A 330       7.670  19.578 -21.678  1.00 10.00      A   
ATOM   3123  N   GLU A 331       9.553  20.504 -22.485  1.00 10.00      A   
ATOM   3124  HN  GLU A 331      10.536  20.477 -22.496  1.00 10.00      A   
ATOM   3125  CA  GLU A 331       8.862  21.529 -23.253  1.00 10.00      A   
ATOM   3126  CB  GLU A 331       9.878  22.497 -23.860  1.00 10.00      A   
ATOM   3127  CG  GLU A 331       9.290  23.818 -24.327  1.00 10.00      A   
ATOM   3128  CD  GLU A 331      10.152  25.002 -23.941  1.00 10.00      A   
ATOM   3129  OE1 GLU A 331      11.258  25.147 -24.501  1.00 10.00      A   
ATOM   3130  OE2 GLU A 331       9.725  25.796 -23.076  1.00 10.00      A   
ATOM   3131  C   GLU A 331       8.003  20.896 -24.351  1.00 10.00      A   
ATOM   3132  O   GLU A 331       6.825  21.222 -24.502  1.00 10.00      A   
ATOM   3133  N   VAL A 332       8.600  19.975 -25.103  1.00 10.00      A   
ATOM   3134  HN  VAL A 332       9.544  19.761 -24.937  1.00 10.00      A   
ATOM   3135  CA  VAL A 332       7.892  19.282 -26.175  1.00 10.00      A   
ATOM   3136  CB  VAL A 332       8.854  18.404 -27.008  1.00 10.00      A   
ATOM   3137  CG1 VAL A 332       8.110  17.698 -28.135  1.00 10.00      A   
ATOM   3138  CG2 VAL A 332       9.993  19.242 -27.564  1.00 10.00      A   
ATOM   3139  C   VAL A 332       6.782  18.406 -25.592  1.00 10.00      A   
ATOM   3140  O   VAL A 332       5.728  18.221 -26.204  1.00 10.00      A   
ATOM   3141  N   LEU A 333       7.022  17.892 -24.390  1.00 10.00      A   
ATOM   3142  HN  LEU A 333       7.878  18.087 -23.953  1.00 10.00      A   
ATOM   3143  CA  LEU A 333       6.057  17.041 -23.704  1.00 10.00      A   
ATOM   3144  CB  LEU A 333       6.649  16.508 -22.398  1.00 10.00      A   
ATOM   3145  CG  LEU A 333       5.771  15.530 -21.612  1.00 10.00      A   
ATOM   3146  CD1 LEU A 333       5.774  14.163 -22.275  1.00 10.00      A   
ATOM   3147  CD2 LEU A 333       6.232  15.430 -20.165  1.00 10.00      A   
ATOM   3148  C   LEU A 333       4.771  17.799 -23.412  1.00 10.00      A   
ATOM   3149  O   LEU A 333       3.677  17.338 -23.733  1.00 10.00      A   
ATOM   3150  N   ALA A 334       4.917  18.985 -22.836  1.00 10.00      A   
ATOM   3151  HN  ALA A 334       5.825  19.312 -22.647  1.00 10.00      A   
ATOM   3152  CA  ALA A 334       3.774  19.819 -22.479  1.00 10.00      A   
ATOM   3153  CB  ALA A 334       4.232  20.999 -21.641  1.00 10.00      A   
ATOM   3154  C   ALA A 334       3.022  20.295 -23.718  1.00 10.00      A   
ATOM   3155  O   ALA A 334       1.860  20.701 -23.643  1.00 10.00      A   
ATOM   3156  N   SER A 335       3.688  20.228 -24.860  1.00 10.00      A   
ATOM   3157  HN  SER A 335       4.606  19.881 -24.856  1.00 10.00      A   
ATOM   3158  CA  SER A 335       3.096  20.651 -26.118  1.00 10.00      A   
ATOM   3159  CB  SER A 335       4.172  21.253 -27.024  1.00 10.00      A   
ATOM   3160  OG  SER A 335       4.949  22.214 -26.320  1.00 10.00      A   
ATOM   3161  HG  SER A 335       5.535  21.762 -25.697  1.00 10.00      A   
ATOM   3162  C   SER A 335       2.404  19.477 -26.810  1.00 10.00      A   
ATOM   3163  O   SER A 335       1.741  19.645 -27.831  1.00 10.00      A   
ATOM   3164  N   THR A 336       2.552  18.293 -26.234  1.00 10.00      A   
ATOM   3165  HN  THR A 336       3.082  18.226 -25.415  1.00 10.00      A   
ATOM   3166  CA  THR A 336       1.950  17.090 -26.788  1.00 10.00      A   
ATOM   3167  CB  THR A 336       3.027  16.039 -27.124  1.00 10.00      A   
ATOM   3168  OG1 THR A 336       3.993  16.615 -28.015  1.00 10.00      A   
ATOM   3169  HG1 THR A 336       4.612  17.153 -27.507  1.00 10.00      A   
ATOM   3170  CG2 THR A 336       2.404  14.814 -27.780  1.00 10.00      A   
ATOM   3171  C   THR A 336       0.911  16.492 -25.834  1.00 10.00      A   
ATOM   3172  O   THR A 336      -0.261  16.359 -26.186  1.00 10.00      A   
ATOM   3173  N   CYS A 337       1.340  16.151 -24.625  1.00 10.00      A   
ATOM   3174  HN  CYS A 337       2.281  16.299 -24.389  1.00 10.00      A   
ATOM   3175  CA  CYS A 337       0.446  15.569 -23.634  1.00 10.00      A   
ATOM   3176  CB  CYS A 337       1.232  14.676 -22.679  1.00 10.00      A   
ATOM   3177  SG  CYS A 337       2.479  13.652 -23.494  1.00 10.00      A   
ATOM   3178  HG  CYS A 337       1.880  12.980 -24.471  1.00 10.00      A   
ATOM   3179  C   CYS A 337      -0.285  16.658 -22.859  1.00 10.00      A   
ATOM   3180  O   CYS A 337       0.213  17.162 -21.852  1.00 10.00      A   
ATOM   3181  N   LYS A 338      -1.463  17.022 -23.337  1.00 10.00      A   
ATOM   3182  HN  LYS A 338      -1.810  16.584 -24.146  1.00 10.00      A   
ATOM   3183  CA  LYS A 338      -2.259  18.058 -22.692  1.00 10.00      A   
ATOM   3184  CB  LYS A 338      -3.223  18.693 -23.697  1.00 10.00      A   
ATOM   3185  CG  LYS A 338      -2.538  19.478 -24.804  1.00 10.00      A   
ATOM   3186  CD  LYS A 338      -1.713  20.624 -24.239  1.00 10.00      A   
ATOM   3187  CE  LYS A 338      -0.989  21.390 -25.332  1.00 10.00      A   
ATOM   3188  NZ  LYS A 338      -0.110  22.447 -24.769  1.00 10.00      A   
ATOM   3189  HZ1 LYS A 338      -0.668  23.113 -24.202  1.00 10.00      A   
ATOM   3190  HZ2 LYS A 338       0.353  22.974 -25.537  1.00 10.00      A   
ATOM   3191  HZ3 LYS A 338       0.624  22.023 -24.164  1.00 10.00      A   
ATOM   3192  C   LYS A 338      -3.035  17.508 -21.501  1.00 10.00      A   
ATOM   3193  O   LYS A 338      -3.414  18.254 -20.596  1.00 10.00      A   
ATOM   3194  N   ASP A 339      -3.246  16.198 -21.486  1.00 10.00      A   
ATOM   3195  HN  ASP A 339      -2.883  15.645 -22.208  1.00 10.00      A   
ATOM   3196  CA  ASP A 339      -3.998  15.569 -20.406  1.00 10.00      A   
ATOM   3197  CB  ASP A 339      -4.953  14.501 -20.950  1.00 10.00      A   
ATOM   3198  CG  ASP A 339      -6.232  14.401 -20.143  1.00 10.00      A   
ATOM   3199  OD1 ASP A 339      -6.925  15.428 -19.988  1.00 10.00      A   
ATOM   3200  OD2 ASP A 339      -6.558  13.295 -19.671  1.00 10.00      A   
ATOM   3201  C   ASP A 339      -3.083  14.984 -19.332  1.00 10.00      A   
ATOM   3202  O   ASP A 339      -3.513  14.161 -18.527  1.00 10.00      A   
ATOM   3203  N   LEU A 340      -1.825  15.414 -19.323  1.00 10.00      A   
ATOM   3204  HN  LEU A 340      -1.544  16.077 -19.985  1.00 10.00      A   
ATOM   3205  CA  LEU A 340      -0.854  14.937 -18.339  1.00 10.00      A   
ATOM   3206  CB  LEU A 340       0.540  15.490 -18.652  1.00 10.00      A   
ATOM   3207  CG  LEU A 340       1.661  15.111 -17.682  1.00 10.00      A   
ATOM   3208  CD1 LEU A 340       1.896  13.610 -17.683  1.00 10.00      A   
ATOM   3209  CD2 LEU A 340       2.940  15.855 -18.026  1.00 10.00      A   
ATOM   3210  C   LEU A 340      -1.288  15.356 -16.934  1.00 10.00      A   
ATOM   3211  O   LEU A 340      -1.543  16.532 -16.680  1.00 10.00      A   
ATOM   3212  N   ARG A 341      -1.380  14.391 -16.032  1.00 10.00      A   
ATOM   3213  HN  ARG A 341      -1.135  13.471 -16.288  1.00 10.00      A   
ATOM   3214  CA  ARG A 341      -1.819  14.659 -14.667  1.00 10.00      A   
ATOM   3215  CB  ARG A 341      -2.846  13.611 -14.224  1.00 10.00      A   
ATOM   3216  CG  ARG A 341      -3.905  13.279 -15.258  1.00 10.00      A   
ATOM   3217  CD  ARG A 341      -4.882  14.423 -15.434  1.00 10.00      A   
ATOM   3218  NE  ARG A 341      -5.855  14.145 -16.485  1.00 10.00      A   
ATOM   3219  HE  ARG A 341      -5.544  14.218 -17.418  1.00 10.00      A   
ATOM   3220  CZ  ARG A 341      -7.115  13.786 -16.253  1.00 10.00      A   
ATOM   3221  NH1 ARG A 341      -7.555  13.653 -15.004  1.00 10.00      A   
ATOM   3222 HH11 ARG A 341      -8.541  13.368 -14.822  1.00 10.00      A   
ATOM   3223 HH12 ARG A 341      -6.913  13.826 -14.196  1.00 10.00      A   
ATOM   3224  NH2 ARG A 341      -7.936  13.555 -17.273  1.00 10.00      A   
ATOM   3225 HH21 ARG A 341      -7.589  13.653 -18.260  1.00 10.00      A   
ATOM   3226 HH22 ARG A 341      -8.924  13.273 -17.101  1.00 10.00      A   
ATOM   3227  C   ARG A 341      -0.656  14.635 -13.685  1.00 10.00      A   
ATOM   3228  O   ARG A 341      -0.523  15.522 -12.836  1.00 10.00      A   
ATOM   3229  N   GLU A 342       0.182  13.616 -13.806  1.00 10.00      A   
ATOM   3230  HN  GLU A 342       0.041  12.962 -14.526  1.00 10.00      A   
ATOM   3231  CA  GLU A 342       1.314  13.448 -12.910  1.00 10.00      A   
ATOM   3232  CB  GLU A 342       1.046  12.274 -11.964  1.00 10.00      A   
ATOM   3233  CG  GLU A 342       1.965  12.228 -10.757  1.00 10.00      A   
ATOM   3234  CD  GLU A 342       2.170  10.824 -10.237  1.00 10.00      A   
ATOM   3235  OE1 GLU A 342       1.475  10.426  -9.277  1.00 10.00      A   
ATOM   3236  OE2 GLU A 342       3.042  10.110 -10.774  1.00 10.00      A   
ATOM   3237  C   GLU A 342       2.601  13.197 -13.682  1.00 10.00      A   
ATOM   3238  O   GLU A 342       2.637  12.378 -14.605  1.00 10.00      A   
ATOM   3239  N   LEU A 343       3.657  13.894 -13.289  1.00 10.00      A   
ATOM   3240  HN  LEU A 343       3.563  14.525 -12.537  1.00 10.00      A   
ATOM   3241  CA  LEU A 343       4.951  13.747 -13.932  1.00 10.00      A   
ATOM   3242  CB  LEU A 343       5.227  14.940 -14.854  1.00 10.00      A   
ATOM   3243  CG  LEU A 343       6.556  14.939 -15.613  1.00 10.00      A   
ATOM   3244  CD1 LEU A 343       6.694  13.694 -16.477  1.00 10.00      A   
ATOM   3245  CD2 LEU A 343       6.683  16.196 -16.461  1.00 10.00      A   
ATOM   3246  C   LEU A 343       6.050  13.608 -12.886  1.00 10.00      A   
ATOM   3247  O   LEU A 343       6.225  14.482 -12.035  1.00 10.00      A   
ATOM   3248  N   ARG A 344       6.772  12.497 -12.936  1.00 10.00      A   
ATOM   3249  HN  ARG A 344       6.582  11.833 -13.636  1.00 10.00      A   
ATOM   3250  CA  ARG A 344       7.857  12.249 -11.993  1.00 10.00      A   
ATOM   3251  CB  ARG A 344       7.553  11.043 -11.094  1.00 10.00      A   
ATOM   3252  CG  ARG A 344       6.316  11.218 -10.231  1.00 10.00      A   
ATOM   3253  CD  ARG A 344       6.194  10.138  -9.167  1.00 10.00      A   
ATOM   3254  NE  ARG A 344       4.804   9.978  -8.751  1.00 10.00      A   
ATOM   3255  HE  ARG A 344       4.115  10.191  -9.429  1.00 10.00      A   
ATOM   3256  CZ  ARG A 344       4.396   9.550  -7.557  1.00 10.00      A   
ATOM   3257  NH1 ARG A 344       5.268   9.205  -6.612  1.00 10.00      A   
ATOM   3258 HH11 ARG A 344       6.290   9.264  -6.790  1.00 10.00      A   
ATOM   3259 HH12 ARG A 344       4.926   8.873  -5.680  1.00 10.00      A   
ATOM   3260  NH2 ARG A 344       3.098   9.497  -7.306  1.00 10.00      A   
ATOM   3261 HH21 ARG A 344       2.409   9.800  -8.039  1.00 10.00      A   
ATOM   3262 HH22 ARG A 344       2.748   9.149  -6.381  1.00 10.00      A   
ATOM   3263  C   ARG A 344       9.175  12.055 -12.730  1.00 10.00      A   
ATOM   3264  O   ARG A 344       9.317  11.142 -13.550  1.00 10.00      A   
ATOM   3265  N   VAL A 345      10.130  12.928 -12.443  1.00 10.00      A   
ATOM   3266  HN  VAL A 345       9.947  13.639 -11.788  1.00 10.00      A   
ATOM   3267  CA  VAL A 345      11.445  12.868 -13.069  1.00 10.00      A   
ATOM   3268  CB  VAL A 345      11.835  14.235 -13.685  1.00 10.00      A   
ATOM   3269  CG1 VAL A 345      13.281  14.241 -14.163  1.00 10.00      A   
ATOM   3270  CG2 VAL A 345      10.898  14.591 -14.831  1.00 10.00      A   
ATOM   3271  C   VAL A 345      12.501  12.436 -12.052  1.00 10.00      A   
ATOM   3272  O   VAL A 345      12.777  13.151 -11.084  1.00 10.00      A   
ATOM   3273  N   PHE A 346      13.077  11.264 -12.271  1.00 10.00      A   
ATOM   3274  HN  PHE A 346      12.813  10.743 -13.066  1.00 10.00      A   
ATOM   3275  CA  PHE A 346      14.097  10.727 -11.377  1.00 10.00      A   
ATOM   3276  CB  PHE A 346      13.951   9.204 -11.261  1.00 10.00      A   
ATOM   3277  CG  PHE A 346      12.557   8.727 -10.962  1.00 10.00      A   
ATOM   3278  CD1 PHE A 346      11.697   8.374 -11.989  1.00 10.00      A   
ATOM   3279  CD2 PHE A 346      12.108   8.622  -9.656  1.00 10.00      A   
ATOM   3280  CE1 PHE A 346      10.417   7.928 -11.722  1.00 10.00      A   
ATOM   3281  CE2 PHE A 346      10.827   8.178  -9.381  1.00 10.00      A   
ATOM   3282  CZ  PHE A 346       9.980   7.831 -10.416  1.00 10.00      A   
ATOM   3283  C   PHE A 346      15.495  11.059 -11.892  1.00 10.00      A   
ATOM   3284  O   PHE A 346      15.775  10.915 -13.081  1.00 10.00      A   
ATOM   3285  N   PRO A 347      16.392  11.517 -11.011  1.00 10.00      A   
ATOM   3286  CA  PRO A 347      17.762  11.850 -11.398  1.00 10.00      A   
ATOM   3287  CB  PRO A 347      18.255  12.710 -10.234  1.00 10.00      A   
ATOM   3288  CG  PRO A 347      17.471  12.239  -9.056  1.00 10.00      A   
ATOM   3289  CD  PRO A 347      16.141  11.756  -9.577  1.00 10.00      A   
ATOM   3290  C   PRO A 347      18.625  10.596 -11.547  1.00 10.00      A   
ATOM   3291  O   PRO A 347      18.771   9.815 -10.603  1.00 10.00      A   
ATOM   3292  N   SER A 348      19.181  10.402 -12.735  1.00 10.00      A   
ATOM   3293  HN  SER A 348      19.017  11.059 -13.453  1.00 10.00      A   
ATOM   3294  CA  SER A 348      20.026   9.247 -13.014  1.00 10.00      A   
ATOM   3295  CB  SER A 348      20.439   9.235 -14.486  1.00 10.00      A   
ATOM   3296  OG  SER A 348      20.848  10.528 -14.909  1.00 10.00      A   
ATOM   3297  HG  SER A 348      20.066  11.103 -14.989  1.00 10.00      A   
ATOM   3298  C   SER A 348      21.259   9.257 -12.121  1.00 10.00      A   
ATOM   3299  O   SER A 348      21.589   8.256 -11.484  1.00 10.00      A   
ATOM   3300  N   GLU A 349      21.929  10.398 -12.072  1.00 10.00      A   
ATOM   3301  HN  GLU A 349      21.617  11.157 -12.611  1.00 10.00      A   
ATOM   3302  CA  GLU A 349      23.116  10.555 -11.248  1.00 10.00      A   
ATOM   3303  CB  GLU A 349      24.317  10.938 -12.116  1.00 10.00      A   
ATOM   3304  CG  GLU A 349      24.666   9.914 -13.186  1.00 10.00      A   
ATOM   3305  CD  GLU A 349      25.237   8.642 -12.601  1.00 10.00      A   
ATOM   3306  OE1 GLU A 349      26.334   8.703 -12.010  1.00 10.00      A   
ATOM   3307  OE2 GLU A 349      24.591   7.577 -12.719  1.00 10.00      A   
ATOM   3308  C   GLU A 349      22.862  11.616 -10.181  1.00 10.00      A   
ATOM   3309  O   GLU A 349      23.329  12.746 -10.292  1.00 10.00      A   
ATOM   3310  N   PRO A 350      22.123  11.260  -9.115  1.00 10.00      A   
ATOM   3311  CA  PRO A 350      21.781  12.198  -8.046  1.00 10.00      A   
ATOM   3312  CB  PRO A 350      20.572  11.534  -7.398  1.00 10.00      A   
ATOM   3313  CG  PRO A 350      20.818  10.073  -7.565  1.00 10.00      A   
ATOM   3314  CD  PRO A 350      21.577   9.912  -8.855  1.00 10.00      A   
ATOM   3315  C   PRO A 350      22.900  12.358  -7.026  1.00 10.00      A   
ATOM   3316  O   PRO A 350      22.817  13.193  -6.132  1.00 10.00      A   
ATOM   3317  N   PHE A 351      23.948  11.564  -7.163  1.00 10.00      A   
ATOM   3318  HN  PHE A 351      23.969  10.915  -7.900  1.00 10.00      A   
ATOM   3319  CA  PHE A 351      25.071  11.635  -6.239  1.00 10.00      A   
ATOM   3320  CB  PHE A 351      25.638  10.241  -5.970  1.00 10.00      A   
ATOM   3321  CG  PHE A 351      24.590   9.249  -5.550  1.00 10.00      A   
ATOM   3322  CD1 PHE A 351      24.243   8.192  -6.374  1.00 10.00      A   
ATOM   3323  CD2 PHE A 351      23.940   9.385  -4.336  1.00 10.00      A   
ATOM   3324  CE1 PHE A 351      23.267   7.288  -5.995  1.00 10.00      A   
ATOM   3325  CE2 PHE A 351      22.966   8.484  -3.950  1.00 10.00      A   
ATOM   3326  CZ  PHE A 351      22.630   7.436  -4.781  1.00 10.00      A   
ATOM   3327  C   PHE A 351      26.150  12.563  -6.774  1.00 10.00      A   
ATOM   3328  O   PHE A 351      27.232  12.679  -6.197  1.00 10.00      A   
ATOM   3329  N   VAL A 352      25.846  13.228  -7.880  1.00 10.00      A   
ATOM   3330  HN  VAL A 352      24.963  13.102  -8.287  1.00 10.00      A   
ATOM   3331  CA  VAL A 352      26.785  14.149  -8.499  1.00 10.00      A   
ATOM   3332  CB  VAL A 352      27.064  13.789  -9.974  1.00 10.00      A   
ATOM   3333  CG1 VAL A 352      28.252  14.581 -10.501  1.00 10.00      A   
ATOM   3334  CG2 VAL A 352      27.307  12.296 -10.134  1.00 10.00      A   
ATOM   3335  C   VAL A 352      26.250  15.572  -8.419  1.00 10.00      A   
ATOM   3336  O   VAL A 352      25.203  15.887  -8.992  1.00 10.00      A   
ATOM   3337  N   MET A 353      26.968  16.415  -7.689  1.00 10.00      A   
ATOM   3338  HN  MET A 353      27.779  16.081  -7.246  1.00 10.00      A   
ATOM   3339  CA  MET A 353      26.597  17.818  -7.509  1.00 10.00      A   
ATOM   3340  CB  MET A 353      27.567  18.482  -6.524  1.00 10.00      A   
ATOM   3341  CG  MET A 353      27.317  19.958  -6.269  1.00 10.00      A   
ATOM   3342  SD  MET A 353      28.509  20.669  -5.117  1.00 10.00      A   
ATOM   3343  CE  MET A 353      27.952  22.372  -5.071  1.00 10.00      A   
ATOM   3344  C   MET A 353      26.610  18.558  -8.844  1.00 10.00      A   
ATOM   3345  O   MET A 353      25.860  19.517  -9.052  1.00 10.00      A   
ATOM   3346  N   GLU A 354      27.469  18.108  -9.743  1.00 10.00      A   
ATOM   3347  HN  GLU A 354      28.039  17.344  -9.515  1.00 10.00      A   
ATOM   3348  CA  GLU A 354      27.591  18.714 -11.059  1.00 10.00      A   
ATOM   3349  CB  GLU A 354      28.952  18.379 -11.668  1.00 10.00      A   
ATOM   3350  CG  GLU A 354      30.124  18.664 -10.742  1.00 10.00      A   
ATOM   3351  CD  GLU A 354      30.149  20.092 -10.238  1.00 10.00      A   
ATOM   3352  OE1 GLU A 354      30.705  20.966 -10.932  1.00 10.00      A   
ATOM   3353  OE2 GLU A 354      29.621  20.350  -9.136  1.00 10.00      A   
ATOM   3354  C   GLU A 354      26.472  18.235 -11.975  1.00 10.00      A   
ATOM   3355  O   GLU A 354      26.155  17.045 -11.999  1.00 10.00      A   
ATOM   3356  N   PRO A 355      25.856  19.161 -12.723  1.00 10.00      A   
ATOM   3357  CA  PRO A 355      24.760  18.843 -13.645  1.00 10.00      A   
ATOM   3358  CB  PRO A 355      24.316  20.214 -14.174  1.00 10.00      A   
ATOM   3359  CG  PRO A 355      24.900  21.207 -13.228  1.00 10.00      A   
ATOM   3360  CD  PRO A 355      26.174  20.596 -12.729  1.00 10.00      A   
ATOM   3361  C   PRO A 355      25.223  17.965 -14.804  1.00 10.00      A   
ATOM   3362  O   PRO A 355      26.123  18.332 -15.557  1.00 10.00      A   
ATOM   3363  N   ASN A 356      24.596  16.807 -14.935  1.00 10.00      A   
ATOM   3364  HN  ASN A 356      23.880  16.581 -14.304  1.00 10.00      A   
ATOM   3365  CA  ASN A 356      24.926  15.857 -15.994  1.00 10.00      A   
ATOM   3366  CB  ASN A 356      24.443  14.435 -15.639  1.00 10.00      A   
ATOM   3367  CG  ASN A 356      22.978  14.367 -15.229  1.00 10.00      A   
ATOM   3368  OD1 ASN A 356      22.413  15.338 -14.731  1.00 10.00      A   
ATOM   3369  ND2 ASN A 356      22.345  13.220 -15.425  1.00 10.00      A   
ATOM   3370 HD21 ASN A 356      22.840  12.473 -15.822  1.00 10.00      A   
ATOM   3371 HD22 ASN A 356      21.393  13.169 -15.156  1.00 10.00      A   
ATOM   3372  C   ASN A 356      24.347  16.299 -17.332  1.00 10.00      A   
ATOM   3373  O   ASN A 356      25.068  16.449 -18.316  1.00 10.00      A   
ATOM   3374  N   VAL A 357      23.046  16.527 -17.354  1.00 10.00      A   
ATOM   3375  HN  VAL A 357      22.530  16.414 -16.531  1.00 10.00      A   
ATOM   3376  CA  VAL A 357      22.367  16.950 -18.568  1.00 10.00      A   
ATOM   3377  CB  VAL A 357      21.322  15.917 -19.032  1.00 10.00      A   
ATOM   3378  CG1 VAL A 357      22.007  14.696 -19.623  1.00 10.00      A   
ATOM   3379  CG2 VAL A 357      20.416  15.517 -17.878  1.00 10.00      A   
ATOM   3380  C   VAL A 357      21.698  18.301 -18.373  1.00 10.00      A   
ATOM   3381  O   VAL A 357      21.608  18.804 -17.248  1.00 10.00      A   
ATOM   3382  N   ALA A 358      21.229  18.879 -19.468  1.00 10.00      A   
ATOM   3383  HN  ALA A 358      21.332  18.418 -20.328  1.00 10.00      A   
ATOM   3384  CA  ALA A 358      20.573  20.179 -19.435  1.00 10.00      A   
ATOM   3385  CB  ALA A 358      20.566  20.813 -20.816  1.00 10.00      A   
ATOM   3386  C   ALA A 358      19.157  20.083 -18.876  1.00 10.00      A   
ATOM   3387  O   ALA A 358      18.175  20.180 -19.611  1.00 10.00      A   
ATOM   3388  N   LEU A 359      19.064  19.867 -17.574  1.00 10.00      A   
ATOM   3389  HN  LEU A 359      19.889  19.763 -17.049  1.00 10.00      A   
ATOM   3390  CA  LEU A 359      17.779  19.773 -16.902  1.00 10.00      A   
ATOM   3391  CB  LEU A 359      17.535  18.363 -16.354  1.00 10.00      A   
ATOM   3392  CG  LEU A 359      16.166  18.133 -15.703  1.00 10.00      A   
ATOM   3393  CD1 LEU A 359      15.213  17.439 -16.663  1.00 10.00      A   
ATOM   3394  CD2 LEU A 359      16.298  17.354 -14.406  1.00 10.00      A   
ATOM   3395  C   LEU A 359      17.722  20.784 -15.768  1.00 10.00      A   
ATOM   3396  O   LEU A 359      18.282  20.558 -14.689  1.00 10.00      A   
ATOM   3397  N   THR A 360      17.070  21.901 -16.025  1.00 10.00      A   
ATOM   3398  HN  THR A 360      16.653  22.020 -16.915  1.00 10.00      A   
ATOM   3399  CA  THR A 360      16.941  22.956 -15.038  1.00 10.00      A   
ATOM   3400  CB  THR A 360      17.453  24.298 -15.604  1.00 10.00      A   
ATOM   3401  OG1 THR A 360      16.643  24.705 -16.715  1.00 10.00      A   
ATOM   3402  HG1 THR A 360      16.618  23.988 -17.377  1.00 10.00      A   
ATOM   3403  CG2 THR A 360      18.900  24.173 -16.062  1.00 10.00      A   
ATOM   3404  C   THR A 360      15.486  23.090 -14.597  1.00 10.00      A   
ATOM   3405  O   THR A 360      14.727  22.125 -14.649  1.00 10.00      A   
ATOM   3406  N   GLU A 361      15.097  24.279 -14.161  1.00 10.00      A   
ATOM   3407  HN  GLU A 361      15.743  25.022 -14.130  1.00 10.00      A   
ATOM   3408  CA  GLU A 361      13.735  24.518 -13.725  1.00 10.00      A   
ATOM   3409  CB  GLU A 361      13.716  25.574 -12.616  1.00 10.00      A   
ATOM   3410  CG  GLU A 361      13.959  27.000 -13.094  1.00 10.00      A   
ATOM   3411  CD  GLU A 361      15.421  27.390 -13.132  1.00 10.00      A   
ATOM   3412  OE1 GLU A 361      15.764  28.453 -12.579  1.00 10.00      A   
ATOM   3413  OE2 GLU A 361      16.230  26.651 -13.732  1.00 10.00      A   
ATOM   3414  C   GLU A 361      12.872  24.973 -14.900  1.00 10.00      A   
ATOM   3415  O   GLU A 361      11.651  25.107 -14.774  1.00 10.00      A   
ATOM   3416  N   GLN A 362      13.518  25.196 -16.043  1.00 10.00      A   
ATOM   3417  HN  GLN A 362      14.488  25.046 -16.075  1.00 10.00      A   
ATOM   3418  CA  GLN A 362      12.832  25.644 -17.248  1.00 10.00      A   
ATOM   3419  CB  GLN A 362      13.824  25.814 -18.402  1.00 10.00      A   
ATOM   3420  CG  GLN A 362      13.265  26.550 -19.611  1.00 10.00      A   
ATOM   3421  CD  GLN A 362      12.986  28.016 -19.334  1.00 10.00      A   
ATOM   3422  OE1 GLN A 362      13.858  28.870 -19.497  1.00 10.00      A   
ATOM   3423  NE2 GLN A 362      11.772  28.322 -18.920  1.00 10.00      A   
ATOM   3424 HE21 GLN A 362      11.123  27.595 -18.814  1.00 10.00      A   
ATOM   3425 HE22 GLN A 362      11.567  29.263 -18.739  1.00 10.00      A   
ATOM   3426  C   GLN A 362      11.731  24.674 -17.643  1.00 10.00      A   
ATOM   3427  O   GLN A 362      10.600  25.084 -17.912  1.00 10.00      A   
ATOM   3428  N   GLY A 363      12.068  23.390 -17.661  1.00 10.00      A   
ATOM   3429  HN  GLY A 363      13.000  23.135 -17.449  1.00 10.00      A   
ATOM   3430  CA  GLY A 363      11.111  22.365 -18.014  1.00 10.00      A   
ATOM   3431  C   GLY A 363       9.894  22.362 -17.110  1.00 10.00      A   
ATOM   3432  O   GLY A 363       8.775  22.118 -17.565  1.00 10.00      A   
ATOM   3433  N   LEU A 364      10.100  22.637 -15.825  1.00 10.00      A   
ATOM   3434  HN  LEU A 364      11.012  22.829 -15.517  1.00 10.00      A   
ATOM   3435  CA  LEU A 364       8.995  22.671 -14.870  1.00 10.00      A   
ATOM   3436  CB  LEU A 364       9.508  22.903 -13.447  1.00 10.00      A   
ATOM   3437  CG  LEU A 364       8.980  21.957 -12.360  1.00 10.00      A   
ATOM   3438  CD1 LEU A 364       9.527  22.352 -10.996  1.00 10.00      A   
ATOM   3439  CD2 LEU A 364       7.459  21.930 -12.342  1.00 10.00      A   
ATOM   3440  C   LEU A 364       8.006  23.766 -15.250  1.00 10.00      A   
ATOM   3441  O   LEU A 364       6.790  23.579 -15.164  1.00 10.00      A   
ATOM   3442  N   VAL A 365       8.541  24.904 -15.672  1.00 10.00      A   
ATOM   3443  HN  VAL A 365       9.521  24.982 -15.708  1.00 10.00      A   
ATOM   3444  CA  VAL A 365       7.726  26.042 -16.081  1.00 10.00      A   
ATOM   3445  CB  VAL A 365       8.604  27.284 -16.366  1.00 10.00      A   
ATOM   3446  CG1 VAL A 365       7.762  28.465 -16.829  1.00 10.00      A   
ATOM   3447  CG2 VAL A 365       9.416  27.656 -15.136  1.00 10.00      A   
ATOM   3448  C   VAL A 365       6.908  25.696 -17.325  1.00 10.00      A   
ATOM   3449  O   VAL A 365       5.698  25.911 -17.362  1.00 10.00      A   
ATOM   3450  N   SER A 366       7.575  25.134 -18.326  1.00 10.00      A   
ATOM   3451  HN  SER A 366       8.541  24.976 -18.228  1.00 10.00      A   
ATOM   3452  CA  SER A 366       6.925  24.758 -19.572  1.00 10.00      A   
ATOM   3453  CB  SER A 366       7.968  24.238 -20.564  1.00 10.00      A   
ATOM   3454  OG  SER A 366       9.123  25.060 -20.556  1.00 10.00      A   
ATOM   3455  HG  SER A 366       9.326  25.344 -21.461  1.00 10.00      A   
ATOM   3456  C   SER A 366       5.828  23.710 -19.347  1.00 10.00      A   
ATOM   3457  O   SER A 366       4.752  23.789 -19.939  1.00 10.00      A   
ATOM   3458  N   VAL A 367       6.096  22.741 -18.480  1.00 10.00      A   
ATOM   3459  HN  VAL A 367       6.967  22.734 -18.025  1.00 10.00      A   
ATOM   3460  CA  VAL A 367       5.128  21.684 -18.193  1.00 10.00      A   
ATOM   3461  CB  VAL A 367       5.750  20.518 -17.389  1.00 10.00      A   
ATOM   3462  CG1 VAL A 367       4.672  19.558 -16.896  1.00 10.00      A   
ATOM   3463  CG2 VAL A 367       6.765  19.773 -18.240  1.00 10.00      A   
ATOM   3464  C   VAL A 367       3.886  22.219 -17.473  1.00 10.00      A   
ATOM   3465  O   VAL A 367       2.762  21.912 -17.864  1.00 10.00      A   
ATOM   3466  N   SER A 368       4.092  23.024 -16.437  1.00 10.00      A   
ATOM   3467  HN  SER A 368       5.010  23.256 -16.183  1.00 10.00      A   
ATOM   3468  CA  SER A 368       2.978  23.576 -15.670  1.00 10.00      A   
ATOM   3469  CB  SER A 368       3.492  24.308 -14.428  1.00 10.00      A   
ATOM   3470  OG  SER A 368       4.606  25.123 -14.745  1.00 10.00      A   
ATOM   3471  HG  SER A 368       5.415  24.596 -14.699  1.00 10.00      A   
ATOM   3472  C   SER A 368       2.106  24.500 -16.520  1.00 10.00      A   
ATOM   3473  O   SER A 368       0.892  24.574 -16.325  1.00 10.00      A   
ATOM   3474  N   MET A 369       2.730  25.190 -17.465  1.00 10.00      A   
ATOM   3475  HN  MET A 369       3.703  25.085 -17.571  1.00 10.00      A   
ATOM   3476  CA  MET A 369       2.019  26.109 -18.340  1.00 10.00      A   
ATOM   3477  CB  MET A 369       2.990  27.167 -18.868  1.00 10.00      A   
ATOM   3478  CG  MET A 369       2.476  28.594 -18.780  1.00 10.00      A   
ATOM   3479  SD  MET A 369       3.697  29.802 -19.331  1.00 10.00      A   
ATOM   3480  CE  MET A 369       3.114  31.266 -18.479  1.00 10.00      A   
ATOM   3481  C   MET A 369       1.381  25.370 -19.514  1.00 10.00      A   
ATOM   3482  O   MET A 369       0.332  25.766 -20.015  1.00 10.00      A   
ATOM   3483  N   GLY A 370       2.029  24.298 -19.956  1.00 10.00      A   
ATOM   3484  HN  GLY A 370       2.875  24.036 -19.527  1.00 10.00      A   
ATOM   3485  CA  GLY A 370       1.522  23.530 -21.077  1.00 10.00      A   
ATOM   3486  C   GLY A 370       0.402  22.576 -20.712  1.00 10.00      A   
ATOM   3487  O   GLY A 370      -0.619  22.525 -21.402  1.00 10.00      A   
ATOM   3488  N   CYS A 371       0.586  21.829 -19.633  1.00 10.00      A   
ATOM   3489  HN  CYS A 371       1.413  21.936 -19.109  1.00 10.00      A   
ATOM   3490  CA  CYS A 371      -0.406  20.861 -19.188  1.00 10.00      A   
ATOM   3491  CB  CYS A 371       0.294  19.589 -18.701  1.00 10.00      A   
ATOM   3492  SG  CYS A 371       1.557  18.965 -19.836  1.00 10.00      A   
ATOM   3493  HG  CYS A 371       0.954  18.180 -20.724  1.00 10.00      A   
ATOM   3494  C   CYS A 371      -1.289  21.442 -18.084  1.00 10.00      A   
ATOM   3495  O   CYS A 371      -0.838  21.649 -16.958  1.00 10.00      A   
ATOM   3496  N   PRO A 372      -2.566  21.719 -18.388  1.00 10.00      A   
ATOM   3497  CA  PRO A 372      -3.507  22.280 -17.422  1.00 10.00      A   
ATOM   3498  CB  PRO A 372      -4.641  22.842 -18.295  1.00 10.00      A   
ATOM   3499  CG  PRO A 372      -4.222  22.620 -19.716  1.00 10.00      A   
ATOM   3500  CD  PRO A 372      -3.194  21.527 -19.699  1.00 10.00      A   
ATOM   3501  C   PRO A 372      -4.048  21.221 -16.461  1.00 10.00      A   
ATOM   3502  O   PRO A 372      -4.600  21.540 -15.405  1.00 10.00      A   
ATOM   3503  N   LYS A 373      -3.870  19.957 -16.828  1.00 10.00      A   
ATOM   3504  HN  LYS A 373      -3.410  19.771 -17.675  1.00 10.00      A   
ATOM   3505  CA  LYS A 373      -4.338  18.840 -16.015  1.00 10.00      A   
ATOM   3506  CB  LYS A 373      -4.695  17.647 -16.906  1.00 10.00      A   
ATOM   3507  CG  LYS A 373      -5.837  17.898 -17.876  1.00 10.00      A   
ATOM   3508  CD  LYS A 373      -7.166  18.026 -17.155  1.00 10.00      A   
ATOM   3509  CE  LYS A 373      -8.306  18.226 -18.141  1.00 10.00      A   
ATOM   3510  NZ  LYS A 373      -8.687  16.965 -18.828  1.00 10.00      A   
ATOM   3511  HZ1 LYS A 373      -9.179  16.329 -18.166  1.00 10.00      A   
ATOM   3512  HZ2 LYS A 373      -7.838  16.479 -19.191  1.00 10.00      A   
ATOM   3513  HZ3 LYS A 373      -9.319  17.169 -19.629  1.00 10.00      A   
ATOM   3514  C   LYS A 373      -3.278  18.422 -15.000  1.00 10.00      A   
ATOM   3515  O   LYS A 373      -3.507  17.534 -14.171  1.00 10.00      A   
ATOM   3516  N   LEU A 374      -2.123  19.070 -15.075  1.00 10.00      A   
ATOM   3517  HN  LEU A 374      -2.021  19.774 -15.748  1.00 10.00      A   
ATOM   3518  CA  LEU A 374      -1.012  18.779 -14.181  1.00 10.00      A   
ATOM   3519  CB  LEU A 374       0.251  19.520 -14.653  1.00 10.00      A   
ATOM   3520  CG  LEU A 374       1.612  18.906 -14.286  1.00 10.00      A   
ATOM   3521  CD1 LEU A 374       1.952  19.134 -12.821  1.00 10.00      A   
ATOM   3522  CD2 LEU A 374       1.663  17.426 -14.633  1.00 10.00      A   
ATOM   3523  C   LEU A 374      -1.365  19.186 -12.757  1.00 10.00      A   
ATOM   3524  O   LEU A 374      -1.614  20.358 -12.480  1.00 10.00      A   
ATOM   3525  N   GLU A 375      -1.406  18.209 -11.863  1.00 10.00      A   
ATOM   3526  HN  GLU A 375      -1.225  17.289 -12.151  1.00 10.00      A   
ATOM   3527  CA  GLU A 375      -1.727  18.473 -10.470  1.00 10.00      A   
ATOM   3528  CB  GLU A 375      -3.138  17.987 -10.132  1.00 10.00      A   
ATOM   3529  CG  GLU A 375      -3.322  16.480 -10.208  1.00 10.00      A   
ATOM   3530  CD  GLU A 375      -4.536  16.009  -9.441  1.00 10.00      A   
ATOM   3531  OE1 GLU A 375      -4.368  15.425  -8.350  1.00 10.00      A   
ATOM   3532  OE2 GLU A 375      -5.666  16.220  -9.926  1.00 10.00      A   
ATOM   3533  C   GLU A 375      -0.715  17.824  -9.539  1.00 10.00      A   
ATOM   3534  O   GLU A 375      -0.763  18.014  -8.325  1.00 10.00      A   
ATOM   3535  N   SER A 376       0.191  17.045 -10.100  1.00 10.00      A   
ATOM   3536  HN  SER A 376       0.188  16.921 -11.075  1.00 10.00      A   
ATOM   3537  CA  SER A 376       1.196  16.369  -9.301  1.00 10.00      A   
ATOM   3538  CB  SER A 376       0.694  14.984  -8.902  1.00 10.00      A   
ATOM   3539  OG  SER A 376      -0.564  15.083  -8.252  1.00 10.00      A   
ATOM   3540  HG  SER A 376      -0.886  15.991  -8.320  1.00 10.00      A   
ATOM   3541  C   SER A 376       2.515  16.273 -10.053  1.00 10.00      A   
ATOM   3542  O   SER A 376       2.561  15.792 -11.188  1.00 10.00      A   
ATOM   3543  N   VAL A 377       3.585  16.733  -9.423  1.00 10.00      A   
ATOM   3544  HN  VAL A 377       3.491  17.100  -8.513  1.00 10.00      A   
ATOM   3545  CA  VAL A 377       4.895  16.706 -10.049  1.00 10.00      A   
ATOM   3546  CB  VAL A 377       5.204  18.045 -10.764  1.00 10.00      A   
ATOM   3547  CG1 VAL A 377       5.194  19.210  -9.785  1.00 10.00      A   
ATOM   3548  CG2 VAL A 377       6.523  17.984 -11.521  1.00 10.00      A   
ATOM   3549  C   VAL A 377       5.999  16.373  -9.044  1.00 10.00      A   
ATOM   3550  O   VAL A 377       5.972  16.821  -7.895  1.00 10.00      A   
ATOM   3551  N   LEU A 378       6.935  15.546  -9.476  1.00 10.00      A   
ATOM   3552  HN  LEU A 378       6.859  15.177 -10.388  1.00 10.00      A   
ATOM   3553  CA  LEU A 378       8.080  15.164  -8.659  1.00 10.00      A   
ATOM   3554  CB  LEU A 378       8.089  13.651  -8.416  1.00 10.00      A   
ATOM   3555  CG  LEU A 378       9.279  13.094  -7.625  1.00 10.00      A   
ATOM   3556  CD1 LEU A 378       9.242  13.567  -6.181  1.00 10.00      A   
ATOM   3557  CD2 LEU A 378       9.307  11.575  -7.692  1.00 10.00      A   
ATOM   3558  C   LEU A 378       9.332  15.593  -9.405  1.00 10.00      A   
ATOM   3559  O   LEU A 378       9.711  14.974 -10.400  1.00 10.00      A   
ATOM   3560  N   TYR A 379       9.960  16.663  -8.947  1.00 10.00      A   
ATOM   3561  HN  TYR A 379       9.635  17.097  -8.124  1.00 10.00      A   
ATOM   3562  CA  TYR A 379      11.137  17.189  -9.623  1.00 10.00      A   
ATOM   3563  CB  TYR A 379      10.878  18.624 -10.082  1.00 10.00      A   
ATOM   3564  CG  TYR A 379      11.518  18.976 -11.405  1.00 10.00      A   
ATOM   3565  CD1 TYR A 379      11.408  18.127 -12.498  1.00 10.00      A   
ATOM   3566  CD2 TYR A 379      12.218  20.164 -11.567  1.00 10.00      A   
ATOM   3567  CE1 TYR A 379      11.975  18.453 -13.714  1.00 10.00      A   
ATOM   3568  CE2 TYR A 379      12.791  20.497 -12.780  1.00 10.00      A   
ATOM   3569  CZ  TYR A 379      12.665  19.637 -13.851  1.00 10.00      A   
ATOM   3570  OH  TYR A 379      13.221  19.961 -15.064  1.00 10.00      A   
ATOM   3571  HH  TYR A 379      13.898  20.642 -14.939  1.00 10.00      A   
ATOM   3572  C   TYR A 379      12.385  17.142  -8.757  1.00 10.00      A   
ATOM   3573  O   TYR A 379      12.360  17.520  -7.584  1.00 10.00      A   
ATOM   3574  N   PHE A 380      13.473  16.670  -9.353  1.00 10.00      A   
ATOM   3575  HN  PHE A 380      13.410  16.371 -10.282  1.00 10.00      A   
ATOM   3576  CA  PHE A 380      14.758  16.579  -8.677  1.00 10.00      A   
ATOM   3577  CB  PHE A 380      15.137  15.118  -8.442  1.00 10.00      A   
ATOM   3578  CG  PHE A 380      14.652  14.547  -7.140  1.00 10.00      A   
ATOM   3579  CD1 PHE A 380      13.301  14.367  -6.898  1.00 10.00      A   
ATOM   3580  CD2 PHE A 380      15.557  14.170  -6.162  1.00 10.00      A   
ATOM   3581  CE1 PHE A 380      12.859  13.822  -5.706  1.00 10.00      A   
ATOM   3582  CE2 PHE A 380      15.124  13.628  -4.967  1.00 10.00      A   
ATOM   3583  CZ  PHE A 380      13.773  13.452  -4.739  1.00 10.00      A   
ATOM   3584  C   PHE A 380      15.825  17.244  -9.543  1.00 10.00      A   
ATOM   3585  O   PHE A 380      16.351  16.631 -10.471  1.00 10.00      A   
ATOM   3586  N   CYS A 381      16.125  18.499  -9.262  1.00 10.00      A   
ATOM   3587  HN  CYS A 381      15.675  18.947  -8.514  1.00 10.00      A   
ATOM   3588  CA  CYS A 381      17.116  19.232 -10.036  1.00 10.00      A   
ATOM   3589  CB  CYS A 381      16.448  20.381 -10.794  1.00 10.00      A   
ATOM   3590  SG  CYS A 381      15.374  21.424  -9.778  1.00 10.00      A   
ATOM   3591  HG  CYS A 381      15.832  22.674  -9.841  1.00 10.00      A   
ATOM   3592  C   CYS A 381      18.232  19.760  -9.143  1.00 10.00      A   
ATOM   3593  O   CYS A 381      18.208  19.568  -7.927  1.00 10.00      A   
ATOM   3594  N   ARG A 382      19.208  20.425  -9.752  1.00 10.00      A   
ATOM   3595  HN  ARG A 382      19.172  20.546 -10.728  1.00 10.00      A   
ATOM   3596  CA  ARG A 382      20.331  20.983  -9.012  1.00 10.00      A   
ATOM   3597  CB  ARG A 382      21.641  20.770  -9.774  1.00 10.00      A   
ATOM   3598  CG  ARG A 382      22.345  19.457  -9.479  1.00 10.00      A   
ATOM   3599  CD  ARG A 382      21.784  18.320 -10.312  1.00 10.00      A   
ATOM   3600  NE  ARG A 382      22.733  17.219 -10.428  1.00 10.00      A   
ATOM   3601  HE  ARG A 382      23.439  17.154  -9.741  1.00 10.00      A   
ATOM   3602  CZ  ARG A 382      22.704  16.314 -11.401  1.00 10.00      A   
ATOM   3603  NH1 ARG A 382      21.770  16.377 -12.345  1.00 10.00      A   
ATOM   3604 HH11 ARG A 382      21.055  17.138 -12.327  1.00 10.00      A   
ATOM   3605 HH12 ARG A 382      21.746  15.665 -13.112  1.00 10.00      A   
ATOM   3606  NH2 ARG A 382      23.618  15.352 -11.436  1.00 10.00      A   
ATOM   3607 HH21 ARG A 382      23.606  14.635 -12.191  1.00 10.00      A   
ATOM   3608 HH22 ARG A 382      24.360  15.310 -10.701  1.00 10.00      A   
ATOM   3609  C   ARG A 382      20.132  22.470  -8.734  1.00 10.00      A   
ATOM   3610  O   ARG A 382      20.636  22.998  -7.739  1.00 10.00      A   
ATOM   3611  N   GLN A 383      19.404  23.140  -9.614  1.00 10.00      A   
ATOM   3612  HN  GLN A 383      19.019  22.664 -10.381  1.00 10.00      A   
ATOM   3613  CA  GLN A 383      19.152  24.565  -9.467  1.00 10.00      A   
ATOM   3614  CB  GLN A 383      19.831  25.349 -10.595  1.00 10.00      A   
ATOM   3615  CG  GLN A 383      19.136  25.238 -11.945  1.00 10.00      A   
ATOM   3616  CD  GLN A 383      19.820  26.057 -13.019  1.00 10.00      A   
ATOM   3617  OE1 GLN A 383      21.046  26.151 -13.058  1.00 10.00      A   
ATOM   3618  NE2 GLN A 383      19.035  26.678 -13.885  1.00 10.00      A   
ATOM   3619 HE21 GLN A 383      18.054  26.576 -13.789  1.00 10.00      A   
ATOM   3620 HE22 GLN A 383      19.454  27.225 -14.583  1.00 10.00      A   
ATOM   3621  C   GLN A 383      17.658  24.861  -9.449  1.00 10.00      A   
ATOM   3622  O   GLN A 383      16.856  24.064  -9.938  1.00 10.00      A   
ATOM   3623  N   MET A 384      17.297  26.000  -8.873  1.00 10.00      A   
ATOM   3624  HN  MET A 384      17.987  26.579  -8.487  1.00 10.00      A   
ATOM   3625  CA  MET A 384      15.909  26.425  -8.787  1.00 10.00      A   
ATOM   3626  CB  MET A 384      15.182  25.648  -7.681  1.00 10.00      A   
ATOM   3627  CG  MET A 384      13.712  26.004  -7.521  1.00 10.00      A   
ATOM   3628  SD  MET A 384      12.784  25.840  -9.059  1.00 10.00      A   
ATOM   3629  CE  MET A 384      12.936  24.079  -9.357  1.00 10.00      A   
ATOM   3630  C   MET A 384      15.847  27.925  -8.506  1.00 10.00      A   
ATOM   3631  O   MET A 384      16.739  28.475  -7.855  1.00 10.00      A   
ATOM   3632  N   THR A 385      14.819  28.585  -9.017  1.00 10.00      A   
ATOM   3633  HN  THR A 385      14.152  28.099  -9.548  1.00 10.00      A   
ATOM   3634  CA  THR A 385      14.649  30.013  -8.804  1.00 10.00      A   
ATOM   3635  CB  THR A 385      14.767  30.801 -10.122  1.00 10.00      A   
ATOM   3636  OG1 THR A 385      14.205  30.032 -11.188  1.00 10.00      A   
ATOM   3637  HG1 THR A 385      14.888  29.444 -11.557  1.00 10.00      A   
ATOM   3638  CG2 THR A 385      16.213  31.134 -10.442  1.00 10.00      A   
ATOM   3639  C   THR A 385      13.289  30.305  -8.180  1.00 10.00      A   
ATOM   3640  O   THR A 385      12.330  29.553  -8.376  1.00 10.00      A   
ATOM   3641  N   ASN A 386      13.216  31.394  -7.428  1.00 10.00      A   
ATOM   3642  HN  ASN A 386      14.026  31.947  -7.307  1.00 10.00      A   
ATOM   3643  CA  ASN A 386      11.976  31.802  -6.782  1.00 10.00      A   
ATOM   3644  CB  ASN A 386      12.226  32.986  -5.843  1.00 10.00      A   
ATOM   3645  CG  ASN A 386      12.617  32.555  -4.444  1.00 10.00      A   
ATOM   3646  OD1 ASN A 386      12.124  31.552  -3.930  1.00 10.00      A   
ATOM   3647  ND2 ASN A 386      13.496  33.318  -3.813  1.00 10.00      A   
ATOM   3648 HD21 ASN A 386      13.842  34.110  -4.278  1.00 10.00      A   
ATOM   3649 HD22 ASN A 386      13.777  33.049  -2.907  1.00 10.00      A   
ATOM   3650  C   ASN A 386      10.960  32.200  -7.835  1.00 10.00      A   
ATOM   3651  O   ASN A 386       9.784  31.851  -7.747  1.00 10.00      A   
ATOM   3652  N   ALA A 387      11.441  32.912  -8.849  1.00 10.00      A   
ATOM   3653  HN  ALA A 387      12.396  33.129  -8.863  1.00 10.00      A   
ATOM   3654  CA  ALA A 387      10.593  33.378  -9.939  1.00 10.00      A   
ATOM   3655  CB  ALA A 387      11.401  34.196 -10.934  1.00 10.00      A   
ATOM   3656  C   ALA A 387       9.894  32.215 -10.635  1.00 10.00      A   
ATOM   3657  O   ALA A 387       8.707  32.302 -10.963  1.00 10.00      A   
ATOM   3658  N   ALA A 388      10.630  31.127 -10.842  1.00 10.00      A   
ATOM   3659  HN  ALA A 388      11.568  31.120 -10.555  1.00 10.00      A   
ATOM   3660  CA  ALA A 388      10.080  29.940 -11.487  1.00 10.00      A   
ATOM   3661  CB  ALA A 388      11.162  28.895 -11.700  1.00 10.00      A   
ATOM   3662  C   ALA A 388       8.942  29.363 -10.651  1.00 10.00      A   
ATOM   3663  O   ALA A 388       7.839  29.152 -11.156  1.00 10.00      A   
ATOM   3664  N   LEU A 389       9.216  29.142  -9.367  1.00 10.00      A   
ATOM   3665  HN  LEU A 389      10.112  29.355  -9.030  1.00 10.00      A   
ATOM   3666  CA  LEU A 389       8.226  28.592  -8.444  1.00 10.00      A   
ATOM   3667  CB  LEU A 389       8.809  28.464  -7.037  1.00 10.00      A   
ATOM   3668  CG  LEU A 389       9.954  27.464  -6.877  1.00 10.00      A   
ATOM   3669  CD1 LEU A 389      10.529  27.545  -5.475  1.00 10.00      A   
ATOM   3670  CD2 LEU A 389       9.476  26.053  -7.177  1.00 10.00      A   
ATOM   3671  C   LEU A 389       6.958  29.442  -8.419  1.00 10.00      A   
ATOM   3672  O   LEU A 389       5.846  28.916  -8.441  1.00 10.00      A   
ATOM   3673  N   ILE A 390       7.136  30.758  -8.387  1.00 10.00      A   
ATOM   3674  HN  ILE A 390       8.050  31.114  -8.361  1.00 10.00      A   
ATOM   3675  CA  ILE A 390       6.008  31.682  -8.379  1.00 10.00      A   
ATOM   3676  CB  ILE A 390       6.466  33.155  -8.249  1.00 10.00      A   
ATOM   3677  CG1 ILE A 390       7.120  33.389  -6.883  1.00 10.00      A   
ATOM   3678  CG2 ILE A 390       5.292  34.106  -8.439  1.00 10.00      A   
ATOM   3679  CD1 ILE A 390       7.767  34.749  -6.737  1.00 10.00      A   
ATOM   3680  C   ILE A 390       5.158  31.503  -9.642  1.00 10.00      A   
ATOM   3681  O   ILE A 390       3.931  31.459  -9.571  1.00 10.00      A   
ATOM   3682  N   THR A 391       5.822  31.383 -10.790  1.00 10.00      A   
ATOM   3683  HN  THR A 391       6.801  31.422 -10.786  1.00 10.00      A   
ATOM   3684  CA  THR A 391       5.126  31.197 -12.059  1.00 10.00      A   
ATOM   3685  CB  THR A 391       6.115  31.199 -13.243  1.00 10.00      A   
ATOM   3686  OG1 THR A 391       7.037  32.292 -13.095  1.00 10.00      A   
ATOM   3687  HG1 THR A 391       7.739  32.040 -12.481  1.00 10.00      A   
ATOM   3688  CG2 THR A 391       5.376  31.350 -14.566  1.00 10.00      A   
ATOM   3689  C   THR A 391       4.346  29.882 -12.057  1.00 10.00      A   
ATOM   3690  O   THR A 391       3.168  29.851 -12.414  1.00 10.00      A   
ATOM   3691  N   ILE A 392       5.008  28.808 -11.629  1.00 10.00      A   
ATOM   3692  HN  ILE A 392       5.946  28.905 -11.348  1.00 10.00      A   
ATOM   3693  CA  ILE A 392       4.387  27.488 -11.573  1.00 10.00      A   
ATOM   3694  CB  ILE A 392       5.364  26.432 -11.009  1.00 10.00      A   
ATOM   3695  CG1 ILE A 392       6.610  26.334 -11.895  1.00 10.00      A   
ATOM   3696  CG2 ILE A 392       4.689  25.074 -10.895  1.00 10.00      A   
ATOM   3697  CD1 ILE A 392       7.778  25.642 -11.229  1.00 10.00      A   
ATOM   3698  C   ILE A 392       3.123  27.519 -10.715  1.00 10.00      A   
ATOM   3699  O   ILE A 392       2.071  27.019 -11.123  1.00 10.00      A   
ATOM   3700  N   ALA A 393       3.231  28.136  -9.544  1.00 10.00      A   
ATOM   3701  HN  ALA A 393       4.095  28.527  -9.290  1.00 10.00      A   
ATOM   3702  CA  ALA A 393       2.106  28.243  -8.623  1.00 10.00      A   
ATOM   3703  CB  ALA A 393       2.545  28.918  -7.337  1.00 10.00      A   
ATOM   3704  C   ALA A 393       0.952  29.019  -9.245  1.00 10.00      A   
ATOM   3705  O   ALA A 393      -0.207  28.630  -9.118  1.00 10.00      A   
ATOM   3706  N   ARG A 394       1.277  30.112  -9.921  1.00 10.00      A   
ATOM   3707  HN  ARG A 394       2.224  30.363  -9.998  1.00 10.00      A   
ATOM   3708  CA  ARG A 394       0.265  30.944 -10.562  1.00 10.00      A   
ATOM   3709  CB  ARG A 394       0.865  32.276 -11.013  1.00 10.00      A   
ATOM   3710  CG  ARG A 394       1.283  33.194  -9.879  1.00 10.00      A   
ATOM   3711  CD  ARG A 394       1.823  34.515 -10.410  1.00 10.00      A   
ATOM   3712  NE  ARG A 394       0.827  35.235 -11.205  1.00 10.00      A   
ATOM   3713  HE  ARG A 394       0.667  34.917 -12.124  1.00 10.00      A   
ATOM   3714  CZ  ARG A 394       0.145  36.292 -10.765  1.00 10.00      A   
ATOM   3715  NH1 ARG A 394       0.359  36.760  -9.542  1.00 10.00      A   
ATOM   3716 HH11 ARG A 394       1.066  36.306  -8.923  1.00 10.00      A   
ATOM   3717 HH12 ARG A 394      -0.177  37.588  -9.189  1.00 10.00      A   
ATOM   3718  NH2 ARG A 394      -0.752  36.876 -11.551  1.00 10.00      A   
ATOM   3719 HH21 ARG A 394      -1.288  37.704 -11.209  1.00 10.00      A   
ATOM   3720 HH22 ARG A 394      -0.926  36.511 -12.513  1.00 10.00      A   
ATOM   3721  C   ARG A 394      -0.351  30.233 -11.763  1.00 10.00      A   
ATOM   3722  O   ARG A 394      -1.506  30.478 -12.117  1.00 10.00      A   
ATOM   3723  N   ASN A 395       0.428  29.362 -12.393  1.00 10.00      A   
ATOM   3724  HN  ASN A 395       1.345  29.221 -12.067  1.00 10.00      A   
ATOM   3725  CA  ASN A 395      -0.035  28.617 -13.559  1.00 10.00      A   
ATOM   3726  CB  ASN A 395       1.140  28.102 -14.399  1.00 10.00      A   
ATOM   3727  CG  ASN A 395       1.784  29.178 -15.252  1.00 10.00      A   
ATOM   3728  OD1 ASN A 395       2.985  29.141 -15.513  1.00 10.00      A   
ATOM   3729  ND2 ASN A 395       0.991  30.137 -15.708  1.00 10.00      A   
ATOM   3730 HD21 ASN A 395       0.038  30.102 -15.476  1.00 10.00      A   
ATOM   3731 HD22 ASN A 395       1.389  30.848 -16.251  1.00 10.00      A   
ATOM   3732  C   ASN A 395      -0.932  27.454 -13.161  1.00 10.00      A   
ATOM   3733  O   ASN A 395      -2.010  27.277 -13.727  1.00 10.00      A   
ATOM   3734  N   ARG A 396      -0.492  26.671 -12.183  1.00 10.00      A   
ATOM   3735  HN  ARG A 396       0.365  26.881 -11.743  1.00 10.00      A   
ATOM   3736  CA  ARG A 396      -1.254  25.516 -11.731  1.00 10.00      A   
ATOM   3737  CB  ARG A 396      -0.446  24.228 -11.912  1.00 10.00      A   
ATOM   3738  CG  ARG A 396      -0.058  23.924 -13.350  1.00 10.00      A   
ATOM   3739  CD  ARG A 396      -1.089  23.047 -14.044  1.00 10.00      A   
ATOM   3740  NE  ARG A 396      -2.411  23.675 -14.118  1.00 10.00      A   
ATOM   3741  HE  ARG A 396      -3.077  23.403 -13.441  1.00 10.00      A   
ATOM   3742  CZ  ARG A 396      -2.760  24.581 -15.031  1.00 10.00      A   
ATOM   3743  NH1 ARG A 396      -1.885  24.992 -15.946  1.00 10.00      A   
ATOM   3744 HH11 ARG A 396      -0.911  24.605 -15.961  1.00 10.00      A   
ATOM   3745 HH12 ARG A 396      -2.164  25.706 -16.657  1.00 10.00      A   
ATOM   3746  NH2 ARG A 396      -3.995  25.069 -15.033  1.00 10.00      A   
ATOM   3747 HH21 ARG A 396      -4.695  24.744 -14.327  1.00 10.00      A   
ATOM   3748 HH22 ARG A 396      -4.277  25.778 -15.748  1.00 10.00      A   
ATOM   3749  C   ARG A 396      -1.695  25.651 -10.276  1.00 10.00      A   
ATOM   3750  O   ARG A 396      -1.004  25.199  -9.363  1.00 10.00      A   
ATOM   3751  N   PRO A 397      -2.855  26.275 -10.036  1.00 10.00      A   
ATOM   3752  CA  PRO A 397      -3.393  26.444  -8.683  1.00 10.00      A   
ATOM   3753  CB  PRO A 397      -4.402  27.577  -8.863  1.00 10.00      A   
ATOM   3754  CG  PRO A 397      -4.885  27.418 -10.265  1.00 10.00      A   
ATOM   3755  CD  PRO A 397      -3.728  26.877 -11.059  1.00 10.00      A   
ATOM   3756  C   PRO A 397      -4.111  25.174  -8.233  1.00 10.00      A   
ATOM   3757  O   PRO A 397      -4.503  25.031  -7.074  1.00 10.00      A   
ATOM   3758  N   ASN A 398      -4.259  24.246  -9.172  1.00 10.00      A   
ATOM   3759  HN  ASN A 398      -3.900  24.427 -10.068  1.00 10.00      A   
ATOM   3760  CA  ASN A 398      -4.929  22.975  -8.925  1.00 10.00      A   
ATOM   3761  CB  ASN A 398      -5.690  22.534 -10.183  1.00 10.00      A   
ATOM   3762  CG  ASN A 398      -4.769  22.231 -11.356  1.00 10.00      A   
ATOM   3763  OD1 ASN A 398      -4.249  23.143 -12.005  1.00 10.00      A   
ATOM   3764  ND2 ASN A 398      -4.577  20.952 -11.650  1.00 10.00      A   
ATOM   3765 HD21 ASN A 398      -5.034  20.276 -11.103  1.00 10.00      A   
ATOM   3766 HD22 ASN A 398      -3.980  20.732 -12.397  1.00 10.00      A   
ATOM   3767  C   ASN A 398      -3.925  21.898  -8.521  1.00 10.00      A   
ATOM   3768  O   ASN A 398      -4.253  20.710  -8.494  1.00 10.00      A   
ATOM   3769  N   MET A 399      -2.704  22.321  -8.213  1.00 10.00      A   
ATOM   3770  HN  MET A 399      -2.510  23.277  -8.253  1.00 10.00      A   
ATOM   3771  CA  MET A 399      -1.650  21.402  -7.805  1.00 10.00      A   
ATOM   3772  CB  MET A 399      -0.307  22.136  -7.735  1.00 10.00      A   
ATOM   3773  CG  MET A 399       0.893  21.232  -7.501  1.00 10.00      A   
ATOM   3774  SD  MET A 399       1.422  20.378  -8.998  1.00 10.00      A   
ATOM   3775  CE  MET A 399       1.912  21.764 -10.020  1.00 10.00      A   
ATOM   3776  C   MET A 399      -1.977  20.777  -6.452  1.00 10.00      A   
ATOM   3777  O   MET A 399      -2.133  21.479  -5.454  1.00 10.00      A   
ATOM   3778  N   THR A 400      -2.092  19.460  -6.432  1.00 10.00      A   
ATOM   3779  HN  THR A 400      -1.965  18.959  -7.266  1.00 10.00      A   
ATOM   3780  CA  THR A 400      -2.406  18.733  -5.213  1.00 10.00      A   
ATOM   3781  CB  THR A 400      -3.391  17.585  -5.503  1.00 10.00      A   
ATOM   3782  OG1 THR A 400      -2.894  16.815  -6.607  1.00 10.00      A   
ATOM   3783  HG1 THR A 400      -3.637  16.436  -7.100  1.00 10.00      A   
ATOM   3784  CG2 THR A 400      -4.766  18.137  -5.850  1.00 10.00      A   
ATOM   3785  C   THR A 400      -1.140  18.147  -4.592  1.00 10.00      A   
ATOM   3786  O   THR A 400      -1.036  18.016  -3.368  1.00 10.00      A   
ATOM   3787  N   ARG A 401      -0.172  17.810  -5.436  1.00 10.00      A   
ATOM   3788  HN  ARG A 401      -0.300  17.959  -6.401  1.00 10.00      A   
ATOM   3789  CA  ARG A 401       1.074  17.229  -4.964  1.00 10.00      A   
ATOM   3790  CB  ARG A 401       1.109  15.731  -5.264  1.00 10.00      A   
ATOM   3791  CG  ARG A 401       0.194  14.891  -4.390  1.00 10.00      A   
ATOM   3792  CD  ARG A 401      -0.187  13.598  -5.085  1.00 10.00      A   
ATOM   3793  NE  ARG A 401      -1.316  13.782  -5.996  1.00 10.00      A   
ATOM   3794  HE  ARG A 401      -1.233  14.482  -6.686  1.00 10.00      A   
ATOM   3795  CZ  ARG A 401      -2.424  13.055  -5.953  1.00 10.00      A   
ATOM   3796  NH1 ARG A 401      -2.548  12.099  -5.045  1.00 10.00      A   
ATOM   3797 HH11 ARG A 401      -3.416  11.515  -5.000  1.00 10.00      A   
ATOM   3798 HH12 ARG A 401      -1.783  11.923  -4.355  1.00 10.00      A   
ATOM   3799  NH2 ARG A 401      -3.421  13.304  -6.799  1.00 10.00      A   
ATOM   3800 HH21 ARG A 401      -4.292  12.728  -6.766  1.00 10.00      A   
ATOM   3801 HH22 ARG A 401      -3.341  14.078  -7.500  1.00 10.00      A   
ATOM   3802  C   ARG A 401       2.285  17.907  -5.592  1.00 10.00      A   
ATOM   3803  O   ARG A 401       2.600  17.678  -6.759  1.00 10.00      A   
ATOM   3804  N   PHE A 402       2.963  18.730  -4.808  1.00 10.00      A   
ATOM   3805  HN  PHE A 402       2.665  18.862  -3.878  1.00 10.00      A   
ATOM   3806  CA  PHE A 402       4.150  19.430  -5.272  1.00 10.00      A   
ATOM   3807  CB  PHE A 402       4.015  20.941  -5.043  1.00 10.00      A   
ATOM   3808  CG  PHE A 402       5.024  21.763  -5.793  1.00 10.00      A   
ATOM   3809  CD1 PHE A 402       4.847  22.042  -7.139  1.00 10.00      A   
ATOM   3810  CD2 PHE A 402       6.156  22.249  -5.156  1.00 10.00      A   
ATOM   3811  CE1 PHE A 402       5.778  22.789  -7.834  1.00 10.00      A   
ATOM   3812  CE2 PHE A 402       7.090  22.999  -5.844  1.00 10.00      A   
ATOM   3813  CZ  PHE A 402       6.902  23.270  -7.185  1.00 10.00      A   
ATOM   3814  C   PHE A 402       5.379  18.885  -4.553  1.00 10.00      A   
ATOM   3815  O   PHE A 402       5.720  19.324  -3.453  1.00 10.00      A   
ATOM   3816  N   ARG A 403       6.030  17.913  -5.174  1.00 10.00      A   
ATOM   3817  HN  ARG A 403       5.722  17.616  -6.057  1.00 10.00      A   
ATOM   3818  CA  ARG A 403       7.205  17.288  -4.592  1.00 10.00      A   
ATOM   3819  CB  ARG A 403       7.073  15.760  -4.634  1.00 10.00      A   
ATOM   3820  CG  ARG A 403       5.873  15.218  -3.868  1.00 10.00      A   
ATOM   3821  CD  ARG A 403       5.644  13.735  -4.140  1.00 10.00      A   
ATOM   3822  NE  ARG A 403       6.436  12.877  -3.258  1.00 10.00      A   
ATOM   3823  HE  ARG A 403       7.289  13.246  -2.913  1.00 10.00      A   
ATOM   3824  CZ  ARG A 403       6.082  11.640  -2.893  1.00 10.00      A   
ATOM   3825  NH1 ARG A 403       4.950  11.100  -3.329  1.00 10.00      A   
ATOM   3826 HH11 ARG A 403       4.321  11.631  -3.963  1.00 10.00      A   
ATOM   3827 HH12 ARG A 403       4.682  10.128  -3.024  1.00 10.00      A   
ATOM   3828  NH2 ARG A 403       6.868  10.939  -2.095  1.00 10.00      A   
ATOM   3829 HH21 ARG A 403       6.602   9.974  -1.807  1.00 10.00      A   
ATOM   3830 HH22 ARG A 403       7.766  11.349  -1.753  1.00 10.00      A   
ATOM   3831  C   ARG A 403       8.468  17.739  -5.317  1.00 10.00      A   
ATOM   3832  O   ARG A 403       8.795  17.238  -6.393  1.00 10.00      A   
ATOM   3833  N   LEU A 404       9.154  18.714  -4.739  1.00 10.00      A   
ATOM   3834  HN  LEU A 404       8.830  19.092  -3.896  1.00 10.00      A   
ATOM   3835  CA  LEU A 404      10.380  19.236  -5.317  1.00 10.00      A   
ATOM   3836  CB  LEU A 404      10.239  20.736  -5.596  1.00 10.00      A   
ATOM   3837  CG  LEU A 404      11.514  21.473  -6.012  1.00 10.00      A   
ATOM   3838  CD1 LEU A 404      11.979  21.015  -7.384  1.00 10.00      A   
ATOM   3839  CD2 LEU A 404      11.296  22.975  -5.989  1.00 10.00      A   
ATOM   3840  C   LEU A 404      11.547  18.991  -4.376  1.00 10.00      A   
ATOM   3841  O   LEU A 404      11.460  19.284  -3.183  1.00 10.00      A   
ATOM   3842  N   CYS A 405      12.634  18.456  -4.906  1.00 10.00      A   
ATOM   3843  HN  CYS A 405      12.649  18.239  -5.865  1.00 10.00      A   
ATOM   3844  CA  CYS A 405      13.805  18.185  -4.098  1.00 10.00      A   
ATOM   3845  CB  CYS A 405      13.826  16.732  -3.626  1.00 10.00      A   
ATOM   3846  SG  CYS A 405      15.055  16.389  -2.346  1.00 10.00      A   
ATOM   3847  HG  CYS A 405      16.157  17.060  -2.651  1.00 10.00      A   
ATOM   3848  C   CYS A 405      15.086  18.523  -4.838  1.00 10.00      A   
ATOM   3849  O   CYS A 405      15.466  17.839  -5.786  1.00 10.00      A   
ATOM   3850  N   ILE A 406      15.728  19.600  -4.419  1.00 10.00      A   
ATOM   3851  HN  ILE A 406      15.339  20.139  -3.694  1.00 10.00      A   
ATOM   3852  CA  ILE A 406      16.984  20.012  -5.013  1.00 10.00      A   
ATOM   3853  CB  ILE A 406      17.323  21.475  -4.645  1.00 10.00      A   
ATOM   3854  CG1 ILE A 406      16.170  22.405  -5.034  1.00 10.00      A   
ATOM   3855  CG2 ILE A 406      18.613  21.921  -5.319  1.00 10.00      A   
ATOM   3856  CD1 ILE A 406      16.375  23.840  -4.604  1.00 10.00      A   
ATOM   3857  C   ILE A 406      18.088  19.095  -4.499  1.00 10.00      A   
ATOM   3858  O   ILE A 406      18.152  18.813  -3.302  1.00 10.00      A   
ATOM   3859  N   ILE A 407      18.935  18.621  -5.401  1.00 10.00      A   
ATOM   3860  HN  ILE A 407      18.811  18.867  -6.347  1.00 10.00      A   
ATOM   3861  CA  ILE A 407      20.036  17.734  -5.036  1.00 10.00      A   
ATOM   3862  CB  ILE A 407      20.836  17.296  -6.285  1.00 10.00      A   
ATOM   3863  CG1 ILE A 407      19.910  16.669  -7.338  1.00 10.00      A   
ATOM   3864  CG2 ILE A 407      21.961  16.338  -5.918  1.00 10.00      A   
ATOM   3865  CD1 ILE A 407      19.160  15.441  -6.862  1.00 10.00      A   
ATOM   3866  C   ILE A 407      20.974  18.406  -4.031  1.00 10.00      A   
ATOM   3867  O   ILE A 407      21.525  17.756  -3.141  1.00 10.00      A   
ATOM   3868  N   GLU A 408      21.135  19.709  -4.170  1.00 10.00      A   
ATOM   3869  HN  GLU A 408      20.650  20.174  -4.878  1.00 10.00      A   
ATOM   3870  CA  GLU A 408      21.998  20.471  -3.283  1.00 10.00      A   
ATOM   3871  CB  GLU A 408      22.605  21.657  -4.041  1.00 10.00      A   
ATOM   3872  CG  GLU A 408      23.631  22.456  -3.251  1.00 10.00      A   
ATOM   3873  CD  GLU A 408      24.811  21.626  -2.787  1.00 10.00      A   
ATOM   3874  OE1 GLU A 408      25.127  20.615  -3.444  1.00 10.00      A   
ATOM   3875  OE2 GLU A 408      25.431  21.988  -1.763  1.00 10.00      A   
ATOM   3876  C   GLU A 408      21.211  20.959  -2.069  1.00 10.00      A   
ATOM   3877  O   GLU A 408      20.238  21.704  -2.207  1.00 10.00      A   
ATOM   3878  N   PRO A 409      21.616  20.536  -0.862  1.00 10.00      A   
ATOM   3879  CA  PRO A 409      20.957  20.934   0.379  1.00 10.00      A   
ATOM   3880  CB  PRO A 409      21.576  20.012   1.442  1.00 10.00      A   
ATOM   3881  CG  PRO A 409      22.374  18.998   0.689  1.00 10.00      A   
ATOM   3882  CD  PRO A 409      22.753  19.643  -0.609  1.00 10.00      A   
ATOM   3883  C   PRO A 409      21.264  22.387   0.718  1.00 10.00      A   
ATOM   3884  O   PRO A 409      22.413  22.820   0.628  1.00 10.00      A   
ATOM   3885  N   LYS A 410      20.230  23.129   1.099  1.00 10.00      A   
ATOM   3886  HN  LYS A 410      19.346  22.717   1.141  1.00 10.00      A   
ATOM   3887  CA  LYS A 410      20.366  24.538   1.462  1.00 10.00      A   
ATOM   3888  CB  LYS A 410      21.297  24.724   2.666  1.00 10.00      A   
ATOM   3889  CG  LYS A 410      20.793  24.053   3.932  1.00 10.00      A   
ATOM   3890  CD  LYS A 410      21.792  24.171   5.069  1.00 10.00      A   
ATOM   3891  CE  LYS A 410      21.271  23.492   6.327  1.00 10.00      A   
ATOM   3892  NZ  LYS A 410      22.219  23.619   7.463  1.00 10.00      A   
ATOM   3893  HZ1 LYS A 410      23.130  23.178   7.220  1.00 10.00      A   
ATOM   3894  HZ2 LYS A 410      21.837  23.148   8.307  1.00 10.00      A   
ATOM   3895  HZ3 LYS A 410      22.376  24.624   7.684  1.00 10.00      A   
ATOM   3896  C   LYS A 410      20.788  25.408   0.278  1.00 10.00      A   
ATOM   3897  O   LYS A 410      21.508  26.391   0.442  1.00 10.00      A   
ATOM   3898  N   ALA A 411      20.318  25.047  -0.909  1.00 10.00      A   
ATOM   3899  HN  ALA A 411      19.753  24.256  -0.974  1.00 10.00      A   
ATOM   3900  CA  ALA A 411      20.623  25.794  -2.118  1.00 10.00      A   
ATOM   3901  CB  ALA A 411      20.796  24.844  -3.290  1.00 10.00      A   
ATOM   3902  C   ALA A 411      19.512  26.803  -2.407  1.00 10.00      A   
ATOM   3903  O   ALA A 411      18.347  26.430  -2.568  1.00 10.00      A   
ATOM   3904  N   PRO A 412      19.852  28.095  -2.449  1.00 10.00      A   
ATOM   3905  CA  PRO A 412      18.890  29.161  -2.709  1.00 10.00      A   
ATOM   3906  CB  PRO A 412      19.519  30.330  -1.951  1.00 10.00      A   
ATOM   3907  CG  PRO A 412      20.989  30.121  -2.116  1.00 10.00      A   
ATOM   3908  CD  PRO A 412      21.206  28.629  -2.230  1.00 10.00      A   
ATOM   3909  C   PRO A 412      18.790  29.509  -4.191  1.00 10.00      A   
ATOM   3910  O   PRO A 412      19.282  28.774  -5.051  1.00 10.00      A   
ATOM   3911  N   ASP A 413      18.139  30.630  -4.473  1.00 10.00      A   
ATOM   3912  HN  ASP A 413      17.758  31.151  -3.733  1.00 10.00      A   
ATOM   3913  CA  ASP A 413      17.974  31.122  -5.837  1.00 10.00      A   
ATOM   3914  CB  ASP A 413      17.069  32.363  -5.820  1.00 10.00      A   
ATOM   3915  CG  ASP A 413      16.712  32.880  -7.199  1.00 10.00      A   
ATOM   3916  OD1 ASP A 413      17.609  33.379  -7.905  1.00 10.00      A   
ATOM   3917  OD2 ASP A 413      15.523  32.808  -7.576  1.00 10.00      A   
ATOM   3918  C   ASP A 413      19.348  31.487  -6.391  1.00 10.00      A   
ATOM   3919  O   ASP A 413      20.055  32.299  -5.803  1.00 10.00      A   
ATOM   3920  N   TYR A 414      19.727  30.892  -7.511  1.00 10.00      A   
ATOM   3921  HN  TYR A 414      19.117  30.265  -7.950  1.00 10.00      A   
ATOM   3922  CA  TYR A 414      21.042  31.146  -8.099  1.00 10.00      A   
ATOM   3923  CB  TYR A 414      21.452  30.003  -9.038  1.00 10.00      A   
ATOM   3924  CG  TYR A 414      20.543  29.845 -10.235  1.00 10.00      A   
ATOM   3925  CD1 TYR A 414      20.793  30.523 -11.421  1.00 10.00      A   
ATOM   3926  CD2 TYR A 414      19.428  29.022 -10.175  1.00 10.00      A   
ATOM   3927  CE1 TYR A 414      19.955  30.389 -12.510  1.00 10.00      A   
ATOM   3928  CE2 TYR A 414      18.587  28.880 -11.258  1.00 10.00      A   
ATOM   3929  CZ  TYR A 414      18.853  29.566 -12.424  1.00 10.00      A   
ATOM   3930  OH  TYR A 414      18.012  29.430 -13.506  1.00 10.00      A   
ATOM   3931  HH  TYR A 414      17.144  29.100 -13.200  1.00 10.00      A   
ATOM   3932  C   TYR A 414      21.140  32.495  -8.817  1.00 10.00      A   
ATOM   3933  O   TYR A 414      22.236  32.941  -9.149  1.00 10.00      A   
ATOM   3934  N   LEU A 415      20.012  33.149  -9.050  1.00 10.00      A   
ATOM   3935  HN  LEU A 415      19.158  32.778  -8.731  1.00 10.00      A   
ATOM   3936  CA  LEU A 415      20.017  34.429  -9.739  1.00 10.00      A   
ATOM   3937  CB  LEU A 415      18.741  34.618 -10.570  1.00 10.00      A   
ATOM   3938  CG  LEU A 415      18.651  33.800 -11.859  1.00 10.00      A   
ATOM   3939  CD1 LEU A 415      17.304  34.008 -12.532  1.00 10.00      A   
ATOM   3940  CD2 LEU A 415      19.781  34.173 -12.805  1.00 10.00      A   
ATOM   3941  C   LEU A 415      20.202  35.590  -8.770  1.00 10.00      A   
ATOM   3942  O   LEU A 415      21.149  36.364  -8.895  1.00 10.00      A   
ATOM   3943  N   THR A 416      19.312  35.701  -7.797  1.00 10.00      A   
ATOM   3944  HN  THR A 416      18.585  35.037  -7.727  1.00 10.00      A   
ATOM   3945  CA  THR A 416      19.378  36.793  -6.835  1.00 10.00      A   
ATOM   3946  CB  THR A 416      17.999  37.429  -6.609  1.00 10.00      A   
ATOM   3947  OG1 THR A 416      17.009  36.404  -6.432  1.00 10.00      A   
ATOM   3948  HG1 THR A 416      16.433  36.649  -5.683  1.00 10.00      A   
ATOM   3949  CG2 THR A 416      17.619  38.303  -7.793  1.00 10.00      A   
ATOM   3950  C   THR A 416      19.983  36.372  -5.499  1.00 10.00      A   
ATOM   3951  O   THR A 416      20.170  37.205  -4.612  1.00 10.00      A   
ATOM   3952  N   LEU A 417      20.289  35.085  -5.370  1.00 10.00      A   
ATOM   3953  HN  LEU A 417      20.103  34.478  -6.120  1.00 10.00      A   
ATOM   3954  CA  LEU A 417      20.883  34.534  -4.146  1.00 10.00      A   
ATOM   3955  CB  LEU A 417      22.289  35.106  -3.907  1.00 10.00      A   
ATOM   3956  CG  LEU A 417      23.306  34.871  -5.030  1.00 10.00      A   
ATOM   3957  CD1 LEU A 417      24.569  35.684  -4.797  1.00 10.00      A   
ATOM   3958  CD2 LEU A 417      23.636  33.393  -5.159  1.00 10.00      A   
ATOM   3959  C   LEU A 417      19.976  34.747  -2.934  1.00 10.00      A   
ATOM   3960  O   LEU A 417      20.406  35.237  -1.887  1.00 10.00      A   
ATOM   3961  N   GLU A 418      18.712  34.384  -3.095  1.00 10.00      A   
ATOM   3962  HN  GLU A 418      18.433  34.007  -3.954  1.00 10.00      A   
ATOM   3963  CA  GLU A 418      17.726  34.525  -2.031  1.00 10.00      A   
ATOM   3964  CB  GLU A 418      16.603  35.461  -2.474  1.00 10.00      A   
ATOM   3965  CG  GLU A 418      17.042  36.860  -2.855  1.00 10.00      A   
ATOM   3966  CD  GLU A 418      15.887  37.676  -3.390  1.00 10.00      A   
ATOM   3967  OE1 GLU A 418      15.359  38.526  -2.648  1.00 10.00      A   
ATOM   3968  OE2 GLU A 418      15.484  37.455  -4.554  1.00 10.00      A   
ATOM   3969  C   GLU A 418      17.116  33.173  -1.697  1.00 10.00      A   
ATOM   3970  O   GLU A 418      17.052  32.291  -2.554  1.00 10.00      A   
ATOM   3971  N   PRO A 419      16.681  32.983  -0.443  1.00 10.00      A   
ATOM   3972  CA  PRO A 419      16.044  31.738  -0.008  1.00 10.00      A   
ATOM   3973  CB  PRO A 419      15.748  31.982   1.474  1.00 10.00      A   
ATOM   3974  CG  PRO A 419      16.671  33.080   1.868  1.00 10.00      A   
ATOM   3975  CD  PRO A 419      16.796  33.952   0.656  1.00 10.00      A   
ATOM   3976  C   PRO A 419      14.744  31.502  -0.781  1.00 10.00      A   
ATOM   3977  O   PRO A 419      14.148  32.445  -1.309  1.00 10.00      A   
ATOM   3978  N   LEU A 420      14.300  30.256  -0.829  1.00 10.00      A   
ATOM   3979  HN  LEU A 420      14.792  29.555  -0.343  1.00 10.00      A   
ATOM   3980  CA  LEU A 420      13.094  29.893  -1.568  1.00 10.00      A   
ATOM   3981  CB  LEU A 420      13.208  28.461  -2.094  1.00 10.00      A   
ATOM   3982  CG  LEU A 420      14.472  28.131  -2.889  1.00 10.00      A   
ATOM   3983  CD1 LEU A 420      14.550  26.639  -3.161  1.00 10.00      A   
ATOM   3984  CD2 LEU A 420      14.509  28.916  -4.191  1.00 10.00      A   
ATOM   3985  C   LEU A 420      11.820  30.044  -0.737  1.00 10.00      A   
ATOM   3986  O   LEU A 420      10.797  29.433  -1.051  1.00 10.00      A   
ATOM   3987  N   ASP A 421      11.881  30.866   0.308  1.00 10.00      A   
ATOM   3988  HN  ASP A 421      12.721  31.328   0.499  1.00 10.00      A   
ATOM   3989  CA  ASP A 421      10.733  31.095   1.186  1.00 10.00      A   
ATOM   3990  CB  ASP A 421      11.081  32.083   2.308  1.00 10.00      A   
ATOM   3991  CG  ASP A 421      11.996  31.504   3.371  1.00 10.00      A   
ATOM   3992  OD1 ASP A 421      11.523  31.215   4.493  1.00 10.00      A   
ATOM   3993  OD2 ASP A 421      13.202  31.356   3.103  1.00 10.00      A   
ATOM   3994  C   ASP A 421       9.525  31.603   0.402  1.00 10.00      A   
ATOM   3995  O   ASP A 421       8.432  31.049   0.510  1.00 10.00      A   
ATOM   3996  N   ILE A 422       9.729  32.645  -0.402  1.00 10.00      A   
ATOM   3997  HN  ILE A 422      10.624  33.040  -0.453  1.00 10.00      A   
ATOM   3998  CA  ILE A 422       8.646  33.219  -1.199  1.00 10.00      A   
ATOM   3999  CB  ILE A 422       9.003  34.604  -1.780  1.00 10.00      A   
ATOM   4000  CG1 ILE A 422      10.187  34.506  -2.745  1.00 10.00      A   
ATOM   4001  CG2 ILE A 422       9.306  35.592  -0.663  1.00 10.00      A   
ATOM   4002  CD1 ILE A 422      10.351  35.723  -3.631  1.00 10.00      A   
ATOM   4003  C   ILE A 422       8.231  32.284  -2.333  1.00 10.00      A   
ATOM   4004  O   ILE A 422       7.093  32.333  -2.803  1.00 10.00      A   
ATOM   4005  N   GLY A 423       9.155  31.432  -2.759  1.00 10.00      A   
ATOM   4006  HN  GLY A 423      10.044  31.441  -2.346  1.00 10.00      A   
ATOM   4007  CA  GLY A 423       8.867  30.492  -3.826  1.00 10.00      A   
ATOM   4008  C   GLY A 423       7.842  29.460  -3.404  1.00 10.00      A   
ATOM   4009  O   GLY A 423       6.806  29.298  -4.050  1.00 10.00      A   
ATOM   4010  N   PHE A 424       8.126  28.770  -2.309  1.00 10.00      A   
ATOM   4011  HN  PHE A 424       8.969  28.946  -1.837  1.00 10.00      A   
ATOM   4012  CA  PHE A 424       7.220  27.759  -1.789  1.00 10.00      A   
ATOM   4013  CB  PHE A 424       7.931  26.854  -0.786  1.00 10.00      A   
ATOM   4014  CG  PHE A 424       8.762  25.776  -1.427  1.00 10.00      A   
ATOM   4015  CD1 PHE A 424      10.123  25.948  -1.623  1.00 10.00      A   
ATOM   4016  CD2 PHE A 424       8.180  24.586  -1.830  1.00 10.00      A   
ATOM   4017  CE1 PHE A 424      10.889  24.957  -2.207  1.00 10.00      A   
ATOM   4018  CE2 PHE A 424       8.941  23.591  -2.416  1.00 10.00      A   
ATOM   4019  CZ  PHE A 424      10.296  23.775  -2.605  1.00 10.00      A   
ATOM   4020  C   PHE A 424       5.996  28.416  -1.161  1.00 10.00      A   
ATOM   4021  O   PHE A 424       4.916  27.821  -1.103  1.00 10.00      A   
ATOM   4022  N   GLY A 425       6.173  29.648  -0.698  1.00 10.00      A   
ATOM   4023  HN  GLY A 425       7.065  30.056  -0.747  1.00 10.00      A   
ATOM   4024  CA  GLY A 425       5.076  30.387  -0.105  1.00 10.00      A   
ATOM   4025  C   GLY A 425       3.992  30.661  -1.125  1.00 10.00      A   
ATOM   4026  O   GLY A 425       2.804  30.588  -0.816  1.00 10.00      A   
ATOM   4027  N   ALA A 426       4.407  30.961  -2.351  1.00 10.00      A   
ATOM   4028  HN  ALA A 426       5.369  31.004  -2.532  1.00 10.00      A   
ATOM   4029  CA  ALA A 426       3.473  31.234  -3.434  1.00 10.00      A   
ATOM   4030  CB  ALA A 426       4.204  31.818  -4.634  1.00 10.00      A   
ATOM   4031  C   ALA A 426       2.740  29.957  -3.828  1.00 10.00      A   
ATOM   4032  O   ALA A 426       1.591  29.993  -4.270  1.00 10.00      A   
ATOM   4033  N   ILE A 427       3.420  28.828  -3.657  1.00 10.00      A   
ATOM   4034  HN  ILE A 427       4.333  28.874  -3.299  1.00 10.00      A   
ATOM   4035  CA  ILE A 427       2.845  27.527  -3.981  1.00 10.00      A   
ATOM   4036  CB  ILE A 427       3.862  26.378  -3.774  1.00 10.00      A   
ATOM   4037  CG1 ILE A 427       5.115  26.580  -4.639  1.00 10.00      A   
ATOM   4038  CG2 ILE A 427       3.221  25.024  -4.054  1.00 10.00      A   
ATOM   4039  CD1 ILE A 427       4.877  26.451  -6.130  1.00 10.00      A   
ATOM   4040  C   ILE A 427       1.606  27.266  -3.121  1.00 10.00      A   
ATOM   4041  O   ILE A 427       0.518  27.039  -3.641  1.00 10.00      A   
ATOM   4042  N   VAL A 428       1.771  27.341  -1.800  1.00 10.00      A   
ATOM   4043  HN  VAL A 428       2.658  27.563  -1.439  1.00 10.00      A   
ATOM   4044  CA  VAL A 428       0.663  27.107  -0.872  1.00 10.00      A   
ATOM   4045  CB  VAL A 428       1.153  26.951   0.587  1.00 10.00      A   
ATOM   4046  CG1 VAL A 428       2.043  25.728   0.728  1.00 10.00      A   
ATOM   4047  CG2 VAL A 428       1.888  28.198   1.053  1.00 10.00      A   
ATOM   4048  C   VAL A 428      -0.373  28.230  -0.956  1.00 10.00      A   
ATOM   4049  O   VAL A 428      -1.527  28.066  -0.555  1.00 10.00      A   
ATOM   4050  N   GLU A 429       0.058  29.365  -1.489  1.00 10.00      A   
ATOM   4051  HN  GLU A 429       0.991  29.424  -1.778  1.00 10.00      A   
ATOM   4052  CA  GLU A 429      -0.798  30.531  -1.645  1.00 10.00      A   
ATOM   4053  CB  GLU A 429       0.064  31.762  -1.946  1.00 10.00      A   
ATOM   4054  CG  GLU A 429      -0.683  33.086  -1.983  1.00 10.00      A   
ATOM   4055  CD  GLU A 429       0.196  34.227  -2.459  1.00 10.00      A   
ATOM   4056  OE1 GLU A 429       1.301  34.406  -1.908  1.00 10.00      A   
ATOM   4057  OE2 GLU A 429      -0.216  34.958  -3.386  1.00 10.00      A   
ATOM   4058  C   GLU A 429      -1.808  30.321  -2.768  1.00 10.00      A   
ATOM   4059  O   GLU A 429      -2.999  30.581  -2.602  1.00 10.00      A   
ATOM   4060  N   HIS A 430      -1.329  29.837  -3.903  1.00 10.00      A   
ATOM   4061  HN  HIS A 430      -0.370  29.631  -3.969  1.00 10.00      A   
ATOM   4062  CA  HIS A 430      -2.189  29.614  -5.060  1.00 10.00      A   
ATOM   4063  CB  HIS A 430      -1.443  29.897  -6.366  1.00 10.00      A   
ATOM   4064  CG  HIS A 430      -1.098  31.340  -6.564  1.00 10.00      A   
ATOM   4065  ND1 HIS A 430      -1.912  32.179  -7.292  1.00 10.00      A   
ATOM   4066  CD2 HIS A 430      -0.030  32.040  -6.107  1.00 10.00      A   
ATOM   4067  CE1 HIS A 430      -1.326  33.363  -7.262  1.00 10.00      A   
ATOM   4068  NE2 HIS A 430      -0.186  33.325  -6.557  1.00 10.00      A   
ATOM   4069  HE2 HIS A 430       0.426  34.077  -6.393  1.00 10.00      A   
ATOM   4070  C   HIS A 430      -2.797  28.217  -5.080  1.00 10.00      A   
ATOM   4071  O   HIS A 430      -3.953  28.046  -5.468  1.00 10.00      A   
ATOM   4072  N   CYS A 431      -2.033  27.220  -4.662  1.00 10.00      A   
ATOM   4073  HN  CYS A 431      -1.124  27.410  -4.332  1.00 10.00      A   
ATOM   4074  CA  CYS A 431      -2.524  25.848  -4.650  1.00 10.00      A   
ATOM   4075  CB  CYS A 431      -1.366  24.854  -4.724  1.00 10.00      A   
ATOM   4076  SG  CYS A 431      -0.241  25.151  -6.106  1.00 10.00      A   
ATOM   4077  HG  CYS A 431      -0.797  26.063  -6.891  1.00 10.00      A   
ATOM   4078  C   CYS A 431      -3.384  25.597  -3.417  1.00 10.00      A   
ATOM   4079  O   CYS A 431      -2.890  25.173  -2.374  1.00 10.00      A   
ATOM   4080  N   LYS A 432      -4.673  25.873  -3.547  1.00 10.00      A   
ATOM   4081  HN  LYS A 432      -4.999  26.210  -4.410  1.00 10.00      A   
ATOM   4082  CA  LYS A 432      -5.624  25.699  -2.451  1.00 10.00      A   
ATOM   4083  CB  LYS A 432      -6.938  26.422  -2.775  1.00 10.00      A   
ATOM   4084  CG  LYS A 432      -6.783  27.672  -3.629  1.00 10.00      A   
ATOM   4085  CD  LYS A 432      -6.220  28.836  -2.830  1.00 10.00      A   
ATOM   4086  CE  LYS A 432      -5.979  30.044  -3.719  1.00 10.00      A   
ATOM   4087  NZ  LYS A 432      -7.225  30.483  -4.392  1.00 10.00      A   
ATOM   4088  HZ1 LYS A 432      -7.889  30.871  -3.694  1.00 10.00      A   
ATOM   4089  HZ2 LYS A 432      -7.674  29.681  -4.871  1.00 10.00      A   
ATOM   4090  HZ3 LYS A 432      -7.014  31.217  -5.095  1.00 10.00      A   
ATOM   4091  C   LYS A 432      -5.910  24.221  -2.201  1.00 10.00      A   
ATOM   4092  O   LYS A 432      -6.265  23.823  -1.091  1.00 10.00      A   
ATOM   4093  N   ASP A 433      -5.758  23.416  -3.244  1.00 10.00      A   
ATOM   4094  HN  ASP A 433      -5.469  23.797  -4.099  1.00 10.00      A   
ATOM   4095  CA  ASP A 433      -6.010  21.977  -3.150  1.00 10.00      A   
ATOM   4096  CB  ASP A 433      -6.720  21.465  -4.408  1.00 10.00      A   
ATOM   4097  CG  ASP A 433      -8.083  20.867  -4.112  1.00 10.00      A   
ATOM   4098  OD1 ASP A 433      -8.260  19.645  -4.286  1.00 10.00      A   
ATOM   4099  OD2 ASP A 433      -8.993  21.623  -3.713  1.00 10.00      A   
ATOM   4100  C   ASP A 433      -4.718  21.201  -2.914  1.00 10.00      A   
ATOM   4101  O   ASP A 433      -4.661  19.988  -3.119  1.00 10.00      A   
ATOM   4102  N   LEU A 434      -3.688  21.905  -2.466  1.00 10.00      A   
ATOM   4103  HN  LEU A 434      -3.800  22.867  -2.300  1.00 10.00      A   
ATOM   4104  CA  LEU A 434      -2.400  21.279  -2.198  1.00 10.00      A   
ATOM   4105  CB  LEU A 434      -1.312  22.343  -2.019  1.00 10.00      A   
ATOM   4106  CG  LEU A 434       0.127  21.829  -1.912  1.00 10.00      A   
ATOM   4107  CD1 LEU A 434       0.591  21.243  -3.236  1.00 10.00      A   
ATOM   4108  CD2 LEU A 434       1.062  22.939  -1.462  1.00 10.00      A   
ATOM   4109  C   LEU A 434      -2.485  20.400  -0.957  1.00 10.00      A   
ATOM   4110  O   LEU A 434      -2.790  20.885   0.130  1.00 10.00      A   
ATOM   4111  N   ARG A 435      -2.226  19.108  -1.123  1.00 10.00      A   
ATOM   4112  HN  ARG A 435      -1.989  18.777  -2.018  1.00 10.00      A   
ATOM   4113  CA  ARG A 435      -2.285  18.169  -0.014  1.00 10.00      A   
ATOM   4114  CB  ARG A 435      -3.149  16.959  -0.381  1.00 10.00      A   
ATOM   4115  CG  ARG A 435      -4.535  17.319  -0.890  1.00 10.00      A   
ATOM   4116  CD  ARG A 435      -5.453  16.108  -0.918  1.00 10.00      A   
ATOM   4117  NE  ARG A 435      -4.837  14.957  -1.571  1.00 10.00      A   
ATOM   4118  HE  ARG A 435      -4.156  14.456  -1.056  1.00 10.00      A   
ATOM   4119  CZ  ARG A 435      -5.147  14.545  -2.798  1.00 10.00      A   
ATOM   4120  NH1 ARG A 435      -6.067  15.192  -3.503  1.00 10.00      A   
ATOM   4121 HH11 ARG A 435      -6.547  16.025  -3.095  1.00 10.00      A   
ATOM   4122 HH12 ARG A 435      -6.315  14.870  -4.467  1.00 10.00      A   
ATOM   4123  NH2 ARG A 435      -4.544  13.491  -3.322  1.00 10.00      A   
ATOM   4124 HH21 ARG A 435      -4.786  13.169  -4.280  1.00 10.00      A   
ATOM   4125 HH22 ARG A 435      -3.813  12.969  -2.775  1.00 10.00      A   
ATOM   4126  C   ARG A 435      -0.890  17.708   0.392  1.00 10.00      A   
ATOM   4127  O   ARG A 435      -0.590  17.572   1.580  1.00 10.00      A   
ATOM   4128  N   ARG A 436      -0.040  17.474  -0.594  1.00 10.00      A   
ATOM   4129  HN  ARG A 436      -0.330  17.617  -1.521  1.00 10.00      A   
ATOM   4130  CA  ARG A 436       1.323  17.023  -0.333  1.00 10.00      A   
ATOM   4131  CB  ARG A 436       1.582  15.646  -0.951  1.00 10.00      A   
ATOM   4132  CG  ARG A 436       0.981  14.494  -0.160  1.00 10.00      A   
ATOM   4133  CD  ARG A 436       1.245  13.161  -0.834  1.00 10.00      A   
ATOM   4134  NE  ARG A 436       2.218  12.345  -0.110  1.00 10.00      A   
ATOM   4135  HE  ARG A 436       2.498  12.655   0.780  1.00 10.00      A   
ATOM   4136  CZ  ARG A 436       2.743  11.214  -0.583  1.00 10.00      A   
ATOM   4137  NH1 ARG A 436       2.409  10.767  -1.787  1.00 10.00      A   
ATOM   4138 HH11 ARG A 436       2.833   9.869  -2.143  1.00 10.00      A   
ATOM   4139 HH12 ARG A 436       1.739  11.295  -2.385  1.00 10.00      A   
ATOM   4140  NH2 ARG A 436       3.610  10.531   0.144  1.00 10.00      A   
ATOM   4141 HH21 ARG A 436       3.891  10.872   1.087  1.00 10.00      A   
ATOM   4142 HH22 ARG A 436       4.016   9.634  -0.235  1.00 10.00      A   
ATOM   4143  C   ARG A 436       2.338  18.036  -0.841  1.00 10.00      A   
ATOM   4144  O   ARG A 436       2.312  18.422  -2.009  1.00 10.00      A   
ATOM   4145  N   LEU A 437       3.218  18.473   0.043  1.00 10.00      A   
ATOM   4146  HN  LEU A 437       3.185  18.136   0.964  1.00 10.00      A   
ATOM   4147  CA  LEU A 437       4.240  19.439  -0.317  1.00 10.00      A   
ATOM   4148  CB  LEU A 437       3.889  20.827   0.226  1.00 10.00      A   
ATOM   4149  CG  LEU A 437       4.891  21.946  -0.076  1.00 10.00      A   
ATOM   4150  CD1 LEU A 437       4.892  22.289  -1.557  1.00 10.00      A   
ATOM   4151  CD2 LEU A 437       4.585  23.176   0.761  1.00 10.00      A   
ATOM   4152  C   LEU A 437       5.604  19.001   0.203  1.00 10.00      A   
ATOM   4153  O   LEU A 437       5.764  18.691   1.384  1.00 10.00      A   
ATOM   4154  N   SER A 438       6.572  18.959  -0.688  1.00 10.00      A   
ATOM   4155  HN  SER A 438       6.370  19.186  -1.620  1.00 10.00      A   
ATOM   4156  CA  SER A 438       7.926  18.575  -0.331  1.00 10.00      A   
ATOM   4157  CB  SER A 438       8.393  17.415  -1.204  1.00 10.00      A   
ATOM   4158  OG  SER A 438       7.431  16.376  -1.224  1.00 10.00      A   
ATOM   4159  HG  SER A 438       7.864  15.545  -1.475  1.00 10.00      A   
ATOM   4160  C   SER A 438       8.854  19.775  -0.490  1.00 10.00      A   
ATOM   4161  O   SER A 438       8.953  20.353  -1.574  1.00 10.00      A   
ATOM   4162  N   LEU A 439       9.527  20.146   0.592  1.00 10.00      A   
ATOM   4163  HN  LEU A 439       9.427  19.629   1.421  1.00 10.00      A   
ATOM   4164  CA  LEU A 439      10.422  21.294   0.583  1.00 10.00      A   
ATOM   4165  CB  LEU A 439      10.291  22.057   1.900  1.00 10.00      A   
ATOM   4166  CG  LEU A 439       8.866  22.350   2.366  1.00 10.00      A   
ATOM   4167  CD1 LEU A 439       8.847  22.645   3.855  1.00 10.00      A   
ATOM   4168  CD2 LEU A 439       8.277  23.512   1.586  1.00 10.00      A   
ATOM   4169  C   LEU A 439      11.870  20.876   0.384  1.00 10.00      A   
ATOM   4170  O   LEU A 439      12.257  19.756   0.719  1.00 10.00      A   
ATOM   4171  N   SER A 440      12.661  21.789  -0.167  1.00 10.00      A   
ATOM   4172  HN  SER A 440      12.277  22.650  -0.427  1.00 10.00      A   
ATOM   4173  CA  SER A 440      14.079  21.558  -0.409  1.00 10.00      A   
ATOM   4174  CB  SER A 440      14.284  20.538  -1.528  1.00 10.00      A   
ATOM   4175  OG  SER A 440      13.583  20.912  -2.701  1.00 10.00      A   
ATOM   4176  HG  SER A 440      12.695  20.527  -2.678  1.00 10.00      A   
ATOM   4177  C   SER A 440      14.771  22.868  -0.759  1.00 10.00      A   
ATOM   4178  O   SER A 440      14.122  23.820  -1.191  1.00 10.00      A   
ATOM   4179  N   GLY A 441      16.082  22.909  -0.562  1.00 10.00      A   
ATOM   4180  HN  GLY A 441      16.535  22.120  -0.205  1.00 10.00      A   
ATOM   4181  CA  GLY A 441      16.842  24.107  -0.858  1.00 10.00      A   
ATOM   4182  C   GLY A 441      17.120  24.922   0.386  1.00 10.00      A   
ATOM   4183  O   GLY A 441      17.188  24.376   1.482  1.00 10.00      A   
ATOM   4184  N   LEU A 442      17.296  26.222   0.218  1.00 10.00      A   
ATOM   4185  HN  LEU A 442      17.238  26.600  -0.686  1.00 10.00      A   
ATOM   4186  CA  LEU A 442      17.564  27.110   1.342  1.00 10.00      A   
ATOM   4187  CB  LEU A 442      18.709  28.067   1.014  1.00 10.00      A   
ATOM   4188  CG  LEU A 442      19.108  29.040   2.128  1.00 10.00      A   
ATOM   4189  CD1 LEU A 442      19.759  28.301   3.283  1.00 10.00      A   
ATOM   4190  CD2 LEU A 442      20.030  30.126   1.597  1.00 10.00      A   
ATOM   4191  C   LEU A 442      16.315  27.907   1.686  1.00 10.00      A   
ATOM   4192  O   LEU A 442      15.818  28.680   0.861  1.00 10.00      A   
ATOM   4193  N   LEU A 443      15.796  27.697   2.887  1.00 10.00      A   
ATOM   4194  HN  LEU A 443      16.224  27.045   3.490  1.00 10.00      A   
ATOM   4195  CA  LEU A 443      14.603  28.399   3.338  1.00 10.00      A   
ATOM   4196  CB  LEU A 443      13.350  27.553   3.088  1.00 10.00      A   
ATOM   4197  CG  LEU A 443      13.144  27.015   1.672  1.00 10.00      A   
ATOM   4198  CD1 LEU A 443      13.660  25.588   1.559  1.00 10.00      A   
ATOM   4199  CD2 LEU A 443      11.678  27.087   1.288  1.00 10.00      A   
ATOM   4200  C   LEU A 443      14.707  28.708   4.824  1.00 10.00      A   
ATOM   4201  O   LEU A 443      15.419  28.021   5.562  1.00 10.00      A   
ATOM   4202  N   THR A 444      14.009  29.745   5.256  1.00 10.00      A   
ATOM   4203  HN  THR A 444      13.480  30.269   4.606  1.00 10.00      A   
ATOM   4204  CA  THR A 444      14.007  30.140   6.658  1.00 10.00      A   
ATOM   4205  CB  THR A 444      14.267  31.654   6.819  1.00 10.00      A   
ATOM   4206  OG1 THR A 444      13.273  32.407   6.108  1.00 10.00      A   
ATOM   4207  HG1 THR A 444      12.819  31.831   5.469  1.00 10.00      A   
ATOM   4208  CG2 THR A 444      15.650  32.022   6.302  1.00 10.00      A   
ATOM   4209  C   THR A 444      12.676  29.768   7.316  1.00 10.00      A   
ATOM   4210  O   THR A 444      12.031  28.797   6.918  1.00 10.00      A   
ATOM   4211  N   ASP A 445      12.267  30.540   8.315  1.00 10.00      A   
ATOM   4212  HN  ASP A 445      12.822  31.297   8.594  1.00 10.00      A   
ATOM   4213  CA  ASP A 445      11.011  30.286   9.013  1.00 10.00      A   
ATOM   4214  CB  ASP A 445      11.120  30.668  10.496  1.00 10.00      A   
ATOM   4215  CG  ASP A 445      11.715  29.562  11.349  1.00 10.00      A   
ATOM   4216  OD1 ASP A 445      11.678  29.676  12.591  1.00 10.00      A   
ATOM   4217  OD2 ASP A 445      12.231  28.582  10.779  1.00 10.00      A   
ATOM   4218  C   ASP A 445       9.869  31.050   8.357  1.00 10.00      A   
ATOM   4219  O   ASP A 445       8.699  30.851   8.690  1.00 10.00      A   
ATOM   4220  N   LYS A 446      10.209  31.917   7.411  1.00 10.00      A   
ATOM   4221  HN  LYS A 446      11.154  32.018   7.168  1.00 10.00      A   
ATOM   4222  CA  LYS A 446       9.208  32.714   6.717  1.00 10.00      A   
ATOM   4223  CB  LYS A 446       9.862  33.820   5.888  1.00 10.00      A   
ATOM   4224  CG  LYS A 446       8.885  34.873   5.395  1.00 10.00      A   
ATOM   4225  CD  LYS A 446       8.129  35.512   6.554  1.00 10.00      A   
ATOM   4226  CE  LYS A 446       7.176  36.590   6.065  1.00 10.00      A   
ATOM   4227  NZ  LYS A 446       6.440  37.240   7.184  1.00 10.00      A   
ATOM   4228  HZ1 LYS A 446       7.099  37.498   7.945  1.00 10.00      A   
ATOM   4229  HZ2 LYS A 446       5.718  36.588   7.568  1.00 10.00      A   
ATOM   4230  HZ3 LYS A 446       5.965  38.100   6.847  1.00 10.00      A   
ATOM   4231  C   LYS A 446       8.308  31.840   5.848  1.00 10.00      A   
ATOM   4232  O   LYS A 446       7.089  32.017   5.828  1.00 10.00      A   
ATOM   4233  N   VAL A 447       8.912  30.900   5.130  1.00 10.00      A   
ATOM   4234  HN  VAL A 447       9.897  30.832   5.158  1.00 10.00      A   
ATOM   4235  CA  VAL A 447       8.159  29.988   4.277  1.00 10.00      A   
ATOM   4236  CB  VAL A 447       9.092  29.038   3.488  1.00 10.00      A   
ATOM   4237  CG1 VAL A 447       9.940  28.184   4.420  1.00 10.00      A   
ATOM   4238  CG2 VAL A 447       8.299  28.169   2.523  1.00 10.00      A   
ATOM   4239  C   VAL A 447       7.162  29.176   5.105  1.00 10.00      A   
ATOM   4240  O   VAL A 447       6.033  28.939   4.677  1.00 10.00      A   
ATOM   4241  N   PHE A 448       7.573  28.786   6.311  1.00 10.00      A   
ATOM   4242  HN  PHE A 448       8.471  29.036   6.614  1.00 10.00      A   
ATOM   4243  CA  PHE A 448       6.718  28.006   7.194  1.00 10.00      A   
ATOM   4244  CB  PHE A 448       7.491  27.532   8.422  1.00 10.00      A   
ATOM   4245  CG  PHE A 448       8.447  26.409   8.134  1.00 10.00      A   
ATOM   4246  CD1 PHE A 448       9.772  26.494   8.526  1.00 10.00      A   
ATOM   4247  CD2 PHE A 448       8.021  25.269   7.470  1.00 10.00      A   
ATOM   4248  CE1 PHE A 448      10.653  25.464   8.263  1.00 10.00      A   
ATOM   4249  CE2 PHE A 448       8.896  24.235   7.204  1.00 10.00      A   
ATOM   4250  CZ  PHE A 448      10.215  24.331   7.602  1.00 10.00      A   
ATOM   4251  C   PHE A 448       5.503  28.820   7.604  1.00 10.00      A   
ATOM   4252  O   PHE A 448       4.398  28.287   7.741  1.00 10.00      A   
ATOM   4253  N   GLU A 449       5.719  30.118   7.781  1.00 10.00      A   
ATOM   4254  HN  GLU A 449       6.629  30.469   7.663  1.00 10.00      A   
ATOM   4255  CA  GLU A 449       4.652  31.034   8.148  1.00 10.00      A   
ATOM   4256  CB  GLU A 449       5.220  32.447   8.340  1.00 10.00      A   
ATOM   4257  CG  GLU A 449       4.190  33.496   8.723  1.00 10.00      A   
ATOM   4258  CD  GLU A 449       4.777  34.890   8.765  1.00 10.00      A   
ATOM   4259  OE1 GLU A 449       5.665  35.142   9.607  1.00 10.00      A   
ATOM   4260  OE2 GLU A 449       4.357  35.746   7.957  1.00 10.00      A   
ATOM   4261  C   GLU A 449       3.590  31.034   7.054  1.00 10.00      A   
ATOM   4262  O   GLU A 449       2.389  31.001   7.332  1.00 10.00      A   
ATOM   4263  N   TYR A 450       4.049  31.054   5.808  1.00 10.00      A   
ATOM   4264  HN  TYR A 450       5.020  31.080   5.657  1.00 10.00      A   
ATOM   4265  CA  TYR A 450       3.152  31.037   4.664  1.00 10.00      A   
ATOM   4266  CB  TYR A 450       3.912  31.333   3.371  1.00 10.00      A   
ATOM   4267  CG  TYR A 450       4.391  32.761   3.258  1.00 10.00      A   
ATOM   4268  CD1 TYR A 450       5.718  33.048   2.976  1.00 10.00      A   
ATOM   4269  CD2 TYR A 450       3.513  33.824   3.433  1.00 10.00      A   
ATOM   4270  CE1 TYR A 450       6.160  34.351   2.871  1.00 10.00      A   
ATOM   4271  CE2 TYR A 450       3.946  35.133   3.328  1.00 10.00      A   
ATOM   4272  CZ  TYR A 450       5.271  35.391   3.047  1.00 10.00      A   
ATOM   4273  OH  TYR A 450       5.708  36.694   2.942  1.00 10.00      A   
ATOM   4274  HH  TYR A 450       6.377  36.756   2.243  1.00 10.00      A   
ATOM   4275  C   TYR A 450       2.456  29.688   4.564  1.00 10.00      A   
ATOM   4276  O   TYR A 450       1.259  29.617   4.302  1.00 10.00      A   
ATOM   4277  N   ILE A 451       3.215  28.622   4.788  1.00 10.00      A   
ATOM   4278  HN  ILE A 451       4.168  28.749   4.990  1.00 10.00      A   
ATOM   4279  CA  ILE A 451       2.675  27.269   4.734  1.00 10.00      A   
ATOM   4280  CB  ILE A 451       3.774  26.203   4.945  1.00 10.00      A   
ATOM   4281  CG1 ILE A 451       4.770  26.219   3.783  1.00 10.00      A   
ATOM   4282  CG2 ILE A 451       3.164  24.816   5.098  1.00 10.00      A   
ATOM   4283  CD1 ILE A 451       6.013  25.395   4.038  1.00 10.00      A   
ATOM   4284  C   ILE A 451       1.565  27.074   5.765  1.00 10.00      A   
ATOM   4285  O   ILE A 451       0.477  26.618   5.434  1.00 10.00      A   
ATOM   4286  N   GLY A 452       1.835  27.443   7.011  1.00 10.00      A   
ATOM   4287  HN  GLY A 452       2.719  27.813   7.225  1.00 10.00      A   
ATOM   4288  CA  GLY A 452       0.846  27.282   8.064  1.00 10.00      A   
ATOM   4289  C   GLY A 452      -0.387  28.148   7.877  1.00 10.00      A   
ATOM   4290  O   GLY A 452      -1.484  27.778   8.295  1.00 10.00      A   
ATOM   4291  N   THR A 453      -0.216  29.295   7.240  1.00 10.00      A   
ATOM   4292  HN  THR A 453       0.676  29.534   6.913  1.00 10.00      A   
ATOM   4293  CA  THR A 453      -1.326  30.209   7.029  1.00 10.00      A   
ATOM   4294  CB  THR A 453      -0.841  31.675   7.012  1.00 10.00      A   
ATOM   4295  OG1 THR A 453       0.025  31.904   8.139  1.00 10.00      A   
ATOM   4296  HG1 THR A 453       0.914  31.578   7.929  1.00 10.00      A   
ATOM   4297  CG2 THR A 453      -2.021  32.634   7.088  1.00 10.00      A   
ATOM   4298  C   THR A 453      -2.124  29.905   5.754  1.00 10.00      A   
ATOM   4299  O   THR A 453      -3.347  30.057   5.730  1.00 10.00      A   
ATOM   4300  N   TYR A 454      -1.444  29.466   4.700  1.00 10.00      A   
ATOM   4301  HN  TYR A 454      -0.475  29.317   4.776  1.00 10.00      A   
ATOM   4302  CA  TYR A 454      -2.116  29.197   3.427  1.00 10.00      A   
ATOM   4303  CB  TYR A 454      -1.308  29.752   2.252  1.00 10.00      A   
ATOM   4304  CG  TYR A 454      -1.093  31.247   2.306  1.00 10.00      A   
ATOM   4305  CD1 TYR A 454       0.140  31.801   1.995  1.00 10.00      A   
ATOM   4306  CD2 TYR A 454      -2.123  32.103   2.672  1.00 10.00      A   
ATOM   4307  CE1 TYR A 454       0.341  33.165   2.047  1.00 10.00      A   
ATOM   4308  CE2 TYR A 454      -1.930  33.468   2.726  1.00 10.00      A   
ATOM   4309  CZ  TYR A 454      -0.697  33.995   2.413  1.00 10.00      A   
ATOM   4310  OH  TYR A 454      -0.500  35.355   2.459  1.00 10.00      A   
ATOM   4311  HH  TYR A 454      -0.022  35.628   1.662  1.00 10.00      A   
ATOM   4312  C   TYR A 454      -2.443  27.723   3.202  1.00 10.00      A   
ATOM   4313  O   TYR A 454      -3.522  27.398   2.705  1.00 10.00      A   
ATOM   4314  N   ALA A 455      -1.526  26.834   3.563  1.00 10.00      A   
ATOM   4315  HN  ALA A 455      -0.693  27.140   3.984  1.00 10.00      A   
ATOM   4316  CA  ALA A 455      -1.745  25.404   3.371  1.00 10.00      A   
ATOM   4317  CB  ALA A 455      -0.428  24.657   3.231  1.00 10.00      A   
ATOM   4318  C   ALA A 455      -2.594  24.812   4.488  1.00 10.00      A   
ATOM   4319  O   ALA A 455      -2.082  24.252   5.455  1.00 10.00      A   
ATOM   4320  N   LYS A 456      -3.900  24.958   4.354  1.00 10.00      A   
ATOM   4321  HN  LYS A 456      -4.245  25.432   3.566  1.00 10.00      A   
ATOM   4322  CA  LYS A 456      -4.832  24.433   5.339  1.00 10.00      A   
ATOM   4323  CB  LYS A 456      -6.067  25.332   5.458  1.00 10.00      A   
ATOM   4324  CG  LYS A 456      -5.813  26.665   6.148  1.00 10.00      A   
ATOM   4325  CD  LYS A 456      -5.484  26.478   7.619  1.00 10.00      A   
ATOM   4326  CE  LYS A 456      -5.573  27.788   8.386  1.00 10.00      A   
ATOM   4327  NZ  LYS A 456      -5.578  27.560   9.857  1.00 10.00      A   
ATOM   4328  HZ1 LYS A 456      -5.631  28.468  10.364  1.00 10.00      A   
ATOM   4329  HZ2 LYS A 456      -4.710  27.064  10.144  1.00 10.00      A   
ATOM   4330  HZ3 LYS A 456      -6.397  26.974  10.128  1.00 10.00      A   
ATOM   4331  C   LYS A 456      -5.253  23.018   4.973  1.00 10.00      A   
ATOM   4332  O   LYS A 456      -5.547  22.203   5.849  1.00 10.00      A   
ATOM   4333  N   LYS A 457      -5.261  22.727   3.676  1.00 10.00      A   
ATOM   4334  HN  LYS A 457      -4.994  23.417   3.025  1.00 10.00      A   
ATOM   4335  CA  LYS A 457      -5.650  21.411   3.188  1.00 10.00      A   
ATOM   4336  CB  LYS A 457      -6.348  21.532   1.832  1.00 10.00      A   
ATOM   4337  CG  LYS A 457      -7.772  22.050   1.913  1.00 10.00      A   
ATOM   4338  CD  LYS A 457      -8.654  21.098   2.702  1.00 10.00      A   
ATOM   4339  CE  LYS A 457     -10.093  21.579   2.747  1.00 10.00      A   
ATOM   4340  NZ  LYS A 457     -10.244  22.835   3.529  1.00 10.00      A   
ATOM   4341  HZ1 LYS A 457      -9.969  22.676   4.519  1.00 10.00      A   
ATOM   4342  HZ2 LYS A 457     -11.234  23.154   3.503  1.00 10.00      A   
ATOM   4343  HZ3 LYS A 457      -9.643  23.581   3.130  1.00 10.00      A   
ATOM   4344  C   LYS A 457      -4.448  20.486   3.070  1.00 10.00      A   
ATOM   4345  O   LYS A 457      -4.587  19.330   2.673  1.00 10.00      A   
ATOM   4346  N   MET A 458      -3.272  21.002   3.403  1.00 10.00      A   
ATOM   4347  HN  MET A 458      -3.226  21.933   3.701  1.00 10.00      A   
ATOM   4348  CA  MET A 458      -2.052  20.213   3.338  1.00 10.00      A   
ATOM   4349  CB  MET A 458      -0.825  21.092   3.555  1.00 10.00      A   
ATOM   4350  CG  MET A 458       0.495  20.413   3.219  1.00 10.00      A   
ATOM   4351  SD  MET A 458       1.921  21.392   3.728  1.00 10.00      A   
ATOM   4352  CE  MET A 458       1.750  21.312   5.512  1.00 10.00      A   
ATOM   4353  C   MET A 458      -2.097  19.104   4.379  1.00 10.00      A   
ATOM   4354  O   MET A 458      -2.258  19.364   5.574  1.00 10.00      A   
ATOM   4355  N   GLU A 459      -1.959  17.874   3.920  1.00 10.00      A   
ATOM   4356  HN  GLU A 459      -1.809  17.735   2.959  1.00 10.00      A   
ATOM   4357  CA  GLU A 459      -2.013  16.722   4.799  1.00 10.00      A   
ATOM   4358  CB  GLU A 459      -3.003  15.685   4.261  1.00 10.00      A   
ATOM   4359  CG  GLU A 459      -4.416  16.233   4.115  1.00 10.00      A   
ATOM   4360  CD  GLU A 459      -5.387  15.236   3.523  1.00 10.00      A   
ATOM   4361  OE1 GLU A 459      -5.921  14.394   4.281  1.00 10.00      A   
ATOM   4362  OE2 GLU A 459      -5.642  15.299   2.305  1.00 10.00      A   
ATOM   4363  C   GLU A 459      -0.635  16.114   5.039  1.00 10.00      A   
ATOM   4364  O   GLU A 459      -0.414  15.446   6.049  1.00 10.00      A   
ATOM   4365  N   MET A 460       0.300  16.359   4.127  1.00 10.00      A   
ATOM   4366  HN  MET A 460       0.086  16.926   3.354  1.00 10.00      A   
ATOM   4367  CA  MET A 460       1.650  15.823   4.270  1.00 10.00      A   
ATOM   4368  CB  MET A 460       1.840  14.517   3.490  1.00 10.00      A   
ATOM   4369  CG  MET A 460       3.245  13.942   3.612  1.00 10.00      A   
ATOM   4370  SD  MET A 460       3.451  12.349   2.796  1.00 10.00      A   
ATOM   4371  CE  MET A 460       5.193  12.050   3.106  1.00 10.00      A   
ATOM   4372  C   MET A 460       2.712  16.844   3.877  1.00 10.00      A   
ATOM   4373  O   MET A 460       2.606  17.500   2.841  1.00 10.00      A   
ATOM   4374  N   LEU A 461       3.734  16.963   4.712  1.00 10.00      A   
ATOM   4375  HN  LEU A 461       3.757  16.405   5.519  1.00 10.00      A   
ATOM   4376  CA  LEU A 461       4.827  17.891   4.471  1.00 10.00      A   
ATOM   4377  CB  LEU A 461       4.639  19.159   5.310  1.00 10.00      A   
ATOM   4378  CG  LEU A 461       5.707  20.243   5.146  1.00 10.00      A   
ATOM   4379  CD1 LEU A 461       5.590  20.910   3.786  1.00 10.00      A   
ATOM   4380  CD2 LEU A 461       5.611  21.272   6.259  1.00 10.00      A   
ATOM   4381  C   LEU A 461       6.159  17.240   4.822  1.00 10.00      A   
ATOM   4382  O   LEU A 461       6.301  16.633   5.887  1.00 10.00      A   
ATOM   4383  N   SER A 462       7.118  17.357   3.919  1.00 10.00      A   
ATOM   4384  HN  SER A 462       6.923  17.824   3.079  1.00 10.00      A   
ATOM   4385  CA  SER A 462       8.446  16.801   4.124  1.00 10.00      A   
ATOM   4386  CB  SER A 462       8.782  15.810   3.007  1.00 10.00      A   
ATOM   4387  OG  SER A 462       7.779  14.808   2.900  1.00 10.00      A   
ATOM   4388  HG  SER A 462       8.047  14.036   3.407  1.00 10.00      A   
ATOM   4389  C   SER A 462       9.485  17.926   4.197  1.00 10.00      A   
ATOM   4390  O   SER A 462       9.621  18.723   3.264  1.00 10.00      A   
ATOM   4391  N   VAL A 463      10.201  17.998   5.318  1.00 10.00      A   
ATOM   4392  HN  VAL A 463      10.064  17.319   6.018  1.00 10.00      A   
ATOM   4393  CA  VAL A 463      11.202  19.038   5.531  1.00 10.00      A   
ATOM   4394  CB  VAL A 463      10.859  19.896   6.771  1.00 10.00      A   
ATOM   4395  CG1 VAL A 463      11.754  21.126   6.849  1.00 10.00      A   
ATOM   4396  CG2 VAL A 463       9.394  20.295   6.762  1.00 10.00      A   
ATOM   4397  C   VAL A 463      12.589  18.433   5.716  1.00 10.00      A   
ATOM   4398  O   VAL A 463      12.761  17.451   6.442  1.00 10.00      A   
ATOM   4399  N   ALA A 464      13.574  19.022   5.054  1.00 10.00      A   
ATOM   4400  HN  ALA A 464      13.375  19.797   4.491  1.00 10.00      A   
ATOM   4401  CA  ALA A 464      14.947  18.555   5.141  1.00 10.00      A   
ATOM   4402  CB  ALA A 464      15.204  17.476   4.101  1.00 10.00      A   
ATOM   4403  C   ALA A 464      15.927  19.705   4.950  1.00 10.00      A   
ATOM   4404  O   ALA A 464      15.867  20.419   3.949  1.00 10.00      A   
ATOM   4405  N   PHE A 465      16.818  19.879   5.928  1.00 10.00      A   
ATOM   4406  HN  PHE A 465      16.785  19.284   6.709  1.00 10.00      A   
ATOM   4407  CA  PHE A 465      17.845  20.920   5.889  1.00 10.00      A   
ATOM   4408  CB  PHE A 465      18.857  20.642   4.771  1.00 10.00      A   
ATOM   4409  CG  PHE A 465      19.541  19.308   4.870  1.00 10.00      A   
ATOM   4410  CD1 PHE A 465      19.067  18.218   4.163  1.00 10.00      A   
ATOM   4411  CD2 PHE A 465      20.664  19.149   5.667  1.00 10.00      A   
ATOM   4412  CE1 PHE A 465      19.701  16.992   4.247  1.00 10.00      A   
ATOM   4413  CE2 PHE A 465      21.302  17.927   5.757  1.00 10.00      A   
ATOM   4414  CZ  PHE A 465      20.819  16.848   5.045  1.00 10.00      A   
ATOM   4415  C   PHE A 465      17.252  22.320   5.731  1.00 10.00      A   
ATOM   4416  O   PHE A 465      17.825  23.174   5.054  1.00 10.00      A   
ATOM   4417  N   ALA A 466      16.132  22.565   6.384  1.00 10.00      A   
ATOM   4418  HN  ALA A 466      15.741  21.864   6.948  1.00 10.00      A   
ATOM   4419  CA  ALA A 466      15.471  23.859   6.293  1.00 10.00      A   
ATOM   4420  CB  ALA A 466      14.252  23.757   5.389  1.00 10.00      A   
ATOM   4421  C   ALA A 466      15.077  24.365   7.673  1.00 10.00      A   
ATOM   4422  O   ALA A 466      15.230  23.652   8.665  1.00 10.00      A   
ATOM   4423  N   GLY A 467      14.579  25.594   7.729  1.00 10.00      A   
ATOM   4424  HN  GLY A 467      14.498  26.119   6.903  1.00 10.00      A   
ATOM   4425  CA  GLY A 467      14.171  26.176   8.990  1.00 10.00      A   
ATOM   4426  C   GLY A 467      15.215  27.118   9.540  1.00 10.00      A   
ATOM   4427  O   GLY A 467      16.402  26.980   9.244  1.00 10.00      A   
ATOM   4428  N   ASP A 468      14.772  28.078  10.331  1.00 10.00      A   
ATOM   4429  HN  ASP A 468      13.798  28.142  10.514  1.00 10.00      A   
ATOM   4430  CA  ASP A 468      15.671  29.052  10.934  1.00 10.00      A   
ATOM   4431  CB  ASP A 468      15.295  30.472  10.501  1.00 10.00      A   
ATOM   4432  CG  ASP A 468      16.299  31.506  10.964  1.00 10.00      A   
ATOM   4433  OD1 ASP A 468      17.498  31.346  10.661  1.00 10.00      A   
ATOM   4434  OD2 ASP A 468      15.891  32.494  11.611  1.00 10.00      A   
ATOM   4435  C   ASP A 468      15.648  28.939  12.455  1.00 10.00      A   
ATOM   4436  O   ASP A 468      16.684  29.036  13.113  1.00 10.00      A   
ATOM   4437  N   SER A 469      14.462  28.726  13.006  1.00 10.00      A   
ATOM   4438  HN  SER A 469      13.668  28.659  12.429  1.00 10.00      A   
ATOM   4439  CA  SER A 469      14.294  28.591  14.442  1.00 10.00      A   
ATOM   4440  CB  SER A 469      14.043  29.963  15.082  1.00 10.00      A   
ATOM   4441  OG  SER A 469      13.340  30.830  14.206  1.00 10.00      A   
ATOM   4442  HG  SER A 469      12.772  30.301  13.613  1.00 10.00      A   
ATOM   4443  C   SER A 469      13.167  27.605  14.754  1.00 10.00      A   
ATOM   4444  O   SER A 469      12.712  26.886  13.869  1.00 10.00      A   
ATOM   4445  N   ASP A 470      12.720  27.575  16.004  1.00 10.00      A   
ATOM   4446  HN  ASP A 470      13.105  28.187  16.665  1.00 10.00      A   
ATOM   4447  CA  ASP A 470      11.655  26.665  16.415  1.00 10.00      A   
ATOM   4448  CB  ASP A 470      11.700  26.435  17.928  1.00 10.00      A   
ATOM   4449  CG  ASP A 470      12.612  25.289  18.323  1.00 10.00      A   
ATOM   4450  OD1 ASP A 470      12.178  24.119  18.237  1.00 10.00      A   
ATOM   4451  OD2 ASP A 470      13.769  25.552  18.727  1.00 10.00      A   
ATOM   4452  C   ASP A 470      10.292  27.208  16.015  1.00 10.00      A   
ATOM   4453  O   ASP A 470       9.298  26.473  15.989  1.00 10.00      A   
ATOM   4454  N   LEU A 471      10.254  28.495  15.705  1.00 10.00      A   
ATOM   4455  HN  LEU A 471      11.083  29.015  15.746  1.00 10.00      A   
ATOM   4456  CA  LEU A 471       9.021  29.159  15.306  1.00 10.00      A   
ATOM   4457  CB  LEU A 471       9.239  30.664  15.122  1.00 10.00      A   
ATOM   4458  CG  LEU A 471       9.557  31.469  16.384  1.00 10.00      A   
ATOM   4459  CD1 LEU A 471       9.769  32.932  16.032  1.00 10.00      A   
ATOM   4460  CD2 LEU A 471       8.450  31.318  17.420  1.00 10.00      A   
ATOM   4461  C   LEU A 471       8.446  28.560  14.029  1.00 10.00      A   
ATOM   4462  O   LEU A 471       7.232  28.410  13.902  1.00 10.00      A   
ATOM   4463  N   GLY A 472       9.323  28.222  13.086  1.00 10.00      A   
ATOM   4464  HN  GLY A 472      10.283  28.389  13.239  1.00 10.00      A   
ATOM   4465  CA  GLY A 472       8.886  27.643  11.828  1.00 10.00      A   
ATOM   4466  C   GLY A 472       8.024  26.411  12.012  1.00 10.00      A   
ATOM   4467  O   GLY A 472       7.011  26.244  11.332  1.00 10.00      A   
ATOM   4468  N   MET A 473       8.405  25.558  12.953  1.00 10.00      A   
ATOM   4469  HN  MET A 473       9.199  25.760  13.489  1.00 10.00      A   
ATOM   4470  CA  MET A 473       7.658  24.340  13.214  1.00 10.00      A   
ATOM   4471  CB  MET A 473       8.441  23.412  14.143  1.00 10.00      A   
ATOM   4472  CG  MET A 473       8.245  21.933  13.848  1.00 10.00      A   
ATOM   4473  SD  MET A 473       9.265  20.868  14.887  1.00 10.00      A   
ATOM   4474  CE  MET A 473       8.394  20.980  16.446  1.00 10.00      A   
ATOM   4475  C   MET A 473       6.298  24.680  13.810  1.00 10.00      A   
ATOM   4476  O   MET A 473       5.286  24.068  13.467  1.00 10.00      A   
ATOM   4477  N   HIS A 474       6.280  25.689  14.676  1.00 10.00      A   
ATOM   4478  HN  HIS A 474       7.119  26.156  14.883  1.00 10.00      A   
ATOM   4479  CA  HIS A 474       5.049  26.129  15.319  1.00 10.00      A   
ATOM   4480  CB  HIS A 474       5.355  27.195  16.382  1.00 10.00      A   
ATOM   4481  CG  HIS A 474       4.183  27.572  17.243  1.00 10.00      A   
ATOM   4482  ND1 HIS A 474       3.947  26.946  18.448  1.00 10.00      A   
ATOM   4483  CD2 HIS A 474       3.222  28.510  17.033  1.00 10.00      A   
ATOM   4484  CE1 HIS A 474       2.858  27.511  18.940  1.00 10.00      A   
ATOM   4485  NE2 HIS A 474       2.388  28.457  18.120  1.00 10.00      A   
ATOM   4486  HE2 HIS A 474       1.596  29.019  18.271  1.00 10.00      A   
ATOM   4487  C   HIS A 474       4.073  26.678  14.281  1.00 10.00      A   
ATOM   4488  O   HIS A 474       2.867  26.483  14.393  1.00 10.00      A   
ATOM   4489  N   HIS A 475       4.606  27.362  13.276  1.00 10.00      A   
ATOM   4490  HN  HIS A 475       5.581  27.496  13.256  1.00 10.00      A   
ATOM   4491  CA  HIS A 475       3.788  27.936  12.212  1.00 10.00      A   
ATOM   4492  CB  HIS A 475       4.662  28.669  11.189  1.00 10.00      A   
ATOM   4493  CG  HIS A 475       5.312  29.921  11.697  1.00 10.00      A   
ATOM   4494  ND1 HIS A 475       4.753  30.758  12.636  1.00 10.00      A   
ATOM   4495  HD1 HIS A 475       3.885  30.634  13.083  1.00 10.00      A   
ATOM   4496  CD2 HIS A 475       6.496  30.486  11.355  1.00 10.00      A   
ATOM   4497  CE1 HIS A 475       5.598  31.777  12.835  1.00 10.00      A   
ATOM   4498  NE2 HIS A 475       6.674  31.660  12.081  1.00 10.00      A   
ATOM   4499  C   HIS A 475       2.972  26.863  11.500  1.00 10.00      A   
ATOM   4500  O   HIS A 475       1.810  27.078  11.162  1.00 10.00      A   
ATOM   4501  N   VAL A 476       3.587  25.709  11.286  1.00 10.00      A   
ATOM   4502  HN  VAL A 476       4.516  25.599  11.588  1.00 10.00      A   
ATOM   4503  CA  VAL A 476       2.923  24.601  10.613  1.00 10.00      A   
ATOM   4504  CB  VAL A 476       3.948  23.579  10.068  1.00 10.00      A   
ATOM   4505  CG1 VAL A 476       3.250  22.441   9.336  1.00 10.00      A   
ATOM   4506  CG2 VAL A 476       4.946  24.271   9.150  1.00 10.00      A   
ATOM   4507  C   VAL A 476       1.947  23.894  11.553  1.00 10.00      A   
ATOM   4508  O   VAL A 476       0.762  23.749  11.243  1.00 10.00      A   
ATOM   4509  N   LEU A 477       2.451  23.480  12.712  1.00 10.00      A   
ATOM   4510  HN  LEU A 477       3.398  23.660  12.911  1.00 10.00      A   
ATOM   4511  CA  LEU A 477       1.646  22.768  13.701  1.00 10.00      A   
ATOM   4512  CB  LEU A 477       2.499  22.402  14.911  1.00 10.00      A   
ATOM   4513  CG  LEU A 477       3.724  21.527  14.647  1.00 10.00      A   
ATOM   4514  CD1 LEU A 477       4.641  21.522  15.860  1.00 10.00      A   
ATOM   4515  CD2 LEU A 477       3.304  20.112  14.287  1.00 10.00      A   
ATOM   4516  C   LEU A 477       0.427  23.576  14.143  1.00 10.00      A   
ATOM   4517  O   LEU A 477      -0.673  23.040  14.292  1.00 10.00      A   
ATOM   4518  N   SER A 478       0.617  24.868  14.335  1.00 10.00      A   
ATOM   4519  HN  SER A 478       1.513  25.249  14.191  1.00 10.00      A   
ATOM   4520  CA  SER A 478      -0.463  25.737  14.761  1.00 10.00      A   
ATOM   4521  CB  SER A 478       0.050  26.731  15.811  1.00 10.00      A   
ATOM   4522  OG  SER A 478      -0.977  27.098  16.719  1.00 10.00      A   
ATOM   4523  HG  SER A 478      -1.795  27.258  16.231  1.00 10.00      A   
ATOM   4524  C   SER A 478      -1.065  26.478  13.570  1.00 10.00      A   
ATOM   4525  O   SER A 478      -1.701  27.520  13.732  1.00 10.00      A   
ATOM   4526  N   GLY A 479      -0.859  25.941  12.373  1.00 10.00      A   
ATOM   4527  HN  GLY A 479      -0.339  25.108  12.297  1.00 10.00      A   
ATOM   4528  CA  GLY A 479      -1.386  26.573  11.185  1.00 10.00      A   
ATOM   4529  C   GLY A 479      -2.236  25.633  10.359  1.00 10.00      A   
ATOM   4530  O   GLY A 479      -3.439  25.851  10.202  1.00 10.00      A   
ATOM   4531  N   CYS A 480      -1.619  24.582   9.843  1.00 10.00      A   
ATOM   4532  HN  CYS A 480      -0.662  24.452  10.025  1.00 10.00      A   
ATOM   4533  CA  CYS A 480      -2.321  23.605   9.023  1.00 10.00      A   
ATOM   4534  CB  CYS A 480      -1.321  22.647   8.385  1.00 10.00      A   
ATOM   4535  SG  CYS A 480       0.117  23.471   7.671  1.00 10.00      A   
ATOM   4536  HG  CYS A 480      -0.320  24.329   6.757  1.00 10.00      A   
ATOM   4537  C   CYS A 480      -3.338  22.839   9.860  1.00 10.00      A   
ATOM   4538  O   CYS A 480      -3.039  22.404  10.974  1.00 10.00      A   
ATOM   4539  N   ASP A 481      -4.540  22.684   9.327  1.00 10.00      A   
ATOM   4540  HN  ASP A 481      -4.723  23.059   8.439  1.00 10.00      A   
ATOM   4541  CA  ASP A 481      -5.605  21.990  10.044  1.00 10.00      A   
ATOM   4542  CB  ASP A 481      -6.920  22.772   9.948  1.00 10.00      A   
ATOM   4543  CG  ASP A 481      -6.842  24.148  10.585  1.00 10.00      A   
ATOM   4544  OD1 ASP A 481      -6.358  24.253  11.732  1.00 10.00      A   
ATOM   4545  OD2 ASP A 481      -7.269  25.130   9.943  1.00 10.00      A   
ATOM   4546  C   ASP A 481      -5.804  20.562   9.550  1.00 10.00      A   
ATOM   4547  O   ASP A 481      -6.581  19.802  10.130  1.00 10.00      A   
ATOM   4548  N   SER A 482      -5.098  20.189   8.492  1.00 10.00      A   
ATOM   4549  HN  SER A 482      -4.481  20.823   8.076  1.00 10.00      A   
ATOM   4550  CA  SER A 482      -5.227  18.847   7.936  1.00 10.00      A   
ATOM   4551  CB  SER A 482      -5.661  18.930   6.470  1.00 10.00      A   
ATOM   4552  OG  SER A 482      -6.729  19.851   6.308  1.00 10.00      A   
ATOM   4553  HG  SER A 482      -6.369  20.742   6.192  1.00 10.00      A   
ATOM   4554  C   SER A 482      -3.921  18.062   8.060  1.00 10.00      A   
ATOM   4555  O   SER A 482      -3.679  17.126   7.301  1.00 10.00      A   
ATOM   4556  N   LEU A 483      -3.089  18.436   9.029  1.00 10.00      A   
ATOM   4557  HN  LEU A 483      -3.346  19.171   9.618  1.00 10.00      A   
ATOM   4558  CA  LEU A 483      -1.808  17.770   9.243  1.00 10.00      A   
ATOM   4559  CB  LEU A 483      -1.016  18.455  10.358  1.00 10.00      A   
ATOM   4560  CG  LEU A 483      -0.220  19.699   9.960  1.00 10.00      A   
ATOM   4561  CD1 LEU A 483       0.504  20.274  11.167  1.00 10.00      A   
ATOM   4562  CD2 LEU A 483       0.767  19.374   8.849  1.00 10.00      A   
ATOM   4563  C   LEU A 483      -1.980  16.288   9.563  1.00 10.00      A   
ATOM   4564  O   LEU A 483      -2.547  15.925  10.595  1.00 10.00      A   
ATOM   4565  N   ARG A 484      -1.491  15.440   8.672  1.00 10.00      A   
ATOM   4566  HN  ARG A 484      -1.061  15.796   7.860  1.00 10.00      A   
ATOM   4567  CA  ARG A 484      -1.584  13.997   8.854  1.00 10.00      A   
ATOM   4568  CB  ARG A 484      -2.364  13.351   7.706  1.00 10.00      A   
ATOM   4569  CG  ARG A 484      -3.877  13.363   7.882  1.00 10.00      A   
ATOM   4570  CD  ARG A 484      -4.584  12.847   6.636  1.00 10.00      A   
ATOM   4571  NE  ARG A 484      -3.892  11.696   6.058  1.00 10.00      A   
ATOM   4572  HE  ARG A 484      -3.438  11.090   6.681  1.00 10.00      A   
ATOM   4573  CZ  ARG A 484      -3.851  11.425   4.747  1.00 10.00      A   
ATOM   4574  NH1 ARG A 484      -4.469  12.209   3.870  1.00 10.00      A   
ATOM   4575 HH11 ARG A 484      -4.428  11.988   2.846  1.00 10.00      A   
ATOM   4576 HH12 ARG A 484      -5.004  13.053   4.196  1.00 10.00      A   
ATOM   4577  NH2 ARG A 484      -3.160  10.390   4.306  1.00 10.00      A   
ATOM   4578 HH21 ARG A 484      -3.124  10.173   3.281  1.00 10.00      A   
ATOM   4579 HH22 ARG A 484      -2.636   9.778   4.966  1.00 10.00      A   
ATOM   4580  C   ARG A 484      -0.201  13.362   8.972  1.00 10.00      A   
ATOM   4581  O   ARG A 484       0.105  12.694   9.962  1.00 10.00      A   
ATOM   4582  N   LYS A 485       0.632  13.569   7.961  1.00 10.00      A   
ATOM   4583  HN  LYS A 485       0.342  14.129   7.203  1.00 10.00      A   
ATOM   4584  CA  LYS A 485       1.976  13.006   7.957  1.00 10.00      A   
ATOM   4585  CB  LYS A 485       2.149  11.994   6.813  1.00 10.00      A   
ATOM   4586  CG  LYS A 485       1.207  10.796   6.884  1.00 10.00      A   
ATOM   4587  CD  LYS A 485       1.584   9.716   5.878  1.00 10.00      A   
ATOM   4588  CE  LYS A 485       1.231  10.125   4.456  1.00 10.00      A   
ATOM   4589  NZ  LYS A 485       1.160   8.959   3.536  1.00 10.00      A   
ATOM   4590  HZ1 LYS A 485       1.086   9.281   2.555  1.00 10.00      A   
ATOM   4591  HZ2 LYS A 485       0.319   8.381   3.754  1.00 10.00      A   
ATOM   4592  HZ3 LYS A 485       2.004   8.364   3.633  1.00 10.00      A   
ATOM   4593  C   LYS A 485       3.026  14.109   7.860  1.00 10.00      A   
ATOM   4594  O   LYS A 485       3.007  14.916   6.928  1.00 10.00      A   
ATOM   4595  N   LEU A 486       3.930  14.148   8.827  1.00 10.00      A   
ATOM   4596  HN  LEU A 486       3.899  13.479   9.547  1.00 10.00      A   
ATOM   4597  CA  LEU A 486       4.980  15.154   8.846  1.00 10.00      A   
ATOM   4598  CB  LEU A 486       4.669  16.237   9.887  1.00 10.00      A   
ATOM   4599  CG  LEU A 486       5.675  17.384  10.012  1.00 10.00      A   
ATOM   4600  CD1 LEU A 486       5.772  18.165   8.711  1.00 10.00      A   
ATOM   4601  CD2 LEU A 486       5.292  18.304  11.161  1.00 10.00      A   
ATOM   4602  C   LEU A 486       6.332  14.508   9.126  1.00 10.00      A   
ATOM   4603  O   LEU A 486       6.517  13.848  10.150  1.00 10.00      A   
ATOM   4604  N   GLU A 487       7.265  14.692   8.204  1.00 10.00      A   
ATOM   4605  HN  GLU A 487       7.051  15.224   7.409  1.00 10.00      A   
ATOM   4606  CA  GLU A 487       8.600  14.131   8.337  1.00 10.00      A   
ATOM   4607  CB  GLU A 487       8.824  13.050   7.276  1.00 10.00      A   
ATOM   4608  CG  GLU A 487       7.777  11.948   7.290  1.00 10.00      A   
ATOM   4609  CD  GLU A 487       7.946  10.964   6.151  1.00 10.00      A   
ATOM   4610  OE1 GLU A 487       7.867  11.389   4.976  1.00 10.00      A   
ATOM   4611  OE2 GLU A 487       8.145   9.758   6.426  1.00 10.00      A   
ATOM   4612  C   GLU A 487       9.649  15.228   8.210  1.00 10.00      A   
ATOM   4613  O   GLU A 487       9.736  15.907   7.182  1.00 10.00      A   
ATOM   4614  N   ILE A 488      10.437  15.406   9.259  1.00 10.00      A   
ATOM   4615  HN  ILE A 488      10.325  14.822  10.049  1.00 10.00      A   
ATOM   4616  CA  ILE A 488      11.470  16.433   9.279  1.00 10.00      A   
ATOM   4617  CB  ILE A 488      11.153  17.506  10.344  1.00 10.00      A   
ATOM   4618  CG1 ILE A 488       9.770  18.123  10.101  1.00 10.00      A   
ATOM   4619  CG2 ILE A 488      12.230  18.582  10.373  1.00 10.00      A   
ATOM   4620  CD1 ILE A 488       9.321  19.066  11.196  1.00 10.00      A   
ATOM   4621  C   ILE A 488      12.837  15.821   9.584  1.00 10.00      A   
ATOM   4622  O   ILE A 488      12.986  15.069  10.547  1.00 10.00      A   
ATOM   4623  N   ARG A 489      13.830  16.133   8.761  1.00 10.00      A   
ATOM   4624  HN  ARG A 489      13.652  16.721   7.990  1.00 10.00      A   
ATOM   4625  CA  ARG A 489      15.178  15.615   8.970  1.00 10.00      A   
ATOM   4626  CB  ARG A 489      15.498  14.459   8.012  1.00 10.00      A   
ATOM   4627  CG  ARG A 489      15.601  14.845   6.543  1.00 10.00      A   
ATOM   4628  CD  ARG A 489      16.504  13.881   5.785  1.00 10.00      A   
ATOM   4629  NE  ARG A 489      17.851  13.829   6.361  1.00 10.00      A   
ATOM   4630  HE  ARG A 489      18.078  14.513   7.038  1.00 10.00      A   
ATOM   4631  CZ  ARG A 489      18.779  12.930   6.039  1.00 10.00      A   
ATOM   4632  NH1 ARG A 489      18.527  11.993   5.136  1.00 10.00      A   
ATOM   4633 HH11 ARG A 489      17.595  11.954   4.670  1.00 10.00      A   
ATOM   4634 HH12 ARG A 489      19.262  11.292   4.891  1.00 10.00      A   
ATOM   4635  NH2 ARG A 489      19.966  12.973   6.627  1.00 10.00      A   
ATOM   4636 HH21 ARG A 489      20.703  12.274   6.383  1.00 10.00      A   
ATOM   4637 HH22 ARG A 489      20.166  13.715   7.341  1.00 10.00      A   
ATOM   4638  C   ARG A 489      16.233  16.712   8.863  1.00 10.00      A   
ATOM   4639  O   ARG A 489      16.150  17.585   7.994  1.00 10.00      A   
ATOM   4640  N   ASP A 490      17.214  16.657   9.770  1.00 10.00      A   
ATOM   4641  HN  ASP A 490      17.188  15.938  10.442  1.00 10.00      A   
ATOM   4642  CA  ASP A 490      18.324  17.616   9.810  1.00 10.00      A   
ATOM   4643  CB  ASP A 490      19.311  17.378   8.664  1.00 10.00      A   
ATOM   4644  CG  ASP A 490      20.007  16.040   8.754  1.00 10.00      A   
ATOM   4645  OD1 ASP A 490      21.133  15.985   9.286  1.00 10.00      A   
ATOM   4646  OD2 ASP A 490      19.432  15.034   8.293  1.00 10.00      A   
ATOM   4647  C   ASP A 490      17.845  19.060   9.803  1.00 10.00      A   
ATOM   4648  O   ASP A 490      18.031  19.780   8.822  1.00 10.00      A   
ATOM   4649  N   CYS A 491      17.232  19.483  10.899  1.00 10.00      A   
ATOM   4650  HN  CYS A 491      17.133  18.873  11.660  1.00 10.00      A   
ATOM   4651  CA  CYS A 491      16.721  20.840  11.012  1.00 10.00      A   
ATOM   4652  CB  CYS A 491      15.231  20.873  10.657  1.00 10.00      A   
ATOM   4653  SG  CYS A 491      14.862  20.366   8.959  1.00 10.00      A   
ATOM   4654  HG  CYS A 491      15.675  19.363   8.653  1.00 10.00      A   
ATOM   4655  C   CYS A 491      16.951  21.381  12.423  1.00 10.00      A   
ATOM   4656  O   CYS A 491      17.081  20.605  13.371  1.00 10.00      A   
ATOM   4657  N   PRO A 492      17.006  22.719  12.580  1.00 10.00      A   
ATOM   4658  CA  PRO A 492      17.229  23.366  13.885  1.00 10.00      A   
ATOM   4659  CB  PRO A 492      17.552  24.813  13.504  1.00 10.00      A   
ATOM   4660  CG  PRO A 492      16.818  25.025  12.225  1.00 10.00      A   
ATOM   4661  CD  PRO A 492      16.866  23.711  11.496  1.00 10.00      A   
ATOM   4662  C   PRO A 492      15.996  23.325  14.790  1.00 10.00      A   
ATOM   4663  O   PRO A 492      15.893  24.086  15.754  1.00 10.00      A   
ATOM   4664  N   PHE A 493      15.063  22.442  14.470  1.00 10.00      A   
ATOM   4665  HN  PHE A 493      15.199  21.870  13.690  1.00 10.00      A   
ATOM   4666  CA  PHE A 493      13.850  22.289  15.256  1.00 10.00      A   
ATOM   4667  CB  PHE A 493      12.750  21.622  14.428  1.00 10.00      A   
ATOM   4668  CG  PHE A 493      12.276  22.441  13.262  1.00 10.00      A   
ATOM   4669  CD1 PHE A 493      12.123  21.864  12.012  1.00 10.00      A   
ATOM   4670  CD2 PHE A 493      11.979  23.785  13.416  1.00 10.00      A   
ATOM   4671  CE1 PHE A 493      11.684  22.610  10.938  1.00 10.00      A   
ATOM   4672  CE2 PHE A 493      11.540  24.537  12.346  1.00 10.00      A   
ATOM   4673  CZ  PHE A 493      11.392  23.950  11.106  1.00 10.00      A   
ATOM   4674  C   PHE A 493      14.140  21.456  16.495  1.00 10.00      A   
ATOM   4675  O   PHE A 493      14.770  20.397  16.408  1.00 10.00      A   
ATOM   4676  N   GLY A 494      13.692  21.932  17.641  1.00 10.00      A   
ATOM   4677  HN  GLY A 494      13.191  22.781  17.657  1.00 10.00      A   
ATOM   4678  CA  GLY A 494      13.924  21.216  18.868  1.00 10.00      A   
ATOM   4679  C   GLY A 494      12.646  20.715  19.488  1.00 10.00      A   
ATOM   4680  O   GLY A 494      11.883  19.984  18.859  1.00 10.00      A   
ATOM   4681  N   ASP A 495      12.395  21.138  20.710  1.00 10.00      A   
ATOM   4682  HN  ASP A 495      13.030  21.749  21.145  1.00 10.00      A   
ATOM   4683  CA  ASP A 495      11.201  20.717  21.432  1.00 10.00      A   
ATOM   4684  CB  ASP A 495      11.571  19.823  22.614  1.00 10.00      A   
ATOM   4685  CG  ASP A 495      12.714  20.380  23.437  1.00 10.00      A   
ATOM   4686  OD1 ASP A 495      13.807  19.771  23.438  1.00 10.00      A   
ATOM   4687  OD2 ASP A 495      12.531  21.435  24.079  1.00 10.00      A   
ATOM   4688  C   ASP A 495      10.382  21.909  21.912  1.00 10.00      A   
ATOM   4689  O   ASP A 495       9.344  21.736  22.547  1.00 10.00      A   
ATOM   4690  N   LYS A 496      10.834  23.115  21.583  1.00 10.00      A   
ATOM   4691  HN  LYS A 496      11.645  23.190  21.044  1.00 10.00      A   
ATOM   4692  CA  LYS A 496      10.135  24.332  21.994  1.00 10.00      A   
ATOM   4693  CB  LYS A 496      10.896  25.588  21.564  1.00 10.00      A   
ATOM   4694  CG  LYS A 496      12.222  25.784  22.277  1.00 10.00      A   
ATOM   4695  CD  LYS A 496      12.952  27.012  21.768  1.00 10.00      A   
ATOM   4696  CE  LYS A 496      14.453  26.869  21.955  1.00 10.00      A   
ATOM   4697  NZ  LYS A 496      14.997  25.736  21.164  1.00 10.00      A   
ATOM   4698  HZ1 LYS A 496      14.717  24.832  21.594  1.00 10.00      A   
ATOM   4699  HZ2 LYS A 496      16.036  25.787  21.127  1.00 10.00      A   
ATOM   4700  HZ3 LYS A 496      14.627  25.769  20.187  1.00 10.00      A   
ATOM   4701  C   LYS A 496       8.717  24.365  21.444  1.00 10.00      A   
ATOM   4702  O   LYS A 496       7.759  24.567  22.189  1.00 10.00      A   
ATOM   4703  N   ALA A 497       8.589  24.137  20.145  1.00 10.00      A   
ATOM   4704  HN  ALA A 497       9.391  23.950  19.611  1.00 10.00      A   
ATOM   4705  CA  ALA A 497       7.289  24.137  19.493  1.00 10.00      A   
ATOM   4706  CB  ALA A 497       7.437  24.461  18.014  1.00 10.00      A   
ATOM   4707  C   ALA A 497       6.605  22.789  19.688  1.00 10.00      A   
ATOM   4708  O   ALA A 497       5.377  22.699  19.691  1.00 10.00      A   
ATOM   4709  N   LEU A 498       7.414  21.752  19.867  1.00 10.00      A   
ATOM   4710  HN  LEU A 498       8.383  21.899  19.845  1.00 10.00      A   
ATOM   4711  CA  LEU A 498       6.906  20.398  20.077  1.00 10.00      A   
ATOM   4712  CB  LEU A 498       8.067  19.400  20.172  1.00 10.00      A   
ATOM   4713  CG  LEU A 498       7.705  17.961  20.556  1.00 10.00      A   
ATOM   4714  CD1 LEU A 498       7.002  17.250  19.408  1.00 10.00      A   
ATOM   4715  CD2 LEU A 498       8.940  17.191  21.002  1.00 10.00      A   
ATOM   4716  C   LEU A 498       6.056  20.324  21.343  1.00 10.00      A   
ATOM   4717  O   LEU A 498       4.956  19.765  21.334  1.00 10.00      A   
ATOM   4718  N   LEU A 499       6.563  20.904  22.426  1.00 10.00      A   
ATOM   4719  HN  LEU A 499       7.447  21.336  22.373  1.00 10.00      A   
ATOM   4720  CA  LEU A 499       5.857  20.896  23.699  1.00 10.00      A   
ATOM   4721  CB  LEU A 499       6.821  21.199  24.851  1.00 10.00      A   
ATOM   4722  CG  LEU A 499       8.049  20.287  24.973  1.00 10.00      A   
ATOM   4723  CD1 LEU A 499       8.991  20.791  26.058  1.00 10.00      A   
ATOM   4724  CD2 LEU A 499       7.633  18.850  25.251  1.00 10.00      A   
ATOM   4725  C   LEU A 499       4.699  21.886  23.701  1.00 10.00      A   
ATOM   4726  O   LEU A 499       3.818  21.820  24.557  1.00 10.00      A   
ATOM   4727  N   ALA A 500       4.695  22.795  22.735  1.00 10.00      A   
ATOM   4728  HN  ALA A 500       5.419  22.792  22.071  1.00 10.00      A   
ATOM   4729  CA  ALA A 500       3.646  23.799  22.638  1.00 10.00      A   
ATOM   4730  CB  ALA A 500       4.226  25.109  22.130  1.00 10.00      A   
ATOM   4731  C   ALA A 500       2.510  23.331  21.732  1.00 10.00      A   
ATOM   4732  O   ALA A 500       1.440  23.939  21.696  1.00 10.00      A   
ATOM   4733  N   ASN A 501       2.744  22.241  21.008  1.00 10.00      A   
ATOM   4734  HN  ASN A 501       3.609  21.786  21.096  1.00 10.00      A   
ATOM   4735  CA  ASN A 501       1.747  21.694  20.089  1.00 10.00      A   
ATOM   4736  CB  ASN A 501       2.176  21.922  18.636  1.00 10.00      A   
ATOM   4737  CG  ASN A 501       2.154  23.382  18.228  1.00 10.00      A   
ATOM   4738  OD1 ASN A 501       1.156  23.882  17.707  1.00 10.00      A   
ATOM   4739  ND2 ASN A 501       3.258  24.076  18.458  1.00 10.00      A   
ATOM   4740 HD21 ASN A 501       4.020  23.612  18.872  1.00 10.00      A   
ATOM   4741 HD22 ASN A 501       3.265  25.031  18.221  1.00 10.00      A   
ATOM   4742  C   ASN A 501       1.547  20.204  20.336  1.00 10.00      A   
ATOM   4743  O   ASN A 501       1.277  19.437  19.412  1.00 10.00      A   
ATOM   4744  N   ALA A 502       1.660  19.806  21.594  1.00 10.00      A   
ATOM   4745  HN  ALA A 502       1.838  20.476  22.288  1.00 10.00      A   
ATOM   4746  CA  ALA A 502       1.509  18.409  21.983  1.00 10.00      A   
ATOM   4747  CB  ALA A 502       1.817  18.241  23.462  1.00 10.00      A   
ATOM   4748  C   ALA A 502       0.111  17.881  21.672  1.00 10.00      A   
ATOM   4749  O   ALA A 502      -0.048  16.759  21.189  1.00 10.00      A   
ATOM   4750  N   SER A 503      -0.899  18.699  21.935  1.00 10.00      A   
ATOM   4751  HN  SER A 503      -0.709  19.587  22.310  1.00 10.00      A   
ATOM   4752  CA  SER A 503      -2.288  18.314  21.694  1.00 10.00      A   
ATOM   4753  CB  SER A 503      -3.228  19.338  22.331  1.00 10.00      A   
ATOM   4754  OG  SER A 503      -2.664  19.872  23.518  1.00 10.00      A   
ATOM   4755  HG  SER A 503      -3.272  20.524  23.890  1.00 10.00      A   
ATOM   4756  C   SER A 503      -2.594  18.181  20.200  1.00 10.00      A   
ATOM   4757  O   SER A 503      -3.559  17.524  19.804  1.00 10.00      A   
ATOM   4758  N   LYS A 504      -1.758  18.789  19.371  1.00 10.00      A   
ATOM   4759  HN  LYS A 504      -0.987  19.274  19.738  1.00 10.00      A   
ATOM   4760  CA  LYS A 504      -1.953  18.746  17.928  1.00 10.00      A   
ATOM   4761  CB  LYS A 504      -1.163  19.864  17.239  1.00 10.00      A   
ATOM   4762  CG  LYS A 504      -1.718  20.261  15.883  1.00 10.00      A   
ATOM   4763  CD  LYS A 504      -3.144  20.764  16.007  1.00 10.00      A   
ATOM   4764  CE  LYS A 504      -3.685  21.231  14.668  1.00 10.00      A   
ATOM   4765  NZ  LYS A 504      -5.020  21.870  14.811  1.00 10.00      A   
ATOM   4766  HZ1 LYS A 504      -5.741  21.156  15.042  1.00 10.00      A   
ATOM   4767  HZ2 LYS A 504      -5.291  22.343  13.927  1.00 10.00      A   
ATOM   4768  HZ3 LYS A 504      -4.996  22.580  15.571  1.00 10.00      A   
ATOM   4769  C   LYS A 504      -1.558  17.388  17.356  1.00 10.00      A   
ATOM   4770  O   LYS A 504      -2.047  16.978  16.300  1.00 10.00      A   
ATOM   4771  N   LEU A 505      -0.697  16.683  18.075  1.00 10.00      A   
ATOM   4772  HN  LEU A 505      -0.374  17.049  18.929  1.00 10.00      A   
ATOM   4773  CA  LEU A 505      -0.226  15.377  17.638  1.00 10.00      A   
ATOM   4774  CB  LEU A 505       0.945  14.911  18.505  1.00 10.00      A   
ATOM   4775  CG  LEU A 505       2.114  15.892  18.636  1.00 10.00      A   
ATOM   4776  CD1 LEU A 505       3.201  15.318  19.532  1.00 10.00      A   
ATOM   4777  CD2 LEU A 505       2.675  16.246  17.268  1.00 10.00      A   
ATOM   4778  C   LEU A 505      -1.354  14.348  17.658  1.00 10.00      A   
ATOM   4779  O   LEU A 505      -1.304  13.348  16.947  1.00 10.00      A   
ATOM   4780  N   GLU A 506      -2.382  14.607  18.463  1.00 10.00      A   
ATOM   4781  HN  GLU A 506      -2.367  15.421  19.013  1.00 10.00      A   
ATOM   4782  CA  GLU A 506      -3.524  13.700  18.562  1.00 10.00      A   
ATOM   4783  CB  GLU A 506      -4.425  14.091  19.730  1.00 10.00      A   
ATOM   4784  CG  GLU A 506      -3.779  13.969  21.097  1.00 10.00      A   
ATOM   4785  CD  GLU A 506      -4.792  14.109  22.215  1.00 10.00      A   
ATOM   4786  OE1 GLU A 506      -5.462  15.161  22.289  1.00 10.00      A   
ATOM   4787  OE2 GLU A 506      -4.929  13.166  23.022  1.00 10.00      A   
ATOM   4788  C   GLU A 506      -4.341  13.701  17.275  1.00 10.00      A   
ATOM   4789  O   GLU A 506      -5.104  12.773  17.008  1.00 10.00      A   
ATOM   4790  N   THR A 507      -4.179  14.755  16.490  1.00 10.00      A   
ATOM   4791  HN  THR A 507      -3.563  15.463  16.769  1.00 10.00      A   
ATOM   4792  CA  THR A 507      -4.899  14.904  15.232  1.00 10.00      A   
ATOM   4793  CB  THR A 507      -5.413  16.344  15.077  1.00 10.00      A   
ATOM   4794  OG1 THR A 507      -4.783  17.174  16.072  1.00 10.00      A   
ATOM   4795  HG1 THR A 507      -3.831  17.210  15.908  1.00 10.00      A   
ATOM   4796  CG2 THR A 507      -6.922  16.383  15.271  1.00 10.00      A   
ATOM   4797  C   THR A 507      -4.018  14.543  14.039  1.00 10.00      A   
ATOM   4798  O   THR A 507      -4.421  14.701  12.886  1.00 10.00      A   
ATOM   4799  N   MET A 508      -2.819  14.058  14.319  1.00 10.00      A   
ATOM   4800  HN  MET A 508      -2.559  13.931  15.255  1.00 10.00      A   
ATOM   4801  CA  MET A 508      -1.889  13.675  13.268  1.00 10.00      A   
ATOM   4802  CB  MET A 508      -0.536  14.364  13.452  1.00 10.00      A   
ATOM   4803  CG  MET A 508      -0.559  15.871  13.260  1.00 10.00      A   
ATOM   4804  SD  MET A 508       1.089  16.553  12.993  1.00 10.00      A   
ATOM   4805  CE  MET A 508       1.584  15.663  11.518  1.00 10.00      A   
ATOM   4806  C   MET A 508      -1.707  12.164  13.256  1.00 10.00      A   
ATOM   4807  O   MET A 508      -1.865  11.513  14.283  1.00 10.00      A   
ATOM   4808  N   ARG A 509      -1.365  11.615  12.097  1.00 10.00      A   
ATOM   4809  HN  ARG A 509      -1.217  12.192  11.318  1.00 10.00      A   
ATOM   4810  CA  ARG A 509      -1.176  10.177  11.964  1.00 10.00      A   
ATOM   4811  CB  ARG A 509      -1.335   9.738  10.504  1.00 10.00      A   
ATOM   4812  CG  ARG A 509      -1.199   8.237  10.290  1.00 10.00      A   
ATOM   4813  CD  ARG A 509      -1.010   7.895   8.821  1.00 10.00      A   
ATOM   4814  NE  ARG A 509      -2.242   8.067   8.046  1.00 10.00      A   
ATOM   4815  HE  ARG A 509      -3.054   8.311   8.542  1.00 10.00      A   
ATOM   4816  CZ  ARG A 509      -2.312   7.925   6.716  1.00 10.00      A   
ATOM   4817  NH1 ARG A 509      -1.220   7.625   6.020  1.00 10.00      A   
ATOM   4818 HH11 ARG A 509      -0.304   7.492   6.500  1.00 10.00      A   
ATOM   4819 HH12 ARG A 509      -1.272   7.529   4.971  1.00 10.00      A   
ATOM   4820  NH2 ARG A 509      -3.475   8.070   6.086  1.00 10.00      A   
ATOM   4821 HH21 ARG A 509      -3.522   7.951   5.039  1.00 10.00      A   
ATOM   4822 HH22 ARG A 509      -4.345   8.298   6.621  1.00 10.00      A   
ATOM   4823  C   ARG A 509       0.189   9.750  12.494  1.00 10.00      A   
ATOM   4824  O   ARG A 509       0.287   8.813  13.286  1.00 10.00      A   
ATOM   4825  N   SER A 510       1.234  10.440  12.051  1.00 10.00      A   
ATOM   4826  HN  SER A 510       1.094  11.176  11.422  1.00 10.00      A   
ATOM   4827  CA  SER A 510       2.585  10.121  12.473  1.00 10.00      A   
ATOM   4828  CB  SER A 510       3.108   8.919  11.675  1.00 10.00      A   
ATOM   4829  OG  SER A 510       2.430   8.792  10.431  1.00 10.00      A   
ATOM   4830  HG  SER A 510       2.896   8.156   9.877  1.00 10.00      A   
ATOM   4831  C   SER A 510       3.523  11.316  12.310  1.00 10.00      A   
ATOM   4832  O   SER A 510       3.405  12.094  11.356  1.00 10.00      A   
ATOM   4833  N   LEU A 511       4.437  11.468  13.260  1.00 10.00      A   
ATOM   4834  HN  LEU A 511       4.455  10.832  14.013  1.00 10.00      A   
ATOM   4835  CA  LEU A 511       5.411  12.549  13.234  1.00 10.00      A   
ATOM   4836  CB  LEU A 511       5.176  13.513  14.404  1.00 10.00      A   
ATOM   4837  CG  LEU A 511       6.227  14.610  14.599  1.00 10.00      A   
ATOM   4838  CD1 LEU A 511       6.218  15.579  13.431  1.00 10.00      A   
ATOM   4839  CD2 LEU A 511       6.003  15.347  15.908  1.00 10.00      A   
ATOM   4840  C   LEU A 511       6.823  11.976  13.316  1.00 10.00      A   
ATOM   4841  O   LEU A 511       7.161  11.283  14.282  1.00 10.00      A   
ATOM   4842  N   TRP A 512       7.638  12.258  12.307  1.00 10.00      A   
ATOM   4843  HN  TRP A 512       7.308  12.809  11.560  1.00 10.00      A   
ATOM   4844  CA  TRP A 512       9.009  11.771  12.276  1.00 10.00      A   
ATOM   4845  CB  TRP A 512       9.249  10.904  11.033  1.00 10.00      A   
ATOM   4846  CG  TRP A 512      10.695  10.560  10.819  1.00 10.00      A   
ATOM   4847  CD1 TRP A 512      11.592  11.228  10.032  1.00 10.00      A   
ATOM   4848  CD2 TRP A 512      11.412   9.469  11.406  1.00 10.00      A   
ATOM   4849  NE1 TRP A 512      12.821  10.627  10.105  1.00 10.00      A   
ATOM   4850  HE1 TRP A 512      13.633  10.927   9.638  1.00 10.00      A   
ATOM   4851  CE2 TRP A 512      12.737   9.542  10.936  1.00 10.00      A   
ATOM   4852  CE3 TRP A 512      11.063   8.438  12.285  1.00 10.00      A   
ATOM   4853  CZ2 TRP A 512      13.713   8.624  11.315  1.00 10.00      A   
ATOM   4854  CZ3 TRP A 512      12.035   7.529  12.659  1.00 10.00      A   
ATOM   4855  CH2 TRP A 512      13.343   7.628  12.176  1.00 10.00      A   
ATOM   4856  C   TRP A 512      10.016  12.921  12.309  1.00 10.00      A   
ATOM   4857  O   TRP A 512       9.909  13.880  11.544  1.00 10.00      A   
ATOM   4858  N   MET A 513      10.994  12.815  13.199  1.00 10.00      A   
ATOM   4859  HN  MET A 513      11.020  12.030  13.786  1.00 10.00      A   
ATOM   4860  CA  MET A 513      12.039  13.822  13.327  1.00 10.00      A   
ATOM   4861  CB  MET A 513      11.737  14.784  14.481  1.00 10.00      A   
ATOM   4862  CG  MET A 513      10.562  15.715  14.238  1.00 10.00      A   
ATOM   4863  SD  MET A 513      10.411  16.985  15.509  1.00 10.00      A   
ATOM   4864  CE  MET A 513      11.828  18.009  15.136  1.00 10.00      A   
ATOM   4865  C   MET A 513      13.377  13.137  13.571  1.00 10.00      A   
ATOM   4866  O   MET A 513      13.537  12.404  14.551  1.00 10.00      A   
ATOM   4867  N   SER A 514      14.319  13.338  12.662  1.00 10.00      A   
ATOM   4868  HN  SER A 514      14.120  13.890  11.871  1.00 10.00      A   
ATOM   4869  CA  SER A 514      15.638  12.739  12.795  1.00 10.00      A   
ATOM   4870  CB  SER A 514      15.852  11.678  11.711  1.00 10.00      A   
ATOM   4871  OG  SER A 514      15.406  12.141  10.445  1.00 10.00      A   
ATOM   4872  HG  SER A 514      16.144  12.559   9.981  1.00 10.00      A   
ATOM   4873  C   SER A 514      16.740  13.795  12.748  1.00 10.00      A   
ATOM   4874  O   SER A 514      16.639  14.776  12.003  1.00 10.00      A   
ATOM   4875  N   SER A 515      17.776  13.590  13.564  1.00 10.00      A   
ATOM   4876  HN  SER A 515      17.771  12.796  14.143  1.00 10.00      A   
ATOM   4877  CA  SER A 515      18.920  14.495  13.637  1.00 10.00      A   
ATOM   4878  CB  SER A 515      19.815  14.353  12.401  1.00 10.00      A   
ATOM   4879  OG  SER A 515      20.326  13.029  12.300  1.00 10.00      A   
ATOM   4880  HG  SER A 515      20.756  12.792  13.136  1.00 10.00      A   
ATOM   4881  C   SER A 515      18.493  15.945  13.863  1.00 10.00      A   
ATOM   4882  O   SER A 515      18.889  16.854  13.124  1.00 10.00      A   
ATOM   4883  N   CYS A 516      17.676  16.147  14.886  1.00 10.00      A   
ATOM   4884  HN  CYS A 516      17.404  15.384  15.437  1.00 10.00      A   
ATOM   4885  CA  CYS A 516      17.189  17.473  15.226  1.00 10.00      A   
ATOM   4886  CB  CYS A 516      15.668  17.539  15.077  1.00 10.00      A   
ATOM   4887  SG  CYS A 516      15.067  17.159  13.413  1.00 10.00      A   
ATOM   4888  HG  CYS A 516      15.819  16.185  12.911  1.00 10.00      A   
ATOM   4889  C   CYS A 516      17.619  17.852  16.640  1.00 10.00      A   
ATOM   4890  O   CYS A 516      18.395  17.133  17.274  1.00 10.00      A   
ATOM   4891  N   SER A 517      17.097  18.960  17.145  1.00 10.00      A   
ATOM   4892  HN  SER A 517      16.446  19.472  16.612  1.00 10.00      A   
ATOM   4893  CA  SER A 517      17.452  19.440  18.476  1.00 10.00      A   
ATOM   4894  CB  SER A 517      17.541  20.964  18.461  1.00 10.00      A   
ATOM   4895  OG  SER A 517      17.916  21.434  17.177  1.00 10.00      A   
ATOM   4896  HG  SER A 517      18.668  20.926  16.860  1.00 10.00      A   
ATOM   4897  C   SER A 517      16.450  18.982  19.539  1.00 10.00      A   
ATOM   4898  O   SER A 517      16.214  19.686  20.522  1.00 10.00      A   
ATOM   4899  N   VAL A 518      15.868  17.806  19.342  1.00 10.00      A   
ATOM   4900  HN  VAL A 518      16.099  17.288  18.545  1.00 10.00      A   
ATOM   4901  CA  VAL A 518      14.903  17.264  20.293  1.00 10.00      A   
ATOM   4902  CB  VAL A 518      13.997  16.202  19.634  1.00 10.00      A   
ATOM   4903  CG1 VAL A 518      12.866  15.803  20.571  1.00 10.00      A   
ATOM   4904  CG2 VAL A 518      13.446  16.710  18.310  1.00 10.00      A   
ATOM   4905  C   VAL A 518      15.638  16.626  21.469  1.00 10.00      A   
ATOM   4906  O   VAL A 518      16.299  15.600  21.308  1.00 10.00      A   
ATOM   4907  N   SER A 519      15.526  17.241  22.643  1.00 10.00      A   
ATOM   4908  HN  SER A 519      14.964  18.043  22.712  1.00 10.00      A   
ATOM   4909  CA  SER A 519      16.203  16.749  23.836  1.00 10.00      A   
ATOM   4910  CB  SER A 519      16.229  17.831  24.919  1.00 10.00      A   
ATOM   4911  OG  SER A 519      14.914  18.224  25.280  1.00 10.00      A   
ATOM   4912  HG  SER A 519      14.539  18.793  24.583  1.00 10.00      A   
ATOM   4913  C   SER A 519      15.558  15.482  24.383  1.00 10.00      A   
ATOM   4914  O   SER A 519      14.380  15.210  24.139  1.00 10.00      A   
ATOM   4915  N   PHE A 520      16.349  14.714  25.123  1.00 10.00      A   
ATOM   4916  HN  PHE A 520      17.284  14.988  25.257  1.00 10.00      A   
ATOM   4917  CA  PHE A 520      15.886  13.477  25.733  1.00 10.00      A   
ATOM   4918  CB  PHE A 520      17.079  12.711  26.318  1.00 10.00      A   
ATOM   4919  CG  PHE A 520      16.716  11.505  27.140  1.00 10.00      A   
ATOM   4920  CD1 PHE A 520      15.899  10.510  26.625  1.00 10.00      A   
ATOM   4921  CD2 PHE A 520      17.203  11.368  28.430  1.00 10.00      A   
ATOM   4922  CE1 PHE A 520      15.575   9.401  27.383  1.00 10.00      A   
ATOM   4923  CE2 PHE A 520      16.884  10.263  29.191  1.00 10.00      A   
ATOM   4924  CZ  PHE A 520      16.070   9.277  28.668  1.00 10.00      A   
ATOM   4925  C   PHE A 520      14.858  13.774  26.818  1.00 10.00      A   
ATOM   4926  O   PHE A 520      13.874  13.047  26.969  1.00 10.00      A   
ATOM   4927  N   GLY A 521      15.085  14.858  27.556  1.00 10.00      A   
ATOM   4928  HN  GLY A 521      15.882  15.406  27.374  1.00 10.00      A   
ATOM   4929  CA  GLY A 521      14.172  15.244  28.614  1.00 10.00      A   
ATOM   4930  C   GLY A 521      12.785  15.556  28.084  1.00 10.00      A   
ATOM   4931  O   GLY A 521      11.780  15.187  28.695  1.00 10.00      A   
ATOM   4932  N   ALA A 522      12.730  16.225  26.936  1.00 10.00      A   
ATOM   4933  HN  ALA A 522      13.565  16.492  26.494  1.00 10.00      A   
ATOM   4934  CA  ALA A 522      11.460  16.583  26.323  1.00 10.00      A   
ATOM   4935  CB  ALA A 522      11.684  17.528  25.158  1.00 10.00      A   
ATOM   4936  C   ALA A 522      10.712  15.344  25.855  1.00 10.00      A   
ATOM   4937  O   ALA A 522       9.486  15.279  25.946  1.00 10.00      A   
ATOM   4938  N   CYS A 523      11.460  14.361  25.366  1.00 10.00      A   
ATOM   4939  HN  CYS A 523      12.432  14.476  25.325  1.00 10.00      A   
ATOM   4940  CA  CYS A 523      10.870  13.119  24.885  1.00 10.00      A   
ATOM   4941  CB  CYS A 523      11.944  12.213  24.276  1.00 10.00      A   
ATOM   4942  SG  CYS A 523      12.866  12.960  22.907  1.00 10.00      A   
ATOM   4943  HG  CYS A 523      13.522  14.016  23.379  1.00 10.00      A   
ATOM   4944  C   CYS A 523      10.130  12.400  26.011  1.00 10.00      A   
ATOM   4945  O   CYS A 523       9.038  11.861  25.817  1.00 10.00      A   
ATOM   4946  N   LYS A 524      10.723  12.418  27.196  1.00 10.00      A   
ATOM   4947  HN  LYS A 524      11.586  12.880  27.291  1.00 10.00      A   
ATOM   4948  CA  LYS A 524      10.121  11.778  28.358  1.00 10.00      A   
ATOM   4949  CB  LYS A 524      11.150  11.587  29.474  1.00 10.00      A   
ATOM   4950  CG  LYS A 524      12.284  10.637  29.117  1.00 10.00      A   
ATOM   4951  CD  LYS A 524      13.003  10.123  30.357  1.00 10.00      A   
ATOM   4952  CE  LYS A 524      13.695  11.243  31.120  1.00 10.00      A   
ATOM   4953  NZ  LYS A 524      12.874  11.744  32.258  1.00 10.00      A   
ATOM   4954  HZ1 LYS A 524      12.522  10.948  32.826  1.00 10.00      A   
ATOM   4955  HZ2 LYS A 524      12.061  12.288  31.908  1.00 10.00      A   
ATOM   4956  HZ3 LYS A 524      13.451  12.362  32.867  1.00 10.00      A   
ATOM   4957  C   LYS A 524       8.938  12.594  28.865  1.00 10.00      A   
ATOM   4958  O   LYS A 524       7.922  12.039  29.291  1.00 10.00      A   
ATOM   4959  N   LEU A 525       9.081  13.916  28.805  1.00 10.00      A   
ATOM   4960  HN  LEU A 525       9.924  14.287  28.470  1.00 10.00      A   
ATOM   4961  CA  LEU A 525       8.031  14.827  29.244  1.00 10.00      A   
ATOM   4962  CB  LEU A 525       8.511  16.279  29.158  1.00 10.00      A   
ATOM   4963  CG  LEU A 525       7.612  17.326  29.819  1.00 10.00      A   
ATOM   4964  CD1 LEU A 525       7.760  17.287  31.331  1.00 10.00      A   
ATOM   4965  CD2 LEU A 525       7.916  18.714  29.281  1.00 10.00      A   
ATOM   4966  C   LEU A 525       6.770  14.639  28.410  1.00 10.00      A   
ATOM   4967  O   LEU A 525       5.668  14.529  28.950  1.00 10.00      A   
ATOM   4968  N   LEU A 526       6.941  14.584  27.094  1.00 10.00      A   
ATOM   4969  HN  LEU A 526       7.850  14.679  26.725  1.00 10.00      A   
ATOM   4970  CA  LEU A 526       5.819  14.399  26.179  1.00 10.00      A   
ATOM   4971  CB  LEU A 526       6.286  14.508  24.727  1.00 10.00      A   
ATOM   4972  CG  LEU A 526       5.280  14.099  23.645  1.00 10.00      A   
ATOM   4973  CD1 LEU A 526       4.011  14.935  23.731  1.00 10.00      A   
ATOM   4974  CD2 LEU A 526       5.909  14.220  22.266  1.00 10.00      A   
ATOM   4975  C   LEU A 526       5.131  13.057  26.422  1.00 10.00      A   
ATOM   4976  O   LEU A 526       3.900  12.959  26.384  1.00 10.00      A   
ATOM   4977  N   GLY A 527       5.933  12.031  26.694  1.00 10.00      A   
ATOM   4978  HN  GLY A 527       6.902  12.177  26.721  1.00 10.00      A   
ATOM   4979  CA  GLY A 527       5.396  10.705  26.948  1.00 10.00      A   
ATOM   4980  C   GLY A 527       4.532  10.671  28.194  1.00 10.00      A   
ATOM   4981  O   GLY A 527       3.639   9.834  28.320  1.00 10.00      A   
ATOM   4982  N   GLN A 528       4.792  11.597  29.106  1.00 10.00      A   
ATOM   4983  HN  GLN A 528       5.515  12.238  28.938  1.00 10.00      A   
ATOM   4984  CA  GLN A 528       4.044  11.688  30.350  1.00 10.00      A   
ATOM   4985  CB  GLN A 528       4.960  12.152  31.482  1.00 10.00      A   
ATOM   4986  CG  GLN A 528       5.443  11.031  32.386  1.00 10.00      A   
ATOM   4987  CD  GLN A 528       6.423  11.513  33.438  1.00 10.00      A   
ATOM   4988  OE1 GLN A 528       7.202  12.435  33.201  1.00 10.00      A   
ATOM   4989  NE2 GLN A 528       6.391  10.897  34.607  1.00 10.00      A   
ATOM   4990 HE21 GLN A 528       5.744  10.168  34.729  1.00 10.00      A   
ATOM   4991 HE22 GLN A 528       7.021  11.186  35.305  1.00 10.00      A   
ATOM   4992  C   GLN A 528       2.858  12.637  30.219  1.00 10.00      A   
ATOM   4993  O   GLN A 528       1.826  12.444  30.856  1.00 10.00      A   
ATOM   4994  N   LYS A 529       3.017  13.669  29.401  1.00 10.00      A   
ATOM   4995  HN  LYS A 529       3.873  13.781  28.930  1.00 10.00      A   
ATOM   4996  CA  LYS A 529       1.960  14.652  29.195  1.00 10.00      A   
ATOM   4997  CB  LYS A 529       2.519  15.917  28.539  1.00 10.00      A   
ATOM   4998  CG  LYS A 529       1.608  17.130  28.652  1.00 10.00      A   
ATOM   4999  CD  LYS A 529       2.147  18.298  27.840  1.00 10.00      A   
ATOM   5000  CE  LYS A 529       1.351  19.568  28.088  1.00 10.00      A   
ATOM   5001  NZ  LYS A 529       1.696  20.194  29.393  1.00 10.00      A   
ATOM   5002  HZ1 LYS A 529       2.720  20.355  29.451  1.00 10.00      A   
ATOM   5003  HZ2 LYS A 529       1.411  19.576  30.178  1.00 10.00      A   
ATOM   5004  HZ3 LYS A 529       1.208  21.105  29.490  1.00 10.00      A   
ATOM   5005  C   LYS A 529       0.825  14.077  28.350  1.00 10.00      A   
ATOM   5006  O   LYS A 529      -0.352  14.337  28.609  1.00 10.00      A   
ATOM   5007  N   MET A 530       1.186  13.288  27.342  1.00 10.00      A   
ATOM   5008  HN  MET A 530       2.141  13.101  27.197  1.00 10.00      A   
ATOM   5009  CA  MET A 530       0.205  12.675  26.455  1.00 10.00      A   
ATOM   5010  CB  MET A 530       0.379  13.185  25.018  1.00 10.00      A   
ATOM   5011  CG  MET A 530      -0.030  14.635  24.810  1.00 10.00      A   
ATOM   5012  SD  MET A 530      -1.754  14.939  25.245  1.00 10.00      A   
ATOM   5013  CE  MET A 530      -1.869  16.706  24.971  1.00 10.00      A   
ATOM   5014  C   MET A 530       0.328  11.154  26.495  1.00 10.00      A   
ATOM   5015  O   MET A 530       1.119  10.567  25.758  1.00 10.00      A   
ATOM   5016  N   PRO A 531      -0.460  10.500  27.363  1.00 10.00      A   
ATOM   5017  CA  PRO A 531      -0.434   9.038  27.515  1.00 10.00      A   
ATOM   5018  CB  PRO A 531      -1.158   8.813  28.842  1.00 10.00      A   
ATOM   5019  CG  PRO A 531      -2.104   9.958  28.943  1.00 10.00      A   
ATOM   5020  CD  PRO A 531      -1.427  11.129  28.283  1.00 10.00      A   
ATOM   5021  C   PRO A 531      -1.153   8.302  26.384  1.00 10.00      A   
ATOM   5022  O   PRO A 531      -1.237   7.072  26.390  1.00 10.00      A   
ATOM   5023  N   LYS A 532      -1.679   9.050  25.425  1.00 10.00      A   
ATOM   5024  HN  LYS A 532      -1.602  10.024  25.479  1.00 10.00      A   
ATOM   5025  CA  LYS A 532      -2.372   8.449  24.293  1.00 10.00      A   
ATOM   5026  CB  LYS A 532      -3.712   9.141  24.030  1.00 10.00      A   
ATOM   5027  CG  LYS A 532      -4.721   8.986  25.159  1.00 10.00      A   
ATOM   5028  CD  LYS A 532      -6.113   9.410  24.722  1.00 10.00      A   
ATOM   5029  CE  LYS A 532      -7.111   9.287  25.863  1.00 10.00      A   
ATOM   5030  NZ  LYS A 532      -6.841  10.270  26.945  1.00 10.00      A   
ATOM   5031  HZ1 LYS A 532      -5.855  10.192  27.265  1.00 10.00      A   
ATOM   5032  HZ2 LYS A 532      -7.469  10.093  27.755  1.00 10.00      A   
ATOM   5033  HZ3 LYS A 532      -7.006  11.238  26.598  1.00 10.00      A   
ATOM   5034  C   LYS A 532      -1.489   8.480  23.050  1.00 10.00      A   
ATOM   5035  O   LYS A 532      -1.876   8.013  21.977  1.00 10.00      A   
ATOM   5036  N   LEU A 533      -0.297   9.038  23.205  1.00 10.00      A   
ATOM   5037  HN  LEU A 533      -0.043   9.389  24.084  1.00 10.00      A   
ATOM   5038  CA  LEU A 533       0.653   9.126  22.111  1.00 10.00      A   
ATOM   5039  CB  LEU A 533       1.099  10.573  21.885  1.00 10.00      A   
ATOM   5040  CG  LEU A 533      -0.004  11.595  21.587  1.00 10.00      A   
ATOM   5041  CD1 LEU A 533       0.585  12.991  21.469  1.00 10.00      A   
ATOM   5042  CD2 LEU A 533      -0.752  11.226  20.316  1.00 10.00      A   
ATOM   5043  C   LEU A 533       1.851   8.241  22.408  1.00 10.00      A   
ATOM   5044  O   LEU A 533       2.337   8.198  23.540  1.00 10.00      A   
ATOM   5045  N   ASN A 534       2.310   7.525  21.400  1.00 10.00      A   
ATOM   5046  HN  ASN A 534       1.878   7.601  20.519  1.00 10.00      A   
ATOM   5047  CA  ASN A 534       3.444   6.629  21.561  1.00 10.00      A   
ATOM   5048  CB  ASN A 534       3.219   5.336  20.771  1.00 10.00      A   
ATOM   5049  CG  ASN A 534       3.575   4.093  21.563  1.00 10.00      A   
ATOM   5050  OD1 ASN A 534       3.463   4.072  22.788  1.00 10.00      A   
ATOM   5051  ND2 ASN A 534       4.009   3.049  20.872  1.00 10.00      A   
ATOM   5052 HD21 ASN A 534       4.079   3.131  19.891  1.00 10.00      A   
ATOM   5053 HD22 ASN A 534       4.250   2.237  21.361  1.00 10.00      A   
ATOM   5054  C   ASN A 534       4.734   7.301  21.119  1.00 10.00      A   
ATOM   5055  O   ASN A 534       4.983   7.465  19.923  1.00 10.00      A   
ATOM   5056  N   VAL A 535       5.539   7.709  22.088  1.00 10.00      A   
ATOM   5057  HN  VAL A 535       5.273   7.572  23.024  1.00 10.00      A   
ATOM   5058  CA  VAL A 535       6.807   8.359  21.798  1.00 10.00      A   
ATOM   5059  CB  VAL A 535       7.134   9.462  22.824  1.00 10.00      A   
ATOM   5060  CG1 VAL A 535       8.394  10.214  22.421  1.00 10.00      A   
ATOM   5061  CG2 VAL A 535       5.967  10.422  22.972  1.00 10.00      A   
ATOM   5062  C   VAL A 535       7.932   7.335  21.796  1.00 10.00      A   
ATOM   5063  O   VAL A 535       8.376   6.888  22.854  1.00 10.00      A   
ATOM   5064  N   GLU A 536       8.376   6.954  20.609  1.00 10.00      A   
ATOM   5065  HN  GLU A 536       7.977   7.340  19.797  1.00 10.00      A   
ATOM   5066  CA  GLU A 536       9.448   5.982  20.473  1.00 10.00      A   
ATOM   5067  CB  GLU A 536       9.114   4.955  19.391  1.00 10.00      A   
ATOM   5068  CG  GLU A 536       7.948   4.051  19.748  1.00 10.00      A   
ATOM   5069  CD  GLU A 536       7.782   2.892  18.788  1.00 10.00      A   
ATOM   5070  OE1 GLU A 536       8.673   2.677  17.939  1.00 10.00      A   
ATOM   5071  OE2 GLU A 536       6.755   2.188  18.882  1.00 10.00      A   
ATOM   5072  C   GLU A 536      10.765   6.672  20.154  1.00 10.00      A   
ATOM   5073  O   GLU A 536      10.899   7.340  19.126  1.00 10.00      A   
ATOM   5074  N   VAL A 537      11.726   6.522  21.050  1.00 10.00      A   
ATOM   5075  HN  VAL A 537      11.548   5.984  21.855  1.00 10.00      A   
ATOM   5076  CA  VAL A 537      13.042   7.117  20.874  1.00 10.00      A   
ATOM   5077  CB  VAL A 537      13.627   7.615  22.218  1.00 10.00      A   
ATOM   5078  CG1 VAL A 537      15.014   8.215  22.027  1.00 10.00      A   
ATOM   5079  CG2 VAL A 537      12.695   8.625  22.872  1.00 10.00      A   
ATOM   5080  C   VAL A 537      13.990   6.095  20.255  1.00 10.00      A   
ATOM   5081  O   VAL A 537      14.221   5.023  20.820  1.00 10.00      A   
ATOM   5082  N   ILE A 538      14.513   6.420  19.083  1.00 10.00      A   
ATOM   5083  HN  ILE A 538      14.281   7.286  18.677  1.00 10.00      A   
ATOM   5084  CA  ILE A 538      15.429   5.538  18.382  1.00 10.00      A   
ATOM   5085  CB  ILE A 538      15.002   5.321  16.915  1.00 10.00      A   
ATOM   5086  CG1 ILE A 538      13.532   4.903  16.831  1.00 10.00      A   
ATOM   5087  CG2 ILE A 538      15.887   4.280  16.254  1.00 10.00      A   
ATOM   5088  CD1 ILE A 538      12.617   5.990  16.311  1.00 10.00      A   
ATOM   5089  C   ILE A 538      16.835   6.120  18.417  1.00 10.00      A   
ATOM   5090  O   ILE A 538      17.108   7.150  17.797  1.00 10.00      A   
ATOM   5091  N   ASP A 539      17.717   5.460  19.145  1.00 10.00      A   
ATOM   5092  HN  ASP A 539      17.437   4.631  19.597  1.00 10.00      A   
ATOM   5093  CA  ASP A 539      19.097   5.906  19.282  1.00 10.00      A   
ATOM   5094  CB  ASP A 539      19.268   6.656  20.611  1.00 10.00      A   
ATOM   5095  CG  ASP A 539      20.580   7.405  20.722  1.00 10.00      A   
ATOM   5096  OD1 ASP A 539      20.566   8.653  20.620  1.00 10.00      A   
ATOM   5097  OD2 ASP A 539      21.619   6.760  20.944  1.00 10.00      A   
ATOM   5098  C   ASP A 539      20.028   4.697  19.228  1.00 10.00      A   
ATOM   5099  O   ASP A 539      19.771   3.678  19.873  1.00 10.00      A   
ATOM   5100  N   GLU A 540      21.094   4.797  18.444  1.00 10.00      A   
ATOM   5101  HN  GLU A 540      21.249   5.637  17.945  1.00 10.00      A   
ATOM   5102  CA  GLU A 540      22.045   3.697  18.302  1.00 10.00      A   
ATOM   5103  CB  GLU A 540      22.344   3.421  16.826  1.00 10.00      A   
ATOM   5104  CG  GLU A 540      21.275   2.613  16.107  1.00 10.00      A   
ATOM   5105  CD  GLU A 540      21.567   2.454  14.629  1.00 10.00      A   
ATOM   5106  OE1 GLU A 540      21.543   3.470  13.905  1.00 10.00      A   
ATOM   5107  OE2 GLU A 540      21.818   1.315  14.182  1.00 10.00      A   
ATOM   5108  C   GLU A 540      23.345   3.965  19.053  1.00 10.00      A   
ATOM   5109  O   GLU A 540      24.326   3.238  18.889  1.00 10.00      A   
ATOM   5110  N   ARG A 541      23.354   4.996  19.882  1.00 10.00      A   
ATOM   5111  HN  ARG A 541      22.535   5.538  19.993  1.00 10.00      A   
ATOM   5112  CA  ARG A 541      24.541   5.344  20.648  1.00 10.00      A   
ATOM   5113  CB  ARG A 541      24.694   6.865  20.747  1.00 10.00      A   
ATOM   5114  CG  ARG A 541      24.640   7.585  19.410  1.00 10.00      A   
ATOM   5115  CD  ARG A 541      23.776   8.832  19.489  1.00 10.00      A   
ATOM   5116  NE  ARG A 541      24.391   9.888  20.288  1.00 10.00      A   
ATOM   5117  HE  ARG A 541      25.340  10.087  20.111  1.00 10.00      A   
ATOM   5118  CZ  ARG A 541      23.750  10.589  21.228  1.00 10.00      A   
ATOM   5119  NH1 ARG A 541      22.469  10.350  21.501  1.00 10.00      A   
ATOM   5120 HH11 ARG A 541      21.945   9.597  20.979  1.00 10.00      A   
ATOM   5121 HH12 ARG A 541      21.977  10.905  22.235  1.00 10.00      A   
ATOM   5122  NH2 ARG A 541      24.397  11.526  21.902  1.00 10.00      A   
ATOM   5123 HH21 ARG A 541      23.907  12.084  22.637  1.00 10.00      A   
ATOM   5124 HH22 ARG A 541      25.402  11.718  21.701  1.00 10.00      A   
ATOM   5125  C   ARG A 541      24.464   4.730  22.043  1.00 10.00      A   
ATOM   5126  O   ARG A 541      25.339   4.945  22.886  1.00 10.00      A   
ATOM   5127  N   GLY A 542      23.411   3.961  22.279  1.00 10.00      A   
ATOM   5128  HN  GLY A 542      22.747   3.823  21.570  1.00 10.00      A   
ATOM   5129  CA  GLY A 542      23.223   3.329  23.564  1.00 10.00      A   
ATOM   5130  C   GLY A 542      22.095   3.969  24.341  1.00 10.00      A   
ATOM   5131  O   GLY A 542      21.449   4.900  23.850  1.00 10.00      A   
ATOM   5132  N   ALA A 543      21.870   3.483  25.558  1.00 10.00      A   
ATOM   5133  HN  ALA A 543      22.440   2.757  25.891  1.00 10.00      A   
ATOM   5134  CA  ALA A 543      20.813   3.998  26.416  1.00 10.00      A   
ATOM   5135  CB  ALA A 543      20.813   3.261  27.744  1.00 10.00      A   
ATOM   5136  C   ALA A 543      20.975   5.490  26.658  1.00 10.00      A   
ATOM   5137  O   ALA A 543      22.032   5.944  27.096  1.00 10.00      A   
ATOM   5138  N   PRO A 544      19.926   6.271  26.384  1.00 10.00      A   
ATOM   5139  CA  PRO A 544      19.941   7.721  26.583  1.00 10.00      A   
ATOM   5140  CB  PRO A 544      18.583   8.178  26.037  1.00 10.00      A   
ATOM   5141  CG  PRO A 544      18.090   7.040  25.208  1.00 10.00      A   
ATOM   5142  CD  PRO A 544      18.642   5.803  25.846  1.00 10.00      A   
ATOM   5143  C   PRO A 544      20.068   8.078  28.062  1.00 10.00      A   
ATOM   5144  O   PRO A 544      20.369   9.216  28.415  1.00 10.00      A   
ATOM   5145  N   ASP A 545      19.833   7.088  28.918  1.00 10.00      A   
ATOM   5146  HN  ASP A 545      19.563   6.214  28.564  1.00 10.00      A   
ATOM   5147  CA  ASP A 545      19.929   7.255  30.365  1.00 10.00      A   
ATOM   5148  CB  ASP A 545      19.500   5.967  31.077  1.00 10.00      A   
ATOM   5149  CG  ASP A 545      18.139   5.458  30.649  1.00 10.00      A   
ATOM   5150  OD1 ASP A 545      17.211   5.465  31.484  1.00 10.00      A   
ATOM   5151  OD2 ASP A 545      17.994   5.037  29.482  1.00 10.00      A   
ATOM   5152  C   ASP A 545      21.361   7.576  30.766  1.00 10.00      A   
ATOM   5153  O   ASP A 545      21.602   8.249  31.770  1.00 10.00      A   
ATOM   5154  N   SER A 546      22.313   7.092  29.977  1.00 10.00      A   
ATOM   5155  HN  SER A 546      22.059   6.553  29.196  1.00 10.00      A   
ATOM   5156  CA  SER A 546      23.725   7.326  30.243  1.00 10.00      A   
ATOM   5157  CB  SER A 546      24.565   6.268  29.527  1.00 10.00      A   
ATOM   5158  OG  SER A 546      23.902   5.010  29.529  1.00 10.00      A   
ATOM   5159  HG  SER A 546      23.928   4.632  30.421  1.00 10.00      A   
ATOM   5160  C   SER A 546      24.152   8.729  29.807  1.00 10.00      A   
ATOM   5161  O   SER A 546      25.309   9.116  29.969  1.00 10.00      A   
ATOM   5162  N   ARG A 547      23.212   9.487  29.258  1.00 10.00      A   
ATOM   5163  HN  ARG A 547      22.301   9.132  29.169  1.00 10.00      A   
ATOM   5164  CA  ARG A 547      23.487  10.838  28.798  1.00 10.00      A   
ATOM   5165  CB  ARG A 547      23.412  10.901  27.268  1.00 10.00      A   
ATOM   5166  CG  ARG A 547      24.444  10.039  26.565  1.00 10.00      A   
ATOM   5167  CD  ARG A 547      24.251  10.047  25.059  1.00 10.00      A
[truncated: 216,683 more chars]
